# Supplementary material for: White and brown adipose tissue share a convergent fibro-adipogenic progenitor population
Source: EMBO Rep. 2025 Oct 8;26(22):5612–36. doi: 10.1038/s44319-025-00591-6 (PMC12635263; doi:10.1038/s44319-025-00591-6)
Supplement: Supplementary file 1 — Dataset EV1 [file 44319_2025_591_MOESM1_ESM.xlsx]

## Sheet: Dataset legend
Differentially Expressed Genes (DEGs) of WAT APCs. DEGs for all APC clusters identified in WAT progenitors are reported in each tab. wAPCs TOP 10% DEGs includes the list of the top 10% statistically significant genes for each cluster that have been used to generate the heatmap in Figure EV2A.

## Sheet: wAPC 1
	avg_log2FC	pct.1	pct.2	p_val	p_val_adj
Actg1	0.781615	1	1	8.3517e-207	1.60762e-202
Cnn2	0.817997	0.999	0.974	1.16726e-170	2.24686e-166
Tagln	0.886331	1	0.993	1.10458e-168	2.1262e-164
Actb	0.662167	1	1	1.69107e-168	3.25513e-164
Inhba	1.83703	0.866	0.532	1.09203e-163	2.10204e-159
Thbs1	1.3094	0.994	0.948	9.88192e-158	1.90217e-153
Mir99ahg	-1.57619	0.78	0.953	1.1249e-151	2.16533e-147
Csrp1	0.880548	0.989	0.925	4.72576e-146	9.09661e-142
Actn1	0.716965	1	0.992	1.14201e-136	2.19825e-132
Acta2	0.731164	1	0.995	4.65257e-135	8.95572e-131
Ccn2	2.15647	0.764	0.42	2.17199e-130	4.18087e-126
Dstn	0.628018	1	0.998	5.0799e-129	9.7783e-125
Tnfrsf12a	1.4441	0.86	0.599	6.09727e-129	1.17366e-124
Serpine1	1.66683	0.863	0.547	8.5572e-129	1.64717e-124
Myl9	0.82862	0.992	0.912	8.40927e-126	1.6187e-121
Tpm4	0.550645	1	0.999	1.20659e-122	2.32257e-118
Actn4	0.734943	0.998	0.972	3.60131e-121	6.93216e-117
Lmod1	1.59391	0.689	0.314	4.5876e-121	8.83066e-117
Abracl	0.608974	1	0.996	2.69983e-118	5.1969e-114
Zyx	0.963833	0.983	0.89	6.11571e-118	1.17721e-113
Nfia	-0.879779	0.946	0.992	2.79934e-112	5.38845e-108
Fscn1	0.844844	0.979	0.897	4.27104e-106	8.22132e-102
Tpm1	0.51434	1	1	1.36786e-104	2.63299e-100
Myl12a	0.450043	1	0.999	2.29713e-103	4.42174e-99
Cfl1	0.390042	1	1	1.48503e-101	2.85854e-97
Metrnl	1.22893	0.852	0.623	3.15382e-101	6.07079e-97
Vcl	0.884908	0.998	0.961	1.21132e-99	2.33166e-95
Pfn1	0.39001	1	1	3.55778e-99	6.84837e-95
Anxa3	0.788039	0.98	0.909	4.43094e-99	8.52912e-95
Fermt2	0.64163	0.996	0.976	1.536e-93	2.95664e-89
Myl6	0.354572	1	1	6.43964e-93	1.23957e-88
Vcan	-0.929419	0.982	0.99	1.31123e-92	2.52399e-88
Flnb	0.964178	0.948	0.854	1.4956e-91	2.87888e-87
Arpc5	0.642298	0.99	0.945	7.07105e-89	1.36111e-84
Tmsb4x	0.50289	0.999	1	8.02589e-89	1.5449e-84
Sorbs1	1.25248	0.82	0.572	3.48068e-88	6.69995e-84
Cald1	0.351591	1	1	4.24958e-88	8.18002e-84
Tshz2	-1.18345	0.709	0.894	1.73753e-86	3.34457e-82
Pakap.1	0.833761	0.955	0.836	2.78093e-84	5.35302e-80
Wdr1	0.650582	0.975	0.899	1.31626e-83	2.53367e-79
Dcn	-0.872784	0.896	0.977	1.31464e-82	2.53055e-78
Ssbp2	-0.888625	0.838	0.948	4.82886e-82	9.29507e-78
Actr3	0.437712	1	0.997	1.8252e-81	3.51332e-77
Dnm3os	-0.874127	0.812	0.937	2.08805e-81	4.01929e-77
Flna	0.47185	1	0.996	2.34193e-81	4.50799e-77
Tpm2	0.510332	1	0.995	1.3778e-79	2.65213e-75
Pakap	1.17744	0.774	0.503	3.49609e-79	6.72962e-75
Spry1	1.28207	0.65	0.352	6.1972e-79	1.1929e-74
Lpp	0.539003	1	1	4.26721e-77	8.21395e-73
Vasp	0.750811	0.933	0.764	9.88052e-77	1.9019e-72
Bicc1	-0.580471	0.984	0.998	1.12583e-76	2.1671e-72
Galnt18	1.11474	0.87	0.68	1.49187e-76	2.8717e-72
Pcsk5	-1.9115	0.406	0.675	2.09107e-76	4.02511e-72
Ptchd4	2.08515	0.428	0.16	4.61756e-76	8.88834e-72
Tcf4	-0.666651	0.967	0.99	9.22871e-75	1.77643e-70
Cdon	-1.02545	0.7	0.861	2.0902e-74	4.02342e-70
Fabp5	0.62197	0.997	0.985	2.21294e-74	4.25969e-70
Nfib	-0.564433	0.994	0.999	1.67907e-72	3.23204e-68
Nexn	0.923483	0.822	0.601	2.94249e-72	5.66399e-68
Auts2	-0.716127	0.948	0.99	1.32816e-71	2.55658e-67
Svil	-0.711322	0.958	0.993	3.25026e-71	6.25642e-67
Col3a1	-0.534176	0.99	1	1.15702e-69	2.22714e-65
Gpr176	0.842412	0.925	0.749	5.01093e-69	9.64555e-65
Pdlim7	0.545433	0.981	0.943	2.32168e-68	4.469e-64
Lrrfip1	0.694726	0.969	0.901	1.67634e-67	3.22678e-63
Nrip1	-0.884697	0.836	0.924	1.87223e-66	3.60385e-62
Prickle1	-0.969383	0.735	0.902	6.55104e-66	1.26101e-61
Bok	1.03915	0.747	0.484	7.63123e-66	1.46894e-61
Cnn1	1.09789	0.719	0.456	1.43939e-65	2.77067e-61
Tgfbr3	-0.891445	0.831	0.93	1.88508e-65	3.62858e-61
Eloc	0.485067	0.995	0.984	6.12232e-65	1.17849e-60
Tm4sf1	1.36628	0.865	0.692	8.24678e-65	1.58742e-60
Bnc2	-0.854399	0.877	0.954	1.85964e-64	3.57962e-60
Phf21a	-0.662721	0.897	0.959	2.21449e-64	4.26267e-60
Frmd4a	0.753862	0.967	0.917	6.73262e-64	1.29596e-59
Fkbp1a	0.357699	1	0.999	1.45249e-63	2.79589e-59
Nfix	-0.404192	0.996	0.999	3.45856e-62	6.65737e-58
Tagln2	0.552645	0.999	0.991	5.9743e-62	1.14999e-57
Prss23	0.726027	0.951	0.851	2.2384e-61	4.30869e-57
Ccn4	0.642297	0.974	0.934	3.82804e-61	7.36859e-57
Samd4	0.679949	0.971	0.901	6.65609e-61	1.28123e-56
Eif5a	0.379015	1	1	8.13986e-61	1.56684e-56
Myh9	0.479323	0.999	0.998	1.61389e-60	3.10657e-56
Tln1	0.401267	0.999	0.991	3.7101e-59	7.14156e-55
Lrrc32	1.08074	0.708	0.48	2.24436e-58	4.32017e-54
Zfp36l1	-0.697796	0.866	0.946	3.49939e-58	6.73597e-54
Cd44	0.902466	0.894	0.762	6.9127e-56	1.33062e-51
Gas7	-1.51774	0.288	0.554	1.01291e-55	1.94975e-51
Sulf1	-1.03152	0.723	0.866	1.06644e-55	2.0528e-51
Cyp7b1	-1.50165	0.468	0.698	1.39649e-55	2.68811e-51
Ehbp1l1	0.805322	0.818	0.623	1.51328e-55	2.91292e-51
Anxa1	0.588519	1	0.997	1.82301e-55	3.50911e-51
Tgfb1i1	0.497189	0.979	0.928	2.03002e-55	3.90758e-51
Plk2	0.88004	0.872	0.72	2.27288e-55	4.37506e-51
Esyt2	0.684522	0.983	0.96	7.74635e-55	1.49109e-50
Schip1	0.990968	0.714	0.501	8.21073e-55	1.58048e-50
Capzb	0.344445	1	0.998	9.82031e-55	1.89031e-50
Zfp521	-0.641276	0.928	0.972	7.17694e-54	1.38149e-49
Hsp90aa1	0.371028	1	0.999	1.25589e-53	2.41746e-49
Ldb2	-1.02527	0.709	0.841	3.02707e-53	5.82681e-49
Peli2	-1.0433	0.497	0.714	2.74512e-52	5.28409e-48
Vgll3	0.810659	0.876	0.713	3.00191e-52	5.77838e-48
Eif4ebp1	0.33252	0.999	0.999	2.5256e-51	4.86153e-47
Hacd1	0.498577	0.977	0.925	4.63112e-51	8.91444e-47
Ldha	0.376289	1	1	4.67256e-51	8.99421e-47
Sncaip	-1.74425	0.295	0.527	5.61854e-51	1.08151e-46
Zfhx4	-0.560413	0.953	0.982	9.91557e-51	1.90865e-46
Nrp1	-0.745712	0.87	0.936	7.95728e-50	1.5317e-45
Tnrc6b	-0.652929	0.816	0.908	8.16215e-50	1.57113e-45
Pkp2	1.26626	0.501	0.267	8.17041e-50	1.57272e-45
Ppp1r14b	0.327354	1	1	1.22529e-49	2.35855e-45
Emb	-0.800716	0.77	0.894	1.24952e-49	2.40521e-45
Pdcl3	0.528582	0.951	0.873	3.04546e-49	5.86221e-45
Timm17a	0.567745	0.952	0.872	4.83316e-49	9.30334e-45
Itgb1	0.282964	1	1	5.77238e-49	1.11112e-44
Cers6	0.763714	0.876	0.742	8.22094e-49	1.58245e-44
Gdf10	-1.58861	0.236	0.488	1.10525e-48	2.12749e-44
Bcl2l11	-1.56047	0.244	0.488	3.01107e-48	5.796e-44
Ptprz1	1.62748	0.375	0.169	5.01493e-48	9.65324e-44
Slc1a3	-1.02268	0.588	0.758	6.38158e-48	1.22839e-43
Nme1	0.364037	1	0.999	7.48499e-48	1.44079e-43
Hspd1	0.379766	1	0.999	1.91704e-47	3.69012e-43
Rsu1	0.409021	0.989	0.97	3.10042e-47	5.968e-43
Myadm	0.514231	0.959	0.883	6.30088e-47	1.21286e-42
Msrb3	0.635723	0.972	0.921	6.5618e-47	1.26308e-42
Gulp1	-0.667974	0.921	0.948	9.66543e-47	1.8605e-42
Tmem70	0.743786	0.816	0.654	1.16826e-46	2.24878e-42
Egfr	-0.705263	0.861	0.932	2.59779e-46	5.00049e-42
Kctd10	0.661242	0.817	0.636	3.80381e-46	7.32196e-42
Ebf1	-0.470854	1	1	5.12612e-46	9.86728e-42
Pdcd4	-1.19044	0.415	0.621	1.46967e-45	2.82897e-41
Ybx3	0.440761	0.996	0.994	1.88151e-45	3.62172e-41
Prkce	-0.672134	0.859	0.93	2.03704e-45	3.9211e-41
Rheb	0.363135	0.997	0.986	2.24333e-45	4.31819e-41
Tent5a	-1.08984	0.485	0.678	3.70405e-45	7.12992e-41
Hspa5	0.357482	1	1	6.65967e-45	1.28192e-40
S100a6	0.325756	1	1	8.48395e-45	1.63308e-40
Clmp	-0.579555	0.888	0.929	1.83209e-44	3.5266e-40
Pawr	0.820587	0.743	0.525	2.36701e-44	4.55625e-40
Rock2	0.435481	0.998	0.994	3.78675e-44	7.28912e-40
Ghr	-0.748343	0.921	0.971	5.13892e-44	9.89192e-40
Lims1	0.424019	0.997	0.991	8.09184e-44	1.5576e-39
Rras2	0.831293	0.766	0.589	9.00792e-44	1.73393e-39
Ncoa1	-0.718532	0.735	0.852	1.72157e-43	3.31385e-39
Lasp1	0.499704	0.955	0.891	1.73378e-43	3.33735e-39
Pdlim5	0.597712	0.993	0.982	1.7582e-43	3.38437e-39
Smarca2	-0.665493	0.708	0.851	4.21864e-43	8.12046e-39
Ppia	0.18442	1	1	5.30793e-43	1.02172e-38
Dock1	-0.486514	0.975	0.987	5.36565e-43	1.03283e-38
Coro1c	0.657754	0.821	0.647	1.04293e-42	2.00753e-38
Tubb6	0.536726	0.958	0.843	2.37252e-42	4.56686e-38
Nars	0.328888	1	0.994	3.10448e-42	5.97582e-38
Bag2	0.77048	0.726	0.533	4.11457e-42	7.92013e-38
Arpc2	0.258016	1	1	6.6739e-42	1.28466e-37
Glipr2	0.416411	0.972	0.916	9.95735e-42	1.91669e-37
Msn	0.396806	0.996	0.987	1.15159e-41	2.2167e-37
Arl5a	0.683307	0.877	0.772	1.82687e-41	3.51654e-37
Col14a1	-1.41969	0.411	0.603	2.57878e-41	4.9639e-37
Add3	-0.844893	0.6	0.763	2.61299e-41	5.02974e-37
Tead1	0.455874	0.999	0.996	9.11874e-41	1.75527e-36
S100a11	0.230882	1	1	9.96893e-41	1.91892e-36
Pls3	0.571615	0.934	0.848	2.31071e-40	4.44788e-36
Dapk1	-0.969398	0.568	0.737	6.96077e-40	1.33988e-35
Txn1	0.287559	1	1	7.73943e-40	1.48976e-35
Myo1c	0.502547	0.909	0.775	1.315e-39	2.53124e-35
Ppp3ca	-0.50445	0.965	0.987	1.57189e-39	3.02573e-35
Mical2	0.884179	0.701	0.511	1.60196e-39	3.08362e-35
Pdgfra	-0.662106	0.784	0.876	1.77201e-39	3.41095e-35
Eif2s1	0.400192	0.972	0.946	2.28509e-39	4.39858e-35
Lum	-1.66899	0.284	0.502	3.39568e-39	6.53635e-35
Msrb1	0.517594	0.918	0.841	6.86407e-39	1.32126e-34
Plaur	1.19654	0.424	0.226	8.46508e-39	1.62944e-34
Airn	-0.532568	0.934	0.973	8.99392e-39	1.73124e-34
Csf1	0.63249	0.966	0.928	9.44923e-39	1.81888e-34
F2r	0.646748	0.86	0.72	1.52839e-38	2.942e-34
Eif4a1	0.289161	1	1	1.79524e-38	3.45567e-34
Tbl1xr1	-0.679531	0.727	0.839	4.55713e-38	8.77201e-34
Lims2	1.04688	0.285	0.115	5.01738e-38	9.65796e-34
Tomm20	0.325716	1	0.998	1.46066e-37	2.81162e-33
Adarb1	1.30523	0.469	0.277	1.56021e-37	3.00325e-33
Eif2s2	0.219607	1	1	1.69949e-37	3.27134e-33
Lgr4	-0.94605	0.59	0.754	2.26845e-37	4.36653e-33
Ilk	0.398648	0.988	0.944	4.13548e-37	7.96039e-33
Cped1	-0.580996	0.83	0.938	5.17329e-37	9.95806e-33
Tnk2	0.78299	0.661	0.47	1.72145e-36	3.31361e-32
Tmem164	-0.748752	0.838	0.907	2.00429e-36	3.85805e-32
Pgam1	0.344527	0.999	0.995	2.08882e-36	4.02077e-32
Ehd1	0.461913	0.935	0.868	2.67599e-36	5.15102e-32
Gm17501	0.688818	0.797	0.624	4.4146e-36	8.49766e-32
Itga5	0.71936	0.815	0.678	8.56853e-36	1.64936e-31
Fosl1	1.6011	0.263	0.108	1.22206e-35	2.35235e-31
Lonrf1	-1.00073	0.397	0.598	1.4003e-35	2.69544e-31
Vdac2	0.298886	0.998	0.996	1.44249e-35	2.77666e-31
Ccnd1	1.02216	0.617	0.427	1.59219e-35	3.0648e-31
Plekho2	0.833558	0.584	0.388	1.62146e-35	3.12115e-31
Kif5b	0.282	0.999	0.996	1.77626e-35	3.41913e-31
C530008M17Rik	1.02922	0.574	0.385	2.3616e-35	4.54584e-31
Fat1	0.458013	0.945	0.902	2.48069e-35	4.77509e-31
Hbegf	1.46347	0.305	0.141	2.57162e-35	4.95011e-31
Ssbp3	-0.436267	0.922	0.963	2.65704e-35	5.11453e-31
Ctps	0.511435	0.91	0.786	3.50081e-35	6.73872e-31
Srm	0.466156	0.954	0.902	4.76677e-35	9.17556e-31
Plod2	-0.741207	0.819	0.887	8.56236e-35	1.64817e-30
Fhl2	0.402164	0.962	0.898	1.17e-34	2.25214e-30
Tceal8	0.327549	0.99	0.978	1.38408e-34	2.66421e-30
Tnc	0.615593	0.942	0.882	1.56777e-34	3.01781e-30
Nrep	-1.21659	0.259	0.466	2.97152e-34	5.71987e-30
Lamp2	-0.299569	0.994	0.999	4.65026e-34	8.95129e-30
Rab5if	0.312409	0.995	0.987	4.74251e-34	9.12886e-30
Gpc6	-0.364529	1	1	4.99726e-34	9.61922e-30
Pde7b	-1.81197	0.166	0.364	5.91425e-34	1.13843e-29
Rexo2	0.267231	1	0.998	6.02509e-34	1.15977e-29
Parva	0.360168	0.998	0.986	6.562e-34	1.26312e-29
Manf	0.400035	0.994	0.989	6.88165e-34	1.32465e-29
Cav1	0.574047	0.838	0.696	7.19917e-34	1.38577e-29
Igfbp4	-0.98648	0.64	0.768	8.57445e-34	1.6505e-29
Srgap1	-0.677179	0.772	0.843	1.95802e-33	3.76899e-29
Nhp2	0.530735	0.942	0.872	1.97379e-33	3.79936e-29
Pbx1	-0.437572	0.97	0.991	2.09037e-33	4.02375e-29
Lgals1	0.183021	1	1	3.37674e-33	6.49989e-29
Akap13	-0.404904	0.957	0.979	3.79851e-33	7.31175e-29
Ncl	0.340951	1	1	4.41077e-33	8.4903e-29
Gapdh	0.223337	1	1	4.80558e-33	9.25025e-29
Kat6b	-0.607315	0.705	0.831	7.24868e-33	1.3953e-28
Rspo3	-1.04037	0.393	0.59	7.47415e-33	1.4387e-28
Ehbp1	-0.545224	0.824	0.908	1.18338e-32	2.27788e-28
Itsn1	-0.589757	0.917	0.943	1.21183e-32	2.33266e-28
Odc1	0.474482	0.952	0.885	1.26351e-32	2.43213e-28
Rhoc	0.270255	0.999	0.999	1.31046e-32	2.5225e-28
Amotl2	0.563896	0.841	0.684	2.39938e-32	4.61857e-28
Asns	0.350701	0.981	0.974	2.63479e-32	5.07172e-28
Timm8a1	0.565395	0.841	0.694	2.71924e-32	5.23426e-28
Uhrf2	-0.566549	0.868	0.919	2.97869e-32	5.73369e-28
Vasn	0.737406	0.728	0.58	5.11254e-32	9.84112e-28
Sned1	-0.906989	0.514	0.675	5.27684e-32	1.01574e-27
Pid1	-1.08319	0.35	0.544	6.26135e-32	1.20525e-27
Gas1	-0.592913	0.826	0.912	6.80581e-32	1.31005e-27
Pkm	0.257353	1	1	8.73179e-32	1.68078e-27
Ccnd2	0.313293	1	0.993	9.92939e-32	1.91131e-27
Glis3	-0.573521	0.865	0.937	1.23118e-31	2.36989e-27
Ccdc85b	0.51912	0.926	0.86	1.39867e-31	2.6923e-27
Pdgfc	0.740698	0.725	0.553	1.66656e-31	3.20795e-27
Itprip	1.29612	0.283	0.129	1.68753e-31	3.24832e-27
Cct8	0.292318	0.999	0.996	1.73131e-31	3.33259e-27
Cdc42ep3	0.64307	0.741	0.562	2.00594e-31	3.86124e-27
Prickle2	-0.711326	0.731	0.825	2.10787e-31	4.05744e-27
Arpc4	0.464955	0.898	0.796	3.69769e-31	7.11769e-27
Pappa	0.783564	0.818	0.66	3.98694e-31	7.67447e-27
Ywhag	0.359553	0.987	0.966	4.52746e-31	8.71491e-27
Hmga2	0.947735	0.911	0.84	4.53273e-31	8.72505e-27
Eno1	0.32216	0.999	0.994	6.34115e-31	1.22061e-26
Mrto4	0.569344	0.848	0.729	8.18807e-31	1.57612e-26
Il6st	-0.444229	0.954	0.973	8.31453e-31	1.60046e-26
Foxs1	0.921247	0.412	0.231	1.61981e-30	3.11797e-26
Crim1	0.622171	0.762	0.612	1.64459e-30	3.16567e-26
Slco3a1	0.758536	0.65	0.466	4.76774e-30	9.17742e-26
Ebna1bp2	0.473292	0.908	0.827	6.39084e-30	1.23017e-25
Matn2	-0.887565	0.437	0.603	7.17931e-30	1.38195e-25
Irak2	0.73044	0.593	0.411	8.16945e-30	1.57254e-25
Tmeff2	-1.03471	0.444	0.607	8.97672e-30	1.72793e-25
Lrp6	-0.478096	0.874	0.927	1.00805e-29	1.9404e-25
Unc5c	-1.84459	0.154	0.333	1.14152e-29	2.19732e-25
Mthfd2	0.367143	0.97	0.933	1.32771e-29	2.55572e-25
Ube2f	0.534937	0.84	0.714	1.54591e-29	2.97572e-25
Magohb	0.56511	0.758	0.616	2.05722e-29	3.95994e-25
Gask1b	1.0138	0.615	0.465	2.49355e-29	4.79983e-25
Cct3	0.295517	0.992	0.987	2.6082e-29	5.02052e-25
Snrpd1	0.341313	0.985	0.974	2.72327e-29	5.24202e-25
Ppp1r18	0.637801	0.67	0.504	2.88405e-29	5.55151e-25
Gnas	-0.257768	1	1	3.07595e-29	5.9209e-25
Ccn1	0.545455	0.946	0.901	3.47122e-29	6.68176e-25
Eef1e1	0.600047	0.718	0.557	4.40615e-29	8.48139e-25
Nuak1	0.646731	0.694	0.519	4.46799e-29	8.60044e-25
Aldoa	0.263114	1	0.999	5.7962e-29	1.11571e-24
Fos	-0.466238	0.874	0.943	6.54781e-29	1.26039e-24
Camk2g	0.530243	0.862	0.76	6.55796e-29	1.26234e-24
Nectin2	0.568358	0.785	0.646	1.0636e-28	2.04733e-24
Ran	0.279606	1	1	1.63598e-28	3.14909e-24
Col8a1	1.10733	0.312	0.16	1.95098e-28	3.75543e-24
Arpc1b	0.214455	0.999	1	1.9913e-28	3.83305e-24
Calm1	0.203399	1	1	2.18198e-28	4.20008e-24
Tsc22d1	-0.392717	0.941	0.965	2.64236e-28	5.08628e-24
Celf2	-0.443287	0.993	0.992	3.31367e-28	6.37848e-24
Ets1	0.611848	0.691	0.517	3.47575e-28	6.69048e-24
Hspe1	0.225444	1	0.999	3.94547e-28	7.59463e-24
Gadd45g	0.699328	0.759	0.635	4.04288e-28	7.78213e-24
Snx24	0.647359	0.857	0.767	4.27338e-28	8.22583e-24
Tomm40	0.438928	0.924	0.867	4.30517e-28	8.28703e-24
Mbd5	-0.403498	0.9	0.948	5.71673e-28	1.10041e-23
Fosb	-0.510535	0.81	0.903	6.08117e-28	1.17056e-23
2410006H16Rik	-0.362045	0.993	0.994	8.22059e-28	1.58238e-23
Pcmtd1	-0.5105	0.766	0.847	8.73841e-28	1.68206e-23
Plxna2	-1.00192	0.401	0.568	1.00012e-27	1.92513e-23
Tanc2	-0.654235	0.742	0.816	1.0831e-27	2.08486e-23
Trerf1	-0.555745	0.754	0.84	1.32605e-27	2.55252e-23
Cct6a	0.292898	0.998	0.993	1.50303e-27	2.89318e-23
Sfrp2	-0.604617	0.88	0.932	1.53268e-27	2.95025e-23
Filip1l	0.517167	0.904	0.824	1.5528e-27	2.98899e-23
Abca1	-0.82985	0.44	0.617	1.68048e-27	3.23475e-23
B3galt1	-0.913919	0.716	0.797	1.76925e-27	3.40562e-23
Ranbp1	0.288201	1	0.999	2.22074e-27	4.2747e-23
Kmt2c	-0.452248	0.798	0.885	2.3069e-27	4.44056e-23
Anxa2	0.200045	1	1	2.55411e-27	4.91641e-23
Eef1d	0.225053	1	1	2.65754e-27	5.1155e-23
Ccl2	0.942512	0.604	0.441	4.45011e-27	8.56601e-23
Igf1r	0.3708	0.989	0.986	4.88582e-27	9.40471e-23
Pdzrn3	-0.36894	0.985	0.996	5.44016e-27	1.04718e-22
Ebf3	-0.755964	0.604	0.721	6.33983e-27	1.22035e-22
Maf	-0.980482	0.47	0.616	6.62369e-27	1.27499e-22
Cycs	0.419525	0.936	0.862	7.614e-27	1.46562e-22
Lrrc59	0.301207	0.988	0.979	7.69497e-27	1.48121e-22
Apba1	-0.836354	0.522	0.658	8.05288e-27	1.5501e-22
Lama4	-0.437969	0.889	0.939	9.16033e-27	1.76327e-22
Slc7a1	0.476644	0.887	0.786	1.12838e-26	2.17202e-22
Cxcl12	-0.750271	0.772	0.867	1.21873e-26	2.34592e-22
Unc5b	0.436042	0.896	0.785	1.47156e-26	2.83261e-22
Trps1	-1.20418	0.249	0.421	1.50706e-26	2.90094e-22
Mfap2	-0.443186	0.873	0.928	1.5998e-26	3.07945e-22
Nop58	0.411142	0.951	0.896	1.70651e-26	3.28486e-22
Rora	-0.512938	0.894	0.942	1.73696e-26	3.34347e-22
Psmd8	0.319678	0.993	0.984	2.32506e-26	4.47551e-22
Tfrc	0.992425	0.441	0.282	2.72575e-26	5.24679e-22
Tes	0.581705	0.743	0.586	2.83588e-26	5.45878e-22
Pdlim1	0.626415	0.651	0.487	2.96329e-26	5.70403e-22
Nes	1.09272	0.335	0.184	3.09439e-26	5.95639e-22
Vim	0.173525	1	1	3.12347e-26	6.01236e-22
Ebf2	-1.01745	0.486	0.621	3.25241e-26	6.26056e-22
Itm2b	-0.244604	1	1	3.26566e-26	6.28606e-22
Nolc1	0.52448	0.813	0.699	5.55933e-26	1.07011e-21
C1qbp	0.348753	0.986	0.956	5.5904e-26	1.0761e-21
Eif6	0.34019	0.979	0.95	6.03494e-26	1.16167e-21
Marcks	-0.274281	1	1	6.39722e-26	1.2314e-21
Map1b	0.377065	0.979	0.96	7.40488e-26	1.42536e-21
Plagl1	-0.727828	0.724	0.803	7.74867e-26	1.49154e-21
Cdk19	-0.875544	0.396	0.556	7.98963e-26	1.53792e-21
Dclk1	-0.341078	0.968	0.99	9.73677e-26	1.87423e-21
Ddx39	0.507076	0.853	0.759	9.83126e-26	1.89242e-21
Slc25a5	0.285969	0.998	0.991	1.09979e-25	2.11698e-21
Laptm4a	-0.200833	1	1	1.16533e-25	2.24315e-21
Tmem123	0.469337	0.828	0.699	1.18776e-25	2.28631e-21
Cct7	0.291397	0.99	0.984	1.26912e-25	2.44293e-21
Cap2	0.741475	0.537	0.359	1.30079e-25	2.50389e-21
Serp1	0.269975	0.992	0.975	1.42907e-25	2.75081e-21
Adamts2	-0.424936	0.926	0.964	1.54252e-25	2.96919e-21
Mylk	0.551332	0.893	0.854	1.89417e-25	3.64608e-21
Meis2	-0.415407	0.964	0.971	2.04589e-25	3.93814e-21
Bckdhb	-0.722744	0.621	0.741	2.75708e-25	5.3071e-21
Adm	0.710465	0.582	0.42	2.91972e-25	5.62017e-21
Prdx6	0.388897	0.97	0.95	3.17593e-25	6.11335e-21
Tmem47	0.514077	0.777	0.641	3.2114e-25	6.18162e-21
Fcgrt	-0.478989	0.752	0.85	3.43031e-25	6.60301e-21
Tnks	-0.416323	0.937	0.963	3.62628e-25	6.98022e-21
Mtpn	0.306474	0.989	0.973	3.68127e-25	7.08608e-21
Zeb2	-0.392662	0.992	0.997	3.71995e-25	7.16053e-21
Deptor	-0.877373	0.321	0.5	3.72778e-25	7.1756e-21
Adam19	0.450642	0.933	0.878	4.04249e-25	7.78139e-21
Tut4	-0.410046	0.863	0.92	4.8424e-25	9.32113e-21
Epha3	-0.754709	0.632	0.744	5.00492e-25	9.63396e-21
Srf	0.964374	0.385	0.229	5.74223e-25	1.10532e-20
Arhgap24	-0.737428	0.638	0.757	5.78139e-25	1.11286e-20
Sesn3	-0.757854	0.378	0.55	5.87564e-25	1.131e-20
Btg1	-0.537872	0.797	0.868	8.01445e-25	1.5427e-20
Slfn5	-0.990719	0.325	0.494	1.06417e-24	2.04843e-20
Gtpbp4	0.409817	0.916	0.849	1.21799e-24	2.34451e-20
Meis1	-0.594721	0.742	0.836	1.31078e-24	2.52311e-20
Ifrd1	0.370496	0.936	0.872	1.33276e-24	2.56543e-20
Mafb	-1.32106	0.174	0.336	1.36407e-24	2.6257e-20
Atp5g1	0.200298	1	1	1.55866e-24	3.00026e-20
Cygb	-0.562566	0.697	0.803	1.72777e-24	3.32579e-20
Trim47	0.596399	0.628	0.46	2.08746e-24	4.01815e-20
Timp1	0.42809	0.99	0.985	2.33399e-24	4.4927e-20
Hs6st2	0.523278	0.874	0.735	2.92383e-24	5.62807e-20
Myof	0.326716	0.98	0.953	3.544e-24	6.82184e-20
Nav3	-0.994229	0.538	0.659	3.78922e-24	7.29388e-20
Epha7	-1.782	0.133	0.286	4.91908e-24	9.46873e-20
Prmt1	0.284032	0.994	0.985	5.06317e-24	9.74609e-20
Slc5a3	-1.18273	0.435	0.566	6.09852e-24	1.1739e-19
Rsl1d1	0.353853	0.962	0.936	7.48107e-24	1.44003e-19
Serpinh1	0.146826	1	1	8.87916e-24	1.70915e-19
Lyar	0.606966	0.808	0.685	9.17009e-24	1.76515e-19
Ror1	-0.667234	0.827	0.898	9.33006e-24	1.79594e-19
Kmt2e	-0.341269	0.934	0.964	9.66294e-24	1.86002e-19
Capn2	0.353025	0.957	0.928	1.0849e-23	2.08832e-19
Rars	0.406392	0.922	0.844	1.42921e-23	2.75108e-19
Arhgap28	-0.662505	0.538	0.678	1.62467e-23	3.12732e-19
H2afv	-0.457128	0.927	0.964	1.75155e-23	3.37156e-19
Tcf7l1	-0.418761	0.861	0.925	2.24274e-23	4.31706e-19
Fhl3	0.901818	0.335	0.187	2.52965e-23	4.86932e-19
Mybbp1a	0.422381	0.889	0.785	2.61808e-23	5.03955e-19
Pa2g4	0.37024	0.955	0.92	3.57612e-23	6.88367e-19
Nhs	-0.810957	0.36	0.533	3.67481e-23	7.07365e-19
Pnrc1	-0.520391	0.7	0.817	4.01306e-23	7.72473e-19
Zfp423	-1.114	0.272	0.429	5.14561e-23	9.90479e-19
Rnf144a	-0.920933	0.324	0.484	5.35816e-23	1.03139e-18
Hmga1	1.26824	0.26	0.132	5.48272e-23	1.05537e-18
1810037I17Rik	0.361087	0.936	0.873	6.03182e-23	1.16106e-18
Snhg12	-0.503933	0.774	0.852	6.75796e-23	1.30084e-18
Maff	0.921821	0.353	0.206	7.0774e-23	1.36233e-18
Pgk1	0.269776	0.997	0.995	9.26648e-23	1.7837e-18
Tpm3	0.22237	0.998	0.998	9.43558e-23	1.81625e-18
Sdc4	0.682412	0.702	0.573	1.05644e-22	2.03354e-18
Mmp2	-0.630291	0.642	0.76	1.06306e-22	2.04629e-18
Psat1	0.338284	0.96	0.907	1.17838e-22	2.26827e-18
Lbh	0.448826	0.878	0.763	1.36935e-22	2.63586e-18
M6pr	0.500185	0.735	0.594	1.70526e-22	3.28246e-18
Nop56	0.416071	0.911	0.829	1.75426e-22	3.37677e-18
Ly75	0.975801	0.322	0.181	1.83478e-22	3.53178e-18
Tmem135	-0.636414	0.603	0.729	2.16472e-22	4.16686e-18
Cited2	0.579434	0.756	0.636	2.18207e-22	4.20027e-18
Fnip1	-0.390489	0.857	0.917	2.36273e-22	4.54801e-18
2610307P16Rik	-0.773619	0.553	0.676	2.95981e-22	5.69733e-18
Fap	-0.788867	0.361	0.524	3.47305e-22	6.68527e-18
Mgst1	-0.414464	0.883	0.943	3.51784e-22	6.77149e-18
Stx16	-0.493352	0.755	0.824	3.58647e-22	6.9036e-18
Tcf7l2	-0.392991	0.888	0.936	3.8794e-22	7.46745e-18
Rab3ip	0.706146	0.556	0.399	5.38748e-22	1.03704e-17
Iqgap1	0.278159	0.995	0.988	5.69187e-22	1.09563e-17
Cnbp	0.27951	0.985	0.973	7.05023e-22	1.3571e-17
Noct	0.792368	0.459	0.305	7.88831e-22	1.51842e-17
Rev3l	-0.427731	0.789	0.859	8.1629e-22	1.57128e-17
Timm23	0.237525	0.999	0.99	8.69493e-22	1.67369e-17
Igsf10	-0.585446	0.577	0.7	9.35903e-22	1.80152e-17
Creb5	0.823724	0.447	0.296	1.02387e-21	1.97085e-17
Srsf2	0.289084	0.988	0.974	1.21768e-21	2.34392e-17
Acvr2a	-0.42956	0.87	0.931	1.34516e-21	2.58931e-17
Hspa4	0.26611	0.997	0.99	1.65158e-21	3.17913e-17
Anxa5	0.178351	1	1	1.94791e-21	3.74953e-17
Lrrc17	-0.457245	0.759	0.854	1.96316e-21	3.77889e-17
Soat1	0.459785	0.886	0.799	2.06778e-21	3.98027e-17
Map3k7cl	0.712007	0.378	0.229	2.73178e-21	5.2584e-17
Srsf3	0.217737	1	0.998	2.94043e-21	5.66004e-17
Nedd4	-0.13651	1	1	3.18704e-21	6.13474e-17
Ppa1	0.359206	0.952	0.879	3.20712e-21	6.17339e-17
Plscr4	-1.19743	0.161	0.308	3.57303e-21	6.87773e-17
Dynll1	0.168097	1	1	3.71678e-21	7.15442e-17
Ddah1	0.387692	0.949	0.9	4.51844e-21	8.69754e-17
Dmd	0.938393	0.393	0.249	4.54595e-21	8.7505e-17
Fbln1	-0.652681	0.607	0.708	4.71894e-21	9.08349e-17
Raly	0.253492	0.993	0.979	5.30389e-21	1.02095e-16
Gas6	-0.579974	0.74	0.84	5.74484e-21	1.10582e-16
Snu13	0.31754	0.974	0.959	5.77035e-21	1.11074e-16
Csnk1e	0.441774	0.815	0.693	6.26488e-21	1.20593e-16
Idh3a	0.555265	0.708	0.578	7.15281e-21	1.37684e-16
Ywhae	0.178113	1	1	7.35231e-21	1.41525e-16
2310022B05Rik	0.383519	0.837	0.721	8.00244e-21	1.54039e-16
Fam129b	0.459702	0.777	0.655	8.26089e-21	1.59014e-16
Ddx21	0.477615	0.813	0.722	8.36203e-21	1.60961e-16
Atp5b	0.180026	1	1	9.77082e-21	1.88079e-16
Lurap1l	0.669653	0.641	0.495	1.02832e-20	1.97942e-16
Lrrc15	0.834881	0.361	0.216	1.2152e-20	2.33914e-16
Cfl2	0.332145	0.959	0.914	1.24375e-20	2.3941e-16
Slc20a1	0.480891	0.609	0.45	1.46456e-20	2.81913e-16
Emd	0.377171	0.895	0.809	1.47898e-20	2.84689e-16
Dnm3	-0.757966	0.392	0.541	1.73643e-20	3.34245e-16
Arhgef12	-0.327754	0.905	0.942	1.76725e-20	3.40178e-16
Ccdc86	0.586258	0.594	0.45	1.87902e-20	3.61693e-16
Flnc	0.449936	0.796	0.674	2.03987e-20	3.92655e-16
Myl12b	-0.429464	0.797	0.87	2.29786e-20	4.42314e-16
Itgav	0.336695	0.966	0.922	2.39925e-20	4.61832e-16
Fads3	0.410221	0.86	0.765	2.46108e-20	4.73734e-16
Gxylt2	-0.758067	0.508	0.627	2.51e-20	4.83149e-16
Pole4	0.358631	0.877	0.805	2.57478e-20	4.9562e-16
Aebp1	-0.332982	0.966	0.982	2.70573e-20	5.20826e-16
Rtn4	0.253428	1	1	2.71411e-20	5.22439e-16
Zbtb20	-0.292	0.984	0.988	2.9957e-20	5.76642e-16
Il11ra1	-0.405225	0.831	0.896	3.36555e-20	6.47835e-16
Col1a2	-0.158794	1	0.999	4.29877e-20	8.27471e-16
Ptx3	0.547132	0.828	0.705	4.52716e-20	8.71432e-16
Trpv2	0.676756	0.423	0.275	5.03797e-20	9.69759e-16
Apol8	0.982533	0.281	0.155	5.73197e-20	1.10335e-15
Tspan11	-0.832214	0.314	0.466	5.86582e-20	1.12911e-15
C430049B03Rik	-0.817694	0.566	0.665	6.09838e-20	1.17388e-15
Selenop	-0.758755	0.397	0.542	6.77205e-20	1.30355e-15
Mif	0.229249	1	1	7.38959e-20	1.42242e-15
Gpatch4	0.549225	0.633	0.497	9.13148e-20	1.75772e-15
Tle5	-0.276618	0.986	0.989	9.61698e-20	1.85117e-15
Robo1	-0.798554	0.455	0.58	1.04358e-19	2.00879e-15
Nab2	0.470037	0.739	0.614	1.09816e-19	2.11385e-15
Ube2m	0.228775	0.996	0.991	1.16143e-19	2.23563e-15
Calr	0.219728	1	1	1.35789e-19	2.61381e-15
Ptprd	-0.658608	0.573	0.686	1.43096e-19	2.75446e-15
Wdfy1	0.617412	0.629	0.499	1.51882e-19	2.92358e-15
Coq10b	0.46653	0.727	0.6	1.78639e-19	3.43862e-15
Actg2	0.334657	0.611	0.456	1.90498e-19	3.6669e-15
Pard3b	-0.479308	0.844	0.888	2.6162e-19	5.03593e-15
Phgdh	0.246451	0.994	0.988	2.6344e-19	5.07096e-15
Ywhah	0.267119	0.974	0.944	2.68223e-19	5.16302e-15
Nuak2	1.03057	0.269	0.148	2.77888e-19	5.34907e-15
Peg3	-0.546738	0.862	0.906	3.1625e-19	6.08749e-15
Pdgfa	0.463653	0.657	0.525	3.24412e-19	6.24461e-15
Igf1	-0.523966	0.74	0.821	3.49846e-19	6.73418e-15
Usp14	0.322399	0.95	0.913	3.62705e-19	6.9817e-15
Slc7a2	-1.03556	0.285	0.428	3.84626e-19	7.40367e-15
Abcc1	0.529433	0.745	0.642	3.90387e-19	7.51456e-15
Morrbid	0.458896	0.856	0.77	3.95262e-19	7.6084e-15
Zfp292	-0.360587	0.829	0.895	4.02148e-19	7.74096e-15
Tnik	0.647265	0.501	0.351	4.27705e-19	8.23289e-15
Tcp1	0.225735	0.997	0.996	4.50992e-19	8.68115e-15
Thsd7a	-0.88434	0.415	0.538	4.74251e-19	9.12885e-15
Ttc3	-0.222607	0.994	0.997	5.25958e-19	1.01242e-14
Yrdc	0.557448	0.612	0.473	5.37479e-19	1.03459e-14
Arhgdia	0.206832	0.997	0.994	5.75582e-19	1.10794e-14
Cdkn1c	-1.08148	0.673	0.751	6.60646e-19	1.27168e-14
AI506816	0.315331	0.957	0.918	6.6419e-19	1.2785e-14
Arid1b	-0.347868	0.883	0.93	6.78413e-19	1.30588e-14
Klf12	-0.736973	0.428	0.568	6.7965e-19	1.30826e-14
Cemip	1.00753	0.352	0.219	6.80276e-19	1.30946e-14
Rrp8	0.49727	0.66	0.518	6.99721e-19	1.34689e-14
Pitpna	0.272105	0.968	0.947	7.81548e-19	1.5044e-14
Sulf2	-0.568823	0.561	0.68	7.87868e-19	1.51657e-14
Bbx	-0.361078	0.885	0.914	8.41149e-19	1.61913e-14
Rere	-0.270937	0.975	0.989	9.00759e-19	1.73387e-14
Bdnf	0.818139	0.38	0.243	9.87923e-19	1.90165e-14
Emc6	0.338643	0.9	0.842	1.16365e-18	2.23991e-14
Rps9	-0.102771	1	1	1.16523e-18	2.24294e-14
Hp1bp3	-0.338883	0.878	0.913	1.21388e-18	2.33659e-14
Zfp568	0.553574	0.645	0.515	1.2663e-18	2.43751e-14
Erbin	-0.329846	0.932	0.948	1.34897e-18	2.59664e-14
Wdr43	0.402093	0.844	0.772	1.36425e-18	2.62604e-14
Hprt	0.370418	0.869	0.783	1.41582e-18	2.72532e-14
Rin2	-0.478922	0.701	0.789	1.7056e-18	3.28311e-14
Khdrbs3	0.571646	0.601	0.468	1.78648e-18	3.4388e-14
Mrps6	-0.533248	0.797	0.853	2.00131e-18	3.85231e-14
Kctd12	-0.859605	0.34	0.477	2.02232e-18	3.89277e-14
Lap3	0.32758	0.923	0.868	2.02896e-18	3.90555e-14
Akap12	0.337762	0.997	0.992	2.05668e-18	3.9589e-14
Cdh11	-0.25998	0.995	0.998	2.0922e-18	4.02728e-14
Cask	-0.348564	0.897	0.938	2.30137e-18	4.42991e-14
Ltbp2	0.440312	0.919	0.899	2.57939e-18	4.96506e-14
Kitl	-0.79174	0.621	0.688	2.79714e-18	5.38421e-14
Plce1	-0.691559	0.464	0.601	2.92523e-18	5.63078e-14
Ptpmt1	0.356537	0.885	0.785	3.00836e-18	5.7908e-14
Ier3	0.55729	0.706	0.582	3.09519e-18	5.95793e-14
Phb2	0.260254	0.984	0.97	3.14466e-18	6.05316e-14
Kansl1l	-0.587835	0.53	0.656	3.21931e-18	6.19684e-14
Sox4	-0.365341	0.94	0.966	3.25807e-18	6.27145e-14
Grwd1	0.732003	0.407	0.267	3.34731e-18	6.44323e-14
Phlda3	0.275343	0.973	0.944	3.51708e-18	6.77002e-14
Aopep	0.469964	0.827	0.749	3.54259e-18	6.81912e-14
Grn	-0.306164	0.919	0.958	4.45347e-18	8.57248e-14
Ybx1	0.150553	1	1	4.48175e-18	8.62693e-14
Hras	0.295576	0.966	0.93	4.70155e-18	9.05001e-14
Bcl9	-0.625492	0.428	0.57	4.87339e-18	9.38079e-14
Arl4c	0.744308	0.338	0.208	4.97815e-18	9.58244e-14
Prep	0.426474	0.759	0.647	5.287e-18	1.01769e-13
Dok1	0.587159	0.526	0.382	5.3631e-18	1.03234e-13
Esf1	0.407899	0.788	0.7	6.25506e-18	1.20404e-13
Timm10	0.490481	0.689	0.562	6.76523e-18	1.30224e-13
Il1r1	-0.407418	0.899	0.933	6.83153e-18	1.315e-13
Fat4	-0.592406	0.487	0.625	8.13723e-18	1.56634e-13
Gas5	-0.215431	1	1	8.42074e-18	1.62091e-13
Fez1	0.584537	0.641	0.522	8.57443e-18	1.65049e-13
Ap1s1	0.308954	0.927	0.885	8.62002e-18	1.65927e-13
Cox5a	0.177397	1	0.999	8.68929e-18	1.6726e-13
Ccl7	0.667476	0.655	0.525	8.87932e-18	1.70918e-13
Srpk2	-0.333969	0.887	0.926	9.10018e-18	1.75169e-13
Kansl1	-0.264357	0.958	0.986	1.0931e-17	2.1041e-13
Nav2	0.584249	0.612	0.467	1.13703e-17	2.18868e-13
Cdv3	0.250898	0.996	0.988	1.18506e-17	2.28112e-13
Yif1b	0.262154	0.973	0.944	1.22252e-17	2.35324e-13
Ppan	0.521611	0.618	0.492	1.28768e-17	2.47866e-13
Mfap4	-0.474962	0.717	0.8	1.29052e-17	2.48412e-13
Kctd5	0.526126	0.62	0.485	1.4105e-17	2.71508e-13
Adgrl3	-1.00476	0.365	0.498	1.44414e-17	2.77982e-13
Rrp9	0.622236	0.526	0.384	1.56483e-17	3.01215e-13
Exoc4	-0.355895	0.963	0.977	1.76599e-17	3.39935e-13
Serping1	-0.985703	0.331	0.463	1.79538e-17	3.45593e-13
B3gnt5	0.82083	0.334	0.206	1.86232e-17	3.58478e-13
Gng5	0.140414	1	1	1.86671e-17	3.59323e-13
Wdr75	0.382504	0.798	0.675	1.91258e-17	3.68152e-13
Dctn6	0.360604	0.818	0.72	1.93671e-17	3.72798e-13
Fign	-1.00036	0.265	0.399	2.13783e-17	4.11512e-13
Mt1	-0.325431	0.966	0.981	2.35011e-17	4.52373e-13
Plpp3	-0.421854	0.814	0.871	2.46498e-17	4.74483e-13
Cmtm7	0.298722	0.955	0.907	2.54926e-17	4.90708e-13
Ednra	-1.08499	0.234	0.367	2.88784e-17	5.5588e-13
Rftn1	0.602501	0.541	0.405	3.00064e-17	5.77592e-13
Tshz1	-0.674438	0.402	0.537	3.09872e-17	5.96472e-13
Bcl9l	-0.432791	0.696	0.776	3.12131e-17	6.0082e-13
Tmem167	-0.173819	1	1	3.2106e-17	6.18008e-13
Tns3	-0.42096	0.798	0.877	3.22161e-17	6.20128e-13
Cachd1	-0.453456	0.711	0.786	3.44749e-17	6.63608e-13
Hbp1	-0.546657	0.535	0.644	3.45084e-17	6.64252e-13
Hmgn1	0.156579	1	1	3.9759e-17	7.65321e-13
Sh3pxd2a	-0.354001	0.868	0.908	3.99336e-17	7.68683e-13
Esd	0.226203	0.997	0.999	4.43519e-17	8.5373e-13
Foxn3	-0.289105	0.93	0.969	4.43953e-17	8.54565e-13
Ehd4	0.650493	0.443	0.308	5.12742e-17	9.86977e-13
Macf1	-0.229303	0.992	0.997	5.43319e-17	1.04583e-12
Jph1	0.901172	0.303	0.184	5.97069e-17	1.1493e-12
Clic1	0.192825	1	0.999	6.14426e-17	1.18271e-12
Kras	0.263224	0.969	0.936	6.56222e-17	1.26316e-12
Myc	0.602449	0.525	0.385	6.9059e-17	1.32932e-12
Mapre1	0.257277	0.983	0.958	7.89694e-17	1.52008e-12
Ptrh1	0.745204	0.368	0.237	9.35558e-17	1.80086e-12
Lyst	-0.493361	0.68	0.766	9.48511e-17	1.82579e-12
Bcl2	0.49736	0.583	0.437	9.7825e-17	1.88303e-12
Mthfd1l	0.407202	0.746	0.627	1.03311e-16	1.98862e-12
Dlgap1	-1.30209	0.305	0.433	1.06182e-16	2.0439e-12
Rbpj	0.38917	0.902	0.848	1.0765e-16	2.07216e-12
Dcaf8	-0.358623	0.754	0.827	1.24583e-16	2.39811e-12
Fmnl2	-0.414703	0.841	0.899	1.253e-16	2.41191e-12
Serbp1	0.177336	1	1	1.31082e-16	2.5232e-12
Cpeb3	-0.790662	0.313	0.443	1.36886e-16	2.63491e-12
Hnrnpab	0.226656	0.996	0.993	1.4083e-16	2.71084e-12
Nfic	-0.267974	0.938	0.956	1.52343e-16	2.93245e-12
Tgfbr2	-0.520337	0.628	0.733	1.65001e-16	3.1761e-12
Gtf2i	-0.333657	0.832	0.893	1.73475e-16	3.33922e-12
Ahnak2	-0.424195	0.746	0.818	1.77904e-16	3.42447e-12
Pak1ip1	0.364227	0.822	0.733	1.92732e-16	3.7099e-12
Hk2	0.5488	0.618	0.494	1.95316e-16	3.75964e-12
Hsd17b12	0.273141	0.944	0.914	1.96839e-16	3.78895e-12
Srsf7	0.25324	0.98	0.971	2.01111e-16	3.87119e-12
Boc	-0.728712	0.401	0.524	2.01831e-16	3.88504e-12
Cnih1	0.242543	0.973	0.949	2.05287e-16	3.95157e-12
Ostf1	0.240888	0.973	0.963	2.08354e-16	4.01061e-12
Prdx5	0.199716	1	0.998	2.1617e-16	4.16106e-12
Ophn1	-0.579432	0.498	0.622	2.17995e-16	4.19618e-12
Rps2	0.100231	1	1	2.52897e-16	4.86801e-12
Eef1g	0.109274	1	1	2.56274e-16	4.93302e-12
Ppp1r12a	0.271155	0.996	0.991	2.81947e-16	5.4272e-12
Phf14	-0.344702	0.849	0.889	2.96438e-16	5.70613e-12
Large1	0.28999	0.99	0.982	3.06231e-16	5.89464e-12
Phip	-0.399796	0.822	0.852	3.08124e-16	5.93108e-12
Rab3il1	-1.06361	0.13	0.253	3.2314e-16	6.22012e-12
9630014M24Rik	0.75005	0.289	0.17	3.3107e-16	6.37277e-12
Ksr1	-0.666069	0.466	0.582	3.50957e-16	6.75557e-12
Arid5b	0.308353	0.996	0.992	3.6657e-16	7.05611e-12
Malat1	-0.252478	1	1	3.85162e-16	7.41398e-12
Dnajb4	0.511717	0.663	0.55	3.87541e-16	7.45979e-12
Chchd2	0.118819	1	1	3.87905e-16	7.46678e-12
Ankrd12	-0.344883	0.852	0.907	4.00723e-16	7.71351e-12
Ccdc6	0.389032	0.855	0.767	4.31588e-16	8.30764e-12
Chd6	-0.378101	0.736	0.82	4.36202e-16	8.39645e-12
Slc16a2	-0.554077	0.589	0.683	4.3975e-16	8.46475e-12
Ptges3	0.212359	0.998	0.995	4.46593e-16	8.59647e-12
Fam118a	0.626307	0.409	0.273	4.47263e-16	8.60937e-12
Dkc1	0.551102	0.635	0.536	4.54876e-16	8.75591e-12
Peak1	0.397299	0.965	0.946	4.56888e-16	8.79464e-12
Cth	0.80844	0.425	0.306	4.6322e-16	8.91651e-12
Mrpl20	0.211801	0.992	0.989	5.33743e-16	1.0274e-11
Cbx6	-0.393775	0.662	0.769	5.67908e-16	1.09317e-11
Prkar2a	0.48307	0.709	0.607	5.84322e-16	1.12476e-11
Shmt2	0.389275	0.824	0.743	5.97613e-16	1.15035e-11
Nop14	0.347667	0.812	0.717	5.98591e-16	1.15223e-11
Leprotl1	0.267821	0.941	0.899	6.02365e-16	1.15949e-11
Psph	0.33876	0.891	0.844	6.2687e-16	1.20666e-11
Txnl1	0.209257	0.997	0.996	7.79809e-16	1.50105e-11
Prdx1	0.161621	1	1	7.90459e-16	1.52155e-11
Nop16	0.502673	0.617	0.496	8.37151e-16	1.61143e-11
Ipo7	0.391581	0.877	0.814	8.50534e-16	1.63719e-11
Stag1	-0.278655	0.95	0.967	9.06053e-16	1.74406e-11
Clic4	0.229422	0.987	0.973	9.71254e-16	1.86957e-11
Rrs1	0.502451	0.646	0.533	9.7845e-16	1.88342e-11
Gdf15	0.773424	0.312	0.195	1.03012e-15	1.98288e-11
Arhgap20	-0.448205	0.591	0.708	1.09099e-15	2.10005e-11
Map4k3	-0.381698	0.824	0.879	1.09301e-15	2.10393e-11
Uba6	0.447226	0.78	0.682	1.11691e-15	2.14994e-11
Mxd4	-0.448939	0.633	0.74	1.19314e-15	2.29668e-11
Fxyd1	-0.834005	0.267	0.396	1.24585e-15	2.39813e-11
Hoxc10	-0.34897	0.771	0.844	1.27143e-15	2.44737e-11
Med13l	-0.300992	0.948	0.972	1.30281e-15	2.50778e-11
Ptn	-0.569308	0.957	0.954	1.30348e-15	2.50907e-11
mt-Nd4	-0.115334	1	1	1.33201e-15	2.56399e-11
Slc38a6	-0.721627	0.345	0.47	1.39341e-15	2.68217e-11
Pfdn4	0.38842	0.794	0.701	1.58938e-15	3.05939e-11
Pik3r3	-0.811667	0.344	0.472	1.92842e-15	3.71201e-11
Rps27l	0.1561	1	1	2.09201e-15	4.0269e-11
Baz2b	-0.309138	0.89	0.927	2.1229e-15	4.08636e-11
Dkk3	-1.08668	0.173	0.292	2.2865e-15	4.40128e-11
Pcdh7	-0.38749	0.961	0.977	2.29153e-15	4.41097e-11
Fgfr1	-0.251973	0.952	0.962	2.3747e-15	4.57106e-11
Tcea3	-0.659278	0.38	0.507	2.51158e-15	4.83454e-11
Stk38	-0.339955	0.829	0.869	2.57042e-15	4.94779e-11
Psma2	0.189868	0.997	0.99	2.62164e-15	5.0464e-11
Dleu2	-0.480488	0.691	0.765	2.62498e-15	5.05283e-11
Tlnrd1	0.499575	0.535	0.4	2.67419e-15	5.14754e-11
Eogt	0.601431	0.454	0.322	2.78723e-15	5.36515e-11
Galnt17	0.325275	0.94	0.893	2.79814e-15	5.38615e-11
Nap1l1	0.199469	1	1	2.84182e-15	5.47021e-11
Sox9	-0.63733	0.553	0.65	3.09364e-15	5.95495e-11
Pfdn2	0.282145	0.935	0.887	3.09902e-15	5.9653e-11
Cox17	0.315882	0.886	0.814	3.10018e-15	5.96754e-11
Fjx1	0.543999	0.318	0.198	3.13281e-15	6.03036e-11
Fndc3a	-0.488881	0.684	0.757	3.18271e-15	6.1264e-11
Basp1	0.147386	1	1	3.24652e-15	6.24923e-11
Sntb2	-0.462778	0.681	0.76	3.34238e-15	6.43376e-11
Nrk	-0.951916	0.376	0.492	3.60776e-15	6.94457e-11
Pag1	-1.0141	0.198	0.321	3.69894e-15	7.12008e-11
Naca	0.103127	1	1	3.84608e-15	7.40332e-11
Nsd1	-0.262747	0.924	0.955	3.87856e-15	7.46584e-11
Fbxl17	-0.28267	0.958	0.97	4.00302e-15	7.70542e-11
Atraid	-0.280543	0.898	0.934	4.1668e-15	8.02068e-11
Cct2	0.191316	0.998	0.998	4.43119e-15	8.52959e-11
Cavin1	0.244582	0.964	0.906	4.434e-15	8.53501e-11
Wdr36	0.453938	0.689	0.587	4.68548e-15	9.01908e-11
Sh3d19	-0.410474	0.71	0.777	4.70061e-15	9.04821e-11
Anp32b	0.192252	1	0.999	4.81059e-15	9.25991e-11
Meox2	-1.07833	0.195	0.319	4.9083e-15	9.44799e-11
Tmem176a	-0.342839	0.815	0.892	5.39427e-15	1.03834e-10
Gars	0.180379	0.998	0.997	5.64221e-15	1.08607e-10
Klhl24	-0.659296	0.35	0.476	6.15962e-15	1.18567e-10
Txnrd1	0.314289	0.935	0.89	6.55099e-15	1.261e-10
Golgb1	-0.231538	0.942	0.969	6.59174e-15	1.26884e-10
Foxo3	-0.530624	0.486	0.612	6.62964e-15	1.27614e-10
Tbc1d5	-0.318892	0.849	0.914	6.70022e-15	1.28973e-10
Stard9	-0.694679	0.324	0.452	6.71293e-15	1.29217e-10
Cdc42bpa	0.345809	0.933	0.903	6.90572e-15	1.32928e-10
Rpl27	0.10133	1	1	7.20361e-15	1.38662e-10
mt-Nd5	-0.167242	0.998	1	7.36847e-15	1.41836e-10
Plxdc2	-0.404981	0.925	0.942	7.45569e-15	1.43515e-10
Atp8b1	0.635725	0.429	0.303	7.46114e-15	1.43619e-10
Snrpd3	0.248978	0.969	0.943	7.57535e-15	1.45818e-10
Grb10	-0.238591	0.996	0.996	7.92407e-15	1.5253e-10
Synj2	0.598238	0.474	0.349	7.99623e-15	1.53919e-10
Pea15a	0.338482	0.819	0.732	8.24095e-15	1.5863e-10
G3bp1	0.228868	0.989	0.981	8.27915e-15	1.59365e-10
Kif26b	-0.367639	0.896	0.944	8.3846e-15	1.61395e-10
Steap3	-0.870023	0.229	0.354	8.39384e-15	1.61573e-10
Rsrc1	-0.269108	0.951	0.975	8.44909e-15	1.62637e-10
Ttyh3	-0.386973	0.691	0.768	8.47803e-15	1.63194e-10
Gnpnat1	0.368824	0.773	0.669	8.66391e-15	1.66772e-10
Btg3	0.3879	0.764	0.661	9.23166e-15	1.777e-10
Zmynd8	-0.408724	0.709	0.783	9.53163e-15	1.83474e-10
Spata5	0.367987	0.865	0.796	9.86211e-15	1.89836e-10
Snrpd2	0.175786	0.996	0.998	1.11594e-14	2.14808e-10
Rbbp7	0.223314	0.984	0.975	1.13962e-14	2.19365e-10
Bcar1	0.460286	0.638	0.525	1.18058e-14	2.2725e-10
Ndufaf4	0.417341	0.674	0.562	1.20895e-14	2.32711e-10
Mob3a	0.620656	0.438	0.317	1.23793e-14	2.3829e-10
Ak2	0.30195	0.906	0.84	1.37914e-14	2.6547e-10
5031425E22Rik	-0.490178	0.628	0.711	1.46531e-14	2.82058e-10
Srsf9	0.189786	0.994	0.987	1.54189e-14	2.96799e-10
Rps27	-0.103314	1	1	1.56804e-14	3.01833e-10
Luc7l2	-0.179272	0.999	0.999	1.59889e-14	3.0777e-10
Dysf	0.587091	0.476	0.352	1.67609e-14	3.22631e-10
Higd1a	0.216107	0.989	0.974	1.74701e-14	3.36281e-10
Aen	0.417242	0.685	0.59	1.82445e-14	3.51188e-10
Kcnq1ot1	-0.36729	0.928	0.935	1.86711e-14	3.594e-10
Ust	-0.580419	0.565	0.639	1.89597e-14	3.64956e-10
Plekhg2	0.434999	0.678	0.579	2.07235e-14	3.98907e-10
Rex1bd	-0.25383	0.956	0.982	2.14415e-14	4.12727e-10
Hspg2	0.217669	0.994	0.971	2.30016e-14	4.42758e-10
Tpi1	0.228669	0.986	0.983	2.3857e-14	4.59224e-10
Anxa6	0.214644	0.994	0.984	2.43863e-14	4.69412e-10
Rbp1	-0.381331	0.832	0.897	2.45396e-14	4.72364e-10
Fblim1	0.370813	0.777	0.672	2.49241e-14	4.79765e-10
Fdps	0.239153	0.987	0.98	2.68268e-14	5.16389e-10
Atrnl1	-0.355354	0.829	0.873	2.72779e-14	5.25073e-10
Nip7	0.355638	0.776	0.703	3.00824e-14	5.79056e-10
Lpl	-0.463825	0.899	0.941	3.1083e-14	5.98317e-10
Hoxc6	-0.392024	0.607	0.714	3.2836e-14	6.32059e-10
Crebrf	-0.655179	0.355	0.477	3.30341e-14	6.35873e-10
Fstl1	-0.133895	1	1	3.33164e-14	6.41308e-10
Rnf126	0.405438	0.679	0.562	3.47764e-14	6.69412e-10
Eri3	-0.285816	0.858	0.906	3.47961e-14	6.69789e-10
Rpl23a	-0.120378	1	1	3.50378e-14	6.74442e-10
Ube2i	0.186845	0.999	0.996	3.5071e-14	6.75082e-10
Igfbp3	-0.446221	0.723	0.822	3.5859e-14	6.90251e-10
Creb3l2	-0.346083	0.849	0.885	3.62239e-14	6.97274e-10
Osr2	-0.964139	0.195	0.313	3.74665e-14	7.21192e-10
Idh1	-0.313436	0.88	0.911	3.86585e-14	7.44137e-10
Timm13	0.181279	0.999	0.996	4.03527e-14	7.76748e-10
Lama2	-0.648856	0.419	0.535	4.09657e-14	7.88549e-10
Bin1	0.312363	0.921	0.85	4.56254e-14	8.78243e-10
Apoe	-1.21954	0.372	0.48	4.64589e-14	8.94287e-10
Igf2r	-0.320638	0.865	0.892	5.17397e-14	9.95937e-10
Nipbl	-0.206631	0.98	0.981	5.46811e-14	1.05256e-09
Gem	-0.987501	0.245	0.362	5.8859e-14	1.13298e-09
Colec12	-0.304408	0.886	0.933	6.84519e-14	1.31763e-09
Pde1a	-1.35015	0.182	0.291	7.26824e-14	1.39906e-09
Ccm2	0.287619	0.853	0.758	7.2832e-14	1.40194e-09
Psap	-0.197722	0.993	0.995	7.29107e-14	1.40346e-09
Slc38a1	0.321465	0.76	0.626	7.3097e-14	1.40704e-09
Rrp15	0.44463	0.654	0.547	7.94426e-14	1.52919e-09
Gata6	-0.506617	0.552	0.649	8.07689e-14	1.55472e-09
Chd2	-0.292879	0.874	0.921	8.19589e-14	1.57763e-09
Hist1h1c	-0.653955	0.522	0.641	8.37903e-14	1.61288e-09
Carmn	0.447729	0.592	0.474	8.7077e-14	1.67615e-09
Scai	-0.518582	0.448	0.575	8.92235e-14	1.71746e-09
Egr1	-0.2264	0.954	0.976	9.2708e-14	1.78454e-09
Tcf12	-0.202489	0.992	0.996	9.76539e-14	1.87974e-09
Zfp609	-0.372991	0.668	0.757	1.04169e-13	2.00515e-09
Fth1	-0.135164	1	1	1.04559e-13	2.01266e-09
Ube2n	0.217966	0.985	0.968	1.04814e-13	2.01757e-09
Tbc1d1	0.490713	0.668	0.568	1.05248e-13	2.02592e-09
Tomm5	0.233492	0.971	0.965	1.14053e-13	2.1954e-09
Zfp608	-0.512408	0.538	0.642	1.29725e-13	2.49707e-09
Zfas1	-0.361054	0.827	0.869	1.30587e-13	2.51367e-09
Zfp593	0.419266	0.676	0.574	1.30963e-13	2.52091e-09
Atf7	-0.377964	0.745	0.81	1.33219e-13	2.56433e-09
Cnpy2	-0.186634	0.989	0.997	1.40072e-13	2.69624e-09
Mrvi1	0.795436	0.289	0.184	1.4803e-13	2.84943e-09
Specc1	0.498033	0.666	0.584	1.57713e-13	3.03581e-09
Myh10	0.312283	0.968	0.949	1.73451e-13	3.33875e-09
Jmjd6	0.371021	0.733	0.63	1.73791e-13	3.3453e-09
Vars	0.277195	0.894	0.818	1.85848e-13	3.5774e-09
Crebbp	-0.230222	0.943	0.958	1.88939e-13	3.63688e-09
Dst	-0.22311	0.993	0.994	2.09271e-13	4.02825e-09
Tmem59	-0.173948	0.998	0.999	2.2198e-13	4.2729e-09
Ncs1	0.429646	0.612	0.497	2.24419e-13	4.31983e-09
Pim3	0.785422	0.293	0.189	2.29104e-13	4.41002e-09
Sfrp1	-0.317106	0.915	0.967	2.3818e-13	4.58473e-09
Cbfa2t2	-0.418446	0.679	0.747	2.38472e-13	4.59035e-09
Frmd6	0.326404	0.867	0.793	2.39689e-13	4.61377e-09
Phlda1	0.929338	0.335	0.228	2.42144e-13	4.66102e-09
Efnb2	0.478909	0.613	0.496	2.44096e-13	4.69861e-09
Jade1	0.443079	0.665	0.551	2.46381e-13	4.74258e-09
Samd4b	0.363945	0.727	0.637	2.51388e-13	4.83897e-09
Rnpep	0.439985	0.63	0.524	2.72771e-13	5.25056e-09
Socs3	-0.668184	0.379	0.493	2.73007e-13	5.2551e-09
Rbms3	-0.186101	1	1	3.05083e-13	5.87254e-09
Nav1	-0.418414	0.785	0.834	3.06111e-13	5.89233e-09
Rhoa	0.119422	1	0.999	3.09274e-13	5.95321e-09
Rras	0.243135	0.93	0.889	3.1553e-13	6.07364e-09
Hdac8	-0.470558	0.611	0.702	3.26408e-13	6.28302e-09
Anpep	-0.957075	0.153	0.263	3.28952e-13	6.33199e-09
Fam214a	-0.867236	0.193	0.307	3.29002e-13	6.33295e-09
Snrpb	0.195735	0.997	0.99	3.35407e-13	6.45625e-09
Neo1	-0.305339	0.909	0.949	3.35694e-13	6.46177e-09
G0s2	-0.621177	0.404	0.527	3.40733e-13	6.55878e-09
Srgap3	-0.831415	0.261	0.375	3.46694e-13	6.67351e-09
Pdia6	0.160717	1	0.999	3.6251e-13	6.97795e-09
Pycr2	0.446598	0.601	0.477	3.69975e-13	7.12164e-09
Mpp6	0.316821	0.801	0.711	3.94232e-13	7.58857e-09
Lcorl	-0.392504	0.795	0.84	4.14448e-13	7.97771e-09
Pin1	0.297429	0.93	0.874	4.31538e-13	8.30668e-09
Gpx1	0.213844	0.987	0.986	4.44754e-13	8.56108e-09
Tbx15	-0.24007	0.915	0.944	4.66918e-13	8.9877e-09
Slc38a2	-0.286251	0.948	0.959	4.72423e-13	9.09368e-09
Avpr1a	0.556841	0.42	0.305	4.80198e-13	9.24333e-09
Cdo1	-0.705276	0.269	0.39	5.09131e-13	9.80027e-09
Mitf	-0.644432	0.478	0.577	5.10347e-13	9.82366e-09
Hs6st1	0.478768	0.645	0.548	5.40885e-13	1.04115e-08
Naa20	0.254057	0.941	0.873	5.48261e-13	1.05535e-08
Mdh2	0.19491	0.988	0.991	5.55113e-13	1.06854e-08
Chst11	-0.606282	0.554	0.639	5.67002e-13	1.09142e-08
Slc40a1	-0.955128	0.202	0.317	5.85355e-13	1.12675e-08
Tmem126a	0.221305	0.982	0.973	6.40032e-13	1.232e-08
Snrpa1	0.294615	0.862	0.797	6.99323e-13	1.34613e-08
Rreb1	-0.429424	0.672	0.75	7.33609e-13	1.41212e-08
Rab13	-0.447509	0.612	0.699	7.8001e-13	1.50144e-08
Ston1	0.344496	0.745	0.631	8.24622e-13	1.58732e-08
Cdh3	0.747308	0.28	0.178	8.33232e-13	1.60389e-08
Ptprs	-0.283927	0.821	0.866	8.51693e-13	1.63942e-08
Tpst2	0.420987	0.584	0.462	8.5219e-13	1.64038e-08
Fmr1	-0.460875	0.903	0.933	8.88287e-13	1.70986e-08
Palld	0.26156	0.992	0.991	8.88378e-13	1.71004e-08
Erh	0.231874	0.968	0.947	8.9449e-13	1.7218e-08
Susd6	-0.377001	0.825	0.873	9.18107e-13	1.76726e-08
Nectin1	0.641433	0.38	0.269	9.32537e-13	1.79504e-08
Pik3r1	-0.414211	0.754	0.82	9.50685e-13	1.82997e-08
Ubald1	0.444461	0.519	0.393	9.59819e-13	1.84755e-08
Naaladl2	-0.477973	0.713	0.769	9.98004e-13	1.92106e-08
Appl2	-0.725975	0.244	0.361	1.00205e-12	1.92884e-08
Aak1	-0.28742	0.878	0.902	1.01735e-12	1.95829e-08
Rgma	-0.586256	0.341	0.465	1.08449e-12	2.08753e-08
Tnrc6c	-0.255115	0.923	0.937	1.09325e-12	2.1044e-08
Zc3h12a	0.812462	0.274	0.175	1.13122e-12	2.17748e-08
Ywhab	0.15131	1	0.999	1.13898e-12	2.19242e-08
Ddx6	-0.249343	0.891	0.929	1.2009e-12	2.31162e-08
Casp12	-0.591401	0.402	0.507	1.23429e-12	2.37588e-08
Aff2	-1.04979	0.236	0.343	1.34058e-12	2.58048e-08
Htra2	0.365755	0.744	0.651	1.43198e-12	2.75642e-08
Stk3	-0.373876	0.802	0.847	1.46759e-12	2.82496e-08
Dnajc1	-0.225003	0.975	0.985	1.53162e-12	2.94821e-08
Kif13b	-0.581064	0.408	0.516	1.54011e-12	2.96455e-08
Atp2a2	0.206062	0.981	0.973	1.58299e-12	3.0471e-08
Timp3	0.214155	0.97	0.93	1.61987e-12	3.11809e-08
Mphosph10	0.349888	0.75	0.67	1.62733e-12	3.13245e-08
Prkab2	0.520781	0.43	0.309	1.65815e-12	3.19177e-08
Ccdc34	-0.428635	0.772	0.836	1.69553e-12	3.26372e-08
Skap2	-0.327305	0.769	0.826	1.75438e-12	3.37701e-08
Cc2d2a	-0.569576	0.36	0.476	1.76481e-12	3.39708e-08
Ttc23	-0.566822	0.391	0.509	1.83687e-12	3.53579e-08
Eif1a	0.2072	0.991	0.975	1.92697e-12	3.70923e-08
Trp53inp1	-0.711295	0.345	0.461	2.01862e-12	3.88565e-08
Set	0.180604	1	0.999	2.02642e-12	3.90066e-08
Trappc4	0.237911	0.957	0.929	2.09696e-12	4.03644e-08
Ate1	0.426134	0.593	0.483	2.1015e-12	4.04518e-08
Dda1	0.294641	0.849	0.79	2.11859e-12	4.07808e-08
Bmpr1a	-0.260116	0.906	0.926	2.17708e-12	4.19065e-08
Ncoa2	-0.316118	0.812	0.862	2.27184e-12	4.37307e-08
Rnf150	-0.443141	0.761	0.815	2.29062e-12	4.40922e-08
Asap3	-0.560201	0.322	0.444	2.30505e-12	4.43699e-08
Ifrd2	0.537167	0.415	0.299	2.34355e-12	4.5111e-08
Elp5	0.325096	0.719	0.615	2.35773e-12	4.5384e-08
Fbln5	0.330438	0.9	0.821	2.42014e-12	4.65853e-08
Tgfbi	-0.631258	0.344	0.458	2.4262e-12	4.67019e-08
Prrx2	-0.319681	0.794	0.851	2.51838e-12	4.84763e-08
Magi2	-0.462225	0.801	0.838	2.52205e-12	4.85469e-08
Jmjd1c	-0.270867	0.886	0.918	2.63195e-12	5.06623e-08
Gsto1	0.330517	0.886	0.824	2.68858e-12	5.17525e-08
Prelid1	0.149582	0.999	0.999	2.69142e-12	5.18071e-08
Tril	-0.648059	0.352	0.463	2.78077e-12	5.3527e-08
Erc2	0.766653	0.286	0.185	2.82196e-12	5.43199e-08
Ctsb	-0.233492	0.923	0.959	2.87563e-12	5.53529e-08
Tmem97	0.325578	0.838	0.746	2.94928e-12	5.67707e-08
Ubash3b	0.78786	0.26	0.164	2.99645e-12	5.76786e-08
Got1	0.41481	0.62	0.525	3.37734e-12	6.50104e-08
Nr2f2	-0.486862	0.778	0.832	3.50423e-12	6.74529e-08
Csrp2	-0.231726	0.977	0.993	3.57924e-12	6.88968e-08
Eif3b	0.236039	0.951	0.918	3.63472e-12	6.99648e-08
Ndufa6	-0.271388	0.831	0.876	3.63754e-12	7.0019e-08
Arf1	0.15306	1	0.999	3.71349e-12	7.14809e-08
Man1a	-0.42197	0.771	0.829	3.72385e-12	7.16805e-08
Pum3	0.329543	0.766	0.685	3.83194e-12	7.3761e-08
Csad	-0.4483	0.509	0.617	4.02686e-12	7.7513e-08
Tmed5	0.366703	0.832	0.766	4.12136e-12	7.93321e-08
Eif1ax	0.180667	0.982	0.975	4.12671e-12	7.94351e-08
Chsy1	-0.512881	0.623	0.689	4.14871e-12	7.98585e-08
Anapc15	0.363779	0.674	0.573	4.15276e-12	7.99364e-08
Acot7	0.357564	0.737	0.664	4.19552e-12	8.07595e-08
Guk1	0.279413	0.838	0.781	4.41808e-12	8.50435e-08
Rnf213	-0.571702	0.507	0.608	4.43928e-12	8.54518e-08
Myo1e	0.376624	0.682	0.582	4.55613e-12	8.77009e-08
Atad3a	0.385715	0.615	0.511	4.63336e-12	8.91876e-08
Ngf	0.862594	0.415	0.313	4.75833e-12	9.15932e-08
Cav2	0.611385	0.271	0.172	4.8327e-12	9.30246e-08
Mlf2	0.19044	0.973	0.959	4.87328e-12	9.38057e-08
Nsun2	0.309509	0.795	0.711	4.87907e-12	9.39173e-08
Pde7a	-0.494007	0.6	0.68	4.92775e-12	9.48542e-08
Tmem63a	0.541614	0.398	0.285	4.94213e-12	9.5131e-08
Phc2	0.373915	0.706	0.616	5.00271e-12	9.62971e-08
Kdm6a	-0.414279	0.663	0.738	5.18328e-12	9.9773e-08
Ppp4r3b	-0.305769	0.789	0.839	5.19698e-12	1.00037e-07
Gcsh	0.302463	0.847	0.781	5.53199e-12	1.06485e-07
Cobll1	0.607053	0.444	0.332	5.54582e-12	1.06752e-07
Sacs	0.56898	0.447	0.338	5.85849e-12	1.1277e-07
Efna5	-0.653518	0.462	0.558	5.9298e-12	1.14143e-07
Pomp	0.177227	0.995	0.99	6.26075e-12	1.20513e-07
Arl8a	0.316839	0.796	0.709	6.57347e-12	1.26533e-07
Fam172a	-0.278103	0.912	0.937	6.57473e-12	1.26557e-07
Nop2	0.551021	0.457	0.352	6.78714e-12	1.30646e-07
Rsrp1	-0.216559	0.927	0.963	7.40707e-12	1.42579e-07
Mtmr3	-0.312731	0.789	0.849	7.92475e-12	1.52544e-07
Fzd4	-0.713412	0.403	0.499	8.05215e-12	1.54996e-07
Cplane1	-0.406514	0.62	0.697	8.09505e-12	1.55822e-07
Jagn1	0.306372	0.769	0.665	8.09769e-12	1.55872e-07
Flrt2	-0.511496	0.479	0.588	8.3602e-12	1.60925e-07
Pdgfrl	-0.492039	0.542	0.63	8.5688e-12	1.64941e-07
Cyb5r1	0.249593	0.951	0.917	8.68476e-12	1.67173e-07
Nktr	-0.187225	0.984	0.984	8.96068e-12	1.72484e-07
Neat1	-0.345647	0.918	0.944	9.24275e-12	1.77914e-07
Bcl10	0.335069	0.782	0.692	9.63694e-12	1.85501e-07
Atf4	0.164236	0.995	0.99	9.68827e-12	1.8649e-07
Itpripl2	0.357301	0.776	0.704	9.70789e-12	1.86867e-07
Ckb	0.317213	0.663	0.562	9.7579e-12	1.8783e-07
Tnfaip1	0.319614	0.813	0.739	9.87586e-12	1.901e-07
Ulk2	-0.343374	0.709	0.793	9.87918e-12	1.90164e-07
Fzd7	0.577427	0.331	0.225	1.03973e-11	2.00138e-07
Rapgef2	-0.295762	0.862	0.89	1.04622e-11	2.01387e-07
Upp2	-0.611342	0.374	0.485	1.06122e-11	2.04275e-07
Ggt5	-0.954131	0.158	0.26	1.0948e-11	2.10737e-07
Arnt	-0.332102	0.713	0.771	1.11692e-11	2.14996e-07
Sh3glb1	0.154047	1	0.999	1.1174e-11	2.15088e-07
Sh3bp4	0.565588	0.379	0.271	1.15543e-11	2.22409e-07
Arhgap29	0.298771	0.855	0.779	1.16545e-11	2.24338e-07
Map2k5	-0.365929	0.66	0.746	1.18857e-11	2.28788e-07
Kidins220	-0.315281	0.734	0.811	1.1905e-11	2.2916e-07
Gm47283	0.236405	0.991	0.976	1.22482e-11	2.35765e-07
Bmper	-0.697573	0.68	0.713	1.23419e-11	2.3757e-07
Mest	-0.73866	0.529	0.616	1.23893e-11	2.38481e-07
Jun	-0.311241	0.917	0.932	1.25753e-11	2.42063e-07
Bicd2	0.366478	0.646	0.539	1.26978e-11	2.44421e-07
Zfp395	-0.58742	0.328	0.438	1.28334e-11	2.47031e-07
Rnft1	0.330082	0.767	0.674	1.33899e-11	2.57742e-07
Eif1ad	0.381451	0.679	0.579	1.34849e-11	2.59571e-07
Pno1	0.331723	0.748	0.639	1.35749e-11	2.61304e-07
Ostc	0.136558	1	0.999	1.44039e-11	2.7726e-07
Supt3	-0.302204	0.784	0.831	1.46742e-11	2.82463e-07
Stat1	-0.587456	0.396	0.502	1.52678e-11	2.9389e-07
Ubn2	-0.29302	0.837	0.877	1.53317e-11	2.9512e-07
Mak16	0.32081	0.757	0.666	1.54701e-11	2.97784e-07
Nfat5	-0.251364	0.917	0.948	1.585e-11	3.05097e-07
Steap1	0.506565	0.467	0.354	1.6808e-11	3.23538e-07
Fkbp10	0.208052	0.983	0.965	1.74223e-11	3.35362e-07
Tgfb2	0.279078	0.508	0.403	1.7485e-11	3.36568e-07
Mier1	-0.259171	0.864	0.904	1.79165e-11	3.44875e-07
Smim3	0.538337	0.374	0.264	1.83976e-11	3.54135e-07
Aimp2	0.380613	0.608	0.506	2.01063e-11	3.87027e-07
Plekha2	-0.693414	0.269	0.375	2.0796e-11	4.00303e-07
Loxl3	0.450998	0.649	0.549	2.16548e-11	4.16834e-07
Tfdp2	-0.495533	0.44	0.548	2.35073e-11	4.52492e-07
Pop4	0.400755	0.646	0.543	2.40919e-11	4.63746e-07
Smyd5	0.562752	0.415	0.308	2.46165e-11	4.73844e-07
Pabpc1	0.119339	1	1	2.47379e-11	4.7618e-07
Fam193a	-0.24939	0.888	0.908	2.49445e-11	4.80157e-07
Abhd17c	0.472285	0.471	0.362	2.52783e-11	4.86581e-07
Trmt61a	0.646358	0.297	0.199	2.56975e-11	4.94652e-07
Rbm5	-0.250434	0.846	0.885	2.62697e-11	5.05666e-07
Cd47	-0.198017	0.973	0.985	2.66545e-11	5.13073e-07
Abi3bp	-0.465529	0.356	0.474	2.66616e-11	5.1321e-07
Ctdp1	0.541684	0.422	0.317	2.67175e-11	5.14286e-07
Pxdc1	0.53246	0.453	0.348	2.706e-11	5.20878e-07
Tox	-0.895371	0.324	0.419	2.72874e-11	5.25255e-07
Lgalsl	0.26688	0.903	0.847	2.75642e-11	5.30582e-07
Hdlbp	0.123746	1	1	2.79243e-11	5.37516e-07
Rfx3	-0.534266	0.432	0.536	2.85287e-11	5.49149e-07
Abce1	0.242226	0.938	0.893	2.93658e-11	5.65263e-07
Mkln1	-0.261033	0.822	0.871	2.98236e-11	5.74074e-07
Mxi1	-0.655873	0.288	0.396	2.99451e-11	5.76414e-07
Bzw1	0.184601	0.999	0.996	3.0446e-11	5.86055e-07
Gabarap	-0.127865	1	1	3.15934e-11	6.08141e-07
Bysl	0.457535	0.523	0.416	3.40853e-11	6.56108e-07
Tars	0.198498	0.977	0.943	3.43782e-11	6.61745e-07
Stbd1	0.424022	0.4	0.285	3.4719e-11	6.68305e-07
Gpatch8	-0.271397	0.874	0.9	3.48619e-11	6.71057e-07
Acvr1b	-0.661998	0.238	0.348	3.50944e-11	6.75531e-07
Psme4	-0.246661	0.912	0.929	3.52498e-11	6.78524e-07
Zcchc24	-0.374344	0.617	0.712	3.54139e-11	6.81682e-07
Uqcrq	0.125579	1	1	3.62525e-11	6.97825e-07
Nmd3	0.345527	0.721	0.628	3.6558e-11	7.03705e-07
Ell2	0.479248	0.461	0.342	3.72024e-11	7.16109e-07
Pdss1	0.565021	0.436	0.339	3.7966e-11	7.30807e-07
Ddb1	0.150288	0.996	0.995	3.90403e-11	7.51486e-07
Bahcc1	0.428278	0.563	0.453	3.92633e-11	7.55779e-07
Tmtc2	0.430581	0.542	0.42	3.93151e-11	7.56776e-07
Rab39b	0.601829	0.356	0.254	4.10015e-11	7.89237e-07
Hspa8	0.141517	1	1	4.17101e-11	8.02879e-07
Raph1	0.37915	0.792	0.743	4.26519e-11	8.21007e-07
Qsox1	0.372442	0.683	0.589	4.32242e-11	8.32022e-07
Nus1	0.288418	0.799	0.722	4.44017e-11	8.54688e-07
Rac1	0.145813	1	0.997	4.44906e-11	8.56399e-07
Chchd4	0.549174	0.44	0.338	4.49886e-11	8.65986e-07
Prr16	-0.840396	0.317	0.411	4.5875e-11	8.83049e-07
Olfml3	-0.280608	0.861	0.895	4.59813e-11	8.85094e-07
Glis1	-0.472503	0.602	0.683	4.61598e-11	8.88529e-07
Abcd3	-0.337096	0.802	0.836	4.63271e-11	8.9175e-07
Dync2h1	-0.487297	0.44	0.549	4.7006e-11	9.04818e-07
Btf3	0.102472	1	1	4.70084e-11	9.04865e-07
Prepl	0.551785	0.412	0.306	4.79732e-11	9.23437e-07
Gar1	0.370977	0.66	0.567	5.35656e-11	1.03108e-06
2025-09-11	0.144993	1	0.999	5.52568e-11	1.06364e-06
Hsp90b1	0.140354	1	1	5.52953e-11	1.06438e-06
Senp7	-0.376073	0.642	0.718	5.59651e-11	1.07727e-06
Gm37494	-0.486237	0.388	0.5	5.61829e-11	1.08146e-06
Mat2a	0.182793	0.998	0.983	5.76936e-11	1.11054e-06
Arid4b	-0.222633	0.889	0.918	5.8684e-11	1.12961e-06
Klf6	0.258025	0.941	0.898	5.92267e-11	1.14005e-06
Tuba1c	0.403502	0.602	0.504	5.93835e-11	1.14307e-06
Hoxb9	0.337531	0.701	0.59	5.96623e-11	1.14844e-06
Islr	-0.443632	0.553	0.639	6.01505e-11	1.15784e-06
Rab11fip2	-0.36311	0.587	0.688	6.18314e-11	1.19019e-06
Nsa2	-0.155805	0.997	0.999	6.53172e-11	1.25729e-06
Scp2	-0.233234	0.92	0.942	6.60801e-11	1.27198e-06
Larp1b	0.490965	0.478	0.371	6.87144e-11	1.32268e-06
Stat3	-0.227647	0.934	0.961	7.01232e-11	1.3498e-06
Hdgf	0.183015	0.998	0.992	7.23018e-11	1.39174e-06
Kars	0.3175	0.741	0.69	7.34242e-11	1.41334e-06
Cars	0.252624	0.903	0.839	7.55055e-11	1.45341e-06
Rabgap1	-0.260935	0.879	0.903	7.5962e-11	1.46219e-06
Tenm3	-0.30966	0.874	0.903	7.7028e-11	1.48271e-06
Lrp8	0.592697	0.324	0.223	7.94837e-11	1.52998e-06
Ube2e2	-0.268414	0.916	0.932	8.41372e-11	1.61956e-06
Nynrin	-0.468113	0.466	0.564	8.88868e-11	1.71098e-06
Fbxl7	-0.392694	0.946	0.967	9.14226e-11	1.75979e-06
Cox7a2	0.142494	0.999	0.997	9.39686e-11	1.8088e-06
Rps6ka2	0.483045	0.435	0.326	9.57054e-11	1.84223e-06
Dctd	0.45523	0.44	0.328	9.67374e-11	1.8621e-06
Man1c1	-0.429968	0.441	0.553	9.69165e-11	1.86555e-06
Tomm70a	0.281507	0.912	0.849	9.7307e-11	1.87306e-06
Hivep2	-0.345717	0.788	0.844	9.77501e-11	1.88159e-06
Dtna	0.719346	0.328	0.228	9.88448e-11	1.90266e-06
Bax	0.173502	0.997	0.998	9.97691e-11	1.92046e-06
Ski	-0.225825	0.93	0.947	1.0014e-10	1.9276e-06
Lpar1	-0.405036	0.732	0.774	1.01068e-10	1.94546e-06
Usp9x	-0.206396	0.956	0.972	1.09199e-10	2.10197e-06
Chac1	0.451019	0.502	0.388	1.10681e-10	2.13051e-06
Ldlrap1	0.576584	0.366	0.265	1.15918e-10	2.23131e-06
Rassf8	-0.322148	0.73	0.807	1.16464e-10	2.24182e-06
Thy1	0.433271	0.716	0.639	1.1656e-10	2.24367e-06
Hars	0.318621	0.759	0.678	1.16778e-10	2.24787e-06
Grpel1	0.212735	0.96	0.914	1.17147e-10	2.25497e-06
Fam91a1	0.306867	0.79	0.713	1.19155e-10	2.29361e-06
Wwox	-0.426771	0.712	0.772	1.20279e-10	2.31525e-06
Fndc3b	-0.173134	0.998	0.999	1.23841e-10	2.38382e-06
Lats2	0.301897	0.788	0.717	1.24897e-10	2.40414e-06
Fkbp11	0.257297	0.891	0.848	1.33604e-10	2.57174e-06
Dohh	0.30826	0.766	0.697	1.43773e-10	2.76748e-06
Rhou	-0.459125	0.636	0.687	1.59022e-10	3.06101e-06
Magi1	-0.206189	0.896	0.948	1.6029e-10	3.08542e-06
Phlpp1	0.412382	0.743	0.67	1.63181e-10	3.14108e-06
C1s1	-0.846445	0.17	0.267	1.63851e-10	3.15396e-06
Ccnyl1	0.406708	0.556	0.454	1.66687e-10	3.20856e-06
Mdn1	0.36004	0.687	0.588	1.68901e-10	3.25118e-06
U2af1	0.193511	0.983	0.965	1.73265e-10	3.33518e-06
Usp25	-0.307931	0.744	0.797	1.8762e-10	3.6115e-06
Nsd3	-0.237164	0.911	0.924	1.88025e-10	3.61929e-06
Zc3h15	0.193499	0.968	0.969	1.94004e-10	3.73439e-06
Cox7a2l	-0.155945	0.996	0.997	2.00361e-10	3.85674e-06
Ier5	0.406523	0.631	0.547	2.02346e-10	3.89495e-06
Smarcc2	-0.280764	0.803	0.845	2.0507e-10	3.94739e-06
Zfp260	-0.318232	0.712	0.784	2.0853e-10	4.01399e-06
Llph	0.247276	0.906	0.868	2.22092e-10	4.27506e-06
Pten	-0.20077	0.964	0.979	2.27085e-10	4.37117e-06
C1qtnf7	-0.801401	0.296	0.4	2.30058e-10	4.42839e-06
Mprip	0.19193	0.991	0.977	2.30684e-10	4.44043e-06
B4galt1	-0.272715	0.849	0.881	2.32024e-10	4.46622e-06
Id3	0.271334	0.971	0.95	2.41373e-10	4.64619e-06
Clock	-0.325973	0.767	0.805	2.62374e-10	5.05044e-06
Fhdc1	0.729348	0.25	0.164	2.62988e-10	5.06225e-06
Psma3	0.128448	1	1	2.64164e-10	5.08489e-06
Hmgcr	0.244857	0.869	0.797	2.66388e-10	5.12771e-06
Slc44a1	-0.368232	0.623	0.698	2.70458e-10	5.20606e-06
Rgs19	0.348919	0.629	0.515	2.76353e-10	5.31952e-06
Arhgap1	0.280109	0.799	0.734	2.78043e-10	5.35204e-06
Lmna	0.135149	1	1	2.78617e-10	5.36309e-06
Tmem128	0.298479	0.742	0.636	2.79489e-10	5.37988e-06
AY036118	-0.204719	0.96	0.976	2.91698e-10	5.61489e-06
Htra3	-0.702299	0.275	0.374	3.03477e-10	5.84163e-06
Gm4258	-0.512185	0.364	0.474	3.18438e-10	6.12961e-06
Txndc17	0.143912	1	0.998	3.21009e-10	6.17911e-06
Pebp1	0.112565	1	1	3.23371e-10	6.22458e-06
Lsm11	0.49519	0.39	0.285	3.23397e-10	6.22507e-06
Rbm6	-0.217961	0.915	0.935	3.30217e-10	6.35635e-06
Dip2c	-0.250052	0.941	0.96	3.3257e-10	6.40164e-06
Picalm	0.253731	0.978	0.971	3.34322e-10	6.43537e-06
Dbp	-0.820264	0.166	0.262	3.50707e-10	6.75077e-06
Dip2b	-0.343791	0.692	0.758	3.58199e-10	6.89498e-06
Utp18	0.313103	0.735	0.654	3.61855e-10	6.96535e-06
Snrpf	0.163857	0.999	0.995	3.69543e-10	7.11334e-06
Hoxc4	-0.429125	0.525	0.618	3.7216e-10	7.1637e-06
Mt2	-0.359734	0.618	0.703	3.76354e-10	7.24443e-06
Pnisr	-0.241509	0.876	0.903	3.80507e-10	7.32438e-06
Nbl1	0.384076	0.564	0.464	3.82001e-10	7.35314e-06
Tsc22d2	0.232981	0.961	0.939	3.84295e-10	7.39729e-06
Acot9	0.272677	0.824	0.735	3.87004e-10	7.44944e-06
Hist1h2bc	-0.536291	0.59	0.666	3.93519e-10	7.57485e-06
Twistnb	0.295914	0.762	0.685	3.95124e-10	7.60575e-06
Sri	0.166496	0.981	0.979	3.9967e-10	7.69326e-06
Cct5	0.15856	0.997	0.996	4.1557e-10	7.9993e-06
Sspn	-0.458824	0.408	0.509	4.32926e-10	8.33339e-06
Emilin2	-0.409725	0.522	0.61	4.40379e-10	8.47685e-06
Zmynd19	0.415517	0.484	0.377	4.45489e-10	8.57521e-06
Resf1	-0.387444	0.682	0.748	4.47184e-10	8.60785e-06
Usp32	-0.324664	0.702	0.763	4.82375e-10	9.28524e-06
Nrp2	-0.335162	0.749	0.807	4.91938e-10	9.46931e-06
Antxr1	-0.343576	0.861	0.885	5.41797e-10	1.04291e-05
Iffo2	0.494154	0.484	0.387	5.54759e-10	1.06786e-05
1110051M20Rik	-0.398361	0.545	0.637	5.58829e-10	1.07569e-05
Mrpl12	0.241545	0.94	0.901	5.807e-10	1.11779e-05
Aprt	0.16009	0.995	0.995	5.87359e-10	1.13061e-05
Paip2	-0.167194	0.982	0.993	6.04122e-10	1.16287e-05
Gga2	-0.320398	0.711	0.775	6.20763e-10	1.19491e-05
Ric8a	0.333735	0.637	0.541	6.30629e-10	1.2139e-05
Ccbe1	-0.635401	0.274	0.377	6.31409e-10	1.2154e-05
Wsb2	0.299872	0.82	0.749	6.36537e-10	1.22527e-05
Rpf2	0.420527	0.49	0.394	6.45022e-10	1.2416e-05
Itm2a	-0.409005	0.862	0.869	6.46748e-10	1.24493e-05
Chd9	-0.215269	0.865	0.897	6.63216e-10	1.27662e-05
Sgce	-0.312847	0.71	0.763	7.01596e-10	1.3505e-05
Cmtm4	0.337833	0.65	0.557	7.05285e-10	1.3576e-05
Bcl3	-0.611449	0.248	0.348	7.12897e-10	1.37226e-05
Psmd7	0.15179	0.991	0.981	7.20347e-10	1.3866e-05
Elovl1	0.24096	0.872	0.827	7.23583e-10	1.39282e-05
Sap18	0.220914	0.921	0.886	7.24297e-10	1.3942e-05
Slc38a4	0.242125	0.812	0.719	7.32178e-10	1.40937e-05
Yap1	0.291035	0.821	0.765	7.49023e-10	1.44179e-05
Limd2	0.236573	0.876	0.813	7.97897e-10	1.53587e-05
Eif5	0.13182	1	0.999	8.00034e-10	1.53999e-05
Ptprm	-0.234669	0.953	0.966	8.08564e-10	1.5564e-05
Ecrg4	-0.586632	0.382	0.47	8.1099e-10	1.56107e-05
Cpne2	0.416495	0.501	0.408	8.13967e-10	1.5668e-05
Gphn	-0.268884	0.9	0.914	8.16052e-10	1.57082e-05
Psma7	0.128208	0.999	0.999	8.25313e-10	1.58864e-05
Atp13a3	0.300011	0.805	0.744	8.55152e-10	1.64608e-05
Nhsl2	-0.608988	0.392	0.49	8.65087e-10	1.66521e-05
Fxyd5	0.574544	0.267	0.178	8.65304e-10	1.66562e-05
Vdac3	0.143361	0.997	0.998	8.92039e-10	1.71709e-05
Wdr55	0.502861	0.354	0.256	9.06343e-10	1.74462e-05
Eif5b	0.145783	0.991	0.987	9.11806e-10	1.75513e-05
Nod1	-0.667921	0.203	0.301	9.1491e-10	1.76111e-05
Tmem120a	0.360604	0.644	0.553	9.37011e-10	1.80365e-05
Cntln	-0.32221	0.695	0.751	9.4745e-10	1.82375e-05
Insr	-0.385803	0.553	0.639	9.84018e-10	1.89414e-05
Pus1	0.420702	0.488	0.389	1.00721e-09	1.93878e-05
Smim14	-0.221827	0.908	0.933	1.03431e-09	1.99094e-05
Usp3	-0.355618	0.637	0.712	1.04526e-09	2.01202e-05
Ube2s	0.221063	0.994	0.981	1.05981e-09	2.04003e-05
Arhgap12	-0.39016	0.601	0.68	1.06649e-09	2.05289e-05
Emc8	0.226765	0.873	0.806	1.09579e-09	2.10928e-05
Slc6a6	0.281612	0.744	0.655	1.12404e-09	2.16367e-05
Vps13b	-0.262527	0.846	0.879	1.12761e-09	2.17054e-05
Mycbp2	-0.222236	0.968	0.987	1.13181e-09	2.17862e-05
Ube2d3	0.136624	0.998	0.997	1.15544e-09	2.2241e-05
Fbl	0.238636	0.901	0.849	1.17495e-09	2.26165e-05
Pdap1	0.158005	0.997	0.991	1.19448e-09	2.29926e-05
Dzip1	-0.506081	0.451	0.532	1.20752e-09	2.32435e-05
Fbxl20	-0.466694	0.41	0.506	1.21982e-09	2.34804e-05
Ctps2	-0.421866	0.472	0.562	1.23827e-09	2.38354e-05
Atp1a1	0.203572	0.958	0.909	1.24241e-09	2.39152e-05
Braf	-0.298283	0.754	0.8	1.24901e-09	2.40421e-05
Pgm5	-0.907925	0.209	0.303	1.27357e-09	2.4515e-05
Zpr1	0.352051	0.594	0.503	1.28488e-09	2.47327e-05
Pknox2	-0.391999	0.746	0.792	1.3017e-09	2.50564e-05
Kat2b	-0.459784	0.48	0.572	1.3327e-09	2.56532e-05
Ggta1	0.355549	0.665	0.589	1.36309e-09	2.62382e-05
Nomo1	0.343171	0.587	0.477	1.39943e-09	2.69376e-05
Fto	-0.208464	0.919	0.939	1.40495e-09	2.70438e-05
Degs1	0.263922	0.893	0.831	1.46457e-09	2.81914e-05
Runx1t1	-0.265612	0.863	0.904	1.4655e-09	2.82095e-05
Cnih4	0.265322	0.911	0.885	1.46572e-09	2.82136e-05
Smim1	-0.33877	0.562	0.66	1.47435e-09	2.83797e-05
Vkorc1	-0.218215	0.879	0.919	1.49943e-09	2.88624e-05
Tnfaip8	-0.439013	0.436	0.538	1.50412e-09	2.89529e-05
Gucy1b1	-0.814714	0.172	0.261	1.52187e-09	2.92944e-05
Fam8a1	0.300222	0.669	0.57	1.52893e-09	2.94303e-05
Phf5a	0.238851	0.904	0.86	1.53813e-09	2.96076e-05
Fkbp7	-0.273407	0.787	0.833	1.58468e-09	3.05034e-05
Strap	0.209119	0.958	0.93	1.59782e-09	3.07565e-05
Tpbg	0.349692	0.639	0.544	1.59874e-09	3.07741e-05
Vstm4	-0.766435	0.202	0.295	1.60798e-09	3.09521e-05
Grk6	0.437669	0.515	0.425	1.62869e-09	3.13507e-05
Vegfa	0.27194	0.867	0.803	1.62997e-09	3.13753e-05
Rflnb	0.433463	0.447	0.344	1.63349e-09	3.14431e-05
Kcnb2	0.488576	0.302	0.209	1.66329e-09	3.20166e-05
Arsb	-0.439654	0.504	0.59	1.70494e-09	3.28184e-05
Fst	0.334928	0.767	0.682	1.73208e-09	3.33409e-05
Heatr1	0.456763	0.469	0.371	1.73241e-09	3.33472e-05
Ndufv3	-0.198864	0.959	0.97	1.75229e-09	3.37299e-05
Dcaf6	-0.359091	0.615	0.692	1.79338e-09	3.45207e-05
Ctbp2	0.369341	0.617	0.532	1.82214e-09	3.50744e-05
Thra	-0.285117	0.761	0.812	1.86457e-09	3.58911e-05
Cyth3	0.392895	0.726	0.664	1.89497e-09	3.64764e-05
Jarid2	-0.443326	0.594	0.667	1.93782e-09	3.73011e-05
P3h4	0.234714	0.916	0.871	1.98337e-09	3.81779e-05
Ppid	0.283541	0.771	0.695	2.05532e-09	3.95629e-05
Pi15	-0.592961	0.387	0.479	2.05779e-09	3.96103e-05
Plpp1	0.176591	0.986	0.958	2.06771e-09	3.98014e-05
Sema3a	-0.95836	0.325	0.408	2.12517e-09	4.09074e-05
Bop1	0.408158	0.542	0.452	2.12848e-09	4.09711e-05
Trabd2b	-0.422439	0.758	0.79	2.13328e-09	4.10636e-05
Ptprn	0.592334	0.328	0.238	2.15446e-09	4.14712e-05
Pcdh11x	-0.435002	0.724	0.768	2.16172e-09	4.16109e-05
Rrp12	0.565814	0.278	0.189	2.19417e-09	4.22355e-05
Gnai1	0.446719	0.381	0.279	2.20628e-09	4.24687e-05
Cdipt	0.285316	0.671	0.57	2.23194e-09	4.29626e-05
Babam2	-0.270951	0.776	0.818	2.25831e-09	4.34703e-05
Phb	0.297805	0.743	0.665	2.29993e-09	4.42714e-05
Fkbp4	0.239552	0.904	0.862	2.30734e-09	4.4414e-05
Acadl	-0.230966	0.87	0.914	2.31053e-09	4.44754e-05
Socs2	-0.629692	0.36	0.448	2.38785e-09	4.59636e-05
Yae1d1	0.288225	0.729	0.635	2.50181e-09	4.81574e-05
Zwint	0.253833	0.851	0.8	2.50672e-09	4.82518e-05
Gm41609	0.728442	0.256	0.173	2.5195e-09	4.84978e-05
Ergic1	0.232045	0.897	0.828	2.55888e-09	4.92558e-05
Hspb1	0.204418	0.76	0.683	2.7258e-09	5.24689e-05
Ptma	0.137048	1	1	2.78428e-09	5.35946e-05
Ick	-0.382515	0.568	0.655	2.84642e-09	5.47907e-05
Vwa5a	-0.357469	0.551	0.648	2.87018e-09	5.52481e-05
Tma16	0.39024	0.508	0.405	2.87285e-09	5.52995e-05
Cldnd1	0.252486	0.807	0.751	2.88086e-09	5.54537e-05
Ftsj3	0.334884	0.671	0.594	2.90922e-09	5.59996e-05
Asap1	0.236532	0.993	0.995	2.93899e-09	5.65726e-05
Rhoq	-0.216117	0.893	0.927	2.98292e-09	5.74182e-05
Igf2bp1	0.385818	0.61	0.519	3.02816e-09	5.8289e-05
Ddx18	0.286106	0.794	0.726	3.16954e-09	6.10105e-05
Cnst	0.489783	0.37	0.271	3.17354e-09	6.10876e-05
B4galt3	0.467953	0.373	0.276	3.22606e-09	6.20984e-05
Foxn2	0.314713	0.659	0.571	3.22723e-09	6.21209e-05
Lhfpl2	-0.316998	0.838	0.86	3.23916e-09	6.23506e-05
Hnrnpf	0.121715	1	0.999	3.26111e-09	6.2773e-05
Sh2b3	0.512607	0.345	0.252	3.29029e-09	6.33348e-05
Ube2h	-0.22824	0.892	0.93	3.30225e-09	6.35649e-05
Farsb	0.266343	0.768	0.694	3.3201e-09	6.39085e-05
Ypel2	-0.667874	0.166	0.256	3.33284e-09	6.41538e-05
Rab9	-0.287199	0.808	0.832	3.3696e-09	6.48614e-05
Psmb3	0.154165	0.986	0.994	3.43825e-09	6.61829e-05
Tiam2	-0.392067	0.638	0.705	3.55852e-09	6.84979e-05
Dbi	0.14101	1	1	3.5602e-09	6.85303e-05
Smtn	0.384797	0.597	0.507	3.5829e-09	6.89672e-05
Efs	-0.606408	0.225	0.321	3.61452e-09	6.95758e-05
Lifr	-0.573023	0.464	0.54	3.73306e-09	7.18576e-05
Fars2	-0.329959	0.699	0.747	3.78599e-09	7.28764e-05
Baz1a	0.295509	0.797	0.719	3.80144e-09	7.31738e-05
Ash1l	-0.19455	0.958	0.971	3.82107e-09	7.35518e-05
Smco4	0.285727	0.723	0.632	3.9424e-09	7.58872e-05
Polr2h	0.305494	0.744	0.681	3.97487e-09	7.65122e-05
Hexa	-0.228451	0.9	0.933	4.05546e-09	7.80636e-05
Frs2	-0.234125	0.843	0.872	4.1818e-09	8.04955e-05
Tle2	-0.575605	0.251	0.348	4.19404e-09	8.0731e-05
Sfxn3	0.386088	0.543	0.454	4.25526e-09	8.19096e-05
Fubp1	0.195843	0.963	0.95	4.36653e-09	8.40513e-05
Scmh1	-0.32837	0.681	0.751	4.38458e-09	8.43988e-05
Dlc1	-0.232433	0.982	0.992	4.4162e-09	8.50074e-05
Serpinf1	0.12495	0.999	0.997	4.42193e-09	8.51177e-05
Dgkh	0.288031	0.774	0.696	4.49398e-09	8.65047e-05
Wtip	0.291168	0.716	0.627	4.56405e-09	8.78535e-05
Bub3	0.219033	0.868	0.795	4.70923e-09	9.0648e-05
Bnip3l	-0.216707	0.889	0.919	4.72034e-09	9.08619e-05
Pde3b	-0.521952	0.468	0.556	4.80156e-09	9.24252e-05
Mical1	0.395011	0.53	0.435	4.8502e-09	9.33616e-05
Tuba1b	0.24109	0.979	0.965	4.85642e-09	9.34813e-05
Pusl1	0.36629	0.565	0.476	4.95746e-09	9.54261e-05
Bcat1	0.191871	0.957	0.906	4.98422e-09	9.59412e-05
Slc2a1	0.358633	0.634	0.542	5.12083e-09	9.85708e-05
Cavin2	0.457801	0.669	0.604	5.22934e-09	0.00010066
Atad2b	-0.265323	0.773	0.825	5.27483e-09	0.000101535
Tmed2	0.123312	0.998	0.999	5.29037e-09	0.000101834
Cisd1	0.282523	0.779	0.719	5.30722e-09	0.000102159
Galk2	-0.317547	0.714	0.757	5.67072e-09	0.000109156
Msmo1	0.236337	0.917	0.859	5.67243e-09	0.000109189
4930402H24Rik	-0.252147	0.857	0.882	5.73955e-09	0.000110481
Ogt	-0.227523	0.844	0.876	5.7513e-09	0.000110707
Kdm2a	-0.208628	0.845	0.887	5.80476e-09	0.000111736
Axl	0.254891	0.923	0.879	5.85445e-09	0.000112692
Gys1	0.280501	0.683	0.581	6.02515e-09	0.000115978
Maged2	-0.203587	0.933	0.956	6.07753e-09	0.000116986
Eif4g1	0.143425	0.998	0.995	6.36677e-09	0.000122554
Trim16	0.522933	0.343	0.254	6.37552e-09	0.000122722
Ift74	-0.337215	0.637	0.697	6.41837e-09	0.000123547
Synpo2	0.313674	0.25	0.169	6.49753e-09	0.000125071
Clec2d	-0.316105	0.793	0.82	6.59661e-09	0.000126978
Larp1	0.189565	0.949	0.933	6.67853e-09	0.000128555
Wdr33	-0.232301	0.856	0.885	6.70374e-09	0.00012904
Cdc34	0.321819	0.704	0.629	6.70874e-09	0.000129137
Psme3	0.324101	0.631	0.549	6.7317e-09	0.000129579
Hes1	0.232904	0.629	0.519	6.80916e-09	0.000131069
Gng12	0.153878	0.985	0.984	6.9466e-09	0.000133715
Slc27a6	-0.528585	0.293	0.389	6.95167e-09	0.000133813
Fgd4	-0.489398	0.421	0.51	7.05243e-09	0.000135752
A230057D06Rik	-0.629553	0.267	0.355	7.10956e-09	0.000136852
Pard3	-0.197055	0.968	0.982	7.13955e-09	0.000137429
Pcbp4	0.23463	0.847	0.782	7.16378e-09	0.000137896
Npm1	0.105166	1	1	7.19979e-09	0.000138589
Copg2	-0.394056	0.465	0.564	7.28749e-09	0.000140277
Akap9	-0.200766	0.89	0.911	7.30694e-09	0.000140651
Opcml	-0.968086	0.375	0.449	7.31924e-09	0.000140888
Plekho1	0.375849	0.557	0.466	7.76877e-09	0.000149541
Srsf6	0.187743	0.987	0.967	7.81257e-09	0.000150384
Nbr1	-0.389768	0.464	0.558	7.86507e-09	0.000151395
Actr1b	0.318982	0.659	0.579	7.95883e-09	0.0001532
Gspt1	0.14993	0.987	0.983	7.96878e-09	0.000153391
Lrig3	-0.440519	0.495	0.586	8.17915e-09	0.000157441
Cdkn1b	-0.384323	0.537	0.626	8.54083e-09	0.000164402
Lsm8	0.305703	0.73	0.657	8.54407e-09	0.000164465
Sigmar1	0.273915	0.796	0.711	8.59021e-09	0.000165353
Nfil3	0.348017	0.634	0.553	8.62064e-09	0.000165939
Csgalnact1	-0.503624	0.505	0.578	9.67115e-09	0.00018616
Plec	0.202369	0.981	0.97	9.69256e-09	0.000186572
Txnip	-0.419294	0.551	0.625	9.99673e-09	0.000192427
Wdr18	0.307244	0.71	0.636	1.01856e-08	0.000196064
Eln	-0.197573	0.63	0.732	1.0315e-08	0.000198554
Tmem176b	-0.225092	0.927	0.96	1.04407e-08	0.000200973
Siah2	0.415431	0.494	0.407	1.0478e-08	0.000201691
Ak6	0.253797	0.812	0.734	1.08789e-08	0.000209407
Arhgef3	-0.604834	0.25	0.341	1.10601e-08	0.000212896
Mrpl16	0.294542	0.569	0.466	1.10879e-08	0.000213432
Ak5	0.237019	0.772	0.677	1.12834e-08	0.000217194
Npm3	0.215104	0.901	0.855	1.14354e-08	0.000220121
Gpc3	-0.436062	0.639	0.7	1.14675e-08	0.000220737
Psmb5	0.127961	0.998	0.996	1.16224e-08	0.00022372
Bambi	0.350139	0.483	0.378	1.17716e-08	0.000226592
Zmynd11	-0.195453	0.892	0.918	1.19094e-08	0.000229244
Prrg1	-0.597069	0.371	0.451	1.21316e-08	0.000233521
Erlec1	-0.213566	0.844	0.859	1.2179e-08	0.000234433
Fcf1	0.239957	0.741	0.666	1.21889e-08	0.000234623
Noc2l	0.26826	0.798	0.751	1.22419e-08	0.000235645
Foxp2	-0.462693	0.429	0.516	1.23558e-08	0.000237837
Ivns1abp	0.320648	0.637	0.549	1.24393e-08	0.000239445
Rnf11	0.217075	0.914	0.856	1.25028e-08	0.000240666
Grasp	-0.519435	0.341	0.431	1.25463e-08	0.000241503
Ifitm2	-0.127268	1	1	1.26677e-08	0.000243841
Ppme1	0.312104	0.74	0.676	1.36869e-08	0.00026346
Rnf115	-0.326201	0.651	0.719	1.3708e-08	0.000263865
Cd3eap	0.341269	0.586	0.493	1.39755e-08	0.000269014
Mpdz	-0.27386	0.803	0.827	1.40435e-08	0.000270323
Fam102b	-0.366841	0.636	0.693	1.46007e-08	0.000281049
Nr2f6	0.241577	0.793	0.715	1.46122e-08	0.00028127
Impdh1	0.389069	0.484	0.388	1.46972e-08	0.000282907
Gamt	-0.323596	0.606	0.678	1.47775e-08	0.000284452
Drap1	0.149224	0.992	0.987	1.47995e-08	0.000284876
Grem2	0.402138	0.608	0.519	1.50899e-08	0.000290465
Vapa	0.125574	0.997	0.996	1.5219e-08	0.00029295
Wars	0.275589	0.716	0.623	1.56981e-08	0.000302172
Spidr	-0.38104	0.708	0.756	1.57122e-08	0.000302443
Dcaf5	-0.338604	0.54	0.625	1.57805e-08	0.000303758
Tmem256	-0.134316	0.982	0.992	1.59856e-08	0.000307706
Hunk	-0.657511	0.212	0.3	1.63481e-08	0.000314685
Epdr1	-0.428507	0.468	0.548	1.72439e-08	0.000331928
Slc7a5	0.266912	0.706	0.618	1.73567e-08	0.000334099
Zmiz1	-0.222196	0.948	0.955	1.7399e-08	0.000334913
Ppp1ca	0.119678	0.999	1	1.79708e-08	0.000345921
Polr2f	0.148998	0.979	0.966	1.80927e-08	0.000348267
Emg1	0.217099	0.882	0.848	1.83546e-08	0.000353308
Rrm2	0.531401	0.474	0.389	1.89699e-08	0.000365152
Inf2	0.374946	0.438	0.338	1.94766e-08	0.000374905
Ppm1h	-0.741357	0.298	0.381	2.00753e-08	0.00038643
Zfp516	-0.343117	0.618	0.686	2.03565e-08	0.000391843
Zswim6	0.336201	0.822	0.764	2.06652e-08	0.000397785
L3mbtl3	-0.534959	0.372	0.455	2.06944e-08	0.000398347
Dnm1	-0.475971	0.29	0.387	2.075e-08	0.000399417
Ptpn13	-0.435336	0.453	0.537	2.07947e-08	0.000400277
Wdr7	-0.349036	0.589	0.663	2.10243e-08	0.000404696
Pfas	0.493649	0.278	0.194	2.10412e-08	0.000405022
Slco2a1	0.344895	0.508	0.4	2.12128e-08	0.000408326
Pak2	0.175107	0.943	0.932	2.18602e-08	0.000420788
Htr2a	0.631529	0.28	0.198	2.19202e-08	0.000421941
3300002I08Rik	-0.539373	0.216	0.307	2.20752e-08	0.000424925
Znhit6	0.275279	0.781	0.703	2.22099e-08	0.000427518
Atf5	-0.149624	0.988	0.992	2.2261e-08	0.000428502
H1f0	-0.43263	0.587	0.644	2.24364e-08	0.000431879
Zfp618	-0.51562	0.369	0.453	2.25606e-08	0.000434269
Hdac7	0.280492	0.707	0.628	2.26271e-08	0.000435548
Arpp19	0.16138	0.985	0.972	2.3081e-08	0.000444287
Tmem106b	-0.311374	0.663	0.737	2.33879e-08	0.000450194
Stx5a	-0.29283	0.649	0.719	2.34837e-08	0.000452037
Traf5	0.38317	0.545	0.463	2.36059e-08	0.000454389
Adnp	-0.219025	0.871	0.889	2.44608e-08	0.000470846
Lsm12	0.17445	0.962	0.943	2.47631e-08	0.000476665
Dock7	-0.199745	0.925	0.935	2.48968e-08	0.000479239
Elf2	-0.258548	0.761	0.81	2.51417e-08	0.000483952
Rps19bp1	0.273307	0.778	0.696	2.54431e-08	0.000489754
Xrn1	-0.275942	0.788	0.811	2.55893e-08	0.000492569
Wipi1	-0.220928	0.878	0.902	2.63358e-08	0.000506939
Arhgap42	-0.244112	0.869	0.895	2.63532e-08	0.000507273
Txnl4a	0.158954	0.977	0.964	2.65255e-08	0.00051059
Sipa1l2	0.431687	0.459	0.365	2.66996e-08	0.000513941
Dcun1d5	0.156569	0.981	0.969	2.71424e-08	0.000522464
Atp6v0c	0.125052	0.996	0.998	2.82565e-08	0.000543909
Syne2	-0.545488	0.439	0.512	2.8405e-08	0.000546767
C1ra	-0.70734	0.208	0.291	2.87029e-08	0.000552501
Rer1	0.116763	0.991	0.993	2.87805e-08	0.000553995
Hoxc5	-0.393294	0.451	0.535	2.93101e-08	0.000564191
Acadm	-0.367835	0.611	0.679	2.94188e-08	0.000566282
Cyc1	0.169819	0.951	0.908	2.95871e-08	0.000569522
Ppp2cb	0.303704	0.604	0.516	2.96026e-08	0.00056982
Parl	0.261897	0.794	0.729	3.02723e-08	0.000582711
Prps1	0.414351	0.437	0.346	3.05053e-08	0.000587196
Rab11a	0.207229	0.911	0.864	3.07324e-08	0.000591567
Mrc2	-0.245589	0.844	0.861	3.08045e-08	0.000592956
Srpk1	0.196348	0.888	0.814	3.10187e-08	0.00059708
Setd5	-0.187172	0.977	0.984	3.10965e-08	0.000598577
Hoxc8	-0.299121	0.647	0.721	3.11246e-08	0.000599117
Ctu2	0.414113	0.427	0.334	3.17022e-08	0.000610236
Pros1	-0.28714	0.702	0.758	3.24701e-08	0.000625016
Srek1	-0.189691	0.93	0.935	3.2476e-08	0.000625131
Postn	-0.159616	0.999	1	3.30872e-08	0.000636895
Ubr3	-0.242023	0.798	0.844	3.33484e-08	0.000641923
Adam23	0.284891	0.803	0.739	3.34746e-08	0.000644353
Notch1	-0.623143	0.306	0.393	3.35852e-08	0.000646482
Polr2c	0.230503	0.879	0.821	3.448e-08	0.000663706
Mapk1ip1l	0.223739	0.871	0.816	3.46779e-08	0.000667514
Eif4e2	0.134305	0.974	0.975	3.50149e-08	0.000674002
Gnl3	0.2231	0.898	0.821	3.51152e-08	0.000675933
Ajuba	0.422604	0.398	0.307	3.57842e-08	0.00068881
Nol12	0.213346	0.815	0.747	3.59049e-08	0.000691133
Sec31a	-0.152987	0.983	0.993	3.68691e-08	0.000709693
Tia1	-0.262502	0.748	0.781	3.71757e-08	0.000715596
Bzw2	0.181278	0.959	0.931	3.80847e-08	0.000733093
Tdrd3	-0.349237	0.614	0.683	3.81827e-08	0.00073498
Slit3	-0.297403	0.946	0.97	3.89154e-08	0.000749082
Naa15	0.199309	0.91	0.854	4.00089e-08	0.000770131
Creld2	0.384329	0.554	0.469	4.15517e-08	0.000799828
Gnb2	0.115481	1	0.999	4.54951e-08	0.000875736
Rps6ka3	-0.250711	0.796	0.842	4.56977e-08	0.000879635
Arhgap6	-0.597582	0.514	0.578	4.64314e-08	0.000893758
Agpat4	0.251433	0.744	0.65	4.74635e-08	0.000913625
Vamp5	0.334668	0.655	0.581	4.77588e-08	0.000919308
Ciao2b	0.2193	0.871	0.832	4.79996e-08	0.000923945
Pvr	0.42139	0.475	0.384	4.9185e-08	0.000946762
Spry2	0.402353	0.438	0.347	5.04764e-08	0.000971621
Trabd	0.321673	0.597	0.508	5.06526e-08	0.000975012
Fmnl3	0.336267	0.591	0.5	5.07105e-08	0.000976126
Cers2	0.21901	0.825	0.773	5.07167e-08	0.000976245
Zfp704	-0.31638	0.639	0.703	5.08593e-08	0.00097899
Adam12	-0.266033	0.988	0.988	5.16093e-08	0.000993428
Ube2g2	0.35795	0.498	0.413	5.21625e-08	0.00100408
Dync1li1	0.237924	0.78	0.713	5.29236e-08	0.00101873
Amot	-0.573683	0.284	0.37	5.32074e-08	0.00102419
D130040H23Rik	-0.689686	0.196	0.277	5.35598e-08	0.00103097
Sntb1	-0.599904	0.249	0.334	5.37329e-08	0.0010343
Arid2	-0.27712	0.748	0.782	5.39195e-08	0.0010379
Kifc3	0.460618	0.322	0.235	5.44611e-08	0.00104832
Eif4b	-0.161953	0.978	0.976	5.44995e-08	0.00104906
Plp2	0.229338	0.803	0.738	5.50878e-08	0.00106039
Pcm1	-0.170189	0.963	0.97	5.58675e-08	0.00107539
Cnnm2	-0.72393	0.177	0.256	5.67545e-08	0.00109247
Nsmce3	0.294732	0.682	0.617	5.7795e-08	0.0011125
Ckap4	0.134283	1	0.998	5.86533e-08	0.00112902
Scaper	-0.305675	0.623	0.693	5.89441e-08	0.00113461
Atg10	-0.375215	0.563	0.64	5.94717e-08	0.00114477
Kcnab1	0.72187	0.48	0.402	5.99143e-08	0.00115329
Pus7	0.403673	0.504	0.425	6.03032e-08	0.00116078
Spcs3	0.332986	0.633	0.56	6.07657e-08	0.00116968
Sipa1l3	0.319454	0.635	0.555	6.18604e-08	0.00119075
Glrx5	0.181344	0.957	0.93	6.20083e-08	0.0011936
Fdx2	0.221239	0.873	0.837	6.29816e-08	0.00121233
Spcs2	0.144985	0.987	0.98	6.391e-08	0.0012302
Kpnb1	0.19953	0.955	0.931	6.47552e-08	0.00124647
Psmb2	0.135928	0.998	0.995	6.47714e-08	0.00124678
Rnd3	0.224225	0.826	0.733	6.4822e-08	0.00124776
Tenm4	-0.526214	0.33	0.427	6.64168e-08	0.00127846
Polr2a	-0.197886	0.901	0.903	6.65417e-08	0.00128086
Bbs9	-0.610775	0.227	0.311	6.66846e-08	0.00128361
Sema5a	-0.346137	0.672	0.731	6.74211e-08	0.00129779
Azin1	0.238203	0.789	0.711	6.79909e-08	0.00130876
Hsd17b7	0.317905	0.6	0.517	6.9356e-08	0.00133503
Tnks2	-0.195504	0.886	0.907	7.02131e-08	0.00135153
Psmd14	0.163595	0.967	0.949	7.06851e-08	0.00136062
Sh3pxd2b	-0.233321	0.754	0.813	7.14977e-08	0.00137626
Gemin7	0.183401	0.93	0.896	7.20584e-08	0.00138705
Smg6	-0.251955	0.867	0.871	7.22826e-08	0.00139137
Tasor	-0.366972	0.578	0.648	7.30398e-08	0.00140594
Fam76a	-0.290287	0.684	0.734	7.3375e-08	0.0014124
Sdc3	0.341957	0.482	0.391	7.38281e-08	0.00142112
Ypel3	-0.318376	0.651	0.715	7.3911e-08	0.00142271
Rnf13	-0.330502	0.621	0.689	7.41318e-08	0.00142696
Cox16	-0.203692	0.899	0.92	7.52049e-08	0.00144762
Mrps18b	0.225995	0.785	0.72	7.69372e-08	0.00148096
Bmt2	-0.286716	0.599	0.677	7.7041e-08	0.00148296
Farsa	0.265918	0.663	0.579	7.72822e-08	0.00148761
Sertad1	0.387321	0.473	0.387	7.74367e-08	0.00149058
Bmpr1b	0.322303	0.739	0.652	7.91257e-08	0.00152309
Col12a1	0.201942	0.987	0.991	7.94373e-08	0.00152909
Zdbf2	0.460671	0.373	0.286	8.02982e-08	0.00154566
Aspn	-0.370344	0.734	0.788	8.07666e-08	0.00155468
Epc1	-0.299766	0.668	0.723	8.09185e-08	0.0015576
Acap2	-0.235987	0.839	0.865	8.12138e-08	0.00156328
Osbpl1a	-0.300291	0.654	0.71	8.1464e-08	0.0015681
Ubn1	-0.22541	0.813	0.84	8.324e-08	0.00160229
Cttnbp2nl	0.367764	0.588	0.505	8.38573e-08	0.00161417
Alms1	-0.580587	0.318	0.396	8.49911e-08	0.00163599
Denr	0.176167	0.966	0.948	8.5952e-08	0.00165449
Unc45a	0.32171	0.571	0.49	8.62571e-08	0.00166036
Eef1akmt4	0.430198	0.397	0.311	8.65848e-08	0.00166667
Emp1	0.212884	0.938	0.916	8.67304e-08	0.00166947
Iqsec2	-0.473004	0.381	0.46	8.74602e-08	0.00168352
Pikfyve	-0.320722	0.582	0.654	8.79293e-08	0.00169255
Abhd14b	-0.609162	0.201	0.283	8.90742e-08	0.00171459
Xrcc4	-0.48176	0.464	0.531	9.12997e-08	0.00175743
Ctsd	-0.143793	0.982	0.993	9.2004e-08	0.00177098
4930523C07Rik	0.665458	0.304	0.228	9.25271e-08	0.00178105
Col16a1	-0.272731	0.768	0.797	9.2941e-08	0.00178902
Dact1	-0.495608	0.286	0.374	9.329e-08	0.00179574
Rcc1	0.474439	0.431	0.353	9.52542e-08	0.00183355
Syde1	0.28575	0.631	0.55	9.60303e-08	0.00184849
Utp20	0.314751	0.678	0.601	9.60316e-08	0.00184851
Rftn2	-0.429062	0.421	0.507	9.60742e-08	0.00184933
Dis3	0.288336	0.597	0.503	9.79724e-08	0.00188587
Glg1	-0.150568	0.981	0.99	9.85018e-08	0.00189606
Tbpl1	0.310044	0.647	0.575	9.96218e-08	0.00191762
Kif1b	-0.181468	0.948	0.958	1.00606e-07	0.00193657
Mast2	0.259973	0.858	0.798	1.0146e-07	0.00195301
Col11a1	-0.279679	0.841	0.866	1.01739e-07	0.00195838
Ctdsp2	-0.206052	0.866	0.887	1.02226e-07	0.00196774
Kifap3	-0.263575	0.757	0.807	1.02419e-07	0.00197146
1110038B12Rik	-0.194249	0.969	0.975	1.06252e-07	0.00204524
Acvr1	-0.26163	0.826	0.855	1.09851e-07	0.00211453
Ano6	0.254919	0.909	0.879	1.09978e-07	0.00211697
Cacybp	0.207281	0.97	0.955	1.11374e-07	0.00214384
Zfpm2	-0.244355	0.971	0.979	1.12393e-07	0.00216345
Sdf2l1	0.444277	0.459	0.374	1.14169e-07	0.00219763
Tnfrsf1a	-0.193399	0.884	0.898	1.18838e-07	0.00228751
Snhg6	0.207127	0.868	0.822	1.19029e-07	0.00229118
Nxpe4	-0.377875	0.523	0.594	1.19062e-07	0.00229182
Grb14	0.682055	0.29	0.216	1.20017e-07	0.00231021
Zfp950	-0.339274	0.52	0.602	1.20445e-07	0.00231844
Atrx	-0.136252	0.989	0.986	1.20508e-07	0.00231966
Golt1b	0.229471	0.801	0.738	1.22223e-07	0.00235268
Hnrnpk	0.100811	1	1	1.22473e-07	0.00235749
Eif4g2	0.109146	1	1	1.25009e-07	0.0024063
Dot1l	0.374895	0.546	0.467	1.2535e-07	0.00241286
Mcrip1	-0.175128	0.93	0.944	1.27148e-07	0.00244748
Rcn3	-0.108518	0.999	1	1.27655e-07	0.00245722
Dlst	0.248432	0.768	0.691	1.2869e-07	0.00247715
Arl15	-0.265268	0.944	0.949	1.28715e-07	0.00247764
Cacna1c	0.242674	0.914	0.882	1.29045e-07	0.00248399
Gpr39	0.183825	0.27	0.186	1.34561e-07	0.00259017
Ube4a	-0.330837	0.521	0.601	1.36701e-07	0.00263136
Errfi1	0.405686	0.67	0.59	1.37393e-07	0.00264469
Orc6	0.275657	0.747	0.67	1.3999e-07	0.00269466
Fam49b	0.261744	0.809	0.746	1.40471e-07	0.00270392
Tspan5	-0.265192	0.782	0.818	1.44344e-07	0.00277848
Dennd1a	-0.204243	0.899	0.913	1.45466e-07	0.00280008
Ube2v2	0.197217	0.88	0.823	1.46322e-07	0.00281655
Zfp945	-0.488877	0.334	0.415	1.4769e-07	0.00284289
Capza2	0.116978	0.995	0.996	1.48747e-07	0.00286323
Rpl7l1	0.191422	0.864	0.78	1.49278e-07	0.00287345
Trir	0.137371	0.983	0.977	1.55217e-07	0.00298777
Noa1	0.405129	0.379	0.292	1.55583e-07	0.00299482
Tmem183a	0.271592	0.696	0.63	1.56766e-07	0.0030176
Atf7ip	-0.312091	0.638	0.71	1.57708e-07	0.00303572
Mtap	0.257201	0.806	0.77	1.58847e-07	0.00305765
Slc38a9	-0.483647	0.343	0.428	1.58936e-07	0.00305935
Zfp148	-0.161135	0.942	0.95	1.59973e-07	0.00307932
Scarb2	-0.30242	0.693	0.742	1.61154e-07	0.00310204
Ddit4l	-0.680823	0.205	0.288	1.61834e-07	0.00311513
Ptges3l	0.375648	0.504	0.427	1.63495e-07	0.00314711
Eif4e	0.22041	0.895	0.868	1.74609e-07	0.00336105
Abat	-0.552725	0.231	0.316	1.77183e-07	0.00341059
Pdcd5	0.137168	0.993	0.988	1.77537e-07	0.00341741
Emp2	0.284682	0.699	0.632	1.80315e-07	0.00347088
Cul9	-0.531143	0.205	0.288	1.81046e-07	0.00348496
Jak1	-0.158146	0.991	0.994	1.81766e-07	0.00349881
Zfp354c	-0.399404	0.372	0.46	1.81772e-07	0.00349892
Kctd11	0.372109	0.441	0.349	1.87205e-07	0.0036035
Ufm1	0.184817	0.949	0.919	1.87884e-07	0.00361658
Ruvbl2	0.321603	0.605	0.523	1.88158e-07	0.00362185
Ndufab1	0.128368	0.997	0.992	1.88384e-07	0.00362621
Zbtb7c	0.477961	0.299	0.22	1.93468e-07	0.00372406
Cacna2d1	-0.310642	0.88	0.888	1.95475e-07	0.00376271
Gfod1	0.536312	0.317	0.241	2.02012e-07	0.00388853
Maml2	0.218411	0.986	0.982	2.02972e-07	0.00390701
Tnrc6a	-0.174511	0.928	0.944	2.04973e-07	0.00394553
Sh3bgrl3	0.131303	0.999	0.999	2.05084e-07	0.00394767
Spats2l	-0.437088	0.472	0.548	2.06372e-07	0.00397246
Psmd6	0.157919	0.961	0.932	2.08292e-07	0.00400942
Cnot4	-0.185388	0.892	0.898	2.0853e-07	0.004014
Dusp1	0.363481	0.425	0.336	2.09459e-07	0.00403187
D630045J12Rik	-0.606361	0.221	0.3	2.10217e-07	0.00404646
2210016L21Rik	-0.273637	0.666	0.723	2.10955e-07	0.00406066
Fam110b	-0.38953	0.565	0.63	2.11106e-07	0.00406359
Lyn	0.389917	0.456	0.367	2.1121e-07	0.00406558
Dennd2a	-0.343647	0.614	0.681	2.12516e-07	0.00409072
Fzd2	-0.196217	0.875	0.898	2.13185e-07	0.0041036
Kcne4	-0.595055	0.284	0.366	2.18483e-07	0.00420557
Chd4	-0.163656	0.98	0.987	2.20067e-07	0.00423607
Gstt1	-0.544253	0.223	0.305	2.20497e-07	0.00424434
C1galt1	0.319754	0.635	0.547	2.22094e-07	0.00427508
Sik3	-0.201437	0.885	0.902	2.2224e-07	0.00427789
Zcchc10	0.387057	0.415	0.328	2.23181e-07	0.00429602
Vps13d	-0.306242	0.655	0.706	2.23633e-07	0.00430472
Gart	0.28589	0.633	0.561	2.24807e-07	0.00432731
Col15a1	-0.603525	0.451	0.512	2.27806e-07	0.00438504
Mphosph6	0.274058	0.611	0.521	2.34715e-07	0.00451802
Bpnt1	0.475132	0.321	0.24	2.38596e-07	0.00459273
Tnmd	0.43345	0.583	0.518	2.39897e-07	0.00461779
Rxylt1	0.181425	0.91	0.87	2.39998e-07	0.00461973
Alyref	0.176036	0.961	0.925	2.43691e-07	0.00469081
Add1	-0.173183	0.893	0.908	2.43693e-07	0.00469085
Crtc3	-0.282088	0.743	0.774	2.47262e-07	0.00475954
Sox5	-0.694501	0.272	0.355	2.5336e-07	0.00487693
Rsf1	-0.23538	0.796	0.827	2.5729e-07	0.00495258
Tln2	-0.252166	0.925	0.938	2.62745e-07	0.00505757
Riok2	0.332994	0.556	0.481	2.70737e-07	0.00521141
Arhgap10	-0.189598	0.938	0.951	2.72186e-07	0.00523932
Srp9	0.112795	0.999	0.998	2.77955e-07	0.00535035
Sgms1	-0.267589	0.766	0.805	2.78849e-07	0.00536757
Ech1	-0.240763	0.765	0.811	2.82628e-07	0.00544031
Baz1b	-0.185382	0.918	0.926	2.8307e-07	0.00544882
Gkap1	-0.331599	0.635	0.685	2.84394e-07	0.0054743
Ftx	-0.410225	0.456	0.534	2.85383e-07	0.00549333
Zfand3	-0.156451	0.982	0.987	2.86285e-07	0.00551071
Cstb	0.152098	0.988	0.988	2.87725e-07	0.00553842
Hipk2	0.288501	0.775	0.72	2.88699e-07	0.00555716
Tet2	-0.441153	0.373	0.455	2.94261e-07	0.00566423
Nifk	0.315853	0.641	0.57	2.95333e-07	0.00568486
Dnajc2	0.21101	0.891	0.842	2.95801e-07	0.00569388
Slc35e4	0.463551	0.333	0.252	2.97453e-07	0.00572567
Zfyve26	-0.524069	0.25	0.331	3.0169e-07	0.00580724
Smyd3	-0.321182	0.729	0.77	3.01894e-07	0.00581115
Helz	-0.250822	0.761	0.798	3.03265e-07	0.00583754
Crybg3	0.399548	0.434	0.347	3.10002e-07	0.00596724
Atp5md	0.130199	0.997	0.993	3.16623e-07	0.00609467
Parp8	0.321374	0.772	0.708	3.18916e-07	0.00613882
Col6a3	0.15433	0.98	0.986	3.25743e-07	0.00627023
Itga1	0.199199	0.618	0.534	3.30646e-07	0.0063646
Ahr	-0.649623	0.235	0.314	3.40867e-07	0.00656134
Slc12a4	0.250225	0.645	0.564	3.44732e-07	0.00663575
Epb41	-0.370761	0.454	0.54	3.45228e-07	0.0066453
Hs6st3	0.458026	0.275	0.2	3.4638e-07	0.00666746
E2f4	0.289927	0.53	0.442	3.48307e-07	0.00670456
Smurf1	0.227516	0.781	0.698	3.48697e-07	0.00671207
Bag1	0.108857	0.999	0.998	3.5419e-07	0.0068178
Trib2	0.535163	0.293	0.218	3.56949e-07	0.00687091
Ankrd44	-0.383689	0.607	0.665	3.62656e-07	0.00698077
Nol9	0.364811	0.45	0.368	3.67342e-07	0.00707096
Fam207a	0.275186	0.622	0.543	3.68799e-07	0.00709901
Gm16286	0.177916	0.938	0.899	3.73423e-07	0.00718802
Pbx3	-0.415775	0.771	0.802	3.75765e-07	0.0072331
Arhgap21	-0.266497	0.769	0.808	3.80658e-07	0.00732728
Nubp1	0.249996	0.728	0.655	3.81458e-07	0.00734269
Cklf	0.348796	0.438	0.354	3.84021e-07	0.00739203
Tmcc1	-0.198956	0.88	0.881	3.8521e-07	0.00741491
Ammecr1	0.262385	0.771	0.703	3.99885e-07	0.0076974
Kdm5a	-0.258772	0.707	0.757	4.03742e-07	0.00777164
Pitpnb	0.193028	0.9	0.855	4.06396e-07	0.00782272
Gpm6b	-0.544959	0.442	0.51	4.11431e-07	0.00791964
Pcca	-0.320164	0.569	0.646	4.26444e-07	0.00820863
Myo1b	0.196968	0.898	0.825	4.26483e-07	0.00820936
Bccip	0.214453	0.807	0.733	4.30398e-07	0.00828473
Aff3	-0.362718	0.664	0.709	4.33348e-07	0.00834152
Mcm3	0.389499	0.505	0.421	4.36699e-07	0.00840603
Gbf1	-0.189996	0.931	0.936	4.6832e-07	0.0090147
4632427E13Rik	-0.31843	0.469	0.553	4.70268e-07	0.0090522
Sord	-0.627714	0.197	0.272	4.71107e-07	0.00906834
Samhd1	0.238654	0.714	0.643	4.74859e-07	0.00914055
S100a10	0.150146	0.998	0.993	4.75581e-07	0.00915445
Ccne1	0.414534	0.386	0.304	4.7872e-07	0.00921488
Wee1	0.314209	0.348	0.261	4.81129e-07	0.00926126
2610037D02Rik	-0.409518	0.337	0.422	4.94986e-07	0.00952798
Wipf1	-0.274464	0.718	0.769	4.98696e-07	0.0095994
Tubb3	0.346548	0.657	0.585	5.03441e-07	0.00969074
Tnrc18	-0.152788	0.926	0.942	5.04825e-07	0.00971738
Dimt1	0.379048	0.507	0.437	5.10182e-07	0.00982049
Acot1	-0.454656	0.235	0.318	5.10229e-07	0.00982139
Rerg	0.560855	0.267	0.195	5.21145e-07	0.0100315
Lsm7	0.200373	0.883	0.828	5.34304e-07	0.0102848
Rbm17	0.175025	0.904	0.874	5.38643e-07	0.0103683
Wls	-0.14264	0.987	0.993	5.39908e-07	0.0103927
Hnrnpu	0.119832	0.997	0.999	5.40038e-07	0.0103952
Cdc42ep1	0.369974	0.396	0.313	5.45736e-07	0.0105049
Hyou1	0.36744	0.506	0.422	5.60258e-07	0.0107844
Pde12	0.44973	0.354	0.277	5.72949e-07	0.0110287
Rad51b	-0.573533	0.404	0.481	5.80869e-07	0.0111812
Inppl1	0.28586	0.596	0.518	5.81547e-07	0.0111942
Nras	0.218328	0.821	0.759	5.9943e-07	0.0115384
Zfp503	-0.234154	0.71	0.778	6.0392e-07	0.0116248
Ube2l3	0.112488	0.993	0.995	6.05377e-07	0.0116529
Lamb2	-0.306133	0.638	0.699	6.18592e-07	0.0119073
Dyrk2	-0.277708	0.563	0.644	6.32983e-07	0.0121843
Purg	-0.412961	0.359	0.442	6.33217e-07	0.0121888
Dnajc21	0.196296	0.826	0.764	6.33692e-07	0.0121979
Wdr77	0.319592	0.555	0.484	6.38911e-07	0.0122984
Sf3a3	0.21156	0.768	0.702	6.42701e-07	0.0123714
Cog5	-0.298921	0.712	0.75	6.43519e-07	0.0123871
Rsl24d1	0.291366	0.588	0.512	6.43632e-07	0.0123893
Tmem208	0.177004	0.91	0.884	6.54831e-07	0.0126048
2900097C17Rik	-0.207081	0.804	0.837	6.58554e-07	0.0126765
Mdk	-0.308641	0.683	0.734	6.70491e-07	0.0129063
Prkrip1	0.31083	0.527	0.448	6.81457e-07	0.0131174
Nmt2	0.276517	0.653	0.582	6.90331e-07	0.0132882
Psma6	0.14595	0.982	0.968	7.01363e-07	0.0135005
Eif3j1	0.201798	0.908	0.877	7.02754e-07	0.0135273
Utp11	0.204893	0.869	0.814	7.03995e-07	0.0135512
Nfkb1	-0.222934	0.767	0.827	7.07113e-07	0.0136112
Mbnl1	0.175238	0.955	0.949	7.07815e-07	0.0136247
Inpp5a	0.241669	0.75	0.664	7.26812e-07	0.0139904
Ppp1r11	0.195555	0.885	0.855	7.35362e-07	0.014155
Dcbld2	0.23033	0.701	0.632	7.50285e-07	0.0144422
Klhl13	-0.452301	0.396	0.472	7.90729e-07	0.0152207
Ttll5	-0.381	0.543	0.61	7.95464e-07	0.0153119
Kdelr2	0.122016	0.998	0.998	8.08102e-07	0.0155552
Itch	-0.173434	0.841	0.862	8.1058e-07	0.0156028
Apobec1	-0.527057	0.236	0.314	8.13175e-07	0.0156528
Fyn	0.196224	0.917	0.886	8.36757e-07	0.0161067
Gm53	0.325579	0.431	0.344	8.40595e-07	0.0161806
AC149090.1	-0.465964	0.268	0.348	8.41601e-07	0.0162
Sinhcaf	0.463814	0.369	0.296	8.44017e-07	0.0162465
Wdr74	0.255593	0.674	0.604	8.51862e-07	0.0163975
Setd2	-0.186054	0.823	0.862	8.55443e-07	0.0164664
Ctnnd1	0.187961	0.95	0.926	8.65909e-07	0.0166679
Slc3a2	0.138313	0.982	0.982	8.96437e-07	0.0172555
Syncrip	0.135873	0.987	0.984	9.29448e-07	0.0178909
Amer1	-0.383511	0.354	0.439	9.32586e-07	0.0179513
Heatr5a	0.21023	0.897	0.845	9.3386e-07	0.0179759
Npepps	-0.161219	0.941	0.952	9.36465e-07	0.018026
Ddx56	0.346736	0.483	0.402	9.40389e-07	0.0181016
Nt5dc3	0.399774	0.309	0.233	9.42347e-07	0.0181392
Uap1	0.245289	0.721	0.658	9.4459e-07	0.0181824
Usp40	-0.269825	0.58	0.658	9.45468e-07	0.0181993
Cpt1a	-0.465909	0.292	0.368	9.49674e-07	0.0182803
Uvssa	-0.413822	0.32	0.399	9.59983e-07	0.0184787
Nup62	0.309133	0.525	0.444	9.65287e-07	0.0185808
Nop9	0.314018	0.468	0.384	9.71733e-07	0.0187049
Gpbp1l1	-0.357397	0.413	0.497	9.75302e-07	0.0187736
Lnpep	-0.207682	0.863	0.882	9.77769e-07	0.0188211
Psmd3	0.202135	0.856	0.796	9.80516e-07	0.0188739
Cnot2	-0.206775	0.822	0.857	9.89108e-07	0.0190393
Dnajb11	0.201126	0.908	0.86	1.00058e-06	0.0192602
Timm50	0.244644	0.722	0.652	1.01622e-06	0.0195612
Gli2	-0.337744	0.61	0.658	1.0218e-06	0.0196686
Mpc2	-0.15194	0.958	0.972	1.02319e-06	0.0196955
Phkb	-0.270195	0.677	0.74	1.02443e-06	0.0197193
Tcof1	0.280763	0.781	0.743	1.04573e-06	0.0201292
Stag2	-0.20239	0.834	0.867	1.05047e-06	0.0202205
Cinp	0.33897	0.562	0.483	1.05683e-06	0.0203429
Sppl3	-0.184024	0.885	0.896	1.06029e-06	0.0204096
Kif2a	0.19052	0.917	0.891	1.07271e-06	0.0206486
Slc1a5	0.190391	0.917	0.887	1.08166e-06	0.0208209
Luzp1	0.162387	0.972	0.967	1.08219e-06	0.0208311
Rwdd4a	0.257575	0.64	0.56	1.08282e-06	0.0208431
Mcm6	0.268388	0.641	0.564	1.09186e-06	0.0210171
Atf2	-0.235771	0.756	0.798	1.09869e-06	0.0211486
Med13	-0.20968	0.816	0.851	1.10422e-06	0.0212552
Mast4	-0.345145	0.96	0.965	1.10746e-06	0.0213176
Nfkbiz	-0.335577	0.526	0.603	1.11103e-06	0.0213862
Rmnd5a	-0.371661	0.482	0.549	1.13029e-06	0.021757
Ogn	-0.341151	0.639	0.701	1.13485e-06	0.0218446
2025-09-06	-0.351403	0.506	0.573	1.14796e-06	0.0220971
Mrpl53	0.170909	0.902	0.86	1.14846e-06	0.0221066
Iah1	-0.200111	0.802	0.843	1.15779e-06	0.0222863
Ptbp1	0.181179	0.923	0.884	1.18958e-06	0.0228983
Irak3	-0.452568	0.348	0.424	1.19011e-06	0.0229085
Gpx7	-0.214289	0.824	0.852	1.20467e-06	0.0231887
Dlgap4	0.240451	0.804	0.74	1.22905e-06	0.0236579
Cebpd	-0.359683	0.803	0.82	1.2399e-06	0.0238667
Washc2	-0.255545	0.791	0.803	1.24425e-06	0.0239506
Nob1	0.274819	0.541	0.464	1.24749e-06	0.024013
Urb2	0.493413	0.253	0.183	1.24843e-06	0.0240311
Fnbp1	-0.260293	0.748	0.77	1.25207e-06	0.0241011
Pgrmc1	0.164222	0.963	0.932	1.25536e-06	0.0241645
Lrmda	-0.922827	0.21	0.281	1.26115e-06	0.0242758
Gmfb	0.190406	0.834	0.756	1.26663e-06	0.0243814
Gstm2	-0.203223	0.767	0.819	1.27221e-06	0.0244888
Nle1	0.423399	0.337	0.259	1.28455e-06	0.0247263
Nsmce2	-0.19719	0.896	0.917	1.29967e-06	0.0250173
Rbpms2	0.45212	0.29	0.217	1.30829e-06	0.0251833
Cdk6	0.503788	0.349	0.277	1.30905e-06	0.0251979
Pwp1	0.29513	0.571	0.494	1.31801e-06	0.0253704
Mettl2	0.387763	0.388	0.307	1.32376e-06	0.0254811
Phf3	-0.178484	0.91	0.926	1.32487e-06	0.0255024
Map6	0.408449	0.368	0.288	1.34284e-06	0.0258483
2410004B18Rik	0.282688	0.583	0.509	1.35692e-06	0.0261194
Ptpra	-0.183793	0.873	0.883	1.35841e-06	0.0261481
Imp4	0.29642	0.589	0.511	1.3677e-06	0.0263269
Plcl1	-0.320723	0.667	0.717	1.39081e-06	0.0267717
Usp31	0.333102	0.472	0.385	1.39929e-06	0.0269348
BC003965	0.241503	0.652	0.581	1.40784e-06	0.0270996
Otub1	0.197308	0.834	0.758	1.41423e-06	0.0272226
Gps1	0.193616	0.87	0.819	1.43392e-06	0.0276015
Naa25	0.304843	0.546	0.466	1.44423e-06	0.0277999
Clns1a	0.225252	0.828	0.778	1.4444e-06	0.0278033
Polr1b	0.496721	0.258	0.189	1.45102e-06	0.0279308
Btbd7	-0.14883	0.912	0.927	1.45336e-06	0.0279757
Kti12	0.368661	0.451	0.374	1.48105e-06	0.0285087
Purb	0.250266	0.745	0.689	1.48702e-06	0.0286236
Sc5d	0.237993	0.766	0.691	1.49067e-06	0.0286939
Ppp2r5c	-0.181269	0.852	0.876	1.49141e-06	0.0287082
Ier3ip1	0.13361	0.981	0.97	1.50431e-06	0.0289564
Wnt5a	-0.337737	0.623	0.674	1.50885e-06	0.0290439
St3gal4	-0.403828	0.625	0.658	1.51372e-06	0.0291376
Lars	0.131119	0.981	0.972	1.52051e-06	0.0292683
Gtf2ird1	-0.319256	0.588	0.64	1.54641e-06	0.0297669
Zfp469	0.303573	0.584	0.502	1.56428e-06	0.0301108
Gab1	-0.304638	0.54	0.613	1.57151e-06	0.03025
Snhg18	-0.194796	0.894	0.921	1.57315e-06	0.0302815
Ubap2l	-0.14165	0.985	0.985	1.58098e-06	0.0304322
Ube2w	0.173708	0.945	0.914	1.59774e-06	0.0307548
Stom	0.392987	0.392	0.322	1.60145e-06	0.0308262
Sike1	0.238311	0.683	0.601	1.61449e-06	0.0310772
Col27a1	-0.496483	0.336	0.408	1.61714e-06	0.0311283
Surf4	0.12242	0.993	0.982	1.61866e-06	0.0311576
Gramd1b	-0.541841	0.24	0.316	1.62399e-06	0.0312601
Lsm6	0.179854	0.905	0.853	1.63387e-06	0.0314504
Akt1	0.142107	0.949	0.932	1.63435e-06	0.0314596
Dzip1l	0.298276	0.505	0.42	1.63613e-06	0.031494
Prmt5	0.295186	0.515	0.435	1.64164e-06	0.0315999
Serpine2	-0.372331	0.517	0.582	1.67204e-06	0.032185
Thap3	-0.391624	0.428	0.496	1.68027e-06	0.0323436
Tex30	0.44464	0.401	0.333	1.68151e-06	0.0323674
Ghitm	0.134065	0.971	0.965	1.68403e-06	0.0324158
Tomm22	0.152979	0.97	0.957	1.6947e-06	0.0326212
Huwe1	-0.141886	0.97	0.974	1.69802e-06	0.0326852
Cpxm1	-0.372823	0.393	0.473	1.7074e-06	0.0328658
Polr1a	0.27486	0.522	0.441	1.74728e-06	0.0336334
Mpst	-0.407097	0.337	0.415	1.78962e-06	0.0344483
Maged1	-0.104248	0.999	0.998	1.81199e-06	0.0348789
Hoxc9	-0.296196	0.61	0.671	1.82567e-06	0.0351424
Fcho2	-0.24286	0.702	0.76	1.82847e-06	0.0351961
Pth1r	-0.304602	0.564	0.633	1.82958e-06	0.0352176
Pik3ca	-0.234849	0.697	0.755	1.83393e-06	0.0353013
Maoa	0.27069	0.634	0.556	1.87834e-06	0.0361562
Syde2	0.450802	0.303	0.229	1.88742e-06	0.036331
Usp46	-0.327741	0.514	0.594	1.89756e-06	0.0365262
Fzd1	-0.339836	0.461	0.533	1.90939e-06	0.0367538
Trappc9	-0.264171	0.604	0.667	1.90948e-06	0.0367555
Nox4	-0.569619	0.255	0.33	1.91373e-06	0.0368373
4833420G17Rik	-0.356847	0.491	0.56	1.92734e-06	0.0370994
Zfp57	0.37462	0.4	0.323	1.97431e-06	0.0380035
Pgam5	0.361827	0.442	0.364	1.9852e-06	0.0382132
Ipo5	0.176941	0.912	0.879	1.99621e-06	0.038425
Fchsd2	-0.265329	0.733	0.774	2.00145e-06	0.0385258
Plod3	0.174512	0.862	0.833	2.01274e-06	0.0387432
Ppif	0.495072	0.304	0.235	2.0179e-06	0.0388425
Megf10	0.19842	0.624	0.533	2.02285e-06	0.0389378
Flt1	0.307971	0.353	0.274	2.02297e-06	0.0389401
Arl6ip5	0.194974	0.798	0.729	2.06099e-06	0.0396719
Ncoa7	-0.347936	0.543	0.599	2.10799e-06	0.0405767
Ambra1	-0.202494	0.825	0.861	2.11232e-06	0.0406601
Cradd	-0.466433	0.284	0.361	2.12169e-06	0.0408404
Chst12	0.314332	0.503	0.421	2.13719e-06	0.0411387
Nlgn2	-0.389756	0.366	0.443	2.14661e-06	0.0413202
Slc35a1	0.236067	0.656	0.577	2.14767e-06	0.0413404
Trpm7	-0.168806	0.887	0.907	2.16089e-06	0.0415949
Pomgnt1	0.277296	0.506	0.423	2.19211e-06	0.0421959
1810058I24Rik	-0.144959	0.959	0.978	2.24388e-06	0.0431924
Psmc1	0.16468	0.888	0.857	2.2927e-06	0.0441322
Skp2	0.320886	0.44	0.359	2.31323e-06	0.0445273
Klf2	0.268853	0.755	0.688	2.33463e-06	0.0449393
Canx	0.106615	0.998	0.999	2.34763e-06	0.0451895
Nhsl1	-0.564098	0.254	0.326	2.40129e-06	0.0462223
Ctsl	-0.100478	1	1	2.42735e-06	0.046724
Rbmx2	0.39687	0.324	0.248	2.43358e-06	0.0468441
Phf20	-0.214641	0.817	0.827	2.43425e-06	0.0468569
Phactr2	-0.352359	0.57	0.624	2.43903e-06	0.0469489
Efemp1	-0.447645	0.501	0.563	2.46679e-06	0.0474833
Tuba1a	0.10333	1	1	2.49212e-06	0.0479708
Psd3	-0.290448	0.681	0.738	2.50445e-06	0.0482081
Mmadhc	0.211785	0.764	0.704	2.5396e-06	0.0488848
Stip1	0.179656	0.918	0.88	2.55583e-06	0.0491972
Zfyve1	-0.436453	0.367	0.437	2.56006e-06	0.0492786
Jdp2	0.202628	0.808	0.755	2.59354e-06	0.049923

## Sheet: wAPC 2
	avg_log2FC	pct.1	pct.2	p_val	p_val_adj
Dlk1	1.4253	0.998	0.932	5.44906e-158	1.04889e-153
Cpa6	2.66048	0.593	0.164	5.73271e-142	1.10349e-137
Igfbp7	-0.713887	1	1	4.64078e-129	8.93304e-125
Cdkn1c	1.74786	0.95	0.696	7.48697e-120	1.44117e-115
2610307P16Rik	1.18791	0.944	0.597	3.66982e-104	7.06403e-100
Plac8	1.27484	0.914	0.56	3.42333e-103	6.58957e-99
Crabp1	1.9242	0.692	0.305	9.4268e-99	1.81456e-94
Ptn	1.04094	0.998	0.947	6.73263e-93	1.29596e-88
Meg3	0.632328	1	0.996	9.65858e-93	1.85918e-88
Nrk	1.5125	0.784	0.411	9.19262e-91	1.76949e-86
Plagl1	1.08704	0.953	0.756	1.50078e-90	2.88886e-86
C1qtnf7	1.56214	0.701	0.32	8.27835e-88	1.5935e-83
Irx1	2.21602	0.471	0.151	2.83638e-86	5.45975e-82
Nudt4	-0.972242	0.905	0.978	7.99572e-85	1.5391e-80
Efna5	1.4549	0.808	0.489	3.10899e-83	5.98449e-79
Galnt17	1.05363	0.973	0.892	3.72687e-81	7.17384e-77
Peg3	0.986296	0.98	0.881	6.24403e-79	1.20191e-74
Slit2	0.945153	0.997	0.965	1.3206e-78	2.54203e-74
Sema3a	1.63067	0.696	0.336	2.58826e-78	4.98215e-74
Rian	0.707719	0.998	0.982	2.38358e-76	4.58815e-72
Gas1	0.80565	0.992	0.875	3.28197e-76	6.31747e-72
Gfra1	1.80473	0.465	0.163	9.81043e-74	1.88841e-69
Adam33	1.94331	0.427	0.137	1.47507e-73	2.83937e-69
Gnas	0.400786	1	1	3.35337e-71	6.4549e-67
Csrp2	-0.829316	0.975	0.992	3.61674e-71	6.96187e-67
Adamtsl1	1.31174	0.737	0.416	1.15308e-68	2.21956e-64
Sema3d	2.49304	0.291	0.07	1.18364e-66	2.27839e-62
Prkg1	0.856266	0.994	0.96	5.15783e-63	9.92831e-59
Tpm2	-0.929373	0.995	0.996	5.14717e-61	9.90778e-57
Ugcg	0.919689	0.922	0.73	3.24958e-59	6.25511e-55
C430049B03Rik	1.09936	0.848	0.607	1.34414e-58	2.58734e-54
Zfp521	0.637594	0.992	0.957	1.00225e-57	1.92923e-53
Adgrl2	0.874716	0.923	0.784	6.12802e-57	1.17958e-52
Mdk	0.887769	0.894	0.693	3.00727e-55	5.78869e-51
Tspan11	1.13456	0.684	0.388	6.08739e-55	1.17176e-50
Lmna	-0.436633	1	1	7.54067e-54	1.4515e-49
Gpc3	0.95893	0.879	0.653	2.47086e-53	4.75616e-49
Opcml	1.00202	0.695	0.387	3.08764e-53	5.9434e-49
Fbxl7	0.843236	0.992	0.957	5.63602e-53	1.08488e-48
Pcdh7	0.598237	0.997	0.969	7.11341e-53	1.36926e-48
Auts2	0.5424	1	0.978	1.57092e-52	3.02387e-48
Dchs1	1.57855	0.419	0.165	1.93061e-52	3.71622e-48
Pdpn	1.00318	0.839	0.639	7.48663e-52	1.4411e-47
Mcc	0.746465	0.959	0.855	5.04031e-51	9.7021e-47
Tmem164	0.820066	0.966	0.879	4.67917e-50	9.00694e-46
Rbms3	0.382189	1	1	7.33852e-50	1.41259e-45
Rbms1	0.465427	1	0.995	1.45661e-49	2.80382e-45
B830012L14Rik	0.873727	0.905	0.719	2.02835e-49	3.90438e-45
Etl4	1.5334	0.57	0.304	2.17506e-49	4.18678e-45
Col15a1	-1.97096	0.246	0.542	1.97858e-48	3.80857e-44
Ehbp1	0.721394	0.972	0.874	2.03771e-48	3.92238e-44
Adgrl3	1.24906	0.706	0.426	5.73075e-48	1.10311e-43
Sema5a	0.990633	0.867	0.691	6.83891e-48	1.31642e-43
Marcks	0.404904	1	1	6.55129e-47	1.26106e-42
Pde10a	1.6423	0.501	0.247	6.37548e-46	1.22722e-41
Robo2	1.75102	0.388	0.158	1.29946e-45	2.50133e-41
Lpar1	0.748656	0.901	0.741	5.33264e-44	1.02648e-39
Bmpr1b	0.956375	0.84	0.642	8.84813e-44	1.70318e-39
Epha4	0.885497	0.731	0.465	2.60386e-43	5.01217e-39
Mfap2	0.583302	0.984	0.903	5.13637e-43	9.88699e-39
Ogn	0.753874	0.869	0.656	1.25647e-42	2.41858e-38
Fabp4	-2.84123	0.188	0.448	2.67459e-42	5.14832e-38
Dmrt2	1.36744	0.408	0.176	3.19708e-42	6.15406e-38
Mir99ahg	0.692958	0.983	0.902	4.56988e-42	8.79656e-38
Tmbim6	-0.463587	0.986	0.995	6.16854e-42	1.18738e-37
Gsto1	0.683118	0.931	0.822	1.22765e-41	2.36311e-37
Hecw2	0.967643	0.728	0.496	4.32068e-41	8.31688e-37
Ptprd	0.893859	0.833	0.631	4.62597e-41	8.90454e-37
Cxcl5	1.79386	0.415	0.186	6.93678e-41	1.33526e-36
Vcam1	0.602049	0.945	0.824	1.02122e-40	1.96575e-36
Cdh11	0.396578	1	0.997	3.05745e-40	5.88529e-36
Sptbn1	0.401566	1	1	5.24983e-40	1.01054e-35
Cped1	0.595686	0.978	0.902	5.66974e-40	1.09137e-35
Mfap4	0.637692	0.939	0.754	8.79737e-40	1.69341e-35
Nhs	1.12662	0.7	0.458	9.30015e-40	1.79019e-35
Cd34	1.76825	0.277	0.096	1.06031e-39	2.04099e-35
Gas7	0.994155	0.698	0.459	1.08154e-39	2.08185e-35
Tek	1.52819	0.311	0.116	3.83455e-39	7.38113e-35
Wnt16	1.60352	0.307	0.114	5.43457e-39	1.0461e-34
Ptgis	0.665855	0.84	0.644	2.2027e-38	4.23998e-34
Tmem26	1.40141	0.408	0.192	3.47819e-38	6.69517e-34
Arhgap20	0.811104	0.844	0.654	4.3722e-38	8.41605e-34
Grb10	0.431819	0.998	0.996	5.32013e-38	1.02407e-33
Cygb	-0.950108	0.653	0.801	9.27305e-38	1.78497e-33
Eya4	1.20929	0.573	0.34	1.56762e-37	3.01751e-33
Vim	-0.254224	1	1	2.07093e-37	3.98632e-33
Heg1	0.860715	0.87	0.717	4.52695e-37	8.71393e-33
Nhsl2	0.870386	0.673	0.432	7.18759e-37	1.38354e-32
Hs3st5	1.74899	0.313	0.124	7.66564e-37	1.47556e-32
Lama2	0.852561	0.734	0.47	8.95493e-37	1.72373e-32
Pde4b	0.991809	0.628	0.393	9.99915e-37	1.92474e-32
Pgm5	1.20938	0.48	0.247	1.11215e-36	2.14077e-32
E330013P04Rik	1.27558	0.466	0.24	1.17871e-36	2.26889e-32
Cask	0.550215	0.986	0.919	1.51653e-36	2.91917e-32
Slit3	0.521599	0.994	0.96	6.07978e-36	1.1703e-31
Abi3bp	1.05298	0.648	0.413	1.53822e-35	2.96092e-31
Agtr2	1.54727	0.319	0.128	1.95295e-35	3.75923e-31
Sox11	0.878558	0.685	0.461	2.07646e-35	3.99698e-31
Cux1	-1.04569	0.465	0.675	3.50878e-35	6.75406e-31
Mirg	0.792379	0.801	0.62	9.50013e-35	1.82868e-30
Col24a1	1.00604	0.62	0.375	1.49692e-34	2.88143e-30
Tspan5	0.62172	0.925	0.79	3.03476e-34	5.8416e-30
Edil3	1.54477	0.366	0.167	6.78756e-34	1.30654e-29
Cryab	-1.33736	0.557	0.73	7.92921e-34	1.52629e-29
Cdo1	1.04046	0.551	0.33	8.84254e-34	1.7021e-29
Mir100hg	0.468783	0.998	0.983	1.12263e-33	2.16094e-29
Pdgfd	0.814706	0.7	0.455	1.68897e-33	3.2511e-29
Kcnd2	1.86479	0.258	0.095	1.77411e-33	3.41498e-29
Mif	-0.374534	1	1	5.65491e-33	1.08851e-28
Arhgdib	0.917415	0.551	0.32	1.20837e-32	2.32598e-28
Prickle2	0.683606	0.917	0.784	1.61579e-32	3.11023e-28
Vegfd	0.714178	0.867	0.715	2.13722e-32	4.11393e-28
C1qtnf3	1.31686	0.438	0.226	3.40754e-32	6.55918e-28
Olfml1	1.20859	0.327	0.137	3.41141e-32	6.56662e-28
Srgap1	0.610659	0.922	0.81	4.72612e-32	9.09731e-28
Cxcl12	0.666719	0.931	0.831	5.2554e-32	1.01161e-27
Sorcs2	1.13007	0.502	0.288	7.82009e-32	1.50529e-27
Ccn5	-1.37882	0.412	0.613	7.97207e-32	1.53454e-27
Kcnq1ot1	0.547153	0.973	0.927	8.2076e-32	1.57988e-27
Hs6st3	1.32945	0.387	0.187	8.59755e-32	1.65494e-27
Pid1	1.03082	0.681	0.469	1.06168e-31	2.04362e-27
Epb41l3	0.420303	0.989	0.949	1.47051e-31	2.83059e-27
Ccn3	0.574858	0.939	0.817	1.61018e-31	3.09944e-27
Col6a3	-0.566206	0.973	0.987	1.82971e-31	3.52202e-27
Twist2	0.756585	0.9	0.771	2.1031e-31	4.04825e-27
Adamts5	0.671608	0.842	0.656	6.79931e-31	1.3088e-26
Efemp1	0.780601	0.734	0.517	8.20684e-31	1.57974e-26
Adamts9	0.903622	0.637	0.414	1.43669e-30	2.76548e-26
Pde3a	-1.14087	0.405	0.624	2.94003e-30	5.65926e-26
Fbn2	0.371328	1	0.99	5.60912e-30	1.0797e-25
Ctnna2	1.02568	0.67	0.482	5.86502e-30	1.12896e-25
Pcsk5	0.837886	0.786	0.585	1.26381e-29	2.4327e-25
Aoc3	-1.30217	0.28	0.507	1.35158e-29	2.60165e-25
Il6st	0.47414	0.983	0.966	1.4636e-29	2.81729e-25
Nxn	0.428942	0.991	0.953	1.78588e-29	3.43763e-25
Slc38a1	0.625635	0.818	0.629	2.69208e-29	5.18198e-25
Ptgs1	1.0303	0.485	0.271	3.43899e-29	6.61972e-25
Myh10	0.467866	0.983	0.949	4.15376e-29	7.99557e-25
Dnm1	0.89994	0.546	0.333	5.6434e-29	1.0863e-24
Sh3bp5	0.633015	0.82	0.649	6.29757e-29	1.21222e-24
Pde1a	-2.48246	0.091	0.297	7.13891e-29	1.37417e-24
Pdgfra	0.563394	0.928	0.842	7.51414e-29	1.4464e-24
Pde8a	0.811658	0.671	0.479	1.02518e-28	1.97337e-24
Fmod	-1.43449	0.247	0.466	1.16526e-28	2.24301e-24
Cpe	-0.816022	0.765	0.859	1.33049e-28	2.56106e-24
Nova1	1.41504	0.34	0.162	1.55004e-28	2.98367e-24
Fgf7	0.710005	0.931	0.829	3.03708e-28	5.84608e-24
Rtl3	1.1532	0.408	0.215	3.14355e-28	6.05102e-24
Igfbp6	0.526866	0.82	0.587	3.28626e-28	6.32572e-24
Cyp51	0.434882	0.984	0.949	3.4716e-28	6.68248e-24
Colec12	0.446235	0.978	0.913	3.70556e-28	7.13283e-24
Rpl36al	-0.221652	1	1	4.19508e-28	8.07511e-24
Serpine2	0.648943	0.743	0.537	4.85735e-28	9.34992e-24
Zfhx4	0.413553	0.995	0.972	5.55028e-28	1.06837e-23
Trerf1	0.566346	0.9	0.807	5.75804e-28	1.10837e-23
Pbx1	0.422404	0.995	0.985	6.23423e-28	1.20003e-23
Col11a1	0.52385	0.959	0.843	8.01647e-28	1.54309e-23
Tox	1.03334	0.573	0.367	1.381e-27	2.65829e-23
Cacna1c	0.531869	0.95	0.879	1.42944e-27	2.75153e-23
Map1b	0.395495	0.992	0.96	1.73027e-27	3.3306e-23
Prrx2	0.486958	0.944	0.82	1.74801e-27	3.36475e-23
Adamts2	-0.541637	0.931	0.96	2.01106e-27	3.8711e-23
Lima1	0.358913	0.997	0.993	2.31451e-27	4.4552e-23
Adam22	1.58162	0.322	0.154	2.5308e-27	4.87154e-23
Ank3	0.738639	0.825	0.668	2.63157e-27	5.06552e-23
Gpc6	0.332805	1	1	2.7456e-27	5.285e-23
Rbp1	0.505669	0.958	0.869	3.0963e-27	5.96008e-23
Prkd1	0.650903	0.817	0.638	3.09657e-27	5.96058e-23
Clcn5	0.563664	0.895	0.782	3.19386e-27	6.14787e-23
Pparg	-1.24395	0.297	0.514	4.85571e-27	9.34675e-23
Mt2	0.661927	0.818	0.661	7.10092e-27	1.36686e-22
Igf2	0.644395	0.878	0.744	1.346e-26	2.59092e-22
Rplp0	-0.132055	1	1	1.35242e-26	2.60328e-22
Vamp5	-0.977663	0.438	0.625	1.35739e-26	2.61284e-22
Add3	0.547124	0.858	0.703	1.78948e-26	3.44457e-22
Cdon	0.564997	0.903	0.811	1.838e-26	3.53797e-22
H19	0.443111	0.975	0.912	2.12831e-26	4.09679e-22
Mid1	0.676739	0.898	0.827	2.28431e-26	4.39707e-22
Rnf165	0.984436	0.469	0.278	5.57202e-26	1.07256e-21
Celf2	0.330019	0.998	0.991	6.79971e-26	1.30888e-21
Ecrg4	0.961417	0.621	0.42	7.05746e-26	1.35849e-21
Arhgap28	0.650326	0.789	0.622	1.0311e-25	1.98476e-21
Atrnl1	0.52258	0.942	0.849	1.77151e-25	3.40998e-21
Klhl29	0.454379	0.911	0.781	2.5646e-25	4.9366e-21
Elovl6	0.640723	0.833	0.689	2.93505e-25	5.64968e-21
Cebpd	0.60051	0.895	0.803	2.98224e-25	5.74052e-21
Msrb1	-0.709108	0.797	0.869	3.02883e-25	5.83019e-21
Acly	0.463005	0.942	0.874	3.47725e-25	6.69336e-21
Foxp2	0.750985	0.66	0.467	3.55481e-25	6.84265e-21
Igfbp3	0.4568	0.915	0.78	4.35344e-25	8.37994e-21
Spats2l	0.770194	0.679	0.505	4.58144e-25	8.81882e-21
Mical2	-1.31556	0.415	0.578	4.86283e-25	9.36046e-21
Ssbp2	0.45762	0.975	0.914	5.41099e-25	1.04156e-20
Tubb2b	0.472068	0.925	0.835	7.72882e-25	1.48772e-20
Mylk	-0.85985	0.806	0.873	1.01414e-24	1.95212e-20
Foxs1	-1.95491	0.11	0.3	1.15928e-24	2.23149e-20
Gap43	1.48612	0.313	0.154	1.23046e-24	2.3685e-20
Il31ra	1.56777	0.291	0.139	1.49326e-24	2.87437e-20
Dst	0.344382	0.997	0.993	1.60637e-24	3.0921e-20
Akap12	0.331383	1	0.992	2.75888e-24	5.31056e-20
Gucy1b1	-2.07461	0.085	0.268	3.14062e-24	6.04538e-20
Mycbp2	0.341434	0.998	0.98	5.72682e-24	1.10236e-19
Adm	0.596022	0.637	0.426	5.89922e-24	1.13554e-19
Tenm3	0.481795	0.956	0.887	6.08897e-24	1.17207e-19
Sema3c	1.50778	0.354	0.189	6.21695e-24	1.1967e-19
Zfpm2	0.433691	0.995	0.974	7.09215e-24	1.36517e-19
Cd24a	0.918585	0.498	0.315	7.39997e-24	1.42442e-19
Nav2	-1.25131	0.34	0.528	8.42385e-24	1.62151e-19
Atp10a	0.655344	0.72	0.537	1.20369e-23	2.31698e-19
Pmepa1	-0.366508	0.997	0.998	1.30974e-23	2.52111e-19
Lgi2	-1.12538	0.349	0.541	1.78581e-23	3.4375e-19
Acat2	0.600735	0.779	0.634	2.40539e-23	4.63013e-19
Runx1	-0.77606	0.837	0.903	3.87213e-23	7.45347e-19
Ank2	0.399532	0.984	0.94	4.10362e-23	7.89906e-19
Ankrd55	1.35594	0.335	0.175	4.76378e-23	9.1698e-19
Tanc2	0.499892	0.906	0.78	7.1716e-23	1.38046e-18
Ldb2	0.613801	0.884	0.798	9.94511e-23	1.91433e-18
Pcdh9	0.83925	0.682	0.508	1.00072e-22	1.92629e-18
Sh3rf3	0.670107	0.689	0.506	1.00691e-22	1.93821e-18
Reep5	-0.263189	1	0.999	1.29655e-22	2.49573e-18
Edf1	-0.257012	1	1	1.73985e-22	3.34903e-18
Ptgfr	1.25788	0.327	0.171	1.95843e-22	3.76978e-18
Trio	0.37401	0.975	0.948	2.03459e-22	3.91639e-18
Eif1	-0.150147	1	1	2.08343e-22	4.0104e-18
Rab9	0.497851	0.879	0.818	2.32289e-22	4.47132e-18
Syne2	-0.992505	0.329	0.525	3.03587e-22	5.84375e-18
Apba1	0.633938	0.75	0.606	3.16181e-22	6.08617e-18
Ghr	0.307148	0.991	0.954	5.87401e-22	1.13069e-17
Hmgcs1	0.431841	0.97	0.944	6.3529e-22	1.22287e-17
Dynll1	-0.277855	1	1	1.13282e-21	2.18057e-17
Myl6	-0.241108	1	1	1.44678e-21	2.78492e-17
Plpp3	0.527772	0.928	0.846	1.44965e-21	2.79044e-17
Hmgcr	0.535771	0.887	0.8	1.53586e-21	2.95638e-17
Ptprg	0.422433	0.969	0.942	2.37053e-21	4.56303e-17
Ptms	-0.288851	1	1	2.48287e-21	4.77927e-17
Zeb1	0.461743	0.906	0.79	2.62353e-21	5.05003e-17
Nhsl1	0.877742	0.46	0.284	2.81274e-21	5.41424e-17
Neo1	-0.468241	0.917	0.944	3.34574e-21	6.44022e-17
Ptprz1	0.864109	0.357	0.191	3.62239e-21	6.97273e-17
Ppp1r14a	-2.55755	0.092	0.259	3.77518e-21	7.26684e-17
Tgfb3	-1.15203	0.396	0.561	5.95787e-21	1.14683e-16
Acaca	0.416094	0.967	0.886	6.34663e-21	1.22166e-16
Zfhx3	0.378765	0.987	0.974	6.63099e-21	1.2764e-16
Synpo	0.637597	0.69	0.532	8.42509e-21	1.62175e-16
Idi1	0.513705	0.89	0.819	9.02557e-21	1.73733e-16
Irx2	1.33751	0.252	0.118	1.07074e-20	2.06107e-16
Il1rap	1.22258	0.418	0.258	1.09849e-20	2.11448e-16
Ahnak2	0.44115	0.895	0.785	1.23815e-20	2.38331e-16
Fads3	-0.594314	0.679	0.805	1.27206e-20	2.44858e-16
Plscr2	0.974672	0.36	0.199	1.34987e-20	2.59836e-16
Slc9a9	0.791317	0.596	0.431	1.37343e-20	2.64371e-16
Tnfaip8	0.675407	0.66	0.489	1.83186e-20	3.52615e-16
Dab2	0.555752	0.72	0.563	2.05035e-20	3.94671e-16
Amot	0.838081	0.499	0.325	2.21514e-20	4.26392e-16
Ttc3	0.258524	0.997	0.996	2.23662e-20	4.30527e-16
Pcdh11x	0.520823	0.862	0.74	2.35787e-20	4.53867e-16
Hmga2	0.357829	0.92	0.845	2.67506e-20	5.14922e-16
Lama4	0.387352	0.978	0.918	3.04492e-20	5.86116e-16
Twist1	0.423168	0.934	0.864	3.32358e-20	6.39756e-16
Fgfr1	0.338697	0.989	0.954	3.49267e-20	6.72303e-16
Hs3st3a1	1.13337	0.288	0.143	3.68931e-20	7.10155e-16
Rps29	-0.107826	1	1	4.2152e-20	8.11384e-16
Nfia	0.322689	0.997	0.979	4.33983e-20	8.35374e-16
Oxct1	0.259968	1	0.993	4.6859e-20	9.01989e-16
Sptlc2	0.390802	0.945	0.887	4.88493e-20	9.403e-16
S1pr3	0.670713	0.571	0.395	4.89045e-20	9.41363e-16
Tgfbr3	0.413954	0.959	0.898	5.05339e-20	9.72728e-16
Fibin	0.589558	0.767	0.607	5.29729e-20	1.01968e-15
Mmp14	-0.321421	1	0.999	5.64115e-20	1.08587e-15
Loxl2	-0.552815	0.804	0.883	6.23048e-20	1.1993e-15
Emilin2	0.571525	0.718	0.568	6.7417e-20	1.29771e-15
Fdft1	0.429727	0.906	0.808	7.0057e-20	1.34853e-15
Aldoa	-0.275351	0.998	1	7.97637e-20	1.53537e-15
Pcsk9	1.12075	0.299	0.154	8.07857e-20	1.55504e-15
Mt1	0.382177	0.992	0.975	9.26594e-20	1.7836e-15
Bax	-0.30311	0.992	0.999	9.58641e-20	1.84529e-15
Bnc2	0.385911	0.981	0.929	1.16594e-19	2.24432e-15
Crlf1	-0.780682	0.643	0.76	1.2118e-19	2.33259e-15
Dad1	-0.256022	1	0.999	1.32123e-19	2.54323e-15
Prickle1	0.432466	0.945	0.85	1.67778e-19	3.22957e-15
Nsg1	0.506077	0.775	0.643	1.83355e-19	3.52939e-15
Slc27a6	0.770342	0.512	0.342	1.945e-19	3.74393e-15
Cyp7b1	0.424242	0.798	0.619	2.15739e-19	4.15275e-15
Msmo1	0.408296	0.936	0.861	2.25842e-19	4.34723e-15
Abhd17b	0.47153	0.834	0.697	3.23768e-19	6.23221e-15
Col14a1	0.603368	0.693	0.536	3.28357e-19	6.32054e-15
Fth1	-0.197808	1	1	3.48739e-19	6.71288e-15
Ifi204	0.959512	0.412	0.251	3.49925e-19	6.73571e-15
Dnm3	0.641382	0.643	0.483	3.74385e-19	7.20654e-15
Ebf2	-0.692095	0.427	0.618	3.83805e-19	7.38787e-15
Slc29a1	-0.907744	0.357	0.524	3.92439e-19	7.55405e-15
St6galnac3	1.07627	0.266	0.132	4.09809e-19	7.88842e-15
Sqle	0.43471	0.897	0.819	4.37141e-19	8.41453e-15
Hoxd8	0.960803	0.351	0.197	5.48324e-19	1.05547e-14
Enox1	0.634501	0.687	0.53	5.61645e-19	1.08111e-14
Rps27l	-0.21669	1	1	6.02859e-19	1.16044e-14
Mitf	0.730428	0.676	0.534	7.26743e-19	1.39891e-14
Fez1	0.571987	0.684	0.526	7.37635e-19	1.41987e-14
Acta2	-0.501574	0.997	0.996	7.49793e-19	1.44328e-14
Glis3	0.473313	0.945	0.917	8.76612e-19	1.68739e-14
Flrt2	0.732111	0.689	0.541	9.00561e-19	1.73349e-14
Vgll3	0.428153	0.867	0.73	9.73324e-19	1.87355e-14
Grem2	0.61873	0.685	0.514	1.15371e-18	2.22078e-14
Ddit4l	-1.63808	0.13	0.294	1.31833e-18	2.53765e-14
Apbb1ip	0.505428	0.822	0.684	1.35205e-18	2.60257e-14
Rpl35a	-0.113628	1	1	1.77249e-18	3.41186e-14
Ecscr	0.918907	0.305	0.16	1.81882e-18	3.50106e-14
Klf12	0.671964	0.668	0.514	1.89238e-18	3.64264e-14
Shb	0.986194	0.39	0.236	2.03947e-18	3.92577e-14
Plscr1	0.704964	0.526	0.359	2.08228e-18	4.00819e-14
Zfp385b	0.60161	0.609	0.435	2.73546e-18	5.26549e-14
Arhgap31	0.447471	0.917	0.836	2.76724e-18	5.32666e-14
Ptges	0.815492	0.418	0.255	2.81203e-18	5.41287e-14
Dhcr24	0.490407	0.776	0.642	2.90669e-18	5.59509e-14
Nupr1	-0.371853	0.962	0.976	2.96169e-18	5.70096e-14
Rnf144a	0.671999	0.593	0.423	3.18844e-18	6.13742e-14
Meis1	0.494398	0.884	0.802	3.37978e-18	6.50574e-14
Vcan	0.2539	1	0.986	3.96212e-18	7.62668e-14
Ebf3	0.473316	0.809	0.675	4.97307e-18	9.57266e-14
Sulf2	0.52185	0.778	0.631	5.52231e-18	1.06299e-13
Rai14	0.373231	0.981	0.92	6.185e-18	1.19055e-13
Aig1	0.569815	0.725	0.593	6.38511e-18	1.22907e-13
Nsdhl	0.516047	0.75	0.598	6.9075e-18	1.32962e-13
Serpinb6a	-0.305956	0.992	0.996	1.05959e-17	2.03961e-13
Mllt3	-0.796961	0.449	0.604	1.0617e-17	2.04366e-13
Bckdhb	0.540579	0.814	0.696	1.12691e-17	2.16918e-13
Pdgfrb	-0.467398	0.898	0.934	1.12786e-17	2.17102e-13
Uqcrq	-0.206247	1	1	1.15047e-17	2.21453e-13
Ndufs5	-0.224471	0.995	0.998	1.19504e-17	2.30033e-13
Ltbp1	0.673127	0.612	0.467	1.3048e-17	2.51161e-13
Met	0.828315	0.385	0.229	1.37959e-17	2.65557e-13
Spry2	0.715521	0.51	0.343	1.40153e-17	2.69781e-13
Bgn	-0.15077	1	1	1.43097e-17	2.75447e-13
2025-03-03	0.561666	0.87	0.775	1.52592e-17	2.93724e-13
Fat4	0.59489	0.726	0.571	1.61194e-17	3.10282e-13
Fmnl2	0.379315	0.956	0.874	1.64034e-17	3.15749e-13
Pde8b	0.878572	0.362	0.212	2.12946e-17	4.099e-13
Rora	0.363384	0.973	0.924	2.88615e-17	5.55555e-13
Gm48742	0.726733	0.463	0.302	4.77255e-17	9.18668e-13
Ano6	0.368971	0.945	0.875	5.20806e-17	1.0025e-12
Sparc	-0.148106	1	1	6.29312e-17	1.21136e-12
Fyn	0.338433	0.944	0.885	6.50433e-17	1.25202e-12
Tspo	-0.348668	0.967	0.967	6.83044e-17	1.31479e-12
Cebpa	-0.980646	0.275	0.443	7.28798e-17	1.40286e-12
Sem1	-0.173664	1	1	9.64529e-17	1.85662e-12
Spon2	0.905251	0.34	0.195	9.6904e-17	1.86531e-12
Ddr2	0.218856	0.997	0.996	9.99082e-17	1.92313e-12
Oxr1	0.597102	0.714	0.592	1.09595e-16	2.10959e-12
Pcdh18	0.52824	0.66	0.498	1.21701e-16	2.34262e-12
Galnt13	1.19475	0.3	0.17	1.42128e-16	2.73582e-12
Zfp618	0.673653	0.567	0.411	1.69182e-16	3.25658e-12
Lxn	-1.38359	0.529	0.634	1.78789e-16	3.44151e-12
Fads2	0.378306	0.892	0.813	2.15417e-16	4.14656e-12
Fnbp1	0.447728	0.839	0.752	2.40081e-16	4.62132e-12
Galnt18	0.586696	0.818	0.707	2.60867e-16	5.02143e-12
Psmd8	-0.311766	0.978	0.988	2.77154e-16	5.33494e-12
Hivep2	0.500241	0.898	0.82	2.97989e-16	5.73598e-12
Tcf4	0.245675	0.997	0.983	3.39911e-16	6.54295e-12
Fam129a	0.479328	0.74	0.59	3.4475e-16	6.6361e-12
Zfp462	0.424744	0.906	0.828	3.74899e-16	7.21644e-12
Adam23	0.486903	0.839	0.738	4.33935e-16	8.35281e-12
Magi2	0.384996	0.895	0.818	5.33799e-16	1.02751e-11
Aak1	0.358154	0.955	0.887	5.85583e-16	1.12719e-11
Cyth3	0.646374	0.767	0.663	6.91179e-16	1.33045e-11
Jak1	0.252789	0.995	0.993	7.1983e-16	1.3856e-11
Eps8	0.425325	0.801	0.66	8.09905e-16	1.55899e-11
Ctps	0.402841	0.886	0.801	1.01828e-15	1.96008e-11
Svep1	0.353203	0.948	0.896	1.17106e-15	2.25416e-11
Cpxm1	0.616631	0.592	0.431	1.18554e-15	2.28204e-11
Ptx3	0.49821	0.829	0.716	1.49673e-15	2.88106e-11
Astn2	-1.81526	0.121	0.262	1.88088e-15	3.6205e-11
Smoc2	0.897411	0.38	0.24	2.25189e-15	4.33467e-11
Arap1	0.518431	0.742	0.634	2.41891e-15	4.65616e-11
Ldha	-0.270936	1	1	2.54654e-15	4.90184e-11
Wipf1	0.419854	0.844	0.742	2.91587e-15	5.61276e-11
Cox8a	-0.151343	1	1	3.04842e-15	5.8679e-11
Selenof	-0.163783	1	1	3.12384e-15	6.01308e-11
Emx2os	0.522946	0.692	0.549	3.22554e-15	6.20884e-11
Tacc1	-0.429734	0.856	0.892	3.28363e-15	6.32066e-11
Maml2	0.342616	0.989	0.981	3.54825e-15	6.83003e-11
Ifi211	0.62807	0.512	0.352	3.59661e-15	6.92312e-11
Spidr	0.49681	0.837	0.729	3.77798e-15	7.27224e-11
Scd2	0.263794	0.995	0.996	3.83768e-15	7.38715e-11
Dcn	0.243914	0.992	0.953	4.15594e-15	7.99977e-11
Smarca2	0.378327	0.903	0.804	5.10726e-15	9.83096e-11
Hist1h2bc	-0.893727	0.556	0.665	5.43599e-15	1.04637e-10
Pygb	0.453714	0.825	0.704	5.53135e-15	1.06473e-10
Phlda3	-0.42814	0.928	0.954	5.67871e-15	1.09309e-10
Zfp292	0.325233	0.934	0.871	6.39279e-15	1.23055e-10
Plat	0.48242	0.689	0.543	6.84261e-15	1.31713e-10
Cst3	-0.426857	0.998	0.999	7.35106e-15	1.415e-10
Tgfb2	-1.2099	0.305	0.448	7.81285e-15	1.5039e-10
Clic1	-0.231535	0.998	0.999	9.13804e-15	1.75898e-10
Cdh3	0.897591	0.315	0.182	9.19771e-15	1.77047e-10
Foxp1	-0.340565	0.991	0.996	9.49069e-15	1.82686e-10
Fto	0.276304	0.97	0.928	9.68321e-15	1.86392e-10
Clmp	0.287708	0.975	0.91	1.00244e-14	1.9296e-10
AW551984	0.621604	0.556	0.41	1.03896e-14	1.99989e-10
Lrrc15	0.741353	0.368	0.228	1.04221e-14	2.00614e-10
Isoc1	0.377571	0.915	0.837	1.04408e-14	2.00974e-10
Acsl4	0.434037	0.8	0.7	1.10929e-14	2.13527e-10
Ptk7	0.420789	0.803	0.69	1.16605e-14	2.24453e-10
Arhgef3	0.758744	0.437	0.3	1.21682e-14	2.34225e-10
Igf2r	0.340743	0.923	0.879	1.31933e-14	2.53957e-10
Prr16	0.757722	0.515	0.368	1.45493e-14	2.8006e-10
Dock10	0.546328	0.801	0.691	1.51498e-14	2.91619e-10
Mvd	0.597073	0.645	0.512	1.5222e-14	2.93008e-10
Tubb4b	-0.501198	0.8	0.852	1.55402e-14	2.99133e-10
Tmtc2	0.685516	0.574	0.426	1.59169e-14	3.06385e-10
Clca3a1	0.742263	0.407	0.269	1.60637e-14	3.09211e-10
Ccnd3	0.371148	0.839	0.725	1.65733e-14	3.1902e-10
Magi3	0.49435	0.698	0.552	1.69679e-14	3.26615e-10
Lgals1	-0.148401	1	1	1.72982e-14	3.32972e-10
Gli2	0.433796	0.75	0.63	2.03e-14	3.90754e-10
Arhgap21	0.38551	0.873	0.786	2.04837e-14	3.94291e-10
Mrpl23	-0.373102	0.834	0.895	2.19544e-14	4.226e-10
Srp9	-0.212685	0.998	0.998	2.29041e-14	4.40881e-10
Plaat3	-0.880658	0.3	0.45	2.32611e-14	4.47753e-10
Igf1r	0.269162	0.995	0.985	2.5142e-14	4.83958e-10
Lss	0.642438	0.515	0.376	2.60895e-14	5.02197e-10
Ggt5	-1.39548	0.122	0.257	2.67824e-14	5.15535e-10
Rgl1	0.430432	0.797	0.678	2.71851e-14	5.23285e-10
Slc1a3	0.399976	0.823	0.702	3.03591e-14	5.84382e-10
Slc38a2	0.345968	0.977	0.953	3.97756e-14	7.6564e-10
Zdbf2	0.791701	0.424	0.285	4.14737e-14	7.98327e-10
Scd1	0.427022	0.837	0.73	4.43941e-14	8.54541e-10
Cacna1g	1.0333	0.252	0.138	4.5118e-14	8.68477e-10
Basp1	0.172312	1	1	4.6618e-14	8.97351e-10
Itga1	-0.890449	0.443	0.572	4.90599e-14	9.44354e-10
Col18a1	-1.00286	0.264	0.414	4.91898e-14	9.46855e-10
Rerg	0.931303	0.321	0.192	5.01669e-14	9.65662e-10
Crip2	-1.30163	0.199	0.335	5.3329e-14	1.02653e-09
Plxna4	-0.896988	0.304	0.451	5.822e-14	1.12068e-09
Sipa1l3	0.486466	0.693	0.552	6.01447e-14	1.15773e-09
Dip2c	0.327009	0.98	0.952	6.4064e-14	1.23317e-09
Asph	0.370983	0.87	0.778	6.78683e-14	1.3064e-09
Sec61g	-0.145936	1	1	7.63315e-14	1.4693e-09
Susd6	0.358292	0.931	0.85	8.18207e-14	1.57497e-09
Rab22a	0.351074	0.887	0.826	8.58944e-14	1.65338e-09
Dlg5	0.421136	0.759	0.653	8.67874e-14	1.67057e-09
Cthrc1	0.440832	0.751	0.624	8.89972e-14	1.71311e-09
Cnn1	-1.09233	0.41	0.533	9.48183e-14	1.82516e-09
Ssbp3	0.271114	0.973	0.951	9.57925e-14	1.84391e-09
Steap1	0.586921	0.504	0.358	1.09056e-13	2.09921e-09
Man1c1	0.516741	0.635	0.509	1.24587e-13	2.39818e-09
Rbpms	-0.457814	0.878	0.909	1.28753e-13	2.47836e-09
Psd3	0.412581	0.811	0.71	1.33343e-13	2.56671e-09
Eny2	-0.260807	0.97	0.982	1.42339e-13	2.73987e-09
Dlg1	0.272447	0.973	0.956	1.54165e-13	2.96753e-09
Gli3	0.320079	0.959	0.872	1.58398e-13	3.04901e-09
Atp5b	-0.175054	1	1	1.68929e-13	3.25172e-09
Usp29	0.924019	0.266	0.152	1.90084e-13	3.65892e-09
Exoc6b	0.307117	0.944	0.876	2.06003e-13	3.96536e-09
H2afz	-0.355611	1	0.999	2.15534e-13	4.14881e-09
Gxylt2	0.448764	0.718	0.58	2.17446e-13	4.18562e-09
Msn	-0.29147	0.981	0.99	2.20487e-13	4.24415e-09
Ppm1l	0.746327	0.444	0.31	2.27869e-13	4.38626e-09
Kif21a	0.843172	0.343	0.215	2.73852e-13	5.27137e-09
Wdfy3	0.275811	0.944	0.91	3.27648e-13	6.30689e-09
Hsd17b7	0.547041	0.638	0.518	3.7228e-13	7.16601e-09
Podn	0.620484	0.444	0.304	3.81507e-13	7.34363e-09
Greb1l	0.718164	0.396	0.26	4.0143e-13	7.72713e-09
Dhcr7	0.620538	0.48	0.345	4.04704e-13	7.79015e-09
Arhgap6	0.620551	0.67	0.545	4.08041e-13	7.85437e-09
Smarcc1	0.233184	0.994	0.969	4.48229e-13	8.62795e-09
Fbln1	0.384031	0.795	0.666	4.54299e-13	8.74481e-09
Ice1	0.394401	0.804	0.693	4.60589e-13	8.86587e-09
Mrpl20	-0.227143	0.983	0.991	4.71629e-13	9.07839e-09
Plekhg1	0.951204	0.307	0.187	4.73441e-13	9.11327e-09
Mmp2	0.267785	0.847	0.713	5.00388e-13	9.63197e-09
Dok6	0.997583	0.29	0.172	5.1012e-13	9.8193e-09
Steap2	0.642989	0.521	0.399	5.31144e-13	1.0224e-08
Cemip	0.855002	0.355	0.23	6.01982e-13	1.15876e-08
Gm2115	0.974378	0.285	0.17	6.08758e-13	1.1718e-08
Sptan1	0.290248	0.975	0.956	6.73896e-13	1.29718e-08
Ttc28	0.209154	0.997	0.99	6.88005e-13	1.32434e-08
mt-Nd1	0.147153	1	1	7.52574e-13	1.44863e-08
Ndufa2	-0.182308	0.998	0.999	7.63271e-13	1.46922e-08
Thbs1	0.221993	0.983	0.954	7.76153e-13	1.49402e-08
Palld	-0.333144	0.989	0.992	7.81394e-13	1.5041e-08
mt-Nd3	0.194823	1	1	9.26081e-13	1.78261e-08
Mast2	0.353915	0.867	0.802	1.11245e-12	2.14136e-08
Cox7c	-0.148515	1	1	1.12791e-12	2.17112e-08
Abcg2	0.439629	0.757	0.648	1.13057e-12	2.17623e-08
Chn1	0.705238	0.365	0.234	1.26419e-12	2.43345e-08
Trps1	-0.920566	0.257	0.404	1.281e-12	2.4658e-08
Htra1	-0.728745	0.534	0.627	1.28347e-12	2.47055e-08
Myl9	-0.547205	0.915	0.933	1.31285e-12	2.5271e-08
Pde7b	0.944574	0.435	0.299	1.37609e-12	2.64883e-08
Snta1	-0.668767	0.469	0.582	1.41172e-12	2.71743e-08
Notch3	-0.967357	0.227	0.365	1.42867e-12	2.75005e-08
Reck	0.538121	0.534	0.393	1.44485e-12	2.7812e-08
Pgam1	-0.292154	0.994	0.996	1.53476e-12	2.95427e-08
Uba6	0.369463	0.795	0.688	1.58316e-12	3.04742e-08
Psmb1	-0.166897	1	1	1.60824e-12	3.0957e-08
Tmem98	0.504538	0.624	0.504	1.68149e-12	3.2367e-08
Phip	0.339254	0.901	0.836	1.70225e-12	3.27667e-08
Zeb2	-0.34679	0.992	0.996	2.13046e-12	4.10091e-08
Socs5	0.459559	0.782	0.659	2.16656e-12	4.17041e-08
Nrp1	-0.41305	0.879	0.928	2.2961e-12	4.41977e-08
Slc2a13	0.590915	0.59	0.459	2.46013e-12	4.73551e-08
H2afv	-0.347308	0.944	0.958	2.51343e-12	4.8381e-08
Pkp4	0.624996	0.629	0.527	2.67194e-12	5.14322e-08
Ube2n	-0.258787	0.966	0.973	2.80035e-12	5.39039e-08
Tagln2	-0.318546	0.995	0.992	3.58371e-12	6.89829e-08
Afdn	0.353426	0.797	0.681	3.64722e-12	7.02054e-08
Dennd1a	0.296495	0.958	0.902	3.79212e-12	7.29946e-08
Naca	-0.10367	1	1	4.19451e-12	8.07402e-08
Slc7a2	-1.01929	0.291	0.414	4.43133e-12	8.52986e-08
Col27a1	0.599894	0.501	0.373	4.53743e-12	8.7341e-08
Cdh2	0.345955	0.961	0.932	4.66834e-12	8.98608e-08
Bcar3	-0.932152	0.266	0.394	4.6867e-12	9.02142e-08
Chchd2	-0.138325	1	1	4.71301e-12	9.07207e-08
Fli1	0.600748	0.415	0.284	4.72504e-12	9.09523e-08
Arnt2	0.670858	0.419	0.293	4.79868e-12	9.23699e-08
Gsdmd	0.773265	0.296	0.178	4.85553e-12	9.34642e-08
Slc44a1	0.396016	0.772	0.665	5.00753e-12	9.639e-08
Lamc1	-0.327754	0.928	0.956	5.09133e-12	9.8003e-08
Mras	0.488079	0.656	0.528	5.12966e-12	9.87408e-08
Gsta4	0.773728	0.279	0.165	5.62225e-12	1.08223e-07
Gpm6b	-0.476472	0.369	0.516	5.66168e-12	1.08982e-07
Pitpna	-0.2752	0.937	0.954	6.24034e-12	1.2012e-07
Emx2	0.442583	0.638	0.498	6.97737e-12	1.34307e-07
Spin1	0.339736	0.786	0.685	7.57505e-12	1.45812e-07
Dennd4a	0.373253	0.878	0.796	7.8998e-12	1.52063e-07
Glis1	0.499856	0.753	0.649	7.97032e-12	1.53421e-07
Igf2bp3	0.335164	0.906	0.864	8.03172e-12	1.54603e-07
Sema6a	0.699745	0.383	0.256	8.25654e-12	1.5893e-07
Tpm4	-0.245903	1	0.999	8.78206e-12	1.69046e-07
Arhgap29	0.320642	0.869	0.784	9.53757e-12	1.83589e-07
Oaz1	-0.143183	1	1	9.63554e-12	1.85475e-07
Sh3glb1	-0.178279	1	0.999	9.91567e-12	1.90867e-07
Fkbp2	-0.300974	0.872	0.924	1.00861e-11	1.94147e-07
Slk	0.362203	0.89	0.824	1.04661e-11	2.01463e-07
Rnd3	0.413777	0.815	0.743	1.07067e-11	2.06093e-07
Ust	0.515271	0.692	0.61	1.10188e-11	2.12101e-07
Mtx2	0.262696	0.917	0.868	1.12463e-11	2.1648e-07
Pear1	0.615163	0.448	0.318	1.19393e-11	2.29819e-07
Rnase4	0.310721	0.895	0.791	1.22118e-11	2.35064e-07
Sgcd	0.473494	0.649	0.537	1.24198e-11	2.39069e-07
Tmem86a	-0.768426	0.322	0.456	1.24924e-11	2.40465e-07
Iqgap2	0.769862	0.266	0.157	1.32111e-11	2.543e-07
Slc12a2	0.524001	0.592	0.476	1.49021e-11	2.86851e-07
BC065403	0.781192	0.31	0.197	1.61311e-11	3.10508e-07
Efnb2	0.457142	0.631	0.503	1.61331e-11	3.10547e-07
Nfkb1	0.420816	0.864	0.804	1.71176e-11	3.29497e-07
Tes	0.375907	0.715	0.605	1.76831e-11	3.40382e-07
Nrip1	-0.454145	0.867	0.911	1.88228e-11	3.62319e-07
Adk	0.251271	0.975	0.959	1.89366e-11	3.6451e-07
Higd1a	-0.315556	0.966	0.979	2.02011e-11	3.88852e-07
Arpc2	-0.169764	1	1	2.13338e-11	4.10655e-07
Mrpl52	-0.196156	0.992	0.996	2.2299e-11	4.29233e-07
Nek6	0.32163	0.815	0.713	2.2983e-11	4.424e-07
Npas3	0.614712	0.557	0.439	2.5897e-11	4.98491e-07
Dock7	0.259076	0.966	0.927	2.619e-11	5.04132e-07
Myo18a	0.551132	0.437	0.303	2.70892e-11	5.2144e-07
Rgcc	0.509748	0.479	0.341	2.79014e-11	5.37075e-07
Uaca	0.486786	0.621	0.506	2.96579e-11	5.70884e-07
Cep170	0.290989	0.939	0.903	2.9807e-11	5.73755e-07
Unc5b	-0.454513	0.759	0.819	3.06936e-11	5.90821e-07
Ppp1r9a	0.715639	0.311	0.197	3.12887e-11	6.02276e-07
Pmvk	0.389316	0.804	0.708	3.75004e-11	7.21845e-07
St3gal1	0.300198	0.75	0.629	3.95133e-11	7.60591e-07
Scaper	0.389995	0.767	0.661	4.06289e-11	7.82065e-07
Nbea	0.249341	0.962	0.925	4.24621e-11	8.17354e-07
Nuak1	0.481636	0.662	0.541	4.25444e-11	8.18936e-07
Pxdc1	0.614549	0.479	0.353	4.56039e-11	8.77829e-07
Lsp1	0.385464	0.748	0.632	4.65581e-11	8.96196e-07
Nceh1	0.770595	0.272	0.164	4.68469e-11	9.01756e-07
Rras2	0.389208	0.742	0.61	4.84811e-11	9.33212e-07
Naaladl2	0.319883	0.848	0.74	4.89695e-11	9.42613e-07
Fhl1	-1.53375	0.156	0.267	5.29003e-11	1.01828e-06
2700069I18Rik	0.619337	0.429	0.302	5.61096e-11	1.08005e-06
Gapdh	-0.152253	1	1	6.55083e-11	1.26097e-06
Mylip	0.445089	0.69	0.581	6.68586e-11	1.28696e-06
Cavin3	-0.241219	0.997	0.984	6.87736e-11	1.32382e-06
Id2	0.362679	0.848	0.743	7.08948e-11	1.36465e-06
Iqgap1	-0.244907	0.991	0.989	7.21041e-11	1.38793e-06
Pdgfa	-0.641816	0.451	0.573	7.5967e-11	1.46229e-06
Dlgap1	-1.26393	0.31	0.42	7.75469e-11	1.4927e-06
Erg28	0.306383	0.944	0.921	8.16758e-11	1.57218e-06
Gnasas1	0.555731	0.51	0.386	8.89596e-11	1.71238e-06
Rabac1	-0.216918	0.986	0.996	9.8419e-11	1.89447e-06
Pfn1	-0.16444	1	1	1.02807e-10	1.97892e-06
Txnl1	-0.196598	0.992	0.997	1.04429e-10	2.01015e-06
P3h2	1.06989	0.25	0.152	1.05529e-10	2.03132e-06
Lpar4	0.507242	0.599	0.479	1.13281e-10	2.18054e-06
Tiparp	0.456299	0.606	0.477	1.1488e-10	2.21133e-06
Robo1	0.520053	0.651	0.534	1.2095e-10	2.32817e-06
Rasl11a	-0.803727	0.451	0.554	1.21276e-10	2.33444e-06
Gm49267	0.874849	0.25	0.15	1.25583e-10	2.41735e-06
Alcam	0.642397	0.584	0.462	1.31419e-10	2.52968e-06
Ndufb10	-0.209358	0.984	0.992	1.3486e-10	2.59592e-06
Prkar1a	-0.235265	0.991	0.991	1.38019e-10	2.65673e-06
Cox7a2	-0.177713	0.998	0.998	1.4008e-10	2.69641e-06
Tnik	0.714526	0.48	0.368	1.43414e-10	2.76058e-06
Tsc22d1	0.253069	0.977	0.956	1.47879e-10	2.84651e-06
Fkbp5	0.479664	0.646	0.545	1.5657e-10	3.01381e-06
Fip1l1	0.279154	0.928	0.875	1.59823e-10	3.07644e-06
Tbx15	0.29389	0.966	0.933	1.62833e-10	3.13438e-06
Kcnip4	1.29173	0.271	0.171	1.63039e-10	3.13833e-06
2025-09-08	-0.35259	0.797	0.866	1.70717e-10	3.28614e-06
Hspb6	-1.06388	0.174	0.288	1.7125e-10	3.29638e-06
Tomm22	-0.242057	0.944	0.963	1.74156e-10	3.35233e-06
Dut	-0.357518	0.84	0.881	1.74359e-10	3.35623e-06
Ntn1	0.706601	0.365	0.251	1.75846e-10	3.38485e-06
Map3k14	0.563507	0.521	0.402	1.81775e-10	3.49899e-06
Cd151	-0.709968	0.391	0.5	1.88035e-10	3.61948e-06
Apbb2	0.187139	0.994	0.997	2.10377e-10	4.04955e-06
Rasa3	-0.531757	0.599	0.689	2.10461e-10	4.05116e-06
Mcm6	0.370083	0.682	0.564	2.14718e-10	4.13312e-06
Lgr4	0.327758	0.811	0.701	2.18134e-10	4.19886e-06
Cgnl1	0.821563	0.285	0.18	2.18506e-10	4.20602e-06
Smyd3	0.341434	0.844	0.746	2.23006e-10	4.29263e-06
Prelid1	-0.172909	0.998	0.999	2.35058e-10	4.52462e-06
Cdkn1a	-0.569464	0.548	0.661	2.38817e-10	4.59699e-06
Dock1	0.193043	0.992	0.983	2.42256e-10	4.66319e-06
Romo1	-0.218504	0.98	0.985	2.47015e-10	4.7548e-06
Mxra7	-0.214209	0.981	0.992	2.54923e-10	4.90701e-06
Rrbp1	0.128878	1	1	2.60312e-10	5.01074e-06
Tmsb10	0.112831	1	1	2.71044e-10	5.21733e-06
Pcdh19	0.306797	0.961	0.922	2.7482e-10	5.29e-06
Aldh1a1	0.843281	0.294	0.192	2.8837e-10	5.55084e-06
Fst	0.442012	0.782	0.687	2.92932e-10	5.63864e-06
Nr6a1	0.397443	0.673	0.542	2.93492e-10	5.64943e-06
Mrfap1	-0.151445	0.998	1	3.07107e-10	5.91151e-06
Tagln	-0.408403	0.995	0.994	3.22475e-10	6.20732e-06
Gria3	0.370901	0.792	0.697	3.23646e-10	6.22985e-06
Mrc2	0.317357	0.898	0.85	3.4227e-10	6.58835e-06
Eda	0.667117	0.471	0.354	3.45815e-10	6.65659e-06
Ptprm	0.249835	0.98	0.96	3.62e-10	6.96814e-06
Stard4	0.474614	0.612	0.511	3.64586e-10	7.01792e-06
Disp1	0.437758	0.617	0.508	3.65226e-10	7.03023e-06
Cenpw	-0.616489	0.407	0.523	3.74584e-10	7.21036e-06
Tpbg	0.414763	0.66	0.549	3.84504e-10	7.40133e-06
Hint1	-0.125543	1	1	3.89459e-10	7.49669e-06
Akap13	0.222673	0.987	0.971	4.09393e-10	7.88041e-06
Rheb	-0.21867	0.983	0.989	4.4714e-10	8.60699e-06
Sdk1	0.59607	0.512	0.403	4.48001e-10	8.62357e-06
Cav1	-0.593175	0.674	0.738	4.66767e-10	8.9848e-06
Acot1	0.594645	0.401	0.282	4.72371e-10	9.09267e-06
Lamb1	0.289177	0.942	0.911	4.72712e-10	9.09924e-06
Hipk2	0.336189	0.803	0.72	4.84923e-10	9.33428e-06
Strbp	0.355252	0.787	0.697	4.8509e-10	9.33749e-06
Airn	0.239002	0.981	0.961	4.87631e-10	9.38642e-06
Ctsk	0.300951	0.848	0.763	5.35173e-10	1.03015e-05
Anpep	0.659467	0.333	0.222	5.39724e-10	1.03891e-05
Zfp704	0.379987	0.773	0.674	5.78819e-10	1.11417e-05
Dbi	-0.193355	1	1	5.90322e-10	1.13631e-05
Stx16	0.303799	0.864	0.799	6.03775e-10	1.16221e-05
Strn3	0.205999	0.995	0.991	6.25915e-10	1.20482e-05
G2e3	0.543133	0.531	0.415	6.26915e-10	1.20675e-05
Tecr	0.172321	1	0.993	6.49948e-10	1.25108e-05
Rhobtb3	0.241291	0.95	0.908	6.83341e-10	1.31536e-05
Ell2	0.696587	0.462	0.353	6.94268e-10	1.3364e-05
Calm1	-0.146357	1	1	7.14134e-10	1.37464e-05
Lrp6	0.255321	0.955	0.908	7.28377e-10	1.40205e-05
Med13l	0.203877	0.983	0.964	7.39945e-10	1.42432e-05
Man1a	0.324909	0.89	0.803	7.47818e-10	1.43948e-05
Vdac3	-0.171397	1	0.997	7.95721e-10	1.53168e-05
Smad3	0.394665	0.681	0.574	7.97492e-10	1.53509e-05
Fam43a	0.612692	0.343	0.232	8.02688e-10	1.54509e-05
Ostf1	-0.233154	0.95	0.968	8.26872e-10	1.59165e-05
Cers6	0.293687	0.862	0.757	8.35717e-10	1.60867e-05
Tmcc3	0.51944	0.659	0.563	8.54473e-10	1.64477e-05
Zbtb7c	0.728741	0.329	0.222	8.56703e-10	1.64907e-05
Farp1	0.252329	0.956	0.927	8.67113e-10	1.66911e-05
Kcnt2	0.464736	0.57	0.449	9.12113e-10	1.75573e-05
Fam172a	0.233245	0.97	0.924	9.51658e-10	1.83185e-05
Rhoa	-0.139051	1	0.999	9.91203e-10	1.90797e-05
Rexo2	-0.178283	0.998	0.998	1.05059e-09	2.02227e-05
Dock4	0.487051	0.59	0.464	1.12722e-09	2.16978e-05
Dnm3os	0.276141	0.945	0.902	1.12865e-09	2.17253e-05
Atp1b1	0.704781	0.285	0.184	1.15512e-09	2.2235e-05
Abi1	0.283134	0.906	0.852	1.2313e-09	2.37013e-05
Hist1h1c	-0.769387	0.548	0.625	1.32594e-09	2.5523e-05
Armcx1	0.390369	0.62	0.487	1.35007e-09	2.59876e-05
Rnf213	0.54281	0.668	0.571	1.37596e-09	2.64859e-05
Sesn3	0.465693	0.612	0.493	1.39027e-09	2.67613e-05
Fdps	0.256601	0.987	0.981	1.45048e-09	2.79203e-05
Ephx1	-0.689266	0.261	0.38	1.45691e-09	2.8044e-05
Pxdn	0.3036	0.833	0.758	1.46335e-09	2.81681e-05
Arhgap10	0.211058	0.969	0.944	1.46547e-09	2.82089e-05
Pla2g4a	0.358617	0.638	0.511	1.47228e-09	2.83399e-05
Ccl2	0.752134	0.565	0.462	1.49891e-09	2.88525e-05
Aurkaip1	-0.234573	0.947	0.959	1.62682e-09	3.13146e-05
Aplp2	-0.308056	0.912	0.912	1.63943e-09	3.15574e-05
Mfhas1	0.352177	0.748	0.671	1.70383e-09	3.2797e-05
Ndufb7	-0.19683	0.981	0.987	1.72124e-09	3.31321e-05
Ifit2	1.05885	0.307	0.204	1.76374e-09	3.39501e-05
Mn1	0.393204	0.603	0.482	1.84665e-09	3.55462e-05
Phf14	0.261526	0.923	0.873	1.85127e-09	3.5635e-05
Gm4258	0.482462	0.548	0.432	1.99096e-09	3.83239e-05
Srsf9	-0.201911	0.981	0.99	2.07986e-09	4.00352e-05
Hacd1	-0.282391	0.915	0.94	2.16497e-09	4.16734e-05
Epha3	0.285788	0.782	0.707	2.20231e-09	4.23923e-05
Fasn	0.340824	0.8	0.719	2.24111e-09	4.3139e-05
Xrcc5	0.411421	0.593	0.482	2.42501e-09	4.6679e-05
Emc6	-0.298578	0.829	0.859	2.42547e-09	4.66878e-05
Hspa12a	0.709798	0.305	0.204	2.43885e-09	4.69454e-05
Vapa	-0.182946	0.995	0.996	2.44871e-09	4.71352e-05
Elob	-0.11142	1	1	2.45396e-09	4.72363e-05
Gm1673	0.265811	0.903	0.831	2.64394e-09	5.08932e-05
Fads1	0.242451	0.912	0.868	2.7464e-09	5.28655e-05
Chmp2a	-0.267379	0.914	0.934	2.85795e-09	5.50127e-05
Epb41l2	0.209655	0.987	0.98	2.8667e-09	5.5181e-05
Snx30	0.363857	0.692	0.584	2.88463e-09	5.55263e-05
Psmc5	-0.232926	0.915	0.943	2.89747e-09	5.57734e-05
Btaf1	0.254848	0.873	0.783	2.91973e-09	5.62019e-05
Eif4g3	0.20994	0.972	0.948	3.16348e-09	6.08938e-05
Zswim6	0.390134	0.84	0.767	3.20733e-09	6.1738e-05
Acss2	0.750014	0.419	0.317	3.24185e-09	6.24024e-05
Srgap2	0.246635	0.962	0.939	3.36771e-09	6.48251e-05
Actg2	-1.52971	0.412	0.505	3.55469e-09	6.84243e-05
Tm7sf2	0.663603	0.316	0.215	3.71806e-09	7.15689e-05
Phactr2	0.322904	0.71	0.594	3.73754e-09	7.1944e-05
Tmem45a	-0.437365	0.723	0.787	3.78953e-09	7.29446e-05
Tln2	-0.34215	0.926	0.936	3.84551e-09	7.40222e-05
Tnks	-0.337497	0.955	0.958	3.84953e-09	7.40996e-05
Mrpl51	-0.272059	0.89	0.941	4.01271e-09	7.72407e-05
Fchsd2	0.351919	0.834	0.752	4.0734e-09	7.84089e-05
Ank	-0.600605	0.333	0.449	4.10532e-09	7.90234e-05
Stard9	0.459188	0.526	0.405	4.15349e-09	7.99505e-05
Rtraf	-0.144861	1	1	4.28716e-09	8.25235e-05
Pcmtd1	0.28741	0.883	0.82	4.38748e-09	8.44545e-05
Cox6c	-0.141172	1	1	4.48729e-09	8.63758e-05
Stambpl1	0.516209	0.51	0.401	4.60782e-09	8.86959e-05
Sri	-0.212099	0.975	0.98	5.17107e-09	9.95379e-05
Nckap5	0.58393	0.41	0.302	5.19633e-09	0.000100024
Prr7	-0.609967	0.29	0.406	5.26817e-09	0.000101407
Il13ra1	0.569044	0.38	0.271	5.37118e-09	0.00010339
Atp2b4	-0.860062	0.189	0.298	5.4154e-09	0.000104241
Pdgfc	-0.578485	0.505	0.607	5.62859e-09	0.000108345
Ebf1	0.141174	1	1	5.65271e-09	0.000108809
Fscn1	0.193902	0.964	0.907	5.70912e-09	0.000109895
Gfpt1	0.243524	0.879	0.813	5.97621e-09	0.000115036
Dnmt1	0.33141	0.707	0.583	6.03842e-09	0.000116234
Rabgap1	0.237265	0.933	0.892	6.3001e-09	0.000121271
Col6a1	-0.290123	0.994	0.985	6.45176e-09	0.00012419
Bach1	0.303423	0.784	0.688	6.65681e-09	0.000128137
Ndufb9	-0.133616	1	1	7.01356e-09	0.000135004
Col4a1	-0.695992	0.883	0.907	7.27192e-09	0.000139977
Pkdcc	0.498093	0.496	0.381	7.35256e-09	0.000141529
Sned1	-0.755213	0.587	0.648	8.02877e-09	0.000154546
Dclk1	0.203651	0.994	0.984	8.26418e-09	0.000159077
Csrp1	-0.40502	0.944	0.938	8.31474e-09	0.00016005
Supt3	0.233523	0.892	0.809	8.32811e-09	0.000160308
Slc25a13	0.517599	0.43	0.314	8.92727e-09	0.000171841
2410018L13Rik	0.430979	0.584	0.478	8.9387e-09	0.000172061
Myl12a	-0.185743	1	0.999	9.18069e-09	0.000176719
Cox5a	-0.151593	0.997	1	9.22407e-09	0.000177554
Gse1	0.364167	0.806	0.722	9.36502e-09	0.000180267
Ndufa7	-0.170616	0.994	0.997	9.36781e-09	0.000180321
Dpt	0.50664	0.496	0.39	9.37004e-09	0.000180364
Ly6e	0.323325	0.84	0.78	9.41064e-09	0.000181145
Cenpa	-0.668733	0.271	0.383	9.60188e-09	0.000184826
Polr1d	-0.167394	0.995	0.997	9.6687e-09	0.000186113
Zfp516	0.305897	0.756	0.655	9.68174e-09	0.000186364
Cox6a1	-0.184025	0.977	0.99	1.00726e-08	0.000193887
Tbcb	-0.201228	0.966	0.977	1.02901e-08	0.000198074
Arhgdia	-0.173057	0.992	0.995	1.10797e-08	0.000213274
Ggta1	0.384465	0.698	0.59	1.1126e-08	0.000214165
Dstn	-0.26006	0.997	0.998	1.11571e-08	0.000214763
Rab30	0.438494	0.588	0.484	1.1351e-08	0.000218495
Smdt1	-0.16573	1	0.998	1.16636e-08	0.000224512
Igf2bp2	0.299372	0.906	0.846	1.19348e-08	0.000229733
Large1	0.20524	0.986	0.983	1.23076e-08	0.00023691
Tsc22d2	0.217121	0.97	0.94	1.24871e-08	0.000240363
Ctsh	-0.416588	0.621	0.707	1.38066e-08	0.000265763
Timm17a	-0.303238	0.872	0.894	1.45021e-08	0.000279152
Ran	-0.196855	1	1	1.47503e-08	0.000283929
Gng12	0.190665	0.984	0.984	1.48443e-08	0.000285738
Klf6	0.269975	0.942	0.902	1.49351e-08	0.000287485
Esd	-0.168369	1	0.999	1.5008e-08	0.000288889
Igdcc4	0.452512	0.49	0.378	1.56281e-08	0.000300826
Rras	-0.251737	0.873	0.902	1.57856e-08	0.000303858
Ndufb1-ps	-0.18332	0.987	0.991	1.60077e-08	0.000308133
Wasf3	0.573583	0.344	0.244	1.613e-08	0.000310486
Ubxn7	0.402818	0.593	0.488	1.66715e-08	0.00032091
Il1rl2	0.402705	0.67	0.563	1.67663e-08	0.000322735
Prrc2c	0.128334	0.998	0.997	1.79494e-08	0.000345508
Fhit	0.638799	0.291	0.195	1.9133e-08	0.000368292
Psma2	-0.182811	0.987	0.992	1.91727e-08	0.000369056
Sncaip	-0.781918	0.39	0.489	1.98185e-08	0.000381487
Serf2	-0.101797	1	1	2.01565e-08	0.000387992
Frmd6	0.299846	0.875	0.798	2.04848e-08	0.000394312
Neat1	0.225046	0.961	0.934	2.12477e-08	0.000408997
Jund	-0.214144	0.983	0.991	2.16155e-08	0.000416077
Hunk	0.557822	0.368	0.265	2.19047e-08	0.000421644
Lrp8	0.608928	0.332	0.231	2.25152e-08	0.000433396
Ednra	-0.874009	0.249	0.352	2.27984e-08	0.000438846
Serpinh1	-0.104527	1	1	2.28353e-08	0.000439556
Npepl1	0.358153	0.657	0.562	2.30801e-08	0.000444268
Man2a1	0.219797	0.992	0.982	2.34526e-08	0.000451438
Dpysl2	0.251304	0.922	0.868	2.35036e-08	0.00045242
Atp5l	-0.123771	1	1	2.394e-08	0.000460821
En1	0.357654	0.637	0.522	2.43797e-08	0.000469285
Spcs2	-0.210782	0.975	0.983	2.46732e-08	0.000474935
Sestd1	0.350328	0.69	0.595	2.5181e-08	0.000484708
Itgb5	0.230566	0.903	0.856	2.54139e-08	0.000489192
Sntb2	0.292096	0.797	0.733	2.55318e-08	0.000491462
Gpx3	0.245384	0.667	0.553	2.58764e-08	0.000498095
Vps13b	0.230054	0.934	0.861	2.60505e-08	0.000501446
Rere	0.209621	0.994	0.985	2.72223e-08	0.000524002
Etv6	0.210196	0.973	0.963	2.78549e-08	0.00053618
Ppfia1	0.264497	0.842	0.79	2.8169e-08	0.000542226
Fam171a1	0.389236	0.634	0.543	2.96563e-08	0.000570855
Vdac2	-0.160374	0.995	0.997	3.02578e-08	0.000582433
Tead1	0.16806	1	0.996	3.02625e-08	0.000582524
Grpel1	-0.235973	0.897	0.93	3.04569e-08	0.000586266
Tshz1	0.360364	0.596	0.491	3.0658e-08	0.000590136
Pdlim7	-0.249351	0.951	0.952	3.08077e-08	0.000593017
Gtf2i	0.225314	0.922	0.872	3.09774e-08	0.000596283
Fmn1	0.295378	0.762	0.659	3.21783e-08	0.000619401
Eng	-0.705715	0.188	0.297	3.26058e-08	0.000627629
Snx10	0.330937	0.736	0.66	3.27954e-08	0.000631279
Cdk6	0.511007	0.383	0.278	3.29621e-08	0.000634487
Ext1	0.206619	1	0.997	3.30014e-08	0.000635243
Lpgat1	0.251844	0.858	0.778	3.33624e-08	0.000642192
Emp3	-0.186822	0.997	0.992	3.36665e-08	0.000648047
Cisd2	-0.214503	0.917	0.939	3.43926e-08	0.000662024
Ccdc82	0.434002	0.474	0.361	3.44219e-08	0.000662587
Il11ra1	0.212638	0.92	0.875	3.72445e-08	0.00071692
4930523C07Rik	-0.997486	0.164	0.259	3.95814e-08	0.000761902
Serbp1	-0.131796	1	1	4.03124e-08	0.000775974
Arfgef1	0.237733	0.898	0.869	4.194e-08	0.000807303
Eif2s2	-0.118935	1	1	4.25652e-08	0.000819338
Map4k5	0.256287	0.869	0.796	4.35253e-08	0.000837818
Cd9	-0.452831	0.703	0.752	4.70147e-08	0.000904987
Parva	0.164449	0.997	0.987	4.77551e-08	0.000919238
Bmper	-0.467948	0.629	0.719	4.91984e-08	0.00094702
Mrpl57	-0.222648	0.906	0.922	4.93761e-08	0.00095044
Eno1	-0.20305	0.992	0.996	5.11048e-08	0.000983716
Dap	-0.207808	0.972	0.98	5.1422e-08	0.000989823
Carm1	0.295902	0.806	0.731	5.15942e-08	0.000993136
Kitl	-0.485455	0.615	0.683	5.26826e-08	0.00101409
Clasp1	0.222652	0.923	0.854	5.4447e-08	0.00104805
Scap	0.437182	0.526	0.428	5.57739e-08	0.00107359
Senp7	0.272655	0.779	0.688	5.59369e-08	0.00107673
Ak1	-0.40056	0.518	0.612	5.74293e-08	0.00110546
Psma5	-0.190946	0.964	0.974	5.80667e-08	0.00111773
S1pr2	0.37061	0.596	0.497	5.87889e-08	0.00113163
Sec61b	-0.139162	1	1	5.89869e-08	0.00113544
Col6a2	-0.303917	0.962	0.95	6.00657e-08	0.0011562
Kansl1	0.194661	0.983	0.979	6.55989e-08	0.00126271
Gadd45g	-0.599543	0.596	0.675	6.63009e-08	0.00127623
Cachd1	0.281727	0.828	0.759	7.12773e-08	0.00137202
Cspp1	0.263239	0.778	0.674	7.30105e-08	0.00140538
Sec24b	0.284779	0.812	0.762	7.37812e-08	0.00142021
Ndufb8	-0.163211	0.995	0.998	7.38055e-08	0.00142068
Kmt2a	0.244593	0.883	0.838	7.47732e-08	0.00143931
Rgs7bp	0.743598	0.344	0.255	7.73807e-08	0.0014895
St7	0.336092	0.853	0.783	7.8434e-08	0.00150978
Usp11	0.525101	0.324	0.227	8.01528e-08	0.00154286
Atp5j2	-0.129865	1	1	8.09936e-08	0.00155904
Osr1	0.278287	0.678	0.577	8.10316e-08	0.00155978
Aff3	0.331021	0.77	0.686	8.80921e-08	0.00169568
Gtdc1	0.379134	0.574	0.471	8.84063e-08	0.00170173
Cdc42ep5	0.259688	0.847	0.774	8.85036e-08	0.00170361
Vegfc	0.49363	0.427	0.327	8.87198e-08	0.00170777
Magi1	0.218729	0.961	0.932	9.16077e-08	0.00176336
Slc16a1	0.475691	0.466	0.358	9.23393e-08	0.00177744
Zfp423	-0.790926	0.311	0.408	9.42628e-08	0.00181447
Zbtb20	0.165018	0.995	0.986	9.91239e-08	0.00190804
Snrpb	-0.1727	0.991	0.992	1.03145e-07	0.00198544
Eml4	0.211308	0.939	0.921	1.0325e-07	0.00198746
Ier3ip1	-0.184362	0.967	0.973	1.03305e-07	0.00198851
Ndufc2	-0.165572	0.978	0.989	1.03605e-07	0.00199429
Sgip1	0.641053	0.279	0.189	1.05163e-07	0.00202429
Il4ra	-0.740757	0.338	0.433	1.05394e-07	0.00202873
Irs1	0.335609	0.654	0.563	1.06066e-07	0.00204167
Ndufs7	-0.195624	0.955	0.965	1.08621e-07	0.00209084
Smarca1	0.389387	0.618	0.522	1.09651e-07	0.00211066
H3f3b	-0.120635	1	1	1.124e-07	0.00216358
Uqcr11	-0.153167	0.994	0.996	1.16442e-07	0.00224139
Pcyt2	0.301446	0.714	0.628	1.17135e-07	0.00225473
9630014M24Rik	0.694985	0.271	0.184	1.20654e-07	0.00232247
Gstt1	-0.788618	0.203	0.301	1.23218e-07	0.00237181
Dock11	0.382746	0.634	0.537	1.27288e-07	0.00245018
Tpk1	0.472786	0.484	0.381	1.29515e-07	0.00249304
Fam49b	0.264654	0.814	0.751	1.30275e-07	0.00250767
Prag1	-0.799097	0.246	0.342	1.33036e-07	0.00256081
Mapk7	0.414251	0.485	0.382	1.39724e-07	0.00268955
Yif1a	-0.262151	0.839	0.87	1.41275e-07	0.00271941
Tbl1x	0.150713	0.992	0.984	1.48356e-07	0.0028557
Usp32	0.258254	0.811	0.739	1.50623e-07	0.00289935
Ipo5	0.218765	0.92	0.881	1.51469e-07	0.00291562
Timp1	-0.292115	0.981	0.987	1.57175e-07	0.00302546
Lum	0.236373	0.554	0.435	1.57571e-07	0.00303308
Prnp	0.255001	0.9	0.849	1.63394e-07	0.00314518
Rnaseh2c	-0.339787	0.674	0.751	1.72748e-07	0.00332524
Spcs1	-0.143469	0.998	0.998	1.79916e-07	0.0034632
Lactb	0.38152	0.49	0.381	1.8323e-07	0.003527
Boc	0.411308	0.577	0.482	1.84078e-07	0.00354331
Ttc27	0.372923	0.527	0.429	1.84797e-07	0.00355716
Scai	0.400258	0.637	0.531	1.86601e-07	0.00359188
Braf	0.275415	0.833	0.782	1.87945e-07	0.00361775
Pdgfrl	0.365728	0.685	0.598	1.88261e-07	0.00362383
Pcbd2	-0.340946	0.643	0.726	1.91244e-07	0.00368126
Spc24	-0.434011	0.385	0.498	1.93764e-07	0.00372976
Rbfox2	0.13571	0.998	0.997	1.97823e-07	0.00380789
Mcm4	0.292885	0.62	0.497	2.05854e-07	0.00396249
Ldlr	0.27404	0.831	0.767	2.06602e-07	0.00397688
Tada2a	0.299189	0.668	0.567	2.06934e-07	0.00398326
Gnptab	0.355852	0.646	0.537	2.1028e-07	0.00404768
Ablim1	0.578576	0.457	0.36	2.11709e-07	0.00407519
Srpk2	0.221306	0.941	0.913	2.12591e-07	0.00409216
Rab11fip2	0.30498	0.737	0.652	2.13166e-07	0.00410324
Qpct	-0.508448	0.408	0.502	2.23518e-07	0.0043025
Chd3	0.224734	0.931	0.908	2.28873e-07	0.00440557
Osbpl1a	0.292128	0.765	0.686	2.29686e-07	0.00442122
Piezo2	-0.486796	0.681	0.751	2.32326e-07	0.00447204
Tent2	0.24626	0.872	0.814	2.37092e-07	0.00456378
Cdkn3	-0.739598	0.29	0.381	2.4346e-07	0.00468636
Cnksr3	0.5058	0.418	0.322	2.44055e-07	0.00469782
Vegfa	-0.357806	0.786	0.823	2.44323e-07	0.00470297
Fndc3b	0.136388	1	0.999	2.47805e-07	0.00476999
Iqcb1	0.470176	0.451	0.353	2.49232e-07	0.00479747
Syde2	0.677998	0.321	0.232	2.50738e-07	0.00482646
Vapb	0.214916	0.914	0.874	2.51902e-07	0.00484886
Thbs3	0.372973	0.588	0.483	2.58146e-07	0.00496905
Fabp3	0.374105	0.52	0.412	2.58786e-07	0.00498137
Cox7b	-0.163894	0.986	0.993	2.65299e-07	0.00510674
Lrig1	0.538694	0.405	0.31	2.73862e-07	0.00527156
C330007P06Rik	0.30015	0.668	0.567	2.78203e-07	0.00535514
Ptpmt1	-0.301189	0.801	0.809	2.80706e-07	0.00540331
Tspan18	0.272588	0.671	0.56	2.84547e-07	0.00547724
Wdr7	0.293381	0.731	0.631	2.87514e-07	0.00553435
Snx5	0.181459	0.942	0.921	2.99921e-07	0.00577318
H2afj	-0.209726	0.959	0.966	3.0652e-07	0.00590021
Ier5	0.293245	0.643	0.553	3.07101e-07	0.00591139
Gaa	0.253251	0.786	0.713	3.12175e-07	0.00600906
Psmb2	-0.158988	0.994	0.996	3.13354e-07	0.00603175
Gucy1a2	-0.45898	0.535	0.616	3.19706e-07	0.00615402
Atp2c1	0.332426	0.684	0.606	3.26258e-07	0.00628014
Atox1	-0.14447	1	0.996	3.4207e-07	0.00658451
Manf	-0.220806	0.991	0.99	3.46653e-07	0.00667273
Cbfb	0.251848	0.865	0.813	3.53495e-07	0.00680443
Bok	-0.500397	0.469	0.556	3.55657e-07	0.00684605
Hexa	0.190309	0.95	0.921	3.55863e-07	0.00685
Sqstm1	-0.24191	0.937	0.946	3.63302e-07	0.00699321
Apaf1	0.323267	0.721	0.649	3.63843e-07	0.00700362
Atp5md	-0.149354	0.991	0.995	3.64593e-07	0.00701804
Pcca	0.303886	0.706	0.615	3.69079e-07	0.00710441
Atxn7l3b	0.137837	0.998	0.993	3.71279e-07	0.00714675
Eif1ax	-0.18348	0.981	0.975	3.72031e-07	0.00716122
Arsj	0.493989	0.376	0.279	3.75028e-07	0.00721892
Irf9	0.514421	0.365	0.269	3.76548e-07	0.00724817
Micu1	0.231723	0.895	0.812	3.76876e-07	0.00725448
Snrpd2	-0.141798	0.998	0.998	3.80448e-07	0.00732325
Ssr4	-0.108501	1	1	3.81338e-07	0.00734038
Osmr	0.221633	0.894	0.843	3.94599e-07	0.00759564
Cd81	-0.196253	0.998	1	3.9603e-07	0.00762317
Cul7	0.284601	0.69	0.584	3.97205e-07	0.0076458
Zfp57	0.454517	0.424	0.326	3.9743e-07	0.00765012
2610008E11Rik	0.363726	0.584	0.485	3.97432e-07	0.00765018
Rdh11	0.376823	0.482	0.382	3.99079e-07	0.00768186
Nr4a2	0.487902	0.427	0.333	4.05269e-07	0.00780102
Zyx	0.175298	0.948	0.904	4.06742e-07	0.00782938
Ywhae	-0.114292	1	1	4.17013e-07	0.00802709
Pros1	0.248128	0.811	0.734	4.21374e-07	0.00811103
Sod3	-0.538633	0.404	0.492	4.21397e-07	0.00811147
Tspan4	-0.210444	0.95	0.953	4.25018e-07	0.00818117
Tbc1d23	0.255425	0.728	0.633	4.25176e-07	0.00818421
Nedd8	-0.128823	1	0.999	4.26002e-07	0.00820011
Elovl5	0.307498	0.731	0.657	4.26379e-07	0.00820736
Birc3	0.507228	0.385	0.29	4.46913e-07	0.00860263
Specc1l	0.287681	0.729	0.644	4.52626e-07	0.0087126
Tfdp2	0.348885	0.607	0.509	4.66681e-07	0.00898315
Pdk3	0.320457	0.767	0.687	4.7479e-07	0.00913923
Prrg1	0.493173	0.502	0.421	4.85275e-07	0.00934105
Ssbp1	-0.241679	0.818	0.859	4.87155e-07	0.00937724
Ckb	-0.76889	0.532	0.594	4.98401e-07	0.00959372
Uqcrb	-0.144598	0.998	0.997	5.10198e-07	0.0098208
Sc5d	0.282154	0.767	0.698	5.15625e-07	0.00992526
Trpm7	0.188773	0.934	0.897	5.25597e-07	0.0101172
D630045J12Rik	0.4983	0.362	0.268	5.27403e-07	0.010152
Srebf2	0.234062	0.909	0.848	5.30512e-07	0.0102118
Sh3d19	0.265038	0.817	0.753	5.34167e-07	0.0102822
Nfib	0.137944	1	0.997	5.4158e-07	0.0104249
Ddx58	0.431751	0.535	0.442	5.458e-07	0.0105061
Nr2f2	-0.427538	0.797	0.824	5.65573e-07	0.0108867
Gabarap	-0.114467	1	1	5.73809e-07	0.0110452
Mb21d2	0.394064	0.449	0.348	5.76329e-07	0.0110938
Psma4	-0.150381	0.994	0.995	5.77716e-07	0.0111205
Plod2	-0.481104	0.858	0.874	5.81853e-07	0.0112001
Plcb1	-0.657485	0.44	0.525	6.03383e-07	0.0116145
Dtna	0.540625	0.324	0.238	6.14929e-07	0.0118368
Ccnb2	-0.563694	0.302	0.4	6.17736e-07	0.0118908
Thy1	0.192521	0.772	0.637	6.30016e-07	0.0121272
Psma3	-0.120349	1	1	6.64705e-07	0.0127949
Msi2	0.380323	0.588	0.51	6.76331e-07	0.0130187
Gga2	0.25087	0.803	0.753	6.87964e-07	0.0132426
Garem1	0.453255	0.579	0.502	6.98016e-07	0.0134361
Gcat	0.334862	0.588	0.489	7.09348e-07	0.0136542
Lipa	0.354383	0.734	0.667	7.10155e-07	0.0136698
Ndufa13	-0.117907	1	1	7.14172e-07	0.0137471
Mest	0.406331	0.67	0.583	7.20117e-07	0.0138615
Mia3	0.168633	0.97	0.952	7.48429e-07	0.0144065
Eif2ak2	0.314003	0.643	0.565	7.62158e-07	0.0146708
Klf3	0.204068	0.9	0.85	7.65748e-07	0.0147399
AU020206	0.548318	0.302	0.215	7.69872e-07	0.0148193
Psmb5	-0.138846	0.994	0.997	7.70628e-07	0.0148338
Slc37a3	0.344123	0.548	0.448	8.23663e-07	0.0158547
Cmtm3	0.252165	0.814	0.738	8.39949e-07	0.0161682
Mrpl54	-0.161135	0.987	0.988	8.40769e-07	0.016184
Hs6st1	0.262056	0.657	0.555	8.60449e-07	0.0165628
Tmem173	0.444982	0.416	0.322	8.71522e-07	0.0167759
Mospd2	0.303621	0.687	0.602	8.72274e-07	0.0167904
Cdca3	-0.505172	0.307	0.406	8.74784e-07	0.0168387
Nfic	-0.198053	0.941	0.954	8.85012e-07	0.0170356
Atp5d	-0.126719	1	0.999	8.85727e-07	0.0170494
Psmb3	-0.155327	0.994	0.992	8.89976e-07	0.0171312
Camk2d	0.150961	0.987	0.985	8.92287e-07	0.0171756
Ube2s	-0.25861	0.981	0.984	8.964e-07	0.0172548
Fam162a	-0.244357	0.978	0.98	9.01095e-07	0.0173452
Impact	0.213218	0.865	0.82	9.07922e-07	0.0174766
Arhgap12	0.275568	0.737	0.649	9.08365e-07	0.0174851
Pced1b	0.500948	0.341	0.251	9.08932e-07	0.017496
Mrpl53	-0.231399	0.858	0.871	9.37085e-07	0.0180379
Gpx4	-0.114275	1	1	9.37225e-07	0.0180407
Mmp16	0.435708	0.387	0.288	9.41668e-07	0.0181262
Daam1	0.269619	0.739	0.648	9.45183e-07	0.0181938
Arrdc3	0.483796	0.387	0.295	9.54709e-07	0.0183772
Wls	0.139914	0.998	0.991	9.58618e-07	0.0184524
S100a11	-0.129115	1	1	9.71281e-07	0.0186962
Ctsl	0.133871	1	1	9.74914e-07	0.0187661
Ehd2	-0.288954	0.828	0.836	1.00206e-06	0.0192887
Txndc17	-0.139331	0.998	0.999	1.0127e-06	0.0194934
Lrch1	0.317015	0.66	0.566	1.03489e-06	0.0199206
D8Ertd738e	-0.145263	0.992	0.996	1.06232e-06	0.0204486
Reep3	-0.209894	0.867	0.915	1.08454e-06	0.0208764
Ift88	0.377098	0.495	0.392	1.08501e-06	0.0208853
Adam10	0.233574	0.862	0.791	1.08553e-06	0.0208954
Atp5e	-0.105399	1	1	1.09909e-06	0.0211564
Tomm20	-0.14806	0.998	0.998	1.10068e-06	0.021187
Dcaf5	0.254957	0.703	0.589	1.12493e-06	0.0216538
Ggt7	0.456373	0.432	0.34	1.12574e-06	0.0216693
Tbca	-0.132804	0.997	0.995	1.13006e-06	0.0217526
N4bp1	0.256057	0.745	0.654	1.1399e-06	0.0219419
Tns1	-0.357641	0.847	0.864	1.14307e-06	0.0220029
Idh1	0.182543	0.942	0.897	1.1611e-06	0.0223501
Smarcad1	0.21398	0.808	0.722	1.1664e-06	0.022452
Lysmd3	0.335724	0.585	0.493	1.16922e-06	0.0225063
Fbxo11	0.183445	0.931	0.905	1.18261e-06	0.0227641
Sbf2	0.189661	0.964	0.925	1.20044e-06	0.0231073
Taok3	0.263057	0.84	0.796	1.21341e-06	0.0233569
Hpcal1	0.380098	0.571	0.484	1.24065e-06	0.0238813
Cyc1	-0.203892	0.911	0.919	1.2546e-06	0.0241498
Ptp4a2	0.109187	1	0.999	1.25758e-06	0.0242071
Stk39	0.240092	0.85	0.793	1.26473e-06	0.0243448
Insig1	0.270133	0.772	0.691	1.28361e-06	0.0247081
Tmcc1	0.204823	0.914	0.875	1.29808e-06	0.0249867
Pdcl3	-0.240814	0.848	0.898	1.31119e-06	0.0252391
Fam193a	0.194253	0.936	0.898	1.3305e-06	0.0256107
Mrpl33	-0.169684	0.989	0.985	1.39394e-06	0.026832
Nucks1	-0.233952	0.981	0.976	1.41012e-06	0.0271435
Hnrnpa3	0.147759	0.997	0.988	1.41229e-06	0.0271852
Mapre2	0.304472	0.71	0.618	1.42157e-06	0.0273638
Uqcr10	-0.143078	0.987	0.995	1.44507e-06	0.0278162
Apex2	0.292287	0.717	0.614	1.4653e-06	0.0282055
Cox17	-0.281421	0.817	0.832	1.46687e-06	0.0282357
Psmb6	-0.159487	0.994	0.995	1.47567e-06	0.0284052
Irak3	0.402994	0.484	0.394	1.48361e-06	0.028558
Msl2	0.365067	0.543	0.452	1.49489e-06	0.0287751
Zfp280d	0.224358	0.87	0.8	1.5084e-06	0.0290351
Ptprk	0.408412	0.576	0.485	1.51568e-06	0.0291753
Mrtfb	0.240778	0.75	0.661	1.64326e-06	0.0316312
Wwc2	0.183716	0.973	0.944	1.65205e-06	0.0318003
Col4a2	-0.538062	0.854	0.878	1.69767e-06	0.0326784
Tpx2	-0.35646	0.377	0.481	1.75336e-06	0.0337505
Bcl2l1	0.330662	0.563	0.467	1.8012e-06	0.0346714
Aacs	0.295434	0.712	0.619	1.8111e-06	0.0348618
Plcl1	0.283428	0.782	0.693	1.85465e-06	0.0357001
Mlf2	-0.17096	0.948	0.965	1.87259e-06	0.0360456
Cap1	-0.249432	0.87	0.887	1.88406e-06	0.0362663
Tubb5	-0.135643	1	1	1.88407e-06	0.0362664
Adgre5	-0.621401	0.269	0.357	1.8855e-06	0.036294
Rasa1	0.217125	0.876	0.826	1.89572e-06	0.0364906
Fnip2	0.309422	0.61	0.522	1.96505e-06	0.0378253
Ankhd1	0.202028	0.889	0.839	1.96684e-06	0.0378597
Psmb7	-0.176278	0.906	0.936	1.98193e-06	0.0381502
Dzip3	0.322368	0.687	0.605	1.98769e-06	0.038261
Mbnl2	0.119576	1	1	1.9963e-06	0.0384268
Cplane1	0.24754	0.759	0.666	2.03291e-06	0.0391316
Zfp422	0.349724	0.529	0.441	2.0849e-06	0.0401322
Tcf20	0.236923	0.858	0.802	2.09394e-06	0.0403063
Hic1	0.330909	0.548	0.462	2.09775e-06	0.0403797
Cand2	0.528987	0.305	0.223	2.12856e-06	0.0409726
Stam	0.297501	0.706	0.624	2.14571e-06	0.0413028
Rwdd1	-0.157022	0.987	0.984	2.16987e-06	0.0417677
Hsd17b12	0.201034	0.941	0.917	2.17363e-06	0.0418402
Pola1	0.380543	0.574	0.482	2.17567e-06	0.0418794
Canx	0.109309	1	0.998	2.18844e-06	0.0421253
Jph1	0.537136	0.28	0.199	2.20011e-06	0.04235
Gpr176	0.25571	0.847	0.779	2.233e-06	0.042983
Tram2	0.295006	0.684	0.608	2.245e-06	0.0432139
Ifitm2	0.114714	1	1	2.25132e-06	0.0433357
Pbrm1	0.130972	0.994	0.992	2.30189e-06	0.0443091
Prkar1b	0.535935	0.26	0.18	2.35005e-06	0.0452361
Slc38a4	0.234646	0.808	0.728	2.35741e-06	0.0453777
Eif3f	-0.125028	0.998	1	2.40061e-06	0.0462093
Clint1	0.168927	0.989	0.981	2.41625e-06	0.0465105
Ubl5	-0.141902	0.989	0.995	2.45513e-06	0.0472587
Tpi1	-0.199024	0.981	0.984	2.48873e-06	0.0479055
Mdn1	0.289371	0.668	0.601	2.52409e-06	0.0485862
Fgfr2	0.213047	0.864	0.79	2.56908e-06	0.0494523

## Sheet: wAPC 3
	avg_log2FC	pct.1	pct.2	p_val	p_val_adj
Cenpa	1.86129	0.769	0.306	1.40097e-127	2.69672e-123
Malat1	-0.989817	1	1	2.82552e-120	5.43884e-116
Hmgb1	0.732621	1	0.999	6.04188e-113	1.163e-108
Lpp	-0.880828	1	1	1.55907e-110	3.00105e-106
Ccnb2	1.76513	0.75	0.331	1.64458e-110	3.16565e-106
H2afz	0.81381	1	0.999	2.43478e-100	4.68671e-96
Cdkn3	1.70033	0.702	0.318	3.42898e-94	6.60045e-90
Cdca3	1.48409	0.75	0.338	2.92738e-93	5.63492e-89
Knstrn	1.55522	0.673	0.279	3.0804e-87	5.92947e-83
Hmgn2	0.847663	0.995	0.912	2.7254e-83	5.24612e-79
Ran	0.533284	1	1	3.4628e-83	6.66554e-79
Selenoh	0.902123	0.963	0.829	6.79485e-78	1.30794e-73
Prkg1	-1.25184	0.904	0.974	7.37518e-78	1.41965e-73
Pard3b	-1.24181	0.666	0.91	2.16304e-76	4.16364e-72
Large1	-0.882024	0.948	0.989	1.40237e-74	2.69942e-70
Birc5	1.13058	0.751	0.365	7.19994e-69	1.38592e-64
Kif20a	1.57028	0.568	0.234	6.94719e-68	1.33726e-63
Ptma	0.367305	1	1	9.15582e-68	1.7624e-63
Stmn1	0.695076	0.998	0.931	1.04595e-66	2.01336e-62
Hist1h2bc	1.31599	0.847	0.619	3.29804e-64	6.3484e-60
Cdc20	1.62615	0.591	0.282	6.15868e-64	1.18548e-59
Thbs1	-1.39397	0.933	0.963	1.03255e-61	1.98756e-57
Rora	-1.02093	0.837	0.946	5.71967e-61	1.10098e-56
Dynll1	0.442503	1	1	2.19202e-60	4.21943e-56
Ptms	0.453383	1	1	2.51503e-60	4.84118e-56
H2afv	0.674318	0.991	0.951	4.22652e-58	8.13563e-54
Diaph2	-0.858301	0.831	0.952	5.87992e-58	1.13183e-53
Nucks1	0.634654	0.989	0.975	5.3214e-56	1.02432e-51
Magi2	-1.29713	0.664	0.854	3.99978e-54	7.69918e-50
Ccdc34	0.77275	0.927	0.805	2.65485e-51	5.11032e-47
Wwox	-1.221	0.538	0.792	3.21021e-51	6.17933e-47
Hnrnpa1	0.444014	0.998	0.995	5.09196e-51	9.80151e-47
Cdca8	0.965332	0.631	0.294	6.18323e-51	1.19021e-46
Pcdh7	-0.942843	0.952	0.976	6.39177e-51	1.23035e-46
Lsm5	0.70367	0.934	0.83	2.08269e-50	4.00896e-46
Cacna1c	-1.00358	0.766	0.908	7.4816e-50	1.44013e-45
Ppia	0.231931	1	1	9.65791e-50	1.85905e-45
Cks2	1.12102	0.78	0.55	1.33783e-49	2.5752e-45
Tacc3	0.999226	0.661	0.339	5.58609e-49	1.07527e-44
Sorbs1	-2.05758	0.391	0.663	1.13679e-48	2.18821e-44
Ank2	-0.767446	0.885	0.956	1.19784e-48	2.30572e-44
Tubb4b	0.912433	0.917	0.833	4.53404e-48	8.72758e-44
Hdgf	0.454457	0.998	0.993	4.99635e-47	9.61747e-43
Cdk14	-0.599698	0.982	0.996	7.23788e-47	1.39322e-42
Hmgb3	1.16767	0.689	0.421	1.73723e-46	3.344e-42
Hmgn1	0.313063	1	1	2.01982e-46	3.88795e-42
Tpx2	0.977207	0.712	0.429	2.97583e-46	5.72817e-42
Celf2	-0.699075	0.979	0.994	3.02432e-46	5.82151e-42
Tubb5	0.355709	1	1	4.81356e-46	9.26562e-42
Hnrnpk	0.328297	1	1	6.54905e-46	1.26063e-41
Naaladl2	-1.20841	0.554	0.786	1.19282e-45	2.29606e-41
Prkd1	-1.44457	0.435	0.699	4.75231e-45	9.14772e-41
Sfpq	0.511709	0.986	0.975	9.02763e-45	1.73773e-40
Anp32b	0.378434	1	0.999	3.33236e-44	6.41445e-40
Cers6	-1.12337	0.588	0.8	2.14718e-43	4.1331e-39
Msrb3	-0.88302	0.847	0.946	4.41888e-43	8.50589e-39
Tuba1a	0.43865	1	1	1.18158e-42	2.27443e-38
Kif23	0.959167	0.512	0.229	3.19048e-42	6.14135e-38
Hmmr	1.0204	0.517	0.242	7.08851e-42	1.36447e-37
Ccna2	0.94887	0.575	0.279	1.2225e-41	2.35318e-37
Lsm4	0.492237	0.991	0.969	1.37041e-41	2.63791e-37
Vps13b	-0.776425	0.721	0.894	1.69159e-41	3.25615e-37
Nbea	-0.729841	0.845	0.943	1.91331e-41	3.68294e-37
Serpine1	-2.11531	0.428	0.647	5.3645e-40	1.03261e-35
Hist1h1c	1.25378	0.778	0.589	1.19635e-39	2.30286e-35
Esyt2	-0.725272	0.94	0.969	1.21635e-39	2.34135e-35
Ccnb1	0.532529	0.531	0.245	5.87871e-39	1.13159e-34
Nav2	-1.73568	0.256	0.537	1.83235e-38	3.5271e-34
Vcl	-0.932953	0.948	0.972	2.11002e-38	4.06157e-34
Ube2s	0.595677	0.996	0.982	2.87124e-38	5.52686e-34
Samd4	-0.815041	0.854	0.926	5.97846e-38	1.15079e-33
Tead1	-0.542473	0.995	0.997	1.09265e-37	2.10325e-33
Ptprm	-0.605816	0.918	0.97	1.66249e-37	3.20012e-33
Lgals1	0.238581	1	1	1.70421e-37	3.28044e-33
Mki67	0.492059	0.636	0.312	2.64426e-37	5.08994e-33
Eif5a	0.325288	1	1	2.85072e-37	5.48735e-33
Myo1e	-1.33917	0.387	0.637	3.77596e-37	7.26834e-33
Set	0.309221	1	0.999	3.99723e-37	7.69427e-33
Racgap1	0.851042	0.616	0.336	4.63773e-37	8.92717e-33
Utrn	-0.520419	0.98	0.988	5.35547e-37	1.03087e-32
Exoc6b	-0.70066	0.764	0.904	8.42721e-37	1.62215e-32
Gpc6	-0.477971	1	1	1.08658e-36	2.09156e-32
Atxn1	-0.532845	0.982	0.995	1.12753e-36	2.17038e-32
Smyd3	-0.901635	0.552	0.792	1.49624e-36	2.88012e-32
Rbm3	0.256234	1	1	2.43948e-36	4.69575e-32
Bub1b	1.05067	0.513	0.26	3.06993e-36	5.90931e-32
Spc24	0.688935	0.737	0.443	4.30092e-36	8.27884e-32
Ptprg	-0.641817	0.89	0.954	4.89925e-36	9.43057e-32
Hsp90ab1	0.205778	1	1	5.07771e-36	9.77409e-32
Rbms3	-0.39914	1	1	6.66557e-36	1.28306e-31
Cenpf	0.392248	0.513	0.242	7.50034e-36	1.44374e-31
Lbh	-0.962407	0.607	0.816	1.16356e-35	2.23974e-31
Maml2	-0.725584	0.972	0.984	3.43529e-35	6.61259e-31
Ftl1	0.248416	1	1	8.59466e-35	1.65439e-30
Eif4a1	0.310366	1	1	1.46936e-34	2.82838e-30
Oaz1	0.251896	1	1	2.05925e-34	3.96386e-30
Snrpe	0.31322	1	0.998	3.42481e-34	6.59242e-30
Myadm	-0.673913	0.817	0.913	3.78732e-34	7.29022e-30
Zbtb20	-0.519913	0.966	0.99	4.18997e-34	8.06527e-30
Lmod1	-2.22004	0.179	0.432	7.79834e-34	1.5011e-29
Ywhaq	0.314827	1	0.998	1.52852e-33	2.94226e-29
Fndc3b	-0.384068	0.998	0.999	1.6775e-33	3.22902e-29
Rnaseh2c	0.642587	0.87	0.72	2.93223e-33	5.64424e-29
Pak3	-1.0138	0.545	0.757	3.20453e-33	6.1684e-29
Kalrn	-1.11052	0.595	0.773	3.65913e-33	7.04346e-29
Zfpm2	-0.655097	0.956	0.98	4.79542e-33	9.2307e-29
Plcl1	-1.13869	0.515	0.735	6.07484e-33	1.16935e-28
Cdc42ep3	-1.27206	0.391	0.634	1.23019e-32	2.36799e-28
Ddx39	0.60702	0.89	0.764	1.57277e-32	3.02742e-28
Xist	-0.63079	0.854	0.826	1.67194e-32	3.21831e-28
Foxp1	-0.51082	0.991	0.996	1.98373e-32	3.81849e-28
Pdlim5	-0.703224	0.98	0.985	2.10169e-32	4.04554e-28
Cks1b	0.492784	0.975	0.924	2.22197e-32	4.27708e-28
Timp3	-1.08863	0.929	0.94	2.46929e-32	4.75313e-28
Cenpe	0.812874	0.529	0.281	4.66223e-32	8.97433e-28
Atp5b	0.262941	1	1	5.44445e-32	1.048e-27
Meg3	-0.450746	1	0.996	1.62804e-31	3.13382e-27
Arhgap29	-0.846258	0.663	0.816	1.69286e-31	3.25859e-27
Exoc4	-0.693699	0.957	0.977	2.31355e-31	4.45336e-27
Hp1bp3	0.559211	0.936	0.901	2.60925e-31	5.02255e-27
Ccn1	-0.750678	0.845	0.921	4.19836e-31	8.08142e-27
Myo1d	-0.820965	0.636	0.818	5.13892e-31	9.89191e-27
Cenpm	0.841529	0.607	0.356	8.57296e-31	1.65021e-26
Gab2	-0.887484	0.638	0.8	1.16233e-30	2.23737e-26
Ccn2	-2.31613	0.306	0.527	2.08264e-30	4.00887e-26
Serbp1	0.244114	1	1	3.4657e-30	6.67114e-26
Anp32e	0.604572	0.874	0.743	4.24594e-30	8.173e-26
Fkbp2	0.505254	0.959	0.91	5.69715e-30	1.09664e-25
Mast4	-0.659308	0.929	0.969	9.79982e-30	1.88637e-25
Hint1	0.215603	1	1	1.10233e-29	2.12188e-25
Exosc8	0.75659	0.785	0.612	1.15619e-29	2.22555e-25
Gpr176	-0.881692	0.65	0.809	1.52288e-29	2.9314e-25
Rpl7a	0.206312	1	1	1.9321e-29	3.71911e-25
Calm2	0.341033	1	0.999	2.0446e-29	3.93564e-25
Nudt21	0.406477	0.975	0.951	2.90788e-29	5.59738e-25
Rpl14	0.182112	1	1	3.03634e-29	5.84465e-25
Dst	-0.468431	0.988	0.995	4.46275e-29	8.59035e-25
Mycbp2	-0.498192	0.98	0.983	5.61435e-29	1.08071e-24
Clic1	0.322404	1	0.999	5.78144e-29	1.11287e-24
Ppp1r12b	-0.701581	0.641	0.822	1.08089e-28	2.08061e-24
Lurap1l	-1.35967	0.321	0.559	1.22546e-28	2.35888e-24
Plcb4	-0.906312	0.586	0.764	1.44723e-28	2.78577e-24
Sh3rf3	-1.19891	0.33	0.563	1.51149e-28	2.90946e-24
Dennd1a	-0.555398	0.822	0.923	5.08818e-28	9.79423e-24
Actn1	-0.484225	0.995	0.994	5.21779e-28	1.00437e-23
Tmtc2	-1.35521	0.238	0.479	5.31821e-28	1.0237e-23
Rock2	-0.454301	0.993	0.995	6.25218e-28	1.20348e-23
Grk5	-1.19338	0.336	0.566	6.32579e-28	1.21765e-23
Gnb2	0.276526	1	0.999	6.59754e-28	1.26996e-23
Cip2a	0.942973	0.481	0.261	8.95762e-28	1.72425e-23
Neat1	-0.709858	0.925	0.94	9.10537e-28	1.75269e-23
Pakap.1	-0.789851	0.766	0.878	1.10386e-27	2.12481e-23
Inhba	-1.42999	0.444	0.632	1.17852e-27	2.26854e-23
Arhgap42	-0.668314	0.783	0.905	1.47959e-27	2.84805e-23
Lrrc17	0.566209	0.924	0.819	2.80331e-27	5.39609e-23
Bcas3	-0.804928	0.524	0.724	2.95452e-27	5.68715e-23
Rpl8	0.147084	1	1	3.07487e-27	5.91882e-23
Fam172a	-0.523642	0.856	0.942	3.8767e-27	7.46225e-23
Pcdh11x	-0.881392	0.607	0.781	4.25079e-27	8.18234e-23
Btg2	-1.05349	0.412	0.63	4.89792e-27	9.42801e-23
Rpl36al	0.211759	1	1	4.97329e-27	9.57308e-23
Sipa1l1	-0.760779	0.694	0.834	6.76294e-27	1.3018e-22
Peak1	-0.629871	0.892	0.959	9.68641e-27	1.86454e-22
Gmds	-0.710135	0.712	0.843	1.00778e-26	1.93988e-22
Col3a1	-0.386347	1	0.997	1.44983e-26	2.79078e-22
Galnt17	-0.795782	0.845	0.913	1.80225e-26	3.46915e-22
Dmd	-2.69819	0.101	0.309	1.84114e-26	3.54402e-22
Jund	-0.423794	0.995	0.989	2.01753e-26	3.88355e-22
Plxdc2	-0.779152	0.925	0.94	2.05178e-26	3.94948e-22
Ppp1r12a	-0.442967	0.979	0.994	2.55029e-26	4.90906e-22
Lrrfip1	-0.593993	0.844	0.927	3.39528e-26	6.53558e-22
Anp32a	0.425714	0.982	0.966	5.09318e-26	9.80386e-22
Alyref	0.406156	0.979	0.927	7.69188e-26	1.48061e-21
Jpt1	0.335192	0.991	0.976	8.30358e-26	1.59836e-21
Igf1r	-0.462026	0.973	0.989	8.56907e-26	1.64946e-21
Ube2c	-0.445241	0.623	0.345	1.00604e-25	1.93654e-21
Col5a1	-0.343759	0.998	0.999	1.26232e-25	2.42983e-21
Lhfp	-0.535837	0.964	0.975	2.08369e-25	4.0109e-21
Itpr1	-0.687277	0.663	0.827	2.12638e-25	4.09308e-21
Mitf	-1.15741	0.371	0.582	2.17602e-25	4.18862e-21
Slc8a1	-1.19936	0.483	0.667	3.04036e-25	5.85238e-21
Atp8b1	-1.80714	0.146	0.359	4.38719e-25	8.44491e-21
Rabgap1l	-0.659029	0.618	0.786	5.34271e-25	1.02842e-20
Auts2	-0.547408	0.977	0.981	5.4189e-25	1.04308e-20
Psma3	0.248623	1	1	5.48823e-25	1.05643e-20
Snrpf	0.310568	0.998	0.995	5.63678e-25	1.08502e-20
Enox1	-0.976098	0.353	0.583	5.97712e-25	1.15053e-20
Lgi2	-1.30582	0.33	0.54	6.16306e-25	1.18633e-20
Ppih	0.76008	0.648	0.443	7.77353e-25	1.49633e-20
Klf2	-0.912604	0.529	0.729	8.03902e-25	1.54743e-20
Sfxn3	-1.05802	0.279	0.504	8.9994e-25	1.73229e-20
Fn1	-0.41235	1	0.999	1.15688e-24	2.22687e-20
Psma2	0.322999	0.998	0.99	1.3574e-24	2.61287e-20
Btf3	0.19225	1	1	1.42725e-24	2.74731e-20
Naca	0.15343	1	1	1.44275e-24	2.77715e-20
Txn1	0.233993	1	1	1.5027e-24	2.89254e-20
Gapdh	0.201837	1	1	1.77832e-24	3.42309e-20
Psma4	0.291998	0.998	0.994	1.97887e-24	3.80912e-20
Ube2e2	-0.526969	0.856	0.939	2.36783e-24	4.55785e-20
Plcb1	-1.21218	0.327	0.54	2.77891e-24	5.34912e-20
B3galt1	-0.919891	0.652	0.798	3.3713e-24	6.48942e-20
Gm17501	-0.991528	0.512	0.686	3.71445e-24	7.14994e-20
Tmed2	0.275758	1	0.998	5.10671e-24	9.8299e-20
Pam	-0.626371	0.652	0.822	6.52725e-24	1.25643e-19
Fto	-0.477966	0.865	0.945	8.11306e-24	1.56168e-19
Cct5	0.317129	1	0.995	8.54983e-24	1.64576e-19
Anln	0.50818	0.57	0.337	1.01739e-23	1.95838e-19
Pakap	-1.20547	0.394	0.59	1.33656e-23	2.57274e-19
App	-0.292949	1	1	1.80539e-23	3.47519e-19
Vgll3	-0.859236	0.627	0.769	1.88121e-23	3.62113e-19
Macf1	-0.363203	0.995	0.996	1.88572e-23	3.62982e-19
Lims1	-0.407522	0.984	0.994	2.08418e-23	4.01183e-19
Snrpg	0.235154	1	0.999	2.39008e-23	4.60067e-19
Atp5f1	0.220317	1	1	3.01518e-23	5.80392e-19
Ssh2	-0.685335	0.575	0.76	3.09461e-23	5.95682e-19
Col5a2	-0.310819	1	1	3.33812e-23	6.42555e-19
Cdkal1	-0.620004	0.632	0.804	3.42529e-23	6.59334e-19
Sdk1	-1.64324	0.249	0.445	3.54263e-23	6.81922e-19
Ttc28	-0.376421	0.989	0.992	3.63125e-23	6.98979e-19
Atpif1	0.214114	1	1	3.65603e-23	7.03748e-19
Rftn1	-1.2154	0.25	0.464	4.52371e-23	8.70769e-19
Atp5a1	0.249145	0.998	0.999	5.90367e-23	1.1364e-18
Adamtsl3	-1.38222	0.236	0.454	6.25701e-23	1.20441e-18
Srsf9	0.294686	0.995	0.988	7.5889e-23	1.46079e-18
Cdk4	0.286787	1	0.998	7.70885e-23	1.48388e-18
Arid5b	-0.484803	0.993	0.993	1.14418e-22	2.20243e-18
Chsy3	-1.02947	0.607	0.746	1.14726e-22	2.20837e-18
Tmem167	0.238016	1	1	1.3198e-22	2.54049e-18
Nexn	-0.936901	0.496	0.674	1.37069e-22	2.63844e-18
Srsf3	0.274469	1	0.998	1.48588e-22	2.86017e-18
Lmna	0.24776	1	1	1.73185e-22	3.33364e-18
Morf4l1	0.221788	1	1	1.74752e-22	3.3638e-18
Asap1	-0.437627	0.991	0.995	1.78846e-22	3.44261e-18
Magi1	-0.563936	0.908	0.941	2.24686e-22	4.32497e-18
Ubtf	0.471176	0.934	0.886	2.38397e-22	4.58891e-18
Pawr	-0.962305	0.4	0.601	2.43248e-22	4.68228e-18
Bub1	0.745875	0.464	0.252	2.84637e-22	5.47897e-18
Mef2a	-0.561416	0.744	0.869	3.23659e-22	6.23011e-18
Ano6	-0.565536	0.79	0.9	3.73657e-22	7.19252e-18
Krtcap2	0.21232	1	1	3.92471e-22	7.55467e-18
Sf3b5	0.327282	0.993	0.983	5.40686e-22	1.04077e-17
Hnrnpa2b1	0.247437	1	0.999	5.4663e-22	1.05221e-17
A230057D06Rik	-1.42178	0.158	0.362	5.60224e-22	1.07837e-17
Ppp1r14b	0.224154	1	1	7.14892e-22	1.3761e-17
Pdcd5	0.308075	0.995	0.988	7.81612e-22	1.50453e-17
Cct4	0.269381	0.998	0.997	8.68286e-22	1.67136e-17
Rdx	0.334883	0.991	0.984	8.68845e-22	1.67244e-17
Pde4d	-0.675112	0.689	0.822	1.14576e-21	2.20547e-17
AW554918	-0.972767	0.359	0.555	1.71026e-21	3.29209e-17
Plk1	0.595526	0.398	0.207	1.73119e-21	3.33237e-17
Ybx1	0.193349	1	1	2.52175e-21	4.85412e-17
Mcph1	-0.897779	0.384	0.567	3.34955e-21	6.44754e-17
Crim1	-1.20914	0.501	0.667	3.45395e-21	6.6485e-17
Kcnt2	-1.1134	0.286	0.494	3.52276e-21	6.78095e-17
Slc25a1	-0.597667	0.563	0.753	3.93244e-21	7.56955e-17
Rpsa	0.137717	1	1	5.67159e-21	1.09172e-16
Amotl2	-0.774112	0.584	0.74	5.76468e-21	1.10964e-16
Marcks	0.252589	1	1	6.24718e-21	1.20252e-16
Sptbn1	-0.314774	1	1	8.40861e-21	1.61857e-16
Nuf2	0.726651	0.43	0.233	8.7513e-21	1.68454e-16
Atp5g2	0.200349	1	1	1.18647e-20	2.28384e-16
Sub1	0.283257	0.995	0.994	1.20386e-20	2.31731e-16
Myh9	-0.353113	1	0.998	1.24544e-20	2.39735e-16
Slco3a1	-1.09946	0.341	0.533	1.51174e-20	2.90995e-16
Psmb6	0.291342	0.998	0.994	1.57153e-20	3.02504e-16
Snrpc	0.410242	0.929	0.889	1.58119e-20	3.04362e-16
Myo10	-0.57374	0.782	0.889	1.81016e-20	3.48437e-16
Psmd7	0.320293	0.991	0.982	1.82813e-20	3.51897e-16
Klf12	-0.938462	0.361	0.563	1.93313e-20	3.72108e-16
Rsu1	-0.400035	0.95	0.977	2.52215e-20	4.85488e-16
Dlgap5	0.745298	0.449	0.253	3.51049e-20	6.75734e-16
Hspa8	0.180302	1	1	3.64184e-20	7.01017e-16
Adm	-1.30972	0.288	0.482	4.17644e-20	8.03923e-16
Hist1h4i	0.996274	0.421	0.245	4.54226e-20	8.74339e-16
Nuak1	-1.00431	0.398	0.583	5.10395e-20	9.82459e-16
Ltbp2	-0.68486	0.853	0.911	5.14901e-20	9.91132e-16
Rps6	0.13817	1	1	5.19181e-20	9.99372e-16
Ccnd2	-0.377324	0.995	0.995	6.04121e-20	1.16287e-15
Adarb1	-1.43847	0.155	0.345	7.13008e-20	1.37247e-15
Ak5	-0.766791	0.561	0.719	7.13172e-20	1.37278e-15
Tuba1b	0.27021	0.993	0.964	7.92601e-20	1.52568e-15
Klhl29	-0.754514	0.709	0.814	9.33861e-20	1.79759e-15
Parp8	-0.653511	0.572	0.745	9.45726e-20	1.82043e-15
Wee1	-1.52632	0.121	0.304	1.06992e-19	2.05949e-15
Eif1	0.151415	1	1	1.26745e-19	2.43971e-15
Tubb6	0.441647	0.909	0.863	1.39652e-19	2.68817e-15
Vti1a	-0.489983	0.758	0.878	1.6823e-19	3.23825e-15
Pdap1	0.288476	0.995	0.992	1.91258e-19	3.68153e-15
Phldb2	-0.37476	0.996	0.995	2.08459e-19	4.01262e-15
Ptn	0.346287	0.995	0.949	2.22202e-19	4.27717e-15
Arl15	-0.485966	0.917	0.952	2.25062e-19	4.33222e-15
Arhgap24	-0.760859	0.591	0.751	2.31068e-19	4.44783e-15
Hnrnpc	0.260707	0.998	0.994	2.39745e-19	4.61485e-15
Plce1	-0.835857	0.407	0.595	2.40689e-19	4.63302e-15
Cbx3	0.324616	0.986	0.976	2.53133e-19	4.87255e-15
Sbf2	-0.435616	0.863	0.941	2.83991e-19	5.46655e-15
Mrfap1	0.230363	1	1	2.8407e-19	5.46806e-15
Top1	0.323596	0.98	0.966	3.48014e-19	6.69892e-15
Cdc25c	0.964266	0.304	0.149	3.63853e-19	7.0038e-15
Rangap1	0.726691	0.631	0.473	4.29573e-19	8.26884e-15
Pfn1	0.168307	1	1	4.69376e-19	9.03501e-15
Klf13	-0.59632	0.639	0.787	4.79581e-19	9.23146e-15
Ckap4	0.253435	1	0.998	4.88342e-19	9.4001e-15
Ccdc82	-1.09848	0.21	0.402	5.10217e-19	9.82117e-15
Phb2	0.304699	0.984	0.971	5.32743e-19	1.02548e-14
Ndufa5	0.318535	0.979	0.963	6.15575e-19	1.18492e-14
Stau2	-0.677984	0.471	0.656	6.20473e-19	1.19435e-14
Btbd9	-0.559841	0.654	0.801	8.27811e-19	1.59345e-14
Psmc5	0.336196	0.961	0.936	9.12702e-19	1.75686e-14
Specc1l	-0.596409	0.49	0.681	9.5376e-19	1.83589e-14
Serping1	-1.20343	0.274	0.457	1.09185e-18	2.10169e-14
Klf7	-0.502385	0.856	0.926	1.20117e-18	2.31214e-14
Rb1	-0.943475	0.229	0.425	1.5295e-18	2.94414e-14
Cav1	-0.849548	0.611	0.746	1.57437e-18	3.0305e-14
Rhob	-0.515184	0.673	0.811	1.70123e-18	3.27469e-14
Mical3	-0.723215	0.403	0.6	2.03954e-18	3.92592e-14
Svep1	-0.647304	0.861	0.91	2.06164e-18	3.96845e-14
Ptov1	0.292119	0.998	0.988	2.12895e-18	4.09801e-14
Dock4	-0.948516	0.321	0.507	2.22095e-18	4.2751e-14
Syn3	-1.51185	0.126	0.299	2.42043e-18	4.65908e-14
Rbms1	-0.320911	0.991	0.996	2.80053e-18	5.39074e-14
Macrod2	-1.10875	0.291	0.472	2.81061e-18	5.41015e-14
4930523C07Rik	-1.72158	0.099	0.267	2.85676e-18	5.49897e-14
Arf1	0.236242	1	0.999	3.00656e-18	5.78732e-14
Pdgfd	-1.16617	0.337	0.514	3.05723e-18	5.88487e-14
Ate1	-0.802665	0.353	0.531	3.19774e-18	6.15533e-14
Ubc	-0.239573	1	1	3.31439e-18	6.37987e-14
Myo9b	-0.579073	0.57	0.732	3.37441e-18	6.4954e-14
Fars2	-0.570512	0.597	0.757	3.42276e-18	6.58848e-14
Srgap2	-0.427333	0.909	0.947	3.66837e-18	7.06124e-14
Col1a2	-0.168718	1	0.999	3.90178e-18	7.51054e-14
Flnb	-0.648637	0.808	0.885	4.03805e-18	7.77285e-14
H2afx	0.352069	0.803	0.669	4.05253e-18	7.80072e-14
Ube2d3	0.24179	0.998	0.997	4.16006e-18	8.0077e-14
Gdi2	0.234082	1	0.999	4.34095e-18	8.35589e-14
Rack1	0.125803	1	1	4.60238e-18	8.85913e-14
Odc1	0.34667	0.943	0.894	4.68818e-18	9.02428e-14
Gucy1a2	-0.861285	0.456	0.626	4.92032e-18	9.47111e-14
Slit2	-0.668353	0.979	0.969	5.5916e-18	1.07633e-13
Dusp3	-0.971653	0.266	0.448	6.05712e-18	1.16594e-13
Lama2	-0.924504	0.341	0.534	6.1113e-18	1.17636e-13
Atrnl1	-0.518609	0.782	0.875	6.39953e-18	1.23185e-13
Pard3	-0.342536	0.961	0.982	6.5602e-18	1.26277e-13
Atp5o	0.227376	1	1	7.43646e-18	1.43144e-13
Snrpa	0.424557	0.911	0.854	8.82392e-18	1.69852e-13
Aopep	-0.689498	0.661	0.782	1.05216e-17	2.02531e-13
Podn	-1.1813	0.172	0.348	1.26067e-17	2.42666e-13
Csgalnact1	-0.915506	0.4	0.586	1.26941e-17	2.44348e-13
Slc20a1	-0.98607	0.33	0.509	1.28734e-17	2.478e-13
Zbtb7c	-1.67573	0.096	0.259	1.30235e-17	2.50689e-13
Ctps	-0.576002	0.712	0.829	1.87617e-17	3.61144e-13
Trappc9	-0.664412	0.517	0.673	1.92381e-17	3.70314e-13
Phgdh	0.262824	0.998	0.988	2.12984e-17	4.09972e-13
Aimp1	0.322628	0.982	0.947	2.21054e-17	4.25508e-13
Gyg	-0.695094	0.549	0.702	2.29524e-17	4.41811e-13
Mast2	-0.543222	0.712	0.826	2.35753e-17	4.53801e-13
Slc7a1	-0.529721	0.696	0.826	2.36138e-17	4.54543e-13
Psmb3	0.270187	0.995	0.992	2.45435e-17	4.72438e-13
Cpeb1	-1.31715	0.172	0.345	2.63997e-17	5.08167e-13
Agap1	-0.456286	0.835	0.912	3.04601e-17	5.86326e-13
Zyx	-0.503484	0.851	0.92	3.18535e-17	6.13148e-13
Synj2	-1.12889	0.226	0.4	3.56703e-17	6.86618e-13
Lima1	-0.327762	0.991	0.994	3.58848e-17	6.90746e-13
Prdx1	0.194156	1	1	3.70853e-17	7.13854e-13
Lrrc32	-1.03074	0.396	0.552	3.91777e-17	7.54132e-13
Cox7a2	0.237826	1	0.997	3.98059e-17	7.66224e-13
Cald1	-0.234822	1	1	4.01416e-17	7.72685e-13
Mrpl51	0.372311	0.95	0.931	4.17338e-17	8.03333e-13
Rhoa	0.198469	1	0.999	4.21205e-17	8.10777e-13
Galnt18	-0.92133	0.616	0.739	5.04025e-17	9.70197e-13
Tnik	-1.23357	0.233	0.407	5.08251e-17	9.78332e-13
Map4	-0.297941	0.991	0.996	5.22891e-17	1.00651e-12
Ndufv2	0.300247	0.98	0.97	5.25433e-17	1.01141e-12
Pvr	-0.920985	0.245	0.429	5.59228e-17	1.07646e-12
Ehbp1	-0.53813	0.819	0.899	6.0637e-17	1.1672e-12
Itga1	-1.11246	0.426	0.572	6.3853e-17	1.22911e-12
Shcbp1	0.5668	0.421	0.24	6.60934e-17	1.27223e-12
Slc25a5	0.266617	0.998	0.992	6.73171e-17	1.29579e-12
Cacybp	0.33922	0.979	0.956	7.28243e-17	1.4018e-12
Fhl2	-0.562862	0.863	0.92	7.28749e-17	1.40277e-12
Dysf	-1.16206	0.231	0.402	7.32604e-17	1.41019e-12
Daam1	-0.665679	0.533	0.68	8.35527e-17	1.60831e-12
Lmnb1	0.49133	0.783	0.661	8.80408e-17	1.6947e-12
Klf6	-0.477619	0.845	0.917	9.70061e-17	1.86727e-12
Clasp2	-0.597078	0.625	0.755	1.01554e-16	1.95482e-12
Spcs2	0.292854	0.993	0.98	1.15121e-16	2.21597e-12
Gphn	-0.387421	0.838	0.921	1.18753e-16	2.28587e-12
Txnl1	0.240598	0.998	0.996	1.22483e-16	2.35768e-12
Srsf2	0.301846	0.996	0.974	1.28296e-16	2.46958e-12
Calm3	0.260546	0.993	0.988	1.37224e-16	2.64142e-12
Csf1	-0.527713	0.911	0.94	1.41588e-16	2.72544e-12
Zeb1	-0.548056	0.71	0.822	1.71008e-16	3.29173e-12
Kif2c	0.769048	0.341	0.185	1.77632e-16	3.41925e-12
Atl3	-0.499531	0.652	0.803	2.11583e-16	4.07275e-12
Mgat5	-1.20505	0.174	0.341	2.12473e-16	4.08989e-12
Arhgef10	-0.770817	0.316	0.501	2.24694e-16	4.32513e-12
mt-Co1	-0.121759	1	1	2.48125e-16	4.77615e-12
Immp2l	-0.794813	0.38	0.552	2.5012e-16	4.81455e-12
Tril	0.71878	0.575	0.418	2.57129e-16	4.94948e-12
Psmc6	0.277281	0.979	0.975	2.63442e-16	5.07099e-12
Nedd4l	-0.613862	0.478	0.643	2.85404e-16	5.49375e-12
Pabpn1	0.317834	0.968	0.94	2.8805e-16	5.54467e-12
Cpne8	-1.10621	0.215	0.385	3.02373e-16	5.82038e-12
Plekho2	-0.880405	0.277	0.456	3.08926e-16	5.94652e-12
Mical2	-0.896851	0.409	0.575	3.15174e-16	6.06679e-12
Ubb	0.165964	1	1	3.39635e-16	6.53763e-12
Ncapd2	0.580201	0.474	0.293	3.4397e-16	6.62108e-12
Tbck	-0.614698	0.462	0.631	3.67259e-16	7.06936e-12
D8Ertd738e	0.247455	1	0.995	4.28036e-16	8.23927e-12
Sem1	0.165053	1	1	4.33777e-16	8.34978e-12
Cct7	0.254444	0.996	0.984	4.79243e-16	9.22495e-12
Col12a1	-0.426741	0.989	0.99	5.1098e-16	9.83586e-12
Psmb4	0.231307	0.998	0.997	5.52003e-16	1.06255e-11
Psd3	-0.643495	0.6	0.744	5.54608e-16	1.06756e-11
Rpl5	0.143477	1	1	5.76535e-16	1.10977e-11
Carmil1	-0.582745	0.442	0.634	5.76869e-16	1.11042e-11
Psma5	0.267985	0.98	0.972	5.8647e-16	1.1289e-11
Adamts2	-0.403611	0.95	0.956	5.93126e-16	1.14171e-11
Dlgap1	-1.36774	0.256	0.426	6.07233e-16	1.16886e-11
Magi3	-0.681138	0.428	0.596	6.16729e-16	1.18714e-11
Frmd4a	-0.533139	0.881	0.936	7.13049e-16	1.37255e-11
Basp1	-0.210098	1	1	7.39183e-16	1.42285e-11
Gpm6b	-0.936291	0.35	0.516	7.42371e-16	1.42899e-11
Picalm	-0.3675	0.956	0.975	7.55917e-16	1.45506e-11
Hoxc4	-0.635544	0.449	0.619	8.21287e-16	1.5809e-11
Tnfrsf12a	-0.800157	0.549	0.674	9.2486e-16	1.78026e-11
Ehd4	-1.04633	0.192	0.361	9.49801e-16	1.82827e-11
Lrba	-0.83154	0.266	0.446	9.81583e-16	1.88945e-11
Gas1	0.387126	0.959	0.882	1.07741e-15	2.07391e-11
Wwp1	-0.543978	0.556	0.71	1.11881e-15	2.1536e-11
Myo9a	-0.385171	0.874	0.936	1.20613e-15	2.32168e-11
Cemip	-2.7402	0.121	0.268	1.21786e-15	2.34426e-11
Abcc5	-0.634513	0.52	0.661	1.27605e-15	2.45627e-11
Ube2n	0.274782	0.98	0.971	1.30447e-15	2.51098e-11
Psma7	0.223043	1	0.999	1.4388e-15	2.76954e-11
Dbf4	0.657517	0.581	0.424	1.44399e-15	2.77955e-11
Fbxl17	-0.350513	0.933	0.972	1.47548e-15	2.84015e-11
Cenpw	0.557224	0.638	0.486	1.65073e-15	3.17749e-11
G2e3	-1.03166	0.291	0.453	1.83441e-15	3.53106e-11
Sar1a	0.232395	0.986	0.991	1.88738e-15	3.63301e-11
Eif3m	0.260934	0.98	0.977	2.26235e-15	4.3548e-11
Fer	-0.394163	0.945	0.971	2.27863e-15	4.38614e-11
Camkmt	-0.850514	0.29	0.46	2.41329e-15	4.64534e-11
Lmbr1	-0.757495	0.33	0.499	2.44604e-15	4.70839e-11
Ddx39b	0.291878	0.986	0.966	2.46976e-15	4.75405e-11
AY036118	0.263567	0.995	0.969	2.47069e-15	4.75583e-11
Afdn	-0.539465	0.565	0.718	2.56295e-15	4.93342e-11
Snrpa1	0.434497	0.858	0.804	2.78518e-15	5.36119e-11
Tnks	-0.374877	0.924	0.962	3.04969e-15	5.87036e-11
Cdc42bpa	-0.416289	0.842	0.92	3.1884e-15	6.13734e-11
Magoh	0.321656	0.945	0.897	3.25482e-15	6.26519e-11
Spsb1	-0.877185	0.242	0.415	3.31447e-15	6.38003e-11
Ptprk	-0.903946	0.359	0.519	3.40725e-15	6.55862e-11
Nid1	-0.299072	0.979	0.991	3.41505e-15	6.57363e-11
Slc9a9	-0.810002	0.307	0.478	3.52304e-15	6.7815e-11
Foxn3	-0.343527	0.925	0.965	3.55619e-15	6.84532e-11
Ranbp17	-0.876459	0.266	0.437	3.63251e-15	6.99223e-11
Lrrc59	0.281534	0.996	0.979	3.97998e-15	7.66107e-11
Tlnrd1	-0.815149	0.282	0.452	4.30787e-15	8.29222e-11
Lsm2	0.380373	0.844	0.74	4.68896e-15	9.02577e-11
Hmgb2	0.311437	0.792	0.674	4.79263e-15	9.22533e-11
Acp1	0.303457	0.97	0.934	4.86947e-15	9.37324e-11
Gnai2	0.176714	1	1	4.94202e-15	9.5129e-11
Nme1	0.218176	1	0.999	4.9627e-15	9.5527e-11
Strn3	-0.280373	0.989	0.992	5.33012e-15	1.026e-10
Klf4	-0.660579	0.526	0.682	5.37551e-15	1.03473e-10
Hnrnpdl	0.302481	0.957	0.939	5.82375e-15	1.12101e-10
Nt5dc2	0.288479	0.963	0.925	6.31114e-15	1.21483e-10
Atp6v1g1	-0.238836	0.993	0.996	6.52459e-15	1.25592e-10
Scfd2	-0.686219	0.346	0.52	6.68857e-15	1.28748e-10
Fosb	-0.448568	0.84	0.888	6.68967e-15	1.28769e-10
Bdnf	-1.23488	0.139	0.295	6.93338e-15	1.33461e-10
Ssbp3	0.308893	0.984	0.95	7.50886e-15	1.44538e-10
Lsm3	0.507452	0.764	0.655	8.24154e-15	1.58641e-10
Pappa	-0.976226	0.581	0.713	8.26576e-15	1.59108e-10
Cbl	-0.5827	0.542	0.681	8.79642e-15	1.69322e-10
Fbln2	-0.187472	1	1	8.81166e-15	1.69616e-10
Plk2	-0.622209	0.657	0.769	9.04089e-15	1.74028e-10
Dlk1	0.395059	0.972	0.937	9.28294e-15	1.78687e-10
C1d	0.340946	0.92	0.888	9.43579e-15	1.8163e-10
Psmc2	0.289053	0.952	0.922	9.46844e-15	1.82258e-10
Sgcd	-0.741874	0.412	0.575	1.13407e-14	2.18298e-10
Fbn1	-0.224183	1	0.999	1.1402e-14	2.19477e-10
Ncoa7	-0.644163	0.44	0.608	1.17204e-14	2.25606e-10
Mdh1	0.385809	0.909	0.873	1.18905e-14	2.28881e-10
Rps3	0.105473	1	1	1.23615e-14	2.37946e-10
Atp6v0e	-0.24602	0.991	0.995	1.24303e-14	2.39272e-10
Cdkn2d	-1.25937	0.179	0.334	1.24549e-14	2.39745e-10
Ranbp1	0.200191	1	0.999	1.29175e-14	2.48649e-10
Ndufb8	0.23171	0.996	0.998	1.30297e-14	2.50809e-10
AW549877	-0.655482	0.346	0.516	1.31588e-14	2.53294e-10
Rbm8a	0.309633	0.956	0.919	1.31724e-14	2.53556e-10
Prelid1	0.202028	1	0.999	1.3189e-14	2.53876e-10
Hdac4	-0.556599	0.513	0.676	1.32235e-14	2.54539e-10
Cnksr3	-1.03022	0.199	0.356	1.36477e-14	2.62704e-10
Zc2hc1a	-0.556163	0.551	0.691	1.38494e-14	2.66587e-10
Zswim6	-0.572834	0.668	0.794	1.41351e-14	2.72086e-10
Elf1	-0.606568	0.549	0.688	1.62532e-14	3.12857e-10
Cep89	0.86651	0.375	0.233	1.73829e-14	3.34603e-10
Fos	-0.393457	0.922	0.928	1.77822e-14	3.4229e-10
Psmb2	0.222871	0.996	0.996	1.78222e-14	3.4306e-10
Pls3	-0.522922	0.799	0.878	1.78296e-14	3.43202e-10
Aff2	-1.14674	0.179	0.339	1.87206e-14	3.60352e-10
Hnrnph1	0.283665	0.973	0.963	1.88129e-14	3.62129e-10
Kif16b	-0.706826	0.334	0.5	1.93808e-14	3.7306e-10
Ndufs7	0.280075	0.975	0.961	2.07619e-14	3.99646e-10
Hsp90b1	0.199657	1	1	2.13154e-14	4.103e-10
Schip1	-0.848276	0.432	0.567	2.31545e-14	4.45701e-10
Spag9	-0.292071	0.922	0.974	2.52887e-14	4.86782e-10
Rpl11	0.11659	1	1	2.65413e-14	5.10894e-10
Prrx2	0.400678	0.911	0.827	2.76664e-14	5.3255e-10
Garnl3	-1.0618	0.236	0.386	2.83007e-14	5.44761e-10
Pde3a	-0.918274	0.469	0.61	2.88388e-14	5.55118e-10
Vegfd	-0.765054	0.65	0.75	2.97235e-14	5.72148e-10
Tsc22d2	-0.416508	0.915	0.949	3.19709e-14	6.15408e-10
Maff	-1.40541	0.115	0.258	3.55273e-14	6.83865e-10
Tmem150a	-0.633784	0.375	0.542	3.62274e-14	6.97341e-10
Cdc42	0.15511	1	1	3.62321e-14	6.97432e-10
Aoc3	-0.825092	0.33	0.495	3.76994e-14	7.25675e-10
Carmn	-0.743505	0.362	0.522	3.7939e-14	7.30289e-10
Zfp385b	-0.835886	0.32	0.482	3.86125e-14	7.43252e-10
Arl1	0.207385	1	0.996	3.87922e-14	7.46711e-10
C530008M17Rik	-1.0304	0.298	0.447	3.92078e-14	7.54711e-10
Ifrd1	-0.489049	0.828	0.895	3.99194e-14	7.68409e-10
Hnrnpf	0.198557	1	0.999	4.1933e-14	8.07169e-10
Dazap1	0.333829	0.917	0.907	4.21194e-14	8.10757e-10
Spry1	-0.921387	0.29	0.439	4.24274e-14	8.16685e-10
Stk39	-0.491377	0.7	0.817	4.26188e-14	8.20369e-10
Psmb5	0.213417	0.998	0.996	4.37291e-14	8.41742e-10
Fgf2	-1.0796	0.213	0.368	4.74823e-14	9.13986e-10
Ext1	-0.323413	0.991	0.998	5.23444e-14	1.00758e-09
Snrpd1	0.266564	0.984	0.975	5.91338e-14	1.13827e-09
Zfp36	-0.664014	0.439	0.599	6.04312e-14	1.16324e-09
Sacs	-0.918542	0.222	0.384	6.21807e-14	1.19692e-09
Rab3ip	-0.84785	0.295	0.455	6.80274e-14	1.30946e-09
Timm23	0.240585	0.995	0.992	7.12396e-14	1.37129e-09
Ssu72	0.314308	0.952	0.926	7.18726e-14	1.38348e-09
Ppme1	-0.519869	0.581	0.707	7.67984e-14	1.47829e-09
Gli3	-0.393746	0.806	0.896	7.94275e-14	1.5289e-09
Calm1	0.158668	1	1	7.9755e-14	1.5352e-09
Heg1	-0.60762	0.625	0.756	8.17363e-14	1.57334e-09
Cpe	-0.647449	0.782	0.855	8.39845e-14	1.61662e-09
Parp3	-0.437105	0.631	0.775	8.41001e-14	1.61884e-09
Jag1	-0.826864	0.325	0.484	8.63327e-14	1.66182e-09
Rock1	-0.303041	0.941	0.973	8.99298e-14	1.73106e-09
Dock10	-0.646319	0.599	0.724	9.08306e-14	1.7484e-09
Tgfb1i1	-0.349663	0.906	0.944	9.18571e-14	1.76816e-09
Flt1	-1.81395	0.169	0.31	9.3561e-14	1.80096e-09
Ptprf	-0.596325	0.407	0.577	9.69129e-14	1.86548e-09
Cct8	0.207684	0.996	0.996	9.74081e-14	1.87501e-09
Tom1l2	-0.642679	0.359	0.531	9.75922e-14	1.87855e-09
Fchsd2	-0.536248	0.663	0.78	9.77054e-14	1.88073e-09
Rasl11a	-0.914366	0.416	0.557	1.04854e-13	2.01833e-09
Zfp568	-0.682181	0.412	0.564	1.09343e-13	2.10475e-09
Mrpl12	0.320211	0.934	0.906	1.12431e-13	2.16419e-09
Apex2	-0.575113	0.499	0.648	1.15811e-13	2.22924e-09
Lox	-0.282426	1	1	1.15928e-13	2.2315e-09
Stim1	-0.600016	0.458	0.619	1.20563e-13	2.32072e-09
Ndufc2	0.24785	0.991	0.987	1.36519e-13	2.62786e-09
Mrtfb	-0.531873	0.558	0.691	1.55094e-13	2.9854e-09
Pkp2	-1.10567	0.188	0.339	1.65859e-13	3.19262e-09
Vdac1	0.264437	0.979	0.966	1.96425e-13	3.78099e-09
Hjurp	-0.802692	0.462	0.596	1.96828e-13	3.78874e-09
Gucy1b1	-1.43793	0.119	0.259	2.07294e-13	3.99021e-09
Specc1	-0.603228	0.467	0.623	2.24776e-13	4.32671e-09
Pxk	-0.521813	0.528	0.676	2.24934e-13	4.32976e-09
Slc4a4	-0.62456	0.467	0.622	2.35835e-13	4.53959e-09
Adgrl3	-1.12895	0.325	0.489	2.46067e-13	4.73655e-09
Prmt1	0.236958	0.995	0.986	2.52847e-13	4.86705e-09
Cfl1	0.150649	1	1	2.53485e-13	4.87934e-09
Hivep3	-0.874953	0.343	0.49	2.56227e-13	4.93212e-09
Sarnp	0.262775	0.975	0.967	2.60692e-13	5.01805e-09
Atp10a	-0.617002	0.439	0.582	2.70331e-13	5.20361e-09
Ahnak	-0.245502	1	1	2.70992e-13	5.21633e-09
Ubtd2	-0.513255	0.54	0.681	2.9375e-13	5.65438e-09
Chchd1	0.315672	0.94	0.896	2.94695e-13	5.67259e-09
Sf3b6	0.24343	0.98	0.972	3.02109e-13	5.81531e-09
Pimreg	0.664839	0.364	0.22	3.06029e-13	5.89075e-09
Cpeb2	-0.868641	0.231	0.388	3.14398e-13	6.05184e-09
Marcksl1	0.368641	0.893	0.846	3.1994e-13	6.15852e-09
Dennd4a	-0.494243	0.726	0.82	3.27786e-13	6.30955e-09
Hnrnpa0	0.285119	0.964	0.961	3.35016e-13	6.44873e-09
Pcbp3	-0.897865	0.224	0.378	3.42619e-13	6.59508e-09
Ptpn13	-0.679375	0.38	0.539	3.49205e-13	6.72185e-09
Pdlim1	-0.799026	0.394	0.543	3.71525e-13	7.15148e-09
Klf9	-0.529184	0.613	0.746	3.86714e-13	7.44385e-09
Raph1	-0.548181	0.673	0.766	4.07949e-13	7.85261e-09
Col4a1	-0.891105	0.915	0.902	4.22273e-13	8.12834e-09
Stub1	0.224581	0.998	0.994	4.24604e-13	8.1732e-09
Morf4l2	0.178846	0.998	0.999	4.40714e-13	8.48331e-09
Cwc15	0.318347	0.947	0.926	4.43835e-13	8.54339e-09
Dmpk	-1.19287	0.156	0.298	4.48219e-13	8.62776e-09
Pmepa1	-0.269425	0.998	0.998	4.89147e-13	9.41559e-09
Camk2d	-0.287574	0.977	0.986	5.0025e-13	9.62931e-09
Mmp2	-0.683225	0.641	0.747	5.11893e-13	9.85343e-09
Eif3c	0.162953	1	1	5.15621e-13	9.9252e-09
Lsm6	0.335503	0.899	0.86	5.20606e-13	1.00211e-08
Ptk2	-0.336556	0.877	0.938	5.21182e-13	1.00322e-08
Egr1	-0.326945	0.954	0.973	5.30624e-13	1.0214e-08
Jazf1	-1.0194	0.123	0.265	5.46511e-13	1.05198e-08
Pdgfa	-0.761591	0.433	0.573	5.52248e-13	1.06302e-08
H2afy	0.262703	0.979	0.953	5.58388e-13	1.07484e-08
Emb	-0.532926	0.828	0.872	5.61818e-13	1.08144e-08
Tmed9	0.197565	1	0.999	5.98104e-13	1.15129e-08
Idh2	0.284473	0.957	0.945	6.1128e-13	1.17665e-08
Rnf19b	-0.732703	0.346	0.505	6.13075e-13	1.18011e-08
Mms22l	-1.01109	0.218	0.362	6.34316e-13	1.221e-08
Mcm6	-0.615462	0.467	0.598	6.35841e-13	1.22393e-08
Rps2	0.112825	1	1	6.66035e-13	1.28205e-08
Stk3	-0.401758	0.755	0.849	6.93125e-13	1.3342e-08
Hip1	-0.520036	0.73	0.836	7.02643e-13	1.35252e-08
Ccar1	0.275564	0.973	0.962	7.12786e-13	1.37204e-08
Kat2b	-0.574785	0.41	0.573	7.37762e-13	1.42012e-08
Fryl	-0.504035	0.57	0.7	7.58725e-13	1.46047e-08
Spidr	-0.597972	0.661	0.758	7.65183e-13	1.4729e-08
Arnt2	-1.00217	0.185	0.33	7.87502e-13	1.51586e-08
Dram1	-0.706592	0.432	0.571	8.14399e-13	1.56764e-08
Npdc1	-0.478391	0.654	0.771	8.37568e-13	1.61224e-08
Arhgap32	-0.572366	0.49	0.634	8.43847e-13	1.62432e-08
Ralgapa2	-0.818508	0.302	0.454	8.78279e-13	1.6906e-08
Lats2	-0.462522	0.62	0.749	1.03428e-12	1.99089e-08
Ndufb4	0.258925	0.961	0.955	1.03445e-12	1.99122e-08
Pip4k2a	-0.553615	0.49	0.638	1.05875e-12	2.03799e-08
Astn2	-1.52657	0.124	0.258	1.08118e-12	2.08117e-08
Akt3	-0.440054	0.742	0.851	1.08884e-12	2.0959e-08
Ube2v2	0.344372	0.879	0.83	1.09867e-12	2.11482e-08
Cercam	-0.996548	0.174	0.317	1.10144e-12	2.12017e-08
Kif4	0.290243	0.442	0.27	1.15437e-12	2.22205e-08
Slc25a3	0.171616	1	1	1.16012e-12	2.23312e-08
Pebp1	0.169737	1	1	1.16452e-12	2.24159e-08
Atxn7l1	-0.441256	0.556	0.706	1.16861e-12	2.24945e-08
Nkain3	-1.22204	0.229	0.37	1.1847e-12	2.28044e-08
Dph6	-0.549896	0.453	0.597	1.21856e-12	2.34561e-08
Atp9a	-1.06278	0.144	0.284	1.48574e-12	2.8599e-08
Snrk	-0.639877	0.304	0.465	1.53603e-12	2.95671e-08
Ankrd17	-0.261592	0.977	0.981	1.57934e-12	3.04008e-08
Trp53inp2	-0.601058	0.394	0.545	1.61344e-12	3.10572e-08
Thada	-0.448939	0.526	0.687	1.62574e-12	3.12939e-08
H3f3b	0.123591	1	1	1.67639e-12	3.22688e-08
Glcci1	-0.98979	0.156	0.301	1.68772e-12	3.2487e-08
Nudc	0.262366	0.972	0.958	1.85836e-12	3.57717e-08
Ssr1	0.235698	0.979	0.976	1.91882e-12	3.69354e-08
Atg10	-0.566925	0.501	0.64	1.96967e-12	3.79143e-08
Rpl13a	0.109312	1	1	2.02899e-12	3.90561e-08
Ckap2	0.536808	0.472	0.326	2.1559e-12	4.14989e-08
Akap11	-0.456272	0.533	0.674	2.16109e-12	4.15988e-08
Nr3c1	-0.380639	0.73	0.84	2.1702e-12	4.17742e-08
Meox2	-1.23455	0.169	0.309	2.20135e-12	4.23737e-08
Thoc7	0.272012	0.977	0.967	2.23956e-12	4.31092e-08
Ostc	0.17796	1	0.999	2.33105e-12	4.48704e-08
Nedd8	0.182112	1	0.999	2.34643e-12	4.51665e-08
Mtm1	-0.814758	0.245	0.393	2.38812e-12	4.5969e-08
Ssb	0.219541	1	0.993	2.41152e-12	4.64193e-08
Psmc4	0.29162	0.918	0.896	2.42744e-12	4.67258e-08
Antxr1	-0.468741	0.808	0.89	2.64289e-12	5.0873e-08
Col4a2	-0.782108	0.863	0.876	2.65563e-12	5.11183e-08
Cnbp	0.237527	0.979	0.975	2.69324e-12	5.18422e-08
Asxl3	-1.19297	0.128	0.262	2.78686e-12	5.36442e-08
Nbeal1	-0.377977	0.806	0.883	2.80011e-12	5.38993e-08
Hs6st2	-0.618387	0.664	0.782	2.8691e-12	5.52273e-08
Tma7	0.192154	0.996	0.997	2.87331e-12	5.53083e-08
Ywhae	0.161837	1	1	2.9451e-12	5.66903e-08
Pomp	0.216192	0.996	0.99	2.97574e-12	5.72801e-08
Tcea3	-0.663581	0.345	0.498	2.98834e-12	5.75226e-08
Adk	-0.316084	0.947	0.964	2.99424e-12	5.76361e-08
Timp2	-0.247378	1	0.999	3.01138e-12	5.79661e-08
Ror1	-0.565432	0.828	0.89	3.27841e-12	6.31061e-08
Rasal2	-0.501131	0.531	0.68	3.65284e-12	7.03135e-08
Snrpd2	0.194993	1	0.997	3.80884e-12	7.33163e-08
Ccl2	-1.46285	0.364	0.494	4.48848e-12	8.63988e-08
Smtn	-0.613302	0.4	0.547	4.70315e-12	9.05309e-08
Ncapd3	-0.93487	0.234	0.376	4.70793e-12	9.0623e-08
Rtraf	0.17657	1	1	4.79479e-12	9.22949e-08
Scaper	-0.491813	0.558	0.695	4.82913e-12	9.29559e-08
Hsd17b7	-0.655	0.414	0.554	4.86431e-12	9.36331e-08
Fgf7	-0.547595	0.782	0.853	4.94451e-12	9.51769e-08
Nedd9	-0.505516	0.579	0.716	5.13356e-12	9.88159e-08
Vps8	-0.580778	0.49	0.613	5.14371e-12	9.90113e-08
Elavl1	0.294959	0.941	0.937	5.16933e-12	9.95045e-08
Tspan17	-0.794569	0.281	0.422	5.27805e-12	1.01597e-07
2025-09-11	-0.218898	1	0.999	5.51492e-12	1.06157e-07
Bmpr1b	-0.679973	0.568	0.687	5.53426e-12	1.06529e-07
Kctd9	-0.777044	0.211	0.359	5.63147e-12	1.084e-07
1110008P14Rik	-0.492856	0.488	0.641	5.76003e-12	1.10875e-07
Id4	-0.803717	0.277	0.429	5.9313e-12	1.14172e-07
Tram2	-0.558338	0.504	0.636	6.02948e-12	1.16061e-07
Apbb2	-0.248244	0.996	0.996	6.10556e-12	1.17526e-07
Taok3	-0.410635	0.709	0.817	6.12906e-12	1.17978e-07
Anapc5	0.216454	0.993	0.988	6.49076e-12	1.24941e-07
Megf9	-0.727463	0.297	0.443	6.49771e-12	1.25074e-07
Uqcrb	0.192509	0.998	0.997	6.6179e-12	1.27388e-07
Slc7a2	-0.896504	0.27	0.415	6.7139e-12	1.29236e-07
Fat1	-0.377634	0.876	0.917	6.78873e-12	1.30676e-07
Npat	-0.49405	0.417	0.582	6.82944e-12	1.3146e-07
Crppa	-0.766867	0.268	0.412	6.93168e-12	1.33428e-07
S100a16	-0.518359	0.49	0.63	6.95056e-12	1.33791e-07
Nhs	-0.772989	0.369	0.512	7.24232e-12	1.39407e-07
Tomm20	0.16082	0.998	0.998	7.39823e-12	1.42408e-07
Strap	0.262818	0.954	0.934	7.52343e-12	1.44819e-07
Cyc1	0.278029	0.947	0.913	7.55276e-12	1.45383e-07
Adamts5	-0.860059	0.613	0.694	7.59558e-12	1.46207e-07
2025-03-05	0.249105	0.963	0.96	7.9158e-12	1.52371e-07
1500015L24Rik	-0.866823	0.238	0.379	8.06212e-12	1.55188e-07
Bcl7c	0.265977	0.98	0.957	8.32812e-12	1.60308e-07
Dgkh	-0.483254	0.595	0.731	8.51285e-12	1.63864e-07
Psmd6	0.282138	0.956	0.936	8.52928e-12	1.6418e-07
Nup160	-0.692072	0.302	0.45	8.5866e-12	1.65284e-07
Ckap2l	0.474408	0.393	0.243	8.72386e-12	1.67926e-07
Khdrbs1	0.242283	0.995	0.985	8.7373e-12	1.68184e-07
Aspm	0.466025	0.325	0.196	8.8016e-12	1.69422e-07
Stxbp5	-0.611779	0.364	0.507	8.81981e-12	1.69773e-07
Bex3	0.224869	0.993	0.984	8.89059e-12	1.71135e-07
Ndrg4	-1.0589	0.133	0.265	9.20549e-12	1.77197e-07
Cops6	0.248847	0.952	0.943	9.21493e-12	1.77378e-07
Mxd4	-0.499056	0.629	0.729	9.30957e-12	1.792e-07
Ldlr	-0.467897	0.696	0.789	9.5766e-12	1.8434e-07
Nck1	-0.408238	0.581	0.719	9.61212e-12	1.85024e-07
Spred2	-0.559993	0.426	0.577	9.63932e-12	1.85547e-07
Dusp16	-0.724569	0.284	0.433	9.74036e-12	1.87492e-07
Setbp1	-0.47262	0.861	0.886	1.03854e-11	1.99909e-07
Gls	-0.320303	0.904	0.948	1.07687e-11	2.07287e-07
Smim1	-0.51729	0.513	0.656	1.08889e-11	2.09601e-07
Clta	0.150687	1	1	1.10175e-11	2.12076e-07
Metrnl	-0.608287	0.572	0.69	1.12603e-11	2.16749e-07
Lrmda	-1.57814	0.156	0.281	1.15114e-11	2.21583e-07
Smc2	0.196119	0.687	0.521	1.17948e-11	2.27039e-07
Mbnl1	-0.339833	0.909	0.956	1.2405e-11	2.38783e-07
Jun	-0.389309	0.893	0.934	1.24679e-11	2.39995e-07
Stil	-1.14894	0.13	0.259	1.25881e-11	2.42309e-07
Dtna	-1.14027	0.135	0.268	1.26316e-11	2.43145e-07
Fstl1	-0.13878	1	1	1.26982e-11	2.44428e-07
Gaa	-0.441153	0.618	0.74	1.3181e-11	2.53721e-07
Rwdd1	0.241383	0.988	0.984	1.3242e-11	2.54895e-07
Nfkbiz	-0.562689	0.462	0.604	1.3441e-11	2.58726e-07
Atp11a	-0.561002	0.362	0.517	1.35916e-11	2.61625e-07
Dock9	-0.836244	0.204	0.348	1.3956e-11	2.6864e-07
Myo1c	-0.410125	0.721	0.818	1.49336e-11	2.87456e-07
Coro1c	-0.471042	0.579	0.702	1.52154e-11	2.92882e-07
Atp2a2	-0.284799	0.97	0.976	1.59853e-11	3.07701e-07
Dapk1	-0.514334	0.591	0.715	1.64136e-11	3.15945e-07
Cap2	-0.724732	0.266	0.419	1.70383e-11	3.2797e-07
Adam19	-0.412973	0.838	0.898	1.70963e-11	3.29087e-07
Man1a	-0.444746	0.746	0.827	1.71417e-11	3.29961e-07
Map3k3	-0.485718	0.552	0.676	1.85467e-11	3.57005e-07
Mpp5	-0.562878	0.403	0.546	1.86701e-11	3.5938e-07
Snd1	-0.272432	0.979	0.983	1.878e-11	3.61497e-07
Rhoj	-0.360734	0.918	0.941	1.93119e-11	3.71734e-07
Sp1	-0.525604	0.433	0.585	1.95311e-11	3.75954e-07
Tbrg1	0.203751	1	0.993	1.98477e-11	3.82048e-07
Tacc1	-0.399865	0.826	0.896	2.03969e-11	3.9262e-07
Tomm22	0.237005	0.98	0.957	2.05026e-11	3.94655e-07
Cenpn	0.512221	0.391	0.245	2.11996e-11	4.08072e-07
Atp11c	-0.64245	0.343	0.486	2.15821e-11	4.15434e-07
Cacnb2	-1.46145	0.126	0.25	2.16291e-11	4.16338e-07
Map2k2	0.210641	0.993	0.99	2.18622e-11	4.20825e-07
Inpp5a	-0.494184	0.567	0.701	2.23303e-11	4.29836e-07
Txndc9	-0.301278	0.833	0.916	2.37615e-11	4.57386e-07
Eda	-0.918721	0.252	0.389	2.38005e-11	4.58137e-07
Cdkn1a	-0.934622	0.54	0.66	2.49871e-11	4.80976e-07
Gcnt2	-1.0626	0.171	0.306	2.50049e-11	4.81319e-07
Prkn	-1.11112	0.172	0.301	2.50084e-11	4.81387e-07
H2afy2	0.424939	0.78	0.697	2.54765e-11	4.90397e-07
Mrpl42	0.270317	0.931	0.917	2.55326e-11	4.91476e-07
Ddr2	-0.213156	0.993	0.997	2.57086e-11	4.94865e-07
Prdx2	0.165894	1	1	2.69565e-11	5.18886e-07
Mark1	-0.698443	0.357	0.497	2.70639e-11	5.20953e-07
Lmo4	-0.361956	0.751	0.863	2.74307e-11	5.28013e-07
Cited2	-0.712491	0.56	0.678	2.789e-11	5.36854e-07
Apobr	-0.949604	0.153	0.286	2.84642e-11	5.47907e-07
H3f3a	0.111936	1	1	2.87254e-11	5.52934e-07
Tenm4	-1.03421	0.288	0.422	2.89815e-11	5.57866e-07
Ophn1	-0.443216	0.469	0.613	2.90797e-11	5.59755e-07
Cbx1	0.240967	0.97	0.948	2.97053e-11	5.71797e-07
Eef1d	0.162353	1	1	3.01453e-11	5.80267e-07
Dgcr8	-0.601937	0.368	0.508	3.03591e-11	5.84383e-07
Usp34	-0.211505	0.988	0.994	3.07336e-11	5.91592e-07
Sin3a	-0.568689	0.416	0.559	3.09963e-11	5.96649e-07
Pde8a	-0.610091	0.377	0.527	3.14038e-11	6.04492e-07
Slc12a4	-0.490799	0.46	0.6	3.20639e-11	6.17198e-07
Frmd3	-1.00056	0.215	0.35	3.23629e-11	6.22954e-07
Rbx1	0.180709	1	1	3.34491e-11	6.43862e-07
Cox5a	0.155716	1	0.999	3.44739e-11	6.63587e-07
Tpi1	0.228728	0.993	0.982	3.47394e-11	6.68698e-07
Lrp1	-0.195419	0.998	0.999	3.6367e-11	7.00028e-07
Prkab2	-0.869971	0.218	0.354	3.65549e-11	7.03645e-07
Ell2	-0.810927	0.247	0.387	3.75973e-11	7.23711e-07
Sae1	0.281177	0.934	0.916	4.03229e-11	7.76176e-07
Lrrc8c	-0.662896	0.327	0.471	4.21493e-11	8.11332e-07
Ube2i	0.182048	0.998	0.997	4.22675e-11	8.13606e-07
Fam129a	-0.492169	0.492	0.63	4.3361e-11	8.34656e-07
Nkd1	-0.629014	0.352	0.493	4.43872e-11	8.54409e-07
Wdr44	-0.70244	0.307	0.448	4.51097e-11	8.68316e-07
Itgb1	-0.184408	1	1	4.52761e-11	8.7152e-07
Coa3	0.253501	0.945	0.932	4.67775e-11	9.0042e-07
Pygb	-0.440558	0.615	0.738	4.70288e-11	9.05257e-07
Cep350	-0.394098	0.673	0.773	4.78146e-11	9.20383e-07
Esyt1	-0.428095	0.59	0.719	5.05241e-11	9.72539e-07
Cttnbp2nl	-0.530139	0.396	0.543	5.17834e-11	9.96778e-07
Eea1	-0.348799	0.86	0.919	5.19275e-11	9.99552e-07
Sdc3	-0.667523	0.29	0.429	5.21411e-11	1.00366e-06
Sdc4	-0.57799	0.487	0.619	5.29384e-11	1.01901e-06
Ppip5k2	-0.593852	0.35	0.493	5.37809e-11	1.03523e-06
Mpp7	-0.636382	0.35	0.491	5.48089e-11	1.05502e-06
Rnf19a	-0.490854	0.503	0.632	5.48874e-11	1.05653e-06
Nupr1	0.247145	0.988	0.972	5.52411e-11	1.06334e-06
Rras2	-0.587871	0.517	0.646	5.52916e-11	1.06431e-06
Actn4	-0.346137	0.966	0.98	5.57776e-11	1.07366e-06
Gadd45g	-0.786901	0.579	0.676	5.6262e-11	1.08299e-06
Pcdh9	-0.73761	0.425	0.55	5.63088e-11	1.08389e-06
H1fx	0.44949	0.721	0.592	5.68364e-11	1.09404e-06
Rps6kc1	-0.507881	0.345	0.5	5.73572e-11	1.10407e-06
Col4a3bp	-0.400698	0.599	0.732	5.83878e-11	1.12391e-06
Vps13c	-0.531125	0.417	0.558	6.06167e-11	1.16681e-06
Mdh2	0.20743	0.996	0.989	6.11339e-11	1.17677e-06
Sdhb	0.223415	0.977	0.969	6.2805e-11	1.20893e-06
Mdfic	-0.322994	0.829	0.915	6.37706e-11	1.22752e-06
Tmem164	0.468524	0.92	0.887	6.40499e-11	1.2329e-06
Gdi1	-0.560734	0.369	0.509	6.45915e-11	1.24332e-06
1110004F10Rik	0.243259	0.956	0.95	6.61709e-11	1.27372e-06
Kcne4	-1.09069	0.238	0.364	6.78259e-11	1.30558e-06
Rbm15	-0.75866	0.243	0.381	6.863e-11	1.32106e-06
Mrpl28	0.263496	0.945	0.907	6.99647e-11	1.34675e-06
Zcchc7	-0.315008	0.897	0.938	7.16773e-11	1.37972e-06
Garem1	-0.596516	0.385	0.532	7.18163e-11	1.38239e-06
Myo5a	-0.408261	0.698	0.805	7.24478e-11	1.39455e-06
Apbb1ip	-0.449654	0.595	0.72	7.35861e-11	1.41646e-06
Vps29	0.228973	0.984	0.977	7.44447e-11	1.43299e-06
Cuedc1	-0.536384	0.364	0.505	7.53831e-11	1.45105e-06
2810001G20Rik	0.700474	0.423	0.301	7.70299e-11	1.48275e-06
Cenpc1	-0.537462	0.458	0.591	7.86934e-11	1.51477e-06
Micu3	-0.511449	0.451	0.593	8.26857e-11	1.59162e-06
Map1lc3a	-0.234043	0.986	0.991	8.47744e-11	1.63182e-06
Ubald1	-0.705607	0.304	0.439	8.6831e-11	1.67141e-06
Prepl	-0.793961	0.211	0.348	9.13161e-11	1.75774e-06
Slc12a6	-0.663081	0.321	0.458	9.17496e-11	1.76609e-06
C430049B03Rik	0.411171	0.746	0.627	9.39827e-11	1.80907e-06
Pbrm1	-0.199389	0.986	0.994	9.46742e-11	1.82238e-06
Rps27l	0.133841	1	1	9.60255e-11	1.8484e-06
Nmnat2	-1.08405	0.158	0.285	9.79042e-11	1.88456e-06
Snrpd3	0.241307	0.964	0.947	9.82304e-11	1.89084e-06
Plekha5	-0.429746	0.616	0.732	9.92795e-11	1.91103e-06
Bclaf3	-0.586165	0.35	0.494	9.94411e-11	1.91414e-06
Pid1	-0.723139	0.385	0.518	9.98139e-11	1.92132e-06
Mllt3	-0.607252	0.467	0.598	1.00142e-10	1.92763e-06
Focad	-0.533653	0.352	0.507	1.00997e-10	1.94409e-06
Tmeff2	-0.630421	0.444	0.589	1.0423e-10	2.00633e-06
Cacna2d1	-0.3885	0.828	0.895	1.0622e-10	2.04464e-06
Slc2a13	-0.667868	0.35	0.497	1.07942e-10	2.07777e-06
Ndufs8	0.283722	0.94	0.913	1.09592e-10	2.10954e-06
Grina	-0.42288	0.609	0.732	1.11744e-10	2.15097e-06
Sorcs2	-1.03775	0.208	0.336	1.12725e-10	2.16984e-06
Prr16	-0.890424	0.275	0.407	1.13404e-10	2.18292e-06
Rasa2	-0.632619	0.378	0.514	1.17624e-10	2.26415e-06
Spred1	-0.351857	0.655	0.775	1.18915e-10	2.28899e-06
Snx29	-0.676056	0.275	0.415	1.24005e-10	2.38696e-06
Ssrp1	0.258134	0.933	0.928	1.26113e-10	2.42754e-06
Hectd4	-0.51556	0.401	0.547	1.26367e-10	2.43244e-06
Rnd3	-0.548868	0.675	0.766	1.2933e-10	2.48948e-06
Dip2c	-0.325649	0.936	0.959	1.37928e-10	2.65497e-06
Mphosph9	-0.71559	0.288	0.424	1.41117e-10	2.71636e-06
Bzw1	0.17854	0.996	0.996	1.43255e-10	2.75752e-06
Ilf2	0.387906	0.801	0.715	1.46331e-10	2.81673e-06
Dnajb4	-0.631242	0.472	0.591	1.48507e-10	2.85861e-06
Snrpb	0.204966	0.995	0.991	1.50457e-10	2.89615e-06
Pde5a	-0.962383	0.242	0.367	1.51e-10	2.90659e-06
Eny2	0.228604	0.984	0.98	1.5252e-10	2.93586e-06
Rgs16	-1.08014	0.167	0.291	1.54429e-10	2.97261e-06
Stk38l	-0.799829	0.206	0.339	1.6922e-10	3.25732e-06
Slc39a13	-0.404985	0.529	0.673	1.71234e-10	3.29609e-06
Ppp1r15b	-0.495858	0.487	0.622	1.82596e-10	3.5148e-06
Sugt1	0.255088	0.964	0.949	1.82794e-10	3.5186e-06
Cox7c	0.138048	1	1	1.90883e-10	3.67432e-06
Ammecr1	-0.452581	0.632	0.731	1.93208e-10	3.71907e-06
Kdelr3	0.211911	0.975	0.955	1.94885e-10	3.75134e-06
Glrx5	0.239843	0.957	0.933	1.9701e-10	3.79226e-06
Pim1	-0.703765	0.307	0.441	2.00041e-10	3.85058e-06
Dnaja2	0.221373	0.988	0.985	2.00725e-10	3.86376e-06
Plcd1	-0.635226	0.279	0.421	2.04298e-10	3.93253e-06
Cops4	0.302406	0.901	0.881	2.05442e-10	3.95455e-06
Prkce	-0.330085	0.865	0.921	2.06015e-10	3.96559e-06
Esd	0.177253	1	0.999	2.13411e-10	4.10794e-06
Creb5	-1.146	0.222	0.346	2.1498e-10	4.13815e-06
Wdr47	-0.903012	0.147	0.272	2.24959e-10	4.33024e-06
Ctif	-0.432546	0.638	0.742	2.278e-10	4.38492e-06
Ier3	-0.700158	0.51	0.625	2.31799e-10	4.46191e-06
Trim24	-0.495734	0.59	0.696	2.31891e-10	4.46367e-06
Prkca	-0.361582	0.867	0.92	2.32164e-10	4.46892e-06
Tmed1	0.391271	0.805	0.724	2.37555e-10	4.57269e-06
Cryab	-0.872229	0.634	0.715	2.39001e-10	4.60053e-06
Ascc3	-0.269288	0.92	0.947	2.41904e-10	4.65641e-06
Psma6	0.213886	0.986	0.969	2.42977e-10	4.67706e-06
Atp8b2	-0.667402	0.275	0.413	2.45106e-10	4.71804e-06
Frg1	-0.378801	0.568	0.718	2.48974e-10	4.7925e-06
Ctnna2	-1.00248	0.416	0.524	2.52742e-10	4.86502e-06
Susd6	-0.381871	0.782	0.874	2.53428e-10	4.87823e-06
Aebp1	-0.31496	0.979	0.978	2.54159e-10	4.89231e-06
Asah1	-0.226937	0.982	0.986	2.56366e-10	4.93478e-06
Ccdc136	-0.705814	0.27	0.404	2.68258e-10	5.1637e-06
Rab10	-0.215945	0.979	0.987	2.72298e-10	5.24146e-06
Orc6	-0.415436	0.575	0.704	2.72768e-10	5.25052e-06
Clasp1	-0.304544	0.785	0.876	2.73645e-10	5.2674e-06
Lmf2	0.508274	0.604	0.515	2.8068e-10	5.40281e-06
Rnf187	0.285533	0.918	0.898	2.84313e-10	5.47274e-06
Ube2a	0.294407	0.908	0.867	2.88213e-10	5.54782e-06
Lockd	0.437351	0.398	0.263	2.90261e-10	5.58723e-06
Eif2s2	0.135393	1	1	2.91338e-10	5.60796e-06
Tns1	-0.456532	0.782	0.873	2.91859e-10	5.618e-06
Dynll2	0.265678	0.933	0.913	2.9889e-10	5.75333e-06
Adam12	-0.300218	0.982	0.989	3.02443e-10	5.82173e-06
Tjp1	-0.425289	0.512	0.638	3.02973e-10	5.83193e-06
Col1a1	-0.109108	1	1	3.10751e-10	5.98165e-06
Ankrd50	-0.609057	0.3	0.44	3.17883e-10	6.11894e-06
Rbl1	-1.06857	0.151	0.271	3.1821e-10	6.12523e-06
Tiam1	-0.703024	0.293	0.429	3.21298e-10	6.18466e-06
Ctnnd1	-0.311346	0.876	0.94	3.23867e-10	6.23412e-06
Heca	-0.666452	0.27	0.405	3.25026e-10	6.25643e-06
Arhgef17	-0.432092	0.545	0.681	3.27942e-10	6.31255e-06
Nr4a1	-0.589574	0.334	0.476	3.28146e-10	6.31649e-06
Il1rap	-0.949686	0.171	0.298	3.2822e-10	6.31791e-06
Banf1	0.220103	0.963	0.956	3.35916e-10	6.46605e-06
Atp6v0a1	-0.499132	0.412	0.548	3.37999e-10	6.50615e-06
Ank	-0.688825	0.309	0.45	3.44819e-10	6.63742e-06
Ppp1ca	0.167932	1	1	3.53797e-10	6.81024e-06
Psmb1	0.14621	1	1	3.58027e-10	6.89166e-06
Tspo	0.241724	0.988	0.964	3.59243e-10	6.91506e-06
Cyth3	-0.462773	0.581	0.693	3.76568e-10	7.24855e-06
Ehbp1l1	-0.465205	0.568	0.682	3.79018e-10	7.29572e-06
Lamc1	-0.289282	0.922	0.956	3.9679e-10	7.63781e-06
Hecw2	-0.663805	0.419	0.547	3.98344e-10	7.66772e-06
Slc10a7	-0.359094	0.687	0.784	4.01544e-10	7.72932e-06
Mgmt	-0.594876	0.401	0.544	4.11626e-10	7.92339e-06
Gan	-0.593969	0.268	0.406	4.30525e-10	8.28717e-06
Serinc3	-0.343726	0.732	0.829	4.45809e-10	8.58138e-06
Uqcrc2	0.306595	0.922	0.9	4.4739e-10	8.6118e-06
Cpq	-0.704478	0.329	0.46	4.66838e-10	8.98616e-06
Mprip	-0.237293	0.966	0.982	4.76226e-10	9.16688e-06
Gnai1	-0.753237	0.188	0.319	4.82579e-10	9.28916e-06
Galnt10	-0.437693	0.558	0.676	4.91244e-10	9.45596e-06
Kmt2c	-0.351003	0.794	0.876	4.91493e-10	9.46074e-06
Tmem245	-0.455574	0.52	0.642	4.96883e-10	9.56449e-06
Gng10	0.255568	0.972	0.963	5.06658e-10	9.75267e-06
Ercc6	-0.725942	0.217	0.35	5.09268e-10	9.8029e-06
Jak2	-0.413487	0.595	0.723	5.24949e-10	1.01047e-05
Taf1	-0.39345	0.613	0.725	5.28384e-10	1.01709e-05
Igfbp7	-0.206226	1	1	5.28991e-10	1.01826e-05
Cobll1	-0.854443	0.249	0.374	5.36415e-10	1.03254e-05
Trim47	-0.59805	0.384	0.515	5.42679e-10	1.0446e-05
Sidt2	-0.548666	0.396	0.522	5.67226e-10	1.09185e-05
Crip2	-1.07138	0.208	0.33	5.94205e-10	1.14378e-05
Fhl1	-1.49954	0.153	0.265	6.07044e-10	1.1685e-05
Ppm1l	-0.876228	0.222	0.346	6.20075e-10	1.19358e-05
Emg1	0.301268	0.897	0.849	6.26413e-10	1.20578e-05
Fmod	-0.682735	0.318	0.451	6.40363e-10	1.23263e-05
Junb	-0.358248	0.904	0.931	6.68102e-10	1.28603e-05
Nckap5	-0.930828	0.21	0.334	6.84134e-10	1.31689e-05
Ndc80	0.376694	0.373	0.235	6.96434e-10	1.34057e-05
Atad5	-0.879603	0.158	0.281	6.97389e-10	1.3424e-05
Brip1	-1.19405	0.153	0.265	7.39883e-10	1.4242e-05
Ube2m	0.19328	0.998	0.992	7.42014e-10	1.4283e-05
Cask	-0.333716	0.911	0.932	7.57018e-10	1.45718e-05
Lamb2	-0.42261	0.588	0.7	7.57036e-10	1.45722e-05
Med21	0.280041	0.906	0.875	7.60485e-10	1.46386e-05
Prdx4	0.17881	0.998	0.995	8.03742e-10	1.54712e-05
Cdk17	-0.384727	0.622	0.738	8.16402e-10	1.57149e-05
Uvrag	-0.34169	0.766	0.852	8.20935e-10	1.58022e-05
Tmem14c	0.191016	0.991	0.99	8.2186e-10	1.582e-05
Zmat3	-0.598893	0.43	0.553	8.49257e-10	1.63474e-05
Sumo1	0.196982	0.996	0.991	8.66868e-10	1.66863e-05
Sipa1l3	-0.493795	0.458	0.59	8.71155e-10	1.67689e-05
Itpr2	-0.555596	0.384	0.518	9.20249e-10	1.77139e-05
Fuca2	-0.782451	0.183	0.307	9.21242e-10	1.7733e-05
Rbpms	-0.410424	0.872	0.909	9.32483e-10	1.79494e-05
Larp1b	-0.629277	0.281	0.412	9.38246e-10	1.80603e-05
Hs6st1	-0.584394	0.469	0.585	9.49149e-10	1.82702e-05
Msi2	-0.588372	0.416	0.537	9.55017e-10	1.83831e-05
Polr1d	0.1787	1	0.997	9.76182e-10	1.87905e-05
Map6	-0.756708	0.197	0.322	9.86019e-10	1.89799e-05
Ldlrad4	-0.34449	0.922	0.938	1.00789e-09	1.9401e-05
Rnf150	-0.384033	0.723	0.815	1.03689e-09	1.99592e-05
Rttn	-0.873476	0.171	0.291	1.04014e-09	2.00216e-05
Suclg1	0.239747	0.947	0.937	1.05709e-09	2.03479e-05
Clec2d	-0.373794	0.735	0.825	1.0601e-09	2.04059e-05
Adamts1	-0.770492	0.515	0.613	1.09326e-09	2.10441e-05
Numb	-0.421999	0.547	0.665	1.11168e-09	2.13987e-05
Mbnl2	-0.172967	0.998	1	1.1223e-09	2.16032e-05
Fabp5	0.142192	0.996	0.987	1.12792e-09	2.17114e-05
Dpm1	0.269416	0.918	0.875	1.18467e-09	2.28037e-05
Ndufb7	0.197363	0.988	0.986	1.24579e-09	2.39802e-05
Nxpe4	-0.481544	0.469	0.594	1.25076e-09	2.40759e-05
Dcaf6	-0.450369	0.584	0.688	1.25304e-09	2.41197e-05
Tcn2	-0.528217	0.359	0.492	1.26447e-09	2.43398e-05
Sgk1	0.439773	0.65	0.537	1.27415e-09	2.45261e-05
Selenop	-0.546505	0.389	0.528	1.27447e-09	2.45322e-05
Lgals9	-0.510984	0.378	0.519	1.32632e-09	2.55304e-05
Stbd1	-0.773891	0.202	0.327	1.34731e-09	2.59344e-05
Tardbp	0.286186	0.885	0.855	1.3512e-09	2.60093e-05
Adgrd1	-0.917449	0.206	0.327	1.38396e-09	2.66399e-05
Arhgap10	-0.327763	0.92	0.952	1.41723e-09	2.72802e-05
Zfp646	-0.67161	0.236	0.365	1.42419e-09	2.74143e-05
Ptrh1	-0.867749	0.162	0.282	1.4407e-09	2.77321e-05
Blmh	0.303631	0.867	0.804	1.44652e-09	2.7844e-05
Ivns1abp	-0.497956	0.458	0.585	1.51713e-09	2.92032e-05
Nab1	-0.426574	0.583	0.706	1.54093e-09	2.96615e-05
Mad2l1	0.425549	0.417	0.279	1.54708e-09	2.97798e-05
Pmf1	0.437449	0.56	0.422	1.55371e-09	2.99074e-05
S100a6	0.144884	1	1	1.56708e-09	3.01648e-05
C1s1	-0.999517	0.144	0.26	1.57219e-09	3.0263e-05
Rcn1	0.163366	1	0.997	1.65673e-09	3.18904e-05
Fgfrl1	-0.574579	0.298	0.434	1.6641e-09	3.20322e-05
Anapc11	0.211993	0.947	0.93	1.67363e-09	3.22157e-05
Eef1g	0.10334	1	1	1.7272e-09	3.32468e-05
Trio	-0.253621	0.915	0.958	1.80767e-09	3.47959e-05
Akap13	-0.274712	0.973	0.974	1.86363e-09	3.58731e-05
Ruvbl1	0.401536	0.785	0.708	1.91249e-09	3.68135e-05
Atp5c1	0.166222	1	0.999	1.95973e-09	3.77228e-05
Hsp90aa1	0.14237	1	0.999	1.96023e-09	3.77324e-05
Mlec	0.199193	0.988	0.988	1.99107e-09	3.83261e-05
Pgap1	-0.995801	0.162	0.275	2.00086e-09	3.85146e-05
Hpcal1	-0.554324	0.384	0.514	2.06114e-09	3.96749e-05
Lrp5	-0.627729	0.275	0.406	2.07138e-09	3.9872e-05
Vmp1	0.18233	0.998	0.997	2.1001e-09	4.04248e-05
Ckap5	0.314528	0.833	0.847	2.12429e-09	4.08905e-05
Foxp2	-0.551367	0.373	0.514	2.14704e-09	4.13284e-05
Pde4dip	-0.388618	0.629	0.731	2.28057e-09	4.38986e-05
Rbpj	-0.341834	0.78	0.872	2.28409e-09	4.39664e-05
Elof1	0.269286	0.915	0.864	2.31025e-09	4.44699e-05
Tmem205	-0.355948	0.568	0.688	2.36469e-09	4.55179e-05
Gstm2	-0.347055	0.725	0.82	2.3701e-09	4.5622e-05
Creb3	-0.411008	0.448	0.589	2.37433e-09	4.57035e-05
Ap1s1	0.252088	0.913	0.892	2.37733e-09	4.57612e-05
Snhg1	0.24668	0.964	0.95	2.38311e-09	4.58724e-05
Prrc1	0.267228	0.929	0.915	2.43341e-09	4.68407e-05
Dut	0.262955	0.913	0.869	2.49982e-09	4.8119e-05
Irs2	-0.861911	0.236	0.354	2.53438e-09	4.87843e-05
Rad21	0.454222	0.723	0.668	2.55613e-09	4.92029e-05
Osbpl8	-0.36826	0.627	0.751	2.5674e-09	4.94199e-05
Sfrp1	-0.400422	0.979	0.951	2.56741e-09	4.94202e-05
1810037I17Rik	-0.339315	0.826	0.896	2.5765e-09	4.9595e-05
2025-09-07	0.114405	1	1	2.58187e-09	4.96983e-05
Agtpbp1	-0.470435	0.481	0.6	2.60734e-09	5.01888e-05
Cdyl	-0.336368	0.719	0.817	2.62762e-09	5.0579e-05
Med13l	-0.274002	0.945	0.97	2.67972e-09	5.15819e-05
Banp	-0.464427	0.522	0.637	2.76855e-09	5.32918e-05
Parva	-0.251942	0.972	0.991	2.8329e-09	5.45305e-05
Mrps16	0.202657	0.982	0.972	2.84451e-09	5.47539e-05
Kif1a	-0.743742	0.25	0.375	2.86044e-09	5.50606e-05
Glis3	-0.340675	0.908	0.923	2.98074e-09	5.73763e-05
Spry2	-0.667537	0.256	0.384	3.01394e-09	5.80153e-05
Ammecr1l	-0.379892	0.432	0.582	3.03322e-09	5.83865e-05
Ccl7	-0.77721	0.46	0.568	3.03396e-09	5.84007e-05
Umad1	-0.524815	0.503	0.609	3.11288e-09	5.99199e-05
Rnf7	0.213596	0.966	0.972	3.16243e-09	6.08735e-05
Myo6	-0.560442	0.337	0.461	3.21249e-09	6.18373e-05
St3gal3	-0.380405	0.519	0.649	3.3187e-09	6.38816e-05
U2af1	0.211903	0.98	0.968	3.33636e-09	6.42217e-05
Usp53	-0.876655	0.22	0.337	3.3932e-09	6.53157e-05
Nsmce1	0.342281	0.812	0.766	3.40681e-09	6.55777e-05
Hnrnpu	0.171385	1	0.998	3.52498e-09	6.78524e-05
Ccdc112	-0.688774	0.21	0.335	3.52841e-09	6.79183e-05
Gadd45gip1	0.29478	0.883	0.86	3.64004e-09	7.0067e-05
Bach2	-0.574387	0.556	0.653	3.6818e-09	7.08711e-05
Mydgf	0.205163	0.968	0.975	3.73282e-09	7.1853e-05
Col14a1	-0.739959	0.464	0.574	3.79881e-09	7.31233e-05
Cox5b	0.144347	0.998	1	3.85831e-09	7.42687e-05
Nsd2	-0.528111	0.641	0.715	3.95319e-09	7.60949e-05
Hnrnpr	0.230393	0.982	0.956	4.10315e-09	7.89816e-05
Eif4h	0.239462	0.979	0.956	4.11185e-09	7.9149e-05
Fmn1	-0.429951	0.574	0.689	4.16429e-09	8.01583e-05
Bok	-0.560862	0.444	0.558	4.18109e-09	8.04818e-05
Cd44	-0.458564	0.734	0.801	4.35239e-09	8.37792e-05
Clybl	-0.477584	0.455	0.578	4.36147e-09	8.3954e-05
Mns1	0.701635	0.258	0.156	4.40725e-09	8.48351e-05
Hnrnpm	0.204046	0.977	0.979	4.54289e-09	8.7446e-05
Mrpl33	0.2076	0.986	0.986	4.63448e-09	8.92091e-05
Aff1	-0.304863	0.805	0.878	4.75279e-09	9.14865e-05
Mms19	-0.446204	0.423	0.545	4.83103e-09	9.29925e-05
Slit3	-0.333283	0.964	0.965	4.83756e-09	9.31182e-05
Tmpo	0.267933	0.812	0.7	4.89059e-09	9.4139e-05
Itga9	-0.462871	0.522	0.637	4.95754e-09	9.54277e-05
Mafg	-0.405458	0.568	0.683	5.04959e-09	9.71996e-05
Atf6	-0.430047	0.544	0.658	5.09699e-09	9.81119e-05
Wfs1	-0.831929	0.162	0.276	5.15225e-09	9.91756e-05
Rprd1b	-0.435592	0.385	0.529	5.19952e-09	0.000100086
Wdfy1	-0.517971	0.419	0.545	5.23533e-09	0.000100775
Tbc1d10b	-0.520201	0.337	0.466	5.2529e-09	0.000101113
Hells	-0.597565	0.366	0.482	5.32285e-09	0.000102459
Tenm3	-0.364651	0.874	0.9	5.37305e-09	0.000103426
Dhrs3	-0.509023	0.435	0.558	5.54745e-09	0.000106783
Apoe	-1.06987	0.353	0.471	5.6573e-09	0.000108897
Uba6	-0.416345	0.616	0.717	5.66104e-09	0.000108969
Ncapg	0.369249	0.393	0.26	5.68166e-09	0.000109366
Pcmtd1	-0.32687	0.75	0.841	5.77524e-09	0.000111168
Tmem38b	-0.694707	0.3	0.416	5.78144e-09	0.000111287
Syde2	-0.853668	0.146	0.26	5.81979e-09	0.000112025
Flot1	-0.363871	0.661	0.76	5.8645e-09	0.000112886
Elob	0.114458	1	1	5.87072e-09	0.000113005
4930402H24Rik	-0.289899	0.799	0.888	6.04069e-09	0.000116277
Ogt	-0.306287	0.803	0.879	6.27662e-09	0.000120819
mt-Nd5	-0.179432	0.998	0.999	6.27683e-09	0.000120823
Slc24a3	-0.686522	0.412	0.524	6.3084e-09	0.00012143
Slc1a3	0.366418	0.813	0.705	6.32021e-09	0.000121658
Kank2	-0.374345	0.65	0.752	6.44774e-09	0.000124113
B3gnt2	-0.762673	0.195	0.313	6.58478e-09	0.000126751
Ndufa8	0.171619	0.995	0.991	6.58822e-09	0.000126817
Osbpl5	-0.586154	0.265	0.391	6.65185e-09	0.000128041
Rap1gds1	-0.294059	0.849	0.898	6.73142e-09	0.000129573
Sumo2	0.132392	1	0.999	6.84606e-09	0.00013178
Sh3bp4	-0.813587	0.195	0.31	6.8753e-09	0.000132343
Dph3	0.276609	0.909	0.869	7.19769e-09	0.000138548
Slf2	-0.427333	0.497	0.609	7.22824e-09	0.000139136
Tm2d1	-0.336483	0.622	0.734	7.29149e-09	0.000140354
Stx16	0.31321	0.849	0.803	7.44336e-09	0.000143277
Nomo1	-0.474046	0.387	0.519	7.5389e-09	0.000145116
Adam9	-0.301584	0.758	0.846	7.55128e-09	0.000145355
Wwc2	-0.262859	0.924	0.952	7.61339e-09	0.00014655
Diaph1	-0.42056	0.474	0.598	7.61789e-09	0.000146637
Otub1	-0.303954	0.675	0.79	7.63594e-09	0.000146984
Rmnd5a	-0.422746	0.417	0.551	7.74914e-09	0.000149163
Mcm4	-0.570604	0.414	0.53	7.83413e-09	0.000150799
Vrk2	-0.538304	0.352	0.477	7.95686e-09	0.000153162
Hk1	-0.428837	0.49	0.615	8.09838e-09	0.000155886
Nck2	-0.574658	0.357	0.477	8.14526e-09	0.000156788
Atp9b	-0.314954	0.68	0.791	8.14887e-09	0.000156858
Gprasp1	-0.463025	0.425	0.555	8.20839e-09	0.000158003
Osmr	-0.31292	0.783	0.86	8.24821e-09	0.00015877
Paip2	0.204903	1	0.989	8.43738e-09	0.000162411
Prkag2	-0.480501	0.464	0.581	8.65631e-09	0.000166625
Mfhas1	-0.388275	0.597	0.696	8.66651e-09	0.000166822
Pcnp	0.244224	0.943	0.93	8.69306e-09	0.000167333
Txndc12	0.308576	0.854	0.791	8.70481e-09	0.000167559
Dtymk	0.205574	0.929	0.906	8.70758e-09	0.000167612
Etaa1	-0.680464	0.218	0.338	8.93582e-09	0.000172006
Mbd5	-0.272959	0.895	0.943	9.09796e-09	0.000175127
Filip1l	-0.477606	0.796	0.849	9.18639e-09	0.000176829
Tmod2	-0.711974	0.19	0.308	9.6522e-09	0.000185795
Prkci	-0.452699	0.403	0.532	9.72411e-09	0.000187179
Trim16	-0.706393	0.172	0.289	9.77459e-09	0.000188151
Supt3	-0.30405	0.741	0.833	9.8642e-09	0.000189876
Rb1cc1	-0.309414	0.774	0.872	1.00689e-08	0.000193817
Mir100hg	-0.259609	0.984	0.986	1.00755e-08	0.000193944
Cyb5r1	-0.250202	0.885	0.931	1.04447e-08	0.00020105
Epha3	-0.6866	0.673	0.725	1.06361e-08	0.000204735
Ndufb10	0.181956	0.993	0.99	1.07133e-08	0.000206221
Lca5	-0.720555	0.199	0.315	1.07414e-08	0.000206762
Atp5j	0.135013	1	1	1.08252e-08	0.000208375
Pitpnc1	-0.558838	0.407	0.528	1.09078e-08	0.000209965
Rac1	0.154812	0.995	0.998	1.1154e-08	0.000214704
Igf2bp2	-0.363649	0.799	0.864	1.12568e-08	0.000216682
Ulk2	-0.312432	0.68	0.788	1.12919e-08	0.000217358
Abcc1	-0.430562	0.572	0.679	1.13309e-08	0.000218109
Ide	-0.450546	0.488	0.599	1.16166e-08	0.000223608
Erh	0.232895	0.972	0.949	1.16658e-08	0.000224554
Eif3i	0.161763	1	0.996	1.18548e-08	0.000228192
Atf7	-0.347064	0.703	0.809	1.18943e-08	0.000228953
Slc3a2	0.204319	0.986	0.981	1.19729e-08	0.000230466
Gnaq	-0.234595	0.963	0.975	1.23394e-08	0.000237522
Hnrnph3	0.360706	0.774	0.732	1.24272e-08	0.000239211
Tmem159	-0.569911	0.3	0.424	1.26481e-08	0.000243463
Pank3	-0.392657	0.453	0.575	1.26816e-08	0.000244108
Ylpm1	-0.296276	0.691	0.802	1.27124e-08	0.0002447
Arhgap17	-0.393018	0.542	0.661	1.29017e-08	0.000248344
Fkbp3	0.234105	0.973	0.959	1.3112e-08	0.000252393
Hdac8	-0.439191	0.595	0.694	1.33605e-08	0.000257177
Smpdl3a	-0.670484	0.183	0.301	1.33645e-08	0.000257253
Cep170b	-0.752173	0.181	0.295	1.34023e-08	0.000257982
Sf3b2	0.180378	0.996	0.989	1.3712e-08	0.000263941
Cdca4	-0.682249	0.242	0.357	1.39146e-08	0.000267841
Arhgef18	-0.464125	0.336	0.467	1.39557e-08	0.000268633
Mrps24	0.176652	0.991	0.988	1.42382e-08	0.000274072
Nacc2	-0.737188	0.243	0.356	1.48581e-08	0.000286003
Srp9	0.159159	0.998	0.998	1.5059e-08	0.000289871
Dusp1	-0.641435	0.25	0.372	1.51002e-08	0.000290663
Akr1a1	0.153088	1	0.999	1.52112e-08	0.000292801
Cep112	-0.696935	0.364	0.475	1.52983e-08	0.000294477
Psip1	0.23368	0.906	0.871	1.54779e-08	0.000297934
Pkd1	-0.436014	0.472	0.591	1.54873e-08	0.000298116
Acaca	-0.339809	0.845	0.906	1.566e-08	0.000301439
Rex1bd	0.212615	0.984	0.975	1.58212e-08	0.000304542
Tmem97	0.323685	0.813	0.76	1.58551e-08	0.000305195
Trim3	-0.426762	0.346	0.477	1.63445e-08	0.000314615
Vps13a	-0.498689	0.442	0.548	1.64219e-08	0.000316105
Ypel3	-0.398962	0.615	0.714	1.64516e-08	0.000316676
Psma1	0.247648	0.92	0.901	1.66625e-08	0.000320736
Mef2c	-0.43018	0.492	0.615	1.69348e-08	0.000325979
Msh6	-0.676289	0.222	0.339	1.70771e-08	0.000328718
Ptbp1	0.256007	0.913	0.89	1.71555e-08	0.000330227
Cdkn2c	-0.994669	0.156	0.261	1.73268e-08	0.000333524
Ralgapa1	-0.314618	0.774	0.846	1.73311e-08	0.000333607
Ccne1	-0.693593	0.218	0.338	1.75655e-08	0.000338118
Uqcr10	0.166813	0.998	0.993	1.7732e-08	0.000341324
Pole3	0.3874	0.714	0.616	1.7779e-08	0.000342229
Nfya	-0.732791	0.202	0.318	1.80536e-08	0.000347514
Prim2	-0.721772	0.323	0.433	1.82835e-08	0.000351939
Mettl15	-0.727506	0.192	0.308	1.86639e-08	0.000359261
Klf3	-0.28359	0.798	0.867	1.98164e-08	0.000381446
Rcor3	-0.473785	0.382	0.504	2.12461e-08	0.000408967
Erc1	-0.326413	0.75	0.837	2.13348e-08	0.000410674
Elk4	-0.368242	0.46	0.584	2.15794e-08	0.000415382
Fgd4	-0.628285	0.391	0.505	2.16945e-08	0.000417597
Fas	-0.904757	0.181	0.289	2.25036e-08	0.000433171
Usp12	-0.487142	0.407	0.528	2.25358e-08	0.000433792
Inpp4a	-0.736805	0.204	0.318	2.29857e-08	0.000442452
Col24a1	-0.690564	0.307	0.426	2.3048e-08	0.000443651
Pkia	-0.887088	0.158	0.267	2.31872e-08	0.00044633
Ltbp3	-0.342678	0.593	0.697	2.37361e-08	0.000456897
Angptl2	-0.519907	0.389	0.508	2.38298e-08	0.000458699
Rnh1	0.225813	0.963	0.949	2.43295e-08	0.000468319
Arid1b	-0.280931	0.867	0.927	2.44204e-08	0.000470069
Fam117b	-0.479224	0.425	0.543	2.45278e-08	0.000472136
Gcsh	0.293025	0.863	0.786	2.46007e-08	0.000473539
Clpx	-0.380733	0.483	0.603	2.46055e-08	0.000473632
Irak2	-0.557665	0.35	0.467	2.48974e-08	0.000479251
Dlg1	-0.209279	0.936	0.962	2.52949e-08	0.000486902
Mcm3	-0.541016	0.336	0.456	2.56383e-08	0.000493511
Hnrnpa3	0.195874	0.989	0.989	2.5648e-08	0.000493698
Nfe2l1	-0.257129	0.844	0.902	2.57526e-08	0.000495711
Tomm7	0.21116	0.959	0.954	2.59527e-08	0.000499564
Slf1	-0.543834	0.357	0.471	2.66846e-08	0.000513652
Pfdn6	0.26135	0.902	0.857	2.6696e-08	0.000513872
Col18a1	-0.618344	0.29	0.407	2.74029e-08	0.000527479
Msh2	-0.674363	0.266	0.377	2.74448e-08	0.000528285
Mthfr	-0.573776	0.32	0.436	2.76357e-08	0.000531959
Sos2	-0.416346	0.488	0.606	2.80744e-08	0.000540404
Trmt112	0.22042	0.941	0.927	2.85223e-08	0.000549026
Selenos	0.192912	0.982	0.98	2.89685e-08	0.000557614
Atp5g3	0.160698	0.995	0.995	2.90144e-08	0.000558498
C1galt1	-0.498049	0.465	0.582	2.96969e-08	0.000571636
Zbtb38	-0.38868	0.558	0.666	2.99415e-08	0.000576344
Ap1s2	-0.483305	0.394	0.514	3.02588e-08	0.000582452
Snx30	-0.438266	0.503	0.614	3.1085e-08	0.000598355
Mthfd1l	-0.459956	0.575	0.665	3.17643e-08	0.000611431
Kif3b	-0.542991	0.279	0.403	3.20042e-08	0.000616049
Trp53inp1	-0.847387	0.346	0.448	3.21883e-08	0.000619592
Dek	0.116229	0.936	0.874	3.24945e-08	0.000625487
Knl1	0.188702	0.391	0.258	3.30816e-08	0.000636788
Crybg3	-0.595887	0.265	0.382	3.33802e-08	0.000642535
Zfp706	0.223176	0.952	0.937	3.38507e-08	0.000651593
Bcl2	-0.449028	0.362	0.486	3.41947e-08	0.000658215
Pdia6	0.15673	1	0.999	3.44309e-08	0.00066276
Mir99ahg	0.188103	0.982	0.904	3.4771e-08	0.000669307
Npm1	0.102292	1	1	3.49761e-08	0.000673254
Adgrl1	-0.393768	0.526	0.637	3.53128e-08	0.000679736
Ccser1	-0.781341	0.268	0.375	3.55292e-08	0.000683902
Amotl1	-0.337156	0.648	0.766	3.60885e-08	0.000694667
Ppp1cc	0.224005	0.95	0.93	3.64358e-08	0.000701353
Kdelr1	0.175963	0.991	0.986	3.65271e-08	0.000703111
Atrx	-0.206009	0.973	0.989	3.65384e-08	0.000703328
Bmp2k	-0.401798	0.554	0.676	3.72735e-08	0.000717477
Khdrbs3	-0.658381	0.405	0.512	3.7418e-08	0.00072026
Hipk2	-0.397476	0.65	0.744	3.7425e-08	0.000720393
Mlf2	0.194224	0.979	0.96	3.82919e-08	0.000737081
Tmem87b	-0.441449	0.414	0.531	3.82975e-08	0.000737189
Dnm3os	0.225932	0.945	0.903	3.85232e-08	0.000741534
Arf5	0.134311	0.998	1	3.886e-08	0.000748017
Lgals3bp	-0.523254	0.364	0.477	3.88708e-08	0.000748225
Dcun1d5	0.186099	0.973	0.972	3.91649e-08	0.000753884
Vasn	-0.458802	0.528	0.627	3.99497e-08	0.000768991
Tbc1d1	-0.395111	0.474	0.608	4.01391e-08	0.000772637
Psmd1	0.201301	0.961	0.96	4.0356e-08	0.000776813
Syne1	-0.348596	0.726	0.804	4.14666e-08	0.000798191
Mrps33	0.212641	0.943	0.932	4.2262e-08	0.000813502
Shroom4	-0.505335	0.332	0.455	4.2681e-08	0.000821567
AI506816	0.228901	0.94	0.925	4.29046e-08	0.00082587
Pik3c3	-0.68896	0.199	0.311	4.33405e-08	0.000834261
Ric8a	-0.375847	0.453	0.579	4.35913e-08	0.000839088
Snrnp25	0.495816	0.56	0.46	4.37146e-08	0.000841461
Zfand3	-0.211901	0.977	0.987	4.37632e-08	0.000842398
Mplkip	0.480775	0.629	0.546	4.50784e-08	0.000867714
Arhgef10l	-0.485315	0.465	0.576	4.55009e-08	0.000875847
Sgms1	-0.25992	0.687	0.812	4.56196e-08	0.000878132
Zcrb1	0.202729	0.97	0.969	4.57487e-08	0.000880617
4932438A13Rik	-0.338237	0.661	0.748	4.64845e-08	0.00089478
Mob3a	-0.672985	0.249	0.359	4.66696e-08	0.000898344
Anxa1	-0.283359	0.998	0.997	4.69906e-08	0.000904522
Dlc1	-0.255159	0.995	0.989	4.72824e-08	0.000910139
Anapc16	0.200937	0.963	0.947	4.74077e-08	0.000912551
Tsn	0.186348	0.984	0.98	4.74144e-08	0.00091268
Gfpt2	-0.648345	0.307	0.422	4.7988e-08	0.000923721
Bub3	-0.400422	0.718	0.825	4.85758e-08	0.000935036
Prickle1	0.336895	0.92	0.856	4.88258e-08	0.000939848
Cdc26	0.229717	0.918	0.911	4.88673e-08	0.000940647
Atp5h	0.123549	1	1	4.88782e-08	0.000940857
Pcbp2	0.143422	1	0.999	4.96058e-08	0.000954863
Nr6a1	-0.485469	0.465	0.575	5.15127e-08	0.000991567
Hspb1	-0.595196	0.611	0.714	5.18829e-08	0.000998693
C1ra	-0.68522	0.176	0.287	5.23505e-08	0.00100769
Sh3d19	-0.343287	0.686	0.774	5.27243e-08	0.00101489
Eps8	-0.383751	0.586	0.695	5.29529e-08	0.00101929
Pgam1	0.165982	0.996	0.996	5.38336e-08	0.00103624
Oaf	0.243431	0.869	0.853	5.39582e-08	0.00103864
Kif22	0.436739	0.346	0.233	5.42106e-08	0.0010435
Ncs1	-0.43251	0.416	0.539	5.45257e-08	0.00104957
Araf	-0.377719	0.471	0.6	5.5148e-08	0.00106154
Alms1	-0.55802	0.275	0.393	5.56056e-08	0.00107035
Uri1	-0.267284	0.794	0.882	5.56664e-08	0.00107152
Nf1	-0.276285	0.883	0.926	5.58383e-08	0.00107483
Slco2a1	-0.61187	0.323	0.44	5.61368e-08	0.00108058
Fam92a	0.224248	0.931	0.91	5.63963e-08	0.00108557
Orai1	-0.637217	0.258	0.372	5.72122e-08	0.00110128
Fam135a	-0.360662	0.577	0.684	5.78787e-08	0.00111411
Fxyd1	-0.613139	0.266	0.382	5.85958e-08	0.00112791
Cklf	-0.513582	0.27	0.388	5.95885e-08	0.00114702
Fosl2	-0.347888	0.483	0.623	5.96937e-08	0.00114904
Cemip2	-0.400943	0.535	0.646	6.00042e-08	0.00115502
Ripk1	-0.375573	0.538	0.649	6.03211e-08	0.00116112
Tsen34	0.228039	0.929	0.9	6.04247e-08	0.00116312
Rap2a	-0.39975	0.574	0.709	6.0479e-08	0.00116416
Gng12	-0.206227	0.984	0.984	6.08679e-08	0.00117165
Mrtfa	-0.32275	0.831	0.895	6.12822e-08	0.00117962
Ccnyl1	-0.512048	0.373	0.493	6.22812e-08	0.00119885
Grem2	-0.618616	0.446	0.553	6.25801e-08	0.0012046
Hivep1	-0.492969	0.35	0.468	6.38457e-08	0.00122897
Vamp8	0.285074	0.895	0.831	6.40476e-08	0.00123285
Hacd3	-0.493856	0.341	0.461	6.53628e-08	0.00125817
Errfi1	-0.758697	0.531	0.62	6.65703e-08	0.00128141
Clcn4	-0.315583	0.579	0.689	6.67597e-08	0.00128506
Msh3	-0.589666	0.215	0.332	6.6988e-08	0.00128945
Mical1	-0.549852	0.361	0.471	6.76661e-08	0.00130251
Zdhhc9	-0.538314	0.325	0.442	6.84937e-08	0.00131844
Wdr7	-0.325905	0.535	0.663	6.86139e-08	0.00132075
Ndufs3	0.251082	0.909	0.886	7.21051e-08	0.00138795
Sbno2	-0.441326	0.467	0.57	7.22216e-08	0.00139019
Zfp57	-0.639763	0.242	0.356	7.25934e-08	0.00139735
Tasp1	-0.397293	0.426	0.555	7.28783e-08	0.00140283
Nfix	0.147353	1	0.998	7.2899e-08	0.00140323
Haus6	-0.764934	0.233	0.338	7.30209e-08	0.00140558
Utp20	-0.387372	0.52	0.633	7.3174e-08	0.00140853
Brwd1	-0.267602	0.799	0.881	7.37264e-08	0.00141916
Sh3rf1	-0.452233	0.412	0.538	7.37407e-08	0.00141944
Tle2	-0.603613	0.226	0.341	7.37439e-08	0.0014195
Kif5b	-0.169881	0.998	0.996	7.5361e-08	0.00145062
Bicd2	-0.445872	0.471	0.577	7.59456e-08	0.00146188
Arhgef28	-0.839459	0.167	0.27	7.77858e-08	0.0014973
Palld	-0.259921	0.989	0.992	7.9193e-08	0.00152439
Rfc3	-0.599531	0.265	0.38	7.97008e-08	0.00153416
Camsap2	-0.326829	0.513	0.641	8.04341e-08	0.00154828
Stoml2	0.286844	0.854	0.795	8.06985e-08	0.00155337
Dubr	-0.482615	0.337	0.458	8.13639e-08	0.00156617
Jade1	-0.43937	0.476	0.592	8.21909e-08	0.00158209
Clmp	0.219509	0.966	0.912	8.27737e-08	0.00159331
Ppp1r13b	-0.746951	0.176	0.283	8.28814e-08	0.00159538
Myc	-0.543226	0.311	0.432	8.4592e-08	0.00162831
Sox5	-1.01327	0.245	0.35	8.54737e-08	0.00164528
Dock1	-0.226578	0.982	0.985	8.57321e-08	0.00165026
Mvp	-0.389995	0.499	0.614	8.66278e-08	0.0016675
Pdcl	-0.651532	0.226	0.336	8.69384e-08	0.00167348
Commd1	0.214267	0.97	0.954	8.71431e-08	0.00167742
Anxa4	-0.351425	0.616	0.717	8.74559e-08	0.00168344
Arhgap1	-0.315062	0.654	0.763	8.80131e-08	0.00169416
Far1	-0.284889	0.755	0.836	8.89732e-08	0.00171264
Impdh2	0.298767	0.879	0.836	9.0247e-08	0.00173716
Arf4	0.115321	1	1	9.02525e-08	0.00173727
Mrpl21	0.274616	0.904	0.897	9.06355e-08	0.00174464
Dleu2	-0.408918	0.675	0.759	9.10649e-08	0.00175291
Cnpy2	0.171054	0.998	0.995	9.31779e-08	0.00179358
Elk1	-0.655396	0.201	0.31	9.40694e-08	0.00181074
Stard13	-0.412002	0.606	0.705	9.48548e-08	0.00182586
Zranb3	-0.889155	0.187	0.287	9.5961e-08	0.00184715
Blm	-0.888949	0.197	0.298	9.80865e-08	0.00188807
Mylip	-0.449462	0.512	0.61	9.83042e-08	0.00189226
Edf1	0.152464	1	1	9.9409e-08	0.00191352
Xpr1	-0.419465	0.462	0.579	1.00779e-07	0.00193989
Plekhg2	-0.411247	0.515	0.614	1.01741e-07	0.00195842
Armh3	-0.431305	0.46	0.57	1.01862e-07	0.00196074
Adcy9	-0.626931	0.21	0.32	1.02496e-07	0.00197295
Zhx3	-0.423011	0.295	0.424	1.026e-07	0.00197495
Rere	-0.203411	0.98	0.987	1.02755e-07	0.00197793
Epn2	-0.41175	0.414	0.541	1.02917e-07	0.00198106
Pnn	0.241029	0.922	0.908	1.03117e-07	0.0019849
Faf1	-0.246547	0.895	0.936	1.03642e-07	0.00199501
Btaf1	-0.260872	0.716	0.808	1.03824e-07	0.00199851
Dtnb	-0.542174	0.362	0.476	1.04962e-07	0.00202041
Agl	-0.316156	0.43	0.555	1.05539e-07	0.00203152
Gnb1	0.142384	1	0.999	1.06325e-07	0.00204665
Ckb	-0.686793	0.501	0.597	1.08e-07	0.0020789
Eif4g2	0.139896	1	1	1.08034e-07	0.00207954
Yipf5	0.206232	0.952	0.943	1.08883e-07	0.0020959
Ppp2ca	0.194173	0.989	0.981	1.11878e-07	0.00215355
Actb	0.109636	1	1	1.12383e-07	0.00216326
Ralgapb	-0.346233	0.522	0.639	1.12525e-07	0.002166
Chd4	0.185329	0.991	0.984	1.14626e-07	0.00220644
Smurf1	-0.319611	0.62	0.732	1.14768e-07	0.00220916
Mfsd14b	-0.408979	0.416	0.54	1.15738e-07	0.00222784
Phlpp1	-0.328013	0.591	0.7	1.17562e-07	0.00226295
Cnih4	0.204737	0.92	0.886	1.18568e-07	0.00228231
St3gal5	-0.540496	0.316	0.432	1.1871e-07	0.00228505
Cdo1	0.547167	0.449	0.349	1.19353e-07	0.00229742
Ajuba	-0.646329	0.233	0.342	1.20391e-07	0.00231741
Spopl	-0.364879	0.485	0.597	1.20606e-07	0.00232154
Tex2	-0.612646	0.188	0.296	1.21234e-07	0.00233362
Slc25a46	-0.411942	0.446	0.557	1.21377e-07	0.00233639
Rgs17	-0.803814	0.185	0.287	1.22197e-07	0.00235217
Hk2	-0.560362	0.428	0.536	1.22896e-07	0.00236563
Scn1b	-0.485632	0.352	0.467	1.26174e-07	0.00242872
Arhgap44	-0.799499	0.162	0.261	1.26614e-07	0.00243719
Atp2b1	-0.219758	0.956	0.971	1.27076e-07	0.00244609
Hspd1	0.155987	1	0.999	1.2851e-07	0.00247369
Meaf6	-0.384475	0.458	0.579	1.28548e-07	0.00247442
Mid2	-0.426535	0.414	0.535	1.29229e-07	0.00248753
Mtmr6	-0.451301	0.437	0.538	1.29673e-07	0.00249607
Rgs12	-0.54281	0.371	0.48	1.30978e-07	0.0025212
Cpne2	-0.566917	0.332	0.444	1.32972e-07	0.00255959
Micall2	-0.575847	0.281	0.391	1.3361e-07	0.00257186
Dtx3	-0.390086	0.462	0.58	1.34759e-07	0.00259398
Tmem131	-0.281162	0.659	0.775	1.34793e-07	0.00259463
Rai14	-0.288092	0.913	0.932	1.35016e-07	0.00259893
Mink1	-0.736688	0.16	0.262	1.35187e-07	0.00260221
Ahsa2	-0.340148	0.549	0.661	1.35974e-07	0.00261737
Hagh	-0.541013	0.291	0.402	1.38229e-07	0.00266076
Rasa3	-0.406062	0.591	0.689	1.39546e-07	0.00268611
Cep295	-0.525049	0.304	0.417	1.41337e-07	0.0027206
Mylk	-0.525322	0.849	0.865	1.41621e-07	0.00272606
Dipk2a	-0.638413	0.254	0.368	1.43772e-07	0.00276746
Nrf1	0.322031	0.769	0.691	1.44068e-07	0.00277316
Homer1	-0.646105	0.27	0.375	1.44744e-07	0.00278618
Pigs	-0.42355	0.385	0.503	1.44842e-07	0.00278807
Parp4	-0.480772	0.345	0.463	1.45018e-07	0.00279146
Clstn1	-0.346077	0.485	0.605	1.46817e-07	0.00282607
Ptges3	0.165243	1	0.995	1.47871e-07	0.00284637
Reep5	0.150718	1	0.999	1.48727e-07	0.00286284
Sec23b	-0.436266	0.41	0.519	1.4898e-07	0.00286772
Notch3	-0.834837	0.254	0.358	1.4911e-07	0.00287021
Smg6	-0.268567	0.794	0.882	1.49184e-07	0.00287164
Gpnmb	-0.803866	0.249	0.357	1.53674e-07	0.00295807
Arhgef7	-0.52473	0.352	0.47	1.54592e-07	0.00297573
Rsl1d1	0.187931	0.961	0.939	1.55115e-07	0.00298581
Gpx7	0.269979	0.845	0.846	1.55647e-07	0.00299606
Ppfia1	-0.265874	0.698	0.812	1.5594e-07	0.0030017
Abhd17c	-0.564104	0.291	0.4	1.57656e-07	0.00303472
Phyhd1	-0.441333	0.462	0.571	1.58648e-07	0.00305382
Cnst	-0.77722	0.204	0.307	1.58776e-07	0.00305627
Frmd4b	-0.742835	0.188	0.294	1.59283e-07	0.00306603
Tbc1d2b	-0.39546	0.501	0.617	1.59942e-07	0.00307872
Lrrc20	-0.711626	0.179	0.283	1.61567e-07	0.00311001
Dennd6a	-0.38388	0.426	0.543	1.62682e-07	0.00313147
Meis1	0.321999	0.867	0.807	1.62769e-07	0.00313314
Morc4	-0.505547	0.448	0.544	1.63067e-07	0.00313888
Airn	0.218486	0.988	0.961	1.65279e-07	0.00318146
Ctdspl	-0.286826	0.595	0.705	1.66026e-07	0.00319583
Slc20a2	-0.467089	0.405	0.519	1.67115e-07	0.00321679
Tmbim6	0.173793	0.995	0.994	1.67955e-07	0.00323297
Rabep1	-0.245378	0.853	0.906	1.71561e-07	0.00330238
Il17rd	-0.755558	0.174	0.276	1.71611e-07	0.00330333
Pgpep1	-0.426127	0.345	0.462	1.73011e-07	0.00333029
Stox2	-0.504398	0.549	0.639	1.74469e-07	0.00335835
Stam	-0.366947	0.542	0.65	1.75852e-07	0.00338497
Hook3	-0.244752	0.881	0.941	1.7942e-07	0.00345365
Ube2h	-0.269381	0.883	0.927	1.87827e-07	0.00361548
Dancr	0.542752	0.526	0.44	1.89029e-07	0.00363862
Ece1	-0.349918	0.483	0.609	1.89049e-07	0.003639
Desi2	-0.213665	0.906	0.943	1.92377e-07	0.00370307
Ttpal	-0.693308	0.185	0.288	1.9256e-07	0.00370658
Prkra	-0.3194	0.54	0.656	1.9335e-07	0.0037218
Spata5	-0.377688	0.757	0.82	1.95069e-07	0.00375487
Snx10	-0.337388	0.575	0.686	1.99971e-07	0.00384925
Nek1	-0.449549	0.442	0.544	2.0038e-07	0.00385712
Lgr4	0.341615	0.778	0.708	2.04039e-07	0.00392755
Tyms	0.206222	0.67	0.534	2.04136e-07	0.00392942
Rgs3	-0.606521	0.254	0.359	2.05481e-07	0.00395531
Hnrnpab	0.159059	0.993	0.994	2.1062e-07	0.00405422
Bambi	-0.53883	0.306	0.416	2.1192e-07	0.00407925
Ube2l3	0.159278	0.996	0.994	2.12216e-07	0.00408495
Atg4a	-0.59756	0.277	0.392	2.17245e-07	0.00418174
1110046J04Rik	-0.604282	0.25	0.358	2.18619e-07	0.0042082
Eif3f	0.135742	1	0.999	2.187e-07	0.00420975
Mrpl20	0.148639	0.991	0.99	2.22131e-07	0.00427579
Snx13	-0.377458	0.538	0.648	2.23598e-07	0.00430403
Phip	-0.339908	0.783	0.855	2.25065e-07	0.00433227
Hace1	-0.458491	0.357	0.466	2.25198e-07	0.00433483
Ids	-0.751318	0.171	0.271	2.2909e-07	0.00440975
Maged1	0.14894	1	0.998	2.31781e-07	0.00446155
Syngr2	-0.364607	0.417	0.547	2.33073e-07	0.00448642
Epc2	-0.357486	0.591	0.693	2.337e-07	0.00449848
Cct3	0.159507	0.989	0.988	2.40225e-07	0.00462409
Limd2	0.271517	0.847	0.824	2.45415e-07	0.00472399
Ndufa12	0.208467	0.957	0.952	2.47183e-07	0.00475803
Cpt1a	-0.541066	0.254	0.365	2.52333e-07	0.00485715
Mrpl2	0.292505	0.794	0.752	2.52889e-07	0.00486786
Ppp6r3	-0.285592	0.668	0.756	2.56802e-07	0.00494318
Ndufa4	0.11067	1	1	2.68497e-07	0.00516831
Olfml3	0.241941	0.929	0.881	2.72243e-07	0.0052404
Hnrnph2	0.29097	0.796	0.75	2.72783e-07	0.00525079
Mindy2	-0.445986	0.387	0.492	2.7621e-07	0.00531676
Pxdc1	-0.639877	0.282	0.385	2.77593e-07	0.00534339
Gria3	-0.508978	0.639	0.722	2.77855e-07	0.00534843
Nono	0.177335	0.975	0.974	2.79074e-07	0.00537189
Prps2	-0.740279	0.163	0.263	2.80879e-07	0.00540664
Lclat1	-0.384363	0.465	0.575	2.84637e-07	0.00547898
Rnf217	-0.358373	0.528	0.636	2.86164e-07	0.00550837
Sumf1	-0.400366	0.345	0.466	2.86559e-07	0.00551597
Phldb1	-0.43992	0.391	0.497	2.87928e-07	0.00554233
Ttc7b	-0.37708	0.437	0.554	2.89157e-07	0.00556598
Tbcb	0.184747	0.977	0.975	2.89981e-07	0.00558184
Scamp1	-0.461644	0.357	0.469	2.95306e-07	0.00568434
Ptpn21	-0.515927	0.27	0.381	2.95726e-07	0.00569243
Prxl2a	-0.488519	0.281	0.393	2.9812e-07	0.00573852
Rab23	-0.395428	0.314	0.434	2.9984e-07	0.00577162
Igfbp3	-0.48578	0.764	0.805	3.00097e-07	0.00577658
Ube2v1	0.220029	0.906	0.887	3.0269e-07	0.00582647
Ptpn12	-0.235273	0.789	0.857	3.05766e-07	0.00588569
Hspg2	-0.200864	0.963	0.979	3.07588e-07	0.00592077
Tnfaip2	-0.443831	0.542	0.63	3.11225e-07	0.00599077
Ccdc124	0.287343	0.813	0.774	3.11752e-07	0.00600092
Bscl2	-0.435326	0.306	0.428	3.1311e-07	0.00602706
Fh1	0.346695	0.75	0.687	3.17183e-07	0.00610546
Cblb	-0.36929	0.78	0.851	3.1749e-07	0.00611136
Sccpdh	-0.452261	0.346	0.456	3.18672e-07	0.00613411
Fzd4	-0.498674	0.382	0.492	3.20179e-07	0.00616312
Tmsb10	0.109804	1	1	3.20477e-07	0.00616885
Ankib1	-0.27836	0.684	0.797	3.24469e-07	0.0062457
Kpnb1	0.201366	0.943	0.936	3.28458e-07	0.00632248
Ugcg	-0.485801	0.716	0.764	3.28507e-07	0.00632343
Wdr13	-0.639877	0.167	0.269	3.28641e-07	0.00632601
Psmd13	0.202087	0.929	0.923	3.35903e-07	0.00646579
B4galt1	-0.27159	0.801	0.885	3.37397e-07	0.00649455
Ddx58	-0.467805	0.357	0.47	3.39721e-07	0.00653928
Arhgdia	0.16338	1	0.994	3.41978e-07	0.00658274
Ndufs5	0.130465	0.998	0.997	3.43521e-07	0.00661243
Marf1	-0.37908	0.485	0.599	3.44873e-07	0.00663847
Polr2e	0.247367	0.853	0.86	3.45223e-07	0.0066452
Spata6	-0.335533	0.497	0.608	3.4623e-07	0.00666459
Zeb2	-0.254734	0.996	0.996	3.48451e-07	0.00670733
Avpr1a	-0.631413	0.238	0.344	3.51403e-07	0.00676416
Map2k7	-0.57301	0.242	0.349	3.51936e-07	0.00677441
Rsrp1	-0.21755	0.95	0.956	3.54495e-07	0.00682367
Mtmr1	-0.663168	0.169	0.27	3.58273e-07	0.00689639
Col15a1	-0.746333	0.421	0.51	3.5863e-07	0.00690326
Plec	-0.200979	0.963	0.974	3.59975e-07	0.00692915
Cdc14b	-0.427333	0.38	0.495	3.60058e-07	0.00693075
Herc1	-0.26001	0.7	0.809	3.60709e-07	0.00694328
Traf5	-0.442731	0.389	0.495	3.62777e-07	0.00698309
Fzd7	-0.687527	0.162	0.262	3.67224e-07	0.0070687
Prxl2b	-0.399679	0.421	0.539	3.67397e-07	0.00707203
Pld1	-0.674448	0.178	0.278	3.69505e-07	0.0071126
Tbc1d5	-0.271572	0.86	0.906	3.70714e-07	0.00713586
Gab1	-0.468339	0.515	0.609	3.70935e-07	0.00714012
Bcas2	0.201762	0.954	0.959	3.71349e-07	0.0071481
Cltb	-0.412621	0.517	0.611	3.7289e-07	0.00717776
Atxn7l3b	-0.153245	0.989	0.995	3.7369e-07	0.00719315
Mapre2	-0.346171	0.528	0.647	3.75429e-07	0.00722663
Cog5	-0.329368	0.664	0.753	3.76422e-07	0.00724576
Noct	-0.603311	0.245	0.354	3.80526e-07	0.00732475
Polk	-0.42597	0.394	0.511	3.81417e-07	0.0073419
Ndufs2	0.185856	0.97	0.967	3.82242e-07	0.00735778
Kras	-0.220448	0.927	0.946	3.85246e-07	0.00741561
Arhgef11	-0.291861	0.481	0.606	3.86543e-07	0.00744057
Cchcr1	-0.618807	0.195	0.301	3.89104e-07	0.00748985
Pptc7	-0.555638	0.259	0.367	3.94975e-07	0.00760286
Gfod1	-0.920062	0.176	0.27	3.95471e-07	0.00761243
2025-03-03	-0.383574	0.725	0.799	4.14218e-07	0.00797329
Prkar2b	-0.529912	0.497	0.584	4.23307e-07	0.00814823
Ttc39b	-0.429272	0.442	0.549	4.23944e-07	0.00816049
Nr2c2	-0.316997	0.613	0.715	4.24137e-07	0.00816422
Slc6a9	-0.69813	0.197	0.297	4.27349e-07	0.00822604
Eif4ebp3	-0.713014	0.167	0.265	4.28534e-07	0.00824885
Prickle2	-0.437882	0.774	0.808	4.38159e-07	0.00843411
Cby1	0.456741	0.552	0.467	4.46132e-07	0.0085876
Tln2	-0.294501	0.904	0.939	4.47758e-07	0.0086189
Clic4	-0.206958	0.966	0.978	4.56414e-07	0.0087855
Ppa1	0.244011	0.918	0.892	4.56578e-07	0.00878867
Chd2	-0.249157	0.883	0.915	4.6287e-07	0.00890979
Ipmk	-0.614514	0.22	0.326	4.71369e-07	0.00907338
Appl2	-0.657979	0.247	0.347	4.71727e-07	0.00908027
Kdm3a	-0.359651	0.444	0.568	4.76408e-07	0.00917038
Map1b	-0.256007	0.959	0.965	4.80558e-07	0.00925027
Heatr5b	-0.46806	0.343	0.451	4.81169e-07	0.00926202
Adcy3	-0.408878	0.343	0.458	4.82508e-07	0.00928779
Sun1	-0.501333	0.348	0.455	4.9243e-07	0.00947879
E2f3	-0.349458	0.586	0.678	4.9351e-07	0.00949957
Med10	0.279767	0.824	0.788	4.9591e-07	0.00954578
Fkbp10	0.183312	0.98	0.968	5.03416e-07	0.00969025
Psap	-0.165641	0.984	0.996	5.17425e-07	0.00995991
Dsel	-0.432435	0.426	0.536	5.19741e-07	0.0100045
Rnase4	-0.291443	0.734	0.817	5.22692e-07	0.0100613
Pfdn1	0.199766	0.956	0.958	5.35284e-07	0.0103037
Dnajc19	0.187293	0.906	0.899	5.49159e-07	0.0105708
Ube2e3	0.247161	0.886	0.847	5.54462e-07	0.0106728
Smad1	-0.323373	0.641	0.731	5.5518e-07	0.0106867
Qsox1	-0.339345	0.52	0.623	5.61219e-07	0.0108029
Smap2	-0.318055	0.575	0.677	5.72591e-07	0.0110218
Ehmt1	-0.220835	0.895	0.936	5.88908e-07	0.0113359
Pkm	0.115584	1	1	5.90184e-07	0.0113605
Cct6a	0.154251	0.993	0.994	5.98976e-07	0.0115297
Atp13a3	-0.305008	0.691	0.768	6.03163e-07	0.0116103
Qpct	-0.406351	0.389	0.503	6.04391e-07	0.0116339
Nol7	0.230915	0.904	0.878	6.04684e-07	0.0116396
Mrpl30	0.167775	0.982	0.983	6.05406e-07	0.0116535
Nans	0.271418	0.792	0.753	6.09165e-07	0.0117258
Scrn1	-0.602813	0.174	0.275	6.27114e-07	0.0120713
Sik2	-0.390883	0.442	0.555	6.28678e-07	0.0121014
Usp6nl	-0.364363	0.369	0.482	6.36959e-07	0.0122608
Pank1	-0.563795	0.226	0.332	6.42042e-07	0.0123587
Cdk6	-0.765299	0.21	0.306	6.4216e-07	0.0123609
Tpk1	-0.511295	0.3	0.41	6.4478e-07	0.0124114
Dis3l2	-0.366743	0.593	0.683	6.53475e-07	0.0125787
Pld3	-0.380466	0.456	0.56	6.54609e-07	0.0126006
Ostm1	-0.517275	0.258	0.364	6.59909e-07	0.0127026
Phlpp2	-0.405723	0.346	0.455	6.64024e-07	0.0127818
Srgap1	-0.375411	0.776	0.834	6.66156e-07	0.0128228
Bag2	-0.387649	0.485	0.59	6.66608e-07	0.0128315
Bcl2l11	0.532346	0.517	0.421	6.96329e-07	0.0134036
Wdr41	-0.468801	0.295	0.404	7.02049e-07	0.0135137
Tle4	-0.524919	0.222	0.33	7.02728e-07	0.0135268
Hsf2	-0.522409	0.242	0.346	7.04835e-07	0.0135674
Zfp367	-0.795373	0.178	0.272	7.08558e-07	0.013639
Fmr1	-0.485961	0.892	0.932	7.09411e-07	0.0136554
Tanc2	-0.274842	0.721	0.811	7.16661e-07	0.013795
Gsk3b	-0.166071	0.996	0.995	7.17989e-07	0.0138206
Diaph3	-0.402773	0.627	0.441	7.18651e-07	0.0138333
Sec22b	0.229934	0.906	0.889	7.21655e-07	0.0138911
Mir22hg	-0.431184	0.362	0.471	7.24778e-07	0.0139512
Gpr137b	-0.566161	0.222	0.325	7.29438e-07	0.0140409
Samd4b	-0.298895	0.56	0.672	7.35245e-07	0.0141527
Epha4	-0.583858	0.428	0.516	7.39957e-07	0.0142434
Ncl	0.141142	1	1	7.50132e-07	0.0144393
Gng5	0.104391	1	1	7.53246e-07	0.0144992
Dap	0.185057	0.988	0.977	7.59825e-07	0.0146259
Stk4	-0.432422	0.362	0.472	7.64302e-07	0.014712
Dzip1l	-0.480998	0.343	0.454	7.68404e-07	0.014791
Sfr1	0.134571	1	0.999	7.73891e-07	0.0148966
Nudt8	-0.467019	0.339	0.445	7.76362e-07	0.0149442
Azin2	-0.534536	0.343	0.447	7.79485e-07	0.0150043
Ass1	-0.803232	0.266	0.361	7.93323e-07	0.0152707
Ier3ip1	0.162488	0.984	0.971	7.99393e-07	0.0153875
Fam43a	-0.835798	0.169	0.26	8.02953e-07	0.015456
Rpn2	0.166955	0.996	0.995	8.04155e-07	0.0154792
Timm13	0.140104	0.996	0.997	8.09738e-07	0.0155866
Zfp800	-0.407875	0.359	0.473	8.2212e-07	0.015825
Fnbp1	-0.325245	0.689	0.777	8.2273e-07	0.0158367
Commd3	0.184202	0.966	0.955	8.22772e-07	0.0158375
Ranbp9	-0.31459	0.659	0.755	8.38338e-07	0.0161372
Spryd7	-0.528455	0.291	0.392	8.6956e-07	0.0167382
Smn1	0.367348	0.7	0.63	8.76079e-07	0.0168636
Txndc16	-0.592392	0.233	0.336	8.77852e-07	0.0168978
Sptssa	0.273307	0.831	0.77	8.81334e-07	0.0169648
P2rx4	-0.402671	0.425	0.529	8.86899e-07	0.0170719
Ankrd28	-0.375964	0.513	0.608	8.89406e-07	0.0171202
Lmbrd1	-0.373863	0.469	0.573	8.95121e-07	0.0172302
Agps	-0.263613	0.748	0.831	8.95545e-07	0.0172384
Ifngr2	-0.319208	0.629	0.727	8.96375e-07	0.0172543
Fam222b	-0.321143	0.512	0.611	9.00689e-07	0.0173374
Thyn1	0.312973	0.78	0.734	9.02182e-07	0.0173661
Thsd7a	-0.694331	0.428	0.523	9.04807e-07	0.0174166
Nsmce4a	0.298822	0.769	0.72	9.17649e-07	0.0176638
Sdc2	-0.333181	0.803	0.853	9.18959e-07	0.017689
Nlk	-0.358864	0.622	0.704	9.29247e-07	0.0178871
Braf	-0.288631	0.737	0.797	9.38752e-07	0.01807
Foxo1	-0.750654	0.16	0.253	9.49741e-07	0.0182816
Slc44a2	-0.328589	0.513	0.623	9.52292e-07	0.0183307
Rell1	-0.501093	0.302	0.404	9.53929e-07	0.0183622
Nectin1	-0.594745	0.206	0.307	9.59919e-07	0.0184775
Park7	0.151894	0.996	0.997	9.63135e-07	0.0185394
Ltn1	-0.318034	0.515	0.627	9.76167e-07	0.0187902
Srgap3	-0.677947	0.263	0.363	9.82752e-07	0.018917
Ddah1	-0.323611	0.908	0.912	9.91266e-07	0.0190809
Eif3d	0.200194	0.963	0.939	9.97643e-07	0.0192036
Cul9	-0.659354	0.187	0.282	1.01095e-06	0.0194597
Stat2	-0.542269	0.254	0.356	1.01354e-06	0.0195096
Zfp948	-0.441512	0.396	0.498	1.01365e-06	0.0195118
Ssbp1	0.256077	0.872	0.85	1.01576e-06	0.0195524
Bcl2l1	-0.408772	0.384	0.495	1.01873e-06	0.0196096
Psmc1	0.242668	0.881	0.861	1.02623e-06	0.0197539
Ssr3	0.139923	0.991	0.998	1.03347e-06	0.0198932
Flnc	-0.319607	0.625	0.713	1.04034e-06	0.0200256
Ppm1b	-0.280725	0.497	0.627	1.06498e-06	0.0204998
Rfx3	-0.398696	0.412	0.528	1.06962e-06	0.0205891
Samd1	-0.375576	0.382	0.487	1.07649e-06	0.0207213
Klhdc2	0.231599	0.918	0.905	1.08606e-06	0.0209056
Chchd2	0.100288	1	1	1.08839e-06	0.0209503
Idh3g	0.313053	0.719	0.671	1.09072e-06	0.0209953
Pink1	-0.513477	0.261	0.366	1.09575e-06	0.0210921
Lgals3	-0.531849	0.474	0.576	1.0968e-06	0.0211123
Aebp2	-0.30101	0.591	0.696	1.10493e-06	0.0212687
Bysl	-0.446248	0.352	0.454	1.12722e-06	0.0216979
Vav2	-0.573554	0.247	0.348	1.13231e-06	0.0217958
Igsf8	-0.380733	0.467	0.569	1.14574e-06	0.0220544
Arhgef1	-0.331253	0.48	0.576	1.15443e-06	0.0222216
Rtl8b	-0.468205	0.242	0.344	1.174e-06	0.0225983
Asxl1	-0.269462	0.778	0.835	1.17694e-06	0.0226549
Arl4a	-0.632216	0.224	0.322	1.19048e-06	0.0229156
Mtf2	-0.376976	0.48	0.58	1.1941e-06	0.0229852
Afap1	-0.200986	0.925	0.955	1.20031e-06	0.0231048
Polh	-0.784992	0.163	0.255	1.20241e-06	0.0231453
Fam13c	-0.490695	0.297	0.403	1.21156e-06	0.0233213
Lactb2	-0.304338	0.504	0.614	1.2289e-06	0.0236552
Arl13b	-0.306382	0.513	0.617	1.23463e-06	0.0237655
Mfsd5	-0.415273	0.407	0.507	1.23707e-06	0.0238123
Pag1	-0.634377	0.21	0.305	1.2472e-06	0.0240073
Map4k4	-0.188073	0.964	0.985	1.24729e-06	0.0240092
Stim2	-0.306816	0.497	0.609	1.24766e-06	0.0240162
Polr2j	0.182387	0.938	0.933	1.2653e-06	0.0243558
Zfp704	-0.291135	0.591	0.703	1.29428e-06	0.0249137
Ndufs4	0.14965	0.993	0.989	1.2981e-06	0.0249871
Trak1	-0.369212	0.54	0.625	1.3101e-06	0.0252182
Ubl4a	0.236619	0.904	0.889	1.31554e-06	0.0253228
Vps13d	-0.293573	0.606	0.708	1.32073e-06	0.0254227
Tcp1	0.153587	0.996	0.996	1.33161e-06	0.0256322
Man1a2	-0.223589	0.813	0.884	1.36232e-06	0.0262233
Serpinf1	0.137932	1	0.997	1.37714e-06	0.0265086
Psmb7	0.173146	0.927	0.932	1.38313e-06	0.0266239
Tmtc4	-0.577485	0.224	0.321	1.39006e-06	0.0267573
Ddhd1	-0.613824	0.272	0.37	1.39346e-06	0.0268228
Fbxo25	-0.574705	0.227	0.327	1.41566e-06	0.0272501
Synrg	-0.478388	0.3	0.403	1.42599e-06	0.0274489
Golga3	-0.275857	0.643	0.743	1.43101e-06	0.0275455
Lactb	-0.453464	0.306	0.411	1.43444e-06	0.0276115
Tcf12	-0.154659	0.993	0.995	1.43465e-06	0.0276155
Pign	-0.300598	0.593	0.706	1.43756e-06	0.0276716
Mpp1	0.385372	0.648	0.575	1.43776e-06	0.0276755
Zfp512b	-0.569876	0.222	0.323	1.43824e-06	0.0276846
Swi5	0.132137	1	0.998	1.44195e-06	0.027756
Vdac3	0.132226	0.996	0.998	1.45734e-06	0.0280524
Trpv2	-0.706715	0.226	0.321	1.45794e-06	0.0280639
Ube2j1	0.290245	0.821	0.771	1.4595e-06	0.0280938
Stard9	-0.463122	0.33	0.437	1.4889e-06	0.0286598
Pibf1	-0.320081	0.567	0.65	1.49652e-06	0.0288065
Polr2f	0.173324	0.97	0.968	1.49672e-06	0.0288103
C2cd5	-0.503346	0.245	0.349	1.53332e-06	0.0295148
Cldnd1	-0.276279	0.691	0.774	1.5502e-06	0.0298398
Rgs19	-0.357991	0.449	0.554	1.55811e-06	0.0299922
Rptor	-0.244107	0.67	0.765	1.56753e-06	0.0301735
Srsf7	0.171205	0.984	0.971	1.57416e-06	0.030301
Plcl2	-0.484524	0.309	0.414	1.57989e-06	0.0304114
Trim44	-0.245323	0.737	0.817	1.59588e-06	0.0307192
Llph	0.22994	0.911	0.872	1.63519e-06	0.0314757
Pih1d1	0.328812	0.721	0.67	1.64835e-06	0.031729
Rabgap1	-0.252903	0.835	0.907	1.66416e-06	0.0320335
Ubxn1	0.162036	0.988	0.987	1.67457e-06	0.0322337
Brca2	-0.77621	0.172	0.263	1.68232e-06	0.032383
Lrch1	-0.372885	0.485	0.594	1.69429e-06	0.0326134
Man2a2	-0.422679	0.369	0.472	1.69824e-06	0.0326894
Gm20275	-0.630451	0.181	0.275	1.7095e-06	0.0329061
Wtip	-0.316957	0.549	0.662	1.72166e-06	0.0331402
Cox7b	0.156975	0.989	0.992	1.74088e-06	0.0335103
Exoc2	-0.350131	0.522	0.622	1.74594e-06	0.0336076
Pcna	-0.469176	0.599	0.685	1.74805e-06	0.0336481
Skp2	-0.521269	0.291	0.39	1.75331e-06	0.0337494
Cops2	0.209646	0.909	0.897	1.7537e-06	0.0337569
Rhbdd1	-0.388529	0.428	0.532	1.75734e-06	0.0338271
Slc29a1	-0.477496	0.41	0.513	1.78023e-06	0.0342676
Gas6	-0.401142	0.787	0.822	1.78029e-06	0.0342687
Kdm4c	-0.257677	0.606	0.714	1.78397e-06	0.0343396
Cmtm4	-0.333988	0.48	0.592	1.81107e-06	0.0348612
Il4ra	-0.500965	0.327	0.433	1.82838e-06	0.0351945
Trnp1	-0.528369	0.325	0.421	1.82852e-06	0.0351971
Smc6	-0.190426	0.952	0.971	1.82874e-06	0.0352015
Gm15283	-0.484963	0.321	0.42	1.83488e-06	0.0353196
Bdp1	-0.318856	0.602	0.707	1.83554e-06	0.0353323
Topbp1	-0.569428	0.51	0.574	1.8438e-06	0.0354913
Arfip1	-0.319291	0.472	0.583	1.8503e-06	0.0356164
Tuba1c	-0.382903	0.433	0.54	1.85166e-06	0.0356426
Ctdspl2	-0.345359	0.547	0.645	1.86469e-06	0.0358934
Prdm16	-0.697083	0.165	0.256	1.86535e-06	0.0359062
Rngtt	-0.302909	0.62	0.712	1.87391e-06	0.0360708
Prkar2a	-0.35599	0.545	0.643	1.87487e-06	0.0360893
Spats2l	-0.431515	0.444	0.544	1.90764e-06	0.0367202
Rcan3	-0.592766	0.211	0.308	1.91372e-06	0.0368372
Foxs1	-0.757673	0.19	0.284	1.91648e-06	0.0368904
Chaf1b	-0.651884	0.165	0.257	1.94254e-06	0.037392
Spire1	-0.435269	0.339	0.447	1.94484e-06	0.0374362
Mthfsd	-0.549589	0.218	0.317	1.95257e-06	0.0375851
2510009E07Rik	-0.43798	0.355	0.458	1.95341e-06	0.0376013
Snx16	-0.488404	0.275	0.38	1.96095e-06	0.0377464
Zbtb4	-0.490355	0.297	0.398	1.99061e-06	0.0383172
Camta1	-0.312643	0.49	0.607	1.99382e-06	0.0383791
Ube2w	-0.216183	0.877	0.928	2.00303e-06	0.0385564
Tbl1x	-0.174176	0.982	0.986	2.00333e-06	0.0385621
Acer3	-0.317219	0.458	0.563	2.00456e-06	0.0385857
Sash1	-0.306861	0.734	0.808	2.01092e-06	0.0387081
Fubp1	0.196516	0.956	0.953	2.01854e-06	0.0388549
Stx1a	-0.765957	0.171	0.259	2.03558e-06	0.0391829
Pknox2	-0.353521	0.725	0.79	2.05915e-06	0.0396366
Eif4e3	-0.600423	0.242	0.337	2.07238e-06	0.0398913
Ypel5	-0.342632	0.579	0.664	2.0966e-06	0.0403575
Eif3a	0.122861	1	1	2.13409e-06	0.0410791
Piezo2	-0.356847	0.666	0.751	2.13594e-06	0.0411147
Metap1d	-0.315198	0.499	0.602	2.14659e-06	0.0413198
Dcun1d3	-0.428946	0.366	0.465	2.16224e-06	0.0416209
Yap1	-0.305675	0.71	0.788	2.19308e-06	0.0422146
Fam118a	-0.622708	0.222	0.316	2.20589e-06	0.0424611
Xylt1	-0.303168	0.412	0.525	2.23181e-06	0.0429602
Cpped1	-0.493968	0.3	0.4	2.23616e-06	0.0430439
Smarce1	0.190401	0.945	0.915	2.23653e-06	0.0430509
Hmgxb4	-0.38009	0.405	0.507	2.28291e-06	0.0439437
Inppl1	-0.335935	0.444	0.549	2.28797e-06	0.0440412
St5	-0.279135	0.819	0.889	2.30918e-06	0.0444494
Agpat5	-0.367091	0.517	0.611	2.30957e-06	0.0444569
Ddah2	0.2038	0.943	0.92	2.32251e-06	0.0447059
Slc41a2	-0.452148	0.369	0.475	2.34945e-06	0.0452245
Akap1	-0.428039	0.302	0.407	2.35334e-06	0.0452993
Itpripl2	-0.280597	0.641	0.732	2.38105e-06	0.0458329
Tbcd	-0.27974	0.609	0.695	2.39214e-06	0.0460463
Enox2	-0.405952	0.348	0.458	2.44985e-06	0.0471571
Mrps18c	0.260291	0.81	0.755	2.45923e-06	0.0473377
Vangl1	-0.488507	0.242	0.346	2.46228e-06	0.0473964
Lipa	-0.300927	0.588	0.69	2.47942e-06	0.0477263
Cd302	-0.273186	0.723	0.803	2.50372e-06	0.048194
Rnf139	-0.381953	0.325	0.432	2.53148e-06	0.0487284
Arf3	-0.276169	0.584	0.689	2.53224e-06	0.0487431
Ephb2	-0.293477	0.758	0.824	2.54909e-06	0.0490674

## Sheet: wAPC 4
	avg_log2FC	pct.1	pct.2	p_val	p_val_adj
Heyl	4.87718	0.638	0.035	7.20483e-201	1.38686e-196
4833422C13Rik	3.88435	0.606	0.073	6.55633e-103	1.26203e-98
Hey1	4.56344	0.331	0.018	7.77822e-102	1.49723e-97
Bhlhe41	3.37122	0.63	0.129	3.245e-66	6.24629e-62
Col6a3	1.27679	1	0.984	5.39047e-54	1.03761e-49
Tgfb1	2.40611	0.882	0.469	3.0517e-42	5.87422e-38
Ednra	2.3865	0.795	0.323	4.45263e-41	8.57087e-37
Vav3	3.66113	0.402	0.078	1.78605e-40	3.43796e-36
Nfib	-1.28185	0.976	0.998	2.23777e-39	4.30749e-35
Pdgfrb	1.23388	0.992	0.927	4.74749e-39	9.13844e-35
Ccn4	1.03101	1	0.941	2.77121e-38	5.3343e-34
Col5a3	1.67374	0.953	0.626	1.30308e-36	2.50831e-32
Col6a2	1.0652	1	0.951	2.28042e-36	4.38958e-32
Nav1	1.57106	0.953	0.819	4.08307e-36	7.85951e-32
Mast4	1.50015	0.992	0.963	1.20091e-34	2.31164e-30
Col6a1	0.874746	1	0.986	1.65495e-34	3.18561e-30
Spp1	3.14409	0.614	0.201	3.96922e-34	7.64035e-30
Jag1	2.00436	0.843	0.452	1.61063e-33	3.10029e-29
Foxs1	2.06955	0.685	0.259	4.84546e-33	9.32703e-29
Ptx3	-3.13545	0.213	0.749	8.96195e-33	1.72509e-28
Cmklr1	2.92039	0.299	0.051	2.05533e-32	3.9563e-28
Piezo2	1.51921	0.961	0.734	2.76645e-32	5.32514e-28
Runx1	1.41848	0.969	0.891	1.21612e-31	2.34091e-27
Iqgap2	2.66611	0.528	0.162	3.32209e-31	6.39469e-27
Tgfb3	1.44183	0.913	0.526	3.56986e-31	6.87163e-27
Ets1	1.68851	0.89	0.546	6.25939e-30	1.20487e-25
Fam110b	1.62632	0.882	0.607	7.45048e-30	1.43414e-25
Ncor2	1.13234	0.976	0.848	1.42557e-29	2.74408e-25
Aldh1a3	3.14545	0.496	0.154	2.78774e-29	5.36613e-25
Arhgap20	-2.94395	0.181	0.697	7.07805e-29	1.36245e-24
Pmp22	-1.51997	0.606	0.911	2.53452e-28	4.87869e-24
Unc5b	1.24517	0.945	0.806	3.29781e-28	6.34795e-24
Col15a1	1.99587	0.843	0.488	3.36369e-28	6.47476e-24
Lox	-0.937688	1	1	5.30819e-28	1.02177e-23
Cebpd	-2.20949	0.512	0.826	2.92566e-27	5.6316e-23
Oaf	1.33239	0.984	0.851	7.36514e-27	1.41772e-22
Arhgef40	1.1058	0.961	0.803	1.02416e-26	1.9714e-22
Nhsl2	1.93694	0.803	0.457	2.28331e-26	4.39514e-22
Phldb2	-0.997985	0.953	0.997	3.28489e-26	6.32308e-22
Fbn2	-1.1673	0.984	0.991	3.97516e-26	7.65179e-22
Gng11	1.94496	0.882	0.684	1.36264e-25	2.62295e-21
Smad3	1.35326	0.906	0.581	2.91476e-25	5.61062e-21
Fap	1.32694	0.858	0.476	3.0008e-25	5.77624e-21
Vegfd	-2.38752	0.354	0.749	1.12304e-24	2.16174e-20
Kif26b	1.04198	1	0.931	2.32312e-24	4.47177e-20
Notch1	1.72813	0.724	0.363	9.22372e-24	1.77547e-19
Prkg2	1.95336	0.567	0.215	1.5057e-23	2.89832e-19
Pmaip1	2.34227	0.252	0.049	5.67053e-23	1.09152e-18
Mgp	2.34492	0.787	0.452	7.48329e-23	1.44046e-18
Id2	-1.84524	0.394	0.77	7.61826e-23	1.46644e-18
Marcks	-0.707391	1	1	1.5068e-22	2.90043e-18
Pdlim5	-1.18682	0.898	0.987	6.81431e-22	1.31169e-17
Adamts5	-2.49171	0.299	0.695	7.56188e-22	1.45559e-17
Adgre5	1.72538	0.654	0.335	1.14229e-21	2.19879e-17
Chst11	1.45603	0.866	0.612	1.22789e-21	2.36356e-17
Mrc2	0.850705	0.961	0.854	1.50338e-21	2.89386e-17
Pmepa1	0.751089	1	0.998	2.30799e-21	4.44264e-17
Morrbid	1.1563	0.953	0.785	1.13079e-20	2.17666e-16
Rai14	0.897431	0.992	0.927	1.13098e-20	2.17702e-16
Cx3cl1	2.27694	0.307	0.078	1.31126e-20	2.52405e-16
Bnc2	1.10244	1	0.935	2.48533e-20	4.784e-16
Ccn3	-1.74378	0.583	0.842	2.72453e-20	5.24446e-16
Col4a1	0.952312	0.976	0.902	3.82922e-20	7.37086e-16
Mical2	1.41232	0.795	0.546	1.09923e-19	2.1159e-15
Lrrc32	1.05425	0.843	0.522	2.40416e-19	4.62777e-15
Adm	-4.44344	0.063	0.469	4.36349e-19	8.39929e-15
Plxdc2	-1.39701	0.811	0.942	6.12068e-19	1.17817e-14
Enpp1	2.70421	0.268	0.066	6.50325e-19	1.25181e-14
Tle5	-0.764568	0.937	0.99	9.7102e-19	1.86912e-14
Arl4c	1.64928	0.543	0.228	1.11329e-18	2.14297e-14
Rnf149	1.49906	0.732	0.45	1.61788e-18	3.11425e-14
Pcdh7	-1.13917	0.921	0.975	3.88332e-18	7.47501e-14
Igfbp3	-1.88693	0.567	0.807	6.1649e-18	1.18668e-13
Tln2	0.849162	0.992	0.933	7.17846e-18	1.38178e-13
Celf2	-0.852612	0.992	0.992	9.50612e-18	1.82983e-13
Tanc1	0.937732	0.929	0.776	1.00475e-17	1.93405e-13
Runx2	1.10811	0.953	0.768	1.66667e-17	3.20817e-13
Cspg4	1.84821	0.52	0.232	1.76891e-17	3.40498e-13
Notch3	1.3002	0.677	0.334	1.93524e-17	3.72514e-13
Cd248	0.706777	0.976	0.933	2.60777e-17	5.01969e-13
Loxl1	0.667442	0.984	0.963	2.63294e-17	5.06814e-13
Cdh11	0.760852	1	0.997	4.19447e-17	8.07393e-13
Meox1	2.5959	0.252	0.063	5.0004e-17	9.62527e-13
Enc1	1.01877	0.85	0.589	5.96884e-17	1.14894e-12
Slit3	0.901654	1	0.964	7.78355e-17	1.49826e-12
Bmp1	0.82138	0.969	0.91	8.97894e-17	1.72836e-12
Tgfbr1	1.23364	0.866	0.691	9.99339e-17	1.92363e-12
Ttll5	1.19248	0.827	0.588	1.13977e-16	2.19395e-12
Zfp521	-0.915235	0.85	0.966	3.2586e-16	6.27248e-12
Cited2	-1.86875	0.315	0.673	3.28732e-16	6.32776e-12
Slc20a1	2.1531	0.693	0.479	3.41446e-16	6.5725e-12
Amotl2	-1.56078	0.425	0.729	3.92978e-16	7.56444e-12
Ubash3b	1.9072	0.441	0.178	4.04692e-16	7.78992e-12
Col4a2	0.92578	0.976	0.871	5.36562e-16	1.03283e-11
Dhrs3	-1.82795	0.181	0.553	7.21314e-16	1.38846e-11
Fmnl3	1.17275	0.772	0.513	8.43128e-16	1.62294e-11
Fam129b	0.929607	0.866	0.677	8.95874e-16	1.72447e-11
Nfatc1	1.63489	0.567	0.29	1.03522e-15	1.99269e-11
Col5a1	0.479292	1	0.999	1.11985e-15	2.1556e-11
Mxra7	0.576807	1	0.99	1.21739e-15	2.34335e-11
Ext1	0.64648	1	0.997	1.5411e-15	2.96646e-11
Phlda3	0.669493	1	0.949	1.96783e-15	3.78787e-11
Gucy1b1	1.60697	0.512	0.233	2.00208e-15	3.8538e-11
B3galt1	-1.9693	0.591	0.785	2.94559e-15	5.66997e-11
F2r	0.97653	0.874	0.748	3.00493e-15	5.78419e-11
Hif1a	-0.736813	0.992	0.993	3.40642e-15	6.55701e-11
Nexn	-1.73406	0.346	0.66	4.38744e-15	8.44539e-11
Sphk1	1.99824	0.307	0.098	4.50751e-15	8.67651e-11
Pak3	-1.3926	0.402	0.74	5.09863e-15	9.81436e-11
Cthrc1	1.12072	0.882	0.636	5.12917e-15	9.87313e-11
Zfpm2	-0.907067	0.945	0.978	5.16813e-15	9.94813e-11
Ggct	1.61086	0.504	0.228	5.59289e-15	1.07657e-10
Mir100hg	-0.792184	0.913	0.988	6.84926e-15	1.31841e-10
Gab2	0.990624	0.937	0.774	8.99858e-15	1.73214e-10
Lsp1	1.08094	0.858	0.643	9.58553e-15	1.84512e-10
Mid1	-1.58421	0.669	0.843	9.902e-15	1.90604e-10
Kitl	-1.86296	0.402	0.681	9.94638e-15	1.91458e-10
Plat	0.976454	0.835	0.557	1.00829e-14	1.94085e-10
Tnc	1.08904	0.961	0.893	1.04853e-14	2.01831e-10
Fn1	0.688671	1	1	1.05188e-14	2.02477e-10
Ttyh2	1.35379	0.614	0.32	1.0645e-14	2.04905e-10
Ldlrad4	0.753689	0.976	0.935	1.18715e-14	2.28514e-10
Creb3l1	0.727806	0.984	0.899	1.36872e-14	2.63465e-10
Tuba1a	-0.566872	1	1	1.40162e-14	2.69798e-10
Iqgap1	0.517047	1	0.989	1.54561e-14	2.97515e-10
Tgfbr3	-1.01626	0.748	0.912	1.68878e-14	3.25074e-10
Ank	1.48518	0.717	0.423	2.31472e-14	4.4556e-10
Tfpi2	2.22149	0.354	0.132	2.51659e-14	4.84418e-10
Fibin	1.1609	0.835	0.624	3.97355e-14	7.64869e-10
Col18a1	1.55391	0.63	0.385	4.17187e-14	8.03044e-10
Postn	0.442261	1	1	4.49158e-14	8.64584e-10
Il6st	-0.816089	0.921	0.97	4.70385e-14	9.05443e-10
Cavin3	-0.627222	0.937	0.988	6.37988e-14	1.22806e-09
Cygb	0.834122	0.945	0.774	6.8391e-14	1.31646e-09
Fjx1	1.85265	0.472	0.217	8.1939e-14	1.57724e-09
Sncaip	-2.68288	0.157	0.484	8.43742e-14	1.62412e-09
Fgf7	-1.23867	0.685	0.848	9.02388e-14	1.73701e-09
Arntl	1.1638	0.756	0.531	1.01824e-13	1.96001e-09
Park7	-0.499828	0.976	0.998	1.12886e-13	2.17294e-09
Sorbs1	-2.3668	0.37	0.636	2.3879e-13	4.59646e-09
Creb3l2	0.728804	0.937	0.875	2.55392e-13	4.91604e-09
Cxxc5	1.01646	0.858	0.664	2.94367e-13	5.66628e-09
Vgll3	-1.20002	0.48	0.758	3.27051e-13	6.2954e-09
Olfm2	1.70041	0.402	0.166	3.87153e-13	7.45231e-09
Cavin2	-1.54019	0.323	0.627	4.091e-13	7.87476e-09
Tnrc18	-0.743022	0.795	0.942	4.09586e-13	7.88412e-09
Itga11	0.979354	0.866	0.622	4.82858e-13	9.29453e-09
Pcdh9	-2.08746	0.22	0.543	5.78128e-13	1.11284e-08
Tagln2	0.547622	1	0.993	6.63601e-13	1.27737e-08
Sulf1	1.18774	0.921	0.831	6.8011e-13	1.30914e-08
Vasn	0.882922	0.819	0.608	7.38738e-13	1.422e-08
Mrps6	-1.13866	0.717	0.844	7.44793e-13	1.43365e-08
Gucy1a1	1.39034	0.409	0.17	7.46103e-13	1.43617e-08
Dbi	-0.465443	1	1	8.61277e-13	1.65787e-08
Rrbp1	0.304363	1	1	9.76331e-13	1.87934e-08
Nrep	1.2161	0.669	0.412	1.07604e-12	2.07127e-08
Zfp469	1.0682	0.74	0.514	1.09481e-12	2.10741e-08
Rbp1	0.926822	0.953	0.88	1.11662e-12	2.14939e-08
Arid5b	-0.712268	0.976	0.993	1.18382e-12	2.27873e-08
Aspn	0.859125	0.921	0.771	1.24315e-12	2.39294e-08
Itpr2	1.13352	0.756	0.492	1.50504e-12	2.89706e-08
Tsc22d2	-0.777836	0.882	0.946	1.81736e-12	3.49824e-08
Mylk	-1.27774	0.709	0.868	1.82356e-12	3.51016e-08
Svep1	-0.969155	0.748	0.908	1.96081e-12	3.77437e-08
Tnfaip2	0.961665	0.811	0.613	2.03636e-12	3.91978e-08
Hs6st2	-1.2822	0.512	0.774	2.07794e-12	3.99983e-08
Sorcs2	1.33556	0.591	0.311	2.12709e-12	4.09444e-08
Mmp14	0.550808	1	0.999	2.23096e-12	4.29437e-08
Fat4	-1.65912	0.331	0.602	2.28458e-12	4.3976e-08
Rhoq	0.586029	0.992	0.917	2.55339e-12	4.91502e-08
Kif21b	1.16838	0.606	0.347	2.91205e-12	5.60541e-08
Tspan5	1.02945	0.882	0.808	3.11886e-12	6.00349e-08
Rbfox1	2.21766	0.299	0.105	3.24516e-12	6.24661e-08
Thsd7a	-2.11717	0.22	0.519	3.47389e-12	6.68689e-08
Hic1	1.16012	0.685	0.468	3.7372e-12	7.19374e-08
Lmod1	-2.73414	0.102	0.408	4.08656e-12	7.86622e-08
Megf10	0.777154	0.811	0.546	6.20049e-12	1.19353e-07
Ehbp1	-0.943244	0.732	0.893	6.60401e-12	1.27121e-07
Frem1	2.29165	0.283	0.099	6.61696e-12	1.2737e-07
2310022B05Rik	-1.08214	0.528	0.754	6.77067e-12	1.30329e-07
Mtch1	0.395516	1	0.999	8.05776e-12	1.55104e-07
Ptprn	1.39576	0.496	0.251	8.89573e-12	1.71234e-07
Ftl1	-0.294309	1	1	1.28801e-11	2.47929e-07
Airn	0.631967	0.984	0.964	1.29417e-11	2.49114e-07
Adamts1	-1.46071	0.323	0.609	1.36289e-11	2.62344e-07
2610307P16Rik	1.146	0.787	0.644	1.75117e-11	3.37082e-07
Itga5	0.760363	0.913	0.703	1.77287e-11	3.41259e-07
Snx9	0.644706	0.961	0.887	1.82115e-11	3.50553e-07
Cdc42ep3	-1.70292	0.346	0.61	1.89076e-11	3.63953e-07
Asap1	-0.623096	0.984	0.995	2.34326e-11	4.51054e-07
Ebf3	-1.21727	0.472	0.701	2.41859e-11	4.65555e-07
Chst2	1.14518	0.63	0.373	2.76659e-11	5.32541e-07
Bhlhe40	1.09346	0.638	0.381	2.93181e-11	5.64343e-07
Cd63	0.265682	1	1	3.17535e-11	6.11223e-07
Arpc2	0.32891	1	1	4.20859e-11	8.10112e-07
Nav2	-2.21294	0.244	0.508	4.22704e-11	8.13663e-07
Slc5a3	-2.11276	0.291	0.544	4.42376e-11	8.5153e-07
Crim1	-1.74774	0.386	0.654	4.66803e-11	8.98549e-07
Mdga1	1.36762	0.535	0.296	5.75899e-11	1.10855e-06
Adcy7	1.36874	0.37	0.158	5.89753e-11	1.13522e-06
Fbxl7	-1.03006	0.937	0.963	6.68711e-11	1.2872e-06
Lhfpl2	0.751611	0.945	0.852	6.89188e-11	1.32662e-06
Maml2	-0.744077	0.953	0.983	7.68596e-11	1.47947e-06
Ly6a	-1.51736	0.315	0.597	7.92116e-11	1.52474e-06
Rassf5	1.38795	0.402	0.183	8.70436e-11	1.6755e-06
Gclm	-0.885118	0.646	0.823	9.07871e-11	1.74756e-06
Vcam1	-0.819773	0.646	0.848	9.54816e-11	1.83793e-06
Cyb5a	-0.537485	0.906	0.965	1.00589e-10	1.93624e-06
Dusp5	1.94557	0.276	0.103	1.07863e-10	2.07626e-06
Rhoj	0.666764	0.984	0.936	1.31525e-10	2.53172e-06
Foxp1	0.508697	1	0.995	1.38568e-10	2.66729e-06
Col3a1	0.369253	1	0.998	1.43933e-10	2.77056e-06
2025-09-09	0.79355	0.882	0.787	1.58553e-10	3.05199e-06
Egr2	1.74997	0.37	0.166	1.7204e-10	3.3116e-06
Antxr1	0.628518	0.953	0.877	1.83941e-10	3.54068e-06
Myl9	-0.88535	0.787	0.935	1.89326e-10	3.64434e-06
Fhl2	-0.844796	0.819	0.915	2.248e-10	4.32718e-06
Spon1	2.01674	0.291	0.114	2.41334e-10	4.64544e-06
Igf1r	-0.59025	0.969	0.987	2.53614e-10	4.88182e-06
Rgl1	-1.08378	0.472	0.702	2.6072e-10	5.01861e-06
Cxcl12	-1.31207	0.724	0.849	2.70599e-10	5.20877e-06
Sdc4	-1.41479	0.354	0.609	2.94203e-10	5.66312e-06
Etv4	1.53316	0.331	0.137	3.10813e-10	5.98284e-06
Abhd2	1.06518	0.701	0.487	3.22014e-10	6.19844e-06
Pdgfd	-1.91359	0.236	0.499	3.49508e-10	6.72767e-06
Oxct1	-0.449921	0.969	0.995	3.76853e-10	7.25405e-06
Mvk	-0.938754	0.535	0.752	3.8571e-10	7.42454e-06
Pawr	-1.50851	0.331	0.582	4.32734e-10	8.32971e-06
Grb10	-0.450663	0.976	0.997	4.34156e-10	8.35708e-06
Mgat3	1.3119	0.409	0.199	4.78346e-10	9.20769e-06
Nrp1	0.546134	0.969	0.92	4.94926e-10	9.52683e-06
Cacna1c	0.698151	0.937	0.888	5.19397e-10	9.99787e-06
Ebf2	1.0523	0.78	0.584	5.91503e-10	1.13858e-05
Cdh10	1.88787	0.268	0.101	6.01448e-10	1.15773e-05
Arhgap10	-0.589632	0.882	0.95	6.96819e-10	1.34131e-05
Eln	0.745998	0.874	0.704	7.47981e-10	1.43979e-05
Grem2	0.825036	0.78	0.532	8.01039e-10	1.54192e-05
1700017B05Rik	1.11647	0.638	0.42	8.24793e-10	1.58764e-05
Synj2	1.15859	0.591	0.371	8.70394e-10	1.67542e-05
Cd276	0.876866	0.63	0.372	9.62434e-10	1.85259e-05
Smarca5	0.416544	1	0.988	1.03223e-09	1.98695e-05
Rbpms	-0.784403	0.795	0.907	1.14596e-09	2.20587e-05
Aebp1	0.462327	1	0.977	1.17161e-09	2.25524e-05
Pcdh19	-0.672604	0.803	0.931	1.19028e-09	2.29118e-05
C1qtnf6	0.614952	0.929	0.773	1.22935e-09	2.36638e-05
Lrp1	0.304579	1	0.999	1.3543e-09	2.6069e-05
Hspb1	-1.2167	0.496	0.707	1.47955e-09	2.84798e-05
Col1a2	0.216369	1	0.999	1.52685e-09	2.93902e-05
Col1a1	0.200806	1	1	1.70128e-09	3.2748e-05
Ptk7	0.628997	0.882	0.701	1.96667e-09	3.78565e-05
Endod1	1.54158	0.331	0.147	2.04548e-09	3.93734e-05
S1pr3	1.23349	0.614	0.415	2.32238e-09	4.47036e-05
Ucp2	1.62304	0.323	0.14	2.36005e-09	4.54286e-05
Sdc1	0.859452	0.827	0.663	2.44599e-09	4.70829e-05
Dock5	1.02715	0.567	0.333	2.49494e-09	4.80252e-05
Amotl1	0.664412	0.874	0.747	2.6005e-09	5.00569e-05
Ccdc141	1.48585	0.496	0.292	2.79124e-09	5.37285e-05
Sec16b	1.0888	0.512	0.283	2.86147e-09	5.50805e-05
Rgs6	1.82382	0.26	0.099	3.01819e-09	5.8097e-05
Sfrp2	-0.925466	0.898	0.921	3.10666e-09	5.98002e-05
Zfp423	1.22	0.606	0.387	3.2046e-09	6.16853e-05
Rasl11a	-1.5361	0.283	0.546	3.50798e-09	6.75252e-05
Hhipl1	0.92429	0.63	0.425	3.61841e-09	6.96508e-05
Klf6	-0.652462	0.835	0.91	3.87097e-09	7.45123e-05
Pear1	0.987086	0.567	0.33	3.89706e-09	7.50145e-05
Pygb	-0.953311	0.512	0.729	3.92584e-09	7.55686e-05
F3	-0.554085	0.945	0.975	3.93447e-09	7.57346e-05
Rhobtb3	-0.574608	0.858	0.916	3.97095e-09	7.64368e-05
Pdzrn3	0.482082	1	0.993	4.29917e-09	8.27547e-05
Gdf10	-1.93803	0.189	0.439	4.42455e-09	8.51682e-05
Mcam	1.3772	0.323	0.144	4.83478e-09	9.30648e-05
Ror2	0.724597	0.874	0.798	5.20316e-09	0.000100156
Dstn	-0.489461	0.976	0.999	5.62756e-09	0.000108325
Met	-3.27577	0.031	0.259	5.851e-09	0.000112626
Egr3	1.48489	0.323	0.142	6.03163e-09	0.000116103
Jarid2	0.90135	0.819	0.646	6.1529e-09	0.000118437
Man2a1	-0.599851	0.969	0.984	7.6196e-09	0.00014667
Tmtc2	-1.77769	0.205	0.455	7.99255e-09	0.000153849
Fam20a	0.929641	0.693	0.5	8.10347e-09	0.000155984
Plekhg2	0.694802	0.78	0.596	8.9798e-09	0.000172852
Zmiz1	0.442648	0.992	0.952	9.12739e-09	0.000175693
Rspo3	-1.59725	0.331	0.552	1.06877e-08	0.000205727
Fdx1	-0.830533	0.48	0.697	1.08795e-08	0.00020942
Foxp2	-1.50276	0.26	0.503	1.22936e-08	0.00023664
Dlc1	-0.585039	0.961	0.99	1.34589e-08	0.00025907
Limch1	-2.19812	0.087	0.327	1.40304e-08	0.000270071
Ctps	-0.81996	0.685	0.818	1.41265e-08	0.000271921
Mef2c	-1.13105	0.362	0.606	1.44414e-08	0.000277982
Cnn2	-0.568114	0.929	0.981	1.44445e-08	0.000278042
Igsf3	1.08708	0.598	0.41	1.45967e-08	0.000280971
Gpr176	-0.999703	0.654	0.793	1.47714e-08	0.000284334
Dapk1	-1.12911	0.496	0.705	1.48463e-08	0.000285777
Timp1	0.6256	0.992	0.986	1.50854e-08	0.000290378
Inka1	0.856569	0.661	0.445	1.62568e-08	0.000312927
Abi3bp	-2.06562	0.22	0.454	1.69205e-08	0.000325703
Ctsk	0.569788	0.898	0.772	1.7456e-08	0.00033601
Dynlrb1	-0.434061	0.961	0.989	1.77885e-08	0.00034241
Ankrd11	0.356636	1	0.998	1.78728e-08	0.000344033
Serp1	0.397519	0.992	0.978	1.9225e-08	0.000370062
Zfhx4	-0.574153	0.961	0.976	2.19264e-08	0.000422062
Aplp2	-0.579786	0.795	0.916	2.22137e-08	0.000427591
Cpe	-0.879319	0.669	0.851	2.43558e-08	0.000468825
Fst	-1.20676	0.512	0.707	2.72948e-08	0.000525398
Eml4	0.504679	0.984	0.922	2.98137e-08	0.000573884
Cfl2	-0.530375	0.843	0.927	3.0066e-08	0.000578741
Csf1	-0.689812	0.803	0.941	3.09999e-08	0.000596716
Ccser1	-1.6246	0.126	0.368	3.36311e-08	0.000647366
Ccn1	-0.687969	0.772	0.915	3.46125e-08	0.000666255
Prickle2	-0.644166	0.614	0.809	3.52876e-08	0.000679251
Slfn5	-1.71958	0.228	0.463	3.54782e-08	0.000682921
Slc38a2	-0.565772	0.898	0.958	3.63788e-08	0.000700255
Adgrl2	-0.875356	0.685	0.808	3.95044e-08	0.00076042
Serinc2	1.4004	0.291	0.126	4.05387e-08	0.00078033
Lamc1	0.498688	0.984	0.951	4.14837e-08	0.00079852
Rasl11b	1.09013	0.417	0.221	4.3101e-08	0.000829651
Hint1	-0.222303	1	1	4.47913e-08	0.000862188
Lrig1	0.904108	0.535	0.318	4.69393e-08	0.000903535
Cst3	-0.551037	0.992	0.999	4.86879e-08	0.000937193
Vcl	-0.783792	0.937	0.97	5.006e-08	0.000963604
Flt1	1.41306	0.48	0.286	5.09602e-08	0.000980933
Hip1	-0.823043	0.74	0.825	5.24833e-08	0.00101025
Myl12b	-0.570327	0.748	0.857	5.60102e-08	0.00107814
Raph1	-0.854324	0.606	0.759	5.63299e-08	0.00108429
Vstm4	1.18757	0.465	0.268	6.04772e-08	0.00116413
Mmp17	1.36673	0.331	0.158	6.19295e-08	0.00119208
Lrrc8a	0.687447	0.764	0.57	6.21227e-08	0.0011958
Ldha	-0.377137	1	1	7.12231e-08	0.00137097
Pmvk	-0.909391	0.551	0.727	7.29756e-08	0.00140471
Plod2	-0.924412	0.811	0.874	7.85643e-08	0.00151228
Me1	-0.639706	0.756	0.827	8.51479e-08	0.00163901
Smurf1	0.710632	0.819	0.714	9.35493e-08	0.00180073
Bicc1	0.354885	1	0.995	9.54506e-08	0.00183733
Ptpn1	0.601952	0.827	0.697	9.9091e-08	0.0019074
Vcan	-0.626868	0.992	0.988	9.98337e-08	0.0019217
Basp1	-0.295468	1	1	1.01736e-07	0.00195832
Hacd1	-0.539467	0.85	0.939	1.02022e-07	0.00196383
Atp2b4	1.10857	0.472	0.277	1.08138e-07	0.00208154
Frrs1	0.82647	0.717	0.547	1.10254e-07	0.00212228
Klf4	-0.950309	0.457	0.667	1.1141e-07	0.00214453
Ctsc	1.47516	0.315	0.148	1.1366e-07	0.00218785
Bgn	0.177167	1	1	1.14524e-07	0.00220447
Acyp2	-0.821017	0.512	0.722	1.15937e-07	0.00223168
Galnt18	-0.969855	0.535	0.729	1.28277e-07	0.00246921
Sqstm1	0.473435	0.984	0.943	1.30439e-07	0.00251082
Col7a1	1.47318	0.276	0.123	1.3139e-07	0.00252913
Sec61a1	0.467046	0.961	0.897	1.32295e-07	0.00254655
Twist2	0.48735	0.898	0.787	1.45551e-07	0.00280171
Tgfbr2	0.53483	0.882	0.704	1.58338e-07	0.00304786
Igfbp7	0.245115	1	1	1.65343e-07	0.00318269
Cald1	0.190895	1	1	1.69948e-07	0.00327133
Itsn1	-0.562908	0.882	0.939	1.70605e-07	0.00328398
Ass1	1.11247	0.535	0.343	1.7133e-07	0.00329794
Myh9	0.419983	1	0.998	1.71335e-07	0.00329803
Gulp1	-0.538971	0.835	0.946	1.72834e-07	0.00332689
Hs6st1	0.811986	0.717	0.565	1.74931e-07	0.00336726
Zbed5	1.40763	0.268	0.119	1.78171e-07	0.0034296
Swap70	-0.814848	0.496	0.694	1.80479e-07	0.00347405
Dad1	0.285571	1	0.999	1.88249e-07	0.0036236
Nox4	1.18674	0.48	0.308	2.06524e-07	0.00397538
Gadd45g	-1.00166	0.465	0.669	2.08802e-07	0.00401924
Akap13	0.394218	0.992	0.973	2.19122e-07	0.00421788
Smox	1.3984	0.331	0.165	2.20342e-07	0.00424137
Fstl1	0.183373	1	1	2.21691e-07	0.00426733
Bnip3	-1.0974	0.346	0.566	2.23741e-07	0.00430678
Cyp1b1	-0.663435	0.685	0.83	2.26525e-07	0.00436038
Osr1	-1.09107	0.402	0.598	2.342e-07	0.00450812
Prkd1	-1.19373	0.504	0.669	2.43732e-07	0.0046916
Cacna1a	-1.08042	0.409	0.604	2.53077e-07	0.00487149
Atxn1	-0.448819	0.984	0.993	2.65963e-07	0.00511952
Epb41l2	-0.431463	0.984	0.981	2.9934e-07	0.005762
Pid1	-1.26987	0.283	0.507	2.99698e-07	0.00576889
Tfam	0.688381	0.709	0.496	3.01254e-07	0.00579884
Il1r1	-0.424529	0.811	0.929	3.10107e-07	0.00596926
Sfrp1	-0.730422	0.937	0.956	3.2735e-07	0.00630116
Slc24a3	-1.49068	0.307	0.516	3.51719e-07	0.00677024
Zfpm1	0.959123	0.591	0.415	3.62344e-07	0.00697477
Aff3	-0.915228	0.488	0.705	3.66979e-07	0.00706399
Sgk1	0.85618	0.693	0.547	3.82936e-07	0.00737114
Ppia	-0.189369	1	1	3.9085e-07	0.00752347
Rasa1	0.524192	0.906	0.831	3.9432e-07	0.00759026
Ldlrad3	0.725095	0.724	0.532	4.054e-07	0.00780355
Rab2a	0.210514	1	1	4.06015e-07	0.00781538
Ubtd1	0.681386	0.764	0.604	4.23086e-07	0.00814399
Stk38	0.417652	0.921	0.858	4.28194e-07	0.00824231
Plk3	1.35855	0.331	0.172	4.34899e-07	0.00837137
Gpx4	-0.23728	1	1	4.3675e-07	0.00840701
Nkd1	-1.2105	0.268	0.481	4.64866e-07	0.00894821
Flot1	-0.734768	0.606	0.751	4.70227e-07	0.00905141
Arf5	0.257736	1	1	4.76588e-07	0.00917384
Ildr2	-1.76185	0.15	0.358	4.95541e-07	0.00953867
Shox2	-1.01577	0.496	0.655	4.96287e-07	0.00955302
Sox4	0.421364	0.984	0.96	5.17281e-07	0.00995713
B4galt5	0.802661	0.661	0.484	5.19568e-07	0.0100012
Fam13c	-1.39236	0.181	0.396	5.26083e-07	0.0101266
Myo1b	0.499609	0.906	0.84	5.82924e-07	0.0112207
Sptbn1	-0.340781	1	1	6.11287e-07	0.0117667
Pwwp3b	-1.2399	0.189	0.402	6.84853e-07	0.0131827
Zswim6	0.699256	0.89	0.774	6.86224e-07	0.0132091
Mgmt	-1.0783	0.315	0.532	6.87841e-07	0.0132403
Soat1	0.538057	0.882	0.817	7.2007e-07	0.0138606
Fabp5	-0.51974	0.976	0.988	7.40672e-07	0.0142572
Ppp3ca	0.425386	0.992	0.982	7.46942e-07	0.0143779
Pnp	-0.577716	0.772	0.861	8.10943e-07	0.0156098
Galnt12	1.42697	0.26	0.12	8.13273e-07	0.0156547
Selenow	-0.287468	1	0.999	8.95124e-07	0.0172302
Capg	0.636582	0.827	0.711	8.95697e-07	0.0172413
Lrrc17	0.475282	0.921	0.83	9.05742e-07	0.0174346
Sars	0.290976	1	0.996	9.39177e-07	0.0180782
Gsto1	0.487829	0.929	0.835	9.44854e-07	0.0181875
Cnn1	-1.40136	0.331	0.521	9.59133e-07	0.0184623
Eif4ebp1	-0.299231	1	0.999	9.88493e-07	0.0190275
Ttc28	-0.38459	0.984	0.991	1.00965e-06	0.0194348
Col5a2	0.219202	1	1	1.02835e-06	0.0197947
Snd1	0.331669	0.992	0.982	1.05741e-06	0.0203541
Tns3	0.518399	0.929	0.857	1.0586e-06	0.0203769
Tubb5	-0.379487	1	1	1.17655e-06	0.0226474
Fos	-0.529259	0.827	0.931	1.18998e-06	0.022906
Tcf7l2	-0.47171	0.835	0.928	1.1997e-06	0.0230931
Stim2	0.71473	0.732	0.59	1.19998e-06	0.0230984
Tpi1	-0.399617	0.961	0.985	1.21177e-06	0.0233254
Csnk1g3	0.451018	0.929	0.845	1.21626e-06	0.0234118
Igsf10	0.582867	0.803	0.668	1.24663e-06	0.0239965
Plcb4	-0.706724	0.606	0.745	1.275e-06	0.0245426
Sh3bp5	-0.720871	0.48	0.68	1.31385e-06	0.0252903
Fgfr1op2	0.362183	0.969	0.932	1.34839e-06	0.0259552
Pdgfra	-0.595959	0.748	0.858	1.3487e-06	0.0259611
Lima1	-0.405528	0.992	0.994	1.35172e-06	0.0260192
Auts2	0.517604	1	0.98	1.3902e-06	0.0267599
Cdr2l	0.66976	0.724	0.553	1.43122e-06	0.0275495
Agap1	0.456696	0.976	0.9	1.44527e-06	0.02782
Rab9	-0.637638	0.74	0.829	1.50408e-06	0.028952
Actb	-0.369546	1	1	1.51533e-06	0.0291687
Atp6ap2	0.47737	0.898	0.851	1.52681e-06	0.0293895
Fkbp3	-0.427835	0.882	0.964	1.53221e-06	0.0294936
Zfp36	-0.970147	0.402	0.583	1.5792e-06	0.030398
Wwtr1	0.397599	0.969	0.963	1.59486e-06	0.0306994
Nme1	0.236456	1	0.999	1.78085e-06	0.0342795
Thrap3	0.335609	0.992	0.98	1.8648e-06	0.0358955
Oaz2	0.473908	0.811	0.692	1.99042e-06	0.0383135
Pi15	-0.902467	0.252	0.465	2.00423e-06	0.0385794
Sertad2	-0.666785	0.551	0.754	2.04254e-06	0.0393169
Prkar2b	-1.05428	0.394	0.578	2.09224e-06	0.0402736
Gstt1	-1.76449	0.102	0.292	2.13726e-06	0.0411402
Dtna	-1.64749	0.071	0.256	2.15814e-06	0.041542
Cebpa	-1.38577	0.228	0.424	2.3536e-06	0.0453044
Fdps	-0.494935	0.961	0.982	2.39448e-06	0.0460914
Csgalnact1	0.6808	0.748	0.556	2.41137e-06	0.0464165
Zc2hc1a	-0.634288	0.465	0.679	2.47543e-06	0.0476495

## Sheet: wCAPs
	avg_log2FC	pct.1	pct.2	p_val	p_val_adj
Tmsb4x	-0.705033	1	1	4.72668e-132	9.09838e-128
Actb	-0.552789	1	1	3.09499e-115	5.95755e-111
Actg1	-0.598414	1	1	4.75001e-113	9.14328e-109
Sncaip	1.50933	0.681	0.37	5.333e-110	1.02655e-105
Malat1	0.516905	1	1	1.69096e-104	3.25493e-100
Cald1	-0.398073	1	1	2.97782e-104	5.73201e-100
Cnn2	-0.696652	0.964	0.987	1.71775e-103	3.30649e-99
Tpm1	-0.626103	0.999	1	3.04078e-102	5.85319e-98
Pparg	1.5016	0.684	0.379	1.14984e-99	2.21333e-95
Csrp1	-0.894435	0.895	0.961	3.44797e-99	6.637e-95
Tagln	-0.781847	0.986	0.998	2.83403e-96	5.45521e-92
Dock1	0.567861	0.998	0.978	3.73115e-93	7.18208e-89
Pfn1	-0.354382	1	1	1.91863e-90	3.69317e-86
Plxdc2	0.899589	0.962	0.926	3.58155e-90	6.89413e-86
Myl12a	-0.435361	0.999	1	1.33517e-89	2.57006e-85
Cyp7b1	1.39371	0.8	0.568	4.80166e-89	9.24271e-85
Cfl1	-0.347074	1	1	3.61959e-88	6.96734e-84
Acta2	-0.750047	0.99	0.999	1.29785e-87	2.49824e-83
Bmper	1.13952	0.844	0.636	1.71949e-87	3.30986e-83
Tgfbr3	0.715269	0.975	0.874	5.54204e-87	1.06679e-82
Myl9	-0.944141	0.886	0.953	2.7233e-86	5.24209e-82
Nrip1	0.737784	0.956	0.878	3.92395e-82	7.55322e-78
Zyx	-0.815789	0.862	0.935	7.54616e-78	1.45256e-73
Mgst1	0.598727	0.975	0.906	6.59889e-77	1.27022e-72
Anxa3	-0.713668	0.872	0.952	1.93326e-76	3.72134e-72
Mir99ahg	0.676572	0.981	0.881	2.10937e-74	4.06033e-70
Sfrp2	0.701795	0.983	0.888	5.51286e-74	1.06117e-69
Exoc4	0.665257	0.991	0.966	1.12316e-73	2.16196e-69
Myl6	-0.339319	1	1	5.37248e-73	1.03415e-68
Fosb	0.645026	0.95	0.848	7.66293e-73	1.47504e-68
Lpl	0.903563	0.97	0.912	6.74597e-72	1.29853e-67
Fabp5	-0.705321	0.979	0.993	1.07066e-70	2.06092e-66
Dapk1	0.911219	0.825	0.636	9.78363e-70	1.88325e-65
Meis2	0.552195	0.988	0.96	1.78158e-69	3.42937e-65
Nav3	1.01907	0.778	0.558	1.20866e-66	2.32655e-62
Actn1	-0.522956	0.988	0.997	6.45555e-65	1.24263e-60
Ppia	-0.211448	1	1	2.73332e-64	5.26137e-60
Tcf4	0.505534	0.996	0.979	3.94942e-64	7.60225e-60
Rora	0.612964	0.977	0.909	9.25136e-64	1.7808e-59
Thy1	-0.964986	0.503	0.734	2.28584e-63	4.40002e-59
Dynll1	-0.354219	1	1	1.83473e-62	3.53166e-58
Dlgap1	1.47302	0.559	0.326	2.20911e-62	4.25231e-58
Maf	0.95632	0.723	0.513	5.34053e-60	1.028e-55
Gpm6b	1.10786	0.641	0.421	6.06705e-60	1.16785e-55
Fgf10	1.76736	0.347	0.139	7.86386e-60	1.51371e-55
Vcan	0.611852	0.994	0.985	7.92889e-60	1.52623e-55
Prss23	-0.761787	0.819	0.901	4.65157e-59	8.95381e-55
Auts2	0.474054	0.997	0.973	8.56027e-59	1.64777e-54
Btg1	0.645066	0.924	0.816	1.35987e-58	2.61761e-54
Dclk1	0.46712	0.999	0.979	2.97225e-58	5.72129e-54
Slc16a2	0.806322	0.777	0.604	2.23017e-56	4.29285e-52
Gpc6	0.357657	0.999	1	2.67157e-56	5.1425e-52
Galnt18	-1.03648	0.615	0.778	3.33529e-56	6.4201e-52
Zbtb20	0.423829	0.997	0.983	3.65663e-56	7.03865e-52
Igfbp6	-0.985169	0.477	0.695	6.22552e-56	1.19835e-51
Ghr	0.813796	0.983	0.948	5.00882e-55	9.64148e-51
Eif5a	-0.329923	1	1	7.50598e-55	1.44483e-50
Ccser1	1.19258	0.511	0.286	8.01735e-55	1.54326e-50
Hsp90aa1	-0.324697	0.999	1	2.20836e-54	4.25086e-50
Tpm4	-0.385848	0.999	1	1.09499e-53	2.10774e-49
Tm4sf1	-1.17593	0.629	0.783	5.93323e-53	1.14209e-48
Kitl	0.840313	0.78	0.618	1.21817e-52	2.34485e-48
Igf1	0.716221	0.877	0.765	1.82573e-52	3.51434e-48
Tubb2b	-0.595787	0.758	0.893	1.95812e-52	3.76919e-48
Ran	-0.346849	1	1	3.42265e-52	6.58826e-48
Zfhx4	0.471098	0.992	0.967	3.42788e-52	6.59833e-48
Odc1	-0.542732	0.847	0.927	1.2008e-51	2.31142e-47
Ncoa1	0.590378	0.901	0.787	3.33517e-51	6.41986e-47
Uhrf2	0.575785	0.945	0.888	1.36863e-50	2.63447e-46
Itsn1	0.587027	0.962	0.925	2.30642e-50	4.43963e-46
Abracl	-0.391052	0.995	0.998	2.65156e-50	5.10398e-46
Actg2	-1.91505	0.353	0.561	2.76801e-50	5.32815e-46
Tagln2	-0.460343	0.99	0.994	5.16717e-50	9.94629e-46
Nfia	0.420617	0.997	0.974	6.67421e-50	1.28472e-45
Col6a1	0.409644	0.993	0.983	2.60333e-48	5.01115e-44
Itgb1	-0.286708	1	1	2.646e-48	5.09329e-44
Flna	-0.395453	0.994	0.998	3.86773e-48	7.44499e-44
Ank3	0.70019	0.806	0.633	1.66791e-47	3.21055e-43
Rbp1	-0.653625	0.829	0.909	2.25076e-47	4.33249e-43
Wwox	0.606822	0.855	0.71	2.41885e-47	4.65604e-43
Slc5a3	1.1149	0.647	0.481	1.09351e-46	2.10489e-42
Sned1	0.813211	0.752	0.582	1.4401e-46	2.77206e-42
Pcsk5	0.925967	0.725	0.558	2.1563e-46	4.15066e-42
Fermt2	-0.449917	0.972	0.984	3.33748e-46	6.42432e-42
Agt	1.83026	0.292	0.124	5.26514e-46	1.01349e-41
Tpm2	-0.628046	0.992	0.998	5.55849e-46	1.06995e-41
Ddx39	-0.640065	0.692	0.825	8.17679e-46	1.57395e-41
Col15a1	0.754621	0.63	0.432	2.37939e-45	4.58008e-41
Arhgdib	-1.39724	0.219	0.423	3.15225e-45	6.06777e-41
Lmod1	-1.49421	0.268	0.465	3.79851e-45	7.31176e-41
Slc40a1	1.31849	0.418	0.227	8.75e-45	1.68429e-40
Nme1	-0.323678	0.998	0.999	9.81279e-45	1.88886e-40
Itm2a	0.657092	0.925	0.838	1.04569e-44	2.01285e-40
Plcb1	1.09701	0.632	0.452	1.9582e-44	3.76934e-40
Hsp90b1	-0.28293	1	1	7.19207e-44	1.3844e-39
Inhba	-1.20436	0.502	0.661	1.19689e-43	2.3039e-39
Arpc5	-0.444911	0.938	0.963	1.20742e-43	2.32417e-39
Clmp	0.431251	0.963	0.897	1.3323e-43	2.56454e-39
Naaladl2	0.651085	0.845	0.711	2.39149e-43	4.60338e-39
Hspa5	-0.322855	1	1	3.18983e-43	6.14011e-39
Actn4	-0.481369	0.967	0.984	3.37257e-43	6.49186e-39
Tln1	-0.344944	0.986	0.997	4.63722e-43	8.92618e-39
Arpc2	-0.242431	1	1	4.94068e-43	9.51031e-39
Flnb	-0.660648	0.828	0.899	8.27928e-43	1.59368e-38
S100a11	-0.253752	1	1	8.99699e-43	1.73183e-38
Trp53inp1	1.01733	0.561	0.371	9.69652e-43	1.86648e-38
Pard3b	0.491586	0.942	0.846	1.33183e-42	2.56364e-38
B3galt1	0.835395	0.848	0.744	1.51689e-42	2.91985e-38
Ybx1	-0.214897	1	1	1.6252e-42	3.12834e-38
Fos	0.460939	0.958	0.912	1.76462e-42	3.39671e-38
Fabp4	0.705996	0.548	0.339	3.39362e-42	6.53238e-38
Epha7	1.40038	0.371	0.191	7.10095e-42	1.36686e-37
Srgap1	0.549161	0.892	0.794	7.22442e-42	1.39063e-37
Sntg2	1.64437	0.266	0.109	1.03911e-41	2.00018e-37
Fscn1	-0.533495	0.882	0.932	1.54209e-41	2.96837e-37
Bicc1	0.33802	0.999	0.992	1.78241e-41	3.43097e-37
Nectin2	-0.725874	0.578	0.728	1.94366e-41	3.74135e-37
Dstn	-0.393715	0.998	0.998	3.22732e-41	6.21226e-37
Pnrc1	0.60044	0.861	0.755	4.66864e-41	8.98666e-37
F2r	-0.720857	0.672	0.793	6.69256e-41	1.28825e-36
Tubb6	-0.575137	0.806	0.901	7.38941e-41	1.42239e-36
Eloc	-0.370819	0.981	0.989	1.18509e-40	2.28118e-36
Txn1	-0.254103	1	1	5.36738e-40	1.03317e-35
Ptprz1	-2.30647	0.105	0.272	9.94458e-40	1.91423e-35
Calm1	-0.225919	1	1	1.28124e-39	2.46625e-35
Thbs1	-0.864597	0.936	0.97	1.75551e-39	3.37919e-35
Rps28	0.125043	1	1	1.77678e-39	3.42012e-35
Ccn2	-1.76624	0.39	0.553	5.51039e-39	1.0607e-34
Hmgn1	-0.224351	1	1	8.25859e-39	1.5897e-34
S100a6	-0.274854	1	1	8.82058e-39	1.69787e-34
Gulp1	0.476447	0.963	0.932	9.15e-39	1.76128e-34
Nudt4	0.422582	0.98	0.96	1.1456e-38	2.20516e-34
Pdlim1	-1.01576	0.41	0.581	4.19451e-38	8.07401e-34
Vcl	-0.569007	0.95	0.979	5.1212e-38	9.8578e-34
Ppp3ca	0.395838	0.994	0.976	5.36204e-38	1.03214e-33
Adam12	0.425342	0.994	0.985	7.15617e-38	1.37749e-33
Prkce	0.440471	0.956	0.893	9.22414e-38	1.77555e-33
Cnn1	-1.15773	0.399	0.574	1.35509e-37	2.60841e-33
Rps27	0.146256	1	1	1.42748e-37	2.74776e-33
Mrps6	0.6328	0.88	0.82	1.44668e-37	2.78471e-33
Ckap4	-0.282089	0.998	0.998	2.18725e-37	4.21024e-33
Plac8	-0.827289	0.509	0.664	2.22235e-37	4.27781e-33
Cct8	-0.292868	0.993	0.998	2.60435e-37	5.01312e-33
Bcas3	0.584155	0.785	0.654	3.71712e-37	7.15508e-33
Plod2	0.708515	0.904	0.855	6.5405e-37	1.25898e-32
Cdk14	0.325512	0.998	0.992	9.04653e-37	1.74137e-32
Rpl39	0.122156	1	1	9.73512e-37	1.87391e-32
Ankrd44	0.689394	0.749	0.603	1.07328e-36	2.06596e-32
Zeb2	0.391134	0.999	0.994	1.42887e-36	2.75044e-32
Rhou	0.638223	0.767	0.629	1.45278e-36	2.79646e-32
Adamts2	0.370568	0.975	0.946	1.76132e-36	3.39037e-32
Myh9	-0.355907	0.996	0.999	2.23016e-36	4.29284e-32
Neo1	0.439036	0.965	0.928	3.19542e-36	6.15087e-32
Zfp36l1	0.42764	0.963	0.91	4.31019e-36	8.29669e-32
Akap12	-0.39132	0.989	0.995	1.77913e-35	3.42464e-31
Arl15	0.442058	0.975	0.934	3.61071e-35	6.95025e-31
Actr3	-0.28216	0.997	0.999	3.67716e-35	7.07817e-31
Metrnl	-0.841539	0.603	0.711	4.27658e-35	8.23199e-31
Adm	-1.26944	0.35	0.51	4.88418e-35	9.40155e-31
Deptor	0.755419	0.58	0.399	5.12153e-35	9.85842e-31
Col6a2	0.390199	0.979	0.939	1.14599e-34	2.20592e-30
Wdr1	-0.435301	0.882	0.933	2.65246e-34	5.10573e-30
Tenm4	1.08017	0.518	0.347	3.69842e-34	7.11908e-30
Calm2	-0.282756	0.998	1	4.24766e-34	8.17633e-30
Fkbp1a	-0.255542	0.999	1	5.03813e-34	9.69789e-30
Hs6st2	-0.659932	0.692	0.804	6.82371e-34	1.3135e-29
Ube2e2	0.390525	0.959	0.913	1.01391e-33	1.95168e-29
Dnm3os	0.387525	0.955	0.885	1.01455e-33	1.95291e-29
Raly	-0.311896	0.977	0.985	1.28891e-33	2.48102e-29
Magi2	0.608925	0.888	0.8	1.47079e-33	2.83113e-29
Dram1	0.779581	0.658	0.5	2.07057e-33	3.98563e-29
Tnfrsf12a	-0.843992	0.575	0.7	2.5483e-33	4.90522e-29
C1qtnf7	-0.970899	0.256	0.437	2.67283e-33	5.14493e-29
Galnt17	-0.609924	0.858	0.927	3.03577e-33	5.84356e-29
Vasp	-0.517279	0.733	0.837	4.21593e-33	8.11525e-29
Rhoa	-0.20318	0.999	1	4.9332e-33	9.49592e-29
Trabd2b	0.58327	0.842	0.753	7.56136e-33	1.45549e-28
Ranbp1	-0.263692	0.998	1	1.04714e-32	2.01563e-28
Fmo1	1.10712	0.3	0.15	1.82443e-32	3.51185e-28
Cemip	-2.24023	0.144	0.302	1.95727e-32	3.76756e-28
Tacc1	0.426702	0.924	0.869	2.06729e-32	3.97933e-28
Atp5b	-0.211961	1	1	2.1047e-32	4.05133e-28
Phf21a	0.375409	0.965	0.935	2.22897e-32	4.29054e-28
Mitf	0.668678	0.663	0.5	3.52201e-32	6.77951e-28
Vgll3	-0.610088	0.674	0.789	4.18263e-32	8.05114e-28
Prickle2	0.508002	0.862	0.774	4.376e-32	8.42335e-28
Rps4x	0.111721	1	1	6.14701e-32	1.18324e-27
Gas6	0.595978	0.869	0.792	1.07677e-31	2.07267e-27
Rheb	-0.294819	0.985	0.99	1.31026e-31	2.52212e-27
Zbtb7c	-1.41557	0.134	0.29	1.38733e-31	2.67047e-27
Cct7	-0.293184	0.981	0.988	1.57254e-31	3.02698e-27
Ilk	-0.353714	0.932	0.965	1.71759e-31	3.3062e-27
Ebf1	0.305188	1	1	3.04452e-31	5.86039e-27
Kirrel3	1.52564	0.288	0.145	3.52401e-31	6.78336e-27
Degs1	-0.436004	0.783	0.876	4.14227e-31	7.97346e-27
Plxna2	0.719537	0.631	0.48	4.3252e-31	8.32557e-27
Capn6	0.7822	0.517	0.349	5.55132e-31	1.06857e-26
Zfp521	0.345931	0.993	0.946	6.0894e-31	1.17215e-26
Adamts5	-0.825856	0.6	0.726	7.06454e-31	1.35985e-26
Pgam1	-0.29313	0.994	0.997	7.31982e-31	1.40899e-26
Anxa5	-0.193862	1	1	8.31176e-31	1.59993e-26
Rpl27a	0.10793	1	1	8.39233e-31	1.61544e-26
Nedd4	0.149843	1	1	9.50542e-31	1.8297e-26
Timp3	-0.561101	0.898	0.959	1.047e-30	2.01537e-26
Pdia6	-0.234313	0.999	0.999	1.11372e-30	2.1438e-26
Ntrk2	1.61859	0.275	0.14	1.56015e-30	3.00314e-26
Sorbs1	-1.1806	0.555	0.665	3.81871e-30	7.35063e-26
Gask1b	-1.00503	0.399	0.55	3.91402e-30	7.5341e-26
Sod3	0.631918	0.594	0.421	4.06748e-30	7.82949e-26
Ptprm	0.338448	0.986	0.952	4.53463e-30	8.7287e-26
Astn2	1.45499	0.34	0.191	5.51918e-30	1.06239e-25
Runx1t1	0.411108	0.929	0.877	6.79984e-30	1.3089e-25
Sox5	0.873162	0.443	0.282	7.29887e-30	1.40496e-25
Serpinh1	-0.150063	1	1	9.22794e-30	1.77629e-25
Zfp423	0.825419	0.498	0.341	9.72598e-30	1.87215e-25
Casp4	1.07388	0.321	0.173	1.21926e-29	2.34696e-25
Ano3	1.39337	0.291	0.151	1.40054e-29	2.69589e-25
Fmnl2	0.428874	0.928	0.865	1.50421e-29	2.89545e-25
Spry1	-0.973045	0.315	0.472	2.18282e-29	4.20171e-25
Manf	-0.325586	0.984	0.993	2.84497e-29	5.47628e-25
Crim1	-1.07768	0.562	0.688	3.44497e-29	6.63122e-25
Lrrc59	-0.296968	0.971	0.986	4.19924e-29	8.08312e-25
Eif4a1	-0.234888	1	1	4.23596e-29	8.15379e-25
Nrep	0.806734	0.522	0.368	4.41799e-29	8.50419e-25
Plxnc1	0.99491	0.395	0.243	4.8064e-29	9.25183e-25
Ebf2	0.610988	0.694	0.538	6.03086e-29	1.16088e-24
Mmp2	0.654294	0.802	0.698	6.14811e-29	1.18345e-24
Ophn1	0.616097	0.692	0.544	1.13784e-28	2.19023e-24
Dlk1	-0.732466	0.943	0.941	1.14369e-28	2.20148e-24
Htra3	0.839537	0.457	0.299	1.25053e-28	2.40714e-24
2025-09-07	-0.238646	1	1	1.48315e-28	2.85492e-24
Sorcs2	-1.14101	0.215	0.372	1.72634e-28	3.32303e-24
Eif4ebp1	-0.230694	0.997	1	2.31566e-28	4.45742e-24
Oaf	-0.487959	0.803	0.881	2.47178e-28	4.75792e-24
Serp1	-0.272339	0.967	0.985	3.89148e-28	7.4907e-24
Map3k7cl	-1.28595	0.163	0.313	4.27082e-28	8.22089e-24
Ppm1h	0.966119	0.462	0.312	4.46819e-28	8.60082e-24
Ybx3	-0.30224	0.991	0.997	4.9514e-28	9.53095e-24
Lonrf1	0.638958	0.654	0.501	7.75459e-28	1.49268e-23
Postn	0.242458	1	0.999	8.93182e-28	1.71929e-23
Cnbp	-0.287402	0.969	0.979	9.85274e-28	1.89655e-23
Rac1	-0.221689	0.997	0.998	1.01374e-27	1.95135e-23
Arhgap24	0.597979	0.803	0.694	1.03902e-27	2.00001e-23
Khdrbs3	-0.886257	0.405	0.545	1.31411e-27	2.52953e-23
Pdcl3	-0.392663	0.86	0.906	1.3859e-27	2.66773e-23
Calr	-0.239817	1	1	1.39699e-27	2.68907e-23
Flt1	-1.18535	0.191	0.343	1.43826e-27	2.76851e-23
Rps6ka3	0.431724	0.881	0.807	1.78585e-27	3.43759e-23
Egfr	0.389018	0.953	0.897	1.79834e-27	3.46162e-23
Bok	-0.744396	0.446	0.592	1.89634e-27	3.65026e-23
Ggt5	1.00582	0.332	0.189	2.11124e-27	4.06393e-23
Crip1	-0.644559	0.72	0.815	2.52215e-27	4.85488e-23
Cped1	0.377003	0.951	0.894	3.05217e-27	5.87512e-23
Atxn1	0.26943	0.997	0.991	3.1857e-27	6.13215e-23
Bcl2l11	0.655616	0.541	0.379	3.48367e-27	6.70571e-23
Ftl1	-0.163154	1	1	3.65524e-27	7.03598e-23
Ripk3	-0.824427	0.298	0.459	3.89126e-27	7.49028e-23
Kctd10	-0.555978	0.599	0.716	4.74038e-27	9.12475e-23
Rere	0.262727	0.996	0.981	5.08506e-27	9.78824e-23
Pkm	-0.211226	1	1	5.50707e-27	1.06006e-22
Kif5b	-0.248049	0.994	0.998	5.56761e-27	1.07171e-22
Vps13b	0.362793	0.926	0.844	6.62969e-27	1.27615e-22
Snrpd1	-0.306834	0.966	0.982	6.97235e-27	1.34211e-22
Grem2	-0.806649	0.44	0.589	7.65399e-27	1.47332e-22
Emd	-0.432257	0.774	0.856	7.9591e-27	1.53205e-22
Ube2m	-0.255259	0.986	0.995	7.96695e-27	1.53356e-22
Tbc1d2b	0.536632	0.699	0.552	8.88058e-27	1.70942e-22
Thsd7a	0.681134	0.61	0.46	9.31649e-27	1.79333e-22
Cblb	0.434769	0.892	0.817	9.82145e-27	1.89053e-22
Arhgap42	0.428164	0.928	0.87	1.08984e-26	2.09784e-22
Pdlim7	-0.340467	0.939	0.958	1.13904e-26	2.19255e-22
Serpine1	-0.977972	0.536	0.661	1.18964e-26	2.28994e-22
Srsf2	-0.300178	0.96	0.986	1.31848e-26	2.53794e-22
Pde4d	0.540396	0.861	0.776	1.47746e-26	2.84396e-22
Rpl37a	0.111664	1	1	1.7372e-26	3.34393e-22
Ppp1r14b	-0.219087	1	1	2.18901e-26	4.21363e-22
Rasa3	0.557689	0.756	0.636	2.44832e-26	4.71278e-22
Yif1b	-0.305798	0.927	0.962	2.47846e-26	4.77078e-22
Hras	-0.326329	0.912	0.952	2.97655e-26	5.72955e-22
Gphn	0.353794	0.945	0.893	3.26996e-26	6.29434e-22
Meox2	-1.35167	0.198	0.338	3.5027e-26	6.74234e-22
Ube2s	-0.400996	0.972	0.989	4.30745e-26	8.2914e-22
Syne2	0.700289	0.591	0.448	4.40383e-26	8.47693e-22
Slc24a3	0.825989	0.599	0.465	4.58541e-26	8.82646e-22
Gng5	-0.166125	1	1	4.69745e-26	9.04212e-22
Frmd4b	1.03085	0.374	0.233	4.80719e-26	9.25336e-22
Rspo3	0.674152	0.646	0.495	4.93732e-26	9.50386e-22
Ccdc80	0.306029	0.957	0.91	6.36594e-26	1.22538e-21
Pcmtd1	0.391091	0.882	0.802	6.71652e-26	1.29286e-21
Parva	-0.283299	0.987	0.99	7.45785e-26	1.43556e-21
Eif2s2	-0.169121	1	1	8.78723e-26	1.69145e-21
Pik3r1	0.537356	0.858	0.778	8.94261e-26	1.72136e-21
Aspn	0.52669	0.845	0.741	1.12203e-25	2.1598e-21
Mamdc2	1.37772	0.321	0.187	1.15426e-25	2.22183e-21
Cdk19	0.626964	0.62	0.47	1.54208e-25	2.96835e-21
Mafb	0.871775	0.397	0.25	1.57208e-25	3.02611e-21
Plcl2	0.740176	0.504	0.348	1.65674e-25	3.18905e-21
4930402H24Rik	0.384254	0.911	0.859	1.87113e-25	3.60173e-21
Gapdh	-0.17835	1	1	1.95509e-25	3.76336e-21
Ogt	0.355647	0.912	0.847	2.35659e-25	4.5362e-21
A530020G20Rik	0.926578	0.31	0.174	2.5079e-25	4.82746e-21
Xist	0.332572	0.851	0.819	2.59925e-25	5.00329e-21
2025-09-08	0.364544	0.902	0.832	2.89309e-25	5.56892e-21
Fam172a	0.335594	0.953	0.92	3.40419e-25	6.55273e-21
Plxna4	0.841447	0.526	0.38	3.74111e-25	7.20125e-21
Rras2	-0.655646	0.544	0.672	3.88184e-25	7.47215e-21
Esr1	1.11506	0.283	0.153	5.13001e-25	9.87476e-21
Rps9	0.113417	1	1	6.30943e-25	1.2145e-20
Mbd5	0.321672	0.966	0.923	6.6748e-25	1.28483e-20
Cpa6	-1.74397	0.14	0.271	7.49228e-25	1.44219e-20
Igsf10	0.471311	0.755	0.63	7.63139e-25	1.46897e-20
Tceal8	-0.265285	0.975	0.983	1.02599e-24	1.97494e-20
Rabgap1l	0.404881	0.832	0.73	1.2126e-24	2.33413e-20
Mfap5	-0.458571	0.882	0.923	1.28062e-24	2.46506e-20
Lgals1	-0.150824	1	1	1.70048e-24	3.27326e-20
Pde1a	0.959924	0.359	0.22	1.8123e-24	3.48849e-20
Srsf3	-0.230957	0.997	0.999	1.93248e-24	3.71983e-20
Tgfb1i1	-0.32202	0.922	0.948	2.18905e-24	4.2137e-20
Myo1c	-0.444115	0.754	0.831	2.35444e-24	4.53206e-20
Tnrc6b	0.36143	0.919	0.871	2.64903e-24	5.09912e-20
Nexn	-0.653447	0.577	0.688	2.80056e-24	5.39079e-20
Arid1b	0.321151	0.954	0.902	2.80093e-24	5.3915e-20
Srsf9	-0.236807	0.986	0.99	2.84691e-24	5.48001e-20
Cyp1b1	0.441648	0.886	0.796	3.28683e-24	6.32682e-20
Hspd1	-0.245297	0.999	1	3.72266e-24	7.16575e-20
Fars2	0.436669	0.807	0.7	4.21874e-24	8.12065e-20
Tmem176a	0.346246	0.923	0.85	4.22959e-24	8.14154e-20
Selenop	0.582487	0.609	0.459	4.40228e-24	8.47395e-20
Tmem176b	0.310967	0.972	0.943	4.4126e-24	8.49381e-20
Prdx1	-0.179721	1	1	5.30973e-24	1.02207e-19
Anp32b	-0.226898	0.997	1	5.43317e-24	1.04583e-19
Mecom	1.34385	0.31	0.185	5.90657e-24	1.13696e-19
Nfat5	0.328738	0.959	0.932	6.3156e-24	1.21569e-19
Robo1	0.493793	0.646	0.504	6.90238e-24	1.32864e-19
Atg10	0.50611	0.71	0.578	8.96945e-24	1.72653e-19
Tuba1a	-0.257892	0.999	1	9.4972e-24	1.82812e-19
Plxnd1	0.704938	0.511	0.361	1.01588e-23	1.95547e-19
Rps21	0.102088	1	1	1.33749e-23	2.57454e-19
Sox4	0.36189	0.976	0.952	1.45058e-23	2.79223e-19
Cers6	-0.559779	0.723	0.797	1.54252e-23	2.96919e-19
Srm	-0.380016	0.891	0.926	1.59455e-23	3.06935e-19
Svil	0.316678	0.995	0.98	1.63422e-23	3.14571e-19
Lrrc32	-0.820136	0.447	0.574	1.68282e-23	3.23926e-19
Amotl2	-0.547994	0.654	0.753	1.79711e-23	3.45925e-19
Jun	0.382823	0.942	0.922	2.10896e-23	4.05954e-19
Fez1	-0.68057	0.467	0.591	2.1657e-23	4.16875e-19
Stag1	0.285125	0.977	0.957	2.2146e-23	4.26289e-19
Snrpa1	-0.414169	0.76	0.837	2.36956e-23	4.56117e-19
Kansl1l	0.532178	0.707	0.587	2.62672e-23	5.05617e-19
Tpm3	-0.205684	0.997	0.998	2.65884e-23	5.118e-19
2410006H16Rik	0.276557	0.996	0.992	2.78325e-23	5.35747e-19
Vasn	-0.633696	0.537	0.653	3.02655e-23	5.8258e-19
Ddit4l	0.793555	0.363	0.223	3.67401e-23	7.07211e-19
Tomm20	-0.220814	0.998	0.998	3.96443e-23	7.63113e-19
Ldha	-0.23437	0.999	1	4.04365e-23	7.78362e-19
Abca1	0.610006	0.666	0.532	4.22571e-23	8.13408e-19
Fbxl17	0.306614	0.983	0.959	4.39816e-23	8.46601e-19
Slc38a1	-0.447363	0.562	0.704	4.40491e-23	8.479e-19
Arf1	-0.195797	0.999	0.999	5.03479e-23	9.69147e-19
Cct3	-0.247715	0.982	0.992	5.05877e-23	9.73763e-19
Rnf150	0.410577	0.866	0.771	5.57364e-23	1.07287e-18
Timp2	-0.240927	1	0.999	5.98803e-23	1.15264e-18
Supt3	0.360272	0.873	0.794	6.22748e-23	1.19873e-18
Akap13	0.275874	0.98	0.97	6.80888e-23	1.31064e-18
Crabp1	-1.31524	0.274	0.407	7.07237e-23	1.36136e-18
Egr1	0.273413	0.983	0.964	7.49234e-23	1.4422e-18
Fbn2	0.299315	0.996	0.989	8.85468e-23	1.70444e-18
Rhoc	-0.194346	0.999	0.999	9.5266e-23	1.83377e-18
Selenos	-0.266344	0.975	0.982	1.01704e-22	1.9577e-18
Vdac2	-0.22221	0.995	0.997	1.29619e-22	2.49503e-18
Lgals3bp	0.578943	0.559	0.414	1.30336e-22	2.50883e-18
Anxa1	-0.357622	0.996	0.998	1.39873e-22	2.69242e-18
Capn2	-0.306512	0.918	0.943	1.42788e-22	2.74852e-18
Gas5	0.207465	1	1	1.70274e-22	3.27761e-18
Arpc4	-0.381125	0.759	0.85	1.9155e-22	3.68715e-18
Lama4	0.309401	0.954	0.914	2.09958e-22	4.04149e-18
Cdon	0.334887	0.89	0.792	2.439e-22	4.69484e-18
Eif2s1	-0.28554	0.935	0.96	2.89421e-22	5.57106e-18
Psma7	-0.194274	1	0.999	3.07805e-22	5.92493e-18
Rps19	0.10165	1	1	3.34221e-22	6.43343e-18
Lasp1	-0.370669	0.886	0.915	3.3654e-22	6.47805e-18
Ehbp1l1	-0.53302	0.593	0.704	3.38762e-22	6.52082e-18
Cdc42ep3	-0.727245	0.531	0.639	3.61337e-22	6.95538e-18
Dpt	0.689586	0.498	0.359	3.96241e-22	7.62725e-18
Tmem70	-0.512311	0.621	0.726	4.0683e-22	7.83107e-18
Prdm16	0.899732	0.329	0.202	4.20664e-22	8.09736e-18
Kat6b	0.350181	0.867	0.769	4.42624e-22	8.52007e-18
Ralgapa2	0.722672	0.521	0.391	4.77514e-22	9.19167e-18
Tmem135	0.518679	0.765	0.668	5.11082e-22	9.83782e-18
Hip1	0.38447	0.872	0.797	5.17386e-22	9.95916e-18
Clic1	-0.217913	0.998	1	5.29395e-22	1.01903e-17
Plin2	0.452661	0.853	0.773	5.47913e-22	1.05468e-17
Tcf7l2	0.362312	0.948	0.914	7.47642e-22	1.43914e-17
Aplp2	0.341352	0.928	0.904	7.73338e-22	1.4886e-17
Plaat3	0.628238	0.52	0.381	7.92998e-22	1.52644e-17
Elmo1	0.885103	0.41	0.277	9.1548e-22	1.76221e-17
Bmpr1b	-0.597919	0.592	0.712	9.31053e-22	1.79218e-17
Rab5if	-0.241734	0.984	0.992	1.02074e-21	1.96482e-17
Ctps	-0.418593	0.761	0.841	1.17033e-21	2.25278e-17
Fndc3a	0.49031	0.796	0.712	1.35053e-21	2.59963e-17
Filip1l	-0.513348	0.8	0.863	1.5504e-21	2.98437e-17
Palld	0.26185	0.994	0.99	1.56984e-21	3.02178e-17
Mast4	0.335927	0.973	0.96	1.95677e-21	3.76659e-17
Smyd3	0.4092	0.825	0.728	2.09481e-21	4.0323e-17
Atf7	0.396165	0.848	0.768	2.14991e-21	4.13837e-17
Kif26b	0.315678	0.97	0.915	2.28302e-21	4.39459e-17
Fth1	0.154224	1	1	2.36667e-21	4.5556e-17
Rin2	0.415627	0.826	0.74	2.4083e-21	4.63573e-17
Tead1	-0.299843	0.995	0.998	2.59747e-21	4.99988e-17
Tmed2	-0.193777	0.999	0.999	2.97358e-21	5.72384e-17
Cygb	0.333673	0.849	0.744	3.29367e-21	6.33998e-17
Htra1	0.477921	0.689	0.575	3.34e-21	6.42917e-17
Psma3	-0.178315	1	1	3.34372e-21	6.43632e-17
Bzw1	-0.210854	0.995	0.997	3.53285e-21	6.80039e-17
Nfix	0.182637	0.999	0.998	3.81452e-21	7.34258e-17
Timm17a	-0.366475	0.862	0.905	4.45987e-21	8.5848e-17
Jarid2	0.466059	0.728	0.612	4.69656e-21	9.04041e-17
Cyba	-0.328127	0.877	0.932	5.41048e-21	1.04146e-16
Timp1	-0.320659	0.985	0.987	6.98047e-21	1.34367e-16
Prelid1	-0.181445	0.999	0.999	7.23426e-21	1.39252e-16
Slit3	-0.400159	0.95	0.972	8.04932e-21	1.54941e-16
Lgi2	0.450908	0.615	0.461	8.23569e-21	1.58529e-16
Lacc1	0.755286	0.371	0.242	8.31794e-21	1.60112e-16
Pdgfra	0.383445	0.908	0.828	8.59383e-21	1.65423e-16
Pard3	0.243405	0.988	0.975	8.98633e-21	1.72978e-16
Car13	0.517204	0.615	0.482	9.11739e-21	1.75501e-16
Pdcd5	-0.231149	0.986	0.99	9.32409e-21	1.79479e-16
Hmgb1	-0.244057	0.999	0.999	9.77924e-21	1.88241e-16
Psd3	0.465263	0.794	0.69	9.86352e-21	1.89863e-16
Hdac8	0.48871	0.738	0.653	1.11222e-20	2.14091e-16
Ncoa2	0.347031	0.883	0.835	1.17618e-20	2.26403e-16
Rpl3	0.105699	1	1	1.18255e-20	2.2763e-16
Dennd1a	0.295833	0.94	0.895	1.28738e-20	2.47807e-16
Pde8b	-1.14521	0.153	0.276	1.4134e-20	2.72065e-16
Fgd4	0.678713	0.573	0.448	1.43168e-20	2.75585e-16
S100a10	-0.246633	0.99	0.997	1.4668e-20	2.82344e-16
Cenpa	-0.878616	0.281	0.409	1.50951e-20	2.90566e-16
Apoe	1.11945	0.54	0.413	1.61131e-20	3.10161e-16
Srgap3	0.682495	0.438	0.305	1.92903e-20	3.71319e-16
Selenom	-0.197951	0.997	1	1.99262e-20	3.83558e-16
Tshz2	0.371974	0.894	0.831	2.37555e-20	4.5727e-16
Nfib	0.193154	0.999	0.997	2.41993e-20	4.65813e-16
Ube2h	0.330071	0.942	0.911	2.46579e-20	4.7464e-16
Snhg12	0.37075	0.878	0.813	2.86211e-20	5.50927e-16
Gli3	0.306042	0.919	0.868	2.89613e-20	5.57476e-16
Ywhae	-0.1622	1	1	3.77356e-20	7.26372e-16
Ccn4	-0.349944	0.923	0.953	4.3768e-20	8.4249e-16
Timm23	-0.209322	0.989	0.994	4.40769e-20	8.48437e-16
A330076H08Rik	0.889459	0.264	0.15	4.59955e-20	8.85368e-16
Nrp1	0.29972	0.952	0.906	5.0084e-20	9.64066e-16
Ccnb2	-0.830441	0.303	0.427	5.65565e-20	1.08866e-15
Fmr1	0.523829	0.953	0.913	5.87599e-20	1.13107e-15
Rbms1	-0.258173	0.993	0.997	6.04434e-20	1.16347e-15
Clec2d	0.34823	0.867	0.787	6.25898e-20	1.20479e-15
Gramd1b	0.821185	0.383	0.256	6.36729e-20	1.22564e-15
Cacna2d1	0.417759	0.912	0.873	6.82496e-20	1.31374e-15
S100a4	-0.508281	0.871	0.913	6.89781e-20	1.32776e-15
Chrdl1	1.07871	0.28	0.169	8.18241e-20	1.57503e-15
Vti1a	0.302626	0.91	0.838	8.18864e-20	1.57623e-15
Phgdh	-0.232291	0.986	0.991	1.04762e-19	2.01657e-15
Hoxc4	0.472638	0.676	0.558	1.12594e-19	2.16732e-15
A230057D06Rik	0.68587	0.422	0.292	1.13042e-19	2.17594e-15
Stk3	0.378306	0.884	0.813	1.28092e-19	2.46565e-15
Coro1c	-0.447412	0.621	0.72	1.37438e-19	2.64555e-15
Cp	1.16382	0.274	0.162	1.39687e-19	2.68884e-15
Arhgdia	-0.208574	0.992	0.996	1.48926e-19	2.86668e-15
Ksr1	0.521233	0.638	0.515	1.50958e-19	2.9058e-15
Prmt1	-0.242455	0.984	0.989	1.70413e-19	3.28029e-15
Klhl24	0.528201	0.534	0.403	2.38833e-19	4.59729e-15
Mgmt	0.653596	0.602	0.487	2.58142e-19	4.96898e-15
Col4a1	-0.719967	0.873	0.919	2.80351e-19	5.39648e-15
Sh3bgrl3	-0.20482	0.999	0.999	2.84984e-19	5.48565e-15
Cask	0.260466	0.954	0.916	2.96644e-19	5.71009e-15
Rock2	-0.277596	0.995	0.995	2.96655e-19	5.71031e-15
Snrpb	-0.219652	0.986	0.994	3.09879e-19	5.96486e-15
Tcf12	0.200908	0.998	0.994	3.21356e-19	6.18578e-15
Capzb	-0.188966	0.997	0.999	3.25694e-19	6.26928e-15
Map2k5	0.356539	0.791	0.694	3.26976e-19	6.29396e-15
Bdnf	-1.03811	0.193	0.315	3.5329e-19	6.80048e-15
Col4a2	-0.652525	0.856	0.883	3.66174e-19	7.04848e-15
Peli2	0.455924	0.739	0.628	3.90489e-19	7.51653e-15
Cdc42	-0.132589	1	1	4.24242e-19	8.16624e-15
Mxi1	0.652849	0.458	0.328	4.26711e-19	8.21376e-15
Ywhah	-0.275913	0.93	0.961	4.4959e-19	8.65416e-15
Xylt1	0.541834	0.595	0.468	4.69863e-19	9.04439e-15
Macf1	0.20824	0.999	0.995	4.83142e-19	9.3e-15
Hspb1	-0.716338	0.639	0.732	5.22248e-19	1.00528e-14
Mapre1	-0.261257	0.943	0.974	5.36595e-19	1.03289e-14
Pdcd4	0.55751	0.646	0.538	5.73015e-19	1.103e-14
Il4ra	0.755918	0.5	0.378	6.02454e-19	1.15966e-14
Foxs1	-1.06241	0.192	0.312	6.05604e-19	1.16573e-14
Heg1	-0.470159	0.688	0.765	6.10217e-19	1.17461e-14
Cebpa	0.597143	0.509	0.373	6.86665e-19	1.32176e-14
Cct6a	-0.218992	0.99	0.996	7.1387e-19	1.37413e-14
Hmga2	-0.705141	0.84	0.864	7.40211e-19	1.42483e-14
Cdc20	-0.863387	0.242	0.362	9.10062e-19	1.75178e-14
Selenoh	-0.388054	0.809	0.865	9.3343e-19	1.79676e-14
Tmsb10	-0.155626	1	1	9.65787e-19	1.85904e-14
Rsrp1	0.243884	0.972	0.947	1.02059e-18	1.96454e-14
Enox1	0.526857	0.637	0.511	1.17447e-18	2.26075e-14
Eef1d	-0.164436	1	1	1.24256e-18	2.39181e-14
Meis1	0.315293	0.871	0.786	1.24369e-18	2.39398e-14
Prr16	0.659289	0.472	0.349	1.29518e-18	2.49309e-14
Chst11	0.435001	0.701	0.579	1.38644e-18	2.66876e-14
Ldb2	0.404703	0.86	0.786	1.55453e-18	2.99231e-14
Kmt2c	0.278899	0.913	0.841	1.58041e-18	3.04212e-14
Rsu1	-0.259501	0.961	0.98	1.59184e-18	3.06413e-14
Mdk	-0.414628	0.65	0.76	1.79608e-18	3.45727e-14
Rb1	0.565989	0.485	0.356	1.85933e-18	3.57902e-14
Gpx3	0.657955	0.644	0.532	1.91253e-18	3.68144e-14
Psmd8	-0.240432	0.982	0.988	1.96308e-18	3.77873e-14
Gucy1b1	0.777924	0.32	0.201	2.03633e-18	3.91973e-14
Pxdc1	-0.745281	0.289	0.413	2.08023e-18	4.00424e-14
Ttc23	0.543088	0.564	0.441	2.19792e-18	4.23077e-14
Ypel2	0.873959	0.311	0.198	2.2269e-18	4.28656e-14
Phyhd1	0.514183	0.638	0.516	2.23711e-18	4.30621e-14
Cks2	-0.539128	0.499	0.62	2.23913e-18	4.3101e-14
Ssbp2	0.285745	0.958	0.905	2.29605e-18	4.41967e-14
Trps1	0.637486	0.465	0.34	2.40776e-18	4.63469e-14
Tnc	-0.481197	0.872	0.907	2.41408e-18	4.64685e-14
Morrbid	-0.431227	0.735	0.817	2.66096e-18	5.12209e-14
Lsp1	-0.46636	0.575	0.687	3.07625e-18	5.92147e-14
Map4k4	0.23955	0.989	0.978	3.32586e-18	6.40195e-14
Gsto1	-0.489746	0.818	0.848	3.36388e-18	6.47513e-14
Cd320	0.401069	0.752	0.658	3.94195e-18	7.58785e-14
Slc4a4	0.522794	0.678	0.563	4.07512e-18	7.8442e-14
Heph	0.752324	0.335	0.218	4.38634e-18	8.44327e-14
Arf4	-0.140145	1	1	5.38843e-18	1.03722e-13
Gata6	0.462362	0.694	0.592	5.55983e-18	1.07021e-13
Ostc	-0.169307	0.999	0.999	5.83934e-18	1.12401e-13
Psmd7	-0.210417	0.982	0.984	6.08534e-18	1.17137e-13
Selenok	-0.185612	0.999	0.998	6.19398e-18	1.19228e-13
Tcp1	-0.198513	0.994	0.997	6.19476e-18	1.19243e-13
Tbl1xr1	0.32599	0.861	0.79	6.32575e-18	1.21764e-13
Gnb2	-0.166215	1	0.999	6.60067e-18	1.27056e-13
Sgms1	0.350406	0.856	0.766	7.00349e-18	1.3481e-13
Atf7ip	0.39798	0.752	0.665	7.169e-18	1.37996e-13
Arhgef12	0.266958	0.949	0.926	7.37617e-18	1.41984e-13
Mical2	-0.772642	0.489	0.587	7.49454e-18	1.44262e-13
Mtpn	-0.236292	0.975	0.977	7.51e-18	1.4456e-13
Map1b	-0.287835	0.952	0.971	7.56165e-18	1.45554e-13
Gnai2	-0.151371	1	1	8.07685e-18	1.55471e-13
Fdxr	0.63704	0.397	0.275	8.99258e-18	1.73098e-13
Alyref	-0.252568	0.902	0.949	9.37751e-18	1.80508e-13
Lamp2	0.186832	1	0.997	1.05958e-17	2.03959e-13
Apba1	0.505843	0.694	0.593	1.10488e-17	2.12677e-13
Bcar3	0.680757	0.458	0.333	1.17273e-17	2.25739e-13
Gprc5b	0.883564	0.28	0.174	1.17369e-17	2.25924e-13
Lrrfip1	-0.361443	0.896	0.926	1.26187e-17	2.42897e-13
Tln2	0.308468	0.948	0.928	1.29539e-17	2.49349e-13
Sesn3	0.44358	0.592	0.47	1.3117e-17	2.52488e-13
Glis3	0.291163	0.95	0.906	1.50119e-17	2.88964e-13
Arhgap29	-0.368479	0.752	0.819	1.59313e-17	3.06662e-13
Axl	-0.308348	0.855	0.907	1.62944e-17	3.13651e-13
Eda2r	0.896915	0.298	0.189	1.64442e-17	3.16534e-13
Cd9	-0.440986	0.677	0.778	1.76852e-17	3.40422e-13
Arhgap28	0.391865	0.72	0.61	1.85162e-17	3.56418e-13
Oaz1	-0.123361	1	1	1.86519e-17	3.5903e-13
Hdgf	-0.225723	0.992	0.994	2.00687e-17	3.86303e-13
Cnih1	-0.250498	0.939	0.962	2.03106e-17	3.90959e-13
Rfx3	0.507134	0.595	0.471	2.06939e-17	3.98337e-13
Ebna1bp2	-0.327416	0.802	0.867	2.10334e-17	4.04871e-13
Nars	-0.192086	0.993	0.997	2.12566e-17	4.09169e-13
Rtn4	-0.182689	1	1	2.21556e-17	4.26473e-13
Rpl23a	0.125865	1	1	2.22928e-17	4.29114e-13
Psma2	-0.200161	0.988	0.993	2.2749e-17	4.37895e-13
Sap18	-0.302279	0.862	0.91	2.83996e-17	5.46664e-13
Crlf1	-0.510519	0.698	0.765	2.89076e-17	5.56442e-13
Ank	0.506252	0.515	0.39	3.00388e-17	5.78217e-13
Cycs	-0.31033	0.852	0.892	3.01925e-17	5.81175e-13
Fhl1	-1.32434	0.178	0.288	3.03281e-17	5.83786e-13
Fam214a	0.670936	0.361	0.241	3.17353e-17	6.10874e-13
Tbc1d4	0.898061	0.288	0.179	3.19608e-17	6.15213e-13
Boc	0.53107	0.577	0.456	3.27334e-17	6.30084e-13
Hnrnpk	-0.156623	0.999	1	3.30114e-17	6.35436e-13
Fnip1	0.284149	0.927	0.892	3.35514e-17	6.45832e-13
Ehd1	-0.299152	0.852	0.898	3.36196e-17	6.47145e-13
Rps26	0.102061	1	1	3.7569e-17	7.23165e-13
Oat	-0.213309	0.976	0.986	3.90505e-17	7.51684e-13
Phip	0.340653	0.873	0.831	4.00501e-17	7.70925e-13
Nsa2	0.167446	1	0.998	4.73561e-17	9.11557e-13
Foxn3	0.233923	0.979	0.951	4.76001e-17	9.16253e-13
Rpl36a	0.10575	1	1	4.91181e-17	9.45474e-13
Pomp	-0.197808	0.986	0.994	4.91446e-17	9.45985e-13
Ppp1ca	-0.172258	1	1	4.91685e-17	9.46444e-13
Tmem86a	0.523934	0.519	0.395	5.177e-17	9.96521e-13
Cct5	-0.202977	0.995	0.997	5.523e-17	1.06312e-12
Fkbp2	-0.295405	0.897	0.926	5.59282e-17	1.07656e-12
Psap	0.195318	0.999	0.992	6.20403e-17	1.19421e-12
Ulk2	0.322804	0.827	0.747	6.73734e-17	1.29687e-12
Serpine2	0.573654	0.637	0.532	6.897e-17	1.3276e-12
Rsl1d1	-0.261369	0.926	0.95	7.07916e-17	1.36267e-12
Pdap1	-0.200464	0.986	0.996	7.51482e-17	1.44653e-12
Srpx2	0.30796	0.862	0.781	7.54684e-17	1.45269e-12
Mdh2	-0.20292	0.985	0.993	7.97609e-17	1.53532e-12
Fhl2	-0.355986	0.879	0.929	8.13944e-17	1.56676e-12
Ywhaq	-0.169763	0.996	0.999	8.56455e-17	1.64859e-12
Ube2f	-0.374002	0.683	0.773	8.75419e-17	1.68509e-12
Foxo3	0.411729	0.666	0.542	9.80349e-17	1.88707e-12
Cd44	-0.484305	0.751	0.813	1.00071e-16	1.92627e-12
Kdelr3	-0.222864	0.942	0.965	1.01961e-16	1.96264e-12
Slc7a2	0.509248	0.48	0.354	1.21539e-16	2.3395e-12
Pdia3	-0.155433	0.999	1	1.2386e-16	2.38417e-12
Bnip3l	0.266807	0.94	0.899	1.27515e-16	2.45454e-12
Enc1	0.493239	0.662	0.564	1.27703e-16	2.45815e-12
Plscr4	0.64688	0.352	0.236	1.2932e-16	2.48928e-12
Fkbp10	-0.242133	0.959	0.975	1.40063e-16	2.69606e-12
Eya4	-0.47922	0.281	0.421	1.41091e-16	2.71585e-12
Insr	0.418551	0.694	0.582	1.52306e-16	2.93174e-12
H2afz	-0.247145	0.998	1	1.55205e-16	2.98753e-12
Prkn	0.748156	0.361	0.246	1.74844e-16	3.36557e-12
Tiam2	0.434262	0.745	0.662	1.81047e-16	3.48498e-12
Ptges3	-0.193241	0.994	0.997	1.87939e-16	3.61763e-12
Smarca2	0.281506	0.864	0.796	1.98883e-16	3.8283e-12
Tnfaip1	-0.362188	0.701	0.784	2.04315e-16	3.93285e-12
Add3	0.388465	0.779	0.699	2.36019e-16	4.54313e-12
Cavin2	-0.607332	0.564	0.646	2.38394e-16	4.58884e-12
Pakap	-0.678334	0.498	0.598	2.41954e-16	4.65737e-12
Zfp706	-0.238453	0.922	0.947	3.00723e-16	5.78861e-12
Fxyd1	0.65364	0.442	0.329	3.08576e-16	5.93977e-12
Kif13b	0.50463	0.569	0.452	3.14187e-16	6.04779e-12
Ckb	-0.689916	0.515	0.62	3.41236e-16	6.56846e-12
Cdkn3	-0.75967	0.294	0.405	3.49247e-16	6.72266e-12
Cbx6	0.342517	0.809	0.712	3.7847e-16	7.28516e-12
Stox2	0.544722	0.688	0.597	3.8876e-16	7.48324e-12
Ncl	-0.194012	1	1	4.20562e-16	8.0954e-12
Dda1	-0.32307	0.751	0.83	4.24759e-16	8.17618e-12
Sh3bp5	-0.419477	0.606	0.708	4.42141e-16	8.51077e-12
Gcat	-0.494362	0.424	0.544	4.6391e-16	8.9298e-12
Nav2	0.424381	0.584	0.458	5.29594e-16	1.01942e-11
Rev3l	0.297727	0.884	0.823	5.40015e-16	1.03948e-11
Dmd	-1.00428	0.208	0.319	5.43421e-16	1.04603e-11
Pik3r3	0.628055	0.514	0.407	5.75574e-16	1.10792e-11
Exoc6b	0.254603	0.924	0.867	6.29734e-16	1.21217e-11
Slc25a4	-0.120857	1	1	6.31594e-16	1.21576e-11
Nes	-1.11939	0.15	0.252	6.77271e-16	1.30368e-11
Tmed9	-0.160485	0.999	1	6.84716e-16	1.31801e-11
Msrb1	-0.444071	0.829	0.873	6.93498e-16	1.33491e-11
Lama2	-0.535143	0.427	0.55	7.31144e-16	1.40738e-11
Ptprg	0.233208	0.966	0.935	8.37403e-16	1.61192e-11
Lhfp	-0.307691	0.965	0.978	8.58835e-16	1.65317e-11
Lrmda	0.815658	0.336	0.229	8.82091e-16	1.69794e-11
Tomm40	-0.291831	0.855	0.892	8.94498e-16	1.72182e-11
Ccbe1	0.692715	0.432	0.314	8.99122e-16	1.73072e-11
Smg6	0.27538	0.899	0.856	1.01732e-15	1.95824e-11
Gpam	0.68292	0.452	0.349	1.07919e-15	2.07733e-11
Rps25	0.111436	1	1	1.1433e-15	2.20074e-11
Slco3a1	-0.629845	0.442	0.541	1.1502e-15	2.21403e-11
Diaph2	0.255284	0.962	0.923	1.19515e-15	2.30055e-11
Zfp385b	0.686123	0.529	0.426	1.20826e-15	2.32577e-11
Chd2	0.267896	0.94	0.895	1.32736e-15	2.55504e-11
Tmem123	-0.365504	0.667	0.759	1.32823e-15	2.55672e-11
Esrrg	0.966812	0.281	0.181	1.37379e-15	2.64442e-11
Set	-0.1637	0.999	1	1.4091e-15	2.71237e-11
Phb2	-0.222694	0.966	0.976	1.48086e-15	2.85052e-11
Ctps2	0.413938	0.615	0.505	1.60913e-15	3.09741e-11
Runx1	0.315092	0.919	0.88	1.6916e-15	3.25615e-11
Ryk	-0.205058	0.987	0.992	1.79872e-15	3.46236e-11
Rapgef2	0.305188	0.911	0.87	1.89387e-15	3.64551e-11
Dip2c	0.237199	0.972	0.947	1.94715e-15	3.74807e-11
4933406I18Rik	0.761104	0.31	0.205	1.95695e-15	3.76694e-11
Zfas1	0.320973	0.887	0.845	1.99155e-15	3.83354e-11
Itm2b	0.179166	1	1	2.00779e-15	3.8648e-11
Eif1a	-0.214591	0.97	0.983	2.06099e-15	3.9672e-11
Atp5g1	-0.148303	1	1	2.5349e-15	4.87943e-11
Sar1a	-0.177675	0.992	0.99	2.75977e-15	5.31229e-11
Chd6	0.302573	0.844	0.78	3.03209e-15	5.83647e-11
Esyt2	-0.333314	0.953	0.972	3.19594e-15	6.15186e-11
G0s2	0.580331	0.571	0.462	3.2489e-15	6.2538e-11
Pde7a	0.39456	0.731	0.628	3.33006e-15	6.41003e-11
Cyth3	-0.602555	0.632	0.702	3.42018e-15	6.58351e-11
Wdpcp	0.553319	0.493	0.382	3.73429e-15	7.18813e-11
Pvt1	0.389593	0.875	0.831	3.73932e-15	7.19781e-11
Hnrnpab	-0.189383	0.991	0.995	4.68394e-15	9.01611e-11
Pdzrn3	0.209118	0.997	0.991	4.76664e-15	9.1753e-11
Babam2	0.30751	0.843	0.792	4.96868e-15	9.56422e-11
Dleu2	0.415175	0.789	0.727	5.75607e-15	1.10799e-10
Fat1	-0.307078	0.892	0.921	5.7653e-15	1.10976e-10
Ptms	-0.17329	1	1	6.11572e-15	1.17722e-10
Chsy1	0.405284	0.723	0.649	6.26671e-15	1.20628e-10
Crebrf	0.571521	0.518	0.416	6.32761e-15	1.218e-10
Rreb1	0.38299	0.78	0.708	7.24144e-15	1.3939e-10
Sh3pxd2a	0.2758	0.921	0.888	7.38733e-15	1.42199e-10
Hmgb3	-0.57289	0.379	0.495	7.45584e-15	1.43517e-10
Snrpd3	-0.228437	0.932	0.958	8.43691e-15	1.62402e-10
Nuak1	-0.500896	0.491	0.593	8.84551e-15	1.70267e-10
Prep	-0.361788	0.609	0.704	9.74514e-15	1.87584e-10
Eif6	-0.232404	0.943	0.964	9.90002e-15	1.90566e-10
Cox7a2l	0.159253	0.999	0.995	9.93148e-15	1.91171e-10
Rybp	0.427698	0.693	0.6	1.00194e-14	1.92863e-10
Pdia4	-0.235713	0.926	0.945	1.01368e-14	1.95123e-10
U2af1	-0.219048	0.956	0.976	1.13646e-14	2.18757e-10
Ppp1r18	-0.475376	0.479	0.573	1.20697e-14	2.3233e-10
Cspg4	-0.91219	0.173	0.274	1.24849e-14	2.40321e-10
Akt1	-0.232736	0.925	0.941	1.2917e-14	2.48639e-10
Eif1ax	-0.19454	0.971	0.979	1.33074e-14	2.56155e-10
Susd6	0.320498	0.893	0.846	1.35369e-14	2.60572e-10
Asns	-0.219326	0.975	0.976	1.45851e-14	2.80748e-10
Pi15	0.586015	0.529	0.423	1.50171e-14	2.89065e-10
Csrp2	0.178806	0.997	0.985	1.6665e-14	3.20785e-10
Dbp	0.706601	0.308	0.206	1.67865e-14	3.23124e-10
Rftn2	0.445464	0.564	0.449	1.72723e-14	3.32474e-10
Strap	-0.238597	0.91	0.95	1.82904e-14	3.52072e-10
Slc25a5	-0.203619	0.99	0.994	2.01355e-14	3.87589e-10
Bex3	-0.209933	0.982	0.987	2.15493e-14	4.14803e-10
Lrp5	0.546344	0.462	0.353	2.30278e-14	4.43263e-10
Ablim1	-0.723641	0.303	0.411	2.41298e-14	4.64474e-10
Pcdh9	0.380287	0.608	0.496	2.42674e-14	4.67124e-10
Txnl1	-0.181097	0.997	0.996	2.44137e-14	4.69939e-10
Arhgap6	0.598576	0.621	0.534	2.54843e-14	4.90547e-10
Lrp6	0.268289	0.937	0.904	2.62403e-14	5.051e-10
Txndc17	-0.15885	0.998	0.999	2.74809e-14	5.28979e-10
Msrb3	-0.371616	0.93	0.934	2.85064e-14	5.48719e-10
Dock4	0.510154	0.553	0.447	2.96924e-14	5.7155e-10
Tcf7l1	0.261763	0.942	0.894	2.98036e-14	5.73689e-10
Coq10b	-0.388713	0.572	0.658	3.31235e-14	6.37594e-10
Psph	-0.308215	0.825	0.869	3.33734e-14	6.42405e-10
Ypel3	0.340069	0.754	0.674	3.35635e-14	6.46063e-10
Ywhab	-0.154746	0.999	0.999	3.38971e-14	6.52485e-10
Bbs9	0.657029	0.362	0.257	3.4849e-14	6.70808e-10
Mycbp2	0.218465	0.99	0.979	3.9674e-14	7.63686e-10
Vdac1	-0.209771	0.963	0.97	4.01436e-14	7.72725e-10
Vcam1	-0.325193	0.8	0.863	4.03135e-14	7.75995e-10
Msn	-0.205773	0.981	0.992	4.04159e-14	7.77965e-10
Olfml2b	-0.484934	0.425	0.533	4.12021e-14	7.931e-10
Cdv3	-0.202744	0.984	0.992	4.25284e-14	8.1863e-10
BC052040	0.491729	0.537	0.433	4.2788e-14	8.23627e-10
Fzd4	0.579317	0.538	0.446	4.34909e-14	8.37156e-10
Psmd6	-0.235743	0.922	0.946	4.61772e-14	8.88865e-10
Unc5c	0.7501	0.361	0.259	5.11221e-14	9.84049e-10
Pakap.1	-0.411975	0.843	0.873	5.15748e-14	9.92763e-10
Ctsb	0.212044	0.957	0.948	5.33067e-14	1.0261e-09
Psmb3	-0.181569	0.994	0.991	5.54647e-14	1.06764e-09
Asap3	0.491594	0.49	0.379	5.59568e-14	1.07711e-09
Gpx1	-0.211467	0.985	0.987	6.24995e-14	1.20305e-09
Rassf1	-0.389718	0.642	0.733	6.33887e-14	1.22017e-09
Ebf3	0.394764	0.749	0.667	6.51619e-14	1.2543e-09
Ick	0.372795	0.697	0.604	6.81275e-14	1.31139e-09
Adgrl2	-0.379786	0.769	0.822	7.56055e-14	1.45533e-09
Timm8a1	-0.322366	0.671	0.756	7.58423e-14	1.45989e-09
Nop58	-0.259185	0.888	0.918	7.79418e-14	1.5003e-09
Jmjd1c	0.236658	0.929	0.901	8.0862e-14	1.55651e-09
Gm42047	0.593079	0.582	0.497	8.15252e-14	1.56928e-09
Hecw2	-0.50779	0.46	0.566	8.2995e-14	1.59757e-09
Tnks	0.17111	0.972	0.95	8.91014e-14	1.71511e-09
Ywhag	-0.237379	0.966	0.973	9.72067e-14	1.87113e-09
Gja1	0.633647	0.474	0.375	1.00256e-13	1.92982e-09
Birc5	-0.423947	0.332	0.457	1.00938e-13	1.94295e-09
Nhp2	-0.307905	0.863	0.9	1.07504e-13	2.06934e-09
AI506816	-0.240944	0.901	0.94	1.11367e-13	2.1437e-09
Cdkn2b	0.480041	0.541	0.43	1.11676e-13	2.14965e-09
Erbin	0.234851	0.961	0.936	1.11798e-13	2.152e-09
Map4k3	0.306912	0.888	0.855	1.20026e-13	2.31038e-09
Aoc3	0.304274	0.551	0.435	1.25675e-13	2.41911e-09
Atp6v0c	-0.159038	0.997	0.998	1.27143e-13	2.44737e-09
Srpk2	0.22704	0.937	0.908	1.3249e-13	2.55031e-09
Psmb2	-0.170646	0.994	0.997	1.41681e-13	2.72722e-09
Usp25	0.292938	0.827	0.764	1.45097e-13	2.79298e-09
Pear1	-0.601896	0.266	0.374	1.79274e-13	3.45085e-09
Tanc2	0.321379	0.827	0.785	1.83026e-13	3.52307e-09
Cdk4	-0.16169	0.998	0.999	1.85953e-13	3.5794e-09
Dok5	0.571275	0.496	0.396	1.90776e-13	3.67225e-09
Schip1	-0.479557	0.489	0.579	2.02012e-13	3.88852e-09
Unc5b	-0.325939	0.773	0.828	2.03621e-13	3.9195e-09
Socs2	0.624267	0.492	0.396	2.03807e-13	3.92308e-09
Emb	0.270123	0.904	0.847	2.06722e-13	3.97919e-09
Idh1	0.240876	0.92	0.895	2.12609e-13	4.09252e-09
Alms1	0.472606	0.451	0.341	2.20918e-13	4.25246e-09
Psmb5	-0.161168	0.996	0.997	2.35645e-13	4.53593e-09
Tuba1b	-0.197908	0.949	0.977	2.39438e-13	4.60894e-09
Dbndd2	-0.904856	0.157	0.252	2.47506e-13	4.76424e-09
Gas7	0.317672	0.577	0.452	2.52872e-13	4.86754e-09
Rmnd5a	0.371885	0.604	0.498	2.68891e-13	5.17588e-09
Glipr2	-0.23118	0.914	0.936	2.71916e-13	5.23412e-09
Ncoa7	0.400804	0.646	0.556	2.96117e-13	5.69995e-09
Anp32e	-0.282415	0.702	0.79	3.06812e-13	5.90583e-09
Tubb2a	-0.281604	0.82	0.879	3.07844e-13	5.92568e-09
Cdkn1a	0.651067	0.697	0.617	3.18456e-13	6.12995e-09
Ap1s1	-0.250269	0.876	0.904	3.19797e-13	6.15577e-09
Pbx1	0.170469	0.993	0.983	3.40403e-13	6.55242e-09
Mgat2	-0.275482	0.828	0.873	3.44227e-13	6.62602e-09
Erh	-0.226174	0.933	0.961	3.44802e-13	6.6371e-09
Sub1	-0.165428	0.994	0.994	3.57701e-13	6.88539e-09
Cmtm7	-0.239684	0.891	0.932	3.63757e-13	7.00195e-09
Magoh	-0.239906	0.879	0.916	3.68074e-13	7.08506e-09
Ube2d3	-0.155226	0.997	0.998	3.68229e-13	7.08805e-09
Psmc5	-0.222129	0.922	0.948	3.7692e-13	7.25533e-09
Sfxn5	0.597961	0.329	0.229	3.93873e-13	7.58166e-09
Dcaf6	0.358299	0.727	0.647	4.11557e-13	7.92206e-09
Epdr1	0.414951	0.597	0.496	4.18493e-13	8.05557e-09
Srgap2	0.210486	0.96	0.933	4.58695e-13	8.82942e-09
Rars	-0.2844	0.829	0.878	4.86918e-13	9.37269e-09
Serbp1	-0.130512	1	1	5.06907e-13	9.75746e-09
Ptma	-0.123976	1	1	5.08162e-13	9.78162e-09
Plekho2	-0.544173	0.368	0.465	5.34302e-13	1.02848e-08
Synpo	-0.445244	0.491	0.588	5.39149e-13	1.03781e-08
Eif4e2	-0.187806	0.966	0.979	5.63095e-13	1.0839e-08
Atrnl1	0.254134	0.884	0.852	5.77406e-13	1.11145e-08
Rad51b	0.619529	0.525	0.433	5.92323e-13	1.14016e-08
Smarcc2	0.251149	0.875	0.816	5.96884e-13	1.14894e-08
Sin3b	-0.174331	0.961	0.973	6.18858e-13	1.19124e-08
G3bp1	-0.192583	0.976	0.986	6.21771e-13	1.19685e-08
Gria3	0.450788	0.749	0.692	6.22197e-13	1.19767e-08
Gcsh	-0.30328	0.744	0.822	6.2356e-13	1.20029e-08
Asap1	0.191933	0.998	0.992	6.42001e-13	1.23579e-08
Ccnd3	-0.330273	0.696	0.764	6.42598e-13	1.23694e-08
Cpeb3	0.559343	0.475	0.383	6.50496e-13	1.25214e-08
Frmd4a	-0.358672	0.919	0.933	6.81397e-13	1.31162e-08
Fez2	-0.382363	0.586	0.669	7.15988e-13	1.37821e-08
Rbx1	-0.135959	0.999	1	7.22667e-13	1.39106e-08
Nkain1	0.653704	0.376	0.28	7.49597e-13	1.4429e-08
Pink1	0.525013	0.42	0.318	7.77747e-13	1.49709e-08
Col5a1	0.159225	0.999	0.999	8.22219e-13	1.58269e-08
Dpysl3	0.264155	0.976	0.961	8.25107e-13	1.58825e-08
Ssr1	-0.182309	0.964	0.983	8.66469e-13	1.66787e-08
Ppa1	-0.265408	0.855	0.916	9.42733e-13	1.81467e-08
Slc1a3	0.288435	0.783	0.687	9.56454e-13	1.84108e-08
Epha3	-0.491782	0.669	0.744	9.77238e-13	1.88109e-08
Lcorl	0.287715	0.867	0.811	9.84538e-13	1.89514e-08
Lamc1	0.219817	0.973	0.941	1.11668e-12	2.14951e-08
Lrrc15	-0.817153	0.187	0.28	1.12009e-12	2.15605e-08
Myh10	-0.270486	0.935	0.963	1.16924e-12	2.25067e-08
Garnl3	0.474552	0.436	0.332	1.2062e-12	2.32181e-08
Mpp7	0.461621	0.538	0.439	1.21348e-12	2.33583e-08
Ptchd4	-1.16867	0.161	0.25	1.24892e-12	2.40405e-08
Dglucy	0.678646	0.304	0.21	1.27799e-12	2.46e-08
Kansl1	0.172233	0.994	0.972	1.31266e-12	2.52673e-08
Fto	0.215698	0.954	0.924	1.32759e-12	2.55547e-08
Rgma	0.416241	0.511	0.399	1.34225e-12	2.58369e-08
Mlf2	-0.194334	0.957	0.965	1.34955e-12	2.59776e-08
Lmbr1	0.411417	0.543	0.444	1.41399e-12	2.7218e-08
Rbbp7	-0.180052	0.97	0.98	1.46122e-12	2.81269e-08
Phkb	0.322029	0.765	0.707	1.48622e-12	2.86083e-08
Fam129a	-0.328848	0.537	0.65	1.49467e-12	2.8771e-08
Hs6st1	-0.455861	0.511	0.599	1.52026e-12	2.92635e-08
Pbx3	0.480898	0.83	0.777	1.52409e-12	2.93371e-08
Xrcc4	0.421686	0.579	0.484	1.62587e-12	3.12963e-08
Metap1d	0.367877	0.652	0.556	1.66066e-12	3.19661e-08
Dnajb11	-0.248128	0.835	0.889	1.71387e-12	3.29902e-08
Slc38a6	0.524128	0.504	0.411	1.77136e-12	3.4097e-08
Fggy	0.481727	0.476	0.373	1.7785e-12	3.42343e-08
Pak1ip1	-0.312187	0.718	0.771	1.8149e-12	3.4935e-08
Rbpms	0.250245	0.919	0.896	1.84128e-12	3.54428e-08
Neat1	0.274661	0.946	0.934	2.0536e-12	3.95298e-08
Fap	0.458534	0.553	0.453	2.11294e-12	4.06719e-08
Osr1	-0.474419	0.531	0.623	2.12023e-12	4.08123e-08
Osr2	0.673677	0.348	0.255	2.33424e-12	4.49319e-08
Pde3b	0.459351	0.599	0.504	2.38203e-12	4.58517e-08
Apobec1	0.609469	0.359	0.265	2.44328e-12	4.70307e-08
Celf2	0.156394	0.997	0.99	2.50801e-12	4.82767e-08
Jpt1	-0.192104	0.974	0.981	2.5561e-12	4.92023e-08
Kdelr2	-0.153664	0.996	0.999	2.61542e-12	5.03442e-08
Lsm12	-0.194382	0.939	0.951	2.62236e-12	5.04778e-08
Basp1	-0.123284	1	1	2.65586e-12	5.11227e-08
Il1r1	0.261454	0.941	0.918	2.67544e-12	5.14995e-08
Hnrnpf	-0.134214	0.999	1	2.69802e-12	5.19342e-08
Crebbp	0.187413	0.969	0.948	2.79349e-12	5.37718e-08
Tril	0.465352	0.511	0.402	2.90374e-12	5.58941e-08
Prkca	0.278797	0.94	0.9	2.96253e-12	5.70258e-08
Magohb	-0.35506	0.595	0.675	2.97061e-12	5.71813e-08
Tut4	0.217291	0.931	0.895	2.99916e-12	5.77308e-08
Anxa2	-0.112539	0.999	1	3.28138e-12	6.31632e-08
Fcgrt	0.246157	0.864	0.809	3.54173e-12	6.81747e-08
Tbc1d5	0.239294	0.934	0.882	3.55177e-12	6.8368e-08
Sulf2	0.327644	0.71	0.624	3.63497e-12	6.99696e-08
Rnf126	-0.370306	0.531	0.618	3.63692e-12	7.00071e-08
Magi1	0.183482	0.957	0.926	3.87285e-12	7.45485e-08
Fam129b	-0.346236	0.63	0.709	3.92508e-12	7.55538e-08
Hbp1	0.345559	0.676	0.591	3.97652e-12	7.6544e-08
Dpep1	0.465852	0.48	0.375	4.07583e-12	7.84556e-08
Cdca3	-0.536396	0.326	0.425	4.12875e-12	7.94743e-08
Ttc3	0.145072	0.999	0.995	4.13375e-12	7.95706e-08
Gm26802	0.633218	0.271	0.181	4.14542e-12	7.97952e-08
Dis3l2	0.339494	0.716	0.649	4.20183e-12	8.0881e-08
Ror2	0.335898	0.844	0.778	4.33084e-12	8.33643e-08
Kpnb1	-0.209774	0.924	0.943	4.43818e-12	8.54305e-08
Med10	-0.278141	0.758	0.81	4.5801e-12	8.81623e-08
Rbm3	-0.110898	1	1	4.69588e-12	9.0391e-08
Cdkal1	0.267541	0.82	0.762	4.90019e-12	9.43238e-08
Ddi2	0.345249	0.682	0.592	4.98774e-12	9.60091e-08
Tdrd3	0.324207	0.725	0.638	5.06758e-12	9.75459e-08
Dnaja1	-0.142874	0.998	1	5.26824e-12	1.01408e-07
Cobll1	0.419938	0.428	0.322	5.51216e-12	1.06104e-07
Snx29	0.455189	0.466	0.362	5.83562e-12	1.1233e-07
Sdc4	-0.487122	0.547	0.63	5.85844e-12	1.12769e-07
Wsb2	-0.308566	0.73	0.782	5.88954e-12	1.13368e-07
Pdpn	-0.440657	0.619	0.694	5.9212e-12	1.13977e-07
Nkain3	0.449248	0.419	0.317	6.18364e-12	1.19029e-07
Itga5	-0.404017	0.667	0.73	6.33454e-12	1.21934e-07
Lox	0.179068	0.999	1	6.74234e-12	1.29783e-07
Kiz	0.452788	0.458	0.359	6.83058e-12	1.31482e-07
Clock	0.285458	0.826	0.781	7.07706e-12	1.36226e-07
Psmc4	-0.226821	0.872	0.913	7.14074e-12	1.37452e-07
Tbc1d31	0.416998	0.573	0.482	7.1704e-12	1.38023e-07
Ulk4	0.621778	0.296	0.205	7.6568e-12	1.47386e-07
Ccnd1	-0.707056	0.416	0.498	7.72601e-12	1.48718e-07
Nip7	-0.324232	0.67	0.745	7.74004e-12	1.48988e-07
Bcl9	0.404542	0.6	0.507	7.88784e-12	1.51833e-07
Rcn2	-0.220809	0.897	0.937	8.23695e-12	1.58553e-07
Eef2	0.103608	1	1	9.59704e-12	1.84733e-07
Tpx2	-0.339292	0.391	0.503	9.60016e-12	1.84794e-07
Acvr1b	0.52626	0.387	0.29	1.03011e-11	1.98285e-07
Cited2	-0.606096	0.626	0.682	1.03198e-11	1.98645e-07
Pls3	-0.324327	0.846	0.879	1.0622e-11	2.04462e-07
Pde4b	-0.473653	0.364	0.459	1.07133e-11	2.06221e-07
Pcbp4	-0.2787	0.766	0.812	1.12794e-11	2.17118e-07
Atp9a	0.575855	0.327	0.235	1.15535e-11	2.22394e-07
Prkg2	-0.834926	0.167	0.255	1.15818e-11	2.22939e-07
Eef1e1	-0.406109	0.543	0.619	1.17091e-11	2.25388e-07
Rer1	-0.145762	0.99	0.994	1.21814e-11	2.3448e-07
Megf9	0.451865	0.487	0.393	1.26306e-11	2.43126e-07
Rexo2	-0.14106	0.998	0.999	1.26684e-11	2.43853e-07
Surf4	-0.157097	0.981	0.986	1.28913e-11	2.48145e-07
Ier3ip1	-0.17536	0.964	0.977	1.44852e-11	2.78825e-07
Fndc3b	0.144594	1	0.999	1.45181e-11	2.79459e-07
Jund	0.18654	0.993	0.989	1.50419e-11	2.89542e-07
Chp1	0.313938	0.708	0.63	1.507e-11	2.90083e-07
Zfp593	-0.373784	0.542	0.625	1.52617e-11	2.93773e-07
Col6a3	0.164681	0.994	0.98	1.53711e-11	2.95879e-07
Pknox2	0.307842	0.822	0.761	1.55986e-11	3.00258e-07
Bcl9l	0.267813	0.808	0.733	1.57018e-11	3.02243e-07
Pcca	0.339806	0.688	0.599	1.58171e-11	3.04464e-07
Scaper	0.284797	0.734	0.648	1.59044e-11	3.06143e-07
Nbr1	0.364335	0.601	0.504	1.60353e-11	3.08664e-07
Sntb1	0.511073	0.381	0.281	1.67579e-11	3.22572e-07
Ccdc85b	-0.293856	0.851	0.887	1.67825e-11	3.23047e-07
Tacc3	-0.373239	0.307	0.418	1.69568e-11	3.26401e-07
Rnf213	0.296776	0.648	0.554	1.90692e-11	3.67063e-07
Dcaf8	0.237503	0.847	0.792	1.90847e-11	3.67362e-07
Plaur	-0.685816	0.211	0.301	1.91274e-11	3.68183e-07
Frs2	0.272093	0.894	0.851	1.94689e-11	3.74757e-07
Zfp395	0.45411	0.475	0.382	1.96781e-11	3.78784e-07
Kdm6a	0.306806	0.762	0.7	2.01264e-11	3.87414e-07
Plekhg2	-0.393654	0.549	0.628	2.10942e-11	4.06043e-07
Tma7	-0.13563	0.997	0.997	2.11914e-11	4.07914e-07
Cks1b	-0.249599	0.908	0.943	2.13157e-11	4.10306e-07
Tmeff2	0.316169	0.632	0.539	2.14342e-11	4.12586e-07
Tpi1	-0.180053	0.983	0.984	2.1704e-11	4.17779e-07
Serf1	0.250054	0.852	0.81	2.20531e-11	4.24499e-07
Hmgn2	-0.213228	0.898	0.935	2.20654e-11	4.24736e-07
Ccdc86	-0.471488	0.424	0.513	2.22246e-11	4.27802e-07
Smim1	0.291307	0.703	0.605	2.27895e-11	4.38675e-07
Uvssa	0.389772	0.45	0.346	2.33759e-11	4.49963e-07
Gm37494	0.36588	0.544	0.44	2.33828e-11	4.50095e-07
Eno1	-0.166096	0.994	0.995	2.36332e-11	4.54916e-07
Gspt1	-0.172125	0.977	0.987	2.37572e-11	4.57303e-07
Tbrg1	-0.152532	0.991	0.995	2.39858e-11	4.61703e-07
Actr10	-0.200173	0.896	0.928	2.46477e-11	4.74444e-07
Mrpl20	-0.158378	0.99	0.99	2.58482e-11	4.97551e-07
Jagn1	-0.314892	0.639	0.714	2.6664e-11	5.13255e-07
Csgalnact1	0.443556	0.624	0.53	2.722e-11	5.23959e-07
Arhgap10	0.251142	0.957	0.943	2.75503e-11	5.30316e-07
Gars	-0.146945	0.997	0.997	2.78951e-11	5.36954e-07
Thoc2	0.213898	0.931	0.909	2.87262e-11	5.52951e-07
Ier5	-0.419708	0.513	0.592	2.92671e-11	5.63362e-07
Arhgef10l	0.358728	0.618	0.533	2.97573e-11	5.72799e-07
Steap1	-0.498404	0.315	0.412	3.00498e-11	5.78429e-07
Ptpmt1	-0.262217	0.76	0.831	3.06686e-11	5.9034e-07
Snx24	-0.377053	0.747	0.808	3.23895e-11	6.23466e-07
Angptl2	0.42057	0.555	0.461	3.24146e-11	6.23949e-07
Rangap1	-0.428195	0.424	0.529	3.41044e-11	6.56475e-07
Efs	0.578197	0.359	0.269	3.41839e-11	6.58006e-07
Tceal9	-0.119471	0.999	0.999	3.4849e-11	6.70808e-07
Gnb1	-0.133245	0.999	0.999	3.51156e-11	6.75939e-07
Sri	-0.16572	0.978	0.98	3.54421e-11	6.82225e-07
M6pr	-0.364132	0.571	0.654	3.62483e-11	6.97744e-07
Zfp260	0.2747	0.811	0.746	3.85043e-11	7.4117e-07
Rarres2	0.610411	0.258	0.174	3.95762e-11	7.61801e-07
Slc3a2	-0.176071	0.981	0.983	4.03186e-11	7.76093e-07
L3mbtl3	0.47507	0.498	0.405	4.04982e-11	7.79549e-07
Oxct1	-0.148574	0.993	0.995	4.06739e-11	7.82932e-07
Cradd	0.48399	0.406	0.312	4.11165e-11	7.91451e-07
Svep1	-0.304829	0.88	0.916	4.28408e-11	8.24642e-07
Gstt1	0.517445	0.348	0.255	4.30107e-11	8.27913e-07
Kat2b	0.349673	0.614	0.52	4.38215e-11	8.43519e-07
Edf1	-0.120073	1	1	4.46643e-11	8.59744e-07
Tnip1	0.446165	0.48	0.386	4.5579e-11	8.7735e-07
Pitpna	-0.198681	0.942	0.957	4.69262e-11	9.03283e-07
Gmds	0.293778	0.85	0.814	4.69905e-11	9.0452e-07
Cav1	-0.452387	0.689	0.748	4.73861e-11	9.12135e-07
Ccn3	-0.282547	0.81	0.847	5.04849e-11	9.71784e-07
Stk38	0.236495	0.884	0.848	5.11103e-11	9.83821e-07
Skap2	0.236501	0.849	0.796	5.13495e-11	9.88427e-07
Ccdc171	0.629687	0.315	0.23	5.24859e-11	1.0103e-06
Stat1	0.420168	0.537	0.449	5.32034e-11	1.02411e-06
Sfpq	-0.198775	0.971	0.979	5.40427e-11	1.04027e-06
Pdgfd	0.548162	0.548	0.462	5.72043e-11	1.10112e-06
Csad	0.356569	0.65	0.563	5.77e-11	1.11067e-06
Pde3a	0.220045	0.659	0.557	5.98675e-11	1.15239e-06
P3h4	-0.233498	0.857	0.894	6.26347e-11	1.20565e-06
Nop56	-0.248728	0.811	0.866	6.30768e-11	1.21417e-06
Elavl1	-0.189145	0.928	0.942	6.42177e-11	1.23613e-06
Plekho1	-0.434172	0.425	0.518	6.4674e-11	1.24491e-06
Anapc15	-0.348628	0.538	0.625	6.55762e-11	1.26228e-06
Sf3b5	-0.163772	0.978	0.987	6.78507e-11	1.30606e-06
Ubl4a	-0.22718	0.862	0.905	7.05917e-11	1.35882e-06
Jade1	-0.419359	0.525	0.603	7.20546e-11	1.38698e-06
Cachd1	0.281677	0.805	0.751	7.31526e-11	1.40811e-06
Kras	-0.187669	0.923	0.954	7.40096e-11	1.42461e-06
Synj2	-0.557475	0.317	0.408	7.56713e-11	1.4566e-06
Bbx	0.206465	0.93	0.895	7.6661e-11	1.47565e-06
Sdk1	0.52558	0.48	0.388	7.84853e-11	1.51076e-06
Sh3pxd2b	0.257693	0.832	0.783	7.85498e-11	1.512e-06
Slc16a3	-0.696672	0.221	0.305	8.84174e-11	1.70195e-06
Nucks1	-0.223345	0.977	0.977	8.84767e-11	1.70309e-06
H2afj	0.195449	0.969	0.964	8.96928e-11	1.7265e-06
Dnaja2	-0.162481	0.979	0.988	9.14409e-11	1.76015e-06
Cltb	-0.360044	0.543	0.628	9.16226e-11	1.76364e-06
Wdr18	-0.322187	0.602	0.679	9.25947e-11	1.78236e-06
Ctns	0.627005	0.262	0.18	9.54221e-11	1.83678e-06
Stag2	0.221866	0.884	0.846	9.57809e-11	1.84369e-06
Tbx15	0.188456	0.95	0.931	9.81758e-11	1.88979e-06
Stard9	0.428944	0.487	0.391	9.87153e-11	1.90017e-06
Ash1l	0.171149	0.972	0.966	1.00842e-10	1.94111e-06
Nfic	0.183497	0.966	0.945	1.0209e-10	1.96513e-06
Srsf7	-0.180229	0.964	0.977	1.05493e-10	2.03063e-06
Pabpn1	-0.187077	0.926	0.952	1.05696e-10	2.03454e-06
Lap3	-0.22189	0.864	0.888	1.06384e-10	2.04778e-06
Abcc5	0.324622	0.686	0.621	1.07087e-10	2.06132e-06
Selenof	-0.102402	0.999	1	1.07131e-10	2.06217e-06
Prkab2	-0.570191	0.276	0.367	1.07448e-10	2.06826e-06
Rap2a	-0.387273	0.647	0.714	1.07936e-10	2.07766e-06
Exosc8	-0.338632	0.579	0.662	1.10057e-10	2.11849e-06
Lbh	-0.39834	0.757	0.805	1.13587e-10	2.18643e-06
Tnrc18	0.182756	0.953	0.931	1.17834e-10	2.26819e-06
Etf1	-0.189039	0.964	0.958	1.18681e-10	2.28449e-06
Snrpf	-0.157301	0.994	0.997	1.19066e-10	2.2919e-06
AW554918	0.419181	0.583	0.502	1.19375e-10	2.29784e-06
Dcxr	0.667467	0.334	0.25	1.22463e-10	2.3573e-06
Calm3	-0.156763	0.98	0.992	1.25798e-10	2.42149e-06
1810037I17Rik	-0.276803	0.866	0.898	1.29881e-10	2.50007e-06
Dcun1d5	-0.162372	0.971	0.972	1.31352e-10	2.5284e-06
Ubn2	0.226185	0.89	0.856	1.33329e-10	2.56645e-06
Ptx3	-0.407593	0.694	0.752	1.33782e-10	2.57517e-06
Tia1	0.227954	0.81	0.755	1.37207e-10	2.64109e-06
Emp2	-0.335896	0.599	0.671	1.37372e-10	2.64428e-06
Cacybp	-0.215805	0.946	0.965	1.38213e-10	2.66046e-06
Mical3	0.282864	0.643	0.54	1.41365e-10	2.72113e-06
Idh3a	-0.367051	0.552	0.635	1.42443e-10	2.74188e-06
Col24a1	0.424751	0.475	0.378	1.4962e-10	2.88003e-06
Fam104a	-0.156259	0.982	0.988	1.51602e-10	2.91819e-06
Leprotl1	-0.200824	0.895	0.915	1.5425e-10	2.96915e-06
Trappc4	-0.208892	0.919	0.944	1.61278e-10	3.10444e-06
Acadl	0.20523	0.932	0.89	1.67672e-10	3.22751e-06
Rnf144a	0.389184	0.511	0.417	1.7501e-10	3.36877e-06
Ttll5	0.353125	0.648	0.568	1.7831e-10	3.4323e-06
Gps1	-0.255217	0.806	0.843	1.79978e-10	3.4644e-06
Pea15a	-0.302123	0.712	0.771	1.81848e-10	3.5004e-06
Eri3	0.191512	0.913	0.886	1.83046e-10	3.52345e-06
Man1a	0.269232	0.844	0.802	1.8655e-10	3.59091e-06
Samd4	-0.26899	0.904	0.924	1.87716e-10	3.61334e-06
Matn2	0.377015	0.619	0.538	1.94781e-10	3.74935e-06
Fbxl20	0.402503	0.544	0.454	1.9579e-10	3.76876e-06
Cthrc1	-0.346643	0.593	0.669	2.01981e-10	3.88794e-06
Gtpbp4	-0.23571	0.84	0.876	2.06622e-10	3.97726e-06
Ptgis	-0.374046	0.646	0.687	2.09484e-10	4.03235e-06
Hoxb3	0.457917	0.458	0.373	2.10063e-10	4.0435e-06
Klf12	0.324816	0.604	0.502	2.21909e-10	4.27152e-06
Vps29	-0.159169	0.972	0.981	2.2277e-10	4.2881e-06
Tmed5	-0.310231	0.744	0.8	2.3497e-10	4.52293e-06
C1qbp	-0.202875	0.957	0.966	2.41108e-10	4.64109e-06
Tnk2	-0.433128	0.462	0.54	2.44811e-10	4.71237e-06
Ube2i	-0.138952	0.994	0.998	2.46407e-10	4.74308e-06
Ehbp1	0.18886	0.927	0.869	2.4669e-10	4.74853e-06
Pten	0.168208	0.985	0.971	2.55069e-10	4.90982e-06
Tpbg	-0.369572	0.51	0.593	2.71459e-10	5.22531e-06
Eif4e3	0.461039	0.385	0.294	2.76703e-10	5.32626e-06
Myadm	-0.244994	0.88	0.911	2.8283e-10	5.4442e-06
Tmem97	-0.269063	0.728	0.786	2.87488e-10	5.53385e-06
Snu13	-0.198643	0.954	0.967	2.88912e-10	5.56127e-06
Ufm1	-0.199452	0.906	0.935	2.94447e-10	5.66781e-06
Psmb6	-0.144772	0.994	0.994	3.09906e-10	5.96538e-06
Pole4	-0.235651	0.793	0.835	3.18464e-10	6.13011e-06
Kcnq1ot1	0.210353	0.955	0.923	3.23431e-10	6.22573e-06
Ube2v2	-0.230642	0.794	0.858	3.33251e-10	6.41475e-06
Mrpl12	-0.225953	0.893	0.918	3.4583e-10	6.65687e-06
Atxn7l1	0.300185	0.728	0.666	3.57866e-10	6.88856e-06
Rpn2	-0.141455	0.993	0.996	3.76324e-10	7.24386e-06
Luc7l2	0.124747	0.998	0.999	3.76973e-10	7.25636e-06
Cdipt	-0.312955	0.54	0.619	3.92713e-10	7.55932e-06
Col16a1	0.241725	0.825	0.772	3.97826e-10	7.65776e-06
Tbc1d1	-0.431744	0.54	0.616	4.28797e-10	8.25391e-06
Bag1	-0.131985	0.997	0.998	4.28993e-10	8.25769e-06
Hoxa3	0.571489	0.341	0.257	4.3254e-10	8.32596e-06
Tnrc6c	0.185517	0.948	0.927	4.42119e-10	8.51035e-06
Mkln1	0.195779	0.889	0.845	4.50819e-10	8.67781e-06
Tmem126a	-0.16854	0.97	0.977	4.55257e-10	8.76324e-06
Immp2l	0.353842	0.59	0.499	4.7022e-10	9.05127e-06
Mxd4	0.261195	0.765	0.691	5.37919e-10	1.03544e-05
Eif4g2	-0.106493	1	1	5.78887e-10	1.1143e-05
Gas1	0.184642	0.942	0.868	5.89431e-10	1.1346e-05
1110038B12Rik	0.185718	0.977	0.972	5.92185e-10	1.1399e-05
Tle2	0.491206	0.384	0.296	5.98568e-10	1.15218e-05
Phf14	0.219897	0.91	0.865	6.05379e-10	1.16529e-05
Tomm5	-0.154678	0.959	0.97	6.45625e-10	1.24276e-05
Elf1	0.310007	0.722	0.643	6.59972e-10	1.27038e-05
Psma1	-0.194318	0.88	0.915	6.60669e-10	1.27172e-05
Lats2	-0.302409	0.697	0.751	6.63244e-10	1.27668e-05
Ap2m1	-0.151985	0.972	0.982	6.77076e-10	1.3033e-05
Arl5a	-0.349349	0.779	0.805	6.91875e-10	1.33179e-05
Rap1b	-0.134606	0.979	0.987	7.07113e-10	1.36112e-05
Cnih4	-0.221468	0.864	0.904	7.18593e-10	1.38322e-05
Scfd2	0.404948	0.551	0.471	7.23055e-10	1.39181e-05
Nolc1	-0.294034	0.688	0.743	7.433e-10	1.43078e-05
Vwa5a	0.292149	0.685	0.596	7.65117e-10	1.47277e-05
Fn1	-0.21309	0.999	1	7.96039e-10	1.53229e-05
Ephx1	0.457403	0.422	0.333	7.96823e-10	1.53381e-05
Ap2s1	-0.160741	0.957	0.966	8.03481e-10	1.54662e-05
Arpc1b	-0.10267	1	1	8.0521e-10	1.54995e-05
Ssu72	-0.195631	0.906	0.941	8.06104e-10	1.55167e-05
Azin2	0.354003	0.501	0.4	8.14172e-10	1.5672e-05
Dock7	0.185588	0.944	0.927	8.14573e-10	1.56797e-05
Fyn	-0.209369	0.87	0.905	8.26321e-10	1.59059e-05
Psat1	-0.199513	0.902	0.928	8.26734e-10	1.59138e-05
C530008M17Rik	-0.549616	0.373	0.456	8.6453e-10	1.66413e-05
Psmc6	-0.164075	0.964	0.981	8.94262e-10	1.72137e-05
Dixdc1	0.609395	0.276	0.197	9.32643e-10	1.79524e-05
Ube2n	-0.169916	0.965	0.975	9.34818e-10	1.79943e-05
Col5a2	0.129213	1	1	9.43204e-10	1.81557e-05
Cfl2	-0.22626	0.906	0.933	9.52749e-10	1.83395e-05
Lyar	-0.356918	0.672	0.733	9.5912e-10	1.84621e-05
Zcrb1	-0.163284	0.966	0.971	1.01004e-09	1.94423e-05
Lgals3	0.392924	0.615	0.537	1.0382e-09	1.99844e-05
Tra2a	0.201148	0.913	0.885	1.05751e-09	2.0356e-05
Dtnb	0.372561	0.521	0.431	1.08215e-09	2.08303e-05
Arl1	-0.126617	0.999	0.995	1.08316e-09	2.08498e-05
Bcar1	-0.389228	0.503	0.575	1.09555e-09	2.10883e-05
Tmem128	-0.303341	0.607	0.687	1.09965e-09	2.11671e-05
Mrto4	-0.308251	0.72	0.774	1.17074e-09	2.25355e-05
Ddx21	-0.313912	0.708	0.76	1.18894e-09	2.2886e-05
Btg3	-0.306648	0.646	0.704	1.23594e-09	2.37906e-05
Sos2	0.326546	0.647	0.562	1.26048e-09	2.4263e-05
Arhgef3	0.49235	0.379	0.291	1.26288e-09	2.43092e-05
Akap9	0.166259	0.929	0.895	1.28429e-09	2.47214e-05
Hes1	-0.40066	0.489	0.572	1.30993e-09	2.52149e-05
Lncpint	0.363822	0.606	0.522	1.31689e-09	2.53489e-05
Slc39a6	-0.258785	0.672	0.747	1.34647e-09	2.59182e-05
Slit2	-0.233485	0.964	0.973	1.39539e-09	2.68599e-05
Dennd1b	0.310607	0.645	0.557	1.45582e-09	2.80231e-05
Plekha2	0.442139	0.411	0.321	1.47502e-09	2.83927e-05
Sh3d19	0.257659	0.799	0.744	1.47902e-09	2.84697e-05
Trip6	-0.283614	0.657	0.728	1.49854e-09	2.88455e-05
Shmt2	-0.275665	0.73	0.777	1.51747e-09	2.92098e-05
Sae1	-0.176478	0.906	0.924	1.53303e-09	2.95093e-05
Psma6	-0.156743	0.962	0.976	1.53594e-09	2.95654e-05
Mlec	-0.153672	0.986	0.99	1.5388e-09	2.96204e-05
Timm13	-0.129672	0.995	0.998	1.54982e-09	2.98325e-05
Pa2g4	-0.209301	0.915	0.935	1.61433e-09	3.10743e-05
Acvr2a	0.190245	0.942	0.905	1.64795e-09	3.17214e-05
Eif4b	0.145849	0.98	0.975	1.65519e-09	3.18607e-05
Pdcd10	-0.183941	0.892	0.907	1.69494e-09	3.2626e-05
Cpt1a	0.437906	0.408	0.322	1.69708e-09	3.26671e-05
Eif3b	-0.176405	0.906	0.935	1.71476e-09	3.30074e-05
Colec12	0.226009	0.943	0.912	1.72203e-09	3.31474e-05
Prrg1	0.410876	0.49	0.404	1.7624e-09	3.39244e-05
Eif4e	-0.208306	0.856	0.883	1.84793e-09	3.55708e-05
Renbp	-0.384997	0.321	0.419	1.86572e-09	3.59133e-05
Flnc	-0.272604	0.643	0.731	1.95312e-09	3.75956e-05
Gng12	-0.150906	0.983	0.985	1.96704e-09	3.78636e-05
Fubp1	-0.178425	0.941	0.959	1.97877e-09	3.80892e-05
Pcmtd2	0.513544	0.338	0.256	1.981e-09	3.81323e-05
Rfx7	0.297943	0.77	0.717	2.04674e-09	3.93976e-05
Stbd1	-0.630843	0.258	0.338	2.04836e-09	3.9429e-05
Kmt2e	0.170265	0.966	0.953	2.23132e-09	4.29506e-05
Pfdn2	-0.195661	0.873	0.91	2.25047e-09	4.33193e-05
Kif20a	-0.609033	0.224	0.304	2.26511e-09	4.3601e-05
Zfyve26	0.457495	0.369	0.285	2.46396e-09	4.74287e-05
Rrp8	-0.290447	0.49	0.581	2.61217e-09	5.02817e-05
Slc6a6	0.331545	0.73	0.647	2.61696e-09	5.03738e-05
Tubb4b	-0.317626	0.816	0.858	2.66411e-09	5.12815e-05
Opcml	0.80909	0.478	0.409	2.73455e-09	5.26374e-05
Ptgs1	-0.632947	0.249	0.329	2.75131e-09	5.29599e-05
Abcg2	-0.295219	0.62	0.686	2.76689e-09	5.32598e-05
Cd47	0.146477	0.99	0.979	2.81602e-09	5.42055e-05
Ak1	0.306601	0.647	0.574	2.84668e-09	5.47957e-05
Eif4g1	-0.131103	0.995	0.996	2.92043e-09	5.62154e-05
Dohh	-0.293433	0.679	0.729	2.98683e-09	5.74934e-05
Nmd3	-0.297964	0.597	0.676	3.00552e-09	5.78532e-05
Snrpc	-0.213518	0.882	0.9	3.03238e-09	5.83703e-05
Nf1	0.189466	0.933	0.914	3.04051e-09	5.85268e-05
Map6	-0.519729	0.25	0.334	3.09573e-09	5.95897e-05
Ppp6r3	0.241631	0.783	0.724	3.13177e-09	6.02834e-05
Trpv2	-0.623859	0.255	0.336	3.21873e-09	6.19574e-05
Trappc9	0.265751	0.701	0.629	3.22653e-09	6.21075e-05
Cap2	-0.497576	0.348	0.426	3.29592e-09	6.34433e-05
Etl4	-0.715036	0.292	0.369	3.44777e-09	6.63662e-05
P4ha2	-0.219939	0.819	0.87	3.48232e-09	6.70311e-05
Fbln5	-0.255719	0.804	0.856	3.58651e-09	6.90367e-05
Ube2l3	-0.12952	0.993	0.995	3.59588e-09	6.92172e-05
Hspa8	-0.115396	1	1	3.5994e-09	6.92849e-05
Uqcrh	0.125879	1	0.998	3.72638e-09	7.17291e-05
Lman1	-0.133601	0.984	0.99	3.73765e-09	7.1946e-05
Arhgap18	0.686358	0.304	0.23	3.75597e-09	7.22987e-05
Nap1l1	-0.124738	1	1	3.85269e-09	7.41604e-05
Sfrp1	0.188099	0.975	0.945	3.88152e-09	7.47154e-05
Lrba	0.338308	0.485	0.392	3.89302e-09	7.49367e-05
Cntln	0.240059	0.775	0.719	3.91314e-09	7.5324e-05
Tnik	-0.483734	0.327	0.413	4.06157e-09	7.81813e-05
Ift74	0.284194	0.727	0.662	4.09051e-09	7.87381e-05
Ech1	0.231018	0.835	0.783	4.15765e-09	8.00307e-05
Hars	-0.288982	0.659	0.715	4.37781e-09	8.42684e-05
Dip2b	0.2498	0.781	0.724	4.40915e-09	8.48717e-05
Atp5a1	-0.105498	0.999	0.999	4.44578e-09	8.55768e-05
Utp11	-0.235512	0.794	0.842	4.45265e-09	8.5709e-05
Kdm2a	0.187482	0.9	0.867	4.50134e-09	8.66463e-05
Ptn	0.169564	0.985	0.94	4.59964e-09	8.85385e-05
Hsph1	-0.306582	0.603	0.669	4.60551e-09	8.86514e-05
Olfml3	0.200824	0.913	0.875	4.61e-09	8.87379e-05
Dusp23	0.360401	0.494	0.41	4.71699e-09	9.07974e-05
Ndufb8	-0.126995	0.997	0.998	4.73175e-09	9.10815e-05
Ubc	0.104467	1	1	4.89627e-09	9.42483e-05
Zfp608	0.320951	0.66	0.598	4.92762e-09	9.48517e-05
Pycr2	-0.345278	0.448	0.534	5.04755e-09	9.71602e-05
Tex2	0.46098	0.336	0.255	5.05451e-09	9.72943e-05
Fign	0.349579	0.429	0.337	5.11016e-09	9.83656e-05
Usp3	0.273944	0.735	0.675	5.15682e-09	9.92637e-05
Dnm3	0.330628	0.568	0.476	5.26166e-09	0.000101282
Cep112	0.43452	0.518	0.431	5.31726e-09	0.000102352
Zswim6	-0.358047	0.754	0.789	5.34095e-09	0.000102808
Baz2b	0.197298	0.934	0.911	5.74176e-09	0.000110523
Stk40	-0.335896	0.575	0.64	5.84737e-09	0.000112556
Cd248	-0.209674	0.913	0.944	6.04667e-09	0.000116392
Srf	-0.552834	0.211	0.292	6.10838e-09	0.00011758
2310022B05Rik	-0.350133	0.71	0.766	6.11717e-09	0.000117749
Slco2a1	-0.399354	0.365	0.454	6.11968e-09	0.000117798
Ccdc50	0.21154	0.893	0.858	6.22749e-09	0.000119873
Ppan	-0.330918	0.469	0.547	6.39139e-09	0.000123028
Aldoa	-0.13386	1	0.999	6.44195e-09	0.000124001
Ppfibp1	0.189324	0.941	0.914	6.48439e-09	0.000124818
Clybl	0.325002	0.615	0.536	6.4879e-09	0.000124886
Rnf7	-0.14714	0.966	0.974	6.5705e-09	0.000126476
Prdx5	-0.132518	0.996	0.999	6.67995e-09	0.000128582
Utp18	-0.284904	0.624	0.697	6.72167e-09	0.000129385
Cryab	-0.767336	0.693	0.71	6.81824e-09	0.000131244
Tns1	-0.346007	0.851	0.867	6.83058e-09	0.000131482
Txnrd1	-0.221212	0.882	0.91	7.13702e-09	0.00013738
Cox16	0.17307	0.935	0.905	7.15867e-09	0.000137797
Tmem63a	-0.502944	0.257	0.337	7.36436e-09	0.000141757
Mphosph10	-0.258898	0.643	0.711	7.42287e-09	0.000142883
Syn3	-0.55397	0.224	0.303	7.42555e-09	0.000142934
Sik3	0.175225	0.925	0.884	7.56243e-09	0.000145569
Lsm4	-0.173339	0.966	0.975	7.65471e-09	0.000147346
Lsm6	-0.188639	0.836	0.879	7.66634e-09	0.000147569
Gng10	-0.174752	0.961	0.966	7.96398e-09	0.000153299
Adrm1	-0.240962	0.725	0.782	8.19439e-09	0.000157734
Slc12a6	0.375513	0.493	0.413	8.24259e-09	0.000158662
Rrs1	-0.363881	0.511	0.582	8.37608e-09	0.000161231
Prdx4	-0.115864	0.994	0.997	8.4172e-09	0.000162023
Ndufa8	-0.124629	0.988	0.993	8.52425e-09	0.000164083
Id4	-0.593705	0.359	0.435	9.53396e-09	0.000183519
D130040H23Rik	0.548302	0.309	0.233	9.59776e-09	0.000184747
Mtmr3	0.207023	0.867	0.82	9.61412e-09	0.000185062
Snhg8	0.185843	0.917	0.879	9.63204e-09	0.000185407
Camkmt	0.398986	0.49	0.412	9.75545e-09	0.000187783
Zfp503	0.226903	0.802	0.743	9.85705e-09	0.000189738
Tent5a	0.21704	0.694	0.604	9.97374e-09	0.000191985
Cpped1	0.434375	0.439	0.361	1.00727e-08	0.000193889
Nfatc1	0.563773	0.35	0.272	1.01397e-08	0.00019518
Narf	0.383327	0.433	0.348	1.03933e-08	0.000200061
Kctd12	0.42445	0.5	0.418	1.06176e-08	0.000204378
Npepps	0.160374	0.961	0.944	1.08931e-08	0.000209682
Vdac3	-0.123604	0.997	0.998	1.09283e-08	0.000210358
Gem	0.519726	0.389	0.309	1.10841e-08	0.000213358
Gipc1	-0.243936	0.663	0.737	1.15131e-08	0.000221615
Cacnb2	0.49708	0.284	0.209	1.16497e-08	0.000224246
Ralgapa1	0.212538	0.859	0.826	1.16673e-08	0.000224584
Klf9	0.27434	0.769	0.709	1.16932e-08	0.000225082
Hoxc5	0.299398	0.575	0.487	1.19327e-08	0.000229693
Pmepa1	0.119979	0.997	0.998	1.21213e-08	0.000233323
Mtss2	0.279378	0.654	0.563	1.21297e-08	0.000233484
Aig1	-0.32482	0.565	0.636	1.23379e-08	0.000237492
Glcci1	0.41048	0.337	0.254	1.23789e-08	0.000238281
Llph	-0.193134	0.853	0.889	1.31951e-08	0.000253993
Rbm5	0.18167	0.895	0.866	1.32331e-08	0.000254724
Lxn	-0.875923	0.584	0.636	1.34301e-08	0.000258517
Cyc1	-0.17147	0.895	0.929	1.34397e-08	0.000258701
Ppp1r14a	-1.55274	0.191	0.257	1.37406e-08	0.000264493
Snrpd2	-0.124345	0.999	0.997	1.40034e-08	0.000269552
Arsb	0.282965	0.621	0.545	1.41797e-08	0.000272946
Ankrd12	0.200626	0.92	0.881	1.44666e-08	0.000278467
Nr2f2	-0.462103	0.806	0.827	1.45055e-08	0.000279217
Gm17501	-0.32733	0.615	0.687	1.47259e-08	0.000283459
Fam168a	0.223099	0.864	0.825	1.48638e-08	0.000286114
Rbm8a	-0.1705	0.914	0.928	1.48878e-08	0.000286576
Mtm1	0.449979	0.427	0.347	1.50454e-08	0.000289608
Nhsl2	-0.468992	0.417	0.493	1.54565e-08	0.000297523
Wdr74	-0.28403	0.575	0.642	1.55559e-08	0.000299436
Knstrn	-0.493897	0.277	0.357	1.61371e-08	0.000310622
Ostf1	-0.163923	0.961	0.967	1.62866e-08	0.000313502
Ugcg	-0.298877	0.723	0.776	1.63741e-08	0.000315184
Arpp19	-0.144133	0.968	0.979	1.67371e-08	0.000322172
Fam135a	0.231965	0.72	0.645	1.68113e-08	0.0003236
Lamp1	-0.108536	1	1	1.68924e-08	0.000325162
Chchd4	-0.494369	0.309	0.387	1.72857e-08	0.000332733
Ssb	-0.125082	0.992	0.995	1.76669e-08	0.00034007
Zfp950	0.30796	0.628	0.561	1.77372e-08	0.000341424
2025-09-06	0.28433	0.615	0.53	1.78278e-08	0.000343167
Pth1r	0.278706	0.665	0.593	1.82001e-08	0.000350334
Tmeff1	0.247517	0.791	0.735	1.89384e-08	0.000364546
Cog5	0.242007	0.778	0.723	1.89848e-08	0.000365438
Hnrnpdl	-0.161561	0.934	0.945	1.94137e-08	0.000373693
Mllt3	0.241615	0.636	0.554	1.95495e-08	0.000376308
Chd9	0.201666	0.912	0.878	2.02765e-08	0.000390303
Itgav	-0.188838	0.915	0.941	2.03542e-08	0.000391798
Kctd5	-0.341531	0.467	0.54	2.05931e-08	0.000396396
Gemin7	-0.181056	0.881	0.915	2.07151e-08	0.000398746
Yrdc	-0.375663	0.456	0.528	2.08561e-08	0.000401459
Snhg4	-0.331871	0.527	0.605	2.08562e-08	0.000401462
Camk2g	-0.262619	0.754	0.798	2.09708e-08	0.000403666
Gm1976	0.403208	0.43	0.346	2.10763e-08	0.000405697
Irak2	-0.368203	0.398	0.479	2.17327e-08	0.000418333
Nfkbia	0.325701	0.691	0.62	2.22724e-08	0.000428722
Ust	0.272867	0.664	0.601	2.25129e-08	0.000433351
3300002I08Rik	0.421079	0.339	0.26	2.29385e-08	0.000441543
Psmd1	-0.146366	0.949	0.966	2.31189e-08	0.000445016
Cox5a	-0.101302	1	0.999	2.35552e-08	0.000453414
Cdca8	-0.388049	0.281	0.367	2.39156e-08	0.000460351
Gnl3	-0.200246	0.803	0.856	2.45315e-08	0.000472207
Aldh9a1	0.387638	0.408	0.325	2.48766e-08	0.00047885
Tmem109	-0.281448	0.571	0.637	2.50244e-08	0.000481694
Tbxa2r	-0.430257	0.378	0.457	2.63974e-08	0.000508125
Dhps	-0.301545	0.447	0.533	2.75299e-08	0.000529923
Txndc16	0.414197	0.376	0.296	2.76636e-08	0.000532496
Copz2	-0.145623	0.978	0.984	2.81883e-08	0.000542597
Cpq	0.326159	0.502	0.413	2.82814e-08	0.000544389
Psme4	0.175786	0.927	0.924	2.84607e-08	0.000547839
Crppa	0.37621	0.449	0.366	2.87612e-08	0.000553625
Ankrd28	0.290603	0.649	0.569	2.89045e-08	0.000556383
Kidins220	0.219886	0.823	0.779	2.98067e-08	0.000573749
Plat	-0.278172	0.509	0.593	2.99508e-08	0.000576523
Wtip	-0.26434	0.604	0.669	3.04847e-08	0.0005868
Scn1b	0.372729	0.502	0.426	3.06611e-08	0.000590196
Ptgfrn	0.304867	0.537	0.452	3.07442e-08	0.000591796
Gtf2i	0.184865	0.906	0.866	3.09297e-08	0.000595366
Psma4	-0.134194	0.994	0.995	3.1003e-08	0.000596776
Wdr75	-0.245868	0.665	0.721	3.15411e-08	0.000607134
Nop16	-0.348618	0.473	0.549	3.19555e-08	0.000615111
Ssh2	0.262877	0.774	0.717	3.2568e-08	0.000626902
Tspo	0.172615	0.972	0.965	3.27819e-08	0.000631018
Fhit	0.656376	0.256	0.186	3.32804e-08	0.000640614
Psmc2	-0.173535	0.914	0.932	3.3931e-08	0.000653137
Cox7a2	-0.12641	0.995	0.999	3.57341e-08	0.000687846
Pde10a	-0.717439	0.236	0.309	3.68449e-08	0.000709228
Prkar2b	0.457462	0.613	0.552	3.7078e-08	0.000713714
Snapc3	0.272815	0.661	0.584	3.71025e-08	0.000714186
Gtf2h5	-0.135924	0.975	0.979	3.85378e-08	0.000741815
Man2a1	-0.121971	0.976	0.987	3.99952e-08	0.000769867
Tmem183a	-0.292269	0.608	0.664	4.12868e-08	0.00079473
Phf20	0.217403	0.84	0.818	4.14305e-08	0.000797496
Fh1	-0.265576	0.655	0.715	4.14865e-08	0.000798574
Lsm5	-0.219405	0.813	0.858	4.17504e-08	0.000803654
Appl2	0.39919	0.388	0.307	4.20038e-08	0.000808532
Rps6ka5	0.646973	0.277	0.209	4.46873e-08	0.000860186
Uba2	-0.200987	0.773	0.827	4.47235e-08	0.000860882
Ccnb1	-0.270016	0.228	0.31	4.50516e-08	0.000867198
Ubxn4	-0.120472	0.984	0.991	4.55808e-08	0.000877385
Eva1b	-0.164369	0.956	0.962	4.75013e-08	0.000914352
Mphosph6	-0.297686	0.489	0.568	4.84428e-08	0.000932476
Syne1	0.231724	0.816	0.784	4.85527e-08	0.00093459
Casp12	0.309751	0.538	0.455	4.88123e-08	0.000939589
Tbck	0.269569	0.657	0.585	4.94706e-08	0.00095226
Pin1	-0.178856	0.868	0.895	5.00522e-08	0.000963454
Epha4	-0.244748	0.45	0.532	5.34008e-08	0.00102791
Hist1h1e	0.466647	0.598	0.535	5.34649e-08	0.00102915
Upp2	0.378418	0.515	0.433	5.39287e-08	0.00103807
Palm	0.275073	0.604	0.525	5.43441e-08	0.00104607
Ccng2	0.455857	0.337	0.263	5.48077e-08	0.00105499
Baiap2	0.352023	0.502	0.428	5.59637e-08	0.00107725
Tasor	0.281051	0.677	0.61	5.8177e-08	0.00111985
Ddb1	-0.116035	0.994	0.996	5.82044e-08	0.00112038
Ndufaf4	-0.277613	0.538	0.613	5.8347e-08	0.00112312
Lmnb1	-0.24316	0.625	0.703	5.85651e-08	0.00112732
Capza2	-0.122362	0.995	0.996	5.88603e-08	0.001133
Uchl1	-0.718114	0.191	0.258	5.95046e-08	0.0011454
Fli1	-0.346342	0.251	0.329	5.97413e-08	0.00114996
Naa15	-0.187304	0.848	0.877	6.04134e-08	0.0011629
Psmd13	-0.160016	0.902	0.935	6.08717e-08	0.00117172
Tep1	0.304561	0.533	0.454	6.14291e-08	0.00118245
Spcs2	-0.14216	0.979	0.983	6.21616e-08	0.00119655
Got1	-0.350331	0.509	0.565	6.25833e-08	0.00120467
Cd151	-0.419241	0.436	0.508	6.30741e-08	0.00121411
Mapre2	0.243948	0.677	0.608	6.42347e-08	0.00123645
Wars2	0.319134	0.588	0.519	6.43261e-08	0.00123821
Dbn1	-0.189687	0.855	0.889	6.55899e-08	0.00126254
Btrc	0.243304	0.726	0.661	6.73169e-08	0.00129578
Ctsk	-0.211022	0.738	0.794	6.7857e-08	0.00130618
Pmm1	0.212244	0.82	0.776	6.84905e-08	0.00131837
Lgals8	0.261108	0.71	0.646	6.92266e-08	0.00133254
Nop14	-0.255397	0.707	0.755	6.9367e-08	0.00133524
Pcm1	0.148343	0.972	0.966	7.00396e-08	0.00134819
Zfp609	0.24151	0.781	0.715	7.11845e-08	0.00137023
Steap3	0.400492	0.378	0.299	7.17501e-08	0.00138112
Trerf1	0.197183	0.853	0.804	7.27533e-08	0.00140043
Uqcrb	-0.109921	0.997	0.998	7.71996e-08	0.00148602
Sumo2	-0.101518	0.999	1	7.73503e-08	0.00148892
Arhgap1	-0.235767	0.723	0.762	7.80563e-08	0.00150251
Lnpep	0.186794	0.889	0.872	7.90258e-08	0.00152117
Ube2j1	-0.216449	0.752	0.791	7.94585e-08	0.0015295
Nbea	0.167398	0.949	0.921	7.994e-08	0.00153877
Nsd3	0.174248	0.933	0.915	8.01577e-08	0.00154296
Tfcp2	0.302841	0.502	0.42	8.18014e-08	0.00157459
Acat2	-0.285302	0.617	0.674	8.19752e-08	0.00157794
Cacna1c	-0.252156	0.879	0.895	8.28403e-08	0.00159459
Hacd1	-0.216587	0.938	0.936	8.39945e-08	0.00161681
Rlf	0.206894	0.847	0.811	8.65443e-08	0.00166589
Psmd14	-0.155404	0.952	0.954	8.65507e-08	0.00166601
Srek1	0.159397	0.938	0.931	8.68773e-08	0.0016723
Fbxw7	0.249413	0.648	0.569	8.68781e-08	0.00167232
Ston1	-0.250981	0.61	0.68	8.69878e-08	0.00167443
Mylk	-0.419229	0.849	0.87	8.82525e-08	0.00169877
Rab3ip	-0.426923	0.387	0.459	9.00919e-08	0.00173418
Ddit4	0.331052	0.511	0.432	9.013e-08	0.00173491
Il3ra	0.275737	0.638	0.567	9.22051e-08	0.00177486
Ppp1r2	-0.213783	0.84	0.87	9.25874e-08	0.00178221
Glrx5	-0.155356	0.924	0.942	9.26091e-08	0.00178263
Hmgcr	-0.220644	0.785	0.827	9.45812e-08	0.00182059
Commd3	0.1664	0.962	0.953	9.48093e-08	0.00182498
Aebp1	0.165917	0.975	0.98	9.54268e-08	0.00183687
Hnrnpa3	-0.138936	0.987	0.991	9.59242e-08	0.00184644
Trak1	0.293076	0.652	0.595	9.75415e-08	0.00187758
Psmb4	-0.112238	0.997	0.997	9.89906e-08	0.00190547
Senp5	-0.265681	0.684	0.731	9.93624e-08	0.00191263
Rnf169	0.345545	0.732	0.689	9.98968e-08	0.00192291
Nfkbiz	0.289071	0.63	0.563	1.00312e-07	0.00193091
Trim12c	0.46211	0.277	0.205	1.01034e-07	0.00194479
Sec22b	-0.179775	0.877	0.899	1.01444e-07	0.00195269
Pfdn4	-0.263384	0.685	0.74	1.01649e-07	0.00195664
Pnisr	0.166604	0.919	0.886	1.02061e-07	0.00196457
Cmip	0.164331	0.917	0.89	1.02385e-07	0.00197081
Atrx	0.132727	0.99	0.985	1.02854e-07	0.00197983
Gsn	0.205317	0.97	0.955	1.04466e-07	0.00201087
Abce1	-0.18724	0.88	0.915	1.06773e-07	0.00205527
Dcaf4	0.477319	0.294	0.222	1.0761e-07	0.00207138
Rabgap1	0.195024	0.919	0.887	1.07886e-07	0.0020767
Snx3	-0.114808	0.997	0.998	1.11646e-07	0.00214907
Adarb1	-0.669127	0.275	0.344	1.11946e-07	0.00215484
Cers2	-0.219708	0.762	0.797	1.13818e-07	0.00219089
Tcea3	0.288595	0.537	0.448	1.15714e-07	0.00222739
Nudc	-0.153365	0.957	0.96	1.17851e-07	0.00226852
Bak1	-0.299663	0.531	0.598	1.19481e-07	0.0022999
Vars	-0.191964	0.8	0.853	1.19646e-07	0.00230306
Tbc1d22a	0.345547	0.482	0.401	1.22032e-07	0.002349
Clic4	-0.157749	0.972	0.978	1.25672e-07	0.00241906
Zfp438	0.545954	0.295	0.228	1.25923e-07	0.00242389
Pdlim5	-0.290598	0.983	0.985	1.25994e-07	0.00242526
Fam13c	0.309431	0.445	0.362	1.27361e-07	0.00245157
Kcnt2	-0.346351	0.417	0.492	1.27414e-07	0.0024526
Abcd3	0.211687	0.853	0.816	1.34642e-07	0.00259173
Pak1	0.249411	0.635	0.558	1.35948e-07	0.00261687
Mid2	0.313442	0.569	0.494	1.36496e-07	0.00262741
Srp19	-0.127174	0.968	0.978	1.37356e-07	0.00264397
Tubb3	-0.357992	0.558	0.623	1.38495e-07	0.00266589
Bag2	-0.331806	0.534	0.598	1.39636e-07	0.00268786
Syde1	-0.271397	0.516	0.595	1.4575e-07	0.00280554
Arhgap35	0.203012	0.836	0.803	1.45766e-07	0.00280584
Ctsf	0.54145	0.25	0.183	1.47306e-07	0.0028355
Tma16	-0.31304	0.374	0.456	1.48831e-07	0.00286485
Stmn1	-0.108217	0.924	0.948	1.51339e-07	0.00291312
Zfand3	0.134767	0.991	0.983	1.51996e-07	0.00292577
Thoc3	-0.266615	0.577	0.638	1.52083e-07	0.00292744
Pdlim2	-0.312238	0.661	0.707	1.54719e-07	0.00297819
Prickle1	0.219294	0.898	0.847	1.55913e-07	0.00300116
Snai2	0.316595	0.669	0.616	1.56073e-07	0.00300426
Dlgap4	-0.236558	0.722	0.771	1.56111e-07	0.00300498
Ndufa12	-0.146099	0.939	0.96	1.59354e-07	0.00306741
Ptprd	0.213159	0.701	0.64	1.62477e-07	0.00312752
Txndc5	-0.116869	0.988	0.993	1.64594e-07	0.00316828
Cwc27	0.202646	0.831	0.786	1.65263e-07	0.00318115
Senp7	0.234473	0.741	0.681	1.70914e-07	0.00328992
Mark2	0.225129	0.737	0.672	1.73987e-07	0.00334908
Esf1	-0.228357	0.679	0.74	1.74624e-07	0.00336134
Sh3glb1	-0.113187	0.999	0.999	1.74902e-07	0.00336668
Slc7a5	-0.272979	0.593	0.661	1.75769e-07	0.00338337
Micu2	0.202328	0.825	0.781	1.76467e-07	0.00339681
Aff2	0.374115	0.372	0.292	1.77957e-07	0.00342549
Naa20	-0.176014	0.861	0.902	1.87334e-07	0.00360599
Hnrnpu	-0.108708	1	0.998	1.87773e-07	0.00361444
Lncppara	0.210732	0.743	0.676	1.89539e-07	0.00364843
Dock10	0.205797	0.756	0.683	1.91605e-07	0.0036882
Stip1	-0.181576	0.869	0.899	1.92172e-07	0.00369911
Resf1	0.234147	0.766	0.716	1.96983e-07	0.00379172
Abhd4	0.329334	0.405	0.327	1.98601e-07	0.00382287
Zmat3	0.396534	0.577	0.516	2.00269e-07	0.00385497
Fkbp4	-0.177901	0.855	0.88	2.00482e-07	0.00385907
Pcgf5	-0.472561	0.237	0.311	2.01337e-07	0.00387553
2810403D21Rik	0.382467	0.396	0.322	2.01876e-07	0.00388592
Fblim1	-0.240226	0.651	0.719	2.03469e-07	0.00391658
Lpp	-0.241404	1	1	2.03659e-07	0.00392024
Ppcdc	0.414351	0.323	0.251	2.04727e-07	0.0039408
Prr7	0.326286	0.442	0.362	2.06299e-07	0.00397106
Ets1	-0.398132	0.516	0.577	2.09121e-07	0.00402537
Mrpl28	-0.165771	0.902	0.917	2.16955e-07	0.00417617
Cda	0.496913	0.277	0.21	2.24958e-07	0.00433021
Stt3a	-0.134199	0.957	0.968	2.25007e-07	0.00433117
Selenot	-0.216267	0.718	0.764	2.26571e-07	0.00436126
Mgp	-0.480123	0.406	0.49	2.3398e-07	0.00450389
Rhobtb1	0.417595	0.398	0.323	2.34167e-07	0.00450749
Cdk7	-0.185127	0.749	0.8	2.4268e-07	0.00467134
Asah2	0.449091	0.334	0.263	2.43582e-07	0.00468871
Fam193a	0.155936	0.921	0.895	2.43957e-07	0.00469592
Mmp28	0.559515	0.264	0.199	2.45443e-07	0.00472453
Sec13	-0.136935	0.913	0.933	2.46662e-07	0.00474799
Ilf2	-0.21701	0.69	0.745	2.48011e-07	0.00477397
Vps13c	0.320536	0.581	0.519	2.49456e-07	0.00480178
1110051M20Rik	0.259259	0.662	0.593	2.58905e-07	0.00498366
Vps8	0.288766	0.64	0.575	2.60406e-07	0.00501255
Kif23	-0.276891	0.216	0.291	2.61549e-07	0.00503455
Vps41	0.210454	0.833	0.795	2.63534e-07	0.00507277
Rabggtb	-0.271724	0.564	0.624	2.65514e-07	0.00511088
Hspa4	-0.116866	0.991	0.992	2.65891e-07	0.00511813
Ccnyl1	-0.367873	0.434	0.499	2.66516e-07	0.00513017
Samd4b	-0.264388	0.622	0.675	2.68711e-07	0.00517241
Rsrc1	0.14808	0.972	0.969	2.69513e-07	0.00518785
Rap1a	-0.126777	0.984	0.991	2.71038e-07	0.00521722
C1ra	0.39871	0.32	0.248	2.71525e-07	0.00522658
Pafah1b2	-0.16447	0.928	0.942	2.8573e-07	0.00550001
Med21	-0.16642	0.861	0.888	2.87536e-07	0.00553479
Cip2a	-0.448265	0.241	0.314	2.92344e-07	0.00562732
Uba6	-0.27488	0.666	0.723	2.94666e-07	0.00567202
Antxr2	0.277179	0.64	0.586	3.0265e-07	0.00582571
Nbl1	-0.368683	0.445	0.508	3.03348e-07	0.00583914
Usp14	-0.183159	0.906	0.929	3.03568e-07	0.00584338
Usp9x	0.143002	0.978	0.964	3.14772e-07	0.00605905
Guk1	-0.20871	0.773	0.805	3.17863e-07	0.00611855
Plk2	-0.379155	0.738	0.762	3.20893e-07	0.00617686
Sp3os	0.283032	0.531	0.453	3.24324e-07	0.00624291
Nme7	0.298491	0.497	0.416	3.24597e-07	0.00624817
Phc2	-0.288153	0.601	0.655	3.38555e-07	0.00651685
Jmjd6	-0.25947	0.617	0.672	3.40591e-07	0.00655604
Gpc3	-0.217311	0.635	0.713	3.42581e-07	0.00659434
Pdss2	0.257117	0.663	0.594	3.44098e-07	0.00662355
Xpr1	0.306642	0.607	0.542	3.46618e-07	0.00667206
Hmmr	-0.356257	0.228	0.302	3.48768e-07	0.00671344
Emc6	-0.203876	0.838	0.864	3.56762e-07	0.0068673
Ssc5d	0.528559	0.257	0.192	3.63697e-07	0.00700081
Tomm6	-0.107183	0.995	0.995	3.6798e-07	0.00708324
Prkd1	-0.307693	0.628	0.683	3.71281e-07	0.00714679
Tmpo	-0.131136	0.657	0.744	3.7272e-07	0.00717448
Mydgf	-0.133218	0.966	0.977	3.7345e-07	0.00718853
Dtymk	-0.148511	0.887	0.92	3.76409e-07	0.00724549
Golt1b	-0.19456	0.714	0.771	3.77024e-07	0.00725734
Bicd2	-0.291034	0.52	0.585	3.77754e-07	0.00727138
4932438A13Rik	0.20232	0.763	0.723	3.78864e-07	0.00729276
Psme3	-0.276127	0.525	0.589	3.81624e-07	0.00734589
Dnajc3	-0.148208	0.94	0.958	3.82413e-07	0.00736107
Zfp516	0.262904	0.709	0.651	3.84403e-07	0.00739937
Ttyh3	0.220631	0.782	0.735	3.86033e-07	0.00743075
Il17ra	0.394208	0.421	0.349	3.9061e-07	0.00751884
Abhd18	0.414875	0.299	0.231	3.90685e-07	0.0075203
Cat	0.283168	0.608	0.543	4.03951e-07	0.00777565
Grk5	-0.373548	0.491	0.558	4.07472e-07	0.00784343
Socs3	0.312454	0.515	0.443	4.10124e-07	0.00789448
Ugp2	-0.173466	0.864	0.902	4.10303e-07	0.00789792
Cenpe	-0.216426	0.259	0.34	4.12143e-07	0.00793335
Chchd3	0.148034	0.957	0.941	4.17492e-07	0.00803629
Denr	-0.147562	0.947	0.954	4.2771e-07	0.008233
Atf5	0.109853	0.997	0.988	4.35444e-07	0.00838186
Sbf2	0.15677	0.947	0.922	4.41372e-07	0.00849598
Tfdp2	0.28968	0.575	0.498	4.42035e-07	0.00850874
Lrrc17	0.180668	0.88	0.809	4.45657e-07	0.00857845
Kdm7a	0.388746	0.462	0.391	4.6045e-07	0.00886321
Copg2	0.266703	0.592	0.516	4.63044e-07	0.00891313
Cavin1	-0.181844	0.907	0.925	4.66132e-07	0.00897258
Zcchc7	0.139833	0.948	0.925	4.70522e-07	0.00905708
Mybbp1a	-0.210823	0.778	0.824	4.81611e-07	0.00927053
Rpl7l1	-0.195255	0.754	0.822	4.82954e-07	0.00929638
Grk6	-0.357181	0.401	0.468	4.9191e-07	0.00946877
Smtn	-0.351865	0.487	0.548	4.95618e-07	0.00954016
Ptbp1	-0.18408	0.879	0.9	5.06257e-07	0.00974493
Kcnab1	-0.644631	0.376	0.442	5.14157e-07	0.009897
Adgrl3	0.431835	0.518	0.442	5.18903e-07	0.00998836
Ccna2	-0.296105	0.265	0.345	5.25048e-07	0.0101067
Efhd2	-0.310932	0.462	0.528	5.42121e-07	0.0104353
Dkk3	-0.436387	0.217	0.289	5.42794e-07	0.0104482
Dok1	-0.373968	0.369	0.438	5.53432e-07	0.010653
Emc7	-0.177407	0.892	0.908	5.57197e-07	0.0107255
Pitpnc1	0.2423	0.561	0.487	5.86083e-07	0.0112815
S1pr2	-0.281539	0.467	0.535	5.99871e-07	0.0115469
Polr2f	-0.123241	0.963	0.972	6.04395e-07	0.011634
Atp5md	-0.113304	0.995	0.993	6.05078e-07	0.0116471
Fzd1	0.260663	0.568	0.491	6.07814e-07	0.0116998
Tigd2	0.220206	0.626	0.546	6.07945e-07	0.0117023
Tmem205	0.22739	0.717	0.65	6.11926e-07	0.011779
Samhd1	-0.241388	0.617	0.68	6.14288e-07	0.0118244
Acox1	0.333423	0.589	0.533	6.14604e-07	0.0118305
Tmed1	-0.225407	0.699	0.753	6.39437e-07	0.0123085
Tes	-0.270329	0.59	0.638	6.48376e-07	0.0124806
Rps6kb1	0.159649	0.922	0.893	6.49097e-07	0.0124945
Phf5a	-0.166764	0.853	0.879	6.75357e-07	0.013
Acvr1	0.172197	0.879	0.833	6.76129e-07	0.0130148
Cebpg	0.152875	0.9	0.856	6.85773e-07	0.0132004
Syncrip	-0.132737	0.981	0.987	7.01496e-07	0.0135031
S100a13	0.184184	0.875	0.84	7.09803e-07	0.013663
Huwe1	0.110996	0.978	0.971	7.29311e-07	0.0140385
Galk2	0.214552	0.778	0.732	7.35948e-07	0.0141663
Atp11c	0.279047	0.518	0.442	7.36453e-07	0.014176
Hoxc10	0.153289	0.857	0.813	7.43653e-07	0.0143146
Lsm1	-0.185654	0.771	0.816	7.44067e-07	0.0143225
Numa1	0.220262	0.719	0.677	7.5033e-07	0.0144431
Mesd	-0.19552	0.747	0.794	7.54097e-07	0.0145156
Lrrc28	0.421502	0.404	0.337	7.61474e-07	0.0146576
Dyrk1a	0.204449	0.809	0.767	7.65188e-07	0.0147291
Thada	0.215631	0.714	0.641	7.71832e-07	0.014857
Csf1	-0.263997	0.93	0.94	7.7723e-07	0.0149609
Myo5a	0.212135	0.824	0.774	7.94661e-07	0.0152964
Rcc1	-0.370259	0.321	0.396	7.99976e-07	0.0153987
Abr	0.49438	0.405	0.342	8.00181e-07	0.0154027
Nrp2	0.232315	0.811	0.785	8.01404e-07	0.0154262
Ppp4r3b	0.173971	0.848	0.817	8.26053e-07	0.0159007
Hprt	-0.184804	0.76	0.824	8.43655e-07	0.0162395
Hnrnpd	-0.135683	0.956	0.969	8.44541e-07	0.0162566
Sigmar1	-0.229519	0.69	0.751	8.52683e-07	0.0164133
Shb	-0.513226	0.215	0.281	8.54265e-07	0.0164438
Soat1	-0.228813	0.795	0.83	8.57794e-07	0.0165117
Hdac7	-0.228125	0.602	0.669	8.71457e-07	0.0167747
Shprh	0.231271	0.653	0.589	8.8e-07	0.0169391
Sptbn1	-0.12563	1	1	8.90935e-07	0.0171496
Pcnx	0.262798	0.697	0.631	9.20993e-07	0.0177282
Twist2	-0.347201	0.768	0.802	9.42467e-07	0.0181416
Slc25a33	-0.398131	0.274	0.344	9.46542e-07	0.01822
Mical1	-0.31916	0.41	0.48	9.46882e-07	0.0182265
Gatad1	-0.166077	0.877	0.894	9.50553e-07	0.0182972
Nr1d2	0.349259	0.391	0.319	9.53285e-07	0.0183498
Herc1	0.177769	0.827	0.779	9.57895e-07	0.0184385
Pusl1	-0.325289	0.454	0.517	9.58429e-07	0.0184488
Mob4	-0.161795	0.875	0.907	9.60956e-07	0.0184974
Mbtd1	0.242189	0.771	0.717	9.67457e-07	0.0186226
Ccdc59	-0.1859	0.767	0.825	9.70496e-07	0.0186811
Calcoco1	0.454344	0.339	0.273	9.95098e-07	0.0191546
St3gal4	0.287371	0.683	0.634	9.98956e-07	0.0192289
Slc35b1	-0.219395	0.747	0.781	1.02583e-06	0.0197462
Lrrc42	-0.193552	0.672	0.733	1.0275e-06	0.0197784
Hlcs	0.445464	0.306	0.239	1.03341e-06	0.0198922
Hikeshi	-0.177274	0.778	0.822	1.05526e-06	0.0203127
Sulf1	0.297986	0.845	0.828	1.07238e-06	0.0206422
Fbl	-0.180712	0.844	0.869	1.07508e-06	0.0206942
Ssr2	-0.108243	0.994	0.997	1.07661e-06	0.0207237
Cetn3	-0.178393	0.838	0.878	1.0814e-06	0.0208159
Tmem47	-0.249449	0.632	0.691	1.0844e-06	0.0208736
Ost4	-0.111473	0.992	0.994	1.10861e-06	0.0213397
Elovl1	-0.194136	0.818	0.847	1.12479e-06	0.021651
Zc3h15	-0.136896	0.966	0.97	1.12528e-06	0.0216604
Sike1	-0.229818	0.569	0.645	1.12963e-06	0.0217442
Tex261	-0.182361	0.84	0.876	1.13663e-06	0.021879
Ier3	-0.365605	0.573	0.629	1.13769e-06	0.0218994
Actr2	-0.152338	0.904	0.93	1.13976e-06	0.0219392
Tmcc1	0.177354	0.895	0.874	1.17256e-06	0.0225705
Mthfd2	-0.155484	0.93	0.947	1.17881e-06	0.022691
Nedd9	0.254807	0.735	0.679	1.2047e-06	0.0231893
Prdx3	-0.196032	0.735	0.782	1.20964e-06	0.0232844
Lamb1	0.16752	0.927	0.91	1.21129e-06	0.0233161
Tnfaip6	0.384628	0.5	0.436	1.21728e-06	0.0234315
Pnpla8	0.212268	0.739	0.673	1.21777e-06	0.0234409
Pno1	-0.230934	0.635	0.679	1.22655e-06	0.0236098
Arhgef40	0.16802	0.836	0.794	1.23175e-06	0.02371
Lrrc1	0.466658	0.317	0.254	1.2466e-06	0.0239959
Snx18	-0.208992	0.682	0.741	1.29384e-06	0.0249051
Ndfip1	-0.12206	0.974	0.979	1.30907e-06	0.0251984
Usp34	0.104786	0.996	0.991	1.31244e-06	0.0252632
Plpp1	0.163745	0.976	0.958	1.32659e-06	0.0255354
Creb5	-0.595301	0.287	0.352	1.35538e-06	0.0260897
Txnl4a	-0.126178	0.966	0.967	1.36595e-06	0.0262932
Nr3c1	0.167307	0.853	0.812	1.37272e-06	0.0264236
Ube2j2	-0.181383	0.78	0.825	1.37917e-06	0.0265476
Ppp1r12b	0.165703	0.832	0.781	1.3819e-06	0.0266001
Trib2	-0.535461	0.193	0.256	1.38522e-06	0.026664
Rad23b	-0.163153	0.905	0.914	1.3983e-06	0.0269159
Ttc21b	0.330637	0.487	0.423	1.39948e-06	0.0269386
Ccdc124	-0.205449	0.76	0.789	1.41687e-06	0.0272734
Dpy30	-0.239763	0.625	0.683	1.44669e-06	0.0278473
Tspan5	-0.285007	0.785	0.823	1.45385e-06	0.0279852
Igbp1	0.241759	0.671	0.614	1.48453e-06	0.0285757
Akt3	0.195153	0.863	0.824	1.50057e-06	0.0288845
Ptpn13	0.28617	0.565	0.494	1.51832e-06	0.0292261
Evl	0.167629	0.87	0.851	1.54232e-06	0.0296882
Zfp157	0.317379	0.423	0.351	1.57547e-06	0.0303261
Mrpl2	-0.189543	0.725	0.773	1.59577e-06	0.030717
Taf10	-0.119769	0.992	0.991	1.60176e-06	0.0308323
Ranbp17	0.353952	0.458	0.393	1.60844e-06	0.0309608
Ndn	-0.189115	0.825	0.862	1.63734e-06	0.0315171
Gmppb	-0.264667	0.593	0.644	1.65538e-06	0.0318644
Ttc28	0.109425	0.995	0.989	1.66217e-06	0.0319951
Gpatch4	-0.321848	0.495	0.545	1.6713e-06	0.0321708
Msmo1	-0.177069	0.853	0.882	1.71194e-06	0.0329531
Cc2d2a	0.292256	0.493	0.427	1.72575e-06	0.0332189
Carmn	-0.358692	0.46	0.522	1.72931e-06	0.0332876
Atp10a	-0.303087	0.519	0.586	1.73344e-06	0.0333671
Eif3j1	-0.168036	0.871	0.891	1.73446e-06	0.0333866
Gm4258	0.310892	0.495	0.426	1.74352e-06	0.033561
Hsd17b10	0.136854	0.937	0.91	1.7624e-06	0.0339245
Ccdc122	0.397288	0.377	0.312	1.77451e-06	0.0341575
Cdkn2a	0.486051	0.357	0.293	1.7811e-06	0.0342843
Acadm	0.272095	0.696	0.647	1.78111e-06	0.0342846
Ubald1	-0.29755	0.372	0.446	1.80121e-06	0.0346716
Dph3	-0.168601	0.849	0.888	1.8116e-06	0.0348715
Lhfpl2	0.183568	0.876	0.844	1.8569e-06	0.0357435
Tcn2	0.305255	0.516	0.454	1.85973e-06	0.0357979
Rbl2	0.370016	0.383	0.318	1.92383e-06	0.0370318
Fdps	-0.169913	0.978	0.984	1.94928e-06	0.0375217
Rwdd1	-0.112382	0.981	0.987	2.00548e-06	0.0386035
Cyb5r3	-0.139146	0.979	0.983	2.02262e-06	0.0389333
Tnrc6a	0.129126	0.946	0.937	2.04277e-06	0.0393214
Eif3e	0.106826	0.999	0.998	2.05343e-06	0.0395265
Lsm3	-0.223171	0.628	0.689	2.07351e-06	0.039913
Marf1	0.238521	0.632	0.56	2.10582e-06	0.0405349
Mdfic	0.176193	0.919	0.896	2.13024e-06	0.041005
Gigyf1	0.288355	0.42	0.347	2.13402e-06	0.0410777
G3bp2	-0.142124	0.905	0.942	2.1347e-06	0.0410907
Polr2m	-0.152396	0.903	0.919	2.14709e-06	0.0413294
B3gnt2	-0.424742	0.253	0.32	2.20484e-06	0.0424409
Cul9	0.346468	0.314	0.247	2.20762e-06	0.0424944
Itpr1	0.152622	0.84	0.788	2.22679e-06	0.0428634
Eif3g	-0.175576	0.895	0.917	2.26475e-06	0.0435942
Emc8	-0.176709	0.79	0.837	2.26664e-06	0.0436305
Emp3	-0.123688	0.993	0.993	2.29893e-06	0.0442521
Ssbp3	0.125941	0.967	0.948	2.34124e-06	0.0450666
Purb	-0.225349	0.672	0.717	2.35706e-06	0.0453711
Pcmt1	-0.159295	0.884	0.902	2.3979e-06	0.0461571
C1d	-0.148658	0.883	0.896	2.41473e-06	0.0464812
Nsmce2	0.154729	0.919	0.908	2.42795e-06	0.0467356
N4bp2	0.264811	0.507	0.436	2.43933e-06	0.0469546
Armh3	0.302154	0.595	0.535	2.51176e-06	0.0483489
Pdia5	-0.182335	0.716	0.762	2.58524e-06	0.0497633
Atf4	-0.104809	0.992	0.99	2.58873e-06	0.0498305
Rala	-0.115894	0.977	0.975	2.5891e-06	0.0498375

## Sheet: wFAPLs
	avg_log2FC	pct.1	pct.2	p_val	p_val_adj
Cryab	1.90427	0.987	0.664	8.56385e-183	1.64846e-178
Meox2	2.60263	0.762	0.223	4.09629e-178	7.88494e-174
Ptn	-2.43283	0.804	0.977	3.958e-162	7.61876e-158
Serpinb1a	3.29633	0.516	0.129	8.9553e-122	1.72381e-117
Nr2f2	1.43261	0.978	0.798	5.12463e-121	9.86439e-117
Cttnbp2	3.32741	0.351	0.053	2.8796e-117	5.54294e-113
Igfbp4	1.75457	0.945	0.71	4.76731e-114	9.1766e-110
Timp2	0.69952	1	0.999	2.92684e-109	5.63387e-105
Abcc9	2.6191	0.532	0.155	3.18126e-107	6.12361e-103
Col4a2	1.54973	0.961	0.862	8.45733e-107	1.62795e-102
Crlf1	1.36218	0.945	0.714	3.16814e-106	6.09834e-102
Dcn	1.16162	0.998	0.953	4.3154e-105	8.30671e-101
Col4a1	1.66302	0.976	0.893	6.95438e-105	1.33865e-100
Ank3	-2.53954	0.277	0.75	2.15358e-104	4.14542e-100
Ror1	1.47568	0.985	0.867	1.13888e-102	2.19222e-98
Epha3	1.49934	0.961	0.684	2.44913e-101	4.71433e-97
Rab38	3.48657	0.29	0.042	7.28929e-99	1.40311e-94
Col3a1	0.685732	1	0.997	2.0746e-95	3.99339e-91
Lxn	2.45501	0.847	0.586	6.13904e-95	1.1817e-90
Timp3	1.36675	0.993	0.931	1.75071e-94	3.36995e-90
Prdm6	2.32635	0.525	0.167	1.85921e-90	3.57879e-86
Col14a1	1.59232	0.86	0.516	1.20494e-89	2.31939e-85
Fn1	0.695127	1	0.999	9.40867e-88	1.81108e-83
Cxcl14	2.83838	0.375	0.087	4.89476e-87	9.42192e-83
Fhl1	2.26994	0.564	0.206	1.03345e-85	1.98928e-81
Serping1	1.80705	0.741	0.389	3.51828e-84	6.77233e-80
Kcnj8	2.60073	0.372	0.086	4.58198e-84	8.81985e-80
Lum	2.17617	0.747	0.411	6.20939e-83	1.19525e-78
Hspb2	2.81663	0.25	0.038	1.19006e-79	2.29075e-75
Ildr2	1.755	0.656	0.308	1.08433e-77	2.08723e-73
Crip1	1.16703	0.957	0.758	1.03015e-75	1.98294e-71
H19	-1.30352	0.802	0.938	7.36213e-75	1.41714e-70
Kcne4	1.83415	0.643	0.305	7.83941e-75	1.50901e-70
Foxp1	0.690418	0.998	0.995	1.11512e-74	2.1465e-70
Igf2	-1.83207	0.512	0.799	1.63716e-74	3.15138e-70
Gas1	-1.26178	0.728	0.916	1.6605e-73	3.1963e-69
Actg2	1.67107	0.763	0.452	8.51968e-73	1.63995e-68
Mfap5	0.964128	0.974	0.9	3.93873e-71	7.58167e-67
Ccn5	1.39581	0.848	0.545	3.56173e-69	6.85597e-65
Dlk1	-1.48927	0.843	0.956	3.54317e-67	6.82025e-63
Brinp1	2.8085	0.25	0.046	1.14438e-66	2.20282e-62
Dtx4	2.00573	0.464	0.167	7.30453e-66	1.40605e-61
Naalad2	2.35408	0.314	0.077	6.50427e-65	1.25201e-60
Lhfp	0.757922	0.996	0.97	6.8837e-65	1.32504e-60
Lama2	1.17117	0.8	0.467	1.60325e-63	3.0861e-59
Scg2	3.1378	0.305	0.075	7.31598e-63	1.40825e-58
Pdlim2	1.03532	0.904	0.662	1.2408e-62	2.38842e-58
Rem1	2.1831	0.329	0.087	3.27032e-62	6.29503e-58
Cpe	1.14918	0.933	0.833	2.04093e-61	3.9286e-57
Itm2a	-1.24751	0.665	0.896	4.39111e-61	8.45244e-57
Dbndd2	1.73681	0.481	0.183	1.55059e-59	2.98473e-55
Igfbp6	1.19081	0.852	0.589	1.55829e-59	2.99955e-55
Gdf10	1.61793	0.691	0.394	2.29235e-59	4.41254e-55
Tmeff2	1.25114	0.828	0.533	2.77041e-59	5.33275e-55
Rbp1	0.75031	0.993	0.866	1.02126e-58	1.96583e-54
Pparg	-2.60592	0.163	0.527	4.63615e-58	8.92413e-54
Plpp1	-0.88613	0.908	0.972	6.63533e-58	1.27724e-53
Igfbp7	0.422273	1	1	3.97634e-57	7.65406e-53
Lpl	-1.23236	0.834	0.946	5.62125e-57	1.08203e-52
Dkk3	1.60941	0.527	0.227	1.64915e-56	3.17445e-52
Adamts2	0.682845	0.994	0.95	2.7155e-56	5.22707e-52
Itga1	1.28744	0.787	0.519	1.24773e-54	2.40175e-50
Plcl1	1.08768	0.895	0.679	1.67354e-54	3.2214e-50
Nav3	-1.86397	0.335	0.674	4.43733e-54	8.54142e-50
Ptgis	-1.35646	0.394	0.713	6.88148e-54	1.32462e-49
Plcb4	1.01812	0.887	0.72	1.11585e-53	2.14789e-49
Nfib	0.557131	1	0.997	1.44553e-53	2.7825e-49
Emb	0.922646	0.945	0.855	1.76961e-53	3.40633e-49
Fmod	1.27434	0.693	0.397	1.96985e-53	3.79176e-49
Cdkn1c	-1.71563	0.514	0.765	1.25199e-52	2.40995e-48
Kcnma1	2.30691	0.429	0.169	5.13233e-52	9.87921e-48
Shroom3	1.94812	0.338	0.105	5.33975e-52	1.02785e-47
Pkia	1.78687	0.494	0.218	7.316e-52	1.40826e-47
Npr3	1.94022	0.449	0.182	8.28256e-52	1.59431e-47
Hspb1	0.771321	0.895	0.673	4.4257e-51	8.51903e-47
Angpt2	2.72141	0.453	0.198	1.10547e-50	2.12792e-46
Cyba	0.645353	0.983	0.904	1.1274e-50	2.17013e-46
Svep1	0.876427	0.98	0.893	4.7853e-50	9.21122e-46
Selenom	0.419828	1	0.999	5.65566e-50	1.08866e-45
Ripor2	2.21784	0.262	0.068	6.19441e-49	1.19236e-44
Qpct	1.12381	0.719	0.455	3.27161e-48	6.29753e-44
Emp3	0.483537	1	0.992	8.81229e-48	1.69628e-43
Id4	1.33942	0.656	0.374	3.85506e-47	7.42061e-43
Pdlim1	1.06916	0.758	0.49	4.68183e-47	9.01205e-43
Sparc	0.267058	1	1	1.30423e-46	2.5105e-42
Npm1	-0.296829	1	1	2.69867e-46	5.19466e-42
Crip2	1.36639	0.558	0.28	3.95474e-46	7.61247e-42
Acvr2a	0.700708	0.974	0.909	4.36105e-46	8.39458e-42
Cygb	0.804572	0.926	0.758	8.323e-46	1.60209e-41
Sdc2	0.786787	0.933	0.834	1.15743e-45	2.22794e-41
Rasl11a	1.28154	0.752	0.508	2.7089e-45	5.21436e-41
Slc7a2	1.34002	0.636	0.362	3.16155e-45	6.08567e-41
Lgi2	1.28548	0.721	0.483	4.01295e-45	7.72453e-41
Gsto1	-1.00554	0.68	0.86	7.74404e-45	1.49065e-40
Mustn1	2.09669	0.327	0.112	8.5708e-45	1.64979e-40
Flt1	1.39782	0.53	0.258	1.75111e-44	3.37071e-40
Gpr39	1.99393	0.414	0.175	3.43203e-44	6.60631e-40
Tnks	0.663682	0.985	0.953	3.91243e-44	7.53104e-40
Slfn5	1.25931	0.693	0.422	6.55376e-44	1.26153e-39
B130024G19Rik	1.73611	0.418	0.176	2.06217e-43	3.96948e-39
Maf	-1.495	0.323	0.62	2.61743e-43	5.03829e-39
Serpina3g	-2.10373	0.14	0.454	3.88777e-43	7.48357e-39
Sema3a	-2.64806	0.122	0.428	8.01798e-43	1.54338e-38
Pde3a	1.19087	0.802	0.561	1.10573e-42	2.12842e-38
Meis2	-0.730397	0.933	0.975	1.98302e-42	3.81712e-38
Cyp7b1	-2.00993	0.434	0.676	7.75103e-42	1.492e-37
Csrp2	0.543218	1	0.988	9.27004e-42	1.78439e-37
Npdc1	0.765586	0.902	0.735	1.03921e-41	2.00038e-37
Itga6	1.64539	0.359	0.135	1.67629e-41	3.22669e-37
Lamb2	0.848941	0.841	0.663	3.338e-41	6.42532e-37
Celf2	0.643398	1	0.991	4.82924e-41	9.2958e-37
Gm11266	1.94095	0.274	0.086	8.94999e-41	1.72278e-36
Slc29a1	1.00365	0.723	0.468	1.08327e-40	2.08519e-36
Prrx2	-0.867714	0.656	0.864	7.83079e-40	1.50735e-35
Tbx18	1.6207	0.431	0.194	1.29971e-39	2.50182e-35
Ckb	1.20359	0.776	0.558	3.37962e-39	6.50544e-35
Meis1	-0.984929	0.678	0.834	3.94456e-39	7.59288e-35
Limch1	1.42894	0.543	0.288	4.70835e-39	9.06311e-35
Scarb2	0.780874	0.874	0.711	5.49509e-39	1.05775e-34
Col6a1	-0.575383	0.976	0.988	6.00908e-39	1.15669e-34
Pak1	-1.20737	0.335	0.619	1.5335e-38	2.95183e-34
Fbn2	-0.602157	0.983	0.992	1.59192e-38	3.06429e-34
Nrp1	0.696053	0.976	0.913	3.83762e-38	7.38703e-34
Serpine2	-1.63808	0.342	0.6	6.91926e-38	1.33189e-33
Pde1a	1.312	0.484	0.236	1.30666e-37	2.5152e-33
Tgfbr3	-0.885018	0.819	0.92	1.99952e-37	3.84887e-33
Clmp	-0.645855	0.78	0.939	2.11002e-37	4.06158e-33
Aspn	-0.885615	0.555	0.807	3.5512e-37	6.8357e-33
Kcnt2	1.03903	0.693	0.435	5.60225e-37	1.07838e-32
Sorbs1	1.03374	0.804	0.603	1.1303e-36	2.17572e-32
Ccser1	-2.28813	0.118	0.396	1.76925e-36	3.40562e-32
Cpeb1	1.18162	0.542	0.291	2.27585e-36	4.38078e-32
Serpinb9	1.57317	0.521	0.298	2.30882e-36	4.44424e-32
Myh11	1.25302	0.331	0.129	3.8815e-36	7.47149e-32
Antxr1	0.709158	0.954	0.869	5.93156e-36	1.14177e-31
Gucy1a2	0.98264	0.778	0.579	5.96755e-35	1.14869e-30
Syn3	1.28064	0.481	0.247	9.87624e-35	1.90108e-30
Plin2	-0.854413	0.634	0.824	1.17309e-34	2.25808e-30
Tpm2	0.606202	0.998	0.996	1.63579e-34	3.14874e-30
Mylk	0.713875	0.957	0.85	2.90882e-34	5.59918e-30
Osr1	1.05909	0.758	0.569	6.5893e-34	1.26837e-29
Tns1	0.666216	0.922	0.853	1.25374e-33	2.41331e-29
Ptma	-0.335661	1	1	1.47219e-33	2.83381e-29
Sipa1l1	0.757385	0.926	0.801	1.66092e-33	3.19711e-29
Fscn1	-0.674938	0.815	0.93	1.74269e-33	3.3545e-29
Ppp1r14a	1.37291	0.421	0.208	3.12889e-33	6.02279e-29
Igf1	-0.9931	0.662	0.823	3.90762e-33	7.52177e-29
2900026A02Rik	1.39506	0.383	0.172	5.77529e-33	1.11169e-28
Nrg1	-1.75998	0.179	0.442	1.77632e-32	3.41923e-28
Dock1	-0.531965	0.967	0.987	2.27979e-32	4.38837e-28
Ltbp1	-1.52211	0.272	0.52	3.06547e-32	5.90072e-28
Cux1	0.723537	0.811	0.62	3.09415e-32	5.95593e-28
Itgb8	1.82987	0.261	0.092	4.16609e-32	8.0193e-28
Hspb6	1.29108	0.462	0.244	8.78231e-32	1.69051e-27
Aff2	1.36074	0.516	0.291	9.26008e-32	1.78247e-27
Cd81	0.369907	1	0.999	9.57109e-32	1.84234e-27
Lrrc15	-2.56074	0.044	0.278	1.12366e-31	2.16293e-27
Fbn1	0.334396	1	0.999	7.52138e-31	1.44779e-26
Gclm	0.691463	0.898	0.807	1.3603e-30	2.61845e-26
Ifi27	0.502901	0.972	0.89	2.85024e-30	5.48643e-26
Kcnq1ot1	-0.640721	0.856	0.945	4.28495e-30	8.24811e-26
Plce1	0.846915	0.756	0.544	5.89899e-30	1.1355e-25
Cltb	0.774204	0.763	0.576	7.66239e-30	1.47493e-25
Pvt1	-0.780416	0.73	0.862	8.28833e-30	1.59542e-25
Igsf8	0.774338	0.734	0.531	2.50859e-29	4.82878e-25
Pde5a	1.13814	0.542	0.323	3.04875e-29	5.86853e-25
Twist1	-0.700271	0.791	0.887	5.05725e-29	9.73469e-25
Nme1	-0.381779	0.996	0.999	5.50666e-29	1.05998e-24
Rap2a	0.84366	0.806	0.675	1.37469e-28	2.64613e-24
Adam23	-0.822108	0.601	0.775	3.04265e-28	5.85679e-24
Gabarap	0.265376	1	1	3.07536e-28	5.91977e-24
Cdc42ep3	0.997868	0.752	0.581	3.32105e-28	6.39269e-24
Tes	-0.966061	0.41	0.652	4.06281e-28	7.82051e-24
Cd9	0.589549	0.891	0.723	4.97428e-28	9.57499e-24
Grn	0.48125	0.976	0.945	5.76517e-28	1.10974e-23
Tshz2	0.529011	0.965	0.836	6.12349e-28	1.17871e-23
Dclk1	-0.546926	0.985	0.985	6.60384e-28	1.27117e-23
Adamts5	1.0038	0.815	0.665	7.13126e-28	1.3727e-23
Opcml	-1.58053	0.22	0.463	8.74937e-28	1.68417e-23
Sfrp2	-0.499637	0.795	0.938	1.6582e-27	3.19186e-23
Fgf18	1.51979	0.281	0.113	1.93507e-27	3.72482e-23
Prex2	2.12888	0.299	0.132	2.81278e-27	5.41433e-23
Hspd1	-0.359303	0.998	1	3.89163e-27	7.491e-23
Cited2	0.995119	0.797	0.644	4.90332e-27	9.4384e-23
Ptk7	-0.802	0.53	0.731	5.1626e-27	9.93749e-23
Crim1	0.936418	0.787	0.626	5.30328e-27	1.02083e-22
Rpl14	-0.180395	1	1	5.58905e-27	1.07584e-22
Slc40a1	-2.27342	0.1	0.318	5.74162e-27	1.1052e-22
C1qtnf2	1.51398	0.25	0.095	9.36307e-27	1.8023e-22
Dock9	1.19316	0.508	0.303	1.04754e-26	2.0164e-22
Postn	-0.337892	0.998	1	1.26356e-26	2.43223e-22
Col24a1	-1.39434	0.201	0.441	1.41198e-26	2.71793e-22
Gpx3	-1.20319	0.384	0.596	1.56015e-26	3.00314e-22
Nxn	-0.551435	0.915	0.965	1.93174e-26	3.71841e-22
Ncl	-0.369476	1	1	2.36188e-26	4.54639e-22
Tmsb4x	0.39108	1	1	2.38695e-26	4.59465e-22
Fam129a	0.595285	0.819	0.583	2.67079e-26	5.14101e-22
Olfml2b	0.864776	0.66	0.473	3.84516e-26	7.40154e-22
Myh10	-0.589909	0.932	0.957	5.12364e-26	9.86249e-22
Palld	-0.493145	0.987	0.992	6.46579e-26	1.2446e-21
Pmepa1	0.33727	1	0.997	7.93794e-26	1.52797e-21
Col1a2	0.212581	1	0.999	8.22796e-26	1.5838e-21
Dmd	1.05081	0.468	0.255	8.34269e-26	1.60588e-21
Lurap1l	0.898439	0.691	0.505	9.56834e-26	1.84181e-21
Rpl11	-0.160856	1	1	9.71472e-26	1.86999e-21
Mgp	0.877132	0.665	0.433	1.19245e-25	2.29535e-21
B3galt1	0.666018	0.884	0.764	1.21607e-25	2.3408e-21
Twist2	-0.821764	0.678	0.806	1.47893e-25	2.8468e-21
Eef1g	-0.185767	1	1	1.59748e-25	3.075e-21
Sgip1	1.29006	0.366	0.179	1.76424e-25	3.39599e-21
2610307P16Rik	-1.06579	0.473	0.673	1.80199e-25	3.46864e-21
Col6a2	-0.548183	0.917	0.957	2.30464e-25	4.43621e-21
Cblb	-0.666897	0.721	0.859	2.4573e-25	4.73005e-21
Tnc	-0.684181	0.799	0.909	2.96145e-25	5.70049e-21
Tril	-1.29872	0.235	0.467	4.35272e-25	8.37855e-21
Cst3	0.563153	1	0.998	6.37876e-25	1.22785e-20
Capn6	-1.31597	0.205	0.434	7.99485e-25	1.53893e-20
Peg3	-0.716554	0.843	0.903	1.08651e-24	2.09142e-20
Arhgap31	-0.741957	0.745	0.863	1.31362e-24	2.52859e-20
Sox11	-1.18914	0.298	0.522	1.43512e-24	2.76246e-20
Tcea3	0.760507	0.654	0.453	1.87939e-24	3.61763e-20
Adam22	1.15728	0.335	0.156	1.88978e-24	3.63764e-20
Gucy1a1	0.910644	0.338	0.154	2.11e-24	4.06154e-20
Gja1	-1.35362	0.211	0.436	2.15303e-24	4.14436e-20
E330013P04Rik	-1.85152	0.092	0.299	2.71515e-24	5.2264e-20
Tcf4	-0.492609	0.972	0.987	2.85527e-24	5.4961e-20
Slc8a1	0.897896	0.789	0.622	2.93463e-24	5.64886e-20
Prdx6	-0.480429	0.924	0.959	4.44243e-24	8.55123e-20
B4galt1	0.497434	0.939	0.865	5.31531e-24	1.02314e-19
Pdgfd	-1.3281	0.303	0.518	6.8561e-24	1.31973e-19
Ptges	-1.71981	0.098	0.305	1.02355e-23	1.97023e-19
Grk5	0.811696	0.693	0.513	1.32596e-23	2.55234e-19
Lmo7	1.64311	0.296	0.136	1.3463e-23	2.59148e-19
Dpt	-1.1648	0.211	0.434	1.36045e-23	2.61873e-19
Rpsa	-0.154973	1	1	1.6812e-23	3.23613e-19
Cpa6	-3.32427	0.063	0.251	1.73423e-23	3.33822e-19
Mecom	-2.74056	0.063	0.251	2.96361e-23	5.70465e-19
Aldh1a3	1.3126	0.309	0.144	2.97042e-23	5.71777e-19
F11r	1.11442	0.37	0.188	3.18541e-23	6.13159e-19
AW551984	-1.27848	0.242	0.459	3.31839e-23	6.38757e-19
Tmem45a	0.624688	0.872	0.764	3.38039e-23	6.50691e-19
Pcdh7	0.575694	0.991	0.971	3.74849e-23	7.21546e-19
S100a4	0.860156	0.926	0.895	4.14151e-23	7.97199e-19
Eln	1.01745	0.821	0.693	5.21819e-23	1.00445e-18
Srgap1	-0.673412	0.717	0.842	6.9181e-23	1.33167e-18
Mgst1	-0.527109	0.891	0.935	8.10514e-23	1.56016e-18
Rpl5	-0.170746	1	1	9.01967e-23	1.7362e-18
Cav1	0.703057	0.834	0.713	1.17043e-22	2.25297e-18
S1pr3	-1.25086	0.233	0.448	1.24131e-22	2.38939e-18
Frmd3	0.933807	0.506	0.307	1.45505e-22	2.80083e-18
Zbtb7c	1.05232	0.401	0.214	1.45954e-22	2.80947e-18
Thy1	0.639624	0.811	0.634	1.51383e-22	2.91398e-18
Jag1	0.67434	0.641	0.438	1.94568e-22	3.74525e-18
Myl12b	0.515633	0.921	0.844	2.46106e-22	4.7373e-18
Gria4	1.1615	0.383	0.205	2.62075e-22	5.04468e-18
Mical2	0.759605	0.71	0.531	3.59059e-22	6.91153e-18
Rpl8	-0.13803	1	1	4.01166e-22	7.72205e-18
Slc6a6	-0.676575	0.49	0.701	5.40587e-22	1.04058e-17
Oat	0.336522	0.996	0.981	6.53743e-22	1.25839e-17
Slc44a2	0.656582	0.738	0.591	7.32072e-22	1.40917e-17
Tle5	0.355311	0.996	0.987	9.08381e-22	1.74854e-17
Cd248	0.472474	0.965	0.93	9.12185e-22	1.75587e-17
Bst2	0.805033	0.654	0.479	1.41057e-21	2.71521e-17
Tmtc1	1.62553	0.266	0.121	1.54585e-21	2.9756e-17
App	0.252384	1	1	1.54941e-21	2.98245e-17
Tbxa2r	0.825504	0.597	0.406	1.85672e-21	3.57399e-17
Hs6st2	0.637272	0.869	0.752	1.87524e-21	3.60965e-17
Rps6	-0.159654	1	1	1.88616e-21	3.63067e-17
Alcam	-1.24421	0.305	0.505	2.27492e-21	4.37899e-17
Tspan17	0.887216	0.564	0.38	2.56509e-21	4.93754e-17
Ptprf	0.737754	0.697	0.534	3.43816e-21	6.61811e-17
Copz2	0.32739	0.991	0.98	3.46677e-21	6.67318e-17
Set	-0.282112	0.998	1	3.47441e-21	6.68788e-17
Map1lc3a	0.333655	1	0.989	3.97304e-21	7.64771e-17
Khdrbs3	0.723891	0.662	0.475	3.97369e-21	7.64896e-17
Slc25a5	-0.346385	0.987	0.994	4.07005e-21	7.83445e-17
Pag1	1.05931	0.451	0.27	4.47065e-21	8.60555e-17
Lrrc17	-0.6174	0.725	0.848	5.43795e-21	1.04675e-16
Cdk6	-1.50161	0.122	0.318	5.45046e-21	1.04916e-16
Rpl17	-0.136628	1	1	5.67901e-21	1.09315e-16
Eef1b2	-0.137743	1	1	6.56108e-21	1.26294e-16
Laptm4a	0.221117	1	1	9.53567e-21	1.83552e-16
Fmnl2	-0.585506	0.817	0.896	1.01282e-20	1.94957e-16
Lamp1	0.258626	1	1	1.06257e-20	2.04534e-16
Ptprn	-1.84824	0.098	0.281	1.41961e-20	2.73261e-16
Adamtsl5	0.752644	0.612	0.432	1.93925e-20	3.73286e-16
Cavin2	0.659215	0.747	0.6	2.05601e-20	3.95762e-16
Cdk14	-0.40789	0.993	0.994	2.21636e-20	4.26628e-16
Mcam	1.16815	0.279	0.13	2.35642e-20	4.53587e-16
Mpp6	-0.675237	0.614	0.748	3.80801e-20	7.33004e-16
Isoc1	-0.576344	0.752	0.862	4.02858e-20	7.75461e-16
Cped1	-0.547979	0.871	0.92	4.77979e-20	9.20062e-16
Rpl9	-0.137938	1	1	4.92089e-20	9.47223e-16
Retreg1	1.24567	0.255	0.114	5.58017e-20	1.07413e-15
Myl9	0.483835	0.978	0.923	6.26331e-20	1.20562e-15
Myo1b	-0.507061	0.738	0.856	7.53181e-20	1.4498e-15
Hspe1	-0.239128	1	0.999	8.30723e-20	1.59906e-15
Pappa	-1.07355	0.571	0.713	8.56296e-20	1.64828e-15
Sorbs2	1.37533	0.325	0.17	8.73868e-20	1.68211e-15
Cyp51	-0.423178	0.926	0.959	1.1559e-19	2.22499e-15
Scara3	0.739719	0.582	0.385	1.95888e-19	3.77065e-15
Acly	-0.508515	0.815	0.893	3.31332e-19	6.37781e-15
Lpar1	-0.667177	0.643	0.782	3.44015e-19	6.62195e-15
Hgf	0.931068	0.58	0.41	3.69287e-19	7.1084e-15
Serpinb6a	0.309054	0.996	0.995	3.79849e-19	7.31171e-15
Ecm1	0.702985	0.677	0.529	4.54043e-19	8.73987e-15
Tmeff1	-0.605855	0.619	0.773	4.57167e-19	8.80001e-15
Zdbf2	-1.49267	0.144	0.328	4.57688e-19	8.81005e-15
Rpl32	-0.119661	1	1	5.17366e-19	9.95878e-15
Nab1	0.596585	0.81	0.673	5.21433e-19	1.00371e-14
Gm53	-1.10543	0.192	0.388	5.32931e-19	1.02584e-14
Ghr	-0.750814	0.941	0.962	6.24848e-19	1.20277e-14
Dmpk	1.06804	0.421	0.259	6.51314e-19	1.25371e-14
Jund	0.320438	0.998	0.989	6.61726e-19	1.27376e-14
Serf2	0.157151	1	1	6.82202e-19	1.31317e-14
Plod2	0.414497	0.948	0.861	7.32415e-19	1.40983e-14
Anp32a	-0.3764	0.95	0.97	8.5494e-19	1.64567e-14
Syngr2	0.650411	0.678	0.509	1.00785e-18	1.94e-14
Zfhx4	-0.453588	0.965	0.977	1.08843e-18	2.09512e-14
Smtn	0.672652	0.675	0.507	1.09993e-18	2.11726e-14
Mir99ahg	-0.670093	0.88	0.919	1.21307e-18	2.33504e-14
Gstt1	0.915259	0.438	0.265	1.33176e-18	2.5635e-14
Slc25a4	0.182483	1	1	1.47138e-18	2.83226e-14
C1qtnf3	-1.4786	0.1	0.28	1.48645e-18	2.86127e-14
Gcnt2	0.961877	0.438	0.267	1.74896e-18	3.36657e-14
Rpl36	-0.139734	1	1	1.94194e-18	3.73804e-14
Smad3	-0.921237	0.451	0.61	2.06508e-18	3.97507e-14
Vcam1	0.567014	0.917	0.831	3.13167e-18	6.02815e-14
Lpar4	-1.07247	0.34	0.519	3.22302e-18	6.204e-14
Il6st	0.392529	0.985	0.966	3.47125e-18	6.68181e-14
Plxnc1	-1.43166	0.137	0.317	3.48239e-18	6.70325e-14
Inka1	-1.06531	0.299	0.473	4.5129e-18	8.68688e-14
Rps17	-0.159753	1	1	4.67147e-18	8.99211e-14
Efna5	-1.10619	0.399	0.556	5.76121e-18	1.10898e-13
Slc38a4	-0.563062	0.61	0.758	5.98213e-18	1.1515e-13
Slit3	0.490304	0.993	0.961	6.0354e-18	1.16175e-13
Chrdl1	1.027	0.346	0.186	7.44698e-18	1.43347e-13
Kif1a	0.768465	0.512	0.337	7.90099e-18	1.52086e-13
Rps10	-0.105373	1	1	8.19593e-18	1.57764e-13
Pcdh9	-1.18306	0.392	0.554	1.05304e-17	2.027e-13
Fads2	-0.494785	0.725	0.839	1.35691e-17	2.61191e-13
Fign	1.04804	0.508	0.348	1.44755e-17	2.78638e-13
Rpl37	-0.132449	1	1	1.64835e-17	3.1729e-13
Clca3a1	-1.48385	0.137	0.311	1.65941e-17	3.1942e-13
Tspan4	0.331757	0.969	0.95	1.88337e-17	3.62529e-13
Sgcd	0.742048	0.689	0.534	2.19565e-17	4.22641e-13
Limd2	-0.508541	0.726	0.841	2.28098e-17	4.39067e-13
Mamdc2	-2.17915	0.091	0.252	2.30611e-17	4.43902e-13
Cebpd	0.534432	0.908	0.803	2.39142e-17	4.60324e-13
Fabp4	-1.09624	0.242	0.433	2.62441e-17	5.05173e-13
Junb	0.396864	0.961	0.922	2.7078e-17	5.21224e-13
Dhrs3	0.682772	0.682	0.522	3.11661e-17	5.99916e-13
Sgk1	-0.932441	0.405	0.572	3.25702e-17	6.26944e-13
Hoxb9	-0.648293	0.457	0.638	3.42674e-17	6.59614e-13
Lmod1	0.70968	0.56	0.376	4.57943e-17	8.81494e-13
Prkar1a	0.349908	0.994	0.991	4.94987e-17	9.52801e-13
Cdo1	-1.36931	0.216	0.383	6.63671e-17	1.2775e-12
Arhgap24	0.56632	0.832	0.716	7.95048e-17	1.53039e-12
S100a10	0.28212	1	0.994	8.1928e-17	1.57703e-12
Cobll1	-1.18659	0.203	0.38	9.56959e-17	1.84205e-12
Klf13	0.475065	0.843	0.757	1.10814e-16	2.13305e-12
Aprt	-0.269348	0.989	0.996	1.16629e-16	2.24498e-12
Asah1	0.306429	0.996	0.984	1.19339e-16	2.29716e-12
Cavin3	0.317831	0.989	0.986	1.29154e-16	2.48608e-12
Aebp1	0.350298	0.991	0.976	1.71688e-16	3.30483e-12
Ndrg4	0.91581	0.386	0.228	1.76517e-16	3.39777e-12
Rps18	-0.118756	1	1	1.7831e-16	3.4323e-12
Col5a3	-0.738584	0.494	0.655	2.09317e-16	4.02914e-12
Elmo1	-1.26832	0.17	0.344	2.38378e-16	4.58855e-12
Cald1	0.185034	1	1	2.62096e-16	5.04509e-12
Prkd1	0.613271	0.776	0.649	2.74634e-16	5.28642e-12
Mxd4	0.527392	0.828	0.7	4.71948e-16	9.08453e-12
Mmp16	0.931111	0.436	0.284	4.81511e-16	9.2686e-12
Hnrnpf	-0.219161	1	0.999	5.15107e-16	9.91529e-12
Alpk1	0.94462	0.32	0.174	5.33728e-16	1.02737e-11
Arhgap6	-1.0439	0.425	0.583	5.45492e-16	1.05002e-11
Cemip	1.32541	0.384	0.23	6.31173e-16	1.21495e-11
Bmper	-0.671041	0.549	0.728	6.67505e-16	1.28488e-11
Ankrd29	1.12347	0.262	0.134	6.98953e-16	1.34541e-11
Hmgn1	-0.195943	1	1	7.19987e-16	1.3859e-11
Plekhg5	1.08633	0.353	0.213	7.4278e-16	1.42978e-11
Zfp462	-0.456471	0.745	0.853	8.14935e-16	1.56867e-11
Zeb2	0.341466	1	0.995	8.28604e-16	1.59498e-11
Btg1	-0.451647	0.769	0.864	8.34896e-16	1.60709e-11
Col6a3	-0.437555	0.978	0.986	8.47495e-16	1.63134e-11
Plaat3	-0.933488	0.274	0.45	8.68638e-16	1.67204e-11
Fhl2	0.612038	0.943	0.908	9.15222e-16	1.76171e-11
Zfpm2	0.440977	0.994	0.974	1.05029e-15	2.02171e-11
Msrb3	0.377749	0.961	0.929	1.19178e-15	2.29406e-11
Myof	-0.373921	0.943	0.962	1.19603e-15	2.30223e-11
Pcdh11x	0.635454	0.847	0.745	1.23934e-15	2.3856e-11
Adamtsl3	0.756325	0.577	0.404	1.27678e-15	2.45768e-11
Selenof	0.174589	1	1	1.30782e-15	2.51742e-11
Hmgcs1	-0.431487	0.922	0.952	1.32777e-15	2.55582e-11
Cav2	1.09131	0.316	0.177	1.55607e-15	2.99527e-11
Pard3b	0.460039	0.943	0.869	1.60425e-15	3.08802e-11
Renbp	0.646518	0.54	0.364	1.60535e-15	3.09013e-11
Pid1	0.630148	0.649	0.479	1.7039e-15	3.27983e-11
Enox1	-0.771329	0.399	0.575	1.74393e-15	3.35689e-11
Ankrd44	-0.60256	0.519	0.671	1.78459e-15	3.43517e-11
Msrb1	0.507188	0.906	0.852	1.98887e-15	3.82837e-11
Slc48a1	0.583878	0.662	0.502	2.09559e-15	4.0338e-11
Fam20c	0.90445	0.34	0.195	2.14415e-15	4.12727e-11
Elovl6	-0.646938	0.599	0.726	2.16906e-15	4.17522e-11
Fam107b	0.945407	0.331	0.187	2.20619e-15	4.24669e-11
Zfp521	-0.448685	0.924	0.968	2.6408e-15	5.08327e-11
Mcc	-0.563616	0.832	0.876	2.88488e-15	5.5531e-11
C1qtnf7	0.748875	0.525	0.355	3.17057e-15	6.10302e-11
Pdgfa	0.616552	0.673	0.538	3.49212e-15	6.72197e-11
Lgals9	0.589716	0.643	0.48	3.5631e-15	6.8586e-11
Sdc4	0.549425	0.736	0.583	3.71207e-15	7.14536e-11
Sned1	0.617289	0.743	0.624	3.85874e-15	7.42768e-11
Ccl2	-1.1186	0.335	0.498	3.95489e-15	7.61277e-11
Nr4a1	0.699199	0.593	0.438	4.30222e-15	8.28135e-11
Znhit6	-0.608528	0.61	0.736	4.75624e-15	9.15528e-11
Arhgap29	0.448349	0.86	0.787	4.93114e-15	9.49195e-11
Lamb1	-0.378773	0.872	0.922	5.23851e-15	1.00836e-10
Marcks	-0.262096	1	1	5.31295e-15	1.02269e-10
Eng	0.794727	0.416	0.261	5.40978e-15	1.04133e-10
Notch3	0.848815	0.479	0.325	5.5962e-15	1.07721e-10
Olfml3	-0.374704	0.808	0.899	5.68044e-15	1.09343e-10
Arl4c	-1.63519	0.107	0.256	5.74088e-15	1.10506e-10
Ccnd1	-0.906556	0.318	0.492	5.74126e-15	1.10514e-10
Camk1	0.410536	0.858	0.755	7.31439e-15	1.40795e-10
Trps1	0.737918	0.525	0.361	8.16535e-15	1.57175e-10
Pdlim5	0.351468	0.996	0.982	9.20319e-15	1.77152e-10
Rian	-0.3716	0.976	0.985	9.86067e-15	1.89808e-10
Hic1	-0.852261	0.338	0.494	1.03134e-14	1.98522e-10
Ptprb	1.00274	0.303	0.168	1.092e-14	2.10199e-10
Il11ra1	0.429928	0.913	0.877	1.09427e-14	2.10636e-10
Atraid	0.310143	0.959	0.921	1.24561e-14	2.39768e-10
Socs5	-0.608588	0.56	0.694	1.24639e-14	2.39919e-10
Pkig	-0.547138	0.645	0.757	1.28225e-14	2.4682e-10
Cnn1	0.722545	0.628	0.499	1.30421e-14	2.51047e-10
Psat1	-0.38044	0.878	0.925	1.43312e-14	2.75861e-10
Hmga2	-0.830032	0.799	0.864	1.44207e-14	2.77584e-10
Pon3	0.953064	0.301	0.169	1.66716e-14	3.20911e-10
Smdt1	0.213222	0.998	0.998	1.74364e-14	3.35633e-10
Ppp1r14b	-0.214749	1	1	1.94989e-14	3.75335e-10
Tmem164	-0.689332	0.86	0.896	2.06628e-14	3.97737e-10
Ror2	-0.596752	0.712	0.813	2.0747e-14	3.99359e-10
Ak2	-0.425282	0.784	0.865	2.09511e-14	4.03287e-10
Rtl3	-1.29456	0.111	0.262	2.78206e-14	5.35519e-10
Crabp1	-1.42676	0.222	0.382	2.91433e-14	5.6098e-10
2025-09-06	-0.661192	0.423	0.577	3.11693e-14	5.99979e-10
Met	-1.40949	0.122	0.271	3.20251e-14	6.16451e-10
S100b	0.716296	0.51	0.359	3.3856e-14	6.51695e-10
Pdgfra	-0.522355	0.773	0.867	4.3777e-14	8.42663e-10
Anp32b	-0.243965	1	0.999	4.40667e-14	8.4824e-10
Apoe	0.527323	0.593	0.436	4.49443e-14	8.65133e-10
Map1b	-0.375561	0.943	0.968	4.58906e-14	8.83349e-10
Rps26	-0.123449	1	1	5.37867e-14	1.03534e-09
Esyt1	0.528665	0.797	0.688	5.61382e-14	1.0806e-09
Smc5	-0.456959	0.728	0.83	6.19655e-14	1.19277e-09
Rack1	-0.111305	1	1	6.67875e-14	1.28559e-09
Enc1	-0.653065	0.462	0.616	7.05104e-14	1.35725e-09
G0s2	0.588916	0.64	0.479	7.05177e-14	1.3574e-09
Rpl35	-0.117239	1	1	7.3404e-14	1.41295e-09
Islr	0.558735	0.721	0.605	7.37747e-14	1.42009e-09
Ebf2	0.595096	0.706	0.574	7.44322e-14	1.43275e-09
Trp53	-0.332852	0.884	0.943	7.51959e-14	1.44745e-09
Adamtsl1	-1.16795	0.34	0.481	8.38536e-14	1.6141e-09
Cd151	0.649192	0.608	0.466	8.87799e-14	1.70892e-09
Ltbp4	0.835668	0.364	0.223	8.98357e-14	1.72925e-09
Smim1	0.481576	0.754	0.621	9.29723e-14	1.78962e-09
Auts2	-0.3805	0.978	0.981	1.02453e-13	1.97212e-09
Frmd6	-0.501662	0.725	0.822	1.07661e-13	2.07236e-09
Rab9	-0.468006	0.767	0.835	1.1315e-13	2.17803e-09
Gucy1b1	0.664753	0.37	0.222	1.16895e-13	2.25012e-09
Rps27l	-0.216822	1	1	1.21184e-13	2.33267e-09
Rpl12	-0.103012	1	1	1.35773e-13	2.61349e-09
Nnmt	0.349577	0.943	0.903	1.4884e-13	2.86503e-09
Sema5a	-0.608163	0.597	0.735	1.4895e-13	2.86714e-09
Myo1c	0.39714	0.863	0.797	1.53688e-13	2.95834e-09
Gpx7	0.380154	0.922	0.835	1.59845e-13	3.07686e-09
Pkp2	-1.16895	0.187	0.339	1.64956e-13	3.17524e-09
Ppic	0.196755	0.996	0.997	1.90173e-13	3.66065e-09
Gm47283	-0.333125	0.963	0.981	1.90359e-13	3.66422e-09
Rgl1	0.463609	0.802	0.68	2.05789e-13	3.96123e-09
Hsp90ab1	-0.129016	1	1	2.10671e-13	4.0552e-09
Blvrb	0.410712	0.878	0.796	2.35931e-13	4.54143e-09
Rpl22	-0.118602	1	1	2.48039e-13	4.77451e-09
Tbl1xr1	0.451657	0.856	0.808	2.51057e-13	4.8326e-09
Hsd17b12	-0.330572	0.872	0.927	2.53657e-13	4.88264e-09
Sri	0.262306	0.991	0.978	2.79553e-13	5.38111e-09
Kif26b	-0.371252	0.85	0.945	2.88525e-13	5.55381e-09
Fdps	-0.349682	0.974	0.983	3.08209e-13	5.93271e-09
Slc4a4	-0.661063	0.471	0.62	3.98363e-13	7.6681e-09
Soat1	-0.488579	0.752	0.828	4.03829e-13	7.77329e-09
Rps5	-0.106847	1	1	4.26273e-13	8.20534e-09
Mrpl23	0.306461	0.941	0.878	4.50772e-13	8.6769e-09
Sfrp1	0.512074	0.95	0.956	4.51859e-13	8.69784e-09
Scp2	0.296047	0.961	0.934	4.71088e-13	9.06796e-09
Rps2	-0.11437	1	1	4.83835e-13	9.31334e-09
St5	0.441389	0.933	0.872	5.05436e-13	9.72913e-09
Pmp22	0.323614	0.937	0.897	5.30001e-13	1.0202e-08
Gls	0.315632	0.956	0.941	5.4374e-13	1.04665e-08
Ugcg	-0.513893	0.649	0.774	5.94063e-13	1.14351e-08
Runx2	-0.491463	0.68	0.787	6.29965e-13	1.21262e-08
Zfp385b	-0.878542	0.325	0.48	6.43086e-13	1.23788e-08
Ogn	-0.646174	0.597	0.7	6.49605e-13	1.25042e-08
Eif5a	-0.222811	1	1	6.67153e-13	1.2842e-08
Meg3	-0.286342	0.996	0.997	7.83083e-13	1.50736e-08
Chchd2	-0.144662	1	1	8.23151e-13	1.58448e-08
Vamp5	0.459348	0.721	0.58	8.64657e-13	1.66438e-08
Fads3	0.405642	0.856	0.777	8.79526e-13	1.693e-08
Stox2	-0.726634	0.505	0.645	8.98639e-13	1.72979e-08
Mybbp1a	-0.43575	0.73	0.82	1.01007e-12	1.94429e-08
Tead2	-0.447015	0.652	0.769	1.03301e-12	1.98844e-08
Ndufv3	0.283418	0.982	0.966	1.18842e-12	2.28759e-08
Lama4	-0.360157	0.869	0.936	1.19048e-12	2.29155e-08
Txnip	0.49172	0.723	0.592	1.20764e-12	2.32459e-08
Csrp1	0.33307	0.965	0.935	1.21191e-12	2.3328e-08
Igfbp3	0.597544	0.845	0.793	1.23608e-12	2.37933e-08
Hspa9	-0.17707	1	0.999	1.30337e-12	2.50885e-08
Fasn	-0.508714	0.636	0.744	1.31159e-12	2.52468e-08
Uap1l1	0.453172	0.824	0.744	1.48529e-12	2.85904e-08
Ltbp3	0.453017	0.78	0.67	1.55216e-12	2.98776e-08
Gpx1	0.259386	0.993	0.985	1.96308e-12	3.77873e-08
Ggta1	-0.641712	0.508	0.62	1.99752e-12	3.84503e-08
Zc2hc1a	0.534302	0.75	0.661	2.00947e-12	3.86802e-08
Prdm16	-1.32739	0.126	0.261	2.04196e-12	3.93057e-08
Svil	0.301793	0.993	0.984	2.06739e-12	3.97952e-08
Mitf	-0.92359	0.453	0.569	2.0719e-12	3.9882e-08
Acot7	-0.50867	0.564	0.697	2.18442e-12	4.2048e-08
Dram1	-0.675519	0.429	0.571	2.23048e-12	4.29346e-08
Stbd1	0.799844	0.427	0.294	2.28136e-12	4.39139e-08
Mpc2	0.255275	0.989	0.966	2.4503e-12	4.71658e-08
Steap1	-0.903784	0.251	0.398	2.68336e-12	5.16521e-08
Plekha4	0.968721	0.261	0.145	2.70073e-12	5.19863e-08
Cd24a	-1.0352	0.214	0.36	2.79354e-12	5.37729e-08
Slc6a17	0.951121	0.309	0.184	2.80492e-12	5.39918e-08
Marcksl1	-0.374482	0.769	0.864	2.8954e-12	5.57335e-08
Olfr1033	1.40049	0.257	0.147	2.89657e-12	5.5756e-08
Htatip2	0.514998	0.677	0.554	2.95893e-12	5.69564e-08
Hnrnpa1	-0.239521	0.996	0.995	3.09825e-12	5.96383e-08
Fcgrt	0.370793	0.889	0.819	3.16778e-12	6.09765e-08
Lhfpl2	-0.432223	0.776	0.866	3.34669e-12	6.44205e-08
Jade1	0.551605	0.675	0.563	3.34702e-12	6.44268e-08
Tpbg	-0.656054	0.451	0.582	3.57124e-12	6.87427e-08
Hmgcr	-0.483781	0.738	0.824	3.63057e-12	6.98849e-08
Mllt3	0.46587	0.702	0.564	3.69474e-12	7.112e-08
Ctsh	0.469306	0.782	0.682	4.05714e-12	7.80958e-08
Trappc6b	0.344957	0.884	0.829	4.28425e-12	8.24676e-08
Kif21a	-1.27586	0.116	0.251	4.29547e-12	8.26836e-08
Frmd4a	-0.469502	0.885	0.935	5.06216e-12	9.74415e-08
Fth1	0.166099	1	1	5.11491e-12	9.84569e-08
Asap1	-0.296931	0.989	0.995	5.15018e-12	9.91358e-08
Cask	-0.379369	0.895	0.934	5.17672e-12	9.96467e-08
Eif4a1	-0.202798	1	1	5.21395e-12	1.00363e-07
Arhgef25	0.390495	0.86	0.744	5.4876e-12	1.05631e-07
Kazn	0.873696	0.281	0.163	5.59503e-12	1.07699e-07
Spcs1	0.189927	1	0.998	5.76139e-12	1.10901e-07
Agpat4	-0.463769	0.555	0.688	6.30277e-12	1.21322e-07
Colec12	-0.371301	0.891	0.927	6.55411e-12	1.2616e-07
Gli2	-0.523663	0.54	0.663	6.68289e-12	1.28639e-07
Atp2b1	0.263838	0.983	0.966	6.77821e-12	1.30474e-07
Rpl31	-0.147925	1	1	7.08844e-12	1.36445e-07
Tmem256	0.221699	0.996	0.988	7.54072e-12	1.45151e-07
Fads1	-0.351421	0.813	0.884	7.75138e-12	1.49206e-07
Hnrnpu	-0.210793	0.996	0.999	8.38176e-12	1.6134e-07
Dpysl3	-0.324967	0.952	0.968	8.61549e-12	1.6584e-07
Snrpe	-0.189795	0.996	0.999	8.65405e-12	1.66582e-07
Rpl6	-0.114788	1	1	8.94148e-12	1.72114e-07
Nkain1	-0.975863	0.189	0.33	9.592e-12	1.84636e-07
Ak5	0.520764	0.782	0.687	9.69311e-12	1.86583e-07
Dysf	0.636325	0.508	0.361	9.89262e-12	1.90423e-07
Tgfb2	-0.598509	0.285	0.447	9.91611e-12	1.90875e-07
Pabpc4	-0.292611	0.913	0.943	1.00387e-11	1.93234e-07
mt-Nd2	-0.134508	1	1	1.00517e-11	1.93485e-07
Trnp1	0.582478	0.53	0.391	1.1655e-11	2.24348e-07
Dlc1	0.450299	0.998	0.988	1.17899e-11	2.26943e-07
Arhgap28	-0.57622	0.529	0.664	1.22885e-11	2.36542e-07
Nr6a1	-0.587573	0.433	0.579	1.24343e-11	2.39347e-07
Smarcc1	-0.264687	0.943	0.977	1.25484e-11	2.41544e-07
Creg1	0.381948	0.852	0.756	1.25511e-11	2.41596e-07
Gse1	-0.565758	0.636	0.748	1.26886e-11	2.44243e-07
Abcd3	0.35077	0.895	0.819	1.27712e-11	2.45833e-07
Ano6	-0.404738	0.847	0.891	1.40688e-11	2.7081e-07
Ptprd	-0.560676	0.542	0.678	1.47746e-11	2.84396e-07
Plscr4	0.787619	0.388	0.259	1.48245e-11	2.85358e-07
Dad1	0.203103	1	0.999	1.65741e-11	3.19035e-07
Vamp2	0.522743	0.56	0.411	1.68923e-11	3.2516e-07
Fdft1	-0.377127	0.739	0.835	1.69081e-11	3.25465e-07
Ncam1	-0.297322	0.969	0.986	1.72299e-11	3.31659e-07
Ctsd	0.293812	0.998	0.989	1.96046e-11	3.7737e-07
Idi1	-0.419874	0.758	0.839	1.96055e-11	3.77387e-07
Adm	1.02999	0.553	0.443	2.12464e-11	4.08972e-07
Map1lc3b	0.219453	0.996	0.998	2.14035e-11	4.11996e-07
Chmp2a	0.267266	0.969	0.925	2.22089e-11	4.27498e-07
Lrp10	0.455906	0.726	0.639	2.32482e-11	4.47505e-07
Psd3	-0.495499	0.641	0.737	2.38632e-11	4.59342e-07
Higd2a	0.34586	0.887	0.804	2.46423e-11	4.74339e-07
Uchl1	0.957077	0.338	0.221	2.49611e-11	4.80476e-07
Tubb3	0.494571	0.721	0.584	2.52518e-11	4.86071e-07
Grik5	0.949283	0.303	0.189	2.56827e-11	4.94366e-07
Dnajc15	-0.35945	0.762	0.845	2.5766e-11	4.9597e-07
Hexa	0.346839	0.954	0.921	2.6015e-11	5.00763e-07
Sptbn1	0.186728	1	1	2.71264e-11	5.22156e-07
Cbr3	0.609922	0.464	0.328	2.80231e-11	5.39416e-07
Cyb5r3	0.25347	0.978	0.982	2.86242e-11	5.50986e-07
Degs1	0.323282	0.887	0.839	3.09768e-11	5.96272e-07
Stx2	0.515247	0.671	0.558	3.15135e-11	6.06602e-07
Srpx2	-0.381152	0.699	0.824	3.1769e-11	6.11521e-07
Erg28	-0.350898	0.908	0.926	3.17776e-11	6.11688e-07
Arhgef3	-1.05967	0.203	0.337	3.26287e-11	6.2807e-07
P3h3	0.383262	0.793	0.718	3.33044e-11	6.41077e-07
Traf4	-0.562354	0.427	0.564	3.33607e-11	6.42159e-07
Tmem158	1.15903	0.29	0.18	3.40069e-11	6.54599e-07
Prag1	0.663985	0.445	0.311	3.62839e-11	6.9843e-07
Rpl3	-0.103351	1	1	4.24021e-11	8.16198e-07
Agpat3	0.338285	0.86	0.8	4.32434e-11	8.32392e-07
Tmsb10	-0.165877	1	1	4.52538e-11	8.71091e-07
Mrvi1	0.779067	0.312	0.193	4.57267e-11	8.80194e-07
Wdr75	-0.436285	0.608	0.716	4.66295e-11	8.97572e-07
Foxs1	0.70703	0.39	0.255	4.94197e-11	9.5128e-07
Lonrf1	-0.660476	0.444	0.568	5.13029e-11	9.8753e-07
Snrpg	-0.178086	0.994	0.999	5.23858e-11	1.00837e-06
F3	0.336732	0.982	0.974	5.51413e-11	1.06142e-06
Prickle2	-0.535857	0.725	0.815	5.96096e-11	1.14743e-06
Pabpc1	-0.149961	1	1	5.97761e-11	1.15063e-06
Rhoa	0.153156	0.998	1	6.52458e-11	1.25592e-06
Ifngr2	0.489846	0.767	0.707	6.62246e-11	1.27476e-06
Ednra	0.590074	0.455	0.32	6.7397e-11	1.29732e-06
Nexn	0.438839	0.763	0.635	6.8277e-11	1.31426e-06
Col1a1	0.123206	1	1	6.87417e-11	1.32321e-06
Ssr4	0.134256	1	1	6.94484e-11	1.33681e-06
Ift20	0.239429	0.978	0.964	7.96227e-11	1.53266e-06
Ablim1	0.594916	0.499	0.357	8.09023e-11	1.55729e-06
Emx2	-0.605987	0.401	0.535	8.88278e-11	1.70985e-06
Emp2	0.416545	0.747	0.633	9.42649e-11	1.81451e-06
Ldhb	-0.520885	0.519	0.633	1.00273e-10	1.93015e-06
Fstl1	0.119913	1	1	1.00316e-10	1.93098e-06
Dnajc3	0.257	0.972	0.949	1.09984e-10	2.11708e-06
Slc50a1	0.336052	0.869	0.789	1.15807e-10	2.22916e-06
Pbxip1	0.344876	0.852	0.771	1.21969e-10	2.34778e-06
Hnrnpd	-0.259303	0.937	0.968	1.22915e-10	2.36598e-06
Gpr176	-0.494325	0.708	0.8	1.25772e-10	2.42098e-06
Vkorc1	0.259574	0.939	0.906	1.2951e-10	2.49293e-06
Gfpt2	-0.640514	0.283	0.425	1.37341e-10	2.64367e-06
Gng2	-0.553806	0.505	0.627	1.41719e-10	2.72795e-06
Cct4	-0.189235	1	0.997	1.48963e-10	2.86739e-06
Irf2bpl	0.355917	0.821	0.756	1.51206e-10	2.91056e-06
Lbh	0.582122	0.835	0.782	1.51742e-10	2.92088e-06
Efemp2	0.170768	0.998	0.997	1.52888e-10	2.94294e-06
Hoxc8	0.408384	0.778	0.694	1.55234e-10	2.9881e-06
Adam33	0.61374	0.281	0.165	1.58204e-10	3.04527e-06
Itgb1	0.155137	1	1	1.62841e-10	3.13453e-06
Naca	-0.108586	1	1	1.63487e-10	3.14697e-06
Acat2	-0.580737	0.569	0.668	1.65276e-10	3.18141e-06
Hnrnpk	-0.155641	1	1	1.65683e-10	3.18923e-06
Reep5	0.175547	1	0.999	1.69713e-10	3.26681e-06
Micu1	-0.366321	0.758	0.834	1.74201e-10	3.3532e-06
Gkap1	0.435943	0.749	0.663	1.81141e-10	3.48679e-06
Amotl2	0.468397	0.78	0.711	1.86879e-10	3.59724e-06
Emx2os	-0.557018	0.457	0.587	1.89908e-10	3.65553e-06
Tgfb1i1	0.273086	0.954	0.937	2.03753e-10	3.92204e-06
Sgcb	0.477682	0.643	0.535	2.07611e-10	3.99631e-06
Fus	-0.216417	0.993	0.991	2.08061e-10	4.00497e-06
Rsu1	0.241515	0.991	0.972	2.10879e-10	4.05921e-06
Ttc27	-0.642242	0.325	0.46	2.29752e-10	4.42249e-06
Nacc2	0.66516	0.449	0.326	2.36048e-10	4.54369e-06
Prkab2	0.612833	0.445	0.321	2.63882e-10	5.07947e-06
Gyg	0.482068	0.762	0.67	2.69742e-10	5.19226e-06
Gli3	-0.353527	0.834	0.892	2.79577e-10	5.38159e-06
Syt11	0.583624	0.497	0.368	3.06187e-10	5.8938e-06
Slc25a13	-0.820952	0.214	0.348	3.07713e-10	5.92316e-06
Larp1b	0.525729	0.514	0.378	3.12005e-10	6.00578e-06
Clip2	-0.615228	0.331	0.466	3.12369e-10	6.01279e-06
Snx5	-0.274073	0.884	0.93	3.16115e-10	6.08489e-06
Gm10115	0.780752	0.307	0.194	3.1797e-10	6.1206e-06
Atp5e	0.137615	1	1	3.44297e-10	6.62737e-06
Ppfibp1	-0.316118	0.906	0.925	3.48909e-10	6.71616e-06
Steap3	0.753322	0.429	0.311	3.65607e-10	7.03756e-06
Fkbp5	-0.559347	0.449	0.575	3.74173e-10	7.20246e-06
Ugp2	0.284083	0.928	0.884	3.95706e-10	7.61695e-06
Rex1bd	0.239791	0.982	0.975	4.09396e-10	7.88046e-06
Aplp2	-0.320758	0.863	0.919	4.15062e-10	7.98953e-06
Fmo1	0.82305	0.299	0.186	4.17715e-10	8.0406e-06
Ephb2	0.364421	0.865	0.808	4.19601e-10	8.07689e-06
Tmem219	0.442031	0.671	0.545	4.40221e-10	8.47382e-06
Ebf3	-0.484639	0.595	0.709	4.48055e-10	8.62462e-06
Vcl	0.253458	0.991	0.966	4.48741e-10	8.63782e-06
Cd302	0.336072	0.865	0.782	4.54012e-10	8.73928e-06
Vegfd	0.560867	0.802	0.728	4.6652e-10	8.98005e-06
Dynlt3	0.396405	0.819	0.724	5.31192e-10	1.02249e-05
Ptprs	0.300874	0.893	0.85	5.49307e-10	1.05736e-05
Emp1	-0.307007	0.898	0.924	6.14774e-10	1.18338e-05
Smim14	0.252691	0.956	0.923	6.33067e-10	1.21859e-05
Htra1	-0.48722	0.505	0.629	6.71483e-10	1.29254e-05
Hnrnpm	-0.221504	0.961	0.981	6.72353e-10	1.29421e-05
Gria3	-0.576786	0.627	0.723	7.04008e-10	1.35515e-05
Fip1l1	-0.312015	0.837	0.89	7.66897e-10	1.4762e-05
Cspg4	0.617392	0.346	0.226	7.76336e-10	1.49437e-05
Myo1d	0.324991	0.884	0.782	7.89942e-10	1.52056e-05
Tmem30a	0.311776	0.863	0.81	8.12959e-10	1.56487e-05
Serpinf1	-0.159262	0.998	0.997	8.56536e-10	1.64875e-05
Nupr1	0.24752	0.987	0.972	8.6742e-10	1.6697e-05
2025-03-03	0.417646	0.872	0.777	9.33119e-10	1.79616e-05
Kat2b	0.500197	0.656	0.537	9.49945e-10	1.82855e-05
Mast4	-0.425181	0.952	0.966	9.57779e-10	1.84363e-05
St3gal1	-0.671724	0.573	0.658	9.70721e-10	1.86854e-05
Large1	0.255735	0.994	0.982	1.0608e-09	2.04193e-05
Ehd2	0.301612	0.874	0.829	1.12353e-09	2.16269e-05
Sqle	-0.3592	0.754	0.842	1.13015e-09	2.17542e-05
Fos	0.251094	0.969	0.922	1.14636e-09	2.20662e-05
C1s1	0.692236	0.348	0.23	1.21139e-09	2.3318e-05
Smarcd3	0.501098	0.582	0.461	1.21441e-09	2.33762e-05
Tsen34	0.270697	0.933	0.9	1.2183e-09	2.34511e-05
Atp8b1	0.541828	0.449	0.315	1.22961e-09	2.36688e-05
Adgre5	0.504344	0.462	0.327	1.29594e-09	2.49456e-05
Frmd4b	-1.16201	0.177	0.295	1.33691e-09	2.57343e-05
2700069I18Rik	-0.92653	0.214	0.336	1.36623e-09	2.62985e-05
Tprgl	0.404982	0.773	0.687	1.3874e-09	2.6706e-05
Bsg	0.150545	1	1	1.40627e-09	2.70692e-05
Aldh1a1	0.976813	0.299	0.194	1.48256e-09	2.85379e-05
Gstm2	0.305664	0.861	0.8	1.74647e-09	3.36178e-05
Flot1	0.35086	0.83	0.735	1.82572e-09	3.51433e-05
Adam15	0.436414	0.64	0.522	1.82955e-09	3.52171e-05
S100a11	0.145532	1	1	1.87533e-09	3.60982e-05
Lrrc75a	0.557064	0.501	0.385	1.92721e-09	3.70969e-05
Adam10	0.338591	0.843	0.796	2.07341e-09	3.99112e-05
Srp14	0.211816	0.991	0.989	2.12425e-09	4.08897e-05
Nudt4	0.194121	0.989	0.964	2.22589e-09	4.28462e-05
Tmem120a	-0.504827	0.47	0.588	2.30963e-09	4.4458e-05
Fzd4	0.554025	0.577	0.463	2.38554e-09	4.59193e-05
Zbtb4	0.577958	0.488	0.37	2.48475e-09	4.7829e-05
Lgals3	-0.51455	0.473	0.576	2.56293e-09	4.93338e-05
Prdx4	0.190966	1	0.995	2.83017e-09	5.4478e-05
Glis2	0.580176	0.547	0.438	2.91866e-09	5.61812e-05
Tubb5	-0.196199	1	1	2.93313e-09	5.64598e-05
Setbp1	0.452474	0.909	0.879	2.93696e-09	5.65335e-05
Matn2	0.480547	0.665	0.551	3.2376e-09	6.23206e-05
Amot	-0.874208	0.248	0.365	3.30046e-09	6.35306e-05
Nop56	-0.339654	0.793	0.855	3.30355e-09	6.35901e-05
Mex3a	-0.611306	0.344	0.468	3.35827e-09	6.46433e-05
Mettl2	-0.709828	0.214	0.341	3.39724e-09	6.53935e-05
Pxdn	-0.369863	0.671	0.783	3.47188e-09	6.68302e-05
Dock4	-0.752933	0.373	0.498	3.6385e-09	7.00374e-05
Bdnf	0.577735	0.379	0.259	3.83613e-09	7.38417e-05
Man1a2	0.285444	0.9	0.871	3.85118e-09	7.41313e-05
Ginm1	0.362889	0.728	0.623	3.96422e-09	7.63072e-05
Oxr1	-0.508382	0.527	0.622	4.01592e-09	7.73024e-05
Sec11c	0.392941	0.697	0.59	4.12265e-09	7.93568e-05
Tmem160	0.212082	0.976	0.974	4.17267e-09	8.03198e-05
Fam174a	0.444497	0.645	0.537	4.19105e-09	8.06735e-05
Ifi30	0.453491	0.636	0.527	4.34523e-09	8.36413e-05
Cox6a2	0.694584	0.379	0.266	4.34677e-09	8.3671e-05
Card19	0.36626	0.732	0.636	4.47446e-09	8.61288e-05
Rabac1	0.187047	0.998	0.994	4.54757e-09	8.75363e-05
Insig1	-0.421948	0.601	0.718	4.60449e-09	8.86318e-05
Cpxm1	-0.608632	0.342	0.471	4.87024e-09	9.37473e-05
Lamtor2	0.172371	0.989	0.986	5.08464e-09	9.78742e-05
Cyp1b1	-0.311252	0.734	0.839	5.30645e-09	0.000102144
Gxylt2	0.532822	0.678	0.589	5.9856e-09	0.000115217
Mmp14	0.178392	1	0.999	6.15598e-09	0.000118496
Ccn4	-0.305959	0.913	0.947	6.22802e-09	0.000119883
Atad3a	-0.485025	0.421	0.551	6.26277e-09	0.000120552
Txn1	-0.169432	1	1	6.55382e-09	0.000126155
Clstn1	0.458774	0.667	0.578	6.59907e-09	0.000127026
Ssbp3	-0.27631	0.932	0.957	6.9129e-09	0.000133066
Stk24	-0.359123	0.738	0.82	7.22375e-09	0.00013905
Aoc3	0.44966	0.58	0.459	7.27654e-09	0.000140066
B830012L14Rik	-0.434783	0.669	0.757	7.3863e-09	0.000142179
Myl6	0.153761	1	1	7.50971e-09	0.000144554
Snrpf	-0.191166	0.989	0.997	7.72837e-09	0.000148763
Ly6e	-0.338205	0.702	0.801	7.85852e-09	0.000151269
Syne2	0.458438	0.595	0.482	7.86193e-09	0.000151334
Ly6c1	1.16308	0.272	0.178	8.17141e-09	0.000157291
Emg1	-0.276999	0.8	0.863	8.24254e-09	0.000158661
Eif5b	-0.19479	0.969	0.991	8.39333e-09	0.000161563
Suclg2	-0.413201	0.586	0.688	8.467e-09	0.000162981
Gpc3	0.389384	0.786	0.673	8.5987e-09	0.000165516
Msmo1	-0.363135	0.823	0.879	8.64959e-09	0.000166496
Cnbp	-0.227209	0.965	0.977	8.93933e-09	0.000172073
Capns1	0.18094	0.998	0.996	8.94616e-09	0.000172205
Plscr1	-0.614654	0.277	0.399	8.99216e-09	0.00017309
Shox2	0.377585	0.738	0.638	9.19383e-09	0.000176972
Wdr43	-0.358076	0.752	0.794	9.28169e-09	0.000178663
Slc39a6	0.310484	0.806	0.71	9.78283e-09	0.00018831
Dock11	-0.510351	0.455	0.565	9.89285e-09	0.000190427
Emc7	0.260613	0.926	0.899	1.01436e-08	0.000195255
Ryk	0.211155	0.991	0.99	1.02579e-08	0.000197454
Usp53	0.653219	0.418	0.308	1.02717e-08	0.00019772
Snai2	-0.453404	0.523	0.649	1.15676e-08	0.000222665
Dpep1	-0.624355	0.301	0.426	1.16143e-08	0.000223563
Mir100hg	-0.236272	0.974	0.987	1.17443e-08	0.000226066
Atp6ap1	0.295966	0.872	0.822	1.20504e-08	0.000231958
Gamt	0.414449	0.743	0.65	1.20891e-08	0.000232704
Ddah2	0.2429	0.939	0.921	1.20897e-08	0.000232715
Dag1	0.320999	0.861	0.823	1.22149e-08	0.000235125
Yif1a	0.278212	0.909	0.859	1.24957e-08	0.00024053
Astn2	0.602468	0.336	0.227	1.26274e-08	0.000243065
Abat	0.534709	0.397	0.283	1.31247e-08	0.000252638
Snta1	0.416575	0.656	0.553	1.31721e-08	0.00025355
Alkbh1	-0.410224	0.575	0.674	1.32358e-08	0.000254775
Plcl2	-0.669108	0.292	0.416	1.39118e-08	0.000267788
Bscl2	0.482258	0.516	0.397	1.39999e-08	0.000269483
Nectin2	0.332646	0.778	0.663	1.41593e-08	0.000272551
Ctsl	0.178229	1	1	1.44302e-08	0.000277767
Pnrc1	-0.395166	0.739	0.798	1.46714e-08	0.000282409
Fkbp2	0.248221	0.948	0.912	1.49247e-08	0.000287286
Dipk2a	0.759531	0.444	0.34	1.49627e-08	0.000288018
Ahnak	0.180027	1	1	1.51254e-08	0.000291148
Rspo3	0.533888	0.628	0.534	1.55165e-08	0.000298676
Hdgf	-0.208358	0.987	0.994	1.63518e-08	0.000314756
Man2a1	0.265151	0.987	0.983	1.63791e-08	0.000315281
Ypel3	0.394572	0.774	0.69	1.65536e-08	0.000318641
Trerf1	-0.347825	0.765	0.829	1.67148e-08	0.000321743
Arhgdib	0.41743	0.464	0.339	1.67899e-08	0.000323189
Ggh	0.350409	0.786	0.694	1.73453e-08	0.00033388
Ets1	-0.63433	0.466	0.569	1.769e-08	0.000340514
Efnb2	-0.577801	0.425	0.536	1.80883e-08	0.000348181
Dock6	0.614341	0.427	0.316	1.88198e-08	0.000362263
Adgra3	-0.555357	0.329	0.449	1.91712e-08	0.000369026
Dab2	-0.548823	0.505	0.598	1.94547e-08	0.000374484
Lamc1	0.23196	0.976	0.948	1.95745e-08	0.000376789
Synj2	0.454117	0.49	0.361	1.98723e-08	0.000382521
Wipi1	0.261763	0.941	0.89	2.00266e-08	0.000385492
Rgs10	0.49085	0.579	0.476	2.00312e-08	0.00038558
Cct2	-0.164256	1	0.998	2.0525e-08	0.000395085
Rsl1d1	-0.252831	0.926	0.944	2.06231e-08	0.000396973
Nhp2	-0.303206	0.854	0.892	2.06396e-08	0.000397292
Ndrg1	0.517472	0.375	0.258	2.09479e-08	0.000403227
Snx18	0.374478	0.787	0.712	2.16088e-08	0.000415947
Lacc1	-0.819887	0.189	0.299	2.2955e-08	0.00044186
Dhrs1	0.440995	0.591	0.494	2.32463e-08	0.000447467
4930523C07Rik	0.695992	0.336	0.232	2.32537e-08	0.000447611
Chst11	-0.582686	0.529	0.633	2.41959e-08	0.000465747
Chsy1	-0.409064	0.586	0.687	2.55572e-08	0.000491951
Pcdh19	0.319071	0.943	0.926	2.65579e-08	0.000511214
Fmn1	-0.430776	0.59	0.687	2.8721e-08	0.000552851
Robo1	-0.366953	0.442	0.567	2.97016e-08	0.000571725
Gm2a	0.656988	0.316	0.213	3.0331e-08	0.000583842
Dnm3	-0.543598	0.403	0.522	3.06176e-08	0.000589359
Serbp1	-0.142226	1	1	3.10085e-08	0.000596882
S100a6	-0.182186	1	1	3.14773e-08	0.000605907
Ggt5	0.59769	0.331	0.223	3.22295e-08	0.000620386
Emilin2	0.389167	0.682	0.577	3.32086e-08	0.000639232
Eps8	0.385443	0.762	0.669	3.41132e-08	0.000656645
Acsl4	-0.365076	0.619	0.728	3.48405e-08	0.000670644
Igsf10	-0.467348	0.582	0.685	3.54158e-08	0.000681719
Tpm1	0.199119	1	1	3.59694e-08	0.000692376
Fzd1	0.422186	0.616	0.503	3.72836e-08	0.000717673
Sardh	0.643795	0.349	0.245	3.84559e-08	0.000740237
Adamts10	0.376965	0.693	0.59	4.08577e-08	0.000786469
Edf1	0.122539	1	1	4.10783e-08	0.000790717
Hmgb1	-0.245349	1	0.999	4.11201e-08	0.00079152
Bcat1	-0.267283	0.874	0.924	4.15903e-08	0.000800571
Pten	0.20313	0.98	0.975	4.33303e-08	0.000834065
Dlg5	-0.407415	0.591	0.679	4.47498e-08	0.000861389
Parp3	0.283558	0.837	0.745	4.72506e-08	0.000909527
C1qtnf12	0.452833	0.599	0.496	4.7357e-08	0.000911575
Ifi204	-0.7367	0.176	0.288	5.03879e-08	0.000969917
Zwint	-0.312107	0.771	0.817	5.07851e-08	0.000977563
Pam	0.364666	0.823	0.797	5.15669e-08	0.000992611
Tm7sf3	0.365682	0.73	0.642	5.18177e-08	0.000997439
Jcad	0.439264	0.584	0.491	5.22683e-08	0.00100611
Smurf1	-0.397251	0.638	0.728	5.26503e-08	0.00101347
Kank2	0.321837	0.806	0.729	5.48637e-08	0.00105607
Phactr1	0.968538	0.285	0.193	5.50024e-08	0.00105874
Srgap3	0.544552	0.453	0.335	5.67766e-08	0.00109289
Slc38a1	-0.422457	0.573	0.669	6.15839e-08	0.00118543
Eef1d	-0.150075	1	1	6.3331e-08	0.00121906
Cyfip1	0.211567	0.982	0.973	6.72163e-08	0.00129385
Sox4	-0.250277	0.922	0.966	6.93094e-08	0.00133414
Cers6	0.307434	0.83	0.764	7.0157e-08	0.00135045
Ccdc28b	0.557231	0.423	0.319	7.2679e-08	0.001399
D830050J10Rik	0.70635	0.283	0.187	7.56065e-08	0.00145535
Selenos	0.20566	0.987	0.979	7.57748e-08	0.00145859
Rsrc1	0.232109	0.993	0.966	7.68162e-08	0.00147864
Slc49a4	0.467092	0.584	0.486	7.73233e-08	0.0014884
Tomm70a	-0.285517	0.83	0.868	7.77165e-08	0.00149596
Rai1	-0.372501	0.571	0.673	7.81752e-08	0.00150479
Bzw2	-0.239947	0.913	0.941	7.82833e-08	0.00150687
Hras	0.214525	0.961	0.935	7.83271e-08	0.00150772
Cd109	0.511358	0.575	0.484	8.01441e-08	0.00154269
Chd3	-0.254512	0.88	0.916	8.06076e-08	0.00155161
Sin3b	0.168507	0.974	0.968	8.13044e-08	0.00156503
Rap2c	-0.435961	0.621	0.687	8.13448e-08	0.00156581
Selenot	0.296149	0.808	0.74	8.47666e-08	0.00163167
Cnksr3	0.606414	0.427	0.323	8.88066e-08	0.00170944
Tomm20	-0.173346	0.994	0.999	8.93446e-08	0.00171979
Schip1	-0.627657	0.464	0.561	8.98015e-08	0.00172859
Cdk4	-0.165768	0.996	0.999	9.36381e-08	0.00180244
Gadd45g	0.415731	0.743	0.652	9.40383e-08	0.00181014
Spsb1	0.701449	0.473	0.381	9.40691e-08	0.00181074
Isyna1	0.57043	0.349	0.244	9.78892e-08	0.00188427
Fgfr1	-0.251284	0.943	0.962	1.03963e-07	0.00200119
Spred2	-0.45009	0.458	0.572	1.06357e-07	0.00204726
Rbpms	0.280118	0.922	0.902	1.06405e-07	0.00204819
Mamld1	0.634338	0.266	0.171	1.08213e-07	0.002083
Hoxc10	0.300935	0.867	0.822	1.0832e-07	0.00208506
Hmgn2	-0.276577	0.889	0.927	1.08764e-07	0.00209359
[truncated: 201 more rows]

## Sheet: differentiating wFAPLs
	avg_log2FC	pct.1	pct.2	p_val	p_val_adj
[truncated: 898 more rows]

## Sheet: wAPCs TOP 10% DEGs
#	Top 10% DEGs	WAT CLUSTER
[truncated: 409 more rows]
