# Supplementary material for: White and brown adipose tissue share a convergent fibro-adipogenic progenitor population
Source: EMBO Rep. 2025 Oct 8;26(22):5612–36. doi: 10.1038/s44319-025-00591-6 (PMC12635263; doi:10.1038/s44319-025-00591-6)
Supplement: Supplementary file 2 — Dataset EV2 [file 44319_2025_591_MOESM2_ESM.xlsx]

## Sheet: Dataset legend
Differentially Expressed Genes (DEGs) of BAT APCs. DEGs for all APC clusters identified in BAT progenitors are reported in each tab. bAPCs TOP 10% DEGs includes the list of the top 10% statistically significant genes for each cluster that have been used to generate the heatmap in Figure EV2B.

## Sheet: bAPC 1
	avg_log2FC	pct.1	pct.2	p_val	p_val_adj
Myl6	-0.456093	1	1	2.57371e-200	5.63359e-196
Slit3	0.910842	0.987	0.927	4.27022e-162	9.34709e-158
Dock1	0.679898	0.997	0.957	3.1064e-146	6.7996e-142
S100a11	-0.404271	1	1	1.53063e-141	3.3504e-137
Nav3	1.28421	0.878	0.638	1.27798e-139	2.79737e-135
Myl9	-0.900832	0.927	0.979	8.46339e-136	1.85255e-131
Pfn1	-0.35506	1	1	1.05737e-134	2.31448e-130
Rbms3	0.502475	1	0.998	2.54225e-134	5.56473e-130
Tpm2	-0.722767	0.997	0.998	1.34549e-133	2.94514e-129
Actg1	-0.501391	1	1	6.27985e-131	1.3746e-126
Acta2	-0.660827	0.999	1	1.85397e-123	4.05816e-119
Magi1	0.68933	0.989	0.917	3.93782e-123	8.61949e-119
Lgals1	-0.330748	1	1	1.37555e-117	3.01094e-113
Adam12	0.709465	0.991	0.938	6.04125e-117	1.32237e-112
Ptn	0.833279	0.997	0.959	1.55162e-114	3.39635e-110
Tanc2	0.872483	0.913	0.722	3.3484e-111	7.32932e-107
Zfp521	0.74203	0.975	0.879	3.6048e-111	7.89055e-107
Cask	0.698843	0.965	0.882	6.63956e-110	1.45333e-105
Myl12a	-0.388352	1	1	7.49754e-109	1.64114e-104
Enox1	1.31355	0.666	0.387	1.42041e-108	3.10914e-104
Sema3a	1.53088	0.543	0.259	1.22475e-107	2.68086e-103
Cfl1	-0.309175	1	1	6.44493e-106	1.41073e-101
Ppia	-0.254962	1	1	7.7846e-105	1.70397e-100
Malat1	0.489971	1	1	1.83607e-104	4.01898e-100
Adgrl3	1.31536	0.775	0.541	2.89546e-103	6.33788e-99
Efna5	0.875975	0.936	0.788	6.00405e-103	1.31423e-98
Actb	-0.385772	1	1	3.5492e-102	7.76884e-98
Mir99ahg	0.707961	0.973	0.873	4.78299e-101	1.04695e-96
Auts2	0.540659	0.997	0.973	5.31316e-99	1.163e-94
Gpc6	0.470506	1	0.993	6.77537e-97	1.48306e-92
Srgap1	0.84839	0.866	0.666	3.52097e-96	7.70705e-92
Ank2	0.664874	0.96	0.84	2.43235e-95	5.32417e-91
Fbln2	0.372862	1	0.999	6.90742e-95	1.51196e-90
Rps25	0.24302	1	1	5.60265e-93	1.22636e-88
Rps15	0.292015	1	1	4.20851e-92	9.212e-88
Pdlim1	-1.47087	0.387	0.616	1.3407e-91	2.93467e-87
Edil3	1.91559	0.453	0.206	2.53068e-91	5.5394e-87
Tcf4	0.465041	0.992	0.962	6.14341e-90	1.34473e-85
Meis2	0.575987	0.985	0.93	7.70309e-90	1.68613e-85
Maf	0.913005	0.762	0.497	1.18077e-89	2.58458e-85
Mast4	0.663037	0.984	0.943	2.74876e-89	6.01676e-85
Dynll1	-0.350341	1	1	9.14114e-89	2.0009e-84
Tgfbr3	0.708679	0.938	0.807	4.70798e-88	1.03053e-83
Lhfpl2	0.751268	0.891	0.706	1.72999e-85	3.78678e-81
Oaz1	-0.282681	1	1	2.52682e-85	5.53095e-81
Dbi	-0.42173	0.999	0.999	3.63556e-85	7.95788e-81
Kif26b	0.754124	0.962	0.883	8.52878e-85	1.86687e-80
Csrp1	-0.699727	0.934	0.96	1.3814e-84	3.02374e-80
Serf2	-0.224972	1	1	3.80032e-82	8.31852e-78
Ckb	-1.08223	0.673	0.807	2.73688e-81	5.99077e-77
Cped1	0.731834	0.887	0.715	5.53582e-81	1.21174e-76
Fbxl17	0.527409	0.977	0.916	2.11716e-78	4.63426e-74
Cdon	0.791879	0.851	0.679	1.03332e-77	2.26184e-73
Tm4sf1	-1.10561	0.712	0.833	2.5346e-77	5.54798e-73
Sh3kbp1	0.666543	0.912	0.755	9.45179e-77	2.0689e-72
Bnc2	0.649758	0.955	0.847	1.40082e-76	3.06626e-72
Prdx5	-0.389955	0.997	0.997	1.5984e-76	3.49873e-72
Col1a2	0.252692	1	1	3.77891e-76	8.27165e-72
Cryab	-1.5472	0.556	0.714	6.0067e-76	1.31481e-71
Psd3	0.82244	0.838	0.668	1.61192e-75	3.52834e-71
Vcan	0.541328	0.985	0.953	2.26465e-74	4.95709e-70
Ank3	0.822605	0.816	0.627	3.29533e-74	7.21314e-70
Magi2	0.751906	0.9	0.765	5.77601e-74	1.26431e-69
Postn	0.40062	1	0.998	7.82451e-74	1.71271e-69
Tuba1a	-0.429409	0.998	0.999	3.06068e-73	6.69952e-69
Gas7	1.27797	0.514	0.277	1.72855e-72	3.78361e-68
Bbx	0.547407	0.942	0.844	8.25673e-72	1.80731e-67
Meg3	0.455052	0.991	0.991	3.89433e-71	8.52429e-67
Fndc3b	0.346297	1	0.996	1.75442e-70	3.84025e-66
Prkce	0.653701	0.881	0.748	3.38419e-70	7.40765e-66
Ptprg	0.559792	0.944	0.864	3.92018e-70	8.58089e-66
Zfhx4	0.472613	0.982	0.927	1.697e-69	3.71456e-65
Atrnl1	0.65883	0.871	0.728	2.66475e-69	5.83287e-65
Cnn2	-0.445255	0.988	0.991	5.41058e-69	1.18432e-64
Rbfox2	0.35879	0.996	0.991	7.73114e-69	1.69227e-64
Pard3	0.448271	0.977	0.924	1.29642e-68	2.83773e-64
Cdh11	0.429166	0.998	0.99	1.32701e-68	2.90468e-64
Fhl2	-0.693169	0.861	0.919	1.85671e-68	4.06416e-64
Apba1	0.887252	0.741	0.533	3.69994e-68	8.0988e-64
Cd9	-0.833233	0.787	0.868	5.73867e-68	1.25614e-63
Rps12	0.160194	1	1	9.25197e-68	2.02516e-63
Kcnq1ot1	0.618015	0.928	0.82	1.11485e-67	2.44031e-63
Man2a1	0.557935	0.977	0.916	1.47667e-67	3.23228e-63
Ptms	-0.304472	1	1	1.46736e-66	3.21191e-62
Msrb1	-0.635659	0.898	0.931	3.73014e-66	8.16489e-62
Hspb1	-0.730508	0.827	0.891	5.20481e-66	1.13928e-61
Exoc4	0.510041	0.981	0.942	7.48291e-66	1.63793e-61
mt-Nd1	0.271148	1	1	7.99455e-66	1.74993e-61
Ncam1	0.515606	0.975	0.92	8.00623e-66	1.75248e-61
Tmsb4x	-0.426764	0.999	1	8.80727e-66	1.92782e-61
2610307P16Rik	0.91898	0.698	0.501	9.86268e-66	2.15884e-61
Clmp	0.559989	0.94	0.821	1.47358e-65	3.22552e-61
Gnb2	-0.301659	0.999	0.999	2.06832e-65	4.52735e-61
Eprs	0.296489	0.998	0.997	4.4554e-65	9.75242e-61
Slc1a3	0.701246	0.895	0.737	7.14214e-65	1.56334e-60
Wwox	0.71577	0.833	0.664	9.67561e-65	2.11789e-60
Akap13	0.459954	0.974	0.916	2.76224e-64	6.04627e-60
Pard3b	0.607906	0.922	0.777	3.48414e-64	7.62643e-60
Ctnna2	1.08551	0.706	0.529	1.23745e-63	2.70866e-59
Rora	0.538486	0.941	0.846	1.8884e-63	4.13351e-59
Dnm3os	0.508242	0.941	0.822	2.3302e-63	5.10058e-59
Zfpm2	0.426179	0.994	0.966	7.27503e-63	1.59243e-58
Xist	0.426682	0.876	0.847	1.58696e-62	3.47369e-58
Tcf12	0.370068	0.993	0.972	3.17986e-62	6.9604e-58
Agap1	0.598033	0.886	0.783	3.22022e-62	7.04874e-58
Rere	0.413666	0.984	0.948	3.87174e-62	8.47485e-58
Clic1	-0.328976	0.997	0.998	4.29143e-62	9.3935e-58
Dad1	-0.310036	0.998	1	5.73789e-62	1.25597e-57
Cox6b1	-0.267314	0.999	1	1.61181e-61	3.5281e-57
Ssr2	-0.351986	0.999	0.998	1.8857e-61	4.12762e-57
Rnf150	0.639747	0.893	0.787	2.26696e-61	4.96215e-57
Aldh1l2	0.550189	0.919	0.78	3.62736e-61	7.93993e-57
Lama4	0.462653	0.965	0.89	7.46944e-61	1.63499e-56
Rhoc	-0.299285	1	1	1.92189e-60	4.20683e-56
Tagln	-0.486497	0.996	0.998	2.50633e-60	5.4861e-56
Stag1	0.433059	0.972	0.903	3.10583e-60	6.79834e-56
Vim	-0.221465	1	1	3.40374e-60	7.45045e-56
Cd81	-0.34985	0.998	0.999	1.44549e-59	3.16403e-55
Klhl29	0.733482	0.794	0.61	6.61292e-59	1.4475e-54
Ankrd11	0.340609	0.994	0.98	1.1312e-58	2.47609e-54
Lxn	-1.22893	0.708	0.811	1.22306e-58	2.67715e-54
Trerf1	0.605549	0.875	0.736	1.44784e-58	3.16918e-54
Pcdh11x	0.965357	0.615	0.4	3.67912e-58	8.05323e-54
mt-Nd3	0.32316	0.997	0.994	4.60778e-58	1.0086e-53
Epb41l3	0.430169	0.964	0.909	4.7103e-58	1.03104e-53
Ahnak2	0.636319	0.866	0.705	1.0479e-57	2.29374e-53
Pvt1	0.662442	0.874	0.716	1.79356e-57	3.92592e-53
Rpl23a	0.20299	1	1	1.58865e-56	3.47739e-52
Runx1t1	0.566586	0.903	0.797	1.77703e-56	3.88975e-52
Manf	-0.474286	0.982	0.993	2.1735e-56	4.75756e-52
Serpinh1	-0.203517	1	1	2.47983e-56	5.42811e-52
Fnip1	0.494207	0.928	0.826	4.21976e-56	9.23663e-52
Lhx8	0.935341	0.531	0.316	4.75915e-56	1.04173e-51
Gapdh	-0.262504	1	1	8.49587e-56	1.85966e-51
Mcc	0.578662	0.92	0.812	1.56919e-55	3.4348e-51
Ror2	0.677028	0.844	0.704	1.82705e-55	3.99923e-51
Elob	-0.189989	1	1	1.95848e-55	4.28692e-51
Prrx2	0.529167	0.927	0.761	2.68398e-55	5.87496e-51
Rps17	0.18436	1	1	4.46144e-55	9.76565e-51
Zfp462	0.575554	0.898	0.79	8.15159e-55	1.7843e-50
Slc9a9	1.00835	0.538	0.341	1.92236e-54	4.20785e-50
Psmb3	-0.342851	0.989	0.993	1.9812e-54	4.33664e-50
Dstn	-0.350418	0.997	1	2.81641e-54	6.16485e-50
Dip2c	0.474705	0.946	0.854	3.68338e-54	8.06255e-50
Prdx1	-0.249871	1	1	4.31602e-54	9.44733e-50
Fam172a	0.469537	0.934	0.848	4.38046e-54	9.58838e-50
Tln2	0.490724	0.965	0.896	1.02253e-53	2.23821e-49
Tle5	-0.38808	0.987	0.992	1.40154e-53	3.06783e-49
Mitf	1.17413	0.49	0.292	1.41664e-53	3.10088e-49
Atp5b	-0.248142	1	1	2.42286e-53	5.3034e-49
Tbc1d5	0.506744	0.912	0.805	2.53078e-53	5.53962e-49
Phf21a	0.454499	0.964	0.891	2.70905e-53	5.92984e-49
Grem1	0.9596	0.699	0.507	1.11684e-52	2.44465e-48
Twist2	0.623209	0.842	0.687	1.1945e-52	2.61463e-48
Crip1	-0.822923	0.811	0.875	3.48328e-52	7.62455e-48
Add3	0.655823	0.745	0.561	5.65315e-52	1.23742e-47
Fads3	-0.613885	0.745	0.834	6.14973e-52	1.34611e-47
Pdia6	-0.317113	1	1	9.00102e-52	1.97023e-47
Rpl12	0.143665	1	1	1.06817e-51	2.33811e-47
Zbtb20	0.365342	0.991	0.964	1.10515e-51	2.41906e-47
Igfbp7	-0.298492	1	1	1.13873e-51	2.49256e-47
Timp2	-0.357441	1	1	1.46635e-51	3.20969e-47
Gpx8	-0.428975	0.944	0.952	1.69346e-51	3.70681e-47
Lox	-0.41537	1	0.998	2.13278e-51	4.66845e-47
Ubb	-0.208085	1	1	9.9909e-51	2.18691e-46
Fmn1	0.70938	0.742	0.555	1.65186e-50	3.61575e-46
Pdzrn3	0.368732	0.996	0.986	1.67459e-50	3.66552e-46
Prdx4	-0.329842	0.991	0.997	1.86542e-50	4.08322e-46
Cst3	-0.539193	1	1	3.64239e-50	7.97282e-46
Prickle2	0.728485	0.78	0.627	3.66341e-50	8.01885e-46
Tbx15	0.475451	0.935	0.85	7.15234e-50	1.56557e-45
Immp2l	0.797301	0.664	0.473	8.91266e-50	1.95089e-45
Vps13b	0.49198	0.888	0.758	8.91581e-50	1.95158e-45
Pde4d	0.518768	0.91	0.788	1.12774e-49	2.46852e-45
Fer	0.43552	0.959	0.909	1.58769e-49	3.47529e-45
Ebf1	0.326311	0.999	0.994	1.87492e-49	4.10402e-45
Tenm4	1.53839	0.366	0.191	3.03994e-49	6.65414e-45
Trio	0.418901	0.964	0.896	3.42073e-49	7.48763e-45
Hecw2	0.779471	0.673	0.493	3.59612e-49	7.87154e-45
Mbd5	0.438042	0.941	0.862	4.05239e-49	8.87028e-45
Diaph2	0.465188	0.931	0.851	6.78954e-49	1.48616e-44
Kansl1	0.35403	0.98	0.948	1.00691e-48	2.20402e-44
Smyd3	0.60194	0.84	0.688	1.22503e-48	2.68148e-44
Maged2	-0.478876	0.962	0.973	1.3487e-48	2.95216e-44
Atp5j2	-0.219282	0.999	1	1.48137e-48	3.24257e-44
Fkbp1a	-0.259119	1	0.999	1.94668e-48	4.2611e-44
Iqgap2	1.26322	0.338	0.166	2.31188e-48	5.06047e-44
Calm1	-0.223397	1	1	3.59253e-48	7.86368e-44
Gli3	0.418789	0.942	0.845	9.99382e-48	2.18755e-43
Pcsk5	0.832148	0.668	0.489	1.67113e-47	3.65794e-43
Pcdh7	0.391445	0.972	0.918	2.001e-47	4.37998e-43
Rian	0.408295	0.982	0.967	3.56888e-47	7.81192e-43
Slit2	0.625167	0.944	0.88	4.42617e-47	9.68844e-43
Nav1	0.56001	0.894	0.808	4.72506e-47	1.03427e-42
Nf1	0.431388	0.934	0.849	4.75276e-47	1.04033e-42
Ext1	0.358851	0.992	0.975	4.8054e-47	1.05185e-42
Dlk1	0.664749	0.938	0.841	5.03506e-47	1.10212e-42
Eif4a1	-0.2775	1	1	6.10248e-47	1.33577e-42
Prrx1	0.26081	0.999	0.999	9.51708e-47	2.08319e-42
Fgfr1	0.371908	0.978	0.93	1.13489e-46	2.48417e-42
Hspa9	0.27261	0.996	0.989	1.41079e-46	3.08809e-42
Chst11	0.77665	0.649	0.457	1.57258e-46	3.44223e-42
Slc25a4	-0.182358	1	1	1.86583e-46	4.08412e-42
Ptgs1	0.81168	0.551	0.353	2.0318e-46	4.44741e-42
Sec61b	-0.225466	1	1	2.18359e-46	4.77966e-42
Tshz1	0.658641	0.766	0.613	3.43726e-46	7.52383e-42
Cited2	-0.903465	0.654	0.767	4.16972e-46	9.1271e-42
Ppp1r14a	-1.56436	0.215	0.393	5.1625e-46	1.13002e-41
Cox6c	-0.201621	1	1	6.70714e-46	1.46812e-41
Arhgdia	-0.277401	0.994	0.995	8.30841e-46	1.81863e-41
Sox11	0.713842	0.64	0.45	8.45131e-46	1.84991e-41
Selenom	-0.298244	0.999	0.998	1.29122e-45	2.82635e-41
Zcchc7	0.425168	0.934	0.838	1.44349e-45	3.15965e-41
Fhl1	-1.81664	0.217	0.39	1.55564e-45	3.40514e-41
Crabp1	0.829129	0.639	0.451	2.31186e-45	5.06044e-41
Arhgap28	0.588625	0.794	0.627	2.80694e-45	6.1441e-41
Eloc	-0.31753	0.994	0.99	3.87776e-45	8.48802e-41
Gsk3b	0.301568	0.996	0.98	5.35076e-45	1.17123e-40
Clcn5	0.497437	0.85	0.723	6.89272e-45	1.50875e-40
Nedd8	-0.239482	0.997	1	1.34926e-44	2.9534e-40
Tspan4	-0.388952	0.943	0.959	2.41484e-44	5.28585e-40
Dnm1	0.845919	0.496	0.305	4.74616e-44	1.03889e-39
Tnrc6c	0.384737	0.945	0.88	5.33275e-44	1.16729e-39
Rrbp1	0.204642	1	1	5.44651e-44	1.19219e-39
Sec61g	-0.188475	1	1	5.86956e-44	1.28479e-39
Adam23	0.582659	0.857	0.74	1.09758e-43	2.40248e-39
Uqcrb	-0.270201	0.995	0.997	1.43419e-43	3.1393e-39
Ndufb8	-0.264083	0.996	0.998	2.11245e-43	4.62393e-39
Ndufa4	-0.198153	1	1	2.40461e-43	5.26345e-39
Rbx1	-0.233425	0.997	0.999	3.37485e-43	7.38721e-39
Enc1	0.564903	0.827	0.681	3.50287e-43	7.66744e-39
Raly	-0.341377	0.971	0.983	4.90786e-43	1.07428e-38
Col5a3	0.747335	0.69	0.519	6.37271e-43	1.39492e-38
S100a6	-0.278018	1	1	8.64202e-43	1.89165e-38
Fst	-1.14357	0.658	0.747	1.64753e-42	3.60628e-38
Eif5a	-0.258487	1	1	1.76888e-42	3.87191e-38
Ppib	-0.176556	1	1	1.94054e-42	4.24764e-38
Nfia	0.350992	0.982	0.947	2.47668e-42	5.42121e-38
Akr1a1	-0.237069	0.999	0.999	2.50204e-42	5.47672e-38
Cpe	-0.590795	0.851	0.894	3.56958e-42	7.81346e-38
Fto	0.388677	0.944	0.872	4.1014e-42	8.97756e-38
Mbnl2	0.251899	0.999	0.996	1.08998e-41	2.38586e-37
Plagl1	0.578196	0.848	0.731	1.72227e-41	3.76988e-37
Ssbp3	0.320289	0.973	0.943	1.92193e-41	4.20692e-37
Sdc2	-0.591319	0.829	0.889	2.062e-41	4.51352e-37
Hdac8	0.579849	0.737	0.574	2.23873e-41	4.90037e-37
Pcmtd1	0.439042	0.899	0.776	2.7965e-41	6.12126e-37
Dynlrb1	-0.30151	0.986	0.993	4.26101e-41	9.32692e-37
Mllt10	0.376642	0.937	0.856	6.3515e-41	1.39028e-36
Ndufa11	-0.278888	0.991	0.994	6.56207e-41	1.43637e-36
Fkbp2	-0.435923	0.907	0.939	7.09705e-41	1.55347e-36
Psma2	-0.289482	0.988	0.992	7.39623e-41	1.61896e-36
Grem2	0.703319	0.669	0.487	8.144e-41	1.78264e-36
Rsrc1	0.398687	0.926	0.863	1.22209e-40	2.67503e-36
Gas5	0.244361	1	1	1.34102e-40	2.93536e-36
Ankrd17	0.321358	0.986	0.956	1.5111e-40	3.30766e-36
Soat1	0.465226	0.884	0.773	1.51626e-40	3.31895e-36
Ttc3	0.255698	0.997	0.992	1.64098e-40	3.59194e-36
Cdc42	-0.178425	0.999	1	2.18116e-40	4.77433e-36
D8Ertd738e	-0.27036	0.991	0.994	2.23665e-40	4.8958e-36
Erp29	-0.262719	0.998	0.998	3.43369e-40	7.516e-36
Edf1	-0.228718	1	0.999	3.52933e-40	7.72534e-36
Gnai2	-0.198169	1	1	3.5822e-40	7.84107e-36
Smg6	0.448935	0.872	0.778	3.91027e-40	8.5592e-36
Cdk14	0.249438	0.996	0.972	4.46511e-40	9.77367e-36
Sdk1	0.945336	0.46	0.289	5.45438e-40	1.19391e-35
Col6a3	0.40066	0.992	0.968	5.52959e-40	1.21037e-35
Lpar1	0.532219	0.822	0.693	5.87432e-40	1.28583e-35
Mylk	-0.782922	0.716	0.804	6.48677e-40	1.41989e-35
Ndufs5	-0.229169	0.997	0.997	6.5961e-40	1.44382e-35
Snd1	0.326418	0.978	0.942	7.70062e-40	1.68559e-35
Tshz2	0.606757	0.886	0.803	7.76012e-40	1.69861e-35
Myl12b	-0.538162	0.789	0.857	8.40843e-40	1.84052e-35
Arl15	0.458152	0.939	0.872	9.25255e-40	2.02529e-35
Psmb6	-0.268089	0.992	0.994	1.09616e-39	2.39939e-35
Cox5b	-0.222313	0.999	1	1.26694e-39	2.77321e-35
Taf15	0.388709	0.94	0.866	2.001e-39	4.37999e-35
Dclk1	0.43562	0.977	0.95	2.0067e-39	4.39247e-35
Capzb	-0.225276	0.999	0.997	2.35485e-39	5.15454e-35
Cdc42ep3	-0.892868	0.595	0.708	2.68828e-39	5.88438e-35
Tspan5	0.595389	0.812	0.682	2.91307e-39	6.37642e-35
Nr6a1	0.681957	0.681	0.515	3.20451e-39	7.01434e-35
Zeb1	0.430692	0.902	0.792	3.30572e-39	7.2359e-35
Pcolce	-0.301482	0.999	0.998	3.55703e-39	7.78598e-35
Cblb	0.478812	0.861	0.747	5.57719e-39	1.22079e-34
Nrg1	0.844079	0.536	0.362	7.90902e-39	1.73121e-34
Crip2	-1.15307	0.321	0.474	9.17452e-39	2.00821e-34
Prkg1	0.288705	0.987	0.947	9.75712e-39	2.13574e-34
Dlgap1	1.26693	0.529	0.373	9.77565e-39	2.13979e-34
Psmb2	-0.260933	0.995	0.998	1.30027e-38	2.84616e-34
Map1b	0.383749	0.957	0.894	1.35071e-38	2.95657e-34
Plxnc1	0.874987	0.425	0.252	1.57675e-38	3.45136e-34
Gxylt2	0.532975	0.801	0.651	1.64707e-38	3.60527e-34
Sgk1	0.640807	0.63	0.448	2.12171e-38	4.64421e-34
Ncoa1	0.486437	0.836	0.7	2.18528e-38	4.78335e-34
Galnt17	0.56452	0.859	0.76	2.24811e-38	4.92089e-34
Inhba	-0.974812	0.543	0.654	2.66078e-38	5.82418e-34
Selenof	-0.181364	1	1	2.76296e-38	6.04785e-34
Naaladl2	0.572831	0.779	0.635	3.28247e-38	7.185e-34
Atrx	0.294048	0.978	0.954	3.74006e-38	8.18661e-34
Cbfb	0.393139	0.913	0.83	3.86117e-38	8.45171e-34
Gm4258	0.598844	0.614	0.427	4.4275e-38	9.69135e-34
Ube2m	-0.263104	0.991	0.992	4.4814e-38	9.80933e-34
Sem1	-0.170317	1	1	6.01374e-38	1.31635e-33
Oat	-0.283281	0.979	0.987	6.86995e-38	1.50376e-33
Lmod1	-0.942871	0.439	0.583	7.34085e-38	1.60684e-33
Fth1	-0.184813	1	1	9.56323e-38	2.09329e-33
Efnb2	0.610375	0.683	0.522	1.26995e-37	2.77978e-33
Pdlim2	-0.594036	0.76	0.833	2.27123e-37	4.9715e-33
Glis1	0.589777	0.651	0.462	3.27785e-37	7.17489e-33
Dennd1a	0.393948	0.919	0.832	3.39947e-37	7.44111e-33
Smc5	0.455067	0.864	0.747	3.60038e-37	7.88086e-33
Sorbs1	-0.969017	0.597	0.706	3.69325e-37	8.08416e-33
Ost4	-0.259581	0.993	0.996	4.10005e-37	8.97459e-33
Atp5h	-0.183982	1	1	4.36985e-37	9.56516e-33
Pcdh19	0.384084	0.954	0.91	4.76438e-37	1.04287e-32
Bicc1	0.221235	0.998	0.996	5.67765e-37	1.24278e-32
Ldha	-0.254697	1	0.999	5.89211e-37	1.28972e-32
Ssbp2	0.437774	0.928	0.844	6.52632e-37	1.42855e-32
Wdfy3	0.383322	0.912	0.825	1.04576e-36	2.28907e-32
Nr2f2	-0.895872	0.651	0.726	1.38156e-36	3.02409e-32
Lcorl	0.490236	0.819	0.687	1.3916e-36	3.04607e-32
Tut4	0.399146	0.919	0.837	1.43337e-36	3.1375e-32
Ccn5	-1.08142	0.484	0.615	1.44986e-36	3.17359e-32
Nsd3	0.354145	0.932	0.847	1.50035e-36	3.28411e-32
Srgap2	0.33622	0.959	0.893	1.5924e-36	3.48561e-32
Ncoa2	0.435172	0.873	0.751	1.67338e-36	3.66287e-32
Tmed2	-0.242988	0.999	0.997	1.92222e-36	4.20755e-32
Prr16	1.01244	0.43	0.268	2.17444e-36	4.75963e-32
Hp	-2.71589	0.14	0.285	2.22451e-36	4.86923e-32
Smarcc1	0.313909	0.971	0.928	2.34974e-36	5.14335e-32
Ptprm	0.349415	0.96	0.907	2.57796e-36	5.64289e-32
Cox7a2	-0.222306	0.998	0.999	2.65827e-36	5.81868e-32
Luc7l2	0.240574	0.997	0.988	2.70573e-36	5.92257e-32
Garem1	0.738123	0.569	0.396	3.21512e-36	7.03758e-32
Zmiz1	0.344223	0.955	0.886	3.21824e-36	7.0444e-32
Itga1	-0.914536	0.549	0.66	3.3202e-36	7.26759e-32
Pdcl3	-0.38783	0.881	0.919	3.34851e-36	7.32956e-32
Mycbp2	0.286934	0.976	0.936	3.67207e-36	8.0378e-32
Neat1	0.440767	0.949	0.895	4.11241e-36	9.00165e-32
Kalrn	0.483186	0.88	0.782	4.21547e-36	9.22724e-32
Aak1	0.371214	0.923	0.813	5.22602e-36	1.14392e-31
Col6a1	0.333437	0.994	0.971	6.89123e-36	1.50842e-31
Ap1s1	-0.390019	0.895	0.921	7.75604e-36	1.69772e-31
Rhoj	0.428019	0.948	0.894	8.3249e-36	1.82224e-31
Gng5	-0.185182	0.999	1	8.95271e-36	1.95966e-31
Smg1	0.395778	0.886	0.787	9.48064e-36	2.07522e-31
Gadd45g	-0.870367	0.578	0.687	1.00698e-35	2.20417e-31
Rhoa	-0.19323	1	1	1.10602e-35	2.42096e-31
Sin3b	-0.301306	0.967	0.981	1.28452e-35	2.81169e-31
Lyst	0.607177	0.76	0.604	1.62687e-35	3.56107e-31
Aebp1	0.343162	0.99	0.968	1.82003e-35	3.98387e-31
Prdx2	-0.204646	1	1	2.1377e-35	4.67922e-31
Prrc2c	0.260619	0.996	0.983	2.43881e-35	5.33831e-31
Tubb4b	-0.522719	0.848	0.902	2.82509e-35	6.18384e-31
Pomp	-0.273577	0.986	0.992	2.98284e-35	6.52915e-31
Sri	-0.272441	0.983	0.985	2.98666e-35	6.53751e-31
Ambra1	0.38936	0.867	0.758	3.18971e-35	6.98196e-31
Flrt2	0.589509	0.758	0.623	3.34643e-35	7.32499e-31
Eml4	0.334347	0.955	0.887	3.8169e-35	8.35481e-31
Slc25a3	-0.202318	0.999	1	3.98313e-35	8.71866e-31
Sik3	0.359487	0.943	0.863	4.15745e-35	9.10025e-31
Cdkn1c	1.02115	0.686	0.545	4.32989e-35	9.4777e-31
Eif3a	0.201323	1	0.998	4.39656e-35	9.62363e-31
Ddr2	0.26264	0.989	0.978	7.72463e-35	1.69084e-30
Irx1	0.99102	0.295	0.154	9.83542e-35	2.15287e-30
Ndufb7	-0.270513	0.985	0.987	1.06547e-34	2.3322e-30
Fam110b	0.573674	0.75	0.598	1.23007e-34	2.6925e-30
Exoc6b	0.386214	0.898	0.794	1.25423e-34	2.74539e-30
Islr	-0.749571	0.62	0.712	1.27911e-34	2.79984e-30
Bmper	0.549773	0.775	0.638	1.67129e-34	3.65828e-30
Ttc28	0.269636	0.992	0.968	2.02827e-34	4.43969e-30
Gphn	0.405783	0.887	0.798	2.14773e-34	4.70118e-30
Dock11	0.608107	0.624	0.451	2.50427e-34	5.48159e-30
Efemp1	0.571925	0.773	0.61	3.17504e-34	6.94984e-30
Crim1	-0.917727	0.586	0.689	3.4958e-34	7.65197e-30
Col6a2	0.362007	0.965	0.919	3.56033e-34	7.79322e-30
Tm2d2	-0.37387	0.892	0.924	4.30627e-34	9.42598e-30
Ccn2	-1.26013	0.539	0.644	4.49829e-34	9.8463e-30
Pbx1	0.290603	0.991	0.972	4.54731e-34	9.9536e-30
Pde3a	-1.23767	0.411	0.549	4.71676e-34	1.03245e-29
Yif1b	-0.297265	0.97	0.977	4.85721e-34	1.06319e-29
Ndufa13	-0.194515	1	1	4.87685e-34	1.06749e-29
Tenm3	0.385858	0.944	0.891	5.00933e-34	1.09649e-29
Prelid1	-0.220739	0.999	0.997	6.43761e-34	1.40913e-29
Sntb2	0.504059	0.832	0.715	7.55809e-34	1.65439e-29
Mga	0.420745	0.876	0.76	7.80273e-34	1.70794e-29
Map1lc3a	-0.294818	0.987	0.989	8.85605e-34	1.9385e-29
Ube2e2	0.346956	0.947	0.891	9.15688e-34	2.00435e-29
Camk2d	0.308246	0.986	0.966	1.49874e-33	3.2806e-29
Il1rl2	0.643252	0.6	0.438	1.52525e-33	3.33863e-29
Emp3	-0.307608	0.993	0.994	1.73872e-33	3.80589e-29
Usp34	0.260606	0.987	0.963	1.7766e-33	3.88879e-29
Robo1	0.523624	0.726	0.569	2.70026e-33	5.9106e-29
Crebbp	0.305905	0.954	0.907	2.85907e-33	6.25822e-29
mt-Nd5	0.265067	0.989	0.978	2.96695e-33	6.49435e-29
Fmr1	0.579203	0.869	0.776	3.0322e-33	6.63719e-29
Ankhd1	0.404231	0.859	0.75	3.15708e-33	6.91053e-29
Fbn1	0.222185	1	0.999	3.22511e-33	7.05944e-29
Huwe1	0.296288	0.96	0.926	3.22861e-33	7.06711e-29
Gfra1	1.22513	0.257	0.129	3.4949e-33	7.64999e-29
Atox1	-0.244318	0.995	0.996	3.86267e-33	8.45499e-29
Ostc	-0.21909	0.998	1	4.63337e-33	1.0142e-28
Wnk1	0.283657	0.978	0.946	4.70897e-33	1.03075e-28
Nipbl	0.280504	0.984	0.954	5.80512e-33	1.27068e-28
Tmeff1	0.52316	0.754	0.613	5.85114e-33	1.28076e-28
Hdac4	0.534439	0.696	0.546	6.02618e-33	1.31907e-28
Rabgap1l	0.426841	0.815	0.681	6.3331e-33	1.38625e-28
Nbea	0.365942	0.93	0.846	6.59374e-33	1.4433e-28
Mtmr3	0.400293	0.853	0.739	8.00686e-33	1.75262e-28
Hras	-0.330677	0.94	0.953	8.36722e-33	1.8315e-28
Smdt1	-0.22632	0.997	0.998	1.03479e-32	2.26506e-28
Atp5l	-0.174593	0.999	1	1.03966e-32	2.27571e-28
Phf14	0.3421	0.918	0.831	1.27162e-32	2.78345e-28
Eps8	0.59236	0.657	0.493	1.28327e-32	2.80896e-28
Col4a1	-0.99874	0.765	0.838	1.34389e-32	2.94163e-28
Adm	-1.30693	0.333	0.477	1.52218e-32	3.33191e-28
Fam193a	0.336796	0.921	0.826	1.66438e-32	3.64317e-28
Caprin1	0.230337	0.992	0.986	1.70868e-32	3.74012e-28
Kat6a	0.436258	0.792	0.646	1.8422e-32	4.03239e-28
Cyp7b1	1.03901	0.451	0.292	1.94568e-32	4.25891e-28
Mrfap1	-0.209888	0.999	0.999	2.02746e-32	4.4379e-28
Tbc1d31	0.708709	0.523	0.362	2.07775e-32	4.548e-28
Tgfbi	0.56098	0.68	0.512	2.09447e-32	4.58459e-28
Cox8a	-0.144935	1	1	2.15263e-32	4.71189e-28
Rbm6	0.322804	0.93	0.85	2.82612e-32	6.1861e-28
Arid1b	0.345707	0.919	0.848	3.94724e-32	8.64012e-28
Psmd8	-0.265573	0.986	0.991	4.10632e-32	8.98833e-28
Uhrf2	0.363896	0.932	0.873	4.68922e-32	1.02642e-27
Plekha5	0.478097	0.79	0.676	4.70886e-32	1.03072e-27
Pabpc1	0.166337	0.999	0.999	4.76305e-32	1.04258e-27
1500009L16Rik	-1.37048	0.231	0.371	5.31958e-32	1.1644e-27
Tubb6	-0.467533	0.834	0.889	6.87325e-32	1.50448e-27
Opcml	1.19032	0.343	0.205	7.22619e-32	1.58174e-27
Dnajc1	0.275039	0.973	0.942	7.38385e-32	1.61625e-27
Dleu2	0.504135	0.844	0.736	7.44046e-32	1.62864e-27
Mt2	0.641821	0.71	0.562	9.08774e-32	1.98921e-27
Tanc1	0.459164	0.859	0.746	9.15518e-32	2.00398e-27
Sorbs2	-1.11333	0.258	0.41	9.22696e-32	2.01969e-27
Zfp36l1	0.334101	0.964	0.894	1.04418e-31	2.28561e-27
Setd5	0.274	0.961	0.924	1.13134e-31	2.47638e-27
Ascc3	0.313283	0.939	0.877	1.13384e-31	2.48185e-27
Zfp516	0.480974	0.764	0.627	1.16796e-31	2.55656e-27
Mdh2	-0.267656	0.991	0.988	1.19858e-31	2.62357e-27
Col1a1	0.157465	1	1	1.38706e-31	3.03614e-27
Mdh1	-0.404747	0.88	0.905	1.57792e-31	3.45392e-27
Tmsb10	-0.175136	1	1	1.73748e-31	3.80317e-27
Eif4g3	0.311222	0.955	0.906	1.91133e-31	4.1837e-27
Gas1	0.349948	0.91	0.81	1.97015e-31	4.31245e-27
Sumo2	-0.192904	1	1	2.17237e-31	4.75511e-27
Ube2s	-0.377729	0.975	0.984	2.34803e-31	5.13961e-27
Mrpl54	-0.249169	0.987	0.988	2.49267e-31	5.45621e-27
Igsf10	0.533302	0.708	0.553	2.9495e-31	6.45617e-27
Man1a	0.431647	0.87	0.769	3.2102e-31	7.0268e-27
Timm17a	-0.355741	0.902	0.922	3.27913e-31	7.17769e-27
Mylip	0.547246	0.742	0.607	3.42899e-31	7.50571e-27
Ptk2	0.315289	0.934	0.862	3.95558e-31	8.65838e-27
Tcea1	0.289678	0.977	0.944	4.21187e-31	9.21937e-27
Ppp1ca	-0.200855	0.998	0.998	4.84972e-31	1.06156e-26
Zfhx3	0.278361	0.991	0.975	5.0973e-31	1.11575e-26
Rplp0	-0.111466	1	1	5.70963e-31	1.24978e-26
Npm1	0.129425	1	1	6.13272e-31	1.34239e-26
Nktr	0.251738	0.984	0.955	7.26135e-31	1.58944e-26
Prkg2	0.708042	0.543	0.387	7.42029e-31	1.62423e-26
Cdh2	0.342381	0.97	0.942	7.86442e-31	1.72144e-26
Kmt2c	0.373473	0.864	0.758	7.86495e-31	1.72156e-26
Atp5j	-0.185187	0.999	0.999	7.93514e-31	1.73692e-26
Arhgap42	0.396198	0.874	0.763	8.45065e-31	1.84976e-26
Sub1	-0.256757	0.987	0.993	8.85281e-31	1.93779e-26
Myo9a	0.323938	0.933	0.848	9.51137e-31	2.08194e-26
Mgp	-0.971894	0.699	0.772	9.77001e-31	2.13856e-26
Alcam	0.543421	0.768	0.625	1.00458e-30	2.19893e-26
Cavin3	-0.31216	0.977	0.986	1.02075e-30	2.23433e-26
Dlg1	0.301392	0.962	0.924	1.03459e-30	2.26461e-26
Col5a2	0.199485	1	1	1.04298e-30	2.28299e-26
Dyrk1a	0.4453	0.787	0.675	1.39853e-30	3.06124e-26
Ndufv2	-0.282582	0.966	0.982	1.46619e-30	3.20933e-26
Elovl1	-0.397885	0.843	0.89	1.52501e-30	3.3381e-26
Ogt	0.364508	0.892	0.792	1.61044e-30	3.5251e-26
Amotl1	0.440543	0.807	0.684	1.62758e-30	3.56261e-26
Ylpm1	0.408758	0.827	0.701	1.88603e-30	4.12834e-26
Col15a1	0.597225	0.705	0.565	2.37977e-30	5.20908e-26
Ldlrad4	0.348126	0.967	0.916	2.44776e-30	5.3579e-26
Fgd4	0.70988	0.488	0.335	2.60569e-30	5.70359e-26
Sh3pxd2a	0.367275	0.915	0.851	2.62028e-30	5.73554e-26
Prickle1	0.440567	0.838	0.753	2.95081e-30	6.45902e-26
Jak1	0.245586	0.989	0.978	3.0859e-30	6.75473e-26
Ifitm3	-0.221227	1	1	3.18974e-30	6.98202e-26
Kirrel	0.296551	0.95	0.884	3.31558e-30	7.25747e-26
Pcm1	0.309725	0.944	0.886	3.54018e-30	7.7491e-26
Igf2bp2	0.437649	0.839	0.716	4.01528e-30	8.78904e-26
Dpt	0.825771	0.372	0.228	4.249e-30	9.30064e-26
Plat	0.615794	0.596	0.432	4.6117e-30	1.00946e-25
Rabep1	0.365746	0.888	0.824	4.9032e-30	1.07326e-25
Bsg	-0.173934	1	1	5.1735e-30	1.13243e-25
Eif3f	-0.227731	0.999	0.998	5.31624e-30	1.16367e-25
Gigyf2	0.378357	0.869	0.761	6.4214e-30	1.40558e-25
Rnf144a	0.700665	0.521	0.363	8.04233e-30	1.76039e-25
Sgms1	0.450091	0.809	0.694	8.10417e-30	1.77392e-25
Eva1b	-0.291873	0.974	0.983	9.52527e-30	2.08499e-25
Cd151	-0.677889	0.524	0.624	9.82947e-30	2.15157e-25
Col4a2	-0.911396	0.725	0.796	1.0588e-29	2.31761e-25
Cnn1	-0.675561	0.609	0.714	1.07352e-29	2.34982e-25
Dis3l2	0.48245	0.703	0.565	1.13563e-29	2.48578e-25
Zfas1	0.392066	0.907	0.829	1.18447e-29	2.59269e-25
Acap2	0.367459	0.866	0.782	1.30454e-29	2.8555e-25
Zyx	-0.405884	0.922	0.936	1.4004e-29	3.06534e-25
Acvr2a	0.388078	0.917	0.852	1.49178e-29	3.26536e-25
Ywhae	-0.16522	1	1	1.9005e-29	4.16001e-25
Rnd3	0.469653	0.822	0.718	2.20938e-29	4.83611e-25
Tpi1	-0.285485	0.983	0.983	2.40995e-29	5.27515e-25
Efemp2	-0.230655	0.997	0.996	2.4444e-29	5.35054e-25
Rbm3	-0.179353	0.999	1	2.82153e-29	6.17604e-25
Apc	0.388675	0.857	0.758	2.8728e-29	6.28827e-25
S1pr3	0.535615	0.617	0.449	2.92786e-29	6.4088e-25
Elmo1	0.771411	0.427	0.28	3.01956e-29	6.60951e-25
Tmcc1	0.342674	0.895	0.801	3.36989e-29	7.37635e-25
Flna	-0.238587	0.996	0.998	3.56951e-29	7.8133e-25
Clasp1	0.364405	0.859	0.77	3.7397e-29	8.18583e-25
Stag2	0.369486	0.873	0.779	3.75171e-29	8.21212e-25
Rps26	0.107675	1	1	3.95871e-29	8.66522e-25
Jarid2	0.465177	0.767	0.64	4.42544e-29	9.68685e-25
Smad3	0.606814	0.631	0.48	4.50013e-29	9.85033e-25
Tmem14c	-0.246568	0.984	0.989	4.8189e-29	1.05481e-24
Zfp292	0.346028	0.907	0.821	5.28735e-29	1.15735e-24
Lamb1	0.327214	0.937	0.9	5.51821e-29	1.20788e-24
Ano6	0.361624	0.907	0.821	5.86477e-29	1.28374e-24
Cdk19	0.568712	0.585	0.431	8.27354e-29	1.811e-24
Nxn	0.311897	0.969	0.938	8.38963e-29	1.83641e-24
Ndufb4	-0.276843	0.965	0.97	8.55833e-29	1.87333e-24
2310022B05Rik	-0.512382	0.731	0.788	8.92029e-29	1.95256e-24
Capns1	-0.214306	0.997	0.997	9.44223e-29	2.06681e-24
Btf3	-0.140324	1	1	1.06944e-28	2.3409e-24
Tmed9	-0.192621	0.999	0.999	1.10941e-28	2.42838e-24
Tomm6	-0.21355	0.991	0.996	1.20134e-28	2.62962e-24
Dock5	0.61018	0.627	0.477	1.21405e-28	2.65742e-24
Ddah1	-0.417636	0.875	0.907	1.25872e-28	2.75521e-24
Rsu1	-0.287607	0.974	0.979	1.50229e-28	3.28836e-24
Atp5d	-0.181219	0.999	1	1.5281e-28	3.34486e-24
Psmb4	-0.210743	0.996	0.998	1.59077e-28	3.48204e-24
Zfp385b	0.797366	0.328	0.192	2.05658e-28	4.50166e-24
Cep162	0.612765	0.558	0.402	2.35165e-28	5.14753e-24
Reep5	-0.197077	0.999	1	2.45033e-28	5.36353e-24
Gse1	0.472502	0.768	0.63	2.77655e-28	6.07759e-24
Chd2	0.33367	0.917	0.842	2.87022e-28	6.28263e-24
Zfp148	0.301737	0.939	0.884	2.89841e-28	6.34434e-24
Ubl5	-0.208047	0.994	0.996	3.34641e-28	7.32495e-24
Ubap2l	0.217926	0.987	0.971	3.3851e-28	7.40964e-24
Mfap4	0.427655	0.854	0.77	3.56149e-28	7.79574e-24
Emd	-0.362086	0.844	0.885	4.17861e-28	9.14657e-24
Tspan11	0.727963	0.484	0.337	4.21074e-28	9.21688e-24
Meox2	-1.24265	0.234	0.363	4.21665e-28	9.22982e-24
Park7	-0.215669	0.996	0.996	4.78143e-28	1.04661e-23
Cep170	0.3369	0.92	0.854	4.96482e-28	1.08675e-23
Atad2b	0.3818	0.827	0.698	5.19267e-28	1.13662e-23
Vti1a	0.374333	0.883	0.788	5.35651e-28	1.17249e-23
Zmym4	0.390561	0.858	0.75	5.41924e-28	1.18622e-23
Snx5	0.291675	0.946	0.894	5.58726e-28	1.22299e-23
Lrrc15	0.761708	0.354	0.217	6.56208e-28	1.43637e-23
Nrep	0.63258	0.538	0.381	6.61203e-28	1.44731e-23
Pebp1	-0.171472	1	0.999	6.7744e-28	1.48285e-23
Srpk2	0.321032	0.922	0.854	9.29824e-28	2.03529e-23
Ash1l	0.271179	0.959	0.918	9.51083e-28	2.08183e-23
Psmb1	-0.180172	0.999	0.999	1.16127e-27	2.5419e-23
Hsbp1	-0.246887	0.985	0.984	1.30887e-27	2.86499e-23
Tnpo1	0.327106	0.904	0.806	1.51473e-27	3.31559e-23
Rnf213	0.623469	0.633	0.487	1.7479e-27	3.82597e-23
Fis1	-0.226443	0.992	0.99	1.88074e-27	4.11675e-23
Swi5	-0.187676	0.998	0.999	1.94223e-27	4.25134e-23
Srrm2	0.193438	0.999	0.995	1.99797e-27	4.37335e-23
Xpot	0.319809	0.89	0.812	2.02394e-27	4.43021e-23
Glis3	0.397183	0.922	0.851	2.57062e-27	5.62684e-23
Ust	0.495071	0.768	0.648	2.72735e-27	5.96989e-23
Mtdh	0.213083	0.996	0.991	3.49452e-27	7.64916e-23
Rbm26	0.29244	0.933	0.845	3.73783e-27	8.18173e-23
Tcf20	0.412816	0.802	0.706	3.74418e-27	8.19564e-23
Tnrc6b	0.334499	0.908	0.822	3.77442e-27	8.26183e-23
Zcchc24	0.418408	0.782	0.647	4.12367e-27	9.0263e-23
Fus	0.227761	0.984	0.968	4.34676e-27	9.51462e-23
Jmjd1c	0.32545	0.927	0.843	4.36963e-27	9.56468e-23
Chchd2	-0.137891	1	1	4.91052e-27	1.07486e-22
Taf1	0.440991	0.744	0.615	5.89079e-27	1.28944e-22
Ube2d3	-0.201211	0.996	0.996	5.94601e-27	1.30152e-22
Selenos	-0.258071	0.978	0.985	6.14334e-27	1.34472e-22
Birc6	0.236813	0.981	0.964	6.16875e-27	1.35028e-22
Igfbp4	-0.559928	0.868	0.903	6.66475e-27	1.45885e-22
Ncl	0.203209	0.999	0.997	6.8302e-27	1.49506e-22
Rbm25	0.239873	0.974	0.949	6.83971e-27	1.49714e-22
Sap18	-0.32517	0.898	0.924	6.85356e-27	1.50018e-22
Mamdc2	0.92707	0.403	0.261	7.07964e-27	1.54966e-22
Psmb5	-0.205556	0.989	0.993	7.26539e-27	1.59032e-22
Srp9	-0.194574	0.996	0.998	7.846e-27	1.71741e-22
Arhgef40	0.362269	0.891	0.8	8.38328e-27	1.83502e-22
Arf5	-0.178426	0.999	1	9.55899e-27	2.09237e-22
Rnaseh2c	-0.44424	0.745	0.822	9.80702e-27	2.14666e-22
Sema3c	0.786832	0.349	0.211	1.00381e-26	2.19724e-22
Actg2	-0.97647	0.659	0.718	1.00392e-26	2.19749e-22
Nedd4	0.127689	1	1	1.03549e-26	2.26659e-22
Baz1b	0.326543	0.923	0.857	1.07683e-26	2.35708e-22
Arhgap20	0.680633	0.523	0.375	1.15267e-26	2.52308e-22
Bclaf1	0.247853	0.972	0.937	1.23328e-26	2.69952e-22
Calm2	-0.226587	0.998	0.999	1.24388e-26	2.72272e-22
Ubr2	0.315444	0.903	0.827	1.30874e-26	2.86471e-22
Airn	0.328653	0.965	0.911	1.40806e-26	3.0821e-22
Ndn	-0.382734	0.842	0.879	1.58016e-26	3.4588e-22
Egfr	0.412107	0.93	0.886	1.62834e-26	3.56427e-22
Morrbid	0.436336	0.867	0.785	1.6293e-26	3.56638e-22
Ralgapa1	0.358315	0.845	0.724	1.69063e-26	3.70063e-22
Myof	0.261673	0.956	0.92	1.69365e-26	3.70722e-22
Copz2	-0.243739	0.984	0.988	1.82967e-26	4.00497e-22
Rpl31	0.133958	1	1	1.9135e-26	4.18847e-22
Bcas3	0.461449	0.75	0.637	1.91439e-26	4.19042e-22
Ube2n	-0.245027	0.971	0.976	2.00698e-26	4.39307e-22
Pkd2	0.368155	0.881	0.81	2.23689e-26	4.89632e-22
Baz2b	0.304549	0.938	0.869	2.37275e-26	5.1937e-22
Ndufb3	-0.311542	0.911	0.933	2.46274e-26	5.3907e-22
Spcs1	-0.202067	0.997	0.998	2.50154e-26	5.47562e-22
2410006H16Rik	0.241487	0.996	0.991	2.89743e-26	6.34219e-22
Tagln2	-0.319385	0.986	0.987	3.01847e-26	6.60713e-22
Akt3	0.405097	0.834	0.729	3.25913e-26	7.13391e-22
Dnm3	0.586793	0.54	0.391	3.67064e-26	8.03467e-22
Meis1	0.353104	0.832	0.711	4.23327e-26	9.26621e-22
Syne1	0.362867	0.885	0.789	4.4817e-26	9.80998e-22
Wls	0.226116	0.993	0.986	4.85429e-26	1.06256e-21
Snx10	0.473405	0.692	0.551	4.96281e-26	1.08631e-21
Rbm39	0.15643	1	0.999	5.03932e-26	1.10306e-21
Eef1d	-0.183691	0.998	1	5.14117e-26	1.12535e-21
Calr	-0.251026	1	1	5.52872e-26	1.21018e-21
Ankrd44	0.419772	0.811	0.703	5.98124e-26	1.30923e-21
Psma3	-0.183819	0.997	0.999	6.18478e-26	1.35379e-21
Dock7	0.312371	0.915	0.853	6.22067e-26	1.36164e-21
Rreb1	0.390881	0.817	0.684	6.31535e-26	1.38237e-21
Egr1	0.290551	0.976	0.947	7.03625e-26	1.54017e-21
Wac	0.287949	0.937	0.884	7.66164e-26	1.67706e-21
Jpt1	-0.301391	0.964	0.977	7.90007e-26	1.72925e-21
Txndc17	-0.19303	0.996	0.996	8.95942e-26	1.96113e-21
Mrc2	0.322073	0.908	0.834	9.61896e-26	2.10549e-21
Dst	0.227836	0.992	0.979	9.64087e-26	2.11029e-21
Rpl13a	0.105919	1	1	9.83469e-26	2.15272e-21
Col23a1	0.910813	0.361	0.228	1.04393e-25	2.28505e-21
Svil	0.292026	0.966	0.926	1.06104e-25	2.32252e-21
Cdkal1	0.402398	0.774	0.651	1.08586e-25	2.37684e-21
Rabgap1	0.334064	0.899	0.818	1.13064e-25	2.47486e-21
Pde1a	-1.10338	0.32	0.446	1.18293e-25	2.58931e-21
Myo1c	-0.398242	0.816	0.854	1.20051e-25	2.6278e-21
Wdr7	0.451496	0.698	0.553	1.22782e-25	2.68758e-21
Csnk1g1	0.350671	0.912	0.849	1.40895e-25	3.08404e-21
Vasp	-0.355138	0.859	0.888	1.43169e-25	3.13382e-21
Slc29a1	-0.621961	0.507	0.615	1.44597e-25	3.16509e-21
B830012L14Rik	0.495755	0.762	0.648	1.69402e-25	3.70804e-21
Ftl1	-0.163035	1	1	1.82828e-25	4.00193e-21
St7	0.398936	0.806	0.703	1.89853e-25	4.15568e-21
Fkbp8	-0.284448	0.919	0.936	2.07085e-25	4.53287e-21
Ndufa2	-0.160772	0.999	1	2.21794e-25	4.85485e-21
Uri1	0.34463	0.868	0.788	2.26287e-25	4.95319e-21
Atp5o	-0.1908	0.999	0.999	2.60031e-25	5.69182e-21
Fabp5	-0.427196	0.984	0.982	2.61256e-25	5.71863e-21
Naca	-0.111237	1	1	2.86124e-25	6.26297e-21
Ndufb6	-0.284602	0.936	0.946	3.17503e-25	6.94983e-21
Kdm2a	0.335626	0.898	0.809	3.25788e-25	7.13117e-21
Rfx3	0.611197	0.517	0.373	3.48396e-25	7.62604e-21
Selenoh	-0.438102	0.849	0.882	3.95005e-25	8.64627e-21
Anxa2	-0.162364	1	1	3.96309e-25	8.6748e-21
Washc2	0.364969	0.859	0.755	4.01991e-25	8.79918e-21
Gabarap	-0.15835	1	1	4.21897e-25	9.23491e-21
Trim2	0.504935	0.592	0.437	4.31096e-25	9.43626e-21
Zfand3	0.245404	0.984	0.95	4.65122e-25	1.01811e-20
Ssh2	0.447298	0.774	0.667	4.76116e-25	1.04217e-20
Trip12	0.23628	0.977	0.951	4.9354e-25	1.08031e-20
Rgs17	0.695743	0.403	0.266	5.04954e-25	1.10529e-20
Runx1	0.42122	0.959	0.926	5.32855e-25	1.16637e-20
Pdlim7	-0.281711	0.964	0.969	5.85135e-25	1.2808e-20
Cog5	0.388823	0.77	0.641	6.36684e-25	1.39364e-20
Lncpint	0.561667	0.605	0.46	6.57279e-25	1.43872e-20
Nsmce2	0.304904	0.925	0.867	6.72116e-25	1.47119e-20
Col11a1	-0.522003	0.811	0.851	6.98066e-25	1.528e-20
Timp1	-0.328054	0.986	0.988	7.04788e-25	1.54271e-20
Uvrag	0.341363	0.877	0.789	7.2463e-25	1.58614e-20
Plxna4	0.78459	0.602	0.482	7.32971e-25	1.6044e-20
Tecr	-0.213558	0.994	0.995	7.40046e-25	1.61989e-20
Rai14	0.275185	0.962	0.916	7.91068e-25	1.73157e-20
Mydgf	-0.251127	0.982	0.982	8.09454e-25	1.77181e-20
Lamp2	0.20713	0.997	0.995	8.37037e-25	1.83219e-20
Hacd1	-0.308591	0.955	0.96	8.78681e-25	1.92334e-20
Pde7b	0.689908	0.454	0.313	9.2367e-25	2.02182e-20
Cacna1c	0.282758	0.92	0.86	9.44672e-25	2.06779e-20
Rps6ka3	0.346482	0.858	0.759	1.09772e-24	2.4028e-20
Itpr2	0.52178	0.634	0.498	1.11208e-24	2.43424e-20
Mbtd1	0.387285	0.786	0.645	1.15263e-24	2.523e-20
Bach2	0.431741	0.724	0.575	1.25184e-24	2.74016e-20
Myo1b	0.319683	0.907	0.823	1.25558e-24	2.74834e-20
Rpl5	0.117051	1	1	1.32188e-24	2.89346e-20
Eif1	-0.120252	1	1	1.322e-24	2.89372e-20
Apex2	0.460447	0.668	0.526	1.63851e-24	3.58654e-20
Psme4	0.3001	0.928	0.852	1.71872e-24	3.7621e-20
Ndufs4	-0.213356	0.991	0.988	1.81168e-24	3.96559e-20
Ndufc2	-0.220685	0.988	0.989	1.94241e-24	4.25173e-20
Tgfb1i1	-0.288517	0.944	0.962	2.24641e-24	4.91718e-20
Spidr	0.444018	0.723	0.595	2.28799e-24	5.00817e-20
Uqcr11	-0.191271	0.994	0.997	2.29808e-24	5.03026e-20
Sp3	0.390787	0.805	0.695	2.53082e-24	5.53971e-20
Ppfibp1	0.274121	0.96	0.918	2.58923e-24	5.66757e-20
Dchs1	0.81237	0.288	0.168	2.59907e-24	5.6891e-20
Thada	0.42234	0.686	0.544	2.64272e-24	5.78466e-20
Cntln	0.418057	0.757	0.646	2.68449e-24	5.87608e-20
Rpl36al	-0.141236	1	1	2.77942e-24	6.08388e-20
Etl4	0.776572	0.415	0.279	2.87168e-24	6.28583e-20
Eny2	-0.221286	0.982	0.986	2.88044e-24	6.305e-20
Trpm7	0.297504	0.908	0.813	2.8951e-24	6.33708e-20
Asph	0.366702	0.823	0.716	3.0392e-24	6.6525e-20
Pde7a	0.401129	0.731	0.604	3.0778e-24	6.737e-20
Rptor	0.394868	0.782	0.669	3.09512e-24	6.77491e-20
Trappc9	0.440438	0.703	0.568	3.2966e-24	7.21592e-20
Uqcrh	-0.184955	0.998	0.999	3.40377e-24	7.45051e-20
Tmem164	0.400421	0.855	0.769	3.46063e-24	7.57497e-20
Svbp	-0.31327	0.883	0.915	3.50146e-24	7.66434e-20
Zfp407	0.348784	0.836	0.728	3.69601e-24	8.09021e-20
Ddah2	-0.321736	0.894	0.928	3.75375e-24	8.21658e-20
Piezo1	0.330531	0.898	0.82	4.13397e-24	9.04884e-20
Tmem176b	-0.324678	0.922	0.938	4.97928e-24	1.08991e-19
Camsap2	0.4255	0.685	0.536	5.07938e-24	1.11183e-19
Arglu1	0.264487	0.952	0.903	5.63725e-24	1.23394e-19
Sbf2	0.283063	0.915	0.838	5.80252e-24	1.27011e-19
Scaper	0.413854	0.725	0.586	5.82034e-24	1.27401e-19
Rras	-0.306474	0.919	0.944	6.12618e-24	1.34096e-19
Colec12	0.367154	0.92	0.847	6.20158e-24	1.35746e-19
Ankrd28	0.47494	0.653	0.505	6.27188e-24	1.37285e-19
Actn4	-0.271843	0.983	0.983	7.26554e-24	1.59035e-19
Col5a1	0.197641	1	0.998	7.55911e-24	1.65461e-19
AW554918	0.552407	0.563	0.425	7.5835e-24	1.65995e-19
4930402H24Rik	0.315985	0.89	0.813	7.75223e-24	1.69688e-19
Mrpl20	-0.204151	0.993	0.99	7.78702e-24	1.7045e-19
Fam129a	0.481517	0.775	0.67	7.88886e-24	1.72679e-19
Fars2	0.402227	0.78	0.652	8.28307e-24	1.81308e-19
Nexn	-0.505973	0.701	0.763	8.47369e-24	1.85481e-19
Slc38a6	0.501504	0.639	0.504	8.67795e-24	1.89952e-19
Twist1	0.297055	0.909	0.851	8.93283e-24	1.95531e-19
BC031181	-0.301411	0.898	0.915	9.34116e-24	2.04469e-19
Tpm4	-0.209708	0.999	0.998	9.74301e-24	2.13265e-19
Rabac1	-0.210008	0.992	0.993	1.00927e-23	2.20919e-19
Eea1	0.31804	0.888	0.819	1.14646e-23	2.50949e-19
F3	0.2509	0.992	0.956	1.24333e-23	2.72153e-19
Lman2	-0.300379	0.906	0.921	1.26437e-23	2.76758e-19
Ophn1	0.520053	0.585	0.437	1.27197e-23	2.78423e-19
BC052040	0.570076	0.479	0.334	1.49062e-23	3.26283e-19
H2afv	-0.329885	0.953	0.966	1.52039e-23	3.32797e-19
Cast	0.247542	0.966	0.927	1.54702e-23	3.38628e-19
Aldoa	-0.204413	0.999	0.999	1.56601e-23	3.42785e-19
Cox6a1	-0.201877	0.992	0.993	1.56693e-23	3.42984e-19
Impact	0.33093	0.87	0.789	1.58262e-23	3.4642e-19
Adamts5	-0.682463	0.723	0.78	1.59529e-23	3.49194e-19
Ankrd12	0.325878	0.91	0.852	1.75563e-23	3.8429e-19
Slc38a1	0.440766	0.718	0.596	1.89323e-23	4.14409e-19
Dnajb11	-0.326874	0.898	0.916	2.1755e-23	4.76194e-19
Cnot1	0.32679	0.864	0.777	2.2105e-23	4.83857e-19
Yif1a	-0.308224	0.888	0.922	2.2295e-23	4.88016e-19
Wdpcp	0.618326	0.467	0.326	2.29835e-23	5.03085e-19
Atf2	0.353041	0.829	0.716	2.43181e-23	5.323e-19
Bmpr2	0.277037	0.914	0.841	2.49646e-23	5.46451e-19
Vps28	-0.371524	0.772	0.815	2.64742e-23	5.79494e-19
Tceal8	-0.231103	0.977	0.979	2.94043e-23	6.43631e-19
Mrpl28	-0.296215	0.91	0.929	3.31352e-23	7.25295e-19
Glce	0.451551	0.671	0.544	3.55598e-23	7.78368e-19
Ldlrad3	0.483566	0.593	0.455	3.6007e-23	7.88157e-19
Galnt2	0.33432	0.874	0.778	4.15816e-23	9.10179e-19
Foxo3	0.549174	0.601	0.468	4.42303e-23	9.68157e-19
Epb41	0.575571	0.572	0.437	4.52381e-23	9.90217e-19
Rpl7a	-0.127863	1	1	4.76159e-23	1.04226e-18
Cdk12	0.303855	0.876	0.794	4.90839e-23	1.0744e-18
Nckap5	0.833409	0.423	0.294	5.50983e-23	1.20605e-18
Rap1gds1	0.291234	0.903	0.831	6.38589e-23	1.39781e-18
Ralgapa2	0.57933	0.451	0.312	6.45159e-23	1.41219e-18
Tbcb	-0.242614	0.979	0.978	6.48926e-23	1.42043e-18
Eif3c	0.165706	0.999	0.998	6.69936e-23	1.46642e-18
Tra2a	0.304298	0.908	0.829	6.70204e-23	1.46701e-18
Brwd1	0.297911	0.912	0.819	6.73905e-23	1.47511e-18
Ccdc88a	0.282892	0.942	0.9	6.76779e-23	1.4814e-18
Bex3	-0.242578	0.976	0.985	7.27973e-23	1.59346e-18
Atp5mpl	-0.194688	0.989	0.991	7.44525e-23	1.62969e-18
Pdzd8	0.401294	0.729	0.604	7.99152e-23	1.74926e-18
Cacna2d1	0.287096	0.894	0.822	8.41953e-23	1.84295e-18
Nudt4	-0.344802	0.944	0.952	8.4519e-23	1.85004e-18
Atp5md	-0.178846	0.994	0.996	8.54447e-23	1.8703e-18
Sema5a	0.61354	0.604	0.47	8.99575e-23	1.96908e-18
Stk24	0.373046	0.833	0.728	9.05593e-23	1.98225e-18
Scaf11	0.227461	0.976	0.944	9.69951e-23	2.12313e-18
Gulp1	0.30189	0.925	0.863	1.02599e-22	2.2458e-18
Acaca	0.325159	0.896	0.821	1.03945e-22	2.27525e-18
Epb41l2	0.245031	0.972	0.942	1.04263e-22	2.28222e-18
Calm3	-0.208688	0.988	0.991	1.04962e-22	2.29751e-18
Tnfaip2	0.422609	0.753	0.632	1.10621e-22	2.42139e-18
Dram1	0.659868	0.543	0.412	1.16726e-22	2.55501e-18
Zfp280d	0.366171	0.818	0.712	1.18479e-22	2.59339e-18
Sfxn5	0.784944	0.277	0.163	1.19557e-22	2.61699e-18
Ifitm2	-0.1665	0.999	1	1.2009e-22	2.62864e-18
mt-Nd2	0.125865	1	1	1.21923e-22	2.66877e-18
Ndufb2	-0.236313	0.964	0.972	1.24967e-22	2.73541e-18
Pum1	0.242517	0.972	0.924	1.26311e-22	2.76482e-18
Fabp4	-0.830368	0.51	0.607	1.45603e-22	3.1871e-18
Asap1	0.220251	0.99	0.975	1.71737e-22	3.75916e-18
Dock4	0.385436	0.679	0.543	1.76062e-22	3.85382e-18
Matn2	0.387866	0.78	0.662	1.8354e-22	4.01751e-18
Akap12	0.22744	0.986	0.97	1.8401e-22	4.02779e-18
Mib1	0.335455	0.848	0.764	1.94346e-22	4.25404e-18
Arntl	0.623768	0.573	0.449	1.95928e-22	4.28868e-18
Tlk2	0.309442	0.862	0.778	1.99485e-22	4.36652e-18
Tma7	-0.172026	0.999	0.999	2.02442e-22	4.43125e-18
Atp9b	0.352871	0.79	0.685	2.03149e-22	4.44673e-18
Gnptab	0.512899	0.592	0.448	2.07612e-22	4.54442e-18
Id3	-0.322736	0.971	0.979	2.21456e-22	4.84744e-18
Erbin	0.23937	0.944	0.902	2.2174e-22	4.85366e-18
Arih1	0.216955	0.973	0.938	2.25183e-22	4.92902e-18
Phip	0.34282	0.829	0.744	2.29994e-22	5.03434e-18
Ephb2	0.382729	0.794	0.687	2.47218e-22	5.41136e-18
Dap	-0.220069	0.991	0.989	2.56178e-22	5.60748e-18
Pikfyve	0.443896	0.659	0.521	2.58517e-22	5.65869e-18
Gtf2h5	-0.224586	0.98	0.981	2.61437e-22	5.72259e-18
Dda1	-0.327246	0.83	0.866	2.87449e-22	6.29197e-18
Nsd1	0.25449	0.947	0.89	2.94252e-22	6.44087e-18
Mapkapk2	-0.347332	0.812	0.863	2.94812e-22	6.45313e-18
Rer1	-0.183108	0.995	0.995	3.04672e-22	6.66896e-18
Epc1	0.386691	0.741	0.611	3.14035e-22	6.8739e-18
Wwtr1	0.262009	0.972	0.929	3.24663e-22	7.10655e-18
Ehbp1	0.238236	0.908	0.808	3.3227e-22	7.27305e-18
Cdyl	0.362007	0.792	0.687	3.52959e-22	7.72592e-18
Ilk	-0.234516	0.957	0.969	3.75584e-22	8.22116e-18
Kansl1l	0.439962	0.669	0.535	3.77992e-22	8.27387e-18
Pan3	0.296579	0.88	0.783	3.99563e-22	8.74604e-18
Sesn3	0.438214	0.683	0.539	4.01733e-22	8.79353e-18
Khdrbs1	0.207487	0.989	0.963	4.12357e-22	9.02608e-18
Ubl4a	-0.273896	0.906	0.931	4.73955e-22	1.03744e-17
Arpc1b	-0.149145	1	1	5.28169e-22	1.15611e-17
Snrpb	-0.2225	0.989	0.989	5.35762e-22	1.17273e-17
Kdm6a	0.36225	0.767	0.641	6.18284e-22	1.35336e-17
Banp	0.419686	0.698	0.576	6.61547e-22	1.44806e-17
Myo5a	0.383653	0.801	0.711	7.05146e-22	1.54349e-17
Vegfc	0.66053	0.631	0.497	7.0674e-22	1.54698e-17
Ccdc85b	-0.331659	0.91	0.924	7.71988e-22	1.6898e-17
Wipf1	0.394531	0.77	0.67	7.84509e-22	1.71721e-17
Tmem45a	-0.528872	0.727	0.764	8.87917e-22	1.94356e-17
Akap11	0.436902	0.665	0.54	9.06101e-22	1.98336e-17
Stk3	0.296382	0.841	0.756	9.07693e-22	1.98685e-17
Chchd3	0.271738	0.951	0.916	9.37013e-22	2.05103e-17
Mir100hg	0.201933	0.991	0.963	1.00233e-21	2.19399e-17
Usp9x	0.248782	0.969	0.947	1.14423e-21	2.50461e-17
Camk1	-0.345413	0.773	0.828	1.18565e-21	2.59526e-17
Zfp609	0.36144	0.767	0.637	1.29664e-21	2.83822e-17
Erc1	0.31307	0.862	0.754	1.33399e-21	2.91997e-17
Supt16	0.271309	0.935	0.878	1.4157e-21	3.09882e-17
Atp5k	-0.200913	0.987	0.993	1.42408e-21	3.11718e-17
Sclt1	0.445458	0.566	0.419	1.4786e-21	3.23652e-17
Tubb5	-0.187859	1	1	1.47912e-21	3.23764e-17
Snhg6	0.282181	0.926	0.858	1.49715e-21	3.27711e-17
Ddit3	0.292011	0.928	0.86	1.53961e-21	3.37005e-17
Gpatch8	0.272199	0.91	0.819	1.65014e-21	3.612e-17
Ndufb10	-0.206594	0.984	0.989	1.69227e-21	3.7042e-17
Zmynd8	0.331089	0.816	0.707	1.78658e-21	3.91065e-17
Mrps21	-0.24009	0.957	0.966	1.99139e-21	4.35896e-17
Gamt	-0.51986	0.653	0.713	2.06026e-21	4.5097e-17
Ehd2	-0.37516	0.784	0.821	2.09647e-21	4.58897e-17
Fam135a	0.446543	0.679	0.555	2.11883e-21	4.63791e-17
1500015L24Rik	0.727899	0.343	0.222	2.14571e-21	4.69673e-17
Asap2	0.493936	0.573	0.431	2.31374e-21	5.06453e-17
Runx2	0.331583	0.817	0.706	2.44484e-21	5.3515e-17
Hint1	-0.135503	1	1	2.49523e-21	5.46181e-17
Arhgap12	0.462066	0.665	0.521	2.5521e-21	5.5863e-17
Rasa1	0.315683	0.866	0.794	2.55251e-21	5.58719e-17
Ddost	-0.204733	0.991	0.989	2.70169e-21	5.91373e-17
Nfe2l1	0.286521	0.925	0.857	2.79688e-21	6.12209e-17
Nhsl2	0.790259	0.344	0.227	2.81216e-21	6.15553e-17
Atp5g1	-0.163548	0.999	1	2.9695e-21	6.49995e-17
Herc2	0.32385	0.844	0.759	3.02995e-21	6.63225e-17
Stub1	-0.20074	0.988	0.992	3.09901e-21	6.78342e-17
Cdk13	0.289429	0.89	0.794	3.18126e-21	6.96346e-17
Pde3b	0.50777	0.624	0.494	3.35457e-21	7.34282e-17
Phf3	0.275675	0.922	0.871	3.43213e-21	7.51259e-17
Cmip	0.309639	0.906	0.848	3.58218e-21	7.84103e-17
R3hdm2	0.288862	0.864	0.777	3.61926e-21	7.92219e-17
Xpo7	0.337126	0.812	0.702	3.82844e-21	8.38007e-17
Selenok	-0.18635	0.999	0.998	3.882e-21	8.4973e-17
Samd5	0.874776	0.279	0.17	3.90371e-21	8.54484e-17
Faf1	0.2712	0.93	0.864	3.92955e-21	8.60138e-17
Hmgn3	-0.365915	0.757	0.802	4.01919e-21	8.79761e-17
Xpr1	0.449772	0.629	0.492	4.05264e-21	8.87082e-17
G2e3	0.660143	0.445	0.32	4.57695e-21	1.00185e-16
Smarca2	0.273056	0.887	0.79	4.87702e-21	1.06753e-16
Map4	0.201971	0.99	0.981	5.11851e-21	1.12039e-16
Acsl4	0.405411	0.733	0.608	5.12796e-21	1.12246e-16
Rnasek	-0.249988	0.948	0.962	5.25882e-21	1.1511e-16
9930021J03Rik	0.362797	0.746	0.619	5.47598e-21	1.19864e-16
Mphosph9	0.558979	0.445	0.31	5.47628e-21	1.1987e-16
Arpc3	-0.191548	0.987	0.991	5.5313e-21	1.21075e-16
Dennd2a	0.428011	0.681	0.552	5.58493e-21	1.22248e-16
R3hdm1	0.292328	0.893	0.83	6.09191e-21	1.33346e-16
Pign	0.434612	0.687	0.564	6.20575e-21	1.35838e-16
Map4k4	0.195665	0.988	0.971	6.36844e-21	1.39399e-16
Gatad2b	0.292317	0.894	0.81	6.40159e-21	1.40124e-16
Cyba	-0.454771	0.797	0.825	6.43272e-21	1.40806e-16
Zfp608	0.394727	0.71	0.585	6.53753e-21	1.431e-16
Ptgis	0.387298	0.681	0.539	6.54893e-21	1.43349e-16
Afap1	0.242411	0.947	0.893	6.55785e-21	1.43545e-16
Spry1	-0.840592	0.346	0.445	7.22431e-21	1.58133e-16
Ecpas	0.272637	0.901	0.843	7.97564e-21	1.74579e-16
Surf4	-0.201137	0.982	0.984	8.12664e-21	1.77884e-16
Rcbtb1	0.422234	0.656	0.531	8.33313e-21	1.82404e-16
Taldo1	-0.29081	0.908	0.921	8.53688e-21	1.86864e-16
Ciao2b	-0.318337	0.812	0.859	8.61094e-21	1.88485e-16
Polr1d	-0.175605	0.994	0.995	8.73172e-21	1.91129e-16
Csnk1a1	0.159234	0.998	0.997	9.06811e-21	1.98492e-16
Rexo2	-0.161559	0.991	0.997	9.40741e-21	2.05919e-16
Tmbim6	-0.186186	0.993	0.995	9.46501e-21	2.0718e-16
Crlf1	-0.595576	0.76	0.796	9.86033e-21	2.15833e-16
Gtdc1	0.517958	0.536	0.403	9.9053e-21	2.16817e-16
Abtb2	0.658338	0.456	0.325	1.01066e-20	2.21223e-16
Tmeff2	0.467097	0.688	0.576	1.07835e-20	2.36041e-16
Rttn	0.74586	0.303	0.19	1.18484e-20	2.59351e-16
Rpn2	-0.185226	0.995	0.995	1.18949e-20	2.60368e-16
Rsbn1	0.466297	0.557	0.421	1.19487e-20	2.61545e-16
Tspan6	-0.369268	0.785	0.829	1.25942e-20	2.75674e-16
Atxn1	0.194893	0.994	0.978	1.28552e-20	2.81388e-16
Shroom4	0.62578	0.467	0.344	1.32307e-20	2.89606e-16
Pde10a	1.10738	0.385	0.265	1.38374e-20	3.02886e-16
Atp5e	-0.135305	0.999	1	1.6399e-20	3.58958e-16
Slc4a4	0.733275	0.476	0.359	1.7104e-20	3.74389e-16
Kdelr3	-0.24498	0.957	0.964	1.79707e-20	3.93361e-16
Ube2l3	-0.200254	0.989	0.992	1.83946e-20	4.02639e-16
Atf7ip	0.388934	0.734	0.628	1.84642e-20	4.04163e-16
Nans	-0.359721	0.765	0.81	1.92804e-20	4.22028e-16
Gsto1	0.276208	0.895	0.81	2.16504e-20	4.73905e-16
Zfand5	0.257149	0.95	0.903	2.25929e-20	4.94537e-16
Ccn1	-0.411081	0.891	0.896	2.35187e-20	5.14801e-16
Ehmt1	0.253088	0.928	0.852	2.37391e-20	5.19624e-16
Gm10076	-0.128148	1	1	2.57142e-20	5.62859e-16
Strbp	0.366444	0.775	0.674	2.67488e-20	5.85505e-16
Rapgef2	0.328603	0.876	0.8	2.70315e-20	5.91693e-16
Atg10	0.384178	0.699	0.572	2.73105e-20	5.97799e-16
Sox4	0.27289	0.977	0.939	2.78378e-20	6.09342e-16
Mrps14	-0.216446	0.972	0.974	2.95878e-20	6.47647e-16
Rad50	0.37504	0.776	0.676	3.19651e-20	6.99684e-16
Pbrm1	0.187256	0.988	0.978	3.28576e-20	7.1922e-16
Arpc2	-0.13344	1	1	3.4668e-20	7.58848e-16
Rpl29	-0.113431	1	1	3.54284e-20	7.75493e-16
Limch1	-1.01278	0.208	0.318	3.63542e-20	7.95756e-16
Ywhah	-0.257727	0.948	0.951	3.65597e-20	8.00255e-16
Pdpn	0.377618	0.753	0.632	3.65924e-20	8.0097e-16
Ube4b	0.30999	0.881	0.823	3.68417e-20	8.06429e-16
Etv6	0.227432	0.964	0.918	3.76321e-20	8.23729e-16
Lima1	0.212469	0.996	0.985	3.81861e-20	8.35857e-16
Zfp638	0.266186	0.906	0.819	3.82647e-20	8.37576e-16
Aff1	0.311592	0.871	0.785	3.91937e-20	8.57911e-16
Ap3b1	0.23989	0.94	0.893	3.92082e-20	8.58227e-16
Dph6	0.450525	0.609	0.482	3.96043e-20	8.66899e-16
Dcaf6	0.393943	0.743	0.624	3.98013e-20	8.71211e-16
Brd4	0.209891	0.976	0.935	3.99245e-20	8.73908e-16
Lamtor2	-0.197939	0.99	0.989	4.14569e-20	9.07449e-16
Col8a1	-0.536288	0.664	0.742	4.35262e-20	9.52745e-16
Cops6	-0.258925	0.957	0.957	4.40951e-20	9.65197e-16
Phf20l1	0.287703	0.895	0.827	4.67199e-20	1.02265e-15
Hivep2	0.37386	0.807	0.715	5.04913e-20	1.1052e-15
Dennd4a	0.38212	0.782	0.679	5.39412e-20	1.18072e-15
Prkn	0.622252	0.353	0.233	5.60532e-20	1.22695e-15
Cnot2	0.297073	0.875	0.79	5.71094e-20	1.25007e-15
Adgra2	0.317353	0.794	0.677	5.82374e-20	1.27476e-15
Psma7	-0.156286	0.999	0.999	5.89109e-20	1.2895e-15
Pdgfa	-0.588985	0.561	0.623	5.96517e-20	1.30572e-15
Lgals8	0.370003	0.753	0.63	5.98312e-20	1.30965e-15
Psmb7	-0.236616	0.937	0.952	6.07296e-20	1.32931e-15
Spag9	0.219801	0.965	0.93	6.39722e-20	1.40029e-15
Bptf	0.239191	0.947	0.894	6.52673e-20	1.42864e-15
Dhx9	0.310734	0.822	0.735	7.03987e-20	1.54096e-15
Ppp2r3a	0.390725	0.724	0.598	7.26272e-20	1.58974e-15
Socs5	0.390755	0.723	0.604	7.37203e-20	1.61366e-15
Mrtfb	0.405195	0.71	0.598	8.1503e-20	1.78402e-15
Tbl1x	0.20845	0.97	0.958	8.39582e-20	1.83776e-15
Snrpd2	-0.164833	0.999	0.998	8.66052e-20	1.8957e-15
Wdr1	-0.23702	0.945	0.949	8.84633e-20	1.93637e-15
Lrrc17	0.246346	0.935	0.875	9.09809e-20	1.99148e-15
Rhoq	0.280225	0.926	0.875	9.19222e-20	2.01209e-15
Ice1	0.344182	0.767	0.653	9.30375e-20	2.0365e-15
Pdcd5	-0.187867	0.992	0.99	9.41735e-20	2.06136e-15
Gm42047	0.479984	0.642	0.527	9.48568e-20	2.07632e-15
Lrpprc	0.394748	0.728	0.601	9.65842e-20	2.11413e-15
Oxr1	0.39241	0.702	0.586	9.80323e-20	2.14583e-15
Ptprk	0.404739	0.581	0.446	9.82438e-20	2.15046e-15
Clta	-0.135722	1	1	1.02875e-19	2.25184e-15
Zfp827	0.471185	0.577	0.454	1.03223e-19	2.25945e-15
Bgn	-0.126058	1	1	1.04097e-19	2.27859e-15
Kif1b	0.247754	0.957	0.918	1.10825e-19	2.42586e-15
Psmc5	-0.254562	0.941	0.958	1.19089e-19	2.60673e-15
Akap9	0.259792	0.907	0.838	1.29608e-19	2.837e-15
Patj	0.702452	0.272	0.165	1.31619e-19	2.881e-15
Sfrp1	-0.480728	0.957	0.963	1.32865e-19	2.90828e-15
Kdelr1	-0.18835	0.989	0.992	1.3532e-19	2.96203e-15
Mia2	0.310287	0.848	0.764	1.35331e-19	2.96226e-15
Tomm22	-0.228727	0.965	0.97	1.40735e-19	3.08055e-15
mt-Nd4l	0.187683	0.994	0.991	1.41325e-19	3.09346e-15
Tmem160	-0.222135	0.958	0.979	1.4386e-19	3.14895e-15
2025-09-09	0.324533	0.858	0.771	1.53996e-19	3.37083e-15
Plcl2	0.688409	0.374	0.254	1.54802e-19	3.38845e-15
Serpine1	-0.735519	0.669	0.721	1.55738e-19	3.40895e-15
Kdm1a	0.247305	0.928	0.86	1.55756e-19	3.40934e-15
Timm17b	-0.317172	0.832	0.864	1.58402e-19	3.46726e-15
Csde1	0.156857	0.996	0.991	1.62889e-19	3.56549e-15
Scfd2	0.52932	0.503	0.374	1.6638e-19	3.64189e-15
Ndufs3	-0.269808	0.907	0.918	1.73131e-19	3.78965e-15
Pnp	-0.293208	0.871	0.897	1.7393e-19	3.80715e-15
Cct7	-0.212852	0.98	0.984	1.78726e-19	3.91214e-15
Gfpt2	0.544253	0.466	0.34	1.8517e-19	4.0532e-15
Tcf7l1	0.276069	0.939	0.883	1.87432e-19	4.10271e-15
Map3k20	0.313461	0.821	0.734	1.91596e-19	4.19384e-15
Tfdp2	0.428444	0.587	0.458	1.92443e-19	4.21238e-15
Kif21a	0.66311	0.352	0.236	2.16629e-19	4.7418e-15
Qser1	0.367433	0.712	0.599	2.16969e-19	4.74924e-15
Col7a1	0.627892	0.299	0.184	2.40383e-19	5.26174e-15
Znrf3	0.428322	0.548	0.405	2.42283e-19	5.30334e-15
Arhgap6	0.571936	0.609	0.497	2.54055e-19	5.56101e-15
Lonp1	0.304369	0.866	0.776	2.56678e-19	5.61842e-15
Col8a2	0.556415	0.452	0.323	2.61008e-19	5.71321e-15
Prkca	0.282111	0.925	0.874	2.69008e-19	5.88832e-15
Arf1	-0.163984	0.998	0.998	2.84732e-19	6.23249e-15
Abracl	-0.198504	0.999	0.997	3.01505e-19	6.59964e-15
Ccser1	0.504085	0.445	0.32	3.16004e-19	6.91701e-15
Prnp	0.303016	0.861	0.775	3.1745e-19	6.94866e-15
Galnt10	0.388485	0.745	0.626	3.3943e-19	7.42978e-15
Cpxm1	0.4262	0.679	0.553	3.52611e-19	7.71831e-15
H3f3a	-0.107815	1	1	3.67095e-19	8.03534e-15
Qk	0.224527	0.958	0.915	3.86081e-19	8.45093e-15
Mrpl33	-0.200685	0.972	0.985	3.90025e-19	8.53725e-15
Ssr4	-0.137725	0.999	1	3.97487e-19	8.7006e-15
Thbs1	-0.533927	0.962	0.972	4.02219e-19	8.80418e-15
Rai1	0.412113	0.684	0.564	4.06067e-19	8.8884e-15
Ilf3	0.294441	0.853	0.764	4.06537e-19	8.89868e-15
Mcu	0.337358	0.814	0.711	4.37596e-19	9.57853e-15
Akap10	0.421781	0.615	0.475	4.52589e-19	9.90673e-15
Epc2	0.376896	0.728	0.61	4.54195e-19	9.94187e-15
Kmt2a	0.289971	0.851	0.755	4.59243e-19	1.00524e-14
Large1	0.211419	0.984	0.952	4.66632e-19	1.02141e-14
Resf1	0.393562	0.743	0.637	5.01536e-19	1.09781e-14
Tnc	0.313849	0.957	0.928	5.17899e-19	1.13363e-14
Pgm5	0.813065	0.303	0.196	5.22247e-19	1.14315e-14
Chchd10	0.842876	0.312	0.2	5.44826e-19	1.19257e-14
Wdr83os	-0.252445	0.93	0.93	5.81626e-19	1.27312e-14
Tmem258	-0.191262	0.99	0.992	6.01942e-19	1.31759e-14
Fyn	0.295264	0.896	0.815	6.09129e-19	1.33332e-14
Eef2	0.111716	1	1	6.14813e-19	1.34576e-14
Fez1	0.486516	0.538	0.409	6.36079e-19	1.39231e-14
Txnrd1	0.243628	0.909	0.843	6.37645e-19	1.39574e-14
Cdk6	0.507046	0.532	0.403	6.78308e-19	1.48475e-14
Inpp5f	0.482139	0.543	0.411	6.90522e-19	1.51148e-14
Arnt2	0.671603	0.373	0.255	7.11785e-19	1.55803e-14
Cd47	0.206065	0.987	0.97	7.37372e-19	1.61403e-14
S100a4	-0.678399	0.878	0.869	7.41839e-19	1.62381e-14
Trappc8	0.360903	0.721	0.599	7.50206e-19	1.64213e-14
Hook3	0.247399	0.942	0.89	7.64787e-19	1.67404e-14
Ghitm	0.199368	0.972	0.947	8.44239e-19	1.84796e-14
Abi1	0.262711	0.888	0.797	9.01536e-19	1.97337e-14
Zfp106	0.244877	0.894	0.835	9.01804e-19	1.97396e-14
C1d	-0.257204	0.905	0.918	9.08641e-19	1.98892e-14
Klhl24	0.501448	0.536	0.409	9.32074e-19	2.04022e-14
mt-Nd6	0.433319	0.593	0.452	9.38219e-19	2.05367e-14
Nxpe4	0.440142	0.611	0.497	9.84561e-19	2.1551e-14
Gstt1	-0.77457	0.256	0.363	9.91129e-19	2.16948e-14
Eps15	0.354229	0.779	0.684	1.00256e-18	2.1945e-14
Chd6	0.26841	0.844	0.731	1.01219e-18	2.21559e-14
Ccdc124	-0.314011	0.809	0.849	1.06219e-18	2.32504e-14
Pgam1	-0.233711	0.984	0.987	1.07068e-18	2.34361e-14
Sod3	-0.726856	0.296	0.406	1.17981e-18	2.5825e-14
Abr	0.624655	0.471	0.356	1.25976e-18	2.75748e-14
Kat6b	0.281251	0.854	0.742	1.3272e-18	2.9051e-14
Rfx7	0.329549	0.783	0.664	1.32882e-18	2.90866e-14
Arhgap35	0.296116	0.851	0.759	1.34878e-18	2.95234e-14
Tmed3	-0.207808	0.987	0.987	1.36309e-18	2.98368e-14
Map2k5	0.331824	0.787	0.686	1.39388e-18	3.05105e-14
Vps13c	0.42917	0.57	0.439	1.41249e-18	3.09179e-14
Actr10	-0.259944	0.913	0.93	1.43057e-18	3.13138e-14
Cnot4	0.265345	0.883	0.816	1.48162e-18	3.24312e-14
Aoc3	-0.538825	0.453	0.553	1.54985e-18	3.39246e-14
Cenpa	-0.777115	0.316	0.424	1.55838e-18	3.41115e-14
Psma1	-0.261023	0.912	0.915	1.61465e-18	3.53431e-14
Herc1	0.293244	0.802	0.696	1.63451e-18	3.57777e-14
Xrn2	0.225384	0.933	0.888	1.68613e-18	3.69078e-14
Fbxo11	0.258914	0.903	0.824	1.79778e-18	3.93516e-14
Ywhaq	-0.170915	0.998	0.998	1.84031e-18	4.02826e-14
Trim66	0.660509	0.257	0.155	1.86171e-18	4.07509e-14
Rsf1	0.292683	0.853	0.76	1.8689e-18	4.09083e-14
1810037I17Rik	-0.281988	0.913	0.93	2.05689e-18	4.50233e-14
Ptov1	-0.203147	0.989	0.99	2.06955e-18	4.53004e-14
Phf20	0.295504	0.861	0.772	2.11044e-18	4.61954e-14
Ndufb1-ps	-0.164479	0.992	0.995	2.15366e-18	4.71416e-14
Pde8a	0.542186	0.524	0.407	2.23189e-18	4.88539e-14
Ran	-0.20247	1	0.999	2.30844e-18	5.05294e-14
Fip1l1	0.252322	0.878	0.829	2.36271e-18	5.17173e-14
Zyg11b	0.350073	0.737	0.642	2.37046e-18	5.18871e-14
Enah	0.258102	0.943	0.889	2.48718e-18	5.44418e-14
Ubn2	0.261004	0.896	0.812	2.85865e-18	6.25731e-14
Dennd1b	0.424083	0.619	0.481	2.86032e-18	6.26095e-14
Hist1h2bc	-0.571652	0.634	0.709	2.88765e-18	6.32078e-14
Uqcrfs1	-0.278562	0.891	0.898	2.91875e-18	6.38885e-14
Wnt16	0.688909	0.306	0.197	3.00852e-18	6.58536e-14
Tnrc6a	0.246446	0.945	0.889	3.07034e-18	6.72066e-14
Mapre1	-0.211001	0.967	0.975	3.13292e-18	6.85765e-14
A630089N07Rik	0.549888	0.456	0.338	3.15963e-18	6.91611e-14
Cep350	0.324998	0.77	0.65	3.20278e-18	7.01056e-14
H2afz	-0.29462	0.999	1	3.44386e-18	7.53826e-14
Supt3	0.297488	0.838	0.745	3.61082e-18	7.90371e-14
Ube3a	0.189791	0.964	0.947	3.62879e-18	7.94307e-14
Col3a1	0.117017	1	1	3.66503e-18	8.02238e-14
Phyhd1	0.490171	0.511	0.385	3.76329e-18	8.23746e-14
Snx9	0.282311	0.923	0.854	3.77146e-18	8.25536e-14
Lrrc4	0.520797	0.422	0.295	4.1331e-18	9.04695e-14
Rhbdd1	0.432981	0.555	0.426	4.24644e-18	9.29503e-14
Ugcg	0.400806	0.778	0.686	4.52523e-18	9.90528e-14
Srpx2	-0.3441	0.829	0.865	4.79818e-18	1.05027e-13
Ppp2r5e	0.271527	0.832	0.741	4.8641e-18	1.0647e-13
Fnbp1	0.321919	0.786	0.689	4.89347e-18	1.07113e-13
Ndufb9	-0.131509	1	1	5.08584e-18	1.11324e-13
Fnip2	0.465028	0.569	0.447	5.21673e-18	1.14189e-13
Cep83	0.376062	0.698	0.587	5.44727e-18	1.19235e-13
Sf3b5	-0.194413	0.981	0.982	6.0096e-18	1.31544e-13
Lrch3	0.291817	0.819	0.714	6.05628e-18	1.32566e-13
Drap1	-0.187067	0.986	0.991	6.61777e-18	1.44856e-13
Fut8	0.411633	0.693	0.588	6.6332e-18	1.45194e-13
Atp6v0c	-0.162787	0.999	0.999	6.9723e-18	1.52617e-13
Ythdf3	0.269255	0.87	0.785	7.67038e-18	1.67897e-13
Xrn1	0.312002	0.814	0.71	7.86116e-18	1.72073e-13
Fam13b	0.313169	0.807	0.685	7.93012e-18	1.73582e-13
Parg	0.369643	0.645	0.527	8.01657e-18	1.75475e-13
Pcca	0.400567	0.666	0.543	8.13204e-18	1.78002e-13
Utrn	0.181865	0.979	0.958	8.45586e-18	1.8509e-13
Maged1	-0.155348	0.996	0.997	8.67195e-18	1.8982e-13
Sdf2l1	-0.606114	0.41	0.504	8.74231e-18	1.9136e-13
Mier1	0.251471	0.889	0.806	9.63028e-18	2.10797e-13
Acly	0.268715	0.935	0.889	1.05375e-17	2.30655e-13
Gnpda1	0.466001	0.495	0.364	1.05511e-17	2.30954e-13
Tmem176a	-0.336364	0.842	0.87	1.05629e-17	2.31211e-13
Rcc2	0.274528	0.871	0.803	1.06798e-17	2.3377e-13
Dctn6	-0.324427	0.773	0.804	1.08929e-17	2.38435e-13
Ino80	0.312424	0.789	0.674	1.10294e-17	2.41422e-13
Mrps16	-0.199627	0.977	0.981	1.11431e-17	2.43911e-13
Psmc4	-0.268002	0.907	0.92	1.11685e-17	2.44468e-13
Rassf8	0.34527	0.791	0.686	1.13546e-17	2.48542e-13
Snhg12	0.322145	0.851	0.775	1.18158e-17	2.58635e-13
Stam	0.353416	0.701	0.569	1.1846e-17	2.59296e-13
Pcbp3	0.543911	0.471	0.354	1.19743e-17	2.62106e-13
Stk38	0.293625	0.852	0.76	1.22302e-17	2.67708e-13
Esd	-0.173087	0.996	0.996	1.22557e-17	2.68264e-13
Ndufb11	-0.186754	0.984	0.988	1.22855e-17	2.68917e-13
Ndufs8	-0.248835	0.922	0.938	1.26173e-17	2.76181e-13
Csnk2b	-0.258451	0.909	0.913	1.26402e-17	2.76681e-13
Fam171a1	0.396635	0.656	0.535	1.32463e-17	2.89947e-13
Zmym6	0.495884	0.348	0.23	1.32698e-17	2.90463e-13
Pds5a	0.241928	0.898	0.834	1.32861e-17	2.9082e-13
Rev1	0.391024	0.652	0.532	1.34906e-17	2.95295e-13
Trp53bp1	0.465492	0.519	0.397	1.38252e-17	3.0262e-13
Tfg	-0.244735	0.904	0.927	1.45098e-17	3.17606e-13
Mirg	0.416258	0.675	0.569	1.4727e-17	3.22358e-13
Evi5	0.299311	0.865	0.788	1.52461e-17	3.33721e-13
Lgals3	0.588601	0.474	0.357	1.54289e-17	3.37723e-13
Pibf1	0.373393	0.647	0.523	1.54299e-17	3.37745e-13
Nsa2	0.145572	0.997	0.993	1.54975e-17	3.39226e-13
Ndufc1	-0.173966	0.985	0.992	1.55381e-17	3.40113e-13
Ehd1	-0.27225	0.905	0.915	1.60848e-17	3.52079e-13
Klf12	0.44591	0.551	0.428	1.61994e-17	3.5459e-13
Ccnb2	-0.757324	0.343	0.44	2.04483e-17	4.47592e-13
Pea15a	-0.356093	0.761	0.784	2.15536e-17	4.71787e-13
Ncor2	0.282984	0.877	0.826	2.35051e-17	5.14503e-13
Cmtm7	-0.262811	0.897	0.913	2.43209e-17	5.3236e-13
Ostf1	-0.197044	0.972	0.975	2.53922e-17	5.55809e-13
Pmp22	-0.380682	0.745	0.803	2.61615e-17	5.7265e-13
Smurf1	0.359445	0.78	0.689	2.62583e-17	5.74768e-13
Ttll5	0.420748	0.61	0.492	2.75889e-17	6.03894e-13
Prkdc	0.430653	0.552	0.422	2.77866e-17	6.0822e-13
Hcfc1r1	-0.232212	0.981	0.978	2.79203e-17	6.11148e-13
Rtraf	-0.138752	0.999	0.999	2.80071e-17	6.13048e-13
Notch2	0.378096	0.675	0.551	2.8384e-17	6.21298e-13
Eya4	0.498441	0.464	0.349	2.93072e-17	6.41505e-13
Zfyve9	0.371722	0.714	0.604	3.25514e-17	7.12518e-13
Tasor	0.34939	0.656	0.529	3.31228e-17	7.25025e-13
Ift20	-0.212615	0.964	0.97	3.32646e-17	7.28128e-13
Ppp6r3	0.297374	0.785	0.681	3.45935e-17	7.57217e-13
Dnajc13	0.262855	0.861	0.777	3.50405e-17	7.67002e-13
Gemin7	-0.242144	0.917	0.933	3.53633e-17	7.74068e-13
Rbm33	0.359883	0.726	0.606	3.64497e-17	7.97847e-13
Ndufab1	-0.177853	0.991	0.993	3.86087e-17	8.45106e-13
Ptprd	0.276507	0.853	0.767	3.8733e-17	8.47827e-13
Iars	0.232916	0.928	0.871	3.97741e-17	8.70616e-13
Prrg1	0.445827	0.494	0.367	3.98997e-17	8.73365e-13
Zdbf2	0.554706	0.363	0.25	4.25617e-17	9.31632e-13
Myo1d	0.296462	0.814	0.714	4.43853e-17	9.7155e-13
Ptk7	0.279152	0.831	0.738	4.48197e-17	9.81058e-13
Usp47	0.196338	0.955	0.913	4.50327e-17	9.8572e-13
Rad51b	0.609725	0.463	0.361	4.81587e-17	1.05414e-12
Serping1	-0.658585	0.374	0.468	4.89959e-17	1.07247e-12
Hoxa5	-0.704356	0.332	0.424	4.98664e-17	1.09153e-12
Rab5if	-0.178685	0.987	0.984	4.98786e-17	1.09179e-12
Snrpd1	-0.229736	0.972	0.975	5.03613e-17	1.10236e-12
Emilin1	-0.32675	0.834	0.848	5.10355e-17	1.11712e-12
Mrpl30	-0.196371	0.98	0.979	5.24812e-17	1.14876e-12
Eif1ax	-0.201558	0.974	0.977	5.25644e-17	1.15058e-12
Nfix	0.141517	0.999	0.998	5.27719e-17	1.15513e-12
Arhgap31	0.307262	0.871	0.8	5.39101e-17	1.18004e-12
Slmap	0.27032	0.865	0.789	5.45497e-17	1.19404e-12
Arhgef12	0.222187	0.927	0.866	5.51038e-17	1.20617e-12
Mt1	0.269468	0.981	0.952	5.65148e-17	1.23705e-12
Cdc42bpa	0.208626	0.92	0.862	5.75817e-17	1.2604e-12
Hspb6	-0.736562	0.269	0.368	5.80837e-17	1.27139e-12
Sec11c	-0.420426	0.636	0.68	6.05477e-17	1.32533e-12
Clock	0.277727	0.8	0.689	6.05498e-17	1.32537e-12
Cachd1	0.299148	0.731	0.62	6.3618e-17	1.39253e-12
Rcor1	0.2648	0.851	0.768	7.12196e-17	1.55893e-12
Adrm1	-0.343334	0.75	0.788	7.28645e-17	1.59493e-12
Ltbp1	0.485156	0.439	0.314	7.32066e-17	1.60242e-12
Thrap3	0.202811	0.959	0.927	7.42695e-17	1.62569e-12
Plod2	-0.506658	0.821	0.846	7.67335e-17	1.67962e-12
Fkbp5	0.489889	0.575	0.457	7.68213e-17	1.68154e-12
Eif3h	-0.153328	0.999	0.999	7.97739e-17	1.74617e-12
Trim33	0.344333	0.748	0.653	8.21406e-17	1.79798e-12
Spp1	0.406247	0.411	0.298	8.38388e-17	1.83515e-12
Kdm5a	0.314131	0.802	0.716	8.50552e-17	1.86177e-12
Gramd1b	0.689465	0.28	0.181	8.7773e-17	1.92126e-12
Nt5dc2	-0.28916	0.915	0.935	9.22635e-17	2.01956e-12
Trib3	0.314798	0.688	0.56	9.25289e-17	2.02536e-12
Taf10	-0.182322	0.992	0.995	9.72428e-17	2.12855e-12
Lrba	0.470413	0.46	0.337	9.95087e-17	2.17815e-12
Slc2a13	0.362034	0.575	0.444	1.00012e-16	2.18917e-12
Ubc	-0.158416	0.999	0.999	1.04991e-16	2.29814e-12
Atm	0.498216	0.462	0.341	1.09131e-16	2.38877e-12
Plekhm3	0.49557	0.45	0.332	1.17107e-16	2.56336e-12
Macf1	0.146213	0.99	0.973	1.17216e-16	2.56574e-12
Nbas	0.29874	0.831	0.728	1.17488e-16	2.5717e-12
Sar1a	-0.183094	0.993	0.993	1.19956e-16	2.62571e-12
Rps27l	-0.139206	1	1	1.21797e-16	2.66601e-12
Arap2	0.673122	0.317	0.213	1.23111e-16	2.69477e-12
Med21	-0.25563	0.873	0.881	1.23989e-16	2.714e-12
Rbm5	0.242559	0.896	0.835	1.26531e-16	2.76963e-12
Emx2os	0.621037	0.303	0.198	1.34267e-16	2.93897e-12
Ccdc107	-0.306807	0.799	0.829	1.39069e-16	3.04407e-12
Trim37	0.431365	0.527	0.408	1.43069e-16	3.13165e-12
Golga4	0.287902	0.794	0.693	1.45565e-16	3.18626e-12
Nr2c2	0.344393	0.718	0.606	1.46868e-16	3.2148e-12
Ptp4a2	0.145936	0.999	0.992	1.51672e-16	3.31995e-12
Strn3	0.167014	0.983	0.956	1.54291e-16	3.37727e-12
Celf2	0.161068	0.98	0.959	1.55953e-16	3.41366e-12
Atpif1	-0.119983	1	1	1.61837e-16	3.54245e-12
Nfat5	0.243605	0.938	0.889	1.6363e-16	3.58169e-12
Anxa3	-0.276714	0.929	0.938	1.68503e-16	3.68835e-12
Dctn2	-0.193742	0.977	0.976	1.69096e-16	3.70134e-12
Rsrp1	0.203007	0.971	0.939	1.74351e-16	3.81637e-12
Anxa6	-0.177856	0.989	0.986	1.89124e-16	4.13973e-12
Sipa1l3	0.358643	0.652	0.53	1.9172e-16	4.19656e-12
Cdk5rap2	0.40548	0.652	0.545	2.05893e-16	4.50679e-12
Rnf187	-0.258408	0.913	0.915	2.15677e-16	4.72096e-12
Zfp644	0.240408	0.917	0.86	2.25454e-16	4.93495e-12
Mmp2	0.313574	0.855	0.764	2.38154e-16	5.21295e-12
Sin3a	0.383302	0.593	0.468	2.39545e-16	5.24339e-12
Fkbp10	-0.197213	0.981	0.984	2.40854e-16	5.27206e-12
Sh3pxd2b	0.304712	0.846	0.761	2.43711e-16	5.33459e-12
Smg7	0.337768	0.701	0.578	2.4676e-16	5.40132e-12
Arl4c	0.544771	0.418	0.305	2.52905e-16	5.53584e-12
Esrrg	0.624867	0.333	0.229	2.63849e-16	5.77538e-12
Creb3l2	0.240219	0.902	0.837	2.68953e-16	5.8871e-12
Gtf2ird1	0.359842	0.679	0.572	2.71774e-16	5.94886e-12
Pawr	-0.526621	0.539	0.614	2.78707e-16	6.10062e-12
Atp6v1h	0.315117	0.783	0.68	2.83381e-16	6.20292e-12
Mcph1	0.451975	0.55	0.433	2.87982e-16	6.30364e-12
Cd2ap	0.278381	0.821	0.724	2.8949e-16	6.33664e-12
Kif2a	0.25357	0.902	0.844	2.95903e-16	6.47701e-12
Srek1	0.217543	0.939	0.893	3.00631e-16	6.58051e-12
Mtf2	0.393081	0.608	0.496	3.0492e-16	6.6744e-12
Pfdn5	-0.125255	0.999	0.999	3.0597e-16	6.69737e-12
Tbl1xr1	0.232849	0.891	0.813	3.07899e-16	6.7396e-12
Tada2a	0.352115	0.652	0.519	3.23312e-16	7.07698e-12
Arid2	0.300934	0.812	0.719	3.24956e-16	7.11297e-12
Dennd4c	0.364714	0.649	0.531	3.28188e-16	7.18371e-12
Tab2	0.22988	0.897	0.835	3.30246e-16	7.22875e-12
Sorcs2	0.656766	0.376	0.27	3.3243e-16	7.27656e-12
Tet1	0.468769	0.439	0.318	3.43752e-16	7.52439e-12
Pum2	0.232869	0.919	0.855	3.59258e-16	7.86379e-12
Rmnd5a	0.383298	0.579	0.454	3.62707e-16	7.93929e-12
Naxe	-0.256964	0.853	0.882	3.64484e-16	7.97819e-12
Ptpmt1	-0.292786	0.858	0.872	4.04627e-16	8.85687e-12
Phkb	0.309404	0.752	0.641	4.07165e-16	8.91244e-12
Setx	0.345901	0.728	0.621	4.08222e-16	8.93556e-12
Vwa8	0.408529	0.607	0.495	4.52546e-16	9.90578e-12
Aars	0.177283	0.974	0.949	4.66084e-16	1.02021e-11
Crebrf	0.469609	0.518	0.398	4.93612e-16	1.08047e-11
Fermt2	-0.240145	0.976	0.983	4.94884e-16	1.08325e-11
Upf2	0.301865	0.76	0.66	5.14476e-16	1.12614e-11
Galnt18	0.43956	0.68	0.575	5.1804e-16	1.13394e-11
Zc3h12b	0.444597	0.521	0.405	5.28275e-16	1.15634e-11
Ppp1r11	-0.262099	0.883	0.89	5.42173e-16	1.18676e-11
Vdac3	-0.162499	0.994	0.995	5.44233e-16	1.19127e-11
Arhgap32	0.365347	0.639	0.519	5.5524e-16	1.21537e-11
Srbd1	0.47009	0.499	0.386	5.69229e-16	1.24599e-11
Cct8	-0.176384	0.991	0.991	5.71082e-16	1.25004e-11
Abca1	0.407994	0.545	0.423	5.89033e-16	1.28933e-11
Atp5f1	-0.127295	1	0.999	6.01186e-16	1.31594e-11
Trip11	0.224308	0.886	0.818	6.11849e-16	1.33928e-11
Peli2	0.48841	0.497	0.381	6.13639e-16	1.34319e-11
Elmsan1	0.361091	0.662	0.529	6.216e-16	1.36062e-11
Arhgef2	0.226549	0.91	0.845	6.54087e-16	1.43173e-11
Fryl	0.30762	0.76	0.656	6.61672e-16	1.44833e-11
Lmna	-0.138436	0.999	1	6.88177e-16	1.50635e-11
Ddx39	-0.337672	0.771	0.803	6.88673e-16	1.50744e-11
Susd6	0.251673	0.899	0.829	6.89797e-16	1.5099e-11
Naa38	-0.279531	0.844	0.87	6.98425e-16	1.52878e-11
Sra1	-0.219415	0.932	0.947	7.0913e-16	1.55221e-11
Cbfa2t2	0.336573	0.757	0.66	7.57175e-16	1.65738e-11
Emb	-0.567917	0.762	0.799	7.57381e-16	1.65783e-11
Atp11c	0.446953	0.532	0.422	7.96496e-16	1.74345e-11
Trp53inp1	0.508303	0.555	0.437	8.09588e-16	1.77211e-11
Glo1	-0.263969	0.849	0.863	8.19826e-16	1.79452e-11
Asxl2	0.316903	0.78	0.678	8.3186e-16	1.82086e-11
Vcam1	0.257185	0.904	0.833	8.46958e-16	1.85391e-11
Med13l	0.195851	0.964	0.905	8.5323e-16	1.86764e-11
Vps29	-0.181809	0.975	0.974	8.67564e-16	1.89901e-11
Casc4	0.333323	0.737	0.628	8.72505e-16	1.90983e-11
Cdkn3	-0.849299	0.311	0.397	8.8745e-16	1.94254e-11
Nfx1	0.299193	0.798	0.716	9.06701e-16	1.98468e-11
Jmy	0.418614	0.578	0.466	9.12478e-16	1.99732e-11
Cavin2	-0.560516	0.573	0.635	9.27341e-16	2.02986e-11
Senp6	0.195422	0.954	0.914	9.27617e-16	2.03046e-11
Usp3	0.314869	0.718	0.619	9.49837e-16	2.0791e-11
Csrp2	-0.240214	0.997	0.996	9.50603e-16	2.08077e-11
Rnf169	0.371122	0.778	0.683	9.6624e-16	2.115e-11
S100a13	-0.256112	0.906	0.915	1.01373e-15	2.21896e-11
Pdgfra	0.238417	0.853	0.765	1.05102e-15	2.30058e-11
Ufm1	-0.214102	0.95	0.951	1.07324e-15	2.34921e-11
Tpm1	-0.21989	1	1	1.0898e-15	2.38547e-11
Ier3ip1	-0.182613	0.982	0.981	1.16053e-15	2.54029e-11
Npat	0.388945	0.573	0.46	1.18082e-15	2.58469e-11
Micu1	0.323356	0.799	0.721	1.18827e-15	2.601e-11
Rbpj	0.28868	0.86	0.801	1.19092e-15	2.60681e-11
Ptbp2	0.256156	0.829	0.718	1.21724e-15	2.66442e-11
Cspp1	0.333289	0.745	0.633	1.2236e-15	2.67834e-11
Ndufa8	-0.155329	0.994	0.991	1.25715e-15	2.75178e-11
P3h4	-0.25172	0.914	0.929	1.26503e-15	2.76902e-11
Tubb2a	-0.262519	0.892	0.92	1.30226e-15	2.85051e-11
Ttc37	0.320021	0.699	0.583	1.3356e-15	2.9235e-11
Rnf157	0.484927	0.462	0.353	1.3864e-15	3.03469e-11
Arfgef1	0.239794	0.869	0.779	1.39363e-15	3.05053e-11
Pik3ca	0.296434	0.785	0.68	1.45267e-15	3.17976e-11
Dmpk	-0.740013	0.289	0.382	1.45551e-15	3.18596e-11
Ddx17	0.168103	0.971	0.936	1.47365e-15	3.22566e-11
Rgs12	0.417594	0.535	0.417	1.50017e-15	3.28372e-11
Ftx	0.416491	0.515	0.394	1.5477e-15	3.38777e-11
D10Wsu102e	0.415251	0.562	0.448	1.60007e-15	3.5024e-11
Eif4ebp1	-0.178065	0.997	0.994	1.63911e-15	3.58785e-11
Ppip5k2	0.44811	0.48	0.366	1.64075e-15	3.59144e-11
Elof1	-0.25719	0.878	0.895	1.73109e-15	3.78917e-11
Ddhd1	0.494867	0.41	0.297	1.74942e-15	3.8293e-11
Btbd7	0.212218	0.913	0.866	1.90778e-15	4.17593e-11
Pds5b	0.281639	0.82	0.734	1.93303e-15	4.23122e-11
Galnt7	0.522387	0.378	0.27	1.93712e-15	4.24017e-11
Atxn7l3b	0.160664	0.996	0.989	1.94055e-15	4.24767e-11
Chmp2a	-0.216846	0.963	0.96	1.99374e-15	4.36409e-11
Col18a1	0.650283	0.482	0.379	2.00383e-15	4.38619e-11
Cacna1a	-0.549597	0.573	0.632	2.03732e-15	4.45949e-11
Zswim6	0.300399	0.847	0.755	2.07955e-15	4.55194e-11
Glg1	0.163475	0.981	0.964	2.08649e-15	4.56712e-11
2025-03-02	-0.291175	0.808	0.841	2.15162e-15	4.70968e-11
Lpin2	0.437969	0.497	0.379	2.20402e-15	4.82437e-11
Abhd2	0.525244	0.474	0.357	2.21457e-15	4.84748e-11
Dip2b	0.298627	0.752	0.643	2.23182e-15	4.88523e-11
Cep112	0.483859	0.497	0.386	2.26511e-15	4.95811e-11
S100a10	-0.181244	1	0.999	2.28322e-15	4.99773e-11
Usp32	0.298272	0.749	0.647	2.3759e-15	5.2006e-11
Srp14	-0.169384	0.989	0.989	2.40335e-15	5.2607e-11
Tgfbr1	0.364702	0.715	0.617	2.47443e-15	5.41629e-11
Ddt	-0.256271	0.864	0.885	2.50054e-15	5.47344e-11
Tut7	0.252399	0.859	0.769	2.52683e-15	5.53097e-11
Mrps7	-0.258244	0.868	0.878	2.5935e-15	5.6769e-11
Tsen34	-0.24181	0.898	0.922	2.69936e-15	5.90862e-11
Btbd9	0.26782	0.79	0.701	2.71302e-15	5.93854e-11
Mtss1	-1.10436	0.21	0.296	2.71985e-15	5.95348e-11
Smarca5	0.171135	0.977	0.961	2.7355e-15	5.98773e-11
Rnf217	0.373464	0.642	0.535	2.7557e-15	6.03196e-11
Vrk2	0.414997	0.491	0.373	2.76581e-15	6.05409e-11
Cul3	0.19904	0.942	0.905	2.77795e-15	6.08066e-11
Ckap4	-0.165147	0.999	0.998	2.78552e-15	6.09723e-11
Ghr	0.38143	0.932	0.876	2.80042e-15	6.12984e-11
Chd9	0.24885	0.869	0.807	2.83736e-15	6.2107e-11
Dact1	0.395867	0.55	0.432	2.99976e-15	6.56617e-11
C1qtnf3	0.332874	0.533	0.414	3.40663e-15	7.45676e-11
Lrp12	0.408298	0.491	0.377	3.53713e-15	7.74242e-11
Gpx4	-0.125757	1	1	3.74285e-15	8.19272e-11
Ndufa7	-0.144714	0.998	0.998	3.78452e-15	8.28394e-11
Atp5c1	-0.137042	0.997	0.999	3.78915e-15	8.29408e-11
Arid4b	0.220934	0.897	0.842	3.90693e-15	8.55189e-11
Rngtt	0.330209	0.688	0.59	3.9258e-15	8.59318e-11
Robo2	0.614728	0.276	0.184	3.98426e-15	8.72114e-11
Itpkb	0.42751	0.508	0.392	3.99272e-15	8.73967e-11
Eef1akmt1	-0.282204	0.78	0.816	4.00983e-15	8.77712e-11
Sptbn1	0.127763	1	0.997	4.01292e-15	8.78388e-11
Slf1	0.410553	0.496	0.376	4.02865e-15	8.81831e-11
Spcs2	-0.202228	0.967	0.977	4.04089e-15	8.8451e-11
Med13	0.230615	0.858	0.756	4.08873e-15	8.94983e-11
Slc39a11	0.411781	0.551	0.448	4.16636e-15	9.11976e-11
Washc4	0.252378	0.817	0.738	4.22533e-15	9.24882e-11
Golgb1	0.184467	0.965	0.945	4.26495e-15	9.33554e-11
Klhdc10	0.34471	0.806	0.731	4.27043e-15	9.34755e-11
Cenpx	-0.281135	0.838	0.853	4.27471e-15	9.35692e-11
Slc12a6	0.442312	0.492	0.381	4.33897e-15	9.49757e-11
Cdc73	0.25415	0.806	0.712	4.36996e-15	9.56541e-11
A230057D06Rik	0.53492	0.398	0.291	4.38708e-15	9.60288e-11
Txn1	-0.127586	1	1	4.44804e-15	9.73632e-11
Tdrd3	0.339614	0.679	0.569	4.70141e-15	1.02909e-10
Ints6	0.34937	0.725	0.624	4.72574e-15	1.03442e-10
Gk5	0.5569	0.362	0.258	4.8128e-15	1.05347e-10
Naa16	0.389388	0.526	0.399	4.82929e-15	1.05708e-10
Cep120	0.380735	0.598	0.483	4.83218e-15	1.05772e-10
Yeats2	0.325823	0.713	0.601	5.07075e-15	1.10994e-10
Afg1l	0.498568	0.382	0.273	5.28153e-15	1.15607e-10
Plekha1	0.369897	0.598	0.479	5.38376e-15	1.17845e-10
Fmnl2	0.17026	0.902	0.824	5.53121e-15	1.21073e-10
Nrip1	0.28087	0.852	0.782	5.66635e-15	1.24031e-10
Serpinb6a	-0.173902	0.997	0.995	5.72314e-15	1.25274e-10
Nkd1	-0.707224	0.294	0.382	6.1509e-15	1.34637e-10
Prkar1a	-0.182579	0.994	0.991	6.1697e-15	1.35049e-10
Hmbox1	0.36183	0.635	0.509	6.19033e-15	1.355e-10
Ccdc171	0.560372	0.295	0.196	6.2883e-15	1.37645e-10
Rad54l2	0.363304	0.579	0.443	6.31767e-15	1.38288e-10
Enox2	0.383495	0.468	0.352	6.31799e-15	1.38294e-10
Kidins220	0.253053	0.846	0.765	6.3564e-15	1.39135e-10
Smim7	-0.263718	0.803	0.843	6.47587e-15	1.4175e-10
Snhg5	0.401253	0.485	0.371	6.69869e-15	1.46628e-10
Prr14l	0.328371	0.68	0.562	6.84886e-15	1.49915e-10
Braf	0.258885	0.826	0.727	6.88143e-15	1.50628e-10
Gria3	0.354648	0.834	0.77	6.98374e-15	1.52867e-10
Gsn	-0.205566	0.973	0.976	7.00262e-15	1.5328e-10
Dnlz	-0.249818	0.851	0.864	7.45158e-15	1.63108e-10
Dmxl1	0.270456	0.762	0.645	7.55764e-15	1.65429e-10
Ndufs7	-0.202078	0.965	0.973	7.86329e-15	1.7212e-10
Traf3	0.340272	0.636	0.527	8.14435e-15	1.78272e-10
Gtf2i	0.214992	0.911	0.864	8.15571e-15	1.7852e-10
Disp1	0.407406	0.567	0.454	8.15832e-15	1.78578e-10
Cdca3	-0.627734	0.36	0.453	8.15916e-15	1.78596e-10
Elf2	0.267567	0.823	0.74	8.30208e-15	1.81724e-10
Derl2	-0.284394	0.771	0.798	8.49505e-15	1.85948e-10
Suz12	0.312884	0.733	0.637	8.63628e-15	1.8904e-10
Slf2	0.389319	0.598	0.489	8.79056e-15	1.92417e-10
Cplane1	0.294644	0.709	0.597	8.80567e-15	1.92747e-10
Tmem38b	-0.566925	0.384	0.466	8.85182e-15	1.93757e-10
Ube2h	0.227981	0.936	0.894	8.90484e-15	1.94918e-10
Smtn	-0.420687	0.604	0.653	9.13637e-15	1.99986e-10
Bbs9	0.631639	0.314	0.214	9.41259e-15	2.06032e-10
Gpt2	0.419864	0.506	0.389	9.7742e-15	2.13947e-10
Bach1	0.339162	0.725	0.618	1.00632e-14	2.20274e-10
Nenf	-0.160884	0.995	0.995	1.02352e-14	2.24038e-10
Nfe2l2	0.269896	0.899	0.822	1.08266e-14	2.36984e-10
Dctn3	-0.203679	0.945	0.947	1.09118e-14	2.38848e-10
Col27a1	0.465899	0.434	0.322	1.10049e-14	2.40886e-10
Mthfd1l	0.359691	0.651	0.543	1.10988e-14	2.42942e-10
Pitpnc1	0.434586	0.471	0.355	1.11355e-14	2.43744e-10
Sars	0.148135	0.996	0.985	1.11696e-14	2.44491e-10
Ubap2	0.222204	0.889	0.821	1.12232e-14	2.45664e-10
Il17rd	0.513999	0.383	0.276	1.12893e-14	2.47111e-10
Fnbp1l	0.349904	0.698	0.594	1.14929e-14	2.51567e-10
Fggy	0.442321	0.501	0.391	1.16396e-14	2.54779e-10
Prdm2	0.30749	0.739	0.625	1.19477e-14	2.61522e-10
Mrpl27	-0.295712	0.747	0.79	1.25382e-14	2.74449e-10
Cyb5r1	0.224047	0.9	0.835	1.29415e-14	2.83276e-10
Numb	0.304607	0.717	0.594	1.31645e-14	2.88158e-10
Jak2	0.362608	0.745	0.659	1.34084e-14	2.93497e-10
Zfp704	0.346617	0.684	0.591	1.36882e-14	2.99621e-10
Kcne4	-0.700689	0.39	0.473	1.41761e-14	3.10301e-10
Aff4	0.198927	0.958	0.921	1.41776e-14	3.10333e-10
Yes1	0.384344	0.624	0.515	1.44152e-14	3.15534e-10
Pappa	0.319525	0.826	0.754	1.52451e-14	3.337e-10
Atr	0.452825	0.399	0.29	1.56066e-14	3.41614e-10
Clint1	0.161537	0.977	0.955	1.56093e-14	3.41672e-10
Smim1	-0.407316	0.566	0.649	1.56158e-14	3.41814e-10
Romo1	-0.149529	0.994	0.992	1.64185e-14	3.59385e-10
Tnks2	0.224694	0.913	0.845	1.76298e-14	3.85899e-10
Ahctf1	0.308553	0.688	0.577	1.82654e-14	3.99812e-10
Usp46	0.343543	0.656	0.537	1.84259e-14	4.03325e-10
Sptlc2	0.21417	0.93	0.881	1.89174e-14	4.14083e-10
Abl2	0.313279	0.713	0.608	1.90914e-14	4.17892e-10
Metap1d	0.378328	0.63	0.519	1.91584e-14	4.19358e-10
Kdm7a	0.425233	0.469	0.354	1.91692e-14	4.19596e-10
Higd2a	-0.250662	0.894	0.905	1.92212e-14	4.20733e-10
Mb21d2	0.482165	0.352	0.247	1.94402e-14	4.25526e-10
Fam126a	0.412339	0.563	0.452	1.98929e-14	4.35436e-10
Trim24	0.356895	0.649	0.542	2.06479e-14	4.51963e-10
Mrps24	-0.161454	0.982	0.985	2.07502e-14	4.54201e-10
Add1	0.207354	0.915	0.861	2.17027e-14	4.75051e-10
Tmlhe	0.375624	0.535	0.413	2.19607e-14	4.80699e-10
Mpc2	-0.175057	0.979	0.98	2.26101e-14	4.94914e-10
Spred2	0.369172	0.617	0.513	2.27809e-14	4.98652e-10
Abcd3	0.2376	0.848	0.78	2.31961e-14	5.07739e-10
Ptpn4	0.401736	0.462	0.349	2.39224e-14	5.23638e-10
Klf2	-0.490429	0.685	0.724	2.42723e-14	5.31295e-10
Ranbp2	0.247164	0.854	0.784	2.44289e-14	5.34725e-10
Anpep	0.552063	0.314	0.218	2.48786e-14	5.44568e-10
Tmem135	0.224711	0.673	0.561	2.49214e-14	5.45505e-10
Snx24	0.264486	0.797	0.709	2.59861e-14	5.68809e-10
Zzz3	0.255031	0.839	0.753	2.59992e-14	5.69098e-10
Ubr3	0.253927	0.836	0.744	2.61109e-14	5.71543e-10
Timm13	-0.150006	0.996	0.997	2.77158e-14	6.06671e-10
Zfc3h1	0.245963	0.884	0.834	2.77377e-14	6.07151e-10
Cd24a	0.620367	0.289	0.196	2.7755e-14	6.0753e-10
Ube2a	-0.247879	0.865	0.892	2.79324e-14	6.11412e-10
Uggt2	0.375638	0.59	0.476	2.95081e-14	6.45902e-10
Pls3	-0.31452	0.898	0.912	2.956e-14	6.47039e-10
St3gal2	0.33067	0.711	0.606	2.97268e-14	6.50691e-10
Pafah1b1	0.136686	0.996	0.988	3.05259e-14	6.68181e-10
Kdm4c	0.310127	0.716	0.599	3.2832e-14	7.1866e-10
Amotl2	-0.422972	0.688	0.718	3.3767e-14	7.39126e-10
Rpl39l	0.457253	0.348	0.247	3.41456e-14	7.47413e-10
Mrpl42	-0.225051	0.913	0.929	3.43211e-14	7.51255e-10
Ets2	0.512247	0.356	0.253	3.4543e-14	7.56112e-10
Gm47283	0.231608	0.972	0.946	3.50165e-14	7.66477e-10
Aatf	0.325632	0.728	0.637	3.51255e-14	7.68863e-10
Ap2s1	-0.172827	0.974	0.977	3.51386e-14	7.69149e-10
Snx3	-0.135437	0.998	0.997	3.58814e-14	7.85407e-10
Mdm4	0.302786	0.753	0.656	3.62677e-14	7.93864e-10
Uqcr10	-0.149227	0.992	0.995	3.69354e-14	8.08479e-10
Insr	0.348011	0.614	0.513	3.83764e-14	8.40022e-10
Pik3r3	0.390126	0.556	0.44	3.93155e-14	8.60576e-10
Vps8	0.345178	0.634	0.526	3.93554e-14	8.61451e-10
Rnf111	0.310009	0.729	0.613	4.01621e-14	8.79108e-10
Kif16b	0.427338	0.505	0.398	4.03761e-14	8.83792e-10
Lin52	0.464759	0.372	0.266	4.04163e-14	8.84672e-10
Frmd4b	0.641038	0.279	0.189	4.15336e-14	9.0913e-10
Mtm1	0.587036	0.309	0.213	4.19283e-14	9.17768e-10
Slk	0.269125	0.791	0.717	4.33938e-14	9.49848e-10
Nudcd3	0.254159	0.864	0.785	4.36483e-14	9.55419e-10
Ppp3ca	0.182757	0.989	0.97	4.47885e-14	9.80376e-10
Cnot6l	0.259083	0.757	0.67	4.59893e-14	1.00666e-09
Adamts6	0.276797	0.772	0.67	4.64071e-14	1.01581e-09
Dpysl3	0.236575	0.969	0.947	4.66992e-14	1.0222e-09
Utp20	0.344296	0.637	0.512	4.90442e-14	1.07353e-09
Thoc2	0.203919	0.923	0.878	4.98032e-14	1.09014e-09
Hotairm1	-0.500102	0.478	0.544	5.15039e-14	1.12737e-09
Zfp62	0.384551	0.551	0.435	5.23112e-14	1.14504e-09
Snx29	0.383627	0.421	0.308	5.45144e-14	1.19327e-09
Slc7a1	0.298717	0.773	0.687	5.53173e-14	1.21084e-09
Cltc	0.138432	0.997	0.991	5.58101e-14	1.22163e-09
Commd1	-0.199143	0.943	0.959	5.63095e-14	1.23256e-09
Tnmd	-0.427475	0.747	0.779	5.67001e-14	1.24111e-09
Senp7	0.288281	0.745	0.633	5.97795e-14	1.30851e-09
Coa3	-0.215675	0.934	0.945	6.02302e-14	1.31838e-09
Rac1	-0.131917	0.996	0.995	6.05033e-14	1.32436e-09
Rapgef6	0.293775	0.747	0.656	6.35243e-14	1.39048e-09
Ildr2	-0.990596	0.219	0.302	6.38312e-14	1.3972e-09
Srcap	0.307564	0.672	0.566	6.50702e-14	1.42432e-09
Bcl2l11	0.364859	0.516	0.395	6.61075e-14	1.44703e-09
Gadd45gip1	-0.241728	0.863	0.89	6.67309e-14	1.46067e-09
Pcnx	0.332092	0.635	0.53	6.67543e-14	1.46118e-09
Rheb	-0.175585	0.984	0.985	6.91535e-14	1.5137e-09
Cks1b	-0.274488	0.911	0.933	6.92676e-14	1.5162e-09
Metrnl	-0.456718	0.662	0.702	6.96732e-14	1.52508e-09
Uqcrc2	-0.215545	0.908	0.913	7.12112e-14	1.55874e-09
Sh3d19	0.298603	0.815	0.729	7.12314e-14	1.55918e-09
Taf3	0.358698	0.59	0.475	7.12686e-14	1.56e-09
Zc3h18	0.301182	0.771	0.661	7.16954e-14	1.56934e-09
Pi4k2b	0.372611	0.584	0.464	7.17418e-14	1.57036e-09
Mad1l1	0.398832	0.582	0.478	7.21852e-14	1.58006e-09
Rab11fip3	0.34618	0.591	0.476	7.31898e-14	1.60205e-09
Togaram1	0.329184	0.582	0.468	7.34795e-14	1.60839e-09
Tbca	-0.13851	0.999	0.996	7.67404e-14	1.67977e-09
Acot2	0.374504	0.563	0.45	7.85865e-14	1.72018e-09
Nsmaf	0.447561	0.476	0.369	7.94388e-14	1.73884e-09
Gnaq	0.166738	0.96	0.922	8.05654e-14	1.7635e-09
Alms1	0.431424	0.373	0.267	8.0725e-14	1.76699e-09
Map3k3	0.317952	0.678	0.577	8.16109e-14	1.78638e-09
Sik2	0.360693	0.565	0.45	8.62631e-14	1.88821e-09
Ibtk	0.286254	0.713	0.615	8.72237e-14	1.90924e-09
Scpep1	0.173701	0.961	0.924	8.95563e-14	1.9603e-09
Prmt3	0.320459	0.61	0.49	8.98138e-14	1.96593e-09
Etnk1	0.335335	0.686	0.584	9.47199e-14	2.07332e-09
Ccnd3	-0.269933	0.811	0.826	9.48673e-14	2.07655e-09
Isoc1	0.269475	0.767	0.683	9.77315e-14	2.13925e-09
Msantd2	0.346722	0.626	0.515	9.93335e-14	2.17431e-09
Cfl2	-0.233406	0.911	0.923	1.0042e-13	2.1981e-09
Mybbp1a	0.233511	0.844	0.746	1.00646e-13	2.20304e-09
Hlcs	0.630547	0.292	0.202	1.01368e-13	2.21884e-09
Hsp90b1	-0.169206	1	1	1.04831e-13	2.29465e-09
Gipc1	-0.27389	0.763	0.798	1.08499e-13	2.37493e-09
Nfatc4	0.360375	0.596	0.483	1.12234e-13	2.45669e-09
Tmed10	-0.145895	0.998	0.998	1.16594e-13	2.55212e-09
Lrpap1	-0.252343	0.851	0.876	1.16895e-13	2.55871e-09
Atf6	0.352341	0.651	0.542	1.22708e-13	2.68595e-09
Sdf4	-0.194617	0.946	0.945	1.23115e-13	2.69486e-09
Tuba1b	-0.207477	0.955	0.966	1.24248e-13	2.71966e-09
Ifi27	-0.256995	0.934	0.937	1.24628e-13	2.72798e-09
Zc3hav1	0.360327	0.659	0.556	1.24991e-13	2.73593e-09
Rlf	0.296289	0.79	0.703	1.2805e-13	2.80288e-09
Cers2	-0.251578	0.814	0.833	1.31731e-13	2.88347e-09
Ddx10	0.314142	0.676	0.557	1.3206e-13	2.89066e-09
Rasl11a	-0.831752	0.367	0.449	1.33402e-13	2.92004e-09
Ssu72	-0.194883	0.947	0.946	1.35817e-13	2.97291e-09
Mdn1	0.366944	0.607	0.497	1.51604e-13	3.31846e-09
Pja2	0.192416	0.949	0.909	1.54239e-13	3.37614e-09
Wasf3	0.535366	0.28	0.187	1.54339e-13	3.37833e-09
Hira	0.3087	0.644	0.529	1.58869e-13	3.47749e-09
Magoh	-0.219443	0.912	0.915	1.59024e-13	3.48087e-09
Il17d	-0.685573	0.224	0.312	1.60113e-13	3.50472e-09
Gnl3	0.238987	0.86	0.796	1.60387e-13	3.5107e-09
Lrig1	0.433112	0.417	0.305	1.63844e-13	3.58639e-09
Gga2	0.248921	0.837	0.752	1.72024e-13	3.76543e-09
Panx1	0.446305	0.444	0.337	1.73156e-13	3.79021e-09
Rbms1	0.119796	0.997	0.993	1.73509e-13	3.79793e-09
Foxk1	0.365561	0.537	0.423	1.74106e-13	3.81101e-09
Cd276	0.404917	0.497	0.386	1.74491e-13	3.81943e-09
Ptpn12	0.22944	0.87	0.804	1.79413e-13	3.92717e-09
Lars	0.177764	0.96	0.933	1.807e-13	3.95533e-09
Nfu1	-0.251533	0.832	0.857	1.87957e-13	4.1142e-09
Gabarapl2	-0.272776	0.801	0.813	1.95037e-13	4.26916e-09
Eif1a	0.173944	0.974	0.946	1.96287e-13	4.29653e-09
Plcb4	0.197405	0.825	0.735	1.96527e-13	4.30177e-09
Dgkh	0.316121	0.731	0.637	1.99347e-13	4.3635e-09
Pfdn4	-0.29329	0.755	0.78	2.03444e-13	4.45318e-09
Txndc16	0.43121	0.354	0.249	2.11467e-13	4.6288e-09
Ube2v1	-0.211695	0.912	0.927	2.1859e-13	4.78473e-09
Kmt2e	0.188324	0.952	0.918	2.1959e-13	4.80661e-09
Prss23	-0.333368	0.871	0.877	2.19992e-13	4.8154e-09
Npepps	0.172266	0.953	0.919	2.22151e-13	4.86267e-09
Mfap5	-0.499951	0.822	0.832	2.25105e-13	4.92733e-09
Tmed1	-0.272643	0.797	0.823	2.27626e-13	4.98251e-09
Fzd4	-0.636858	0.455	0.523	2.30854e-13	5.05315e-09
Vdac2	-0.146163	0.999	0.998	2.45922e-13	5.38298e-09
Csnk1g3	0.238677	0.874	0.809	2.4774e-13	5.42278e-09
Fbxw7	0.35599	0.597	0.485	2.53178e-13	5.5418e-09
Ergic3	-0.199322	0.954	0.947	2.57009e-13	5.62566e-09
Mark3	0.222278	0.864	0.802	2.65688e-13	5.81565e-09
Fam120c	0.488007	0.399	0.297	2.83007e-13	6.19475e-09
Suclg1	-0.205961	0.949	0.949	3.00789e-13	6.58397e-09
Cenpw	-0.43472	0.535	0.607	3.04462e-13	6.66437e-09
Trim46	0.450404	0.332	0.232	3.14296e-13	6.87963e-09
Rps6kc1	0.381424	0.469	0.36	3.20418e-13	7.01364e-09
Dcaf5	0.302277	0.657	0.547	3.23156e-13	7.07357e-09
Smurf2	0.213197	0.878	0.801	3.32376e-13	7.27538e-09
Cdc20	-0.742827	0.302	0.39	3.32453e-13	7.27707e-09
Tgfbr2	0.304116	0.767	0.651	3.40078e-13	7.44396e-09
Ptpn14	0.30652	0.742	0.651	3.46033e-13	7.57433e-09
Mrpl12	-0.22255	0.917	0.919	3.60877e-13	7.89923e-09
Ezh2	0.313985	0.742	0.657	3.84481e-13	8.41591e-09
Ttc7b	0.35869	0.536	0.423	3.8881e-13	8.51065e-09
Npdc1	-0.297071	0.815	0.828	3.96673e-13	8.68276e-09
Ttc17	0.327753	0.622	0.515	4.11973e-13	9.01768e-09
Hjurp	0.434395	0.651	0.561	4.37016e-13	9.56585e-09
Junb	-0.240341	0.931	0.945	4.47603e-13	9.79759e-09
Rictor	0.260943	0.705	0.593	4.48282e-13	9.81244e-09
Srsf9	-0.160227	0.988	0.989	4.60046e-13	1.00699e-08
Kdelr2	-0.138464	0.998	0.998	4.72365e-13	1.03396e-08
Mrps36	-0.20344	0.892	0.892	4.87787e-13	1.06772e-08
Aff3	0.217338	0.683	0.591	4.9732e-13	1.08858e-08
Ago3	0.291208	0.727	0.616	4.97645e-13	1.08929e-08
Katnbl1	0.318155	0.649	0.53	5.00646e-13	1.09586e-08
Cope	-0.186186	0.964	0.964	5.05305e-13	1.10606e-08
Scand1	-0.139156	0.992	0.993	5.20795e-13	1.13997e-08
Sec16b	0.408302	0.449	0.343	5.21805e-13	1.14218e-08
Fgfrl1	-0.497024	0.487	0.55	5.27918e-13	1.15556e-08
Stau2	0.324311	0.638	0.53	5.46512e-13	1.19626e-08
Frs2	0.239181	0.87	0.798	5.5499e-13	1.21482e-08
Pcbp2	0.123225	0.999	0.997	5.58293e-13	1.22205e-08
Map1lc3b	-0.13421	0.997	0.999	5.62108e-13	1.2304e-08
Dnmt3a	0.302063	0.753	0.656	5.97729e-13	1.30837e-08
Actn1	-0.195553	0.994	0.996	5.99704e-13	1.31269e-08
Slc35b1	-0.290331	0.804	0.814	6.20721e-13	1.3587e-08
Tbck	0.321487	0.627	0.514	6.21895e-13	1.36127e-08
Arhgef3	0.566751	0.27	0.183	6.24004e-13	1.36588e-08
Ube3c	0.266663	0.819	0.739	6.29865e-13	1.37871e-08
Arpp19	-0.164	0.987	0.984	6.38431e-13	1.39746e-08
Tulp4	0.233346	0.957	0.919	6.63761e-13	1.45291e-08
Atf7	0.22951	0.834	0.735	6.74077e-13	1.47549e-08
Ntn1	0.670758	0.278	0.194	6.91815e-13	1.51431e-08
Atxn7l1	0.335223	0.605	0.502	6.97254e-13	1.52622e-08
Tbxa2r	-0.532603	0.381	0.459	7.11815e-13	1.55809e-08
Tspan31	-0.212959	0.87	0.89	7.16145e-13	1.56757e-08
Prmt1	-0.180552	0.987	0.984	7.32042e-13	1.60237e-08
Tmem131l	0.594209	0.26	0.176	7.51633e-13	1.64525e-08
Ahcyl2	0.373091	0.525	0.416	7.63989e-13	1.6723e-08
Rnf216	0.256379	0.819	0.74	7.65562e-13	1.67574e-08
Wasf2	0.152497	0.982	0.968	7.70541e-13	1.68664e-08
Csnk2a1	0.157234	0.975	0.951	7.95875e-13	1.74209e-08
Amot	0.462534	0.434	0.337	8.52812e-13	1.86672e-08
Tbc1d32	0.51946	0.341	0.245	8.88658e-13	1.94518e-08
Dnajc3	-0.215487	0.952	0.947	9.05063e-13	1.98109e-08
Osbpl8	0.270985	0.762	0.657	9.15236e-13	2.00336e-08
N4bp1	0.284116	0.706	0.614	9.17151e-13	2.00755e-08
Slc10a7	0.270304	0.771	0.685	9.17374e-13	2.00804e-08
Mtch1	-0.126485	0.999	0.999	9.3167e-13	2.03933e-08
Otud7b	0.284334	0.684	0.576	9.33769e-13	2.04393e-08
Mrpl51	-0.199961	0.949	0.949	9.65217e-13	2.11276e-08
Stx16	0.271002	0.79	0.715	9.76133e-13	2.13666e-08
Sdf2	-0.227504	0.863	0.883	9.97189e-13	2.18275e-08
Usp37	0.373225	0.564	0.453	1.00579e-12	2.20157e-08
Aebp2	0.275799	0.743	0.64	1.01075e-12	2.21242e-08
Usp24	0.286449	0.731	0.638	1.02924e-12	2.25291e-08
Qpct	-0.502837	0.463	0.527	1.07496e-12	2.35299e-08
Sos2	0.34013	0.614	0.5	1.08123e-12	2.3667e-08
Myef2	0.301979	0.685	0.589	1.0934e-12	2.39335e-08
Tpk1	0.446318	0.443	0.343	1.10929e-12	2.42813e-08
Xiap	0.268803	0.75	0.667	1.12984e-12	2.47311e-08
Foxs1	-0.86172	0.23	0.308	1.21602e-12	2.66174e-08
Polr2l	-0.35487	0.585	0.644	1.27164e-12	2.78348e-08
Mysm1	0.277025	0.664	0.549	1.29101e-12	2.8259e-08
Wapl	0.201058	0.885	0.828	1.32106e-12	2.89167e-08
Snai2	0.251913	0.775	0.677	1.32736e-12	2.90547e-08
Btrc	0.295642	0.704	0.614	1.34137e-12	2.93613e-08
Phb2	-0.184755	0.98	0.973	1.36753e-12	2.99339e-08
Tiparp	0.363915	0.556	0.457	1.37316e-12	3.00571e-08
Spr	-0.297574	0.632	0.686	1.40097e-12	3.06658e-08
Chsy1	0.260833	0.752	0.645	1.44861e-12	3.17085e-08
Psmd3	-0.254756	0.849	0.843	1.46677e-12	3.2106e-08
C530008M17Rik	0.439586	0.392	0.298	1.47053e-12	3.21885e-08
Wars2	0.376544	0.568	0.46	1.47895e-12	3.23727e-08
Hspa5	-0.185985	0.999	0.999	1.48016e-12	3.23993e-08
Armh3	0.329706	0.578	0.467	1.49373e-12	3.26962e-08
Mdk	0.348179	0.796	0.734	1.50145e-12	3.28651e-08
Vcl	-0.254373	0.971	0.972	1.64508e-12	3.60092e-08
Ech1	-0.259591	0.821	0.851	1.69005e-12	3.69936e-08
Mlf2	-0.171491	0.977	0.975	1.733e-12	3.79337e-08
Dnajb4	-0.470496	0.543	0.594	1.76274e-12	3.85847e-08
Mecp2	0.334039	0.631	0.533	1.76437e-12	3.86204e-08
Sec11a	-0.146375	0.991	0.995	1.82778e-12	4.00083e-08
Mvk	-0.311549	0.757	0.781	1.8362e-12	4.01926e-08
Ppfia1	0.244374	0.79	0.705	1.92191e-12	4.20687e-08
Zfp703	0.460548	0.396	0.297	1.93063e-12	4.22595e-08
Setd2	0.226205	0.849	0.771	1.94222e-12	4.25132e-08
C1qtnf7	0.485863	0.393	0.297	1.98553e-12	4.34614e-08
Hikeshi	-0.246886	0.806	0.833	1.98913e-12	4.35401e-08
Tshz3	0.289662	0.742	0.66	1.99702e-12	4.37128e-08
Hoxc8	0.502245	0.453	0.359	2.0113e-12	4.40254e-08
Trim35	0.184365	0.955	0.913	2.03373e-12	4.45163e-08
Chd4	0.158504	0.986	0.959	2.07927e-12	4.55132e-08
Git2	0.314397	0.651	0.555	2.10572e-12	4.60921e-08
Gatad2a	0.228682	0.817	0.741	2.12954e-12	4.66136e-08
Atp2b1	0.176307	0.971	0.936	2.18902e-12	4.79154e-08
Psma6	-0.1688	0.966	0.969	2.27996e-12	4.9906e-08
Cltb	-0.341689	0.622	0.678	2.36087e-12	5.16771e-08
Bmpr1a	0.198932	0.926	0.879	2.38915e-12	5.22961e-08
Krtcap2	-0.111755	0.999	1	2.4221e-12	5.30174e-08
5031425E22Rik	0.302055	0.715	0.622	2.45065e-12	5.36423e-08
Lamtor4	-0.17159	0.972	0.973	2.47694e-12	5.42178e-08
Hspa8	-0.116586	1	1	2.48336e-12	5.43582e-08
Adnp	0.228931	0.882	0.818	2.66176e-12	5.82633e-08
Nap1l1	0.111521	0.999	0.998	2.73747e-12	5.99205e-08
Tmem128	-0.295598	0.701	0.742	2.78529e-12	6.09672e-08
Cep128	0.775216	0.298	0.221	2.80058e-12	6.1302e-08
Nln	0.264142	0.762	0.681	2.85021e-12	6.23883e-08
Kmt5b	0.315927	0.633	0.522	2.88913e-12	6.32401e-08
Trappc1	-0.287773	0.712	0.754	2.8981e-12	6.34364e-08
Hspd1	0.127196	0.998	0.993	2.90568e-12	6.36024e-08
Fzd1	0.262409	0.764	0.668	2.95049e-12	6.45833e-08
Adk	0.182693	0.937	0.884	3.11438e-12	6.81706e-08
Hprt	-0.231646	0.807	0.831	3.15992e-12	6.91676e-08
Osbpl1a	0.287686	0.693	0.607	3.18284e-12	6.96691e-08
Rap2b	0.358822	0.526	0.416	3.28591e-12	7.19252e-08
Atp1a1	-0.196282	0.951	0.953	3.29296e-12	7.20795e-08
Nsmce1	-0.259851	0.78	0.797	3.31691e-12	7.26038e-08
Pphln1	0.294861	0.61	0.497	3.32439e-12	7.27677e-08
Trim44	0.230184	0.822	0.752	3.3275e-12	7.28356e-08
Acvr1	0.211795	0.885	0.829	3.40641e-12	7.45628e-08
Lrig2	0.408863	0.424	0.318	3.58957e-12	7.85721e-08
Ndufa3	-0.167036	0.975	0.974	3.66733e-12	8.02742e-08
Apaf1	0.350007	0.646	0.554	3.69318e-12	8.084e-08
Synj1	0.346603	0.541	0.428	3.76343e-12	8.23777e-08
Gm17501	-0.350535	0.686	0.733	3.76703e-12	8.24566e-08
Dtnbp1	0.156437	0.971	0.948	3.79682e-12	8.31085e-08
Rab11fip2	0.287311	0.636	0.528	3.83917e-12	8.40356e-08
Zfp706	-0.196676	0.937	0.943	3.87772e-12	8.48795e-08
Rif1	0.323717	0.563	0.449	3.89605e-12	8.52807e-08
Mkln1	0.179214	0.883	0.793	3.95683e-12	8.66111e-08
Smim11	-0.246929	0.858	0.871	3.97611e-12	8.7033e-08
Clcn3	0.421363	0.439	0.335	4.05735e-12	8.88112e-08
Creb3	-0.333912	0.6	0.645	4.06947e-12	8.90765e-08
Pias2	0.28028	0.715	0.621	4.12684e-12	9.03323e-08
Numa1	0.255375	0.729	0.638	4.13701e-12	9.05549e-08
Xpo4	0.30385	0.613	0.495	4.15349e-12	9.09158e-08
Glipr2	-0.200026	0.944	0.949	4.22759e-12	9.25376e-08
Dym	0.288229	0.699	0.596	4.23391e-12	9.26762e-08
4932438A13Rik	0.281107	0.753	0.658	4.23782e-12	9.27616e-08
Ncor1	0.126222	0.989	0.981	4.3087e-12	9.43132e-08
Zmym2	0.292454	0.72	0.62	4.47205e-12	9.78887e-08
Ywhag	0.186743	0.976	0.952	4.5146e-12	9.882e-08
Kdm3b	0.296326	0.526	0.417	4.66338e-12	1.02077e-07
Rev3l	0.217748	0.819	0.74	4.71753e-12	1.03262e-07
Mef2a	0.196871	0.872	0.808	4.7418e-12	1.03793e-07
Deptor	0.464849	0.361	0.268	4.88664e-12	1.06964e-07
Nbdy	-0.20515	0.859	0.878	4.95643e-12	1.08491e-07
Ift27	-0.258219	0.76	0.797	5.00792e-12	1.09618e-07
Pbx3	0.241183	0.829	0.752	5.06566e-12	1.10882e-07
Pnisr	0.189768	0.908	0.833	5.32882e-12	1.16642e-07
Mrpl53	-0.211735	0.895	0.912	5.33095e-12	1.16689e-07
Kif13b	0.350711	0.474	0.368	5.54813e-12	1.21443e-07
Zfp423	0.28354	0.63	0.536	5.63644e-12	1.23376e-07
Ptbp3	0.20761	0.896	0.844	5.68707e-12	1.24484e-07
Txnl1	-0.155873	0.986	0.988	5.69723e-12	1.24707e-07
Dohh	-0.270808	0.753	0.77	5.87551e-12	1.28609e-07
Tars	0.189972	0.95	0.909	5.92718e-12	1.2974e-07
Arhgap5	0.163726	0.959	0.93	5.93296e-12	1.29867e-07
Psmc2	-0.213327	0.942	0.941	6.03397e-12	1.32077e-07
Dynll2	-0.210247	0.903	0.903	6.25231e-12	1.36857e-07
Npc2	-0.13324	1	1	6.33077e-12	1.38574e-07
Gas6	-0.34046	0.817	0.841	6.55984e-12	1.43588e-07
Ahi1	0.348417	0.63	0.529	6.63185e-12	1.45165e-07
Vps35	0.144731	0.982	0.967	6.74907e-12	1.4773e-07
Gtf2a1	0.31324	0.63	0.542	6.87008e-12	1.50379e-07
Tbc1d24	0.500681	0.301	0.214	6.9334e-12	1.51765e-07
Smad5	0.281826	0.634	0.527	6.96723e-12	1.52506e-07
Pdss2	0.332371	0.601	0.494	7.14294e-12	1.56352e-07
Nup160	0.425625	0.426	0.332	7.18002e-12	1.57164e-07
Cbx5	0.231959	0.906	0.852	7.23475e-12	1.58362e-07
Cwc27	0.27014	0.804	0.728	7.31034e-12	1.60016e-07
Ercc6l2	0.389229	0.481	0.376	7.36255e-12	1.61159e-07
Memo1	0.205537	0.865	0.795	7.44572e-12	1.62979e-07
Casp8ap2	0.33094	0.67	0.572	7.48459e-12	1.6383e-07
Yipf3	-0.220537	0.867	0.879	7.53293e-12	1.64888e-07
Chchd1	-0.199259	0.922	0.926	7.64503e-12	1.67342e-07
Smc6	0.176333	0.959	0.942	7.69655e-12	1.6847e-07
Tcf7l2	0.140749	0.939	0.9	7.78076e-12	1.70313e-07
Stx3	0.490254	0.312	0.221	7.81706e-12	1.71108e-07
Rufy3	0.338155	0.55	0.451	7.88505e-12	1.72596e-07
Mapk8	0.3251	0.567	0.459	7.89174e-12	1.72742e-07
Syncrip	0.157697	0.974	0.956	8.02095e-12	1.75571e-07
Mrpl17	-0.176439	0.966	0.969	8.09693e-12	1.77234e-07
Nsd2	0.303253	0.73	0.631	8.16538e-12	1.78732e-07
Gpbp1	0.210323	0.883	0.821	8.2334e-12	1.80221e-07
Ep400	0.233577	0.822	0.754	8.2455e-12	1.80486e-07
Mapkap1	0.209441	0.869	0.804	8.25066e-12	1.80599e-07
Maco1	0.220664	0.821	0.73	8.6169e-12	1.88615e-07
Fhit	0.613801	0.292	0.208	8.98717e-12	1.9672e-07
Ppp4r2	0.200031	0.914	0.861	9.30611e-12	2.03701e-07
Psmd13	-0.194517	0.936	0.936	9.40427e-12	2.0585e-07
Pdgfc	0.360393	0.676	0.586	1.00278e-11	2.195e-07
Ubash3b	0.563615	0.303	0.218	1.03126e-11	2.25733e-07
Tgfb3	-0.400813	0.666	0.717	1.04139e-11	2.2795e-07
Npas3	0.481443	0.455	0.366	1.04986e-11	2.29804e-07
Zic1	0.316666	0.487	0.38	1.05059e-11	2.29964e-07
Mapre2	0.29887	0.662	0.554	1.05412e-11	2.30736e-07
Ddit4	0.338451	0.489	0.378	1.05488e-11	2.30902e-07
Jun	0.260518	0.903	0.857	1.09648e-11	2.40009e-07
Eno1	-0.178585	0.991	0.989	1.10653e-11	2.42208e-07
Agtpbp1	0.297594	0.618	0.514	1.11691e-11	2.44481e-07
Dennd5b	0.378395	0.435	0.335	1.13311e-11	2.48027e-07
Ccnl1	0.230295	0.817	0.743	1.14087e-11	2.49724e-07
Ulk2	0.228067	0.821	0.736	1.14189e-11	2.49948e-07
5730455P16Rik	0.332431	0.517	0.409	1.15663e-11	2.53174e-07
Gon4l	0.264037	0.75	0.668	1.16076e-11	2.54079e-07
Atp7a	0.393633	0.543	0.444	1.16141e-11	2.54221e-07
Lsm5	-0.247094	0.848	0.874	1.20622e-11	2.6403e-07
Stim2	0.316004	0.651	0.556	1.22188e-11	2.67457e-07
Serpinb9	-0.82905	0.305	0.369	1.23554e-11	2.70448e-07
Nek7	0.232678	0.86	0.801	1.31307e-11	2.87418e-07
Il1r1	0.210217	0.907	0.857	1.32394e-11	2.89798e-07
Ube2q2	0.284913	0.661	0.558	1.38487e-11	3.03135e-07
Smchd1	0.22415	0.891	0.826	1.38631e-11	3.03449e-07
Gpbp1l1	0.355741	0.497	0.397	1.40343e-11	3.07197e-07
Myh10	0.158025	0.955	0.925	1.44054e-11	3.15319e-07
Ranbp17	0.398649	0.459	0.36	1.44987e-11	3.17361e-07
Helz	0.22483	0.815	0.739	1.46021e-11	3.19624e-07
Tmem97	-0.313276	0.758	0.783	1.49172e-11	3.26522e-07
Micu2	0.226125	0.806	0.742	1.52059e-11	3.32841e-07
Prpf4b	0.20436	0.865	0.806	1.55043e-11	3.39374e-07
Odf2	0.311019	0.725	0.647	1.56557e-11	3.42687e-07
Ifrd1	0.266433	0.874	0.792	1.58386e-11	3.46691e-07
Tsc22d2	0.177143	0.952	0.913	1.6249e-11	3.55675e-07
Rpl7l1	-0.234178	0.829	0.843	1.62829e-11	3.56417e-07
Tmem256	-0.134073	0.997	0.996	1.63011e-11	3.56815e-07
Atp5a1	-0.116549	0.999	0.999	1.63212e-11	3.57254e-07
Pld1	0.556558	0.313	0.227	1.66545e-11	3.6455e-07
Lrrc59	-0.168796	0.98	0.982	1.69987e-11	3.72085e-07
Gpx1	-0.14128	0.989	0.991	1.73097e-11	3.78893e-07
Trip6	-0.262488	0.712	0.756	1.73652e-11	3.80107e-07
Sppl3	0.198683	0.91	0.862	1.75543e-11	3.84247e-07
Arl2bp	-0.271878	0.688	0.714	1.80021e-11	3.94049e-07
Plekhg1	0.531528	0.254	0.176	1.80995e-11	3.96179e-07
Osbpl9	0.238761	0.847	0.777	1.85102e-11	4.0517e-07
Gabrb3	0.579984	0.256	0.179	1.88945e-11	4.13581e-07
Zranb2	0.181649	0.924	0.868	1.94958e-11	4.26743e-07
Pola1	0.512222	0.479	0.393	1.99361e-11	4.3638e-07
Ptges	0.50482	0.301	0.214	1.99432e-11	4.36537e-07
Lgr4	0.370693	0.546	0.456	2.01285e-11	4.40593e-07
Klf4	0.271837	0.685	0.577	2.0341e-11	4.45245e-07
Tcerg1	0.233533	0.831	0.772	2.04562e-11	4.47766e-07
Ago2	0.202773	0.871	0.776	2.04737e-11	4.48149e-07
Prdm10	0.376333	0.422	0.321	2.12798e-11	4.65793e-07
Dop1a	0.353775	0.487	0.383	2.15139e-11	4.70918e-07
Hace1	0.382425	0.477	0.377	2.17244e-11	4.75525e-07
Sbno1	0.202389	0.9	0.851	2.20365e-11	4.82357e-07
Tmem9b	-0.339957	0.576	0.623	2.21824e-11	4.85551e-07
Cep85	0.414025	0.39	0.296	2.2292e-11	4.87951e-07
Zfp438	0.42769	0.28	0.192	2.24261e-11	4.90886e-07
Nars	0.132872	0.994	0.982	2.25126e-11	4.92779e-07
Ypel5	0.326175	0.664	0.579	2.27238e-11	4.97401e-07
Slc16a1	0.452938	0.365	0.274	2.32048e-11	5.07929e-07
Rnf7	-0.167448	0.973	0.967	2.38376e-11	5.2178e-07
Cyth1	0.408404	0.373	0.275	2.39348e-11	5.23909e-07
Pak1	0.271421	0.632	0.51	2.41176e-11	5.2791e-07
Hnrnpa3	0.147308	0.987	0.98	2.4122e-11	5.28006e-07
Arf4	-0.111454	0.998	1	2.44509e-11	5.35206e-07
Bax	-0.149202	0.999	0.997	2.48412e-11	5.4375e-07
Dnajc15	0.211402	0.891	0.838	2.50345e-11	5.47979e-07
Morc2a	0.342275	0.604	0.495	2.51065e-11	5.49556e-07
2810403D21Rik	0.397785	0.383	0.287	2.51966e-11	5.51528e-07
4930523C07Rik	-0.69642	0.225	0.303	2.53051e-11	5.53902e-07
Ppm1h	0.357265	0.393	0.296	2.62379e-11	5.74322e-07
Tle3	0.34908	0.522	0.421	2.62588e-11	5.74779e-07
Hmgn1	-0.109412	1	1	2.62842e-11	5.75334e-07
Itm2b	-0.113691	1	1	2.72482e-11	5.96436e-07
Pogz	0.36636	0.502	0.403	2.8297e-11	6.19392e-07
Chd7	0.577648	0.253	0.174	2.84605e-11	6.22971e-07
Thsd7a	0.438219	0.484	0.389	2.87294e-11	6.28858e-07
Snx7	-0.246013	0.758	0.8	2.87742e-11	6.29838e-07
Mpp7	0.359363	0.479	0.379	2.89685e-11	6.34092e-07
Rhobtb1	0.354676	0.41	0.312	2.91091e-11	6.3717e-07
Lrp5	0.386852	0.481	0.385	2.97206e-11	6.50553e-07
Tmem109	-0.327042	0.617	0.666	2.99467e-11	6.55503e-07
Cep57l1	0.40281	0.386	0.29	3.00002e-11	6.56675e-07
Net1	0.475499	0.282	0.197	3.00113e-11	6.56917e-07
6720427I07Rik	0.336202	0.546	0.44	3.11148e-11	6.81071e-07
Cdv3	0.130631	0.981	0.968	3.13606e-11	6.86452e-07
Zfp808	0.44712	0.266	0.183	3.13804e-11	6.86887e-07
Mtx1	-0.328419	0.578	0.625	3.18365e-11	6.96869e-07
Fam89b	-0.23555	0.812	0.836	3.30009e-11	7.22356e-07
St3gal3	0.300753	0.648	0.547	3.37901e-11	7.39631e-07
Ptpra	0.198364	0.901	0.845	3.43173e-11	7.51171e-07
Chn1	0.527306	0.355	0.267	3.43709e-11	7.52344e-07
Lnpk	0.29183	0.642	0.541	3.44149e-11	7.53308e-07
Hnrnpu	0.136188	0.996	0.994	3.54351e-11	7.7564e-07
Rbm8a	-0.204024	0.91	0.936	3.63205e-11	7.9502e-07
Ccdc186	0.23005	0.807	0.734	3.78347e-11	8.28165e-07
Ddi2	0.260142	0.651	0.549	3.78964e-11	8.29514e-07
Adamtsl3	-0.502965	0.566	0.627	3.83358e-11	8.39132e-07
Mbtps2	0.360287	0.475	0.375	3.91914e-11	8.57861e-07
Ifi211	0.436717	0.346	0.255	3.94933e-11	8.64469e-07
Trim47	-0.387829	0.603	0.642	4.08686e-11	8.94573e-07
Fnbp4	0.274434	0.68	0.574	4.13169e-11	9.04386e-07
Hirip3	0.459466	0.368	0.278	4.13337e-11	9.04754e-07
Tpr	0.122343	0.996	0.987	4.20861e-11	9.21224e-07
Dmtf1	0.302606	0.629	0.531	4.35339e-11	9.52914e-07
Oga	0.241593	0.801	0.722	4.44747e-11	9.73507e-07
Hmgn5	-0.606964	0.253	0.328	4.46453e-11	9.77241e-07
Ddx42	0.203512	0.87	0.814	4.55282e-11	9.96567e-07
Atxn2	0.208483	0.898	0.841	4.56248e-11	9.98681e-07
Pcdh18	0.309184	0.57	0.469	4.63733e-11	1.01507e-06
Lhfp	-0.267027	0.979	0.973	4.7444e-11	1.0385e-06
Mex3a	0.33745	0.531	0.435	4.80686e-11	1.05217e-06
Dmac1	-0.301213	0.684	0.705	4.86474e-11	1.06484e-06
Atad5	0.505959	0.282	0.2	4.95135e-11	1.0838e-06
Ubr5	0.170258	0.95	0.916	5.04383e-11	1.10404e-06
Psmd6	-0.188592	0.944	0.942	5.07085e-11	1.10996e-06
Tasor2	0.294951	0.678	0.588	5.12981e-11	1.12286e-06
Ip6k1	0.2821	0.723	0.624	5.1799e-11	1.13383e-06
Mafg	0.250024	0.747	0.647	5.31397e-11	1.16318e-06
Scaf8	0.222387	0.808	0.739	5.31549e-11	1.16351e-06
E2f3	0.292656	0.706	0.603	5.33069e-11	1.16684e-06
Vkorc1	-0.199095	0.94	0.94	5.36347e-11	1.17401e-06
Celf1	0.168207	0.93	0.891	5.41567e-11	1.18544e-06
Bak1	-0.323416	0.639	0.679	5.50356e-11	1.20468e-06
Tacc2	0.261693	0.772	0.687	5.52189e-11	1.20869e-06
Snx17	-0.222817	0.831	0.853	5.59843e-11	1.22544e-06
Nfatc3	0.245047	0.77	0.685	5.6265e-11	1.23158e-06
Zranb3	0.525046	0.291	0.209	5.71174e-11	1.25024e-06
Mgat4b	-0.340134	0.579	0.631	5.7417e-11	1.2568e-06
Arnt	0.236669	0.774	0.681	5.90773e-11	1.29314e-06
Hmg20a	0.256031	0.703	0.596	5.9099e-11	1.29362e-06
Eml6	0.398065	0.29	0.205	5.98539e-11	1.31014e-06
Odf2l	0.410949	0.371	0.278	5.98644e-11	1.31037e-06
Plec	0.15924	0.978	0.963	6.02343e-11	1.31847e-06
Ddx58	0.333867	0.506	0.405	6.04975e-11	1.32423e-06
Tns3	0.186201	0.878	0.811	6.12102e-11	1.33983e-06
Snrpa1	-0.260989	0.808	0.838	6.24136e-11	1.36617e-06
Bok	-0.403939	0.588	0.63	6.29174e-11	1.3772e-06
Mex3b	0.379721	0.436	0.337	6.36904e-11	1.39412e-06
Alyref	-0.208351	0.922	0.927	6.41312e-11	1.40377e-06
Mroh1	0.336741	0.552	0.454	6.49205e-11	1.42104e-06
Zmynd11	0.182022	0.904	0.845	6.66724e-11	1.45939e-06
Rfc1	0.21972	0.841	0.762	6.79242e-11	1.48679e-06
Snrpc	-0.207973	0.908	0.907	6.80658e-11	1.48989e-06
2010315B03Rik	0.485018	0.284	0.203	6.86241e-11	1.50211e-06
Sdhd	-0.250622	0.792	0.802	6.896e-11	1.50946e-06
Nup98	0.227144	0.803	0.729	7.05048e-11	1.54328e-06
Eif6	-0.1827	0.962	0.957	7.17248e-11	1.56998e-06
Phlda3	-0.212228	0.965	0.969	7.17291e-11	1.57008e-06
H2afx	-0.279615	0.689	0.74	7.63555e-11	1.67135e-06
Dync2h1	0.321082	0.563	0.452	7.6623e-11	1.6772e-06
Pkn2	0.166814	0.93	0.888	7.83403e-11	1.71479e-06
Vamp8	-0.21971	0.891	0.902	7.90935e-11	1.73128e-06
Gab2	0.284103	0.757	0.676	7.92103e-11	1.73383e-06
Wasl	0.197888	0.858	0.776	7.97884e-11	1.74649e-06
Rad18	0.481668	0.379	0.297	8.03514e-11	1.75881e-06
Gm11084	0.47192	0.303	0.217	8.10016e-11	1.77304e-06
Rab4b	-0.220069	0.838	0.846	8.3057e-11	1.81803e-06
Gsdme	0.45721	0.303	0.219	8.35369e-11	1.82854e-06
S1pr2	0.317828	0.596	0.497	8.41045e-11	1.84096e-06
Arhgef11	0.271955	0.61	0.504	8.48415e-11	1.8571e-06
Cth	0.444406	0.31	0.224	8.55088e-11	1.8717e-06
Tm9sf2	0.167734	0.949	0.896	8.60671e-11	1.88392e-06
Nrd1	0.193652	0.893	0.821	8.6191e-11	1.88664e-06
Rbm42	-0.248068	0.758	0.785	8.82443e-11	1.93158e-06
Gmppb	-0.304391	0.668	0.712	9.26548e-11	2.02812e-06
Rasal2	0.286907	0.729	0.644	9.31881e-11	2.03979e-06
Ccdc12	-0.194187	0.908	0.919	9.31976e-11	2.04e-06
Ttyh2	0.515051	0.402	0.311	9.43708e-11	2.06568e-06
Btaf1	0.257037	0.785	0.705	9.56152e-11	2.09292e-06
[truncated: 1,210 more rows]

## Sheet: bAPC 2
	avg_log2FC	pct.1	pct.2	p_val	p_val_adj
Rpsa	0.368793	1	1	2.34603e-269	5.13523e-265
Rpl14	0.401686	1	1	6.38365e-259	1.39732e-254
Serpinf1	0.707029	1	0.997	2.86518e-247	6.2716e-243
Rplp0	0.299563	1	1	2.02093e-207	4.42362e-203
Lgals1	0.413219	1	1	1.83003e-204	4.00574e-200
Rps11	0.270341	1	1	5.67751e-197	1.24275e-192
Rpl19	0.26044	1	1	7.13691e-194	1.5622e-189
Rpl21	0.291125	1	1	2.67792e-192	5.86169e-188
Rps5	0.31366	1	1	1.12434e-191	2.46106e-187
Rpl18	0.27922	1	1	4.72891e-190	1.03511e-185
Rps19	0.278692	1	1	3.26913e-184	7.15579e-180
Rps2	0.28346	1	1	1.00494e-182	2.19971e-178
Rpl29	0.330831	1	1	2.02996e-178	4.44338e-174
Rps3a1	0.250037	1	1	3.08895e-178	6.76139e-174
Rpl13	0.229556	1	1	7.64983e-178	1.67447e-173
Rpl11	0.283085	1	1	3.40308e-177	7.44901e-173
Rpl18a	0.277141	1	1	2.47977e-175	5.42796e-171
Rpl10a	0.319117	1	1	1.48861e-173	3.25842e-169
Rpl32	0.251352	1	1	6.8368e-173	1.49651e-168
Nfib	-0.940951	0.98	0.994	6.754e-172	1.47838e-167
Gpc6	-0.930975	0.991	0.996	1.68097e-168	3.67948e-164
Dlc1	-1.08046	0.92	0.983	1.04309e-167	2.28322e-163
Nme2	0.249783	1	1	2.10612e-167	4.61008e-163
Sptbn1	-0.691852	0.996	0.999	3.81179e-167	8.34363e-163
Rps3	0.267084	1	1	9.5971e-166	2.10071e-161
Rps18	0.269183	1	1	3.17462e-161	6.94894e-157
Rps24	0.235276	1	1	3.72713e-160	8.15831e-156
Mir100hg	-0.978964	0.936	0.98	1.37949e-159	3.01956e-155
Rbms3	-0.757929	0.998	0.999	1.44825e-159	3.17008e-155
Rpl6	0.273655	1	1	7.46878e-159	1.63484e-154
Rpl9	0.268228	1	1	1.19509e-158	2.61593e-154
Rpl8	0.25193	1	1	4.12506e-157	9.02934e-153
Rpl15	0.230648	1	1	1.67034e-156	3.65621e-152
Malat1	-0.938795	1	1	2.56362e-156	5.61152e-152
Gapdh	0.419378	1	1	7.47196e-156	1.63554e-151
Rps27a	0.242326	1	1	4.02705e-154	8.81481e-150
Zfpm2	-1.06595	0.962	0.976	2.55017e-151	5.58206e-147
Gm10076	0.337912	1	1	2.26224e-146	4.95181e-142
Eef1a1	0.254961	1	1	2.34951e-146	5.14285e-142
Rps20	0.22608	1	1	6.24905e-143	1.36786e-138
Rpl28	0.235066	1	1	8.17599e-143	1.78964e-138
Rps10	0.209711	1	1	1.06815e-140	2.33808e-136
Nfia	-1.0154	0.9	0.972	2.09459e-140	4.58485e-136
Nedd4	-0.362918	1	1	6.96332e-135	1.5242e-130
Rps13	0.223273	1	1	2.6346e-134	5.76688e-130
Gpx4	0.370576	1	1	2.4054e-133	5.26518e-129
Macf1	-0.742441	0.955	0.984	2.8276e-131	6.18934e-127
Rpl3	0.255403	1	1	8.20237e-129	1.79542e-124
Maml2	-0.986761	0.923	0.973	5.4004e-128	1.18209e-123
Rpl35a	0.223999	1	1	6.50455e-128	1.42378e-123
Fau	0.229925	1	1	1.8386e-127	4.0245e-123
Rpl7	0.230903	1	1	7.44288e-127	1.62917e-122
Apbb2	-0.756112	0.973	0.994	2.54538e-126	5.57158e-122
Ehbp1	-1.20544	0.697	0.873	2.5567e-126	5.59635e-122
Rpl26	0.218884	1	1	4.90592e-126	1.07386e-121
Rps15a	0.209041	1	1	4.97964e-126	1.08999e-121
Eif1	0.279343	1	1	4.88187e-125	1.06859e-120
Rpl23	0.204837	1	1	2.45247e-124	5.36822e-120
Eif3f	0.43828	1	0.998	3.12115e-124	6.83189e-120
Rpl37	0.233278	1	1	1.16004e-123	2.53922e-119
Naca	0.247172	1	1	1.30496e-120	2.85643e-116
Rpl34	0.220539	1	1	1.62756e-120	3.56256e-116
Rack1	0.238708	1	1	8.63877e-119	1.89094e-114
Ror1	-1.60267	0.703	0.862	1.37635e-117	3.0127e-113
Cdk14	-0.79197	0.967	0.982	1.60275e-117	3.50826e-113
Celf2	-0.934179	0.941	0.971	2.38103e-116	5.21183e-112
Rpl17	0.221483	1	1	3.10075e-115	6.78724e-111
Fndc3b	-0.588216	0.992	0.998	9.71276e-115	2.12603e-110
Rpl30	0.218977	1	1	3.83144e-114	8.38663e-110
Rps7	0.206805	1	1	8.32021e-114	1.82121e-109
Cd63	0.324466	1	1	1.89075e-113	4.13867e-109
Btf3	0.282125	1	1	2.93845e-113	6.43198e-109
Pbx1	-0.773852	0.951	0.984	3.65423e-112	7.99875e-108
Med13l	-0.842347	0.855	0.939	6.9818e-111	1.52825e-106
Rpl38	0.201335	1	1	2.1013e-110	4.59953e-106
Tcf12	-0.660013	0.955	0.984	1.04739e-109	2.29264e-105
Rpl7a	0.276406	1	1	3.52667e-109	7.71953e-105
Bgn	0.304941	0.999	1	7.20439e-108	1.57697e-103
Lhfp	-0.803517	0.947	0.982	1.77869e-106	3.89337e-102
Rps23	0.190988	1	1	5.78295e-106	1.26583e-101
Setd5	-0.725151	0.87	0.952	2.10535e-105	4.6084e-101
Zfp521	-1.01529	0.83	0.925	9.62686e-105	2.10722e-100
Rpl22	0.23088	1	1	2.78899e-104	6.10482e-100
Rpl39	0.203389	1	1	5.46804e-104	1.1969e-99
Auts2	-0.798681	0.972	0.981	6.93042e-104	1.517e-99
Rere	-0.694101	0.921	0.967	1.65124e-103	3.6144e-99
Mif	0.441622	1	0.999	2.72041e-103	5.95471e-99
mt-Nd1	-0.417866	1	1	1.07383e-102	2.3505e-98
Bicc1	-0.620916	0.994	0.997	5.17082e-102	1.13184e-97
Gnaq	-0.738909	0.875	0.948	6.58687e-102	1.4418e-97
Zeb2	-0.829766	0.976	0.988	2.26068e-101	4.94841e-97
Rps4x	0.200285	0.999	1	4.86098e-101	1.06402e-96
Rpl27	0.232855	1	1	2.94813e-100	6.45315e-96
Zbtb20	-0.717835	0.959	0.975	3.95995e-100	8.66793e-96
Pcdh7	-0.992777	0.898	0.941	1.71044e-98	3.74397e-94
Strn3	-0.60833	0.929	0.972	1.99811e-98	4.37365e-94
Zfhx4	-0.808297	0.889	0.956	2.10479e-98	4.60717e-94
Rpl35	0.221785	1	1	2.75128e-98	6.02229e-94
Atxn1	-0.703901	0.971	0.985	5.22726e-98	1.1442e-93
Glis3	-1.12261	0.767	0.898	1.43215e-97	3.13484e-93
Rpl36	0.211186	1	1	6.52715e-97	1.42873e-92
Rhoc	0.369737	1	1	8.30654e-97	1.81822e-92
Eif5a	0.362628	1	1	1.49223e-96	3.26635e-92
mt-Nd3	-0.524062	0.989	0.996	2.94128e-96	6.43816e-92
Rpl27a	0.179892	1	1	7.88853e-96	1.72672e-91
Prrc2c	-0.536194	0.968	0.991	1.03627e-94	2.2683e-90
Ebf1	-0.737608	0.994	0.996	2.67337e-94	5.85174e-90
Mir99ahg	-1.08158	0.818	0.922	3.8511e-94	8.42968e-90
Epb41l2	-0.652518	0.906	0.962	1.78493e-93	3.90703e-89
Rock2	-0.64264	0.97	0.984	6.32491e-93	1.38446e-88
Rpl23a	-0.310475	1	1	1.04373e-92	2.28463e-88
App	-0.483901	0.993	0.997	1.6574e-92	3.62789e-88
Eif4a1	0.357146	1	1	2.112e-92	4.62297e-88
Utrn	-0.65615	0.941	0.97	2.49691e-92	5.46549e-88
Mbd5	-0.830834	0.808	0.903	7.67933e-92	1.68093e-87
Luc7l2	-0.485658	0.983	0.992	1.219e-91	2.66826e-87
Ash1l	-0.657922	0.881	0.942	2.98651e-91	6.53717e-87
Rbms1	-0.539979	0.99	0.996	1.07197e-90	2.34644e-86
Dst	-0.620399	0.968	0.987	1.0815e-90	2.36729e-86
Rps15	-0.335537	1	1	8.92268e-90	1.95309e-85
Stag1	-0.717956	0.863	0.937	1.4088e-89	3.08372e-85
Ptprm	-0.754466	0.861	0.938	1.44796e-89	3.16944e-85
Zfand3	-0.602207	0.925	0.968	2.47145e-88	5.40976e-84
Eif4ebp1	0.415145	0.998	0.994	3.44528e-88	7.54138e-84
Cdh11	-0.622585	0.988	0.994	3.58463e-88	7.84639e-84
Plxdc2	-1.02732	0.935	0.963	6.24576e-88	1.36713e-83
Tenm3	-0.897988	0.834	0.925	8.6536e-88	1.89419e-83
Aldoa	0.387513	1	0.999	1.51125e-87	3.30798e-83
Sbf2	-0.829659	0.758	0.886	1.85486e-87	4.06011e-83
Atrx	-0.571344	0.929	0.969	2.32912e-87	5.09822e-83
Psmb3	0.397742	0.996	0.991	4.05736e-87	8.88116e-83
Peak1	-0.855905	0.868	0.94	4.96731e-87	1.08729e-82
Zfhx3	-0.620335	0.966	0.982	6.147e-87	1.34552e-82
Eef1b2	0.201864	1	1	6.81784e-87	1.49236e-82
Rpl41	0.152793	1	1	7.2508e-87	1.58713e-82
Birc6	-0.57065	0.943	0.976	2.1433e-86	4.69147e-82
Pard3	-0.65134	0.898	0.95	6.39117e-86	1.39896e-81
Tcf4	-0.652577	0.955	0.974	1.20555e-85	2.63883e-81
Kansl1	-0.607531	0.927	0.965	1.4517e-85	3.17762e-81
Map4k4	-0.625605	0.949	0.983	1.48621e-85	3.25316e-81
Fbxl7	-0.959158	0.89	0.951	5.80835e-85	1.27139e-80
Dock1	-0.678626	0.948	0.974	1.76344e-84	3.85999e-80
Setbp1	-0.978629	0.779	0.897	3.16774e-84	6.93387e-80
Vim	0.259371	1	1	3.47721e-84	7.61125e-80
Dlg1	-0.714901	0.891	0.946	3.73895e-84	8.18419e-80
Ext1	-0.655361	0.965	0.984	9.08555e-84	1.98874e-79
mt-Nd5	-0.544773	0.968	0.984	1.25573e-83	2.74868e-79
Tead1	-0.58757	0.983	0.99	1.63517e-83	3.57923e-79
Grb10	-0.65722	0.975	0.989	2.11483e-83	4.62916e-79
Pcolce	0.4062	0.998	0.999	2.70787e-83	5.92725e-79
Rps16	0.156584	1	1	5.43225e-83	1.18907e-78
Plcl1	-1.43701	0.56	0.757	6.38465e-83	1.39754e-78
Usp34	-0.538992	0.952	0.975	7.94393e-83	1.73885e-78
Airn	-0.783099	0.853	0.945	1.39834e-82	3.06083e-78
Map4k3	-0.924545	0.712	0.854	3.64866e-82	7.98655e-78
Col11a1	-1.0802	0.729	0.871	4.32572e-82	9.46857e-78
Cox5b	0.308023	1	1	1.58162e-81	3.46201e-77
Kat6b	-0.97544	0.629	0.811	1.58516e-81	3.46977e-77
Myo10	-0.907922	0.802	0.895	4.68377e-81	1.02523e-76
Rpl24	0.175923	1	1	1.02979e-80	2.25411e-76
Pebp1	0.304565	1	0.999	1.7136e-80	3.7509e-76
mt-Nd4l	-0.497178	0.986	0.993	4.10404e-80	8.98334e-76
Zcchc7	-0.776644	0.776	0.887	4.57143e-80	1.00064e-75
Fbxl17	-0.73068	0.887	0.945	5.28157e-80	1.15608e-75
Rbfox2	-0.477378	0.989	0.993	6.9551e-80	1.5224e-75
Kcnq1ot1	-0.878574	0.762	0.873	2.6668e-79	5.83737e-75
Rpl37a	0.173322	1	1	4.4251e-79	9.68609e-75
Prkg1	-0.92954	0.952	0.96	7.69247e-79	1.6838e-74
Arih1	-0.58718	0.909	0.958	1.48172e-78	3.24334e-74
Srgap2	-0.687	0.859	0.924	2.88192e-78	6.30823e-74
Ywhaz	-0.448607	0.972	0.99	6.23247e-78	1.36422e-73
Ankrd11	-0.47918	0.973	0.987	1.04896e-77	2.29607e-73
Trip12	-0.554269	0.927	0.966	2.01646e-77	4.41383e-73
2025-09-11	-0.442064	0.994	0.997	1.13578e-76	2.4861e-72
Rplp1	0.160495	1	1	1.93444e-76	4.23429e-72
Cox8a	0.226365	1	1	2.3717e-76	5.19141e-72
Arid1b	-0.726146	0.776	0.892	3.68878e-76	8.07438e-72
Pdzrn3	-0.658298	0.989	0.988	1.33008e-75	2.91142e-71
Tcf7l2	-0.712489	0.843	0.929	1.34959e-75	2.95411e-71
Tbc1d5	-0.794606	0.73	0.861	1.47056e-75	3.21891e-71
Cox5a	0.303946	1	0.999	2.9096e-75	6.36882e-71
Cald1	-0.31094	1	1	3.01053e-75	6.58974e-71
Ptprg	-0.766245	0.827	0.902	3.20567e-75	7.0169e-71
Jmjd1c	-0.751094	0.77	0.892	3.73078e-75	8.1663e-71
Eef1g	0.220554	1	1	6.53631e-75	1.43073e-70
Sh3bgrl3	0.334057	0.999	0.999	7.20932e-75	1.57805e-70
Tcf7l1	-0.748879	0.838	0.914	1.40972e-74	3.08573e-70
Ppp3ca	-0.592515	0.955	0.98	2.43208e-74	5.32357e-70
Akap13	-0.654831	0.883	0.945	2.78298e-74	6.09166e-70
Uqcrq	0.298828	1	1	2.98202e-73	6.52734e-69
Ppia	0.203759	1	1	1.59454e-72	3.49029e-68
Lpp	-0.510138	0.998	0.999	1.74315e-72	3.81559e-68
Gulp1	-0.828174	0.805	0.9	2.02744e-72	4.43786e-68
Serpinh1	0.22587	1	1	2.36069e-72	5.16732e-68
Antxr1	-0.735532	0.841	0.918	2.36141e-72	5.1689e-68
Myo9a	-0.690997	0.8	0.89	3.49329e-72	7.64647e-68
Slc25a3	0.280296	1	1	6.25696e-72	1.36959e-67
Rps9	0.175214	1	1	8.4093e-72	1.84071e-67
Mid1	-1.0323	0.822	0.917	1.53636e-71	3.36295e-67
Gnb2	0.303795	0.999	0.999	2.98027e-71	6.5235e-67
Aprt	0.377149	0.999	0.994	3.98267e-71	8.71766e-67
Ubb	0.235311	1	1	5.40181e-71	1.1824e-66
Tbl1xr1	-0.803769	0.745	0.858	6.98272e-71	1.52845e-66
Ppp1r12a	-0.548142	0.96	0.98	7.2016e-71	1.57636e-66
Pkm	0.335203	1	0.999	8.81807e-71	1.93019e-66
Crebbp	-0.579606	0.86	0.936	2.47733e-70	5.42263e-66
Nbea	-0.771197	0.798	0.888	3.06823e-70	6.71605e-66
Phldb2	-0.564714	0.993	0.993	3.33398e-70	7.29775e-66
Arf5	0.294227	1	1	4.95416e-70	1.08442e-65
Sparc	0.222577	1	1	5.38806e-70	1.17939e-65
Rrbp1	-0.303684	1	1	9.58975e-70	2.0991e-65
Arhgap10	-0.710393	0.788	0.896	2.52359e-69	5.52389e-65
Arhgef12	-0.662534	0.809	0.903	3.25123e-69	7.11663e-65
Rps8	0.141192	1	1	9.82289e-69	2.15013e-64
Wnk1	-0.508782	0.923	0.963	2.25884e-68	4.94437e-64
Nrp1	-0.763047	0.834	0.917	1.19954e-67	2.62568e-63
Dip2c	-0.736638	0.82	0.894	2.16345e-67	4.73558e-63
Selenow	0.32186	1	1	3.39278e-67	7.42647e-63
Mdh2	0.379403	0.991	0.988	9.55637e-67	2.09179e-62
Lrp6	-0.747451	0.75	0.869	1.32435e-66	2.89888e-62
Tsc22d2	-0.683503	0.875	0.937	1.64833e-66	3.60802e-62
Ftl1	0.262305	1	1	2.94585e-66	6.44816e-62
Mllt10	-0.644136	0.814	0.895	3.39676e-66	7.43516e-62
Fam193a	-0.661628	0.748	0.88	4.23793e-66	9.27641e-62
Kmt2c	-0.773777	0.665	0.82	8.11071e-66	1.77535e-61
Tnrc18	-0.616885	0.87	0.941	8.16346e-66	1.7869e-61
Mbnl2	-0.392833	0.995	0.997	1.0555e-65	2.31038e-61
Ebf2	-1.04283	0.677	0.814	2.02661e-65	4.43605e-61
Eif3k	0.293727	1	0.999	2.34872e-65	5.14112e-61
Rpl4	0.189135	1	1	2.98185e-65	6.52697e-61
Spag9	-0.545467	0.894	0.952	3.29282e-65	7.20765e-61
Gpatch8	-0.66879	0.751	0.869	4.60009e-65	1.00691e-60
Atp5g1	0.290282	1	1	1.19605e-64	2.61803e-60
Ttc3	-0.403134	0.991	0.994	1.31947e-64	2.88818e-60
Chd2	-0.702647	0.785	0.883	1.38357e-64	3.02849e-60
Tnks	-0.664241	0.892	0.944	1.76239e-64	3.85771e-60
Phf21a	-0.658152	0.852	0.926	2.89626e-64	6.33962e-60
Rapgef2	-0.770561	0.727	0.847	5.39844e-64	1.18167e-59
Stk3	-0.823875	0.673	0.808	5.45709e-64	1.1945e-59
Atrnl1	-0.837079	0.646	0.799	7.50186e-64	1.64208e-59
Farp1	-0.654948	0.834	0.92	1.66174e-63	3.63738e-59
mt-Cytb	0.184829	1	1	3.02973e-63	6.63178e-59
Nsd1	-0.575852	0.841	0.923	3.42368e-63	7.49408e-59
Ddx6	-0.567229	0.84	0.91	4.38936e-63	9.60788e-59
Khdrbs1	-0.452863	0.941	0.978	4.44399e-63	9.72744e-59
Nipbl	-0.493956	0.941	0.968	5.76856e-63	1.26268e-58
Pfn1	0.230131	1	1	5.92124e-63	1.2961e-58
Large1	-0.620503	0.941	0.966	1.72012e-62	3.76516e-58
Qk	-0.551108	0.88	0.939	2.563e-62	5.61015e-58
Nf1	-0.662838	0.808	0.889	2.82701e-62	6.18803e-58
Foxp1	-0.528493	0.991	0.995	2.87096e-62	6.28424e-58
Baz2b	-0.645604	0.819	0.907	4.0352e-62	8.83265e-58
Rnf150	-0.898405	0.733	0.838	7.58754e-62	1.66084e-57
Erbin	-0.595335	0.867	0.926	1.19403e-61	2.61361e-57
Fam172a	-0.656366	0.822	0.884	1.7441e-61	3.81766e-57
Ankrd17	-0.494592	0.946	0.969	1.78518e-61	3.90758e-57
Myh9	-0.459558	0.995	0.997	1.83002e-61	4.00572e-57
Acvr2a	-0.809251	0.805	0.887	2.75915e-61	6.03951e-57
Zfp407	-0.79213	0.636	0.79	2.8901e-61	6.32614e-57
Pgls	0.313824	0.999	0.996	3.49224e-61	7.64416e-57
Ascc3	-0.606059	0.84	0.908	3.79281e-61	8.30209e-57
Rpl36al	0.216921	1	1	3.80338e-61	8.32522e-57
Pafah1b1	-0.382695	0.978	0.994	4.61063e-61	1.00922e-56
Dennd1a	-0.664228	0.775	0.878	7.14452e-61	1.56386e-56
Kif1b	-0.546154	0.888	0.939	1.12377e-60	2.45982e-56
Pbrm1	-0.42587	0.969	0.984	1.29276e-60	2.82972e-56
Tnrc6b	-0.704498	0.764	0.867	1.47583e-60	3.23044e-56
Eif3i	0.317157	0.996	0.996	1.7334e-60	3.79424e-56
Nktr	-0.466788	0.938	0.97	1.76547e-60	3.86444e-56
Serf2	0.185482	1	1	2.74578e-60	6.01024e-56
Ralgapa1	-0.767658	0.628	0.791	4.34691e-60	9.51495e-56
Rps28	0.142971	1	1	4.9679e-60	1.08742e-55
Ncor1	-0.40965	0.968	0.987	7.92015e-60	1.73364e-55
Gsk3b	-0.41339	0.973	0.987	8.74859e-60	1.91498e-55
Ndufb9	0.251809	1	1	1.0296e-59	2.2537e-55
Eif3h	0.287776	0.999	0.999	1.43034e-59	3.13087e-55
Pan3	-0.708574	0.702	0.838	1.70315e-59	3.72802e-55
Clint1	-0.459864	0.945	0.965	1.75535e-59	3.84228e-55
Gls	-0.588454	0.843	0.913	2.17691e-59	4.76503e-55
Diaph2	-0.692513	0.821	0.887	3.79646e-59	8.31006e-55
Mycbp2	-0.561796	0.923	0.953	3.8058e-59	8.33051e-55
Adgrl2	-0.887731	0.666	0.799	6.27006e-59	1.37245e-54
Eef2	0.233312	1	1	7.09914e-59	1.55393e-54
Eml4	-0.587971	0.847	0.922	7.30016e-59	1.59793e-54
Huwe1	-0.514734	0.891	0.947	7.51742e-59	1.64549e-54
Rsrc1	-0.622504	0.812	0.898	8.11349e-59	1.77596e-54
Atp5h	0.235531	1	1	9.9655e-59	2.18135e-54
Nfix	-0.340643	0.995	0.999	1.14501e-58	2.50631e-54
Bsg	0.236016	1	1	1.28497e-58	2.81267e-54
Chchd2	0.217734	1	1	2.12598e-58	4.65356e-54
Etv6	-0.617995	0.894	0.94	2.71398e-58	5.94063e-54
Pard3b	-0.829344	0.724	0.841	3.84664e-58	8.41991e-54
Rpl22l1	0.272709	1	1	5.25353e-58	1.14995e-53
Dnm3os	-0.767786	0.793	0.871	9.04216e-58	1.97924e-53
Cox6b1	0.253411	1	1	9.74387e-58	2.13284e-53
Cdc42bpa	-0.617615	0.805	0.898	1.00215e-57	2.1936e-53
Exoc6b	-0.688201	0.734	0.847	1.00401e-57	2.19768e-53
Ldha	0.301929	1	0.999	1.45614e-57	3.18735e-53
Uvrag	-0.686442	0.716	0.839	1.55323e-57	3.39988e-53
Peg3	-0.797975	0.871	0.927	2.13845e-57	4.68086e-53
Atp5b	0.242217	1	1	2.31251e-57	5.06185e-53
Atp5d	0.248256	1	0.999	2.35399e-57	5.15265e-53
Dock7	-0.620832	0.81	0.886	2.44513e-57	5.35216e-53
Btbd7	-0.568926	0.805	0.899	2.94356e-57	6.44317e-53
Arhgap5	-0.505865	0.895	0.949	3.19988e-57	7.00421e-53
Eif4g3	-0.516461	0.869	0.933	3.73685e-57	8.17959e-53
Igf1r	-0.528521	0.947	0.972	4.39317e-57	9.61621e-53
Fmnl2	-0.811335	0.763	0.867	6.43774e-57	1.40916e-52
Map4	-0.423237	0.973	0.986	8.28106e-57	1.81264e-52
Timp1	0.47042	0.991	0.987	8.84206e-57	1.93544e-52
Zfp148	-0.543993	0.831	0.917	1.07341e-56	2.3496e-52
Vps13b	-0.759739	0.719	0.813	1.23908e-56	2.71222e-52
Magi1	-0.700229	0.919	0.941	1.40074e-56	3.06609e-52
Srm	0.504589	0.958	0.897	1.68458e-56	3.68739e-52
Fto	-0.572913	0.838	0.906	1.94135e-56	4.24941e-52
Ubr5	-0.535666	0.884	0.937	2.92537e-56	6.40334e-52
B3galt1	-1.25506	0.512	0.689	3.18817e-56	6.97859e-52
Ttc28	-0.479981	0.972	0.975	3.93768e-56	8.6192e-52
Itsn1	-0.683079	0.85	0.918	4.18157e-56	9.15304e-52
Glg1	-0.412665	0.947	0.975	5.5514e-56	1.21515e-51
Myh10	-0.629414	0.902	0.941	7.71496e-56	1.68873e-51
Smurf2	-0.661198	0.713	0.852	9.18444e-56	2.01038e-51
Gabarap	0.235194	1	1	1.11658e-55	2.44409e-51
Bmpr1a	-0.559098	0.828	0.909	1.16904e-55	2.55891e-51
Mmp23	0.474349	0.958	0.908	1.2753e-55	2.79151e-51
Rps6	0.170698	1	1	1.77653e-55	3.88865e-51
Akt3	-0.822037	0.65	0.786	1.90465e-55	4.16909e-51
Esd	0.316184	0.998	0.996	3.21479e-55	7.03684e-51
Arhgap24	-0.964909	0.611	0.75	5.03157e-55	1.10136e-50
Rora	-0.806928	0.827	0.883	6.7464e-55	1.47672e-50
Nsd3	-0.561091	0.794	0.891	7.89054e-55	1.72716e-50
Chd9	-0.670039	0.74	0.846	8.37748e-55	1.83375e-50
Atp5l	0.228612	1	1	9.03636e-55	1.97797e-50
Ssr2	0.310078	0.998	0.998	1.13121e-54	2.4761e-50
2025-03-03	-0.938439	0.625	0.777	1.18393e-54	2.5915e-50
Ghr	-0.810727	0.836	0.906	1.42906e-54	3.12806e-50
Arhgap21	-0.764674	0.645	0.79	1.67852e-54	3.67411e-50
Ccdc88a	-0.552348	0.873	0.921	2.27277e-54	4.97486e-50
Pid1	-1.24201	0.459	0.649	2.39374e-54	5.23965e-50
Chd4	-0.447977	0.945	0.972	2.40393e-54	5.26195e-50
Slc3a2	0.410994	0.988	0.951	2.40897e-54	5.273e-50
Mbnl1	-0.536747	0.924	0.953	3.03408e-54	6.64129e-50
Kat6a	-0.793272	0.545	0.723	4.97884e-54	1.08982e-49
Atad2b	-0.714216	0.6	0.769	5.13564e-54	1.12414e-49
Morf4l1	-0.240391	0.999	0.999	5.24253e-54	1.14754e-49
Rps29	0.122988	1	1	5.39328e-54	1.18054e-49
Ubap2l	-0.390897	0.958	0.981	7.00138e-54	1.53253e-49
Csde1	-0.326027	0.992	0.992	8.64649e-54	1.89263e-49
Erc1	-0.696333	0.678	0.811	1.04169e-53	2.28017e-49
Exoc4	-0.683937	0.922	0.961	1.05248e-53	2.30378e-49
Eef1d	0.256864	1	0.999	1.20864e-53	2.64559e-49
Smg1	-0.624777	0.718	0.839	1.35945e-53	2.9757e-49
Atp5g2	0.224507	1	1	1.50046e-53	3.28436e-49
Fat4	-1.23612	0.344	0.557	1.70367e-53	3.72916e-49
Fam13b	-0.78802	0.582	0.755	1.85828e-53	4.06759e-49
Tshz2	-0.9473	0.751	0.846	3.60039e-53	7.88089e-49
Prdx6	0.459296	0.964	0.916	6.67829e-53	1.46181e-48
Pde4d	-0.879766	0.746	0.841	7.39958e-53	1.61969e-48
Snrpd2	0.272639	0.999	0.998	1.18737e-52	2.59903e-48
Psmb5	0.289773	0.995	0.991	1.65328e-52	3.61886e-48
Kmt2e	-0.50138	0.891	0.938	2.08492e-52	4.56368e-48
Bnc2	-0.820865	0.828	0.889	2.46767e-52	5.40149e-48
Atf7	-0.726754	0.634	0.796	2.66235e-52	5.82763e-48
Tmcc1	-0.635237	0.74	0.85	3.72242e-52	8.148e-48
Egfr	-0.77413	0.851	0.911	6.76458e-52	1.4807e-47
Pum1	-0.448149	0.898	0.947	8.15948e-52	1.78603e-47
Tln1	-0.391573	0.984	0.989	8.34801e-52	1.8273e-47
Ctnna1	-0.393473	0.964	0.981	9.10414e-52	1.9928e-47
Aak1	-0.590458	0.743	0.869	1.00176e-51	2.19275e-47
Ncoa2	-0.712898	0.691	0.81	1.0648e-51	2.33075e-47
Ddx17	-0.449579	0.917	0.953	1.09533e-51	2.39757e-47
Fchsd2	-0.863942	0.618	0.759	1.16662e-51	2.55361e-47
Gli3	-0.600101	0.814	0.887	1.17804e-51	2.57861e-47
Wdfy3	-0.572369	0.787	0.865	1.36071e-51	2.97845e-47
Phb2	0.36344	0.98	0.973	1.96636e-51	4.30417e-47
Cdk13	-0.618465	0.72	0.847	1.96874e-51	4.30936e-47
Ldlrad4	-0.651711	0.894	0.94	2.04993e-51	4.4871e-47
Rabgap1	-0.616096	0.757	0.862	2.19324e-51	4.80078e-47
Aff4	-0.499319	0.9	0.94	2.45831e-51	5.381e-47
Fus	-0.3887	0.959	0.976	2.49626e-51	5.46406e-47
Hivep2	-0.874551	0.62	0.772	2.80161e-51	6.13244e-47
Cep170	-0.586295	0.815	0.887	3.74809e-51	8.2042e-47
Pde1a	-1.80639	0.251	0.457	5.24011e-51	1.14701e-46
Acvr1	-0.621784	0.772	0.864	5.64013e-51	1.23457e-46
Svep1	-0.721138	0.885	0.925	7.37619e-51	1.61457e-46
Dleu2	-0.858633	0.645	0.798	8.20085e-51	1.79508e-46
Pcm1	-0.501222	0.856	0.914	8.20944e-51	1.79696e-46
Dmxl1	-0.770635	0.536	0.715	8.23631e-51	1.80285e-46
Fer	-0.54816	0.901	0.929	9.03666e-51	1.97804e-46
Apc	-0.649625	0.682	0.812	1.24258e-50	2.71987e-46
Trip11	-0.569742	0.767	0.855	1.40185e-50	3.06851e-46
Tmem164	-0.724901	0.693	0.819	1.66556e-50	3.64575e-46
Cfl1	0.206569	1	1	1.6955e-50	3.71128e-46
St5	-0.730034	0.765	0.854	1.76076e-50	3.85412e-46
Myl6	0.212419	1	1	2.10369e-50	4.60476e-46
Anxa2	0.236374	1	1	2.14989e-50	4.70589e-46
Wac	-0.493943	0.841	0.914	2.48991e-50	5.45017e-46
Pkn2	-0.508189	0.845	0.914	2.84024e-50	6.217e-46
Trio	-0.534161	0.881	0.923	3.22333e-50	7.05555e-46
Nbeal1	-0.599526	0.738	0.846	4.19472e-50	9.18183e-46
Cul3	-0.474962	0.877	0.925	5.43364e-50	1.18937e-45
Hp1bp3	-0.557327	0.788	0.886	7.44694e-50	1.63006e-45
Gas5	0.308968	1	1	7.96514e-50	1.74349e-45
Zmym4	-0.682174	0.687	0.804	8.26572e-50	1.80928e-45
Lama2	-1.11801	0.477	0.643	1.01231e-49	2.21584e-45
Asap1	-0.481797	0.965	0.983	1.04704e-49	2.29187e-45
2025-09-07	-0.319704	0.996	0.999	1.68073e-49	3.67894e-45
Cnot4	-0.573562	0.748	0.858	1.91114e-49	4.1833e-45
Phf3	-0.530831	0.824	0.901	2.79665e-49	6.12159e-45
Nfat5	-0.571932	0.858	0.914	2.90835e-49	6.36608e-45
Slc25a5	0.335866	0.997	0.986	3.01115e-49	6.59112e-45
Taf10	0.301666	0.999	0.992	3.03214e-49	6.63705e-45
Cdh2	-0.577604	0.931	0.954	3.04059e-49	6.65554e-45
Nhs	-1.31997	0.411	0.599	5.30423e-49	1.16104e-44
Gphn	-0.660654	0.745	0.843	6.24429e-49	1.36681e-44
Psmb2	0.281776	1	0.996	6.78167e-49	1.48444e-44
Mkln1	-0.603286	0.73	0.841	6.80467e-49	1.48947e-44
Rabgap1l	-0.760775	0.607	0.747	7.38704e-49	1.61695e-44
Ahnak	-0.392831	0.988	0.997	7.82451e-49	1.71271e-44
Smg6	-0.651173	0.716	0.827	8.31357e-49	1.81976e-44
Cdk4	0.279957	0.999	0.996	8.74115e-49	1.91335e-44
Ssbp2	-0.707227	0.802	0.884	1.05833e-48	2.31658e-44
Hnrnpa3	-0.413819	0.974	0.984	1.25706e-48	2.75158e-44
Prkca	-0.683673	0.838	0.901	1.46333e-48	3.20308e-44
Luzp1	-0.458209	0.931	0.963	1.89508e-48	4.14813e-44
Ppp1r14b	0.247425	1	1	1.92137e-48	4.20569e-44
Chsy3	-1.01592	0.677	0.787	1.97982e-48	4.33362e-44
Uqcrb	0.272004	0.996	0.997	2.32753e-48	5.09473e-44
Kirrel	-0.524421	0.86	0.913	2.40518e-48	5.2647e-44
Zfp608	-0.983722	0.478	0.657	2.50701e-48	5.48759e-44
Asns	0.401339	0.982	0.942	2.55758e-48	5.59829e-44
Rbm6	-0.531196	0.814	0.887	2.59931e-48	5.68964e-44
Gucy1a2	-1.39481	0.303	0.503	3.78513e-48	8.28527e-44
Pgam1	0.342525	0.993	0.984	3.8863e-48	8.50673e-44
Rock1	-0.434417	0.917	0.955	4.1569e-48	9.09905e-44
Smarca2	-0.614625	0.726	0.841	4.73131e-48	1.03564e-43
Msrb3	-0.661123	0.882	0.932	5.10527e-48	1.11749e-43
Nid1	-0.363011	0.985	0.99	5.16469e-48	1.1305e-43
Hspa8	0.234608	1	1	5.26828e-48	1.15317e-43
Mpdz	-0.706672	0.645	0.771	5.61458e-48	1.22898e-43
Bmpr2	-0.569133	0.802	0.876	7.34434e-48	1.6076e-43
Sik3	-0.553521	0.829	0.9	1.07507e-47	2.35322e-43
Akr1a1	0.251976	0.999	0.999	1.13067e-47	2.47493e-43
Ambra1	-0.618673	0.692	0.813	1.23881e-47	2.71164e-43
Lrrk1	-0.730455	0.58	0.743	1.37729e-47	3.01476e-43
Gpc3	-1.04867	0.702	0.802	1.3991e-47	3.06249e-43
Trpm7	-0.564156	0.752	0.862	2.08504e-47	4.56395e-43
Rap1gds1	-0.57862	0.79	0.866	2.38362e-47	5.2175e-43
Rai14	-0.607938	0.9	0.936	2.52905e-47	5.53584e-43
Gria3	-0.792713	0.708	0.809	2.93314e-47	6.42035e-43
Cep350	-0.758698	0.552	0.718	3.29386e-47	7.20994e-43
Mef2a	-0.618746	0.755	0.844	3.46246e-47	7.57898e-43
Cop1	-0.485421	0.861	0.918	3.91428e-47	8.56796e-43
Fbn2	-0.564796	0.98	0.978	4.45524e-47	9.75207e-43
Clasp2	-0.719776	0.643	0.77	5.66497e-47	1.24001e-42
Usp9x	-0.457451	0.925	0.961	5.92536e-47	1.297e-42
Caprin1	-0.332117	0.982	0.989	7.11534e-47	1.55748e-42
Usp47	-0.483052	0.893	0.933	7.31576e-47	1.60135e-42
Ptbp2	-0.673078	0.629	0.78	7.67535e-47	1.68006e-42
Tnks2	-0.535496	0.779	0.886	8.44866e-47	1.84933e-42
Zeb1	-0.746084	0.76	0.838	8.68287e-47	1.90059e-42
Lyst	-0.832976	0.498	0.686	9.28054e-47	2.03142e-42
Pbx3	-0.792131	0.695	0.794	1.00945e-46	2.20959e-42
Snd1	-0.452255	0.926	0.959	1.04266e-46	2.28227e-42
Golgb1	-0.441813	0.927	0.956	1.18788e-46	2.60016e-42
Csnk1g1	-0.585156	0.806	0.882	1.21785e-46	2.66575e-42
Ebf3	-0.842714	0.638	0.758	1.37116e-46	3.00133e-42
Sipa1l1	-0.774076	0.658	0.782	1.48996e-46	3.26136e-42
mt-Nd6	-1.02647	0.331	0.533	1.49187e-46	3.26555e-42
Golim4	-0.491182	0.857	0.918	1.54777e-46	3.38792e-42
2410006H16Rik	0.384081	0.994	0.991	1.77085e-46	3.8762e-42
Sptan1	-0.484432	0.891	0.944	2.00274e-46	4.38381e-42
Ehmt1	-0.521849	0.809	0.89	3.31032e-46	7.24595e-42
Slmap	-0.595279	0.727	0.832	4.10703e-46	8.98989e-42
Cox7c	0.180127	1	1	4.50138e-46	9.85308e-42
Pdlim5	-0.662018	0.952	0.967	6.2038e-46	1.35795e-41
Ubr3	-0.650469	0.678	0.793	6.76398e-46	1.48057e-41
Arpc1b	0.216816	1	1	7.14605e-46	1.5642e-41
Nme1	0.271458	1	0.998	7.62472e-46	1.66897e-41
Kdm4c	-0.802392	0.487	0.67	8.13145e-46	1.77989e-41
Itpr1	-0.69542	0.697	0.799	8.47808e-46	1.85577e-41
Braf	-0.649877	0.662	0.779	8.65365e-46	1.8942e-41
Pde3a	-1.62222	0.373	0.55	1.08615e-45	2.37747e-41
Ube2h	-0.518734	0.845	0.922	1.39161e-45	3.0461e-41
Ddr2	-0.379068	0.975	0.982	1.47982e-45	3.23917e-41
Psmd8	0.314252	0.997	0.987	1.86239e-45	4.07658e-41
Hnrnpa2b1	-0.310149	0.996	0.998	1.92256e-45	4.2083e-41
Fnip1	-0.593284	0.788	0.871	1.95251e-45	4.27385e-41
Wwc2	-0.477624	0.889	0.932	2.06457e-45	4.51914e-41
Gab2	-0.934611	0.6	0.724	2.4901e-45	5.45058e-41
4932438A13Rik	-0.748905	0.556	0.719	2.53442e-45	5.54759e-41
Ifitm3	0.273133	1	1	3.00596e-45	6.57974e-41
Susd6	-0.676761	0.77	0.869	3.0244e-45	6.6201e-41
Ppp1r12b	-0.740762	0.636	0.783	3.32799e-45	7.28464e-41
Spaca6	-1.0309	0.323	0.52	4.24853e-45	9.29961e-41
Tagln2	0.365943	0.995	0.985	4.86407e-45	1.0647e-40
Ndufa7	0.249921	0.998	0.998	6.53128e-45	1.42963e-40
Pak3	-0.90516	0.573	0.704	6.57882e-45	1.44004e-40
Arid5b	-0.48798	0.98	0.99	7.5466e-45	1.65188e-40
Elob	0.164454	1	1	1.074e-44	2.35087e-40
Npm1	0.198115	1	1	1.77163e-44	3.87792e-40
Prmt1	0.312339	0.993	0.983	1.96013e-44	4.29052e-40
Lnpep	-0.559995	0.779	0.861	2.29158e-44	5.01603e-40
Meis2	-0.578395	0.923	0.951	2.41287e-44	5.28153e-40
Neat1	-0.696779	0.872	0.919	2.74959e-44	6.01858e-40
Tm9sf3	-0.332996	0.976	0.987	2.98673e-44	6.53766e-40
Rps21	0.133538	1	1	2.99982e-44	6.5663e-40
Prrx1	-0.342766	0.999	0.999	3.34491e-44	7.32168e-40
Dynlrb1	0.316588	0.997	0.989	4.70105e-44	1.02901e-39
mt-Nd2	-0.218023	1	1	4.83909e-44	1.05923e-39
Cask	-0.588673	0.877	0.912	5.40759e-44	1.18367e-39
Rbm3	0.217522	1	0.999	5.51321e-44	1.20679e-39
Hspe1	0.242476	0.999	0.999	5.56291e-44	1.21767e-39
Prdx1	0.210318	0.999	1	5.71322e-44	1.25057e-39
Ust	-0.879327	0.573	0.71	5.98579e-44	1.31023e-39
Cblb	-0.748178	0.702	0.799	6.00597e-44	1.31465e-39
Csnk1a1	-0.272885	0.997	0.998	6.36656e-44	1.39358e-39
Ndufa13	0.214591	1	1	6.76854e-44	1.48156e-39
Rtraf	0.22745	0.998	0.999	8.0135e-44	1.75408e-39
Golga4	-0.673319	0.61	0.751	8.07472e-44	1.76748e-39
Scaf11	-0.401565	0.93	0.959	8.37073e-44	1.83227e-39
Rev3l	-0.656486	0.666	0.787	9.22521e-44	2.01931e-39
Arl15	-0.571707	0.842	0.903	1.0014e-43	2.19197e-39
Pknox2	-0.900126	0.536	0.705	1.06291e-43	2.3266e-39
Pgk1	0.341304	0.995	0.986	1.39842e-43	3.061e-39
Fcho2	-0.735557	0.56	0.709	1.71896e-43	3.76263e-39
Srek1	-0.444426	0.858	0.918	2.13751e-43	4.6788e-39
Taf15	-0.527097	0.83	0.901	2.24888e-43	4.92258e-39
Hnrnpul2	-0.492711	0.843	0.895	2.76715e-43	6.057e-39
Ubc	0.252874	0.999	0.999	2.79572e-43	6.11954e-39
Adamtsl3	-1.22379	0.498	0.642	2.92908e-43	6.41146e-39
Psmb1	0.220513	1	0.999	3.06169e-43	6.70173e-39
Atp9b	-0.674207	0.599	0.745	3.15415e-43	6.90413e-39
Sec24d	-0.415664	0.94	0.96	3.16578e-43	6.92957e-39
Piezo2	-1.03575	0.644	0.761	3.63246e-43	7.9511e-39
Akap12	-0.472641	0.974	0.974	3.7044e-43	8.10855e-39
Kdm6a	-0.76248	0.552	0.708	3.70684e-43	8.11389e-39
Itch	-0.551711	0.754	0.845	5.6049e-43	1.22686e-38
Eloc	0.318076	0.993	0.99	6.09472e-43	1.33407e-38
Rreb1	-0.695417	0.609	0.75	6.24963e-43	1.36798e-38
Eif6	0.375198	0.979	0.953	6.84765e-43	1.49888e-38
Adamts12	-0.863089	0.545	0.693	7.28312e-43	1.5942e-38
Il1r1	-0.749117	0.831	0.881	8.6646e-43	1.89659e-38
Supt16	-0.476154	0.83	0.911	1.00644e-42	2.203e-38
Lrch3	-0.605396	0.633	0.772	1.03656e-42	2.26893e-38
Cebpb	0.498805	0.951	0.908	1.04723e-42	2.29229e-38
Acap2	-0.563035	0.721	0.827	1.04781e-42	2.29355e-38
Baz1b	-0.527776	0.816	0.891	1.08474e-42	2.37439e-38
Mier1	-0.531113	0.751	0.849	1.10894e-42	2.42735e-38
Mrtfa	-0.537946	0.825	0.884	1.116e-42	2.4428e-38
Prdx2	0.220714	1	1	1.22024e-42	2.67097e-38
Arfgef1	-0.585345	0.723	0.825	1.22743e-42	2.68673e-38
R3hdm1	-0.547564	0.789	0.863	1.28747e-42	2.81814e-38
Zfp638	-0.512189	0.773	0.861	1.34838e-42	2.95146e-38
Top2b	-0.420541	0.902	0.945	1.6065e-42	3.51648e-38
Atp5f1	0.213277	1	0.999	1.81217e-42	3.96665e-38
Bclaf1	-0.386792	0.917	0.954	2.45236e-42	5.36797e-38
Il6st	-0.500534	0.866	0.92	3.09802e-42	6.78126e-38
Prdm5	-0.664851	0.631	0.772	3.19468e-42	6.99284e-38
Rian	-0.481519	0.95	0.977	3.24615e-42	7.10551e-38
Abracl	0.282074	1	0.997	3.8349e-42	8.39421e-38
Tnrc6a	-0.457318	0.84	0.922	5.35681e-42	1.17255e-37
Mast4	-0.613153	0.951	0.955	5.43796e-42	1.19031e-37
Arglu1	-0.433459	0.884	0.924	5.76917e-42	1.26281e-37
Psme4	-0.486056	0.809	0.89	7.41374e-42	1.62279e-37
Igf2r	-0.534227	0.807	0.903	7.41403e-42	1.62286e-37
Ncoa1	-0.673371	0.628	0.766	7.85753e-42	1.71993e-37
Nr3c1	-0.629999	0.649	0.789	8.02246e-42	1.75604e-37
Meis1	-0.781262	0.641	0.771	9.6371e-42	2.10947e-37
Arhgap42	-0.718221	0.73	0.81	1.00053e-41	2.19007e-37
Mrps18b	0.497529	0.841	0.727	1.08045e-41	2.365e-37
Aff3	-1.06693	0.498	0.647	1.0907e-41	2.38744e-37
Vcan	-0.577843	0.956	0.963	1.10004e-41	2.40787e-37
Hint1	0.18731	1	1	1.27004e-41	2.77998e-37
Lcorl	-0.749044	0.62	0.75	1.33892e-41	2.93076e-37
Camk2d	-0.433973	0.966	0.973	1.45288e-41	3.18021e-37
Prickle1	-0.84254	0.708	0.795	1.72677e-41	3.77972e-37
Fkbp10	0.314463	0.988	0.982	2.3967e-41	5.24614e-37
Ptk2	-0.473643	0.841	0.892	2.41368e-41	5.28329e-37
Faf1	-0.47879	0.827	0.897	2.75311e-41	6.02628e-37
Taok1	-0.494552	0.812	0.884	3.15804e-41	6.91263e-37
Actg1	0.277178	1	1	3.46279e-41	7.57971e-37
Hdlbp	-0.227154	0.998	1	3.92141e-41	8.58358e-37
Phf14	-0.507598	0.788	0.873	3.98924e-41	8.73204e-37
5031425E22Rik	-0.807148	0.525	0.68	4.10788e-41	8.99174e-37
Fbxo11	-0.545821	0.779	0.864	4.36822e-41	9.5616e-37
Sgcd	-0.908046	0.577	0.712	4.59761e-41	1.00637e-36
Rin2	-0.805022	0.604	0.728	5.50487e-41	1.20496e-36
Plce1	-1.13651	0.368	0.543	6.29674e-41	1.37829e-36
Aurkaip1	0.327457	0.98	0.954	6.37542e-41	1.39552e-36
Ap3b1	-0.444405	0.87	0.916	6.66408e-41	1.4587e-36
Cog5	-0.679097	0.569	0.705	6.75527e-41	1.47866e-36
Ndufab1	0.269222	0.997	0.991	7.27499e-41	1.59242e-36
Adamts6	-0.889131	0.59	0.727	9.56144e-41	2.0929e-36
Med13	-0.582234	0.688	0.81	1.04501e-40	2.28743e-36
Mga	-0.582129	0.712	0.813	1.36879e-40	2.99613e-36
Pik3r1	-0.683021	0.734	0.837	1.43657e-40	3.1445e-36
Magi3	-0.992003	0.398	0.562	2.54245e-40	5.56516e-36
Dock10	-1.02935	0.531	0.666	2.99631e-40	6.55862e-36
Atp6v0c	0.249877	1	0.999	3.30919e-40	7.2435e-36
Cacna1c	-0.678434	0.841	0.885	3.34448e-40	7.32073e-36
Uqcc2	0.257666	0.999	0.996	4.10457e-40	8.98449e-36
Foxp2	-1.11591	0.396	0.566	5.48021e-40	1.19956e-35
Zfc3h1	-0.545581	0.784	0.864	5.88811e-40	1.28885e-35
Slc10a7	-0.688918	0.602	0.737	5.94347e-40	1.30097e-35
Psmb6	0.250611	0.996	0.993	6.06679e-40	1.32796e-35
Cox6c	0.186199	1	1	6.0981e-40	1.33481e-35
Add1	-0.458839	0.806	0.894	6.27698e-40	1.37397e-35
Atp6v1g1	0.276461	0.995	0.987	6.37955e-40	1.39642e-35
Ndufa4	0.179496	1	1	8.78486e-40	1.92292e-35
Arhgap32	-0.917116	0.421	0.587	1.01171e-39	2.21453e-35
Meox2	-1.67144	0.186	0.367	1.05695e-39	2.31355e-35
Hip1	-0.669658	0.754	0.843	1.14827e-39	2.51346e-35
Kpna4	-0.443958	0.859	0.919	1.22365e-39	2.67846e-35
Nfkb1	-0.556517	0.74	0.833	1.37045e-39	2.99978e-35
Picalm	-0.452303	0.966	0.982	1.37544e-39	3.01069e-35
Polr1d	0.254229	0.997	0.994	1.40038e-39	3.06529e-35
Zswim6	-0.695272	0.693	0.803	1.58101e-39	3.46068e-35
Phf20l1	-0.50436	0.777	0.864	1.70627e-39	3.73486e-35
Ptprd	-0.77143	0.713	0.811	1.7064e-39	3.73513e-35
Atpif1	0.189674	1	1	1.76922e-39	3.87264e-35
Cacna2d1	-0.603652	0.79	0.855	2.29087e-39	5.01448e-35
Hook3	-0.434806	0.869	0.913	2.35299e-39	5.15046e-35
Cd2ap	-0.59855	0.649	0.778	3.03221e-39	6.63721e-35
Rictor	-0.743046	0.491	0.659	3.07616e-39	6.73341e-35
Elovl1	0.40753	0.937	0.861	3.1153e-39	6.81907e-35
Kansl1l	-0.895514	0.442	0.606	3.83391e-39	8.39204e-35
Tnrc6c	-0.460135	0.856	0.909	3.9331e-39	8.60916e-35
Cdc73	-0.588562	0.643	0.763	4.46216e-39	9.76722e-35
Ranbp2	-0.558488	0.736	0.821	4.60678e-39	1.00838e-34
Naaladl2	-0.920794	0.594	0.696	4.77646e-39	1.04552e-34
Rps14	0.115342	1	1	5.43449e-39	1.18955e-34
Hs6st2	-0.686946	0.813	0.869	6.05511e-39	1.3254e-34
Cdk12	-0.521361	0.734	0.838	6.25112e-39	1.36831e-34
Egr1	-0.444417	0.928	0.962	7.13612e-39	1.56202e-34
Swi5	0.226959	1	0.998	7.75151e-39	1.69673e-34
Arnt	-0.63259	0.597	0.736	8.64129e-39	1.89149e-34
Cyth3	-0.788336	0.616	0.743	8.8875e-39	1.94539e-34
Setd2	-0.551887	0.699	0.817	9.59897e-39	2.10112e-34
Gab1	-0.77945	0.512	0.667	9.92886e-39	2.17333e-34
Foxn3	-0.457211	0.912	0.941	1.25275e-38	2.74214e-34
Ubn2	-0.535358	0.776	0.851	1.41089e-38	3.0883e-34
Herc2	-0.568658	0.717	0.8	1.41133e-38	3.08925e-34
Mrpl12	0.361098	0.958	0.908	1.45314e-38	3.18077e-34
Tpr	-0.303491	0.982	0.991	1.45335e-38	3.18123e-34
Lonp1	0.459867	0.876	0.78	2.07e-38	4.53103e-34
Gm4258	-1.0246	0.337	0.515	2.62812e-38	5.75269e-34
Chd6	-0.593227	0.669	0.786	2.88878e-38	6.32326e-34
Nrd1	-0.478427	0.78	0.857	3.25546e-38	7.12588e-34
Zfr	-0.376743	0.929	0.959	3.79726e-38	8.31183e-34
Tbl1x	-0.377867	0.943	0.966	4.37939e-38	9.58605e-34
Prkce	-0.648471	0.712	0.804	4.64692e-38	1.01716e-33
Clasp1	-0.532993	0.723	0.813	4.82987e-38	1.05721e-33
Gpi1	0.331225	0.97	0.95	4.95009e-38	1.08353e-33
Tnfrsf12a	0.602176	0.824	0.711	5.16537e-38	1.13065e-33
Npepps	-0.419516	0.897	0.937	5.20779e-38	1.13993e-33
Dnajc1	-0.395949	0.927	0.957	5.75005e-38	1.25863e-33
Pakap	-0.871766	0.568	0.704	6.18091e-38	1.35294e-33
Phgdh	0.329547	0.988	0.965	6.59714e-38	1.44405e-33
Spidr	-0.795289	0.505	0.663	7.62511e-38	1.66906e-33
Ran	0.243712	1	0.999	1.04652e-37	2.29073e-33
R3hdm2	-0.522527	0.718	0.823	1.10195e-37	2.41206e-33
Pds5b	-0.594993	0.669	0.781	1.15797e-37	2.53469e-33
Cox4i1	0.145381	1	1	1.22882e-37	2.68976e-33
Tlk2	-0.532331	0.727	0.821	1.28813e-37	2.81958e-33
Smarca5	-0.342223	0.951	0.969	1.38857e-37	3.03944e-33
Itgb1	-0.228188	1	1	1.39553e-37	3.05467e-33
Hnrnpu	-0.31495	0.992	0.995	1.92426e-37	4.21202e-33
Dnajc13	-0.528592	0.723	0.82	2.21017e-37	4.83784e-33
Abi1	-0.514503	0.729	0.846	2.26494e-37	4.95774e-33
Acta2	0.313688	1	0.999	2.30305e-37	5.04115e-33
Iqgap1	-0.350841	0.969	0.982	2.77261e-37	6.06897e-33
Hivep3	-1.13724	0.308	0.489	3.05642e-37	6.69021e-33
Tlk1	-0.556004	0.677	0.799	3.57595e-37	7.82741e-33
Zfp280d	-0.613617	0.647	0.765	3.81522e-37	8.35115e-33
4930402H24Rik	-0.533417	0.773	0.851	3.97576e-37	8.70255e-33
Dap	0.272599	0.991	0.989	4.30376e-37	9.42051e-33
Thrap3	-0.404237	0.905	0.944	4.91037e-37	1.07483e-32
B830012L14Rik	-0.766169	0.579	0.706	5.35367e-37	1.17186e-32
Ube2e2	-0.500617	0.888	0.911	5.75839e-37	1.26045e-32
Ankrd28	-0.865594	0.416	0.58	6.21175e-37	1.35969e-32
Senp7	-0.671909	0.534	0.699	7.04519e-37	1.54212e-32
Edf1	0.212891	0.999	0.999	7.99973e-37	1.75106e-32
Tcf20	-0.630352	0.645	0.755	8.35589e-37	1.82902e-32
Dennd1b	-0.847883	0.381	0.555	8.41763e-37	1.84254e-32
Rnf216	-0.589258	0.675	0.785	8.45901e-37	1.85159e-32
Clock	-0.605947	0.622	0.745	8.4598e-37	1.85177e-32
Cachd1	-0.723454	0.544	0.679	8.56041e-37	1.87379e-32
Pds5a	-0.460065	0.784	0.87	8.79263e-37	1.92462e-32
Ankrd12	-0.505436	0.817	0.881	1.15433e-36	2.52671e-32
Rsf1	-0.55555	0.698	0.808	1.15705e-36	2.53266e-32
Syne2	-0.991517	0.346	0.519	1.34876e-36	2.9523e-32
Sorbs2	-1.8224	0.236	0.406	1.40148e-36	3.0677e-32
2610307P16Rik	-1.0685	0.439	0.586	1.70067e-36	3.7226e-32
Sh3rf3	-1.02948	0.368	0.534	2.24645e-36	4.91726e-32
Cct7	0.272363	0.991	0.98	2.50228e-36	5.47724e-32
Pam	-0.627809	0.727	0.806	3.0154e-36	6.6004e-32
Usp24	-0.691371	0.555	0.692	3.11104e-36	6.80976e-32
Stard13	-0.789348	0.548	0.686	3.12558e-36	6.84157e-32
Nr2f2	-0.934156	0.622	0.729	3.37074e-36	7.37821e-32
Smarcc1	-0.37348	0.919	0.945	4.11745e-36	9.01268e-32
Cbfa2t2	-0.652386	0.577	0.715	4.83031e-36	1.05731e-31
Rbm26	-0.434913	0.819	0.882	4.92818e-36	1.07873e-31
Csnk2b	0.35821	0.941	0.904	5.04629e-36	1.10458e-31
Tdrd3	-0.732533	0.477	0.632	6.93222e-36	1.51739e-31
Arid4b	-0.459295	0.809	0.87	7.51328e-36	1.64458e-31
Ube2m	0.250454	0.996	0.991	7.65344e-36	1.67526e-31
Tut4	-0.477064	0.796	0.876	8.28472e-36	1.81344e-31
Ndufv2	0.277219	0.988	0.975	9.22897e-36	2.02013e-31
Neo1	-0.459245	0.918	0.953	1.16862e-35	2.55799e-31
Fbn1	-0.326976	0.999	0.999	1.25893e-35	2.75567e-31
Aff2	-1.58999	0.191	0.362	1.279e-35	2.79961e-31
Txn2	0.339813	0.96	0.923	1.3336e-35	2.91911e-31
Cltc	-0.285187	0.988	0.994	1.35001e-35	2.95504e-31
Col6a1	0.331877	0.993	0.973	1.52649e-35	3.34132e-31
Gbf1	-0.443975	0.861	0.922	1.54506e-35	3.38198e-31
Tmem135	-0.845102	0.484	0.62	1.68215e-35	3.68206e-31
Scaf8	-0.550055	0.661	0.784	1.92121e-35	4.20534e-31
Dyrk1a	-0.62103	0.617	0.729	2.52074e-35	5.51764e-31
Btbd9	-0.607585	0.63	0.751	2.6996e-35	5.90914e-31
Creb3l2	-0.531335	0.798	0.87	3.14939e-35	6.89371e-31
Zfp609	-0.64765	0.555	0.704	3.35585e-35	7.34561e-31
Kmt2a	-0.552815	0.706	0.802	3.84791e-35	8.42268e-31
Eea1	-0.493487	0.777	0.854	4.07676e-35	8.92361e-31
Helz	-0.529059	0.659	0.786	5.21911e-35	1.14241e-30
Galnt1	-0.534688	0.699	0.795	5.25328e-35	1.14989e-30
Atxn2	-0.476116	0.795	0.873	5.2551e-35	1.15029e-30
Lima1	-0.366627	0.986	0.989	6.06899e-35	1.32844e-30
Stat3	-0.391522	0.911	0.951	6.55843e-35	1.43557e-30
Mtmr3	-0.534847	0.68	0.795	7.38861e-35	1.61729e-30
Umad1	-0.881426	0.398	0.562	7.76741e-35	1.70021e-30
Trerf1	-0.606744	0.705	0.792	9.25639e-35	2.02613e-30
Mcc	-0.585846	0.796	0.853	1.05871e-34	2.31741e-30
Kalrn	-0.745851	0.758	0.822	1.08889e-34	2.38347e-30
Mapkap1	-0.470008	0.752	0.84	1.34983e-34	2.95465e-30
Tmlhe	-0.934744	0.305	0.484	1.98065e-34	4.33545e-30
Ccl7	0.852833	0.733	0.603	2.0393e-34	4.46382e-30
Ndufs3	0.343751	0.944	0.907	2.22592e-34	4.87232e-30
Dhx9	-0.552826	0.667	0.783	2.23237e-34	4.88644e-30
Map4k5	-0.555917	0.69	0.79	2.38219e-34	5.21438e-30
Ktn1	-0.503901	0.76	0.832	2.57642e-34	5.63953e-30
Pip4k2a	-0.73214	0.534	0.671	2.811e-34	6.153e-30
Fgfr2	-0.575447	0.713	0.801	2.97333e-34	6.50832e-30
Klf7	-0.494743	0.829	0.899	2.99965e-34	6.56594e-30
Myl12a	0.210195	1	1	3.01471e-34	6.59891e-30
Cspp1	-0.658687	0.557	0.692	3.12842e-34	6.84781e-30
Mllt3	-0.817798	0.588	0.708	3.16534e-34	6.92861e-30
Fam120a	-0.369638	0.898	0.932	3.3198e-34	7.2667e-30
Zfp292	-0.493841	0.785	0.86	3.74907e-34	8.20635e-30
Pnisr	-0.436672	0.781	0.873	3.849e-34	8.42508e-30
Mib1	-0.507906	0.713	0.806	4.42777e-34	9.69195e-30
Maml3	-1.04587	0.374	0.531	4.54571e-34	9.9501e-30
Prdm2	-0.639401	0.544	0.686	4.6854e-34	1.02559e-29
9930021J03Rik	-0.657377	0.537	0.685	5.24904e-34	1.14896e-29
Klf12	-1.03404	0.327	0.498	5.50893e-34	1.20585e-29
Zfp532	-0.748625	0.492	0.639	5.63785e-34	1.23407e-29
Fam114a1	-0.319873	0.965	0.973	5.73452e-34	1.25523e-29
Rps27	0.125264	1	1	6.60963e-34	1.44678e-29
Gigyf2	-0.525256	0.723	0.808	6.93174e-34	1.51729e-29
Fam168a	-0.527622	0.763	0.838	7.10463e-34	1.55513e-29
Tnpo1	-0.46251	0.752	0.854	7.97147e-34	1.74487e-29
Zmiz1	-0.438698	0.88	0.911	9.83094e-34	2.1519e-29
Robo1	-0.838755	0.506	0.64	1.05418e-33	2.3075e-29
Pten	-0.339528	0.954	0.969	1.05565e-33	2.31072e-29
Rpl36a	0.1433	0.999	1	1.0707e-33	2.34366e-29
Ssh2	-0.695832	0.627	0.714	1.19155e-33	2.60817e-29
Cdkn1b	-0.716001	0.463	0.619	1.21262e-33	2.65431e-29
Acaca	-0.505638	0.791	0.855	1.39076e-33	3.04424e-29
Atxn7l1	-0.875168	0.412	0.562	1.43302e-33	3.13674e-29
Myo1e	-0.832442	0.552	0.683	1.73456e-33	3.79677e-29
Thoc2	-0.418181	0.848	0.901	2.05976e-33	4.5086e-29
Phip	-0.582281	0.688	0.788	2.14704e-33	4.69965e-29
Ssr4	0.180343	1	1	2.17822e-33	4.7679e-29
Lncppara	-0.690988	0.533	0.684	3.05963e-33	6.69723e-29
Ccn4	0.358911	0.973	0.925	3.16111e-33	6.91935e-29
Hmga2	-0.665307	0.777	0.852	3.17543e-33	6.95071e-29
Magi2	-0.844917	0.766	0.811	3.17861e-33	6.95765e-29
Hectd1	-0.351093	0.92	0.948	3.39172e-33	7.42414e-29
Rnf111	-0.634058	0.517	0.678	3.70154e-33	8.10229e-29
Kdm2a	-0.476746	0.775	0.849	3.78113e-33	8.27652e-29
Scmh1	-0.601351	0.598	0.726	4.41703e-33	9.66844e-29
Mrpl30	0.278246	0.984	0.978	4.99864e-33	1.09415e-28
Efemp2	0.234121	0.997	0.996	5.60783e-33	1.2275e-28
Ndufb8	0.210296	1	0.997	5.61652e-33	1.2294e-28
Dock4	-0.855642	0.47	0.609	6.41557e-33	1.4043e-28
Vti1a	-0.518456	0.752	0.83	6.69357e-33	1.46516e-28
Frmd4a	-0.547685	0.916	0.93	8.6344e-33	1.88998e-28
Ythdf3	-0.459807	0.738	0.826	1.00681e-32	2.20381e-28
Dcaf6	-0.661738	0.545	0.686	1.18823e-32	2.60091e-28
Rc3h1	-0.612003	0.575	0.708	1.20754e-32	2.64318e-28
Pnn	-0.406847	0.805	0.888	1.21028e-32	2.64917e-28
Nrip1	-0.629826	0.732	0.819	1.35994e-32	2.97676e-28
Hsp90b1	-0.264926	1	1	1.46442e-32	3.20547e-28
Arhgap12	-0.749261	0.431	0.595	1.48105e-32	3.24188e-28
C1qbp	0.333155	0.98	0.942	1.50434e-32	3.29285e-28
Ckap5	-0.587523	0.701	0.815	1.56855e-32	3.43341e-28
Galk1	0.354053	0.954	0.913	1.57697e-32	3.45183e-28
Sncaip	-1.16194	0.355	0.506	2.43182e-32	5.323e-28
Ank2	-0.565411	0.845	0.88	2.43876e-32	5.33819e-28
Timm13	0.21385	0.999	0.996	2.6607e-32	5.82401e-28
Plekha5	-0.625641	0.617	0.731	2.72188e-32	5.95793e-28
Sh3bgrl	-0.339118	0.97	0.981	3.29045e-32	7.20247e-28
Runx1t1	-0.58299	0.775	0.839	3.3384e-32	7.30742e-28
Ecpas	-0.459546	0.81	0.871	3.39861e-32	7.43923e-28
Atp5e	0.174924	1	1	3.56984e-32	7.81403e-28
Cntln	-0.604866	0.566	0.706	3.85596e-32	8.44031e-28
Ncoa6	-0.64824	0.514	0.653	4.11556e-32	9.00855e-28
Cped1	-0.63314	0.684	0.782	4.15783e-32	9.10108e-28
Ubr1	-0.636685	0.534	0.676	4.36396e-32	9.55226e-28
Pdgfra	-0.603737	0.723	0.806	4.86509e-32	1.06492e-27
Fstl1	-0.1948	1	1	5.23898e-32	1.14676e-27
Ptpra	-0.432845	0.799	0.876	5.42586e-32	1.18767e-27
Glrx3	0.238168	0.996	0.994	5.56535e-32	1.2182e-27
6720427I07Rik	-0.847572	0.333	0.505	6.10229e-32	1.33573e-27
Spred1	-0.571143	0.646	0.761	6.29884e-32	1.37875e-27
4931406P16Rik	-0.54991	0.71	0.811	7.41604e-32	1.6233e-27
Ulk2	-0.537882	0.679	0.781	8.77376e-32	1.92049e-27
Man1a2	-0.454116	0.775	0.858	8.80636e-32	1.92762e-27
Psmb4	0.213757	0.998	0.997	9.91518e-32	2.17033e-27
Brwd1	-0.452055	0.79	0.859	1.05061e-31	2.29968e-27
Son	-0.2668	0.982	0.985	1.14232e-31	2.50043e-27
Selenof	0.1605	1	1	1.16256e-31	2.54473e-27
Ski	-0.363169	0.895	0.935	1.25557e-31	2.74831e-27
Micos13	0.247435	0.993	0.987	1.31228e-31	2.87245e-27
Dclk1	-0.488995	0.945	0.96	1.54449e-31	3.38073e-27
Gmds	-0.468865	0.868	0.907	1.83919e-31	4.02581e-27
Oxct1	-0.270121	0.988	0.993	2.40502e-31	5.26436e-27
P3h4	0.357701	0.959	0.916	2.45172e-31	5.36657e-27
Plcb4	-0.632816	0.685	0.779	2.47504e-31	5.41761e-27
Akap10	-0.743625	0.38	0.549	2.69523e-31	5.89959e-27
Tpi1	0.30014	0.991	0.981	2.70211e-31	5.91464e-27
Phlda3	0.378096	0.977	0.966	2.71954e-31	5.9528e-27
Ctnnd1	-0.386626	0.919	0.937	2.795e-31	6.11798e-27
Svil	-0.496966	0.914	0.943	2.85128e-31	6.24117e-27
Hmox1	0.564414	0.773	0.661	2.86804e-31	6.27786e-27
Slit2	-0.796736	0.872	0.904	2.86992e-31	6.28197e-27
Fndc3a	-0.652704	0.562	0.698	2.96709e-31	6.49466e-27
Mgp	-0.540316	0.645	0.782	3.02723e-31	6.62629e-27
Daam1	-0.825854	0.459	0.6	3.7478e-31	8.20356e-27
Ppp6r3	-0.561621	0.63	0.73	3.76099e-31	8.23242e-27
Taf1	-0.619149	0.551	0.677	3.80329e-31	8.32501e-27
Rfx3	-1.02788	0.282	0.447	4.01045e-31	8.77848e-27
Sos2	-0.787344	0.405	0.565	4.25238e-31	9.30804e-27
Cdkal1	-0.584879	0.594	0.708	4.29779e-31	9.40744e-27
Fosb	-0.672243	0.688	0.774	4.36755e-31	9.56013e-27
St7	-0.572238	0.648	0.753	4.94926e-31	1.08334e-26
Rgs19	0.548951	0.709	0.578	5.02752e-31	1.10047e-26
Cyfip1	-0.323014	0.927	0.959	5.14336e-31	1.12583e-26
Pik3c2a	-0.570814	0.635	0.735	5.70958e-31	1.24977e-26
Lcor	-0.520607	0.707	0.802	5.76421e-31	1.26173e-26
Prickle2	-0.810927	0.585	0.691	6.36334e-31	1.39287e-26
Herc1	-0.517046	0.638	0.748	6.66584e-31	1.45909e-26
Smyd3	-0.640323	0.648	0.751	7.35726e-31	1.61043e-26
Slc7a2	-1.03256	0.371	0.527	7.65993e-31	1.67668e-26
Rasal2	-0.687786	0.577	0.691	8.4075e-31	1.84032e-26
Ino80	-0.571709	0.609	0.731	8.7564e-31	1.91669e-26
Apex2	-0.727948	0.448	0.596	8.89301e-31	1.94659e-26
Sec61g	0.157038	1	1	9.06406e-31	1.98403e-26
Tex264	0.414699	0.87	0.798	9.16114e-31	2.00528e-26
Strbp	-0.589422	0.609	0.727	1.05659e-30	2.31277e-26
Eno1	0.263233	0.995	0.988	1.14852e-30	2.514e-26
Rbm25	-0.307577	0.941	0.96	1.22003e-30	2.67052e-26
Usp32	-0.644113	0.584	0.699	1.24711e-30	2.72981e-26
Col4a2	-1.07077	0.713	0.795	1.36269e-30	2.98278e-26
Fryl	-0.609145	0.577	0.713	1.6693e-30	3.65393e-26
Tax1bp1	-0.312908	0.945	0.971	2.44338e-30	5.34832e-26
Ankrd44	-0.74928	0.666	0.75	2.5674e-30	5.61978e-26
Wdr7	-0.663452	0.479	0.622	2.91975e-30	6.39105e-26
Adk	-0.431557	0.855	0.91	3.0277e-30	6.62734e-26
Dis3l2	-0.679539	0.487	0.633	3.23757e-30	7.08672e-26
Tbx15	-0.516856	0.834	0.884	3.60825e-30	7.8981e-26
Tanc2	-0.630729	0.708	0.791	3.64129e-30	7.97041e-26
Dse	-0.434301	0.766	0.856	3.66688e-30	8.02643e-26
Rfx7	-0.611658	0.605	0.721	3.90133e-30	8.53962e-26
Adnp	-0.438421	0.775	0.851	4.51678e-30	9.88678e-26
Epc1	-0.613344	0.538	0.676	4.56389e-30	9.9899e-26
Sh3d19	-0.595291	0.678	0.773	4.72072e-30	1.03332e-25
Phkb	-0.620649	0.578	0.696	5.42638e-30	1.18778e-25
Limd2	0.359973	0.926	0.886	5.57028e-30	1.21928e-25
Pum2	-0.409018	0.827	0.884	5.83527e-30	1.27728e-25
Nr2c2	-0.624153	0.537	0.663	6.09634e-30	1.33443e-25
Igf2bp3	-0.42726	0.798	0.867	6.32327e-30	1.3841e-25
Rnf187	0.322549	0.931	0.91	6.63269e-30	1.45183e-25
Cnot2	-0.441804	0.738	0.833	6.7046e-30	1.46757e-25
Gm20732	-1.35805	0.134	0.285	6.94675e-30	1.52057e-25
Stk39	-0.570447	0.616	0.734	7.04077e-30	1.54115e-25
Atp10a	-0.884157	0.381	0.527	7.24485e-30	1.58582e-25
Tns1	-0.541064	0.772	0.844	7.67074e-30	1.67905e-25
Fam102b	-0.584225	0.619	0.732	8.35287e-30	1.82836e-25
Rnf38	-0.714655	0.44	0.588	9.431e-30	2.06435e-25
Sfpq	-0.384997	0.922	0.953	9.727e-30	2.12914e-25
Hgf	-1.14499	0.241	0.403	9.9216e-30	2.17174e-25
Atf4	0.265119	0.998	0.985	1.04654e-29	2.29078e-25
Map3k20	-0.54677	0.691	0.776	1.12828e-29	2.4697e-25
Scaper	-0.695206	0.524	0.65	1.14596e-29	2.50839e-25
Samd4	-0.59011	0.845	0.883	1.18164e-29	2.58648e-25
Ankhd1	-0.492415	0.713	0.798	1.21471e-29	2.65888e-25
Nupr1	0.300836	0.984	0.962	1.23073e-29	2.69395e-25
Ndufc2	0.234261	0.995	0.987	1.53898e-29	3.36868e-25
Tasor	-0.679097	0.443	0.596	1.58948e-29	3.47921e-25
Mnat1	-0.421203	0.8	0.863	1.60144e-29	3.5054e-25
Csrp1	0.336577	0.966	0.949	1.68164e-29	3.68093e-25
Sema5a	-0.977661	0.39	0.537	1.69798e-29	3.71671e-25
Cmip	-0.437387	0.814	0.877	1.71043e-29	3.74396e-25
Jarid2	-0.673803	0.584	0.698	1.76e-29	3.85245e-25
Zmynd11	-0.413758	0.809	0.875	1.87427e-29	4.1026e-25
Plod2	-0.656995	0.781	0.855	1.88906e-29	4.13496e-25
Mrto4	0.428887	0.832	0.741	2.17446e-29	4.75966e-25
Dcaf5	-0.694382	0.459	0.608	2.18288e-29	4.7781e-25
Ptpn12	-0.453205	0.76	0.839	2.42856e-29	5.31587e-25
Nckap1	-0.337766	0.916	0.95	2.6245e-29	5.74477e-25
Ubtd2	-0.699326	0.453	0.596	2.7877e-29	6.10199e-25
Numb	-0.620146	0.519	0.656	2.98388e-29	6.53141e-25
Rbx1	0.185032	1	0.999	3.29308e-29	7.20822e-25
Xrn1	-0.53451	0.663	0.759	3.44565e-29	7.54218e-25
Slc38a6	-0.76528	0.428	0.57	3.74048e-29	8.18754e-25
Wasf2	-0.290544	0.959	0.975	3.86519e-29	8.46051e-25
Cep112	-1.00981	0.294	0.449	3.86826e-29	8.46723e-25
Wls	-0.304232	0.982	0.99	3.87919e-29	8.49115e-25
Shoc2	-0.481884	0.693	0.792	3.96857e-29	8.6868e-25
Crtc3	-0.53913	0.626	0.744	4.032e-29	8.82565e-25
Trps1	-1.15859	0.325	0.473	4.22938e-29	9.2577e-25
Arhgap28	-0.683097	0.58	0.696	4.28283e-29	9.3747e-25
Emp1	-0.430582	0.88	0.929	4.46211e-29	9.76711e-25
Myo5a	-0.545262	0.665	0.754	4.66166e-29	1.02039e-24
Fnbp1	-0.533425	0.622	0.741	4.80151e-29	1.051e-24
Calu	-0.224878	0.995	0.998	5.11513e-29	1.11965e-24
Lmna	0.176527	1	1	5.58855e-29	1.22328e-24
Acbd3	-0.328812	0.889	0.933	6.68258e-29	1.46275e-24
Sp3	-0.530749	0.639	0.748	7.29924e-29	1.59773e-24
Eif3g	0.328511	0.952	0.911	7.57419e-29	1.65792e-24
Kcnt2	-1.11815	0.323	0.471	1.00694e-28	2.20408e-24
Ptpn14	-0.60208	0.582	0.701	1.03296e-28	2.26105e-24
Slc8a1	-0.841653	0.616	0.709	1.28818e-28	2.8197e-24
Slk	-0.511029	0.662	0.757	1.28887e-28	2.82121e-24
Atxn7	-0.630485	0.51	0.648	1.2917e-28	2.82741e-24
Wapl	-0.420746	0.795	0.857	1.30814e-28	2.86339e-24
Tpm2	0.256902	0.997	0.998	1.31949e-28	2.88824e-24
Nhp2	0.348413	0.938	0.87	1.33392e-28	2.91981e-24
Uhrf2	-0.505948	0.853	0.898	1.36676e-28	2.9917e-24
Map2k4	-0.529747	0.662	0.759	1.38657e-28	3.03506e-24
Plekhh2	-0.954799	0.344	0.498	1.45152e-28	3.17724e-24
Ankib1	-0.558909	0.627	0.741	1.47576e-28	3.23029e-24
Zfp644	-0.404696	0.828	0.888	1.53247e-28	3.35442e-24
Phlpp1	-0.640313	0.579	0.688	1.73396e-28	3.79547e-24
Akap9	-0.422443	0.812	0.869	1.79237e-28	3.92332e-24
Zfp36l1	-0.478303	0.873	0.924	1.83162e-28	4.00922e-24
Agps	-0.454569	0.75	0.821	1.9215e-28	4.20598e-24
Btaf1	-0.557577	0.655	0.746	1.96142e-28	4.29335e-24
Ppp2r3a	-0.651078	0.527	0.66	1.97255e-28	4.31771e-24
Pde7b	-1.22986	0.229	0.385	2.09708e-28	4.59031e-24
Vdac2	0.220472	0.998	0.998	2.1908e-28	4.79544e-24
Pias2	-0.635289	0.549	0.672	2.2135e-28	4.84514e-24
Ptbp3	-0.409166	0.803	0.873	2.30122e-28	5.03713e-24
Nsmce2	-0.397839	0.838	0.894	2.556e-28	5.59483e-24
Sfrp1	-0.531501	0.947	0.966	2.86477e-28	6.27069e-24
Snx13	-0.637291	0.505	0.638	3.37129e-28	7.37942e-24
Dad1	0.19106	0.999	0.999	3.47286e-28	7.60175e-24
Phc3	-0.683704	0.451	0.597	3.62567e-28	7.93622e-24
Brd4	-0.324481	0.927	0.951	3.86094e-28	8.45122e-24
Shprh	-0.677127	0.453	0.596	3.93041e-28	8.60327e-24
Tmem14c	0.219381	0.994	0.986	4.08186e-28	8.93479e-24
Usp33	-0.554203	0.552	0.681	4.45069e-28	9.74211e-24
Larp4b	-0.414743	0.805	0.871	4.45893e-28	9.76015e-24
Kif13b	-0.921868	0.277	0.429	4.60532e-28	1.00806e-23
Tpp2	-0.40219	0.787	0.851	4.96792e-28	1.08743e-23
Pde7a	-0.64078	0.541	0.664	5.6156e-28	1.2292e-23
Syncrip	-0.307864	0.953	0.963	5.7426e-28	1.257e-23
Tns3	-0.491963	0.77	0.845	5.85222e-28	1.28099e-23
Mark3	-0.429734	0.752	0.837	6.05636e-28	1.32568e-23
Senp6	-0.34388	0.892	0.934	6.63213e-28	1.45171e-23
Tshz3	-0.608756	0.603	0.704	6.91328e-28	1.51325e-23
Tgfbr3	-0.555406	0.79	0.856	7.00125e-28	1.5325e-23
Rps6ka3	-0.518475	0.736	0.799	7.00813e-28	1.53401e-23
Usp25	-0.51023	0.641	0.761	7.0824e-28	1.55027e-23
Rnf217	-0.722095	0.463	0.591	7.34909e-28	1.60864e-23
Atp5o	0.185422	0.999	0.999	7.36801e-28	1.61278e-23
Ndufa12	0.290569	0.973	0.949	7.55485e-28	1.65368e-23
Rps25	-0.143181	1	1	8.13378e-28	1.7804e-23
Nedd8	0.164891	0.999	0.999	9.42519e-28	2.06308e-23
Celf1	-0.354002	0.87	0.91	9.48094e-28	2.07528e-23
Ndufb2	0.255604	0.979	0.967	9.585e-28	2.09806e-23
Mdfic	-0.487827	0.798	0.845	9.75075e-28	2.13434e-23
Ctdspl2	-0.666447	0.457	0.596	9.7654e-28	2.13755e-23
Clpp	0.392473	0.852	0.783	1.11427e-27	2.43904e-23
Map3k2	-0.643516	0.461	0.602	1.12641e-27	2.46559e-23
Itprid2	-0.98906	0.271	0.421	1.15399e-27	2.52597e-23
Bptf	-0.352621	0.877	0.917	1.17594e-27	2.57401e-23
Gatad2b	-0.428304	0.78	0.847	1.22265e-27	2.67626e-23
Nav1	-0.52057	0.77	0.848	1.2635e-27	2.76568e-23
Trib3	0.52399	0.704	0.564	1.30802e-27	2.86313e-23
mt-Nd4	-0.144663	1	1	1.46539e-27	3.20758e-23
Cplane1	-0.620048	0.527	0.654	1.52075e-27	3.32877e-23
Dnm1l	-0.500699	0.661	0.761	1.64633e-27	3.60364e-23
Adgrl3	-1.04014	0.52	0.627	1.65201e-27	3.61609e-23
Ap3d1	-0.437708	0.705	0.806	1.75526e-27	3.8421e-23
Vps29	0.240562	0.981	0.973	1.91049e-27	4.18188e-23
Sec63	-0.347765	0.889	0.926	2.02837e-27	4.43989e-23
Vwa8	-0.688697	0.41	0.556	2.04425e-27	4.47465e-23
Npc2	0.19762	1	1	2.07989e-27	4.55267e-23
Fam13c	-0.849814	0.37	0.511	2.11414e-27	4.62765e-23
Atg4a	-1.15968	0.2	0.348	2.13224e-27	4.66726e-23
Sars	0.235683	0.999	0.985	2.1652e-27	4.73941e-23
Tanc1	-0.514031	0.705	0.796	2.23415e-27	4.89033e-23
Atp5j	0.171218	1	0.999	2.28885e-27	5.01006e-23
Snhg12	0.469872	0.855	0.779	2.40832e-27	5.27158e-23
Dpysl2	-0.404327	0.791	0.861	2.49325e-27	5.45747e-23
Tulp4	-0.366347	0.9	0.937	2.54386e-27	5.56826e-23
Ergic3	0.28122	0.971	0.942	2.58089e-27	5.64931e-23
Atp5j2	0.150985	1	1	2.59306e-27	5.67594e-23
Rtn3	-0.29869	0.932	0.968	2.82505e-27	6.18376e-23
Rhoj	-0.482085	0.877	0.917	2.84806e-27	6.23412e-23
Zfp462	-0.524116	0.789	0.827	3.01419e-27	6.59775e-23
Lrch1	-0.776374	0.384	0.532	3.17893e-27	6.95837e-23
Srpk2	-0.397221	0.829	0.884	3.39134e-27	7.4233e-23
Drap1	0.236114	0.995	0.988	4.05554e-27	8.87718e-23
Prkd1	-0.701683	0.68	0.758	4.25563e-27	9.31514e-23
Sulf1	-0.795244	0.584	0.715	4.26723e-27	9.34054e-23
Suco	-0.603493	0.519	0.653	4.95088e-27	1.0837e-22
Mon2	-0.434201	0.72	0.814	5.32162e-27	1.16485e-22
Rcor1	-0.455108	0.734	0.806	5.92522e-27	1.29697e-22
Mid2	-0.840511	0.384	0.518	6.11037e-27	1.3375e-22
Xylt1	-0.905314	0.378	0.528	6.15822e-27	1.34797e-22
Afdn	-0.560751	0.622	0.717	6.86053e-27	1.5017e-22
Rbm39	-0.192397	0.999	1	8.36497e-27	1.83101e-22
Capzb	0.187548	0.998	0.997	9.0685e-27	1.985e-22
Fbxw11	-0.484692	0.657	0.763	9.1284e-27	1.99812e-22
Plaat3	0.54748	0.655	0.526	9.7621e-27	2.13683e-22
Snu13	0.275739	0.973	0.96	9.86383e-27	2.15909e-22
Frs2	-0.468779	0.755	0.834	9.87825e-27	2.16225e-22
Casc4	-0.569335	0.559	0.684	9.91516e-27	2.17033e-22
Sox5	-1.16446	0.28	0.421	1.05882e-26	2.31765e-22
Actr2	-0.333772	0.885	0.923	1.07078e-26	2.34382e-22
Gas2	-0.736781	0.517	0.639	1.14698e-26	2.51063e-22
Spop	-0.347488	0.886	0.93	1.2352e-26	2.70373e-22
Cbfb	-0.43699	0.815	0.863	1.27479e-26	2.79038e-22
Nufip2	-0.3604	0.834	0.888	1.32779e-26	2.90639e-22
Dennd4c	-0.663871	0.457	0.591	1.39006e-26	3.0427e-22
Adamts5	-0.748382	0.698	0.783	1.48937e-26	3.26009e-22
Nfatc3	-0.498353	0.624	0.731	1.51484e-26	3.31583e-22
Cnot1	-0.425942	0.734	0.818	1.52037e-26	3.32793e-22
Nrf1	-0.595851	0.57	0.682	1.96119e-26	4.29286e-22
Marcks	-0.247772	1	1	2.01224e-26	4.4046e-22
Ildr2	-1.42024	0.171	0.31	2.0573e-26	4.50322e-22
Unc5c	-1.04856	0.481	0.591	2.16498e-26	4.73893e-22
Ncoa7	-0.695614	0.422	0.574	2.19498e-26	4.8046e-22
Pibf1	-0.650873	0.443	0.588	2.20438e-26	4.82516e-22
C430049B03Rik	-0.884693	0.536	0.657	2.22885e-26	4.87872e-22
Tomm6	0.210711	0.997	0.994	2.25335e-26	4.93236e-22
Nup98	-0.482635	0.68	0.768	2.2951e-26	5.02374e-22
Thyn1	0.409259	0.831	0.744	2.46765e-26	5.40144e-22
Skap2	-0.421512	0.795	0.861	2.6449e-26	5.78941e-22
Cp	-1.13492	0.401	0.53	2.7194e-26	5.95249e-22
Rhobtb3	-0.350885	0.882	0.914	2.73349e-26	5.98333e-22
Myo1d	-0.585468	0.675	0.759	2.82277e-26	6.17877e-22
Pcdh9	-1.05991	0.527	0.634	3.09513e-26	6.77494e-22
Rbm33	-0.590943	0.539	0.665	3.12187e-26	6.83346e-22
Lrig3	-0.762159	0.439	0.571	3.31592e-26	7.25822e-22
Zfp106	-0.373038	0.797	0.865	3.36373e-26	7.36287e-22
Rps27l	0.183564	1	1	3.43252e-26	7.51344e-22
Arid2	-0.48312	0.662	0.766	3.63069e-26	7.94721e-22
Atf2	-0.496143	0.683	0.764	3.71339e-26	8.12823e-22
Llph	0.320062	0.928	0.891	3.77584e-26	8.26495e-22
Wipf1	-0.574242	0.624	0.717	3.89408e-26	8.52375e-22
Zfp704	-0.628065	0.52	0.643	3.91891e-26	8.57811e-22
Cnot6l	-0.509456	0.61	0.716	4.44297e-26	9.72522e-22
Cstb	0.257391	0.991	0.988	4.49329e-26	9.83536e-22
Ube3a	-0.287236	0.933	0.957	4.79425e-26	1.04941e-21
Emc10	0.28263	0.973	0.954	5.22016e-26	1.14264e-21
Hnrnpm	-0.279498	0.958	0.973	5.46329e-26	1.19586e-21
Rasa1	-0.411829	0.765	0.827	5.47327e-26	1.19804e-21
Psma2	0.217612	0.995	0.99	5.78057e-26	1.26531e-21
Smc3	-0.351825	0.883	0.923	6.13761e-26	1.34346e-21
Bcas3	-0.59964	0.582	0.69	6.45662e-26	1.41329e-21
Kank2	-0.534351	0.605	0.715	6.4619e-26	1.41444e-21
Pcbp2	-0.200979	0.998	0.997	7.50729e-26	1.64327e-21
Acsl4	-0.598218	0.55	0.667	7.62351e-26	1.66871e-21
Rassf8	-0.57924	0.625	0.739	8.06624e-26	1.76562e-21
Cast	-0.328327	0.912	0.945	8.29034e-26	1.81467e-21
Prr13	0.420277	0.843	0.791	8.73052e-26	1.91102e-21
Vps54	-0.620049	0.47	0.606	8.73841e-26	1.91275e-21
Qser1	-0.570166	0.532	0.656	8.94583e-26	1.95815e-21
Psma7	0.181758	1	0.998	9.58699e-26	2.0985e-21
Eif4g1	-0.231973	0.989	0.992	1.08066e-25	2.36546e-21
Mcu	-0.52046	0.671	0.757	1.15788e-25	2.53449e-21
Bola2	0.268919	0.972	0.943	1.29948e-25	2.84444e-21
Ano6	-0.44659	0.805	0.854	1.40388e-25	3.07296e-21
Hdac8	-0.657851	0.535	0.64	1.44587e-25	3.16486e-21
Col14a1	-1.05814	0.362	0.5	1.51987e-25	3.32684e-21
Rnf126	0.441596	0.737	0.613	1.52761e-25	3.34379e-21
Stox2	-0.735382	0.57	0.672	1.6799e-25	3.67713e-21
Timm10	0.488091	0.697	0.566	1.68065e-25	3.67877e-21
Pawr	-0.815182	0.506	0.618	1.71019e-25	3.74344e-21
Ctif	-0.530036	0.585	0.708	1.73335e-25	3.79413e-21
Plcb1	-0.991336	0.457	0.57	1.75117e-25	3.83313e-21
Tmeff2	-0.862089	0.518	0.63	1.99707e-25	4.37138e-21
Npr3	-1.13362	0.347	0.482	2.02959e-25	4.44258e-21
Pcmtd1	-0.483886	0.752	0.825	2.12591e-25	4.6534e-21
Tut7	-0.434618	0.73	0.81	2.16715e-25	4.74367e-21
Ppp2r5e	-0.433334	0.695	0.785	2.17216e-25	4.75465e-21
Rapgef6	-0.543839	0.592	0.704	2.20828e-25	4.83371e-21
Kdm3b	-0.723755	0.327	0.479	2.23467e-25	4.89146e-21
Cthrc1	0.354649	0.975	0.944	2.34135e-25	5.12499e-21
Bod1l	-0.362304	0.843	0.892	2.43664e-25	5.33356e-21
Dip2b	-0.532971	0.591	0.695	2.55668e-25	5.59632e-21
Sntb2	-0.51039	0.664	0.769	2.55722e-25	5.59749e-21
Srrm1	-0.313561	0.923	0.946	3.19241e-25	6.98787e-21
Copa	-0.23534	0.978	0.991	3.57922e-25	7.83456e-21
Rabep1	-0.408717	0.817	0.848	3.65968e-25	8.01068e-21
Rpl10	0.10596	1	1	3.95214e-25	8.65083e-21
Dzip1	-0.717154	0.338	0.489	3.96148e-25	8.67127e-21
Sh3pxd2a	-0.402402	0.83	0.879	4.68772e-25	1.02609e-20
Gfer	0.353837	0.877	0.819	4.92659e-25	1.07838e-20
Mrpl17	0.258297	0.977	0.966	5.44242e-25	1.19129e-20
Herc4	-0.571413	0.508	0.634	5.49139e-25	1.20201e-20
Bbx	-0.418202	0.841	0.878	5.50469e-25	1.20492e-20
Tmf1	-0.444704	0.709	0.787	5.7192e-25	1.25188e-20
Mast2	-0.560013	0.639	0.728	5.936e-25	1.29933e-20
Rras	0.282039	0.955	0.932	5.99172e-25	1.31153e-20
Paip1	-0.486742	0.607	0.722	6.39305e-25	1.39938e-20
Tmod3	-0.330026	0.882	0.916	6.51779e-25	1.42668e-20
Srrm2	-0.214701	0.995	0.997	6.54969e-25	1.43366e-20
Ylpm1	-0.468849	0.666	0.753	6.65749e-25	1.45726e-20
Dync1i2	-0.278923	0.945	0.963	6.69841e-25	1.46622e-20
Ddit3	0.338889	0.932	0.863	6.99198e-25	1.53047e-20
Ppp2r5c	-0.369348	0.817	0.875	7.01835e-25	1.53625e-20
Ccbe1	-1.17153	0.298	0.431	7.67262e-25	1.67946e-20
Cct5	0.219031	0.995	0.988	8.22896e-25	1.80124e-20
Timm8a1	0.438912	0.797	0.698	8.29525e-25	1.81575e-20
Bmt2	-0.613276	0.531	0.654	8.83797e-25	1.93454e-20
Map1lc3a	0.227324	0.991	0.987	1.15218e-24	2.52201e-20
Rnf169	-0.595266	0.63	0.729	1.17498e-24	2.57191e-20
Cstf3	-0.473105	0.681	0.765	1.19438e-24	2.61438e-20
Opa1	-0.558014	0.499	0.633	1.21223e-24	2.65346e-20
Col6a2	0.335362	0.959	0.924	1.2727e-24	2.78581e-20
Psip1	-0.41503	0.766	0.843	1.32146e-24	2.89254e-20
Gnai3	-0.319651	0.897	0.925	1.3302e-24	2.91167e-20
Ndufa8	0.194469	0.995	0.991	1.38439e-24	3.0303e-20
Stag2	-0.430091	0.739	0.822	1.39584e-24	3.05536e-20
Arhgdia	0.190255	0.993	0.995	1.398e-24	3.06007e-20
Zfyve9	-0.560995	0.543	0.658	1.43114e-24	3.13263e-20
Stk24	-0.469906	0.682	0.776	1.43317e-24	3.13707e-20
Cotl1	0.435583	0.816	0.735	1.44182e-24	3.15599e-20
Afap1	-0.350856	0.88	0.915	1.46027e-24	3.19638e-20
Man2a1	-0.418588	0.905	0.94	1.49779e-24	3.27852e-20
Carmn	-0.72866	0.381	0.521	1.50167e-24	3.28701e-20
Zc3h12b	-0.851254	0.327	0.466	1.5084e-24	3.30174e-20
Tpm1	-0.261136	1	1	1.51603e-24	3.31844e-20
Mgst1	0.357734	0.955	0.921	1.76557e-24	3.86466e-20
Mmp16	-1.09919	0.268	0.403	1.79808e-24	3.93582e-20
Ndufs7	0.234657	0.979	0.968	1.83875e-24	4.02484e-20
Cox6a1	0.212096	0.998	0.991	1.84378e-24	4.03585e-20
Cyc1	0.280152	0.957	0.925	1.95698e-24	4.28363e-20
Ninj1	0.56488	0.61	0.478	2.00027e-24	4.37839e-20
Gli2	-0.663514	0.423	0.56	2.14459e-24	4.69429e-20
Hmbox1	-0.64364	0.435	0.572	2.15314e-24	4.71302e-20
Sin3b	0.244604	0.991	0.973	2.29782e-24	5.0297e-20
Gng5	0.141535	1	1	2.30164e-24	5.03805e-20
Col4a1	-1.09635	0.775	0.83	2.33876e-24	5.1193e-20
Ints6	-0.580782	0.559	0.676	2.46812e-24	5.40246e-20
Hipk3	-0.51717	0.588	0.686	2.51935e-24	5.51462e-20
Tbca	0.189691	0.998	0.996	2.53839e-24	5.55627e-20
Pdcd4	-0.680733	0.428	0.57	2.55731e-24	5.59769e-20
Pdss2	-0.704674	0.42	0.551	2.68934e-24	5.88669e-20
Srgap3	-1.13239	0.184	0.324	2.69629e-24	5.9019e-20
P4hb	-0.186877	0.995	0.999	2.75015e-24	6.01981e-20
Ogn	-0.732214	0.691	0.767	2.79294e-24	6.11346e-20
Rlim	-0.416452	0.737	0.81	2.8344e-24	6.20421e-20
Itsn2	-0.543472	0.555	0.681	3.04413e-24	6.66329e-20
Tox	-1.35494	0.189	0.323	3.06474e-24	6.70842e-20
Ddx23	-0.677533	0.361	0.504	3.37289e-24	7.38292e-20
Efna5	-0.589299	0.797	0.836	3.37547e-24	7.38857e-20
Bax	0.205516	1	0.997	3.61911e-24	7.92186e-20
Tagln	0.283736	0.999	0.997	3.62693e-24	7.93899e-20
Arhgap35	-0.415503	0.71	0.804	3.70512e-24	8.11013e-20
Psph	0.37891	0.902	0.822	3.80891e-24	8.33732e-20
Ptpn9	-0.463605	0.707	0.788	4.13114e-24	9.04265e-20
Dnmt3a	-0.530971	0.598	0.705	4.20147e-24	9.19659e-20
Kdm1a	-0.34122	0.839	0.889	4.25495e-24	9.31366e-20
Tmsb10	0.1541	1	1	4.44637e-24	9.73267e-20
Suz12	-0.537875	0.582	0.685	4.4953e-24	9.83975e-20
Man1a	-0.5611	0.753	0.808	4.52143e-24	9.89695e-20
Tmem11	0.438395	0.78	0.694	4.80318e-24	1.05137e-19
Setx	-0.527345	0.559	0.674	4.88071e-24	1.06834e-19
Zzz3	-0.43206	0.716	0.793	5.18425e-24	1.13478e-19
Runx2	-0.552752	0.672	0.753	5.245e-24	1.14808e-19
Nedd9	-0.677215	0.632	0.709	5.50032e-24	1.20396e-19
Hcfc1r1	0.274933	0.988	0.976	5.54436e-24	1.2136e-19
Srcap	-0.589792	0.505	0.619	5.59537e-24	1.22477e-19
Elf2	-0.43988	0.702	0.779	5.88658e-24	1.28851e-19
Aff1	-0.476252	0.735	0.827	5.98199e-24	1.3094e-19
Traf4	0.484696	0.752	0.652	6.08172e-24	1.33123e-19
Armh3	-0.652963	0.383	0.528	6.30955e-24	1.3811e-19
Zfp652	-0.584949	0.456	0.603	6.5762e-24	1.43946e-19
Lamc1	-0.35648	0.915	0.943	7.2187e-24	1.5801e-19
Pcsk5	-0.935091	0.44	0.564	7.25822e-24	1.58875e-19
Krtcap2	0.14544	1	1	7.47843e-24	1.63695e-19
Aimp2	0.499653	0.662	0.544	7.7525e-24	1.69695e-19
Angpt1	-1.6173	0.145	0.274	7.80598e-24	1.70865e-19
Fkbp1a	0.173799	0.999	0.999	7.90193e-24	1.72965e-19
B4galt1	-0.422059	0.784	0.848	8.09934e-24	1.77286e-19
Mtch1	0.185913	0.999	0.999	8.12592e-24	1.77868e-19
Tacc1	-0.405318	0.79	0.861	8.50267e-24	1.86115e-19
Nlk	-0.530944	0.578	0.69	9.03463e-24	1.97759e-19
Ppp3cb	-0.362929	0.805	0.872	9.65606e-24	2.11361e-19
Snhg1	0.311242	0.948	0.909	1.03217e-23	2.25932e-19
Mprip	-0.277084	0.955	0.965	1.18524e-23	2.59436e-19
Lrba	-0.870323	0.255	0.401	1.25949e-23	2.75689e-19
Ophn1	-0.807756	0.366	0.507	1.279e-23	2.79961e-19
Trim44	-0.416016	0.705	0.789	1.34227e-23	2.93809e-19
Atp13a3	-0.455686	0.682	0.768	1.3506e-23	2.95633e-19
Parp8	-0.628209	0.613	0.696	1.40444e-23	3.07417e-19
Mrpl54	0.20639	0.991	0.987	1.42383e-23	3.11662e-19
Zfp160	-0.847269	0.255	0.397	1.47995e-23	3.23945e-19
Itgav	-0.351198	0.933	0.946	1.61334e-23	3.53143e-19
Zfp618	-0.895478	0.262	0.403	1.6411e-23	3.59221e-19
D8Ertd738e	0.184484	0.996	0.993	1.72228e-23	3.7699e-19
Msantd2	-0.634053	0.444	0.572	1.73611e-23	3.80017e-19
Enox2	-0.861476	0.271	0.413	1.78779e-23	3.91329e-19
Cux1	-0.520337	0.625	0.735	1.81743e-23	3.97817e-19
Camsap2	-0.607199	0.484	0.601	1.87815e-23	4.11107e-19
Timm10b	0.200466	0.997	0.991	2.03319e-23	4.45044e-19
Reep5	0.167309	1	1	2.06426e-23	4.51846e-19
Tceal8	0.227858	0.987	0.976	2.07318e-23	4.53799e-19
Slc24a3	-0.883091	0.459	0.571	2.12496e-23	4.65133e-19
Mapk1	-0.324873	0.87	0.909	2.18352e-23	4.7795e-19
Prpf39	-0.631464	0.42	0.557	2.28892e-23	5.01022e-19
Pde3b	-0.828605	0.43	0.555	2.43838e-23	5.33738e-19
Relch	-0.561234	0.52	0.639	2.5172e-23	5.50991e-19
Pls3	-0.400327	0.877	0.916	2.59849e-23	5.68783e-19
Tomm5	0.25276	0.974	0.956	2.59923e-23	5.68946e-19
Pik3ca	-0.475265	0.614	0.734	2.70569e-23	5.92248e-19
Wrn	-0.693971	0.342	0.482	2.72728e-23	5.96975e-19
Cul1	-0.311559	0.918	0.951	2.91511e-23	6.38089e-19
Snapc3	-0.601393	0.484	0.603	2.92507e-23	6.4027e-19
Rb1cc1	-0.406686	0.762	0.841	2.93296e-23	6.41996e-19
Vcl	-0.509391	0.961	0.974	3.0043e-23	6.57612e-19
1110038B12Rik	0.25593	0.976	0.969	3.02339e-23	6.6179e-19
Prr14l	-0.591127	0.502	0.619	3.09092e-23	6.76571e-19
Ccny	-0.334369	0.849	0.899	3.21558e-23	7.03858e-19
Usp15	-0.393389	0.752	0.817	3.26893e-23	7.15536e-19
Plin2	0.41532	0.88	0.802	3.27143e-23	7.16083e-19
Sdhb	0.245249	0.977	0.957	3.33254e-23	7.29459e-19
Guk1	0.326654	0.891	0.819	3.44523e-23	7.54127e-19
Tmem70	0.436469	0.81	0.73	3.49279e-23	7.64537e-19
Heatr5a	-0.390423	0.776	0.842	3.53196e-23	7.73111e-19
Grpel1	0.258579	0.956	0.927	3.78383e-23	8.28243e-19
Mtss1	-1.38135	0.172	0.3	4.10434e-23	8.98398e-19
Ap2b1	-0.332907	0.82	0.874	4.14354e-23	9.06978e-19
Sh3rf1	-0.85324	0.347	0.483	4.40109e-23	9.63355e-19
1700025G04Rik	-0.590549	0.602	0.703	4.56555e-23	9.99352e-19
Oga	-0.46817	0.67	0.763	4.60365e-23	1.00769e-18
Epc2	-0.529628	0.558	0.665	4.67235e-23	1.02273e-18
Rad54l2	-0.650514	0.362	0.511	4.84093e-23	1.05963e-18
Ndufb4	0.23575	0.979	0.965	5.10186e-23	1.11675e-18
Shmt2	0.401099	0.812	0.711	5.21775e-23	1.14211e-18
Kif13a	-0.591613	0.486	0.614	5.24142e-23	1.14729e-18
Virma	-0.419426	0.689	0.782	5.34419e-23	1.16979e-18
Ksr1	-0.716646	0.43	0.556	5.63466e-23	1.23337e-18
Flrt2	-0.703962	0.575	0.682	5.82084e-23	1.27412e-18
Dennd6a	-0.67975	0.375	0.512	5.89083e-23	1.28944e-18
Chd8	-0.444525	0.665	0.757	5.92218e-23	1.29631e-18
Exoc2	-0.580891	0.441	0.58	6.01052e-23	1.31564e-18
Snrpg	0.168076	1	0.999	6.03275e-23	1.32051e-18
Rufy3	-0.650338	0.369	0.507	6.05138e-23	1.32459e-18
Sec31a	-0.242855	0.977	0.984	6.67698e-23	1.46152e-18
Pfdn5	0.155162	1	0.999	6.75832e-23	1.47933e-18
Mecom	-1.42616	0.365	0.482	6.80524e-23	1.4896e-18
Zmynd8	-0.442768	0.666	0.755	6.91331e-23	1.51325e-18
Atp6v0e	0.203125	0.996	0.992	6.9692e-23	1.52549e-18
Thada	-0.614638	0.488	0.607	7.23759e-23	1.58424e-18
Mrps16	0.224513	0.988	0.977	7.29738e-23	1.59732e-18
Frk	-0.781597	0.386	0.514	7.61217e-23	1.66623e-18
Yeats2	-0.509758	0.54	0.656	7.89746e-23	1.72867e-18
Arhgef11	-0.645833	0.43	0.561	8.02498e-23	1.75659e-18
Dab2ip	-0.540726	0.571	0.681	8.1353e-23	1.78074e-18
Vamp8	0.29504	0.92	0.894	8.18216e-23	1.79099e-18
Mapk14	-0.486233	0.625	0.718	8.31706e-23	1.82052e-18
Smad4	-0.347823	0.82	0.872	9.06627e-23	1.98452e-18
Yes1	-0.60977	0.445	0.571	9.53289e-23	2.08665e-18
Cdon	-0.566593	0.66	0.742	9.83078e-23	2.15186e-18
Cdyl	-0.493293	0.652	0.732	1.07537e-22	2.35389e-18
Dgkh	-0.546949	0.573	0.687	1.09297e-22	2.39241e-18
Heg1	-0.616599	0.579	0.681	1.09712e-22	2.40149e-18
Ccar1	-0.300788	0.917	0.948	1.14346e-22	2.50292e-18
Wdr74	0.461988	0.693	0.568	1.19292e-22	2.61118e-18
Vps28	0.341738	0.85	0.791	1.20172e-22	2.63044e-18
Tmbim6	0.201253	0.995	0.995	1.29046e-22	2.82469e-18
Nop10	0.285915	0.931	0.9	1.33562e-22	2.92353e-18
Ctsl	0.208525	1	0.998	1.40916e-22	3.0845e-18
Abl2	-0.557095	0.553	0.658	1.42431e-22	3.11766e-18
Dynll1	0.142743	1	1	1.49526e-22	3.27297e-18
Syne1	-0.459989	0.773	0.826	1.51486e-22	3.31587e-18
Washc4	-0.415279	0.691	0.778	1.5325e-22	3.35449e-18
Fip1l1	-0.347126	0.789	0.857	1.60086e-22	3.50413e-18
Gsto1	0.352019	0.877	0.821	1.61243e-22	3.52945e-18
Gm37494	-0.791598	0.291	0.429	1.63506e-22	3.57898e-18
Nek7	-0.400705	0.768	0.83	1.66205e-22	3.63807e-18
Ago3	-0.521617	0.559	0.669	1.81337e-22	3.96929e-18
Ppp1cb	-0.281534	0.907	0.95	1.835e-22	4.01663e-18
Chm	-0.537183	0.538	0.654	1.92464e-22	4.21285e-18
Acin1	-0.302977	0.897	0.936	1.93487e-22	4.23524e-18
Higd1a	0.25526	0.984	0.969	1.96743e-22	4.30651e-18
Ccdc186	-0.43469	0.676	0.774	2.02145e-22	4.42476e-18
Cops6	0.248955	0.969	0.954	2.08286e-22	4.55916e-18
Cbl	-0.487758	0.56	0.679	2.26149e-22	4.95019e-18
2610008E11Rik	-0.701851	0.356	0.49	2.27665e-22	4.98337e-18
Napa	0.277317	0.935	0.911	2.29665e-22	5.02713e-18
Eps15	-0.462625	0.636	0.73	2.36288e-22	5.17211e-18
Far1	-0.392807	0.768	0.821	2.37091e-22	5.18968e-18
Fam162a	0.304976	0.97	0.957	2.5158e-22	5.50684e-18
Rabac1	0.200738	0.994	0.992	2.62203e-22	5.73935e-18
Meg3	-0.320879	0.989	0.991	2.62859e-22	5.75373e-18
P4ha1	-0.312343	0.908	0.931	2.64191e-22	5.78288e-18
Zc3h13	-0.369878	0.752	0.83	2.74408e-22	6.00652e-18
Trabd2b	-0.691781	0.655	0.735	2.77836e-22	6.08156e-18
Yme1l1	-0.354719	0.807	0.867	2.79174e-22	6.11084e-18
Tjp1	-0.612618	0.473	0.6	2.88211e-22	6.30865e-18
Zfp451	-0.520747	0.534	0.643	2.91762e-22	6.38637e-18
Smg7	-0.550436	0.521	0.635	2.97515e-22	6.51231e-18
Cwc27	-0.437122	0.662	0.771	3.05424e-22	6.68542e-18
Lmnb1	-0.715165	0.573	0.664	3.13992e-22	6.87297e-18
Fis1	0.206072	0.988	0.991	3.19371e-22	6.99072e-18
Pcdh19	-0.396429	0.905	0.927	3.1988e-22	7.00186e-18
Ythdc1	-0.376356	0.773	0.842	3.30123e-22	7.22605e-18
Cycs	0.291363	0.948	0.898	3.32605e-22	7.2804e-18
Map2k2	0.207748	0.987	0.982	3.45656e-22	7.56607e-18
Crim1	-0.854278	0.591	0.68	3.59599e-22	7.87127e-18
Ap1s1	0.280379	0.928	0.911	3.66819e-22	8.02931e-18
Prdx3	0.351229	0.823	0.755	3.69906e-22	8.09687e-18
Rbm5	-0.338584	0.812	0.862	3.9434e-22	8.63172e-18
Cers6	-0.528936	0.77	0.819	4.09736e-22	8.96871e-18
Papola	-0.239694	0.947	0.971	4.26458e-22	9.33473e-18
Togaram1	-0.595884	0.394	0.527	4.63507e-22	1.01457e-17
Slc25a4	0.116997	1	1	5.00941e-22	1.09651e-17
Fth1	0.156212	1	1	5.22993e-22	1.14478e-17
Tmem150a	0.487846	0.676	0.559	5.26989e-22	1.15353e-17
Bcl9	-0.700676	0.36	0.494	5.43769e-22	1.19026e-17
Map3k3	-0.538977	0.519	0.628	5.65936e-22	1.23878e-17
Adam10	-0.402398	0.747	0.815	6.06378e-22	1.3273e-17
Etnk1	-0.528151	0.51	0.639	6.10699e-22	1.33676e-17
Mrpl52	0.188074	0.997	0.997	6.12639e-22	1.34101e-17
Ubr2	-0.342519	0.808	0.858	6.74905e-22	1.4773e-17
Eif3d	0.254732	0.952	0.935	6.75195e-22	1.47793e-17
Ndufb1-ps	0.176353	0.995	0.994	6.86205e-22	1.50203e-17
Hs2st1	-0.408319	0.789	0.842	6.95626e-22	1.52265e-17
Ndufa2	0.146227	1	1	7.02605e-22	1.53793e-17
S100a6	0.183659	1	1	7.09461e-22	1.55294e-17
Nxpe4	-0.678897	0.433	0.554	7.15255e-22	1.56562e-17
Fgd4	-0.904095	0.275	0.403	7.1684e-22	1.56909e-17
Ndufb10	0.191936	0.992	0.986	7.97775e-22	1.74625e-17
Kdm5a	-0.450207	0.666	0.759	8.07028e-22	1.7665e-17
Atrn	-0.543528	0.495	0.628	8.18417e-22	1.79143e-17
Gtdc1	-0.868834	0.341	0.466	8.34323e-22	1.82625e-17
Boc	-0.708297	0.448	0.572	8.35934e-22	1.82978e-17
Sec61b	0.150996	1	1	8.43529e-22	1.8464e-17
Msrb1	0.320433	0.938	0.918	8.63983e-22	1.89117e-17
Mtch2	0.258191	0.961	0.938	8.68526e-22	1.90112e-17
Itga1	-0.789041	0.554	0.652	8.70405e-22	1.90523e-17
Rdx	-0.236852	0.97	0.976	8.9599e-22	1.96123e-17
Zc3h7a	-0.478485	0.613	0.715	9.43544e-22	2.06532e-17
Sgms1	-0.458864	0.654	0.744	9.5534e-22	2.09114e-17
1810058I24Rik	0.245345	0.988	0.983	9.72202e-22	2.12805e-17
Lifr	-0.727382	0.38	0.512	9.91895e-22	2.17116e-17
Kif16b	-0.730226	0.32	0.456	1.00007e-21	2.18905e-17
Dda1	0.305904	0.906	0.843	1.02497e-21	2.24357e-17
Mcrip1	0.252293	0.967	0.941	1.09646e-21	2.40005e-17
Hira	-0.569512	0.463	0.586	1.10051e-21	2.40891e-17
Brd1	-0.416224	0.714	0.783	1.10322e-21	2.41485e-17
Lamtor1	0.214141	0.987	0.978	1.10965e-21	2.42892e-17
Pdia3	-0.197661	0.997	0.999	1.1397e-21	2.4947e-17
Ankfy1	-0.501863	0.562	0.671	1.16095e-21	2.54121e-17
Psap	0.231753	0.996	0.99	1.18498e-21	2.5938e-17
Col4a3bp	-0.479365	0.589	0.695	1.20157e-21	2.63011e-17
Psd3	-0.553304	0.652	0.73	1.23326e-21	2.69948e-17
Ccl2	0.907106	0.586	0.472	1.27302e-21	2.78652e-17
Tent2	-0.381772	0.748	0.829	1.38333e-21	3.02798e-17
Rspo3	-0.642093	0.691	0.767	1.38766e-21	3.03744e-17
Trappc8	-0.51823	0.541	0.656	1.40927e-21	3.08474e-17
1500015L24Rik	-1.08651	0.155	0.282	1.45323e-21	3.18097e-17
Smchd1	-0.384833	0.791	0.858	1.48075e-21	3.24121e-17
Txnl4a	0.234677	0.978	0.959	1.48959e-21	3.26056e-17
Cope	0.242843	0.975	0.961	1.53174e-21	3.35283e-17
Tmem119	0.39589	0.834	0.761	1.56477e-21	3.42513e-17
Nenf	0.180085	0.995	0.995	1.68711e-21	3.69291e-17
Mfhas1	-0.488413	0.566	0.678	1.79479e-21	3.92862e-17
Ap1g1	-0.453336	0.619	0.72	1.81961e-21	3.98296e-17
Hnrnpd	-0.313711	0.906	0.943	1.99851e-21	4.37453e-17
Alg3	0.644332	0.466	0.337	2.06601e-21	4.52229e-17
Ghitm	0.243749	0.974	0.948	2.07522e-21	4.54246e-17
Ptov1	0.201289	0.99	0.99	2.10078e-21	4.5984e-17
St3gal3	-0.556037	0.473	0.601	2.26449e-21	4.95675e-17
Smc1a	-0.326557	0.896	0.924	2.28445e-21	5.00044e-17
Ppfibp1	-0.32438	0.921	0.931	2.51442e-21	5.50381e-17
Pign	-0.53982	0.515	0.62	2.52024e-21	5.51655e-17
Pja2	-0.300218	0.903	0.924	2.56479e-21	5.61406e-17
Ube4b	-0.357652	0.795	0.85	2.57536e-21	5.6372e-17
Tiam2	-0.524228	0.677	0.756	2.63085e-21	5.75866e-17
Nfu1	0.30813	0.897	0.838	2.80469e-21	6.13918e-17
Tomm40	0.301341	0.92	0.883	3.01717e-21	6.60429e-17
Cemip2	-0.507361	0.651	0.739	3.05747e-21	6.69249e-17
Mbtd1	-0.44971	0.588	0.709	3.08207e-21	6.74635e-17
Ppp4r3b	-0.383359	0.722	0.801	3.21199e-21	7.03073e-17
C1qtnf6	0.324192	0.887	0.832	3.30325e-21	7.23047e-17
Cth	0.830995	0.343	0.221	3.41214e-21	7.46882e-17
Tmem258	0.190879	0.995	0.991	3.42693e-21	7.50121e-17
Nrk	-1.2002	0.252	0.376	3.63034e-21	7.94644e-17
Paxbp1	-0.636648	0.36	0.497	3.68367e-21	8.06319e-17
Gpr39	-1.52733	0.15	0.269	3.78843e-21	8.29249e-17
Pdzd8	-0.506199	0.559	0.659	3.78894e-21	8.29362e-17
Fzd4	-0.8204	0.412	0.53	3.83505e-21	8.39453e-17
Csrp2	0.254899	0.998	0.996	3.86736e-21	8.46526e-17
Fkbp11	0.332764	0.913	0.871	3.97655e-21	8.70428e-17
Osbpl8	-0.491982	0.607	0.707	4.22208e-21	9.2417e-17
Notch2	-0.521526	0.488	0.61	4.25317e-21	9.30976e-17
2025-03-07	-0.356825	0.8	0.847	4.43106e-21	9.69915e-17
Ikzf2	-0.867844	0.295	0.424	4.73198e-21	1.03578e-16
Gm42047	-0.766203	0.487	0.577	4.78654e-21	1.04773e-16
Idh1	-0.332238	0.87	0.923	4.91835e-21	1.07658e-16
Dctn3	0.237943	0.957	0.944	5.11521e-21	1.11967e-16
Ago2	-0.382709	0.733	0.82	5.41949e-21	1.18627e-16
Zyx	0.285186	0.948	0.928	5.45637e-21	1.19434e-16
Cdk19	-0.726358	0.373	0.499	5.50125e-21	1.20417e-16
Eml1	-0.603474	0.448	0.573	5.60998e-21	1.22797e-16
Swap70	-0.597208	0.527	0.629	5.65269e-21	1.23732e-16
Spopl	-0.603885	0.416	0.539	5.66798e-21	1.24066e-16
Xiap	-0.477422	0.618	0.708	5.8366e-21	1.27757e-16
Rgl1	-0.627026	0.484	0.605	5.97215e-21	1.30724e-16
Git2	-0.51047	0.496	0.604	6.26824e-21	1.37205e-16
Slf2	-0.642657	0.423	0.544	6.47761e-21	1.41788e-16
Dag1	-0.386356	0.783	0.845	6.60499e-21	1.44577e-16
Me1	-0.371461	0.754	0.828	6.73707e-21	1.47468e-16
Fos	-0.432512	0.812	0.888	7.00743e-21	1.53386e-16
Adrm1	0.329886	0.844	0.76	7.25814e-21	1.58873e-16
Asxl2	-0.435604	0.63	0.726	7.354e-21	1.60972e-16
Ube3c	-0.431665	0.688	0.78	7.7379e-21	1.69375e-16
Cyb5r1	0.293605	0.916	0.835	7.7512e-21	1.69666e-16
Ptrh2	0.416674	0.719	0.613	7.85303e-21	1.71895e-16
Prrc2b	-0.333407	0.794	0.863	8.1355e-21	1.78078e-16
Naxe	0.288805	0.917	0.863	8.30083e-21	1.81697e-16
Specc1l	-0.525699	0.535	0.645	8.43372e-21	1.84606e-16
Asxl1	-0.399221	0.744	0.809	8.60317e-21	1.88315e-16
Rc3h2	-0.460953	0.589	0.697	9.10736e-21	1.99351e-16
Nox4	-1.01406	0.284	0.408	9.11065e-21	1.99423e-16
Ube2g1	-0.410162	0.738	0.803	9.24946e-21	2.02461e-16
Shisa5	0.277776	0.909	0.876	1.00674e-20	2.20365e-16
Prkdc	-0.644563	0.351	0.485	1.01059e-20	2.21208e-16
Cdk8	-0.38681	0.71	0.787	1.04242e-20	2.28175e-16
Psma3	0.145421	0.999	0.998	1.05776e-20	2.31533e-16
Prkd3	-0.457148	0.601	0.703	1.07675e-20	2.35689e-16
Irs1	-0.695392	0.568	0.653	1.09939e-20	2.40646e-16
Mrpl28	0.260346	0.95	0.917	1.10694e-20	2.42299e-16
Txndc9	0.272834	0.944	0.904	1.13579e-20	2.48613e-16
Nab1	-0.480467	0.652	0.754	1.149e-20	2.51504e-16
Arpp19	0.209291	0.995	0.982	1.17656e-20	2.57538e-16
BC052040	-0.784914	0.269	0.401	1.19439e-20	2.6144e-16
Sos1	-0.507536	0.532	0.648	1.20368e-20	2.63475e-16
Nsd2	-0.562436	0.581	0.678	1.25437e-20	2.74569e-16
Tomm20	0.16866	0.997	0.998	1.27694e-20	2.79509e-16
Med10	0.302302	0.876	0.809	1.30301e-20	2.85216e-16
Supt6	-0.404918	0.692	0.779	1.36167e-20	2.98056e-16
Lncpint	-0.707242	0.398	0.526	1.37884e-20	3.01813e-16
Cox7a2	0.159716	0.998	0.999	1.38699e-20	3.03598e-16
Zzef1	-0.522052	0.563	0.661	1.4355e-20	3.14216e-16
2210408I21Rik	-0.729338	0.343	0.471	1.49067e-20	3.26294e-16
Micu3	-0.619534	0.386	0.515	1.49293e-20	3.26787e-16
Runx1	-0.512076	0.93	0.937	1.52352e-20	3.33484e-16
Tasp1	-0.603365	0.405	0.539	1.57529e-20	3.44816e-16
Rad51b	-1.08287	0.297	0.413	1.57766e-20	3.45333e-16
Limch1	-1.20463	0.193	0.315	1.59029e-20	3.48098e-16
Irf2	-0.493478	0.606	0.695	1.72523e-20	3.77635e-16
Exoc5	-0.364223	0.787	0.833	1.74256e-20	3.8143e-16
Dek	-0.447274	0.801	0.869	1.7521e-20	3.83516e-16
Myef2	-0.528576	0.534	0.637	1.77068e-20	3.87583e-16
Trir	0.202718	0.987	0.975	1.77488e-20	3.88502e-16
Zfp423	-0.744342	0.478	0.584	1.8639e-20	4.07989e-16
Atp8b1	-0.984174	0.231	0.355	1.98108e-20	4.33639e-16
Zfp654	-0.64539	0.352	0.484	1.98692e-20	4.34917e-16
Pcca	-0.568294	0.484	0.601	2.16054e-20	4.7292e-16
Ass1	0.573023	0.64	0.526	2.19638e-20	4.80766e-16
Dennd5a	-0.397556	0.702	0.777	2.28959e-20	5.01169e-16
Eps8	-0.700841	0.451	0.561	2.29661e-20	5.02705e-16
Ebna1bp2	0.323353	0.886	0.839	2.32186e-20	5.08232e-16
Myo6	-0.674722	0.319	0.459	2.33774e-20	5.11707e-16
Atp2b1	-0.28528	0.918	0.953	2.37385e-20	5.19611e-16
Il3ra	0.457118	0.709	0.603	2.40667e-20	5.26795e-16
Kidins220	-0.379696	0.74	0.8	2.71734e-20	5.94799e-16
Nedd4l	-0.599673	0.496	0.609	2.76817e-20	6.05926e-16
Arhgap6	-0.853807	0.444	0.55	2.78584e-20	6.09793e-16
Sec24a	-0.447605	0.638	0.733	2.85118e-20	6.24094e-16
Copb1	-0.228841	0.959	0.982	2.90397e-20	6.35651e-16
Tbcb	0.208508	0.984	0.976	3.04577e-20	6.66689e-16
Ldb2	-0.938812	0.4	0.509	3.31618e-20	7.25879e-16
Ranbp9	-0.444885	0.663	0.748	3.36052e-20	7.35584e-16
Pikfyve	-0.563228	0.457	0.586	3.36776e-20	7.37169e-16
Wwp1	-0.542246	0.502	0.617	3.44363e-20	7.53775e-16
Rngtt	-0.517706	0.531	0.64	3.46223e-20	7.57848e-16
Zfp950	-0.60352	0.436	0.558	3.5961e-20	7.8715e-16
Rai1	-0.522861	0.499	0.623	4.08871e-20	8.94978e-16
Derl1	0.258688	0.946	0.921	4.1758e-20	9.1404e-16
Wwox	-0.621214	0.659	0.723	4.32554e-20	9.46818e-16
Trappc9	-0.546311	0.516	0.628	4.4137e-20	9.66114e-16
Dip2a	-0.634613	0.38	0.503	4.43304e-20	9.70349e-16
Tmtc3	-0.624561	0.373	0.499	4.48495e-20	9.81711e-16
Kifap3	-0.378672	0.752	0.82	5.12737e-20	1.12233e-15
Stxbp5	-0.677428	0.351	0.48	5.15423e-20	1.12821e-15
Smc6	-0.279685	0.93	0.951	5.49832e-20	1.20353e-15
Zfp568	-0.680384	0.412	0.528	5.90747e-20	1.29309e-15
Ralgapb	-0.513304	0.498	0.61	5.91124e-20	1.29391e-15
Lyn	-0.675209	0.429	0.537	6.11279e-20	1.33803e-15
Cpeb4	-0.704301	0.293	0.423	6.29949e-20	1.3789e-15
Igf2bp2	-0.464236	0.694	0.764	6.3005e-20	1.37912e-15
Plagl1	-0.552114	0.714	0.775	6.57298e-20	1.43876e-15
Pakap.1	-0.397281	0.93	0.941	6.9513e-20	1.52157e-15
Klhl29	-0.664787	0.595	0.677	7.10733e-20	1.55572e-15
Ndufs5	0.166491	1	0.997	7.18004e-20	1.57164e-15
Gng10	0.222499	0.979	0.964	7.32678e-20	1.60376e-15
Klf3	-0.381542	0.805	0.855	7.47964e-20	1.63722e-15
Fnbp4	-0.486069	0.505	0.629	9.18646e-20	2.01082e-15
Zmym6	-0.922511	0.162	0.289	9.44222e-20	2.06681e-15
Pak2	-0.285559	0.895	0.924	9.45246e-20	2.06905e-15
Ralgapa2	-0.798035	0.245	0.378	9.65923e-20	2.11431e-15
Rab2a	-0.14848	0.999	1	1.00051e-19	2.19001e-15
Foxj3	-0.559059	0.473	0.589	1.00828e-19	2.20703e-15
Fat1	-0.324679	0.928	0.945	1.01976e-19	2.23216e-15
Akap11	-0.562451	0.488	0.597	1.13324e-19	2.48054e-15
Cd81	0.166988	1	0.999	1.1449e-19	2.50608e-15
Ddx50	-0.287072	0.891	0.916	1.14932e-19	2.51574e-15
Agtpbp1	-0.561202	0.448	0.568	1.17201e-19	2.56541e-15
Adam17	-0.544276	0.505	0.623	1.17816e-19	2.57887e-15
Sdc2	-0.46571	0.854	0.878	1.1887e-19	2.60195e-15
mt-Atp8	-0.35885	0.747	0.822	1.30638e-19	2.85953e-15
Arid1a	-0.368953	0.716	0.803	1.33219e-19	2.91602e-15
Ep300	-0.478478	0.566	0.669	1.38531e-19	3.0323e-15
Elp4	-0.569997	0.473	0.582	1.47984e-19	3.23922e-15
Nbas	-0.399361	0.691	0.773	1.48007e-19	3.23974e-15
Psma6	0.212639	0.978	0.965	1.48612e-19	3.25297e-15
Numa1	-0.455542	0.591	0.682	1.54744e-19	3.3872e-15
Atf5	0.229862	0.99	0.97	1.56355e-19	3.42246e-15
Mark1	-0.814401	0.292	0.421	1.66941e-19	3.65416e-15
Yif1a	0.274026	0.937	0.907	1.70629e-19	3.7349e-15
Rab5if	0.18557	0.992	0.982	1.73322e-19	3.79384e-15
Hsd17b10	0.254556	0.952	0.919	1.73858e-19	3.80557e-15
Spata5	-0.518443	0.652	0.733	1.77603e-19	3.88755e-15
Fdps	0.271129	0.985	0.974	1.7947e-19	3.92842e-15
Rfc1	-0.368615	0.72	0.8	1.83454e-19	4.01563e-15
Sash1	-0.448032	0.705	0.784	1.90102e-19	4.16113e-15
Ubap2	-0.336111	0.795	0.851	1.92134e-19	4.20562e-15
Zranb2	-0.297953	0.847	0.893	2.16378e-19	4.73629e-15
Kras	-0.305698	0.873	0.92	2.17183e-19	4.75392e-15
Dnajc10	-0.334141	0.822	0.883	2.31115e-19	5.05887e-15
Rab31	-0.467431	0.683	0.757	2.39621e-19	5.24507e-15
Ostf1	0.193878	0.98	0.972	2.42251e-19	5.30263e-15
Mrps14	0.204993	0.978	0.972	2.51403e-19	5.50297e-15
Gstp1	0.43101	0.691	0.599	2.70554e-19	5.92215e-15
Rspry1	-0.427296	0.655	0.733	2.7193e-19	5.95228e-15
Tmsb4x	0.165486	1	1	2.79338e-19	6.11443e-15
Cep85l	-0.790332	0.243	0.368	2.85194e-19	6.2426e-15
Pde4b	-0.75825	0.391	0.51	2.88628e-19	6.31778e-15
Pdpk1	-0.452843	0.564	0.675	2.91941e-19	6.39029e-15
Ipo8	-0.648803	0.341	0.464	2.95704e-19	6.47267e-15
Upf2	-0.431784	0.606	0.708	3.03121e-19	6.63501e-15
AY036118	-0.293773	0.925	0.966	3.07742e-19	6.73617e-15
Hectd4	-0.652077	0.362	0.485	3.24832e-19	7.11024e-15
Txn1	0.144257	1	1	3.32349e-19	7.27479e-15
Mlxip	-0.659761	0.409	0.523	3.36503e-19	7.36572e-15
Sdccag8	-0.543525	0.478	0.591	3.37512e-19	7.3878e-15
Prrg1	-0.834358	0.309	0.426	3.44729e-19	7.54577e-15
Clic4	-0.253871	0.963	0.973	3.52626e-19	7.71863e-15
Abcc5	-0.490327	0.566	0.668	3.59842e-19	7.87657e-15
Eif3a	-0.166151	0.999	0.998	3.6331e-19	7.9525e-15
Pfdn4	0.327302	0.829	0.758	3.75698e-19	8.22365e-15
Zmym2	-0.483443	0.561	0.67	3.91688e-19	8.57367e-15
Specc1	-0.625781	0.471	0.579	3.94375e-19	8.63248e-15
Atp5c1	0.163069	0.999	0.998	4.03627e-19	8.83499e-15
Btrc	-0.482843	0.563	0.659	4.07349e-19	8.91647e-15
Osbpl1a	-0.487327	0.551	0.651	4.19769e-19	9.18833e-15
Mphosph9	-0.835011	0.249	0.373	4.21273e-19	9.22125e-15
Tab2	-0.327586	0.814	0.861	4.31756e-19	9.45071e-15
Cmtm7	0.25391	0.939	0.901	4.6364e-19	1.01486e-14
Eif4e2	0.205694	0.983	0.979	4.81923e-19	1.05488e-14
Ogt	-0.327405	0.765	0.833	5.14817e-19	1.12688e-14
Tra2a	-0.309788	0.795	0.866	5.34002e-19	1.16888e-14
Ndufv1	0.279073	0.907	0.866	5.37722e-19	1.17702e-14
Sf3b1	-0.226233	0.971	0.981	5.45818e-19	1.19474e-14
Ino80d	-0.555186	0.438	0.563	5.87978e-19	1.28702e-14
Zc3h18	-0.426719	0.616	0.711	5.94047e-19	1.30031e-14
Atp6ap1	0.286191	0.895	0.851	5.9701e-19	1.30679e-14
Spcs1	0.162788	0.998	0.998	6.474e-19	1.41709e-14
Fam222b	-0.521512	0.471	0.585	6.63137e-19	1.45154e-14
Rptor	-0.450489	0.643	0.715	6.66712e-19	1.45936e-14
Osmr	-0.413512	0.69	0.778	6.76846e-19	1.48155e-14
Epha7	-1.20454	0.243	0.361	7.12065e-19	1.55864e-14
Tmem126a	0.213491	0.977	0.967	7.42963e-19	1.62627e-14
Tfdp2	-0.620984	0.401	0.517	7.56514e-19	1.65593e-14
Gnb1	-0.163206	0.997	0.997	7.64867e-19	1.67422e-14
Wdr77	0.507351	0.614	0.498	8.40568e-19	1.83992e-14
Nip7	0.369566	0.804	0.723	8.81619e-19	1.92978e-14
Abl1	-0.423441	0.63	0.719	9.29117e-19	2.03374e-14
Pdlim7	0.236465	0.977	0.965	9.44378e-19	2.06715e-14
Cpsf6	-0.305645	0.787	0.847	9.49773e-19	2.07896e-14
Nsf	-0.438163	0.615	0.702	9.66759e-19	2.11614e-14
Micu2	-0.375046	0.702	0.775	1.00915e-18	2.20894e-14
Grk5	-0.719149	0.412	0.521	1.01336e-18	2.21814e-14
Psmc5	0.233742	0.965	0.95	1.02487e-18	2.24334e-14
Uqcrc1	0.249753	0.934	0.904	1.03569e-18	2.26701e-14
Agap1	-0.406798	0.777	0.82	1.05498e-18	2.30924e-14
Hnrnpa0	-0.237774	0.941	0.968	1.07545e-18	2.35405e-14
Rrp15	0.444554	0.662	0.553	1.08886e-18	2.38341e-14
Scai	-0.584442	0.409	0.522	1.15301e-18	2.52382e-14
Nptn	-0.221626	0.971	0.981	1.15962e-18	2.5383e-14
Tbc1d22a	-0.692201	0.28	0.407	1.17498e-18	2.57192e-14
Stim1	-0.594973	0.503	0.602	1.21689e-18	2.66365e-14
Atp5md	0.158854	0.996	0.996	1.25023e-18	2.73662e-14
Ppp4r3a	-0.449888	0.577	0.678	1.27838e-18	2.79824e-14
Clip1	-0.452938	0.523	0.639	1.30944e-18	2.86623e-14
Vps35	-0.2256	0.961	0.974	1.34202e-18	2.93754e-14
Rps17	-0.113452	1	1	1.37381e-18	3.00713e-14
Pck2	0.251688	0.963	0.92	1.38123e-18	3.02337e-14
Smc5	-0.433108	0.732	0.791	1.3931e-18	3.04936e-14
Fnbp1l	-0.511716	0.537	0.646	1.47201e-18	3.22208e-14
Pin1	0.250555	0.933	0.9	1.5141e-18	3.31421e-14
Gm42418	-0.159599	1	1	1.54621e-18	3.3845e-14
Rps6kc1	-0.700108	0.294	0.415	1.57591e-18	3.44951e-14
Zdhhc20	-0.331195	0.807	0.872	1.57961e-18	3.4576e-14
Supt3	-0.396528	0.713	0.785	1.59632e-18	3.49418e-14
Arcn1	-0.276043	0.901	0.942	1.65266e-18	3.6175e-14
Apaf1	-0.527932	0.494	0.602	1.75971e-18	3.85184e-14
Fam135a	-0.499378	0.496	0.613	1.75976e-18	3.85194e-14
Rbm27	-0.388097	0.629	0.727	1.76987e-18	3.87408e-14
Cpd	-0.4136	0.626	0.712	1.78539e-18	3.90804e-14
Xpr1	-0.576227	0.438	0.554	1.80274e-18	3.94601e-14
Baz2a	-0.567922	0.404	0.526	1.97868e-18	4.33113e-14
Tgfbr1	-0.547489	0.578	0.661	1.99952e-18	4.37676e-14
Acbd5	-0.464381	0.55	0.651	2.10654e-18	4.61101e-14
Scara3	-0.714732	0.316	0.439	2.11562e-18	4.63088e-14
Mef2c	-0.644385	0.484	0.594	2.20995e-18	4.83736e-14
Ssbp3	-0.257657	0.941	0.954	2.22355e-18	4.86713e-14
Pomp	0.182713	0.998	0.988	2.26974e-18	4.96824e-14
Ctnnb1	-0.227778	0.975	0.982	2.29255e-18	5.01816e-14
Gpbp1	-0.339725	0.784	0.853	2.31487e-18	5.06702e-14
Gprin3	-0.967218	0.242	0.36	2.33621e-18	5.11373e-14
Ric1	-0.57153	0.418	0.535	2.34376e-18	5.13026e-14
Ier3	0.503939	0.735	0.638	2.3722e-18	5.1925e-14
Sobp	-0.964116	0.201	0.322	2.39135e-18	5.23443e-14
Jag1	-0.6167	0.46	0.575	2.40008e-18	5.25354e-14
Gnasas1	-0.822506	0.209	0.328	2.45731e-18	5.3788e-14
Rcbtb1	-0.492554	0.484	0.587	2.46828e-18	5.40281e-14
Taldo1	0.243866	0.939	0.912	2.48051e-18	5.42959e-14
Ap2m1	0.193708	0.99	0.988	2.55864e-18	5.6006e-14
Sec23a	-0.275556	0.894	0.933	2.69589e-18	5.90103e-14
Npas3	-0.859776	0.301	0.414	2.83276e-18	6.20064e-14
Fdx2	0.296775	0.902	0.867	2.84336e-18	6.22384e-14
BC031181	0.245009	0.937	0.903	2.96543e-18	6.49104e-14
Clcn5	-0.413524	0.709	0.77	2.96989e-18	6.5008e-14
Slx4ip	-0.67652	0.333	0.45	3.18041e-18	6.9616e-14
Oxr1	-0.572276	0.552	0.635	3.20092e-18	7.0065e-14
Emb	-0.740251	0.765	0.796	3.22881e-18	7.06754e-14
Xpo7	-0.387813	0.667	0.749	3.30243e-18	7.22869e-14
Kpna3	-0.39848	0.683	0.761	3.32164e-18	7.27073e-14
Smarcc2	-0.356769	0.753	0.83	3.42889e-18	7.5055e-14
Eif2s2	0.136266	1	0.999	3.60047e-18	7.88107e-14
Gps1	0.272601	0.905	0.837	3.63853e-18	7.96439e-14
Gm26917	-0.645138	0.687	0.765	3.67614e-18	8.0467e-14
Hnrnpul1	-0.357485	0.704	0.788	3.69177e-18	8.08091e-14
Micos10	0.165402	0.991	0.992	3.80161e-18	8.32134e-14
Gpx3	0.449422	0.77	0.683	3.85212e-18	8.43191e-14
Pkd2	-0.343118	0.791	0.839	3.91393e-18	8.5672e-14
Ppan	0.444511	0.64	0.527	3.93913e-18	8.62236e-14
Larp4	-0.331835	0.747	0.826	3.94111e-18	8.62669e-14
Carmil1	-0.562158	0.455	0.562	4.10172e-18	8.97825e-14
Mrpl23	0.253028	0.939	0.904	4.43702e-18	9.7122e-14
Pias1	-0.429579	0.616	0.695	5.06487e-18	1.10865e-13
Hltf	-0.627491	0.348	0.471	5.0796e-18	1.11187e-13
Dennd2a	-0.502606	0.502	0.61	5.31199e-18	1.16274e-13
Igfbp7	0.118568	0.999	1	5.50564e-18	1.20513e-13
Plpp3	-0.410546	0.798	0.847	5.7379e-18	1.25597e-13
Hacd1	0.224055	0.973	0.954	5.90584e-18	1.29273e-13
E2f3	-0.500925	0.556	0.651	5.91514e-18	1.29476e-13
Phlpp2	-0.667222	0.29	0.42	5.9552e-18	1.30353e-13
Steap1	0.6789	0.399	0.284	6.08926e-18	1.33288e-13
Fign	-1.15975	0.148	0.255	6.62031e-18	1.44912e-13
Eef1e1	0.430054	0.677	0.583	6.78392e-18	1.48493e-13
Fli1	-0.855805	0.315	0.429	6.85721e-18	1.50098e-13
Tspan11	-0.813197	0.285	0.401	7.07205e-18	1.548e-13
Lpgat1	-0.364863	0.713	0.793	7.57085e-18	1.65718e-13
Cpe	-0.432583	0.844	0.893	7.611e-18	1.66597e-13
Yif1b	0.215299	0.981	0.974	7.64504e-18	1.67342e-13
Ppfia1	-0.37516	0.671	0.743	7.66332e-18	1.67742e-13
F3	0.25488	0.984	0.961	8.1349e-18	1.78065e-13
Trmt112	0.232888	0.946	0.923	8.62621e-18	1.88819e-13
Ttc17	-0.524188	0.455	0.568	9.11712e-18	1.99565e-13
Uqcrfs1	0.245329	0.912	0.892	9.20303e-18	2.01445e-13
Smc4	-0.446399	0.748	0.832	9.2066e-18	2.01523e-13
Megf10	-0.704085	0.577	0.64	9.36841e-18	2.05065e-13
Dzip3	-0.454455	0.52	0.627	9.58925e-18	2.09899e-13
Pfdn2	0.254207	0.915	0.878	9.64421e-18	2.11102e-13
Commd3	0.210214	0.974	0.964	9.68383e-18	2.11969e-13
Cdc42bpb	-0.43283	0.641	0.72	9.76487e-18	2.13743e-13
Mrfap1	0.138472	1	0.999	1.00607e-17	2.20219e-13
Mrpl55	0.334399	0.742	0.638	1.04964e-17	2.29755e-13
Ep400	-0.363161	0.727	0.785	1.055e-17	2.30929e-13
Ifitm2	0.142565	1	1	1.05716e-17	2.31401e-13
Ranbp17	-0.811306	0.298	0.411	1.07029e-17	2.34276e-13
Dop1a	-0.676441	0.319	0.436	1.08769e-17	2.38084e-13
Adamts10	-0.479359	0.566	0.662	1.14489e-17	2.50605e-13
Zfp516	-0.458094	0.598	0.682	1.15683e-17	2.53219e-13
Slain2	-0.428818	0.548	0.654	1.18757e-17	2.59948e-13
C1galt1	-0.746835	0.445	0.545	1.2067e-17	2.64135e-13
Tmem245	-0.471695	0.527	0.638	1.21807e-17	2.66623e-13
Ahcyl1	-0.302193	0.873	0.896	1.24861e-17	2.73309e-13
Rps6kb1	-0.319546	0.843	0.882	1.29848e-17	2.84224e-13
Ndufb5	0.167812	0.999	0.994	1.33066e-17	2.91269e-13
Afg1l	-0.858615	0.212	0.327	1.36586e-17	2.98973e-13
Nck1	-0.407042	0.635	0.717	1.3992e-17	3.06271e-13
Nucks1	-0.298182	0.963	0.975	1.51095e-17	3.30731e-13
Usp6nl	-0.683686	0.297	0.419	1.51207e-17	3.30977e-13
Arfgef2	-0.534271	0.483	0.59	1.55553e-17	3.4049e-13
Kdm5b	-0.309509	0.856	0.898	1.61397e-17	3.53282e-13
Cdk5rap2	-0.554188	0.5	0.594	1.66524e-17	3.64504e-13
Ahdc1	-0.486233	0.53	0.633	1.68678e-17	3.69219e-13
Rbbp6	-0.334287	0.772	0.827	1.68772e-17	3.69425e-13
Nin	-0.510382	0.434	0.548	1.71157e-17	3.74645e-13
Mia3	-0.271632	0.909	0.926	1.74084e-17	3.81053e-13
Ndufa5	0.194872	0.982	0.972	1.7724e-17	3.8796e-13
Scfd2	-0.695582	0.316	0.434	1.78643e-17	3.91031e-13
Daam2	-1.04859	0.188	0.296	1.82982e-17	4.0053e-13
Otud7b	-0.513297	0.541	0.623	1.83049e-17	4.00675e-13
Bcor	-0.554686	0.48	0.584	1.85967e-17	4.07064e-13
Ptpn13	-0.659339	0.388	0.502	1.86519e-17	4.08271e-13
Tspan5	-0.513928	0.657	0.733	1.87352e-17	4.10096e-13
Rab34	0.246547	0.938	0.917	1.87616e-17	4.10674e-13
Mrpl20	0.163828	0.993	0.99	1.89297e-17	4.14352e-13
Sik2	-0.625528	0.393	0.504	1.93491e-17	4.23532e-13
Aopep	-0.447087	0.759	0.815	2.00516e-17	4.38909e-13
Josd2	0.315992	0.846	0.79	2.10193e-17	4.60092e-13
Asph	-0.390371	0.685	0.761	2.11473e-17	4.62893e-13
Slc44a1	-0.511179	0.511	0.613	2.18916e-17	4.79185e-13
Plxna2	-0.859191	0.341	0.452	2.2427e-17	4.90905e-13
Bdp1	-0.454874	0.551	0.637	2.26478e-17	4.95737e-13
Wdpcp	-0.762218	0.273	0.388	2.2994e-17	5.03316e-13
Col6a3	0.220675	0.984	0.972	2.30802e-17	5.05203e-13
Clns1a	0.299106	0.843	0.781	2.36533e-17	5.17748e-13
Serpinb6a	0.179073	0.996	0.995	2.48423e-17	5.43774e-13
Gm15283	-0.895732	0.191	0.309	2.49312e-17	5.4572e-13
Pik3r3	-0.713358	0.382	0.496	2.49975e-17	5.47171e-13
Chfr	-0.57848	0.45	0.549	2.59821e-17	5.68723e-13
Fcf1	0.34485	0.787	0.7	2.69031e-17	5.88882e-13
Chd3	-0.311532	0.856	0.904	2.69948e-17	5.90889e-13
Pcf11	-0.561832	0.385	0.507	2.80149e-17	6.13219e-13
Rasa3	-0.477393	0.706	0.767	2.84285e-17	6.22272e-13
Cbx1	-0.276966	0.898	0.924	2.85529e-17	6.24996e-13
Snx29	-0.775004	0.245	0.364	2.86536e-17	6.27199e-13
Uqcrc2	0.239087	0.936	0.905	2.9168e-17	6.38459e-13
Mrpl32	0.28294	0.87	0.814	3.01714e-17	6.60422e-13
Nhlrc2	-0.506748	0.505	0.598	3.06711e-17	6.7136e-13
Zc3h4	-0.671369	0.307	0.423	3.07451e-17	6.7298e-13
Slco3a1	-0.612957	0.495	0.598	3.22339e-17	7.05567e-13
Mki67	-0.973216	0.26	0.373	3.30076e-17	7.22503e-13
Cpeb2	-0.690473	0.326	0.444	3.32922e-17	7.28733e-13
Fars2	-0.450359	0.616	0.705	3.35075e-17	7.33445e-13
Sco2	0.458978	0.536	0.414	3.35314e-17	7.33969e-13
Sbno1	-0.291115	0.82	0.876	3.43902e-17	7.52767e-13
Rev1	-0.544562	0.483	0.587	3.56251e-17	7.79797e-13
Polr2e	0.257993	0.924	0.868	3.60128e-17	7.88285e-13
Ctsk	0.28861	0.9	0.852	3.89759e-17	8.53144e-13
Ftx	-0.624057	0.33	0.453	3.94209e-17	8.62885e-13
Pspc1	-0.483764	0.467	0.591	4.15901e-17	9.10365e-13
Lats2	-0.362251	0.684	0.763	4.18345e-17	9.15716e-13
Mier3	-0.555533	0.366	0.489	4.27475e-17	9.357e-13
Arhgap17	-0.46283	0.518	0.621	4.35552e-17	9.5338e-13
Itpr2	-0.571099	0.455	0.556	4.39284e-17	9.61548e-13
Abcd3	-0.368577	0.744	0.813	4.46236e-17	9.76765e-13
Shroom4	-0.745177	0.287	0.401	4.49027e-17	9.82875e-13
Nt5c	0.259464	0.908	0.87	4.5803e-17	1.00258e-12
Sgta	0.271464	0.873	0.825	4.59715e-17	1.00627e-12
Mirg	-0.489932	0.513	0.62	4.66098e-17	1.02024e-12
Tsc22d1	-0.289112	0.951	0.964	4.67833e-17	1.02404e-12
Rlf	-0.409067	0.672	0.741	4.77095e-17	1.04431e-12
1810026B05Rik	-0.482264	0.552	0.645	4.88608e-17	1.06951e-12
Dpy19l4	-0.521463	0.452	0.563	4.889e-17	1.07015e-12
Nhsl1	-1.00841	0.144	0.252	4.94877e-17	1.08324e-12
Ndufb6	0.206772	0.959	0.939	5.03337e-17	1.10176e-12
Csnk2a1	-0.213879	0.944	0.961	5.1093e-17	1.11837e-12
Kif2a	-0.316962	0.83	0.868	5.49142e-17	1.20202e-12
Trp53	0.242368	0.934	0.914	5.49639e-17	1.2031e-12
AW554918	-0.744826	0.384	0.484	5.64047e-17	1.23464e-12
Slc12a6	-0.664927	0.32	0.435	5.77189e-17	1.26341e-12
Fut8	-0.492176	0.55	0.634	5.86601e-17	1.28401e-12
Xkr6	-0.906177	0.18	0.289	5.93345e-17	1.29877e-12
Scaf4	-0.476174	0.469	0.582	5.99153e-17	1.31149e-12
Gtf2i	-0.291996	0.85	0.884	5.99211e-17	1.31161e-12
Sppl3	-0.291216	0.851	0.881	6.13485e-17	1.34286e-12
Pdlim4	0.658922	0.472	0.358	6.22882e-17	1.36343e-12
Ednra	-0.77509	0.346	0.454	6.28199e-17	1.37506e-12
Gpatch2	-0.484219	0.455	0.578	6.57045e-17	1.43821e-12
Dab2	-0.503505	0.574	0.665	6.76367e-17	1.4805e-12
Canx	-0.172764	0.994	0.997	6.84853e-17	1.49908e-12
Desi2	-0.261776	0.885	0.922	7.3045e-17	1.59888e-12
Eif2ak3	-0.656725	0.323	0.437	8.16114e-17	1.78639e-12
Arhgap20	-0.762754	0.323	0.44	8.18461e-17	1.79153e-12
Ppib	0.100881	1	1	8.42272e-17	1.84365e-12
Styx	-0.84885	0.201	0.313	8.47559e-17	1.85522e-12
Usp7	-0.3662	0.641	0.726	8.56586e-17	1.87498e-12
Add3	-0.531031	0.542	0.629	8.68451e-17	1.90095e-12
Bbs9	-1.04084	0.157	0.263	8.77744e-17	1.92129e-12
Nr6a1	-0.59298	0.485	0.579	8.80517e-17	1.92736e-12
Tomm7	0.186173	0.986	0.973	8.94583e-17	1.95815e-12
Polr2g	0.277969	0.877	0.823	9.01306e-17	1.97287e-12
Zdhhc17	-0.5389	0.397	0.515	9.19873e-17	2.01351e-12
Tet1	-0.718112	0.258	0.376	9.42129e-17	2.06223e-12
Dync1li2	-0.358466	0.703	0.782	9.60168e-17	2.10171e-12
Tmem131	-0.382903	0.677	0.755	9.7734e-17	2.1393e-12
Magt1	-0.262176	0.891	0.916	9.88724e-17	2.16422e-12
Sfswap	-0.361491	0.646	0.743	9.93417e-17	2.17449e-12
Ahctf1	-0.462035	0.525	0.629	1.00322e-16	2.19595e-12
Depdc5	-0.682137	0.334	0.443	1.04508e-16	2.28757e-12
Spred2	-0.580398	0.466	0.561	1.10425e-16	2.41708e-12
Snrpa	0.267885	0.916	0.868	1.1284e-16	2.46996e-12
Secisbp2l	-0.508238	0.467	0.572	1.17111e-16	2.56344e-12
Tmem165	-0.239016	0.895	0.928	1.17458e-16	2.57104e-12
Adamtsl1	-1.07348	0.318	0.419	1.18463e-16	2.59304e-12
Emc6	0.270284	0.911	0.879	1.19402e-16	2.61359e-12
Pcnp	-0.248027	0.918	0.939	1.20595e-16	2.63971e-12
Map2k5	-0.37902	0.656	0.729	1.27464e-16	2.79007e-12
Ndufc1	0.165961	0.993	0.989	1.27854e-16	2.7986e-12
4931406C07Rik	-0.515166	0.41	0.525	1.2926e-16	2.82937e-12
Abca1	-0.7542	0.366	0.48	1.36059e-16	2.9782e-12
Trim33	-0.427497	0.616	0.696	1.36388e-16	2.9854e-12
Spats2l	-0.6423	0.341	0.453	1.46533e-16	3.20746e-12
Lrrk2	-0.598411	0.355	0.472	1.52456e-16	3.33711e-12
Bmp2k	-0.461313	0.559	0.647	1.54434e-16	3.38041e-12
Dapk1	-0.636778	0.561	0.643	1.6063e-16	3.51603e-12
Znrf3	-0.639951	0.35	0.469	1.64015e-16	3.59012e-12
Gse1	-0.575951	0.606	0.684	1.67391e-16	3.66402e-12
Bace1	-0.388916	0.634	0.721	1.68791e-16	3.69467e-12
Peli1	-0.568559	0.47	0.57	1.70527e-16	3.73266e-12
Smarca4	-0.232912	0.922	0.938	1.726e-16	3.77804e-12
Rad21	-0.483641	0.621	0.702	1.75171e-16	3.83431e-12
Ccnl1	-0.368055	0.716	0.776	1.76539e-16	3.86426e-12
Stat5b	-0.561171	0.424	0.539	1.7762e-16	3.88792e-12
Wnt5a	-0.403476	0.619	0.709	1.78401e-16	3.90502e-12
S100a10	0.172541	0.999	0.999	1.97799e-16	4.32963e-12
Tcaf1	-0.322774	0.777	0.822	2.00555e-16	4.38994e-12
Mrtfb	-0.435909	0.548	0.65	2.0131e-16	4.40647e-12
Psme2	0.242611	0.927	0.887	2.01467e-16	4.40991e-12
Cip2a	-0.916175	0.188	0.298	2.06269e-16	4.51503e-12
Lrrc15	0.615084	0.342	0.229	2.09778e-16	4.59184e-12
Fst	-0.840919	0.668	0.739	2.15438e-16	4.71571e-12
Kmt5b	-0.510539	0.468	0.575	2.18461e-16	4.7819e-12
Hnrnpll	-0.391423	0.706	0.78	2.18788e-16	4.78904e-12
Mtmr2	-0.472711	0.477	0.588	2.20776e-16	4.83256e-12
Ammecr1	-0.412337	0.65	0.727	2.26775e-16	4.96387e-12
Timm17b	0.276669	0.891	0.846	2.34187e-16	5.12612e-12
Phf5a	0.268565	0.917	0.879	2.36804e-16	5.1834e-12
Tmx3	-0.362656	0.67	0.749	2.4292e-16	5.31728e-12
Atf7ip	-0.476928	0.597	0.672	2.46777e-16	5.4017e-12
Mrps33	0.202966	0.958	0.944	2.49313e-16	5.45722e-12
Spr	0.326088	0.748	0.651	2.50407e-16	5.48116e-12
Zfx	-0.426037	0.648	0.72	2.62807e-16	5.75259e-12
Dctn2	0.180837	0.98	0.975	2.65878e-16	5.81979e-12
Fkbp8	0.212016	0.947	0.927	2.66007e-16	5.82263e-12
Adam12	-0.496423	0.966	0.949	2.88956e-16	6.32495e-12
Ddhd2	-0.469794	0.488	0.596	2.98843e-16	6.54138e-12
Epb41l3	-0.283277	0.909	0.928	3.00454e-16	6.57665e-12
Uaca	-0.59136	0.401	0.506	3.01626e-16	6.6023e-12
Prdx5	0.146793	0.997	0.997	3.03836e-16	6.65066e-12
Colec12	-0.413455	0.835	0.875	3.04942e-16	6.67487e-12
Kdm5c	-0.379458	0.68	0.756	3.21283e-16	7.03257e-12
Prkn	-1.03094	0.183	0.288	3.28672e-16	7.1943e-12
Odf2	-0.430053	0.595	0.687	3.2911e-16	7.20388e-12
Zfp280c	-0.598064	0.341	0.456	3.3603e-16	7.35537e-12
Cpeb3	-0.735515	0.268	0.384	3.42591e-16	7.49897e-12
Farp2	-0.496293	0.52	0.616	3.56205e-16	7.79697e-12
Sub1	0.169317	0.998	0.99	3.65358e-16	7.99733e-12
Vps13a	-0.544224	0.381	0.496	3.68264e-16	8.06094e-12
Mrps17	0.229915	0.932	0.913	3.70239e-16	8.10416e-12
Taok3	-0.393135	0.713	0.772	3.88761e-16	8.50958e-12
Csnk1g3	-0.314335	0.798	0.834	3.96521e-16	8.67945e-12
Sec24b	-0.375078	0.673	0.759	4.08618e-16	8.94423e-12
Dok1	0.474067	0.573	0.478	4.14287e-16	9.06834e-12
Vps13c	-0.533987	0.38	0.5	4.19213e-16	9.17616e-12
Fmr1	-0.416641	0.751	0.814	4.23796e-16	9.27648e-12
Gapvd1	-0.326568	0.761	0.817	4.33483e-16	9.48851e-12
Dzip1l	-0.668544	0.291	0.405	4.59018e-16	1.00474e-11
Gcc2	-0.412626	0.573	0.665	4.61775e-16	1.01078e-11
Dido1	-0.440079	0.524	0.619	4.63153e-16	1.01379e-11
Vps13d	-0.434925	0.527	0.625	4.77773e-16	1.0458e-11
Sec11a	0.170175	0.997	0.993	4.82966e-16	1.05717e-11
E130307A14Rik	-0.846801	0.217	0.325	4.83719e-16	1.05881e-11
Wdr83os	0.227623	0.944	0.926	5.12233e-16	1.12123e-11
Pgrmc2	-0.333715	0.726	0.801	5.19315e-16	1.13673e-11
Dicer1	-0.413631	0.551	0.649	5.19609e-16	1.13737e-11
Zbtb11	-0.505773	0.466	0.566	5.26768e-16	1.15304e-11
Trim24	-0.49716	0.497	0.591	5.30124e-16	1.16039e-11
Cbx3	-0.220822	0.949	0.966	5.3304e-16	1.16677e-11
Tet3	-0.425841	0.527	0.623	5.4539e-16	1.1938e-11
Adcy2	-0.839337	0.306	0.412	5.54165e-16	1.21301e-11
Rasa2	-0.527199	0.485	0.588	5.73817e-16	1.25603e-11
Arhgap31	-0.399419	0.786	0.828	5.8673e-16	1.28429e-11
Ctcf	-0.333011	0.774	0.839	6.15116e-16	1.34643e-11
Nudcd3	-0.311072	0.761	0.818	6.3642e-16	1.39306e-11
Bex3	0.196522	0.985	0.981	6.39851e-16	1.40057e-11
Atp6v1h	-0.38636	0.652	0.723	6.4693e-16	1.41606e-11
Myof	-0.265633	0.919	0.932	6.52583e-16	1.42844e-11
Psmc4	0.23764	0.941	0.909	6.6337e-16	1.45205e-11
Zfp593	0.375457	0.723	0.643	6.87006e-16	1.50379e-11
Slc1a3	-0.596067	0.762	0.784	6.98509e-16	1.52897e-11
Galk2	-0.349156	0.681	0.76	7.07603e-16	1.54887e-11
Smim20	0.443672	0.592	0.493	7.3479e-16	1.60838e-11
Ndufb11	0.170725	0.991	0.986	7.95361e-16	1.74097e-11
Mrps18a	0.277912	0.852	0.802	8.08272e-16	1.76923e-11
Esyt2	-0.375471	0.928	0.94	8.51116e-16	1.86301e-11
Ckap4	-0.170592	0.998	0.999	8.54992e-16	1.87149e-11
Atp11b	-0.523232	0.452	0.555	8.57146e-16	1.87621e-11
Chchd1	0.223678	0.952	0.918	8.63935e-16	1.89107e-11
Park7	0.149841	0.995	0.996	8.70362e-16	1.90514e-11
Lpin2	-0.579637	0.318	0.436	8.82178e-16	1.931e-11
Epha3	-1.13034	0.348	0.442	9.1283e-16	1.99809e-11
Snx24	-0.388993	0.676	0.748	9.14777e-16	2.00236e-11
Dync1h1	-0.216996	0.95	0.967	9.53753e-16	2.08767e-11
Gtf2ird1	-0.445452	0.527	0.621	9.72781e-16	2.12932e-11
Dpep1	0.363418	0.666	0.555	9.93073e-16	2.17374e-11
Usp3	-0.446446	0.584	0.662	1.02856e-15	2.25142e-11
Spata6	-0.468166	0.548	0.628	1.02991e-15	2.25437e-11
Cct3	0.169255	0.989	0.982	1.03522e-15	2.26599e-11
Brd8	-0.366948	0.68	0.751	1.03784e-15	2.27172e-11
Phf20	-0.341112	0.757	0.807	1.0452e-15	2.28784e-11
Slit3	-0.538273	0.966	0.937	1.04995e-15	2.29823e-11
Mgat5	-0.756283	0.262	0.371	1.08893e-15	2.38355e-11
Cdc27	-0.336463	0.685	0.757	1.10055e-15	2.40899e-11
Itm2c	0.251398	0.927	0.904	1.10693e-15	2.42295e-11
H13	0.224726	0.944	0.926	1.10897e-15	2.42742e-11
Rbbp8	-0.48444	0.461	0.57	1.10928e-15	2.4281e-11
Kif26b	-0.552384	0.911	0.903	1.18388e-15	2.59138e-11
Fscn1	0.271347	0.959	0.948	1.22825e-15	2.68851e-11
Vps4b	-0.40467	0.603	0.696	1.24267e-15	2.72008e-11
Eif2ak4	-0.56684	0.406	0.513	1.25419e-15	2.7453e-11
Pcbp4	0.244543	0.878	0.846	1.25712e-15	2.75172e-11
Fnip2	-0.593569	0.399	0.501	1.37457e-15	3.00881e-11
Hmg20a	-0.472284	0.548	0.646	1.44739e-15	3.16819e-11
Cct4	0.168775	0.996	0.993	1.45283e-15	3.18009e-11
Uggt2	-0.525753	0.419	0.53	1.45569e-15	3.18636e-11
Gars	0.183279	0.994	0.985	1.46443e-15	3.20548e-11
Txnrd1	-0.278183	0.82	0.872	1.46752e-15	3.21225e-11
Zup1	-0.662247	0.275	0.388	1.47214e-15	3.22238e-11
Adamts9	-0.738261	0.41	0.508	1.48382e-15	3.24793e-11
Cacnb2	-1.26408	0.197	0.295	1.56898e-15	3.43434e-11
Pcnx	-0.490198	0.478	0.58	1.58508e-15	3.46959e-11
Acadsb	-0.407523	0.551	0.65	1.61627e-15	3.53785e-11
Babam2	-0.391906	0.717	0.77	1.64855e-15	3.60852e-11
Zfp266	-0.349616	0.677	0.743	1.64959e-15	3.61079e-11
Cdv3	-0.202219	0.968	0.972	1.65653e-15	3.62597e-11
Xpo4	-0.512689	0.446	0.549	1.67879e-15	3.67471e-11
Snx9	-0.288662	0.835	0.883	1.79883e-15	3.93745e-11
Twist2	0.281588	0.802	0.708	1.82749e-15	4.00018e-11
Vdac3	0.154994	0.998	0.993	2.02491e-15	4.43231e-11
Rnh1	0.216407	0.961	0.951	2.06407e-15	4.51803e-11
Rab11fip3	-0.544147	0.427	0.529	2.12033e-15	4.64119e-11
Ndufs2	0.200308	0.985	0.976	2.12788e-15	4.65772e-11
Rif1	-0.527452	0.39	0.504	2.16914e-15	4.74803e-11
Ptpn11	-0.269546	0.81	0.867	2.211e-15	4.83965e-11
Card19	0.294079	0.785	0.729	2.22778e-15	4.87639e-11
Polr2c	0.260743	0.887	0.846	2.23917e-15	4.90131e-11
Prpf4b	-0.315545	0.783	0.832	2.2443e-15	4.91254e-11
Pabpc1	0.128403	1	0.999	2.27791e-15	4.98612e-11
Tecr	0.145907	0.997	0.994	2.30325e-15	5.04158e-11
Kdelr1	0.15876	0.995	0.99	2.31462e-15	5.06648e-11
Ric8b	-0.608951	0.32	0.437	2.31987e-15	5.07795e-11
2025-09-02	-0.72887	0.213	0.324	2.42044e-15	5.29809e-11
Spats2	-0.338739	0.648	0.748	2.46587e-15	5.39755e-11
Mecp2	-0.500435	0.49	0.579	2.61523e-15	5.72449e-11
Traf3	-0.506743	0.48	0.577	2.65141e-15	5.80367e-11
Fastk	0.350591	0.755	0.681	2.6607e-15	5.82401e-11
Krit1	-0.334702	0.709	0.767	2.86355e-15	6.26803e-11
Scfd1	-0.262479	0.846	0.885	2.89038e-15	6.32674e-11
Eif3l	0.229751	0.937	0.923	2.97172e-15	6.50479e-11
Nbdy	0.244594	0.906	0.864	3.02173e-15	6.61427e-11
Senp5	-0.35441	0.648	0.724	3.06887e-15	6.71746e-11
Slc4a7	-0.472141	0.477	0.584	3.12003e-15	6.82943e-11
Ncoa3	-0.656908	0.267	0.381	3.12409e-15	6.83831e-11
Sclt1	-0.543439	0.37	0.482	3.12625e-15	6.84305e-11
Bri3	0.15715	0.998	0.998	3.21033e-15	7.0271e-11
Ercc6l2	-0.576725	0.315	0.429	3.23164e-15	7.07374e-11
Cnksr3	-0.912566	0.194	0.298	3.34149e-15	7.31419e-11
Osbpl9	-0.33371	0.754	0.807	3.47618e-15	7.60902e-11
P4ha2	0.285772	0.902	0.864	3.57894e-15	7.83394e-11
Ror2	-0.496299	0.709	0.75	3.6239e-15	7.93235e-11
Itm2b	0.130287	1	1	3.71085e-15	8.12269e-11
Slc5a3	-0.741348	0.485	0.57	3.77544e-15	8.26406e-11
Anapc1	-0.361523	0.716	0.779	3.79494e-15	8.30674e-11
Hace1	-0.575513	0.312	0.429	4.00775e-15	8.77256e-11
Bicra	-0.508897	0.419	0.522	4.13355e-15	9.04792e-11
Clta	0.117753	1	1	4.13897e-15	9.05979e-11
Igf1	-0.826105	0.411	0.511	4.21733e-15	9.23132e-11
Tspo	0.234221	0.97	0.955	4.32552e-15	9.46813e-11
Cntrl	-0.644808	0.28	0.392	4.35189e-15	9.52585e-11
Yy1	-0.275937	0.831	0.875	4.39714e-15	9.62489e-11
Oaz1	0.103922	1	1	4.4949e-15	9.8389e-11
[truncated: 1,923 more rows]

## Sheet: bAPC 3
	avg_log2FC	pct.1	pct.2	p_val	p_val_adj
Cenpa	2.15042	0.942	0.335	1.32023e-241	2.88986e-237
Ccnb2	1.97101	0.899	0.361	3.18581e-197	6.97341e-193
Cdkn3	1.96889	0.84	0.323	4.61284e-176	1.00971e-171
H2afz	1.0629	1	0.999	5.25018e-175	1.14921e-170
Cdca3	1.71354	0.906	0.376	7.93039e-170	1.73588e-165
Hmgb1	0.880224	1	0.998	6.55122e-161	1.434e-156
Knstrn	1.94614	0.79	0.302	2.06041e-155	4.51003e-151
Birc5	1.42803	0.94	0.4	2.49133e-153	5.45326e-149
Kif20a	1.8148	0.731	0.244	5.42607e-150	1.18771e-145
Ran	0.706904	1	0.999	6.46148e-139	1.41435e-134
Selenoh	1.10831	0.993	0.86	2.01217e-136	4.40445e-132
Tacc3	1.45037	0.818	0.348	1.94248e-125	4.25189e-121
Ptma	0.536091	1	1	3.59854e-125	7.87685e-121
Nucks1	0.801306	0.998	0.97	2.82661e-121	6.18717e-117
Hmgn2	0.954615	0.998	0.907	2.77657e-118	6.07764e-114
Cdc20	1.70657	0.739	0.326	2.17251e-114	4.75541e-110
Malat1	-1.17119	1	1	2.87016e-109	6.28249e-105
Tpx2	1.31188	0.848	0.412	1.15346e-108	2.52481e-104
Prkg1	-1.38665	0.835	0.971	2.85826e-103	6.25644e-99
Cdca8	1.36503	0.748	0.308	5.02382e-103	1.09966e-98
Stmn1	0.831101	0.995	0.912	1.26696e-98	2.77325e-94
Ube2s	0.908202	0.99	0.981	1.05552e-95	2.31043e-91
Set	0.563147	1	0.998	3.13267e-95	6.8571e-91
Hmgb3	1.464	0.785	0.437	5.076e-95	1.11109e-90
Tubb4b	1.02086	0.969	0.878	1.15273e-93	2.52321e-89
Cip2a	1.56821	0.62	0.237	1.40861e-91	3.08331e-87
Ccnb1	0.893833	0.7	0.275	3.3882e-91	7.41643e-87
Hnrnpa1	0.571434	1	0.995	5.41429e-91	1.18513e-86
Hmmr	1.35509	0.637	0.237	7.83055e-91	1.71403e-86
Cks2	1.30822	0.882	0.598	1.03542e-90	2.26644e-86
Sfpq	0.773961	0.99	0.941	4.48082e-88	9.80807e-84
Pard3b	-1.51709	0.535	0.846	4.69047e-86	1.0267e-81
Ccdc34	0.996446	0.944	0.749	5.88173e-86	1.28745e-81
Lsm5	0.843098	0.971	0.855	6.80134e-86	1.48875e-81
Tubb5	0.469138	1	1	4.92326e-84	1.07765e-79
Spc24	1.00538	0.871	0.468	1.49218e-81	3.26624e-77
Ccna2	1.26451	0.685	0.289	7.03689e-81	1.54031e-76
Mki67	0.832749	0.743	0.306	5.92172e-80	1.29621e-75
Hmgn1	0.407142	1	1	8.77676e-80	1.92114e-75
Racgap1	1.2572	0.712	0.335	1.63614e-79	3.58136e-75
Anp32b	0.514015	1	0.999	4.51121e-79	9.87459e-75
Dynll1	0.45671	1	1	1.91633e-78	4.19464e-74
Anp32e	0.975588	0.911	0.718	1.5567e-76	3.40746e-72
Tuba1a	0.535837	1	0.999	4.55677e-76	9.97432e-72
Magi2	-1.57215	0.514	0.832	1.14298e-75	2.50186e-71
Pclaf	0.510111	0.905	0.434	2.5458e-75	5.57249e-71
Cks1b	0.770562	0.986	0.921	8.30994e-75	1.81896e-70
Rora	-1.19302	0.656	0.895	1.05538e-73	2.31012e-69
Hdgf	0.555708	0.997	0.987	2.25588e-69	4.9379e-65
Meg3	-0.78269	0.986	0.991	6.58556e-69	1.44151e-64
Bub1b	1.35878	0.578	0.247	2.50247e-68	5.47767e-64
Hnrnpk	0.39121	1	0.999	6.85584e-68	1.50068e-63
Bub1	1.30487	0.554	0.222	9.0622e-67	1.98363e-62
Exosc8	1.01204	0.859	0.612	1.45e-66	3.1739e-62
Kif23	1.21276	0.549	0.218	2.26376e-66	4.95514e-62
Ddx39	0.869337	0.917	0.781	2.96265e-66	6.48494e-62
Hist1h2bc	1.21299	0.869	0.669	2.2191e-65	4.8574e-61
Cenpw	0.995078	0.833	0.561	1.63508e-64	3.57903e-60
Lpp	-0.658544	0.99	0.999	1.90678e-64	4.17374e-60
Snrpf	0.453445	0.997	0.994	2.80431e-64	6.13835e-60
Wwox	-1.5218	0.429	0.74	2.26051e-63	4.94804e-59
Hsp90ab1	0.292972	1	1	4.39617e-63	9.62278e-59
Cenpe	0.977698	0.61	0.274	3.08974e-61	6.76313e-57
Col3a1	-0.632133	1	1	4.16729e-61	9.12177e-57
Lmnb1	0.865932	0.874	0.619	1.97804e-60	4.32973e-56
Hnrnpa2b1	0.418861	1	0.997	4.0903e-60	8.95326e-56
Alyref	0.620452	0.976	0.92	4.17759e-60	9.14432e-56
H2afv	0.592015	0.993	0.959	1.56579e-59	3.42736e-55
Naaladl2	-1.43752	0.37	0.707	1.99757e-58	4.37248e-54
Nuf2	1.13814	0.547	0.233	5.00692e-58	1.09597e-53
Anln	0.935106	0.681	0.34	8.91638e-58	1.95171e-53
Eif5a	0.429667	1	1	1.82736e-57	3.9999e-53
Serbp1	0.36702	1	1	3.73433e-57	8.17408e-53
Myadm	-0.73108	0.855	0.954	4.11219e-57	9.00117e-53
Rangap1	0.998087	0.763	0.487	4.96441e-57	1.08666e-52
Large1	-0.814567	0.888	0.969	1.6635e-55	3.64123e-51
Lsm3	0.837466	0.888	0.686	8.43795e-55	1.84698e-50
Cacybp	0.595019	0.985	0.945	1.05599e-54	2.31146e-50
Fkbp2	0.618303	0.981	0.925	2.79192e-54	6.11122e-50
Fstl1	-0.357579	1	1	3.20268e-54	7.01035e-50
mt-Co1	-0.242941	1	1	9.10997e-54	1.99408e-49
Snrpa1	0.74168	0.923	0.82	4.20368e-53	9.20144e-49
Eif4a1	0.410776	1	1	1.05836e-52	2.31664e-48
Lsm4	0.510675	0.985	0.967	1.47187e-52	3.22177e-48
Timp3	-1.43432	0.753	0.896	4.92511e-52	1.07806e-47
Rnaseh2c	0.660785	0.945	0.786	1.06548e-51	2.33224e-47
Cenpf	0.274693	0.557	0.237	1.77374e-51	3.88254e-47
Tuba1b	0.495885	0.991	0.96	5.84916e-51	1.28032e-46
Jund	-0.597608	0.964	0.993	1.95174e-50	4.27217e-46
Rbm3	0.305903	1	0.999	3.00949e-50	6.58748e-46
Txn1	0.337231	1	1	4.71288e-50	1.0316e-45
Ncapd2	0.997367	0.591	0.288	4.90915e-50	1.07456e-45
Smc2	0.638023	0.826	0.502	6.06017e-50	1.32651e-45
Ywhaq	0.376168	1	0.998	7.69311e-50	1.68394e-45
Ctsd	-0.647936	0.991	0.997	1.03976e-49	2.27593e-45
Hnrnpu	0.429745	0.998	0.994	2.1847e-48	4.78209e-44
Tubb6	0.651411	0.966	0.864	1.1729e-47	2.56735e-43
Ybx1	0.252743	1	1	1.208e-47	2.64419e-43
Col1a1	-0.327416	1	1	1.34211e-47	2.93775e-43
Ube2c	-0.297511	0.741	0.39	1.8131e-47	3.9687e-43
Plk1	0.932216	0.496	0.219	8.76e-47	1.91748e-42
Sparc	-0.292088	1	1	9.86499e-47	2.15935e-42
Hp1bp3	0.699618	0.93	0.858	1.49128e-46	3.26427e-42
Xist	-0.652862	0.877	0.853	3.80555e-46	8.32997e-42
Snrpe	0.364617	1	0.998	5.91946e-46	1.29571e-41
Col1a2	-0.343824	1	1	1.01099e-45	2.21296e-41
Hist1h1c	1.19811	0.756	0.561	1.13257e-45	2.47908e-41
Pcdh7	-0.917018	0.835	0.943	5.59807e-45	1.22536e-40
H2afx	0.682045	0.888	0.709	1.04085e-44	2.27831e-40
Snrpg	0.327504	1	0.999	2.05344e-44	4.49477e-40
Ppih	1.04158	0.678	0.447	2.78984e-44	6.10669e-40
Lbh	-1.12286	0.584	0.789	3.28074e-44	7.18121e-40
Snrpd1	0.478191	0.993	0.972	3.2844e-44	7.18922e-40
Clic1	0.395781	0.997	0.998	1.54223e-43	3.37579e-39
Ranbp1	0.405136	1	0.997	1.7161e-43	3.75637e-39
Jpt1	0.464105	0.986	0.972	1.56684e-42	3.42965e-38
Psma4	0.382182	1	0.994	3.56837e-42	7.81081e-38
Top1	0.509986	0.976	0.962	8.63757e-42	1.89068e-37
Npdc1	-0.850728	0.663	0.842	1.16034e-41	2.53987e-37
Atp5b	0.316381	1	1	1.33186e-41	2.91531e-37
Map1lc3a	-0.505394	0.966	0.991	1.65301e-41	3.61827e-37
Hnrnpa3	0.471667	0.991	0.981	6.15928e-41	1.34821e-36
Atp6v0e	-0.412173	0.98	0.994	1.48105e-40	3.24186e-36
Ywhae	0.288635	1	1	1.73198e-40	3.79112e-36
Slc25a1	-0.876921	0.578	0.798	1.385e-39	3.03162e-35
Hspd1	0.472104	0.998	0.994	1.46719e-39	3.21153e-35
Lrrc59	0.406799	0.99	0.98	2.03534e-39	4.45515e-35
Sorbs1	-1.33759	0.474	0.699	2.09907e-39	4.59466e-35
Gpc6	-0.5235	0.978	0.997	2.94698e-39	6.45065e-35
Col5a1	-0.44466	0.997	0.999	3.29765e-39	7.21823e-35
Cdc25c	1.39461	0.351	0.147	4.15638e-39	9.0979e-35
Gabarap	-0.301906	1	1	7.28436e-39	1.59447e-34
Calm2	0.34765	1	0.999	1.11282e-38	2.43586e-34
Lockd	0.917729	0.537	0.279	1.48997e-38	3.2614e-34
Lsm6	0.574454	0.937	0.866	2.28521e-38	5.00209e-34
Shcbp1	0.975005	0.475	0.224	4.63874e-38	1.01537e-33
Mad2l1	1.02384	0.523	0.28	8.65218e-38	1.89388e-33
Ubtf	0.658016	0.925	0.857	1.01334e-37	2.21809e-33
Hnrnph1	0.501543	0.968	0.951	1.02998e-37	2.25453e-33
Serf2	-0.237104	1	1	1.41066e-37	3.0878e-33
Pmf1	0.863378	0.67	0.425	2.74104e-37	5.99986e-33
Ppia	0.19396	1	1	3.04145e-37	6.65743e-33
Cenpm	0.82899	0.615	0.36	5.99254e-37	1.31171e-32
Hsp90aa1	0.363084	1	0.999	6.36461e-37	1.39315e-32
Ptms	0.305979	1	1	9.19187e-37	2.01201e-32
Arf1	0.307645	1	0.998	1.44312e-36	3.15884e-32
Klf2	-1.1949	0.526	0.734	2.55394e-36	5.59033e-32
Cct5	0.386165	0.997	0.989	2.68748e-36	5.88263e-32
Plcl1	-1.09805	0.491	0.739	2.75135e-36	6.02242e-32
Actb	0.281073	1	1	2.78042e-36	6.08606e-32
Rbm8a	0.481274	0.974	0.924	2.79441e-36	6.11669e-32
Rdx	0.433631	0.99	0.973	2.96844e-36	6.49762e-32
Dbf4	0.864813	0.664	0.418	3.20701e-36	7.01983e-32
Psmd7	0.400894	0.993	0.983	4.20178e-36	9.19727e-32
Nap1l1	0.339178	1	0.998	5.84852e-36	1.28018e-31
Hint1	0.245683	1	1	7.01833e-36	1.53624e-31
Psap	-0.430839	0.971	0.993	1.24274e-35	2.72023e-31
Thbs1	-0.922473	0.932	0.973	1.54307e-35	3.37763e-31
Cdc42ep3	-1.15494	0.47	0.701	2.12038e-35	4.6413e-31
Nme1	0.365947	0.997	0.999	2.32759e-35	5.09485e-31
Ncl	0.426706	1	0.998	2.46168e-35	5.38838e-31
Rpl36al	0.25493	1	1	2.5258e-35	5.52873e-31
Ckap5	0.617093	0.898	0.779	3.16133e-35	6.91983e-31
Ppp1r14b	0.315519	1	1	5.51566e-35	1.20732e-30
Ssb	0.379512	0.997	0.988	6.35332e-35	1.39068e-30
App	-0.391943	0.99	0.997	7.39264e-35	1.61818e-30
Tomm20	0.368084	1	0.997	1.6092e-34	3.52238e-30
Odc1	0.553167	0.959	0.907	2.93254e-34	6.41903e-30
Ckap4	0.309369	1	0.998	4.00146e-34	8.75879e-30
Nasp	0.545843	0.891	0.764	5.41093e-34	1.1844e-29
Mxd4	-0.755211	0.727	0.866	9.33527e-34	2.0434e-29
Nudt21	0.425498	0.978	0.946	9.38182e-34	2.05359e-29
Tmem97	0.613325	0.886	0.764	1.46837e-33	3.21412e-29
Diaph2	-0.689745	0.76	0.885	4.06221e-33	8.89176e-29
Prmt1	0.401953	0.99	0.984	4.35581e-33	9.53443e-29
Syncrip	0.404583	0.98	0.958	8.8068e-33	1.92772e-28
Dcn	-0.69105	0.913	0.966	9.34641e-33	2.04584e-28
Klf4	-1.22341	0.402	0.628	1.03605e-32	2.26782e-28
Igfbp7	-0.365916	1	1	1.1821e-32	2.58751e-28
Hnrnpab	0.35864	0.995	0.989	1.2944e-32	2.8333e-28
Tyms	0.543277	0.842	0.624	1.43805e-32	3.14774e-28
Hnrnpf	0.312542	1	0.999	1.69603e-32	3.71244e-28
Psma2	0.343917	0.997	0.991	1.84755e-32	4.0441e-28
Fn1	-0.473097	1	1	1.87291e-32	4.09961e-28
Serping1	-1.88631	0.221	0.467	2.48201e-32	5.43288e-28
Auts2	-0.515997	0.937	0.984	3.0124e-32	6.59384e-28
Txnl1	0.358912	1	0.986	5.53241e-32	1.21099e-27
Slc25a5	0.39714	0.995	0.988	6.43951e-32	1.40954e-27
Cnbp	0.395319	0.981	0.967	1.43911e-31	3.15007e-27
Mns1	1.31038	0.368	0.177	1.46277e-31	3.20186e-27
Vps13b	-0.733078	0.612	0.813	1.57916e-31	3.45662e-27
Ilf2	0.62391	0.843	0.709	2.28734e-31	5.00677e-27
Pdcd5	0.334398	0.997	0.99	2.33823e-31	5.11814e-27
Atp6v1g1	-0.400482	0.968	0.991	2.49238e-31	5.45556e-27
Ptges3	0.359247	0.991	0.987	3.03215e-31	6.63707e-27
Txndc9	-0.530767	0.811	0.924	3.80291e-31	8.32419e-27
Hnrnpa0	0.432548	0.974	0.961	5.0675e-31	1.10922e-26
Cbx3	0.408565	0.978	0.961	5.58219e-31	1.22189e-26
Arhgap29	-0.833405	0.618	0.788	5.99501e-31	1.31225e-26
Cryab	-1.43514	0.489	0.691	6.81462e-31	1.49165e-26
Hnrnpc	0.347991	0.988	0.988	7.45637e-31	1.63212e-26
Ubc	-0.331065	0.998	0.999	8.07905e-31	1.76842e-26
Atxn1	-0.516054	0.939	0.987	9.40306e-31	2.05823e-26
Atp5a1	0.264143	1	0.999	9.53587e-31	2.08731e-26
Ypel3	-0.798561	0.562	0.775	9.69137e-31	2.12134e-26
Ccn1	-0.712044	0.779	0.907	1.23644e-30	2.70644e-26
Acp1	0.435248	0.964	0.929	1.26919e-30	2.77814e-26
Ank2	-0.636872	0.719	0.889	1.40728e-30	3.08041e-26
Ttc28	-0.470223	0.956	0.977	1.73448e-30	3.79661e-26
Psma7	0.280903	1	0.999	1.90597e-30	4.17199e-26
Mmp2	-0.886666	0.624	0.806	2.24448e-30	4.91295e-26
Hist1h4i	1.20284	0.482	0.297	2.53074e-30	5.53953e-26
Tmed2	0.292061	0.998	0.998	2.65308e-30	5.80733e-26
Celf2	-0.638517	0.92	0.97	4.04197e-30	8.84747e-26
Banf1	0.399626	0.973	0.947	4.81365e-30	1.05366e-25
Fhl2	-0.653403	0.828	0.912	4.93626e-30	1.0805e-25
Ptbp1	0.469254	0.949	0.897	4.96546e-30	1.08689e-25
Haus1	0.886778	0.586	0.38	5.40908e-30	1.18399e-25
Pdap1	0.350363	0.99	0.99	5.53865e-30	1.21236e-25
Gyg	-0.958765	0.574	0.753	1.032e-29	2.25894e-25
Nhp2	0.554603	0.922	0.88	1.13744e-29	2.48975e-25
Rbms3	-0.421508	0.997	0.999	1.20846e-29	2.64519e-25
Exoc4	-0.680136	0.903	0.958	1.27908e-29	2.79978e-25
Mfap5	-0.929645	0.714	0.842	1.29003e-29	2.82374e-25
Sfxn3	-1.0766	0.31	0.557	1.99371e-29	4.36402e-25
Cct7	0.371146	0.993	0.981	2.09898e-29	4.59447e-25
Kpnb1	0.401549	0.966	0.928	2.53362e-29	5.54584e-25
Lrrc17	0.546397	0.928	0.887	2.85392e-29	6.24695e-25
Cct6a	0.372487	0.988	0.987	2.96667e-29	6.49374e-25
B2m	-0.355737	0.991	0.997	3.30094e-29	7.22543e-25
Cct3	0.358315	0.981	0.983	3.494e-29	7.64803e-25
Eif4g2	0.275108	1	0.999	3.83599e-29	8.39659e-25
Timp2	-0.395429	1	1	4.03126e-29	8.82403e-25
Msrb3	-0.649038	0.855	0.929	4.66745e-29	1.02166e-24
Pabpn1	0.413646	0.981	0.95	4.67259e-29	1.02278e-24
Prelid1	0.291805	1	0.998	6.54718e-29	1.43311e-24
Mrpl51	0.43596	0.981	0.945	7.08714e-29	1.5513e-24
Bgn	-0.219908	1	1	9.12487e-29	1.99734e-24
Ror1	-0.945535	0.664	0.846	9.51073e-29	2.0818e-24
Sf3b5	0.33422	0.995	0.98	9.89147e-29	2.16514e-24
Igfbp4	-0.832721	0.794	0.905	1.29023e-28	2.82419e-24
Psma3	0.279144	1	0.998	1.3056e-28	2.85782e-24
Strap	0.422665	0.968	0.926	1.78034e-28	3.89698e-24
Adamts2	-0.705996	0.779	0.89	2.02717e-28	4.43726e-24
Lamb2	-0.801	0.576	0.754	2.12869e-28	4.65948e-24
Bzw1	0.333016	0.991	0.991	2.1417e-28	4.68797e-24
Lsm2	0.546659	0.901	0.769	2.22081e-28	4.86112e-24
Vmp1	0.323731	1	0.997	2.63049e-28	5.75787e-24
Sgcd	-0.997345	0.511	0.702	3.52273e-28	7.71091e-24
Oaz1	0.207366	1	1	3.72727e-28	8.15862e-24
Cep89	1.22516	0.411	0.23	4.08033e-28	8.93142e-24
Magoh	0.442215	0.951	0.91	4.24575e-28	9.29353e-24
Dst	-0.453901	0.961	0.985	4.78882e-28	1.04822e-23
Rsrp1	-0.474869	0.889	0.954	6.24378e-28	1.3667e-23
Vdac1	0.332245	0.997	0.984	7.27715e-28	1.5929e-23
Rad21	0.676732	0.819	0.67	1.21679e-27	2.66343e-23
Tardbp	0.481002	0.925	0.854	1.58401e-27	3.46724e-23
Plce1	-1.11901	0.286	0.529	1.87019e-27	4.09365e-23
Eny2	0.317769	0.997	0.984	1.91994e-27	4.20255e-23
Snrpb	0.355538	0.995	0.988	2.66888e-27	5.84191e-23
Ccnd2	-0.458663	0.963	0.987	4.74227e-27	1.03803e-22
Btg2	-1.06223	0.496	0.674	6.80943e-27	1.49052e-22
Fkbp3	0.364538	0.978	0.961	8.1828e-27	1.79113e-22
Ewsr1	0.42399	0.952	0.906	8.8186e-27	1.9303e-22
Ube2i	0.29583	0.997	0.995	8.89955e-27	1.94802e-22
Svep1	-0.684498	0.826	0.927	8.92933e-27	1.95454e-22
Hsp90b1	0.262697	1	1	9.68677e-27	2.12034e-22
Tcp1	0.306472	0.995	0.989	1.07483e-26	2.3527e-22
Rac1	0.277628	0.997	0.995	1.15508e-26	2.52835e-22
Sap18	0.429962	0.947	0.914	1.40631e-26	3.07827e-22
Ccn2	-1.38854	0.44	0.635	1.40882e-26	3.08377e-22
Pimreg	1.03012	0.416	0.222	1.72866e-26	3.78387e-22
Dlgap5	0.824885	0.438	0.235	1.91219e-26	4.18558e-22
Sae1	0.439717	0.93	0.894	2.41499e-26	5.28617e-22
Sfrp1	-0.685627	0.92	0.966	5.67505e-26	1.24221e-21
Smim1	-0.895727	0.448	0.647	5.76553e-26	1.26202e-21
Lurap1l	-1.12364	0.451	0.651	5.83243e-26	1.27666e-21
Macrod2	-1.33221	0.254	0.477	6.52895e-26	1.42912e-21
Ckap2l	0.671764	0.453	0.236	8.98999e-26	1.96782e-21
Gnb1	0.246816	0.995	0.997	9.50947e-26	2.08153e-21
Ssrp1	0.399084	0.954	0.906	1.61487e-25	3.53479e-21
Myo1d	-0.723723	0.574	0.759	1.72541e-25	3.77675e-21
Hnrnpd	0.393471	0.971	0.931	1.79853e-25	3.93679e-21
Lmod1	-1.19753	0.361	0.565	2.51121e-25	5.49679e-21
Foxn3	-0.487898	0.842	0.945	2.68051e-25	5.86736e-21
Serpine1	-1.18551	0.559	0.724	3.54687e-25	7.76375e-21
Aebp1	-0.495691	0.937	0.978	3.58986e-25	7.85784e-21
Kif15	0.588027	0.463	0.241	3.76486e-25	8.24091e-21
Pdlim5	-0.631264	0.91	0.97	3.92551e-25	8.59256e-21
Fbn1	-0.345546	0.997	0.999	4.23651e-25	9.27331e-21
Dek	0.346006	0.937	0.845	4.92828e-25	1.07875e-20
Cacna1c	-0.590062	0.77	0.887	6.99805e-25	1.5318e-20
2025-09-07	0.249251	1	0.998	7.22814e-25	1.58217e-20
Atp5f1	0.22124	1	0.999	8.62338e-25	1.88757e-20
Cct4	0.295804	0.998	0.993	9.23272e-25	2.02095e-20
Mycbp2	-0.49133	0.886	0.953	9.72145e-25	2.12793e-20
Prkd1	-0.81765	0.589	0.758	1.12594e-24	2.46456e-20
Exoc6b	-0.617833	0.702	0.835	1.1272e-24	2.46732e-20
Sltm	0.404162	0.954	0.913	1.17476e-24	2.57144e-20
Plcb1	-0.990957	0.354	0.567	1.52528e-24	3.33869e-20
Ogn	-0.941321	0.618	0.765	1.71237e-24	3.7482e-20
Pak3	-0.813298	0.487	0.697	1.73974e-24	3.80811e-20
Snrpd3	0.397767	0.956	0.937	1.96956e-24	4.31116e-20
Ncapg	0.613407	0.446	0.237	2.12917e-24	4.66054e-20
Rwdd1	0.31396	0.99	0.981	2.264e-24	4.95567e-20
Gapdh	0.221577	1	1	2.26439e-24	4.95653e-20
Pfn1	0.201793	1	1	2.27501e-24	4.97977e-20
Ppp1r12a	-0.418653	0.952	0.978	2.31529e-24	5.06794e-20
Psmc2	0.37738	0.974	0.938	2.48404e-24	5.43732e-20
Ppa1	0.451388	0.945	0.892	2.72811e-24	5.97156e-20
Zcrb1	0.381954	0.976	0.965	2.8607e-24	6.26179e-20
Samd4	-0.627975	0.777	0.885	3.26152e-24	7.13914e-20
Zbtb20	-0.438029	0.913	0.978	3.51579e-24	7.69572e-20
Lamp1	-0.271628	1	1	3.91643e-24	8.57267e-20
Larp7	0.625737	0.746	0.622	4.03576e-24	8.83387e-20
Lox	-0.438057	0.997	0.999	4.07601e-24	8.92198e-20
Grn	-0.422891	0.92	0.969	4.99378e-24	1.09309e-19
Stip1	0.464886	0.905	0.842	5.28825e-24	1.15755e-19
Plxdc2	-0.70188	0.91	0.963	5.5614e-24	1.21733e-19
Srsf2	0.360691	0.978	0.966	7.52149e-24	1.64638e-19
Hspa8	0.23971	1	1	9.25559e-24	2.02596e-19
Cdv3	0.359189	0.978	0.971	9.61923e-24	2.10555e-19
Hmgb2	0.436893	0.814	0.668	9.88266e-24	2.16322e-19
Smyd3	-0.737341	0.578	0.745	1.24592e-23	2.7272e-19
Morf4l1	0.22633	1	0.999	1.32536e-23	2.90107e-19
Tcn2	-0.857476	0.361	0.588	1.34423e-23	2.94239e-19
Lmna	0.257782	1	1	1.55887e-23	3.4122e-19
Nrf1	0.637679	0.768	0.646	1.73772e-23	3.80369e-19
Dmd	-2.0388	0.133	0.328	1.77027e-23	3.87495e-19
Srsf3	0.293393	0.998	0.996	1.87007e-23	4.09339e-19
Ltbp2	-0.774209	0.753	0.858	1.95864e-23	4.28727e-19
Trip13	0.879822	0.457	0.269	2.11348e-23	4.6262e-19
Fcgrt	-0.528628	0.767	0.896	2.21002e-23	4.83751e-19
Bsg	-0.223419	1	1	2.46348e-23	5.39231e-19
Srsf9	0.307792	0.99	0.989	2.59726e-23	5.68514e-19
Lgi2	-1.37581	0.215	0.424	2.83844e-23	6.21305e-19
Crip2	-1.257	0.242	0.454	2.89526e-23	6.33743e-19
Snhg4	0.725954	0.692	0.555	2.93381e-23	6.42181e-19
Immp2l	-0.968727	0.332	0.545	3.4998e-23	7.66071e-19
Rhob	-0.584226	0.68	0.828	3.6009e-23	7.882e-19
Gdi2	0.263417	1	0.997	3.97753e-23	8.70642e-19
Slfn5	-1.29412	0.237	0.446	4.19839e-23	9.18985e-19
Grina	-0.712198	0.617	0.76	4.26724e-23	9.34056e-19
Kif4	0.64471	0.45	0.244	4.28756e-23	9.38505e-19
Ube2l3	0.293309	0.995	0.991	4.92296e-23	1.07759e-18
Fkbp4	0.444096	0.92	0.873	5.3072e-23	1.16169e-18
Dtymk	0.38928	0.957	0.897	5.58209e-23	1.22186e-18
Khdrbs1	0.319952	0.995	0.967	6.15829e-23	1.34799e-18
Emb	-0.941569	0.661	0.803	6.80346e-23	1.48921e-18
Cdkn1a	-0.967886	0.629	0.777	6.99777e-23	1.53174e-18
Kif22	0.851222	0.428	0.239	6.99942e-23	1.5321e-18
Srrt	0.577558	0.768	0.647	7.66889e-23	1.67864e-18
Tpr	0.283213	0.991	0.989	8.18939e-23	1.79258e-18
Col5a2	-0.277924	1	1	9.05666e-23	1.98241e-18
Gmds	-0.521328	0.806	0.908	9.2055e-23	2.01499e-18
Timm23	0.302515	0.993	0.984	9.36345e-23	2.04956e-18
Ndufa5	0.315435	0.991	0.972	9.88106e-23	2.16286e-18
Tmem150a	-0.864091	0.407	0.604	1.0085e-22	2.20751e-18
Cd248	-0.57243	0.821	0.912	1.1106e-22	2.431e-18
Ruvbl1	0.541094	0.806	0.713	1.14964e-22	2.51645e-18
G3bp1	0.370905	0.974	0.963	1.20389e-22	2.63519e-18
Enox1	-1.10477	0.273	0.482	1.26068e-22	2.7595e-18
Elf1	-0.793365	0.421	0.63	1.36447e-22	2.9867e-18
Snhg3	0.583234	0.816	0.749	1.42625e-22	3.12191e-18
Anp32a	0.357014	0.976	0.955	1.49138e-22	3.26448e-18
Dapk1	-0.819641	0.446	0.645	1.51673e-22	3.31998e-18
Naa50	0.398866	0.959	0.906	1.53012e-22	3.34928e-18
Nudc	0.371364	0.968	0.949	1.54508e-22	3.38203e-18
Tmem176a	-0.583579	0.736	0.876	1.77124e-22	3.87707e-18
Ftl1	0.212498	1	1	2.08191e-22	4.5571e-18
Gja1	0.786973	0.528	0.359	2.25221e-22	4.92986e-18
Hnrnph3	0.571523	0.811	0.706	2.56638e-22	5.61755e-18
Amotl2	-0.704329	0.555	0.727	3.48351e-22	7.62506e-18
Ptprm	-0.495029	0.833	0.931	3.59229e-22	7.86315e-18
Elavl1	0.369056	0.963	0.932	3.69219e-22	8.08184e-18
Ska1	0.928541	0.337	0.173	4.21802e-22	9.23283e-18
Rrm1	0.344808	0.826	0.626	4.34931e-22	9.52021e-18
Myo1e	-0.775214	0.492	0.672	4.39363e-22	9.61721e-18
Hnrnpm	0.311327	0.988	0.968	4.82004e-22	1.05506e-17
Uchl5	0.662783	0.666	0.5	4.99692e-22	1.09377e-17
Hnrnpdl	0.42001	0.969	0.916	5.07404e-22	1.11066e-17
Npm1	0.211276	1	1	5.42586e-22	1.18767e-17
Dctpp1	0.581788	0.785	0.677	6.09603e-22	1.33436e-17
Cenpn	0.884319	0.412	0.239	6.29331e-22	1.37754e-17
Cd81	-0.332658	0.998	0.999	8.54576e-22	1.87058e-17
Pgam1	0.347501	0.997	0.985	9.59282e-22	2.09977e-17
Pbxip1	-0.563146	0.693	0.814	1.06266e-21	2.32606e-17
Col4a2	-1.12946	0.67	0.789	1.08177e-21	2.36788e-17
Nt5dc2	0.366922	0.978	0.924	1.0945e-21	2.39575e-17
Cct2	0.265822	0.997	0.996	1.14757e-21	2.51192e-17
Kalrn	-0.664322	0.675	0.823	1.18324e-21	2.59e-17
Pcdh11x	-1.11704	0.276	0.477	1.35098e-21	2.95716e-17
Sumo2	0.210641	1	1	1.38276e-21	3.02673e-17
A230057D06Rik	-1.48935	0.147	0.338	1.50158e-21	3.2868e-17
Ube2e2	-0.45496	0.785	0.919	1.56261e-21	3.4204e-17
Tspan17	-0.873078	0.37	0.571	1.65793e-21	3.62904e-17
Fubp1	0.408248	0.951	0.912	1.65837e-21	3.63001e-17
Cycs	0.41314	0.922	0.907	1.77023e-21	3.87486e-17
Pfdn6	0.44211	0.915	0.856	1.83242e-21	4.01099e-17
Pnn	0.420977	0.918	0.865	1.89274e-21	4.14301e-17
Gaa	-0.597204	0.606	0.777	2.67823e-21	5.86238e-17
Slc1a5	-0.513104	0.705	0.837	2.68903e-21	5.88601e-17
Tmem176b	-0.480356	0.874	0.94	3.14604e-21	6.88636e-17
Psmd6	0.354208	0.973	0.939	3.19155e-21	6.98599e-17
Klf13	-0.550122	0.647	0.812	3.73774e-21	8.18154e-17
Vcl	-0.558071	0.947	0.974	3.9593e-21	8.66651e-17
Kcne4	-1.16212	0.269	0.47	4.03943e-21	8.8419e-17
Myo9a	-0.504669	0.761	0.883	4.42939e-21	9.6955e-17
Atxn7l3b	-0.297821	0.985	0.991	4.53506e-21	9.92679e-17
Gnb2	0.235459	1	0.999	5.34217e-21	1.16935e-16
Klf9	-0.68786	0.509	0.7	6.0048e-21	1.31439e-16
Cemip	-2.00556	0.429	0.568	1.08884e-20	2.38336e-16
Tmpo	0.41761	0.799	0.63	1.13437e-20	2.48302e-16
Psmc6	0.322879	0.978	0.967	1.20672e-20	2.64138e-16
Rsl1d1	0.401755	0.94	0.914	1.22742e-20	2.6867e-16
Selenom	-0.29003	0.995	0.999	1.50633e-20	3.2972e-16
Neat1	-0.605653	0.836	0.917	1.75998e-20	3.85242e-16
Thoc7	0.312038	0.988	0.963	1.90172e-20	4.16267e-16
Cyc1	0.365662	0.964	0.928	2.00245e-20	4.38316e-16
Chsy3	-0.85042	0.632	0.778	2.16265e-20	4.73384e-16
Calm1	0.200881	1	1	2.2025e-20	4.82106e-16
Gnas	-0.154197	1	1	3.35083e-20	7.33462e-16
Ahnak2	-0.630701	0.589	0.766	4.14555e-20	9.0742e-16
Cct8	0.278075	0.995	0.991	4.58146e-20	1.00284e-15
Spcs2	0.302876	0.983	0.974	5.2739e-20	1.1544e-15
Sh3rf3	-0.970215	0.325	0.517	5.64098e-20	1.23475e-15
Ube2m	0.258703	0.997	0.991	5.93807e-20	1.29978e-15
Anapc15	0.539656	0.767	0.648	6.27942e-20	1.3745e-15
Gm17501	-0.753177	0.567	0.737	6.5568e-20	1.43522e-15
Nsmce4a	0.496978	0.831	0.73	6.81146e-20	1.49096e-15
Srp9	0.233272	1	0.997	7.49142e-20	1.6398e-15
Csgalnact1	-0.881266	0.404	0.603	9.09723e-20	1.99129e-15
Smarce1	0.382966	0.94	0.911	9.46142e-20	2.07101e-15
Psma6	0.315357	0.976	0.967	1.25066e-19	2.73756e-15
Vgll3	-0.649884	0.613	0.764	1.35796e-19	2.97244e-15
Gmps	0.425396	0.882	0.803	1.81024e-19	3.96244e-15
Cers6	-0.534857	0.695	0.821	1.88807e-19	4.13279e-15
Cenph	0.536014	0.486	0.288	1.91841e-19	4.19921e-15
Lamp2	-0.310621	0.991	0.996	2.00459e-19	4.38784e-15
Daam1	-0.732168	0.382	0.591	2.20339e-19	4.823e-15
Cox7a2	0.221779	1	0.998	2.2075e-19	4.83201e-15
Kif2c	0.819878	0.351	0.192	2.33632e-19	5.11396e-15
Aspm	0.675262	0.334	0.177	2.40058e-19	5.25464e-15
Arl15	-0.476485	0.801	0.899	2.65203e-19	5.80504e-15
Eif2s2	0.211928	1	0.999	3.20511e-19	7.01566e-15
Cbx1	0.372772	0.945	0.916	3.44416e-19	7.53892e-15
Pa2g4	0.412869	0.951	0.915	3.76787e-19	8.24749e-15
Prkn	-1.66067	0.111	0.282	3.89569e-19	8.52727e-15
Snrpd2	0.223772	0.997	0.998	4.04297e-19	8.84966e-15
Pdlim2	-0.597133	0.712	0.825	4.08245e-19	8.93607e-15
Sgk1	0.782282	0.63	0.483	4.89737e-19	1.07199e-14
Itm2b	-0.261913	1	1	5.15615e-19	1.12863e-14
Hnrnpr	0.355207	0.944	0.92	5.50365e-19	1.20469e-14
Morf4l2	0.221119	1	0.996	6.27692e-19	1.37395e-14
Cyb5r1	-0.485361	0.77	0.861	6.64535e-19	1.4546e-14
Dnaja2	0.285878	0.986	0.981	6.70439e-19	1.46752e-14
Snrpc	0.380442	0.928	0.905	7.7534e-19	1.69714e-14
S100a16	-0.849127	0.278	0.482	7.96708e-19	1.74391e-14
Psmb7	0.307174	0.964	0.946	8.1454e-19	1.78295e-14
Igfbp3	-1.00211	0.457	0.633	8.21408e-19	1.79798e-14
Hexa	-0.415277	0.891	0.943	9.53822e-19	2.08782e-14
Psmb6	0.244928	0.993	0.993	1.11177e-18	2.43355e-14
Tpm3	0.251715	0.995	0.996	1.13114e-18	2.47596e-14
Ddx39b	0.333015	0.986	0.964	1.25861e-18	2.75496e-14
Med30	0.550098	0.761	0.655	1.26528e-18	2.76958e-14
Ndc80	0.622451	0.405	0.23	1.29366e-18	2.83169e-14
Man1a	-0.47717	0.654	0.811	1.54035e-18	3.37166e-14
Timm13	0.246235	0.997	0.996	1.59068e-18	3.48184e-14
Melk	0.567253	0.411	0.23	1.59428e-18	3.48973e-14
Emp1	0.32736	0.973	0.913	1.93792e-18	4.24191e-14
Ssr4	-0.191592	1	1	1.95889e-18	4.28781e-14
Eef1d	0.214826	1	0.999	2.14737e-18	4.70038e-14
Lyar	0.544216	0.775	0.687	2.16356e-18	4.73582e-14
Ctnna2	-1.12534	0.445	0.591	2.19914e-18	4.81369e-14
Tsn	0.29348	0.985	0.976	2.24241e-18	4.90841e-14
Marcksl1	0.384778	0.923	0.872	2.41932e-18	5.29565e-14
Ltbp3	-0.569177	0.542	0.73	2.52883e-18	5.53535e-14
Cnih4	0.393865	0.947	0.901	2.53807e-18	5.55557e-14
Efemp2	-0.278079	0.993	0.996	2.93724e-18	6.42934e-14
Dazap1	0.36672	0.928	0.917	3.04585e-18	6.66706e-14
Smtn	-0.689689	0.491	0.656	3.08634e-18	6.75569e-14
Eif2s1	0.329646	0.957	0.943	3.33589e-18	7.30193e-14
Psmc1	0.394621	0.911	0.865	3.57449e-18	7.8242e-14
Eif3m	0.27214	0.98	0.978	3.63808e-18	7.96339e-14
Vegfd	-0.951592	0.652	0.76	3.75531e-18	8.22001e-14
Ccdc124	0.378156	0.894	0.832	4.03439e-18	8.83087e-14
Ier2	-0.515944	0.811	0.879	4.27465e-18	9.35677e-14
Snrpa	0.381511	0.934	0.873	4.47336e-18	9.79174e-14
Rnf26	0.636851	0.658	0.524	4.6518e-18	1.01823e-13
Gstm2	-0.478061	0.751	0.851	4.75547e-18	1.04093e-13
Ciao2a	0.502563	0.801	0.721	4.82663e-18	1.0565e-13
Ctsa	-0.434396	0.853	0.914	5.07171e-18	1.11015e-13
Ybx3	0.33624	0.988	0.985	5.27288e-18	1.15418e-13
Fam172a	-0.456592	0.775	0.881	5.55654e-18	1.21627e-13
Ccn5	-0.95529	0.428	0.596	6.68399e-18	1.46306e-13
Selenop	-0.815258	0.341	0.537	7.138e-18	1.56244e-13
Hspg2	-0.316252	0.952	0.979	7.5121e-18	1.64432e-13
Psmd1	0.290931	0.964	0.956	8.01923e-18	1.75533e-13
Pcnp	0.341401	0.942	0.933	8.4519e-18	1.85004e-13
Col4a1	-1.15097	0.748	0.826	8.828e-18	1.93236e-13
Phldb2	-0.37414	0.985	0.993	8.89903e-18	1.94791e-13
Gcsh	0.397007	0.891	0.857	8.94149e-18	1.9572e-13
1110008P14Rik	-0.601657	0.554	0.718	1.03093e-17	2.25661e-13
Fam76a	-0.516128	0.569	0.742	1.04789e-17	2.29373e-13
Tcea3	-0.956003	0.262	0.451	1.10581e-17	2.4205e-13
Btf3	0.15402	1	1	1.30206e-17	2.85007e-13
Nkd1	-1.07158	0.193	0.376	1.35852e-17	2.97366e-13
Tmed1	0.423103	0.872	0.81	1.36771e-17	2.99378e-13
Scn1b	-0.712339	0.361	0.548	1.69913e-17	3.71923e-13
Tgfb1i1	-0.339234	0.932	0.96	1.7448e-17	3.81919e-13
Pam	-0.558655	0.678	0.801	1.75333e-17	3.83786e-13
Plod2	-0.676808	0.761	0.848	1.82359e-17	3.99166e-13
Ndufv3	-0.305239	0.957	0.983	1.94719e-17	4.2622e-13
Ecm1	-0.883596	0.366	0.542	1.95026e-17	4.26892e-13
Chchd1	0.341219	0.939	0.924	2.00254e-17	4.38336e-13
Ccar1	0.339153	0.963	0.939	2.03846e-17	4.46198e-13
Ndc1	0.713233	0.468	0.312	2.05179e-17	4.49116e-13
Bcas3	-0.636546	0.518	0.683	2.11626e-17	4.63228e-13
Chd4	0.323445	0.976	0.965	2.1959e-17	4.80661e-13
2410006H16Rik	-0.358535	0.993	0.992	2.35802e-17	5.16146e-13
Ndrg4	-1.16889	0.169	0.341	2.40894e-17	5.27294e-13
Psat1	0.392359	0.92	0.865	2.41964e-17	5.29635e-13
Gpr176	-0.60322	0.62	0.774	2.64084e-17	5.78054e-13
Kazn	-1.60694	0.099	0.254	2.66287e-17	5.82875e-13
Psmd14	0.332613	0.956	0.933	2.97327e-17	6.50819e-13
Sod3	-0.998669	0.216	0.394	3.27243e-17	7.16303e-13
Ube2d3	0.24134	0.997	0.996	3.66069e-17	8.01288e-13
Slc8a1	-0.696482	0.552	0.705	4.0399e-17	8.84294e-13
Rps28	-0.100438	1	1	4.92288e-17	1.07757e-12
Hspe1	0.213832	1	0.999	5.00019e-17	1.09449e-12
Dennd1a	-0.459895	0.768	0.865	5.02758e-17	1.10049e-12
Kcnt2	-0.933491	0.276	0.457	5.08674e-17	1.11344e-12
Hdac2	0.368187	0.932	0.88	5.39544e-17	1.18101e-12
Bmp1	-0.377515	0.869	0.95	5.40302e-17	1.18267e-12
Vat1	-0.378027	0.896	0.946	5.4396e-17	1.19067e-12
Uqcrc2	0.3373	0.939	0.909	6.12074e-17	1.33977e-12
Phb2	0.278869	0.986	0.973	6.48445e-17	1.41938e-12
Erh	0.326411	0.961	0.929	6.81113e-17	1.49089e-12
Polr2e	0.410751	0.928	0.875	8.68087e-17	1.90016e-12
Dlgap1	-1.5182	0.276	0.43	8.77372e-17	1.92048e-12
H2afy	0.309494	0.971	0.945	8.93772e-17	1.95638e-12
Trappc9	-0.646009	0.446	0.621	9.01422e-17	1.97312e-12
Dennd4a	-0.579897	0.567	0.722	9.08804e-17	1.98928e-12
Fos	-0.505577	0.799	0.879	1.01305e-16	2.21746e-12
Pdgfa	-0.666514	0.441	0.625	1.22484e-16	2.68104e-12
Prdx1	0.193545	1	1	1.38134e-16	3.02361e-12
1110004F10Rik	0.309279	0.981	0.957	1.40489e-16	3.07517e-12
Utrn	-0.373353	0.937	0.966	1.47226e-16	3.22264e-12
Ppp2r5d	0.65292	0.618	0.493	1.72908e-16	3.78478e-12
Psip1	0.397223	0.899	0.819	1.86831e-16	4.08954e-12
Ctsb	-0.362212	0.882	0.946	1.9035e-16	4.16658e-12
Mxd3	0.657049	0.361	0.206	1.94922e-16	4.26665e-12
Prrc2c	0.260226	0.991	0.986	2.17189e-16	4.75405e-12
Wee1	-1.44048	0.114	0.268	2.22953e-16	4.88022e-12
Ifi27	-0.371517	0.879	0.942	2.25351e-16	4.93272e-12
Pde3a	-1.24108	0.37	0.528	2.38743e-16	5.22585e-12
Aopep	-0.582664	0.702	0.814	2.46578e-16	5.39734e-12
Api5	0.44259	0.831	0.77	2.60753e-16	5.70763e-12
Ckap2	0.542665	0.496	0.335	2.75584e-16	6.03226e-12
St13	0.253213	0.986	0.986	2.84872e-16	6.23557e-12
Tenm4	-1.81967	0.102	0.252	2.8679e-16	6.27754e-12
Emc6	0.364886	0.932	0.881	2.97468e-16	6.51129e-12
Pawr	-0.693655	0.433	0.612	3.01624e-16	6.60224e-12
Col14a1	-1.17894	0.319	0.487	3.06743e-16	6.71429e-12
4930523C07Rik	-1.34215	0.138	0.298	3.07161e-16	6.72344e-12
Zc3h15	0.307189	0.985	0.962	3.30669e-16	7.23801e-12
Eif3c	0.205253	1	0.999	3.73255e-16	8.17018e-12
Mmp23	-0.421133	0.864	0.925	3.78445e-16	8.28378e-12
Fbln2	-0.247473	1	0.999	3.80577e-16	8.33045e-12
Cops2	0.372939	0.911	0.868	3.86945e-16	8.46984e-12
Mitf	-1.14068	0.189	0.362	3.9209e-16	8.58245e-12
Fxyd1	-1.17313	0.179	0.346	3.99214e-16	8.7384e-12
Klf12	-0.9422	0.308	0.478	4.20741e-16	9.20959e-12
Thoc3	0.502854	0.719	0.636	4.35712e-16	9.5373e-12
Dmpk	-1.07833	0.203	0.374	4.70181e-16	1.02918e-11
Cwc15	0.323772	0.952	0.941	5.08968e-16	1.11408e-11
Hnrnpl	0.346934	0.928	0.894	5.12595e-16	1.12202e-11
Plcb4	-0.545354	0.612	0.775	5.33217e-16	1.16716e-11
Creb3	-0.606459	0.486	0.649	5.92136e-16	1.29613e-11
Grk5	-0.805288	0.346	0.514	6.14811e-16	1.34576e-11
Mrpl12	0.342326	0.939	0.916	6.19127e-16	1.35521e-11
Chst2	0.701042	0.624	0.504	6.20453e-16	1.35811e-11
Metap2	0.26196	0.983	0.976	6.4726e-16	1.41679e-11
Haus7	0.506169	0.734	0.619	6.67544e-16	1.46119e-11
Anxa1	0.398473	0.998	0.995	7.18085e-16	1.57182e-11
P2rx4	-0.697815	0.366	0.554	7.45825e-16	1.63254e-11
Qpct	-0.782028	0.351	0.527	7.90737e-16	1.73084e-11
H1fx	0.533769	0.705	0.578	7.91532e-16	1.73258e-11
Fst	-0.912286	0.615	0.735	7.92171e-16	1.73398e-11
Blmh	0.365317	0.865	0.818	8.03767e-16	1.75937e-11
Trp53inp2	-0.665742	0.484	0.64	8.04717e-16	1.76145e-11
Slc7a2	-0.837444	0.332	0.511	8.18962e-16	1.79263e-11
Cpeb1	-1.15722	0.198	0.361	8.40405e-16	1.83956e-11
Rpl8	0.103326	1	1	9.7825e-16	2.14129e-11
Tma7	0.190888	1	0.999	1.06243e-15	2.32556e-11
Maged2	-0.393981	0.952	0.972	1.1321e-15	2.47804e-11
Ddx6	0.345587	0.918	0.893	1.13256e-15	2.47907e-11
Hmgn5	0.795578	0.431	0.294	1.24611e-15	2.72761e-11
Pakap.1	-0.420868	0.901	0.943	1.24669e-15	2.72889e-11
Foxp1	-0.310667	0.981	0.996	1.24904e-15	2.73402e-11
Syne1	-0.459262	0.692	0.828	1.25996e-15	2.75793e-11
Mrfap1	0.19701	1	0.999	1.30284e-15	2.85178e-11
Psma5	0.260897	0.973	0.969	1.34019e-15	2.93354e-11
Tcof1	0.425611	0.819	0.73	1.35691e-15	2.97015e-11
Mplkip	0.561594	0.687	0.58	1.39116e-15	3.04511e-11
Sptbn1	-0.269927	0.995	0.999	1.41663e-15	3.10086e-11
Cops4	0.348051	0.922	0.896	1.53489e-15	3.35972e-11
Nmnat2	-1.06409	0.148	0.311	1.62009e-15	3.54621e-11
Mdh1	0.353382	0.939	0.894	1.69198e-15	3.70357e-11
Slc1a3	0.549116	0.843	0.772	1.70899e-15	3.74081e-11
Lims1	-0.281134	0.963	0.984	1.73762e-15	3.80349e-11
Zc2hc1a	-0.630979	0.516	0.667	1.80571e-15	3.95253e-11
Manf	0.295298	0.998	0.989	1.83864e-15	4.02459e-11
Hivep3	-0.944628	0.303	0.466	1.86729e-15	4.08732e-11
Sbf2	-0.43638	0.785	0.866	1.91224e-15	4.1857e-11
Rbbp7	0.266942	0.98	0.971	2.20245e-15	4.82094e-11
Fas	-1.18117	0.169	0.326	2.30549e-15	5.04649e-11
Pop4	0.532169	0.697	0.598	2.39954e-15	5.25235e-11
Cfl1	0.155129	1	1	2.42882e-15	5.31645e-11
Ccdc80	-0.363653	0.874	0.93	2.43579e-15	5.33171e-11
Lum	-0.738177	0.332	0.507	2.46496e-15	5.39555e-11
Tomm22	0.298141	0.978	0.967	2.6014e-15	5.6942e-11
Adamtsl3	-0.818417	0.472	0.626	2.89216e-15	6.33065e-11
Dph3	0.343769	0.927	0.89	3.02686e-15	6.62549e-11
Rtn4	0.23265	1	1	3.12231e-15	6.83443e-11
Dclk1	-0.366081	0.918	0.961	3.22146e-15	7.05146e-11
Fabp5	0.278277	0.998	0.981	3.22646e-15	7.0624e-11
Atp6v1f	-0.303974	0.945	0.979	3.59685e-15	7.87314e-11
Cacna1a	-0.727117	0.477	0.632	3.62866e-15	7.94278e-11
Dnajc9	0.429853	0.624	0.472	3.87417e-15	8.48016e-11
Ssr1	0.247627	0.99	0.98	3.90057e-15	8.53796e-11
Rps27l	0.174328	1	1	3.90106e-15	8.53903e-11
Pmepa1	-0.26203	0.983	0.994	3.92667e-15	8.59509e-11
Magi1	-0.417464	0.871	0.944	3.98977e-15	8.73322e-11
Tspan11	-0.934888	0.221	0.393	4.20789e-15	9.21066e-11
Rpl7l1	0.395609	0.886	0.835	4.60113e-15	1.00714e-10
Gnai2	0.164641	1	1	4.65158e-15	1.01818e-10
Izumo4	-1.16156	0.131	0.288	5.15533e-15	1.12845e-10
Ssh2	-0.547719	0.56	0.71	5.31765e-15	1.16398e-10
Ate1	-0.651284	0.349	0.535	5.94917e-15	1.30221e-10
Kat2b	-0.793876	0.286	0.455	6.10862e-15	1.33712e-10
Gspt1	0.286316	0.974	0.964	6.23117e-15	1.36394e-10
Gas6	-0.52861	0.736	0.845	6.60128e-15	1.44495e-10
Psmc4	0.333614	0.945	0.913	6.83034e-15	1.49509e-10
Lrp1	-0.237942	0.983	0.996	7.78132e-15	1.70325e-10
Taf1d	0.399715	0.831	0.782	8.00028e-15	1.75118e-10
Rab11a	-0.340533	0.825	0.914	8.63211e-15	1.88948e-10
Impdh2	0.375336	0.894	0.857	9.43266e-15	2.06471e-10
Mlf2	0.266983	0.991	0.974	9.57238e-15	2.0953e-10
Psmd3	0.392114	0.871	0.842	9.60471e-15	2.10237e-10
Nnmt	-0.384221	0.842	0.92	9.61907e-15	2.10552e-10
Fndc3b	-0.27619	0.991	0.998	9.68961e-15	2.12096e-10
Cygb	-0.716736	0.434	0.599	9.69492e-15	2.12212e-10
Eif4h	0.264187	0.966	0.957	9.76056e-15	2.13649e-10
Ssbp3	0.316729	0.973	0.948	9.81915e-15	2.14931e-10
U2af1	0.270399	0.98	0.96	9.88764e-15	2.16431e-10
Meaf6	-0.635547	0.417	0.583	1.04337e-14	2.28384e-10
Cbx6	-0.487548	0.583	0.742	1.05163e-14	2.3019e-10
Pde5a	-1.03733	0.193	0.353	1.09122e-14	2.38858e-10
Magi3	-0.767026	0.38	0.543	1.09761e-14	2.40256e-10
AW549877	-0.724619	0.312	0.495	1.13997e-14	2.49528e-10
B3galt1	-0.451563	0.48	0.669	1.14159e-14	2.49883e-10
Snrnp25	0.604435	0.608	0.491	1.21072e-14	2.65015e-10
Klf7	-0.390577	0.804	0.893	1.28418e-14	2.81095e-10
Ndufa13	-0.180649	1	1	1.3465e-14	2.94736e-10
Idh2	0.277213	0.978	0.945	1.41277e-14	3.09242e-10
Afap1	-0.364887	0.821	0.917	1.49989e-14	3.28311e-10
Klf6	-0.398375	0.833	0.907	1.56175e-14	3.41851e-10
Mrpl20	0.220034	0.988	0.991	1.59564e-14	3.4927e-10
Tmem205	-0.555493	0.571	0.726	1.76362e-14	3.86038e-10
Spry1	-0.855764	0.271	0.435	1.98362e-14	4.34194e-10
Fbxl7	-0.426323	0.876	0.945	2.01199e-14	4.40404e-10
Slc24a3	-0.853709	0.416	0.561	2.04459e-14	4.47541e-10
Eef1g	0.134962	1	1	2.19775e-14	4.81066e-10
Coq7	0.52606	0.678	0.583	2.22465e-14	4.86954e-10
Naca	0.118826	1	1	2.52891e-14	5.53554e-10
Tmem167	0.208044	0.998	0.999	2.61346e-14	5.72061e-10
Nav2	-0.900954	0.204	0.361	2.89931e-14	6.3463e-10
Pole3	0.436086	0.773	0.671	3.0156e-14	6.60085e-10
Dut	0.305798	0.913	0.855	3.12826e-14	6.84745e-10
Dhx15	0.341613	0.903	0.881	3.16745e-14	6.93324e-10
Zfp326	0.425236	0.794	0.756	3.18112e-14	6.96315e-10
Laptm4a	-0.175717	1	1	3.30182e-14	7.22735e-10
Cmc2	0.46426	0.739	0.638	3.40516e-14	7.45355e-10
Emg1	0.358021	0.881	0.867	3.49836e-14	7.65757e-10
Sipa1l1	-0.481938	0.632	0.769	3.62911e-14	7.94376e-10
Itga1	-0.755979	0.494	0.646	3.68691e-14	8.07029e-10
Psmd2	0.27637	0.969	0.954	3.77086e-14	8.25403e-10
Cdc42	0.140794	1	1	3.99569e-14	8.74617e-10
Adgrl1	-0.519137	0.492	0.651	4.16899e-14	9.12551e-10
Hp	-2.63199	0.123	0.26	4.27165e-14	9.35022e-10
Postn	-0.302155	0.998	0.999	4.5142e-14	9.88112e-10
Tpi1	0.251479	0.99	0.982	4.81636e-14	1.05425e-09
Dancr	0.68651	0.555	0.441	4.86274e-14	1.0644e-09
Msi2	-0.645306	0.342	0.505	4.8719e-14	1.06641e-09
Nedd8	0.199841	1	0.999	5.17726e-14	1.13325e-09
Psmc3	0.239927	0.964	0.957	5.19227e-14	1.13654e-09
Sesn3	-0.630265	0.421	0.595	5.48626e-14	1.20089e-09
Rps27	-0.103124	1	1	5.74084e-14	1.25661e-09
8430429K09Rik	1.0306	0.267	0.156	5.85629e-14	1.28188e-09
Rpl5	0.133393	1	1	6.09314e-14	1.33373e-09
Prkce	-0.523768	0.668	0.797	6.25465e-14	1.36908e-09
Stim1	-0.622538	0.433	0.597	6.43012e-14	1.40749e-09
Ube2n	0.254311	0.99	0.973	6.53746e-14	1.43099e-09
Pcdh9	-0.787704	0.491	0.624	6.54258e-14	1.43211e-09
Ppp1ca	0.188786	1	0.998	6.54883e-14	1.43347e-09
Kpna4	0.342366	0.93	0.903	6.58892e-14	1.44225e-09
Rps17	0.140847	1	1	6.65569e-14	1.45686e-09
Stub1	0.218015	0.997	0.991	7.09701e-14	1.55346e-09
Mtss1	-1.3562	0.143	0.287	7.12496e-14	1.55958e-09
Reep4	0.737138	0.494	0.363	7.40458e-14	1.62079e-09
Psmc5	0.29959	0.985	0.95	7.92148e-14	1.73393e-09
Atp9a	-0.986737	0.203	0.354	7.93702e-14	1.73733e-09
Actg1	0.208922	1	1	7.98184e-14	1.74715e-09
Myo10	-0.451494	0.802	0.883	8.31628e-14	1.82035e-09
Atl3	-0.426976	0.647	0.785	1.05688e-13	2.31341e-09
Ppp1cc	0.349362	0.922	0.891	1.10707e-13	2.42326e-09
Cox7c	0.138173	1	1	1.14766e-13	2.51212e-09
Dock10	-0.693591	0.518	0.65	1.16231e-13	2.54418e-09
Ogt	-0.424604	0.714	0.83	1.19772e-13	2.6217e-09
Garem1	-0.735357	0.288	0.459	1.20685e-13	2.64167e-09
Mpp1	0.510532	0.697	0.599	1.25318e-13	2.7431e-09
Rasl11a	-0.96074	0.283	0.443	1.28685e-13	2.81678e-09
Dhrs3	-0.993839	0.189	0.343	1.29106e-13	2.82599e-09
Nenf	-0.212858	0.993	0.995	1.32798e-13	2.90682e-09
Bex3	0.263232	0.991	0.981	1.35911e-13	2.97495e-09
Phyhd1	-0.784512	0.271	0.435	1.38212e-13	3.02532e-09
Phgdh	0.261635	0.985	0.968	1.43952e-13	3.15096e-09
Atp5c1	0.182973	1	0.998	1.50718e-13	3.29907e-09
Mxra8	-0.338433	0.877	0.939	1.64988e-13	3.61142e-09
Srgap2	-0.357923	0.821	0.92	1.65155e-13	3.61507e-09
Sh3glb1	0.177449	0.998	0.999	1.69635e-13	3.71314e-09
Calm3	0.228437	0.998	0.989	1.7268e-13	3.7798e-09
Fat1	-0.316039	0.896	0.947	1.75031e-13	3.83126e-09
Suclg1	0.28122	0.973	0.946	1.78326e-13	3.90338e-09
Mdh2	0.229455	0.988	0.989	1.95643e-13	4.28243e-09
Abcc5	-0.535303	0.503	0.662	1.96411e-13	4.29923e-09
Prrc2a	0.34559	0.913	0.893	2.05305e-13	4.49391e-09
Eif4e	0.365569	0.886	0.848	2.13582e-13	4.67509e-09
Mapre1	0.275557	0.978	0.972	2.18522e-13	4.78322e-09
Islr	-0.644376	0.564	0.701	2.19557e-13	4.80587e-09
Tmed9	0.175604	0.998	0.999	2.3974e-13	5.24768e-09
Bnip3l	-0.326765	0.84	0.924	2.48097e-13	5.4306e-09
Ddx21	0.45317	0.779	0.709	2.5285e-13	5.53463e-09
Phf5a	0.318628	0.911	0.885	2.54142e-13	5.56292e-09
Rps6	0.104586	1	1	2.79454e-13	6.11697e-09
Atp6v0b	-0.279473	0.963	0.982	2.88761e-13	6.32069e-09
Polr2f	0.263196	0.969	0.97	2.89288e-13	6.33222e-09
Adm	-0.800514	0.293	0.454	2.92079e-13	6.39331e-09
Smc4	0.202401	0.901	0.805	2.92722e-13	6.4074e-09
D8Ertd738e	0.204819	0.995	0.993	2.93715e-13	6.42913e-09
Ecrg4	-0.955034	0.215	0.371	2.98286e-13	6.52917e-09
Srsf1	0.328339	0.894	0.853	2.98535e-13	6.53464e-09
H2-K1	-0.554879	0.526	0.665	3.0765e-13	6.73416e-09
Serinc3	-0.38929	0.761	0.855	3.15792e-13	6.91237e-09
Mef2a	-0.397782	0.719	0.836	3.18031e-13	6.96138e-09
0610010K14Rik	0.361357	0.867	0.822	3.26611e-13	7.14918e-09
Ssr3	0.219842	0.998	0.993	3.34326e-13	7.31806e-09
Arid5b	-0.320412	0.983	0.988	3.38785e-13	7.41567e-09
Ube2v2	0.383594	0.901	0.838	3.47293e-13	7.60189e-09
Smim14	-0.309753	0.872	0.938	3.66819e-13	8.0293e-09
Psmb3	0.219393	0.997	0.991	3.76824e-13	8.2483e-09
Lap3	0.319698	0.932	0.893	3.78821e-13	8.29201e-09
Asap1	-0.365206	0.971	0.98	3.79497e-13	8.30681e-09
AY036118	0.287458	0.974	0.956	3.81676e-13	8.35451e-09
Slc38a4	0.424302	0.813	0.751	3.81884e-13	8.35907e-09
Cltb	-0.483627	0.526	0.678	3.90044e-13	8.53767e-09
Gt(ROSA)26Sor	0.696131	0.525	0.411	3.96748e-13	8.68443e-09
Zfp36	-0.613981	0.492	0.636	4.16393e-13	9.11442e-09
Tacc1	-0.432171	0.765	0.855	4.16472e-13	9.11615e-09
Npc2	-0.206625	1	1	4.19978e-13	9.19289e-09
Tiam1	-0.759808	0.276	0.434	4.73521e-13	1.03649e-08
Kdelr2	0.186676	0.998	0.998	4.75875e-13	1.04164e-08
Hspa13	0.457557	0.716	0.628	4.81564e-13	1.0541e-08
Esyt2	-0.407429	0.927	0.939	4.96352e-13	1.08647e-08
Sfr1	0.187315	0.998	0.999	4.96729e-13	1.08729e-08
Fgfrl1	-0.59426	0.385	0.549	5.06389e-13	1.10843e-08
Mgmt	-0.622104	0.543	0.681	5.67889e-13	1.24305e-08
Anxa4	-0.443831	0.583	0.744	5.81881e-13	1.27368e-08
Supt16	0.313875	0.939	0.888	5.95225e-13	1.30289e-08
Hcfc1r1	-0.280705	0.951	0.982	6.00049e-13	1.31345e-08
Mcph1	-0.678094	0.324	0.48	6.10711e-13	1.33679e-08
Gsk3b	-0.235932	0.968	0.986	6.16821e-13	1.35016e-08
Psmd13	0.290104	0.961	0.933	6.24437e-13	1.36683e-08
Cdk14	-0.331084	0.956	0.981	7.10041e-13	1.55421e-08
Mlec	0.212609	0.991	0.99	7.25459e-13	1.58796e-08
Fars2	-0.50847	0.55	0.701	7.66445e-13	1.67767e-08
Hexb	-0.510476	0.52	0.674	8.12802e-13	1.77914e-08
Prdx6	0.386619	0.934	0.925	8.65275e-13	1.894e-08
Itpr1	-0.423318	0.664	0.789	8.93117e-13	1.95494e-08
Pcmtd1	-0.384343	0.69	0.822	9.19831e-13	2.01342e-08
Glrx5	0.290975	0.969	0.944	9.61544e-13	2.10472e-08
Npm3	0.359871	0.865	0.843	9.7215e-13	2.12794e-08
Hspb1	-0.512709	0.821	0.88	1.12435e-12	2.46108e-08
Adam15	-0.541298	0.441	0.601	1.27825e-12	2.79796e-08
Rlim	0.35369	0.847	0.789	1.29836e-12	2.84197e-08
Dnajc19	0.307649	0.91	0.894	1.29845e-12	2.84218e-08
Rfc5	0.603772	0.451	0.317	1.30421e-12	2.85477e-08
Cox5a	0.170915	1	0.999	1.32777e-12	2.90635e-08
Dysf	-0.694028	0.329	0.486	1.34252e-12	2.93864e-08
Sf3b1	0.234686	0.985	0.978	1.34637e-12	2.94707e-08
Gucy1a2	-0.699536	0.317	0.476	1.48546e-12	3.25153e-08
Dusp3	-0.743483	0.293	0.446	1.5004e-12	3.28422e-08
Lrrc32	-0.956669	0.254	0.4	1.52177e-12	3.331e-08
Cdk2ap1	0.4653	0.717	0.652	1.52307e-12	3.33385e-08
Stx4a	-0.365556	0.722	0.836	1.53104e-12	3.3513e-08
Kif1a	-0.811456	0.257	0.409	1.6681e-12	3.65131e-08
Samm50	0.323075	0.86	0.84	1.69876e-12	3.71842e-08
Cercam	-0.92423	0.162	0.304	1.74848e-12	3.82724e-08
Heg1	-0.557744	0.533	0.673	1.75757e-12	3.84715e-08
Sumo1	0.222387	0.986	0.986	1.78824e-12	3.91428e-08
Mbd3	0.264165	0.954	0.938	1.80664e-12	3.95456e-08
Gdi1	-0.622177	0.392	0.544	1.99812e-12	4.37369e-08
Tpp1	-0.403698	0.7	0.8	2.12023e-12	4.64096e-08
Pcbp2	0.17247	0.998	0.997	2.31371e-12	5.06449e-08
Mcrs1	0.517947	0.695	0.624	2.33967e-12	5.1213e-08
Dram1	-0.802273	0.312	0.461	2.3523e-12	5.14895e-08
Ube2k	0.233919	0.976	0.968	2.35241e-12	5.14919e-08
Rbm17	0.329303	0.906	0.878	2.50935e-12	5.49271e-08
Plekho2	-0.689279	0.387	0.527	2.5771e-12	5.64102e-08
Mrpl13	0.358705	0.882	0.84	2.80992e-12	6.15064e-08
Sdk1	-1.03164	0.21	0.348	2.90268e-12	6.35368e-08
Tapbp	-0.572897	0.359	0.53	3.06147e-12	6.70125e-08
Gab2	-0.547231	0.579	0.711	3.20431e-12	7.01392e-08
Hook3	-0.311532	0.848	0.91	3.62594e-12	7.93683e-08
Mvp	-0.415894	0.526	0.68	3.64181e-12	7.97156e-08
Ruvbl2	0.516789	0.637	0.568	3.79285e-12	8.30217e-08
Hsph1	0.478282	0.688	0.616	3.80777e-12	8.33482e-08
U2surp	0.316203	0.911	0.879	3.97529e-12	8.70151e-08
Dnajb6	0.264985	0.959	0.949	4.10923e-12	8.99468e-08
Dnm3os	0.35789	0.91	0.848	4.14756e-12	9.0786e-08
Rnf19b	-0.672031	0.322	0.474	4.18278e-12	9.15568e-08
Bcl2l11	0.674617	0.526	0.416	4.20195e-12	9.19766e-08
Ctsl	-0.225645	0.995	0.999	4.23696e-12	9.27428e-08
Srsf7	0.289566	0.973	0.94	4.30325e-12	9.41938e-08
H3f3b	0.113753	1	1	4.31139e-12	9.43719e-08
Slc7a1	-0.471715	0.598	0.722	4.33849e-12	9.49652e-08
Immt	0.273548	0.944	0.92	4.41804e-12	9.67064e-08
Creg1	-0.408197	0.724	0.82	4.67479e-12	1.02326e-07
Cpsf6	0.290571	0.865	0.831	4.6879e-12	1.02613e-07
Uqcrc1	0.282518	0.932	0.908	4.82083e-12	1.05523e-07
Ap1s1	0.302513	0.937	0.912	4.94179e-12	1.08171e-07
Cited2	-0.597774	0.642	0.747	5.00998e-12	1.09663e-07
Rpa3	0.424059	0.724	0.623	5.1847e-12	1.13488e-07
Tmed3	-0.243841	0.968	0.99	5.20817e-12	1.14002e-07
Tbrg1	0.201891	0.995	0.992	5.93914e-12	1.30002e-07
Nexn	-0.536968	0.642	0.758	6.06399e-12	1.32735e-07
Pomp	0.23035	0.983	0.991	6.29531e-12	1.37798e-07
Hdac3	0.46959	0.705	0.618	6.64217e-12	1.4539e-07
Atp5g3	0.173411	0.998	0.997	6.86671e-12	1.50305e-07
Meox2	-1.0902	0.206	0.342	7.57641e-12	1.6584e-07
Mrto4	0.466704	0.804	0.756	7.79793e-12	1.70689e-07
Rpl7a	0.120163	1	1	7.80797e-12	1.70909e-07
Cse1l	0.454913	0.661	0.568	7.81814e-12	1.71131e-07
Zfp706	0.259721	0.942	0.941	7.93061e-12	1.73593e-07
Ptprf	-0.649605	0.325	0.481	7.93251e-12	1.73635e-07
Cby1	0.522122	0.588	0.49	7.98758e-12	1.7484e-07
Naa15	0.339675	0.859	0.834	8.04783e-12	1.76159e-07
Atp8b1	-0.93541	0.201	0.342	8.11944e-12	1.77726e-07
Eno1	0.24005	0.995	0.989	8.2371e-12	1.80302e-07
Cenpp	0.117861	0.509	0.344	8.92378e-12	1.95333e-07
Cpq	-0.829144	0.21	0.349	9.19047e-12	2.0117e-07
Vcp	0.167674	1	0.999	9.20856e-12	2.01566e-07
Wwp1	-0.517129	0.455	0.607	9.48772e-12	2.07677e-07
Mindy2	-0.601003	0.359	0.514	9.56669e-12	2.09405e-07
Rhoa	0.151619	1	1	9.80319e-12	2.14582e-07
Hmgn3	0.325171	0.84	0.785	9.8327e-12	2.15228e-07
Syngr2	-0.54205	0.453	0.611	1.00941e-11	2.2095e-07
Ddx3x	0.252725	0.961	0.943	1.0777e-11	2.35897e-07
2810001G20Rik	0.718083	0.404	0.288	1.07988e-11	2.36374e-07
Nol7	0.285214	0.915	0.893	1.08084e-11	2.36585e-07
Il3ra	-0.487841	0.486	0.641	1.08093e-11	2.36605e-07
Med21	0.296878	0.901	0.876	1.14271e-11	2.50127e-07
Pdlim1	-0.705913	0.424	0.569	1.14318e-11	2.5023e-07
Picalm	-0.349356	0.957	0.981	1.17604e-11	2.57423e-07
Ndrg1	-1.06959	0.17	0.301	1.25115e-11	2.73864e-07
Dock9	-0.941376	0.157	0.289	1.26194e-11	2.76227e-07
Rrbp1	0.148868	1	1	1.26685e-11	2.773e-07
Eln	-0.733418	0.564	0.685	1.31689e-11	2.88255e-07
Slc38a10	-0.317385	0.821	0.889	1.352e-11	2.9594e-07
C1d	0.304624	0.942	0.912	1.40161e-11	3.06798e-07
Sugt1	0.252639	0.971	0.949	1.46535e-11	3.20751e-07
Scaper	-0.428485	0.475	0.64	1.47103e-11	3.21993e-07
Col11a1	-0.545937	0.773	0.848	1.54302e-11	3.37752e-07
Psma1	0.278885	0.93	0.912	1.57928e-11	3.45688e-07
Igf1r	-0.294072	0.932	0.97	1.67811e-11	3.67322e-07
Psmb2	0.192334	0.995	0.997	1.68058e-11	3.67862e-07
Gstm5	-0.293746	0.869	0.929	1.73089e-11	3.78875e-07
Eif5	0.19169	1	0.998	1.7766e-11	3.88879e-07
Dnph1	0.816265	0.317	0.212	1.85285e-11	4.05571e-07
Cops8	0.362808	0.818	0.749	1.92478e-11	4.21315e-07
Cdkal1	-0.455229	0.554	0.698	1.94318e-11	4.25343e-07
Ndufab1	0.211126	0.991	0.993	1.97301e-11	4.31872e-07
Actr3	0.193493	0.998	0.995	2.01705e-11	4.41513e-07
Emc8	0.315457	0.886	0.854	2.0878e-11	4.56998e-07
Fndc1	-1.07923	0.14	0.269	2.10408e-11	4.60562e-07
Tmtc2	-0.532333	0.288	0.452	2.19185e-11	4.79774e-07
Lima1	-0.275703	0.978	0.989	2.23203e-11	4.88569e-07
Bst2	-0.541602	0.363	0.515	2.24027e-11	4.90373e-07
Med10	0.339403	0.84	0.821	2.33682e-11	5.11506e-07
Ssu72	0.253722	0.94	0.947	2.37124e-11	5.19041e-07
Ctps	-0.444054	0.716	0.802	2.49707e-11	5.46584e-07
Wfs1	-0.818237	0.155	0.288	2.54472e-11	5.57015e-07
Ptprg	-0.323277	0.819	0.893	2.68516e-11	5.87755e-07
Taok3	-0.384754	0.646	0.772	2.69597e-11	5.90121e-07
Rsu1	-0.257694	0.956	0.98	2.71439e-11	5.94154e-07
Mllt3	-0.447385	0.569	0.694	2.83774e-11	6.21152e-07
Plk2	-0.43563	0.717	0.816	2.85052e-11	6.2395e-07
Rbm14	0.548958	0.528	0.425	2.87878e-11	6.30137e-07
Col6a1	-0.278094	0.969	0.978	2.88516e-11	6.31533e-07
Rabgap1l	-0.360455	0.591	0.731	2.90903e-11	6.36759e-07
Serf1	-0.339781	0.814	0.895	2.92161e-11	6.39511e-07
Aimp1	0.233419	0.971	0.96	3.13147e-11	6.85446e-07
Prpsap1	0.441006	0.736	0.678	3.15329e-11	6.90224e-07
Srpx	-0.403547	0.589	0.741	3.19292e-11	6.98897e-07
Il17d	-0.926462	0.169	0.302	3.34265e-11	7.31673e-07
Arhgap24	-0.578646	0.61	0.732	3.53596e-11	7.73985e-07
Nedd9	-0.55199	0.589	0.703	3.60918e-11	7.90013e-07
Ywhaz	0.194536	0.99	0.985	3.695e-11	8.08799e-07
Vars	0.334989	0.85	0.799	3.70345e-11	8.10649e-07
Tead1	-0.266678	0.974	0.99	3.88405e-11	8.50179e-07
Tnik	-0.772383	0.254	0.392	3.90294e-11	8.54315e-07
Nup37	0.606934	0.543	0.439	3.93284e-11	8.60858e-07
Fbxo25	-0.695311	0.237	0.384	3.95341e-11	8.65362e-07
Mrpl35	0.346716	0.842	0.795	4.05052e-11	8.86619e-07
Ndufs8	0.256245	0.954	0.931	4.08252e-11	8.93623e-07
Mrpl42	0.295212	0.932	0.924	4.24895e-11	9.30052e-07
Aarsd1	0.384802	0.755	0.682	4.26497e-11	9.3356e-07
Cops6	0.276465	0.963	0.956	4.31147e-11	9.43737e-07
Sp1	-0.46811	0.424	0.585	4.4043e-11	9.64056e-07
Pcdh19	-0.270376	0.874	0.927	4.45303e-11	9.74724e-07
Galnt17	-0.484038	0.709	0.795	4.47106e-11	9.78671e-07
Dtx3	-0.512198	0.433	0.583	4.55288e-11	9.9658e-07
Ak5	-0.591485	0.477	0.614	4.5893e-11	1.00455e-06
Rac3	-0.852051	0.133	0.263	4.61763e-11	1.01075e-06
Nab1	-0.481019	0.627	0.743	4.78257e-11	1.04686e-06
Lamtor4	-0.241464	0.954	0.974	5.09919e-11	1.11616e-06
Arpc2	0.131282	1	1	5.13061e-11	1.12304e-06
Fh1	0.391724	0.782	0.748	5.18731e-11	1.13545e-06
Fbln5	-0.411866	0.862	0.904	5.36388e-11	1.1741e-06
Limd2	0.305438	0.934	0.891	5.50763e-11	1.20556e-06
Dusp1	-0.821728	0.206	0.341	5.52959e-11	1.21037e-06
Mrpl28	0.278811	0.947	0.921	5.66632e-11	1.2403e-06
Lgals1	0.126075	1	1	5.91065e-11	1.29378e-06
Rps19bp1	0.362844	0.777	0.713	6.00761e-11	1.31501e-06
Dcps	0.557442	0.579	0.495	6.33158e-11	1.38592e-06
Dag1	-0.34276	0.753	0.84	6.60832e-11	1.4465e-06
Gpr39	-1.21977	0.135	0.255	6.67791e-11	1.46173e-06
Dnajc7	0.328725	0.865	0.81	6.91886e-11	1.51447e-06
Retreg2	-0.599699	0.3	0.446	6.92209e-11	1.51518e-06
Trnp1	-0.624187	0.365	0.505	7.25709e-11	1.5885e-06
Frg1	-0.444698	0.63	0.747	7.50493e-11	1.64275e-06
Capns1	-0.182793	0.991	0.998	7.58793e-11	1.66092e-06
Uba2	0.300108	0.855	0.821	7.62421e-11	1.66886e-06
Stag2	-0.366452	0.692	0.816	7.80625e-11	1.70871e-06
Abce1	0.300059	0.867	0.853	8.53389e-11	1.86798e-06
Gadd45g	-0.65608	0.55	0.67	8.5527e-11	1.8721e-06
Rfc4	0.499081	0.55	0.428	9.20945e-11	2.01586e-06
Shisa5	-0.27926	0.811	0.891	9.2262e-11	2.01952e-06
Sdhd	0.353899	0.836	0.795	9.51578e-11	2.08291e-06
Ehbp1	-0.435066	0.755	0.844	9.76233e-11	2.13688e-06
Slc38a2	-0.286633	0.913	0.955	1.00527e-10	2.20043e-06
Azin2	-0.559699	0.317	0.471	1.02614e-10	2.24612e-06
Mrps7	0.282462	0.906	0.872	1.06931e-10	2.34061e-06
Tlnrd1	-0.563939	0.317	0.466	1.12851e-10	2.47019e-06
Klhl29	-0.575865	0.552	0.671	1.14861e-10	2.5142e-06
Gsto1	0.360564	0.876	0.829	1.22313e-10	2.67731e-06
Ubald1	-0.506664	0.365	0.516	1.26743e-10	2.77427e-06
Hjurp	-0.708411	0.487	0.595	1.29474e-10	2.83405e-06
Pkm	0.185921	1	0.999	1.29838e-10	2.84203e-06
Ak6	0.352562	0.823	0.772	1.32197e-10	2.89367e-06
Gpm6b	-0.616453	0.463	0.603	1.33027e-10	2.91182e-06
Gse1	0.444324	0.741	0.659	1.36145e-10	2.98007e-06
Smn1	0.409896	0.697	0.643	1.45381e-10	3.18224e-06
Abcf1	0.295501	0.893	0.875	1.48341e-10	3.24704e-06
Vbp1	0.399398	0.714	0.651	1.48687e-10	3.25461e-06
Smc1a	0.245037	0.951	0.914	1.52014e-10	3.32743e-06
Adamts1	-0.652187	0.511	0.633	1.52821e-10	3.3451e-06
Nt5c	-0.323724	0.811	0.885	1.53988e-10	3.37063e-06
Tle5	-0.232072	0.98	0.992	1.55012e-10	3.39305e-06
Ppp1r15b	-0.408546	0.494	0.638	1.55894e-10	3.41236e-06
Actn1	-0.239839	0.997	0.996	1.56833e-10	3.43293e-06
Ctsf	-1.01076	0.133	0.25	1.57646e-10	3.45071e-06
Sub1	0.238278	0.993	0.991	1.59712e-10	3.49594e-06
1810037I17Rik	-0.281531	0.893	0.929	1.65329e-10	3.61889e-06
Lrba	-0.729032	0.249	0.383	1.65777e-10	3.62868e-06
Tox	-0.905061	0.181	0.307	1.65995e-10	3.63346e-06
Egr1	-0.294311	0.937	0.956	1.75463e-10	3.84071e-06
Stau2	-0.536171	0.431	0.573	1.75511e-10	3.84175e-06
Meis2	0.343528	0.952	0.944	1.76207e-10	3.85699e-06
Cnih1	0.241999	0.971	0.954	1.77115e-10	3.87687e-06
Fabp3	-0.736664	0.317	0.449	1.77657e-10	3.88873e-06
Ergic3	-0.25415	0.906	0.953	1.77774e-10	3.89129e-06
Gins2	0.353333	0.532	0.396	1.83155e-10	4.00909e-06
Lamc1	-0.255775	0.894	0.942	1.83627e-10	4.01942e-06
Tmem147	-0.253645	0.891	0.943	1.8393e-10	4.02605e-06
Ssbp1	0.29169	0.882	0.87	1.84676e-10	4.04238e-06
Slc25a3	0.137607	1	1	1.85551e-10	4.06152e-06
Pih1d1	0.395604	0.763	0.689	1.88765e-10	4.13188e-06
Lzts2	-0.333129	0.687	0.794	1.90898e-10	4.17858e-06
Brd2	-0.295442	0.809	0.899	2.00286e-10	4.38406e-06
Bub3	-0.433308	0.767	0.854	2.0369e-10	4.45856e-06
Prmt2	-0.506626	0.387	0.539	2.03929e-10	4.46381e-06
Cuedc1	-0.652141	0.261	0.402	2.04863e-10	4.48425e-06
Ccng2	-0.748705	0.182	0.32	2.09548e-10	4.58679e-06
Gnb5	-0.673044	0.283	0.424	2.13387e-10	4.67083e-06
Mgat2	0.308486	0.905	0.868	2.28682e-10	5.00563e-06
Uap1l1	-0.421709	0.675	0.776	2.33978e-10	5.12155e-06
Coa3	0.24917	0.963	0.94	2.45415e-10	5.37189e-06
Ube2w	-0.308777	0.796	0.893	2.45747e-10	5.37915e-06
Ccser1	-0.76401	0.233	0.367	2.51628e-10	5.50788e-06
Snx29	-0.61905	0.213	0.352	2.52362e-10	5.52396e-06
Fosb	-0.407819	0.668	0.765	2.52872e-10	5.53511e-06
Man2b1	-0.482311	0.39	0.551	2.6335e-10	5.76447e-06
Ube2j2	0.304843	0.833	0.808	2.64822e-10	5.79669e-06
Thbs2	-0.325318	0.959	0.969	2.69519e-10	5.8995e-06
Lsm12	0.242193	0.944	0.937	2.82953e-10	6.19355e-06
Flot1	-0.400578	0.687	0.791	2.84461e-10	6.22657e-06
Cdkn2d	-0.931225	0.252	0.377	2.87444e-10	6.29186e-06
Gamt	-0.534788	0.598	0.708	2.97e-10	6.50103e-06
Rbmx	0.504204	0.588	0.489	3.05069e-10	6.67766e-06
Prxl2b	-0.514274	0.496	0.632	3.1665e-10	6.93115e-06
Col5a3	-0.560484	0.448	0.577	3.18724e-10	6.97655e-06
Arhgef10	-0.611374	0.281	0.42	3.39123e-10	7.42305e-06
Selenow	-0.185135	1	1	3.41488e-10	7.47482e-06
Trim47	-0.490881	0.511	0.645	3.61487e-10	7.91259e-06
Rrm2	0.256595	0.55	0.402	3.68295e-10	8.06162e-06
Ncor2	0.28619	0.872	0.836	3.93012e-10	8.60263e-06
Nuak1	-0.566397	0.491	0.619	4.15238e-10	9.08914e-06
Kidins220	-0.313792	0.681	0.798	4.3045e-10	9.42211e-06
Pcolce	-0.201225	0.997	0.999	4.32127e-10	9.45882e-06
Cpe	-0.445783	0.826	0.888	4.32331e-10	9.46329e-06
Rras	-0.282791	0.913	0.94	4.50479e-10	9.86054e-06
Sh3bp5	0.421538	0.671	0.585	4.5726e-10	1.0009e-05
Metrnl	-0.4794	0.584	0.703	4.58693e-10	1.00403e-05
Lsm7	0.293623	0.884	0.849	4.72738e-10	1.03478e-05
Tsc22d2	-0.315879	0.862	0.93	4.73923e-10	1.03737e-05
Med13l	-0.298116	0.857	0.928	4.74093e-10	1.03774e-05
Gtf3c6	0.379585	0.767	0.704	4.81429e-10	1.0538e-05
S1pr3	0.497049	0.595	0.483	5.03474e-10	1.10205e-05
Arf4	0.159289	1	0.999	5.10513e-10	1.11746e-05
Otub1	-0.308845	0.729	0.833	5.22535e-10	1.14378e-05
Eloc	0.178499	0.99	0.991	5.22726e-10	1.1442e-05
Prpf40a	0.208461	0.971	0.97	5.35809e-10	1.17283e-05
Arl1	0.180502	0.988	0.995	5.38951e-10	1.17971e-05
Ddit4l	-0.516788	0.307	0.448	5.54289e-10	1.21328e-05
Fhl1	-1.2254	0.237	0.355	5.74193e-10	1.25685e-05
Uqcr10	0.188964	0.998	0.994	5.76149e-10	1.26113e-05
Slit2	-0.39013	0.847	0.902	5.96745e-10	1.30622e-05
Ehbp1l1	-0.379687	0.627	0.751	6.39782e-10	1.40042e-05
Pld3	-0.472922	0.503	0.635	6.48847e-10	1.42026e-05
Fmod	-0.498001	0.405	0.552	6.52738e-10	1.42878e-05
Ncaph2	0.439423	0.683	0.612	6.57254e-10	1.43866e-05
Tmod3	0.245069	0.942	0.905	6.8798e-10	1.50592e-05
Garnl3	-0.790203	0.256	0.387	7.0583e-10	1.54499e-05
Fam91a1	0.353927	0.779	0.746	7.07642e-10	1.54896e-05
Pgd	0.327474	0.799	0.759	7.18326e-10	1.57234e-05
Pigs	-0.495658	0.405	0.552	7.4871e-10	1.63885e-05
Cox7b	0.156483	0.997	0.992	7.49363e-10	1.64028e-05
Sdc2	-0.474382	0.816	0.879	7.55327e-10	1.65334e-05
Myo1c	-0.348058	0.76	0.853	7.64534e-10	1.67349e-05
Eef2	-0.127772	1	1	7.70325e-10	1.68616e-05
Ccdc136	-0.581836	0.295	0.442	7.87175e-10	1.72305e-05
Arhgdia	0.175708	0.997	0.994	8.04366e-10	1.76068e-05
Tomm40	0.284393	0.917	0.888	8.10945e-10	1.77508e-05
Apoe	-0.89942	0.554	0.652	8.26226e-10	1.80853e-05
Vwa5a	-0.405929	0.477	0.627	8.51419e-10	1.86367e-05
Atp5g2	0.128868	1	1	8.65084e-10	1.89358e-05
Fosl2	-0.465245	0.448	0.585	8.6943e-10	1.90309e-05
Mrpl15	0.310439	0.862	0.832	8.70496e-10	1.90543e-05
Ptprs	-0.269974	0.792	0.875	8.74541e-10	1.91428e-05
Pim1	-0.822927	0.175	0.298	8.80407e-10	1.92712e-05
Copz2	-0.192176	0.973	0.988	9.38367e-10	2.05399e-05
Esyt1	-0.383998	0.678	0.771	9.39661e-10	2.05682e-05
Pfdn4	0.351858	0.799	0.771	9.42756e-10	2.0636e-05
Znrd2	0.330419	0.794	0.756	9.5951e-10	2.10027e-05
Tnc	0.28964	0.963	0.932	9.63489e-10	2.10898e-05
Anapc11	0.259341	0.952	0.924	9.7698e-10	2.13851e-05
Nes	0.735413	0.319	0.218	1.00944e-09	2.20956e-05
Chmp6	0.481333	0.605	0.521	1.01453e-09	2.2207e-05
Lxn	-0.87178	0.709	0.792	1.01803e-09	2.22836e-05
Klf3	-0.35163	0.773	0.852	1.04717e-09	2.29214e-05
Cdc26	0.257207	0.93	0.914	1.06049e-09	2.3213e-05
Eif4g1	0.170989	0.991	0.991	1.07494e-09	2.35293e-05
Nucb1	-0.247968	0.903	0.955	1.08759e-09	2.38062e-05
Micos13	-0.203142	0.98	0.989	1.11557e-09	2.44188e-05
Afdn	-0.38587	0.569	0.71	1.16145e-09	2.54231e-05
C1qtnf6	-0.337224	0.77	0.852	1.16736e-09	2.55522e-05
Hs6st1	-0.53301	0.443	0.571	1.18806e-09	2.60054e-05
Mfap4	-0.498895	0.724	0.8	1.19005e-09	2.60491e-05
Polr1d	0.160521	0.997	0.995	1.19242e-09	2.61008e-05
Mien1	-0.322206	0.758	0.838	1.21059e-09	2.64985e-05
Ppp1r14a	-0.812344	0.235	0.357	1.22366e-09	2.67846e-05
Lgals3	-0.890237	0.276	0.4	1.23017e-09	2.69272e-05
Gng11	0.447547	0.825	0.796	1.24453e-09	2.72416e-05
Vkorc1	-0.290982	0.903	0.944	1.29021e-09	2.82414e-05
Ddx1	0.223564	0.934	0.903	1.31375e-09	2.87566e-05
Thyn1	0.323314	0.814	0.757	1.34168e-09	2.9368e-05
Fam204a	0.414336	0.705	0.64	1.34721e-09	2.94891e-05
Wdr41	-0.656847	0.232	0.363	1.34887e-09	2.95254e-05
Cebpd	-0.359629	0.753	0.845	1.39102e-09	3.0448e-05
Rbpms	-0.383409	0.739	0.819	1.39766e-09	3.05933e-05
Ahsa1	0.371079	0.755	0.713	1.40453e-09	3.07437e-05
Ergic2	0.252191	0.908	0.893	1.40874e-09	3.08358e-05
Mical3	-0.536264	0.448	0.575	1.44537e-09	3.16378e-05
Arsa	-0.588148	0.31	0.45	1.45192e-09	3.1781e-05
Dnajc8	0.219772	0.971	0.951	1.46086e-09	3.19767e-05
Naglu	-0.683413	0.194	0.323	1.50056e-09	3.28458e-05
Atp2a2	-0.281223	0.906	0.949	1.51552e-09	3.31733e-05
Slc6a9	-0.700413	0.164	0.288	1.57595e-09	3.4496e-05
Sarnp	0.217777	0.976	0.97	1.58804e-09	3.47607e-05
Elof1	0.283056	0.893	0.89	1.59576e-09	3.49296e-05
Glcci1	-1.00998	0.14	0.255	1.61566e-09	3.53651e-05
Ncoa7	-0.478913	0.416	0.555	1.6321e-09	3.57251e-05
Ide	-0.459594	0.448	0.598	1.66045e-09	3.63455e-05
Podxl2	-0.61917	0.273	0.406	1.71823e-09	3.76103e-05
Samd1	-0.494366	0.365	0.512	1.72769e-09	3.78173e-05
Iah1	-0.304257	0.797	0.86	1.75695e-09	3.84579e-05
Cs	0.281805	0.898	0.867	1.76111e-09	3.8549e-05
Psmd12	0.262712	0.913	0.895	1.76454e-09	3.86241e-05
Adamtsl5	-0.543544	0.341	0.476	1.77044e-09	3.87533e-05
Kdelr3	0.231101	0.974	0.961	1.77254e-09	3.87991e-05
Arfip1	-0.474968	0.48	0.599	1.7899e-09	3.91792e-05
Pgpep1	-0.538392	0.356	0.489	1.79833e-09	3.93636e-05
Rab10	-0.196634	0.947	0.979	1.82617e-09	3.9973e-05
Slc44a2	-0.404567	0.576	0.705	1.90141e-09	4.162e-05
Vdac3	0.147083	0.995	0.994	1.91259e-09	4.18647e-05
Ppp1r10	0.47729	0.634	0.566	1.92737e-09	4.21883e-05
Tnmd	-0.48545	0.704	0.778	2.0456e-09	4.47762e-05
Slc50a1	-0.301659	0.763	0.866	2.20871e-09	4.83465e-05
Ier3	-0.548781	0.557	0.67	2.22851e-09	4.87798e-05
Ptpa	0.322244	0.785	0.753	2.2712e-09	4.97142e-05
Plec	-0.252969	0.937	0.97	2.2756e-09	4.98107e-05
Tmem38b	-0.594687	0.329	0.457	2.3422e-09	5.12684e-05
Park7	0.166078	0.997	0.996	2.36215e-09	5.17052e-05
Bod1	0.35757	0.792	0.756	2.44716e-09	5.35659e-05
Cacnb2	-0.993473	0.17	0.285	2.49144e-09	5.45352e-05
Gpn3	0.611573	0.441	0.344	2.50702e-09	5.48762e-05
Timm50	0.410536	0.739	0.683	2.57879e-09	5.64471e-05
Synrg	-0.639382	0.237	0.369	2.58246e-09	5.65275e-05
Clec2d	-0.470654	0.612	0.716	2.62542e-09	5.74679e-05
Ciao2b	0.298053	0.876	0.843	2.64217e-09	5.78344e-05
Nfe2l1	-0.285606	0.804	0.883	2.68967e-09	5.88741e-05
Hnrnpul2	0.284266	0.905	0.882	2.70031e-09	5.91071e-05
Psmd4	0.217636	0.971	0.968	2.71431e-09	5.94136e-05
Pin1	0.265745	0.917	0.906	2.74816e-09	6.01546e-05
Fzd4	-0.634988	0.387	0.517	2.77347e-09	6.07086e-05
Uqcrb	0.170035	0.998	0.996	2.84086e-09	6.21835e-05
Itgb1	-0.142317	1	1	2.85381e-09	6.2467e-05
Mrpl3	0.352976	0.733	0.659	2.92547e-09	6.40356e-05
Trir	-0.200666	0.959	0.979	2.97165e-09	6.50463e-05
Ptpn13	-0.588412	0.359	0.49	3.0581e-09	6.69388e-05
Notch3	-0.611114	0.3	0.43	3.1079e-09	6.80288e-05
Map6	-0.80615	0.164	0.278	3.12238e-09	6.83458e-05
Chchd3	0.260392	0.945	0.923	3.20222e-09	7.00934e-05
Srsf6	0.242068	0.966	0.956	3.23455e-09	7.0801e-05
Lrrc8a	-0.491646	0.419	0.555	3.2878e-09	7.19666e-05
Mast4	-0.248324	0.917	0.958	3.32294e-09	7.27358e-05
Nop16	0.4306	0.62	0.541	3.33541e-09	7.30087e-05
Prpf38a	0.396033	0.67	0.607	3.33938e-09	7.30956e-05
Sms	0.411569	0.719	0.668	3.39538e-09	7.43216e-05
Mtdh	0.165504	0.995	0.992	3.40044e-09	7.44322e-05
Serpine2	-0.53287	0.559	0.673	3.40288e-09	7.44856e-05
Vim	0.117122	1	1	3.42114e-09	7.48854e-05
Commd1	0.222069	0.963	0.954	3.44239e-09	7.53505e-05
Slc9a9	-0.637798	0.273	0.407	3.56566e-09	7.80488e-05
Steap3	-0.931424	0.138	0.25	3.65072e-09	7.99106e-05
Emc9	-0.658803	0.164	0.29	3.65109e-09	7.99186e-05
Rad23b	0.235341	0.905	0.897	3.71897e-09	8.14045e-05
Pnrc1	-0.352167	0.688	0.786	3.72631e-09	8.15651e-05
Frmd6	-0.361498	0.668	0.782	3.80687e-09	8.33286e-05
Mrpl18	0.299152	0.908	0.874	4.11734e-09	9.01245e-05
Lmo4	-0.285407	0.807	0.874	4.1289e-09	9.03776e-05
Arhgap42	-0.328365	0.695	0.804	4.1455e-09	9.07408e-05
Btbd9	-0.405314	0.632	0.735	4.2023e-09	9.19842e-05
Crim1	-0.71335	0.571	0.671	4.21979e-09	9.2367e-05
Megf9	-0.573561	0.239	0.371	4.22353e-09	9.24489e-05
Abcg2	0.3736	0.676	0.587	4.24254e-09	9.28649e-05
Ndufb8	0.159829	0.997	0.998	4.36487e-09	9.55427e-05
Ptbp2	0.33451	0.782	0.744	4.40932e-09	9.65157e-05
Srpx2	-0.340834	0.802	0.861	4.54174e-09	9.94141e-05
Ak2	0.282413	0.882	0.859	4.5516e-09	9.96301e-05
Ube2h	-0.302459	0.867	0.91	4.57987e-09	0.000100249
Aoc3	-0.434942	0.387	0.542	4.63431e-09	0.00010144
Col16a1	-0.340094	0.629	0.757	4.68222e-09	0.000102489
Mrpl33	0.169592	0.986	0.981	4.69608e-09	0.000102793
Map2k6	0.680216	0.273	0.178	4.76061e-09	0.000104205
Gcnt2	-0.610798	0.25	0.376	4.82428e-09	0.000105599
Haghl	-0.512999	0.336	0.478	5.08089e-09	0.000111216
Mrps33	0.230855	0.956	0.946	5.09316e-09	0.000111484
Oard1	0.529177	0.535	0.453	5.12259e-09	0.000112128
Rbmxl1	0.379578	0.753	0.708	5.14705e-09	0.000112664
Prickle1	0.511188	0.814	0.772	5.31928e-09	0.000116434
Sf3b6	0.19932	0.978	0.971	5.39527e-09	0.000118097
Tm4sf1	0.473643	0.838	0.796	5.40371e-09	0.000118282
Dnajb4	-0.513369	0.474	0.592	5.58764e-09	0.000122308
Pltp	-0.657045	0.162	0.285	5.78154e-09	0.000126552
Alg8	0.56804	0.426	0.331	5.91184e-09	0.000129404
Pold4	-0.352195	0.681	0.803	5.97115e-09	0.000130702
Atg10	-0.315774	0.455	0.623	6.01719e-09	0.00013171
Kctd9	-0.611866	0.237	0.364	6.01868e-09	0.000131743
AW554918	-0.54649	0.344	0.475	6.12621e-09	0.000134097
Rchy1	-0.38376	0.521	0.659	6.1401e-09	0.000134401
Dhx9	0.34875	0.797	0.754	6.27645e-09	0.000137385
Carmil1	-0.473965	0.421	0.552	6.28767e-09	0.000137631
Nsmce1	0.290661	0.845	0.786	6.37915e-09	0.000139633
Slc4a4	-0.482129	0.273	0.403	6.46095e-09	0.000141424
Slc2a13	-0.398032	0.361	0.492	6.77338e-09	0.000148263
AI506816	0.232492	0.963	0.934	6.79572e-09	0.000148752
Fto	-0.254764	0.809	0.9	6.82173e-09	0.000149321
Mms22l	-0.760454	0.189	0.309	6.95408e-09	0.000152218
Pard3	-0.245287	0.905	0.942	6.97739e-09	0.000152728
Etf1	0.215167	0.935	0.943	7.04069e-09	0.000154114
Gng10	0.200259	0.974	0.966	7.07297e-09	0.00015482
Camkmt	-0.513692	0.262	0.397	7.34361e-09	0.000160744
Pgk1	0.174765	0.993	0.988	7.5186e-09	0.000164575
Nid1	-0.193882	0.98	0.99	7.52089e-09	0.000164625
Cdkn2c	-1.02532	0.157	0.263	7.63473e-09	0.000167117
Lhx8	0.54702	0.468	0.363	7.74514e-09	0.000169533
Ilf3	0.32486	0.836	0.782	7.76911e-09	0.000170058
Rdm1	0.63275	0.446	0.351	7.93822e-09	0.00017376
Gphn	-0.293112	0.727	0.832	8.0566e-09	0.000176351
Adarb1	-0.815354	0.25	0.371	8.05922e-09	0.000176408
Col12a1	-0.288229	0.986	0.995	8.08451e-09	0.000176962
Abat	-0.624452	0.279	0.407	8.24986e-09	0.000180581
Scrn1	-0.712842	0.193	0.312	8.31061e-09	0.000181911
Ccpg1	-0.639217	0.206	0.335	8.43078e-09	0.000184541
Atp11a	-0.482571	0.373	0.511	8.45848e-09	0.000185148
Pcgf5	-0.668194	0.201	0.322	8.63533e-09	0.000189019
Psmd11	0.216013	0.968	0.947	8.70274e-09	0.000190494
Vegfa	-0.34932	0.642	0.757	8.73156e-09	0.000191125
Arpp19	0.182654	0.986	0.984	8.90349e-09	0.000194888
Nans	0.315749	0.843	0.793	8.90702e-09	0.000194966
Ctsz	-0.209122	0.969	0.983	9.01296e-09	0.000197285
Col8a2	-0.613181	0.244	0.37	9.19083e-09	0.000201178
Lama2	-0.486346	0.487	0.621	9.25452e-09	0.000202572
Slco3a1	-0.456956	0.468	0.587	9.32693e-09	0.000204157
Dnajc2	0.283126	0.899	0.833	9.33954e-09	0.000204433
Ctif	-0.387806	0.581	0.693	9.4298e-09	0.000206409
Calcoco1	-0.677409	0.204	0.325	9.83314e-09	0.000215238
Papola	0.198989	0.963	0.966	1.00781e-08	0.000220599
Matr3	0.257874	0.911	0.889	1.04044e-08	0.000227741
Psmb5	0.165119	0.998	0.991	1.04083e-08	0.000227826
Ect2	0.246519	0.337	0.222	1.07388e-08	0.000235062
Gstt1	-0.738848	0.228	0.346	1.08837e-08	0.000238233
Zeb1	-0.333667	0.738	0.831	1.0896e-08	0.000238502
Rabac1	-0.178501	0.981	0.994	1.09157e-08	0.000238933
Rnase4	-0.319797	0.806	0.876	1.09534e-08	0.00023976
Prmt7	0.407128	0.615	0.547	1.10119e-08	0.00024104
Ptgis	0.407954	0.663	0.568	1.11439e-08	0.000243929
Kif16b	-0.59933	0.312	0.439	1.14725e-08	0.000251122
Parp3	-0.312549	0.695	0.797	1.1586e-08	0.000253606
Klhdc2	0.297676	0.905	0.879	1.16515e-08	0.000255039
S100a13	-0.250702	0.848	0.92	1.17065e-08	0.000256243
C1qbp	0.256713	0.942	0.952	1.18093e-08	0.000258494
Upf1	0.432399	0.613	0.538	1.19106e-08	0.000260711
Pdgfd	-0.839269	0.256	0.371	1.20426e-08	0.000263601
Foxp2	-0.413682	0.416	0.542	1.20883e-08	0.000264601
Lcorl	-0.355635	0.622	0.733	1.20941e-08	0.000264727
Emd	0.264643	0.923	0.869	1.21298e-08	0.000265509
Naa10	0.397784	0.663	0.601	1.22096e-08	0.000267256
Mroh1	-0.481477	0.365	0.493	1.27044e-08	0.000278086
Nxn	0.239841	0.959	0.945	1.30898e-08	0.000286523
Ngf	0.555274	0.496	0.407	1.33345e-08	0.000291879
Sgta	0.299029	0.867	0.832	1.34152e-08	0.000293646
C430049B03Rik	0.456945	0.721	0.621	1.35786e-08	0.000297222
Tcerg1	0.323924	0.818	0.785	1.36454e-08	0.000298685
Gorasp2	0.240376	0.922	0.914	1.37324e-08	0.000300589
Cdk4	0.170342	0.997	0.997	1.41046e-08	0.000308735
Nono	0.199068	0.978	0.969	1.46491e-08	0.000320655
Gls	-0.259075	0.852	0.903	1.49675e-08	0.000327623
Smad1	-0.38769	0.579	0.689	1.50944e-08	0.000330402
Trim35	-0.219855	0.893	0.928	1.51665e-08	0.000331979
Prkg2	0.584752	0.514	0.42	1.52145e-08	0.000333029
Fam173a	-0.274723	0.629	0.762	1.54168e-08	0.000337458
Nr4a1	-0.603886	0.313	0.44	1.56276e-08	0.000342073
Sptssa	0.303523	0.843	0.824	1.57381e-08	0.000344491
Hip1	-0.349674	0.761	0.831	1.70406e-08	0.000373003
Dubr	-0.551064	0.298	0.418	1.73595e-08	0.000379983
Pink1	-0.569198	0.235	0.363	1.74433e-08	0.000381817
Fat4	-0.583137	0.4	0.523	1.78778e-08	0.000391327
Rcc1	0.592069	0.422	0.335	1.80384e-08	0.000394842
Trp53inp1	-0.672754	0.363	0.48	1.84379e-08	0.000403587
Asah1	-0.206447	0.968	0.977	1.86318e-08	0.000407832
Cst3	-0.28032	0.998	1	1.89897e-08	0.000415666
Wdr75	0.334129	0.727	0.649	1.96247e-08	0.000429565
Wbp4	0.271467	0.886	0.873	2.06807e-08	0.00045268
Ndufb3	0.209328	0.927	0.927	2.12114e-08	0.000464297
Trappc6b	-0.273459	0.78	0.859	2.13764e-08	0.000467907
Marcks	0.152973	1	1	2.14855e-08	0.000470296
Ncapd3	-0.673913	0.211	0.326	2.18318e-08	0.000477876
Tnks	-0.271162	0.882	0.938	2.21693e-08	0.000485264
Rnf19a	-0.41264	0.457	0.585	2.2226e-08	0.000486504
Nop56	0.310986	0.843	0.796	2.23282e-08	0.000488742
Rbx1	0.138984	1	0.999	2.25026e-08	0.00049256
Ndufa10	0.206159	0.966	0.957	2.3401e-08	0.000512224
Vti1a	-0.290217	0.727	0.823	2.38679e-08	0.000522444
Ube2e3	0.276755	0.876	0.845	2.42081e-08	0.000529891
Tmed10	0.141421	0.998	0.998	2.59401e-08	0.000567803
Paxx	-0.557155	0.293	0.42	2.60774e-08	0.000570809
Mpc2	-0.188504	0.966	0.981	2.66646e-08	0.000583662
Sorcs2	-0.67502	0.196	0.309	2.72864e-08	0.000597272
Tbcb	0.192681	0.986	0.977	2.75684e-08	0.000603444
Pnpla8	-0.368804	0.533	0.659	2.75832e-08	0.000603769
Vldlr	-0.453337	0.431	0.559	2.77065e-08	0.000606467
Piezo2	-0.524829	0.637	0.747	2.78752e-08	0.00061016
Agap1	-0.284713	0.753	0.817	2.89498e-08	0.000633682
Skp1a	0.249637	0.915	0.896	2.93695e-08	0.000642868
Ube2a	0.246424	0.922	0.88	3.01825e-08	0.000660665
Lgals3bp	-0.47805	0.467	0.597	3.11402e-08	0.000681628
Nbeal1	-0.30819	0.748	0.831	3.1802e-08	0.000696115
Cp	-0.769581	0.394	0.514	3.18889e-08	0.000698016
Spidr	-0.451249	0.535	0.64	3.22698e-08	0.000706354
Ppp2ca	0.195509	0.985	0.978	3.26508e-08	0.000714693
Ppp2r1a	0.248226	0.901	0.859	3.30365e-08	0.000723137
Arpc4	0.244035	0.884	0.893	3.41327e-08	0.000747132
Sned1	-0.621734	0.489	0.608	3.45898e-08	0.000757137
Msrb1	-0.3427	0.898	0.925	3.46138e-08	0.000757661
Tril	0.506304	0.424	0.329	3.55426e-08	0.000777992
Ero1l	-0.380496	0.651	0.741	3.55513e-08	0.000778182
Poc1a	0.694536	0.274	0.185	3.89125e-08	0.000851757
Ripk2	-0.594687	0.286	0.408	3.9368e-08	0.000861727
Ahnak	-0.192204	0.997	0.995	4.09719e-08	0.000896833
Eftud2	0.433671	0.656	0.588	4.20284e-08	0.00091996
Trim28	0.23435	0.93	0.912	4.28756e-08	0.000938504
Dynlrb1	-0.174607	0.99	0.991	4.39202e-08	0.000961368
Wdr12	0.425121	0.606	0.545	4.46839e-08	0.000978085
Smim11	0.278505	0.884	0.866	4.49888e-08	0.00098476
Creb5	-0.997905	0.189	0.296	4.54854e-08	0.00099563
Arhgef10l	-0.488391	0.383	0.52	4.56061e-08	0.000998272
Taf11	0.318665	0.756	0.712	4.63522e-08	0.0010146
Fam129a	-0.345909	0.589	0.71	4.66511e-08	0.00102115
Efcab11	0.181473	0.388	0.265	4.66837e-08	0.00102186
Nacc2	-0.599637	0.267	0.387	4.70871e-08	0.00103069
Trim3	-0.477797	0.354	0.48	4.72707e-08	0.00103471
Sorbs2	-0.901172	0.273	0.38	4.7872e-08	0.00104787
Etfa	0.256067	0.908	0.889	4.85208e-08	0.00106207
Kmt2c	-0.318685	0.721	0.794	4.99373e-08	0.00109308
Tex264	-0.302629	0.736	0.821	5.07153e-08	0.00111011
Pmpcb	0.281246	0.826	0.783	5.1036e-08	0.00111713
Junb	-0.283932	0.917	0.944	5.11263e-08	0.0011191
Clns1a	0.274739	0.836	0.789	5.21545e-08	0.00114161
Plekhg2	-0.319105	0.595	0.707	5.22612e-08	0.00114394
Ift74	0.370855	0.697	0.653	5.24409e-08	0.00114788
Eda	-0.691716	0.203	0.313	5.3048e-08	0.00116117
Myo9b	-0.34577	0.588	0.712	5.30699e-08	0.00116165
Kctd10	-0.311736	0.678	0.782	5.34101e-08	0.00116909
Ndufv2	0.180206	0.991	0.977	5.3893e-08	0.00117966
Eif3b	0.233272	0.915	0.907	5.44459e-08	0.00119177
Jun	-0.341292	0.826	0.874	5.44574e-08	0.00119202
Itm2c	-0.223877	0.847	0.915	5.46841e-08	0.00119698
Csnk2a2	0.274433	0.85	0.847	5.65054e-08	0.00123685
Stoml2	0.286932	0.836	0.815	5.7319e-08	0.00125466
Mt1	-0.358907	0.954	0.96	5.73192e-08	0.00125466
Ifngr2	-0.387409	0.571	0.678	5.75301e-08	0.00125928
Pappa	-0.455221	0.704	0.781	5.89559e-08	0.00129049
Tle2	-0.635179	0.247	0.363	5.92659e-08	0.00129727
Hif1a	-0.258322	0.968	0.972	5.96321e-08	0.00130529
Orc6	-0.321978	0.578	0.701	5.96676e-08	0.00130606
G2e3	-0.803877	0.261	0.364	6.20433e-08	0.00135807
B4galt1	-0.29746	0.753	0.844	6.20911e-08	0.00135911
Chd3	0.239071	0.922	0.891	6.22059e-08	0.00136162
Nckap5	-0.681202	0.225	0.34	6.24828e-08	0.00136769
Arl8a	-0.294948	0.69	0.776	6.27391e-08	0.0013733
Pkig	0.309174	0.804	0.753	6.36099e-08	0.00139236
Osbpl8	-0.358026	0.571	0.698	6.36814e-08	0.00139392
Colec12	-0.255568	0.794	0.875	6.38605e-08	0.00139784
Hmga2	0.663718	0.83	0.836	6.46795e-08	0.00141577
Selenos	0.174263	0.995	0.982	6.49487e-08	0.00142166
Utp11	0.24726	0.867	0.849	6.52457e-08	0.00142816
Ythdc1	0.291034	0.85	0.824	6.65759e-08	0.00145728
Numb	-0.378242	0.516	0.639	6.89386e-08	0.001509
S100a6	0.175932	1	1	7.16296e-08	0.0015679
mt-Nd4	-0.107043	1	1	7.20334e-08	0.00157674
Usp5	0.338267	0.702	0.674	7.22503e-08	0.00158149
Csrp2	-0.198015	0.988	0.997	7.41118e-08	0.00162223
Anapc16	0.235914	0.942	0.918	7.43332e-08	0.00162708
Actl6a	0.301548	0.748	0.687	7.54455e-08	0.00165143
Sardh	-0.623519	0.181	0.292	7.72888e-08	0.00169178
Pip4p1	-0.368067	0.533	0.66	7.78082e-08	0.00170314
Neu1	-0.565398	0.296	0.41	7.7871e-08	0.00170452
P3h3	-0.299508	0.671	0.783	7.99772e-08	0.00175062
Pqlc3	-0.753304	0.16	0.266	8.01078e-08	0.00175348
Slco2a1	-0.655208	0.203	0.313	8.07394e-08	0.0017673
Prdx5	-0.17082	0.991	0.997	8.09677e-08	0.0017723
Gadd45a	-0.482584	0.361	0.48	8.21713e-08	0.00179865
Tax1bp1	0.196703	0.974	0.964	8.31547e-08	0.00182017
Pkd1	-0.380919	0.537	0.642	8.43499e-08	0.00184633
Dnaja1	0.152664	0.998	0.999	8.71303e-08	0.0019072
Pdia6	0.155234	1	1	8.72704e-08	0.00191026
Ass1	-0.533582	0.451	0.561	8.82223e-08	0.0019311
Fam20a	-0.498813	0.421	0.544	8.86185e-08	0.00193977
Dapk3	-0.325175	0.624	0.741	8.86304e-08	0.00194003
Aga	-0.305192	0.724	0.796	9.00946e-08	0.00197208
Mettl9	0.220462	0.973	0.965	9.04104e-08	0.00197899
Bag5	-0.343347	0.538	0.671	9.08246e-08	0.00198806
Zfpm2	-0.254265	0.939	0.977	9.12754e-08	0.00199793
Spp1	0.788101	0.412	0.319	9.15286e-08	0.00200347
Rassf1	0.470073	0.731	0.709	9.40308e-08	0.00205824
Drg1	0.288833	0.862	0.821	9.42761e-08	0.00206361
Mdfic	-0.261202	0.76	0.843	9.42873e-08	0.00206385
Tra2b	0.234109	0.934	0.904	9.47575e-08	0.00207415
Mfge8	-0.267494	0.806	0.885	9.73575e-08	0.00213106
Skap2	-0.282939	0.784	0.853	1.02572e-07	0.0022452
Auh	-0.334401	0.492	0.634	1.02681e-07	0.00224758
Sar1a	0.178019	0.99	0.993	1.03007e-07	0.00225471
Mical1	-0.469475	0.405	0.53	1.0387e-07	0.00227362
Ctnnb1	0.185637	0.985	0.98	1.05048e-07	0.0022994
Eif3j1	0.274999	0.896	0.877	1.07453e-07	0.00235205
Rcn3	-0.143426	1	1	1.08166e-07	0.00236765
Cast	-0.201376	0.906	0.941	1.09919e-07	0.00240603
Stbd1	-0.673026	0.203	0.312	1.10001e-07	0.00240782
Eif3a	0.138535	0.998	0.998	1.10471e-07	0.00241809
Clasp2	-0.335806	0.673	0.75	1.12879e-07	0.00247081
Lars	0.223204	0.961	0.938	1.22371e-07	0.00267857
Pdzd11	0.280289	0.83	0.784	1.22613e-07	0.00268388
Hras	0.199622	0.949	0.95	1.23002e-07	0.00269239
Susd6	-0.332628	0.789	0.854	1.23738e-07	0.0027085
Tmem164	0.381735	0.83	0.788	1.25699e-07	0.00275143
Mgp	-0.938603	0.704	0.758	1.26924e-07	0.00277825
Tnpo1	0.250024	0.86	0.829	1.27337e-07	0.00278727
Fryl	-0.371094	0.589	0.694	1.27352e-07	0.00278761
Arhgap44	-0.652156	0.155	0.263	1.29664e-07	0.00283821
Bcat1	0.242799	0.894	0.87	1.31407e-07	0.00287636
Basp1	-0.122386	1	1	1.33444e-07	0.00292096
Inhba	-0.526935	0.535	0.634	1.33533e-07	0.00292291
Mif4gd	-0.564721	0.203	0.317	1.33702e-07	0.00292661
Usp14	0.252061	0.915	0.891	1.34477e-07	0.00294358
Astn2	-1.07305	0.155	0.254	1.38068e-07	0.00302216
Epha3	-0.77353	0.324	0.432	1.38243e-07	0.003026
Itpa	0.38131	0.598	0.536	1.39387e-07	0.00305103
Ldha	0.149131	1	0.999	1.46521e-07	0.0032072
Osmr	-0.33016	0.676	0.768	1.47685e-07	0.00323269
Spaca6	0.434549	0.552	0.469	1.48028e-07	0.00324018
Alkbh1	0.382206	0.688	0.645	1.53139e-07	0.00335207
Wls	-0.179154	0.983	0.989	1.54786e-07	0.0033881
Polr2m	0.228713	0.92	0.913	1.67964e-07	0.00367657
Tmeff2	-0.281472	0.503	0.618	1.68918e-07	0.00369745
Cux1	-0.392019	0.63	0.72	1.70253e-07	0.00372666
Tead2	0.275438	0.806	0.748	1.73185e-07	0.00379086
Lrrfip1	-0.25352	0.819	0.902	1.76096e-07	0.00385457
Desi2	-0.226288	0.869	0.919	1.77452e-07	0.00388424
Ten1	0.334301	0.634	0.55	1.80159e-07	0.00394349
Cyba	-0.347719	0.761	0.823	1.80478e-07	0.00395048
Dzip1l	-0.500104	0.276	0.392	1.85126e-07	0.00405221
Fbl	0.284152	0.872	0.853	1.86669e-07	0.00408599
Saysd1	-0.440648	0.322	0.447	1.89345e-07	0.00414457
Ube2v1	0.215526	0.923	0.923	2.03973e-07	0.00446476
Stx8	-0.255138	0.744	0.839	2.04714e-07	0.00448099
Sf3a3	0.327772	0.755	0.725	2.07386e-07	0.00453948
Clcn4	-0.276952	0.624	0.736	2.10596e-07	0.00460974
Yaf2	0.299089	0.811	0.781	2.11638e-07	0.00463254
Ppp1r12b	-0.335022	0.666	0.761	2.12588e-07	0.00465334
Tsr2	0.620192	0.344	0.26	2.14474e-07	0.00469463
Rtca	0.445612	0.598	0.547	2.16733e-07	0.00474406
Ptn	0.172177	0.991	0.967	2.17999e-07	0.00477179
Lats2	-0.302795	0.639	0.757	2.19734e-07	0.00480976
Zfp106	0.244462	0.869	0.848	2.20043e-07	0.00481652
Tars	0.207022	0.923	0.92	2.22066e-07	0.0048608
Copb2	0.145577	0.993	0.991	2.26808e-07	0.0049646
Hs6st3	-0.743242	0.215	0.314	2.31349e-07	0.00506399
Aff2	-0.636827	0.233	0.335	2.3223e-07	0.00508329
Zwilch	0.409575	0.354	0.255	2.38639e-07	0.00522357
Gnai3	0.2259	0.928	0.918	2.42881e-07	0.00531642
Rb1	-0.454089	0.252	0.374	2.44263e-07	0.00534668
Pde4d	-0.399838	0.753	0.828	2.46366e-07	0.00539272
Scpep1	-0.206099	0.899	0.938	2.47155e-07	0.00540997
Kdm1a	0.246576	0.896	0.876	2.47206e-07	0.00541109
Plcd1	-0.408372	0.315	0.446	2.50268e-07	0.00547812
Fam92a	0.226661	0.913	0.895	2.51255e-07	0.00549973
Vrk1	0.438783	0.45	0.358	2.55728e-07	0.00559763
Socs5	0.342731	0.688	0.63	2.56043e-07	0.00560453
Abcf2	0.306478	0.738	0.708	2.67752e-07	0.00586082
Gas5	-0.186791	1	1	2.759e-07	0.00603917
Msra	0.719359	0.337	0.26	2.76527e-07	0.0060529
Ssc5d	-0.619557	0.16	0.262	2.84048e-07	0.00621752
Lmf2	0.346876	0.664	0.594	2.86769e-07	0.00627709
Pbdc1	0.274616	0.857	0.812	2.88578e-07	0.00631669
Hnrnph2	0.302578	0.758	0.751	2.887e-07	0.00631935
Traf5	-0.480496	0.383	0.506	2.91668e-07	0.00638433
Msh6	-0.617998	0.203	0.306	2.91838e-07	0.00638804
Anpep	-0.699579	0.157	0.253	2.96858e-07	0.00649793
Snrnp40	0.288502	0.779	0.728	2.97908e-07	0.00652091
Ostc	0.132008	1	0.999	2.98851e-07	0.00654156
Dpm1	0.23209	0.898	0.895	2.99027e-07	0.0065454
Usp4	-0.315852	0.63	0.725	3.00384e-07	0.0065751
Rock2	-0.221203	0.966	0.982	3.08551e-07	0.00675388
Cnst	-0.622157	0.175	0.275	3.14566e-07	0.00688553
B930036N10Rik	0.612935	0.337	0.251	3.18367e-07	0.00696873
Srp14	-0.151228	0.976	0.99	3.21865e-07	0.00704531
Crabp1	0.441344	0.581	0.492	3.23013e-07	0.00707044
Fbxl17	-0.230723	0.893	0.937	3.29041e-07	0.00720237
Trappc3	0.263421	0.847	0.841	3.31473e-07	0.00725562
Wbp11	0.272641	0.804	0.771	3.33226e-07	0.00729399
Dld	0.300697	0.785	0.748	3.36042e-07	0.00735563
Esd	0.156645	0.998	0.996	3.37715e-07	0.00739225
5430405H02Rik	0.651709	0.286	0.208	3.38343e-07	0.00740599
Maml2	-0.306865	0.944	0.964	3.41547e-07	0.00747613
Dpy30	0.308415	0.75	0.71	3.46621e-07	0.00758719
Htra1	-0.382236	0.61	0.707	3.47846e-07	0.007614
Ccl25	0.515584	0.453	0.376	3.5433e-07	0.00775592
Fer	-0.237351	0.886	0.927	3.54823e-07	0.00776672
Eif6	0.189556	0.964	0.958	3.60183e-07	0.00788406
Ebna1bp2	0.304489	0.855	0.849	3.6162e-07	0.00791549
Mars	0.316311	0.719	0.646	3.61886e-07	0.00792133
Fam104a	0.173379	0.99	0.982	3.6393e-07	0.00796606
Snhg12	-0.40853	0.746	0.8	3.68261e-07	0.00806086
Sf3a1	0.317872	0.681	0.642	3.6976e-07	0.00809368
Ppm1h	-0.628661	0.221	0.333	3.86188e-07	0.00845327
Bmi1	0.458699	0.521	0.446	3.89124e-07	0.00851754
Fbxo8	-0.506928	0.211	0.32	3.919e-07	0.0085783
Cd302	-0.259366	0.831	0.874	3.98285e-07	0.00871806
Plekhm3	-0.484154	0.261	0.374	3.98514e-07	0.00872306
Lrch1	-0.394857	0.399	0.511	4.01937e-07	0.00879799
Acin1	0.214481	0.951	0.925	4.01952e-07	0.00879833
Rspo3	-0.353879	0.668	0.759	4.07001e-07	0.00890884
Yy1	0.224105	0.882	0.864	4.08235e-07	0.00893586
Banp	-0.341462	0.497	0.621	4.10317e-07	0.00898143
Ildr2	-0.790719	0.193	0.289	4.10903e-07	0.00899426
Dzip3	0.390724	0.664	0.597	4.19607e-07	0.00918478
Gnl3	0.297829	0.811	0.814	4.27531e-07	0.00935824
Amd1	0.524604	0.472	0.397	4.32592e-07	0.009469
Map1lc3b	-0.170672	0.995	0.999	4.40133e-07	0.00963407
Glmp	-0.262211	0.698	0.788	4.40499e-07	0.00964209
Llph	0.204689	0.923	0.896	4.40854e-07	0.00964985
Csad	-0.324374	0.532	0.667	4.55584e-07	0.00997229
H2afy2	0.326051	0.734	0.689	4.56295e-07	0.00998784
Nup210l	0.500497	0.462	0.389	4.63085e-07	0.0101365
Pabpc1	-0.106947	1	0.999	4.69828e-07	0.0102841
Ift43	-0.220118	0.71	0.807	4.80376e-07	0.0105149
Mtap	0.286691	0.802	0.791	4.95785e-07	0.0108522
Cdk6	-0.440819	0.329	0.449	4.97924e-07	0.0108991
Pdlim7	-0.195141	0.945	0.97	5.0733e-07	0.011105
Frmd3	-0.627153	0.177	0.278	5.0902e-07	0.0111419
Kcmf1	0.235326	0.917	0.91	5.09708e-07	0.011157
Nudt5	0.322241	0.746	0.729	5.13324e-07	0.0112361
Prkag2	-0.47288	0.382	0.491	5.16666e-07	0.0113093
Hspa4	0.167381	0.986	0.979	5.16978e-07	0.0113161
Wdr43	0.265618	0.792	0.752	5.19115e-07	0.0113629
Inpp5a	-0.349161	0.543	0.659	5.22814e-07	0.0114439
Prpf8	0.245813	0.86	0.842	5.40201e-07	0.0118245
Pcmt1	0.22213	0.915	0.888	5.5332e-07	0.0121116
Peak1	-0.253513	0.85	0.932	5.57174e-07	0.012196
Thrap3	0.226943	0.939	0.935	5.63071e-07	0.0123251
Mphosph8	0.28062	0.816	0.791	5.66337e-07	0.0123966
Bzw2	0.175783	0.952	0.932	5.71371e-07	0.0125067
Pvr	-0.613823	0.221	0.323	5.77004e-07	0.01263
Sqle	-0.266631	0.738	0.822	5.84694e-07	0.0127984
Gtf2f1	0.35719	0.716	0.656	5.9455e-07	0.0130141
Dkc1	0.471463	0.567	0.511	6.05724e-07	0.0132587
Pin4	0.232778	0.801	0.763	6.10375e-07	0.0133605
Parva	-0.174811	0.974	0.987	6.11335e-07	0.0133815
Ndufc2	0.139377	0.988	0.989	6.15437e-07	0.0134713
Colgalt1	-0.185545	0.911	0.952	6.20244e-07	0.0135765
Svil	-0.293019	0.905	0.94	6.21456e-07	0.013603
Nsun2	0.335745	0.716	0.7	6.2677e-07	0.0137194
Pik3r3	-0.560326	0.37	0.482	6.29919e-07	0.0137883
Ptprd	-0.37978	0.729	0.796	6.48743e-07	0.0142003
Bola3	0.201465	0.896	0.88	6.49197e-07	0.0142103
Gtpbp4	0.276726	0.852	0.84	6.55107e-07	0.0143396
Usp53	-0.602995	0.155	0.25	6.71769e-07	0.0147043
Gsn	-0.198602	0.949	0.978	6.72311e-07	0.0147162
Pde7b	0.606209	0.422	0.343	6.7507e-07	0.0147766
Sash1	-0.324918	0.688	0.776	6.94914e-07	0.015211
Plpp2	-0.506155	0.274	0.385	7.04143e-07	0.015413
Tomm7	0.168089	0.973	0.976	7.09974e-07	0.0155406
Psme1	-0.266186	0.743	0.826	7.14313e-07	0.0156356
Mettl16	0.297577	0.692	0.633	7.31669e-07	0.0160155
Psmb1	0.117182	1	0.999	7.32222e-07	0.0160276
Crcp	0.447277	0.547	0.485	7.35194e-07	0.0160927
Rab24	-0.251886	0.797	0.863	7.38029e-07	0.0161547
Cmss1	0.251252	0.857	0.828	7.54401e-07	0.0165131
Scmh1	-0.262763	0.598	0.71	7.54938e-07	0.0165248
1810058I24Rik	-0.168594	0.969	0.986	7.58013e-07	0.0165921
Grk6	0.421402	0.521	0.449	7.59287e-07	0.01662
H19	-0.563058	0.872	0.864	7.6581e-07	0.0167628
Gna13	-0.317053	0.606	0.718	7.67547e-07	0.0168008
Coro1c	-0.28282	0.661	0.756	7.68572e-07	0.0168233
Tex261	0.222022	0.893	0.886	7.69944e-07	0.0168533
Yipf3	-0.24702	0.836	0.88	7.7998e-07	0.017073
Prrx2	0.355555	0.833	0.803	7.96434e-07	0.0174331
Trpv2	-0.3447	0.303	0.426	8.18401e-07	0.017914
Dcun1d5	0.173175	0.968	0.961	8.25845e-07	0.0180769
Klhdc4	0.446997	0.503	0.427	8.26072e-07	0.0180819
Gcat	0.38698	0.576	0.497	8.374e-07	0.0183298
Smarca5	0.177432	0.963	0.966	8.38731e-07	0.018359
Ypel2	-0.633373	0.213	0.314	8.40998e-07	0.0184086
Mycbp	0.532247	0.438	0.366	8.42578e-07	0.0184432
Os9	-0.290835	0.591	0.712	8.50568e-07	0.0186181
Map1a	-0.330762	0.516	0.649	8.50965e-07	0.0186268
Kdm7a	-0.484719	0.283	0.396	8.62939e-07	0.0188889
2610307P16Rik	0.438921	0.625	0.546	8.72758e-07	0.0191038
Atp5o	0.127527	1	0.999	8.75831e-07	0.0191711
Tomm5	0.1847	0.954	0.961	8.82721e-07	0.0193219
Dcun1d4	-0.539913	0.167	0.267	8.9812e-07	0.0196589
Nudt14	-0.603606	0.169	0.265	9.28686e-07	0.020328
Cpxm1	-0.423439	0.489	0.598	9.3254e-07	0.0204124
Ddx46	0.278295	0.853	0.83	9.42406e-07	0.0206283
Slc41a3	-0.585131	0.16	0.259	9.42491e-07	0.0206302
Psmd9	0.302794	0.77	0.75	9.46384e-07	0.0207154
Nbdy	-0.238233	0.806	0.88	9.489e-07	0.0207705
Zmynd8	0.300741	0.767	0.733	9.49406e-07	0.0207815
Aplp1	-0.517705	0.191	0.296	9.60215e-07	0.0210181
Jcad	-0.380937	0.371	0.483	9.60457e-07	0.0210235
Ddr1	-0.333458	0.506	0.626	9.76118e-07	0.0213663
Nbea	-0.263993	0.819	0.874	9.79812e-07	0.0214471
Cstb	-0.166429	0.981	0.99	9.82627e-07	0.0215087
Ifrd1	-0.337746	0.746	0.821	9.9037e-07	0.0216782
Paip1	0.32373	0.736	0.693	1.00299e-06	0.0219544
Denr	0.192469	0.964	0.954	1.01143e-06	0.0221392
Aaas	0.550214	0.402	0.323	1.01351e-06	0.0221848
Fuca2	-0.554344	0.239	0.342	1.0311e-06	0.0225698
Ubqln2	0.3614	0.671	0.618	1.03476e-06	0.0226499
Cep120	-0.361159	0.407	0.526	1.03839e-06	0.0227292
Szrd1	0.274793	0.748	0.721	1.05697e-06	0.023136
Pcnx3	-0.383173	0.373	0.493	1.06831e-06	0.0233842
Ttc7b	-0.385484	0.351	0.464	1.08425e-06	0.0237331
Hsd17b1	-0.592307	0.174	0.277	1.08612e-06	0.0237741
Igf2bp1	0.427728	0.601	0.551	1.1176e-06	0.0244631
Tsen34	0.194594	0.935	0.914	1.128e-06	0.0246908
Inpp4a	-0.627094	0.182	0.279	1.13335e-06	0.024808
Prr13	-0.268889	0.729	0.81	1.13491e-06	0.024842
Nagk	-0.203539	0.811	0.888	1.1473e-06	0.0251134
Rrp7a	0.31938	0.644	0.588	1.16114e-06	0.0254161
Smu1	0.285861	0.756	0.72	1.18928e-06	0.0260321
Magt1	0.190226	0.915	0.91	1.2458e-06	0.0272692
Slc36a4	-0.397833	0.254	0.366	1.29525e-06	0.0283518
Tmed5	0.327642	0.794	0.781	1.2972e-06	0.0283944
Ube2j1	0.271534	0.836	0.787	1.29863e-06	0.0284257
Nkain3	-0.499341	0.252	0.361	1.30766e-06	0.0286234
Ndufaf6	0.441552	0.44	0.36	1.33205e-06	0.0291571
Angpt2	-0.977469	0.218	0.31	1.33366e-06	0.0291926
Atp6ap1	-0.214697	0.802	0.867	1.3522e-06	0.0295983
Vegfc	0.401783	0.593	0.526	1.35592e-06	0.0296798
Tmem109	0.296582	0.688	0.649	1.35838e-06	0.0297335
Shc2	-0.6264	0.162	0.258	1.35999e-06	0.0297689
2310039H08Rik	-0.307728	0.644	0.738	1.36878e-06	0.0299611
Mef2c	-0.34904	0.475	0.581	1.37299e-06	0.0300534
Prxl2a	-0.485508	0.187	0.291	1.37767e-06	0.0301558
Lgmn	-0.328253	0.542	0.665	1.39618e-06	0.0305609
Rxylt1	0.232111	0.881	0.874	1.39737e-06	0.030587
Mrpl9	0.376017	0.601	0.552	1.411e-06	0.0308853
Armc1	0.248608	0.828	0.81	1.4258e-06	0.0312094
Psmb4	0.137874	0.997	0.997	1.42745e-06	0.0312454
Pakap	-0.422044	0.591	0.684	1.43467e-06	0.0314034
Apba1	-0.253636	0.491	0.599	1.45795e-06	0.0319131
Sox11	0.349789	0.583	0.492	1.46572e-06	0.0320832
Rasa2	-0.396021	0.47	0.576	1.4729e-06	0.0322403
Drg2	0.397693	0.533	0.466	1.49224e-06	0.0326636
Son	0.156402	0.986	0.984	1.50142e-06	0.0328646
Eif1ax	0.166515	0.969	0.977	1.55327e-06	0.0339994
Glrx2	-0.216322	0.847	0.907	1.55689e-06	0.0340787
Tes	0.297326	0.734	0.675	1.56657e-06	0.0342907
Cpne8	-0.510722	0.256	0.36	1.56794e-06	0.0343206
Adsl	0.432318	0.504	0.434	1.58799e-06	0.0347594
Rpf1	0.410966	0.514	0.45	1.59567e-06	0.0349276
Mrpl57	0.179103	0.94	0.931	1.62995e-06	0.0356779
Igsf10	-0.3427	0.506	0.604	1.63113e-06	0.0357039
Prkca	-0.272802	0.826	0.894	1.64812e-06	0.0360758
Abhd16a	-0.262284	0.501	0.617	1.64953e-06	0.0361065
Srrm1	0.175135	0.949	0.94	1.69489e-06	0.0370995
Bbx	0.25379	0.886	0.868	1.6967e-06	0.037139
Rnft1	-0.302339	0.635	0.73	1.69699e-06	0.0371455
Rps15	0.10694	1	1	1.70445e-06	0.0373088
Ndufa8	0.135483	0.995	0.991	1.72136e-06	0.0376788
Comtd1	-0.405868	0.45	0.559	1.7585e-06	0.0384918
Arcn1	0.18597	0.952	0.931	1.77382e-06	0.0388272
Slc20a1	-0.372997	0.39	0.515	1.77927e-06	0.0389464
Ano10	-0.308489	0.48	0.613	1.81533e-06	0.0397357
Macf1	-0.201246	0.969	0.979	1.84265e-06	0.0403338
Adgre5	-0.43955	0.295	0.405	1.87744e-06	0.0410952
Plekhf1	-0.380786	0.431	0.546	1.91938e-06	0.0420132
Zfp579	-0.556272	0.208	0.312	1.93359e-06	0.0423244
Klhl24	-0.499365	0.349	0.453	1.98733e-06	0.0435006
Apeh	-0.428776	0.3	0.413	1.99551e-06	0.0436797
Pitpnc1	-0.520674	0.29	0.396	2.07847e-06	0.0454956
Mrpl53	0.19541	0.932	0.905	2.07903e-06	0.0455078
Gm43672	0.608819	0.29	0.214	2.09081e-06	0.0457657
Psmg1	0.251938	0.756	0.692	2.10131e-06	0.0459956
Pcyox1	-0.36634	0.421	0.543	2.12448e-06	0.0465027
Tbc1d2b	-0.288399	0.549	0.664	2.13717e-06	0.0467804
Antxr1	-0.236346	0.85	0.907	2.18709e-06	0.0478732
Heca	-0.373873	0.259	0.371	2.19276e-06	0.0479973
Mafg	-0.290329	0.557	0.686	2.20854e-06	0.0483427
Bmpr1b	-0.501386	0.45	0.546	2.22236e-06	0.0486453
Synj2	-0.470225	0.302	0.411	2.24082e-06	0.0490493
Pttg1	0.462818	0.499	0.436	2.26222e-06	0.0495177
Bet1	0.22866	0.857	0.829	2.26604e-06	0.0496013

## Sheet: bAPC 4
	avg_log2FC	pct.1	pct.2	p_val	p_val_adj
Thbs1	1.43034	1	0.967	8.29898e-137	1.81656e-132
Serpine1	1.86622	0.966	0.687	2.14945e-128	4.70493e-124
Sorbs1	1.83106	0.968	0.654	1.99146e-125	4.3591e-121
Lpp	0.841558	1	0.998	2.22843e-107	4.87782e-103
Esyt2	1.15244	0.998	0.933	6.20719e-107	1.35869e-102
Actn1	0.757673	1	0.995	3.19036e-106	6.98337e-102
Ccn2	2.02328	0.916	0.592	3.73745e-105	8.18091e-101
Lmod1	1.5959	0.907	0.516	3.16622e-103	6.93054e-99
Cald1	0.492982	1	1	7.67047e-100	1.67899e-95
Samd4	1.15856	0.991	0.865	1.55793e-98	3.41016e-94
Vcl	1.11125	1	0.969	1.80355e-97	3.9478e-93
Frmd4a	1.09848	1	0.921	2.06514e-95	4.52038e-91
Tpm1	0.683471	1	1	3.10769e-95	6.80242e-91
Tead1	0.844138	1	0.987	3.81625e-95	8.35339e-91
Ptprz1	2.58235	0.572	0.194	2.32875e-90	5.0974e-86
Pakap	1.29427	0.952	0.652	4.30227e-89	9.41725e-85
Pakap.1	0.913913	0.998	0.934	4.88316e-89	1.06887e-84
Flnb	1.13902	0.993	0.897	2.53496e-87	5.54878e-83
Inhba	1.51535	0.919	0.6	1.70587e-86	3.73398e-82
Myh9	0.660549	1	0.996	2.96647e-82	6.49331e-78
Fermt2	0.764265	1	0.98	3.57091e-81	7.81636e-77
Pdlim5	1.05259	1	0.961	6.72628e-81	1.47232e-76
Ptchd4	2.13944	0.629	0.244	5.24436e-80	1.14794e-75
Msrb3	0.97251	0.993	0.916	8.22789e-80	1.801e-75
Rock2	0.770681	1	0.979	3.02573e-77	6.62302e-73
Gpr176	1.10525	0.962	0.742	7.31976e-76	1.60222e-71
Lims1	0.740728	1	0.98	6.64209e-73	1.45389e-68
Arid5b	0.830224	1	0.986	9.20346e-73	2.01454e-68
Gm17501	1.12088	0.934	0.703	2.40001e-70	5.25339e-66
Actn4	0.604342	1	0.982	1.30697e-68	2.86083e-64
Tpm4	0.495458	1	0.998	1.92825e-67	4.22076e-63
Cemip	1.95044	0.828	0.532	1.68815e-66	3.69519e-62
Vgll3	1.1319	0.932	0.735	2.74734e-66	6.01365e-62
Adarb1	1.67149	0.681	0.333	4.63956e-65	1.01555e-60
Igf1r	0.775859	0.993	0.964	1.20836e-64	2.64498e-60
Tagln	0.619089	1	0.998	1.73716e-63	3.80247e-59
Filip1l	1.00556	0.964	0.837	3.06531e-60	6.70966e-56
Crim1	1.31695	0.898	0.642	4.88606e-59	1.06951e-54
Zyx	0.733378	0.995	0.927	1.21755e-58	2.66509e-54
Schip1	1.35866	0.817	0.528	2.4196e-58	5.29625e-54
Cacna1c	0.959958	0.962	0.869	1.20637e-57	2.64062e-53
Cdc42bpa	0.862625	0.986	0.869	1.57915e-57	3.4566e-53
Itgb1	0.404624	1	1	6.14516e-57	1.34511e-52
Tln1	0.525964	1	0.987	2.4161e-56	5.28861e-52
Cnn2	0.525795	1	0.989	2.74423e-54	6.00683e-50
Metrnl	1.0295	0.905	0.674	1.32324e-53	2.89645e-49
Ankrd1	2.23333	0.391	0.129	2.18141e-53	4.77488e-49
Tnfrsf12a	0.977137	0.928	0.72	3.22942e-53	7.06888e-49
Lima1	0.587387	1	0.987	4.67165e-52	1.02258e-47
Nexn	0.892302	0.93	0.732	1.09163e-51	2.38947e-47
Large1	0.699932	0.995	0.958	2.21525e-51	4.84895e-47
Galnt17	1.02722	0.946	0.774	2.67759e-51	5.86098e-47
Lrrfip1	0.798209	0.975	0.887	5.4889e-50	1.20147e-45
Pkp2	1.39779	0.609	0.286	9.43157e-50	2.06448e-45
Cers6	0.932407	0.948	0.797	3.58648e-49	7.85046e-45
Ccn1	0.795512	0.973	0.888	6.56017e-49	1.43596e-44
Fscn1	0.635699	0.991	0.947	8.75022e-49	1.91534e-44
Atxn1	0.619884	0.995	0.981	1.23903e-48	2.71212e-44
Fat1	0.630502	0.993	0.938	1.94655e-48	4.26081e-44
Dstn	0.44654	1	0.999	3.70231e-48	8.10399e-44
Picalm	0.745252	1	0.977	4.64777e-48	1.01735e-43
Tsc22d2	0.704894	0.984	0.918	1.17627e-47	2.57474e-43
Adam19	0.784527	0.968	0.846	1.22059e-47	2.67175e-43
Spry1	1.08534	0.715	0.395	3.78849e-47	8.29264e-43
Arpc5	0.574739	0.991	0.964	4.59815e-47	1.00649e-42
Akap12	0.657116	0.993	0.973	6.76251e-47	1.48024e-42
Ttc28	0.548185	1	0.972	2.17254e-46	4.75547e-42
Arl5a	0.926556	0.903	0.75	6.91085e-46	1.51272e-41
Anxa1	0.599386	1	0.995	7.86392e-46	1.72133e-41
Amotl2	0.867885	0.9	0.695	1.29132e-45	2.82658e-41
Ppp1r12a	0.571988	0.998	0.974	1.61426e-45	3.53344e-41
Slc7a1	0.837339	0.916	0.693	1.89766e-45	4.15379e-41
Cdc42ep3	1.09077	0.887	0.661	2.33351e-45	5.10781e-41
Palld	0.630113	1	0.989	5.52082e-45	1.20845e-40
Rpl11	-0.240436	1	1	1.08801e-44	2.38155e-40
Galnt18	1.28908	0.826	0.585	1.13141e-44	2.47655e-40
Csrp1	0.545524	0.995	0.949	1.32809e-44	2.90706e-40
Nuak1	1.07257	0.842	0.588	1.81868e-44	3.98091e-40
Pawr	1.0371	0.844	0.574	2.45314e-44	5.36968e-40
Bmpr1b	1.1897	0.785	0.517	2.86837e-44	6.27858e-40
Ubb	-0.348653	1	1	9.68346e-44	2.11961e-39
Cd44	0.829638	0.946	0.824	5.50047e-43	1.204e-38
Phldb2	0.523526	1	0.992	3.7686e-42	8.24909e-38
Dmd	1.66459	0.575	0.288	6.86134e-42	1.50188e-37
Mical2	0.860469	0.923	0.744	8.27653e-42	1.81165e-37
Maml2	0.716508	0.989	0.96	9.77036e-42	2.13863e-37
Kif5b	0.392707	1	0.99	1.37859e-41	3.01759e-37
Ctps	0.754805	0.95	0.781	4.15735e-41	9.10001e-37
Anxa3	0.590878	0.982	0.932	4.54174e-41	9.94142e-37
Utrn	0.551361	0.993	0.961	5.54975e-41	1.21479e-36
Creb5	1.68459	0.541	0.265	5.90396e-41	1.29232e-36
Myadm	0.527259	0.995	0.94	1.34331e-40	2.94037e-36
Cnn1	1.00785	0.867	0.672	7.00204e-40	1.53268e-35
Gadd45g	1.00077	0.867	0.641	8.41124e-40	1.84114e-35
Arhgap29	0.817832	0.916	0.76	4.11286e-39	9.00263e-35
Parva	0.495978	1	0.985	6.9836e-39	1.52864e-34
Rras2	0.936224	0.86	0.655	1.49992e-38	3.28318e-34
Pdlim7	0.482201	0.998	0.965	5.28872e-37	1.15765e-32
Flna	0.408748	0.998	0.997	6.19872e-37	1.35684e-32
Actr3	0.385831	1	0.995	7.4346e-37	1.62736e-32
Pappa	0.896237	0.937	0.76	1.15794e-36	2.53462e-32
Prkg1	0.558423	0.989	0.955	1.17917e-36	2.58109e-32
Map1b	0.668538	0.982	0.905	1.28373e-36	2.80995e-32
Actb	0.326961	1	1	1.31031e-36	2.86813e-32
Apol8	1.5146	0.353	0.131	1.34278e-36	2.93921e-32
Sytl2	1.40862	0.545	0.284	4.50623e-36	9.86369e-32
Camk2g	0.72264	0.923	0.782	4.54317e-36	9.94454e-32
Etv6	0.619898	0.989	0.926	1.80654e-35	3.95434e-31
Ccn4	0.606223	0.993	0.931	2.06139e-35	4.51218e-31
Adamts6	1.02414	0.878	0.683	2.71882e-35	5.95123e-31
Frmd6	0.726684	0.914	0.759	4.1388e-35	9.05941e-31
Rpl7a	-0.268676	1	1	6.85691e-35	1.50091e-30
Csf1	0.763855	0.966	0.913	7.20791e-35	1.57774e-30
Kalrn	0.745367	0.946	0.797	1.17241e-34	2.56628e-30
Lasp1	0.585959	0.984	0.91	1.95913e-34	4.28835e-30
Raph1	0.853723	0.891	0.754	3.26947e-34	7.15653e-30
Tmtc2	1.10068	0.672	0.417	8.08436e-34	1.76958e-29
Wdr1	0.462233	0.995	0.944	2.20249e-33	4.82104e-29
Parp8	0.844668	0.853	0.664	4.98578e-33	1.09134e-28
Klf6	0.57718	0.966	0.894	6.32166e-33	1.38375e-28
Rpl3	-0.218208	1	1	8.10128e-33	1.77329e-28
Mbnl2	0.360243	1	0.997	1.02822e-32	2.25067e-28
Abracl	0.351147	1	0.998	1.33426e-32	2.92056e-28
Tbc1d1	0.869387	0.781	0.56	3.06096e-32	6.70013e-28
Timp3	0.607098	0.98	0.874	3.31405e-32	7.25413e-28
Morrbid	0.732709	0.943	0.796	5.11336e-32	1.11926e-27
Soat1	0.687775	0.919	0.793	6.49072e-32	1.42075e-27
Coro1c	0.666329	0.921	0.732	7.4205e-32	1.62427e-27
Pls3	0.620048	0.968	0.903	1.35005e-31	2.95512e-27
Atp2a2	0.49488	0.98	0.942	1.40383e-31	3.07284e-27
Ehbp1l1	0.655002	0.914	0.725	1.69331e-31	3.70649e-27
Mrtfa	0.590839	0.943	0.866	1.8905e-31	4.13812e-27
Itm2b	-0.382669	0.998	1	2.20474e-31	4.82595e-27
Wdfy1	0.932253	0.749	0.501	2.61257e-31	5.71865e-27
Myh10	0.527833	0.984	0.929	3.92453e-31	8.5904e-27
Rbms3	0.377813	1	0.999	4.06077e-31	8.88861e-27
Myo1e	0.795429	0.833	0.64	5.01948e-31	1.09871e-26
Mrvi1	1.29371	0.396	0.173	5.25986e-31	1.15133e-26
Peak1	0.605686	0.986	0.919	5.54137e-31	1.21295e-26
Prkd1	0.875402	0.907	0.728	6.74399e-31	1.47619e-26
Tle5	-0.492039	0.989	0.991	2.15174e-30	4.70993e-26
Snx24	0.77621	0.871	0.722	3.86972e-30	8.47044e-26
Hipk2	0.861699	0.808	0.619	4.28997e-30	9.39032e-26
Lurap1l	1.16346	0.826	0.615	4.4817e-30	9.81e-26
Plcb4	0.805662	0.919	0.746	6.25787e-30	1.36978e-25
Hs6st2	0.673286	0.948	0.85	1.11554e-29	2.44181e-25
Lims2	1.3763	0.38	0.17	1.21227e-29	2.65354e-25
2025-09-11	0.347144	1	0.996	1.36886e-29	2.99631e-25
Klf7	0.573473	0.973	0.877	1.52888e-29	3.34656e-25
Rplp0	-0.184578	1	1	1.58456e-29	3.46843e-25
Ltbp2	0.68352	0.968	0.838	1.80639e-29	3.954e-25
Myo1c	0.56021	0.957	0.835	2.55438e-29	5.59129e-25
Strn3	0.420762	0.991	0.961	4.97736e-29	1.0895e-24
Ccnd2	0.421528	1	0.984	7.71094e-29	1.68785e-24
Ftl1	-0.298258	1	1	7.93609e-29	1.73713e-24
C530008M17Rik	1.27254	0.538	0.306	8.793e-29	1.9247e-24
Tmem70	0.734414	0.882	0.736	9.00188e-29	1.97042e-24
Cited2	0.689675	0.903	0.723	2.18585e-28	4.78461e-24
Chsy3	0.797806	0.891	0.753	2.28512e-28	5.00191e-24
Luzp1	0.433161	0.989	0.954	2.29591e-28	5.02551e-24
Aopep	0.685794	0.916	0.794	3.09807e-28	6.78136e-24
H3f3a	-0.237806	1	1	3.13386e-28	6.8597e-24
Ifitm2	-0.342249	1	1	4.34225e-28	9.50476e-24
Tnik	1.15491	0.6	0.36	4.37595e-28	9.57853e-24
Msn	0.406358	0.991	0.979	7.61752e-28	1.6674e-23
Lats2	0.605492	0.907	0.733	9.78711e-28	2.1423e-23
Rnd3	0.646414	0.889	0.734	1.10862e-27	2.42665e-23
Adm	0.959645	0.674	0.42	1.11023e-27	2.43019e-23
Prickle1	-0.90382	0.609	0.789	1.1691e-27	2.55903e-23
Fbxl22	1.7485	0.287	0.114	1.68097e-27	3.67947e-23
Zfp568	0.955965	0.71	0.487	1.71552e-27	3.7551e-23
Myof	0.482027	0.98	0.925	1.74562e-27	3.82099e-23
Actg1	0.273722	1	1	2.63773e-27	5.77373e-23
Rpl9	-0.180168	1	1	5.9103e-27	1.2937e-22
H2afv	-0.634305	0.941	0.964	6.47922e-27	1.41824e-22
Zfp36l1	-0.754835	0.862	0.917	7.47169e-27	1.63548e-22
Tgfb3	0.835295	0.867	0.69	7.84448e-27	1.71708e-22
Jph2	1.39488	0.353	0.158	7.88443e-27	1.72582e-22
Rps3	-0.173539	1	1	1.02051e-26	2.2338e-22
Acta2	0.348368	1	0.999	1.33392e-26	2.91981e-22
Tgfb1i1	0.394398	1	0.954	1.75139e-26	3.83362e-22
Afap1	0.469161	0.984	0.902	1.80534e-26	3.95171e-22
Myl9	0.382976	0.998	0.962	1.93475e-26	4.23497e-22
Mylk	0.802331	0.91	0.77	1.99381e-26	4.36424e-22
Clic4	0.386441	0.982	0.97	2.13615e-26	4.67582e-22
Fyn	0.571412	0.937	0.829	2.55508e-26	5.59281e-22
Eef1a1	-0.170471	1	1	2.66153e-26	5.82583e-22
Prss23	0.609448	0.948	0.869	2.69644e-26	5.90224e-22
Fth1	-0.298988	1	1	3.00566e-26	6.57909e-22
Ctnnd1	0.487135	0.973	0.93	3.38466e-26	7.40867e-22
Synpo2	1.37491	0.489	0.277	3.85157e-26	8.43069e-22
Dnajb4	0.7721	0.774	0.565	5.8675e-26	1.28434e-21
Trpv2	0.868298	0.629	0.397	7.52939e-26	1.64811e-21
Pdgfra	-0.898949	0.656	0.799	7.70306e-26	1.68612e-21
Rpl21	-0.173786	1	1	8.47543e-26	1.85519e-21
Atp5g2	-0.260647	1	1	9.86375e-26	2.15908e-21
Rsu1	0.381278	0.995	0.976	1.21567e-25	2.66099e-21
Dennd4a	0.652133	0.88	0.693	1.69081e-25	3.70101e-21
Diaph2	0.476083	0.966	0.865	2.70188e-25	5.91415e-21
Myl12b	-0.733346	0.747	0.846	4.5588e-25	9.97875e-21
Hspa1b	1.28981	0.346	0.156	7.79985e-25	1.70731e-20
Cdk17	0.608424	0.905	0.72	9.98452e-25	2.18551e-20
Col8a1	0.939121	0.851	0.711	1.28955e-24	2.82271e-20
Iqgap1	0.370977	0.993	0.978	1.95066e-24	4.26979e-20
Rpl29	-0.191157	1	1	2.01438e-24	4.40928e-20
Mt1	-0.748183	0.934	0.962	3.39671e-24	7.43505e-20
Bag2	0.710327	0.801	0.574	3.52158e-24	7.70839e-20
Prkab2	0.805127	0.64	0.391	4.33015e-24	9.47826e-20
Rpl6	-0.167263	1	1	4.37306e-24	9.57219e-20
Gfod1	1.14424	0.416	0.209	5.59465e-24	1.22461e-19
Rbms1	0.354922	0.998	0.994	5.71435e-24	1.25081e-19
Jph1	1.34722	0.378	0.185	5.90865e-24	1.29335e-19
Adamts1	0.88734	0.821	0.605	7.75032e-24	1.69647e-19
Ppp1r18	0.660012	0.808	0.611	9.61928e-24	2.10556e-19
Nbea	0.520898	0.952	0.862	9.87542e-24	2.16163e-19
Eloc	0.339757	0.998	0.99	1.26061e-23	2.75935e-19
Tmsb4x	0.274137	1	1	1.40968e-23	3.08566e-19
Atp8b1	1.17993	0.518	0.313	1.50599e-23	3.29647e-19
Bcl2	1.00294	0.597	0.382	2.02095e-23	4.42365e-19
Wwc2	0.418601	0.982	0.918	2.64952e-23	5.79954e-19
Tes	0.697889	0.853	0.667	2.8807e-23	6.30557e-19
Mir22hg	0.737806	0.713	0.477	4.16842e-23	9.12426e-19
Gm10076	-0.214669	1	1	4.39942e-23	9.62989e-19
Hmgcr	0.564695	0.898	0.778	7.26978e-23	1.59128e-18
Rpl19	-0.137479	1	1	8.41409e-23	1.84176e-18
Plekho2	0.763021	0.722	0.496	9.2834e-23	2.03204e-18
Rock1	0.404379	0.993	0.943	1.24742e-22	2.73048e-18
Itga5	0.592214	0.9	0.769	1.41079e-22	3.08808e-18
Tnc	0.608445	0.989	0.931	1.69221e-22	3.70407e-18
Lrrc32	0.902689	0.588	0.369	1.77562e-22	3.88666e-18
Rpl18	-0.153365	1	1	2.02649e-22	4.43579e-18
Rpl10	-0.162257	1	1	2.06176e-22	4.51298e-18
Prdx2	-0.283254	1	1	2.54072e-22	5.56139e-18
Ncam1	0.540991	0.973	0.932	3.08212e-22	6.74646e-18
Dysf	0.823205	0.679	0.454	3.34537e-22	7.32267e-18
Zswim6	0.656882	0.907	0.769	3.51815e-22	7.70088e-18
Spata5	0.608633	0.862	0.704	3.71612e-22	8.13422e-18
4930523C07Rik	1.10595	0.473	0.267	4.57773e-22	1.00202e-17
Ascc3	0.420059	0.971	0.887	4.58756e-22	1.00417e-17
Bcl2l11	-1.57703	0.238	0.443	5.11913e-22	1.12053e-17
Ifrd1	0.540562	0.916	0.805	5.25901e-22	1.15115e-17
Map4	0.334553	0.993	0.982	5.3486e-22	1.17076e-17
Sptbn1	0.306318	1	0.998	5.81432e-22	1.2727e-17
Psmb1	-0.271891	0.998	0.999	6.40765e-22	1.40257e-17
Ano6	0.545729	0.93	0.837	7.33528e-22	1.60562e-17
Eogt	0.890841	0.57	0.342	1.21434e-21	2.65807e-17
Rps5	-0.169566	1	1	1.43316e-21	3.13705e-17
Rps9	-0.150433	1	1	1.52914e-21	3.34714e-17
Itgav	0.42305	0.968	0.941	1.67041e-21	3.65637e-17
Hacd1	0.36705	0.991	0.956	1.81238e-21	3.96711e-17
Rpl37a	-0.144272	1	1	1.91711e-21	4.19636e-17
Phlpp1	0.684213	0.81	0.653	2.49878e-21	5.46958e-17
Rpsa	-0.170191	1	1	2.8174e-21	6.167e-17
Grk5	0.756574	0.681	0.483	3.03545e-21	6.64429e-17
Rpl10a	-0.177122	1	1	3.20997e-21	7.02631e-17
Gas1	-0.829809	0.762	0.842	3.63357e-21	7.95351e-17
Mthfd2	0.414192	0.989	0.906	5.27701e-21	1.15509e-16
Sh3bp4	0.841828	0.6	0.381	5.67836e-21	1.24294e-16
Rtn4	0.254012	1	1	6.06657e-21	1.32791e-16
Kctd5	0.691897	0.747	0.534	6.16393e-21	1.34922e-16
Dtna	1.32503	0.301	0.137	6.29694e-21	1.37834e-16
Ptov1	-0.372822	0.993	0.99	6.31966e-21	1.38331e-16
Atp5o	-0.285162	1	0.999	7.92948e-21	1.73568e-16
Micu3	0.835445	0.683	0.472	8.02701e-21	1.75703e-16
Carmn	0.677626	0.701	0.474	9.91923e-21	2.17122e-16
Sipa1l1	0.585635	0.878	0.746	1.07124e-20	2.34483e-16
Mast2	0.597398	0.853	0.697	1.17967e-20	2.58219e-16
Tmem47	0.617961	0.833	0.649	1.24641e-20	2.72827e-16
Mafb	-1.93643	0.131	0.334	1.28837e-20	2.8201e-16
Abcc1	0.611778	0.81	0.621	1.38254e-20	3.02624e-16
Unc5b	0.465361	0.955	0.873	1.82446e-20	3.99356e-16
Srgap2	0.39646	0.98	0.905	1.82948e-20	4.00454e-16
Rpl8	-0.14054	1	1	1.83012e-20	4.00596e-16
Col5a2	0.279324	1	1	2.36643e-20	5.17988e-16
Ankrd11	0.312266	0.998	0.983	2.67818e-20	5.86226e-16
Mtpn	0.360723	0.995	0.973	2.95922e-20	6.47745e-16
Rpl14	-0.181537	1	1	2.97837e-20	6.51935e-16
Magi1	0.474669	0.986	0.932	3.13748e-20	6.86763e-16
Psmb3	-0.345175	0.986	0.992	3.27367e-20	7.16574e-16
Hbegf	1.27688	0.41	0.221	3.8487e-20	8.42442e-16
Efnb2	0.68348	0.753	0.55	4.09039e-20	8.95345e-16
Rps4x	-0.141788	1	1	4.88978e-20	1.07032e-15
Malat1	0.342905	1	1	5.63021e-20	1.2324e-15
F2r	0.604896	0.848	0.732	6.03852e-20	1.32177e-15
Cavin2	0.681516	0.79	0.604	6.39399e-20	1.39958e-15
Noct	0.936078	0.525	0.319	6.97286e-20	1.52629e-15
Fhl2	0.353275	0.977	0.898	6.99675e-20	1.53152e-15
Cdon	-0.897844	0.647	0.731	9.08268e-20	1.98811e-15
Plpp1	0.517014	0.975	0.923	9.74496e-20	2.13307e-15
Prune2	1.48648	0.38	0.213	9.91063e-20	2.16934e-15
Ugcg	0.608703	0.86	0.698	1.09163e-19	2.38947e-15
Ccdc85b	0.456431	0.964	0.917	1.12883e-19	2.47089e-15
Ccdc6	0.53095	0.885	0.768	1.1355e-19	2.4855e-15
Cttnbp2nl	0.714173	0.692	0.504	1.52467e-19	3.33734e-15
Paqr8	1.10674	0.351	0.176	1.56081e-19	3.41647e-15
Kctd10	0.495676	0.896	0.762	1.6071e-19	3.51778e-15
Pde1a	-2.01033	0.242	0.426	1.8132e-19	3.96891e-15
Rpl15	-0.130867	1	1	4.07613e-19	8.92225e-15
Trps1	-1.53983	0.262	0.455	4.46047e-19	9.76353e-15
Ier3	0.696968	0.83	0.645	4.6653e-19	1.02119e-14
Prkar2a	0.619994	0.796	0.631	4.96971e-19	1.08782e-14
Mbnl1	0.396731	0.989	0.943	5.25273e-19	1.14977e-14
Trio	0.388459	0.968	0.91	5.7244e-19	1.25301e-14
Rhobtb3	0.394542	0.975	0.902	5.83317e-19	1.27682e-14
Eif3f	-0.300738	1	0.999	5.87042e-19	1.28498e-14
Tshz2	-0.872286	0.762	0.83	6.14386e-19	1.34483e-14
Btg2	0.581478	0.83	0.643	6.14609e-19	1.34532e-14
Rpl13	-0.117075	1	1	6.1606e-19	1.34849e-14
Glipr2	0.364526	0.989	0.944	6.85477e-19	1.50044e-14
Fblim1	0.529536	0.844	0.668	7.39193e-19	1.61802e-14
Slit3	0.447431	0.977	0.941	8.63417e-19	1.88993e-14
Mprip	0.346013	0.991	0.96	8.67104e-19	1.898e-14
Sh3rf3	0.66938	0.688	0.483	1.06651e-18	2.33449e-14
Srf	0.843796	0.452	0.255	1.11689e-18	2.44476e-14
Gask1b	0.752536	0.79	0.668	1.17025e-18	2.56155e-14
Gabarap	-0.227898	1	1	1.21158e-18	2.65203e-14
Rps10	-0.120271	1	1	1.33024e-18	2.91176e-14
Ccnyl1	0.708978	0.715	0.526	1.38129e-18	3.02351e-14
Map1lc3b	-0.306321	0.998	0.998	1.40878e-18	3.08367e-14
Ccdc34	-0.729968	0.643	0.778	1.48643e-18	3.25364e-14
Vasp	0.401129	0.971	0.873	1.85572e-18	4.06199e-14
Rex1bd	-0.401689	0.957	0.981	1.88188e-18	4.11925e-14
Tspan2	1.05479	0.353	0.181	1.97741e-18	4.32835e-14
Slc25a3	-0.246258	1	1	2.08544e-18	4.56482e-14
Mir100hg	0.337189	0.986	0.969	2.0916e-18	4.5783e-14
Arhgap1	0.478643	0.887	0.78	2.09403e-18	4.58363e-14
Cnn3	0.262546	1	0.999	2.10519e-18	4.60804e-14
Asap1	0.374558	0.995	0.978	2.3843e-18	5.21899e-14
Slc8a1	0.68276	0.819	0.679	2.45549e-18	5.37482e-14
Nfia	-0.567358	0.95	0.957	3.06346e-18	6.70561e-14
Nars	0.314592	0.998	0.984	3.20261e-18	7.01019e-14
Cdk4	-0.306257	0.989	0.997	3.22702e-18	7.06362e-14
Atp13a3	0.528554	0.894	0.738	3.86021e-18	8.44962e-14
Ywhag	0.346932	0.989	0.956	4.10491e-18	8.98525e-14
Nt5dc2	-0.503462	0.919	0.93	4.47158e-18	9.78785e-14
Prkcg	0.897995	0.414	0.229	4.55163e-18	9.96305e-14
Plk2	0.529375	0.919	0.797	4.9486e-18	1.0832e-13
Itga1	0.554785	0.79	0.618	5.7266e-18	1.2535e-13
Pebp1	-0.246397	0.998	0.999	5.91055e-18	1.29376e-13
Stmn1	-0.635062	0.873	0.924	7.35899e-18	1.61081e-13
Lgals1	-0.210929	1	1	8.1711e-18	1.78857e-13
mt-Nd3	0.277725	1	0.994	8.63243e-18	1.88955e-13
Ifitm3	-0.28519	1	1	9.6941e-18	2.12194e-13
Fosl2	0.572006	0.765	0.556	1.43947e-17	3.15085e-13
Fer	0.426684	0.964	0.919	1.72583e-17	3.77766e-13
1500015L24Rik	0.857055	0.432	0.24	1.80006e-17	3.94016e-13
Bok	0.547933	0.796	0.605	1.91614e-17	4.19424e-13
Svep1	0.439659	0.968	0.913	1.97343e-17	4.31964e-13
Eea1	0.424804	0.939	0.83	2.1322e-17	4.66717e-13
Ldlrad4	0.416841	0.982	0.926	2.19282e-17	4.79987e-13
Uba6	0.631861	0.805	0.644	2.29736e-17	5.0287e-13
Eif3k	-0.256542	0.998	0.999	2.32443e-17	5.08795e-13
Pde4dip	0.623026	0.814	0.667	2.37729e-17	5.20364e-13
Atp10a	0.725742	0.674	0.481	2.42099e-17	5.29931e-13
Brwd1	0.43917	0.932	0.837	2.42551e-17	5.3092e-13
Tll1	1.18061	0.452	0.27	2.50151e-17	5.47556e-13
Kras	0.377952	0.973	0.904	2.51445e-17	5.50387e-13
Camk2d	0.343433	0.993	0.97	2.55581e-17	5.59442e-13
mt-Nd1	0.235208	1	1	2.86498e-17	6.27115e-13
Eif3h	-0.264653	1	0.999	3.29701e-17	7.21683e-13
Epb41l2	0.312651	0.977	0.948	3.42622e-17	7.49965e-13
Far1	0.441354	0.91	0.801	3.61594e-17	7.91493e-13
Fbln2	0.239529	1	0.999	3.62397e-17	7.93251e-13
Maff	0.912057	0.416	0.232	3.65959e-17	8.01047e-13
Tgfb2	0.715171	0.518	0.323	3.75778e-17	8.2254e-13
Fau	-0.127838	1	1	4.1315e-17	9.04344e-13
Ube2w	0.421226	0.962	0.877	4.52546e-17	9.90578e-13
Gpc4	0.454275	0.966	0.937	4.74244e-17	1.03807e-12
Irak2	0.665528	0.643	0.448	4.9949e-17	1.09333e-12
Arhgap5	0.363182	0.982	0.934	5.26055e-17	1.15148e-12
Cyth3	0.543395	0.86	0.704	5.37686e-17	1.17694e-12
Senp5	0.536842	0.853	0.696	5.41304e-17	1.18486e-12
Rps19	-0.131029	1	1	5.54913e-17	1.21465e-12
Gab2	0.581807	0.828	0.687	5.79117e-17	1.26763e-12
Rps24	-0.118291	1	1	7.22243e-17	1.58092e-12
Ncor1	0.264875	0.989	0.983	7.56437e-17	1.65576e-12
Lbh	0.6003	0.88	0.76	8.84254e-17	1.93554e-12
Rpl35	-0.139249	1	1	9.0902e-17	1.98975e-12
B3gnt5	0.930951	0.428	0.248	9.52133e-17	2.08412e-12
Sertad2	0.499375	0.867	0.754	9.91931e-17	2.17124e-12
Ptprk	0.969214	0.638	0.469	1.12088e-16	2.45349e-12
H3f3b	-0.228951	1	1	1.15534e-16	2.52892e-12
Rpl18a	-0.133875	1	1	1.1615e-16	2.5424e-12
Tmem123	0.465711	0.878	0.755	1.1904e-16	2.60566e-12
Ank2	0.407333	0.957	0.865	1.38672e-16	3.0354e-12
Pfdn5	-0.224861	0.995	1	1.47609e-16	3.23101e-12
Rpl24	-0.121643	1	1	1.55316e-16	3.39971e-12
Tnk2	0.714607	0.64	0.444	2.23629e-16	4.89502e-12
Atp5c1	-0.24475	1	0.998	2.25226e-16	4.92998e-12
Mir99ahg	-0.719769	0.869	0.902	2.30865e-16	5.05341e-12
Ilk	0.299294	0.986	0.964	2.40645e-16	5.26749e-12
Pak3	0.533373	0.828	0.664	2.68603e-16	5.87944e-12
Ppfibp1	0.359369	0.975	0.925	3.0275e-16	6.62689e-12
Pea15a	0.473035	0.873	0.77	3.24846e-16	7.11054e-12
Lrrc15	0.894769	0.421	0.24	3.32222e-16	7.27201e-12
Btf3	-0.179166	1	1	3.68876e-16	8.07434e-12
Abhd17c	0.733863	0.631	0.446	3.69618e-16	8.09056e-12
Atp5h	-0.207399	1	1	3.77296e-16	8.25864e-12
Crybg3	0.775636	0.568	0.399	3.87795e-16	8.48845e-12
Ehmt1	0.370691	0.957	0.866	3.90501e-16	8.54768e-12
Col12a1	0.386193	1	0.993	4.133e-16	9.04673e-12
Tnks1bp1	0.468457	0.882	0.752	4.62133e-16	1.01156e-11
Smurf2	0.41611	0.925	0.814	4.63545e-16	1.01465e-11
Ssbp2	-0.603617	0.814	0.871	6.25738e-16	1.36968e-11
Inpp5a	0.543222	0.81	0.635	6.63836e-16	1.45307e-11
Cdk6	0.705819	0.613	0.423	6.77129e-16	1.48217e-11
Iars	0.374171	0.952	0.881	7.29623e-16	1.59707e-11
Coq10b	0.532991	0.79	0.624	9.70706e-16	2.12478e-11
Cdk14	0.320525	0.995	0.977	1.33648e-15	2.92542e-11
Itpr1	0.476438	0.907	0.767	1.34845e-15	2.95163e-11
Slco3a1	0.546467	0.729	0.563	1.34879e-15	2.95236e-11
Tgfbr3	-0.775077	0.824	0.844	1.36124e-15	2.97963e-11
Fabp5	0.303446	1	0.981	1.54701e-15	3.38626e-11
Ipo7	0.443474	0.894	0.768	1.67066e-15	3.65691e-11
Lhfp	0.314019	0.995	0.973	1.69461e-15	3.70932e-11
Larp4b	0.372585	0.939	0.85	1.80362e-15	3.94794e-11
Rheb	0.255202	0.995	0.984	2.03257e-15	4.44908e-11
9630014M24Rik	0.945706	0.335	0.176	2.29462e-15	5.0227e-11
Ptma	-0.238024	1	1	2.29892e-15	5.0321e-11
Rbpj	0.475766	0.887	0.811	2.45637e-15	5.37675e-11
Nlk	0.532941	0.808	0.655	2.54431e-15	5.56925e-11
Ebf2	-0.788343	0.692	0.792	2.90538e-15	6.35958e-11
Cav1	0.585308	0.799	0.682	3.0726e-15	6.72561e-11
Ctnna1	0.276222	0.993	0.976	3.2521e-15	7.11853e-11
Flt1	1.13631	0.437	0.274	3.29763e-15	7.21817e-11
Cuta	-0.37537	0.934	0.941	3.35089e-15	7.33475e-11
Npc2	-0.262474	0.998	1	3.59746e-15	7.87448e-11
Atraid	-0.396932	0.939	0.95	3.66218e-15	8.01614e-11
Rap1gds1	0.43603	0.916	0.845	3.71489e-15	8.13151e-11
Arhgap31	0.438614	0.905	0.812	3.85228e-15	8.43225e-11
Smad1	0.484491	0.814	0.668	4.02179e-15	8.80329e-11
Mapkbp1	0.811908	0.452	0.271	4.05376e-15	8.87328e-11
Grem2	0.754052	0.692	0.524	4.195e-15	9.18244e-11
Rab13	-0.667519	0.629	0.727	4.81413e-15	1.05377e-10
Prdx4	-0.298294	0.995	0.996	5.35879e-15	1.17299e-10
Rpl32	-0.11367	1	1	5.44076e-15	1.19093e-10
Dst	0.278897	1	0.982	5.6589e-15	1.23868e-10
Gapdh	-0.219426	1	1	6.40296e-15	1.40154e-10
Ammecr1	0.498746	0.842	0.7	6.48632e-15	1.41979e-10
Hist1h2bc	-0.837628	0.581	0.697	6.7323e-15	1.47363e-10
Psmb6	-0.276487	0.989	0.994	7.18458e-15	1.57263e-10
Mapk6	0.481757	0.88	0.75	7.81775e-15	1.71123e-10
Hint1	-0.174299	1	1	8.30026e-15	1.81684e-10
Meox2	-1.62121	0.174	0.341	9.02452e-15	1.97538e-10
Cox5b	-0.212875	1	1	9.03313e-15	1.97726e-10
Ets1	0.578301	0.778	0.663	1.07571e-14	2.35463e-10
Ltbp1	0.773314	0.505	0.335	1.1831e-14	2.5897e-10
Hecw2	0.570902	0.715	0.528	1.21603e-14	2.66177e-10
Enah	0.438858	0.962	0.898	1.23323e-14	2.69942e-10
Yap1	0.492534	0.844	0.73	1.35046e-14	2.95601e-10
Nuak2	0.949297	0.312	0.165	1.37169e-14	3.0025e-10
Mdn1	0.550505	0.701	0.512	1.42766e-14	3.12501e-10
Aff1	0.47415	0.907	0.8	1.46831e-14	3.21398e-10
Rps2	-0.121077	1	1	1.54381e-14	3.37924e-10
Larp1	0.320336	0.975	0.9	1.68121e-14	3.68e-10
Sbf2	0.367737	0.943	0.852	1.73687e-14	3.80183e-10
Rpl22	-0.131971	1	1	1.77841e-14	3.89276e-10
Heatr5a	0.403447	0.91	0.821	1.80175e-14	3.94385e-10
Eva1a	0.897189	0.292	0.15	1.82667e-14	3.99841e-10
Emp3	-0.314654	0.989	0.994	2.08981e-14	4.57439e-10
Dgkh	0.522676	0.81	0.651	2.20063e-14	4.81695e-10
Cobll1	0.771512	0.507	0.335	2.38771e-14	5.22646e-10
Homer1	0.635966	0.514	0.328	2.48226e-14	5.43343e-10
Cdyl	0.443078	0.855	0.703	2.63681e-14	5.7717e-10
Ajuba	0.582634	0.568	0.378	2.9741e-14	6.51e-10
Rps11	-0.10883	1	1	3.01741e-14	6.6048e-10
Itpripl2	0.453435	0.894	0.782	3.04785e-14	6.67144e-10
Zfpm2	0.267347	1	0.971	3.43423e-14	7.51718e-10
Ak5	0.558476	0.733	0.59	3.73068e-14	8.16609e-10
Bicc1	-0.362036	0.995	0.997	3.75473e-14	8.21873e-10
Grn	-0.37931	0.959	0.964	3.7992e-14	8.31607e-10
Tshz1	-0.794873	0.548	0.663	4.16514e-14	9.11708e-10
Txnrd1	0.396391	0.946	0.854	4.27958e-14	9.36758e-10
Col6a3	0.31174	0.993	0.973	4.29264e-14	9.39615e-10
Psmb4	-0.245292	1	0.997	4.4968e-14	9.84304e-10
Rps3a1	-0.109642	1	1	4.55971e-14	9.98074e-10
F3	0.358997	0.993	0.964	4.63392e-14	1.01432e-09
Arpc2	0.166663	1	1	4.98639e-14	1.09147e-09
Slc20a1	0.664298	0.661	0.49	5.81373e-14	1.27257e-09
Ddr2	0.272362	0.995	0.98	6.01951e-14	1.31761e-09
Ndufc2	-0.274409	0.989	0.989	6.12509e-14	1.34072e-09
Sdc4	0.596096	0.742	0.584	6.47414e-14	1.41712e-09
Msrb1	0.355822	0.966	0.919	6.92955e-14	1.51681e-09
Spag9	0.312127	0.982	0.936	7.31395e-14	1.60095e-09
Ctnna2	0.554294	0.722	0.565	7.41981e-14	1.62412e-09
Tbl1xr1	-0.534582	0.783	0.838	7.42524e-14	1.62531e-09
Cbl	0.520938	0.783	0.643	7.69809e-14	1.68503e-09
Snhg6	0.327886	0.952	0.87	7.77011e-14	1.7008e-09
Sacs	0.842918	0.507	0.333	9.10181e-14	1.9923e-09
Ate1	0.562449	0.699	0.502	9.27568e-14	2.03035e-09
Prepl	0.732558	0.52	0.343	9.89072e-14	2.16498e-09
Rpl36	-0.122562	1	1	9.93315e-14	2.17427e-09
Syde2	0.902119	0.337	0.186	1.02261e-13	2.23839e-09
Mid1	0.598225	0.959	0.892	1.03493e-13	2.26536e-09
Rtraf	-0.208594	0.998	0.999	1.13243e-13	2.47877e-09
Cstf3	0.449625	0.887	0.736	1.18393e-13	2.5915e-09
Syne1	0.376952	0.923	0.806	1.19646e-13	2.61894e-09
Nme2	-0.108051	1	1	1.22815e-13	2.68829e-09
Adamts12	0.631628	0.771	0.652	1.38622e-13	3.0343e-09
Prdx1	-0.215262	1	1	1.56711e-13	3.43025e-09
1810058I24Rik	-0.302932	0.973	0.985	1.76182e-13	3.85644e-09
M6pr	0.471911	0.835	0.692	1.76844e-13	3.87093e-09
Cap2	0.743497	0.514	0.34	1.91057e-13	4.18204e-09
Rnh1	-0.342063	0.943	0.954	2.08562e-13	4.56522e-09
Nos1ap	1.02768	0.276	0.144	2.12311e-13	4.64728e-09
Celf1	0.356407	0.962	0.897	2.21595e-13	4.85049e-09
Zeb1	0.464091	0.914	0.814	2.59132e-13	5.67214e-09
Erc2	0.886305	0.353	0.206	3.02092e-13	6.6125e-09
Pak2	0.294697	0.966	0.914	3.11002e-13	6.80752e-09
Mcu	0.442233	0.844	0.73	3.41518e-13	7.4755e-09
Nr2f2	-0.855871	0.622	0.712	3.42439e-13	7.49565e-09
Tbl1x	0.25357	0.982	0.959	3.45537e-13	7.56346e-09
Bnc2	-0.679573	0.855	0.878	3.69705e-13	8.09246e-09
Mycbp2	0.26658	0.989	0.943	3.76002e-13	8.23032e-09
Snx7	0.445059	0.887	0.781	3.85361e-13	8.43517e-09
H1fx	-0.794422	0.475	0.599	4.10807e-13	8.99217e-09
Zfr	0.282694	0.984	0.95	4.24391e-13	9.2895e-09
Nid1	0.23679	0.993	0.989	4.32077e-13	9.45774e-09
Atf6	0.528599	0.719	0.559	4.3381e-13	9.49567e-09
Rpl26	-0.104839	1	1	4.35727e-13	9.53763e-09
Hsd17b7	0.581564	0.663	0.493	4.83844e-13	1.05909e-08
Lgalsl	0.500333	0.842	0.703	5.32666e-13	1.16595e-08
Rpl7	-0.115807	1	1	5.52756e-13	1.20993e-08
Fjx1	0.904978	0.337	0.191	6.00645e-13	1.31475e-08
Cyb5r1	0.329115	0.948	0.845	6.45814e-13	1.41362e-08
Sumo2	-0.200897	1	1	6.77751e-13	1.48353e-08
Vegfa	0.481487	0.857	0.737	6.77869e-13	1.48379e-08
Plin3	-0.541016	0.64	0.733	6.95584e-13	1.52256e-08
Akr1a1	-0.226788	0.998	0.999	7.14548e-13	1.56407e-08
Myh11	1.13234	0.258	0.134	7.24968e-13	1.58688e-08
Eif5	0.196578	1	0.998	7.35565e-13	1.61008e-08
Plaur	0.725072	0.48	0.317	7.62811e-13	1.66972e-08
Myo9b	0.45524	0.824	0.69	8.01489e-13	1.75438e-08
Rpl28	-0.107136	1	1	8.02238e-13	1.75602e-08
Atpif1	-0.181735	1	1	8.21985e-13	1.79924e-08
Ptk2	0.358768	0.955	0.875	8.54379e-13	1.87015e-08
Lyn	0.544995	0.667	0.502	9.52305e-13	2.0845e-08
Gls	0.320347	0.955	0.893	1.00026e-12	2.18947e-08
Pdcd4	-0.888119	0.434	0.548	1.05015e-12	2.29868e-08
Tns1	0.455044	0.903	0.823	1.07204e-12	2.34658e-08
Gamt	-0.650619	0.606	0.704	1.11913e-12	2.44967e-08
Larp4	0.361812	0.905	0.801	1.19917e-12	2.62485e-08
Hspa4	0.248003	0.984	0.979	1.20946e-12	2.64738e-08
Ywhaz	0.221464	1	0.985	1.30732e-12	2.86159e-08
Hspg2	0.251692	0.984	0.976	1.37363e-12	3.00674e-08
Exoc5	0.361252	0.912	0.816	1.45102e-12	3.17615e-08
Bach2	0.522454	0.735	0.605	1.60314e-12	3.5091e-08
Gas7	-1.54895	0.21	0.351	1.69563e-12	3.71156e-08
Rpl34	-0.105995	1	1	1.70249e-12	3.72658e-08
Clta	-0.18161	1	1	1.72089e-12	3.76686e-08
Lox	0.226919	0.998	0.999	1.73303e-12	3.79342e-08
Rrbp1	0.158652	1	1	1.78039e-12	3.89709e-08
Eif4g1	0.218294	0.998	0.991	1.79884e-12	3.93748e-08
Akt3	0.425714	0.864	0.749	1.86197e-12	4.07568e-08
Pdgfd	0.790142	0.502	0.348	1.90963e-12	4.17999e-08
Commd3	-0.300419	0.964	0.966	1.95193e-12	4.27259e-08
Pdcl3	0.302028	0.964	0.904	2.02139e-12	4.42461e-08
Ubxn1	-0.277017	0.977	0.983	2.02765e-12	4.43833e-08
Ddah1	0.314145	0.959	0.893	2.1231e-12	4.64725e-08
Tspo	-0.396011	0.946	0.959	2.28771e-12	5.00758e-08
Ptpn9	0.401861	0.876	0.762	2.35982e-12	5.1654e-08
Bcar1	0.486809	0.76	0.619	2.46492e-12	5.39546e-08
Fkbp7	-0.419865	0.839	0.864	2.54192e-12	5.564e-08
Tfrc	0.787517	0.36	0.214	2.73701e-12	5.99105e-08
Mthfd1l	0.518593	0.713	0.561	2.74748e-12	6.01396e-08
Azin1	0.399258	0.867	0.744	2.84878e-12	6.2357e-08
Fam13b	0.423547	0.844	0.708	2.92214e-12	6.39627e-08
Adam9	0.354396	0.928	0.844	2.98198e-12	6.52725e-08
Ppp1r12b	0.449703	0.864	0.743	3.05387e-12	6.68462e-08
Rack1	-0.115418	1	1	3.11137e-12	6.81048e-08
Aebp2	0.445824	0.805	0.656	3.1694e-12	6.93751e-08
Slc25a4	-0.147479	1	1	3.40765e-12	7.45901e-08
Ahcyl1	0.322174	0.948	0.887	3.53546e-12	7.73878e-08
Wls	0.238615	0.995	0.987	3.57185e-12	7.81842e-08
Hnrnpab	0.230839	0.995	0.989	3.577e-12	7.8297e-08
Actr2	0.290394	0.962	0.911	3.64398e-12	7.97632e-08
Ndufa7	-0.227302	0.998	0.998	3.66638e-12	8.02534e-08
Sgpl1	0.463749	0.805	0.669	3.81735e-12	8.35579e-08
Ddx21	0.4008	0.83	0.707	3.87074e-12	8.47267e-08
Baz1a	0.419267	0.844	0.731	3.91205e-12	8.56309e-08
Pam	0.347588	0.898	0.78	3.95027e-12	8.64674e-08
Ehd4	0.703633	0.538	0.374	3.95227e-12	8.65112e-08
Gcnt2	0.652612	0.516	0.351	3.95911e-12	8.6661e-08
Ppia	-0.137594	1	1	4.01966e-12	8.79864e-08
Rpl17	-0.107085	1	1	4.07521e-12	8.92022e-08
Timm17a	0.261398	0.966	0.912	4.11855e-12	9.0151e-08
Gng12	0.272805	0.986	0.959	4.14072e-12	9.06363e-08
Rai14	0.359696	0.973	0.925	4.32616e-12	9.46953e-08
Fndc3b	0.190185	1	0.997	4.36131e-12	9.54647e-08
Sptssa	-0.389303	0.771	0.83	4.52224e-12	9.89872e-08
Klf13	0.392675	0.912	0.787	4.6505e-12	1.01795e-07
Pdgfc	0.459318	0.738	0.6	4.83893e-12	1.05919e-07
Nrp1	-0.510417	0.876	0.902	5.64924e-12	1.23656e-07
Agps	0.380245	0.871	0.8	5.66405e-12	1.2398e-07
Mdh1	-0.37544	0.871	0.9	5.69516e-12	1.24661e-07
Ston1	0.401505	0.828	0.692	5.94637e-12	1.3016e-07
Tsc22d1	-0.379603	0.95	0.962	6.22731e-12	1.3631e-07
Gpx8	-0.347594	0.919	0.953	6.35912e-12	1.39195e-07
Ctsl	-0.26532	0.993	0.999	6.6935e-12	1.46514e-07
Stard13	0.46703	0.778	0.646	6.81674e-12	1.49212e-07
Slc7a2	-1.01012	0.373	0.503	6.85595e-12	1.5007e-07
Specc1	0.548288	0.697	0.544	7.02184e-12	1.53701e-07
Cope	-0.29936	0.962	0.964	7.13422e-12	1.56161e-07
Acaa2	-0.504918	0.629	0.719	7.37918e-12	1.61523e-07
Pik3cb	0.889915	0.29	0.16	7.85873e-12	1.7202e-07
Agbl3	0.850032	0.48	0.328	8.44465e-12	1.84845e-07
Lamtor2	-0.24795	0.986	0.99	8.82179e-12	1.931e-07
Rab10	0.22307	0.991	0.975	9.00637e-12	1.97141e-07
Slit2	0.579858	0.941	0.893	9.29527e-12	2.03464e-07
Rnaseh2c	-0.525155	0.76	0.805	9.43594e-12	2.06543e-07
Selenow	-0.227534	1	1	1.03909e-11	2.27446e-07
Iffo2	0.611677	0.561	0.395	1.10148e-11	2.41103e-07
Zfand3	0.25391	0.989	0.957	1.12857e-11	2.47033e-07
Ndufv2	-0.280119	0.982	0.978	1.17567e-11	2.57343e-07
Nkain3	0.772438	0.491	0.339	1.18745e-11	2.59921e-07
Mrps6	-0.527147	0.835	0.865	1.22048e-11	2.6715e-07
Rhob	0.330987	0.912	0.805	1.24713e-11	2.72983e-07
Psme2	-0.37205	0.871	0.898	1.25312e-11	2.74295e-07
Nfe2l1	0.304747	0.95	0.869	1.28217e-11	2.80655e-07
Loxl2	0.372521	0.914	0.849	1.31063e-11	2.86883e-07
Farp2	0.460373	0.731	0.584	1.4038e-11	3.07277e-07
Coa3	-0.308845	0.943	0.942	1.45861e-11	3.19275e-07
Rgs16	0.624379	0.412	0.261	1.46083e-11	3.19761e-07
Tram2	0.5091	0.676	0.498	1.52827e-11	3.34522e-07
Wdr43	0.393368	0.873	0.747	1.54109e-11	3.37329e-07
App	0.220169	0.998	0.996	1.58015e-11	3.4588e-07
Synj2	0.650715	0.561	0.388	1.63714e-11	3.58355e-07
Tulp4	0.238701	0.962	0.927	1.66603e-11	3.64677e-07
Btg3	0.410181	0.842	0.728	1.66977e-11	3.65497e-07
Plekhg2	0.415383	0.819	0.686	1.87542e-11	4.10511e-07
Gpx4	-0.176747	1	1	1.95096e-11	4.27046e-07
Gnas	-0.137175	1	1	1.96774e-11	4.3072e-07
Mfhas1	0.411976	0.805	0.642	1.98054e-11	4.3352e-07
Adcyap1r1	0.799489	0.292	0.164	2.03664e-11	4.45799e-07
Afdn	0.465945	0.81	0.687	2.12765e-11	4.65722e-07
Lmo4	0.340325	0.946	0.861	2.14071e-11	4.6858e-07
Macf1	0.243651	0.995	0.976	2.17291e-11	4.75628e-07
Hist1h1c	-0.840852	0.468	0.589	2.1961e-11	4.80704e-07
Lrrc8a	0.509182	0.706	0.528	2.20758e-11	4.83217e-07
Smurf1	0.406441	0.814	0.705	2.21821e-11	4.85544e-07
Hs6st3	0.816373	0.432	0.294	2.32259e-11	5.08393e-07
Atp5d	-0.18471	1	0.999	2.36306e-11	5.1725e-07
Atp5b	-0.188051	1	1	2.67765e-11	5.8611e-07
Ldlr	0.35576	0.889	0.778	2.83585e-11	6.2074e-07
Fam91a1	0.366709	0.839	0.742	2.87305e-11	6.28881e-07
Mfap2	-0.434495	0.848	0.873	2.9227e-11	6.3975e-07
Gnb2	-0.203605	1	0.999	2.98759e-11	6.53953e-07
Hmgb1	-0.335518	0.995	0.998	3.09498e-11	6.7746e-07
Rbm3	-0.177543	0.998	1	3.17196e-11	6.94311e-07
Pip4k2a	0.510283	0.771	0.631	3.44853e-11	7.54849e-07
Adk	0.348864	0.957	0.894	3.47146e-11	7.59867e-07
Mrpl14	-0.352817	0.887	0.912	3.68636e-11	8.06907e-07
Ly75	0.856652	0.348	0.219	3.7459e-11	8.19941e-07
Cfl2	0.274056	0.962	0.916	3.81319e-11	8.34668e-07
Ier5	0.52057	0.753	0.579	3.87554e-11	8.48318e-07
Rpl39	-0.103875	1	1	3.90203e-11	8.54116e-07
Sptan1	0.269531	0.98	0.929	4.22842e-11	9.25558e-07
Cltc	0.216343	0.998	0.992	4.36081e-11	9.54538e-07
Rps18	-0.104874	1	1	4.42377e-11	9.68318e-07
Nfix	-0.213637	1	0.998	4.42548e-11	9.68693e-07
Fgf7	0.456204	0.855	0.764	4.47336e-11	9.79173e-07
Slc25a25	0.693927	0.405	0.254	4.80586e-11	1.05195e-06
Nop58	0.315397	0.932	0.859	5.30994e-11	1.16229e-06
Rab3ip	0.650336	0.554	0.402	5.39367e-11	1.18062e-06
Hsp90aa1	0.173117	1	0.999	5.64462e-11	1.23555e-06
Syn3	0.738073	0.33	0.198	6.00489e-11	1.31441e-06
Zfp462	0.356509	0.9	0.813	6.3013e-11	1.37929e-06
Itprip	0.821596	0.285	0.162	6.76735e-11	1.48131e-06
Ndufb10	-0.237923	0.989	0.987	6.78511e-11	1.48519e-06
Rps6	-0.11021	1	1	6.885e-11	1.50706e-06
Mapk1ip1l	0.310762	0.894	0.816	7.03126e-11	1.53907e-06
Cnpy2	-0.222789	0.995	0.997	7.47385e-11	1.63595e-06
Ndufa13	-0.176167	1	1	8.55723e-11	1.87309e-06
Bves	0.87779	0.256	0.139	9.25867e-11	2.02663e-06
Man2a1	0.329239	0.964	0.93	9.37224e-11	2.05149e-06
Acta1	0.936058	0.303	0.181	9.50524e-11	2.0806e-06
Plxna2	-1.02994	0.312	0.437	9.55057e-11	2.09052e-06
Rnf19a	0.441116	0.735	0.559	9.73891e-11	2.13175e-06
Hspa9	0.195725	1	0.99	1.00931e-10	2.20929e-06
Ctif	0.366234	0.828	0.67	1.02287e-10	2.23896e-06
Dusp16	0.584213	0.559	0.396	1.07801e-10	2.35967e-06
Mef2a	0.30674	0.9	0.819	1.1076e-10	2.42442e-06
Fut8	0.437215	0.744	0.606	1.1374e-10	2.48966e-06
Dennd1a	0.283431	0.95	0.848	1.14029e-10	2.49599e-06
Uap1l1	-0.555241	0.71	0.771	1.21148e-10	2.6518e-06
Dzip1l	0.530511	0.532	0.369	1.30243e-10	2.8509e-06
Spc24	-0.794852	0.385	0.517	1.32751e-10	2.90578e-06
Blvrb	-0.423121	0.81	0.838	1.34752e-10	2.94958e-06
Eif3e	-0.197417	1	0.999	1.41494e-10	3.09716e-06
Cebpa	-0.840102	0.391	0.518	1.45615e-10	3.18737e-06
Vegfb	-0.475283	0.631	0.718	1.46545e-10	3.20772e-06
St3gal1	0.475785	0.747	0.598	1.48037e-10	3.24038e-06
Sned1	-0.763538	0.495	0.605	1.52611e-10	3.3405e-06
Epha7	-1.3297	0.215	0.345	1.55638e-10	3.40676e-06
Eprs	0.180899	1	0.997	1.59338e-10	3.48775e-06
Rnft1	0.37614	0.828	0.712	1.60879e-10	3.52148e-06
Serp1	0.236503	0.993	0.982	1.63234e-10	3.57303e-06
Ripk2	0.666674	0.548	0.384	1.6559e-10	3.6246e-06
Klf2	0.323448	0.83	0.704	1.74872e-10	3.82778e-06
Stk40	0.462352	0.731	0.585	1.84185e-10	4.03163e-06
Pgls	-0.216053	0.993	0.997	1.85255e-10	4.05504e-06
Tmem256	-0.225128	0.998	0.996	1.91557e-10	4.19298e-06
Arhgef17	0.401057	0.79	0.652	1.93214e-10	4.22926e-06
Tnmd	0.417677	0.864	0.763	2.00506e-10	4.38888e-06
Mrps34	-0.417447	0.742	0.786	2.02464e-10	4.43174e-06
Lamp1	-0.190869	1	1	2.16101e-10	4.73024e-06
Gm13986	0.938103	0.274	0.158	2.17925e-10	4.77016e-06
Pde7b	-1.54424	0.226	0.361	2.30406e-10	5.04335e-06
Atp5j2	-0.162365	1	1	2.40484e-10	5.26396e-06
Stk38l	0.66845	0.428	0.278	2.42144e-10	5.30029e-06
Jak2	0.421533	0.796	0.673	2.46112e-10	5.38715e-06
Myc	0.601685	0.486	0.328	2.57308e-10	5.63222e-06
Ccnb2	-1.12889	0.301	0.423	2.58668e-10	5.66198e-06
Pcdh7	0.285143	0.964	0.929	2.61837e-10	5.73135e-06
Flnc	0.365389	0.876	0.759	2.65713e-10	5.81619e-06
Dnm3os	-0.454117	0.796	0.859	2.84448e-10	6.22628e-06
Gpatch4	0.502592	0.615	0.46	2.93695e-10	6.42869e-06
Rusc2	0.532195	0.523	0.366	2.95828e-10	6.47539e-06
Xkr4	0.691182	0.33	0.203	2.97e-10	6.50103e-06
Zdhhc14	0.896703	0.314	0.19	2.97548e-10	6.51303e-06
Tab2	0.305876	0.923	0.846	3.0227e-10	6.61639e-06
Ehd1	0.278145	0.973	0.908	3.08058e-10	6.74308e-06
Actg2	0.373236	0.814	0.693	3.18585e-10	6.97351e-06
Acbd3	0.274832	0.959	0.921	3.2166e-10	7.04081e-06
Cd59a	0.972573	0.285	0.168	3.30555e-10	7.23552e-06
Islr	-0.716246	0.647	0.691	3.5262e-10	7.71849e-06
Hsd17b12	0.276868	0.984	0.922	3.73548e-10	8.1766e-06
Cd81	-0.258448	0.998	0.999	3.80424e-10	8.32711e-06
Daam1	0.440127	0.715	0.558	3.95997e-10	8.66798e-06
Tmf1	0.383383	0.878	0.762	3.9639e-10	8.67659e-06
Opcml	0.576671	0.367	0.232	3.97334e-10	8.69724e-06
Ndufa5	-0.24762	0.98	0.974	4.00865e-10	8.77452e-06
Usp34	0.228271	0.984	0.969	4.12649e-10	9.03247e-06
Eif3i	-0.203968	0.993	0.996	4.40154e-10	9.63453e-06
Cdkn3	-1.092	0.249	0.384	4.44656e-10	9.73308e-06
Grcc10	-0.272487	0.941	0.952	4.51524e-10	9.8834e-06
Cdv3	0.237476	0.995	0.969	4.56656e-10	9.99575e-06
Trib1	0.745328	0.335	0.204	4.66773e-10	1.02172e-05
Exoc6b	0.292271	0.914	0.815	4.69629e-10	1.02797e-05
Fzd5	0.612936	0.534	0.396	4.75563e-10	1.04096e-05
Pnkd	-0.41308	0.744	0.791	4.8495e-10	1.06151e-05
Tubb6	0.245167	0.966	0.867	5.02486e-10	1.09989e-05
Hk2	0.546004	0.643	0.491	5.15137e-10	1.12758e-05
Trafd1	-0.679069	0.407	0.518	5.2501e-10	1.14919e-05
Mdh2	-0.230018	0.995	0.988	5.66551e-10	1.24012e-05
Mrfap1	-0.185821	1	0.999	5.67084e-10	1.24129e-05
Ext1	0.282622	0.993	0.979	5.69225e-10	1.24598e-05
Med14	0.465515	0.749	0.621	5.86679e-10	1.28418e-05
Uqcrh	-0.177218	1	0.999	6.00632e-10	1.31472e-05
Larp1b	0.533017	0.502	0.353	6.04689e-10	1.3236e-05
Sncaip	-0.899351	0.351	0.484	6.05176e-10	1.32467e-05
Park7	-0.216256	0.998	0.996	6.24917e-10	1.36788e-05
Hmgn2	-0.425538	0.907	0.916	6.63937e-10	1.45329e-05
Echs1	-0.345773	0.842	0.876	6.67414e-10	1.4609e-05
Arf5	-0.181794	1	1	6.77199e-10	1.48232e-05
Myo1b	0.309077	0.916	0.84	6.84956e-10	1.4993e-05
Pcolce	-0.253645	0.998	0.999	7.10796e-10	1.55586e-05
D8Ertd738e	-0.207658	0.995	0.993	7.1286e-10	1.56038e-05
Ech1	-0.371701	0.833	0.844	7.52486e-10	1.64712e-05
Swap70	0.37894	0.753	0.595	7.71797e-10	1.68939e-05
Itga9	0.437851	0.701	0.558	7.91151e-10	1.73175e-05
Ube2f	0.37133	0.857	0.763	8.01294e-10	1.75395e-05
Tlnrd1	0.535051	0.604	0.439	8.36908e-10	1.83191e-05
Rpp25l	-0.477878	0.611	0.678	8.3932e-10	1.83719e-05
Wdr36	0.474892	0.67	0.51	8.3946e-10	1.83749e-05
Rgma	-0.804891	0.287	0.418	8.42255e-10	1.84361e-05
Abce1	0.269341	0.907	0.85	8.44829e-10	1.84925e-05
Fbxo30	0.562748	0.618	0.465	8.57604e-10	1.87721e-05
Nsmce1	-0.419371	0.758	0.795	9.14202e-10	2.0011e-05
Mosmo	0.444238	0.753	0.616	9.49216e-10	2.07774e-05
Gypc	0.570348	0.5	0.343	9.70262e-10	2.12381e-05
Nedd8	-0.178073	1	0.999	9.77675e-10	2.14003e-05
Slc5a3	-0.934159	0.468	0.559	9.8155e-10	2.14852e-05
Eef1d	-0.174511	1	0.999	9.82354e-10	2.15027e-05
Arih1	0.241176	0.973	0.945	9.95972e-10	2.18008e-05
Bcat1	0.327874	0.937	0.867	1.04203e-09	2.28091e-05
Crk	0.304201	0.93	0.826	1.04396e-09	2.28512e-05
Stbd1	0.526138	0.446	0.29	1.064e-09	2.32898e-05
Adamts5	0.50427	0.839	0.759	1.07205e-09	2.34661e-05
Smtn	0.409052	0.756	0.631	1.16602e-09	2.5523e-05
Ednra	-0.937312	0.324	0.439	1.17816e-09	2.57887e-05
H2afz	-0.372017	1	0.999	1.20599e-09	2.6398e-05
P3h2	1.03001	0.265	0.157	1.22382e-09	2.67882e-05
Cyp51	0.256616	0.968	0.922	1.23299e-09	2.69888e-05
Slc7a5	0.401281	0.713	0.548	1.251e-09	2.73832e-05
Vasn	0.390757	0.833	0.722	1.25311e-09	2.74293e-05
Eml4	0.276367	0.959	0.901	1.26447e-09	2.7678e-05
Epha4	0.393851	0.719	0.572	1.27134e-09	2.78284e-05
Foxn2	0.493221	0.67	0.517	1.28022e-09	2.80226e-05
B3gnt2	0.623767	0.441	0.297	1.3149e-09	2.87818e-05
Cdca3	-0.912545	0.308	0.438	1.33747e-09	2.9276e-05
Hdlbp	0.15016	1	0.999	1.3384e-09	2.92962e-05
Tsen34	-0.320023	0.887	0.918	1.35932e-09	2.97542e-05
Klhl29	0.462156	0.774	0.65	1.36233e-09	2.98201e-05
Ssr2	-0.236306	0.998	0.998	1.37488e-09	3.00947e-05
Hmgcs1	0.251932	0.977	0.922	1.41747e-09	3.10271e-05
Ptpn12	0.286026	0.898	0.816	1.43453e-09	3.14005e-05
Nacad	0.731702	0.278	0.162	1.44712e-09	3.1676e-05
Snrpd2	-0.182125	0.995	0.998	1.47491e-09	3.22842e-05
Slc4a7	0.477203	0.692	0.55	1.50247e-09	3.28875e-05
Zfp281	0.529848	0.606	0.452	1.53882e-09	3.36833e-05
Ngf	0.577273	0.55	0.405	1.56045e-09	3.41567e-05
Ikzf2	0.721056	0.516	0.387	1.59249e-09	3.48581e-05
Uba3	0.334168	0.851	0.731	1.59341e-09	3.48783e-05
Tent5a	-0.861403	0.468	0.567	1.60544e-09	3.51415e-05
Stub1	-0.222979	0.995	0.991	1.65806e-09	3.62933e-05
Selenoh	-0.409646	0.88	0.873	1.67145e-09	3.65864e-05
Mrpl42	-0.298557	0.887	0.928	1.68609e-09	3.69067e-05
Rnf11	0.292439	0.932	0.867	1.69119e-09	3.70185e-05
Paip2	-0.216637	0.989	0.991	1.69184e-09	3.70328e-05
Ppp1r14a	0.407698	0.477	0.335	1.69736e-09	3.71535e-05
Zfp407	0.348424	0.851	0.749	1.69881e-09	3.71853e-05
Cd63	-0.147241	1	1	1.74575e-09	3.82128e-05
Ndufs8	-0.270206	0.925	0.934	1.75009e-09	3.83077e-05
Fundc2	-0.283552	0.948	0.941	1.80161e-09	3.94355e-05
Ralgps2	0.664844	0.387	0.245	1.86384e-09	4.07975e-05
Rspo3	-0.632668	0.701	0.754	1.87364e-09	4.1012e-05
Pan3	0.295527	0.912	0.801	1.87537e-09	4.105e-05
Atp6v0a1	0.473392	0.713	0.58	1.88463e-09	4.12527e-05
Pabpc1	0.134793	1	0.999	1.95102e-09	4.27058e-05
Fbn1	0.173928	1	0.999	2.01292e-09	4.40608e-05
Nedd9	0.382675	0.796	0.684	2.02942e-09	4.4422e-05
Bsg	-0.157072	1	1	2.05646e-09	4.50138e-05
Irs2	0.610174	0.45	0.315	2.07657e-09	4.54541e-05
Mical3	0.571954	0.688	0.553	2.08117e-09	4.55547e-05
Naxe	-0.317543	0.853	0.876	2.11658e-09	4.63299e-05
Fosl1	0.672502	0.265	0.152	2.17583e-09	4.76267e-05
Smc5	0.40649	0.869	0.771	2.22945e-09	4.88005e-05
Jun	0.298828	0.932	0.865	2.3585e-09	5.16251e-05
Cop1	0.292817	0.959	0.902	2.41923e-09	5.29545e-05
Ypel3	-0.499849	0.71	0.757	2.48617e-09	5.44199e-05
Mast4	0.218259	0.991	0.951	2.53858e-09	5.55671e-05
Zfp703	-1.08637	0.21	0.333	2.59784e-09	5.68642e-05
8030462N17Rik	0.446758	0.593	0.428	2.69131e-09	5.89101e-05
Arhgap23	0.339829	0.835	0.693	2.70201e-09	5.91442e-05
Ndufb7	-0.219292	0.989	0.987	2.71372e-09	5.94007e-05
Tomm7	-0.238098	0.968	0.977	2.7153e-09	5.94352e-05
Ptx3	0.531504	0.912	0.878	2.76207e-09	6.0459e-05
Cmtm7	0.284894	0.959	0.905	2.85406e-09	6.24725e-05
Itch	0.289723	0.912	0.819	3.01296e-09	6.59507e-05
Tnrc6b	-0.432665	0.796	0.849	3.05527e-09	6.68769e-05
Kctd12	-0.793729	0.419	0.517	3.0921e-09	6.76831e-05
Ifi30	-0.741934	0.43	0.522	3.129e-09	6.84907e-05
Ash1l	0.228627	0.966	0.926	3.16844e-09	6.93539e-05
Meg3	0.190023	0.993	0.99	3.18444e-09	6.97042e-05
Itga6	0.684943	0.348	0.223	3.28487e-09	7.19025e-05
Odc1	0.28097	0.959	0.909	3.36033e-09	7.35542e-05
Il11ra1	-0.376478	0.837	0.869	3.40902e-09	7.462e-05
Skil	0.351415	0.76	0.606	3.43946e-09	7.52864e-05
Pafah1b1	0.171832	1	0.989	3.50688e-09	7.67622e-05
Wsb1	0.291384	0.871	0.774	3.5861e-09	7.84962e-05
Dcbld2	0.378402	0.821	0.697	3.6433e-09	7.97482e-05
Pcsk6	0.77036	0.324	0.203	3.67096e-09	8.03538e-05
Cep83	0.394589	0.749	0.606	3.73675e-09	8.17938e-05
Eif2s2	0.129917	1	0.999	3.75347e-09	8.21598e-05
Osbpl8	0.376271	0.812	0.675	3.8937e-09	8.52292e-05
Pik3r1	-0.476097	0.769	0.819	3.96229e-09	8.67305e-05
Eif2ak4	0.489573	0.631	0.478	4.09642e-09	8.96665e-05
Acot13	-0.451032	0.683	0.75	4.10853e-09	8.99317e-05
Tubb4b	-0.535107	0.864	0.889	4.1768e-09	9.1426e-05
Fndc1	0.827116	0.369	0.248	4.19251e-09	9.17697e-05
Ndufs2	-0.236664	0.975	0.978	4.44005e-09	9.71881e-05
Nudt21	-0.248166	0.943	0.95	4.46809e-09	9.7802e-05
Ptpn21	0.57952	0.457	0.314	4.59572e-09	0.000100596
Nedd4	0.108757	1	1	4.65025e-09	0.000101789
Fam49b	0.321725	0.871	0.75	4.73218e-09	0.000103583
Sec24d	0.228089	0.98	0.953	4.80431e-09	0.000105162
4921524J17Rik	0.365357	0.819	0.689	4.80732e-09	0.000105227
Fus	0.200066	0.991	0.971	4.91552e-09	0.000107596
Cops6	-0.284838	0.946	0.958	4.97412e-09	0.000108878
Scp2	-0.291491	0.93	0.95	5.06197e-09	0.000110801
Naca	-0.102226	1	1	5.07088e-09	0.000110997
Myl12a	0.137614	1	1	5.16852e-09	0.000113134
Syde1	0.382772	0.756	0.621	5.22914e-09	0.000114461
Ubald1	0.427124	0.654	0.489	5.29972e-09	0.000116005
Adam23	0.387939	0.857	0.765	5.37049e-09	0.000117555
Ndufb11	-0.210444	0.989	0.987	5.5588e-09	0.000121677
0610010K14Rik	-0.381462	0.781	0.83	5.73261e-09	0.000125481
Rpl36al	-0.132817	1	1	5.74382e-09	0.000125726
Morc4	0.482792	0.597	0.446	5.97711e-09	0.000130833
Tmed5	0.331287	0.885	0.774	6.14751e-09	0.000134563
Arglu1	0.24512	0.968	0.912	6.16112e-09	0.000134861
Zbtb1	0.450747	0.681	0.552	6.50503e-09	0.000142389
Trmt112	-0.268512	0.912	0.929	6.5243e-09	0.00014281
Serf2	-0.118175	1	1	6.7163e-09	0.000147013
Zzef1	0.415342	0.769	0.63	6.75862e-09	0.00014794
Kcnb2	0.915715	0.265	0.161	6.96897e-09	0.000152544
Zdbf2	0.646233	0.405	0.27	7.00987e-09	0.000153439
Cnst	0.676749	0.38	0.256	7.06315e-09	0.000154605
Hbp1	-0.498661	0.563	0.646	7.24245e-09	0.00015853
Knstrn	-0.985899	0.233	0.36	7.41823e-09	0.000162378
Rasa2	0.402866	0.701	0.555	7.70471e-09	0.000168648
Mthfr	0.561836	0.538	0.41	7.79503e-09	0.000170625
Herc4	0.370661	0.729	0.598	7.88928e-09	0.000172689
Snx30	0.47594	0.649	0.508	7.89285e-09	0.000172767
Khdrbs3	0.474297	0.661	0.519	8.0268e-09	0.000175699
Adamtsl3	0.322199	0.74	0.601	8.08105e-09	0.000176886
Psmb2	-0.206673	1	0.997	8.29948e-09	0.000181667
Znrf3	0.575504	0.584	0.432	8.36516e-09	0.000183105
Gtf2h5	-0.21554	0.975	0.981	8.42227e-09	0.000184355
Psat1	0.267897	0.916	0.867	8.47742e-09	0.000185562
Anp32a	-0.26928	0.955	0.957	9.31149e-09	0.000203819
Capg	-0.483116	0.704	0.745	9.31325e-09	0.000203858
Ppp1r15b	0.388424	0.751	0.614	9.56034e-09	0.000209266
Zcchc7	0.301103	0.941	0.857	9.56566e-09	0.000209383
Mtch1	-0.167666	1	0.999	9.575e-09	0.000209587
Tanc1	0.271008	0.876	0.769	9.82796e-09	0.000215124
Zfc3h1	0.30418	0.921	0.841	1.00351e-08	0.000219658
Rab9	-0.418202	0.867	0.881	1.03379e-08	0.000226285
Tlk2	0.316985	0.889	0.794	1.0381e-08	0.000227229
2025-03-03	0.401015	0.826	0.738	1.05233e-08	0.000230345
Traf5	0.408117	0.647	0.482	1.05731e-08	0.000231435
Bicd2	0.416309	0.715	0.604	1.0602e-08	0.000232066
Oaz1	-0.141403	1	1	1.0869e-08	0.000237912
Atp1a1	0.218545	0.975	0.951	1.13745e-08	0.000248977
Serping1	-0.99681	0.344	0.451	1.14672e-08	0.000251005
Ccbe1	-0.960549	0.296	0.41	1.15748e-08	0.000253361
Itgb3	0.579691	0.437	0.292	1.17692e-08	0.000257617
Rrp8	0.477228	0.681	0.555	1.218e-08	0.000266608
Farp1	0.257256	0.955	0.898	1.23483e-08	0.000270292
Acsl4	0.343615	0.756	0.633	1.2369e-08	0.000270744
Tpm3	0.163549	1	0.996	1.25492e-08	0.000274689
2700069I18Rik	-1.03094	0.158	0.278	1.26044e-08	0.000275897
Plekha5	0.311382	0.824	0.697	1.26738e-08	0.000277418
Slc38a1	0.394216	0.751	0.619	1.26903e-08	0.000277778
Plec	0.246211	0.984	0.965	1.28222e-08	0.000280665
Uso1	0.301432	0.898	0.814	1.30617e-08	0.000285908
Ndufs3	-0.299819	0.903	0.916	1.3242e-08	0.000289854
Ubtd2	0.395906	0.697	0.554	1.32641e-08	0.000290337
Six1	-0.724974	0.36	0.467	1.35104e-08	0.000295729
Ccl2	0.375074	0.633	0.485	1.36004e-08	0.000297699
Mcrip1	-0.277885	0.946	0.947	1.4443e-08	0.000316143
Tpm2	0.155614	1	0.998	1.52016e-08	0.000332749
Cox6b1	-0.160088	1	1	1.53783e-08	0.000336615
Ndufb9	-0.149897	1	1	1.54583e-08	0.000338366
Mrtfb	0.370162	0.753	0.618	1.55003e-08	0.000339286
Nbeal1	0.308235	0.898	0.817	1.55008e-08	0.000339297
Bach1	0.430646	0.76	0.638	1.56798e-08	0.000343214
Eif3a	0.148107	1	0.998	1.58193e-08	0.000346269
Cpox	0.381456	0.665	0.507	1.63448e-08	0.000357772
Pias2	0.440579	0.771	0.636	1.65927e-08	0.000363198
Ercc6	0.574958	0.434	0.292	1.66953e-08	0.000365444
Cyb5r3	-0.214873	0.991	0.982	1.70787e-08	0.000373836
Tmem59	-0.18055	1	0.997	1.70788e-08	0.000373837
Ankrd17	0.220952	0.984	0.962	1.71883e-08	0.000376235
Msmo1	0.24919	0.939	0.856	1.71909e-08	0.000376293
Sgk1	-0.862699	0.412	0.504	1.79531e-08	0.000392975
Myo9a	0.24684	0.923	0.867	1.81232e-08	0.000396699
Chac1	0.409979	0.561	0.426	1.82443e-08	0.000399349
Tagln2	0.228567	0.993	0.986	1.86151e-08	0.000407465
E2f3	0.369674	0.753	0.621	1.91263e-08	0.000418657
Rnf19b	0.453134	0.597	0.448	1.9577e-08	0.000428521
Abl2	0.318601	0.769	0.625	1.97734e-08	0.00043282
Heg1	0.465671	0.771	0.65	2.005e-08	0.000438874
Trac	0.769723	0.296	0.182	2.07512e-08	0.000454224
Snd1	0.243308	0.982	0.949	2.07723e-08	0.000454684
Matn2	-0.524238	0.627	0.699	2.08926e-08	0.000457319
Cox7a2l	-0.193447	0.993	0.997	2.13345e-08	0.000466992
Ankrd50	0.540911	0.593	0.462	2.16025e-08	0.000472857
Fam168a	0.288917	0.91	0.815	2.27174e-08	0.000497262
Taf15	0.277721	0.948	0.881	2.35737e-08	0.000516006
Pim1	0.566817	0.407	0.276	2.37159e-08	0.000519117
Npnt	0.695734	0.364	0.243	2.39363e-08	0.000523942
Tm9sf3	0.192813	0.998	0.983	2.58799e-08	0.000566486
Ino80	0.3615	0.81	0.696	2.60116e-08	0.000569368
Ccl7	0.453683	0.765	0.62	2.61359e-08	0.000572088
Tex264	-0.30671	0.808	0.813	2.62885e-08	0.00057543
Tars	0.244923	0.959	0.917	2.71342e-08	0.00059394
Atox1	-0.19263	0.998	0.995	2.74447e-08	0.000600737
Maml3	-0.719371	0.391	0.506	2.83399e-08	0.000620332
Lrpap1	-0.286187	0.869	0.87	2.87796e-08	0.000629958
Hs6st1	0.439686	0.692	0.547	2.90332e-08	0.000635507
Rgl1	0.453968	0.713	0.569	2.96279e-08	0.000648525
Cemip2	0.304424	0.817	0.712	3.00226e-08	0.000657164
Megf10	0.456929	0.738	0.617	3.00342e-08	0.000657418
Plk3	0.60789	0.328	0.206	3.03108e-08	0.000663473
Mob3a	0.497371	0.532	0.376	3.07014e-08	0.000672023
G0s2	-0.959299	0.335	0.441	3.13085e-08	0.000685313
Ell2	0.596067	0.514	0.388	3.15701e-08	0.000691038
Ptpmt1	0.299013	0.932	0.863	3.2571e-08	0.000712946
Pth1r	-0.547406	0.581	0.627	3.27494e-08	0.000716852
Hmox1	-0.502964	0.627	0.689	3.44852e-08	0.000754846
Cldn12	0.628973	0.371	0.251	3.45568e-08	0.000756413
Idi1	0.283378	0.887	0.803	3.47913e-08	0.000761546
Tubb5	-0.220903	1	1	3.48354e-08	0.000762513
Sh3bgrl	0.224018	0.986	0.978	3.51302e-08	0.000768965
Usp31	0.486423	0.459	0.312	3.65705e-08	0.000800491
Snrpg	-0.160671	1	0.999	3.69534e-08	0.000808873
Zfp57	0.437768	0.473	0.325	3.83296e-08	0.000838997
Suco	0.36834	0.74	0.615	3.85374e-08	0.000843545
Micos13	-0.212411	0.982	0.988	3.8817e-08	0.000849666
Ndufv1	-0.307135	0.844	0.877	3.96588e-08	0.000868091
Igfbp4	-0.528887	0.903	0.893	3.97901e-08	0.000870965
Zfp521	-0.447509	0.919	0.904	4.01076e-08	0.000877914
Zfp423	-0.702963	0.5	0.566	4.03159e-08	0.000882474
Napa	-0.275998	0.923	0.915	4.09549e-08	0.000896461
Rasal2	0.396176	0.783	0.657	4.11767e-08	0.000901316
Aff4	0.247331	0.971	0.928	4.30252e-08	0.000941779
Csnk1e	0.31341	0.839	0.737	4.31701e-08	0.000944951
Golim4	0.276429	0.957	0.9	4.35115e-08	0.000952423
Tnfrsf1a	-0.283531	0.914	0.908	4.40934e-08	0.00096516
Ssbp3	-0.279943	0.955	0.951	4.4607e-08	0.000976402
Mrpl30	-0.223897	0.973	0.98	4.58384e-08	0.00100336
Lxn	-0.909312	0.765	0.785	4.61891e-08	0.00101103
Fubp1	0.233762	0.973	0.911	4.63011e-08	0.00101348
Cdc73	0.328017	0.857	0.728	4.85863e-08	0.00106351
Ahnak	0.188652	1	0.995	4.87106e-08	0.00106623
Rab6a	0.234659	0.975	0.921	4.89765e-08	0.00107205
Angpt1	-1.70104	0.152	0.254	5.00145e-08	0.00109477
Mapk3	-0.374219	0.756	0.792	5.02733e-08	0.00110043
Taldo1	-0.279862	0.925	0.917	5.12768e-08	0.0011224
Idh2	-0.284803	0.943	0.949	5.1599e-08	0.00112945
Cuedc2	-0.315314	0.835	0.878	5.20115e-08	0.00113848
Slc1a3	-0.696644	0.781	0.779	5.33344e-08	0.00116744
Nfic	-0.230029	0.959	0.962	5.47388e-08	0.00119818
Rrp12	0.595797	0.278	0.169	5.53075e-08	0.00121063
Cdc14b	0.435565	0.59	0.447	5.69774e-08	0.00124718
Meis1	-0.490265	0.71	0.746	5.75638e-08	0.00126001
Eif4g3	0.229402	0.948	0.917	5.76398e-08	0.00126168
Ptbp3	0.282948	0.919	0.853	5.88389e-08	0.00128793
Mt2	-0.736553	0.52	0.608	5.92148e-08	0.00129615
Nfil3	0.402854	0.713	0.576	5.95785e-08	0.00130411
Crip1	-0.546584	0.837	0.859	6.07897e-08	0.00133063
Jtb	-0.305426	0.83	0.854	6.09855e-08	0.00133491
Gars	0.17202	0.995	0.986	6.19545e-08	0.00135612
Rian	0.195942	0.973	0.971	6.432e-08	0.0014079
Psenen	-0.260273	0.957	0.945	6.48233e-08	0.00141892
Spop	0.242886	0.964	0.917	6.56282e-08	0.00143654
Garem1	0.54478	0.557	0.433	6.60964e-08	0.00144678
Sox11	0.409258	0.643	0.489	6.64097e-08	0.00145364
Usp15	0.303096	0.894	0.796	6.64584e-08	0.00145471
Hhipl1	0.48908	0.523	0.385	7.0591e-08	0.00154517
Ctsb	-0.27438	0.95	0.939	7.09357e-08	0.00155271
Glmp	-0.359544	0.753	0.781	7.18205e-08	0.00157208
Cyp1b1	-0.39444	0.889	0.891	7.3307e-08	0.00160462
Zfp131	0.329366	0.851	0.747	7.35755e-08	0.00161049
Dlgap4	0.29067	0.896	0.789	7.37024e-08	0.00161327
Ldb2	-0.853818	0.405	0.492	7.3841e-08	0.00161631
Wbp1	-0.52909	0.45	0.536	7.38536e-08	0.00161658
Ralgapb	0.373054	0.731	0.574	7.51456e-08	0.00164486
Smad2	0.317451	0.83	0.744	7.58446e-08	0.00166016
Rftn1	0.456427	0.523	0.386	7.73483e-08	0.00169308
Atxn7l3b	0.168722	0.995	0.99	7.76851e-08	0.00170045
Heca	0.487921	0.484	0.35	7.8816e-08	0.0017252
Clec14a	-1.013	0.195	0.3	7.91841e-08	0.00173326
Map3k20	0.292172	0.846	0.751	8.00349e-08	0.00175188
Slc29a1	-0.61249	0.514	0.592	8.06612e-08	0.00176559
Zmat5	-0.546506	0.468	0.544	8.09971e-08	0.00177295
Dlc1	0.179369	0.991	0.968	8.12926e-08	0.00177941
Dusp3	0.467595	0.552	0.421	8.21619e-08	0.00179844
Klf3	0.277238	0.928	0.838	8.56322e-08	0.0018744
Ebf3	-0.535593	0.692	0.736	8.8709e-08	0.00194175
Eif4ebp1	0.153901	1	0.995	8.92457e-08	0.0019535
Pde8a	0.512755	0.55	0.43	8.93911e-08	0.00195668
Arnt2	0.50397	0.41	0.277	8.99424e-08	0.00196875
Psme1	-0.352154	0.79	0.82	9.00476e-08	0.00197105
Faf1	0.242874	0.952	0.876	9.07415e-08	0.00198624
Jade1	0.399593	0.661	0.527	9.08122e-08	0.00198779
Kpna4	0.213937	0.95	0.902	9.17279e-08	0.00200783
Hexa	-0.320358	0.93	0.939	9.20051e-08	0.0020139
Txnrd3	0.687388	0.265	0.159	9.22223e-08	0.00201865
Dcps	-0.592959	0.416	0.51	9.22488e-08	0.00201923
Rspo2	-1.23598	0.179	0.29	9.29513e-08	0.00203461
Gucy1a2	0.424874	0.579	0.45	9.37382e-08	0.00205184
Fam126b	0.64926	0.385	0.262	9.5469e-08	0.00208972
Kif20a	-0.949477	0.186	0.301	9.64982e-08	0.00211225
Nrip1	-0.490636	0.774	0.803	9.71236e-08	0.00212594
Maged2	-0.324074	0.964	0.971	9.77086e-08	0.00213874
Blmh	-0.279662	0.812	0.824	9.87178e-08	0.00216083
Rhoj	0.344292	0.948	0.905	1.01803e-07	0.00222837
Fcgrt	-0.296392	0.871	0.884	1.01997e-07	0.00223262
Rnf144a	-0.868895	0.319	0.412	1.03283e-07	0.00226077
Anxa6	0.16878	0.995	0.986	1.03935e-07	0.00227504
Ctsa	-0.303399	0.876	0.911	1.04804e-07	0.00229406
Polr1d	-0.183298	1	0.995	1.04986e-07	0.00229805
Ddah2	-0.298045	0.891	0.921	1.05204e-07	0.00230281
Cggbp1	0.257176	0.916	0.877	1.06155e-07	0.00232362
B830012L14Rik	0.33494	0.783	0.67	1.06881e-07	0.00233951
Ppfia1	0.304713	0.851	0.718	1.08307e-07	0.00237073
Swi5	-0.159084	1	0.998	1.08567e-07	0.00237643
Atp5e	-0.134649	1	1	1.0966e-07	0.00240035
Elmsan1	0.481869	0.665	0.557	1.12206e-07	0.00245608
Dcakd	-0.457629	0.538	0.609	1.14494e-07	0.00250615
Acot9	0.285722	0.851	0.751	1.15416e-07	0.00252633
Sox4	-0.348699	0.946	0.949	1.15426e-07	0.00252656
Egr2	0.675893	0.294	0.184	1.16111e-07	0.00254155
Galnt1	0.297343	0.88	0.766	1.1795e-07	0.0025818
Camsap1	0.371935	0.676	0.527	1.21271e-07	0.00265449
Atp2b1	0.250524	0.975	0.943	1.23818e-07	0.00271025
Clasp2	0.335088	0.848	0.734	1.26747e-07	0.00277437
Ahnak2	-0.481634	0.722	0.75	1.26843e-07	0.00277647
Rpl36a	-0.101137	1	1	1.26847e-07	0.00277656
Enox1	0.270316	0.597	0.451	1.27699e-07	0.0027952
Sptlc2	0.21724	0.948	0.89	1.28215e-07	0.00280649
Oxa1l	-0.484981	0.534	0.607	1.33694e-07	0.00292643
1110038B12Rik	-0.240459	0.977	0.97	1.33829e-07	0.00292938
Rbm41	0.486298	0.448	0.313	1.36465e-07	0.00298708
Zc3h7a	0.316887	0.81	0.684	1.37344e-07	0.00300633
Abcb10	0.519188	0.457	0.327	1.37675e-07	0.00301358
Ptk7	0.30369	0.864	0.755	1.39e-07	0.00304257
Tmed3	-0.208271	0.986	0.987	1.41734e-07	0.00310241
Cxxc5	-0.384738	0.667	0.739	1.42864e-07	0.00312714
Lpar4	0.410848	0.563	0.419	1.42865e-07	0.00312717
Gnaq	0.203353	0.98	0.928	1.4441e-07	0.00316098
Emb	-0.74596	0.771	0.791	1.49034e-07	0.0032622
Hs2st1	0.313788	0.891	0.826	1.49781e-07	0.00327855
Cdk8	0.316229	0.86	0.763	1.49927e-07	0.00328175
Nol8	0.413877	0.534	0.389	1.54427e-07	0.00338026
Apbb2	0.162676	0.993	0.989	1.58816e-07	0.00347633
Use1	-0.292378	0.855	0.879	1.62435e-07	0.00355553
Jpt1	-0.30366	0.977	0.973	1.64117e-07	0.00359236
Fbxl7	0.222738	0.977	0.935	1.64457e-07	0.0035998
Zfp644	0.289114	0.925	0.871	1.65119e-07	0.00361429
Gdf15	0.533072	0.385	0.262	1.66925e-07	0.00365382
Hspa5	0.156385	1	0.999	1.68732e-07	0.00369337
Psd3	0.301021	0.803	0.706	1.69003e-07	0.00369931
Sgms2	0.626226	0.33	0.218	1.69309e-07	0.003706
Bnip2	0.215451	0.973	0.917	1.7199e-07	0.00376469
Erc1	0.24906	0.871	0.776	1.72237e-07	0.0037701
Ergic3	-0.257984	0.946	0.949	1.72475e-07	0.00377531
Eif4b	-0.201155	0.982	0.973	1.72961e-07	0.00378595
Cab39	0.278079	0.896	0.758	1.73526e-07	0.00379831
Ccm2	0.251299	0.907	0.829	1.81794e-07	0.00397928
Capn2	0.230212	0.971	0.914	1.82149e-07	0.00398706
Sec63	0.22748	0.962	0.914	1.8266e-07	0.00399825
Vdac1	-0.20071	0.993	0.984	1.83423e-07	0.00401495
Cct6a	0.178091	1	0.986	1.85413e-07	0.00405851
Rab39b	0.618374	0.328	0.218	1.85842e-07	0.00406788
Gtpbp4	0.23369	0.923	0.834	1.86263e-07	0.00407712
Emc10	-0.229033	0.957	0.958	1.86651e-07	0.0040856
Aldh2	-0.282921	0.903	0.918	1.95455e-07	0.00427832
Adh5	-0.294509	0.86	0.883	1.95994e-07	0.00429011
Diaph1	0.355527	0.692	0.559	1.96749e-07	0.00430663
Hoxa5	-0.79058	0.308	0.406	1.98949e-07	0.00435479
Btg1	-0.431513	0.699	0.76	1.99557e-07	0.0043681
Lzts2	0.263619	0.9	0.774	2.03734e-07	0.00445953
Lars	0.209752	0.982	0.937	2.05267e-07	0.00449309
R3hdm1	0.295378	0.898	0.843	2.06461e-07	0.00451923
Spred2	0.384004	0.667	0.53	2.09988e-07	0.00459642
Sfswap	0.322837	0.848	0.712	2.14224e-07	0.00468915
Kirrel	0.227935	0.95	0.898	2.14545e-07	0.00469618
Rab8b	0.402997	0.742	0.635	2.16774e-07	0.00474497
Atp5l	-0.137399	1	1	2.27233e-07	0.00497391
Dusp1	0.481898	0.441	0.319	2.28124e-07	0.0049934
Kpna1	0.390355	0.62	0.482	2.30185e-07	0.00503852
Twf2	-0.568951	0.405	0.505	2.34604e-07	0.00513524
Mllt3	0.440841	0.771	0.675	2.3881e-07	0.0052273
Nectin2	0.333603	0.776	0.676	2.39464e-07	0.00524163
Rabac1	-0.190677	0.998	0.992	2.40519e-07	0.00526472
Nedd4l	0.434416	0.69	0.577	2.42023e-07	0.00529763
Pfn1	0.100464	1	1	2.42468e-07	0.00530739
Mgp	-0.72148	0.724	0.755	2.45928e-07	0.00538312
Fam118a	0.608979	0.43	0.315	2.47141e-07	0.00540968
Zfp827	0.438095	0.622	0.476	2.47726e-07	0.00542248
Pvt1	0.3204	0.846	0.751	2.5104e-07	0.00549502
Eif1a	0.196035	0.984	0.951	2.5149e-07	0.00550487
Mpp5	0.399582	0.638	0.5	2.55179e-07	0.00558561
B230217C12Rik	0.577473	0.281	0.174	2.56857e-07	0.00562234
Smarca2	-0.350898	0.803	0.817	2.58002e-07	0.00564742
Selenot	0.253398	0.891	0.818	2.59909e-07	0.00568914
Tmem176b	-0.296988	0.932	0.934	2.61393e-07	0.00572163
Adgrd1	0.679651	0.253	0.157	2.69103e-07	0.0058904
Fbxo11	0.265198	0.914	0.84	2.70609e-07	0.00592337
Uqcrc2	-0.261261	0.921	0.911	2.79513e-07	0.00611825
Ptbp2	0.254572	0.873	0.738	2.83986e-07	0.00621617
Pole4	0.271496	0.916	0.835	2.86392e-07	0.00626883
Zbtb8os	-0.38823	0.67	0.715	2.86447e-07	0.00627005
Cygb	-0.693615	0.534	0.587	2.87598e-07	0.00629524
Birc5	-0.730181	0.357	0.461	2.88318e-07	0.006311
Add3	-0.539514	0.563	0.614	2.88475e-07	0.00631442
Tcf12	0.153226	0.995	0.976	2.90843e-07	0.00636626
Nus1	0.292621	0.833	0.741	2.99683e-07	0.00655975
Arhgef28	0.500163	0.355	0.239	3.01688e-07	0.00660364
Azi2	0.338433	0.762	0.636	3.05751e-07	0.00669259
2025-03-07	0.254785	0.907	0.831	3.15124e-07	0.00689774
Rps6kc1	0.464738	0.507	0.38	3.15632e-07	0.00690888
Tmcc3	0.284167	0.783	0.665	3.25584e-07	0.00712672
Gmds	0.247314	0.952	0.894	3.3072e-07	0.00723913
Cox5a	-0.145435	1	0.999	3.30819e-07	0.0072413
Ambra1	0.275873	0.86	0.782	3.48213e-07	0.00762202
Taok1	0.252448	0.941	0.862	3.49387e-07	0.00764774
Uhrf2	-0.482255	0.894	0.888	3.55143e-07	0.00777372
Slc7a11	0.55877	0.364	0.253	3.58166e-07	0.00783989
Fam129b	0.32526	0.835	0.751	3.60689e-07	0.00789512
Atf4	0.191048	0.993	0.987	3.64793e-07	0.00798496
Ndufb8	-0.153873	1	0.997	3.64885e-07	0.00798698
Sirt2	-0.366705	0.69	0.724	3.69217e-07	0.00808179
Sgta	-0.315243	0.819	0.836	3.75052e-07	0.00820952
Erich1	0.412783	0.484	0.349	3.77516e-07	0.00826344
Dcxr	-0.719518	0.326	0.423	3.81027e-07	0.0083403
Cask	0.195806	0.955	0.9	4.02337e-07	0.00880675
Bcl9l	-0.351455	0.749	0.783	4.08907e-07	0.00895057
Fkbp2	-0.27688	0.925	0.931	4.10893e-07	0.00899404
Nipa2	0.286378	0.835	0.728	4.10912e-07	0.00899446
Zfhx4	-0.332625	0.946	0.941	4.15993e-07	0.00910567
Heatr1	0.482961	0.452	0.324	4.42802e-07	0.00969249
Elf1	0.38215	0.724	0.6	4.4563e-07	0.0097544
Fam135a	0.336178	0.713	0.578	4.47304e-07	0.00979104
Fis1	-0.183442	0.989	0.991	4.47474e-07	0.00979475
Naa15	0.268036	0.912	0.83	4.51491e-07	0.00988268
Casp6	-0.674177	0.294	0.393	4.55247e-07	0.00996491
Alcam	0.424409	0.758	0.656	4.68979e-07	0.0102655
Zc3h12a	0.52491	0.342	0.229	4.70642e-07	0.0103019
Xpo5	0.392534	0.588	0.445	4.79622e-07	0.0104984
Pcgf3	0.32922	0.747	0.635	4.91146e-07	0.0107507
Akap1	0.426033	0.491	0.361	4.92178e-07	0.0107733
Gpx7	-0.268234	0.898	0.908	4.98671e-07	0.0109154
H2afx	-0.501984	0.688	0.729	5.00898e-07	0.0109642
Ddt	-0.287614	0.878	0.88	5.12255e-07	0.0112128
Rassf3	0.680747	0.33	0.229	5.37907e-07	0.0117742
Hnrnpa1	-0.182997	0.998	0.995	5.57743e-07	0.0122084
Col14a1	-1.17379	0.407	0.475	5.58462e-07	0.0122242
Abhd10	0.420816	0.57	0.42	5.79166e-07	0.0126774
Tbc1d17	-0.542745	0.41	0.499	5.80874e-07	0.0127148
Tecr	-0.195383	0.995	0.995	5.87308e-07	0.0128556
Sap30l	-0.341661	0.719	0.761	6.03539e-07	0.0132109
Ubc	-0.149688	1	0.999	6.09528e-07	0.0133419
Bptf	0.19474	0.964	0.904	6.16534e-07	0.0134953
Kcnab1	0.793293	0.538	0.444	6.17068e-07	0.013507
Pik3c2a	0.289453	0.801	0.707	6.1761e-07	0.0135189
Bdp1	0.356144	0.726	0.61	6.31689e-07	0.013827
1810013L24Rik	0.336283	0.767	0.647	6.39004e-07	0.0139872
Hmgn3	-0.338127	0.758	0.793	6.48587e-07	0.0141969
Arhgap42	0.305603	0.878	0.786	6.49459e-07	0.014216
Laptm4a	-0.134499	1	1	6.60864e-07	0.0144657
S1pr1	0.605954	0.31	0.208	6.655e-07	0.0145671
Mak16	0.281627	0.796	0.692	6.7364e-07	0.0147453
2410006H16Rik	-0.221211	1	0.991	6.81197e-07	0.0149107
Srebf2	0.241248	0.93	0.854	6.81394e-07	0.014915
Tle2	-0.746953	0.26	0.359	6.89912e-07	0.0151015
mt-Nd2	0.104379	1	1	6.90495e-07	0.0151142
2025-03-02	-0.324128	0.812	0.834	6.97718e-07	0.0152723
Fhl3	0.56633	0.369	0.259	7.13062e-07	0.0156082
C430049B03Rik	-0.672626	0.575	0.636	7.13842e-07	0.0156253
Psma4	-0.174517	0.991	0.995	7.18635e-07	0.0157302
Tprgl	-0.325598	0.729	0.762	7.22073e-07	0.0158055
Fam171a1	0.328122	0.688	0.558	7.23819e-07	0.0158437
Mafk	0.710218	0.251	0.158	7.26492e-07	0.0159022
Selenoi	0.339871	0.638	0.5	7.34924e-07	0.0160868
Tcf4	-0.300478	0.982	0.969	7.36777e-07	0.0161273
Tomm70a	0.25207	0.91	0.827	7.37553e-07	0.0161443
Rrs1	0.411287	0.618	0.496	7.48498e-07	0.0163839
Osr1	-0.709053	0.373	0.464	7.54697e-07	0.0165196
Mdfic	0.23844	0.91	0.829	7.57853e-07	0.0165886
Hif1a	0.17462	0.993	0.97	7.60742e-07	0.0166519
Carmil1	0.37572	0.667	0.529	7.62252e-07	0.0166849
Upp2	-0.497553	0.416	0.521	7.6261e-07	0.0166928
Tcf20	0.296513	0.826	0.724	7.67602e-07	0.016802
Ccn3	0.389354	0.744	0.648	7.72431e-07	0.0169077
Trappc6a	-0.431384	0.568	0.627	7.86766e-07	0.0172215
Cavin1	0.211349	0.98	0.943	7.88727e-07	0.0172645
Coq9	-0.543362	0.428	0.499	7.89263e-07	0.0172762
Vps72	-0.395991	0.618	0.668	7.94118e-07	0.0173825
Aimp1	-0.223189	0.95	0.962	8.01662e-07	0.0175476
Commd1	-0.233265	0.932	0.957	8.16152e-07	0.0178648
Cfap20	-0.32997	0.76	0.807	8.24961e-07	0.0180576
Xpo4	0.326343	0.636	0.518	8.281e-07	0.0181263
Nfib	-0.286822	0.995	0.991	8.47119e-07	0.0185426
Map2k4	0.282221	0.819	0.732	8.48606e-07	0.0185751
Gpaa1	-0.479272	0.495	0.557	8.7187e-07	0.0190844
Hspd1	0.135827	1	0.994	8.83912e-07	0.0193479
Pbrm1	0.154552	0.991	0.98	8.91253e-07	0.0195086
Pomp	-0.177794	0.995	0.989	9.09009e-07	0.0198973
Dnm1l	0.296511	0.851	0.731	9.09991e-07	0.0199188
Abca1	-0.761742	0.371	0.462	9.15892e-07	0.020048
Dad1	-0.161146	1	0.999	9.36733e-07	0.0205041
Scrn1	-0.78768	0.206	0.308	9.36882e-07	0.0205074
Eci1	-0.387447	0.588	0.649	9.37972e-07	0.0205313
Fam129a	0.29097	0.787	0.691	9.57418e-07	0.0209569
Cdr2	0.389388	0.665	0.539	9.78039e-07	0.0214083
Eif3l	-0.238598	0.91	0.927	9.89539e-07	0.02166
Tnfaip1	0.240448	0.891	0.803	9.94982e-07	0.0217792
Atg101	-0.428529	0.561	0.623	1.00374e-06	0.0219709
Cmc2	-0.45001	0.615	0.651	1.00479e-06	0.0219938
Mxi1	-0.76199	0.253	0.348	1.00581e-06	0.0220161
Vamp5	0.33231	0.857	0.767	1.01452e-06	0.0222067
1810037I17Rik	0.19916	0.968	0.922	1.01454e-06	0.0222072
Eif3m	-0.18894	0.977	0.978	1.02649e-06	0.0224689
Mark1	0.3356	0.509	0.384	1.0392e-06	0.022747
Cd2ap	0.263121	0.844	0.743	1.04088e-06	0.0227839
Jazf1	0.588003	0.305	0.204	1.04916e-06	0.0229651
Clpp	-0.327884	0.783	0.799	1.06603e-06	0.0233343
Inpp4a	0.478451	0.376	0.261	1.06613e-06	0.0233364
Ctsz	-0.199246	0.986	0.982	1.06847e-06	0.0233878
Osgep	-0.301657	0.792	0.833	1.06887e-06	0.0233965
Trerf1	-0.349469	0.726	0.777	1.10327e-06	0.0241494
Atp9a	0.420306	0.457	0.33	1.13455e-06	0.0248342
Pxk	0.321608	0.695	0.553	1.14531e-06	0.0250698
Jcad	0.353833	0.588	0.463	1.16339e-06	0.0254653
Lamtor1	-0.198859	0.973	0.98	1.16798e-06	0.025566
Cul3	0.182584	0.966	0.911	1.20462e-06	0.026368
Gnai1	0.542933	0.455	0.34	1.20862e-06	0.0264555
Calu	0.132156	1	0.997	1.2095e-06	0.0264748
Hp	-2.48008	0.165	0.253	1.21248e-06	0.02654
Slc22a21	0.63481	0.251	0.158	1.21967e-06	0.0266974
Usp47	0.218441	0.966	0.921	1.22381e-06	0.026788
Mrpl13	-0.271937	0.814	0.847	1.22526e-06	0.0268198
Gadd45gip1	-0.263253	0.894	0.882	1.23378e-06	0.0270061
Epb41l3	0.21103	0.955	0.921	1.24123e-06	0.0271693
Sfrp2	-0.563757	0.907	0.883	1.25561e-06	0.027484
Tpk1	0.442408	0.482	0.361	1.26548e-06	0.0277
Ggnbp2	0.194439	0.955	0.925	1.27194e-06	0.0278415
Wdfy3	0.21406	0.9	0.844	1.34856e-06	0.0295187
Pja2	0.21825	0.948	0.917	1.35231e-06	0.0296007
Aamdc	-0.469327	0.523	0.586	1.36202e-06	0.0298132
Tmem14c	-0.177882	0.984	0.988	1.37843e-06	0.0301724
Col5a1	0.133636	1	0.998	1.38404e-06	0.0302952
Lamc1	0.178344	0.971	0.934	1.38982e-06	0.0304218
Gpc6	0.121632	1	0.995	1.41461e-06	0.0309643
Rabep1	0.257081	0.898	0.837	1.43899e-06	0.031498
Sfr1	-0.127931	1	0.998	1.45e-06	0.031739
Baiap2	-0.483699	0.405	0.492	1.45148e-06	0.0317714
Pnrc1	-0.359878	0.767	0.777	1.4522e-06	0.0317872
Nenf	-0.160531	1	0.995	1.45952e-06	0.0319475
Tceal9	-0.139372	0.998	0.998	1.46016e-06	0.0319614
Asns	0.171072	0.982	0.948	1.47544e-06	0.0322959
Usp6nl	0.39056	0.523	0.382	1.47964e-06	0.0323877
Mcee	-0.511987	0.398	0.484	1.51496e-06	0.0331609
Cwc15	-0.220618	0.934	0.942	1.52915e-06	0.0334716
Pum2	0.203894	0.923	0.868	1.54428e-06	0.0338028
Uqcrb	-0.167893	1	0.996	1.55798e-06	0.0341026
Socs3	-0.722754	0.326	0.416	1.58173e-06	0.0346226
Ptprj	0.549909	0.43	0.32	1.58674e-06	0.0347321
Edf1	-0.146678	1	0.999	1.63563e-06	0.0358023
Cdc123	-0.275358	0.803	0.824	1.64215e-06	0.0359449
Phf20l1	0.211302	0.916	0.84	1.64579e-06	0.0360247
Gstm1	-0.379244	0.663	0.71	1.6599e-06	0.0363336
Yrdc	0.328584	0.652	0.521	1.66777e-06	0.0365058
Vps29	-0.197435	0.971	0.975	1.68827e-06	0.0369545
Hmox2	-0.342487	0.69	0.725	1.69034e-06	0.0369998
Apc	0.250482	0.867	0.778	1.70012e-06	0.037214
Bdnf	0.510903	0.441	0.323	1.73066e-06	0.0378823
Loxl3	0.363814	0.778	0.681	1.75839e-06	0.0384895
Dctn2	-0.179855	0.977	0.976	1.77158e-06	0.0387782
Tacc3	-0.53474	0.294	0.402	1.78682e-06	0.0391116
Ggta1	0.483233	0.561	0.456	1.79536e-06	0.0392985
Mrpl23	-0.271845	0.921	0.911	1.81952e-06	0.0398274
Lamtor4	-0.202158	0.977	0.972	1.83423e-06	0.0401494
Uhrf1bp1l	0.341971	0.749	0.622	1.85913e-06	0.0406945
Cetn3	-0.248038	0.894	0.901	1.86843e-06	0.0408981
Ddx5	0.109364	1	0.999	1.8769e-06	0.0410834
Reps1	0.294338	0.729	0.603	1.89355e-06	0.0414479
Snhg17	0.423229	0.439	0.318	1.89655e-06	0.0415135
Atxn7	0.318554	0.733	0.609	1.90378e-06	0.0416717
Cenpx	-0.271427	0.835	0.85	1.90615e-06	0.0417238
Kpnb1	0.202227	0.966	0.929	1.91093e-06	0.0418283
Plin2	-0.398178	0.799	0.821	1.98049e-06	0.0433509
Ankib1	0.258887	0.81	0.709	2.03181e-06	0.0444742
Emd	0.210397	0.937	0.869	2.07147e-06	0.0453423
Snrpe	-0.144053	1	0.998	2.10775e-06	0.0461364
Hsd17b10	-0.239525	0.921	0.927	2.10849e-06	0.0461527
Cyba	-0.419425	0.787	0.82	2.12896e-06	0.0466009
Acot1	-0.870464	0.215	0.309	2.1379e-06	0.0467965
Nufip2	0.197711	0.941	0.871	2.18831e-06	0.0478998
Clint1	0.179467	0.989	0.958	2.18847e-06	0.0479033
Timm17b	-0.281284	0.842	0.857	2.19762e-06	0.0481037
Naprt	-0.870766	0.163	0.254	2.2149e-06	0.0484819
Atp11b	0.315277	0.663	0.522	2.21961e-06	0.048585
Apool	-0.442835	0.5	0.575	2.22365e-06	0.0486735
Cebpb	-0.282392	0.916	0.917	2.22875e-06	0.0487852
Ywhaq	-0.152688	1	0.998	2.26284e-06	0.0495313

## Sheet: bAPC 5
	avg_log2FC	pct.1	pct.2	p_val	p_val_adj
Thbs4	5.51075	0.283	0.017	6.06688e-167	1.32798e-162
Fxyd6	3.46819	0.571	0.107	3.44543e-152	7.54169e-148
Igf2	1.94579	0.933	0.523	5.06032e-106	1.10765e-101
C1qtnf3	2.4662	0.843	0.42	6.44399e-103	1.41052e-98
Capn6	1.97534	0.776	0.317	1.48816e-94	3.25743e-90
Mest	1.94899	0.955	0.656	9.66758e-91	2.11614e-86
Igf1	2.09397	0.846	0.467	6.2922e-89	1.3773e-84
Grb10	1.04805	1	0.985	7.3918e-89	1.61799e-84
F3	-1.5151	0.832	0.974	1.56285e-82	3.42093e-78
Dlk1	1.36678	0.983	0.859	6.38512e-76	1.39764e-71
Meox2	1.53922	0.725	0.303	2.40019e-70	5.25379e-66
Smoc2	2.07561	0.583	0.224	8.91986e-65	1.95247e-60
Gas6	1.30371	0.975	0.825	1.58809e-64	3.47617e-60
Lpl	-1.82895	0.807	0.924	7.70331e-62	1.68618e-57
Egfl6	2.31174	0.462	0.146	1.13852e-61	2.4921e-57
Adamts2	-1.44306	0.639	0.894	2.51494e-61	5.50494e-57
H19	1.15398	0.978	0.858	1.81777e-59	3.97893e-55
Adamtsl1	1.78959	0.728	0.377	1.8882e-59	4.13307e-55
Ebf1	-0.868802	0.952	0.998	2.09057e-55	4.57605e-51
Unc5b	-1.1941	0.689	0.891	6.66326e-53	1.45852e-48
Sorcs2	1.53716	0.625	0.277	1.17394e-51	2.56963e-47
Tcf4	0.782908	0.989	0.969	1.41417e-51	3.09548e-47
Fabp4	-2.86682	0.224	0.604	2.50296e-51	5.47874e-47
Hoxb5os	1.56464	0.577	0.241	5.60924e-51	1.22781e-46
Marcks	0.505509	1	1	3.4986e-50	7.65808e-46
Gata6	-2.24999	0.199	0.607	4.33513e-50	9.48916e-46
Cst3	-1.04108	1	1	8.55361e-50	1.8723e-45
Ctsh	-1.64212	0.423	0.748	1.38212e-48	3.02531e-44
Vcam1	-1.25728	0.619	0.867	4.54683e-48	9.95255e-44
Zeb2	-0.994515	0.938	0.988	2.93525e-47	6.42496e-43
Epha4	1.1987	0.84	0.566	1.53535e-46	3.36073e-42
Meg3	0.621986	1	0.99	5.11607e-46	1.11986e-41
Pid1	1.35504	0.846	0.593	3.94491e-45	8.63501e-41
Adam12	-1.13346	0.885	0.957	2.47804e-44	5.42418e-40
Ogn	1.05218	0.93	0.74	2.0656e-43	4.5214e-39
Cpa6	2.12207	0.417	0.153	6.56714e-43	1.43748e-38
Col15a1	-2.28453	0.3	0.622	2.21348e-42	4.84508e-38
Gas1	1.07016	0.958	0.829	2.56642e-42	5.61765e-38
Cdkn1c	1.07334	0.843	0.566	2.58859e-41	5.66617e-37
Galnt17	1.06345	0.955	0.776	4.61626e-41	1.01045e-36
Itga11	1.08111	0.871	0.61	2.63093e-40	5.75884e-36
Rian	0.621846	0.997	0.97	8.72569e-40	1.90997e-35
Tnks	-0.93746	0.852	0.938	8.93581e-40	1.95596e-35
Nrk	1.4711	0.633	0.331	4.49533e-39	9.83982e-35
Ecscr	1.71427	0.468	0.203	6.22967e-38	1.36361e-33
Angptl1	1.78656	0.471	0.205	8.37873e-38	1.83402e-33
C430049B03Rik	1.21478	0.832	0.618	8.65526e-38	1.89455e-33
Pmepa1	-0.641824	0.969	0.994	1.02132e-37	2.23557e-33
Rtl3	2.09834	0.294	0.088	1.60236e-37	3.5074e-33
Slit3	-1.14748	0.894	0.946	1.64233e-36	3.5949e-32
Lmo7	1.71854	0.465	0.204	3.86866e-36	8.46811e-32
Twist2	-1.19509	0.471	0.745	1.02656e-35	2.24704e-31
Peg3	0.775789	0.986	0.911	1.36356e-35	2.98469e-31
Mmp23	-0.758441	0.742	0.93	5.90877e-35	1.29337e-30
Brinp1	2.08441	0.336	0.118	6.24857e-35	1.36775e-30
Lama2	0.989924	0.866	0.591	7.40598e-35	1.6211e-30
Nhsl2	1.43072	0.515	0.242	8.35806e-35	1.8295e-30
Bnc2	0.806516	0.975	0.87	9.27189e-35	2.02952e-30
Meis1	1.01022	0.913	0.732	1.04112e-34	2.2789e-30
Lhx8	-2.76561	0.067	0.393	1.2521e-33	2.74073e-29
Aspn	0.650647	1	0.943	2.20916e-33	4.83564e-29
Apoe	-2.07398	0.381	0.659	3.14257e-33	6.87878e-29
Nrp2	1.05703	0.798	0.6	4.31787e-33	9.45138e-29
Pparg	-2.16803	0.235	0.547	4.58063e-33	1.00265e-28
Ccbe1	1.32886	0.653	0.386	5.87349e-33	1.28565e-28
Fbln2	-0.469174	1	0.999	1.28406e-32	2.81067e-28
Scn7a	2.03379	0.342	0.127	2.78331e-32	6.09238e-28
Zfhx3	0.636773	0.994	0.978	4.03436e-32	8.83081e-28
Grik1	1.61634	0.493	0.243	8.50044e-32	1.86066e-27
Dner	2.08562	0.412	0.185	2.38579e-31	5.22225e-27
Itm2a	0.993495	0.927	0.801	2.40408e-31	5.26229e-27
Pitx2	2.21041	0.283	0.096	4.18117e-31	9.15217e-27
Fbxl7	0.804992	0.989	0.935	8.84305e-31	1.93565e-26
Aff3	1.31294	0.784	0.604	1.49746e-30	3.27779e-26
Hoxc8	-2.4655	0.092	0.402	2.29023e-30	5.01309e-26
Cdh3	1.82931	0.322	0.12	2.70934e-30	5.93048e-26
Glis1	1.04361	0.748	0.497	3.38991e-30	7.42018e-26
Zfpm2	-0.74838	0.91	0.977	5.61156e-30	1.22831e-25
Ptn	0.602786	0.997	0.968	6.16742e-30	1.34999e-25
Prrx2	0.629613	0.952	0.796	1.18208e-29	2.58747e-25
Fhl2	0.585944	0.992	0.898	1.76846e-29	3.87098e-25
Cp	-2.01496	0.23	0.519	3.49465e-29	7.64945e-25
Col3a1	-0.499873	1	1	3.87901e-29	8.49078e-25
Gnas	0.279196	1	1	4.41682e-29	9.66799e-25
Kcnk2	2.07246	0.314	0.119	7.29198e-29	1.59614e-24
Tsc22d1	0.70699	0.989	0.96	7.44623e-29	1.62991e-24
Il1r1	-1.01557	0.728	0.879	1.16857e-28	2.55787e-24
Rbfox1	2.12004	0.331	0.13	7.6725e-28	1.67943e-23
Vegfa	-1.03184	0.555	0.758	1.23047e-27	2.69338e-23
Ldb2	1.31719	0.695	0.472	1.42068e-27	3.10972e-23
Nox4	1.59634	0.585	0.368	5.31345e-27	1.16306e-22
Bmpr1b	0.977952	0.776	0.522	6.78653e-27	1.4855e-22
Mboat2	1.20949	0.496	0.253	1.38823e-26	3.0387e-22
C1qtnf7	1.10203	0.552	0.308	1.66448e-26	3.64337e-22
Selenom	0.366813	1	0.998	1.67675e-26	3.67023e-22
Mid1	0.89135	0.972	0.892	2.38755e-26	5.2261e-22
Nudt4	-0.73242	0.905	0.953	2.65006e-26	5.80071e-22
Itgbl1	1.85089	0.303	0.116	3.46571e-26	7.58609e-22
Tox	1.36765	0.524	0.28	4.18012e-26	9.14987e-22
Zic1	-1.68754	0.137	0.426	1.03209e-25	2.25915e-21
Fbn1	-0.432666	0.994	0.999	1.39867e-25	3.06154e-21
Tshz2	0.73573	0.933	0.818	1.92453e-25	4.21261e-21
Mical2	-1.13915	0.583	0.768	2.39657e-25	5.24585e-21
Cdh11	0.455168	0.997	0.992	3.10868e-25	6.80459e-21
Tubb2b	0.658643	0.913	0.832	3.546e-25	7.76184e-21
Cygb	-1.48023	0.347	0.598	5.02682e-25	1.10032e-20
Gpc3	0.606807	0.93	0.771	6.72669e-25	1.47241e-20
Hoxd3	1.48992	0.297	0.113	1.1068e-24	2.42268e-20
Tpm4	-0.40809	0.992	0.999	1.51608e-24	3.31855e-20
Maf	-1.27236	0.308	0.585	1.60431e-24	3.51167e-20
Plagl1	0.801865	0.891	0.754	1.71609e-24	3.75636e-20
2610307P16Rik	0.807425	0.768	0.54	1.75509e-24	3.84172e-20
Sparc	-0.257741	1	1	1.99493e-24	4.36669e-20
Slfn5	-1.64795	0.154	0.443	2.48369e-24	5.43655e-20
Cd302	-0.691592	0.756	0.877	3.25981e-24	7.13539e-20
Pappa	0.722661	0.91	0.764	4.09388e-24	8.96108e-20
Crlf1	-1.12196	0.647	0.795	8.57516e-24	1.87702e-19
Igsf10	0.907232	0.773	0.583	1.30843e-23	2.86403e-19
Pam	-0.847942	0.633	0.799	1.46835e-23	3.21407e-19
Cd9	0.538437	0.964	0.839	1.4849e-23	3.25029e-19
B830012L14Rik	0.743774	0.849	0.668	1.8471e-23	4.04313e-19
Fn1	0.46591	1	1	2.05783e-23	4.50439e-19
Apbb2	-0.55759	0.975	0.99	2.66934e-23	5.84291e-19
Mgst1	-0.670779	0.874	0.931	2.7891e-23	6.10506e-19
Rasl11a	-1.91259	0.188	0.442	4.14514e-23	9.0733e-19
Col4a1	-1.27571	0.706	0.825	6.74654e-23	1.47675e-18
Robo2	1.55894	0.401	0.197	7.57732e-23	1.6586e-18
Ccn3	0.881881	0.818	0.645	2.39575e-22	5.24406e-18
Tbx15	0.595334	0.95	0.868	2.59038e-22	5.67009e-18
Eya4	1.31919	0.577	0.367	4.33838e-22	9.49629e-18
Plscr2	1.43338	0.342	0.153	4.95379e-22	1.08434e-17
Lmcd1	1.25007	0.314	0.132	6.07044e-22	1.32876e-17
Zfhx4	0.501433	0.978	0.939	7.12651e-22	1.55992e-17
Dpep1	-1.20757	0.367	0.592	1.45578e-21	3.18656e-17
Col11a1	0.604384	0.958	0.833	2.00382e-21	4.38616e-17
Igfbp5	1.42899	0.333	0.148	2.00839e-21	4.39616e-17
S100a6	0.305728	1	1	2.75432e-21	6.02894e-17
Gpx3	0.97353	0.818	0.694	1.28922e-20	2.82198e-16
Sash1	-0.804981	0.602	0.778	1.35406e-20	2.96389e-16
Mirg	0.790163	0.765	0.587	1.91854e-20	4.1995e-16
Col8a2	1.02786	0.552	0.345	2.14057e-20	4.68548e-16
S100a4	0.879118	0.93	0.868	2.82819e-20	6.19063e-16
Col23a1	1.19498	0.451	0.252	4.00304e-20	8.76225e-16
Dlgap1	-2.19171	0.199	0.428	4.30795e-20	9.42967e-16
Loxl2	-0.677449	0.728	0.862	5.3709e-20	1.17564e-15
Podn	1.43597	0.359	0.176	6.53136e-20	1.42965e-15
Hoxa7	-2.61671	0.036	0.252	8.19329e-20	1.79343e-15
Cyba	0.531062	0.922	0.811	9.77463e-20	2.13957e-15
Lrig3	0.869946	0.709	0.532	1.08072e-19	2.36559e-15
Gsn	0.382851	0.989	0.974	1.40104e-19	3.06674e-15
Igfbp4	0.635483	0.969	0.889	1.42782e-19	3.12535e-15
Aplp2	-0.585488	0.838	0.919	1.9186e-19	4.19961e-15
Rbp1	0.534591	0.882	0.702	2.20687e-19	4.83061e-15
Igfbp7	-0.343497	1	1	2.62596e-19	5.74797e-15
Csrp2	-0.454943	0.994	0.996	4.20692e-19	9.20854e-15
Dtnbp1	-0.458398	0.896	0.958	4.25764e-19	9.31954e-15
Tnfaip2	-0.932684	0.476	0.676	5.64368e-19	1.23534e-14
Cux1	-0.829673	0.532	0.722	6.43155e-19	1.4078e-14
Pdp1	1.29408	0.375	0.191	6.6036e-19	1.44546e-14
Etl4	1.12162	0.507	0.303	7.5401e-19	1.65045e-14
Svep1	-0.705194	0.84	0.922	7.60784e-19	1.66528e-14
Pde4d	-0.905214	0.728	0.827	8.09454e-19	1.77181e-14
2310022B05Rik	-0.781207	0.627	0.782	1.18507e-18	2.594e-14
Rab9	0.523867	0.947	0.875	1.2041e-18	2.63566e-14
Dnm3os	0.622885	0.944	0.848	1.22265e-18	2.67626e-14
Mxra7	-0.390215	0.975	0.992	1.2317e-18	2.69608e-14
Mtch1	0.264462	1	0.999	1.29448e-18	2.83348e-14
Rbpms	-0.695033	0.686	0.819	1.73102e-18	3.78902e-14
Lrrc32	-1.62969	0.171	0.399	1.86075e-18	4.07299e-14
Lgi2	-1.61354	0.19	0.417	2.21634e-18	4.85134e-14
Hoxc6	-1.07343	0.3	0.537	2.237e-18	4.89656e-14
Efemp1	-0.970902	0.431	0.667	2.42517e-18	5.30845e-14
Angpt2	-2.54786	0.101	0.313	2.76607e-18	6.05466e-14
Kif26b	-0.786114	0.804	0.911	2.94911e-18	6.4553e-14
Acyp2	-0.808525	0.448	0.666	3.60017e-18	7.88041e-14
Zeb1	0.643301	0.891	0.817	4.2309e-18	9.26103e-14
Auts2	0.425115	1	0.978	4.71898e-18	1.03294e-13
Apobec3	1.1583	0.373	0.191	5.84202e-18	1.27876e-13
Cavin2	-0.830317	0.412	0.631	6.22235e-18	1.36201e-13
Sobp	1.01725	0.482	0.284	8.529e-18	1.86691e-13
Col6a1	-0.487766	0.964	0.978	9.46203e-18	2.07114e-13
Htra1	-0.845061	0.529	0.708	1.00609e-17	2.20224e-13
Gm2115	1.12316	0.465	0.277	1.01568e-17	2.22323e-13
Avpr1a	-1.44452	0.151	0.374	1.47296e-17	3.22417e-13
Sox11	0.732769	0.703	0.488	2.01384e-17	4.4081e-13
Svil	0.681665	0.989	0.933	2.40171e-17	5.2571e-13
Hp	-4.03901	0.062	0.258	2.60501e-17	5.7021e-13
Cntfr	1.17042	0.328	0.158	3.24489e-17	7.10274e-13
Cmya5	1.51887	0.3	0.143	4.64517e-17	1.01678e-12
Tenm3	0.479118	0.961	0.902	4.97766e-17	1.08956e-12
Epha7	-2.06335	0.14	0.348	5.31466e-17	1.16333e-12
Ahr	0.75357	0.597	0.398	6.83391e-17	1.49588e-12
Fzd2	0.48044	0.936	0.876	7.64472e-17	1.67335e-12
Sdc4	-1.04865	0.429	0.607	1.13411e-16	2.48246e-12
Zfpm1	-1.19791	0.224	0.434	1.78647e-16	3.91039e-12
Crispld2	1.30871	0.297	0.142	1.81993e-16	3.98365e-12
Abca1	-1.25654	0.263	0.468	1.88893e-16	4.13467e-12
Bmper	-1.1074	0.518	0.685	2.03729e-16	4.45941e-12
Jade1	-1.07525	0.353	0.549	2.46442e-16	5.39437e-12
Tns1	-0.705874	0.725	0.835	3.20518e-16	7.01583e-12
Klhdc10	0.758905	0.838	0.745	3.20853e-16	7.02316e-12
Gm4258	0.902105	0.644	0.466	3.51944e-16	7.70371e-12
Mn1	0.722981	0.675	0.497	3.84718e-16	8.42109e-12
Tent2	0.576213	0.891	0.807	5.19658e-16	1.13748e-11
Fmnl2	0.56831	0.902	0.841	5.38013e-16	1.17766e-11
Mmp16	0.925302	0.549	0.363	8.05829e-16	1.76388e-11
Mgp	0.247738	0.902	0.743	8.07355e-16	1.76722e-11
Lgr4	1.16826	0.63	0.47	8.38193e-16	1.83472e-11
Ccl7	-0.969209	0.437	0.643	1.04688e-15	2.29151e-11
Fzd1	-0.725523	0.535	0.704	1.06207e-15	2.32477e-11
Tmeff2	-0.923075	0.417	0.618	1.32188e-15	2.89347e-11
Ak1	-0.63799	0.583	0.755	1.41438e-15	3.09594e-11
Adam19	-0.55454	0.742	0.862	1.47001e-15	3.21771e-11
Hivep3	0.92452	0.605	0.44	2.00294e-15	4.38423e-11
Col5a2	0.264346	1	1	2.05429e-15	4.49663e-11
Mical3	-0.86003	0.356	0.576	2.81161e-15	6.15433e-11
Rhou	-0.769255	0.476	0.653	2.98313e-15	6.52977e-11
Vamp5	-0.75243	0.669	0.78	5.66142e-15	1.23923e-10
Prkar2b	-0.936649	0.448	0.616	6.50726e-15	1.42437e-10
Sh3kbp1	0.453495	0.919	0.789	6.8218e-15	1.49322e-10
Tle1	0.907218	0.518	0.343	6.86231e-15	1.50209e-10
Reep5	-0.274018	1	1	7.51918e-15	1.64587e-10
Thsd7a	-1.40822	0.218	0.427	7.73279e-15	1.69263e-10
Fap	0.809101	0.557	0.375	9.20768e-15	2.01547e-10
Cemip2	0.609617	0.829	0.713	9.26567e-15	2.02816e-10
Tnc	0.397624	0.978	0.933	9.41646e-15	2.06117e-10
Flrt3	1.35537	0.255	0.116	9.50558e-15	2.08068e-10
Uhrf2	-0.631118	0.829	0.893	1.00879e-14	2.20815e-10
2700069I18Rik	0.894786	0.434	0.259	1.15953e-14	2.5381e-10
Fat4	0.749335	0.672	0.501	1.18539e-14	2.5947e-10
Nrg1	0.992786	0.58	0.397	1.3454e-14	2.94495e-10
Tbc1d2b	-0.762275	0.501	0.663	1.63225e-14	3.57284e-10
Adgrl2	0.567128	0.868	0.764	1.66562e-14	3.64587e-10
Kif1a	-1.25971	0.204	0.406	2.05646e-14	4.50139e-10
Chrdl1	1.06504	0.286	0.142	2.21726e-14	4.85335e-10
Sik1	0.946272	0.451	0.285	2.30633e-14	5.04832e-10
Kcnb2	1.59141	0.308	0.16	2.73022e-14	5.97619e-10
Man2a1	-0.536284	0.905	0.934	2.83803e-14	6.21216e-10
Chsy1	-0.738122	0.529	0.683	3.08489e-14	6.75252e-10
Spats2l	0.760395	0.588	0.419	3.22044e-14	7.04923e-10
Sgcd	0.659666	0.807	0.675	3.8279e-14	8.37888e-10
Tacc1	-0.539366	0.768	0.851	6.09529e-14	1.3342e-09
Runx1t1	0.539075	0.894	0.821	7.24225e-14	1.58526e-09
6330403K07Rik	1.21434	0.272	0.134	7.49008e-14	1.6395e-09
Gdf15	-2.10406	0.109	0.281	7.54175e-14	1.65081e-09
Thbs3	0.763816	0.619	0.452	8.64872e-14	1.89312e-09
Runx1	-0.572643	0.868	0.939	8.98296e-14	1.96628e-09
Prdx5	-0.287443	0.994	0.997	9.40584e-14	2.05884e-09
Sema3c	1.13723	0.398	0.238	9.76576e-14	2.13763e-09
Bicc1	-0.374222	0.994	0.997	1.07926e-13	2.36239e-09
Dnm3	0.840241	0.591	0.421	1.14094e-13	2.4974e-09
Hoxb3	0.61031	0.683	0.518	1.29209e-13	2.82825e-09
Adgrl3	0.492015	0.773	0.593	1.31756e-13	2.884e-09
Fst	0.483115	0.821	0.717	1.41917e-13	3.10642e-09
Tnfaip8	0.769094	0.622	0.457	1.52613e-13	3.34055e-09
Cers4	0.705775	0.653	0.489	1.6692e-13	3.65371e-09
Bst2	0.640146	0.655	0.49	1.80427e-13	3.94937e-09
Timp1	-0.504975	0.989	0.987	2.00766e-13	4.39456e-09
Pygb	0.632061	0.815	0.718	2.02022e-13	4.42206e-09
Irx3	1.11368	0.311	0.167	2.06045e-13	4.51011e-09
Cxcl12	0.334585	0.896	0.778	2.16988e-13	4.74965e-09
Col4a2	-1.02843	0.695	0.782	2.31202e-13	5.06078e-09
Adgra2	-0.65114	0.594	0.716	2.3601e-13	5.16601e-09
Unc5c	-1.17733	0.409	0.577	2.53351e-13	5.5456e-09
Irs1	0.65672	0.768	0.626	2.71415e-13	5.94099e-09
Tagln2	-0.397533	0.98	0.987	3.27459e-13	7.16775e-09
Tspan6	0.502338	0.894	0.812	3.531e-13	7.72901e-09
Adamts6	0.633353	0.838	0.688	3.97119e-13	8.69254e-09
Megf6	1.08684	0.325	0.178	4.17629e-13	9.14148e-09
Efna5	-0.66176	0.695	0.836	4.20031e-13	9.19405e-09
Smim20	-0.772501	0.319	0.527	4.20167e-13	9.19703e-09
Myo1d	-0.608681	0.613	0.749	4.26935e-13	9.34519e-09
Cd24a	0.901202	0.37	0.211	5.3967e-13	1.18128e-08
Colec12	0.498812	0.933	0.862	5.46698e-13	1.19667e-08
Dpt	-1.73931	0.106	0.277	6.21082e-13	1.35949e-08
Tbx18	-1.37983	0.129	0.309	9.40287e-13	2.05819e-08
Raph1	-0.677954	0.664	0.77	1.01756e-12	2.22734e-08
Lonrf1	0.889016	0.515	0.353	1.11152e-12	2.433e-08
Plaat3	-0.870279	0.398	0.564	1.14925e-12	2.51559e-08
Pdgfrl	0.701438	0.773	0.653	1.25641e-12	2.75015e-08
Cyp1b1	-0.530065	0.826	0.895	1.37412e-12	3.00781e-08
Armh4	1.27281	0.336	0.193	1.45187e-12	3.178e-08
Klf12	0.634941	0.63	0.45	1.50399e-12	3.29208e-08
Lhfpl2	-0.631152	0.633	0.763	1.68728e-12	3.69328e-08
Nme2	0.112294	1	1	1.72207e-12	3.76945e-08
Ssbp3	0.329064	0.966	0.95	1.76959e-12	3.87345e-08
Csf1	-0.510561	0.88	0.919	1.86957e-12	4.0923e-08
Trps1	1.14838	0.577	0.432	2.01801e-12	4.41722e-08
Atp9a	-1.16423	0.174	0.35	2.06466e-12	4.51934e-08
Car13	-0.775525	0.409	0.576	2.1543e-12	4.71555e-08
Thrb	1.6587	0.261	0.134	2.47274e-12	5.41258e-08
Ebf3	0.529813	0.815	0.727	2.70625e-12	5.92371e-08
Anxa6	0.27245	0.986	0.987	3.7293e-12	8.16306e-08
Mdk	0.460716	0.863	0.743	3.83596e-12	8.39653e-08
Astn2	-2.20194	0.095	0.253	3.94711e-12	8.63982e-08
Ifitm2	0.201492	1	1	5.17047e-12	1.13176e-07
Mcc	0.445778	0.908	0.837	5.5647e-12	1.21806e-07
Ank2	0.463959	0.947	0.868	6.31565e-12	1.38243e-07
Lrp1	-0.261584	0.994	0.995	7.42891e-12	1.62611e-07
H2afj	-0.343853	0.992	0.985	8.08552e-12	1.76984e-07
Lpar4	0.831604	0.583	0.42	8.78019e-12	1.92189e-07
Nid2	0.582511	0.681	0.549	9.56166e-12	2.09295e-07
Uqcrq	-0.220645	0.997	1	9.83398e-12	2.15256e-07
Pdgfrb	-0.468423	0.891	0.928	1.00181e-11	2.19286e-07
Col8a1	0.418154	0.877	0.711	1.02032e-11	2.23337e-07
Sned1	-1.01343	0.468	0.605	1.16944e-11	2.55978e-07
Tmem164	0.592476	0.868	0.787	1.22544e-11	2.68236e-07
Magi3	0.689787	0.658	0.518	1.41764e-11	3.10307e-07
Thbs1	0.371014	0.992	0.968	1.66377e-11	3.64182e-07
Robo1	0.499058	0.748	0.603	1.70829e-11	3.73928e-07
Romo1	-0.260028	0.98	0.994	1.92358e-11	4.21053e-07
Ildr2	-1.51907	0.129	0.289	2.22343e-11	4.86686e-07
Dennd4a	0.538322	0.807	0.7	2.2735e-11	4.97646e-07
Capg	0.492666	0.849	0.735	2.3507e-11	5.14544e-07
Ppp1r14a	-1.4761	0.193	0.355	2.46746e-11	5.40101e-07
Hoxd4	1.08845	0.291	0.162	2.75988e-11	6.04111e-07
Prnp	0.409519	0.894	0.792	2.80125e-11	6.13165e-07
Slco2a1	-1.36039	0.151	0.312	2.9705e-11	6.50212e-07
Gsta4	0.493412	0.347	0.2	3.26668e-11	7.15044e-07
Arhgap20	0.649238	0.569	0.405	3.65169e-11	7.99318e-07
Rpl10a	0.128156	1	1	3.91728e-11	8.57454e-07
Plac8	0.636923	0.605	0.436	4.39014e-11	9.60958e-07
Tceal9	0.204854	1	0.998	4.52927e-11	9.91413e-07
Lama4	0.39921	0.955	0.907	4.64385e-11	1.01649e-06
Fstl1	-0.172902	1	1	4.6747e-11	1.02325e-06
Ank3	0.507409	0.798	0.67	4.71956e-11	1.03306e-06
Fhit	0.963309	0.364	0.222	5.08063e-11	1.1121e-06
Gcnt2	-1.12707	0.207	0.373	5.13773e-11	1.1246e-06
Gli3	0.385725	0.933	0.867	5.15022e-11	1.12733e-06
Dock4	-0.81734	0.431	0.589	5.21716e-11	1.14198e-06
Cbfb	0.419169	0.885	0.85	5.70205e-11	1.24812e-06
Anp32a	0.335877	0.969	0.956	6.42818e-11	1.40706e-06
Cpne8	0.870376	0.487	0.341	6.49861e-11	1.42248e-06
Emx2	1.10411	0.3	0.171	6.98156e-11	1.52819e-06
Vegfd	-0.67702	0.622	0.758	8.77921e-11	1.92168e-06
Lonp1	-0.493659	0.714	0.806	9.14816e-11	2.00244e-06
Hspa5	-0.273192	0.997	0.999	9.8086e-11	2.147e-06
Mtus1	1.03296	0.317	0.188	9.94119e-11	2.17603e-06
Vdac2	-0.247218	0.994	0.998	1.13473e-10	2.48382e-06
Gpc4	0.380969	0.966	0.937	1.19433e-10	2.61427e-06
Esrrg	-1.39026	0.115	0.266	1.23197e-10	2.69666e-06
Mmp14	-0.276308	0.997	0.998	1.33922e-10	2.93141e-06
Arhgap10	0.382104	0.908	0.871	1.67724e-10	3.6713e-06
Slc16a2	0.543779	0.681	0.543	1.83753e-10	4.02217e-06
Arap2	-1.4379	0.104	0.25	1.8838e-10	4.12344e-06
Gpx4	-0.185386	1	1	2.03399e-10	4.45221e-06
Selenow	0.218182	1	1	2.05659e-10	4.50167e-06
Ngf	-1.04395	0.266	0.425	2.06775e-10	4.52609e-06
Mrvi1	1.00565	0.308	0.182	2.11032e-10	4.61928e-06
Maged2	0.294242	0.994	0.969	2.26895e-10	4.9665e-06
Arhgef28	0.919952	0.378	0.239	2.33322e-10	5.10719e-06
Plxnd1	-0.83559	0.342	0.499	2.42951e-10	5.31795e-06
Enc1	-0.673008	0.625	0.726	2.54427e-10	5.56916e-06
Dnm1	0.682617	0.499	0.347	2.64324e-10	5.78578e-06
Zfp521	0.358922	0.961	0.901	3.01766e-10	6.60536e-06
Dynll1	-0.221457	1	1	3.16788e-10	6.93418e-06
Trabd2b	-0.607222	0.594	0.726	3.2021e-10	7.00909e-06
Cav1	0.508555	0.779	0.685	3.67506e-10	8.04434e-06
Clic4	-0.308441	0.947	0.972	3.69745e-10	8.09335e-06
Lasp1	-0.403408	0.888	0.917	3.79271e-10	8.30185e-06
Cobll1	-1.00573	0.199	0.358	3.93468e-10	8.61261e-06
Ccnyl1	-0.683399	0.392	0.549	3.99728e-10	8.74964e-06
Fndc1	0.895952	0.389	0.248	4.52976e-10	9.9152e-06
Arhgef3	1.01537	0.328	0.199	5.17703e-10	1.1332e-05
Amot	0.819406	0.493	0.354	5.42875e-10	1.1883e-05
Traf3ip2	-1.22383	0.134	0.282	5.877e-10	1.28642e-05
Azin1	-0.471272	0.661	0.759	5.95161e-10	1.30275e-05
Tll1	0.802008	0.42	0.275	5.9568e-10	1.30388e-05
Nav2	-1.27804	0.204	0.355	6.09713e-10	1.3346e-05
C1qtnf6	-0.400932	0.737	0.85	6.12942e-10	1.34167e-05
S1pr3	-0.663447	0.345	0.503	6.14888e-10	1.34593e-05
F2r	-0.58162	0.63	0.748	6.18674e-10	1.35422e-05
Col18a1	-1.0269	0.261	0.416	6.25205e-10	1.36851e-05
Socs3	0.875968	0.532	0.402	6.89042e-10	1.50824e-05
Pik3ip1	0.784844	0.384	0.246	7.02536e-10	1.53778e-05
Ebf2	0.260227	0.913	0.777	7.32565e-10	1.60351e-05
Ccnd2	-0.313302	0.98	0.985	7.44296e-10	1.62919e-05
Setbp1	0.366188	0.933	0.867	7.89895e-10	1.729e-05
Adamts5	0.442036	0.849	0.759	8.04082e-10	1.76005e-05
Rxylt1	-0.370944	0.793	0.88	8.14127e-10	1.78204e-05
Loxl3	-0.594295	0.577	0.696	8.14166e-10	1.78213e-05
Tubb6	-0.44548	0.812	0.878	8.24279e-10	1.80426e-05
Plcb1	-0.917917	0.401	0.555	9.70593e-10	2.12453e-05
Fam20a	-0.746069	0.387	0.542	1.01696e-09	2.22603e-05
Dlg1	0.368039	0.961	0.933	1.0313e-09	2.25742e-05
Ssr4	-0.161404	1	1	1.0478e-09	2.29353e-05
Hspa4	-0.276535	0.978	0.98	1.05232e-09	2.30342e-05
Map4k4	-0.373178	0.961	0.977	1.20191e-09	2.63085e-05
Cox8a	-0.132353	1	1	1.22845e-09	2.68894e-05
Foxs1	-1.38605	0.151	0.295	1.29144e-09	2.82683e-05
Cebpa	-0.915819	0.375	0.517	1.30009e-09	2.84576e-05
Maml2	0.349826	0.98	0.961	1.42039e-09	3.10909e-05
Snai2	-0.628309	0.619	0.709	1.61939e-09	3.54469e-05
Dclk1	-0.446751	0.933	0.958	1.65449e-09	3.62151e-05
Erc2	1.02513	0.333	0.209	1.69729e-09	3.71521e-05
Npm1	0.138533	1	1	1.74556e-09	3.82086e-05
Gabrb3	1.07304	0.314	0.192	1.747e-09	3.82401e-05
Nkain3	-0.844731	0.207	0.36	1.76217e-09	3.85721e-05
Zmiz1	-0.38464	0.863	0.907	2.04959e-09	4.48634e-05
Rflnb	0.940638	0.504	0.39	2.05902e-09	4.50699e-05
Ppia	0.13238	1	1	2.08972e-09	4.57418e-05
Chd3	0.330379	0.933	0.891	2.1375e-09	4.67877e-05
Creg1	-0.442526	0.751	0.814	2.38144e-09	5.21274e-05
Lum	-1.05545	0.35	0.499	3.11873e-09	6.82658e-05
Mfap4	0.440777	0.896	0.786	3.52701e-09	7.72028e-05
Anxa1	-0.337755	0.986	0.996	3.60176e-09	7.88389e-05
Cycs	-0.325999	0.854	0.912	3.66695e-09	8.02658e-05
Igfbp6	0.33217	0.636	0.458	3.7267e-09	8.15737e-05
Crip1	0.232363	0.941	0.852	3.79521e-09	8.30733e-05
Fth1	-0.183476	1	1	4.13505e-09	9.05121e-05
4931406P16Rik	0.441066	0.871	0.784	4.19262e-09	9.17724e-05
Ksr1	-0.792725	0.401	0.537	4.3018e-09	9.41621e-05
Zdhhc12	0.652708	0.552	0.436	4.54768e-09	9.95443e-05
Prkar1a	-0.245815	0.992	0.992	4.70063e-09	0.000102892
Il6st	0.438172	0.922	0.908	4.90236e-09	0.000107308
Tmem119	-0.419521	0.683	0.782	4.95554e-09	0.000108472
Tle5	0.236915	0.997	0.99	5.15583e-09	0.000112856
Npdc1	0.377783	0.885	0.821	5.83001e-09	0.000127613
Rpl36	0.107368	1	1	6.09082e-09	0.000133322
Timp2	-0.253567	1	1	6.19978e-09	0.000135707
Sdc1	-0.427159	0.709	0.795	6.23985e-09	0.000136584
Myo1e	0.569906	0.751	0.648	6.48161e-09	0.000141876
Megf10	-0.760066	0.504	0.634	6.63964e-09	0.000145335
Eng	-0.767907	0.314	0.466	6.75473e-09	0.000147854
Fibin	0.665585	0.653	0.522	7.07642e-09	0.000154896
Trerf1	0.348282	0.871	0.767	7.14093e-09	0.000156308
Pafah1b3	0.336312	0.899	0.853	7.24925e-09	0.000158679
Bmp2k	-0.578288	0.499	0.636	7.4008e-09	0.000161996
Rpl3	0.105676	1	1	8.26196e-09	0.000180846
Kazald1	-1.00602	0.151	0.297	9.32857e-09	0.000204193
Clec11a	0.971722	0.263	0.153	9.46381e-09	0.000207153
Rbpj	-0.427562	0.725	0.823	1.00954e-08	0.000220977
Ccn4	-0.380227	0.936	0.936	1.06626e-08	0.000233393
Nfix	0.196653	1	0.998	1.10221e-08	0.000241262
Mid1ip1	0.512332	0.658	0.524	1.11196e-08	0.000243396
Btg3	-0.434823	0.641	0.742	1.13698e-08	0.000248874
Bdnf	0.863066	0.44	0.324	1.14464e-08	0.00025055
Fmr1	-0.656412	0.756	0.803	1.17438e-08	0.00025706
Greb1l	0.763974	0.409	0.283	1.18627e-08	0.000259662
Timp3	-0.672667	0.829	0.885	1.18863e-08	0.00026018
Phlda3	-0.324884	0.958	0.969	1.23305e-08	0.000269903
Vcan	-0.44785	0.961	0.962	1.28328e-08	0.000280898
Nhsl1	0.778468	0.345	0.221	1.37489e-08	0.000300949
Hs6st2	-0.415231	0.768	0.863	1.43628e-08	0.000314387
Basp1	0.140698	1	1	1.56945e-08	0.000343537
Rpl10	0.101139	1	1	1.64176e-08	0.000359365
Gsdmd	0.837141	0.297	0.178	1.65223e-08	0.000361656
Hoxd8	0.646644	0.507	0.373	1.69721e-08	0.000371502
Picalm	0.303767	0.986	0.978	1.7145e-08	0.000375286
Stard5	0.915059	0.28	0.17	1.90506e-08	0.000416999
Abi3bp	0.551713	0.608	0.479	1.93483e-08	0.000423514
Rgs17	-1.13984	0.179	0.31	2.03876e-08	0.000446265
Map1b	0.280568	0.947	0.908	2.05943e-08	0.000450788
Abcg2	0.505659	0.683	0.591	2.26641e-08	0.000496094
Cspg4	0.608862	0.473	0.336	2.26735e-08	0.0004963
Mast4	-0.381569	0.936	0.955	2.28708e-08	0.000500618
Col6a2	-0.41608	0.905	0.933	2.48729e-08	0.000544443
Pgk1	0.217031	0.994	0.988	2.78991e-08	0.000610683
Mrpl23	-0.306556	0.857	0.915	2.94658e-08	0.000644977
Arhgap6	0.533613	0.63	0.52	3.01027e-08	0.000658919
Ank	-0.686328	0.381	0.521	3.04775e-08	0.000667122
Mecom	-1.13504	0.35	0.463	3.11872e-08	0.000682658
Dmd	0.68069	0.434	0.301	3.19714e-08	0.000699822
Ccnd3	0.320182	0.891	0.818	3.43018e-08	0.000750832
Sh3pxd2b	-0.389791	0.717	0.788	3.7489e-08	0.000820597
Ctdspl	-0.417926	0.611	0.723	3.80279e-08	0.000832393
Ifngr2	-0.543098	0.555	0.675	3.87016e-08	0.00084714
B3gnt2	0.770537	0.42	0.3	3.9799e-08	0.00087116
Serpine2	0.26856	0.787	0.654	4.01143e-08	0.000878062
Hcfc1r1	0.237145	0.986	0.979	4.10905e-08	0.00089943
Ccdc6	-0.430302	0.692	0.782	4.12335e-08	0.00090256
Col1a2	-0.145931	1	1	4.24228e-08	0.000928592
Arap1	0.456981	0.717	0.623	4.46632e-08	0.000977632
Nid1	-0.238298	0.992	0.989	4.64135e-08	0.00101594
Zfp354c	0.525293	0.577	0.467	4.74832e-08	0.00103936
Cul1	-0.317596	0.922	0.945	4.77963e-08	0.00104621
Tmem167	-0.177976	0.994	0.999	4.79025e-08	0.00104854
Mrc2	-0.347613	0.801	0.857	4.79467e-08	0.00104951
Dleu2	0.542678	0.824	0.761	5.23381e-08	0.00114563
Ror1	-0.802632	0.776	0.831	5.24439e-08	0.00114794
Tbrg1	0.194669	0.997	0.992	5.33291e-08	0.00116732
Gpm6b	-0.669553	0.471	0.597	5.42508e-08	0.0011875
Nfia	0.272979	0.975	0.955	5.52409e-08	0.00120917
Ifitm3	0.166396	1	1	5.83158e-08	0.00127647
Strbp	0.426384	0.776	0.696	5.86403e-08	0.00128358
Dcn	-0.418635	0.961	0.961	6.19897e-08	0.00135689
Pear1	0.54642	0.518	0.388	6.64332e-08	0.00145416
Lacc1	-1.02542	0.165	0.293	6.70547e-08	0.00146776
Errfi1	-0.6018	0.485	0.619	7.12767e-08	0.00156018
Snx5	0.251484	0.936	0.906	7.13566e-08	0.00156192
Cyb5b	-0.311677	0.84	0.889	7.27211e-08	0.00159179
Slc38a1	0.409824	0.725	0.623	7.72118e-08	0.00169009
Ttl	0.559926	0.496	0.361	8.07309e-08	0.00176712
2025-09-08	-0.347077	0.793	0.86	8.44866e-08	0.00184933
Pdlim1	-0.78567	0.44	0.562	8.58423e-08	0.001879
Mrpl51	-0.29515	0.91	0.951	8.8439e-08	0.00193584
Clcn5	0.351486	0.863	0.75	8.97234e-08	0.00196396
Slc4a4	-0.939799	0.266	0.398	9.76563e-08	0.0021376
Hs6st1	0.533684	0.65	0.552	9.89815e-08	0.00216661
Ttyh2	-0.844989	0.21	0.343	1.06615e-07	0.00233371
Mmp2	-0.543044	0.742	0.791	1.08316e-07	0.00237093
Id4	-0.927182	0.317	0.444	1.13032e-07	0.00247416
Creb3l1	-0.306909	0.829	0.91	1.18462e-07	0.00259301
Hint1	0.129791	1	1	1.25475e-07	0.00274652
Pcdh7	-0.388182	0.908	0.934	1.26421e-07	0.00276723
Usp29	0.98176	0.28	0.174	1.32262e-07	0.00289508
Gfpt2	-0.775778	0.246	0.382	1.32331e-07	0.0028966
Il17ra	-0.824587	0.221	0.351	1.41586e-07	0.00309917
Lifr	-0.459139	0.347	0.493	1.4798e-07	0.00323914
Pde5a	-0.974459	0.218	0.345	1.58202e-07	0.00346288
Park7	0.186828	1	0.996	1.63275e-07	0.00357392
Khdrbs3	-0.621276	0.409	0.538	1.71741e-07	0.00375923
Tpd52	0.813114	0.283	0.177	1.74382e-07	0.00381705
Manf	-0.313515	0.98	0.991	1.75164e-07	0.00383417
Zim1	0.866133	0.286	0.182	1.81219e-07	0.00396669
Bri3bp	-0.432949	0.619	0.714	1.86957e-07	0.0040923
Ctxn1	0.402595	0.759	0.67	1.90599e-07	0.00417201
Dcaf6	0.446932	0.728	0.651	2.03358e-07	0.0044513
Cox7c	-0.123838	1	1	2.03447e-07	0.00445325
Itsn1	-0.401521	0.877	0.905	2.0468e-07	0.00448023
Gli2	0.429611	0.647	0.523	2.09897e-07	0.00459443
Baz1a	-0.41523	0.653	0.745	2.10448e-07	0.0046065
Gem	0.904761	0.294	0.186	2.17666e-07	0.00476448
Fgf7	-0.455513	0.678	0.777	2.21647e-07	0.00485163
Col27a1	0.676119	0.465	0.345	2.25847e-07	0.00494356
Efs	-0.924184	0.16	0.285	2.46827e-07	0.00540279
Bbs9	0.706692	0.347	0.234	2.4938e-07	0.00545868
Ap3s1	-0.233708	0.944	0.959	2.54916e-07	0.00557986
Aoc3	-0.690682	0.423	0.533	2.57681e-07	0.00564039
Ubqln2	0.443413	0.7	0.618	2.6216e-07	0.00573842
Calcrl	-0.764447	0.19	0.321	2.68337e-07	0.00587363
Kcnab1	0.596529	0.557	0.444	2.81668e-07	0.00616542
S100b	-0.887387	0.196	0.324	2.89409e-07	0.00633488
Add3	-0.56445	0.529	0.615	2.91194e-07	0.00637394
Hspd1	-0.220665	0.997	0.994	2.96095e-07	0.00648123
Pkp2	0.669461	0.423	0.303	3.00225e-07	0.00657163
Col5a1	0.246494	0.997	0.999	3.01074e-07	0.00659021
Aopep	0.38829	0.854	0.8	3.10543e-07	0.00679747
Sox5	-0.698128	0.263	0.399	3.15403e-07	0.00690386
Pakap.1	-0.275417	0.88	0.942	3.29232e-07	0.00720656
Sh3rf1	-0.782504	0.345	0.461	3.39179e-07	0.0074243
Il11ra1	0.303772	0.916	0.863	3.48378e-07	0.00762565
Cebpd	0.359012	0.877	0.833	3.50589e-07	0.00767404
Slc25a5	-0.240186	0.975	0.989	3.58282e-07	0.00784244
Dbi	-0.230701	0.997	0.999	3.61058e-07	0.00790321
Mmp19	-0.671548	0.232	0.362	3.62338e-07	0.00793121
S100a16	-0.432969	0.319	0.471	3.62422e-07	0.00793307
Map4k5	0.394817	0.801	0.766	3.75694e-07	0.00822356
Spata5	-0.504409	0.622	0.722	3.88012e-07	0.00849319
Gpr153	-0.619947	0.333	0.453	3.93755e-07	0.00861891
Tgfbi	0.515443	0.681	0.549	4.11003e-07	0.00899645
Endod1	0.82965	0.289	0.186	4.14461e-07	0.00907214
Atp5l	-0.144227	1	1	4.17407e-07	0.00913663
Myh10	0.280971	0.969	0.931	4.23874e-07	0.00927819
Cdc42ep5	0.30127	0.888	0.833	4.33206e-07	0.00948244
Txndc17	0.173226	1	0.996	4.36507e-07	0.00955471
Abcd3	-0.391209	0.742	0.801	4.75206e-07	0.0104018
Bok	-0.494434	0.524	0.625	4.91125e-07	0.0107502
Zfp703	0.727942	0.426	0.317	4.99586e-07	0.0109354
Svbp	0.260016	0.933	0.905	5.03587e-07	0.011023
Ckb	-0.586371	0.692	0.776	5.20378e-07	0.0113906
Srpx2	0.282349	0.913	0.851	5.37939e-07	0.0117749
Dad1	-0.182358	1	0.999	5.38176e-07	0.0117801
AW551984	0.555016	0.459	0.335	5.39319e-07	0.0118051
Lxn	-0.762017	0.72	0.788	5.52984e-07	0.0121043
Hacd4	0.576053	0.63	0.544	5.65662e-07	0.0123818
St8sia2	0.915574	0.252	0.156	5.92392e-07	0.0129669
Fer	-0.323861	0.88	0.925	5.97401e-07	0.0130765
Opcml	0.778815	0.35	0.235	6.04337e-07	0.0132283
Sorbs2	0.740338	0.473	0.363	6.1125e-07	0.0133796
Fbln5	-0.361755	0.84	0.904	6.24046e-07	0.0136598
Dock7	0.278023	0.916	0.867	6.73215e-07	0.014736
Timm8b	-0.239427	0.91	0.959	6.76959e-07	0.014818
Ybx3	-0.221416	0.978	0.986	6.84056e-07	0.0149733
Hoxa3	-0.7719	0.261	0.389	7.00375e-07	0.0153305
Ndufv3	0.240978	0.98	0.98	7.10217e-07	0.015546
Srsf9	-0.201281	0.983	0.989	7.40578e-07	0.0162105
Zfp469	-0.576694	0.328	0.45	7.68974e-07	0.0168321
Rnaseh2c	-0.378557	0.737	0.806	7.7414e-07	0.0169452
Tshz1	0.431761	0.756	0.648	7.80266e-07	0.0170792
Rgcc	-0.631003	0.339	0.468	7.84331e-07	0.0171682
Lrrc75a	0.582717	0.476	0.366	7.97799e-07	0.017463
Piezo2	0.381451	0.804	0.732	8.00691e-07	0.0175263
Plxnb2	0.243195	0.933	0.887	8.03175e-07	0.0175807
Nhp2	-0.324343	0.846	0.887	8.10394e-07	0.0177387
Actr3	-0.192866	0.989	0.996	8.24704e-07	0.0180519
Rps27l	-0.168347	1	1	8.37186e-07	0.0183252
Map2	1.03008	0.258	0.161	8.39925e-07	0.0183851
Higd1a	-0.213959	0.966	0.972	8.80962e-07	0.0192834
Blvrb	-0.302039	0.759	0.841	9.13315e-07	0.0199916
Gprc5b	-0.737058	0.193	0.323	9.46504e-07	0.020718
Col1a1	-0.11179	1	1	9.69837e-07	0.0212288
Armcx1	0.505644	0.563	0.467	9.74797e-07	0.0213373
Pls3	-0.328677	0.86	0.911	9.78718e-07	0.0214232
Lmo4	-0.295626	0.812	0.871	9.8235e-07	0.0215026
Nr4a1	0.416347	0.552	0.419	9.88195e-07	0.0216306
Foxp1	-0.256382	0.994	0.994	1.05294e-06	0.0230478
Arhgef10l	-0.566547	0.389	0.514	1.05417e-06	0.0230747
Pip4p2	0.317096	0.888	0.826	1.06072e-06	0.0232182
Ghr	0.291181	0.938	0.888	1.06705e-06	0.0233566
Rpl22l1	0.144134	1	1	1.09421e-06	0.0239511
Ctnnb1	0.208028	0.997	0.98	1.11963e-06	0.0245075
Cebpb	-0.360891	0.913	0.917	1.12694e-06	0.0246676
Fhl1	0.180869	0.465	0.336	1.22202e-06	0.0267487
Clta	0.114318	1	1	1.26431e-06	0.0276745
Notch3	-0.712268	0.303	0.424	1.27485e-06	0.0279051
Qk	0.260776	0.95	0.925	1.29705e-06	0.028391
Gng2	0.438207	0.636	0.537	1.29977e-06	0.0284506
B4galt1	-0.367257	0.77	0.839	1.32887e-06	0.0290877
Slc16a4	0.92092	0.252	0.158	1.36378e-06	0.0298517
Rcn3	-0.15911	1	1	1.37273e-06	0.0300476
Tmbim6	-0.207693	0.997	0.994	1.40659e-06	0.0307888
Hoxa5	-0.879234	0.297	0.406	1.52779e-06	0.0334418
Kitl	-0.867991	0.221	0.343	1.57693e-06	0.0345175
Eloc	-0.197197	0.992	0.991	1.59308e-06	0.034871
Hmga2	0.223308	0.885	0.833	1.64843e-06	0.0360825
Ssr1	-0.19691	0.978	0.981	1.65282e-06	0.0361786
Ripk2	-0.654289	0.28	0.403	1.68303e-06	0.0368398
Fndc3b	-0.217501	0.997	0.997	1.68357e-06	0.0368516
Hacd1	-0.259337	0.936	0.96	1.70395e-06	0.0372977
Ehbp1	0.267583	0.908	0.83	1.70876e-06	0.0374031
Pcdh19	-0.328356	0.905	0.923	1.75524e-06	0.0384205
Prdx6	-0.281795	0.866	0.93	1.79395e-06	0.0392679
Mir100hg	0.246265	0.983	0.97	1.82386e-06	0.0399225
Fam3c	-0.333273	0.751	0.821	1.87433e-06	0.0410272
Mrpl57	-0.218185	0.905	0.934	1.9672e-06	0.04306
BC028528	-0.672484	0.263	0.387	2.0271e-06	0.0443711
Samd4	-0.418976	0.824	0.878	2.14039e-06	0.0468509
Shox2	0.600727	0.462	0.346	2.17824e-06	0.0476795
Ptov1	0.201682	0.994	0.99	2.20319e-06	0.0482257
Zfp36l2	-0.476206	0.717	0.788	2.21843e-06	0.0485592
Ms4a4d	-0.934702	0.143	0.251	2.28138e-06	0.0499371

## Sheet: bCAPs
	avg_log2FC	pct.1	pct.2	p_val	p_val_adj
Hp	3.8985	0.718	0.169	1.42678e-304	3.12309e-300
Plxdc2	1.55414	1	0.95	9.63941e-246	2.10997e-241
Mecom	2.32892	0.811	0.398	7.23478e-191	1.58362e-186
Pde1a	2.09428	0.784	0.351	2.05907e-184	4.50711e-180
Cp	1.87221	0.829	0.448	1.39657e-161	3.05696e-157
Fbn2	1.03166	0.999	0.975	1.11037e-160	2.4305e-156
Serpine2	1.60751	0.907	0.622	1.21438e-154	2.65817e-150
Hspa9	-0.814767	0.962	0.996	2.15089e-154	4.70807e-150
Abi3bp	2.29969	0.807	0.434	4.27647e-154	9.36077e-150
Serpinf1	-0.776621	0.995	0.998	3.78418e-148	8.28319e-144
1500009L16Rik	2.19442	0.661	0.28	7.08018e-147	1.54978e-142
Gpm6b	1.63398	0.871	0.543	4.24229e-144	9.28594e-140
Mtss1	2.21822	0.6	0.219	4.51926e-144	9.89221e-140
Sncaip	1.69478	0.805	0.419	8.74096e-144	1.91331e-139
Ebf2	1.30256	0.972	0.754	3.31953e-142	7.26611e-138
Lox	0.785282	1	0.999	2.72969e-140	5.97502e-136
Islr	1.39685	0.907	0.651	4.98212e-139	1.09054e-134
Adamtsl3	1.56453	0.884	0.566	1.39231e-137	3.04763e-133
Ogn	1.32726	0.934	0.721	1.28725e-133	2.81767e-129
Ndnf	3.02145	0.33	0.062	1.03124e-132	2.25728e-128
Sorbs2	1.88445	0.694	0.316	2.17486e-131	4.76054e-127
Cyp1b1	1.00519	0.975	0.877	1.07715e-130	2.35778e-126
Col1a2	-0.494016	1	1	3.90769e-128	8.55354e-124
Fst	1.71725	0.912	0.692	1.68974e-125	3.69867e-121
Fabp4	1.5667	0.858	0.536	1.8271e-124	3.99933e-120
Sfrp1	1.0259	0.999	0.955	7.89357e-124	1.72782e-119
Dbi	0.605018	0.999	0.999	2.06825e-123	4.5272e-119
Cyb5r1	-1.20705	0.632	0.889	1.99967e-120	4.37707e-116
Thy1	-2.04541	0.307	0.708	3.0109e-120	6.59056e-116
Sorcs1	2.63926	0.382	0.094	7.32723e-120	1.60386e-115
Fbln2	-0.630253	0.999	0.999	6.73105e-119	1.47336e-114
Hoxa5	1.58159	0.682	0.352	9.5839e-111	2.09782e-106
Slc24a3	1.43228	0.819	0.502	2.92763e-109	6.40829e-105
Angpt1	2.14693	0.521	0.201	2.36081e-105	5.16757e-101
Dock10	1.29461	0.861	0.6	3.35534e-104	7.3445e-100
Epha7	2.01981	0.616	0.289	5.92985e-101	1.29798e-96
Emilin1	0.865973	0.944	0.828	1.00823e-100	2.20691e-96
Gpc3	1.17244	0.932	0.756	1.89139e-99	4.14007e-95
Col1a1	-0.419563	1	1	6.11121e-99	1.33768e-94
Sars	-0.62035	0.954	0.993	2.05081e-96	4.48903e-92
Nfib	0.615476	1	0.989	2.79136e-95	6.11001e-91
Gas5	-0.565946	1	1	3.7216e-94	8.1462e-90
Slc5a3	1.52731	0.772	0.516	7.68739e-94	1.68269e-89
Apbb2	0.678423	0.998	0.988	4.24307e-92	9.28766e-88
Fam129a	-1.44471	0.42	0.744	1.73333e-91	3.79408e-87
Igfbp6	-2.74309	0.148	0.522	1.90342e-91	4.16639e-87
Npm1	-0.367144	1	1	2.55956e-91	5.60262e-87
Zeb2	0.825606	0.994	0.984	8.65266e-91	1.89398e-86
Nudt4	0.739847	0.986	0.944	2.61522e-88	5.72445e-84
Grem2	-2.19091	0.222	0.588	3.06282e-88	6.70422e-84
Myo10	0.921758	0.948	0.863	3.41493e-88	7.47495e-84
Slc3a2	-0.740126	0.875	0.972	1.54895e-87	3.3905e-83
Slit3	-1.02891	0.834	0.961	1.46721e-85	3.21158e-81
Galnt18	-1.88055	0.311	0.651	1.64016e-85	3.59015e-81
Sh3kbp1	-1.11258	0.566	0.835	3.02536e-85	6.62221e-81
Rplp1	-0.205262	1	1	5.09443e-84	1.11512e-79
Rack1	-0.260268	1	1	7.01052e-84	1.53453e-79
Plcb1	1.40514	0.764	0.51	9.31023e-83	2.03792e-78
Ncam1	-0.854949	0.853	0.949	1.28879e-81	2.82103e-77
Mif	-0.506783	0.999	0.999	3.71415e-81	8.12991e-77
Cdk14	0.704274	0.998	0.975	1.6969e-80	3.71435e-76
Ddit3	-0.954059	0.721	0.904	7.39508e-80	1.61871e-75
Fgf14	2.80148	0.317	0.093	1.00659e-79	2.20333e-75
Rbp1	-1.53583	0.477	0.752	1.40278e-79	3.07055e-75
2410006H16Rik	-0.678385	0.98	0.994	1.14711e-78	2.51091e-74
Mrps6	0.939246	0.936	0.851	5.13518e-78	1.12404e-73
Eif3c	-0.441366	0.995	0.999	1.20879e-77	2.64593e-73
Sox5	1.44983	0.638	0.35	1.50669e-77	3.29799e-73
Dpyd	1.94404	0.422	0.163	7.20538e-77	1.57719e-72
Cacna1a	1.204	0.791	0.587	1.88162e-76	4.11867e-72
Fmnl2	0.918933	0.94	0.829	3.14619e-76	6.8867e-72
Eprs	-0.465456	0.994	0.998	3.99844e-76	8.75218e-72
Col11a1	0.794146	0.949	0.822	3.97867e-75	8.70892e-71
Ism1	2.26852	0.297	0.085	4.83891e-75	1.05919e-70
Kirrel3	2.06299	0.433	0.177	1.80078e-74	3.94172e-70
Cst3	0.715324	1	1	3.47606e-74	7.60875e-70
Trib3	-1.35999	0.305	0.642	2.77438e-73	6.07284e-69
Itsn1	0.855515	0.956	0.895	1.61094e-72	3.52618e-68
Rps18	-0.226386	1	1	2.35404e-72	5.15277e-68
Galnt17	-1.29137	0.585	0.82	2.38844e-72	5.22805e-68
Nars	-0.545799	0.954	0.991	3.27508e-72	7.16882e-68
Eif2s2	-0.375702	0.999	1	9.40866e-72	2.05946e-67
Lpl	0.93403	0.972	0.908	4.25905e-71	9.32263e-67
Unc5c	1.23036	0.783	0.532	8.31618e-71	1.82033e-66
Tmem178	2.03691	0.291	0.083	1.17172e-70	2.56477e-66
Il1rn	2.7015	0.25	0.065	2.21166e-70	4.8411e-66
Maged2	0.654114	0.989	0.967	2.75307e-70	6.02619e-66
Hoxa3	1.2842	0.619	0.342	1.42055e-69	3.10943e-65
Hip1	0.835926	0.925	0.807	1.83147e-69	4.0089e-65
Phgdh	-0.613446	0.904	0.98	4.67971e-69	1.02434e-64
C1galt1	1.38128	0.712	0.492	7.00467e-69	1.53325e-64
Mxd4	0.743193	0.951	0.836	2.74421e-68	6.0068e-64
Prkar2b	1.00628	0.8	0.574	7.48712e-68	1.63886e-63
Pik3r1	0.864719	0.917	0.798	8.01947e-68	1.75538e-63
Postn	-0.574744	0.996	0.999	4.33393e-67	9.48654e-63
Asns	-0.633357	0.822	0.972	4.90215e-67	1.07303e-62
Ccl9	2.34171	0.368	0.14	5.05224e-67	1.10589e-62
Eif4ebp1	-0.477708	0.979	0.998	2.60747e-66	5.7075e-62
Mgp	1.26726	0.874	0.733	4.43961e-66	9.71787e-62
S100a11	0.312649	1	1	5.20225e-66	1.13872e-61
Srpx2	0.720632	0.944	0.84	1.14683e-65	2.51029e-61
Shroom3	1.69584	0.434	0.185	1.216e-65	2.6617e-61
Rpl13a	-0.23912	1	1	8.12045e-65	1.77748e-60
Gstt1	1.2895	0.56	0.297	1.9619e-64	4.2944e-60
Ccn4	-0.7412	0.865	0.947	2.36291e-64	5.17218e-60
Pde3a	1.32519	0.731	0.476	3.44274e-63	7.53582e-59
Lonp1	-0.903424	0.642	0.826	5.1412e-63	1.12536e-58
Foxc1	1.59969	0.412	0.176	1.10002e-62	2.40784e-58
Ebf3	0.878167	0.872	0.709	1.57243e-62	3.44188e-58
Pgam1	-0.54957	0.97	0.989	2.46437e-61	5.39426e-57
Rps5	-0.229115	1	1	4.20223e-61	9.19827e-57
Palld	0.533436	0.999	0.988	7.05178e-61	1.54356e-56
Rpl12	-0.212082	1	1	2.27881e-60	4.98808e-56
Ankrd29	1.79454	0.382	0.161	2.6108e-60	5.71477e-56
Ptprd	0.911164	0.897	0.772	6.17588e-60	1.35184e-55
Rps13	-0.192584	1	1	7.9852e-60	1.74788e-55
Gas2	1.01188	0.786	0.584	1.14918e-59	2.51545e-55
Rps27a	-0.186859	1	1	2.36985e-59	5.18736e-55
Nedd4	0.262468	1	1	2.88972e-59	6.32532e-55
Fgfrl1	1.02008	0.72	0.502	5.3469e-59	1.17038e-54
Rps3	-0.208304	1	1	7.43662e-59	1.6278e-54
Gars	-0.449412	0.963	0.99	4.22294e-58	9.24359e-54
Cdh18	2.28527	0.298	0.103	6.46894e-58	1.41599e-53
Rps8	-0.156703	1	1	6.94595e-58	1.5204e-53
Fstl1	0.283495	1	1	7.36272e-58	1.61163e-53
Ebf1	0.597948	1	0.994	8.69249e-58	1.9027e-53
Ero1l	-1.06712	0.561	0.761	1.47762e-57	3.23436e-53
Apoe	1.32032	0.791	0.618	2.09975e-57	4.59614e-53
Uqcrq	-0.338855	1	1	2.40025e-57	5.2539e-53
Uqcrh	0.333629	1	0.999	2.75433e-57	6.02895e-53
Pdgfd	1.40796	0.569	0.325	8.77079e-57	1.91984e-52
Tagln2	-0.559609	0.969	0.99	3.15898e-56	6.9147e-52
Rin2	0.91335	0.833	0.68	6.91301e-56	1.51319e-51
Atf5	-0.511298	0.907	0.985	9.47849e-56	2.07475e-51
Rcan2	2.21936	0.333	0.132	1.32992e-55	2.91106e-51
Eef2	-0.282837	1	1	2.81071e-55	6.15236e-51
Eif1	-0.251077	1	1	4.72625e-55	1.03453e-50
Aars	-0.522808	0.892	0.966	1.06733e-54	2.33627e-50
Peg3	0.742005	0.966	0.907	1.07037e-54	2.34294e-50
Pck2	-0.579006	0.802	0.951	1.07746e-54	2.35846e-50
Snhg12	-0.947053	0.635	0.822	1.45375e-54	3.18211e-50
Pdlim1	0.865339	0.758	0.522	1.90085e-54	4.16076e-50
Rps16	-0.158501	1	1	2.30583e-54	5.04723e-50
Grip1	2.11651	0.287	0.102	4.14853e-54	9.08071e-50
Enpp5	1.50041	0.374	0.158	4.71382e-54	1.03181e-49
Aldh1l2	-0.751649	0.631	0.848	6.14658e-54	1.34543e-49
Col28a1	2.02205	0.274	0.094	9.00488e-54	1.97108e-49
Rps26	-0.209946	1	1	1.48968e-53	3.26076e-49
Rasa3	0.819374	0.878	0.734	1.60186e-53	3.5063e-49
Daam2	1.51868	0.465	0.241	2.17905e-53	4.76973e-49
Abat	1.22813	0.6	0.36	2.29376e-53	5.02081e-49
Ghitm	-0.538366	0.909	0.961	2.79498e-53	6.11794e-49
Map1b	-0.691344	0.798	0.929	3.136e-53	6.86439e-49
Gsto1	-0.851207	0.716	0.852	4.28284e-53	9.37471e-49
Pcdh9	1.08898	0.777	0.584	9.97802e-53	2.18409e-48
Ccbe1	1.19429	0.609	0.368	1.07636e-52	2.35604e-48
Glis1	-1.36111	0.27	0.552	1.64715e-52	3.60546e-48
Atxn1	0.496065	0.998	0.98	5.0738e-52	1.1106e-47
Map4k3	0.715313	0.922	0.808	1.76927e-51	3.87275e-47
Sfrp2	0.668965	0.974	0.87	2.48634e-51	5.44235e-47
Rpl32	-0.170762	1	1	3.00686e-51	6.58172e-47
Ddit4l	1.2071	0.632	0.401	5.18008e-51	1.13387e-46
Tmem176a	0.645771	0.94	0.85	1.1336e-50	2.48133e-46
Foxp2	1.06548	0.713	0.5	2.08642e-50	4.56696e-46
Mthfd2	-0.581546	0.794	0.932	3.13959e-50	6.87226e-46
Dlk1	-1.55546	0.81	0.876	4.0364e-50	8.83527e-46
Dipk1a	1.02355	0.69	0.482	8.21504e-50	1.79819e-45
Rps23	-0.158597	1	1	1.1246e-49	2.46163e-45
Neo1	0.543125	0.98	0.94	2.75012e-49	6.01973e-45
[truncated: 1,722 more rows]

## Sheet: bFAPLs
	avg_log2FC	pct.1	pct.2	p_val	p_val_adj
[truncated: 1,569 more rows]

## Sheet: bAPCs TOP 10% DEGs
#	Top 10% DEGs	BAT CLUSTER
[truncated: 598 more rows]
