# Supplementary material for: White and brown adipose tissue share a convergent fibro-adipogenic progenitor population
Source: EMBO Rep. 2025 Oct 8;26(22):5612–36. doi: 10.1038/s44319-025-00591-6 (PMC12635263; doi:10.1038/s44319-025-00591-6)
Supplement: Supplementary file 3 — Dataset EV3 [file 44319_2025_591_MOESM3_ESM.xlsx]

## Sheet: Dataset legend
Driver genes and transcription factor regulon activity of differentiation trajectories of WAT progenitors. List of driver genes of committed adipocyte progenitors and fibro-adipogenic progenitors. List of transcription factors included in the driver gene lists and enrichment analysis of biological pathways controlled by these TFs.

## Sheet: wCAPs_Drivers
	wCAPs_corr	wCAPs_pval	wCAPs_qval	wCAPs_ci_low	wCAPs_ci_high
Postn	0.438219	6.09233e-210	1.03211e-206	0.413837	0.461973
Dclk1	0.417833	1.88431e-188	2.05215e-185	0.392939	0.442114
Mir99ahg	0.414412	5.30007e-185	5.05064e-182	0.389435	0.43878
Ptn	0.409362	5.4393e-180	4.14665e-177	0.384264	0.433856
Sfrp2	0.400978	7.07568e-172	4.69056e-169	0.375681	0.425678
Mgst1	0.396595	9.81158e-168	5.34276e-165	0.371196	0.421401
Clmp	0.39084	2.12125e-162	1.07809e-159	0.365309	0.415784
Vcan	0.369126	2.7603e-143	1.00205e-140	0.343115	0.394572
Col1a1	0.363536	1.28946e-138	4.01232e-136	0.337406	0.389107
Col1a2	0.362709	6.21403e-138	1.89491e-135	0.336561	0.388297
Kif26b	0.362282	1.39563e-137	4.17239e-135	0.336125	0.38788
Col6a1	0.361341	8.25855e-137	2.4215e-134	0.335165	0.38696
Rpl10a	0.357795	6.35579e-134	1.79457e-131	0.331544	0.383492
Rps5	0.357595	9.21794e-134	2.55538e-131	0.33134	0.383296
Tgfbr3	0.357225	1.83182e-133	4.98747e-131	0.330963	0.382935
Gas1	0.357099	2.31553e-133	6.19384e-131	0.330834	0.382811
Auts2	0.347562	8.16091e-126	1.88529e-123	0.321102	0.373479
Sfrp1	0.346216	9.00345e-125	2.04889e-122	0.319729	0.372162
Eef1a1	0.341135	6.93187e-121	1.46792e-118	0.314548	0.367188
Itm2a	0.338971	2.97223e-119	6.20789e-117	0.312341	0.365069
Lama4	0.337681	2.74616e-118	5.5093e-116	0.311026	0.363806
Dnm3os	0.336593	1.77839e-117	3.51679e-115	0.309916	0.36274
Rps27	0.333726	2.34813e-115	4.42e-113	0.306994	0.359932
F3	0.333278	5.00956e-115	9.31472e-113	0.306537	0.359493
Rps28	0.332702	1.3254e-114	2.43475e-112	0.30595	0.358929
Rps4x	0.331823	5.81655e-114	1.01937e-111	0.305054	0.358068
Rps19	0.323796	3.38861e-108	5.61588e-106	0.296876	0.350202
Lpl	0.322303	3.81988e-107	6.26256e-105	0.295355	0.348739
Prrx2	0.320095	1.33691e-105	2.10143e-103	0.293106	0.346575
Zfp521	0.318895	9.11399e-105	1.40365e-102	0.291884	0.345398
Bicc1	0.314252	1.39909e-101	2.07106e-99	0.287157	0.340846
Rpl18a	0.313739	3.12344e-101	4.57915e-99	0.286634	0.340342
Gas5	0.31332	6.00743e-101	8.72335e-99	0.286207	0.339931
Rps9	0.313108	8.35542e-101	1.20184e-98	0.285992	0.339724
Fbn2	0.310291	6.56124e-99	9.17791e-97	0.283124	0.336961
Rps8	0.306114	3.86411e-96	5.16808e-94	0.278873	0.332863
Rps18	0.303421	2.22684e-94	2.90193e-92	0.276133	0.33022
Col6a2	0.302478	9.10588e-94	1.17659e-91	0.275174	0.329295
Eef1b2	0.300252	2.47813e-92	3.14867e-90	0.272909	0.32711
Serpinf1	0.299865	4.38752e-92	5.52864e-90	0.272515	0.32673
Rps23	0.298852	1.94724e-91	2.41379e-89	0.271485	0.325737
Cdon	0.298678	2.51706e-91	3.07021e-89	0.271307	0.325565
2410006H16Rik	0.296916	3.30636e-90	4.00096e-88	0.269516	0.323836
Cyp7b1	0.293529	4.43011e-88	5.11711e-86	0.266072	0.320511
Tcf4	0.291877	4.71254e-87	5.28325e-85	0.264392	0.318888
Rps15a	0.291295	1.08017e-86	1.20214e-84	0.2638	0.318316
Aspn	0.290967	1.72129e-86	1.90178e-84	0.263466	0.317995
Rpl28	0.290948	1.7672e-86	1.93845e-84	0.263448	0.317976
Nfix	0.289051	2.58768e-85	2.79819e-83	0.261519	0.316113
Lrrc17	0.288118	9.609e-85	1.03175e-82	0.26057	0.315196
Igf1	0.285606	3.20009e-83	3.38832e-81	0.258017	0.312729
Rpl3	0.284609	1.27196e-82	1.32833e-80	0.257004	0.31175
Dock1	0.284522	1.43526e-82	1.48867e-80	0.256916	0.311664
Col3a1	0.283982	3.02251e-82	3.0929e-80	0.256367	0.311134
Zfhx4	0.283974	3.05917e-82	3.10955e-80	0.256358	0.311126
Olfml3	0.282392	2.6866e-81	2.67729e-79	0.254751	0.309572
Rpl23	0.281185	1.39621e-80	1.37342e-78	0.253524	0.308386
Rps3a1	0.281006	1.78026e-80	1.72889e-78	0.253343	0.30821
Slc1a3	0.27957	1.24875e-79	1.18998e-77	0.251884	0.306799
Bnc2	0.277182	3.10148e-78	2.86595e-76	0.249458	0.304452
Rps7	0.27679	5.23841e-78	4.81145e-76	0.24906	0.304067
Rps3	0.276447	8.27924e-78	7.55889e-76	0.248712	0.30373
Rpl39	0.270537	1.98379e-74	1.73832e-72	0.242709	0.29792
Rpl30	0.26999	4.03558e-74	3.51603e-72	0.242154	0.297382
Rps24	0.267109	1.64907e-72	1.39685e-70	0.239229	0.294549
Rpl32	0.259792	1.64935e-68	1.32356e-66	0.231803	0.287353
Zfp36l1	0.259047	4.14555e-68	3.2581e-66	0.231046	0.286619
Pdzrn3	0.258616	7.05321e-68	5.51489e-66	0.230608	0.286195
Dcn	0.258361	9.64584e-68	7.46549e-66	0.23035	0.285944
Nrip1	0.257581	2.5145e-67	1.93629e-65	0.229558	0.285177
Nav3	0.256311	1.18655e-66	8.95608e-65	0.22827	0.283927
Fmnl2	0.255425	3.48753e-66	2.59387e-64	0.227371	0.283055
Srgap1	0.255362	3.76141e-66	2.78399e-64	0.227308	0.282993
Svil	0.25471	8.28537e-66	6.07342e-64	0.226646	0.282352
Cped1	0.25339	4.07335e-65	2.92954e-63	0.225306	0.281052
Rpl36a	0.252809	8.17746e-65	5.85361e-63	0.224718	0.280481
Marcks	0.252543	1.12508e-64	8.01593e-63	0.224447	0.280219
Igsf10	0.251541	3.72334e-64	2.62823e-62	0.223431	0.279232
Gas6	0.250934	7.67089e-64	5.34055e-62	0.222815	0.278635
Rpl17	0.250876	8.21366e-64	5.69244e-62	0.222757	0.278578
Maf	0.250609	1.12721e-63	7.77674e-62	0.222487	0.278316
H19	0.249853	2.76017e-63	1.88719e-61	0.22172	0.277571
Rps21	0.249043	7.18151e-63	4.82363e-61	0.220898	0.276774
Phf21a	0.248775	9.85081e-63	6.58751e-61	0.220626	0.27651
Pcolce	0.24629	1.80135e-61	1.17373e-59	0.218106	0.274063
Rps20	0.246229	1.93383e-61	1.25468e-59	0.218045	0.274003
Cdh11	0.246177	2.05506e-61	1.32769e-59	0.217992	0.273952
Mmp2	0.246084	2.28968e-61	1.47303e-59	0.217897	0.27386
Rpl7	0.245924	2.75547e-61	1.76524e-59	0.217736	0.273703
Tpt1	0.245596	4.03001e-61	2.56023e-59	0.217403	0.27338
Pcsk5	0.242997	8.05154e-60	4.95007e-58	0.214767	0.27082
Prickle1	0.242174	2.06075e-59	1.25681e-57	0.213934	0.27001
Pdgfra	0.241169	6.46498e-59	3.86555e-57	0.212915	0.26902
Egfr	0.240292	1.74547e-58	1.03958e-56	0.212026	0.268156
Bmper	0.239271	5.51607e-58	3.24724e-56	0.210991	0.267151
Cd47	0.238553	1.23516e-57	7.24329e-56	0.210263	0.266443
Ifitm2	0.237618	3.51157e-57	2.04355e-55	0.209316	0.265523
Mfap4	0.237149	5.92479e-57	3.40888e-55	0.208841	0.26506
Rps14	0.236772	9.01269e-57	5.14669e-55	0.208458	0.264689
Fgfr1	0.236488	1.23497e-56	6.99985e-55	0.208171	0.264409
Lamp2	0.236093	1.91315e-56	1.07638e-54	0.207771	0.26402
Nfia	0.235835	2.54485e-56	1.42652e-54	0.207509	0.263766
Fau	0.2358	2.64532e-56	1.4774e-54	0.207474	0.263732
Rpl9	0.235297	4.6142e-56	2.55828e-54	0.206963	0.263235
Rpl13	0.235006	6.357e-56	3.51178e-54	0.206669	0.262949
Egr1	0.232843	6.79999e-55	3.68966e-53	0.204477	0.260818
Rps11	0.232389	1.11455e-54	6.0261e-53	0.204017	0.26037
Rpl15	0.232368	1.13985e-54	6.14107e-53	0.203997	0.26035
Rpl37	0.232014	1.67427e-54	8.92571e-53	0.203638	0.260001
Meis2	0.231927	1.8404e-54	9.77722e-53	0.20355	0.259915
Rps10	0.231902	1.89049e-54	1.00085e-52	0.203525	0.259891
Rps6	0.230679	7.09673e-54	3.71834e-52	0.202286	0.258686
Ppp3ca	0.230412	9.46715e-54	4.90972e-52	0.202015	0.258422
Rps16	0.229957	1.54476e-53	7.93029e-52	0.201554	0.257973
Rpsa	0.229056	4.05566e-53	2.06812e-51	0.200642	0.257086
Rpl10	0.227415	2.32906e-52	1.15296e-50	0.19898	0.255469
Eef2	0.226992	3.64885e-52	1.80045e-50	0.198551	0.255051
Rps29	0.226538	5.89579e-52	2.88119e-50	0.198091	0.254604
Rpl13a	0.226011	1.0281e-51	5.00811e-50	0.197557	0.254084
Rps27a	0.225399	1.95723e-51	9.41386e-50	0.196937	0.253481
Rpl34	0.224324	6.03219e-51	2.8652e-49	0.195849	0.252421
Ssbp2	0.223433	1.52654e-50	7.20595e-49	0.194947	0.251543
Colec12	0.223216	1.91289e-50	9.00178e-49	0.194727	0.251329
Prkce	0.220135	4.58181e-49	2.11694e-47	0.191607	0.24829
Rps26	0.219283	1.09216e-48	5.00063e-47	0.190746	0.247451
Sncaip	0.218627	2.12893e-48	9.7185e-47	0.190081	0.246803
Rack1	0.218254	3.10782e-48	1.41027e-46	0.189703	0.246435
Rps13	0.217327	7.92365e-48	3.53251e-46	0.188765	0.245521
Add3	0.217022	1.07754e-47	4.78988e-46	0.188457	0.24522
Aldh1l2	0.216502	1.8175e-47	8.00908e-46	0.18793	0.244707
Atf5	0.215771	3.77933e-47	1.66062e-45	0.18719	0.243986
Gas7	0.215723	3.9656e-47	1.73746e-45	0.187142	0.243939
Emb	0.214922	8.81325e-47	3.80667e-45	0.186331	0.243149
Ldb2	0.214523	1.311e-46	5.63067e-45	0.185927	0.242755
Cygb	0.210232	8.87344e-45	3.67645e-43	0.181585	0.238522
Ssbp3	0.209588	1.65632e-44	6.78867e-43	0.180934	0.237887
Eprs	0.209183	2.45005e-44	1.0015e-42	0.180525	0.237487
Pck2	0.208612	4.25187e-44	1.72876e-42	0.179946	0.236923
Rpl18	0.207744	9.78955e-44	3.94871e-42	0.179068	0.236067
Rpl27a	0.207174	1.68833e-43	6.73875e-42	0.178492	0.235504
Kitl	0.20669	2.67948e-43	1.06669e-41	0.178002	0.235027
Cnpy2	0.206624	2.85278e-43	1.12977e-41	0.177936	0.234962
Rpl22l1	0.206515	3.16584e-43	1.25051e-41	0.177825	0.234854
Fosb	0.206314	3.8338e-43	1.50267e-41	0.177622	0.234655
Ncoa1	0.20578	6.36457e-43	2.47552e-41	0.177082	0.234129
Pnrc1	0.2046	1.94156e-42	7.4755e-41	0.175889	0.232964
Itm2b	0.204247	2.70934e-42	1.04054e-40	0.175531	0.232615
Rps12	0.204003	3.40691e-42	1.30188e-40	0.175284	0.232374
Rplp0	0.203993	3.43701e-42	1.3101e-40	0.175275	0.232365
Fos	0.201244	4.46074e-41	1.66698e-39	0.172494	0.229651
Fbln2	0.200738	7.11898e-41	2.65387e-39	0.171983	0.229152
Rpl35	0.200004	1.40025e-40	5.19455e-39	0.17124	0.228427
Gpc6	0.199255	2.78306e-40	1.02744e-38	0.170483	0.227687
Runx1	0.198886	3.89956e-40	1.43615e-38	0.17011	0.227323
Rora	0.197461	1.42557e-39	5.1402e-38	0.16867	0.225916
Tanc2	0.195923	5.7132e-39	2.04003e-37	0.167114	0.224397
Rpl4	0.195705	6.94831e-39	2.46374e-37	0.166894	0.224182
Mt1	0.194496	2.04764e-38	7.22694e-37	0.165673	0.222988
Cyp1b1	0.19417	2.73808e-38	9.64145e-37	0.165343	0.222666
Lonrf1	0.194021	3.12695e-38	1.09854e-36	0.165192	0.222519
Dapk1	0.193829	3.707e-38	1.29933e-36	0.164998	0.222329
Gpx3	0.192983	7.84688e-38	2.72532e-36	0.164143	0.221493
Mfap2	0.192268	1.47414e-37	5.06222e-36	0.16342	0.220787
Gabarap	0.192189	1.58047e-37	5.41516e-36	0.16334	0.220709
Bbx	0.192073	1.75073e-37	5.98508e-36	0.163223	0.220594
Rpl22	0.191858	2.11326e-37	7.20826e-36	0.163006	0.220383
Apba1	0.191802	2.22052e-37	7.55719e-36	0.162949	0.220327
Snhg12	0.191213	3.71974e-37	1.25475e-35	0.162354	0.219745
Akap13	0.191083	4.16841e-37	1.403e-35	0.162223	0.219617
Rpl6	0.19082	5.24613e-37	1.75412e-35	0.161957	0.219357
Col5a1	0.19066	6.03011e-37	2.01184e-35	0.161796	0.219199
Bgn	0.190446	7.26884e-37	2.41455e-35	0.161579	0.218987
Uhrf2	0.190198	9.02324e-37	2.99081e-35	0.161328	0.218742
Bckdhb	0.190004	1.0674e-36	3.53029e-35	0.161133	0.218551
Itsn1	0.189093	2.35231e-36	7.71305e-35	0.160211	0.21765
Rpl11	0.188519	3.85943e-36	1.25737e-34	0.159632	0.217084
Rspo3	0.187612	8.41567e-36	2.71276e-34	0.158715	0.216187
Cask	0.186821	1.65432e-35	5.27687e-34	0.157917	0.215406
Aebp1	0.186363	2.44473e-35	7.76557e-34	0.157454	0.214953
Plxdc2	0.185654	4.46509e-35	1.4066e-33	0.156737	0.214253
Rpl8	0.185531	4.95417e-35	1.55105e-33	0.156613	0.214131
Rpl26	0.18547	5.21624e-35	1.62975e-33	0.156551	0.214071
Plin2	0.185348	5.78486e-35	1.80372e-33	0.156428	0.21395
Acvr2a	0.18489	8.51759e-35	2.63959e-33	0.155965	0.213498
Maged1	0.184838	8.89603e-35	2.75127e-33	0.155913	0.213447
Fap	0.184658	1.0355e-34	3.19601e-33	0.155731	0.213269
Plagl1	0.183986	1.82286e-34	5.61477e-33	0.155052	0.212604
Rpl19	0.183719	2.27955e-34	6.99322e-33	0.154782	0.212341
Rpl41	0.183535	2.65885e-34	8.14047e-33	0.154597	0.212159
Rsrp1	0.182933	4.39584e-34	1.33961e-32	0.153989	0.211564
Peg3	0.182564	5.98039e-34	1.80919e-32	0.153616	0.211199
Col16a1	0.181968	9.80919e-34	2.9616e-32	0.153014	0.21061
Dram1	0.181169	1.90023e-33	5.6921e-32	0.152207	0.20982
Meis1	0.179503	7.46513e-33	2.21441e-31	0.150524	0.208173
Srpx2	0.179404	8.09416e-33	2.3917e-31	0.150424	0.208076
Slc16a2	0.179153	9.93348e-33	2.92951e-31	0.150171	0.207827
Sned1	0.178331	1.9392e-32	5.65333e-31	0.14934	0.207015
Slc40a1	0.17827	2.03708e-32	5.92737e-31	0.149279	0.206955
Rpl29	0.17825	2.06943e-32	6.01001e-31	0.149259	0.206935
Mitf	0.177413	4.07601e-32	1.17702e-30	0.148413	0.206107
Fbln1	0.177289	4.50184e-32	1.29753e-30	0.148289	0.205985
Lpar1	0.176655	7.49886e-32	2.15727e-30	0.147649	0.205358
Tshz2	0.176404	9.17471e-32	2.62452e-30	0.147395	0.20511
Ahnak2	0.175341	2.14689e-31	6.06178e-30	0.146321	0.204058
Ifitm3	0.175078	2.6462e-31	7.43031e-30	0.146056	0.203799
Tspan18	0.175042	2.72345e-31	7.61917e-30	0.14602	0.203763
Igf2	0.174706	3.55733e-31	9.9338e-30	0.14568	0.203431
Gpm6b	0.17436	4.67726e-31	1.29662e-29	0.145332	0.203089
Rplp1	0.173909	6.68228e-31	1.84574e-29	0.144876	0.202643
Naaladl2	0.173576	8.69489e-31	2.38437e-29	0.14454	0.202313
Btg1	0.173272	1.10416e-30	3.01705e-29	0.144233	0.202013
Pcmtd1	0.173104	1.26003e-30	3.43066e-29	0.144064	0.201847
Dpysl3	0.172804	1.59573e-30	4.33692e-29	0.14376	0.20155
Isoc1	0.172429	2.14083e-30	5.80804e-29	0.143382	0.201179
Eif3f	0.172164	2.63334e-30	7.1189e-29	0.143114	0.200917
Rpl37a	0.171612	4.0521e-30	1.09349e-28	0.142557	0.200371
Dip2c	0.17098	6.6174e-30	1.77633e-28	0.14192	0.199747
Capn6	0.170557	9.18508e-30	2.46125e-28	0.141492	0.199328
Ttc3	0.170475	9.78748e-30	2.61348e-28	0.14141	0.199247
Fbn1	0.170026	1.3846e-29	3.68428e-28	0.140956	0.198803
Tmem176b	0.16966	1.836e-29	4.87693e-28	0.140586	0.19844
Nrep	0.169618	1.89611e-29	5.02783e-28	0.140544	0.198399
Arl15	0.16947	2.124e-29	5.62233e-28	0.140395	0.198253
Tmed3	0.169101	2.81984e-29	7.45132e-28	0.140023	0.197888
Mt2	0.168581	4.1994e-29	1.10584e-27	0.139497	0.197373
Dnm3	0.167767	7.80524e-29	2.03778e-27	0.138677	0.196569
Cd63	0.167372	1.05358e-28	2.73662e-27	0.138278	0.196178
Tmem164	0.167207	1.19365e-28	3.08468e-27	0.138112	0.196015
Plxnc1	0.166329	2.31752e-28	5.9188e-27	0.137225	0.195146
Dlk1	0.165997	2.97583e-28	7.57471e-27	0.13689	0.194817
Rpl12	0.165727	3.64463e-28	9.26161e-27	0.136618	0.19455
Npm1	0.16572	3.66272e-28	9.29209e-27	0.136611	0.194544
Erbin	0.165355	4.81654e-28	1.21385e-26	0.136243	0.194182
Nxn	0.165271	5.12947e-28	1.29058e-26	0.136158	0.194099
Sulf2	0.165071	5.95732e-28	1.4964e-26	0.135956	0.193901
Lrp6	0.164257	1.09273e-27	2.72681e-26	0.135135	0.193096
Prickle2	0.164238	1.10826e-27	2.76105e-26	0.135115	0.193077
Sox9	0.163694	1.65992e-27	4.12867e-26	0.134566	0.192538
Tspo	0.163529	1.87536e-27	4.64183e-26	0.1344	0.192375
Cox7a2l	0.163459	1.97494e-27	4.87247e-26	0.134329	0.192306
Rpl14	0.162456	4.13692e-27	1.01408e-25	0.133317	0.191314
Col15a1	0.162378	4.37875e-27	1.07163e-25	0.133239	0.191237
Rpl35a	0.162308	4.61271e-27	1.12708e-25	0.133168	0.191167
Ror2	0.162294	4.65714e-27	1.13612e-25	0.133155	0.191154
Supt3	0.162154	5.16253e-27	1.2574e-25	0.133013	0.191015
Arhgap20	0.161882	6.30265e-27	1.5302e-25	0.132738	0.190746
Rps25	0.161441	8.69666e-27	2.09807e-25	0.132294	0.19031
Ogn	0.160631	1.56876e-26	3.74905e-25	0.131476	0.189508
Airn	0.160574	1.63449e-26	3.90002e-25	0.131419	0.189452
Ank3	0.160486	1.74322e-26	4.14647e-25	0.13133	0.189364
Tut4	0.160444	1.79609e-26	4.26557e-25	0.131288	0.189323
Tenm4	0.160154	2.21595e-26	5.23012e-25	0.130996	0.189036
Ddit3	0.15971	3.05598e-26	7.15738e-25	0.130547	0.188596
Fth1	0.159414	3.7825e-26	8.80485e-25	0.130249	0.188303
Kat6b	0.159282	4.15887e-26	9.63682e-25	0.130116	0.188173
Zfas1	0.158915	5.41495e-26	1.24716e-24	0.129746	0.18781
Csrp2	0.158731	6.18091e-26	1.42142e-24	0.12956	0.187627
Plxna4	0.158126	9.52477e-26	2.17727e-24	0.12895	0.187029
Rcn3	0.157346	1.66004e-25	3.76087e-24	0.128164	0.186257
Tent5a	0.157041	2.0624e-25	4.65169e-24	0.127855	0.185954
Tln2	0.156876	2.31725e-25	5.21108e-24	0.127689	0.185792
Stk38	0.156502	3.01885e-25	6.75895e-24	0.127312	0.185422
Dlgap1	0.156258	3.58636e-25	8.01778e-24	0.127066	0.18518
1110038B12Rik	0.15615	3.87113e-25	8.62911e-24	0.126957	0.185073
Rpl21	0.155976	4.37498e-25	9.7238e-24	0.126782	0.184901
Cxcl12	0.155033	8.48303e-25	1.86909e-23	0.12583	0.183967
Smarca2	0.154602	1.14587e-24	2.51745e-23	0.125396	0.183541
Kcnq1ot1	0.154411	1.30898e-24	2.86753e-23	0.125204	0.183352
Opcml	0.154125	1.59805e-24	3.46593e-23	0.124914	0.183068
Ebf3	0.153604	2.29405e-24	4.94133e-23	0.124389	0.182552
Nsa2	0.153603	2.29452e-24	4.94133e-23	0.124389	0.182552
Lgr4	0.153361	2.71326e-24	5.82664e-23	0.124145	0.182312
Rex1bd	0.153259	2.91228e-24	6.24523e-23	0.124042	0.182211
Fstl1	0.15302	3.43342e-24	7.34212e-23	0.123801	0.181975
Fnip1	0.152673	4.36308e-24	9.31708e-23	0.123451	0.18163
Mbd5	0.152536	4.79324e-24	1.02071e-22	0.123313	0.181495
Zfp385b	0.152335	5.50194e-24	1.16836e-22	0.123111	0.181296
Arhgap28	0.152024	6.81378e-24	1.43494e-22	0.122796	0.180988
Bcl2l11	0.151832	7.76991e-24	1.63404e-22	0.122603	0.180798
Ankrd44	0.151563	9.34233e-24	1.95663e-22	0.122331	0.180531
Col5a3	0.151362	1.07103e-23	2.23699e-22	0.122129	0.180333
Rhou	0.15113	1.25514e-23	2.61793e-22	0.121895	0.180103
Rplp2	0.150792	1.57907e-23	3.28459e-22	0.121555	0.179768
Ptprm	0.15065	1.7392e-23	3.61275e-22	0.121411	0.179628
Rrbp1	0.150581	1.82214e-23	3.77988e-22	0.121342	0.17956
Gsn	0.150524	1.89466e-23	3.92498e-22	0.121284	0.179503
Dpt	0.150442	2.00253e-23	4.14281e-22	0.121202	0.179422
Exoc4	0.149919	2.85242e-23	5.88509e-22	0.120675	0.178904
Grcc10	0.149861	2.96718e-23	6.11359e-22	0.120616	0.178846
Mafb	0.149585	3.57518e-23	7.31689e-22	0.120337	0.178573
Csgalnact1	0.149423	3.98769e-23	8.15018e-22	0.120174	0.178412
Pdgfrl	0.149211	4.59589e-23	9.36811e-22	0.119961	0.178203
Trabd2b	0.149192	4.65687e-23	9.47975e-22	0.119941	0.178184
Neo1	0.149132	4.84919e-23	9.85809e-22	0.119881	0.178124
Rnf144a	0.149052	5.11413e-23	1.03553e-21	0.119801	0.178046
Kansl1l	0.148757	6.23512e-23	1.26083e-21	0.119503	0.177753
Fgf10	0.148627	6.80185e-23	1.37361e-21	0.119372	0.177624
Cdk19	0.148272	8.62199e-23	1.72973e-21	0.119014	0.177273
Trib3	0.148138	9.43297e-23	1.88499e-21	0.118879	0.17714
Nedd4	0.148003	1.03203e-22	2.05423e-21	0.118743	0.177006
Foxn3	0.147835	1.15437e-22	2.28878e-21	0.118573	0.17684
Tgfbi	0.147209	1.74919e-22	3.43242e-21	0.117943	0.17622
Slc38a2	0.147056	1.93581e-22	3.79373e-21	0.117788	0.176068
Cebpb	0.146238	3.32097e-22	6.45853e-21	0.116964	0.175258
Robo1	0.145593	5.07444e-22	9.76893e-21	0.116314	0.174619
Idh1	0.144403	1.10267e-21	2.10418e-20	0.115115	0.173441
Tspan11	0.144263	1.20736e-21	2.30108e-20	0.114974	0.173302
Enox1	0.144151	1.2988e-21	2.47226e-20	0.114861	0.173191
Fmr1	0.143994	1.43749e-21	2.72605e-20	0.114703	0.173036
Ogt	0.143725	1.71101e-21	3.22868e-20	0.114432	0.172769
Cpxm1	0.143577	1.88341e-21	3.54523e-20	0.114282	0.172622
Gm10076	0.142881	2.94854e-21	5.50261e-20	0.113581	0.171933
Phyhd1	0.141361	7.78745e-21	1.42198e-19	0.112049	0.170427
Mcc	0.141183	8.72142e-21	1.58512e-19	0.11187	0.17025
Nfic	0.140714	1.1737e-20	2.1128e-19	0.111397	0.169786
Fcgrt	0.14063	1.23739e-20	2.22482e-19	0.111313	0.169703
Susd6	0.140564	1.2901e-20	2.31686e-19	0.111247	0.169638
Tbx15	0.140141	1.68484e-20	3.00805e-19	0.11082	0.169218
Tgfbr2	0.13981	2.0747e-20	3.69976e-19	0.110487	0.168891
Lhfpl2	0.139698	2.22699e-20	3.9667e-19	0.110373	0.168779
Trerf1	0.139589	2.38457e-20	4.24242e-19	0.110264	0.168671
Nfib	0.139191	3.05963e-20	5.43075e-19	0.109863	0.168277
Dock10	0.139073	3.29248e-20	5.83726e-19	0.109744	0.16816
Cdkn2b	0.138977	3.49731e-20	6.17885e-19	0.109647	0.168065
Rere	0.138257	5.4739e-20	9.61528e-19	0.108922	0.167352
Wwox	0.138094	6.05787e-20	1.05922e-18	0.108758	0.16719
Plxna2	0.137902	6.82458e-20	1.19055e-18	0.108564	0.167
Kmt2c	0.137448	9.03583e-20	1.56556e-18	0.108107	0.16655
Dtnbp1	0.137209	1.04745e-19	1.81072e-18	0.107866	0.166312
S100a16	0.136823	1.32776e-19	2.29009e-18	0.107478	0.165931
Rpl24	0.13647	1.64959e-19	2.83876e-18	0.107121	0.16558
Arf5	0.135661	2.70339e-19	4.62611e-18	0.106307	0.164779
Tnrc6b	0.135527	2.93349e-19	5.00302e-18	0.106172	0.164646
Deptor	0.135135	3.72124e-19	6.3112e-18	0.105778	0.164258
Chst11	0.13504	3.94335e-19	6.67306e-18	0.105681	0.164163
Gli3	0.135006	4.02433e-19	6.80254e-18	0.105648	0.16413
Tmem205	0.134809	4.53654e-19	7.6345e-18	0.105448	0.163934
Sept6	0.134668	4.93847e-19	8.28348e-18	0.105307	0.163795
Kctd12	0.134435	5.68678e-19	9.49686e-18	0.105072	0.163563
Lgals3	0.134141	6.78908e-19	1.13129e-17	0.104776	0.163272
Rnf213	0.134102	6.9494e-19	1.15674e-17	0.104737	0.163234
Mdfic	0.134087	7.01348e-19	1.16613e-17	0.104721	0.163218
Pdcd4	0.133433	1.03831e-18	1.70962e-17	0.104063	0.162571
Ccser1	0.133373	1.07625e-18	1.77018e-17	0.104003	0.162511
Sod3	0.133083	1.28055e-18	2.10393e-17	0.10371	0.162223
Ehbp1	0.133076	1.28572e-18	2.11016e-17	0.103703	0.162216
Ebf1	0.133039	1.31449e-18	2.15505e-17	0.103666	0.16218
Tbl1xr1	0.132887	1.43879e-18	2.3563e-17	0.103514	0.16203
Pbx1	0.132716	1.59378e-18	2.60734e-17	0.103341	0.16186
Tnrc6c	0.132282	2.0631e-18	3.36069e-17	0.102904	0.161429
Sars	0.131355	3.56997e-18	5.75384e-17	0.10197	0.16051
Rpl36	0.130813	4.91019e-18	7.8723e-17	0.101424	0.159973
Fkbp7	0.130617	5.506e-18	8.78138e-17	0.101228	0.159779
Tbc1d5	0.130535	5.77693e-18	9.20386e-17	0.101145	0.159698
Pknox2	0.130507	5.87216e-18	9.33606e-17	0.101117	0.15967
Tsc22d1	0.130471	5.99873e-18	9.52405e-17	0.10108	0.159634
Rcn1	0.13047	6.00289e-18	9.52405e-17	0.101079	0.159633
Cdkn1c	0.130408	6.22281e-18	9.8627e-17	0.101017	0.159572
2610307P16Rik	0.130328	6.52042e-18	1.03023e-16	0.100937	0.159493
Sulf1	0.130316	6.5666e-18	1.03627e-16	0.100925	0.159481
Krtcap2	0.130315	6.57227e-18	1.03627e-16	0.100923	0.159479
Ctsb	0.130162	7.18735e-18	1.13208e-16	0.100769	0.159328
Npc2	0.130149	7.23983e-18	1.13917e-16	0.100756	0.159315
Fibin	0.129852	8.61101e-18	1.34797e-16	0.100457	0.15902
Cblb	0.129838	8.68336e-18	1.3579e-16	0.100442	0.159006
Slc5a3	0.129463	1.07987e-17	1.68179e-16	0.100065	0.158634
Sh3pxd2a	0.129155	1.29095e-17	2.00236e-16	0.099755	0.158329
Pde7a	0.129126	1.31292e-17	2.03436e-16	0.0997257	0.1583
Zbtb20	0.128921	1.47806e-17	2.28792e-16	0.0995195	0.158097
Matn2	0.128917	1.48144e-17	2.29083e-16	0.0995156	0.158093
Ccbe1	0.128874	1.5183e-17	2.34544e-16	0.0994728	0.158051
Cdo1	0.128831	1.55704e-17	2.40286e-16	0.0994289	0.158008
Gm42418	0.128536	1.84596e-17	2.84009e-16	0.0991319	0.157716
Eif3h	0.128134	2.32665e-17	3.55456e-16	0.0987271	0.157317
Psd3	0.127959	2.5727e-17	3.91867e-16	0.0985508	0.157143
Selenop	0.127785	2.84204e-17	4.3203e-16	0.098376	0.156971
Il11ra1	0.127473	3.39779e-17	5.1446e-16	0.0980618	0.156662
Prlr	0.127075	4.2632e-17	6.43574e-16	0.0976616	0.156268
Ank2	0.126939	4.6078e-17	6.94221e-16	0.0975242	0.156132
Tril	0.126825	4.91707e-17	7.38626e-16	0.0974092	0.156019
Casp4	0.12672	5.22029e-17	7.83403e-16	0.0973032	0.155915
Rpl38	0.126595	5.60165e-17	8.38983e-16	0.0971783	0.155791
Trp53inp1	0.126326	6.52696e-17	9.74697e-16	0.0969068	0.155524
Phf14	0.12625	6.81192e-17	1.01626e-15	0.0968308	0.155449
Mtch1	0.126174	7.11424e-17	1.05929e-15	0.0967536	0.155373
Uqcc2	0.125871	8.4418e-17	1.25206e-15	0.0964487	0.155073
Adgrl3	0.125832	8.62659e-17	1.27823e-15	0.0964101	0.155035
Pparg	0.125434	1.07988e-16	1.59543e-15	0.0960087	0.154639
Rapgef2	0.125129	1.28103e-16	1.8835e-15	0.0957026	0.154338
Ppib	0.124881	1.47234e-16	2.15854e-15	0.0954525	0.154091
Stat3	0.124811	1.53144e-16	2.24302e-15	0.0953817	0.154022
Mylip	0.124767	1.56938e-16	2.29639e-15	0.0953377	0.153978
Echs1	0.124749	1.58505e-16	2.31488e-15	0.0953198	0.153961
Ctsd	0.124709	1.62123e-16	2.36319e-15	0.0952792	0.153921
Chsy1	0.124603	1.71991e-16	2.50463e-15	0.0951728	0.153816
Cntln	0.12437	1.95845e-16	2.84386e-15	0.0949385	0.153585
Olfml1	0.124347	1.98438e-16	2.87677e-15	0.0949147	0.153562
Tmem176a	0.124333	1.99936e-16	2.89499e-15	0.0949011	0.153548
Vkorc1	0.124275	2.06518e-16	2.98745e-15	0.0948426	0.15349
Snhg8	0.124196	2.15762e-16	3.11232e-15	0.0947635	0.153413
Ttyh3	0.12418	2.17805e-16	3.13883e-15	0.0947464	0.153396
Arsb	0.124131	2.23773e-16	3.2157e-15	0.0946975	0.153348
Jun	0.124084	2.2969e-16	3.29763e-15	0.0946503	0.153301
Sec31a	0.124068	2.31782e-16	3.32453e-15	0.0946339	0.153285
Cthrc1	0.123909	2.53183e-16	3.62809e-15	0.0944739	0.153127
Gnas	0.123859	2.60275e-16	3.72621e-15	0.0944239	0.153078
Glis1	0.123571	3.05408e-16	4.3438e-15	0.0941336	0.152792
Tnfaip8	0.12316	3.83335e-16	5.42181e-15	0.0937199	0.152384
Klhl24	0.122955	4.29125e-16	6.04701e-15	0.093514	0.152181
Mxi1	0.122791	4.69676e-16	6.60623e-15	0.093349	0.152019
Ypel3	0.122767	4.76024e-16	6.68319e-15	0.0933244	0.151994
A530020G20Rik	0.122456	5.64676e-16	7.88427e-15	0.0930116	0.151686
Htra3	0.122394	5.8402e-16	8.13202e-15	0.0929498	0.151625
Rpl5	0.122319	6.08582e-16	8.44318e-15	0.0928742	0.151551
Atg10	0.122019	7.17419e-16	9.92604e-15	0.0925717	0.151253
Cachd1	0.122017	7.18151e-16	9.92716e-15	0.0925699	0.151251
Adam12	0.121748	8.31669e-16	1.14755e-14	0.0922995	0.150984
Pard3	0.121736	8.37091e-16	1.15399e-14	0.0922875	0.150973
Stx16	0.121685	8.60676e-16	1.18543e-14	0.0922362	0.150922
Mtmr3	0.121572	9.15776e-16	1.25678e-14	0.0921216	0.150809
Ttc23	0.121532	9.35585e-16	1.28281e-14	0.0920821	0.15077
Mcrip1	0.121399	1.00609e-15	1.37701e-14	0.0919477	0.150638
Tmeff1	0.121125	1.16727e-15	1.59475e-14	0.0916725	0.150366
Rbms3	0.120498	1.6394e-15	2.22582e-14	0.0910411	0.149744
Lamb1	0.120431	1.69977e-15	2.30368e-14	0.0909737	0.149678
Hexb	0.120355	1.77065e-15	2.39761e-14	0.0908975	0.149602
Pth1r	0.12034	1.78562e-15	2.41574e-14	0.0908818	0.149587
Sgk1	0.119799	2.3886e-15	3.22292e-14	0.0903376	0.14905
Rev3l	0.119618	2.63173e-15	3.5447e-14	0.0901557	0.148871
Pik3r1	0.119427	2.91446e-15	3.91859e-14	0.0899639	0.148682
Dcaf6	0.119321	3.08558e-15	4.14136e-14	0.0898566	0.148576
Atraid	0.119134	3.40918e-15	4.56764e-14	0.0896687	0.148391
mt-Co3	0.118973	3.71451e-15	4.97235e-14	0.0895069	0.148232
Ube2e2	0.118763	4.1545e-15	5.54187e-14	0.0892954	0.148023
Ssr4	0.118581	4.57746e-15	6.10075e-14	0.0891119	0.147842
Magi2	0.118384	5.08003e-15	6.75285e-14	0.0889144	0.147647
Osgep	0.118338	5.20779e-15	6.91665e-14	0.0888673	0.147601
Uap1l1	0.117766	7.04612e-15	9.27739e-14	0.0882921	0.147034
Selenow	0.117763	7.05704e-15	9.28375e-14	0.0882892	0.147031
Serpina3g	0.117467	8.24736e-15	1.0831e-13	0.0879915	0.146737
Cbx6	0.117249	9.25046e-15	1.20858e-13	0.0877719	0.146521
Psap	0.117241	9.28852e-15	1.21252e-13	0.087764	0.146513
Jak1	0.117144	9.77183e-15	1.27343e-13	0.0876668	0.146417
Runx1t1	0.117093	1.00413e-14	1.30743e-13	0.0876146	0.146366
Kansl1	0.117072	1.01503e-14	1.31936e-13	0.0875939	0.146345
Gstm5	0.116771	1.18862e-14	1.53844e-13	0.0872907	0.146046
Ccn3	0.116567	1.32173e-14	1.70929e-13	0.0870863	0.145845
Car13	0.116559	1.32749e-14	1.71527e-13	0.087078	0.145836
Ntrk2	0.116509	1.36251e-14	1.75903e-13	0.0870278	0.145787
Eif3e	0.116506	1.36505e-14	1.76083e-13	0.0870242	0.145783
Sox4	0.116439	1.41327e-14	1.82148e-13	0.0869572	0.145717
Bmp1	0.116267	1.54558e-14	1.99033e-13	0.0867845	0.145547
Gxylt2	0.116257	1.55443e-14	2.00003e-13	0.0867735	0.145536
Malat1	0.116229	1.57662e-14	2.02346e-13	0.0867461	0.145509
Col24a1	0.116115	1.67298e-14	2.12921e-13	0.0866314	0.145396
Nfat5	0.116029	1.74938e-14	2.22459e-13	0.086545	0.145311
Klf12	0.115802	1.96905e-14	2.49353e-13	0.0863158	0.145085
Igfbp3	0.11579	1.98051e-14	2.50596e-13	0.0863045	0.145074
Arhgef40	0.115528	2.26849e-14	2.86085e-13	0.0860409	0.144814
Rtraf	0.115514	2.28574e-14	2.88022e-13	0.0860262	0.144799
G0s2	0.115498	2.30497e-14	2.90205e-13	0.0860099	0.144783
Lrmda	0.115256	2.61128e-14	3.28229e-13	0.085767	0.144543
Map2k5	0.115216	2.66555e-14	3.34775e-13	0.0857269	0.144504
Pde3b	0.115207	2.67785e-14	3.36043e-13	0.085718	0.144495
Clec14a	0.115101	2.82848e-14	3.53781e-13	0.0856112	0.14439
Tbc1d2b	0.114828	3.25652e-14	4.05655e-13	0.0853359	0.144118
Rin2	0.114731	3.42232e-14	4.25613e-13	0.0852388	0.144022
Fmo1	0.114709	3.46059e-14	4.30021e-13	0.085217	0.144001
Sh3pxd2b	0.114596	3.66799e-14	4.53575e-13	0.085103	0.143888
Eif3k	0.114478	3.89765e-14	4.80805e-13	0.0849839	0.143771
Rhoq	0.114445	3.96426e-14	4.88626e-13	0.0849507	0.143738
Hspa9	0.114275	4.32424e-14	5.32566e-13	0.08478	0.14357
mt-Co1	0.114117	4.68796e-14	5.75966e-13	0.0846212	0.143413
Chd2	0.113935	5.14349e-14	6.29901e-13	0.0844385	0.143233
Lrp1	0.11393	5.15721e-14	6.30569e-13	0.0844333	0.143228
Ndufv3	0.113923	5.17676e-14	6.32453e-13	0.0844258	0.14322
Galk2	0.113912	5.20515e-14	6.35411e-13	0.084415	0.14321
Col8a2	0.11374	5.68172e-14	6.9281e-13	0.0842422	0.143039
Fam172a	0.113739	5.68443e-14	6.9281e-13	0.0842412	0.143038
Tmem26	0.113641	5.97673e-14	7.26692e-13	0.0841422	0.142941
Pcdh11x	0.11349	6.45409e-14	7.83957e-13	0.0839902	0.142791
Elmo1	0.113489	6.45799e-14	7.83957e-13	0.083989	0.14279
Ncoa2	0.11329	7.14322e-14	8.65072e-13	0.0837893	0.142592
Ptgfr	0.11328	7.17919e-14	8.68051e-13	0.0837794	0.142583
Prr16	0.113103	7.85538e-14	9.46806e-13	0.0836008	0.142406
Zfp292	0.11291	8.65853e-14	1.0395e-12	0.0834073	0.142216
Pafah1b3	0.112825	9.04099e-14	1.08371e-12	0.0833213	0.142131
4930402H24Rik	0.112739	9.43989e-14	1.12886e-12	0.0832354	0.142046
Atf7	0.112655	9.85143e-14	1.17623e-12	0.0831503	0.141962
Pard3b	0.112529	1.0496e-13	1.25026e-12	0.0830239	0.141837
Gse1	0.112481	1.07517e-13	1.27972e-12	0.0829759	0.14179
Nav1	0.112472	1.08023e-13	1.28473e-12	0.0829665	0.141781
Dhrs7	0.112426	1.1057e-13	1.314e-12	0.08292	0.141735
4933406I18Rik	0.112272	1.19459e-13	1.41193e-12	0.0827654	0.141582
Rreb1	0.112166	1.26033e-13	1.48733e-12	0.0826582	0.141476
Ksr1	0.112003	1.36778e-13	1.61288e-12	0.0824943	0.141315
Eif4b	0.11199	1.37617e-13	1.62027e-12	0.082482	0.141303
Sesn3	0.11198	1.38322e-13	1.62731e-12	0.0824718	0.141293
Csad	0.111935	1.41462e-13	1.66297e-12	0.0824268	0.141248
Jarid2	0.111744	1.55694e-13	1.82746e-12	0.0822343	0.141058
Osr2	0.111542	1.7226e-13	2.01415e-12	0.0820309	0.140858
Rpl23a	0.111395	1.85339e-13	2.1588e-12	0.0818835	0.140712
Scd2	0.111373	1.8746e-13	2.18017e-12	0.0818606	0.140689
Dpep1	0.111298	1.94567e-13	2.25938e-12	0.0817855	0.140615
2700069I18Rik	0.110885	2.38913e-13	2.76172e-12	0.0813705	0.140206
H2afv	0.110827	2.45931e-13	2.84069e-12	0.0813119	0.140148
Rgcc	0.110477	2.9251e-13	3.36089e-12	0.0809599	0.139801
Ahr	0.109919	3.85251e-13	4.39993e-12	0.0803988	0.139247
Dnajc15	0.109912	3.86611e-13	4.40886e-12	0.0803916	0.13924
Pcm1	0.109617	4.47051e-13	5.06779e-12	0.0800945	0.138946
Ophn1	0.109561	4.59514e-13	5.18978e-12	0.0800382	0.138891
Commd3	0.109493	4.75073e-13	5.35757e-12	0.0799699	0.138823
Slc44a1	0.10927	5.2989e-13	5.95813e-12	0.0797458	0.138602
Tmem119	0.109236	5.38739e-13	6.05317e-12	0.0797117	0.138569
Mamdc2	0.109223	5.42266e-13	6.08383e-12	0.0796983	0.138555
Slc27a6	0.10908	5.81338e-13	6.51739e-12	0.0795552	0.138414
Aldh2	0.109072	5.83616e-13	6.53813e-12	0.0795472	0.138406
Ncam1	0.109025	5.97305e-13	6.68657e-12	0.0794994	0.138359
Ghr	0.10898	6.10646e-13	6.8309e-12	0.0794539	0.138314
Ddit4	0.108756	6.8094e-13	7.59495e-12	0.0792292	0.138092
Med13l	0.108751	6.82719e-13	7.60923e-12	0.0792239	0.138087
Cd320	0.108702	6.993e-13	7.78833e-12	0.0791743	0.138038
Klf9	0.108338	8.34408e-13	9.24579e-12	0.0788089	0.137677
Klhl29	0.108325	8.39908e-13	9.29323e-12	0.0787953	0.137664
Dnm1	0.108291	8.5354e-13	9.43722e-12	0.0787619	0.137631
Foxo3	0.108245	8.72815e-13	9.63636e-12	0.0787156	0.137585
B2m	0.108055	9.57337e-13	1.05238e-11	0.0785238	0.137396
Arhgef3	0.10778	1.09344e-12	1.19596e-11	0.0782472	0.137123
Gem	0.107764	1.10151e-12	1.20393e-11	0.0782319	0.137108
Fndc3b	0.107739	1.11508e-12	1.21788e-11	0.0782064	0.137083
Snhg18	0.107642	1.1683e-12	1.27328e-11	0.0781092	0.136987
Tmem167	0.107471	1.26863e-12	1.3777e-11	0.0779373	0.136817
Ttc28	0.107402	1.31151e-12	1.42223e-11	0.0778678	0.136748
Zfp423	0.107254	1.40848e-12	1.52414e-11	0.0777187	0.136601
Stag1	0.107099	1.51708e-12	1.63933e-11	0.0775631	0.136447
Rab9	0.107007	1.58594e-12	1.7089e-11	0.07747	0.136356
Vmp1	0.106711	1.82674e-12	1.95867e-11	0.0771731	0.136062
Atf7ip	0.106568	1.95623e-12	2.0931e-11	0.077029	0.13592
Arid1b	0.106528	1.99353e-12	2.13151e-11	0.0769892	0.135881
Hdac8	0.106518	2.00317e-12	2.14032e-11	0.076979	0.135871
Ttll5	0.106508	2.01262e-12	2.14891e-11	0.0769691	0.135861
Twist1	0.106318	2.20443e-12	2.35041e-11	0.0767771	0.135671
Ifnar2	0.106302	2.22064e-12	2.36605e-11	0.0767616	0.135656
Runx2	0.106247	2.27949e-12	2.42706e-11	0.0767064	0.135602
Abcd3	0.105826	2.78495e-12	2.95081e-11	0.0762825	0.135183
Fxyd1	0.105771	2.85739e-12	3.02336e-11	0.076228	0.135129
H2-K1	0.105691	2.96859e-12	3.13884e-11	0.076147	0.135049
Tmem135	0.105592	3.11069e-12	3.28681e-11	0.0760477	0.134951
Srpk2	0.105503	3.2437e-12	3.42261e-11	0.0759586	0.134863
Angpt1	0.105443	3.33756e-12	3.51678e-11	0.0758979	0.134803
Adamtsl1	0.10535	3.4877e-12	3.66738e-11	0.0758043	0.134711
Eri3	0.105208	3.72936e-12	3.91608e-11	0.0756615	0.13457
St8sia2	0.105099	3.92589e-12	4.11679e-11	0.0755519	0.134462
Acot1	0.105094	3.9357e-12	4.12424e-11	0.0755465	0.134456
1110051M20Rik	0.104867	4.37916e-12	4.5795e-11	0.0753183	0.134231
Zfp516	0.10484	4.43475e-12	4.63445e-11	0.0752913	0.134204
Zcchc24	0.104789	4.54163e-12	4.7429e-11	0.0752403	0.134154
Efna5	0.104739	4.64862e-12	4.84798e-11	0.0751904	0.134105
Aak1	0.104593	4.97829e-12	5.17762e-11	0.0750436	0.13396
Atrnl1	0.104432	5.37006e-12	5.57368e-11	0.0748809	0.133799
Gtf2i	0.104083	6.31897e-12	6.52746e-11	0.0745307	0.133453
Bcl7c	0.104079	6.33161e-12	6.53609e-11	0.0745264	0.133449
Abi3bp	0.104049	6.41961e-12	6.62245e-11	0.0744967	0.133419
Ppm1h	0.103988	6.60468e-12	6.80876e-11	0.0744354	0.133359
Dennd1a	0.103936	6.76853e-12	6.97296e-11	0.0743825	0.133307
Glis3	0.103842	7.07115e-12	7.27489e-11	0.074288	0.133213
Hbp1	0.103694	7.57566e-12	7.78868e-11	0.074139	0.133066
Plcl2	0.103391	8.71902e-12	8.91609e-11	0.0738344	0.132765
Ndufa6	0.103203	9.51165e-12	9.7136e-11	0.0736455	0.132579
Phip	0.102874	1.10692e-11	1.12439e-10	0.0733153	0.132252
Acvr1b	0.102726	1.18515e-11	1.19907e-10	0.0731663	0.132105
Enc1	0.102617	1.24587e-11	1.25967e-10	0.0730571	0.131997
Gm26771	0.102395	1.37975e-11	1.38859e-10	0.0728338	0.131777
Bnip3l	0.102311	1.43388e-11	1.44211e-10	0.0727494	0.131693
Boc	0.102281	1.45359e-11	1.46097e-10	0.0727195	0.131664
Ephb2	0.102217	1.49739e-11	1.50346e-10	0.0726544	0.1316
Plxnd1	0.102183	1.52054e-11	1.52424e-10	0.0726207	0.131566
Asap3	0.102147	1.54579e-11	1.54853e-10	0.0725845	0.131531
Fndc3a	0.102062	1.60737e-11	1.60916e-10	0.0724987	0.131446
Hcfc1r1	0.102043	1.62118e-11	1.61979e-10	0.0724799	0.131427
Cebpg	0.102005	1.65007e-11	1.64758e-10	0.0724411	0.131389
Xdh	0.101945	1.69583e-11	1.69217e-10	0.0723809	0.131329
Meg3	0.10175	1.85326e-11	1.84684e-10	0.0721854	0.131136
Rftn2	0.10166	1.93089e-11	1.92295e-10	0.0720949	0.131047
Pros1	0.101487	2.0893e-11	2.07393e-10	0.0719208	0.130875
Lamtor4	0.101221	2.35788e-11	2.33142e-10	0.0716533	0.130611
Aars	0.1012	2.3797e-11	2.35148e-10	0.0716328	0.13059
Ddit4l	0.101184	2.39788e-11	2.36637e-10	0.071616	0.130574
Clcn5	0.101122	2.46618e-11	2.43221e-10	0.0715537	0.130512
Rgma	0.101104	2.48655e-11	2.45071e-10	0.0715355	0.130494
Col5a2	0.101094	2.49727e-11	2.45968e-10	0.0715259	0.130485
Prnp	0.101048	2.55051e-11	2.5105e-10	0.0714791	0.130438
Itgbl1	0.101037	2.56274e-11	2.52091e-10	0.0714685	0.130428
Zfp260	0.100856	2.78171e-11	2.7275e-10	0.0712864	0.130248
Socs3	0.100852	2.78642e-11	2.73037e-10	0.0712826	0.130244
Gpatch8	0.10058	3.15099e-11	3.07772e-10	0.0710088	0.129974
C4b	0.100547	3.19733e-11	3.11898e-10	0.0709763	0.129942
Creb3l2	0.100543	3.20294e-11	3.12246e-10	0.0709724	0.129938
Il4ra	0.100393	3.42701e-11	3.33663e-10	0.0708215	0.129789
Dennd4a	0.100065	3.97155e-11	3.84716e-10	0.0704916	0.129463
Arpc1a	0.100044	4.00954e-11	3.87903e-10	0.0704702	0.129442
Taf15	0.0999505	4.18081e-11	4.03703e-10	0.0703765	0.129349
Epha7	0.0998688	4.33652e-11	4.17945e-10	0.0702944	0.129268
Atp5g2	0.0997096	4.65671e-11	4.47955e-10	0.0701343	0.12911
Pcca	0.0996933	4.69077e-11	4.50947e-10	0.070118	0.129093
Gnptab	0.099636	4.81248e-11	4.62065e-10	0.0700603	0.129037
Ech1	0.0995366	5.03065e-11	4.82101e-10	0.0699605	0.128938
Steap3	0.0994765	5.16739e-11	4.94584e-10	0.0699001	0.128878
Iah1	0.09887	6.76703e-11	6.42846e-10	0.0692905	0.128276
Celf2	0.0987493	7.13876e-11	6.76474e-10	0.0691692	0.128156
Washc2	0.0986196	7.5604e-11	7.14653e-10	0.0690389	0.128027
Fto	0.0983788	8.40859e-11	7.91883e-10	0.0687969	0.127788
Anpep	0.0983581	8.48596e-11	7.98675e-10	0.068776	0.127767
Ptprs	0.0983437	8.53993e-11	8.03259e-10	0.0687616	0.127753
Serf1	0.0981776	9.18857e-11	8.62142e-10	0.0685946	0.127588
Ick	0.0980744	9.61538e-11	9.0108e-10	0.0684909	0.127485
Smyd3	0.0979393	1.02033e-10	9.53249e-10	0.0683552	0.127351
Fbxl17	0.0978257	1.07251e-10	1.00077e-09	0.068241	0.127238
Srpx	0.0978084	1.08068e-10	1.00777e-09	0.0682236	0.127221
Rnf150	0.0977507	1.10839e-10	1.03299e-09	0.0681656	0.127164
Agtr2	0.0976703	1.14812e-10	1.06805e-09	0.0680848	0.127084
Cmss1	0.0976151	1.1762e-10	1.09217e-09	0.0680294	0.127029
Mycbp2	0.0975466	1.212e-10	1.12268e-09	0.0679605	0.126961
Xylt1	0.097509	1.23208e-10	1.14059e-09	0.0679228	0.126924
Gga2	0.0974734	1.25143e-10	1.1578e-09	0.067887	0.126889
Lgals3bp	0.0974548	1.26162e-10	1.16581e-09	0.0678683	0.12687
Rps17	0.0973667	1.31115e-10	1.20792e-09	0.0677797	0.126783
Pde7b	0.0973098	1.3441e-10	1.23753e-09	0.0677226	0.126726
Erlec1	0.0972626	1.37211e-10	1.26256e-09	0.0676751	0.126679
Arhgap42	0.097248	1.38087e-10	1.26985e-09	0.0676604	0.126665
Lonp1	0.0972345	1.38902e-10	1.27658e-09	0.0676469	0.126651
Trmt112	0.0971214	1.45918e-10	1.33703e-09	0.0675332	0.126539
Sqstm1	0.0970741	1.48955e-10	1.36322e-09	0.0674857	0.126492
Tmem86a	0.0970357	1.51464e-10	1.38369e-09	0.0674472	0.126454
Esr1	0.0969772	1.55374e-10	1.41771e-09	0.0673883	0.126396
Mxra8	0.0968979	1.60824e-10	1.46481e-09	0.0673086	0.126317
Cast	0.0968526	1.64022e-10	1.49304e-09	0.0672631	0.126272
Stat1	0.0968306	1.65596e-10	1.50594e-09	0.067241	0.12625
Senp7	0.0967573	1.70947e-10	1.5533e-09	0.0671674	0.126177
Tmem45a	0.0967336	1.72717e-10	1.56844e-09	0.0671435	0.126154
Tmeff2	0.0966871	1.76232e-10	1.59846e-09	0.0670968	0.126108
Grik4	0.0966284	1.8078e-10	1.63776e-09	0.0670378	0.126049
Slc7a2	0.0966017	1.82881e-10	1.65581e-09	0.067011	0.126023
Ankrd12	0.0964303	1.96969e-10	1.77809e-09	0.0668387	0.125852
Col6a3	0.0964168	1.98119e-10	1.78635e-09	0.0668252	0.125839
Tnfaip2	0.0963976	1.99774e-10	1.79987e-09	0.0668059	0.12582
Spon1	0.0963967	1.99855e-10	1.79987e-09	0.0668049	0.125819
Trpc6	0.0962417	2.13696e-10	1.91999e-09	0.0666492	0.125665
Ptges	0.0962337	2.14435e-10	1.9255e-09	0.0666412	0.125657
Rnf180	0.0961772	2.19725e-10	1.97183e-09	0.0665844	0.125601
Peli2	0.0961312	2.24126e-10	2.01015e-09	0.0665382	0.125555
Arsi	0.0957874	2.59884e-10	2.32266e-09	0.0661927	0.125214
Resf1	0.0957631	2.62608e-10	2.34288e-09	0.0661683	0.12519
Nynrin	0.0957072	2.68985e-10	2.39557e-09	0.0661122	0.125134
Hspb11	0.0956876	2.71266e-10	2.41306e-09	0.0660924	0.125115
Mbtd1	0.0954056	3.06118e-10	2.71359e-09	0.0658091	0.124834
Nucb1	0.0953312	3.16022e-10	2.79489e-09	0.0657343	0.12476
Tmem100	0.0951821	3.36821e-10	2.97366e-09	0.0655845	0.124612
AW551984	0.0951722	3.38238e-10	2.98445e-09	0.0655746	0.124603
Ubn2	0.0951455	3.42115e-10	3.01342e-09	0.0655478	0.124576
Trappc6a	0.0951441	3.42332e-10	3.01359e-09	0.0655463	0.124575
Vegfb	0.0949699	3.68734e-10	3.23481e-09	0.0653712	0.124402
Acss3	0.094831	3.91199e-10	3.42596e-09	0.0652317	0.124264
Man1a	0.0948278	3.91734e-10	3.42869e-09	0.0652285	0.12426
Angptl2	0.0946048	4.3067e-10	3.75654e-09	0.0650045	0.124039
Zmynd11	0.0944929	4.51623e-10	3.93705e-09	0.064892	0.123928
Zfp395	0.0943431	4.81208e-10	4.18777e-09	0.0647415	0.123779
Babam2	0.0942846	4.93269e-10	4.29029e-09	0.0646827	0.123721
Rabgap1l	0.0941673	5.18356e-10	4.49822e-09	0.0645649	0.123604
Atxn7l3b	0.0941342	5.25667e-10	4.55907e-09	0.0645316	0.123571
Fgd4	0.0941023	5.32794e-10	4.61563e-09	0.0644995	0.12354
Ptch2	0.0940349	5.48169e-10	4.74344e-09	0.0644318	0.123473
Adamts2	0.0939167	5.76192e-10	4.969e-09	0.0643131	0.123355
Ifi204	0.0938021	6.04688e-10	5.20592e-09	0.0641979	0.123241
Gm1673	0.0936773	6.37295e-10	5.47736e-09	0.0640725	0.123117
Anxa4	0.0936564	6.42912e-10	5.51942e-09	0.0640515	0.123097
Gphn	0.0936397	6.47439e-10	5.55515e-09	0.0640348	0.12308
mt-Co2	0.0935913	6.6073e-10	5.666e-09	0.0639862	0.123032
Insr	0.0935475	6.73008e-10	5.76157e-09	0.0639421	0.122988
Gprin3	0.0935269	6.78852e-10	5.80834e-09	0.0639214	0.122968
Chd6	0.0934977	6.87237e-10	5.87678e-09	0.0638921	0.122939
Abca1	0.0934366	7.0507e-10	6.01915e-09	0.0638307	0.122878
C430049B03Rik	0.0933343	7.35977e-10	6.26546e-09	0.0637279	0.122776
Nipbl	0.0933026	7.45794e-10	6.34549e-09	0.0636961	0.122745
Hsd17b1	0.0932437	7.64431e-10	6.50043e-09	0.0636369	0.122686
2600014E21Rik	0.0932422	7.64886e-10	6.50068e-09	0.0636355	0.122685
Srgap2	0.0932129	7.74337e-10	6.57734e-09	0.063606	0.122656
Hip1	0.093155	7.9331e-10	6.73099e-09	0.0635478	0.122598
Gulp1	0.0929655	8.58679e-10	7.26542e-09	0.0633574	0.12241
Mdk	0.0929598	8.60741e-10	7.27882e-09	0.0633516	0.122404
Adamts17	0.0928608	8.97002e-10	7.58126e-09	0.0632522	0.122306
Fam13a	0.0927479	9.40212e-10	7.93766e-09	0.0631388	0.122194
Enpp2	0.0926811	9.66733e-10	8.14803e-09	0.0630717	0.122127
Scp2	0.0926486	9.79897e-10	8.25442e-09	0.063039	0.122095
Sema3a	0.0926229	9.90413e-10	8.33839e-09	0.0630132	0.12207
Mmp14	0.0925334	1.02795e-09	8.6449e-09	0.0629233	0.121981
Dmrt2	0.0922981	1.13335e-09	9.49463e-09	0.062687	0.121747
Usp3	0.0921963	1.18219e-09	9.88747e-09	0.0625846	0.121646
Ptger3	0.0921948	1.18293e-09	9.88823e-09	0.0625831	0.121644
Bcl3	0.0921855	1.18749e-09	9.9209e-09	0.0625738	0.121635
Acvr1	0.0921095	1.22541e-09	1.02209e-08	0.0624974	0.12156
Dip2b	0.0920918	1.23442e-09	1.02848e-08	0.0624797	0.121542
Hs3st5	0.0920854	1.23771e-09	1.03066e-08	0.0624732	0.121536
Ctsk	0.0919581	1.30453e-09	1.08512e-08	0.0623454	0.121409
Socs2	0.0918848	1.34464e-09	1.11787e-08	0.0622717	0.121336
Mmp23	0.0918035	1.39048e-09	1.15535e-08	0.06219	0.121255
Gm4258	0.0917787	1.40476e-09	1.16531e-08	0.0621651	0.121231
Erg28	0.0917702	1.40967e-09	1.16874e-08	0.0621566	0.121222
Tmem178	0.0916863	1.45927e-09	1.20855e-08	0.0620723	0.121139
Dnah7b	0.0915245	1.55969e-09	1.29102e-08	0.0619097	0.120978
Bad	0.0913872	1.65017e-09	1.3637e-08	0.0617718	0.120842
Pfdn5	0.0913742	1.65902e-09	1.37026e-08	0.0617587	0.120829
Mid1	0.0913324	1.68767e-09	1.39317e-08	0.0617168	0.120787
Tcf12	0.0912064	1.77713e-09	1.46317e-08	0.0615902	0.120662
mt-Atp6	0.0911879	1.79072e-09	1.47345e-08	0.0615716	0.120644
Fgf14	0.0909991	1.93449e-09	1.58872e-08	0.061382	0.120456
Nenf	0.0909839	1.94658e-09	1.59653e-08	0.0613666	0.120441
Tnip1	0.0909422	1.97997e-09	1.62217e-08	0.0613248	0.1204
Trim2	0.0907385	2.15163e-09	1.75808e-08	0.0611201	0.120197
Rtl3	0.0906997	2.18587e-09	1.78415e-08	0.0610812	0.120159
Sntg2	0.090694	2.19101e-09	1.78739e-08	0.0610754	0.120153
Zmiz1	0.0905395	2.33318e-09	1.90032e-08	0.0609203	0.119999
Bcas3	0.0905181	2.35361e-09	1.91491e-08	0.0608988	0.119978
Dnajc1	0.0904104	2.45891e-09	1.99846e-08	0.0607906	0.119871
Rps6ka3	0.090049	2.84687e-09	2.30394e-08	0.0604276	0.119512
Tacc1	0.0900164	2.88463e-09	2.33326e-08	0.0603948	0.11948
Yipf3	0.0899681	2.94151e-09	2.37549e-08	0.0603463	0.119432
Mrap	0.0898161	3.12783e-09	2.52062e-08	0.0601936	0.119281
Irak3	0.0898063	3.14023e-09	2.52927e-08	0.0601837	0.119271
Tbc1d20	0.0897592	3.20049e-09	2.57509e-08	0.0601364	0.119224
Emx2os	0.0896878	3.29387e-09	2.64743e-08	0.0600648	0.119153
Thra	0.089662	3.32839e-09	2.67376e-08	0.0600388	0.119127
Paip2	0.0896576	3.33422e-09	2.67703e-08	0.0600344	0.119123
Akap9	0.0896249	3.37838e-09	2.70821e-08	0.0600016	0.119091
Pi4kb	0.0895537	3.47671e-09	2.78411e-08	0.05993	0.11902
Upp2	0.0895493	3.48282e-09	2.78754e-08	0.0599256	0.119015
Ier2	0.0894555	3.61681e-09	2.88871e-08	0.0598314	0.118922
H3f3b	0.0894352	3.64639e-09	2.91081e-08	0.059811	0.118902
Crebrf	0.0890822	4.20102e-09	3.34131e-08	0.0594565	0.118551
Olfm2	0.0889845	4.3686e-09	3.46917e-08	0.0593583	0.118454
Rab3il1	0.0888861	4.5438e-09	3.60642e-08	0.0592595	0.118356
Igdcc4	0.0888105	4.68317e-09	3.71317e-08	0.0591835	0.118281
Mrps6	0.0887493	4.79886e-09	3.80095e-08	0.0591221	0.11822
Gsk3b	0.0887081	4.87833e-09	3.85588e-08	0.0590807	0.118179
Esrrg	0.0886813	4.93076e-09	3.8953e-08	0.0590538	0.118153
Trpm7	0.0885654	5.16376e-09	4.07304e-08	0.0589374	0.118038
Tns3	0.0885428	5.21048e-09	4.10776e-08	0.0589146	0.118015
Phactr2	0.0885063	5.28669e-09	4.16569e-08	0.058878	0.117979
Wls	0.0884692	5.3654e-09	4.22335e-08	0.0588407	0.117942
Prrg1	0.0884072	5.49909e-09	4.32412e-08	0.0587785	0.11788
Golgb1	0.0884024	5.50963e-09	4.32794e-08	0.0587737	0.117876
Eid1	0.0883843	5.54943e-09	4.35696e-08	0.0587555	0.117858
Chrdl1	0.0883592	5.60519e-09	4.39699e-08	0.0587302	0.117833
Gaa	0.08805	6.33617e-09	4.94916e-08	0.0584197	0.117525
Sem1	0.087995	6.47572e-09	5.05557e-08	0.0583644	0.117471
Fdft1	0.087959	6.56866e-09	5.12288e-08	0.0583282	0.117435
Rpl7a	0.0879102	6.69644e-09	5.20922e-08	0.0582793	0.117386
Tox	0.0878756	6.7887e-09	5.27829e-08	0.0582445	0.117352
Rab2a	0.0877957	7.00633e-09	5.44472e-08	0.0581643	0.117273
Ctsl	0.0877711	7.07478e-09	5.49232e-08	0.0581395	0.117248
Notch1	0.0876943	7.29224e-09	5.65251e-08	0.0580625	0.117172
Efemp2	0.0876858	7.31669e-09	5.6657e-08	0.0580539	0.117163
Lpcat2	0.0876611	7.38843e-09	5.71834e-08	0.0580291	0.117139
Pdxdc1	0.0876369	7.45935e-09	5.76738e-08	0.0580047	0.117115
Mtm1	0.0876098	7.53931e-09	5.82625e-08	0.0579776	0.117088
Acaa2	0.0875976	7.57577e-09	5.85146e-08	0.0579653	0.117076
Thbs3	0.0875624	7.68153e-09	5.92714e-08	0.0579299	0.117041
Rasa3	0.0874792	7.93714e-09	6.11509e-08	0.0578464	0.116958
Itpkb	0.0874503	8.02788e-09	6.17564e-08	0.0578173	0.116929
Lyst	0.0874355	8.07477e-09	6.20857e-08	0.0578025	0.116915
Cwc27	0.0873624	8.31004e-09	6.38303e-08	0.0577291	0.116842
Vsnl1	0.0873344	8.40209e-09	6.444e-08	0.0577009	0.116814
Chd9	0.0873206	8.44761e-09	6.47565e-08	0.0576871	0.1168
Dlx5	0.087314	8.46946e-09	6.48914e-08	0.0576805	0.116794
Sgms1	0.0872598	8.65179e-09	6.62551e-08	0.057626	0.11674
Acaca	0.0871963	8.87005e-09	6.77903e-08	0.0575622	0.116677
Bcl9	0.0870429	9.41947e-09	7.18812e-08	0.0574082	0.116524
B3galt1	0.0869466	9.78101e-09	7.4491e-08	0.0573115	0.116429
Fdxr	0.0868877	1.00089e-08	7.61505e-08	0.0572523	0.11637
Dst	0.0868849	1.00198e-08	7.61951e-08	0.0572496	0.116367
Baz2b	0.0868646	1.00996e-08	7.67638e-08	0.0572292	0.116347
Ralgds	0.0868027	1.03469e-08	7.84868e-08	0.057167	0.116286
Frmd4b	0.0867789	1.04433e-08	7.91788e-08	0.0571431	0.116262
Atxn10	0.0864409	1.19134e-08	9.00119e-08	0.0568036	0.115926
Cbfa2t2	0.0862757	1.27032e-08	9.57895e-08	0.0566377	0.115762
Skap2	0.0862685	1.27386e-08	9.59612e-08	0.0566305	0.115755
Snx10	0.0862522	1.28196e-08	9.65234e-08	0.0566141	0.115738
Capn1	0.0861913	1.31261e-08	9.87341e-08	0.0565529	0.115678
Rab34	0.0860604	1.38088e-08	1.03614e-07	0.0564215	0.115548
Washc3	0.0860111	1.40751e-08	1.0556e-07	0.056372	0.115499
Frs2	0.0859165	1.45997e-08	1.09387e-07	0.056277	0.115405
Tbc1d31	0.0859032	1.46746e-08	1.09894e-07	0.0562637	0.115392
Rbm6	0.0858786	1.48152e-08	1.10838e-07	0.0562389	0.115367
Emilin2	0.0858575	1.49361e-08	1.11687e-07	0.0562178	0.115346
Tshz1	0.0856874	1.59497e-08	1.18685e-07	0.0560469	0.115177
Vps41	0.0855158	1.70395e-08	1.26609e-07	0.0558746	0.115006
Serpine2	0.0854986	1.71527e-08	1.27326e-07	0.0558574	0.114989
Hint1	0.0854479	1.74909e-08	1.29773e-07	0.0558064	0.114939
Il1r1	0.0852021	1.92225e-08	1.42344e-07	0.0555595	0.114695
Ptprd	0.0851175	1.98554e-08	1.46532e-07	0.0554747	0.114611
Fxyd6	0.0851076	1.9931e-08	1.47019e-07	0.0554647	0.114601
Gramd1b	0.0851035	1.99626e-08	1.47181e-07	0.0554606	0.114597
Lifr	0.0850939	2.00361e-08	1.47651e-07	0.0554509	0.114587
Tcf7l2	0.0849295	2.13368e-08	1.56782e-07	0.0552859	0.114424
Pycr1	0.0848855	2.16987e-08	1.59287e-07	0.0552417	0.11438
Grasp	0.084858	2.19281e-08	1.60817e-07	0.055214	0.114353
Arnt	0.0848522	2.19766e-08	1.61067e-07	0.0552082	0.114347
Sybu	0.0848514	2.19833e-08	1.61067e-07	0.0552074	0.114346
Rab11fip2	0.0846569	2.36768e-08	1.73308e-07	0.0550121	0.114153
Glce	0.0846539	2.37043e-08	1.73426e-07	0.0550091	0.11415
Rassf8	0.0845839	2.4345e-08	1.77772e-07	0.0549388	0.11408
Brdt	0.0845377	2.4777e-08	1.80494e-07	0.0548924	0.114034
Slc38a10	0.0845244	2.49023e-08	1.81321e-07	0.0548791	0.114021
Azin2	0.0842227	2.7927e-08	2.02281e-07	0.0545761	0.113721
Pgls	0.0842017	2.81497e-08	2.03798e-07	0.054555	0.1137
A230057D06Rik	0.0839621	3.08231e-08	2.22203e-07	0.0543144	0.113462
Cbfb	0.0838739	3.18685e-08	2.29414e-07	0.0542258	0.113374
Gm37494	0.083815	3.25851e-08	2.34131e-07	0.0541667	0.113316
Agt	0.0837298	3.36499e-08	2.41626e-07	0.0540811	0.113231
Rnase4	0.083729	3.36599e-08	2.41626e-07	0.0540803	0.11323
Nhsl1	0.0834815	3.69471e-08	2.64227e-07	0.0538318	0.112984
Rabgap1	0.08338	3.83836e-08	2.7373e-07	0.0537299	0.112883
Tmem256	0.0833688	3.85455e-08	2.74756e-07	0.0537187	0.112872
Col27a1	0.0832511	4.02862e-08	2.86896e-07	0.0536005	0.112755
Rcc2	0.0831874	4.1261e-08	2.93426e-07	0.0535365	0.112692
Nfkbia	0.0831061	4.25364e-08	3.02355e-07	0.0534549	0.112611
Igfbp4	0.0830355	4.36755e-08	3.10163e-07	0.053384	0.112541
Tgfbr1	0.082915	4.56868e-08	3.23543e-07	0.0532631	0.112421
Tcf7l1	0.0829001	4.59426e-08	3.25164e-07	0.0532481	0.112406
Phkb	0.0828992	4.59584e-08	3.25164e-07	0.0532471	0.112405
Lcorl	0.0828379	4.70219e-08	3.32226e-07	0.0531856	0.112344
Slc9a9	0.0828115	4.74873e-08	3.35359e-07	0.0531591	0.112318
Atf4	0.0825787	5.1792e-08	3.64913e-07	0.0529253	0.112086
Dcaf8	0.0825698	5.19638e-08	3.65955e-07	0.0529164	0.112078
Slc38a6	0.0824785	5.37567e-08	3.78232e-07	0.0528248	0.111987
Nupr1	0.0824229	5.48789e-08	3.8595e-07	0.052769	0.111932
Oxa1l	0.0824074	5.51961e-08	3.87823e-07	0.0527534	0.111916
Gdf10	0.0823882	5.55915e-08	3.90421e-07	0.0527341	0.111897
Hsd17b10	0.0823751	5.58627e-08	3.91965e-07	0.0527209	0.111884
Spon2	0.0823286	5.68355e-08	3.98424e-07	0.0526742	0.111838
Srgap3	0.0822825	5.78144e-08	4.05099e-07	0.052628	0.111792
Fbxl20	0.082275	5.79765e-08	4.06049e-07	0.0526204	0.111785
Mapkap1	0.0822729	5.80215e-08	4.06177e-07	0.0526183	0.111783
Irf2bp2	0.0822492	5.85333e-08	4.09572e-07	0.0525945	0.111759
Stk3	0.0822319	5.8911e-08	4.11836e-07	0.0525771	0.111742
Zfp503	0.0820481	6.30594e-08	4.39829e-07	0.0523926	0.111559
Laptm4a	0.0820374	6.33082e-08	4.41363e-07	0.0523819	0.111548
Mapre2	0.0819878	6.44795e-08	4.48708e-07	0.0523321	0.111499
Kif13b	0.0819733	6.48261e-08	4.50914e-07	0.0523175	0.111485
Mrpl24	0.0816303	7.35685e-08	5.08938e-07	0.0519731	0.111144
Vldlr	0.0815482	7.58247e-08	5.23595e-07	0.0518907	0.111062
Cmya5	0.0813882	8.04135e-08	5.53778e-07	0.0517301	0.110903
Ddx39b	0.0813599	8.12519e-08	5.59299e-07	0.0517017	0.110875
Igsf3	0.081175	8.69484e-08	5.9104e-07	0.0515161	0.110691
Stx8	0.0811291	8.84219e-08	6.00788e-07	0.05147	0.110645
Rbm39	0.080953	9.43e-08	6.38451e-07	0.0512932	0.11047
Edil3	0.0808895	9.65105e-08	6.52838e-07	0.0512294	0.110407
Smim20	0.0808736	9.70711e-08	6.56338e-07	0.0512135	0.110391
Tia1	0.0808717	9.71413e-08	6.56522e-07	0.0512115	0.110389
Kmt2e	0.0805882	1.07705e-07	7.25982e-07	0.0509269	0.110107
Sertad4	0.0805719	1.08344e-07	7.29646e-07	0.0509106	0.110091
Atad2b	0.0804921	1.11533e-07	7.50458e-07	0.0508304	0.110012
Bcl9l	0.0804369	1.13786e-07	7.64947e-07	0.0507751	0.109957
Hmgcs1	0.0803576	1.17108e-07	7.86929e-07	0.0506954	0.109878
Sec16b	0.080322	1.1863e-07	7.96804e-07	0.0506597	0.109843
AC103362.1	0.0803187	1.18771e-07	7.97399e-07	0.0506564	0.109839
Reps2	0.0803058	1.19329e-07	8.00798e-07	0.0506434	0.109827
Sp3	0.0802859	1.20193e-07	8.05533e-07	0.0506234	0.109807
Use1	0.0802343	1.22457e-07	8.19986e-07	0.0505717	0.109756
Cebpd	0.0800073	1.32933e-07	8.87404e-07	0.0503437	0.10953
Sh3kbp1	0.0800025	1.33164e-07	8.88557e-07	0.0503389	0.109525
Spidr	0.0799766	1.34415e-07	8.96384e-07	0.0503129	0.109499
AY036118	0.0799757	1.34455e-07	8.96384e-07	0.0503121	0.109498
C1qtnf3	0.0799523	1.35599e-07	9.03616e-07	0.0502885	0.109475
Epdr1	0.079924	1.36986e-07	9.12064e-07	0.0502602	0.109447
Xpot	0.0798962	1.38369e-07	9.20467e-07	0.0502322	0.109419
Naga	0.0798256	1.41933e-07	9.43764e-07	0.0501614	0.109349
Cp	0.0798	1.43251e-07	9.51701e-07	0.0501356	0.109324
Stx5a	0.0797308	1.46865e-07	9.74856e-07	0.0500661	0.109255
Smo	0.0797059	1.48185e-07	9.8319e-07	0.0500412	0.10923
Dact1	0.0796752	1.49828e-07	9.928e-07	0.0500104	0.1092
Bmf	0.0795601	1.56159e-07	1.03295e-06	0.0498948	0.109085
Gm30667	0.0795198	1.58433e-07	1.04754e-06	0.0498543	0.109045
Dock7	0.0794655	1.61552e-07	1.06724e-06	0.0497998	0.108991
Armh4	0.0794442	1.6279e-07	1.07449e-06	0.0497784	0.10897
Rassf2	0.0794035	1.65182e-07	1.08933e-06	0.0497376	0.108929
Smim14	0.0791748	1.79269e-07	1.17968e-06	0.0495081	0.108702
St3gal4	0.0791361	1.81765e-07	1.19559e-06	0.0494692	0.108664
Fam193a	0.0791224	1.82657e-07	1.20094e-06	0.0494555	0.10865
Zfp609	0.079091	1.84721e-07	1.21398e-06	0.0494239	0.108619
Prkca	0.0790219	1.8933e-07	1.24266e-06	0.0493546	0.10855
Gpam	0.0790077	1.90295e-07	1.24793e-06	0.0493403	0.108536
Tmem59	0.0790007	1.90773e-07	1.25052e-06	0.0493332	0.108529
Trim35	0.0789876	1.91665e-07	1.25529e-06	0.0493201	0.108516
Hoxb9	0.0789726	1.92693e-07	1.26148e-06	0.049305	0.108501
Kif21a	0.0789569	1.93769e-07	1.2669e-06	0.0492893	0.108485
Ebf2	0.0787639	2.07554e-07	1.35412e-06	0.0490956	0.108293
Gm16263	0.0785269	2.25782e-07	1.4699e-06	0.0488577	0.108058
Lama1	0.0784856	2.29115e-07	1.49096e-06	0.0488162	0.108017
Gja1	0.0782494	2.49091e-07	1.61613e-06	0.0485791	0.107782
Slc44a3	0.0782393	2.49983e-07	1.62122e-06	0.048569	0.107772
Nxpe4	0.0781984	2.5362e-07	1.64202e-06	0.0485279	0.107731
Zfc3h1	0.0781342	2.59436e-07	1.67682e-06	0.0484635	0.107667
Mest	0.0781093	2.61728e-07	1.69092e-06	0.0484385	0.107642
Gfpt2	0.0779995	2.72058e-07	1.75543e-06	0.0483283	0.107533
Sept8	0.077946	2.77233e-07	1.78731e-06	0.0482746	0.10748
Dtx3	0.0779078	2.80987e-07	1.80921e-06	0.0482363	0.107442
Gli2	0.0778285	2.88942e-07	1.85729e-06	0.0481566	0.107363
Dok5	0.0778205	2.89757e-07	1.86096e-06	0.0481486	0.107355
5031425E22Rik	0.0777278	2.99348e-07	1.92094e-06	0.0480555	0.107263
Abcd2	0.077659	3.06664e-07	1.96623e-06	0.0479865	0.107195
Smarcc2	0.0776178	3.11132e-07	1.9932e-06	0.0479451	0.107154
Slc38a9	0.0776049	3.1254e-07	2.00138e-06	0.0479322	0.107141
Hexa	0.077512	3.22889e-07	2.06419e-06	0.0478389	0.107048
Rhobtb1	0.0774592	3.28915e-07	2.10095e-06	0.0477859	0.106996
Efemp1	0.0774067	3.35011e-07	2.1372e-06	0.0477332	0.106944
Spg21	0.0772784	3.50381e-07	2.23245e-06	0.0476044	0.106816
Tiam2	0.0771489	3.6658e-07	2.32982e-06	0.0474745	0.106687
Lztfl1	0.0771413	3.67546e-07	2.33402e-06	0.0474669	0.10668
Sik3	0.077048	3.79699e-07	2.40718e-06	0.0473732	0.106587
Nrp1	0.0770273	3.82445e-07	2.42257e-06	0.0473524	0.106566
Fam114a1	0.0769165	3.97479e-07	2.51467e-06	0.0472412	0.106456
Creb3l1	0.0768087	4.12649e-07	2.60632e-06	0.047133	0.106349
Acadl	0.0766378	4.37851e-07	2.75581e-06	0.0469615	0.106179
Gda	0.0766125	4.41716e-07	2.77497e-06	0.046936	0.106154
Ergic3	0.0765583	4.50084e-07	2.82289e-06	0.0468816	0.1061
Zcchc7	0.0765389	4.53112e-07	2.83954e-06	0.0468622	0.106081
Cradd	0.0765336	4.53948e-07	2.84269e-06	0.0468569	0.106075
Mga	0.0765212	4.55894e-07	2.85229e-06	0.0468444	0.106063
Map3k14	0.0763645	4.81278e-07	3.00739e-06	0.0466871	0.105907
Arfgap3	0.0763614	4.81795e-07	3.00939e-06	0.046684	0.105904
Twist2	0.0762768	4.96068e-07	3.09601e-06	0.0465991	0.10582
Enpp3	0.0762034	5.08781e-07	3.17127e-06	0.0465255	0.105747
Apoe	0.0762024	5.08958e-07	3.17127e-06	0.0465245	0.105746
Thrb	0.0761907	5.11016e-07	3.18278e-06	0.0465127	0.105734
Lamc1	0.076126	5.22523e-07	3.25133e-06	0.0464478	0.10567
Mxra7	0.0761206	5.23504e-07	3.25525e-06	0.0464424	0.105665
Mier1	0.0761129	5.24897e-07	3.26258e-06	0.0464346	0.105657
Tmem50a	0.0760851	5.29942e-07	3.28991e-06	0.0464067	0.105629
Tbc1d4	0.0760814	5.30612e-07	3.29215e-06	0.046403	0.105626
Fcor	0.0760807	5.30734e-07	3.29215e-06	0.0464024	0.105625
Scand1	0.0758715	5.70309e-07	3.52902e-06	0.0461924	0.105417
Trappc9	0.075839	5.76704e-07	3.56569e-06	0.0461597	0.105384
Tenm3	0.0758168	5.8111e-07	3.59148e-06	0.0461375	0.105362
Ecrg4	0.0758133	5.81809e-07	3.59419e-06	0.046134	0.105359
Stard9	0.0757499	5.94596e-07	3.6674e-06	0.0460703	0.105296
Appl2	0.0757378	5.97063e-07	3.67963e-06	0.0460582	0.105284
Ulk2	0.0756932	6.06255e-07	3.73327e-06	0.0460134	0.105239
Anapc16	0.0756769	6.09661e-07	3.75272e-06	0.045997	0.105223
Ccdc136	0.0755514	6.36398e-07	3.91414e-06	0.0458711	0.105098
Nfatc4	0.0754757	6.53072e-07	4.01022e-06	0.0457952	0.105023
Pts	0.0754307	6.63181e-07	4.06739e-06	0.04575	0.104978
Usp9x	0.0753769	6.75473e-07	4.13944e-06	0.045696	0.104925
Fbxo36	0.075355	6.80535e-07	4.16794e-06	0.045674	0.104903
Ccdc122	0.0753042	6.92422e-07	4.2348e-06	0.0456231	0.104853
Garem1	0.0751398	7.32301e-07	4.47152e-06	0.045458	0.104689
Cdc40	0.0751292	7.3494e-07	4.48405e-06	0.0454474	0.104678
Zfyve1	0.0749193	7.89249e-07	4.80386e-06	0.0452367	0.10447
Nova1	0.0748824	7.99178e-07	4.86236e-06	0.0451997	0.104433
Ctps2	0.0748766	8.00766e-07	4.87008e-06	0.0451938	0.104427
Cyb5r1	0.0748667	8.03451e-07	4.88446e-06	0.0451839	0.104417
Rybp	0.0748451	8.09346e-07	4.9105e-06	0.0451623	0.104396
Pnpla8	0.0748275	8.14187e-07	4.93791e-06	0.0451446	0.104378
6330403K07Rik	0.0748124	8.18373e-07	4.96132e-06	0.0451294	0.104363
Ube2h	0.0748107	8.18847e-07	4.96223e-06	0.0451277	0.104362
Fam110b	0.0748077	8.1968e-07	4.9653e-06	0.0451247	0.104359
Kdm2a	0.0747792	8.27615e-07	5.01138e-06	0.0450961	0.10433
Slc17a5	0.0746965	8.51116e-07	5.13939e-06	0.0450131	0.104248
Asns	0.0746097	8.76443e-07	5.28605e-06	0.044926	0.104162
Trim66	0.0745301	9.00338e-07	5.42158e-06	0.0448461	0.104083
Nf1	0.0742295	9.96272e-07	5.97802e-06	0.0445444	0.103784
Slc2a13	0.0741906	1.00938e-06	6.0543e-06	0.0445054	0.103745
Tigd2	0.0741797	1.01308e-06	6.06935e-06	0.0444945	0.103734
Crebbp	0.0741133	1.03592e-06	6.19158e-06	0.0444279	0.103668
Epb41l3	0.0740747	1.04944e-06	6.26988e-06	0.0443891	0.10363
Amot	0.0740581	1.05531e-06	6.30005e-06	0.0443724	0.103613
Dis3l2	0.074	1.07605e-06	6.41631e-06	0.0443142	0.103555
Smarca1	0.073935	1.09977e-06	6.55263e-06	0.0442489	0.103491
Scfd1	0.0739294	1.10181e-06	6.56221e-06	0.0442433	0.103485
Flywch2	0.0738764	1.12156e-06	6.66945e-06	0.0441901	0.103432
Ccdc80	0.073871	1.12359e-06	6.6789e-06	0.0441847	0.103427
Nhsl2	0.0738684	1.12456e-06	6.68208e-06	0.0441821	0.103424
Rmnd5a	0.0737933	1.15318e-06	6.83878e-06	0.0441067	0.10335
Phyh	0.0737897	1.15455e-06	6.84426e-06	0.0441031	0.103346
Zfp148	0.0737111	1.18529e-06	7.02105e-06	0.0440242	0.103268
Rfx3	0.07368	1.19765e-06	7.0832e-06	0.043993	0.103237
Prkn	0.073646	1.21133e-06	7.15582e-06	0.0439589	0.103203
Megf6	0.0735966	1.23146e-06	7.26908e-06	0.0439093	0.103154
Bcl11b	0.0735611	1.24612e-06	7.34203e-06	0.0438737	0.103119
Ascc1	0.0735608	1.24622e-06	7.34203e-06	0.0438734	0.103118
Tsc1	0.0734453	1.29511e-06	7.61238e-06	0.0437575	0.103004
Prokr1	0.0734023	1.31376e-06	7.71906e-06	0.0437144	0.102961
Zfp652	0.0733608	1.33203e-06	7.82034e-06	0.0436727	0.102919
Bet1	0.0733574	1.33354e-06	7.82622e-06	0.0436693	0.102916
Mvb12b	0.0732866	1.3653e-06	7.99413e-06	0.0435982	0.102846
Ano3	0.0732433	1.38506e-06	8.10362e-06	0.0435548	0.102803
Bmpr2	0.0732219	1.39493e-06	8.15823e-06	0.0435334	0.102781
Brinp3	0.0732108	1.40008e-06	8.1821e-06	0.0435222	0.10277
Ubn1	0.0732031	1.40366e-06	8.19985e-06	0.0435145	0.102763
Zfp462	0.0731141	1.44574e-06	8.43273e-06	0.0434251	0.102674
Epb41	0.0731115	1.44699e-06	8.43681e-06	0.0434225	0.102671
Gtf2ird1	0.0730502	1.47667e-06	8.60659e-06	0.043361	0.10261
Apobec1	0.0728619	1.57157e-06	9.13523e-06	0.043172	0.102423
Pik3r3	0.0727777	1.61584e-06	9.37461e-06	0.0430876	0.102339
Abca8a	0.0727766	1.61644e-06	9.37461e-06	0.0430865	0.102338
Abca9	0.072715	1.64963e-06	9.5598e-06	0.0430247	0.102277
Trps1	0.0727055	1.65481e-06	9.58618e-06	0.0430151	0.102268
Sntb2	0.0725624	1.7347e-06	1.00375e-05	0.0428715	0.102125
Casp12	0.0725591	1.73658e-06	1.00408e-05	0.0428682	0.102122
L3mbtl3	0.0724839	1.78006e-06	1.02689e-05	0.0427927	0.102047
Kdm6a	0.0724314	1.81105e-06	1.04437e-05	0.0427401	0.101995
Lpar4	0.0723846	1.83908e-06	1.05973e-05	0.0426931	0.101948
Fam173a	0.0721258	2.00192e-06	1.14922e-05	0.0424334	0.101691
Luc7l2	0.0720961	2.02147e-06	1.15888e-05	0.0424036	0.101661
Cspp1	0.0720686	2.03973e-06	1.16785e-05	0.042376	0.101634
Gfra1	0.0720362	2.06143e-06	1.17983e-05	0.0423435	0.101602
Gstm2	0.0719809	2.09904e-06	1.2009e-05	0.042288	0.101547
Aldh18a1	0.0719094	2.14858e-06	1.22648e-05	0.0422163	0.101476
Sp3os	0.0718149	2.21585e-06	1.26347e-05	0.0421214	0.101382
Sec61g	0.0718128	2.21735e-06	1.26385e-05	0.0421194	0.101379
Bri3	0.071753	2.26096e-06	1.28726e-05	0.0420594	0.10132
Frem1	0.0717121	2.2913e-06	1.30307e-05	0.0420183	0.101279
Ypel2	0.0716807	2.31481e-06	1.31547e-05	0.0419868	0.101248
Tmem258	0.0716532	2.3356e-06	1.32629e-05	0.0419592	0.101221
Slc1a5	0.0715531	2.4128e-06	1.36809e-05	0.0418588	0.101121
Pik3ip1	0.0715511	2.41436e-06	1.36847e-05	0.0418568	0.101119
Wdpcp	0.0715268	2.43351e-06	1.37881e-05	0.0418324	0.101095
Smad5	0.0714444	2.49946e-06	1.41407e-05	0.0417497	0.101013
Brd7	0.0713903	2.54367e-06	1.43855e-05	0.0416955	0.100959
Nsd1	0.071342	2.58383e-06	1.46018e-05	0.041647	0.100911
3300002I08Rik	0.0712784	2.63757e-06	1.48889e-05	0.0415832	0.100848
Ctsz	0.071247	2.66451e-06	1.50299e-05	0.0415516	0.100817
Scaper	0.0710582	2.83212e-06	1.59223e-05	0.0413622	0.100629
Fam135a	0.070968	2.91566e-06	1.63799e-05	0.0412717	0.100539
Armh3	0.070919	2.9621e-06	1.66186e-05	0.0412225	0.10049
Vstm2a	0.0709144	2.96646e-06	1.66346e-05	0.041218	0.100486
Map4k3	0.070881	2.99855e-06	1.68084e-05	0.0411844	0.100452
Lsp1	0.0708254	3.05269e-06	1.71056e-05	0.0411286	0.100397
Eps15	0.070819	3.05898e-06	1.71346e-05	0.0411222	0.100391
Bdh2	0.0707925	3.08511e-06	1.72619e-05	0.0410957	0.100364
Mmp11	0.0707298	3.14791e-06	1.75682e-05	0.0410328	0.100302
Ptk7	0.0706985	3.17972e-06	1.77262e-05	0.0410014	0.100271
Rnf115	0.0706791	3.19969e-06	1.78245e-05	0.0409818	0.100252
Col11a1	0.0706639	3.21524e-06	1.79046e-05	0.0409666	0.100237
Hadh	0.0706561	3.22332e-06	1.7943e-05	0.0409588	0.100229
Gper1	0.0706365	3.24364e-06	1.80495e-05	0.0409392	0.100209
Ltbp3	0.0705669	3.31696e-06	1.84374e-05	0.0408692	0.10014
Pnisr	0.0705126	3.37514e-06	1.87403e-05	0.0408148	0.100086
Vps13b	0.070497	3.39205e-06	1.88204e-05	0.0407991	0.10007
Tbrg1	0.0704742	3.41691e-06	1.89446e-05	0.0407763	0.100048
Ndufb5	0.0703769	3.52493e-06	1.95009e-05	0.0406787	0.0999509
Eml4	0.0703252	3.58376e-06	1.9812e-05	0.0406267	0.0998994
Ctdsp2	0.0703158	3.59446e-06	1.9864e-05	0.0406174	0.0998901
Psme4	0.0703135	3.59708e-06	1.98713e-05	0.0406151	0.0998879
2810403D21Rik	0.07022	3.70619e-06	2.0437e-05	0.0405212	0.0997948
Pkd2	0.0702088	3.71944e-06	2.05026e-05	0.04051	0.0997836
Zfp68	0.0699956	3.98088e-06	2.18411e-05	0.040296	0.0995715
Dzip1	0.0699496	4.03944e-06	2.21465e-05	0.04025	0.0995258
Dnmt3a	0.0699348	4.05857e-06	2.22434e-05	0.0402351	0.099511
Ap3b1	0.0698805	4.12915e-06	2.26058e-05	0.0401806	0.0994571
Xist	0.0697087	4.36052e-06	2.38382e-05	0.0400083	0.0992861
Plekhg1	0.0696124	4.49565e-06	2.4533e-05	0.0399116	0.0991902
Tmcc1	0.0695642	4.56474e-06	2.48922e-05	0.0398632	0.0991423
Ufsp2	0.0695292	4.61546e-06	2.51508e-05	0.0398282	0.0991075
P4ha3	0.0694857	4.6794e-06	2.5481e-05	0.0397845	0.0990642
Pign	0.069481	4.68635e-06	2.55098e-05	0.0397798	0.0990595
Washc1	0.0694698	4.70301e-06	2.55822e-05	0.0397685	0.0990483
Astn2	0.0693982	4.81045e-06	2.612e-05	0.0396968	0.0989772
Greb1	0.0693617	4.86623e-06	2.64041e-05	0.0396601	0.0989408
Atp6v1f	0.0693019	4.95887e-06	2.6878e-05	0.0396001	0.0988813
Frrs1	0.0692939	4.9714e-06	2.69268e-05	0.0395921	0.0988733
Atp7a	0.0692526	5.03641e-06	2.72692e-05	0.0395507	0.0988323
Rab7b	0.0692422	5.05305e-06	2.73399e-05	0.0395402	0.0988219
Foxp2	0.0692257	5.07936e-06	2.74725e-05	0.0395237	0.0988055
Cog5	0.069194	5.13033e-06	2.77384e-05	0.0394918	0.0987739
Ing4	0.0690238	5.41221e-06	2.9221e-05	0.0393211	0.0986046
Gadd45a	0.0690028	5.44812e-06	2.94044e-05	0.0393	0.0985837
Tapbp	0.06896	5.52178e-06	2.97598e-05	0.0392571	0.0985411
N4bp2	0.0688899	5.64451e-06	3.03891e-05	0.0391868	0.0984714
Ndufa4	0.0688324	5.74707e-06	3.09085e-05	0.0391291	0.0984142
Klhl22	0.0688271	5.75661e-06	3.09489e-05	0.0391238	0.0984089
Elf2	0.0687832	5.83636e-06	3.13114e-05	0.0390797	0.0983652
Cope	0.0687527	5.89229e-06	3.15882e-05	0.0390491	0.0983349
Ifi211	0.0686971	5.99565e-06	3.21094e-05	0.0389934	0.0982795
Cox4i1	0.0686469	6.09042e-06	3.25827e-05	0.038943	0.0982296
Metap1d	0.0685178	6.34082e-06	3.38155e-05	0.0388135	0.0981012
Jak2	0.0684766	6.42298e-06	3.42297e-05	0.0387721	0.0980601
Cdkn2a	0.0684186	6.5401e-06	3.48417e-05	0.0387139	0.0980024
Scn7a	0.0683627	6.65488e-06	3.5416e-05	0.0386579	0.0979468
Pde11a	0.0683502	6.68087e-06	3.55419e-05	0.0386453	0.0979343
Fgfr2	0.0683462	6.68914e-06	3.55611e-05	0.0386413	0.0979303
AU040320	0.0683115	6.76163e-06	3.59214e-05	0.0386066	0.0978959
Fars2	0.0682336	6.92749e-06	3.67769e-05	0.0385283	0.0978183
Bbs9	0.0682315	6.93188e-06	3.67874e-05	0.0385263	0.0978163
Zfand5	0.0681991	7.00195e-06	3.71335e-05	0.0384938	0.097784
Ptov1	0.0681756	7.05333e-06	3.738e-05	0.0384702	0.0977606
Hmg20a	0.0681372	7.13777e-06	3.77749e-05	0.0384317	0.0977225
Draxin	0.0681304	7.15299e-06	3.78423e-05	0.0384248	0.0977156
Wdr7	0.0680754	7.27603e-06	3.84532e-05	0.0383697	0.0976609
Ldhb	0.0680075	7.43075e-06	3.92301e-05	0.0383015	0.0975933
Igf2bp2	0.0679584	7.54462e-06	3.98175e-05	0.0382523	0.0975444
Exoc6b	0.0678583	7.78169e-06	4.09553e-05	0.0381519	0.0974449
Ankrd11	0.0678259	7.86011e-06	4.13252e-05	0.0381194	0.0974126
Lmo3	0.0678064	7.90756e-06	4.15603e-05	0.0380998	0.0973932
4732471J01Rik	0.0677713	7.99381e-06	4.1991e-05	0.0380646	0.0973583
Ptpn13	0.0677708	7.995e-06	4.1991e-05	0.0380641	0.0973578
Sh3d19	0.0677451	8.05871e-06	4.22964e-05	0.0380383	0.0973322
Hp	0.0676971	8.17882e-06	4.28678e-05	0.0379902	0.0972845
Trim12a	0.0676334	8.34094e-06	4.36425e-05	0.0379263	0.0972211
1810058I24Rik	0.0676277	8.3558e-06	4.37053e-05	0.0379205	0.0972154
Gigyf1	0.0675529	8.55035e-06	4.46616e-05	0.0378455	0.097141
Ube2b	0.0675226	8.63054e-06	4.50386e-05	0.0378151	0.0971108
Elf1	0.0674528	8.81782e-06	4.59957e-05	0.0377451	0.0970413
Irf2	0.0674468	8.83398e-06	4.60484e-05	0.0377391	0.0970354
Snx5	0.0674455	8.83746e-06	4.60508e-05	0.0377378	0.0970341
Socs1	0.067385	9.00326e-06	4.68828e-05	0.0376771	0.0969739
Mettl27	0.0673093	9.21488e-06	4.79356e-05	0.0376012	0.0968986
Setd2	0.0672943	9.25745e-06	4.81407e-05	0.0375861	0.0968836
Rad51ap2	0.0672787	9.30186e-06	4.83551e-05	0.0375705	0.0968681
Ube4b	0.0672473	9.39191e-06	4.87899e-05	0.0375389	0.0968368
Ctns	0.0672253	9.45536e-06	4.91028e-05	0.0375169	0.096815
Irf9	0.0672096	9.50094e-06	4.93227e-05	0.0375012	0.0967994
Rab32	0.0671856	9.57114e-06	4.96703e-05	0.037477	0.0967754
Gnpda1	0.0670215	1.00637e-05	5.19786e-05	0.0373125	0.0966122
Eef2k	0.0669837	1.01805e-05	5.25463e-05	0.0372746	0.0965746
Shfl	0.0669605	1.0253e-05	5.29026e-05	0.0372513	0.0965515
Gata6	0.0669184	1.03856e-05	5.35688e-05	0.037209	0.0965096
Cdc42ep5	0.0668975	1.04521e-05	5.38569e-05	0.0371881	0.0964888
Ccdc93	0.0668581	1.05785e-05	5.44715e-05	0.0371485	0.0964495
Rbfox2	0.0668246	1.06868e-05	5.49551e-05	0.037115	0.0964163
Kiz	0.0667513	1.09282e-05	5.61209e-05	0.0370414	0.0963432
Nsd3	0.0665724	1.1539e-05	5.91378e-05	0.036862	0.0961652
Prr7	0.0665302	1.16876e-05	5.9839e-05	0.0368197	0.0961233
Atp5e	0.0664774	1.18763e-05	6.07442e-05	0.0367667	0.0960707
Cplane1	0.0664588	1.19435e-05	6.10059e-05	0.036748	0.0960522
Lrig3	0.0664442	1.19965e-05	6.1256e-05	0.0367334	0.0960377
Sf3b2	0.0664352	1.20295e-05	6.14039e-05	0.0367243	0.0960287
Cdc16	0.0664296	1.20497e-05	6.14864e-05	0.0367188	0.0960232
Ubr2	0.0664165	1.20978e-05	6.16909e-05	0.0367056	0.0960101
Plscr4	0.0663931	1.21837e-05	6.20458e-05	0.0366821	0.0959868
Smg6	0.0663809	1.2229e-05	6.22346e-05	0.0366699	0.0959746
Mroh1	0.0662401	1.27612e-05	6.48565e-05	0.0365286	0.0958345
Snhg1	0.0661664	1.30484e-05	6.62724e-05	0.0364547	0.0957612
Rchy1	0.0661234	1.32187e-05	6.70702e-05	0.0364116	0.0957184
D630045J12Rik	0.0660625	1.34638e-05	6.82001e-05	0.0363505	0.0956578
Keap1	0.0660269	1.36089e-05	6.88671e-05	0.0363148	0.0956224
BC052040	0.0660129	1.36666e-05	6.91356e-05	0.0363007	0.0956084
Eci2	0.0659819	1.37947e-05	6.97371e-05	0.0362697	0.0955776
Steap4	0.0658303	1.44384e-05	7.28464e-05	0.0361176	0.0954267
Osbpl9	0.0657996	1.45724e-05	7.34495e-05	0.0360868	0.0953961
Gigyf2	0.065762	1.47378e-05	7.42098e-05	0.0360491	0.0953587
Coq9	0.065735	1.48575e-05	7.47139e-05	0.036022	0.0953319
Vwa8	0.0656164	1.53954e-05	7.72405e-05	0.0359031	0.0952139
Zyg11b	0.0655681	1.56196e-05	7.83138e-05	0.0358546	0.0951658
Rad51b	0.0655299	1.57994e-05	7.91371e-05	0.0358163	0.0951278
Mast4	0.0655276	1.58104e-05	7.9166e-05	0.035814	0.0951255
2900097C17Rik	0.0655252	1.58216e-05	7.91704e-05	0.0358116	0.0951231
Nrp2	0.0655096	1.58956e-05	7.95144e-05	0.0357959	0.0951076
Cic	0.0655045	1.592e-05	7.95846e-05	0.0357908	0.0951025
Tet1	0.0655009	1.59373e-05	7.96445e-05	0.0357872	0.0950989
Neat1	0.0654168	1.6343e-05	8.15384e-05	0.0357028	0.0950152
D130040H23Rik	0.0653544	1.66502e-05	8.29897e-05	0.0356403	0.0949531
Vwa5a	0.0653267	1.67883e-05	8.36234e-05	0.0356125	0.0949255
Ski	0.0653084	1.68803e-05	8.40544e-05	0.0355941	0.0949073
Rian	0.0652866	1.69905e-05	8.45755e-05	0.0355722	0.0948856
Ift74	0.0652749	1.70499e-05	8.47881e-05	0.0355605	0.0948739
Vti1a	0.0652616	1.71174e-05	8.50681e-05	0.0355472	0.0948608
5730522E02Rik	0.0652337	1.72606e-05	8.5752e-05	0.0355192	0.0948329
Arap1	0.0651539	1.76754e-05	8.77267e-05	0.0354392	0.0947536
Numa1	0.0650927	1.80003e-05	8.92812e-05	0.0353778	0.0946927
Dchs1	0.0650649	1.81499e-05	8.99941e-05	0.0353499	0.0946649
Rnf169	0.0650479	1.82416e-05	9.03901e-05	0.0353328	0.0946481
Psme2	0.0650247	1.83678e-05	9.09859e-05	0.0353096	0.094625
Trim12c	0.0650114	1.84406e-05	9.12871e-05	0.0352962	0.0946117
C1qtnf6	0.0650065	1.84673e-05	9.13897e-05	0.0352913	0.0946069
Nipsnap2	0.0650031	1.84863e-05	9.14536e-05	0.0352879	0.0946034
Naxe	0.0649957	1.85267e-05	9.1624e-05	0.0352805	0.0945961
Xrn1	0.0648991	1.90654e-05	9.41051e-05	0.0351836	0.0945
Echdc2	0.0648977	1.90735e-05	9.41146e-05	0.0351822	0.0944986
Palld	0.0648363	1.94242e-05	9.57208e-05	0.0351206	0.0944374
Sfxn5	0.0648255	1.94861e-05	9.59952e-05	0.0351098	0.0944267
Tap2	0.0647813	1.97428e-05	9.71654e-05	0.0350655	0.0943827
Hfe	0.0647733	1.97896e-05	9.73328e-05	0.0350574	0.0943748
Mtx2	0.0647401	1.99851e-05	9.82312e-05	0.0350241	0.0943417
Plin3	0.0647323	2.00312e-05	9.84163e-05	0.0350163	0.094334
Copa	0.064533	2.1246e-05	0.000103992	0.0348164	0.0941356
Tek	0.064532	2.12526e-05	0.000103992	0.0348154	0.0941346
March3	0.0645012	2.14462e-05	0.000104872	0.0347845	0.094104
Slit2	0.064471	2.1638e-05	0.000105708	0.0347542	0.0940739
Emilin1	0.0644676	2.16597e-05	0.000105746	0.0347508	0.0940705
Etfa	0.0643202	2.26204e-05	0.000110067	0.034603	0.0939238
Ubb	0.0642964	2.27795e-05	0.000110752	0.0345791	0.0939001
Gprc5b	0.0642254	2.32601e-05	0.000112945	0.0345078	0.0938294
Slc27a3	0.064212	2.33518e-05	0.000113318	0.0344944	0.0938161
Rsf1	0.0641938	2.34765e-05	0.000113851	0.0344762	0.093798
Sos1	0.0640486	2.44978e-05	0.000118652	0.0343306	0.0936535
Zfp157	0.0639613	2.51325e-05	0.000121457	0.034243	0.0935665
Zfp608	0.0638778	2.57533e-05	0.00012422	0.0341593	0.0934835
Nek9	0.0638726	2.57928e-05	0.000124371	0.034154	0.0934783
Zmym2	0.0637937	2.63942e-05	0.00012711	0.0340749	0.0933997
Dlg1	0.0637194	2.69726e-05	0.000129732	0.0340004	0.0933258
E330013P04Rik	0.0636723	2.73454e-05	0.000131442	0.0339531	0.0932789
Evl	0.0636661	2.73949e-05	0.000131639	0.0339469	0.0932727
N4bp2l1	0.0636394	2.76082e-05	0.000132539	0.0339202	0.0932462
Spin1	0.0636309	2.76769e-05	0.000132827	0.0339117	0.0932377
Ctsa	0.0635729	2.81483e-05	0.000134962	0.0338535	0.09318
Baiap2	0.0635471	2.83602e-05	0.000135892	0.0338276	0.0931543
Acot2	0.0634798	2.89204e-05	0.000138402	0.0337601	0.0930873
Lpin1	0.063425	2.93844e-05	0.000140446	0.0337052	0.0930328
Mon2	0.063423	2.94014e-05	0.000140483	0.0337032	0.0930308
Zfp950	0.0633983	2.96133e-05	0.000141452	0.0336784	0.0930062
Mthfs	0.0633917	2.96699e-05	0.000141594	0.0336718	0.0929997
A730056A06Rik	0.0633815	2.97581e-05	0.000141966	0.0336615	0.0929895
Scn1b	0.063339	3.01274e-05	0.000143683	0.0336189	0.0929472
Syne1	0.0633246	3.02535e-05	0.000144193	0.0336044	0.0929328
Rcbtb2	0.0632964	3.05018e-05	0.000145331	0.0335762	0.0929048
Akr7a5	0.0632864	3.05898e-05	0.000145705	0.0335662	0.0928949
Msi2	0.0632853	3.05999e-05	0.000145708	0.033565	0.0928937
Lmx1a	0.0632065	3.13063e-05	0.000148747	0.033486	0.0928153
Adnp	0.0631459	3.18603e-05	0.00015119	0.0334252	0.0927549
Serpina3n	0.0630149	3.30891e-05	0.000156729	0.0332938	0.0926245
Arhgef19	0.0630077	3.31574e-05	0.000156955	0.0332867	0.0926174
Mmp19	0.0630031	3.32016e-05	0.000157115	0.033282	0.0926128
Grn	0.0629949	3.32806e-05	0.000157391	0.0332738	0.0926046
Arhgap24	0.0629395	3.38159e-05	0.000159774	0.0332183	0.0925496
Ift122	0.0628945	3.42581e-05	0.000161813	0.0331731	0.0925047
Btrc	0.0628536	3.4664e-05	0.00016368	0.0331321	0.092464
Ube2r2	0.0628301	3.48989e-05	0.000164687	0.0331086	0.0924407
Igbp1	0.0628164	3.50366e-05	0.000165285	0.0330948	0.092427
Tlr2	0.0627948	3.52558e-05	0.000166217	0.0330731	0.0924055
Il1rn	0.0627825	3.538e-05	0.000166751	0.0330608	0.0923933
Zfyve9	0.0627671	3.55376e-05	0.00016739	0.0330453	0.0923779
Lacc1	0.06276	3.56103e-05	0.000167681	0.0330382	0.0923708
Atp6v1g1	0.0627444	3.577e-05	0.000168381	0.0330226	0.0923553
Clybl	0.0627323	3.58948e-05	0.000168864	0.0330105	0.0923433
Il18	0.062682	3.64177e-05	0.000171247	0.03296	0.0922932
Mkln1	0.0626814	3.64239e-05	0.000171247	0.0329594	0.0922926
Tnfaip6	0.0626484	3.67704e-05	0.000172663	0.0329263	0.0922598
Bcat1	0.0626043	3.72388e-05	0.000174809	0.0328821	0.0922159
Glt8d1	0.062539	3.79427e-05	0.000177894	0.0328166	0.0921509
1700017B05Rik	0.0625247	3.80984e-05	0.000178532	0.0328023	0.0921366
Armcx1	0.0625244	3.8102e-05	0.000178532	0.0328019	0.0921363
Abca8b	0.062486	3.85229e-05	0.000180393	0.0327635	0.0920982
9930021J03Rik	0.0623998	3.94858e-05	0.000184612	0.032677	0.0920123
Angptl8	0.0623988	3.94965e-05	0.000184612	0.032676	0.0920113
Cul9	0.0623065	4.05526e-05	0.000189316	0.0325835	0.0919195
Gria3	0.0622865	4.07848e-05	0.000190225	0.0325634	0.0918996
Ndufb9	0.062265	4.10357e-05	0.000191337	0.0325419	0.0918782
Klf15	0.0622236	4.15243e-05	0.000193379	0.0325003	0.0918369
Tent2	0.0622204	4.15622e-05	0.000193496	0.0324971	0.0918337
Clock	0.0622016	4.17856e-05	0.000194477	0.0324782	0.091815
E130114P18Rik	0.0621953	4.18602e-05	0.000194764	0.032472	0.0918088
Nfatc1	0.0621695	4.2169e-05	0.000195975	0.0324461	0.0917831
Armc9	0.0621631	4.2247e-05	0.000196264	0.0324396	0.0917767
Nbas	0.0621109	4.28796e-05	0.000199143	0.0323873	0.0917247
Klhdc10	0.0621085	4.29089e-05	0.000199196	0.0323849	0.0917223
Acot13	0.0620549	4.35689e-05	0.000202036	0.0323311	0.091669
Scai	0.0620141	4.4077e-05	0.00020433	0.0322903	0.0916284
Dbp	0.0619784	4.4527e-05	0.000206166	0.0322544	0.0915929
Ly6a	0.0619114	4.53835e-05	0.000210004	0.0321872	0.0915261
Gpr153	0.0619071	4.54385e-05	0.000210131	0.0321829	0.0915219
Ralgapa2	0.061898	4.55555e-05	0.000210608	0.0321738	0.0915128
Ptgfrn	0.0618345	4.6384e-05	0.000214243	0.0321101	0.0914496
4930444A19Rik	0.0618128	4.66708e-05	0.000215437	0.0320883	0.091428
4632427E13Rik	0.0617713	4.72235e-05	0.000217791	0.0320467	0.0913866
Zkscan3	0.0616562	4.8788e-05	0.000224463	0.0319313	0.0912721
Zfp266	0.0616244	4.92279e-05	0.00022635	0.0318995	0.0912405
Tbck	0.0616148	4.93623e-05	0.0002269	0.0318898	0.0912309
Aplf	0.0615992	4.95796e-05	0.00022783	0.0318742	0.0912154
Cyp51	0.0615889	4.97243e-05	0.000228426	0.0318639	0.0912052
Ptgis	0.0615855	4.97719e-05	0.000228576	0.0318605	0.0912018
Gm16759	0.0615058	5.09063e-05	0.000233364	0.0317805	0.0911224
Sesn2	0.0614409	5.1846e-05	0.000237105	0.0317155	0.0910578
Galnt12	0.0613631	5.29953e-05	0.000242067	0.0316374	0.0909804
Cd1d1	0.0613498	5.31953e-05	0.000242908	0.031624	0.0909671
Mecom	0.0613004	5.39393e-05	0.000246084	0.0315746	0.090918
Stk32a	0.0612754	5.43207e-05	0.000247688	0.0315495	0.090893
Brd8	0.061224	5.51118e-05	0.000250885	0.0314979	0.0908419
Rps2	0.0611982	5.55125e-05	0.000252355	0.0314721	0.0908162
Copz2	0.0611967	5.55356e-05	0.000252385	0.0314706	0.0908147
Tnrc6a	0.0611726	5.59133e-05	0.00025395	0.0314464	0.0907907
Six1	0.0611437	5.63688e-05	0.000255943	0.0314174	0.0907619
Phf10	0.0611281	5.66165e-05	0.000256991	0.0314017	0.0907464
Myo1d	0.0609785	5.90422e-05	0.000267683	0.0312517	0.0905974
Gm42047	0.060932	5.98152e-05	0.000270945	0.0312051	0.0905512
Ly6h	0.0609235	5.9957e-05	0.000271443	0.0311966	0.0905428
Fign	0.0609086	6.02086e-05	0.000272485	0.0311816	0.0905279
Kirrel3	0.0609067	6.02405e-05	0.000272548	0.0311797	0.090526
Nrg2	0.0608223	6.16789e-05	0.000278643	0.0310951	0.090442
Ppargc1a	0.0606789	6.41976e-05	0.000289506	0.0309513	0.0902992
Dguok	0.0606491	6.4733e-05	0.000291748	0.0309214	0.0902696
Dync2h1	0.060574	6.61017e-05	0.000297606	0.0308461	0.0901948
Plscr1	0.0605735	6.61109e-05	0.000297606	0.0308456	0.0901943
Bmyc	0.0605375	6.67757e-05	0.000300422	0.0308096	0.0901585
Thsd7a	0.0605089	6.73091e-05	0.000302643	0.0307809	0.09013
Uvssa	0.060505	6.73824e-05	0.000302883	0.030777	0.0901261
Pbx3	0.0604471	6.84757e-05	0.000307526	0.0307189	0.0900685
Jund	0.0604322	6.87607e-05	0.000308714	0.0307039	0.0900536
Glg1	0.0604256	6.88867e-05	0.000309189	0.0306973	0.090047
C3	0.0604199	6.89947e-05	0.000309492	0.0306916	0.0900414
Rmdn1	0.0603971	6.94338e-05	0.00031137	0.0306687	0.0900187
Pigp	0.0603625	7.01035e-05	0.000314188	0.0306341	0.0899842
Fchsd2	0.06036	7.01519e-05	0.000314313	0.0306316	0.0899818
Adamts7	0.0603564	7.0223e-05	0.000314539	0.0306279	0.0899781
Txndc12	0.0603279	7.07807e-05	0.000316744	0.0305993	0.0899498
Ssc5d	0.060327	7.07983e-05	0.000316744	0.0305984	0.0899489
Itga11	0.0603195	7.09446e-05	0.000317305	0.030591	0.0899414
Rarg	0.0602364	7.25968e-05	0.000324299	0.0305077	0.0898587
Cep162	0.0602355	7.26148e-05	0.000324299	0.0305068	0.0898579
Wdr33	0.0602177	7.29739e-05	0.000325808	0.0304889	0.0898401
Fam214a	0.0602111	7.3108e-05	0.000326215	0.0304823	0.0898335
Dennd2a	0.0601867	7.36032e-05	0.000328137	0.0304578	0.0898092
Nr6a1os	0.0601751	7.38401e-05	0.000329097	0.0304462	0.0897977
Zfp740	0.0601681	7.3983e-05	0.000329637	0.0304391	0.0897907
Snx29	0.0601213	7.49478e-05	0.000333546	0.0303922	0.0897441
Cpne8	0.0601038	7.53109e-05	0.000335064	0.0303746	0.0897267
Nod1	0.060088	7.56394e-05	0.000336427	0.0303589	0.089711
Gm32531	0.0600702	7.60135e-05	0.000337894	0.030341	0.0896932
Plpp3	0.0600437	7.65707e-05	0.000340173	0.0303144	0.0896669
Trappc12	0.0600397	7.66559e-05	0.000340353	0.0303104	0.0896629
Dpm3	0.0599637	7.82811e-05	0.000347064	0.0302342	0.0895872
Alms1	0.0599279	7.90572e-05	0.000350403	0.0301983	0.0895516
Lrp5	0.0598937	7.98055e-05	0.000353308	0.030164	0.0895176
Nrbp1	0.0598697	8.03358e-05	0.00035545	0.0301399	0.0894936
Anp32a	0.0598608	8.0533e-05	0.000356219	0.030131	0.0894848
Ngly1	0.0598514	8.07425e-05	0.000356939	0.0301215	0.0894754
Aldh6a1	0.0598466	8.0848e-05	0.000357301	0.0301168	0.0894707
Bet1l	0.0598341	8.11262e-05	0.000358427	0.0301043	0.0894582
Cebpa	0.0598033	8.18179e-05	0.000361274	0.0300733	0.0894275
Mb21d2	0.0597669	8.26407e-05	0.000364168	0.0300369	0.0893913
Nrk	0.05973	8.34844e-05	0.000367568	0.0299998	0.0893545
Mgst3	0.0597055	8.40486e-05	0.000369838	0.0299752	0.0893301
Tmem260	0.0597021	8.41263e-05	0.000370073	0.0299719	0.0893268
Nox4	0.0596949	8.42936e-05	0.000370702	0.0299646	0.0893196
Gm12905	0.0596721	8.4822e-05	0.000372918	0.0299418	0.0892969
Zbtb8a	0.0596649	8.49893e-05	0.000373439	0.0299346	0.0892898
Tnfrsf1a	0.0596563	8.51918e-05	0.000374221	0.0299259	0.0892812
Abcc5	0.0595838	8.69017e-05	0.000380963	0.0298533	0.0892091
A330076H08Rik	0.059578	8.70399e-05	0.00038146	0.0298475	0.0892033
1010001N08Rik	0.0595504	8.77028e-05	0.000384033	0.0298197	0.0891757
Coq8b	0.059539	8.79778e-05	0.000385017	0.0298083	0.0891644
Txndc16	0.0595302	8.81888e-05	0.000385719	0.0297995	0.0891557
Cdk4	0.059524	8.83395e-05	0.000386267	0.0297933	0.0891494
Gbf1	0.0595011	8.88961e-05	0.000388478	0.0297703	0.0891266
Mrc2	0.0594555	9.00128e-05	0.000393245	0.0297246	0.0890812
Hs3st1	0.0593712	9.21102e-05	0.000401948	0.0296401	0.0889974
Tep1	0.0593499	9.26493e-05	0.000404069	0.0296187	0.0889761
Rpl31	0.0591946	9.66596e-05	0.000421077	0.0294631	0.0888216
Crabp2	0.0591883	9.68273e-05	0.000421334	0.0294567	0.0888152
Wnt16	0.0591808	9.70245e-05	0.000422064	0.0294492	0.0888078
Gm26802	0.0591742	9.72003e-05	0.000422708	0.0294425	0.0888012
Nme7	0.0591471	9.79204e-05	0.000425475	0.0294154	0.0887742
Josd2	0.0591374	9.81803e-05	0.000426483	0.0294056	0.0887645
Agap1	0.0590509	0.000100517	0.000435641	0.029319	0.0886785
Sqor	0.0590406	0.000100801	0.000436622	0.0293086	0.0886682
Cacna2d1	0.0589935	0.0001021	0.000441998	0.0292614	0.0886213
Gpnmb	0.0589306	0.000103859	0.000449359	0.0291983	0.0885587
Hvcn1	0.058904	0.00010461	0.000452477	0.0291717	0.0885322
Cc2d2a	0.0588796	0.000105306	0.000454972	0.0291472	0.0885079
Scpep1	0.0588459	0.000106272	0.000458757	0.0291134	0.0884744
Limk2	0.058835	0.000106586	0.000459853	0.0291025	0.0884635
Tecr	0.0588247	0.000106886	0.000460924	0.0290921	0.0884532
mt-Nd4	0.0588214	0.000106981	0.000461164	0.0290889	0.08845
Slc39a11	0.0588152	0.000107162	0.000461813	0.0290826	0.0884438
Eif3i	0.0587996	0.000107615	0.000463503	0.029067	0.0884283
Ift88	0.0587927	0.000107816	0.000464238	0.0290601	0.0884214
Blvrb	0.0587609	0.00010875	0.00046813	0.0290281	0.0883897
Dpyd	0.0587447	0.000109227	0.000470017	0.0290119	0.0883736
Lgi2	0.0586556	0.000111891	0.000480969	0.0289227	0.0882849
Smim1	0.0586545	0.000111926	0.000480984	0.0289215	0.0882838
Ddost	0.0585785	0.000114249	0.000490414	0.0288453	0.0882081
Lamtor2	0.0585522	0.000115063	0.000493352	0.0288189	0.0881819
Dhx57	0.0585242	0.000115935	0.000496813	0.0287908	0.088154
Nktr	0.0584972	0.000116783	0.000500167	0.0287637	0.0881271
Pak1	0.0584602	0.000117951	0.000504744	0.0287267	0.0880904
Ccdc171	0.058441	0.000118566	0.000507231	0.0287074	0.0880712
Vstm2b	0.0584142	0.000119422	0.00051061	0.0286806	0.0880446
G630016G05Rik	0.0583607	0.000121156	0.000517442	0.0286269	0.0879913
Asb3	0.0583591	0.000121207	0.000517515	0.0286254	0.0879897
Rap2c	0.0583381	0.000121896	0.000520309	0.0286043	0.0879688
Phf20	0.0582015	0.000126454	0.000538559	0.0284673	0.0878327
Ndufa13	0.0581136	0.00012947	0.000550788	0.0283792	0.0877453
Osmr	0.0581006	0.000129922	0.000552556	0.0283662	0.0877323
Apex2	0.0580285	0.000132456	0.000563019	0.0282939	0.0876605
Ttc21b	0.0580215	0.000132706	0.000563929	0.0282868	0.0876535
Mpv17	0.0580091	0.000133147	0.000565644	0.0282744	0.0876412
Nr2c2	0.0579267	0.000136112	0.000577916	0.0281919	0.0875592
Man2b1	0.0578884	0.000137515	0.000583223	0.0281534	0.087521
Spata1	0.0578756	0.000137985	0.000585054	0.0281406	0.0875083
Plin4	0.0578724	0.000138102	0.000585387	0.0281374	0.0875051
Plscr3	0.0578679	0.00013827	0.000585936	0.0281328	0.0875006
Fip1l1	0.0578269	0.000139792	0.000591893	0.0280917	0.0874598
Phtf1	0.0577584	0.000142368	0.000601965	0.0280231	0.0873916
Nlgn2	0.0577474	0.000142785	0.000603393	0.0280121	0.0873807
Abhd14a	0.0577405	0.000143049	0.000604342	0.0280052	0.0873738
Adhfe1	0.0576381	0.000147003	0.000620529	0.0279025	0.0872718
Mrpl52	0.0576164	0.000147855	0.000623954	0.0278807	0.0872502
1700029J07Rik	0.0575609	0.000150053	0.000633054	0.0278251	0.087195
Tcea3	0.0575588	0.000150137	0.000633234	0.027823	0.0871929
mt-Nd5	0.0575343	0.000151117	0.000636838	0.0277985	0.0871685
Ddx50	0.0575021	0.000152415	0.000641244	0.0277662	0.0871364
Dlg2	0.0574816	0.00015325	0.000644401	0.0277455	0.0871159
Kdm1a	0.057473	0.000153599	0.000645692	0.0277369	0.0871074
Arid4b	0.0574686	0.000153778	0.000646267	0.0277325	0.087103
Aff1	0.0573523	0.000158596	0.00066523	0.0276159	0.0869872
Ep400	0.0572946	0.000161036	0.000674908	0.0275581	0.0869298
Xrcc4	0.0572857	0.000161417	0.000676133	0.0275492	0.0869209
Gpt2	0.057255	0.000162732	0.000680705	0.0275184	0.0868904
Sgce	0.0572195	0.000164269	0.000686758	0.0274828	0.086855
Il3ra	0.0571451	0.000167529	0.000698856	0.0274082	0.0867809
Stxbp4	0.0571252	0.00016841	0.000702338	0.0273883	0.0867611
Rhbdd1	0.0570978	0.000169631	0.000707042	0.0273609	0.0867339
Epc2	0.057018	0.000173241	0.000721104	0.0272808	0.0866543
Lsm10	0.0570124	0.000173497	0.000721776	0.0272752	0.0866488
Dennd1b	0.0569872	0.00017465	0.00072609	0.02725	0.0866237
Zfyve26	0.0569356	0.000177042	0.000735276	0.0271982	0.0865723
Ehhadh	0.0569352	0.000177058	0.000735276	0.0271978	0.0865719
Cmip	0.0568908	0.000179138	0.000743419	0.0271533	0.0865277
Ypel5	0.056871	0.000180076	0.000746701	0.0271334	0.086508
Ddi2	0.0568538	0.00018089	0.00074987	0.0271162	0.0864909
Gab3	0.0568115	0.00018291	0.000757973	0.0270738	0.0864488
Adh1	0.0567962	0.000183651	0.00076049	0.0270584	0.0864335
Ndufs6	0.0567304	0.000186846	0.00077309	0.0269925	0.086368
Dhx40	0.0566751	0.000189578	0.000783758	0.026937	0.0863129
Arfgap1	0.0566425	0.000191201	0.00079004	0.0269044	0.0862805
Kdm7a	0.0566174	0.000192464	0.000794827	0.0268792	0.0862555
Arhgef12	0.0565582	0.000195471	0.000806591	0.0268198	0.0861965
Hivep2	0.0565135	0.000197767	0.000815181	0.0267751	0.086152
Trp53bp1	0.0565022	0.000198351	0.000817368	0.0267638	0.0861408
Tfcp2	0.0564929	0.000198837	0.000818926	0.0267544	0.0861315
Arhgef2	0.0564773	0.00019965	0.000821832	0.0267387	0.0861159
Sqle	0.0564631	0.000200391	0.000824659	0.0267245	0.0861018
Ppp2r3a	0.0564559	0.000200767	0.000825816	0.0267173	0.0860947
Ust	0.0564278	0.000202248	0.000830955	0.0266891	0.0860666
Nek6	0.0563741	0.000205103	0.000841326	0.0266353	0.0860132
Ifi27	0.0563702	0.000205308	0.000841941	0.0266314	0.0860093
Kcnd2	0.0563216	0.000207928	0.000852456	0.0265827	0.0859609
Mpp1	0.056292	0.00020954	0.000858139	0.026553	0.0859314
Plppr3	0.0562852	0.000209911	0.000859431	0.0265461	0.0859246
Glb1	0.0562403	0.000212379	0.000868367	0.0265012	0.0858799
Abcc4	0.0562074	0.000214206	0.00087537	0.0264681	0.0858472
Wipf1	0.0561622	0.000216734	0.000884277	0.0264229	0.0858022
Tmem192	0.0561059	0.000219929	0.000896354	0.0263665	0.0857462
Lbp	0.0560755	0.000221673	0.000902737	0.026336	0.0857159
Junb	0.056037	0.000223899	0.00091156	0.0262974	0.0856775
5430416N02Rik	0.0560281	0.000224415	0.000913264	0.0262885	0.0856687
Zfp354c	0.0560277	0.000224438	0.000913264	0.0262881	0.0856683
Pid1	0.0559933	0.00022645	0.000920961	0.0262536	0.085634
4930549C15Rik	0.0559783	0.000227335	0.000923822	0.0262385	0.0856191
Baz1b	0.055957	0.00022859	0.000928426	0.0262172	0.0855979
Cdk5rap2	0.0559507	0.000228963	0.000929446	0.0262109	0.0855916
Islr	0.0558399	0.000235628	0.000954468	0.0260998	0.0854813
Slc50a1	0.0558124	0.000237311	0.000961031	0.0260722	0.0854538
Fam114a2	0.0557824	0.000239158	0.000967689	0.0260421	0.085424
Mrps28	0.0557816	0.000239209	0.000967689	0.0260413	0.0854232
Atg101	0.0557406	0.000241754	0.000977207	0.0260002	0.0853824
Ppp1r15a	0.0556997	0.000244321	0.000986799	0.0259592	0.0853416
Tor3a	0.0556864	0.000245157	0.00098991	0.0259459	0.0853284
Rabl6	0.0556591	0.000246893	0.000996396	0.0259185	0.0853012
Ebp	0.0556504	0.000247448	0.000997843	0.0259098	0.0852925
A4galt	0.0556109	0.000249979	0.00100698	0.0258702	0.0852532
Ass1	0.0556055	0.000250325	0.00100784	0.0258648	0.0852479
Gas2	0.0555902	0.000251317	0.00101157	0.0258494	0.0852326
Lgals8	0.0555529	0.000253739	0.0010197	0.0258121	0.0851955
Jmy	0.0555388	0.000254663	0.00102315	0.025798	0.0851814
Vps8	0.0554933	0.000257659	0.0010344	0.0257524	0.0851361
Ecpas	0.0554894	0.000257923	0.00103516	0.0257484	0.0851322
Golga5	0.0554881	0.000258008	0.00103522	0.0257471	0.0851309
Ccdc34	0.055464	0.000259609	0.00104055	0.025723	0.0851069
Plod2	0.0554419	0.000261088	0.00104592	0.0257008	0.0850849
Trim33	0.0554022	0.000263765	0.00105582	0.025661	0.0850454
Gatd1	0.0553977	0.000264068	0.00105648	0.0256565	0.0850409
Clmn	0.0553849	0.000264942	0.0010597	0.0256436	0.0850281
Fbxo38	0.0553822	0.000265127	0.00106016	0.0256409	0.0850254
Rp9	0.0553477	0.000267482	0.00106874	0.0256064	0.0849911
Tmx4	0.0553374	0.00026819	0.00107101	0.025596	0.0849808
Kdm3a	0.0552813	0.000272076	0.0010851	0.0255398	0.084925
Cep112	0.055265	0.000273215	0.00108936	0.0255235	0.0849088
Kng1	0.0552472	0.000274464	0.00109405	0.0255056	0.084891
2610037D02Rik	0.0551909	0.000278451	0.0011085	0.0254492	0.0848349
Ldah	0.0551787	0.000279321	0.00111167	0.0254369	0.0848228
Coro2b	0.0551762	0.0002795	0.00111209	0.0254344	0.0848203
Myo1b	0.0551244	0.000283226	0.00112556	0.0253825	0.0847687
Os9	0.0551055	0.000284593	0.0011297	0.0253637	0.08475
Ubxn2b	0.0550832	0.000286222	0.00113558	0.0253413	0.0847277
Fam126a	0.0549379	0.000297034	0.00117511	0.0251956	0.084583
Ufc1	0.0546977	0.000315748	0.0012443	0.0249549	0.0843439
Rnf125	0.0545626	0.00032676	0.00128471	0.0248194	0.0842092
1700012D14Rik	0.0545173	0.000330532	0.00129756	0.024774	0.0841641
Gm16083	0.054373	0.000342812	0.00134539	0.0246293	0.0840204
Derl1	0.0543561	0.000344274	0.00135078	0.0246124	0.0840036
Trak1	0.0542881	0.000350231	0.00137169	0.0245443	0.0839359
Zmynd8	0.0542648	0.000352297	0.00137942	0.0245209	0.0839127
Pip4p1	0.0542434	0.000354203	0.00138511	0.0244995	0.0838914
Cpped1	0.0541981	0.000358269	0.00139957	0.0244541	0.0838463
Gm3364	0.0541463	0.000362975	0.00141687	0.0244021	0.0837946
Nek1	0.0541355	0.000363956	0.00141997	0.0243913	0.083784
Wwp2	0.0540886	0.000368274	0.00143608	0.0243443	0.0837372
Bphl	0.0540007	0.000376495	0.00146364	0.0242562	0.0836497
Tead2	0.0539729	0.000379135	0.00147128	0.0242283	0.083622
Eif4g3	0.0539583	0.000380522	0.00147591	0.0242137	0.0836075
Adgrd1	0.053875	0.000388553	0.00150438	0.0241302	0.0835245
H2afy2	0.053827	0.000393251	0.00152026	0.0240821	0.0834767
Pnpla7	0.0538119	0.000394741	0.00152563	0.0240669	0.0834616
Micu1	0.0538071	0.000395217	0.00152709	0.0240621	0.0834568
Rcbtb1	0.0537952	0.00039639	0.00153123	0.0240502	0.0834451
Prtg	0.0537595	0.000399944	0.00154378	0.0240145	0.0834095
Cpz	0.0537576	0.00040014	0.00154415	0.0240125	0.0834076
Gm17057	0.0537534	0.000400558	0.00154531	0.0240083	0.0834034
Btf3l4	0.0537215	0.000403769	0.00155461	0.0239763	0.0833716
Gon4l	0.0536814	0.00040783	0.00156866	0.0239361	0.0833317
Nisch	0.0536781	0.000408162	0.00156955	0.0239329	0.0833284
Il1rl2	0.0536602	0.000409997	0.00157541	0.0239149	0.0833105
Tbcel	0.0536316	0.000412934	0.0015855	0.0238862	0.083282
Ip6k1	0.0536117	0.000414979	0.00159255	0.0238663	0.0832623
Yes1	0.0535971	0.000416497	0.00159797	0.0238517	0.0832477
Pygo1	0.0535345	0.000423043	0.00162145	0.0237889	0.0831854
Tmem241	0.0535077	0.000425874	0.00163148	0.0237621	0.0831587
Plekha5	0.0534905	0.000427702	0.00163807	0.0237449	0.0831416
Mindy4	0.0534584	0.000431135	0.00164957	0.0237126	0.0831096
Prkdc	0.0534205	0.000435217	0.00166393	0.0236747	0.0830719
Cdk5rap3	0.0534156	0.000435749	0.00166555	0.0236697	0.083067
Ddx58	0.0533956	0.000437922	0.00167301	0.0236497	0.083047
Nbr1	0.053388	0.000438744	0.00167573	0.0236421	0.0830395
Sntb1	0.0533685	0.000440875	0.00168261	0.0236226	0.0830201
Dhtkd1	0.0533532	0.000442553	0.00168859	0.0236072	0.0830049
Rassf5	0.053316	0.00044666	0.00170341	0.0235699	0.0829678
Ccdc8	0.0532861	0.000449988	0.00171524	0.02354	0.082938
Serinc2	0.0532658	0.000452263	0.00172305	0.0235196	0.0829178
Spats2	0.0532369	0.000455509	0.00173368	0.0234907	0.082889
Pcdh19	0.053207	0.0004589	0.00174572	0.0234607	0.0828592
Ccdc191	0.0531903	0.000460803	0.00175165	0.0234439	0.0828426
Mgmt	0.0531691	0.00046323	0.00176	0.0234227	0.0828214
Plpp5	0.0531627	0.000463966	0.00176235	0.0234162	0.0828151
Palm	0.053043	0.000477906	0.0018135	0.0232962	0.0826958
Tmem150c	0.0530328	0.000479103	0.00181668	0.0232861	0.0826857
Bhlhe41	0.0529954	0.000483553	0.00183174	0.0232486	0.0826485
Plekhm3	0.0529804	0.000485349	0.00183762	0.0232335	0.0826335
Tcea1	0.052892	0.000496046	0.00187394	0.0231449	0.0825454
Nsmce2	0.0528873	0.000496616	0.00187563	0.0231402	0.0825408
Nfkbiz	0.0528674	0.000499059	0.00188401	0.0231203	0.082521
Rai2	0.0528672	0.000499082	0.00188401	0.0231201	0.0825208
Mettl1	0.0528207	0.000504834	0.0019029	0.0230734	0.0824744
Mia3	0.0528115	0.000505973	0.00190562	0.0230643	0.0824653
Mrps16	0.0528005	0.000507347	0.00191	0.0230532	0.0824543
Pias1	0.0527583	0.000512641	0.00192756	0.0230109	0.0824123
Epc1	0.05275	0.000513688	0.00193054	0.0230026	0.082404
Acadsb	0.052702	0.000519782	0.001952	0.0229545	0.0823562
Ppil2	0.0526856	0.000521874	0.00195841	0.0229381	0.0823399
Npepps	0.0526663	0.000524362	0.00196726	0.0229187	0.0823207
Kdm5b	0.0526391	0.00052787	0.00197799	0.0228915	0.0822936
Mettl9	0.0526315	0.000528856	0.0019812	0.0228838	0.082286
Cox16	0.0525628	0.000537833	0.00201137	0.022815	0.0822176
Scmh1	0.052557	0.000538607	0.00201327	0.0228092	0.0822118
Zbtb12	0.0525518	0.00053929	0.00201533	0.022804	0.0822067
Dse	0.0525502	0.000539505	0.00201564	0.0228023	0.082205
Uqcc3	0.0525351	0.000541505	0.00202262	0.0227872	0.08219
Tmem175	0.0525328	0.000541801	0.00202323	0.022785	0.0821878
Apopt1	0.0524998	0.000546197	0.00203915	0.0227519	0.0821549
Jmjd1c	0.0524604	0.000551489	0.00205739	0.0227124	0.0821157
Vrk3	0.0524109	0.000558204	0.00208041	0.0226628	0.0820664
Peli1	0.0523891	0.000561196	0.00209053	0.0226409	0.0820446
Fads1	0.0523822	0.000562133	0.00209351	0.022634	0.0820378
Srek1	0.0523407	0.000567864	0.00211228	0.0225924	0.0819964
Nap1l3	0.0523394	0.000568047	0.00211244	0.0225911	0.0819951
Cd55	0.0523231	0.000570313	0.00211829	0.0225747	0.0819789
Acap2	0.0522921	0.00057464	0.00213073	0.0225437	0.081948
Gm4924	0.0522759	0.000576915	0.00213864	0.0225275	0.0819319
Ccs	0.0522679	0.000578047	0.00214193	0.0225194	0.0819239
Adamts19	0.0522041	0.000587096	0.00217321	0.0224555	0.0818604
Psd4	0.0521943	0.000588502	0.00217789	0.0224457	0.0818506
Psmb1	0.0521429	0.00059591	0.00220316	0.0223942	0.0817994
Alyref2	0.0520908	0.000603512	0.00222911	0.022342	0.0817475
Slc37a3	0.0520564	0.00060858	0.00224565	0.0223075	0.0817132
Gla	0.0519581	0.000623278	0.00229766	0.022209	0.0816153
Polr3gl	0.0519317	0.00062728	0.00231074	0.0221825	0.081589
Zmym6	0.0519307	0.00062744	0.00231077	0.0221815	0.081588
Angptl6	0.0519056	0.000631264	0.00232429	0.0221563	0.081563
Gpc3	0.0518973	0.000632542	0.00232843	0.022148	0.0815547
D2hgdh	0.0518805	0.000635116	0.00233734	0.0221312	0.081538
Gm11084	0.0518628	0.000637839	0.0023451	0.0221135	0.0815204
Snx13	0.0518598	0.000638308	0.00234626	0.0221104	0.0815174
Braf	0.0518254	0.000643642	0.00236416	0.022076	0.0814832
Cuta	0.0517998	0.00064765	0.00237831	0.0220503	0.0814576
Nfatc2	0.0517905	0.0006491	0.00238306	0.022041	0.0814484
Adal	0.0517525	0.000655103	0.00240336	0.0220028	0.0814105
Bhlhe22	0.0517429	0.000656625	0.00240778	0.0219932	0.0814009
Ift20	0.0517367	0.000657602	0.00241079	0.0219871	0.0813948
Galnt2	0.0517309	0.000658522	0.002413	0.0219813	0.081389
Tdrd3	0.0517167	0.00066078	0.00242011	0.0219671	0.0813749
Gm38304	0.0517087	0.000662065	0.00242423	0.021959	0.0813669
Ift81	0.0516084	0.000678283	0.00247826	0.0218585	0.081267
Usp46	0.0515686	0.000684832	0.00249979	0.0218186	0.0812273
Slc35f1	0.0515519	0.000687593	0.00250824	0.0218018	0.0812107
Ccdc90b	0.0515428	0.000689088	0.00251292	0.0217928	0.0812017
Wipi1	0.0515138	0.000693925	0.00252874	0.0217637	0.0811728
Npl	0.0514874	0.000698354	0.00254185	0.0217372	0.0811464
Khdrbs1	0.051444	0.000705681	0.00256728	0.0216937	0.0811032
Ets2	0.051443	0.000705847	0.00256728	0.0216927	0.0811022
Ftx	0.0514324	0.000707639	0.00257257	0.0216821	0.0810917
Eif3c	0.0514238	0.000709113	0.0025767	0.0216735	0.0810831
Ice1	0.0513521	0.000721425	0.00261832	0.0216017	0.0810117
Unc45bos	0.0513346	0.000724461	0.00262809	0.0215841	0.0809943
2610016A17Rik	0.0513149	0.000727902	0.00263891	0.0215643	0.0809747
Adcy3	0.0513015	0.000730246	0.00264656	0.0215509	0.0809613
Apobec3	0.0512996	0.000730579	0.00264713	0.021549	0.0809594
Cyth1	0.0512794	0.000734128	0.0026581	0.0215287	0.0809393
Aldh16a1	0.0512761	0.000734702	0.00265954	0.0215255	0.080936
St6galnac5	0.0512536	0.000738671	0.00267328	0.021503	0.0809137
N4bp1	0.051236	0.000741806	0.00268335	0.0214852	0.080896
Setd5	0.0512311	0.000742673	0.00268585	0.0214804	0.0808912
Adamtsl3	0.0511739	0.000752916	0.00272096	0.021423	0.0808342
C1ra	0.0511705	0.000753523	0.0027225	0.0214197	0.0808309
Atp5o	0.0511542	0.000756469	0.0027318	0.0214033	0.0808146
Kidins220	0.0511466	0.000757855	0.00273556	0.0213956	0.080807
Itch	0.0511318	0.000760534	0.00274458	0.0213809	0.0807923
Fhod3	0.0511294	0.000760977	0.00274553	0.0213784	0.0807899
Zfp810	0.0511067	0.000765124	0.00275984	0.0213556	0.0807672
Copg2	0.0510449	0.000776498	0.0028002	0.0212938	0.0807057
Mtif2	0.0510058	0.000783782	0.0028238	0.0212546	0.0806668
Patj	0.0509534	0.00079363	0.00285658	0.0212021	0.0806146
Pikfyve	0.0509375	0.000796647	0.00286676	0.0211862	0.0805988
Eif2ak3	0.0509076	0.00080235	0.00288566	0.0211562	0.080569
Immp2l	0.0507804	0.000827016	0.00296834	0.0210286	0.0804422
2310039H08Rik	0.0507381	0.000835358	0.00299617	0.0209863	0.0804001
Mtss2	0.0507143	0.000840095	0.00301032	0.0209625	0.0803764
Stk17b	0.0506953	0.000843904	0.00302184	0.0209434	0.0803575
Zfp984	0.0506595	0.000851097	0.00304474	0.0209075	0.0803218
Gtdc1	0.0506162	0.000859872	0.00307181	0.0208642	0.0802787
Per3	0.0505782	0.000867662	0.00309673	0.020826	0.0802408
Smarcd2	0.0505721	0.000868906	0.00309972	0.02082	0.0802348
Serhl	0.0505457	0.000874361	0.00311772	0.0207935	0.0802085
Impg2	0.0505393	0.000875696	0.00312175	0.020787	0.0802021
Trp53	0.0504972	0.000884458	0.00315004	0.0207449	0.0801602
Pan3	0.0504692	0.000890329	0.00316947	0.0207168	0.0801323
Rab43	0.0504485	0.00089471	0.00318358	0.020696	0.0801116
Ift52	0.0504243	0.00089983	0.00320079	0.0206718	0.0800876
Mettl23	0.0504237	0.000899967	0.00320079	0.0206712	0.0800869
2310009A05Rik	0.0503742	0.000910537	0.00323612	0.0206216	0.0800377
Cul7	0.050326	0.000920948	0.0032716	0.0205734	0.0799897
Avl9	0.0503141	0.000923544	0.00327929	0.0205614	0.0799778
Ston2	0.0503078	0.000924912	0.00328338	0.0205551	0.0799715
Dyrk2	0.0502972	0.000927235	0.0032901	0.0205444	0.0799609
Ift46	0.0502778	0.000931477	0.00330438	0.020525	0.0799416
Phgdh	0.0502626	0.000934831	0.00331551	0.0205097	0.0799264
Akap8l	0.0502522	0.000937123	0.00332286	0.0204993	0.0799161
Hs1bp3	0.0502049	0.000947605	0.00335847	0.020452	0.079869
Psmg4	0.0501948	0.000949867	0.00336536	0.0204418	0.0798589
Cep131	0.0501848	0.000952109	0.00337176	0.0204318	0.0798489
Ghitm	0.0501586	0.000957982	0.00338935	0.0204056	0.0798229
Sirpa	0.050139	0.000962407	0.00340302	0.020386	0.0798034
Ambra1	0.0501247	0.000965662	0.00341215	0.0203716	0.0797891
Zfp945	0.0501158	0.000967684	0.00341851	0.0203626	0.0797802
Plekhg4	0.0501138	0.000968126	0.00341927	0.0203607	0.0797783
Gm13481	0.0500649	0.000979324	0.00345442	0.0203116	0.0797295
B230354K17Rik	0.0500644	0.000979437	0.00345442	0.0203111	0.079729
Fam168a	0.0500076	0.000992566	0.00349911	0.0202543	0.0796725
Micu2	0.0499986	0.000994679	0.00350575	0.0202452	0.0796635
Pgm1	0.0499717	0.00100097	0.00352711	0.0202182	0.0796367
Gdap1l1	0.0499301	0.00101076	0.00355751	0.0201766	0.0795953
Uri1	0.0499072	0.00101621	0.00357462	0.0201536	0.0795724
Thap3	0.0499067	0.00101633	0.00357462	0.0201531	0.0795719
Mirg	0.0498804	0.0010226	0.00359419	0.0201268	0.0795457
Car8	0.049817	0.00103786	0.00364616	0.0200633	0.0794826
Prrc1	0.0497932	0.00104367	0.00366403	0.0200394	0.0794588
Fggy	0.0497792	0.00104708	0.00367428	0.0200254	0.079445
Trf	0.0497699	0.00104935	0.00368058	0.0200161	0.0794357
0610043K17Rik	0.0497338	0.00105826	0.0037101	0.0199798	0.0793997
Efs	0.0497076	0.00106474	0.00373026	0.0199536	0.0793736
Zfp827	0.0496953	0.00106779	0.00373839	0.0199413	0.0793614
Atxn7	0.0496801	0.00107159	0.00374928	0.019926	0.0793462
Abhd12	0.049679	0.00107186	0.00374928	0.019925	0.0793451
Siah1a	0.0496789	0.00107189	0.00374928	0.0199248	0.079345
Anapc2	0.0496045	0.00109063	0.00381047	0.0198503	0.0792709
Bclaf1	0.0495963	0.00109272	0.00381687	0.0198421	0.0792627
Acsf2	0.0495592	0.00110221	0.0038465	0.0198049	0.0792257
Pnp	0.0495204	0.00111219	0.00387689	0.0197661	0.0791871
Foxk1	0.049516	0.00111334	0.00388002	0.0197616	0.0791827
Kng2	0.0495072	0.00111562	0.00388619	0.0197528	0.0791739
Entpd2	0.049498	0.00111799	0.00389356	0.0197436	0.0791648
Nfe2l2	0.0493742	0.0011506	0.00400257	0.0196195	0.0790415
Elmsan1	0.0493704	0.00115162	0.00400518	0.0196157	0.0790377
Gmppa	0.0493114	0.00116747	0.00405475	0.0195566	0.078979
Isoc2b	0.0492902	0.00117324	0.00407108	0.0195353	0.0789578
Nrf1	0.0492857	0.00117446	0.0040744	0.0195308	0.0789533
2410018L13Rik	0.0492699	0.00117874	0.0040874	0.0195151	0.0789376
Pmm1	0.0492637	0.00118046	0.00409241	0.0195088	0.0789314
Ifi30	0.0492359	0.00118807	0.00411599	0.0194809	0.0789037
Zmym4	0.049204	0.00119688	0.00414274	0.0194489	0.0788719
Atpif1	0.0491501	0.00121187	0.00419083	0.019395	0.0788182
Akap10	0.0491489	0.0012122	0.00419102	0.0193938	0.0788171
Fam185a	0.0491154	0.00122161	0.00421781	0.0193602	0.0787837
Zfp947	0.0491144	0.00122191	0.00421788	0.0193592	0.0787827
Ahi1	0.0490919	0.00122825	0.00423788	0.0193367	0.0787603
Cd38	0.0490583	0.00123782	0.004268	0.019303	0.0787268
Stx4a	0.0490329	0.0012451	0.00429211	0.0192775	0.0787015
Tmem67	0.0490294	0.0012461	0.00429458	0.0192741	0.078698
Ddt	0.0489248	0.00127649	0.0043914	0.0191692	0.0785938
Atf2	0.0487988	0.001314	0.00451228	0.019043	0.0784683
Xaf1	0.0487893	0.00131687	0.00452022	0.0190334	0.0784588
Ralgapa1	0.0487515	0.00132834	0.00455845	0.0189956	0.0784212
Sra1	0.0487305	0.00133476	0.00457842	0.0189745	0.0784002
Chchd10	0.0487192	0.00133823	0.00458824	0.0189632	0.0783889
Hacd2	0.0487089	0.00134138	0.00459493	0.0189529	0.0783787
Parp12	0.0486979	0.00134476	0.00460546	0.0189419	0.0783678
Thbs2	0.0486928	0.00134635	0.00460803	0.0189367	0.0783627
Srebf2	0.0486925	0.00134643	0.00460803	0.0189365	0.0783624
Arl3	0.0486862	0.00134837	0.00461256	0.0189302	0.0783561
Ssbp4	0.0486751	0.0013518	0.00462129	0.018919	0.0783451
Psme1	0.0486539	0.00135837	0.00464271	0.0188978	0.078324
Zc3h6	0.0486511	0.00135925	0.00464384	0.018895	0.0783212
Fkbp1b	0.0486509	0.00135931	0.00464384	0.0188948	0.078321
Slc24a3	0.0486367	0.00136374	0.00465793	0.0188806	0.0783068
Abhd2	0.0486091	0.0013724	0.00468538	0.0188529	0.0782793
Anapc5	0.0485818	0.00138098	0.00470943	0.0188255	0.0782521
Lix1	0.0485504	0.00139093	0.00474016	0.0187941	0.0782208
Stag2	0.0485446	0.00139277	0.00474538	0.0187883	0.0782151
C030014I23Rik	0.0485375	0.00139504	0.00475099	0.0187812	0.078208
Pigx	0.0485282	0.00139803	0.00476011	0.0187718	0.0781986
Scube1	0.0484469	0.00142422	0.00484711	0.0186903	0.0781177
Snx32	0.0484286	0.00143015	0.00486514	0.0186721	0.0780995
Lgr5	0.0484119	0.00143563	0.00488267	0.0186553	0.0780828
Retreg1	0.0483829	0.00144516	0.00491072	0.0186262	0.0780539
mt-Cytb	0.0483661	0.00145068	0.00492727	0.0186094	0.0780372
Gm13832	0.0483609	0.00145241	0.00493206	0.0186042	0.078032
Flvcr2	0.0483467	0.00145712	0.00494584	0.0185899	0.0780179
Mysm1	0.0483367	0.00146042	0.00495586	0.01858	0.0780079
Tnks2	0.0483358	0.00146072	0.00495586	0.0185791	0.0780071
1700112D23Rik	0.0483269	0.00146371	0.00496378	0.0185701	0.0779981
Atp6ap2	0.0482687	0.00148321	0.00502767	0.0185118	0.0779402
Tmem98	0.0482649	0.00148449	0.00502924	0.018508	0.0779364
Atp6v0d1	0.0482518	0.00148893	0.00504258	0.0184948	0.0779233
Pds5b	0.0482454	0.00149109	0.00504878	0.0184884	0.077917
Ripor3	0.0482434	0.00149177	0.00504997	0.0184864	0.0779149
Mn1	0.0482225	0.00149887	0.0050695	0.0184655	0.0778941
Dtnb	0.0482127	0.00150221	0.00507741	0.0184557	0.0778844
Fech	0.0481817	0.00151281	0.00510645	0.0184247	0.0778535
Ttc39c	0.0481748	0.00151519	0.00511333	0.0184177	0.0778467
Slc25a27	0.0481356	0.00152872	0.00515332	0.0183785	0.0778076
Cwf19l2	0.0480805	0.00154797	0.00521474	0.0183232	0.0777527
Hdac4	0.0480505	0.00155853	0.00524683	0.0182931	0.0777228
Shisa5	0.0479548	0.00159265	0.0053558	0.0181973	0.0776274
Smox	0.0478632	0.00162597	0.0054606	0.0181055	0.0775362
Ptprg	0.0478618	0.00162648	0.00546113	0.0181041	0.0775348
Ddx17	0.04783	0.00163818	0.00549919	0.0180722	0.0775031
Ccl27a	0.047821	0.00164152	0.00550798	0.0180632	0.0774941
Fzd4	0.0478148	0.00164382	0.00551449	0.018057	0.0774879
Kdelr1	0.047797	0.00165043	0.00553545	0.0180391	0.0774702
2500004C02Rik	0.04779	0.00165304	0.00554054	0.0180321	0.0774632
Gm49797	0.0477857	0.00165464	0.00554469	0.0180278	0.077459
Ndufs4	0.0477619	0.00166353	0.00557202	0.018004	0.0774353
Hif1a	0.0477602	0.00166416	0.00557289	0.0180023	0.0774336
Fus	0.0476925	0.00168976	0.00564995	0.0179344	0.0773661
Irx3	0.0476861	0.00169217	0.00565553	0.0179281	0.0773598
4833420G17Rik	0.0476555	0.00170387	0.00569088	0.0178974	0.0773293
Ankhd1	0.047639	0.00171019	0.00570719	0.0178809	0.0773129
Cyp4f17	0.0476157	0.00171918	0.00573448	0.0178575	0.0772896
Hmg20b	0.0475985	0.00172583	0.0057554	0.0178403	0.0772725
Gm42439	0.0475869	0.00173034	0.00576793	0.0178287	0.0772609
Llgl1	0.0475847	0.00173122	0.0057696	0.0178264	0.0772587
Sgcd	0.0475698	0.00173701	0.0057851	0.0178115	0.0772439
Lpcat3	0.0475579	0.00174165	0.0057993	0.0177996	0.077232
Sfi1	0.0475318	0.00175188	0.00583082	0.0177735	0.077206
Ibtk	0.0474853	0.00177024	0.00588806	0.0177269	0.0771597
Gstz1	0.0474796	0.00177253	0.00589439	0.0177211	0.077154
Tcn2	0.0474726	0.00177529	0.0058997	0.0177142	0.0771471
Creg1	0.0474588	0.00178079	0.0059167	0.0177003	0.0771333
Kazald1	0.0474422	0.00178744	0.00593621	0.0176837	0.0771167
Cd46	0.0474029	0.00180326	0.00598481	0.0176443	0.0770776
Usp40	0.0473963	0.00180592	0.0059912	0.0176377	0.077071
2510009E07Rik	0.0473461	0.00182632	0.00605454	0.0175874	0.077021
Acaa1a	0.0473453	0.00182665	0.00605454	0.0175866	0.0770202
Vps13c	0.0472488	0.00186645	0.00616958	0.0174899	0.0769241
Cxcl5	0.047244	0.00186844	0.00617428	0.0174851	0.0769193
St7	0.0472121	0.0018818	0.00621439	0.0174531	0.0768875
Dcxr	0.0470958	0.00193123	0.00636659	0.0173366	0.0767716
Ddb2	0.0470893	0.001934	0.00637382	0.0173301	0.0767652
Tmco4	0.0470819	0.0019372	0.00637936	0.0173227	0.0767578
Spats2l	0.0470697	0.00194249	0.00639542	0.0173104	0.0767456
Slc9b2	0.0470681	0.00194315	0.0063962	0.0173089	0.0767441
H1fx	0.0470622	0.00194571	0.00640185	0.017303	0.0767382
Eef1g	0.0470412	0.00195484	0.00642913	0.0172819	0.0767172
Zfp618	0.0470396	0.00195551	0.00642993	0.0172803	0.0767157
Ank	0.047038	0.00195622	0.0064309	0.0172787	0.076714
Abhd14b	0.0469943	0.00197533	0.00648813	0.0172349	0.0766705
Pou6f1	0.0469648	0.00198833	0.00652941	0.0172053	0.0766411
Samd12	0.0469497	0.00199497	0.00654839	0.0171903	0.0766261
Pik3r2	0.0469322	0.00200276	0.00657256	0.0171727	0.0766086
Hsp90ab1	0.0468991	0.00201752	0.0066169	0.0171395	0.0765756
Cd74	0.0468776	0.00202714	0.00664398	0.017118	0.0765543
6030443J06Rik	0.0467924	0.00206581	0.00675765	0.0170326	0.0764693
Ric1	0.0467135	0.00210218	0.0068663	0.0169536	0.0763907
Fhit	0.0466829	0.00211644	0.00690846	0.0169229	0.0763602
Def6	0.0466683	0.00212328	0.00692929	0.0169083	0.0763457
Hnrnph3	0.0466648	0.00212491	0.00693313	0.0169048	0.0763422
C1qtnf4	0.0466309	0.00214088	0.00697777	0.0168708	0.0763085
Mau2	0.0465997	0.00215567	0.00701848	0.0168396	0.0762774
Ift27	0.0465935	0.00215862	0.00702656	0.0168334	0.0762712
Gm12703	0.0465557	0.00217669	0.00708238	0.0167955	0.0762335
Zfp704	0.0465338	0.00218721	0.00711355	0.0167736	0.0762117
Clec2d	0.0465233	0.00219232	0.00712865	0.016763	0.0762012
Tle2	0.0465052	0.00220105	0.00715401	0.0167449	0.0761832
Pcmtd2	0.0464824	0.00221215	0.00718547	0.016722	0.0761604
Herpud1	0.0463977	0.00225375	0.00730814	0.0166371	0.0760761
Camkk2	0.0463949	0.00225512	0.00730979	0.0166344	0.0760733
Prr14l	0.0463888	0.00225816	0.00731778	0.0166282	0.0760672
Pdlim4	0.0463676	0.00226868	0.00734874	0.016607	0.0760461
Dgki	0.046364	0.00227046	0.00735273	0.0166035	0.0760426
Saa3	0.0463416	0.00228167	0.00738299	0.016581	0.0760202
Wwtr1	0.0463379	0.00228353	0.00738743	0.0165773	0.0760165
Crtc3	0.0461654	0.00237155	0.00765108	0.0164044	0.0758446
Pink1	0.0461429	0.00238323	0.00768389	0.0163819	0.0758222
Ltbp2	0.0461236	0.00239333	0.00771483	0.0163625	0.075803
Crnkl1	0.0461154	0.00239764	0.00772709	0.0163543	0.0757948
C79798	0.0461107	0.00240009	0.00773172	0.0163496	0.0757901
Pnpla6	0.046107	0.00240201	0.00773625	0.016346	0.0757865
Zbtb5	0.0460162	0.00245012	0.00787623	0.016255	0.075696
Galm	0.0460121	0.00245232	0.00788165	0.0162509	0.0756919
Tcim	0.04601	0.00245343	0.00788356	0.0162488	0.0756898
A530065N20Rik	0.045982	0.0024685	0.00792394	0.0162207	0.0756619
Epb41l4b	0.0459814	0.00246882	0.00792394	0.0162201	0.0756613
Zfp438	0.0459459	0.002488	0.00798118	0.0161845	0.0756259
Tmem39a	0.0458922	0.0025173	0.00807176	0.0161307	0.0755724
Zfp532	0.0458746	0.00252695	0.00809592	0.0161131	0.0755549
Usp25	0.0458702	0.00252935	0.0081019	0.0161087	0.0755505
Cela1	0.0458616	0.00253408	0.00811534	0.0161001	0.075542
4931406C07Rik	0.0458079	0.00256387	0.0082073	0.0160463	0.0754884
Arsa	0.0457732	0.00258326	0.00826243	0.0160115	0.0754539
Gm49539	0.0457721	0.00258392	0.0082628	0.0160104	0.0754527
Ccdc186	0.0457338	0.00260549	0.00832481	0.015972	0.0754146
Zc3h12b	0.0457123	0.00261767	0.00836194	0.0159505	0.0753932
Prkra	0.0457062	0.00262114	0.00837128	0.0159444	0.0753871
Atl1	0.0456566	0.00264949	0.00845652	0.0158947	0.0753377
Fads2	0.0456493	0.00265371	0.0084682	0.0158873	0.0753304
Adam17	0.0456146	0.00267372	0.00852494	0.0158526	0.0752958
Frk	0.0456107	0.00267595	0.00853025	0.0158487	0.075292
BC006965	0.0456022	0.00268091	0.0085407	0.0158402	0.0752835
Mlip	0.0455882	0.00268902	0.00856476	0.0158262	0.0752696
Mnat1	0.0455519	0.00271026	0.00862519	0.0157898	0.0752333
Zfp41	0.0455428	0.00271559	0.00863857	0.0157807	0.0752243
Fdps	0.0455281	0.00272425	0.00866248	0.0157659	0.0752096
Pcnx	0.0454975	0.00274234	0.00871274	0.0157353	0.0751791
Abhd5	0.0454701	0.00275862	0.00875899	0.0157078	0.0751518
Gm1976	0.0454644	0.00276201	0.00876792	0.0157021	0.0751462
Cfap20	0.0454308	0.00278212	0.00882436	0.0156685	0.0751127
Mapk1ip1	0.045412	0.00279341	0.00885655	0.0156497	0.075094
Kdm5a	0.0453602	0.0028248	0.0089449	0.0155978	0.0750424
Cercam	0.0453026	0.00286008	0.00904535	0.0155401	0.074985
Nck2	0.0452893	0.00286829	0.00906945	0.0155267	0.0749717
Aspscr1	0.045276	0.00287653	0.00909173	0.0155134	0.0749584
Krcc1	0.0452566	0.00288858	0.00912412	0.0154939	0.0749391
Dleu2	0.0452417	0.00289785	0.00914778	0.015479	0.0749242
Cacna1g	0.0452383	0.00289995	0.00915248	0.0154756	0.0749209
Rabac1	0.0452243	0.00290867	0.00917808	0.0154616	0.074907
Dcps	0.045201	0.0029233	0.00922042	0.0154383	0.0748837
Ntn1	0.0451728	0.00294109	0.0092727	0.01541	0.0748556
Rbm5	0.0451461	0.00295799	0.00931828	0.0153833	0.074829
Acat1	0.0451243	0.00297187	0.00935233	0.0153614	0.0748073
Prxl2b	0.0451213	0.0029738	0.00935545	0.0153584	0.0748042
Prxl2c	0.0451208	0.00297411	0.00935545	0.0153579	0.0748038
Ulk4	0.0451198	0.0029747	0.00935545	0.015357	0.0748028
Cavin4	0.0450667	0.00300879	0.0094432	0.0153037	0.0747499
Trpc4ap	0.0450158	0.0030418	0.00954288	0.0152527	0.0746992
Naprt	0.0449821	0.00306384	0.0096041	0.015219	0.0746656
Pag1	0.0449677	0.00307329	0.00963176	0.0152045	0.0746512
Gsap	0.0449388	0.00309233	0.00968145	0.0151756	0.0746225
Tmem223	0.0449308	0.00309762	0.00969404	0.0151676	0.0746145
Stox2	0.0449235	0.00310251	0.00970537	0.0151602	0.0746072
Ano10	0.0449087	0.00311235	0.00973215	0.0151454	0.0745924
Ctso	0.0448642	0.00314207	0.00981504	0.0151008	0.0745481
Fzd1	0.0448554	0.00314796	0.00983141	0.015092	0.0745393
Tnfsf13os	0.0448375	0.00315999	0.00986636	0.0150741	0.0745215
Gtf2ird2	0.0448314	0.00316413	0.00987179	0.015068	0.0745154
Nt5c2	0.0448226	0.00317006	0.00988337	0.0150592	0.0745067
Smc5	0.0448224	0.00317018	0.00988337	0.015059	0.0745065
Zfp558	0.0448019	0.00318413	0.00991796	0.0150384	0.074486
Csf2ra	0.0447891	0.00319281	0.00994297	0.0150256	0.0744733
Crispld1	0.0447221	0.00323872	0.0100736	0.0149585	0.0744065
Strbp	0.0447062	0.00324973	0.0101037	0.0149426	0.0743907
Palmd	0.0446772	0.00326987	0.0101622	0.0149135	0.0743617
Nsdhl	0.0446578	0.00328334	0.010202	0.0148941	0.0743425
Gm14966	0.0446051	0.00332041	0.010315	0.0148412	0.0742899
Dusp23	0.0445718	0.00334395	0.0103797	0.0148079	0.0742567
Mnt	0.0445488	0.00336028	0.0104262	0.0147849	0.0742339
Btbd2	0.0445478	0.00336101	0.0104263	0.0147839	0.0742329
Khk	0.0445141	0.00338517	0.0104927	0.0147501	0.0741992
Ccng2	0.0444929	0.00340041	0.0105335	0.0147289	0.0741781
2410022M11Rik	0.0443661	0.00349301	0.0107941	0.0146018	0.0740517
Cdk13	0.0443644	0.00349426	0.0107957	0.0146001	0.07405
Bhlhe40	0.044353	0.00350269	0.0108196	0.0145887	0.0740387
9330136K24Rik	0.0443325	0.00351791	0.0108578	0.0145682	0.0740183
Rprd2	0.0443165	0.00352983	0.0108858	0.0145522	0.0740023
Ern1	0.0442862	0.00355246	0.0109493	0.0145219	0.0739722
Ptpdc1	0.0442844	0.00355383	0.0109509	0.01452	0.0739704
Itga2b	0.0442799	0.0035572	0.0109569	0.0145155	0.0739659
Tbx5	0.0442737	0.00356186	0.010969	0.0145093	0.0739597
Timm21	0.0442426	0.00358532	0.0110346	0.0144782	0.0739287
Hmgcl	0.0442214	0.00360138	0.0110818	0.014457	0.0739076
Lmf1	0.0442191	0.00360312	0.0110849	0.0144547	0.0739053
Myo9a	0.0442164	0.00360524	0.0110869	0.0144519	0.0739026
Gm28875	0.0442056	0.00361345	0.0111099	0.0144411	0.0738918
Calhm6	0.0442029	0.00361548	0.0111139	0.0144384	0.0738892
Apaf1	0.0441971	0.00361994	0.0111254	0.0144325	0.0738833
Tbc1d14	0.0441731	0.00363826	0.0111795	0.0144086	0.0738595
Primpol	0.0441663	0.00364353	0.0111911	0.0144017	0.0738526
March7	0.0441636	0.00364553	0.011195	0.0143991	0.07385
Siva1	0.044158	0.00364984	0.011206	0.0143934	0.0738444
Megf9	0.0441543	0.00365269	0.0112125	0.0143897	0.0738407
Kif21b	0.044105	0.00369088	0.0113206	0.0143403	0.0737915
Sec16a	0.0440737	0.00371524	0.0113885	0.014309	0.0737604
Zc3hav1	0.0440567	0.00372857	0.0114259	0.0142919	0.0737434
Mdfi	0.0440474	0.00373581	0.0114423	0.0142827	0.0737342
Acly	0.0440233	0.00375485	0.011496	0.0142584	0.0737101
Kank4	0.0439975	0.00377522	0.0115514	0.0142326	0.0736845
Kcnj2	0.0439953	0.00377695	0.0115544	0.0142305	0.0736823
Ccdc74a	0.0439814	0.00378804	0.011586	0.0142165	0.0736684
Nxnl2	0.0439689	0.00379796	0.0116106	0.014204	0.073656
Fam50a	0.0439622	0.00380329	0.0116233	0.0141973	0.0736493
Brwd1	0.0439229	0.00383484	0.0117111	0.0141579	0.0736101
Ephb1	0.0439227	0.00383501	0.0117111	0.0141577	0.0736099
Acss2	0.0439176	0.00383905	0.0117201	0.0141526	0.0736049
Ttc12	0.0439087	0.00384624	0.0117381	0.0141437	0.073596
Dsel	0.043896	0.00385654	0.0117597	0.0141309	0.0735833
Kcp	0.0438952	0.00385712	0.0117597	0.0141302	0.0735826
Dclk2	0.0438952	0.00385716	0.0117597	0.0141301	0.0735825
Nme4	0.043893	0.0038589	0.0117626	0.014128	0.0735804
Snx1	0.0438723	0.00387568	0.0118043	0.0141073	0.0735597
Ggnbp2	0.0438691	0.00387833	0.0118101	0.014104	0.0735565
P2rx4	0.0438451	0.00389783	0.0118647	0.01408	0.0735326
Sdhaf4	0.0438401	0.00390193	0.0118748	0.014075	0.0735276
Abr	0.0438104	0.00392632	0.0119466	0.0140452	0.073498
Mov10	0.0437966	0.00393765	0.0119787	0.0140314	0.0734843
Ptpn12	0.0437614	0.00396674	0.0120648	0.0139961	0.0734492
A330009N23Rik	0.0437506	0.00397573	0.0120898	0.0139853	0.0734384
Ypel1	0.0436436	0.00406558	0.0123236	0.0138781	0.0733318
Bvht	0.0436369	0.00407121	0.0123383	0.0138714	0.0733252
Zfp644	0.0436301	0.00407705	0.0123535	0.0138646	0.0733183
Gm16201	0.0436235	0.0040826	0.0123655	0.013858	0.0733118
Podn	0.0436233	0.00408285	0.0123655	0.0138577	0.0733115
Nagk	0.0435862	0.00411447	0.0124495	0.0138207	0.0732746
Gps2	0.0435763	0.00412304	0.0124705	0.0138107	0.0732647
Zfp358	0.0435677	0.00413043	0.012488	0.0138021	0.0732561
1110008P14Rik	0.0435515	0.00414434	0.0125275	0.0137859	0.07324
Suclg2	0.0435474	0.00414788	0.0125357	0.0137818	0.073236
Xpr1	0.0435445	0.00415039	0.0125408	0.0137789	0.0732331
Dop1a	0.0435335	0.00415996	0.0125673	0.0137678	0.073222
Nubpl	0.0434869	0.00420043	0.012682	0.0137212	0.0731757
Arhgap35	0.0434781	0.00420818	0.0127029	0.0137123	0.0731668
Slc22a17	0.0434617	0.00422251	0.0127385	0.0136959	0.0731506
Stk24	0.0434384	0.00424304	0.0127954	0.0136726	0.0731273
Uba52	0.0434057	0.00427195	0.012875	0.0136398	0.0730947
Parvaos	0.0433962	0.00428041	0.0128979	0.0136303	0.0730852
Cln5	0.0433792	0.00429548	0.0129389	0.0136133	0.0730684
2210408F21Rik	0.043379	0.00429571	0.0129389	0.0136131	0.0730681
Pigc	0.0433485	0.00432294	0.0130158	0.0135826	0.0730378
St6gal1	0.0433382	0.00433222	0.0130396	0.0135722	0.0730275
Ephb6	0.0432956	0.00437068	0.0131362	0.0135295	0.072985
Usp32	0.0432721	0.00439202	0.0131899	0.0135059	0.0729615
Sos2	0.0432705	0.00439342	0.0131915	0.0135044	0.07296
Ndufv1	0.0432646	0.00439876	0.0132031	0.0134985	0.0729542
Cmc1	0.0432644	0.004399	0.0132031	0.0134983	0.0729539
Narf	0.0432586	0.0044043	0.0132164	0.0134924	0.0729481
Rmnd1	0.0431684	0.00448726	0.0134362	0.0134021	0.0728582
Chrm3	0.0431416	0.00451218	0.0135029	0.0133753	0.0728315
Wdfy3	0.0430768	0.00457298	0.0136739	0.0133103	0.0727669
Kantr	0.0430464	0.00460176	0.0137521	0.0132799	0.0727366
Arrdc2	0.0430445	0.00460354	0.0137547	0.013278	0.0727347
Acbd6	0.0429933	0.00465235	0.0138924	0.0132267	0.0726838
Cnot2	0.0429907	0.00465482	0.013897	0.0132241	0.0726812
Ufl1	0.0429595	0.00468484	0.0139784	0.0131929	0.0726501
Rsph10b	0.0429511	0.00469294	0.0139927	0.0131845	0.0726417
Atxn7l2	0.0429508	0.00469329	0.0139927	0.0131841	0.0726414
Rbl2	0.0429287	0.00471461	0.0140488	0.0131621	0.0726194
Arhgap6	0.0429285	0.00471488	0.0140488	0.0131618	0.0726191
Helz	0.0429195	0.00472357	0.014072	0.0131528	0.0726102
Tut7	0.0429043	0.00473835	0.0141105	0.0131376	0.0725951
Macrod1	0.0428967	0.00474579	0.0141244	0.0131299	0.0725875
Tlk2	0.0428465	0.00479503	0.0142598	0.0130796	0.0725374
Zfp280d	0.0427867	0.0048542	0.0144217	0.0130198	0.0724779
Rev1	0.0427292	0.00491181	0.0145829	0.0129622	0.0724206
Maged2	0.0426691	0.00497268	0.0147535	0.0129019	0.0723606
Rbp4	0.0426585	0.00498348	0.0147784	0.0128913	0.0723501
2010315B03Rik	0.0426574	0.00498461	0.0147784	0.0128902	0.072349
Flt3l	0.0426287	0.00501397	0.0148616	0.0128615	0.0723204
E130102H24Rik	0.0426253	0.00501741	0.0148689	0.0128581	0.072317
Rcor3	0.0426228	0.00501997	0.0148736	0.0128556	0.0723145
Acad10	0.0425535	0.00509161	0.0150712	0.0127862	0.0722454
Gcc2	0.0425383	0.00510745	0.0151122	0.0127709	0.0722303
Tspan6	0.0425292	0.00511687	0.0151372	0.0127619	0.0722213
Smim41	0.0425226	0.00512383	0.0151519	0.0127552	0.0722146
Pde1a	0.0424802	0.00516829	0.0152656	0.0127128	0.0721724
Kdm4c	0.0424613	0.00518829	0.0153098	0.0126938	0.0721536
Wdr59	0.0424434	0.00520722	0.0153627	0.0126759	0.0721358
Ttc26	0.0424274	0.00522426	0.01541	0.0126599	0.0721198
Hoxc4	0.0424118	0.00524091	0.0154561	0.0126442	0.0721042
Znrd1as	0.0423895	0.00526478	0.0155235	0.0126219	0.072082
Atp6v1b2	0.0423838	0.00527085	0.0155384	0.0126162	0.0720763
Cstad	0.0423696	0.00528614	0.0155805	0.012602	0.0720622
Kcnip4	0.0423657	0.00529028	0.0155897	0.0125981	0.0720583
[truncated: 17,238 more rows]

## Sheet: wCAP drivers Transcr. Reg. 
#	Gene ID	Mapped IDs	Gene name	PANTHER family	PANTHER class	Species
1	MOUSE|MGI=MGI=98218|UniProtKB=Q06348	Prrx2	Paired mesoderm homeobox protein 2	PAIRED MESODERM HOMEOBOX PROTEIN 2 (PTHR46385:SF3)	homeodomain transcription factor	Mus musculus
2	MOUSE|MGI=MGI=1353621|UniProtKB=Q571J5	Zfp354c	Zinc finger protein 354C	ZINC FINGER PROTEIN 354C (PTHR24377:SF991)	C2H2 zinc finger transcription factor	Mus musculus
3	MOUSE|MGI=MGI=1921356|UniProtKB=Q9DC22	Dcaf6	DDB1- and CUL4-associated factor 6	DDB1- AND CUL4-ASSOCIATED FACTOR 6 (PTHR15574:SF39)	ubiquitin-protein ligase	Mus musculus
4	MOUSE|MGI=MGI=3646490|UniProtKB=B2RR88	Zfp964	EG636741 protein	EG636741 PROTEIN-RELATED (PTHR24379:SF115)	C2H2 zinc finger transcription factor	Mus musculus
5	MOUSE|MGI=MGI=2442695|UniProtKB=Q8BH52	Creb3l2	Cyclic AMP-responsive element-binding protein 3-like protein 2	CYCLIC AMP-RESPONSIVE ELEMENT-BINDING PROTEIN 3-LIKE PROTEIN 2 (PTHR46004:SF2)	-	Mus musculus
6	MOUSE|MGI=MGI=2670178|UniProtKB=Q6JPI3	Med13l	Mediator of RNA polymerase II transcription subunit 13-like	MEDIATOR OF RNA POLYMERASE II TRANSCRIPTION SUBUNIT 13-LIKE (PTHR48249:SF1)	-	Mus musculus
7	MOUSE|MGI=MGI=104635|UniProtKB=Q9WVB2	Tle2	Transducin-like enhancer protein 2	TRANSDUCIN-LIKE ENHANCER PROTEIN 2 (PTHR10814:SF4)	transcription cofactor	Mus musculus
8	MOUSE|MGI=MGI=104555|UniProtKB=P54841	Mafb	Transcription factor MafB	TRANSCRIPTION FACTOR MAFB (PTHR10129:SF10)	basic leucine zipper transcription factor	Mus musculus
9	MOUSE|MGI=MGI=1347071|UniProtKB=Q62513	Zfp260	Zinc finger protein 260	ZINC FINGER PROTEIN 260 (PTHR24377:SF778)	C2H2 zinc finger transcription factor	Mus musculus
10	MOUSE|MGI=MGI=3040678|UniProtKB=E9PVW1	Zkscan7	Zinc finger with KRAB and SCAN domains 7	ZINC FINGER PROTEIN WITH KRAB AND SCAN DOMAINS 7 (PTHR24377:SF882)	C2H2 zinc finger transcription factor	Mus musculus
11	MOUSE|MGI=MGI=1332234|UniProtKB=Q61624	Zfp148	Zinc finger protein 148	ZINC FINGER PROTEIN 148 (PTHR24404:SF53)	C2H2 zinc finger transcription factor	Mus musculus
12	MOUSE|MGI=MGI=107180|UniProtKB=Q60775	Elf1	ETS-related transcription factor Elf-1	ETS-RELATED TRANSCRIPTION FACTOR ELF-1 (PTHR11849:SF156)	winged helix/forkhead transcription factor	Mus musculus
13	MOUSE|MGI=MGI=2153740|UniProtKB=E9Q8M1	Zfp358	Zinc finger protein 358	ZINC FINGER PROTEIN 358 (PTHR24393:SF92)	C2H2 zinc finger transcription factor	Mus musculus
14	MOUSE|MGI=MGI=96646|UniProtKB=P05627	Jun	Transcription factor Jun	TRANSCRIPTION FACTOR JUN (PTHR11462:SF8)	basic leucine zipper transcription factor	Mus musculus
15	MOUSE|MGI=MGI=2384563|UniProtKB=Q99K45	Zfp810	Zinc finger protein 810	RIKEN CDNA 2610008E11 GENE-RELATED (PTHR24381:SF168)	C2H2 zinc finger transcription factor	Mus musculus
16	MOUSE|MGI=MGI=2442415|UniProtKB=Q8BZ21	Kat6a	Histone acetyltransferase KAT6A	HISTONE ACETYLTRANSFERASE KAT6A (PTHR10615:SF26)	histone modifying enzyme	Mus musculus
17	MOUSE|MGI=MGI=107587|UniProtKB=Q61179	Irf9	Interferon regulatory factor 9	INTERFERON REGULATORY FACTOR 9 (PTHR11949:SF26)	winged helix/forkhead transcription factor	Mus musculus
18	MOUSE|MGI=MGI=88133|UniProtKB=Q9Z150	Zbtb12	Zinc finger and BTB domain containing 12	ZINC FINGER AND BTB DOMAIN-CONTAINING PROTEIN 12 (PTHR24399:SF38)	C2H2 zinc finger transcription factor	Mus musculus
19	MOUSE|MGI=MGI=1202879|UniProtKB=Q924A0	Tcf7l2	Transcription factor 7-like 2	TRANSCRIPTION FACTOR 7-LIKE 2 (PTHR10373:SF32)	DNA-binding transcription factor	Mus musculus
20	MOUSE|MGI=MGI=104661|UniProtKB=P51448	Rora	Nuclear receptor ROR-alpha	NUCLEAR RECEPTOR ROR-ALPHA (PTHR45805:SF3)	C4 zinc finger nuclear receptor	Mus musculus
21	MOUSE|MGI=MGI=108564|UniProtKB=P97367	Meis2	Homeobox protein Meis2	HOMEOBOX PROTEIN MEIS2 (PTHR11850:SF47)	homeodomain transcription factor	Mus musculus
22	MOUSE|MGI=MGI=99176|UniProtKB=Q07230	Zscan2	Zinc finger and SCAN domain-containing protein 2	ZINC FINGER AND SCAN DOMAIN-CONTAINING PROTEIN 2 (PTHR24393:SF106)	C2H2 zinc finger transcription factor	Mus musculus
23	MOUSE|MGI=MGI=102780|UniProtKB=Q62231	Six1	Homeobox protein SIX1	HOMEOBOX PROTEIN SIX1 (PTHR10390:SF13)	homeodomain transcription factor	Mus musculus
24	MOUSE|MGI=MGI=1338076|UniProtKB=Q3UHF7	Hivep2	Transcription factor HIVEP2	TRANSCRIPTION FACTOR HIVEP2 (PTHR45944:SF1)	-	Mus musculus
25	MOUSE|MGI=MGI=104634|UniProtKB=Q08122	Tle3	Transducin-like enhancer protein 3	TRANSDUCIN-LIKE ENHANCER PROTEIN 3 (PTHR10814:SF24)	transcription cofactor	Mus musculus
26	MOUSE|MGI=MGI=1914185|UniProtKB=Q9DA19	Cir1	Corepressor interacting with RBPJ 1	COREPRESSOR INTERACTING WITH RBPJ 1 (PTHR13151:SF2)	-	Mus musculus
27	MOUSE|MGI=MGI=98506|UniProtKB=Q60722	Tcf4	Transcription factor 4	TRANSCRIPTION FACTOR 4 (PTHR11793:SF10)	basic helix-loop-helix transcription factor	Mus musculus
28	MOUSE|MGI=MGI=1921283|UniProtKB=Q6GQR8	Zfp329	Zinc finger protein 329	ZINC FINGER PROTEIN 329 (PTHR24381:SF118)	C2H2 zinc finger transcription factor	Mus musculus
29	MOUSE|MGI=MGI=1333856|UniProtKB=O35739	Klf9	Krueppel-like factor 9	KRUEPPEL-LIKE FACTOR 9 (PTHR23235:SF132)	C2H2 zinc finger transcription factor	Mus musculus
30	MOUSE|MGI=MGI=104904|UniProtKB=P48301	Tead2	Transcriptional enhancer factor TEF-4	TRANSCRIPTIONAL ENHANCER FACTOR TEF-4 (PTHR11834:SF5)	winged helix/forkhead transcription factor	Mus musculus
31	MOUSE|MGI=MGI=96647|UniProtKB=P09450	Junb	Transcription factor JunB	TRANSCRIPTION FACTOR JUNB (PTHR11462:SF37)	basic leucine zipper transcription factor	Mus musculus
32	MOUSE|MGI=MGI=1354736|UniProtKB=P59997	Kdm2a	Lysine-specific demethylase 2A	LYSINE-SPECIFIC DEMETHYLASE 2A (PTHR23123:SF3)	histone modifying enzyme	Mus musculus
33	MOUSE|MGI=MGI=1097714|UniProtKB=O35185	Bhlhe40	Class E basic helix-loop-helix protein 40	CLASS E BASIC HELIX-LOOP-HELIX PROTEIN 40 (PTHR10985:SF3)	basic helix-loop-helix transcription factor	Mus musculus
34	MOUSE|MGI=MGI=3700963|UniProtKB=B1ASD8	Zfp992	Zinc finger protein 992	REDUCED EXPRESSION 2-RELATED (PTHR24377:SF678)	C2H2 zinc finger transcription factor	Mus musculus
35	MOUSE|MGI=MGI=97747|UniProtKB=P37238	Pparg	Peroxisome proliferator-activated receptor gamma	PEROXISOME PROLIFERATOR-ACTIVATED RECEPTOR GAMMA (PTHR24082:SF488)	C4 zinc finger nuclear receptor	Mus musculus
36	MOUSE|MGI=MGI=3643133|UniProtKB=A0A1B0GR71	Gm4924	Predicted gene 4924	ZINC FINGER PROTEIN 124-RELATED (PTHR24381:SF136)	C2H2 zinc finger transcription factor	Mus musculus
37	MOUSE|MGI=MGI=1924378|UniProtKB=Q8CDG5	Crebrf	CREB3 regulatory factor	CREB3 REGULATORY FACTOR (PTHR21552:SF2)	-	Mus musculus
38	MOUSE|MGI=MGI=1100874|UniProtKB=Q9JLQ4	Plagl1	Pleiomorphic adenoma gene-like 1	PLEIOMORPHIC ADENOMA GENE-LIKE 1 (PTHR24390:SF64)	C2H2 zinc finger transcription factor	Mus musculus
39	MOUSE|MGI=MGI=3646759|UniProtKB=Q8BIQ6	Zfp947	Predicted gene, EG210853	ZINC FINGER PROTEIN 758-RELATED (PTHR24377:SF640)	C2H2 zinc finger transcription factor	Mus musculus
40	MOUSE|MGI=MGI=1328366|UniProtKB=Q9Z0H3	Smarcb1	SWI_SNF-related matrix-associated actin-dependent regulator of chromatin subfamily B member 1	SWI_SNF-RELATED MATRIX-ASSOCIATED ACTIN-DEPENDENT REGULATOR OF CHROMATIN SUBFAMILY B MEMBER 1 (PTHR10019:SF5)	DNA metabolism protein	Mus musculus
41	MOUSE|MGI=MGI=894332|UniProtKB=O08792	Ebf2	Transcription factor COE2	TRANSCRIPTION FACTOR COE2 (PTHR10747:SF33)	P53-like transcription factor	Mus musculus
42	MOUSE|MGI=MGI=2148705|UniProtKB=P58463	Foxp2	Forkhead box protein P2	FORKHEAD BOX PROTEIN P2 (PTHR45796:SF1)	winged helix/forkhead transcription factor	Mus musculus
43	MOUSE|MGI=MGI=98743|UniProtKB=P37242	Thrb	Thyroid hormone receptor beta	THYROID HORMONE RECEPTOR BETA (PTHR24082:SF210)	C4 zinc finger nuclear receptor	Mus musculus
44	MOUSE|MGI=MGI=1347062|UniProtKB=Q9Z125	Creb3l1	Cyclic AMP-responsive element-binding protein 3-like protein 1	CYCLIC AMP-RESPONSIVE ELEMENT-BINDING PROTEIN 3-LIKE PROTEIN 1 (PTHR46004:SF1)	-	Mus musculus
45	MOUSE|MGI=MGI=1918972|UniProtKB=Q924A2	Cic	Protein capicua homolog	PROTEIN CAPICUA HOMOLOG (PTHR13059:SF13)	HMG box transcription factor	Mus musculus
46	MOUSE|MGI=MGI=96195|UniProtKB=Q08624	Hoxc4	Homeobox protein Hox-C4	HOMEOBOX PROTEIN HOX-C4 (PTHR45771:SF9)	homeodomain transcription factor	Mus musculus
47	MOUSE|MGI=MGI=104685|UniProtKB=Q9D030	Twist2	Twist-related protein 2	TWIST-RELATED PROTEIN 2 (PTHR23349:SF70)	basic helix-loop-helix transcription factor	Mus musculus
48	MOUSE|MGI=MGI=1933621|UniProtKB=Q99JR8	Smarcd2	SWI_SNF-related matrix-associated actin-dependent regulator of chromatin subfamily D member 2	SWI_SNF-RELATED MATRIX-ASSOCIATED ACTIN-DEPENDENT REGULATOR OF CHROMATIN SUBFAMILY D MEMBER 2 (PTHR13844:SF2)	chromatin/chromatin-binding, or -regulatory protein	Mus musculus
49	MOUSE|MGI=MGI=1917579|UniProtKB=Q9DB00	Gon4l	GON-4-like protein	GON-4-LIKE PROTEIN (PTHR16088:SF3)	transcription cofactor	Mus musculus
50	MOUSE|MGI=MGI=1354373|UniProtKB=Q9QX96	Sall2	Sal-like protein 2	SAL-LIKE PROTEIN 2 (PTHR23233:SF15)	C2H2 zinc finger transcription factor	Mus musculus
51	MOUSE|MGI=MGI=1332235|UniProtKB=Q9WU00	Nrf1	Nuclear respiratory factor 1	NUCLEAR RESPIRATORY FACTOR 1 (PTHR20338:SF8)	DNA-binding transcription factor	Mus musculus
52	MOUSE|MGI=MGI=894289|UniProtKB=O08791	Ebf3	Transcription factor COE3	TRANSCRIPTION FACTOR COE3 (PTHR10747:SF4)	P53-like transcription factor	Mus musculus
53	MOUSE|MGI=MGI=1197012|UniProtKB=Q640N1	Aebp1	Adipocyte enhancer-binding protein 1	ADIPOCYTE ENHANCER-BINDING PROTEIN 1 (PTHR11532:SF48)	protease	Mus musculus
54	MOUSE|MGI=MGI=1342774|UniProtKB=O70343	Ppargc1a	Peroxisome proliferator-activated receptor gamma coactivator 1-alpha	PEROXISOME PROLIFERATOR-ACTIVATED RECEPTOR GAMMA COACTIVATOR 1-ALPHA (PTHR15528:SF10)	transcription cofactor	Mus musculus
55	MOUSE|MGI=MGI=104793|UniProtKB=Q61909	Runx1t1	Protein CBFA2T1	PROTEIN CBFA2T1 (PTHR10379:SF5)	transcription cofactor	Mus musculus
56	MOUSE|MGI=MGI=2153084|UniProtKB=Q68FE9	Tshz2	Teashirt homolog 2	TEASHIRT HOMOLOG 2 (PTHR12487:SF3)	zinc finger transcription factor	Mus musculus
57	MOUSE|MGI=MGI=3040703|UniProtKB=Q8BX23	Zfp874a	Regulator of sex-limitation candidate 15	ZINC FINGER PROTEIN 93 (PTHR24377:SF407)	C2H2 zinc finger transcription factor	Mus musculus
58	MOUSE|MGI=MGI=95575|UniProtKB=P13346	Fosb	Protein FosB	PROTEIN FOSB (PTHR23351:SF3)	basic leucine zipper transcription factor	Mus musculus
59	MOUSE|MGI=MGI=1933108|UniProtKB=Q8C8V1	Zxdc	Zinc finger protein ZXDC	ZINC FINGER PROTEIN ZXDC (PTHR46179:SF5)	C2H2 zinc finger transcription factor	Mus musculus
60	MOUSE|MGI=MGI=95295|UniProtKB=P08046	Egr1	Early growth response protein 1	EARLY GROWTH RESPONSE PROTEIN 1 (PTHR23235:SF42)	C2H2 zinc finger transcription factor	Mus musculus
61	MOUSE|MGI=MGI=2443664|UniProtKB=Q3UH06	Rreb1	Ras-responsive element-binding protein 1	RAS-RESPONSIVE ELEMENT-BINDING PROTEIN 1 (PTHR46451:SF1)	-	Mus musculus
62	MOUSE|MGI=MGI=108420|UniProtKB=Q60795	Nfe2l2	Nuclear factor erythroid 2-related factor 2	NUCLEAR FACTOR ERYTHROID 2-RELATED FACTOR 2 (PTHR24411:SF3)	basic leucine zipper transcription factor	Mus musculus
63	MOUSE|MGI=MGI=104554|UniProtKB=Q08874	Mitf	Microphthalmia-associated transcription factor	MICROPHTHALMIA-ASSOCIATED TRANSCRIPTION FACTOR (PTHR45776:SF4)	basic helix-loop-helix transcription factor	Mus musculus
64	MOUSE|MGI=MGI=98509|UniProtKB=Q9ERA0	Tfcp2	Alpha-globin transcription factor CP2	ALPHA-GLOBIN TRANSCRIPTION FACTOR CP2 (PTHR11037:SF11)	DNA-binding transcription factor	Mus musculus
65	MOUSE|MGI=MGI=96207|UniProtKB=P09027	Hoxd3	Homeobox protein Hox-D3	HOMEOBOX PROTEIN HOX-D3 (PTHR45664:SF5)	homeodomain transcription factor	Mus musculus
66	MOUSE|MGI=MGI=1352483|UniProtKB=A2AWL7	Mga	MAX gene-associated protein	MAX GENE-ASSOCIATED PROTEIN (PTHR11267:SF32)	Rel homology transcription factor	Mus musculus
67	MOUSE|MGI=MGI=2441920|UniProtKB=Q6PGA0	Rcor3	REST corepressor 3	REST COREPRESSOR 3 (PTHR16089:SF13)	chromatin/chromatin-binding, or -regulatory protein	Mus musculus
68	MOUSE|MGI=MGI=96648|UniProtKB=P15066	Jund	Transcription factor JunD	TRANSCRIPTION FACTOR JUND (PTHR11462:SF7)	basic leucine zipper transcription factor	Mus musculus
69	MOUSE|MGI=MGI=1929988|UniProtKB=Q9EPW2	Klf15	Krueppel-like factor 15	KRUEPPEL-LIKE FACTOR 15 (PTHR23235:SF44)	C2H2 zinc finger transcription factor	Mus musculus
70	MOUSE|MGI=MGI=104748|UniProtKB=Q3URU2	Peg3	Paternally-expressed gene 3 protein	PATERNALLY-EXPRESSED GENE 3 PROTEIN (PTHR24381:SF293)	C2H2 zinc finger transcription factor	Mus musculus
71	MOUSE|MGI=MGI=1353633|UniProtKB=P56959	Fus	RNA-binding protein FUS	RNA-BINDING PROTEIN FUS (PTHR23238:SF5)	RNA metabolism protein	Mus musculus
72	MOUSE|MGI=MGI=1918025|UniProtKB=A2A484	Zmynd8	Zinc finger, MYND-type containing 8	MYND-TYPE ZINC FINGER-CONTAINING CHROMATIN READER ZMYND8 (PTHR46453:SF3)	-	Mus musculus
73	MOUSE|MGI=MGI=1929213|UniProtKB=Q8K0L9	Zbtb20	Zinc finger and BTB domain-containing protein 20	ZINC FINGER AND BTB DOMAIN-CONTAINING PROTEIN 20 (PTHR24399:SF19)	C2H2 zinc finger transcription factor	Mus musculus
74	MOUSE|MGI=MGI=1929651|UniProtKB=Q7TT00	Supt20	Transcription factor SPT20 homolog	TRANSCRIPTION FACTOR SPT20 HOMOLOG (PTHR13526:SF8)	chromatin/chromatin-binding, or -regulatory protein	Mus musculus
75	MOUSE|MGI=MGI=894659|UniProtKB=Q8R316	Hbp1	HMG box-containing protein 1	HMG BOX-CONTAINING PROTEIN 1 (PTHR15499:SF3)	HMG box transcription factor	Mus musculus
76	MOUSE|MGI=MGI=1918398|UniProtKB=Q5UAK0	Mier1	Mesoderm induction early response protein 1	MESODERM INDUCTION EARLY RESPONSE PROTEIN 1 (PTHR10865:SF24)	homeodomain transcription factor	Mus musculus
77	MOUSE|MGI=MGI=1202722|UniProtKB=Q9ESZ8	Gtf2i	General transcription factor II-I	GENERAL TRANSCRIPTION FACTOR II-I (PTHR46304:SF2)	general transcription factor	Mus musculus
78	MOUSE|MGI=MGI=2443716|UniProtKB=Q8C8N2	Scai	Protein SCAI	PROTEIN SCAI (PTHR21243:SF15)	-	Mus musculus
79	MOUSE|MGI=MGI=102810|UniProtKB=Q8BZL8	Lmo3	LIM domain only protein 3	LIM DOMAIN ONLY PROTEIN 3 (PTHR45787:SF7)	-	Mus musculus
80	MOUSE|MGI=MGI=1352459|UniProtKB=Q64249	Nr6a1	Nuclear receptor subfamily 6 group A member 1	NUCLEAR RECEPTOR SUBFAMILY 6 GROUP A MEMBER 1 (PTHR48092:SF18)	C4 zinc finger nuclear receptor	Mus musculus
81	MOUSE|MGI=MGI=1346031|UniProtKB=Q5DTH5	Tshz1	Teashirt homolog 1	TEASHIRT HOMOLOG 1 (PTHR12487:SF6)	zinc finger transcription factor	Mus musculus
82	MOUSE|MGI=MGI=2137668|UniProtKB=Q9JJN2	Zfhx4	Zinc finger homeobox protein 4	ZINC FINGER HOMEOBOX PROTEIN 4 (PTHR45891:SF2)	C2H2 zinc finger transcription factor	Mus musculus
83	MOUSE|MGI=MGI=1276533|UniProtKB=Q61026	Ncoa2	Nuclear receptor coactivator 2	NUCLEAR RECEPTOR COACTIVATOR 2 (PTHR10684:SF2)	histone modifying enzyme	Mus musculus
84	MOUSE|MGI=MGI=1328787|UniProtKB=P97454	Smad5	Mothers against decapentaplegic homolog 5	MOTHERS AGAINST DECAPENTAPLEGIC HOMOLOG 5 (PTHR13703:SF36)	DNA-binding transcription factor	Mus musculus
85	MOUSE|MGI=MGI=1916740|UniProtKB=Q9D0B1	Zfp524	Zinc finger protein 524	ZINC FINGER PROTEIN 524 (PTHR24390:SF109)	C2H2 zinc finger transcription factor	Mus musculus
86	MOUSE|MGI=MGI=2445132|UniProtKB=F6WAU7	Zfp945	Zinc finger protein 945	ZINC FINGER PROTEIN 945 (PTHR24376:SF50)	C2H2 zinc finger transcription factor	Mus musculus
87	MOUSE|MGI=MGI=98366|UniProtKB=Q06831	Sox4	Transcription factor SOX-4	TRANSCRIPTION FACTOR SOX-4 (PTHR10270:SF27)	HMG box transcription factor	Mus musculus
88	MOUSE|MGI=MGI=1353423|UniProtKB=Q9Z2U2	Zfp292	Zinc finger protein 292	ZINC FINGER PROTEIN 292 (PTHR15507:SF14)	C2H2 zinc finger transcription factor	Mus musculus
89	MOUSE|MGI=MGI=1919989|UniProtKB=Q91VW9	Zkscan3	Zinc finger protein with KRAB and SCAN domains 3	ZINC FINGER PROTEIN WITH KRAB AND SCAN DOMAINS 3 (PTHR23226:SF130)	C2H2 zinc finger transcription factor	Mus musculus
90	MOUSE|MGI=MGI=103188|UniProtKB=P97863	Nfib	Nuclear factor 1 B-type	NUCLEAR FACTOR 1 B-TYPE (PTHR11492:SF4)	DNA-binding transcription factor	Mus musculus
91	MOUSE|MGI=MGI=1929913|UniProtKB=Q99PV8	Bcl11b	B-cell lymphoma_leukemia 11B	B-CELL LYMPHOMA_LEUKEMIA 11B (PTHR45993:SF4)	C2H2 zinc finger transcription factor	Mus musculus
92	MOUSE|MGI=MGI=94866|UniProtKB=Q60925	Dbp	D site-binding protein	D SITE-BINDING PROTEIN (PTHR11988:SF7)	basic leucine zipper transcription factor	Mus musculus
93	MOUSE|MGI=MGI=95457|UniProtKB=P14404	Mecom	Histone-lysine N-methyltransferase MECOM	HISTONE-LYSINE N-METHYLTRANSFERASE MECOM (PTHR24393:SF69)	C2H2 zinc finger transcription factor	Mus musculus
94	MOUSE|MGI=MGI=99186|UniProtKB=Q02526	Zfp41	Zinc finger protein 41	ZINC FINGER PROTEIN 41 HOMOLOG (PTHR24381:SF381)	C2H2 zinc finger transcription factor	Mus musculus
95	MOUSE|MGI=MGI=2441730|UniProtKB=Q8BHJ5	Tbl1xr1	F-box-like_WD repeat-containing protein TBL1XR1	F-BOX-LIKE_WD REPEAT-CONTAINING PROTEIN TBL1XR1 (PTHR22846:SF40)	-	Mus musculus
96	MOUSE|MGI=MGI=105043|UniProtKB=P30561	Ahr	Aryl hydrocarbon receptor	ARYL HYDROCARBON RECEPTOR (PTHR10649:SF9)	basic helix-loop-helix transcription factor	Mus musculus
97	MOUSE|MGI=MGI=102469|UniProtKB=O88942	Nfatc1	Nuclear factor of activated T-cells, cytoplasmic 1	NUCLEAR FACTOR OF ACTIVATED T-CELLS, CYTOPLASMIC 1 (PTHR12533:SF5)	Rel homology transcription factor	Mus musculus
98	MOUSE|MGI=MGI=1915994|UniProtKB=Q6NZQ6	Zfp740	Zinc finger protein 740	ZINC FINGER PROTEIN 740 (PTHR24404:SF51)	C2H2 zinc finger transcription factor	Mus musculus
99	MOUSE|MGI=MGI=1917923|UniProtKB=A2A935	Prdm16	Histone-lysine N-methyltransferase PRDM16	HISTONE-LYSINE N-METHYLTRANSFERASE PRDM16 (PTHR24393:SF5)	C2H2 zinc finger transcription factor	Mus musculus
100	MOUSE|MGI=MGI=102463|UniProtKB=Q60591	Nfatc2	Nuclear factor of activated T-cells, cytoplasmic 2	NUCLEAR FACTOR OF ACTIVATED T-CELLS, CYTOPLASMIC 2 (PTHR12533:SF4)	Rel homology transcription factor	Mus musculus
101	MOUSE|MGI=MGI=1333796|UniProtKB=O35738	Klf12	Krueppel-like factor 12	KRUEPPEL-LIKE FACTOR 12 (PTHR23235:SF56)	C2H2 zinc finger transcription factor	Mus musculus
102	MOUSE|MGI=MGI=108056|UniProtKB=Q02780	Nfia	Nuclear factor 1 A-type	NUCLEAR FACTOR 1 A-TYPE (PTHR11492:SF6)	DNA-binding transcription factor	Mus musculus
103	MOUSE|MGI=MGI=101877|UniProtKB=Q61286	Tcf12	Transcription factor 12	TRANSCRIPTION FACTOR 12 (PTHR11793:SF11)	basic helix-loop-helix transcription factor	Mus musculus
104	MOUSE|MGI=MGI=2443472|UniProtKB=Q8R0S1	Atf7	Cyclic AMP-dependent transcription factor ATF-7	CYCLIC AMP-DEPENDENT TRANSCRIPTION FACTOR ATF-7 (PTHR19304:SF10)	basic leucine zipper transcription factor	Mus musculus
105	MOUSE|MGI=MGI=109349|UniProtKB=P16951	Atf2	Cyclic AMP-dependent transcription factor ATF-2	CYCLIC AMP-DEPENDENT TRANSCRIPTION FACTOR ATF-2 (PTHR19304:SF9)	basic leucine zipper transcription factor	Mus musculus
106	MOUSE|MGI=MGI=99182|UniProtKB=Q07231	Zscan21	Zinc finger and SCAN domain-containing protein 21	ZINC FINGER AND SCAN DOMAIN-CONTAINING PROTEIN 21 (PTHR23226:SF10)	C2H2 zinc finger transcription factor	Mus musculus
107	MOUSE|MGI=MGI=1352467|UniProtKB=P19785	Esr1	Estrogen receptor	ESTROGEN RECEPTOR (PTHR48092:SF16)	C4 zinc finger nuclear receptor	Mus musculus
108	MOUSE|MGI=MGI=88494|UniProtKB=Q01147	Creb1	Cyclic AMP-responsive element-binding protein 1	CYCLIC AMP-RESPONSIVE ELEMENT-BINDING PROTEIN 1 (PTHR45879:SF1)	basic leucine zipper transcription factor	Mus musculus
109	MOUSE|MGI=MGI=98872|UniProtKB=P26687	Twist1	Twist-related protein 1	TWIST-RELATED PROTEIN 1 (PTHR23349:SF64)	basic helix-loop-helix transcription factor	Mus musculus
110	MOUSE|MGI=MGI=1342294|UniProtKB=Q3TLD5	Uri1	Unconventional prefoldin RPB5 interactor	UNCONVENTIONAL PREFOLDIN RPB5 INTERACTOR 1 (PTHR15111:SF0)	chromatin/chromatin-binding, or -regulatory protein	Mus musculus
111	MOUSE|MGI=MGI=1858746|UniProtKB=Q8BRB7	Kat6b	Histone acetyltransferase KAT6B	HISTONE ACETYLTRANSFERASE KAT6B (PTHR10615:SF73)	histone modifying enzyme	Mus musculus
112	MOUSE|MGI=MGI=3702875|UniProtKB=A2AW67	Gm14325	Predicted gene 14325	ZINC FINGER PROTEIN 971-RELATED (PTHR24381:SF463)	C2H2 zinc finger transcription factor	Mus musculus
113	MOUSE|MGI=MGI=1916507|UniProtKB=Q9JHC9	Elf2	ETS-related transcription factor Elf-2	ETS-RELATED TRANSCRIPTION FACTOR ELF-2 (PTHR11849:SF10)	winged helix/forkhead transcription factor	Mus musculus
114	MOUSE|MGI=MGI=106589|UniProtKB=A2A884	Hivep3	Transcription factor HIVEP3	TRANSCRIPTION FACTOR HIVEP3 (PTHR45944:SF5)	-	Mus musculus
115	MOUSE|MGI=MGI=98310|UniProtKB=Q60698	Ski	Ski oncogene	SKI ONCOGENE (PTHR10005:SF15)	-	Mus musculus
116	MOUSE|MGI=MGI=1891340|UniProtKB=Q91ZP3	Lpin1	Phosphatidate phosphatase LPIN1	PHOSPHATIDATE PHOSPHATASE LPIN1 (PTHR12181:SF10)	phosphatase	Mus musculus
117	MOUSE|MGI=MGI=2444289|UniProtKB=Q6XP49	Glis3	Zinc finger protein GLIS3	ZINC FINGER PROTEIN GLIS3 (PTHR45718:SF1)	DNA-binding transcription factor	Mus musculus
118	MOUSE|MGI=MGI=1888519|UniProtKB=Q9JKU8	Lmx1a	LIM homeobox transcription factor 1-alpha	LIM HOMEOBOX TRANSCRIPTION FACTOR 1-ALPHA (PTHR24208:SF88)	homeodomain transcription factor	Mus musculus
119	MOUSE|MGI=MGI=1202876|UniProtKB=Q9Z1J1	Tcf7l1	Transcription factor 7-like 1	TRANSCRIPTION FACTOR 7-LIKE 1 (PTHR10373:SF25)	DNA-binding transcription factor	Mus musculus
120	MOUSE|MGI=MGI=2384583|UniProtKB=Q68FE8	Zfp280d	Zinc finger protein 280D	ZINC FINGER PROTEIN 280D (PTHR24388:SF34)	C2H2 zinc finger transcription factor	Mus musculus
121	MOUSE|MGI=MGI=97567|UniProtKB=Q00175	Pgr	Progesterone receptor	PROGESTERONE RECEPTOR (PTHR48092:SF6)	C4 zinc finger nuclear receptor	Mus musculus
122	MOUSE|MGI=MGI=2444919|UniProtKB=Q8BFX2	Zfp438	Zinc finger protein 438	ZINC FINGER PROTEIN 438 (PTHR24408:SF23)	C2H2 zinc finger transcription factor	Mus musculus
123	MOUSE|MGI=MGI=1924601|UniProtKB=Q7TQG0	Zbtb5	Zinc finger and BTB domain-containing protein 5	ZINC FINGER AND BTB DOMAIN-CONTAINING PROTEIN 5 (PTHR24394:SF17)	C2H2 zinc finger transcription factor	Mus musculus
124	MOUSE|MGI=MGI=97311|UniProtKB=P70257	Nfix	Nuclear factor 1 X-type	NUCLEAR FACTOR 1 X-TYPE (PTHR11492:SF3)	DNA-binding transcription factor	Mus musculus
125	MOUSE|MGI=MGI=1917649|UniProtKB=Q9EPK5	Wwtr1	WW domain-containing transcription regulator protein 1	WW DOMAIN-CONTAINING TRANSCRIPTION REGULATOR PROTEIN 1 (PTHR17616:SF6)	transcription cofactor	Mus musculus
126	MOUSE|MGI=MGI=2677168|UniProtKB=B8JJZ9	Zfp563	Zinc finger protein 563	ZINC FINGER PROTEIN 563 (PTHR24377:SF679)	C2H2 zinc finger transcription factor	Mus musculus
127	MOUSE|MGI=MGI=1276523|UniProtKB=P70365	Ncoa1	Nuclear receptor coactivator 1	NUCLEAR RECEPTOR COACTIVATOR 1 (PTHR10684:SF1)	histone modifying enzyme	Mus musculus
128	MOUSE|MGI=MGI=99480|UniProtKB=P53566	Cebpa	CCAAT_enhancer-binding protein alpha	CCAAT_ENHANCER-BINDING PROTEIN ALPHA (PTHR23334:SF5)	basic leucine zipper transcription factor	Mus musculus
129	MOUSE|MGI=MGI=1918614|UniProtKB=Q69ZK6	Jmjd1c	Probable JmjC domain-containing histone demethylation protein 2C	JMJC DOMAIN-CONTAINING HISTONE DEMETHYLATION PROTEIN 2C-RELATED (PTHR12549:SF6)	histone modifying enzyme	Mus musculus
130	MOUSE|MGI=MGI=95729|UniProtKB=Q61602	Gli3	Transcriptional activator GLI3	TRANSCRIPTIONAL ACTIVATOR GLI3 (PTHR45718:SF5)	DNA-binding transcription factor	Mus musculus
131	MOUSE|MGI=MGI=97858|UniProtKB=P18911	Rarg	Retinoic acid receptor gamma	RETINOIC ACID RECEPTOR GAMMA (PTHR24082:SF116)	C4 zinc finger nuclear receptor	Mus musculus
132	MOUSE|MGI=MGI=1919321|UniProtKB=J3QK55	2010315B03Rik	RIKEN cDNA 2010315B03 gene	EXPRESSED SEQUENCE AW146154-RELATED (PTHR24390:SF254)	C2H2 zinc finger transcription factor	Mus musculus
133	MOUSE|MGI=MGI=2442221|UniProtKB=Q5DU09	Zfp652	Zinc finger protein 652	ZINC FINGER PROTEIN 652 (PTHR24390:SF90)	C2H2 zinc finger transcription factor	Mus musculus
134	MOUSE|MGI=MGI=1333833|UniProtKB=O70374	Cbfa2t2	Protein CBFA2T2	PROTEIN CBFA2T2 (PTHR10379:SF13)	transcription cofactor	Mus musculus
135	MOUSE|MGI=MGI=1917580|UniProtKB=Q8K019	Bclaf1	Bcl-2-associated transcription factor 1	BCL-2-ASSOCIATED TRANSCRIPTION FACTOR 1 (PTHR15268:SF4)	DNA metabolism protein	Mus musculus
136	MOUSE|MGI=MGI=1889651|UniProtKB=Q9DCR4	Eid1	EP300-interacting inhibitor of differentiation 1	EP300-INTERACTING INHIBITOR OF DIFFERENTIATION 1 (PTHR15556:SF5)	-	Mus musculus
137	MOUSE|MGI=MGI=106582|UniProtKB=P48381	Rfx3	Transcription factor RFX3	TRANSCRIPTION FACTOR RFX3 (PTHR12619:SF20)	winged helix/forkhead transcription factor	Mus musculus
138	MOUSE|MGI=MGI=2442086|UniProtKB=Q8BXJ2	Trerf1	Transcriptional-regulating factor 1	TRANSCRIPTIONAL-REGULATING FACTOR 1 (PTHR16089:SF19)	chromatin/chromatin-binding, or -regulatory protein	Mus musculus
139	MOUSE|MGI=MGI=1930001|UniProtKB=Q8C6A8	Bhlhe22	Class E basic helix-loop-helix protein 22	CLASS E BASIC HELIX-LOOP-HELIX PROTEIN 22 (PTHR19290:SF52)	basic helix-loop-helix transcription factor	Mus musculus
140	MOUSE|MGI=MGI=88071|UniProtKB=P53762	Arnt	Aryl hydrocarbon receptor nuclear translocator	ARYL HYDROCARBON RECEPTOR NUCLEAR TRANSLOCATOR (PTHR23042:SF50)	basic helix-loop-helix transcription factor	Mus musculus
141	MOUSE|MGI=MGI=1891751|UniProtKB=Q921N8	Gps2	G protein pathway suppressor 2	G PROTEIN PATHWAY SUPPRESSOR 2 (PTHR22654:SF2)	protein-binding activity modulator	Mus musculus
142	MOUSE|MGI=MGI=1858965|UniProtKB=Q7TT18	Atf7ip	Activating transcription factor 7-interacting protein 1	ACTIVATING TRANSCRIPTION FACTOR 7-INTERACTING PROTEIN 1 (PTHR23210:SF22)	transcription cofactor	Mus musculus
143	MOUSE|MGI=MGI=1920930|UniProtKB=Q9CWH1	Zbtb8a	Zinc finger and BTB domain-containing protein 8A	ZINC FINGER AND BTB DOMAIN-CONTAINING PROTEIN 8A (PTHR46105:SF12)	C2H2 zinc finger transcription factor	Mus musculus
144	MOUSE|MGI=MGI=88096|UniProtKB=Q06507	Atf4	Cyclic AMP-dependent transcription factor ATF-4	CYCLIC AMP-DEPENDENT TRANSCRIPTION FACTOR ATF-4 (PTHR13044:SF2)	DNA-binding transcription factor	Mus musculus
145	MOUSE|MGI=MGI=1344427|UniProtKB=Q9Z116	Zfp68	KRAB-containing zinc-finger protein KRAZ2	KRAB-CONTAINING ZINC-FINGER PROTEIN KRAZ2 (PTHR24377:SF978)	C2H2 zinc finger transcription factor	Mus musculus
146	MOUSE|MGI=MGI=1918625|UniProtKB=Q499D0	Foxn3	Forkhead box protein N3	FORKHEAD BOX PROTEIN N3 (PTHR13962:SF20)	winged helix/forkhead transcription factor	Mus musculus
147	MOUSE|MGI=MGI=1919861|UniProtKB=Q9CZP3	Zfp655	Zinc finger protein 655	ZINC FINGER PROTEIN 655 (PTHR24377:SF284)	C2H2 zinc finger transcription factor	Mus musculus
148	MOUSE|MGI=MGI=1929059|UniProtKB=Q8CCI5	Rybp	RING1 and YY1-binding protein	RING1 AND YY1-BINDING PROTEIN (PTHR12920:SF3)	transcription cofactor	Mus musculus
149	MOUSE|MGI=MGI=99698|UniProtKB=O08785	Clock	Circadian locomoter output cycles protein kaput	CIRCADIAN LOCOMOTER OUTPUT CYCLES PROTEIN KAPUT (PTHR46055:SF2)	-	Mus musculus
150	MOUSE|MGI=MGI=3531417|UniProtKB=Q5RJ54	Zscan26	Zinc finger and SCAN domain-containing protein 26	ZINC FINGER AND SCAN DOMAIN-CONTAINING PROTEIN 26 (PTHR23226:SF56)	C2H2 zinc finger transcription factor	Mus musculus
151	MOUSE|MGI=MGI=88373|UniProtKB=P28033	Cebpb	CCAAT_enhancer-binding protein beta	CCAAT_ENHANCER-BINDING PROTEIN BETA (PTHR23334:SF21)	basic leucine zipper transcription factor	Mus musculus
152	MOUSE|MGI=MGI=1919404|UniProtKB=Q6PCM4	Zfp157	Zinc finger protein 157	ZINC FINGER PROTEIN 157 (PTHR24381:SF122)	C2H2 zinc finger transcription factor	Mus musculus
153	MOUSE|MGI=MGI=1930704|UniProtKB=Q99PV5	Bhlhe41	Class E basic helix-loop-helix protein 41	CLASS E BASIC HELIX-LOOP-HELIX PROTEIN 41 (PTHR10985:SF76)	basic helix-loop-helix transcription factor	Mus musculus
154	MOUSE|MGI=MGI=99852|UniProtKB=Q03347	Runx1	Runt-related transcription factor 1	RUNT-RELATED TRANSCRIPTION FACTOR 1 (PTHR11950:SF40)	Runt transcription factor	Mus musculus
155	MOUSE|MGI=MGI=95275|UniProtKB=Q07802	Ebf1	Transcription factor COE1	TRANSCRIPTION FACTOR COE1 (PTHR10747:SF26)	P53-like transcription factor	Mus musculus
156	MOUSE|MGI=MGI=1330307|UniProtKB=Q8BG36	Dmrt2	Doublesex- and mab-3-related transcription factor 2	DOUBLESEX- AND MAB-3-RELATED TRANSCRIPTION FACTOR 2 (PTHR12322:SF122)	DNA-binding transcription factor	Mus musculus
157	MOUSE|MGI=MGI=1861942|UniProtKB=Q9JI57	Gtf2ird1	General transcription factor II-I repeat domain-containing protein 1	GENERAL TRANSCRIPTION FACTOR II-I REPEAT DOMAIN-CONTAINING PROTEIN 1 (PTHR46304:SF1)	general transcription factor	Mus musculus
158	MOUSE|MGI=MGI=1917689|UniProtKB=Q8BQ46	Taf15	TAF15 RNA polymerase II, TATA box binding protein (TBP)-associated factor	TATA-BINDING PROTEIN-ASSOCIATED FACTOR 2N (PTHR23238:SF25)	RNA metabolism protein	Mus musculus
159	MOUSE|MGI=MGI=2683486|UniProtKB=Q80TZ9	Rere	Arginine-glutamic acid dipeptide repeats protein	ARGININE-GLUTAMIC ACID DIPEPTIDE REPEATS PROTEIN (PTHR13859:SF12)	-	Mus musculus
160	MOUSE|MGI=MGI=3651978|UniProtKB=A2A7A2	Zfp984	Zinc finger protein 984	REDUCED EXPRESSION 2-RELATED (PTHR24377:SF678)	C2H2 zinc finger transcription factor	Mus musculus
161	MOUSE|MGI=MGI=107516|UniProtKB=Q61169	Gata6	Transcription factor GATA-6	TRANSCRIPTION FACTOR GATA-6 (PTHR10071:SF23)	DNA-binding transcription factor	Mus musculus
162	MOUSE|MGI=MGI=98371|UniProtKB=Q04887	Sox9	Transcription factor SOX-9	TRANSCRIPTION FACTOR SOX-9 (PTHR45803:SF1)	HMG box transcription factor	Mus musculus
163	MOUSE|MGI=MGI=1098280|UniProtKB=P45481	Crebbp	Histone lysine acetyltransferase CREBBP	CREB-BINDING PROTEIN (PTHR13808:SF34)	histone modifying enzyme	Mus musculus
164	MOUSE|MGI=MGI=2442637|UniProtKB=Q569Z6	Thrap3	Thyroid hormone receptor-associated protein 3	THYROID HORMONE RECEPTOR-ASSOCIATED PROTEIN 3 (PTHR15268:SF16)	DNA metabolism protein	Mus musculus
165	MOUSE|MGI=MGI=99829|UniProtKB=Q08775	Runx2	Runt-related transcription factor 2	RUNT-RELATED TRANSCRIPTION FACTOR 2 (PTHR11950:SF7)	Runt transcription factor	Mus musculus
166	MOUSE|MGI=MGI=109150|UniProtKB=O08789	Mnt	Max-binding protein MNT	MAX-BINDING PROTEIN MNT (PTHR11969:SF99)	basic helix-loop-helix transcription factor	Mus musculus
167	MOUSE|MGI=MGI=1890081|UniProtKB=Q9WVH4	Foxo3	Forkhead box protein O3	FORKHEAD BOX PROTEIN O3-RELATED (PTHR45767:SF4)	winged helix/forkhead transcription factor	Mus musculus
168	MOUSE|MGI=MGI=98742|UniProtKB=P63058	Thra	Thyroid hormone receptor alpha	THYROID HORMONE RECEPTOR ALPHA (PTHR24082:SF42)	C4 zinc finger nuclear receptor	Mus musculus
169	MOUSE|MGI=MGI=2443921|UniProtKB=E9Q1P8	Irf2bp2	Interferon regulatory factor 2-binding protein 2	INTERFERON REGULATORY FACTOR 2-BINDING PROTEIN 2 (PTHR10816:SF18)	zinc finger transcription factor	Mus musculus
170	MOUSE|MGI=MGI=96180|UniProtKB=P09631	Hoxa9	Homeobox protein Hox-A9	HOMEOBOX PROTEIN HOX-A9 (PTHR45970:SF3)	homeodomain transcription factor	Mus musculus
171	MOUSE|MGI=MGI=102935|UniProtKB=Q07916	Pou6f1	POU domain, class 6, transcription factor 1	POU DOMAIN, CLASS 6, TRANSCRIPTION FACTOR 1 (PTHR11636:SF6)	homeodomain transcription factor	Mus musculus
172	MOUSE|MGI=MGI=2141857|UniProtKB=O70191	Atf5	Cyclic AMP-dependent transcription factor ATF-5	CYCLIC AMP-DEPENDENT TRANSCRIPTION FACTOR ATF-5 (PTHR13044:SF3)	DNA-binding transcription factor	Mus musculus
173	MOUSE|MGI=MGI=1344414|UniProtKB=Q80VJ2	Sra1	Steroid receptor RNA activator 1	STEROID RECEPTOR RNA ACTIVATOR 1 (PTHR18834:SF2)	-	Mus musculus
174	MOUSE|MGI=MGI=104717|UniProtKB=Q60954	Meis1	Homeobox protein Meis1	HOMEOBOX PROTEIN MEIS1 (PTHR11850:SF126)	homeodomain transcription factor	Mus musculus
175	MOUSE|MGI=MGI=3050795|UniProtKB=P59759	Mrtfb	Myocardin-related transcription factor B	MYOCARDIN-RELATED TRANSCRIPTION FACTOR B (PTHR22793:SF5)	DNA-binding transcription factor	Mus musculus
176	MOUSE|MGI=MGI=2443388|UniProtKB=Q3UWM4	Kdm7a	Lysine-specific demethylase 7A	LYSINE-SPECIFIC DEMETHYLASE 7A (PTHR23123:SF15)	histone modifying enzyme	Mus musculus
177	MOUSE|MGI=MGI=107157|UniProtKB=Q60520	Sin3a	Paired amphipathic helix protein Sin3a	PAIRED AMPHIPATHIC HELIX PROTEIN SIN3A (PTHR12346:SF2)	chromatin/chromatin-binding, or -regulatory protein	Mus musculus
178	MOUSE|MGI=MGI=1352466|UniProtKB=P49117	Nr2c2	Nuclear receptor subfamily 2 group C member 2	NUCLEAR RECEPTOR SUBFAMILY 2 GROUP C MEMBER 2 (PTHR24083:SF48)	C4 zinc finger nuclear receptor	Mus musculus
179	MOUSE|MGI=MGI=3040693|UniProtKB=Q6P1E1	Zmiz1	Zinc finger MIZ domain-containing protein 1	ZINC FINGER MIZ DOMAIN-CONTAINING PROTEIN 1 (PTHR10782:SF7)	ubiquitin-protein ligase	Mus musculus
180	MOUSE|MGI=MGI=96909|UniProtKB=P54843	Maf	Transcription factor Maf	TRANSCRIPTION FACTOR MAF (PTHR10129:SF9)	basic leucine zipper transcription factor	Mus musculus
181	MOUSE|MGI=MGI=107585|UniProtKB=Q3U1N2	Srebf2	Sterol regulatory element-binding protein 2	STEROL REGULATORY ELEMENT-BINDING PROTEIN 2 (PTHR46062:SF3)	basic helix-loop-helix transcription factor	Mus musculus
182	MOUSE|MGI=MGI=107167|UniProtKB=Q64163	Tfdp2	Transcription factor Dp-2	TRANSCRIPTION FACTOR DP-2 (PTHR12548:SF5)	homeodomain transcription factor	Mus musculus
183	MOUSE|MGI=MGI=1277166|UniProtKB=O70494	Sp3	Transcription factor Sp3	TRANSCRIPTION FACTOR SP3 (PTHR23235:SF3)	C2H2 zinc finger transcription factor	Mus musculus
184	MOUSE|MGI=MGI=96190|UniProtKB=P20615	Hoxb9	Homeobox protein Hox-B9	HOMEOBOX PROTEIN HOX-B9 (PTHR45970:SF5)	homeodomain transcription factor	Mus musculus
185	MOUSE|MGI=MGI=109247|UniProtKB=P35639	Ddit3	DNA damage-inducible transcript 3 protein	DNA DAMAGE-INDUCIBLE TRANSCRIPT 3 PROTEIN (PTHR16833:SF0)	-	Mus musculus
186	MOUSE|MGI=MGI=1277234|UniProtKB=O70306	Tbx15	T-box transcription factor TBX15	T-BOX TRANSCRIPTION FACTOR TBX15 (PTHR11267:SF98)	Rel homology transcription factor	Mus musculus
187	MOUSE|MGI=MGI=2682318|UniProtKB=E9Q5N9	Zfp395	Zinc finger protein 395	ZINC FINGER PROTEIN 395 (PTHR13006:SF6)	transcription cofactor	Mus musculus
188	MOUSE|MGI=MGI=1201674|UniProtKB=Q8BUN5	Smad3	Mothers against decapentaplegic homolog 3	MOTHERS AGAINST DECAPENTAPLEGIC HOMOLOG 3 (PTHR13703:SF53)	DNA-binding transcription factor	Mus musculus
189	MOUSE|MGI=MGI=1277212|UniProtKB=E9QA22	Zfp644	Zinc finger protein 644	ZINC FINGER PROTEIN 644 (PTHR24396:SF25)	C2H2 zinc finger transcription factor	Mus musculus
190	MOUSE|MGI=MGI=103063|UniProtKB=P42225	Stat1	Signal transducer and activator of transcription 1	SIGNAL TRANSDUCER AND ACTIVATOR OF TRANSCRIPTION 1-ALPHA_BETA (PTHR11801:SF18)	Rel homology transcription factor	Mus musculus
191	MOUSE|MGI=MGI=103573|UniProtKB=Q00322	Cebpd	CCAAT_enhancer-binding protein delta	CCAAT_ENHANCER-BINDING PROTEIN DELTA (PTHR23334:SF3)	basic leucine zipper transcription factor	Mus musculus
192	MOUSE|MGI=MGI=106918|UniProtKB=Q61221	Hif1a	Hypoxia-inducible factor 1-alpha	HYPOXIA-INDUCIBLE FACTOR 1-ALPHA (PTHR23043:SF7)	basic helix-loop-helix transcription factor	Mus musculus
193	MOUSE|MGI=MGI=1913125|UniProtKB=O88907	Pias1	E3 SUMO-protein ligase PIAS1	E3 SUMO-PROTEIN LIGASE PIAS1 (PTHR10782:SF11)	ubiquitin-protein ligase	Mus musculus
194	MOUSE|MGI=MGI=2652824|UniProtKB=A0A0U1RQ46	Zfp950	Zinc finger protein 950	RIKEN CDNA 5430403G16 GENE-RELATED (PTHR24377:SF967)	C2H2 zinc finger transcription factor	Mus musculus
195	MOUSE|MGI=MGI=101926|UniProtKB=P70396	Dlx5	Homeobox protein DLX-5	HOMEOBOX PROTEIN DLX-5 (PTHR24327:SF31)	homeodomain transcription factor	Mus musculus
196	MOUSE|MGI=MGI=98834|UniProtKB=P02340	Trp53	Cellular tumor antigen p53	CELLULAR TUMOR ANTIGEN P53 (PTHR11447:SF6)	P53-like transcription factor	Mus musculus
197	MOUSE|MGI=MGI=95728|UniProtKB=Q0VGT2	Gli2	Zinc finger protein GLI2	ZINC FINGER PROTEIN GLI2 (PTHR45718:SF6)	DNA-binding transcription factor	Mus musculus
198	MOUSE|MGI=MGI=98214|UniProtKB=P28700	Rxra	Retinoic acid receptor RXR-alpha	RETINOIC ACID RECEPTOR RXR-ALPHA (PTHR24083:SF39)	C4 zinc finger nuclear receptor	Mus musculus
199	MOUSE|MGI=MGI=109591|UniProtKB=P70255	Nfic	Nuclear factor 1 C-type	NUCLEAR FACTOR 1 C-TYPE (PTHR11492:SF9)	DNA-binding transcription factor	Mus musculus
200	MOUSE|MGI=MGI=1917758|UniProtKB=Q8VBW5	Bbx	HMG box transcription factor BBX	HMG BOX TRANSCRIPTION FACTOR BBX (PTHR13059:SF10)	HMG box transcription factor	Mus musculus
201	MOUSE|MGI=MGI=96591|UniProtKB=P23906	Irf2	Interferon regulatory factor 2	INTERFERON REGULATORY FACTOR 2 (PTHR11949:SF22)	winged helix/forkhead transcription factor	Mus musculus
202	MOUSE|MGI=MGI=1891217|UniProtKB=Q80TS5	Zfp423	Zinc finger protein 423	ZINC FINGER PROTEIN 423 (PTHR24408:SF28)	C2H2 zinc finger transcription factor	Mus musculus
203	MOUSE|MGI=MGI=1919307|UniProtKB=Q9D8M7	Phf10	PHD finger protein 10	PHD FINGER PROTEIN 10 (PTHR10615:SF174)	histone modifying enzyme	Mus musculus
204	MOUSE|MGI=MGI=1347488|UniProtKB=P42128	Foxk1	Forkhead box protein K1	FORKHEAD BOX PROTEIN K1 (PTHR45881:SF4)	-	Mus musculus
205	MOUSE|MGI=MGI=1921681|UniProtKB=E9Q1J0	Zfp558	Zinc finger protein 558	ZINC FINGER PROTEIN 558 (PTHR24381:SF80)	C2H2 zinc finger transcription factor	Mus musculus
206	MOUSE|MGI=MGI=104982|UniProtKB=P53568	Cebpg	CCAAT_enhancer-binding protein gamma	CCAAT_ENHANCER-BINDING PROTEIN GAMMA (PTHR23334:SF69)	basic leucine zipper transcription factor	Mus musculus
207	MOUSE|MGI=MGI=95456|UniProtKB=P15037	Ets2	Protein C-ets-2	PROTEIN C-ETS-2 (PTHR11849:SF188)	winged helix/forkhead transcription factor	Mus musculus
208	MOUSE|MGI=MGI=95574|UniProtKB=P01101	Fos	Protein c-Fos	PROTEIN C-FOS (PTHR23351:SF4)	basic leucine zipper transcription factor	Mus musculus
209	MOUSE|MGI=MGI=1924769|UniProtKB=E9Q2S7	Zfp266	Zinc finger protein 266	ZINC FINGER PROTEIN 266 (PTHR24381:SF265)	C2H2 zinc finger transcription factor	Mus musculus
210	MOUSE|MGI=MGI=1921820|UniProtKB=Q8BGS3	Zkscan1	Zinc finger protein with KRAB and SCAN domains 1	ZINC FINGER PROTEIN WITH KRAB AND SCAN DOMAINS 1 (PTHR23226:SF94)	C2H2 zinc finger transcription factor	Mus musculus
211	MOUSE|MGI=MGI=102541|UniProtKB=P70326	Tbx5	T-box transcription factor TBX5	T-BOX TRANSCRIPTION FACTOR TBX5 (PTHR11267:SF28)	Rel homology transcription factor	Mus musculus
212	MOUSE|MGI=MGI=1347056|UniProtKB=P62509	Esrrg	Estrogen-related receptor gamma	ESTROGEN-RELATED RECEPTOR GAMMA (PTHR48092:SF10)	C4 zinc finger nuclear receptor	Mus musculus
213	MOUSE|MGI=MGI=1197522|UniProtKB=P81067	Irx3	Iroquois-class homeodomain protein IRX-3	IROQUOIS-CLASS HOMEODOMAIN PROTEIN IRX-3 (PTHR11211:SF14)	homeodomain transcription factor	Mus musculus
214	MOUSE|MGI=MGI=1930813|UniProtKB=Q91ZD1	Osr2	Protein odd-skipped-related 2	PROTEIN ODD-SKIPPED-RELATED 2 (PTHR14196:SF4)	zinc finger transcription factor	Mus musculus
215	MOUSE|MGI=MGI=1339956|UniProtKB=Q9WTK2	Cdyl	Chromodomain Y-like protein	CHROMODOMAIN Y-LIKE PROTEIN (PTHR43684:SF5)	-	Mus musculus
216	MOUSE|MGI=MGI=1914738|UniProtKB=Q8CGU1	Calcoco1	Calcium-binding and coiled-coil domain-containing protein 1	CALCIUM-BINDING AND COILED-COIL DOMAIN-CONTAINING PROTEIN 1 (PTHR31915:SF5)	-	Mus musculus
217	MOUSE|MGI=MGI=99851|UniProtKB=Q08024	Cbfb	Core-binding factor subunit beta	CORE-BINDING FACTOR SUBUNIT BETA (PTHR10276:SF3)	DNA-binding transcription factor	Mus musculus
218	MOUSE|MGI=MGI=1913096|UniProtKB=Q9QXM1	Jmy	Junction-mediating and -regulatory protein	JUNCTION-MEDIATING AND -REGULATORY PROTEIN (PTHR23330:SF8)	-	Mus musculus
219	MOUSE|MGI=MGI=98847|UniProtKB=Q6PCM1	Kdm3a	Lysine-specific demethylase 3A	LYSINE-SPECIFIC DEMETHYLASE 3A (PTHR12549:SF7)	histone modifying enzyme	Mus musculus
220	MOUSE|MGI=MGI=1891916|UniProtKB=Q9QYE0	Plag1	Zinc finger protein PLAG1	ZINC FINGER PROTEIN PLAG1 (PTHR24388:SF69)	C2H2 zinc finger transcription factor	Mus musculus
221	MOUSE|MGI=MGI=2386723|UniProtKB=Q8K1M4	Glis1	Zinc finger protein GLIS1	ZINC FINGER PROTEIN GLIS1 (PTHR45718:SF3)	DNA-binding transcription factor	Mus musculus
222	MOUSE|MGI=MGI=1859333|UniProtKB=Q9WV30	Nfat5	Nuclear factor of activated T-cells 5	NUCLEAR FACTOR OF ACTIVATED T-CELLS 5 (PTHR12533:SF10)	Rel homology transcription factor	Mus musculus
223	MOUSE|MGI=MGI=103038|UniProtKB=P42227	Stat3	Signal transducer and activator of transcription 3	SIGNAL TRANSDUCER AND ACTIVATOR OF TRANSCRIPTION 3 (PTHR11801:SF2)	Rel homology transcription factor	Mus musculus
224	MOUSE|MGI=MGI=1920431|UniProtKB=Q8K120	Nfatc4	Nuclear factor of activated T-cells, cytoplasmic 4	NUCLEAR FACTOR OF ACTIVATED T-CELLS, CYTOPLASMIC 4 (PTHR12533:SF11)	Rel homology transcription factor	Mus musculus
225	MOUSE|MGI=MGI=97245|UniProtKB=P50540	Mxi1	Max-interacting protein 1	MAX-INTERACTING PROTEIN 1 (PTHR11969:SF13)	basic helix-loop-helix transcription factor	Mus musculus
226	MOUSE|MGI=MGI=3584269|UniProtKB=G3UY09	Zfp141	Zinc finger protein 141	ZINC FINGER PROTEIN 665 (PTHR24377:SF929)	C2H2 zinc finger transcription factor	Mus musculus
227	MOUSE|MGI=MGI=2444959|UniProtKB=Q8BRH4	Kmt2c	Histone-lysine N-methyltransferase 2C	HISTONE-LYSINE N-METHYLTRANSFERASE 2C (PTHR45888:SF1)	-	Mus musculus

## Sheet: wCAPs TF enrichment
GroupID	Category	Term	Description	LogP	Log(q-value)	Genes	Symbols	InTerm_InList
1_Summary	GO Biological Processes	GO:0006351	DNA-templated transcription	-37.2866	-33.0242	11622,11909,11911,12395,12396,12606,12608,12609,12611,12912,13653,13982,14281,14282,14886,15273,15405,15417,15434,16476,16477,16478,17342,17977,17978,18018,18019,18032,19016,19726,20181,20204,20587,20682,20846,20848,21388,21415,21422,21677,21833,21834,22059,54446,56484,57080,58208,71722,73181,76199,225876,226075,230753,320271	Ahr,Atf2,Atf4,Runx1t1,Cbfa2t2,Cebpa,Cebpb,Cebpd,Cebpg,Creb1,Egr1,Esr1,Fos,Fosb,Gtf2i,Hivep2,Hoxa9,Hoxb9,Hoxd3,Jun,Junb,Jund,Mitf,Ncoa1,Ncoa2,Nfatc1,Nfatc2,Nfix,Pparg,Rfx3,Rxra,Prrx2,Smarcb1,Sox9,Stat1,Stat3,Tbx5,Tcf7l1,Tfcp2,Tead2,Thra,Thrb,Trp53,Nfat5,Foxo3,Gtf2ird1,Bcl11b,Cic,Nfatc4,Med13l,Kdm2a,Glis3,Thrap3,Scai	54/-
2_Summary	Reactome Gene Sets	R-MMU-212436	Generic Transcription Pathway	-21.3108	-17.5256	11863,12400,13709,13982,14536,17127,18667,19411,19883,20181,20466,20587,20682,21388,21406,21415,21416,21677,21833,21834,22026,22059,24135,26381,29808,30944,56353,56484,57748,68744,69257,70439,72230,72611,72739,74570,81004,83796,97064,238692,240068,382118,414758,434178,636741	Arnt,Cbfb,Elf1,Esr1,Nr6a1,Smad3,Pgr,Rarg,Rora,Rxra,Sin3a,Smarcb1,Sox9,Tbx5,Tcf12,Tcf7l1,Tcf7l2,Tead2,Thra,Thrb,Nr2c2,Trp53,Zfp68,Esrrg,Mga,Zfp354c,Rybp,Foxo3,Jmy,Zfp740,Elf2,Taf15,Zfp558,Zfp655,Zkscan3,Zkscan1,Tbl1xr1,Smarcd2,Wwtr1,Zfp874a,Zfp563,Zkscan7,Zfp950,Zfp141,Zfp964	45/-
3_Summary	WikiPathways	WP447	Adipogenesis genes	-19.7266	-16.0663	11622,12606,12608,12609,12912,13198,13591,14245,15251,17127,17977,17978,19016,19017,19883,20181,20846,20848,21887,22160,66277,97064,14013,21415,94187	Ahr,Cebpa,Cebpb,Cebpd,Creb1,Ddit3,Ebf1,Lpin1,Hif1a,Smad3,Ncoa1,Ncoa2,Pparg,Ppargc1a,Rora,Rxra,Stat1,Stat3,Tle3,Twist1,Klf15,Wwtr1,Mecom,Tcf7l1,Zfp423	25/-
4_Summary	GO Biological Processes	GO:1902893	regulation of miRNA transcription	-17.5996	-14.1154	13653,13982,14281,14465,15251,16476,17127,18028,19016,20682,20788,20848,22059,22160,56484,73181,239719,11909,12912,12914,17342,17977,20466,20687,21415,21886,56353,104263,12393,17129,20471,11622,17425,19777,21388,21416,110648	Egr1,Esr1,Fos,Gata6,Hif1a,Jun,Smad3,Nfib,Pparg,Sox9,Srebf2,Stat3,Trp53,Twist1,Foxo3,Nfatc4,Mrtfb,Atf2,Creb1,Crebbp,Mitf,Ncoa1,Sin3a,Sp3,Tcf7l1,Tle2,Rybp,Kdm3a,Runx2,Smad5,Six1,Ahr,Foxk1,Uri1,Tbx5,Tcf7l2,Lmx1a	37/-
5_Summary	GO Biological Processes	GO:0007423	sensory organ development	-17.2923	-13.8751	11622,11911,12606,12609,13345,13395,14281,14633,14634,15251,16476,16658,17127,17132,17268,17342,17536,18027,18028,18032,19411,20181,20204,20471,20481,20677,20682,20687,20848,21834,22160,50524,58208,59058,70673,107587,110796,114142,231051	Ahr,Atf4,Cebpa,Cebpd,Twist2,Dlx5,Fos,Gli2,Gli3,Hif1a,Jun,Mafb,Smad3,Maf,Meis1,Mitf,Meis2,Nfia,Nfib,Nfix,Rarg,Rxra,Prrx2,Six1,Ski,Sox4,Sox9,Sp3,Stat3,Thrb,Twist1,Sall2,Bcl11b,Bhlhe22,Prdm16,Osr2,Tshz1,Foxp2,Kmt2c	39/-
6_Summary	GO Biological Processes	GO:0045596	negative regulation of cell differentiation	-17.1776	-13.8183	11622,12394,12395,12400,12606,13198,13345,14633,14634,15405,16373,16658,17127,17268,17536,18018,18019,18024,19016,19411,19883,20481,20677,20682,20846,20848,21416,22059,22160,24068,56310,56484,70673,73181,73389,79362,97064,107503,110648,230587	Ahr,Runx1,Runx1t1,Cbfb,Cebpa,Ddit3,Twist2,Gli2,Gli3,Hoxa9,Irx3,Mafb,Smad3,Meis1,Meis2,Nfatc1,Nfatc2,Nfe2l2,Pparg,Rarg,Rora,Ski,Sox4,Sox9,Stat1,Stat3,Tcf7l2,Trp53,Twist1,Sra1,Gps2,Foxo3,Prdm16,Nfatc4,Hbp1,Bhlhe41,Wwtr1,Atf5,Lmx1a,Glis1	40/-
7_Summary	GO Biological Processes	GO:0048732	gland development	-17.0325	-13.7243	11622,11909,12394,12606,12608,12611,12912,13982,14465,14633,14634,15251,15405,15417,15434,16476,16658,17127,17977,18028,18667,19411,20181,20471,20587,20682,20687,21416,21833,56711,58208,72154,223922,239719,11863,14013,16477,17859,20466,22059,22160,66935,81004,225876,328365,11911,12396,13395,17132,19016,19726,20677,21834,66277,108829,13345,16601,18018,19017,20481,20846,20848,21388,107503	Ahr,Atf2,Runx1,Cebpa,Cebpb,Cebpg,Creb1,Esr1,Gata6,Gli2,Gli3,Hif1a,Hoxa9,Hoxb9,Hoxd3,Jun,Mafb,Smad3,Ncoa1,Nfib,Pgr,Rarg,Rxra,Six1,Smarcb1,Sox9,Sp3,Tcf7l2,Thra,Plag1,Bcl11b,Zfp157,Atf7,Mrtfb,Arnt,Mecom,Junb,Mxi1,Sin3a,Trp53,Twist1,Cir1,Tbl1xr1,Kdm2a,Zmiz1,Atf4,Cbfa2t2,Dlx5,Maf,Pparg,Rfx3,Sox4,Thrb,Klf15,Jmjd1c,Twist2,Klf9,Nfatc1,Ppargc1a,Ski,Stat1,Stat3,Tbx5,Atf5	64/-
8_Summary	GO Biological Processes	GO:0048568	embryonic organ development	-16.5204	-13.2756	11863,11911,12393,12394,12606,12608,13345,13395,14633,14634,15251,15405,15417,15423,15434,16477,16658,17127,17977,19411,20204,20471,20682,20687,21384,21416,21677,22059,22160,107587,110796,225876,239719,244349,11909,17129,18019,18027,18028,18032,20481,21833,70508,71375,208647,226049,414758,14013,14465,16373,21388,23872,56790,13592,13653,19017,81004,18018,70673	Arnt,Atf4,Runx2,Runx1,Cebpa,Cebpb,Twist2,Dlx5,Gli2,Gli3,Hif1a,Hoxa9,Hoxb9,Hoxc4,Hoxd3,Junb,Mafb,Smad3,Ncoa1,Rarg,Prrx2,Six1,Sox9,Sp3,Tbx15,Tcf7l2,Tead2,Trp53,Twist1,Osr2,Tshz1,Kdm2a,Mrtfb,Kat6a,Atf2,Smad5,Nfatc2,Nfia,Nfib,Nfix,Ski,Thra,Bbx,Foxn3,Creb3l2,Dmrt2,Zfp950,Mecom,Gata6,Irx3,Tbx5,Ets2,Supt20,Ebf2,Egr1,Ppargc1a,Tbl1xr1,Nfatc1,Prdm16	59/-
9_Summary	GO Biological Processes	GO:0030522	intracellular receptor signaling pathway	-14.7194	-11.6612	11622,11863,13982,16363,16601,17977,17978,18667,19016,19411,19883,20181,20848,21833,21834,26381,67488,104263,224829,328365,14281,14282,16476,16477,16478,19777,56484,12606,12912,13653,14633,17129,20466,20471,20846,73181,14245,14465,18024,19017,24068,12608,20682,21677,22026,20687	Ahr,Arnt,Esr1,Irf2,Klf9,Ncoa1,Ncoa2,Pgr,Pparg,Rarg,Rora,Rxra,Stat3,Thra,Thrb,Esrrg,Calcoco1,Kdm3a,Trerf1,Zmiz1,Fos,Fosb,Jun,Junb,Jund,Uri1,Foxo3,Cebpa,Creb1,Egr1,Gli2,Smad5,Sin3a,Six1,Stat1,Nfatc4,Lpin1,Gata6,Nfe2l2,Ppargc1a,Sra1,Cebpb,Sox9,Tead2,Nr2c2,Sp3	46/-
10_Summary	GO Biological Processes	GO:0048511	rhythmic process	-13.4961	-10.5125	11622,11911,12753,12912,12914,13170,13653,13982,16601,17977,17978,18667,19016,19017,19883,20466,20893,22059,22160,56484,79362,107503,225876,230753	Ahr,Atf4,Clock,Creb1,Crebbp,Dbp,Egr1,Esr1,Klf9,Ncoa1,Ncoa2,Pgr,Pparg,Ppargc1a,Rora,Sin3a,Bhlhe40,Trp53,Twist1,Foxo3,Bhlhe41,Atf5,Kdm2a,Thrap3	24/-
11_Summary	GO Biological Processes	GO:0045667	regulation of osteoblast differentiation	-13.1126	-10.1927	11622,11911,12393,12606,12608,12609,13345,13395,14634,16478,17127,17129,18018,19016,20481,20682,22160,97064,12394,12400,14633,15251,16477,18032,20687,21416,21833,26427,230587	Ahr,Atf4,Runx2,Cebpa,Cebpb,Cebpd,Twist2,Dlx5,Gli3,Jund,Smad3,Smad5,Nfatc1,Pparg,Ski,Sox9,Twist1,Wwtr1,Runx1,Cbfb,Gli2,Hif1a,Junb,Nfix,Sp3,Tcf7l2,Thra,Creb3l1,Glis1	29/-
12_Summary	GO Biological Processes	GO:0007389	pattern specification process	-12.9638	-10.0817	13198,14633,14634,15251,15405,15417,15423,15434,16373,16658,17127,17129,17268,17536,19411,19726,20471,20481,20893,21388,21415,22059,23872,59058,79362,107587,110796,225876	Ddit3,Gli2,Gli3,Hif1a,Hoxa9,Hoxb9,Hoxc4,Hoxd3,Irx3,Mafb,Smad3,Smad5,Meis1,Meis2,Rarg,Rfx3,Six1,Ski,Bhlhe40,Tbx5,Tcf7l1,Trp53,Ets2,Bhlhe22,Bhlhe41,Osr2,Tshz1,Kdm2a	28/-
13_Summary	GO Biological Processes	GO:0045165	cell fate commitment	-12.8619	-9.99745	12393,12394,13592,14465,14633,14634,17129,17342,18027,18028,18032,19016,20471,20682,20848,21384,21388,21416,22059,23872,29808,58208,18018,20677,108829	Runx2,Runx1,Ebf2,Gata6,Gli2,Gli3,Smad5,Mitf,Nfia,Nfib,Nfix,Pparg,Six1,Sox9,Stat3,Tbx15,Tbx5,Tcf7l2,Trp53,Ets2,Mga,Bcl11b,Nfatc1,Sox4,Jmjd1c	25/-
14_Summary	GO Biological Processes	GO:1903706	regulation of hemopoiesis	-12.6809	-9.86314	12394,12400,12606,12608,12912,13345,14281,14634,15251,15405,16476,16658,17268,17342,17536,19411,20587,20677,20846,20848,54169,56484,70673,72057,83796,244349,328365	Runx1,Cbfb,Cebpa,Cebpb,Creb1,Twist2,Fos,Gli3,Hif1a,Hoxa9,Jun,Mafb,Meis1,Mitf,Meis2,Rarg,Smarcb1,Sox4,Stat1,Stat3,Kat6b,Foxo3,Prdm16,Phf10,Smarcd2,Kat6a,Zmiz1	27/-
15_Summary	GO Biological Processes	GO:0009299	mRNA transcription	-12.6783	-9.86314	11909,11911,12912,17977,17978,19016,20181,20848,21422,21833,21834,22059,12914,13982,15251,20466,20846,76199,18667,81004,56310,11622,11863,77128,12611,66935,230753,18024,54169	Atf2,Atf4,Creb1,Ncoa1,Ncoa2,Pparg,Rxra,Stat3,Tfcp2,Thra,Thrb,Trp53,Crebbp,Esr1,Hif1a,Sin3a,Stat1,Med13l,Pgr,Tbl1xr1,Gps2,Ahr,Arnt,Crebrf,Cebpg,Cir1,Thrap3,Nfe2l2,Kat6b	29/-
16_Summary	GO Biological Processes	GO:0045598	regulation of fat cell differentiation	-12.5938	-9.79383	12395,12606,12608,12912,13198,14013,14245,17127,19016,19883,20471,21416,56310,68750,70673,97064,109593,14634	Runx1t1,Cebpa,Cebpb,Creb1,Ddit3,Mecom,Lpin1,Smad3,Pparg,Rora,Six1,Tcf7l2,Gps2,Rreb1,Prdm16,Wwtr1,Lmo3,Gli3	18/-
17_Summary	GO Biological Processes	GO:0035239	tube morphogenesis	-12.122	-9.33677	11622,13982,14013,14465,14633,14634,15251,16373,16476,16477,17127,17129,17268,18018,18028,18667,19411,19883,20181,20204,20471,20481,20677,20682,21416,21677,22160,30944,73181,225876,239719,244349,328365,414758,11909,18032,21388,22059,223922,13198,13653	Ahr,Esr1,Mecom,Gata6,Gli2,Gli3,Hif1a,Irx3,Jun,Junb,Smad3,Smad5,Meis1,Nfatc1,Nfib,Pgr,Rarg,Rora,Rxra,Prrx2,Six1,Ski,Sox4,Sox9,Tcf7l2,Tead2,Twist1,Zfp354c,Nfatc4,Kdm2a,Mrtfb,Kat6a,Zmiz1,Zfp950,Atf2,Nfix,Tbx5,Trp53,Atf7,Ddit3,Egr1	41/-
18_Summary	GO Biological Processes	GO:0002521	leukocyte differentiation	-11.9896	-9.21865	11622,11909,12393,12394,12400,12606,12611,12912,13653,14281,14634,16476,16477,16658,17342,18018,18032,19016,19883,20677,20687,20848,22059,56310,58208,76022,270110,12608,17127	Ahr,Atf2,Runx2,Runx1,Cbfb,Cebpa,Cebpg,Creb1,Egr1,Fos,Gli3,Jun,Junb,Mafb,Mitf,Nfatc1,Nfix,Pparg,Rora,Sox4,Sp3,Stat3,Trp53,Gps2,Bcl11b,Gon4l,Irf2bp2,Cebpb,Smad3	29/-
19_Summary	KEGG Pathway	mmu05202	Transcriptional misregulation in cancer - Mus musculus (house mouse)	-11.7128	-8.96893	12393,12394,12395,12606,12608,13198,15405,17132,17268,17342,19016,20181,20466,20471,22059,58208,70439,108829,233908	Runx2,Runx1,Runx1t1,Cebpa,Cebpb,Ddit3,Hoxa9,Maf,Meis1,Mitf,Pparg,Rxra,Sin3a,Six1,Trp53,Bcl11b,Taf15,Jmjd1c,Fus	19/-
20_Summary	GO Biological Processes	GO:0007420	brain development	-11.3862	-8.66795	11909,12912,13395,14013,14281,14633,14634,15251,16658,17268,17536,17977,18028,18032,19883,20466,20481,20677,21416,22026,22059,56484,58208,59058,68703,71722,94187,107503,110648,114142,239719,328365,338523	Atf2,Creb1,Dlx5,Mecom,Fos,Gli2,Gli3,Hif1a,Mafb,Meis1,Meis2,Ncoa1,Nfib,Nfix,Rora,Sin3a,Ski,Sox4,Tcf7l2,Nr2c2,Trp53,Foxo3,Bcl11b,Bhlhe22,Rere,Cic,Zfp423,Atf5,Lmx1a,Foxp2,Mrtfb,Zmiz1,Kdm7a	33/-

## Sheet: diff wFAPLs_Drivers
	Diff wFAPLs_corr	Diff wFAPLs_pval	Diff wFAPLs_qval	Diff wFAPLs_ci_low	Diff wFAPLs_ci_high
Myh11	0.672314	0	0	0.655659	0.688314
Ppp1r14a	0.63724	0	0	0.619208	0.654599
Gm13889	0.616897	0	0	0.598102	0.635013
Bcam	0.589691	0	0	0.569917	0.608783
Lama5	0.575408	0	0	0.555138	0.594995
Kcnk3	0.556293	0	0	0.53538	0.576525
Tinagl1	0.544085	0	0	0.522772	0.564717
Lmcd1	0.530793	0	0	0.509057	0.551853
Mustn1	0.530373	0	0	0.508624	0.551446
Higd1b	0.503211	2.07307e-290	3.16081e-287	0.480631	0.525124
Rasgrp2	0.47823	3.70892e-257	5.1409e-254	0.454926	0.50088
Actg2	0.475707	5.74234e-254	7.29612e-251	0.452332	0.498428
Cryab	0.453425	4.58744e-227	5.38036e-224	0.429441	0.47677
Galnt16	0.445586	4.07399e-218	4.43686e-215	0.421395	0.469143
Hspb2	0.443615	6.58718e-216	6.69565e-213	0.419373	0.467226
Fhl1	0.435903	2.03785e-207	1.94194e-204	0.411461	0.459718
Pilra	0.43515	1.33527e-206	1.19758e-203	0.410689	0.458985
Rgs5	0.432972	2.96997e-204	2.51573e-201	0.408456	0.456864
Igfbp2	0.427624	1.4336e-198	1.15042e-195	0.402973	0.451656
Fam124a	0.427214	3.86901e-198	2.94954e-195	0.402553	0.451256
Olfr558	0.425552	2.13184e-196	1.54782e-193	0.400849	0.449637
Tpm2	0.424431	3.13932e-195	2.17569e-192	0.3997	0.448545
Myom1	0.422401	3.98339e-193	2.64064e-190	0.39762	0.446566
Ckb	0.419251	6.80168e-190	4.32105e-187	0.394392	0.443496
Gm12153	0.417024	1.24444e-187	7.29771e-185	0.39211	0.441326
Mcam	0.414779	2.27303e-185	1.28359e-182	0.389811	0.439137
P2rx1	0.414071	1.16258e-184	6.33067e-182	0.389086	0.438447
Lims2	0.409468	4.28288e-180	2.25176e-177	0.384372	0.433959
Itga1	0.403383	3.53664e-174	1.79744e-171	0.378142	0.428024
Crim1	0.400118	4.65311e-171	2.28858e-168	0.374801	0.424839
Sorbs1	0.39644	1.36857e-167	6.52081e-165	0.371038	0.42125
Lmod1	0.386574	1.61232e-158	7.23031e-156	0.360946	0.411618
Cpe	0.38568	1.02973e-157	4.48582e-155	0.360032	0.410745
Susd2	0.384391	1.47615e-156	6.2519e-154	0.358714	0.409486
Tmsb4x	0.380941	1.7247e-153	7.10715e-151	0.355187	0.406116
Sema5b	0.379718	2.06048e-152	8.26741e-150	0.353937	0.404922
Synpo2	0.377892	8.19614e-151	3.20427e-148	0.352071	0.403139
Myl9	0.373794	2.91293e-147	1.11034e-144	0.347883	0.399134
Hspb1	0.369059	3.14314e-143	1.16886e-140	0.343047	0.394506
Tpm1	0.368873	4.51789e-143	1.6401e-140	0.342856	0.394324
Prex2	0.368183	1.7214e-142	6.10375e-140	0.342151	0.39365
Col4a1	0.367639	4.93077e-142	1.70862e-139	0.341596	0.393118
Angpt2	0.367397	7.87334e-142	2.66766e-139	0.341349	0.392881
Myocd	0.366067	1.02073e-140	3.38327e-138	0.33999	0.391581
Insc	0.364579	1.76666e-139	5.73112e-137	0.338471	0.390126
Hspb7	0.364218	3.51598e-139	1.11684e-136	0.338102	0.389774
Tspan2	0.363471	1.46116e-138	4.54659e-136	0.337339	0.389043
Npr3	0.362772	5.51218e-138	1.64792e-135	0.336625	0.388359
Kcnj8	0.362668	6.71048e-138	1.96759e-135	0.336519	0.388258
Ehd3	0.36263	7.20594e-138	2.073e-135	0.336481	0.388221
Pdlim1	0.358375	2.1571e-134	5.97988e-132	0.332136	0.384059
Dbndd2	0.357329	1.51009e-133	4.11148e-131	0.331069	0.383036
Parm1	0.355153	8.46522e-132	2.26437e-129	0.328848	0.380907
Ntn4	0.35377	1.07478e-130	2.82537e-128	0.327436	0.379554
Serpinb6b	0.353278	2.64303e-130	6.83022e-128	0.326934	0.379073
Col4a2	0.352716	7.38271e-130	1.87607e-127	0.326361	0.378523
Epas1	0.35267	8.02906e-130	2.00687e-127	0.326314	0.378478
Lxn	0.351585	5.78462e-129	1.42255e-126	0.325207	0.377416
Cald1	0.351273	1.01912e-128	2.46643e-126	0.324889	0.377111
Cnn1	0.347407	1.07627e-125	2.56404e-123	0.320944	0.373328
Ntrk3	0.346962	2.3819e-125	5.5872e-123	0.320491	0.372892
1500009L16Rik	0.346667	4.03546e-125	9.32253e-123	0.320189	0.372603
Ctnna3	0.3452	5.46341e-124	1.24329e-121	0.318693	0.371168
Map3k7cl	0.342743	4.16542e-122	9.33973e-120	0.316187	0.368762
Crip1	0.338054	1.44639e-118	3.1961e-116	0.311406	0.364171
Myl6	0.338015	1.54792e-118	3.37159e-116	0.311366	0.364132
Msrb1	0.33781	2.19994e-118	4.7243e-116	0.311157	0.363932
Tgm2	0.336506	2.06445e-117	4.37175e-115	0.309828	0.362655
Jph2	0.335732	7.75401e-117	1.61953e-114	0.309039	0.361897
Abcc9	0.334595	5.37632e-116	1.10774e-113	0.30788	0.360783
Gucy1a1	0.333812	2.03037e-115	4.12761e-113	0.307081	0.360016
Nr2f2	0.331319	1.35617e-113	2.6854e-111	0.304541	0.357574
Ankrd1	0.331241	1.5452e-113	3.02046e-111	0.304461	0.357498
Dmpk	0.328615	1.23421e-111	2.35225e-109	0.301785	0.354925
Mylk	0.328486	1.52783e-111	2.87591e-109	0.301654	0.354798
Ildr2	0.326966	1.88703e-110	3.50872e-108	0.300105	0.353309
Igfbp7	0.323762	3.58139e-108	6.50064e-106	0.296841	0.350169
Filip1	0.323612	4.57187e-108	8.16658e-106	0.296688	0.350022
Slc1a6	0.323607	4.60632e-108	8.16658e-106	0.296683	0.350017
Csrp1	0.323412	6.33052e-108	1.10944e-105	0.296484	0.349826
Pkia	0.323377	6.69609e-108	1.16017e-105	0.296449	0.349792
Ldb3	0.322629	2.25463e-107	3.86251e-105	0.295687	0.349058
Itgb1	0.321433	1.55653e-106	2.63694e-104	0.294469	0.347886
Notch3	0.320523	6.73302e-106	1.12811e-103	0.293541	0.346994
Itga4	0.319126	6.30151e-105	1.04434e-102	0.292119	0.345625
Gm43434	0.318539	1.60824e-104	2.63665e-102	0.291521	0.345049
Rasl12	0.316939	2.03945e-103	3.27322e-101	0.289892	0.34348
Pdgfa	0.316763	2.69508e-103	4.2804e-101	0.289712	0.343307
Hspb6	0.316067	8.08137e-103	1.27027e-100	0.289004	0.342625
Stac	0.315298	2.71522e-102	4.22439e-100	0.288221	0.341871
S100a11	0.313857	2.59645e-101	3.99879e-99	0.286754	0.340458
Des	0.312265	3.09978e-100	4.72624e-98	0.285134	0.338897
Acta2	0.312047	4.35188e-100	6.56961e-98	0.284911	0.338683
Nexn	0.3099	1.198e-98	1.79077e-96	0.282726	0.336577
Timp2	0.307475	4.89751e-97	7.18003e-95	0.280258	0.334198
Crip2	0.305875	5.54737e-96	8.0553e-94	0.27863	0.332628
Dmd	0.303116	3.51575e-94	5.00978e-92	0.275822	0.329921
Sorbs2	0.300769	1.15458e-92	1.61503e-90	0.273434	0.327617
Cav2	0.299929	3.99172e-92	5.53289e-90	0.272581	0.326793
Cited2	0.298909	1.79076e-91	2.45979e-89	0.271543	0.325793
Tns1	0.298647	2.63376e-91	3.58543e-89	0.271276	0.325535
Aif1l	0.297987	6.92215e-91	9.25807e-89	0.270605	0.324887
Cav1	0.297764	9.59825e-91	1.27256e-88	0.270378	0.324668
Sept7	0.297315	1.84724e-90	2.428e-88	0.269922	0.324228
Tagln	0.296156	9.98239e-90	1.30087e-87	0.268743	0.32309
Dstn	0.295099	4.61483e-89	5.96291e-87	0.267668	0.322052
Mrvi1	0.292286	2.62828e-87	3.36751e-85	0.264808	0.31929
Cd151	0.291068	1.48988e-86	1.89301e-84	0.26357	0.318094
Itga7	0.290554	3.09122e-86	3.89519e-84	0.263047	0.317589
Scube3	0.290372	4.00478e-86	5.00499e-84	0.262861	0.31741
Aoc3	0.289679	1.0666e-85	1.31149e-83	0.262157	0.31673
Myl12a	0.287807	1.48579e-84	1.78376e-82	0.260254	0.314891
2310022B05Rik	0.287055	4.25577e-84	5.06936e-82	0.25949	0.314152
Gm30275	0.286904	5.24872e-84	6.20366e-82	0.259337	0.314005
Serpinb1a	0.285867	2.226e-83	2.61076e-81	0.258283	0.312986
Ccdc68	0.283497	5.89258e-82	6.80637e-80	0.255874	0.310658
Bmp3	0.280574	3.20213e-80	3.58992e-78	0.252904	0.307786
Lpp	0.279585	1.2233e-79	1.35157e-77	0.251899	0.306814
Arhgef7	0.278717	3.95236e-79	4.33537e-77	0.251017	0.30596
Pde5a	0.277745	1.4586e-78	1.58852e-76	0.25003	0.305006
Rem1	0.276514	7.57853e-78	8.13731e-76	0.248779	0.303795
Fhl2	0.27607	1.3685e-77	1.45913e-75	0.248328	0.303359
Adra1b	0.276037	1.42968e-77	1.51377e-75	0.248295	0.303327
Flt1	0.275716	2.19331e-77	2.2905e-75	0.247968	0.303011
Cadm4	0.273539	3.90674e-76	3.8932e-74	0.245758	0.300872
Cst3	0.270306	2.67927e-74	2.63554e-72	0.242474	0.297692
Actn1	0.269474	7.86498e-74	7.58971e-72	0.24163	0.296875
Id4	0.269192	1.13365e-73	1.08709e-71	0.241343	0.296597
Cavin2	0.269163	1.17609e-73	1.12074e-71	0.241314	0.296569
Khdrbs3	0.26888	1.69516e-73	1.60535e-71	0.241027	0.296291
Pcdh1	0.268745	2.01682e-73	1.88653e-71	0.24089	0.296158
Siglecg	0.266114	5.8798e-72	5.40056e-70	0.238218	0.29357
Ramp1	0.265647	1.06458e-71	9.71952e-70	0.237745	0.293112
Itga6	0.265617	1.1055e-71	1.0033e-69	0.237715	0.293082
2900026A02Rik	0.26515	2.00111e-71	1.80538e-69	0.23724	0.292623
Rarres1	0.263534	1.54273e-70	1.36756e-68	0.2356	0.291033
Fstl3	0.262797	3.89719e-70	3.37616e-68	0.234852	0.290308
Tgfb2	0.259049	4.13623e-68	3.54298e-66	0.231048	0.286621
Sema3f	0.258979	4.50854e-68	3.84032e-66	0.230977	0.286552
Tpm4	0.257845	1.81848e-67	1.53184e-65	0.229827	0.285437
Filip1l	0.257199	4.01267e-67	3.34323e-65	0.229171	0.284801
Flna	0.255574	2.90789e-66	2.4096e-64	0.227523	0.283202
Tm6sf1	0.255025	5.66172e-66	4.66617e-64	0.226965	0.282661
Tmem196	0.253832	2.39172e-65	1.96057e-63	0.225755	0.281488
Trpv2	0.253562	3.31121e-65	2.69979e-63	0.225481	0.281222
Sh3bgr	0.253012	6.40863e-65	5.19747e-63	0.224924	0.280681
Cdc42ep3	0.250654	1.06979e-63	8.40777e-62	0.222531	0.278359
Cnn2	0.249223	5.81118e-63	4.4749e-61	0.22108	0.276951
Slc6a17	0.24772	3.39811e-62	2.5649e-60	0.219556	0.275471
Vcl	0.245462	4.71033e-61	3.48633e-59	0.217267	0.273248
Pde3a	0.244436	1.54108e-60	1.12425e-58	0.216227	0.272238
Pappa2	0.242371	1.64585e-59	1.1893e-57	0.214133	0.270204
Lhfp	0.242142	2.13725e-59	1.53711e-57	0.213901	0.269979
Bmp4	0.241686	3.59472e-59	2.57318e-57	0.213438	0.269529
Dtx4	0.240155	2.0368e-58	1.45118e-56	0.211887	0.268022
Slc11a1	0.240102	2.16262e-58	1.53365e-56	0.211833	0.267969
Tspan12	0.23977	3.14672e-58	2.21097e-56	0.211497	0.267642
Esam	0.239292	5.39014e-58	3.76989e-56	0.211012	0.267171
Stbd1	0.238848	8.87429e-58	6.17837e-56	0.210562	0.266734
Myo1c	0.238745	9.96084e-58	6.90331e-56	0.210458	0.266632
Kcne4	0.238644	1.11539e-57	7.69518e-56	0.210356	0.266533
Rap2a	0.238507	1.30063e-57	8.93272e-56	0.210217	0.266398
Naalad2	0.237346	4.75736e-57	3.23819e-55	0.20904	0.265255
Adm	0.237057	6.56425e-57	4.44822e-55	0.208747	0.26497
Pakap	0.236396	1.3681e-56	9.22984e-55	0.208077	0.264318
Actn4	0.236202	1.69595e-56	1.13913e-54	0.207881	0.264127
Rasl11a	0.235507	3.65945e-56	2.44718e-54	0.207176	0.263442
Pdlim2	0.234042	1.83275e-55	1.20969e-53	0.205693	0.261999
Ehd2	0.233803	2.38101e-55	1.55142e-53	0.205451	0.261764
Tubb4a	0.233667	2.7638e-55	1.79318e-53	0.205313	0.26163
Zdhhc14	0.233377	3.79488e-55	2.44137e-53	0.205019	0.261344
Adamts12	0.232479	1.01048e-54	6.41948e-53	0.204109	0.260459
Loxl2	0.232178	1.40117e-54	8.86458e-53	0.203804	0.260163
Adgrf5	0.230074	1.36192e-53	8.58065e-52	0.201672	0.258089
Sytl2	0.229881	1.67612e-53	1.05168e-51	0.201477	0.257898
Cdk15	0.228997	4.31987e-53	2.68837e-51	0.200582	0.257028
Ror1	0.228596	6.63094e-53	4.0932e-51	0.200175	0.256632
Actb	0.226163	8.76159e-52	5.30111e-50	0.197711	0.254234
Gbp2	0.224432	5.38774e-51	3.24691e-49	0.195959	0.252528
Gadd45g	0.223839	1.00123e-50	5.96316e-49	0.195357	0.251942
Meox2	0.223769	1.07655e-50	6.3868e-49	0.195287	0.251874
Pfn1	0.223628	1.24718e-50	7.37045e-49	0.195144	0.251735
Rbpms	0.222925	2.5888e-50	1.51232e-48	0.194432	0.251042
Rsu1	0.221517	1.1097e-49	6.45784e-48	0.193006	0.249653
Gucy1a2	0.219457	9.15246e-49	5.28589e-47	0.190921	0.247622
Pdlim5	0.219148	1.25405e-48	7.16125e-47	0.190608	0.247317
Nes	0.218932	1.56214e-48	8.85424e-47	0.190389	0.247104
Prkab2	0.218582	2.22712e-48	1.25766e-46	0.190036	0.246759
B130024G19Rik	0.218488	2.44946e-48	1.37811e-46	0.189941	0.246667
Amotl2	0.217948	4.23179e-48	2.36345e-46	0.189394	0.246134
Sparc	0.217001	1.10088e-47	6.08155e-46	0.188435	0.245199
Tmem37	0.216626	1.60385e-47	8.82812e-46	0.188056	0.24483
Carmn	0.215257	6.31151e-47	3.44916e-45	0.186671	0.24348
Cd9	0.214863	9.34626e-47	5.07126e-45	0.186272	0.243091
Ntm	0.213736	2.86123e-46	1.54152e-44	0.185131	0.241979
Limch1	0.213669	3.05456e-46	1.63414e-44	0.185064	0.241913
Tspan17	0.213249	4.62742e-46	2.46693e-44	0.184638	0.241499
Agtr1a	0.213085	5.43912e-46	2.88956e-44	0.184472	0.241337
Plcb4	0.212982	6.02196e-46	3.18808e-44	0.184368	0.241235
Dnajb4	0.211664	2.19695e-45	1.14324e-43	0.183034	0.239935
Fads3	0.211082	3.87976e-45	2.00524e-43	0.182445	0.239361
Lbh	0.209369	2.04713e-44	1.0474e-42	0.180713	0.237671
Serping1	0.209296	2.19815e-44	1.12091e-42	0.180638	0.237598
Foxs1	0.209111	2.62682e-44	1.33504e-42	0.180452	0.237416
Fabp5	0.208729	3.79746e-44	1.92359e-42	0.180065	0.237039
Tgfb3	0.208579	4.38786e-44	2.21529e-42	0.179913	0.236891
Hspa1a	0.20766	1.06054e-43	5.30166e-42	0.178984	0.235984
Cox7a1	0.207414	1.3419e-43	6.66449e-42	0.178735	0.235742
Hopx	0.206759	2.50836e-43	1.23371e-41	0.178072	0.235095
Trac	0.206189	4.31828e-43	2.10354e-41	0.177495	0.234532
Prkar1a	0.205818	6.1398e-43	2.98132e-41	0.17712	0.234166
1810037I17Rik	0.20545	8.70546e-43	4.21372e-41	0.176748	0.233803
Sh3bgrl	0.204772	1.65228e-42	7.94708e-41	0.176062	0.233133
Serpinb9	0.204645	1.86244e-42	8.92977e-41	0.175933	0.233008
Olfr78	0.204381	2.38642e-42	1.13706e-40	0.175667	0.232748
Casq2	0.204381	2.38642e-42	1.13706e-40	0.175667	0.232748
Sox5	0.202769	1.08139e-41	5.10463e-40	0.174037	0.231157
Kcnq4	0.202597	1.26953e-41	5.97421e-40	0.173863	0.230987
Rtn4rl1	0.201717	2.87878e-41	1.33819e-39	0.172972	0.230118
Gm47416	0.200482	9.01271e-41	4.13906e-39	0.171724	0.228899
Uchl1	0.20034	1.02801e-40	4.69281e-39	0.17158	0.228758
Bok	0.199919	1.51381e-40	6.88987e-39	0.171154	0.228343
Sh2d3c	0.199604	2.02137e-40	9.14536e-39	0.170836	0.228032
Tln1	0.198646	4.85506e-40	2.17721e-38	0.169867	0.227086
Hmcn1	0.198353	6.34277e-40	2.83602e-38	0.169571	0.226796
Dynll1	0.198037	8.44889e-40	3.76667e-38	0.169252	0.226485
Daam1	0.197019	2.12677e-39	9.42642e-38	0.168223	0.22548
Gucy1b1	0.196935	2.29399e-39	1.01088e-37	0.168138	0.225397
Adamts5	0.195749	6.68049e-39	2.91855e-37	0.166938	0.224225
Sdc2	0.19523	1.06356e-38	4.61997e-37	0.166414	0.223713
Pamr1	0.194861	1.47974e-38	6.40955e-37	0.166041	0.223348
Ptprz1	0.193814	3.75759e-38	1.623e-36	0.164983	0.222314
Smarcd3	0.193715	4.10464e-38	1.76789e-36	0.164882	0.222216
Pls3	0.193164	6.68784e-38	2.86431e-36	0.164326	0.221672
Lrrc32	0.191911	2.01811e-37	8.54724e-36	0.163059	0.220434
Prss35	0.191806	2.21237e-37	9.34404e-36	0.162954	0.220331
Crlf1	0.19163	2.58138e-37	1.08725e-35	0.162776	0.220157
Cltb	0.191547	2.777e-37	1.16642e-35	0.162692	0.220075
Thbd	0.191176	3.84363e-37	1.61e-35	0.162317	0.219708
Tbx18	0.191019	4.40713e-37	1.83604e-35	0.162158	0.219554
Kif5b	0.191019	4.40736e-37	1.83604e-35	0.162158	0.219554
Cavin1	0.190815	5.26907e-37	2.18903e-35	0.161952	0.219352
Epha3	0.190527	6.77621e-37	2.80752e-35	0.16166	0.219067
Rasgrp3	0.190269	8.47782e-37	3.50302e-35	0.1614	0.218813
Pdlim7	0.189974	1.09556e-36	4.49032e-35	0.161102	0.218522
Ccn5	0.189297	1.97186e-36	8.0603e-35	0.160418	0.217852
Cemip	0.189291	1.98144e-36	8.07783e-35	0.160412	0.217846
Prdm6	0.188867	2.85932e-36	1.16256e-34	0.159983	0.217427
Elobl	0.18867	3.38737e-36	1.3736e-34	0.159785	0.217233
Dhrs3	0.188535	3.80793e-36	1.54004e-34	0.159648	0.217099
4930523C07Rik	0.187896	6.59262e-36	2.6592e-34	0.159003	0.216469
Serf2	0.187409	1.00083e-35	4.02629e-34	0.158511	0.215987
Esyt1	0.186124	2.99523e-35	1.19864e-33	0.157212	0.214717
Rbpms2	0.185911	3.58836e-35	1.43225e-33	0.156997	0.214507
Cd59a	0.185805	3.92901e-35	1.56412e-33	0.156889	0.214402
Scg2	0.185278	6.13784e-35	2.43708e-33	0.156357	0.213881
Fermt2	0.184906	8.40483e-35	3.32853e-33	0.155981	0.213513
Itga8	0.183676	2.3631e-34	9.28914e-33	0.154739	0.212298
Lamb2	0.183676	2.36387e-34	9.28914e-33	0.154739	0.212298
Zc2hc1a	0.183312	3.20334e-34	1.24595e-32	0.154372	0.211939
Ptprf	0.181503	1.44226e-33	5.55308e-32	0.152544	0.21015
Kit	0.180903	2.3664e-33	9.08829e-32	0.151938	0.209557
Prss23	0.180604	3.02618e-33	1.1593e-31	0.151636	0.209262
Hspa1b	0.180462	3.40074e-33	1.29952e-31	0.151493	0.209122
Selenom	0.179767	6.01466e-33	2.29264e-31	0.150791	0.208435
Actg1	0.178681	1.45817e-32	5.51681e-31	0.149695	0.207361
Raly	0.178663	1.48085e-32	5.58874e-31	0.149675	0.207343
Eng	0.178478	1.72016e-32	6.45993e-31	0.149489	0.20716
Cd81	0.177856	2.84902e-32	1.06468e-30	0.148861	0.206545
Myadm	0.177309	4.43133e-32	1.64791e-30	0.148309	0.206005
Sept11	0.177139	5.08202e-32	1.88529e-30	0.148137	0.205836
Cfl1	0.177056	5.43219e-32	2.01031e-30	0.148053	0.205755
Klk8	0.176359	9.51253e-32	3.49488e-30	0.147349	0.205065
Ace2	0.176255	1.03355e-31	3.78809e-30	0.147245	0.204963
Pmp22	0.176246	1.04145e-31	3.80792e-30	0.147235	0.204954
Gm30873	0.176045	1.22339e-31	4.44119e-30	0.147032	0.204755
Msrb3	0.175233	2.33882e-31	8.41037e-30	0.146213	0.203952
Fbxw18	0.174713	3.53716e-31	1.26599e-29	0.145687	0.203438
Dlc1	0.174582	3.92369e-31	1.40104e-29	0.145555	0.203308
Plau	0.17403	6.07671e-31	2.15971e-29	0.144998	0.202762
6030407O03Rik	0.172883	1.4995e-30	5.3046e-29	0.14384	0.201628
Fbxl22	0.172526	1.98411e-30	6.98653e-29	0.14348	0.201275
Lasp1	0.172377	2.22842e-30	7.82873e-29	0.14333	0.201128
Aopep	0.171393	4.8018e-30	1.6792e-28	0.142336	0.200155
M6pr	0.171356	4.94341e-30	1.72477e-28	0.142299	0.200118
Bmp5	0.171322	5.07419e-30	1.76635e-28	0.142265	0.200085
Tmem123	0.170097	1.31078e-29	4.54214e-28	0.141028	0.198873
Cpne2	0.169521	2.04195e-29	7.02791e-28	0.140447	0.198304
Usp53	0.169219	2.57597e-29	8.82603e-28	0.140142	0.198004
Cfl2	0.168973	3.1091e-29	1.06288e-27	0.139894	0.197762
Col18a1	0.168914	3.25334e-29	1.1097e-27	0.139834	0.197703
Sort1	0.168671	3.91964e-29	1.33102e-27	0.139588	0.197462
Pard3bos3	0.168387	4.86819e-29	1.64945e-27	0.139302	0.197182
Gcnt2	0.167951	6.78589e-29	2.28398e-27	0.138862	0.196751
Hacd1	0.167906	7.02536e-29	2.35938e-27	0.138816	0.196705
Mfge8	0.167171	1.22674e-28	4.09281e-27	0.138075	0.195979
Cavin3	0.167022	1.37395e-28	4.57393e-27	0.137924	0.195831
Cd180	0.166857	1.55566e-28	5.15633e-27	0.137759	0.195669
Tmem51	0.166857	1.55566e-28	5.15633e-27	0.137759	0.195669
Afap1l2	0.166782	1.64739e-28	5.44853e-27	0.137682	0.195594
Slc25a4	0.16669	1.76516e-28	5.82542e-27	0.13759	0.195503
Tbc1d8	0.166615	1.86862e-28	6.15352e-27	0.137514	0.195428
Shroom3	0.166368	2.251e-28	7.39676e-27	0.137264	0.195184
Nab1	0.166172	2.60962e-28	8.55675e-27	0.137066	0.19499
Slco3a1	0.165462	4.44735e-28	1.45512e-26	0.13635	0.194288
Sipa1l1	0.165176	5.50714e-28	1.79417e-26	0.136062	0.194005
Tnks	0.164342	1.02549e-27	3.31263e-26	0.135221	0.19318
Rock2	0.164123	1.2072e-27	3.89138e-26	0.134999	0.192963
Fkbp1a	0.16334	2.1565e-27	6.92213e-26	0.134209	0.192188
Tgfb1i1	0.1633	2.22069e-27	7.11321e-26	0.134169	0.192149
Dysf	0.163223	2.35073e-27	7.51397e-26	0.134091	0.192073
Spint2	0.163099	2.57612e-27	8.20003e-26	0.133966	0.19195
Rras	0.162429	4.21787e-27	1.33423e-25	0.133291	0.191287
Nav2	0.162383	4.36353e-27	1.37745e-25	0.133244	0.191242
Kcna4	0.162363	4.42813e-27	1.39208e-25	0.133224	0.191222
Calm1	0.162129	5.25882e-27	1.64982e-25	0.132987	0.19099
Anxa1	0.161984	5.84868e-27	1.8311e-25	0.132841	0.190847
Igfbp5	0.161853	6.4387e-27	2.0117e-25	0.132709	0.190717
Cystm1	0.160345	1.93068e-26	5.99534e-25	0.131188	0.189225
Tubb3	0.160302	1.99123e-26	6.17078e-25	0.131145	0.189182
Nkd1	0.15996	2.55075e-26	7.85682e-25	0.1308	0.188844
Gm48529	0.159865	2.73235e-26	8.39923e-25	0.130704	0.18875
Adap2	0.159685	3.11166e-26	9.54597e-25	0.130522	0.188571
Trappc6b	0.159267	4.20367e-26	1.28187e-24	0.130101	0.188158
Gm11266	0.159124	4.65915e-26	1.41792e-24	0.129957	0.188017
C1qtnf2	0.159039	4.95415e-26	1.5047e-24	0.129871	0.187932
Ifngr2	0.1586	6.78553e-26	2.04869e-24	0.129428	0.187498
Anxa3	0.158458	7.51523e-26	2.26452e-24	0.129284	0.187357
Nid1	0.158271	8.58881e-26	2.58291e-24	0.129096	0.187172
Rab38	0.158046	1.00861e-25	3.02723e-24	0.128869	0.18695
Rassf3	0.157994	1.04704e-25	3.13637e-24	0.128816	0.186898
Pawr	0.157597	1.389e-25	4.14445e-24	0.128416	0.186505
Eya2	0.157284	1.73587e-25	5.16929e-24	0.1281	0.186195
Cd200	0.157028	2.08177e-25	6.18727e-24	0.127842	0.185941
Lefty1	0.156916	2.25298e-25	6.67014e-24	0.127729	0.185831
Ccn2	0.156911	2.26175e-25	6.68312e-24	0.127724	0.185826
Ptms	0.156707	2.61217e-25	7.68876e-24	0.127519	0.185624
Hras	0.156152	3.86577e-25	1.13349e-23	0.126959	0.185075
St5	0.156032	4.20527e-25	1.23067e-23	0.126838	0.184956
Wdr1	0.155982	4.35587e-25	1.2723e-23	0.126788	0.184907
Mical1	0.155884	4.66798e-25	1.35816e-23	0.126689	0.18481
Fblim1	0.1552	7.5445e-25	2.17862e-23	0.125999	0.184133
Pdcl3	0.154228	1.48689e-24	4.26139e-23	0.125019	0.18317
Olfr1033	0.153643	2.23309e-24	6.38799e-23	0.124428	0.182591
Map1lc3a	0.153625	2.26057e-24	6.45449e-23	0.124411	0.182573
Tnnt2	0.15354	2.39666e-24	6.83026e-23	0.124326	0.182489
Arhgap1	0.153516	2.43772e-24	6.93432e-23	0.124301	0.182465
Smtn	0.15327	2.89045e-24	8.19159e-23	0.124052	0.182221
Mfap3l	0.153005	3.46972e-24	9.79681e-23	0.123786	0.18196
Gm29683	0.152993	3.49989e-24	9.86375e-23	0.123773	0.181947
Tm4sf1	0.152792	4.01963e-24	1.13076e-22	0.123571	0.181748
Dynlt3	0.152749	4.13867e-24	1.16211e-22	0.123528	0.181706
Ehbp1l1	0.152489	4.94971e-24	1.38474e-22	0.123266	0.181449
Rarres2	0.152436	5.13469e-24	1.43386e-22	0.123212	0.181396
Bdnf	0.152415	5.20978e-24	1.45217e-22	0.123191	0.181375
Adcy5	0.151745	8.24419e-24	2.29378e-22	0.122516	0.180712
Mical2	0.151453	1.00667e-23	2.79576e-22	0.122221	0.180423
Prdx5	0.151032	1.34142e-23	3.71192e-22	0.121796	0.180006
Atp2b4	0.150289	2.22152e-23	6.12506e-22	0.121047	0.17927
Sacs	0.150221	2.32675e-23	6.4036e-22	0.120978	0.179202
Sdc1	0.14938	4.10419e-23	1.12548e-21	0.120131	0.17837
Mllt3	0.149261	4.44502e-23	1.21676e-21	0.120011	0.178252
Zdhhc2	0.149239	4.51265e-23	1.23196e-21	0.119988	0.17823
Timp3	0.149237	4.51672e-23	1.23196e-21	0.119987	0.178229
Timm17a	0.149127	4.86489e-23	1.32219e-21	0.119876	0.178119
Tmem38b	0.148995	5.31425e-23	1.44175e-21	0.119743	0.177989
Ggt5	0.148868	5.78968e-23	1.56794e-21	0.119614	0.177862
Ilk	0.148232	8.85864e-23	2.39058e-21	0.118974	0.177233
Psmd8	0.148152	9.34471e-23	2.51729e-21	0.118893	0.177154
Isg15	0.147829	1.15868e-22	3.10482e-21	0.118568	0.176834
Smdt1	0.147706	1.25745e-22	3.36357e-21	0.118444	0.176712
Bmp2	0.147644	1.31079e-22	3.5001e-21	0.118381	0.17665
Myh1	0.147548	1.39662e-22	3.72278e-21	0.118284	0.176556
Ryr2	0.146873	2.18464e-22	5.81312e-21	0.117604	0.175887
Pde2a	0.146691	2.46414e-22	6.53404e-21	0.11742	0.175707
Inhba	0.146184	3.44276e-22	9.08162e-21	0.116909	0.175204
Popdc2	0.145263	6.29828e-22	1.64717e-20	0.115981	0.174292
Lrrfip1	0.14466	9.33265e-22	2.43656e-20	0.115373	0.173695
Atp6v0e2	0.144506	1.03116e-21	2.68754e-20	0.115219	0.173543
Calm2	0.144356	1.13714e-21	2.9587e-20	0.115067	0.173394
4930426L09Rik	0.144318	1.16547e-21	3.02725e-20	0.115029	0.173356
Esyt2	0.144127	1.31902e-21	3.42026e-20	0.114837	0.173167
Arid5b	0.144022	1.41245e-21	3.65011e-20	0.11473	0.173063
Tle5	0.143818	1.61162e-21	4.15777e-20	0.114525	0.172861
Ppp1r12a	0.143756	1.67702e-21	4.31918e-20	0.114463	0.1728
Ccdc3	0.1435	1.9792e-21	5.08885e-20	0.114204	0.172546
Qpct	0.143357	2.16982e-21	5.56099e-20	0.114061	0.172405
Prag1	0.143357	2.17012e-21	5.56099e-20	0.114061	0.172404
Pex5l	0.143057	2.63311e-21	6.72479e-20	0.113758	0.172107
Ryk	0.14298	2.76566e-21	7.0515e-20	0.113681	0.172031
Vasp	0.142975	2.7757e-21	7.06341e-20	0.113675	0.172026
Pbxip1	0.142973	2.77959e-21	7.06341e-20	0.113673	0.172024
Rhoa	0.142589	3.55594e-21	9.0212e-20	0.113287	0.171644
Eno3	0.14247	3.83749e-21	9.7193e-20	0.113167	0.171526
5830408C22Rik	0.142305	4.2655e-21	1.07676e-19	0.113	0.171362
Atp6v0e	0.142162	4.67366e-21	1.1759e-19	0.112856	0.171221
Neurl1b	0.142104	4.85169e-21	1.21868e-19	0.112798	0.171163
Antxr1	0.142062	4.98198e-21	1.24935e-19	0.112756	0.171122
Slc22a22	0.141839	5.74287e-21	1.43309e-19	0.112531	0.170901
Eln	0.141705	6.25799e-21	1.55908e-19	0.112396	0.170768
Krt7	0.141668	6.40788e-21	1.59382e-19	0.112358	0.170731
Slc4a11	0.141622	6.59723e-21	1.63824e-19	0.112312	0.170685
Thbs1	0.141576	6.79273e-21	1.68405e-19	0.112266	0.17064
Gm2a	0.140961	1.00373e-20	2.47634e-19	0.111646	0.170031
Grip1	0.13998	1.86542e-20	4.55073e-19	0.110657	0.169058
Tbxa2r	0.139913	1.94519e-20	4.73019e-19	0.11059	0.168992
Syngr2	0.139895	1.96754e-20	4.77692e-19	0.110572	0.168974
Grk5	0.139884	1.9809e-20	4.79855e-19	0.110561	0.168964
Emd	0.139865	2.00467e-20	4.84393e-19	0.110542	0.168945
Rgs6	0.139367	2.73918e-20	6.57705e-19	0.110041	0.168452
Rgs4	0.138912	3.64096e-20	8.71487e-19	0.109582	0.168001
Prph	0.138657	4.26823e-20	1.01801e-18	0.109325	0.167748
Elob	0.138656	4.27314e-20	1.01801e-18	0.109324	0.167746
Fry	0.138124	5.94627e-20	1.40781e-18	0.108788	0.16722
Pon2	0.137698	7.74289e-20	1.82467e-18	0.108359	0.166797
Ate1	0.13633	1.79667e-19	4.18226e-18	0.106981	0.165442
Adamts1	0.136082	2.09079e-19	4.8521e-18	0.106731	0.165196
Clic4	0.135982	2.22313e-19	5.15139e-18	0.10663	0.165097
Pea15a	0.135963	2.2484e-19	5.20203e-18	0.106612	0.165078
BC031181	0.135937	2.28493e-19	5.27853e-18	0.106585	0.165052
Brinp1	0.135512	2.96012e-19	6.80738e-18	0.106157	0.164631
Xkr4	0.13545	3.07485e-19	7.06059e-18	0.106094	0.164569
Nuak1	0.135149	3.69136e-19	8.45077e-18	0.105791	0.164271
Rab3ip	0.135038	3.94747e-19	9.02354e-18	0.10568	0.164161
Tmem30a	0.135024	3.9808e-19	9.08612e-18	0.105666	0.164148
Slc9a3r1	0.134593	5.16867e-19	1.17622e-17	0.105231	0.16372
Lrp10	0.133977	7.49438e-19	1.70293e-17	0.10461	0.163109
Ankrd29	0.133924	7.73304e-19	1.75455e-17	0.104558	0.163057
Rcsd1	0.133755	8.56047e-19	1.93462e-17	0.104387	0.16289
Gm16096	0.133754	8.56476e-19	1.93462e-17	0.104387	0.162889
Txndc17	0.133583	9.49158e-19	2.1408e-17	0.104214	0.162719
Ppia	0.133147	1.23224e-18	2.76702e-17	0.103775	0.162287
Tuba1a	0.132877	1.44742e-18	3.23813e-17	0.103504	0.16202
Vamp2	0.132876	1.44842e-18	3.23813e-17	0.103502	0.162019
Tsc22d2	0.13274	1.5712e-18	3.50235e-17	0.103365	0.161883
Serpine1	0.132465	1.85004e-18	4.11189e-17	0.103088	0.161611
Mgll	0.132368	1.95998e-18	4.3499e-17	0.102991	0.161515
Arl5a	0.132315	2.02249e-18	4.48211e-17	0.102937	0.161462
Ccdc107	0.132283	2.06132e-18	4.56154e-17	0.102905	0.161431
Selenof	0.132191	2.1777e-18	4.81208e-17	0.102812	0.161339
Sri	0.132115	2.27755e-18	5.02543e-17	0.102736	0.161264
Myh9	0.13193	2.54186e-18	5.60053e-17	0.102549	0.16108
Ablim1	0.131876	2.62373e-18	5.77258e-17	0.102495	0.161027
Prkcd	0.131731	2.85961e-18	6.28249e-17	0.102349	0.160883
S100a4	0.131384	3.50944e-18	7.69906e-17	0.101999	0.160539
Hs6st2	0.131034	4.31106e-18	9.43051e-17	0.101647	0.160193
Enpp5	0.131	4.39745e-18	9.60571e-17	0.101613	0.160159
Rassf4	0.130962	4.49801e-18	9.81133e-17	0.101575	0.160121
Jag1	0.130835	4.84736e-18	1.05432e-16	0.101446	0.159995
Il17d	0.130804	4.93562e-18	1.07198e-16	0.101415	0.159964
Mical3	0.130616	5.51062e-18	1.19517e-16	0.101226	0.159778
Fjx1	0.130505	5.88124e-18	1.27374e-16	0.101114	0.159668
Igsf8	0.130421	6.17612e-18	1.33571e-16	0.10103	0.159585
Bst2	0.130288	6.675e-18	1.43952e-16	0.100896	0.159453
Fgf18	0.130135	7.30011e-18	1.56547e-16	0.100742	0.159301
Ecm1	0.130003	7.88276e-18	1.68567e-16	0.10061	0.159171
Kcnma1	0.129971	8.0319e-18	1.71516e-16	0.100577	0.159139
Rexo2	0.129736	9.21381e-18	1.9648e-16	0.10034	0.158905
Ccdc9b	0.129475	1.07209e-17	2.2798e-16	0.100077	0.158647
Gyg	0.12884	1.54879e-17	3.27978e-16	0.0994381	0.158017
Stim1	0.128791	1.59326e-17	3.36928e-16	0.0993888	0.157969
Akap6	0.12865	1.72798e-17	3.6491e-16	0.0992472	0.157829
Gdf15	0.128621	1.75795e-17	3.70726e-16	0.0992172	0.1578
Adam22	0.128576	1.80357e-17	3.7982e-16	0.0991725	0.157756
Flot1	0.128552	1.82902e-17	3.84649e-16	0.099148	0.157732
Pcgf5	0.1285	1.88427e-17	3.95722e-16	0.099096	0.15768
Stxbp6	0.128312	2.10053e-17	4.39928e-16	0.0989061	0.157493
Cdc42	0.128233	2.198e-17	4.5971e-16	0.0988267	0.157415
D830050J10Rik	0.128197	2.24369e-17	4.68624e-16	0.0987907	0.15738
Lum	0.12807	2.41412e-17	5.02156e-16	0.0986624	0.157253
Mmp17	0.127658	3.05692e-17	6.34134e-16	0.0982479	0.156845
Nkd2	0.127356	3.63242e-17	7.51472e-16	0.0979442	0.156546
Tmem38a	0.127191	3.99217e-17	8.24777e-16	0.0977776	0.156382
Dad1	0.126954	4.56943e-17	9.41487e-16	0.097539	0.156147
Adgre5	0.126925	4.64524e-17	9.55816e-16	0.0975099	0.156118
Actr3	0.126294	6.64693e-17	1.36585e-15	0.0968744	0.155492
Large1	0.125904	8.28224e-17	1.6973e-15	0.0964828	0.155106
S100a6	0.125386	1.10926e-16	2.2641e-15	0.0959607	0.154592
Mtpn	0.125291	1.16982e-16	2.38453e-15	0.0958654	0.154498
Cox17	0.125218	1.21918e-16	2.48182e-15	0.0957913	0.154425
Aff2	0.125117	1.29012e-16	2.62272e-15	0.0956899	0.154325
Cux1	0.125086	1.31272e-16	2.66513e-15	0.0956587	0.154295
Fam20c	0.12502	1.36204e-16	2.76158e-15	0.0955925	0.154229
Rheb	0.124566	1.7563e-16	3.5468e-15	0.095135	0.153779
Tbc1d1	0.124412	1.91302e-16	3.85818e-15	0.0949808	0.153627
Vim	0.12421	2.14088e-16	4.31203e-15	0.0947775	0.153426
Capza2	0.12388	2.57223e-16	5.16037e-15	0.0944453	0.153099
Npdc1	0.1238	2.69007e-16	5.38968e-15	0.094364	0.153019
Trp53inp2	0.123739	2.78197e-16	5.5665e-15	0.0943031	0.152959
Nacad	0.123684	2.86838e-16	5.72868e-15	0.0942476	0.152904
Gm17501	0.123339	3.47149e-16	6.91893e-15	0.0939006	0.152562
Ywhab	0.123186	3.77748e-16	7.50915e-15	0.0937467	0.152411
Lgals1	0.122915	4.38728e-16	8.68678e-15	0.0934736	0.152141
Dab2ip	0.122913	4.39267e-16	8.68678e-15	0.0934713	0.152139
Spry1	0.122761	4.77483e-16	9.43029e-15	0.0933188	0.151989
Fmod	0.122534	5.41076e-16	1.06586e-14	0.0930899	0.151763
Olfml2b	0.122398	5.82845e-16	1.14371e-14	0.0929535	0.151629
Fat1	0.122324	6.06978e-16	1.18954e-14	0.092879	0.151556
Cnksr3	0.122253	6.31026e-16	1.23508e-14	0.0928077	0.151485
Creb3	0.121859	7.82718e-16	1.5261e-14	0.0924113	0.151095
Adcy1	0.12174	8.35623e-16	1.62717e-14	0.0922907	0.150976
Vegfd	0.12151	9.47205e-16	1.83507e-14	0.0920593	0.150748
Sema6d	0.121495	9.54943e-16	1.84772e-14	0.0920442	0.150733
Rap1gap2	0.121466	9.69972e-16	1.87442e-14	0.0920154	0.150704
Vps13a	0.121442	9.8255e-16	1.89632e-14	0.0919915	0.150681
Atp1b1	0.121288	1.06878e-15	2.05754e-14	0.0918359	0.150527
Zyx	0.121269	1.07974e-15	2.07602e-14	0.091817	0.150509
App	0.121266	1.08157e-15	2.07691e-14	0.0918138	0.150506
Slc16a3	0.121158	1.1468e-15	2.19941e-14	0.0917053	0.150399
Htra1	0.121118	1.17169e-15	2.24149e-14	0.0916655	0.15036
Dda1	0.120734	1.44333e-15	2.74737e-14	0.0912783	0.149978
Dgkb	0.120535	1.60702e-15	3.04754e-14	0.0910783	0.149781
Cttnbp2	0.119943	2.21095e-15	4.17724e-14	0.0904824	0.149193
Nnat	0.119892	2.27168e-15	4.28667e-14	0.0904316	0.149143
Tmtc1	0.119856	2.31598e-15	4.36486e-14	0.0903954	0.149107
Mprip	0.119581	2.68446e-15	5.04064e-14	0.0901184	0.148834
Plcxd2	0.119421	2.92524e-15	5.47253e-14	0.089957	0.148675
Kazn	0.119255	3.19594e-15	5.94976e-14	0.0897904	0.148511
Gm11627	0.118902	3.85885e-15	7.17512e-14	0.0894349	0.148161
Mxd4	0.118718	4.25463e-15	7.90139e-14	0.0892503	0.147979
Mapre1	0.118618	4.48678e-15	8.31226e-14	0.0891498	0.147879
Plekhb2	0.118588	4.56081e-15	8.43915e-14	0.0891188	0.147849
Dbi	0.118413	5.00433e-15	9.2374e-14	0.0889429	0.147675
Romo1	0.118319	5.26063e-15	9.69877e-14	0.0888481	0.147582
Atp1b3	0.118064	6.01823e-15	1.10421e-13	0.0885925	0.14733
Gls	0.118027	6.13947e-15	1.1251e-13	0.0885545	0.147293
Ubald1	0.118009	6.19809e-15	1.13448e-13	0.0885364	0.147275
Pkhd1	0.117972	6.31845e-15	1.1374e-13	0.0884998	0.147239
Ripply1	0.117972	6.31845e-15	1.1374e-13	0.0884998	0.147239
D130043K22Rik	0.117972	6.31845e-15	1.1374e-13	0.0884998	0.147239
Fgf11	0.117972	6.31845e-15	1.1374e-13	0.0884998	0.147239
Vps25	0.117972	6.31845e-15	1.1374e-13	0.0884998	0.147239
Rgs8	0.117972	6.31845e-15	1.1374e-13	0.0884998	0.147239
Gm36723	0.117972	6.31845e-15	1.1374e-13	0.0884998	0.147239
Zfp872	0.117972	6.31845e-15	1.1374e-13	0.0884998	0.147239
Peak1os	0.117972	6.31845e-15	1.1374e-13	0.0884998	0.147239
Itgae	0.117972	6.31845e-15	1.1374e-13	0.0884998	0.147239
Gm15441	0.117972	6.31845e-15	1.1374e-13	0.0884998	0.147239
Gm44946	0.117972	6.31845e-15	1.1374e-13	0.0884998	0.147239
Tcerg1l	0.117972	6.31845e-15	1.1374e-13	0.0884998	0.147239
4833445I07Rik	0.117972	6.31845e-15	1.1374e-13	0.0884998	0.147239
Ppp1r1a	0.117923	6.48413e-15	1.16447e-13	0.0884505	0.14719
Agpat3	0.117699	7.29766e-15	1.30443e-13	0.0882252	0.146968
Mfap5	0.117691	7.32948e-15	1.30858e-13	0.0882169	0.14696
Plcl1	0.117455	8.30244e-15	1.47882e-13	0.0879788	0.146725
Degs1	0.117416	8.47097e-15	1.50708e-13	0.0879404	0.146687
Spsb1	0.117323	8.89819e-15	1.58124e-13	0.0878462	0.146594
Creb5	0.117224	9.36994e-15	1.6612e-13	0.0877473	0.146497
D830036C21Rik	0.117121	9.89389e-15	1.75206e-13	0.087643	0.146394
Pnpla2	0.116936	1.08994e-14	1.92342e-13	0.0874572	0.14621
Inpp5a	0.116823	1.15661e-14	2.03871e-13	0.0873432	0.146098
2200002D01Rik	0.116545	1.33731e-14	2.35179e-13	0.0870637	0.145822
F2r	0.116505	1.36583e-14	2.39918e-13	0.0870231	0.145782
Tmsb10	0.116264	1.54868e-14	2.70789e-13	0.0867806	0.145543
Larp1b	0.116255	1.55589e-14	2.71738e-13	0.0867716	0.145534
Abat	0.116247	1.56209e-14	2.72508e-13	0.086764	0.145527
Msn	0.116202	1.59956e-14	2.78557e-13	0.0867182	0.145482
Pitpna	0.116201	1.60042e-14	2.78557e-13	0.0867171	0.145481
Thy1	0.116046	1.73451e-14	3.01207e-13	0.0865615	0.145327
Mtss1	0.115998	1.77795e-14	3.07701e-13	0.0865136	0.14528
Pgm5	0.115905	1.86595e-14	3.22199e-13	0.0864201	0.145188
Arhgef17	0.115847	1.92345e-14	3.31752e-13	0.0863612	0.14513
Gnai2	0.115679	2.09874e-14	3.6076e-13	0.086192	0.144963
Lgals9	0.114837	3.24121e-14	5.54644e-13	0.0853452	0.144127
Glipr2	0.114822	3.26634e-14	5.58317e-13	0.0853301	0.144112
Adamts2	0.114724	3.43423e-14	5.85702e-13	0.085232	0.144016
Tent5b	0.114693	3.48962e-14	5.94195e-13	0.0852006	0.143985
Atp2a2	0.114596	3.66737e-14	6.23371e-13	0.0851033	0.143889
Axl	0.114391	4.07478e-14	6.9185e-13	0.0848967	0.143685
Csrp2	0.114226	4.43395e-14	7.50328e-13	0.0847307	0.143521
Ndrg4	0.114082	4.7719e-14	8.0662e-13	0.0845862	0.143379
Rab3b	0.114079	4.78078e-14	8.07227e-13	0.0845826	0.143375
Dctn6	0.11403	4.90107e-14	8.26621e-13	0.0845336	0.143327
H2-Eb1	0.113898	5.24173e-14	8.83101e-13	0.0844012	0.143196
Nectin2	0.113873	5.31094e-14	8.93774e-13	0.0843753	0.143171
Sp100	0.113865	5.33125e-14	8.96202e-13	0.0843678	0.143163
Jade1	0.113461	6.55061e-14	1.09876e-12	0.0839609	0.142762
Tmprss9	0.113387	6.80111e-14	1.13952e-12	0.0838866	0.142688
Herpud2	0.11323	7.36318e-14	1.23234e-12	0.0837292	0.142533
Slfn5	0.113183	7.54277e-14	1.26102e-12	0.0836814	0.142486
Samd4	0.112923	8.60513e-14	1.43078e-12	0.0834196	0.142228
Grb14	0.11272	9.53247e-14	1.57808e-12	0.0832159	0.142027
Gng5	0.112559	1.03385e-13	1.70597e-12	0.0830541	0.141867
Cds2	0.112133	1.28141e-13	2.10535e-12	0.082625	0.141444
Lama3	0.111997	1.37178e-13	2.2514e-12	0.0824884	0.141309
Fam174a	0.111947	1.40659e-13	2.30357e-12	0.0824382	0.141259
Kcnab1	0.111834	1.48816e-13	2.43455e-12	0.0823251	0.141148
Gamt	0.111588	1.68344e-13	2.75105e-12	0.0820772	0.140903
Cacnb2	0.11144	1.81227e-13	2.95842e-12	0.0819287	0.140757
Oip5os1	0.111427	1.82481e-13	2.97571e-12	0.0819148	0.140743
Osr1	0.111074	2.1747e-13	3.54248e-12	0.0815608	0.140394
Nol3	0.110958	2.30407e-13	3.74921e-12	0.0814439	0.140278
Nptn	0.110862	2.41711e-13	3.9206e-12	0.0813469	0.140183
Hoxb3os	0.110681	2.64468e-13	4.28062e-12	0.0811646	0.140003
Arpc2	0.110445	2.97162e-13	4.79453e-12	0.0809278	0.139769
Pla2r1	0.110307	3.18219e-13	5.11802e-12	0.0807886	0.139631
Rtn2	0.109809	4.06764e-13	6.53523e-12	0.0802878	0.139137
Fam13c	0.109719	4.25131e-13	6.82313e-12	0.0801974	0.139048
Aldh1a2	0.10971	4.26937e-13	6.84491e-12	0.0801887	0.139039
Kctd17	0.109662	4.37234e-13	7.00263e-12	0.08014	0.138991
Gng12	0.109433	4.89146e-13	7.80943e-12	0.07991	0.138764
Maged2	0.108833	6.55996e-13	1.04296e-11	0.0793063	0.138168
Coro1c	0.108414	8.04271e-13	1.27737e-11	0.0788851	0.137753
Tead1	0.108409	8.06081e-13	1.27891e-11	0.0788804	0.137748
Capzb	0.10834	8.33519e-13	1.31833e-11	0.0788111	0.13768
Col12a1	0.108254	8.69024e-13	1.37164e-11	0.0787246	0.137594
Chst12	0.108034	9.67028e-13	1.52474e-11	0.0785028	0.137375
Lratd2	0.10792	1.02184e-12	1.60784e-11	0.0783882	0.137262
Rgs16	0.107755	1.10643e-12	1.73736e-11	0.0782226	0.137099
Pfkp	0.10768	1.147e-12	1.79922e-11	0.0781476	0.137025
Tmem159	0.107619	1.18126e-12	1.84915e-11	0.0780862	0.136964
Rab6b	0.107601	1.19185e-12	1.8638e-11	0.0780676	0.136946
Kif1a	0.10745	1.28182e-12	1.99836e-11	0.0779157	0.136796
Cyba	0.107443	1.28614e-12	2.00304e-11	0.0779087	0.136789
Sh2d4b	0.107382	1.32464e-12	2.0609e-11	0.077847	0.136728
Plekhg2	0.107188	1.45371e-12	2.2571e-11	0.0776525	0.136536
Npy1r	0.107159	1.4744e-12	2.28689e-11	0.0776229	0.136507
Slc16a7	0.10702	1.57616e-12	2.43976e-11	0.077483	0.136368
Slc8a1	0.106842	1.71635e-12	2.65138e-11	0.0773041	0.136192
Eif4ebp1	0.106816	1.73742e-12	2.68122e-11	0.0772785	0.136166
Eloc	0.106687	1.84784e-12	2.8344e-11	0.077149	0.136039
Pkd1	0.106315	2.20752e-12	3.36918e-11	0.0767741	0.135668
Ifi27	0.106286	2.23771e-12	3.41184e-11	0.0767455	0.13564
Col8a1	0.106153	2.38417e-12	3.62428e-11	0.0766115	0.135508
Man1a2	0.105854	2.74823e-12	4.17353e-11	0.0763106	0.135211
Dag1	0.105765	2.86573e-12	4.34332e-11	0.0762218	0.135123
Shox2	0.1055	3.24938e-12	4.91501e-11	0.0759549	0.13486
Foxc2	0.10543	3.35818e-12	5.04953e-11	0.0758848	0.13479
Bace1	0.105353	3.48231e-12	5.22587e-11	0.0758075	0.134714
Myl12b	0.105309	3.55546e-12	5.32516e-11	0.0757633	0.13467
Capns1	0.105068	3.98263e-12	5.95909e-11	0.0755212	0.134431
Cmtm4	0.104901	4.30944e-12	6.43547e-11	0.0753526	0.134265
Pla2g2e	0.104818	4.48016e-12	6.67732e-11	0.0752695	0.134183
Gm4189	0.104818	4.48016e-12	6.67732e-11	0.0752695	0.134183
Sdf2l1	0.104707	4.7209e-12	7.0224e-11	0.0751574	0.134072
Mrgprf	0.104698	4.73938e-12	7.04301e-11	0.075149	0.134064
Tmem47	0.104683	4.77386e-12	7.08735e-11	0.0751335	0.134048
Gpx1	0.104624	4.90707e-12	7.27095e-11	0.0750745	0.13399
Hist1h2bc	0.10443	5.37428e-12	7.94008e-11	0.0748792	0.133797
Manf	0.104225	5.91433e-12	8.72106e-11	0.0746733	0.133594
Maml2	0.104068	6.36534e-12	9.36799e-11	0.074515	0.133437
Ndufb6	0.104048	6.42267e-12	9.44325e-11	0.0744956	0.133418
Oat	0.104009	6.54002e-12	9.59727e-11	0.0744566	0.13338
Sin3b	0.103879	6.94919e-12	1.01781e-10	0.0743256	0.13325
Oaz1	0.103864	6.99731e-12	1.0229e-10	0.0743107	0.133236
Paqr4	0.103746	7.39226e-12	1.0796e-10	0.074192	0.133118
Map1lc3b	0.103684	7.61088e-12	1.11046e-10	0.074129	0.133056
Agbl3	0.103436	8.53589e-12	1.24186e-10	0.0738805	0.132811
Paqr8	0.10324	9.34981e-12	1.35898e-10	0.0736828	0.132615
Rab29	0.103226	9.41135e-12	1.36532e-10	0.0736685	0.132601
Parva	0.103202	9.51568e-12	1.37914e-10	0.0736445	0.132578
Anxa6	0.102818	1.13574e-11	1.6445e-10	0.0732592	0.132197
Trib1	0.102473	1.33122e-11	1.91844e-10	0.0729122	0.131854
Serpinb6a	0.102455	1.34224e-11	1.93067e-10	0.0728941	0.131836
Col3a1	0.102034	1.62795e-11	2.33064e-10	0.0724708	0.131418
Col14a1	0.101956	1.68739e-11	2.41347e-10	0.0723919	0.13134
Fez2	0.101901	1.72993e-11	2.46969e-10	0.0723371	0.131286
Cmtm7	0.101865	1.75833e-11	2.50554e-10	0.0723013	0.131251
Tead3	0.101859	1.76378e-11	2.51096e-10	0.0722945	0.131244
Pip4k2a	0.101832	1.78573e-11	2.53984e-10	0.0722672	0.131217
Slc35f6	0.101784	1.82486e-11	2.5926e-10	0.0722195	0.13117
Camk2g	0.101761	1.84428e-11	2.61579e-10	0.0721961	0.131147
Calm3	0.101739	1.86265e-11	2.6394e-10	0.0721743	0.131125
Gm5627	0.101566	2.01522e-11	2.84501e-10	0.0720006	0.130954
Akap17b	0.101549	2.03139e-11	2.86518e-10	0.0719829	0.130936
B630019K06Rik	0.101517	2.06122e-11	2.90457e-10	0.0719507	0.130904
Rock1	0.101281	2.2942e-11	3.21504e-10	0.0717139	0.13067
Trnp1	0.101262	2.31396e-11	3.23975e-10	0.0716949	0.130652
H3f3a	0.100948	2.66813e-11	3.72878e-10	0.071379	0.13034
Fam241a	0.100886	2.74434e-11	3.82826e-10	0.0713164	0.130278
Gm26632	0.100849	2.79006e-11	3.88848e-10	0.0712797	0.130241
Lrrc27	0.100756	2.91027e-11	4.04862e-10	0.0711859	0.130149
Laptm4a	0.100678	3.01415e-11	4.18169e-10	0.0711078	0.130072
Rap1a	0.100209	3.72231e-11	5.15009e-10	0.0706367	0.129606
Ndufa11	0.100141	3.83862e-11	5.30139e-10	0.0705678	0.129538
Nup62cl	0.100099	3.91111e-11	5.39175e-10	0.0705259	0.129497
Adrb3	0.0999807	4.12462e-11	5.68095e-10	0.0704068	0.129379
Edf1	0.0997603	4.55222e-11	6.24731e-10	0.0701854	0.12916
Fzd7	0.099728	4.61854e-11	6.33263e-10	0.0701529	0.129128
Plce1	0.0997017	4.67311e-11	6.4017e-10	0.0701264	0.129102
Hsbp1	0.0996476	4.78757e-11	6.55261e-10	0.070072	0.129048
Lgalsl	0.0996271	4.83151e-11	6.60682e-10	0.0700515	0.129028
Fabp4	0.0995681	4.96042e-11	6.77095e-10	0.0699922	0.128969
Scarb2	0.0995004	5.11266e-11	6.96007e-10	0.0699241	0.128902
Ecscr	0.099385	5.38267e-11	7.32111e-10	0.0698081	0.128787
Dkk3	0.0993555	5.45384e-11	7.41129e-10	0.0697784	0.128758
Gstm1	0.0990943	6.12579e-11	8.28748e-10	0.069516	0.128499
Speg	0.0990646	6.20706e-11	8.38999e-10	0.0694861	0.128469
Gipc1	0.0989942	6.40433e-11	8.64897e-10	0.0694153	0.128399
Abracl	0.098835	6.87288e-11	9.26532e-10	0.0692553	0.128241
Enpp4	0.0983622	8.47061e-11	1.1379e-09	0.0687802	0.127771
Dusp8	0.0983523	8.50741e-11	1.14083e-09	0.0687703	0.127762
Klf13	0.0982135	9.04445e-11	1.21072e-09	0.0686307	0.127624
Nnmt	0.097955	1.01332e-10	1.34936e-09	0.068371	0.127367
Srf	0.0976602	1.15322e-10	1.53163e-09	0.0680747	0.127074
Setbp1	0.0975303	1.22066e-10	1.61979e-09	0.0679442	0.126945
Creld1	0.0975018	1.23598e-10	1.63869e-09	0.0679155	0.126917
Tm2d2	0.097373	1.30755e-10	1.73058e-09	0.0677861	0.126789
Ldha	0.0973576	1.31634e-10	1.7407e-09	0.0677706	0.126774
Arhgap15	0.097333	1.3306e-10	1.75651e-09	0.0677458	0.126749
Daam2	0.0971094	1.46683e-10	1.93299e-09	0.0675212	0.126527
Ift43	0.0968518	1.64077e-10	2.15849e-09	0.0672623	0.126271
Fras1	0.0968124	1.66908e-10	2.19384e-09	0.0672227	0.126232
Vdac2	0.0966021	1.8285e-10	2.39718e-09	0.0670114	0.126023
Grn	0.0965758	1.84946e-10	2.42097e-09	0.0669849	0.125997
Rnasek	0.0965734	1.85141e-10	2.42097e-09	0.0669825	0.125994
Dynlrb1	0.0964945	1.91576e-10	2.50082e-09	0.0669032	0.125916
Ctxn1	0.0964412	1.96043e-10	2.55695e-09	0.0668497	0.125863
Arhgef5	0.0964236	1.97539e-10	2.57206e-09	0.066832	0.125846
Selenot	0.0963208	2.06513e-10	2.67975e-09	0.0667288	0.125744
Emp3	0.0962491	2.13013e-10	2.75939e-09	0.0666567	0.125672
Amigo2	0.0961428	2.2301e-10	2.87911e-09	0.0665499	0.125567
Rerg	0.0960112	2.36024e-10	3.03685e-09	0.0664176	0.125436
Mpv17l2	0.0959631	2.40961e-10	3.09515e-09	0.0663693	0.125388
Lats2	0.0958474	2.5327e-10	3.25051e-09	0.066253	0.125273
2310039L15Rik	0.0957812	2.6058e-10	3.34152e-09	0.0661864	0.125207
Ereg	0.0953743	3.10252e-10	3.96182e-09	0.0657776	0.124803
Enho	0.0952965	3.20752e-10	4.09248e-09	0.0656994	0.124726
Prkg1	0.0951599	3.40017e-10	4.32741e-09	0.0655622	0.12459
1700009N14Rik	0.0951501	3.41447e-10	4.34198e-09	0.0655524	0.124581
Mir22hg	0.0950932	3.49837e-10	4.44497e-09	0.0654952	0.124524
Igfbp4	0.0950116	3.62231e-10	4.59844e-09	0.0654132	0.124443
Map7d3	0.0950097	3.62519e-10	4.59844e-09	0.0654113	0.124441
Higd2a	0.0948065	3.95296e-10	4.99758e-09	0.0652071	0.124239
Synj2	0.0947607	4.03069e-10	5.09163e-09	0.0651611	0.124194
Sept4	0.0947277	4.08765e-10	5.1593e-09	0.0651279	0.124161
Ppp1r12b	0.0947208	4.09961e-10	5.17012e-09	0.065121	0.124154
Tmem160	0.0947066	4.1244e-10	5.19709e-09	0.0651068	0.12414
Tub	0.0946342	4.25331e-10	5.3551e-09	0.065034	0.124068
Phf19	0.0946192	4.28042e-10	5.38478e-09	0.0650189	0.124053
Il6st	0.0945368	4.43275e-10	5.57182e-09	0.0649362	0.123971
Cacna1a	0.0939636	5.6491e-10	7.05999e-09	0.0643602	0.123402
Map2	0.0937338	6.22311e-10	7.75828e-09	0.0641293	0.123173
Il34	0.093643	6.46537e-10	8.04714e-09	0.0640381	0.123083
Ppp1r18	0.0936291	6.50342e-10	8.0879e-09	0.0640241	0.123069
Pnck	0.0936234	6.51895e-10	8.10061e-09	0.0640184	0.123064
Clu	0.0936201	6.52799e-10	8.10523e-09	0.0640151	0.12306
Grik5	0.0935811	6.63568e-10	8.22554e-09	0.0639759	0.123022
Pdlim3	0.0935781	6.64408e-10	8.22927e-09	0.0639729	0.123019
Grpel1	0.0934862	6.9054e-10	8.53214e-09	0.0638806	0.122927
Hey2	0.093324	7.39137e-10	9.1252e-09	0.0637176	0.122766
Zeb2	0.0931816	7.84558e-10	9.67029e-09	0.0635745	0.122625
Sike1	0.0930467	8.30042e-10	1.01979e-08	0.063439	0.122491
Lims1	0.0929961	8.47766e-10	1.04073e-08	0.0633882	0.122441
Snta1	0.0929852	8.51647e-10	1.04466e-08	0.0633772	0.12243
Ndufb1-ps	0.0929788	8.53911e-10	1.04659e-08	0.0633708	0.122423
Ginm1	0.0929401	8.67844e-10	1.06196e-08	0.0633318	0.122385
Itga9	0.0929	8.82464e-10	1.07898e-08	0.0632916	0.122345
Ttll11	0.0928482	9.01727e-10	1.10165e-08	0.0632396	0.122294
Ppp1r2	0.0928376	9.05721e-10	1.10565e-08	0.0632289	0.122283
Eya1	0.0926414	9.82817e-10	1.19689e-08	0.0630318	0.122088
Reep5	0.092637	9.84625e-10	1.19813e-08	0.0630274	0.122084
Atp5j2	0.0924376	1.06968e-09	1.29956e-08	0.062827	0.121886
Kcnn2	0.0923667	1.10158e-09	1.33618e-08	0.0627559	0.121815
Nacc2	0.0923033	1.13094e-09	1.3707e-08	0.0626921	0.121752
Gdi1	0.0921176	1.2213e-09	1.47787e-08	0.0625056	0.121568
Fn1	0.0917656	1.41235e-09	1.70364e-08	0.062152	0.121218
Hmgn5	0.0916061	1.5082e-09	1.81782e-08	0.0619918	0.121059
Spop	0.0915346	1.55326e-09	1.86771e-08	0.0619198	0.120988
Ostf1	0.0914179	1.62953e-09	1.95633e-08	0.0618026	0.120872
Kctd10	0.0913978	1.64303e-09	1.97099e-08	0.0617824	0.120852
Llgl2	0.0913854	1.65139e-09	1.97946e-08	0.06177	0.12084
Foxp1	0.091297	1.71236e-09	2.04771e-08	0.0616812	0.120752
Gm20755	0.0911575	1.8131e-09	2.16648e-08	0.0615411	0.120614
Rcn2	0.0911241	1.83809e-09	2.19462e-08	0.0615075	0.12058
Dusp3	0.0910308	1.90958e-09	2.27642e-08	0.0614138	0.120488
Lurap1	0.0910238	1.91509e-09	2.28121e-08	0.0614067	0.120481
Fam107b	0.0910122	1.92417e-09	2.29023e-08	0.0613951	0.120469
Ralgps2	0.0907226	2.16563e-09	2.57361e-08	0.0611041	0.120181
Tle4	0.0906937	2.19129e-09	2.60207e-08	0.0610751	0.120153
Slc26a10	0.0906682	2.21417e-09	2.62516e-08	0.0610495	0.120127
Klhdc8b	0.0904778	2.3925e-09	2.82557e-08	0.0608583	0.119938
Adarb1	0.0904759	2.39433e-09	2.82557e-08	0.0608564	0.119936
Asah1	0.0904528	2.41692e-09	2.85003e-08	0.0608332	0.119913
Dusp27	0.0904454	2.4242e-09	2.85639e-08	0.0608257	0.119906
Ulbp1	0.0903726	2.49696e-09	2.93759e-08	0.0607526	0.119834
Ctps	0.0903203	2.55053e-09	2.99599e-08	0.0607	0.119782
Adamtsl4	0.090163	2.71846e-09	3.17856e-08	0.0605421	0.119625
Dusp1	0.0901598	2.72201e-09	3.18027e-08	0.0605388	0.119622
S100a1	0.0900937	2.79586e-09	3.25657e-08	0.0604724	0.119556
2310014F06Rik	0.0900704	2.82234e-09	3.2849e-08	0.060449	0.119533
Gnb1	0.0899365	2.97932e-09	3.46233e-08	0.0603146	0.1194
Lmo7	0.0899233	2.9953e-09	3.47824e-08	0.0603013	0.119387
Cript	0.0898689	3.06179e-09	3.55004e-08	0.0602467	0.119333
Arhgef25	0.0895994	3.41337e-09	3.94868e-08	0.0599759	0.119065
Itpr1	0.0895801	3.43993e-09	3.97639e-08	0.0599566	0.119046
Synpo	0.0894177	3.67213e-09	4.23517e-08	0.0597934	0.118885
Rac1	0.0893999	3.69852e-09	4.26239e-08	0.0597755	0.118867
Fbln7	0.089387	3.7177e-09	4.28125e-08	0.0597626	0.118854
Plekha3	0.0892223	3.9717e-09	4.55655e-08	0.0595972	0.11869
Bsg	0.0891851	4.03139e-09	4.61461e-08	0.0595598	0.118653
Atl3	0.0890177	4.31097e-09	4.92723e-08	0.0593916	0.118487
Gpr39	0.0887335	4.82918e-09	5.49482e-08	0.0591062	0.118205
F830016B08Rik	0.0886964	4.90121e-09	5.57262e-08	0.0590689	0.118168
Adamtsl5	0.0885461	5.20356e-09	5.90318e-08	0.058918	0.118018
Zbtb38	0.0884057	5.50251e-09	6.23304e-08	0.0587769	0.117879
Smpd1	0.0883875	5.54233e-09	6.27349e-08	0.0587587	0.117861
Tiparp	0.0882878	5.7663e-09	6.52217e-08	0.0586585	0.117762
Ehd4	0.0880299	6.38692e-09	7.20276e-08	0.0583995	0.117505
Akip1	0.0879156	6.68219e-09	7.51906e-08	0.0582847	0.117392
Me1	0.0877719	7.07237e-09	7.94053e-08	0.0581404	0.117249
Ywhah	0.0877108	7.24498e-09	8.12237e-08	0.058079	0.117188
Gm3716	0.0877068	7.25643e-09	8.12922e-08	0.058075	0.117184
Sec11c	0.0876808	7.33126e-09	8.20702e-08	0.0580489	0.117158
Pja2	0.0876552	7.4055e-09	8.27798e-08	0.0580232	0.117133
Plxnb1	0.0876183	7.51413e-09	8.39326e-08	0.0579861	0.117096
March2	0.087533	7.77095e-09	8.66109e-08	0.0579004	0.117011
Ccdc85b	0.0875057	7.85486e-09	8.74821e-08	0.057873	0.116984
Mpc2	0.0874569	8.0071e-09	8.91126e-08	0.057824	0.116936
Vgll3	0.0872833	8.57209e-09	9.5192e-08	0.0576497	0.116763
Cox20	0.0871817	8.92082e-09	9.87769e-08	0.0575476	0.116662
Eva1b	0.0871189	9.14323e-09	1.01166e-07	0.0574845	0.1166
Rgs2	0.0870784	9.28924e-09	1.02707e-07	0.0574439	0.11656
Samhd1	0.0870733	9.30786e-09	1.02838e-07	0.0574388	0.116555
Serpinh1	0.086661	1.09349e-08	1.20466e-07	0.0570247	0.116145
Cobl	0.086639	1.10289e-08	1.21414e-07	0.0570026	0.116123
Gstt1	0.0865791	1.12897e-08	1.24105e-07	0.0569424	0.116063
Car11	0.0864866	1.17036e-08	1.28285e-07	0.0568495	0.115971
Mindy3	0.0864491	1.18753e-08	1.2998e-07	0.0568119	0.115934
Plekho1	0.086408	1.20665e-08	1.31978e-07	0.0567706	0.115893
Lamp1	0.0861617	1.32773e-08	1.4491e-07	0.0565233	0.115648
Fam81a	0.0861215	1.34861e-08	1.46978e-07	0.0564828	0.115608
Wbp2	0.08609	1.36517e-08	1.48571e-07	0.0564512	0.115577
Plec	0.0860097	1.40826e-08	1.52932e-07	0.0563706	0.115497
Edem1	0.0859323	1.45106e-08	1.57244e-07	0.0562929	0.11542
Sh3glb1	0.0859074	1.4651e-08	1.58541e-07	0.0562678	0.115396
Nid2	0.0858676	1.4878e-08	1.60883e-07	0.0562279	0.115356
Ehd1	0.0857488	1.55767e-08	1.68319e-07	0.0561085	0.115238
Hagh	0.0857204	1.57483e-08	1.70053e-07	0.05608	0.11521
Tprgl	0.0856047	1.64663e-08	1.7768e-07	0.0559639	0.115095
Traf5	0.0855781	1.66357e-08	1.79381e-07	0.0559372	0.115068
Ier3ip1	0.0855708	1.66828e-08	1.79761e-07	0.0559298	0.115061
Gkap1	0.0855606	1.67487e-08	1.80344e-07	0.0559195	0.115051
Ufm1	0.085544	1.68556e-08	1.81367e-07	0.0559029	0.115034
Rab27b	0.0854968	1.71647e-08	1.84563e-07	0.0558555	0.114988
Cabp1	0.0853936	1.78599e-08	1.91497e-07	0.0557519	0.114885
Plod2	0.085234	1.89885e-08	2.03313e-07	0.0555916	0.114726
Samd10	0.0852082	1.91776e-08	2.0505e-07	0.0555657	0.114701
Dlgap4	0.0850574	2.03178e-08	2.16785e-07	0.0554143	0.114551
Cox8a	0.0850292	2.05385e-08	2.18986e-07	0.055386	0.114523
Ppp1cb	0.0850195	2.06151e-08	2.1965e-07	0.0553762	0.114513
Parp3	0.084951	2.11624e-08	2.25323e-07	0.0553074	0.114445
Inafm2	0.0848701	2.1827e-08	2.32076e-07	0.0552262	0.114365
Kcnt2	0.0847432	2.29103e-08	2.42916e-07	0.0550988	0.114238
Ndufs5	0.0847128	2.31778e-08	2.45411e-07	0.0550682	0.114208
Pex19	0.0845415	2.47412e-08	2.61602e-07	0.0548962	0.114038
Dhrs1	0.0845029	2.5107e-08	2.65285e-07	0.0548574	0.114
Nrip3	0.0844263	2.58495e-08	2.72941e-07	0.0547805	0.113923
Card19	0.0842703	2.74268e-08	2.88596e-07	0.0546239	0.113768
Nhs	0.0841118	2.91254e-08	3.05837e-07	0.0544647	0.113611
Klc1	0.0840649	2.9647e-08	3.10886e-07	0.0544177	0.113564
Drap1	0.0839981	3.0407e-08	3.18636e-07	0.0543505	0.113498
Tnfaip1	0.0839577	3.08745e-08	3.23313e-07	0.05431	0.113458
Atp5d	0.0838967	3.15948e-08	3.30402e-07	0.0542487	0.113397
Lama2	0.0838424	3.22488e-08	3.3678e-07	0.0541943	0.113343
Cers6	0.0837587	3.32846e-08	3.47232e-07	0.0541102	0.11326
Iscu	0.0837578	3.32953e-08	3.47232e-07	0.0541093	0.113259
Chmp2a	0.0837062	3.39502e-08	3.53337e-07	0.0540574	0.113207
Snapc5	0.0836739	3.43659e-08	3.57175e-07	0.054025	0.113175
Pdgfrb	0.0835899	3.54703e-08	3.68403e-07	0.0539407	0.113092
Ccdc6	0.0833941	3.81816e-08	3.95486e-07	0.053744	0.112897
Dlg3	0.0833104	3.93998e-08	4.07827e-07	0.0536601	0.112814
Arpc4	0.0832297	4.06107e-08	4.19861e-07	0.053579	0.112734
Myl4	0.0832293	4.06175e-08	4.19861e-07	0.0535786	0.112733
Vax2	0.0832042	4.10007e-08	4.23248e-07	0.0535534	0.112708
Uqcr11	0.0831323	4.21208e-08	4.34516e-07	0.0534812	0.112637
Gnai1	0.0831092	4.24871e-08	4.38e-07	0.053458	0.112614
Coro1a	0.0830577	4.33142e-08	4.46224e-07	0.0534063	0.112563
Gpsm3	0.0829972	4.4305e-08	4.56123e-07	0.0533456	0.112503
Tubb6	0.0828688	4.64821e-08	4.77248e-07	0.0532167	0.112375
Mgat4b	0.08286	4.6636e-08	4.78505e-07	0.0532078	0.112366
Stom	0.0827863	4.79363e-08	4.90856e-07	0.0531338	0.112293
Gemin7	0.0827551	4.84966e-08	4.9626e-07	0.0531025	0.112262
Agtr1b	0.0826886	4.97146e-08	5.08382e-07	0.0530357	0.112196
Purb	0.0826793	4.98876e-08	5.0981e-07	0.0530263	0.112187
Ost4	0.0825772	5.18196e-08	5.28491e-07	0.0529239	0.112085
Fbxw25	0.0825191	5.2952e-08	5.39678e-07	0.0528655	0.112027
Atp5e	0.0824877	5.35738e-08	5.45651e-07	0.052834	0.111996
Trappc2	0.0824091	5.5161e-08	5.61366e-07	0.0527551	0.111918
Calr	0.0824041	5.5264e-08	5.61366e-07	0.0527501	0.111913
Sntg1	0.0824005	5.53389e-08	5.61752e-07	0.0527464	0.111909
Aktip	0.0822575	5.83536e-08	5.91961e-07	0.0526029	0.111767
Oacyl	0.0821938	5.97475e-08	6.05698e-07	0.0525389	0.111704
Rtn4r	0.082115	6.15162e-08	6.23214e-07	0.0524598	0.111626
Arhgdia	0.082096	6.19521e-08	6.27213e-07	0.0524407	0.111607
Dctn2	0.0820874	6.21493e-08	6.28793e-07	0.052432	0.111598
Rnd2	0.082041	6.32251e-08	6.39253e-07	0.0523855	0.111552
Arhgap17	0.0818241	6.84981e-08	6.90566e-07	0.0521677	0.111336
mt-Co1	0.0817159	7.12861e-08	7.17425e-07	0.052059	0.111229
Ddr1	0.0816979	7.17594e-08	7.21712e-07	0.052041	0.111211
Cox7a2	0.0816919	7.19187e-08	7.22838e-07	0.052035	0.111205
Arhgdib	0.0815479	7.58317e-08	7.60662e-07	0.0518904	0.111062
Mboat1	0.0815208	7.65912e-08	7.67775e-07	0.0518632	0.111035
Syne2	0.0814635	7.82204e-08	7.83077e-07	0.0518057	0.110978
Cap1	0.0812021	8.60896e-08	8.596e-07	0.0515433	0.110718
Mrpl54	0.0811289	8.84293e-08	8.82383e-07	0.0514697	0.110645
Gask1b	0.0810729	9.02569e-08	8.99442e-07	0.0514136	0.110589
Emc7	0.0810216	9.19676e-08	9.15294e-07	0.051362	0.110538
Sbds	0.0810129	9.226e-08	9.17464e-07	0.0513533	0.11053
Otud1	0.0810115	9.2306e-08	9.17464e-07	0.0513519	0.110528
Calhm5	0.0809187	9.54893e-08	9.47251e-07	0.0512587	0.110436
Cisd1	0.0809134	9.56744e-08	9.48471e-07	0.0512534	0.110431
Bnip2	0.0807868	1.00193e-07	9.88764e-07	0.0511263	0.110305
Ppm1l	0.0807075	1.03129e-07	1.01642e-06	0.0510467	0.110226
S100a13	0.080535	1.09805e-07	1.08082e-06	0.0508736	0.110055
Ppic	0.080454	1.13082e-07	1.11165e-06	0.0507922	0.109974
Npnt	0.0804429	1.13542e-07	1.11458e-06	0.050781	0.109963
Celsr2	0.0804415	1.13599e-07	1.11458e-06	0.0507796	0.109962
Arpc3	0.0802497	1.21778e-07	1.19099e-06	0.0505871	0.109771
Acyp2	0.0801808	1.24851e-07	1.21713e-06	0.050518	0.109702
Slit3	0.080176	1.25069e-07	1.21849e-06	0.0505131	0.109698
Ccdc24	0.0801551	1.26018e-07	1.22695e-06	0.0504921	0.109677
Adcy2	0.0801202	1.27619e-07	1.24016e-06	0.0504571	0.109642
Rtl8b	0.0800398	1.31382e-07	1.27591e-06	0.0503764	0.109562
Alkal2	0.0800289	1.319e-07	1.28013e-06	0.0503654	0.109551
F11r	0.0799893	1.33798e-07	1.29772e-06	0.0503257	0.109512
Mpc1	0.0799502	1.35702e-07	1.31284e-06	0.0502864	0.109473
Hmgn3	0.0799462	1.35896e-07	1.31389e-06	0.0502824	0.109469
Tmem128	0.07988	1.39179e-07	1.34478e-06	0.050216	0.109403
Ccnyl1	0.0797021	1.48385e-07	1.43101e-06	0.0500374	0.109226
Hsp90b1	0.0796543	1.50959e-07	1.45399e-06	0.0499894	0.109179
Hist2h3c2	0.0796245	1.52583e-07	1.46779e-06	0.0499595	0.109149
Gm49785	0.079619	1.52885e-07	1.46976e-06	0.049954	0.109144
Krt80	0.0795902	1.54477e-07	1.48413e-06	0.049925	0.109115
Gatad1	0.0795576	1.56296e-07	1.50065e-06	0.0498923	0.109083
Atox1	0.0795357	1.57532e-07	1.51158e-06	0.0498703	0.109061
Lfng	0.0795235	1.58224e-07	1.51726e-06	0.049858	0.109049
Cox6b1	0.0794979	1.59684e-07	1.52934e-06	0.0498323	0.109023
Abca3	0.0794921	1.60012e-07	1.53134e-06	0.0498266	0.109018
Gm32282	0.0794055	1.65064e-07	1.57591e-06	0.0497396	0.108931
Ston1	0.0793538	1.6815e-07	1.60437e-06	0.0496877	0.10888
Epb41l5	0.0793455	1.68647e-07	1.60811e-06	0.0496794	0.108872
Mamstr	0.0792693	1.73312e-07	1.65053e-06	0.0496029	0.108796
Lynx1	0.0792102	1.77015e-07	1.68368e-06	0.0495436	0.108737
Ppm1e	0.0792073	1.77203e-07	1.68442e-06	0.0495406	0.108734
Rnft1	0.0791675	1.79741e-07	1.70642e-06	0.0495007	0.108695
Ttll7	0.0791631	1.80021e-07	1.70802e-06	0.0494963	0.10869
Alpk1	0.0790914	1.84692e-07	1.74906e-06	0.0494243	0.108619
Polr2l	0.078964	1.93285e-07	1.82817e-06	0.0492964	0.108492
Serinc3	0.0789403	1.94921e-07	1.8425e-06	0.0492727	0.108469
Smim1	0.0787213	2.10723e-07	1.97838e-06	0.0490528	0.108251
G3bp2	0.078717	2.11049e-07	1.98022e-06	0.0490485	0.108247
Ier5	0.0786837	2.13557e-07	2.00252e-06	0.0490151	0.108214
Pld3	0.0786467	2.16389e-07	2.02535e-06	0.0489779	0.108177
Fbxo32	0.0786	2.2e-07	2.05788e-06	0.0489311	0.10813
Adam19	0.078598	2.20164e-07	2.05815e-06	0.048929	0.108128
Aplp2	0.0785762	2.2187e-07	2.07283e-06	0.0489071	0.108107
Slc4a2	0.0784823	2.29382e-07	2.14038e-06	0.0488129	0.108013
Trim47	0.0784776	2.29767e-07	2.14267e-06	0.0488081	0.108009
Rusc1	0.0783319	2.41931e-07	2.25196e-06	0.0486619	0.107864
2210016F16Rik	0.0782339	2.50466e-07	2.3229e-06	0.0485635	0.107766
Dennd5a	0.0781952	2.5391e-07	2.35342e-06	0.0485247	0.107728
Pdcd10	0.0781216	2.60599e-07	2.40809e-06	0.0484508	0.107655
Atp6v0c	0.0780926	2.6328e-07	2.42992e-06	0.0484217	0.107626
Galt	0.0780812	2.6434e-07	2.43823e-06	0.0484102	0.107614
Sgip1	0.0780701	2.65371e-07	2.44626e-06	0.0483991	0.107603
Bicd2	0.0780329	2.6888e-07	2.47711e-06	0.0483618	0.107566
Peli3	0.0779602	2.75852e-07	2.53827e-06	0.0482888	0.107494
Fzd5	0.0779503	2.76814e-07	2.54559e-06	0.0482789	0.107484
Stard8	0.0778298	2.88812e-07	2.65432e-06	0.0481579	0.107364
Cdk2ap2	0.0778221	2.89593e-07	2.6599e-06	0.0481502	0.107357
Slc48a1	0.0777634	2.95634e-07	2.70886e-06	0.0480912	0.107298
Pgam1	0.077751	2.96924e-07	2.71904e-06	0.0480788	0.107286
Slc2a4	0.0777082	3.01416e-07	2.75686e-06	0.0480359	0.107244
Cmbl	0.0776643	3.06102e-07	2.79637e-06	0.0479918	0.1072
1700037H04Rik	0.0776471	3.07949e-07	2.81155e-06	0.0479746	0.107183
Ednra	0.0776444	3.08238e-07	2.81251e-06	0.0479719	0.10718
Zfp467	0.0775588	3.17636e-07	2.89639e-06	0.0478859	0.107095
Prss12	0.0775554	3.18015e-07	2.89652e-06	0.0478825	0.107092
Ing1	0.0775366	3.20122e-07	2.91286e-06	0.0478636	0.107073
Sgk3	0.0775226	3.21691e-07	2.92128e-06	0.0478496	0.107059
Atp5b	0.0774788	3.2666e-07	2.96148e-06	0.0478056	0.107015
Luzp1	0.0774591	3.28924e-07	2.97986e-06	0.0477858	0.106996
Peak1	0.0774511	3.2985e-07	2.98648e-06	0.0477778	0.106988
Mill2	0.0774127	3.34314e-07	3.02509e-06	0.0477392	0.10695
Ywhae	0.0773038	3.47279e-07	3.13126e-06	0.04763	0.106841
Tead4	0.0772944	3.4843e-07	3.13978e-06	0.0476205	0.106832
Mrpl20	0.0770613	3.77946e-07	3.40174e-06	0.0473865	0.1066
Clasp2	0.0768444	4.07565e-07	3.65753e-06	0.0471688	0.106384
Cap2	0.0767264	4.24603e-07	3.80595e-06	0.0470504	0.106267
Mtln	0.0766856	4.30656e-07	3.85794e-06	0.0470095	0.106227
Tekt2	0.0766727	4.32584e-07	3.87294e-06	0.0469965	0.106214
Afap1	0.0765271	4.5497e-07	4.06858e-06	0.0468503	0.106069
Pole4	0.0764966	4.59795e-07	4.10691e-06	0.0468197	0.106039
Rab5if	0.0762568	4.99507e-07	4.45119e-06	0.046579	0.1058
Klhl5	0.0761059	5.26163e-07	4.68325e-06	0.0464276	0.10565
Atp5md	0.0760806	5.30752e-07	4.72134e-06	0.0464023	0.105625
Rab5c	0.076022	5.41566e-07	4.81473e-06	0.0463434	0.105567
Zbtb7c	0.0759815	5.49171e-07	4.87949e-06	0.0463027	0.105526
Csmd1	0.075967	5.51899e-07	4.90088e-06	0.0462882	0.105512
Matn3	0.0759423	5.56614e-07	4.93699e-06	0.0462634	0.105487
Fat4	0.0759299	5.58985e-07	4.95515e-06	0.046251	0.105475
Msx1	0.0759233	5.60258e-07	4.96354e-06	0.0462443	0.105468
Uqcrb	0.0758014	5.84187e-07	5.16353e-06	0.046122	0.105347
Ap2a2	0.0754829	6.51484e-07	5.72187e-06	0.0458023	0.10503
Krt19	0.0753669	6.77788e-07	5.94263e-06	0.0456859	0.104915
Yif1b	0.0753359	6.84996e-07	6.00237e-06	0.0456548	0.104884
Ndufb2	0.0753288	6.86649e-07	6.01341e-06	0.0456477	0.104877
Tmem63a	0.0751755	7.23461e-07	6.32126e-06	0.0454938	0.104725
Cib2	0.0751714	7.24466e-07	6.3228e-06	0.0454897	0.10472
Grk3	0.0750683	7.50309e-07	6.53339e-06	0.0453863	0.104618
Slc25a23	0.0749883	7.7099e-07	6.70963e-06	0.0453059	0.104538
Rpa1	0.0749489	7.81349e-07	6.79591e-06	0.0452665	0.104499
Rabac1	0.0748473	8.08746e-07	7.01818e-06	0.0451645	0.104398
Ghdc	0.0747136	8.46209e-07	7.31829e-06	0.0450302	0.104265
Armcx2	0.074687	8.53835e-07	7.38006e-06	0.0450036	0.104239
Vasn	0.0746579	8.62284e-07	7.44886e-06	0.0449744	0.10421
Ncald	0.0746353	8.68909e-07	7.4976e-06	0.0449517	0.104187
Wdr86	0.0746059	8.77564e-07	7.568e-06	0.0449222	0.104158
Ntf3	0.0745341	8.99122e-07	7.74953e-06	0.0448501	0.104087
Sipa1	0.0743817	9.46523e-07	8.15049e-06	0.0446972	0.103935
Dnlz	0.0743811	9.46712e-07	8.15049e-06	0.0446966	0.103934
Apoc1	0.074317	9.67368e-07	8.31893e-06	0.0446323	0.103871
Zbtb4	0.0742491	9.89711e-07	8.50627e-06	0.0445642	0.103803
Zfp641	0.0742151	1.00109e-06	8.59919e-06	0.04453	0.103769
Arntl2	0.0741328	1.02915e-06	8.82537e-06	0.0444475	0.103687
Rell1	0.0740239	1.06746e-06	9.14867e-06	0.0443382	0.103579
Magi1	0.0739874	1.08062e-06	9.25633e-06	0.0443015	0.103543
Myo5b	0.0739362	1.0993e-06	9.40043e-06	0.0442502	0.103492
Capn2	0.0737309	1.17747e-06	1.00464e-05	0.0440441	0.103288
Erbb4	0.0737182	1.18247e-06	1.00834e-05	0.0440314	0.103275
Arl6ip5	0.0737037	1.18819e-06	1.01209e-05	0.0440168	0.103261
Dock6	0.0736761	1.19921e-06	1.02033e-05	0.0439891	0.103233
Tulp3	0.0736361	1.21533e-06	1.03289e-05	0.043949	0.103193
Pgrmc2	0.0735572	1.24772e-06	1.05924e-05	0.0438698	0.103115
Arrdc1	0.0735507	1.25043e-06	1.06095e-05	0.0438633	0.103108
Fgf13	0.0733598	1.33249e-06	1.12798e-05	0.0436717	0.102918
Slc29a1	0.0732795	1.36851e-06	1.15472e-05	0.0435911	0.102839
Borcs7	0.0732689	1.37336e-06	1.15816e-05	0.0435805	0.102828
Igf1r	0.073239	1.38706e-06	1.16778e-05	0.0435505	0.102798
Ubl5	0.0730344	1.48442e-06	1.24494e-05	0.0433451	0.102595
Cox6a1	0.0730021	1.50036e-06	1.25756e-05	0.0433128	0.102563
Wdfy1	0.0729024	1.55066e-06	1.29639e-05	0.0432127	0.102463
Fstl1	0.0728983	1.55278e-06	1.29727e-05	0.0432086	0.102459
Ripor2	0.0728938	1.55506e-06	1.29847e-05	0.0432041	0.102455
Rhot1	0.072735	1.6388e-06	1.36594e-05	0.0430447	0.102297
Camk1	0.0727139	1.65025e-06	1.37418e-05	0.0430235	0.102276
Pam	0.0725816	1.72377e-06	1.43462e-05	0.0428908	0.102144
Hoxc8	0.0723783	1.8429e-06	1.52876e-05	0.0426868	0.101942
Il1rapl1	0.072364	1.85154e-06	1.5351e-05	0.0426725	0.101928
Pld2	0.0723486	1.86094e-06	1.54205e-05	0.042657	0.101913
Sema4b	0.0722911	1.89635e-06	1.56884e-05	0.0425994	0.101855
Tpcn2	0.0722763	1.90561e-06	1.57564e-05	0.0425844	0.101841
Nbl1	0.0721864	1.96256e-06	1.62009e-05	0.0424943	0.101751
Ube2f	0.0721565	1.98187e-06	1.63426e-05	0.0424643	0.101721
Pxmp4	0.0721517	1.98503e-06	1.63599e-05	0.0424594	0.101717
Ppme1	0.0720774	2.03386e-06	1.67352e-05	0.0423849	0.101643
Cpeb1	0.0720212	2.07156e-06	1.70087e-05	0.0423285	0.101587
Pde4a	0.0719265	2.13662e-06	1.75051e-05	0.0422335	0.101493
S100a10	0.0719069	2.15037e-06	1.75988e-05	0.0422137	0.101473
Csf1r	0.0718233	2.2098e-06	1.80465e-05	0.0421299	0.10139
Mamld1	0.0718153	2.21557e-06	1.8072e-05	0.0421218	0.101382
Ajuba	0.0717877	2.23556e-06	1.82081e-05	0.0420942	0.101355
Gstt2	0.0717202	2.28526e-06	1.85931e-05	0.0420264	0.101287
Slc44a2	0.0716891	2.30845e-06	1.87717e-05	0.0419953	0.101256
Fam8a1	0.0716793	2.31583e-06	1.88216e-05	0.0419855	0.101247
Ndufaf3	0.0715717	2.3983e-06	1.94505e-05	0.0418774	0.10114
Gltp	0.0714657	2.48223e-06	2.0099e-05	0.0417711	0.101034
Abhd16a	0.0713308	2.59324e-06	2.09646e-05	0.0416357	0.1009
E130310I04Rik	0.0712729	2.64225e-06	2.13268e-05	0.0415777	0.100842
Srp14	0.0712092	2.69729e-06	2.17595e-05	0.0415137	0.100779
Ppfia3	0.0711253	2.77143e-06	2.23458e-05	0.0414295	0.100695
Snrpn	0.0711052	2.7895e-06	2.24796e-05	0.0414093	0.100675
Clic1	0.071092	2.80136e-06	2.25514e-05	0.0413961	0.100662
Glrx	0.0710892	2.80392e-06	2.25601e-05	0.0413933	0.10066
Syn3	0.0710739	2.81774e-06	2.26474e-05	0.041378	0.100644
Ankrd10	0.0710348	2.85352e-06	2.29229e-05	0.0413388	0.100606
Sync	0.0709532	2.92961e-06	2.35218e-05	0.0412569	0.100524
Vapa	0.0708941	2.98588e-06	2.39357e-05	0.0411976	0.100466
Cox4i2	0.070872	3.00725e-06	2.40943e-05	0.0411754	0.100444
Ly6c1	0.0708345	3.04376e-06	2.43613e-05	0.0411378	0.100406
Ctsh	0.0707621	3.11542e-06	2.49086e-05	0.0410652	0.100334
Tubb2b	0.0707527	3.12492e-06	2.49715e-05	0.0410557	0.100325
Rbx1	0.070661	3.21829e-06	2.56638e-05	0.0409637	0.100234
Fzd8	0.0706085	3.27295e-06	2.60638e-05	0.040911	0.100181
Tmem43	0.0706079	3.27358e-06	2.60638e-05	0.0409104	0.100181
Tstd3	0.0704425	3.45173e-06	2.74249e-05	0.0407445	0.100016
Eif1ax	0.0704206	3.47604e-06	2.76038e-05	0.0407225	0.0999944
Pet100	0.0703813	3.51998e-06	2.79236e-05	0.0406831	0.0999553
Uqcrq	0.0703679	3.5351e-06	2.8029e-05	0.0406696	0.099942
Rcan2	0.0703501	3.55534e-06	2.81748e-05	0.0406517	0.0999242
Lipo3	0.0703215	3.58796e-06	2.84185e-05	0.040623	0.0998958
Calu	0.0702855	3.6294e-06	2.8702e-05	0.040587	0.09986
Gm19938	0.0702765	3.63992e-06	2.87703e-05	0.0405779	0.099851
Gdpd2	0.0702082	3.72017e-06	2.93741e-05	0.0405093	0.099783
Lamtor2	0.0700962	3.85531e-06	3.03469e-05	0.0403971	0.0996717
Il1r2	0.0700556	3.90548e-06	3.07101e-05	0.0403563	0.0996313
9530068E07Rik	0.0700361	3.92982e-06	3.08855e-05	0.0403367	0.0996119
Galnt18	0.0700145	3.95696e-06	3.10669e-05	0.040315	0.0995903
Ywhaz	0.070005	3.96897e-06	3.11451e-05	0.0403055	0.0995809
Foxo1	0.0699214	4.07593e-06	3.19515e-05	0.0402216	0.0994977
Itgb5	0.0698865	4.1214e-06	3.22747e-05	0.0401866	0.0994629
Ppp1ca	0.0698424	4.17942e-06	3.27123e-05	0.0401424	0.0994191
Cdc42bpa	0.0697913	4.24775e-06	3.32301e-05	0.0400912	0.0993683
Crebzf	0.0697358	4.32319e-06	3.38029e-05	0.0400355	0.0993131
Akirin1	0.0697254	4.33748e-06	3.38972e-05	0.040025	0.0993027
Tmem50b	0.0696865	4.39138e-06	3.42474e-05	0.0399859	0.099264
4933406J09Rik	0.069604	4.50753e-06	3.50465e-05	0.0399032	0.0991819
Sat2	0.0695545	4.57875e-06	3.55822e-05	0.0398535	0.0991326
Aff3	0.0694469	4.73707e-06	3.67563e-05	0.0397456	0.0990256
Afmid	0.0693656	4.86025e-06	3.75973e-05	0.039664	0.0989447
Rpp21	0.0692769	4.99801e-06	3.85651e-05	0.0395751	0.0988565
Nr2f1	0.0692296	5.07317e-06	3.91055e-05	0.0395275	0.0988093
Tmem62	0.0691237	5.24504e-06	4.03487e-05	0.0394213	0.098704
Plac9b	0.0689545	5.53131e-06	4.24438e-05	0.0392516	0.0985356
Tspyl5	0.0689352	5.5648e-06	4.26793e-05	0.0392323	0.0985165
Selenos	0.0688874	5.64885e-06	4.33021e-05	0.0391843	0.0984689
Slc1a2	0.068807	5.79294e-06	4.43844e-05	0.0391036	0.0983889
Tsc2	0.0687492	5.89869e-06	4.51719e-05	0.0390457	0.0983314
Marveld1	0.0687166	5.95914e-06	4.5612e-05	0.039013	0.098299
Wtip	0.0685301	6.31666e-06	4.81792e-05	0.0388258	0.0981133
Prrx1	0.0685255	6.32577e-06	4.82245e-05	0.0388212	0.0981088
1110012L19Rik	0.0685226	6.33144e-06	4.82436e-05	0.0388183	0.0981059
Cfh	0.0684952	6.38584e-06	4.85791e-05	0.0387908	0.0980786
Zfp811	0.0684929	6.39042e-06	4.85791e-05	0.0387885	0.0980763
Gm44040	0.0684924	6.3914e-06	4.85791e-05	0.038788	0.0980758
Slmap	0.0684722	6.43169e-06	4.8861e-05	0.0387677	0.0980558
Gm19391	0.0682751	6.83871e-06	5.18755e-05	0.03857	0.0978596
Ndufb3	0.0682141	6.96951e-06	5.28414e-05	0.0385088	0.0977989
Tspan33	0.0681797	7.04439e-06	5.33826e-05	0.0384743	0.0977647
Usp2	0.0681383	7.13555e-06	5.40442e-05	0.0384327	0.0977235
Sptbn1	0.0680182	7.40615e-06	5.59294e-05	0.0383123	0.097604
Mark1	0.0680139	7.41607e-06	5.59766e-05	0.038308	0.0975997
Tmem189	0.0679323	7.60562e-06	5.72939e-05	0.0382262	0.0975186
Lrrc75b	0.0678932	7.69831e-06	5.79635e-05	0.0381869	0.0974796
Ocel1	0.0677592	8.02362e-06	6.02048e-05	0.0380525	0.0973463
Lancl3	0.0677575	8.02791e-06	6.02073e-05	0.0380508	0.0973446
Sult4a1	0.0677488	8.04942e-06	6.03093e-05	0.0380421	0.0973359
Dctn3	0.0675731	8.49739e-06	6.34785e-05	0.0378658	0.0971611
Apol8	0.0674766	8.75348e-06	6.53596e-05	0.037769	0.097065
Btc	0.0674571	8.80612e-06	6.57204e-05	0.0377494	0.0970456
Sap18	0.0674385	8.85654e-06	6.60644e-05	0.0377308	0.0970272
Wnt11	0.0674312	8.87662e-06	6.61724e-05	0.0377234	0.0970198
Akt1	0.0674122	8.92845e-06	6.64383e-05	0.0377044	0.097001
Mfn2	0.0674068	8.94337e-06	6.65168e-05	0.0376989	0.0969956
Efhd2	0.0673205	9.18325e-06	6.8168e-05	0.0376124	0.0969098
Kank2	0.0673059	9.22462e-06	6.84417e-05	0.0375977	0.0968952
Cspg4	0.067131	9.73231e-06	7.19285e-05	0.0374223	0.0967212
Cmtm6	0.0669497	1.02869e-05	7.58436e-05	0.0372404	0.0965407
Atp8b1	0.0669246	1.03659e-05	7.63556e-05	0.0372153	0.0965158
Prkaa2	0.0669219	1.03743e-05	7.63774e-05	0.0372126	0.0965131
Etfb	0.0669016	1.04388e-05	7.6815e-05	0.0371922	0.0964929
Slc41a3	0.0668854	1.04907e-05	7.71222e-05	0.0371759	0.0964767
Gfod1	0.0668811	1.05045e-05	7.71866e-05	0.0371716	0.0964724
Dact3	0.0668395	1.06385e-05	7.80207e-05	0.0371299	0.096431
Cdkn2d	0.0667362	1.09786e-05	8.03991e-05	0.0370262	0.0963282
Dzip1l	0.0666842	1.11536e-05	8.15241e-05	0.0369741	0.0962765
Ktn1	0.0666491	1.12733e-05	8.23202e-05	0.0369389	0.0962415
Trarg1	0.0666253	1.13551e-05	8.28378e-05	0.036915	0.0962179
Itprid2	0.0663473	1.23541e-05	8.96537e-05	0.0366361	0.0959412
Malat1	0.0663423	1.23727e-05	8.97371e-05	0.0366311	0.0959362
Car5b	0.066341	1.23773e-05	8.97371e-05	0.0366299	0.095935
Cops9	0.0662503	1.27217e-05	9.21463e-05	0.0365389	0.0958447
Tmem259	0.0662181	1.28463e-05	9.29601e-05	0.0365065	0.0958126
Pltp	0.0661279	1.32007e-05	9.54344e-05	0.0364161	0.0957229
Picalm	0.0660994	1.33149e-05	9.62141e-05	0.0363875	0.0956945
Zcrb1	0.0659936	1.37464e-05	9.92856e-05	0.0362813	0.0955892
Ndufa13	0.0659171	1.40663e-05	0.0001015	0.0362047	0.0955131
4930509G22Rik	0.065878	1.42327e-05	0.000102527	0.0361655	0.0954742
Gm49864	0.0658312	1.44345e-05	0.000103813	0.0361185	0.0954276
Nudt4	0.0657876	1.4625e-05	0.000105133	0.0360747	0.0953842
Ccdc28b	0.0656368	1.53016e-05	0.000109584	0.0359235	0.0952342
Slco2a1	0.0656255	1.53537e-05	0.000109905	0.0359121	0.0952229
Unc13b	0.0655076	1.59051e-05	0.000113798	0.0357939	0.0951056
Pxdc1	0.0654862	1.60073e-05	0.000114369	0.0357724	0.0950843
Nr3c2	0.0654207	1.6324e-05	0.000116468	0.0357067	0.095019
Bod1l	0.0653772	1.65373e-05	0.000117934	0.0356631	0.0949758
Vstm4	0.0653333	1.67552e-05	0.000119377	0.0356191	0.0949321
Tmem33	0.0652559	1.71467e-05	0.000122052	0.0355415	0.0948551
Vamp5	0.0651248	1.78293e-05	0.000126675	0.03541	0.0947246
Them6	0.0650169	1.84104e-05	0.000130643	0.0353018	0.0946172
Actr10	0.0649842	1.859e-05	0.000131795	0.035269	0.0945847
Sun2	0.0649757	1.86371e-05	0.000132044	0.0352604	0.0945762
Prdx4	0.0649427	1.88205e-05	0.000133158	0.0352273	0.0945434
Pde8b	0.0649235	1.89279e-05	0.000133856	0.0352081	0.0945243
Stxbp1	0.0648296	1.94626e-05	0.00013751	0.0351139	0.0944308
Nat14	0.064754	1.9903e-05	0.000140361	0.0350381	0.0943556
Rab8b	0.0647057	2.01896e-05	0.000142251	0.0349896	0.0943075
Gm47545	0.0647024	2.02091e-05	0.000142322	0.0349863	0.0943042
Reep1	0.0646919	2.02722e-05	0.000142701	0.0349757	0.0942937
Nos1ap	0.0646815	2.03347e-05	0.000143075	0.0349653	0.0942834
Mrtfa	0.0646571	2.04815e-05	0.000144041	0.0349409	0.0942591
Tmem88	0.0646356	2.06122e-05	0.000144827	0.0349193	0.0942377
Yipf4	0.0646295	2.06495e-05	0.000145022	0.0349132	0.0942316
Cd93	0.0646236	2.06856e-05	0.000145209	0.0349072	0.0942257
Hoxc10	0.0646132	2.07488e-05	0.000145585	0.0348969	0.0942155
Sft2d2	0.064555	2.11085e-05	0.000147973	0.0348385	0.0941575
Ptpmt1	0.0644699	2.16451e-05	0.000151665	0.0347531	0.0940728
Sidt2	0.064466	2.16698e-05	0.000151768	0.0347493	0.094069
Pde1b	0.0644153	2.19961e-05	0.000153842	0.0346984	0.0940185
Chml	0.0643916	2.21504e-05	0.00015485	0.0346746	0.0939948
Tmem134	0.064354	2.2397e-05	0.00015643	0.0346368	0.0939574
Aamdc	0.0643518	2.24113e-05	0.000156458	0.0346347	0.0939552
Eif4a2	0.0643187	2.26303e-05	0.000157915	0.0346015	0.0939223
Hcfc1r1	0.0643092	2.26942e-05	0.000158216	0.0345919	0.0939128
Lgi2	0.0642826	2.28721e-05	0.000159384	0.0345653	0.0938864
Pacsin3	0.0642571	2.30444e-05	0.000160438	0.0345396	0.0938609
Kctd9	0.0642316	2.32171e-05	0.000161493	0.0345142	0.0938357
Gm48617	0.0641966	2.34573e-05	0.000163089	0.034479	0.0938008
Jund	0.0641935	2.34786e-05	0.000163162	0.0344759	0.0937977
Gfra2	0.0641595	2.37145e-05	0.000164652	0.0344417	0.0937638
Gpc4	0.0641531	2.37586e-05	0.000164883	0.0344354	0.0937575
Slc7a8	0.0641479	2.37951e-05	0.000165061	0.0344301	0.0937523
Ciao2b	0.064131	2.39134e-05	0.000165806	0.0344132	0.0937355
Gm42664	0.0641	2.41318e-05	0.000167244	0.0343821	0.0937046
Ncf2	0.0640583	2.44285e-05	0.000169147	0.0343403	0.0936631
Actr2	0.064051	2.44806e-05	0.00016943	0.034333	0.0936559
Agpat5	0.0640091	2.47828e-05	0.000171289	0.034291	0.0936142
Bcar1	0.0639956	2.48815e-05	0.000171893	0.0342774	0.0936007
Dhx58os	0.0639844	2.49628e-05	0.000172377	0.0342662	0.0935896
Wsb2	0.063965	2.51051e-05	0.000173202	0.0342467	0.0935703
Man2a1	0.0639512	2.52066e-05	0.000173751	0.0342329	0.0935565
Gm45609	0.0638967	2.56114e-05	0.000176376	0.0341783	0.0935023
Nr2f6	0.0638936	2.56348e-05	0.000176458	0.0341751	0.0934992
Micu3	0.06387	2.58122e-05	0.000177518	0.0341515	0.0934757
Dpf1	0.0638046	2.63104e-05	0.000180863	0.0340858	0.0934106
Spr	0.0637899	2.64235e-05	0.000181559	0.0340711	0.0933959
Map6	0.0637818	2.64859e-05	0.000181906	0.034063	0.0933879
Arl4d	0.0636415	2.75915e-05	0.000189073	0.0339223	0.0932483
Fbxo6	0.0636249	2.77253e-05	0.000189904	0.0339056	0.0932318
Agrn	0.0636156	2.78004e-05	0.000190333	0.0338963	0.0932225
Nedd8	0.0636047	2.78885e-05	0.000190766	0.0338854	0.0932117
Elovl1	0.0635292	2.85085e-05	0.000194832	0.0338096	0.0931365
Rac3	0.0634799	2.89196e-05	0.000197464	0.0337602	0.0930875
Tmem109	0.0634769	2.8945e-05	0.000197484	0.0337572	0.0930844
Slc49a4	0.0634741	2.89683e-05	0.000197503	0.0337544	0.0930817
Iqgap1	0.0634579	2.91053e-05	0.000198111	0.0337381	0.0930655
Pon3	0.0634509	2.91648e-05	0.000198339	0.0337311	0.0930585
Dock8	0.0633953	2.96389e-05	0.000201293	0.0336754	0.0930032
Pax6os1	0.0633851	2.97268e-05	0.000201711	0.0336652	0.0929931
Nedd9	0.0633324	3.01848e-05	0.000204273	0.0336123	0.0929406
Bcar3	0.0632311	3.10841e-05	0.000209787	0.0335107	0.0928398
Fkbp2	0.0632201	3.11834e-05	0.000210285	0.0334996	0.0928288
Cyb5r3	0.0631737	3.16046e-05	0.000212843	0.0334531	0.0927827
Ube2m	0.0631714	3.16257e-05	0.000212891	0.0334508	0.0927804
Rpain	0.063138	3.19328e-05	0.000214768	0.0334173	0.0927471
Gm15862	0.0628997	3.42069e-05	0.000229658	0.0331783	0.0925099
Tuba1b	0.0628532	3.46677e-05	0.00023224	0.0331317	0.0924636
Ctnnd1	0.0628426	3.47739e-05	0.000232849	0.0331211	0.0924531
Fhod1	0.0628332	3.48681e-05	0.000233378	0.0331116	0.0924437
Zfp938	0.0628215	3.49852e-05	0.000234059	0.0330999	0.0924321
Irak2	0.0627863	3.53414e-05	0.000235821	0.0330646	0.0923971
Ubc	0.0627489	3.57239e-05	0.000238165	0.0330271	0.0923598
Dcbld2	0.0626824	3.64134e-05	0.000242131	0.0329604	0.0922936
Map1a	0.0626823	3.64141e-05	0.000242131	0.0329603	0.0922935
Snx7	0.0625569	3.7748e-05	0.000250454	0.0328346	0.0921687
Tmed4	0.0624357	3.90817e-05	0.000258516	0.032713	0.0920481
Slc22a4	0.0623805	3.97042e-05	0.000262406	0.0326576	0.0919931
Sumo2	0.0621399	4.25262e-05	0.000280085	0.0324164	0.0917537
Bcl7b	0.0621237	4.27236e-05	0.000281142	0.0324001	0.0917375
1700003F12Rik	0.062063	4.34689e-05	0.000285677	0.0323392	0.091677
Wwc2	0.0620607	4.34973e-05	0.00028574	0.0323369	0.0916747
Gjc1	0.0620417	4.37332e-05	0.000286919	0.0323179	0.0916558
Arhgap29	0.062034	4.38289e-05	0.000287423	0.0323102	0.0916482
Tnmd	0.0619438	4.49669e-05	0.000294127	0.0322197	0.0915584
Rnf11	0.0619098	4.54034e-05	0.000296855	0.0321856	0.0915246
Pmepa1	0.0619065	4.54457e-05	0.000297004	0.0321824	0.0915213
Ctbs	0.0617817	4.70845e-05	0.000307583	0.0320571	0.091397
Hk1	0.0617694	4.72482e-05	0.00030852	0.0320449	0.0913848
5033430I15Rik	0.061765	4.73071e-05	0.00030873	0.0320404	0.0913804
Lrrn2	0.061764	4.7321e-05	0.00030873	0.0320394	0.0913794
Snrnp27	0.0616441	4.8955e-05	0.000318437	0.0319192	0.09126
Dnajc3	0.0616294	4.91586e-05	0.000319625	0.0319045	0.0912454
Aadat	0.0615321	5.05291e-05	0.000327977	0.0318069	0.0911486
Glrx2	0.0615181	5.073e-05	0.000329092	0.0317928	0.0911346
Dvl3	0.0615121	5.08152e-05	0.000329413	0.0317868	0.0911287
Scoc	0.0615063	5.08988e-05	0.000329815	0.031781	0.0911229
Adam9	0.0614765	5.13291e-05	0.000332461	0.0317511	0.0910932
Rdh14	0.0614607	5.15585e-05	0.000333806	0.0317352	0.0910775
Dtna	0.0614525	5.16775e-05	0.000334434	0.031727	0.0910693
Bves	0.0613922	5.25628e-05	0.000340019	0.0316666	0.0910093
Macf1	0.0613166	5.36951e-05	0.000346756	0.0315907	0.090934
Ndufv2	0.0612674	5.44423e-05	0.000351283	0.0315415	0.0908851
Frmd4a	0.0612353	5.49367e-05	0.000354173	0.0315093	0.0908531
Cyb5a	0.0611838	5.57374e-05	0.000359032	0.0314576	0.0908019
Rnf7	0.0610354	5.81072e-05	0.000373508	0.0313088	0.0906542
Tmem219	0.0610131	5.84713e-05	0.00037569	0.0312865	0.090632
Iffo2	0.0609673	5.92276e-05	0.000380229	0.0312405	0.0905863
Gbp7	0.0608661	6.0929e-05	0.000390166	0.031139	0.0904855
Rab14	0.0608359	6.14442e-05	0.00039297	0.0311088	0.0904556
Nrxn2	0.0608111	6.18728e-05	0.000395545	0.0310838	0.0904308
Cyb561d2	0.0607639	6.2693e-05	0.000400452	0.0310366	0.0903838
Pcbd2	0.0607514	6.29114e-05	0.000401679	0.0310241	0.0903714
Dync1i2	0.0606447	6.48124e-05	0.000413125	0.030917	0.0902652
Ddx43	0.0605149	6.7198e-05	0.000427616	0.0307868	0.0901359
Fgd3	0.0605008	6.74606e-05	0.000429108	0.0307728	0.090122
Pde4dip	0.0604947	6.75759e-05	0.000429662	0.0307666	0.0901159
Pcmt1	0.0604845	6.77685e-05	0.000430707	0.0307564	0.0901057
Gabarapl2	0.0603968	6.94399e-05	0.000440595	0.0306684	0.0900184
Mrpl23	0.0603889	6.95923e-05	0.000441379	0.0306605	0.0900105
Atp6ap1	0.0603076	7.11784e-05	0.000450688	0.0305791	0.0899296
Ubl4a	0.0602454	7.24175e-05	0.00045781	0.0305166	0.0898676
Pomgnt1	0.0602451	7.24233e-05	0.00045781	0.0305163	0.0898674
Gm12454	0.0602425	7.24758e-05	0.000457952	0.0305137	0.0898647
Ndufc1	0.0602322	7.26824e-05	0.000459067	0.0305034	0.0898545
Arl2	0.0601477	7.44013e-05	0.000469146	0.0304187	0.0897704
Prelid3b	0.0600896	7.56068e-05	0.000475961	0.0303604	0.0897126
Chmp5	0.0600696	7.60266e-05	0.000478406	0.0303403	0.0896926
Mob3a	0.0600644	7.61351e-05	0.000478891	0.0303351	0.0896875
Wwc1	0.0600519	7.63982e-05	0.000480348	0.0303226	0.089675
Triap1	0.0600373	7.67074e-05	0.000482093	0.030308	0.0896605
Zfp706	0.0599608	7.8344e-05	0.000491568	0.0302313	0.0895843
Bace2	0.0599406	7.87803e-05	0.000493711	0.0302111	0.0895643
Dnajc19	0.0599118	7.94089e-05	0.000497227	0.0301822	0.0895356
Chrd	0.0599049	7.95607e-05	0.000497768	0.0301752	0.0895287
Oaf	0.05986	8.05509e-05	0.00050355	0.0301302	0.089484
Setd3	0.0597175	8.37701e-05	0.000522818	0.0299874	0.0893422
Mindy2	0.0596843	8.45393e-05	0.000526971	0.029954	0.089309
Serp1	0.0596812	8.461e-05	0.000527196	0.0299509	0.089306
Glipr1	0.0595185	8.84714e-05	0.000549459	0.0297878	0.089144
Mus81	0.0594947	8.90501e-05	0.000552828	0.029764	0.0891203
Klhl23	0.0594267	9.07238e-05	0.000562532	0.0296957	0.0890526
Tnxb	0.0594084	9.11793e-05	0.000564897	0.0296774	0.0890344
Hist1h3d	0.0593737	9.20494e-05	0.000569824	0.0296426	0.0889998
Rap1b	0.0593077	9.37245e-05	0.000579958	0.0295764	0.0889341
Camk2b	0.0593024	9.38589e-05	0.000580554	0.0295711	0.0889289
Ppp1r18os	0.0593004	9.39098e-05	0.000580634	0.0295691	0.0889269
Prkar2b	0.0591561	9.76789e-05	0.000602959	0.0294245	0.0887832
Ube2a	0.059135	9.82442e-05	0.000605958	0.0294032	0.0887621
Irf1	0.0591217	9.85987e-05	0.000607653	0.02939	0.088749
Becn1	0.0590803	9.9717e-05	0.000613801	0.0293484	0.0887077
Ten1	0.0590755	9.98465e-05	0.00061435	0.0293436	0.088703
Farp1	0.0590613	0.000100233	0.00061648	0.0293294	0.0886888
Mafk	0.0590495	0.000100557	0.000618226	0.0293175	0.088677
Ryr3	0.0590335	0.000100994	0.000620661	0.0293015	0.0886611
Kras	0.0589866	0.00010229	0.000628095	0.0292545	0.0886144
Iqsec1	0.0589853	0.000102328	0.000628095	0.0292531	0.0886131
Fam129a	0.0588273	0.000106809	0.000653115	0.0290948	0.0884559
Tnrc18	0.0588265	0.000106832	0.000653115	0.029094	0.0884551
Rit1	0.058785	0.00010804	0.000659707	0.0290524	0.0884138
Zfp651	0.0587573	0.000108856	0.000663097	0.0290245	0.0883861
Adam10	0.0587383	0.000109418	0.00066572	0.0290055	0.0883672
Cish	0.0587264	0.000109769	0.00066746	0.0289936	0.0883554
Calcrl	0.0587032	0.000110461	0.000670463	0.0289703	0.0883323
Jpt1	0.0586365	0.000112472	0.000682126	0.0289034	0.0882658
Adrm1	0.0586339	0.000112552	0.000682336	0.0289008	0.0882632
Pgp	0.0586128	0.000113194	0.000685955	0.0288797	0.0882423
Adam15	0.0585693	0.000114531	0.000693575	0.0288361	0.088199
Adora2a	0.058564	0.000114696	0.000694234	0.0288307	0.0881937
Plekha2	0.0585561	0.00011494	0.000695157	0.0288229	0.0881858
B4galt1	0.0585519	0.00011507	0.00069567	0.0288187	0.0881817
Dapk3	0.0585318	0.000115695	0.00069917	0.0287985	0.0881617
Sox5os4	0.0585134	0.000116273	0.000702383	0.02878	0.0881433
Prkx	0.0585045	0.000116553	0.000703793	0.0287711	0.0881344
Pomp	0.0584137	0.000119438	0.000720363	0.0286801	0.0880441
Angpt4	0.0583991	0.000119911	0.000722409	0.0286654	0.0880295
Nupr1	0.0583638	0.000121054	0.000728376	0.0286301	0.0879944
Pigyl	0.0583454	0.000121655	0.000731704	0.0286116	0.0879761
Tmem9b	0.0583177	0.000122566	0.000736669	0.0285838	0.0879485
Idh3a	0.0583174	0.000122577	0.000736669	0.0285835	0.0879481
Tob1	0.0583154	0.000122641	0.000736762	0.0285816	0.0879462
Ube2d2a	0.0582729	0.000124051	0.000744063	0.0285389	0.0879039
Ncs1	0.0582441	0.000125015	0.00074955	0.02851	0.0878752
Nemf	0.0582425	0.000125068	0.000749572	0.0285085	0.0878736
Tcf25	0.0581974	0.000126593	0.000757821	0.0284632	0.0878287
Vps4a	0.0580809	0.000130612	0.000780592	0.0283464	0.0877126
Ccdc88c	0.0580797	0.000130653	0.000780592	0.0283452	0.0877115
A430018G15Rik	0.058059	0.000131379	0.000783696	0.0283245	0.0876909
Ptrh1	0.0580374	0.000132142	0.000787324	0.0283028	0.0876694
Gm43672	0.0579686	0.000134596	0.000800134	0.0282338	0.0876009
Ap2s1	0.0579683	0.000134606	0.000800134	0.0282336	0.0876006
Baz2a	0.0579124	0.000136633	0.000810917	0.0281775	0.087545
Sar1b	0.0578636	0.000138429	0.000821258	0.0281285	0.0874963
Sdc4	0.0578526	0.000138836	0.000823348	0.0281175	0.0874854
Gk	0.0577525	0.000142591	0.000843323	0.0280172	0.0873858
Sdf4	0.0576348	0.000147133	0.000868165	0.0278992	0.0872685
Gm10827	0.0576267	0.000147449	0.000869358	0.0278911	0.0872605
Purg	0.0576188	0.00014776	0.000870852	0.0278832	0.0872526
Mfsd6	0.05758	0.000149294	0.000879555	0.0278442	0.0872139
Coq10b	0.05755	0.000150489	0.00088591	0.0278142	0.0871841
Spcs1	0.057548	0.000150568	0.00088603	0.0278122	0.0871821
Mmp16	0.0575347	0.000151103	0.00088884	0.0277988	0.0871688
Smad1	0.0575196	0.000151711	0.000892068	0.0277837	0.0871538
Bpnt1	0.0574609	0.000154091	0.000905369	0.0277249	0.0870954
Folr1	0.0574186	0.00015583	0.000914879	0.0276825	0.0870533
Tnfaip8l1	0.0573911	0.000156972	0.000920873	0.0276548	0.0870259
Dmwd	0.0573313	0.000159477	0.000934848	0.0275949	0.0869664
Syp	0.0572503	0.000162936	0.000953292	0.0275137	0.0868856
Vav2	0.0571921	0.000165462	0.000965848	0.0274553	0.0868277
Asl	0.0571433	0.000167608	0.000976878	0.0274064	0.0867791
Ddah2	0.0571214	0.000168579	0.000982164	0.0273845	0.0867573
Pgrmc1	0.0571148	0.000168873	0.000983501	0.0273779	0.0867508
Arhgap5	0.0571086	0.000169148	0.000984727	0.0273717	0.0867446
Hoxb2	0.0570964	0.000169695	0.000986783	0.0273594	0.0867324
2810433D01Rik	0.0570943	0.000169789	0.000986948	0.0273573	0.0867303
Nfib	0.0570649	0.000171112	0.000993125	0.0273278	0.0867011
Map3k20	0.0570528	0.000171658	0.000995917	0.0273157	0.086689
Trim30d	0.0570184	0.000173221	0.00100422	0.0272812	0.0866548
Lrrc75a	0.0569666	0.000175601	0.00101763	0.0272293	0.0866032
Mfsd12	0.0569388	0.000176889	0.00102471	0.0272015	0.0865755
Hrct1	0.0568939	0.000178992	0.0010355	0.0271564	0.0865308
Etl4	0.0568932	0.000179025	0.0010355	0.0271557	0.0865301
Aldh4a1	0.0568873	0.000179307	0.00103635	0.0271497	0.0865242
Nbdy	0.0568364	0.000181719	0.0010491	0.0270988	0.0864735
Snrpb	0.0567438	0.000186193	0.0010733	0.0270059	0.0863813
Camk4	0.0566759	0.000189538	0.00109134	0.0269379	0.0863137
Ahnak	0.0566534	0.00019066	0.00109739	0.0269153	0.0862913
Gab1	0.0566083	0.000192924	0.00110959	0.0268701	0.0862464
Hist4h4	0.0565873	0.000193986	0.00111485	0.0268491	0.0862255
H6pd	0.0565534	0.000195718	0.00112312	0.026815	0.0861917
Stx7	0.0565484	0.000195972	0.00112378	0.02681	0.0861868
Zmat5	0.0565482	0.000195981	0.00112378	0.0268099	0.0861866
Rassf1	0.0565309	0.000196872	0.00112846	0.0267925	0.0861693
Myo10	0.0565162	0.000197631	0.00113196	0.0267777	0.0861547
Pdia3	0.0565118	0.000197857	0.00113283	0.0267733	0.0861503
Snapin	0.0565084	0.000198031	0.0011334	0.02677	0.086147
Atp9a	0.0564002	0.000203708	0.00116415	0.0266615	0.0860392
Akr1b10	0.0563981	0.000203821	0.00116436	0.0266593	0.0860371
Atn1	0.0563813	0.000204717	0.00116903	0.0266425	0.0860204
Glis2	0.0563796	0.000204806	0.0011691	0.0266408	0.0860187
Mtmr14	0.0563211	0.000207957	0.00118531	0.0265821	0.0859604
Pop5	0.0562275	0.000213086	0.00121229	0.0264883	0.0858672
Mif4gd	0.0562157	0.000213743	0.00121557	0.0264765	0.0858554
Pfkl	0.0561563	0.00021707	0.00123219	0.026417	0.0857963
Mgat4a	0.0560935	0.000220643	0.00125061	0.026354	0.0857337
Irs3	0.0560597	0.000222585	0.0012596	0.0263201	0.0857001
Tbcb	0.0560567	0.000222757	0.00125978	0.0263171	0.0856972
Ammecr1	0.056036	0.000223958	0.00126517	0.0262964	0.0856765
Arl16	0.0560321	0.000224182	0.00126547	0.0262925	0.0856727
Sorbs2os	0.0559949	0.00022636	0.00127685	0.0262551	0.0856356
Stat6	0.0559498	0.000229019	0.00128993	0.02621	0.0855907
C1qtnf6	0.0559154	0.00023107	0.00130101	0.0261755	0.0855564
Coq8a	0.0558518	0.000234903	0.00132125	0.0261117	0.0854931
Gnb5	0.0558514	0.000234926	0.00132125	0.0261114	0.0854927
Radx	0.0557809	0.000239249	0.00134408	0.0260407	0.0854225
Rtl8a	0.05577	0.000239923	0.00134737	0.0260297	0.0854117
B4galt4	0.0556031	0.00025048	0.00140149	0.0258624	0.0852455
Uckl1	0.0555743	0.000252347	0.00140989	0.0258335	0.0852168
Kat2b	0.0555742	0.00025235	0.00140989	0.0258335	0.0852167
Tgoln1	0.0555626	0.00025311	0.0014131	0.0258218	0.0852051
Arpc5	0.0555488	0.000254005	0.00141706	0.025808	0.0851914
2310061I04Rik	0.0555263	0.000255482	0.00142477	0.0257854	0.085169
Cacna1c	0.0554908	0.000257825	0.00143671	0.0257499	0.0851336
Saraf	0.0554896	0.000257906	0.00143671	0.0257487	0.0851324
Rarb	0.0554644	0.000259581	0.00144552	0.0257234	0.0851074
Pqlc3	0.0553802	0.00026526	0.00147552	0.025639	0.0850235
Lclat1	0.0553557	0.00026693	0.00148319	0.0256145	0.0849991
Adamts15	0.055354	0.000267052	0.00148333	0.0256127	0.0849973
Scamp3	0.055321	0.000269322	0.00149485	0.0255796	0.0849645
Vps37b	0.055304	0.000270496	0.00150082	0.0255626	0.0849476
Zfp672	0.0553011	0.000270695	0.00150138	0.0255597	0.0849447
Mrpl53	0.0552813	0.000272078	0.0015085	0.0255398	0.084925
Hps6	0.0552515	0.000274163	0.0015194	0.0255099	0.0848953
Snx15	0.0552363	0.000275233	0.00152378	0.0254947	0.0848801
Vps28	0.0551916	0.000278401	0.00154019	0.0254499	0.0848356
Pygb	0.0551444	0.000281782	0.00155833	0.0254026	0.0847886
Slc35b1	0.0550991	0.000285059	0.00157518	0.0253572	0.0847436
Tfpi	0.055047	0.000288886	0.00159473	0.0253049	0.0846916
Mgat4e	0.0550369	0.000289627	0.00159756	0.0252949	0.0846816
Ints6l	0.0550348	0.000289786	0.00159756	0.0252927	0.0846795
Slc6a9	0.0550343	0.000289817	0.00159756	0.0252923	0.0846791
Cetn3	0.0549654	0.000294959	0.00162308	0.0252232	0.0846104
Tnnc1	0.0549398	0.000296891	0.00163242	0.0251975	0.0845849
Edem3	0.0549131	0.000298919	0.0016418	0.0251707	0.0845583
Epha2	0.0548878	0.000300848	0.0016512	0.0251454	0.0845332
Kifc3	0.0548547	0.000303398	0.001664	0.0251122	0.0845002
Cntf	0.0548194	0.000306132	0.00167524	0.0250769	0.084465
Txnip	0.0548059	0.000307186	0.00167994	0.0250633	0.0844516
Sh3rf3	0.0548044	0.000307303	0.00167998	0.0250618	0.0844501
Atp5l	0.0548017	0.000307517	0.00168028	0.0250591	0.0844474
Camta2	0.0547722	0.000309834	0.00168957	0.0250295	0.084418
Zfp91	0.0547227	0.000313751	0.00171032	0.0249799	0.0843687
Stx2	0.0546988	0.000315664	0.0017189	0.0249559	0.0843449
Tusc2	0.0546954	0.000315939	0.00171979	0.0249525	0.0843415
Fam189a2	0.0546821	0.000317008	0.00172376	0.0249392	0.0843282
Derl2	0.0546783	0.00031731	0.00172479	0.0249354	0.0843245
Brk1	0.0546631	0.000318533	0.00173082	0.0249202	0.0843094
Gm17545	0.0546587	0.000318896	0.00173217	0.0249157	0.0843049
Sh3rf1	0.0546506	0.000319552	0.00173511	0.0249076	0.0842969
Svbp	0.0546152	0.000322431	0.0017495	0.0248721	0.0842617
Wfs1	0.0544717	0.00033436	0.00180652	0.0247283	0.0841188
Anapc15	0.0544165	0.000339059	0.00182996	0.024673	0.0840638
Tyw5	0.0544111	0.000339527	0.00183183	0.0246676	0.0840584
Bdh1	0.0543647	0.000343532	0.00185148	0.024621	0.0840122
Ddx3y	0.0543143	0.000347924	0.00187316	0.0245706	0.083962
Acadm	0.0543119	0.000348141	0.00187367	0.0245681	0.0839596
Reep2	0.0542962	0.000349519	0.00188042	0.0245524	0.083944
Tsen34	0.0542411	0.000354406	0.0019047	0.0244972	0.0838891
Rbms1	0.0542367	0.000354801	0.00190615	0.0244928	0.0838847
Uqcrfs1	0.0542349	0.000354964	0.00190635	0.0244909	0.0838829
Reep3	0.0542248	0.000355868	0.00190919	0.0244808	0.0838729
Rbp1	0.0542156	0.000356693	0.00191164	0.0244716	0.0838637
Six5	0.0542155	0.000356701	0.00191164	0.0244715	0.0838636
Hdac5	0.0541964	0.000358423	0.0019202	0.0244523	0.0838446
Errfi1	0.0541471	0.000362896	0.00194143	0.024403	0.0837955
Leprotl1	0.0540861	0.000368507	0.00197006	0.0243418	0.0837347
Smap2	0.0540523	0.000371649	0.00198616	0.0243079	0.0837011
Tpi1	0.0540288	0.000373853	0.00199655	0.0242843	0.0836776
Ndufb8	0.0539867	0.000377819	0.00201561	0.0242422	0.0836358
Hist2h3c1	0.053965	0.000379885	0.00202567	0.0242204	0.0836141
Yif1a	0.053964	0.000379977	0.00202567	0.0242195	0.0836132
Svep1	0.0538374	0.000392228	0.00208591	0.0240925	0.0834871
Hipk3	0.0538309	0.000392869	0.00208859	0.024086	0.0834806
Nptxr	0.0537705	0.00039885	0.00211817	0.0240255	0.0834204
March9	0.0537071	0.000405216	0.00214973	0.0239619	0.0833573
Phactr1	0.0537041	0.000405523	0.00215061	0.0239589	0.0833543
Zdhhc12	0.0536508	0.000410955	0.00217564	0.0239055	0.0833012
Gstt3	0.0536248	0.00041363	0.00218872	0.0238794	0.0832753
Pdxp	0.0536013	0.000416061	0.00219885	0.0238559	0.0832519
Isca2	0.0534636	0.000430583	0.00226695	0.0237178	0.0831147
Setd1b	0.0533876	0.000438791	0.00230778	0.0236417	0.0830391
Cpd	0.0533554	0.000442314	0.0023247	0.0236094	0.083007
Wdr83os	0.053341	0.000443896	0.00233205	0.023595	0.0829927
4930578M01Rik	0.0533399	0.000444017	0.00233205	0.0235939	0.0829916
Smyd4	0.0533383	0.000444198	0.00233219	0.0235923	0.08299
Arl4a	0.053249	0.000454146	0.00237706	0.0235028	0.0829011
Fam53a	0.0532475	0.00045432	0.00237715	0.0235012	0.0828995
Ap4s1	0.0531403	0.000466547	0.00243278	0.0233938	0.0827927
Mob4	0.0531106	0.000469982	0.00244985	0.023364	0.0827632
Atp1a2	0.0531037	0.000470783	0.00245235	0.0233571	0.0827563
Itgb8	0.0529915	0.000484013	0.00251611	0.0232447	0.0826446
Dmxl2	0.0529283	0.000491627	0.00255308	0.0231813	0.0825816
Ppp2r5b	0.0529251	0.000492017	0.00255423	0.0231781	0.0825784
Zfp280b	0.0528849	0.000496914	0.00257703	0.0231378	0.0825384
Nbeal1	0.0528554	0.000500538	0.00259317	0.0231082	0.082509
Sept5	0.0528243	0.000504386	0.00261133	0.0230771	0.082478
Prr14	0.0527432	0.000514545	0.00265581	0.0229958	0.0823973
Kdm5b	0.0526747	0.000523279	0.00269542	0.0229271	0.082329
Slc2a6	0.0526547	0.000525853	0.00270776	0.0229071	0.0823091
Angptl4	0.0526346	0.000528448	0.00271886	0.022887	0.0822892
P4htm	0.0526191	0.000530468	0.00272784	0.0228714	0.0822737
Ube2w	0.0526171	0.000530721	0.00272822	0.0228695	0.0822717
Rasal2	0.0526022	0.000532669	0.00273639	0.0228545	0.0822568
B3galt4	0.052528	0.000542446	0.00278286	0.0227801	0.0821829
Atp5h	0.0525	0.000546178	0.00279918	0.022752	0.082155
Gbp3	0.0524981	0.000546436	0.00279956	0.0227501	0.0821531
Tom1l1	0.0524944	0.00054692	0.00280111	0.0227465	0.0821495
Pura	0.0524706	0.000550119	0.0028156	0.0227226	0.0821258
Frat2	0.0524389	0.000554401	0.00283656	0.0226908	0.0820942
Gm11110	0.0524364	0.000554738	0.00283733	0.0226883	0.0820917
Marc2	0.0523613	0.000565017	0.00288507	0.022613	0.0820169
Epn2	0.0523534	0.000566108	0.00288967	0.0226051	0.082009
Sparcl1	0.0523492	0.000566684	0.00289068	0.022601	0.0820049
Bola3	0.0523364	0.000568469	0.00289881	0.022588	0.0819921
2310033P09Rik	0.0522531	0.000580134	0.00295533	0.0225046	0.0819091
Hsd3b7	0.0522206	0.000584745	0.00297584	0.022472	0.0818768
Hmgcll1	0.0521982	0.000587947	0.00299114	0.0224496	0.0818545
Kcnab2	0.0521767	0.000591026	0.00300579	0.0224281	0.0818331
Armcx3	0.0521384	0.00059657	0.00303197	0.0223896	0.0817949
Bscl2	0.0521295	0.000597865	0.00303753	0.0223807	0.081786
Fgl2	0.0520572	0.00060847	0.0030873	0.0223082	0.081714
Lrrn1	0.0519614	0.000622776	0.00315464	0.0222123	0.0816186
Mlf2	0.0519412	0.000625836	0.00316803	0.022192	0.0815985
Atg16l2	0.0519212	0.000628886	0.00318242	0.0221719	0.0815785
Slc31a2	0.0518979	0.000632451	0.00319777	0.0221486	0.0815553
Klf8	0.051839	0.000641529	0.00323673	0.0220896	0.0814967
Psme2	0.0518307	0.000642818	0.00324216	0.0220813	0.0814884
Rsrc1	0.051805	0.000646828	0.00326131	0.0220555	0.0814628
Prelid1	0.0517957	0.000648293	0.00326682	0.0220462	0.0814535
Rab18	0.0517953	0.00064835	0.00326682	0.0220458	0.0814532
Chst7	0.0517789	0.000650926	0.0032772	0.0220294	0.0814368
Jcad	0.0517781	0.000651056	0.0032772	0.0220285	0.081436
Atoh8	0.0517058	0.000662527	0.00332726	0.0219561	0.081364
Hoxb4	0.0517042	0.000662786	0.00332746	0.0219545	0.0813624
Cfap36	0.0516476	0.000671897	0.00336877	0.0218978	0.0813061
Ifi35	0.0516435	0.000672568	0.00337023	0.0218937	0.081302
Lap3	0.0516431	0.000672631	0.00337023	0.0218933	0.0813016
Macrod2	0.0515915	0.000681048	0.0034068	0.0218416	0.0812502
Glud1	0.0515476	0.000688302	0.00343858	0.0217975	0.0812064
Atf3	0.0515139	0.000693912	0.00346094	0.0217637	0.0811728
Aldoa	0.0514745	0.000700519	0.00348818	0.0217243	0.0811336
Tmem9	0.0514489	0.000704851	0.00350518	0.0216986	0.0811081
Vps36	0.0513949	0.000714055	0.00354516	0.0216445	0.0810543
Cdipt	0.0513589	0.00072026	0.00357248	0.0216084	0.0810185
Jkamp	0.0513405	0.000723443	0.00358593	0.02159	0.0810002
Pdzd2	0.0512905	0.000732175	0.00362583	0.0215399	0.0809503
Fgfr1op2	0.0512903	0.000732206	0.00362583	0.0215397	0.0809502
Lmna	0.0512518	0.000739005	0.00365476	0.0215011	0.0809118
Fam118a	0.0512473	0.000739798	0.00365749	0.0214966	0.0809073
Msl1	0.0512309	0.000742715	0.00366834	0.0214801	0.080891
Mrps12	0.0511735	0.000752995	0.00370951	0.0214226	0.0808338
Pcf11	0.051169	0.000753792	0.00371223	0.0214182	0.0808294
Dgkq	0.0511514	0.000756977	0.00372529	0.0214005	0.0808118
Emp2	0.0510598	0.000773732	0.0037985	0.0213087	0.0807206
Vamp3	0.0510595	0.0007738	0.0037985	0.0213084	0.0807202
Egln1	0.0510572	0.000774211	0.00379929	0.0213061	0.080718
Immp1l	0.051026	0.000780013	0.00382653	0.0212748	0.0806869
Coa3	0.0509052	0.000802812	0.00392953	0.0211537	0.0805665
Cnnm2	0.0508962	0.000804523	0.00393664	0.0211448	0.0805576
1110046J04Rik	0.0508796	0.000807716	0.00394973	0.0211281	0.0805411
Mlf1	0.0508336	0.00081661	0.0039877	0.021082	0.0804953
Mmadhc	0.0508039	0.000822396	0.00401122	0.0210523	0.0804657
Ptpro	0.0507364	0.00083571	0.00406705	0.0209845	0.0803984
Copz2	0.0507152	0.000839921	0.00408364	0.0209633	0.0803773
Tomm22	0.0507112	0.000840708	0.00408616	0.0209594	0.0803734
Ccnd3	0.0506836	0.000846234	0.00411039	0.0209317	0.0803459
Atp8b2	0.0506586	0.000851286	0.00413362	0.0209066	0.0803209
Lypla1	0.0506283	0.000857425	0.00416078	0.0208762	0.0802907
Tmem176a	0.0506207	0.000858956	0.00416556	0.0208687	0.0802832
Gpr137b	0.0506098	0.000861181	0.00417369	0.0208577	0.0802723
Hs2st1	0.050605	0.000862161	0.00417711	0.0208529	0.0802676
Cerk	0.0505922	0.000864789	0.00418851	0.0208401	0.0802548
Egln3	0.0504863	0.000886737	0.00428937	0.020734	0.0801493
Spata13	0.0504534	0.000893661	0.00431896	0.020701	0.0801165
Cdk18	0.0504508	0.000894218	0.00431965	0.0206984	0.0801139
Hyou1	0.0504499	0.000894415	0.00431965	0.0206974	0.080113
Ptges3l	0.0504016	0.000904673	0.00436367	0.0206491	0.0800649
Cdsn	0.050375	0.000910375	0.00438839	0.0206224	0.0800384
Adamts4	0.0503659	0.000912327	0.00439502	0.0206133	0.0800294
Rnf10	0.0503567	0.000914304	0.00440316	0.0206041	0.0800202
Arvcf	0.0503313	0.000919795	0.00442541	0.0205787	0.0799949
Nat2	0.0502953	0.000927642	0.00446175	0.0205426	0.0799591
Krit1	0.0502887	0.000929089	0.0044673	0.0205359	0.0799525
Rhoc	0.0501927	0.000950331	0.00455794	0.0204398	0.0798569
Wdr47	0.0500603	0.00098038	0.00469173	0.020307	0.0797249
Itga5	0.0500537	0.000981891	0.00469601	0.0203005	0.0797184
Pfdn4	0.0500467	0.000983517	0.00470232	0.0202934	0.0797114
Ptprb	0.0500422	0.000984551	0.00470357	0.0202889	0.0797069
Lrp11	0.0500415	0.000984706	0.00470357	0.0202882	0.0797062
Rnf6	0.0500306	0.000987243	0.00471422	0.0202772	0.0796953
Pbx4	0.0499791	0.000999224	0.00476099	0.0202257	0.0796441
Mrps14	0.0498963	0.00101879	0.00484062	0.0201427	0.0795616
Tcea3	0.0498635	0.00102666	0.00487649	0.0201098	0.0795289
Pde1a	0.0497928	0.00104377	0.00495002	0.020039	0.0794585
Nkiras2	0.0497833	0.00104609	0.0049595	0.0200294	0.079449
Cdh13	0.0497629	0.00105108	0.00498005	0.020009	0.0794287
Chp1	0.0497154	0.0010628	0.00502932	0.0199614	0.0793814
9330111N05Rik	0.0496879	0.00106965	0.00506016	0.0199339	0.079354
Gna11	0.049616	0.00108773	0.00513773	0.0198618	0.0792823
Ube2j1	0.0495906	0.00109416	0.00516493	0.0198364	0.0792571
Ptk2b	0.0495852	0.00109555	0.00516667	0.019831	0.0792517
Prmt2	0.0495381	0.00110761	0.00521871	0.0197838	0.0792048
Adamts10	0.0495287	0.00111004	0.00522855	0.0197744	0.0791954
Gm15418	0.0495076	0.0011155	0.00525102	0.0197532	0.0791744
Mfsd13b	0.0494904	0.00111997	0.00527041	0.019736	0.0791573
Mturn	0.049483	0.00112189	0.00527785	0.0197286	0.0791499
Ubl3	0.0494787	0.00112303	0.00528158	0.0197242	0.0791456
Gpd1l	0.0494505	0.0011304	0.0053113	0.019696	0.0791175
Kif27	0.0494322	0.00113522	0.00533231	0.0196777	0.0790993
Cd109	0.0493885	0.0011468	0.00538009	0.0196338	0.0790557
Nt5c	0.0493664	0.00115269	0.0054027	0.0196117	0.0790337
Fmo2	0.0493481	0.00115759	0.00542403	0.0195934	0.0790155
Acsbg1	0.0493385	0.00116017	0.00543444	0.0195838	0.0790059
Fam104a	0.049306	0.00116894	0.00547047	0.0195512	0.0789735
Hoxc13	0.0493033	0.00116967	0.00547224	0.0195485	0.0789708
Otud7a	0.0492825	0.00117533	0.005497	0.0195276	0.0789501
Amfr	0.0492163	0.00119347	0.005575	0.0194613	0.0788842
C2cd2l	0.049179	0.0012038	0.00561984	0.0194239	0.078847
Lin7c	0.049148	0.00121245	0.0056533	0.0193929	0.0788162
Mmp15	0.049142	0.00121413	0.00565938	0.0193869	0.0788102
Tmed5	0.0491312	0.00121717	0.00567182	0.019376	0.0787994
Tmem63b	0.0491223	0.00121968	0.00568178	0.0193671	0.0787905
Gm12122	0.0490195	0.00124895	0.00581282	0.0192641	0.0786881
Mesd	0.0489664	0.00126432	0.00587717	0.0192109	0.0786352
Tmem234	0.048948	0.00126969	0.00589852	0.0191925	0.0786169
Lnpep	0.0489277	0.00127565	0.0059244	0.0191721	0.0785966
Cers4	0.0489212	0.00127755	0.00593145	0.0191656	0.0785902
Vps51	0.048894	0.00128557	0.00596139	0.0191383	0.0785631
Son	0.0488707	0.00129247	0.00598976	0.019115	0.0785399
Sec23b	0.0488323	0.00130392	0.00603914	0.0190766	0.0785017
Zfp568	0.0488189	0.00130796	0.00605233	0.0190631	0.0784883
Kdm6b	0.0488037	0.00131251	0.00607155	0.0190479	0.0784732
Bag2	0.0487438	0.00133068	0.00614812	0.0189879	0.0784135
Gm13052	0.0487094	0.00134123	0.00619128	0.0189534	0.0783792
Gapdh	0.0486972	0.00134497	0.00620476	0.0189412	0.0783671
Mrpl51	0.0486398	0.00136277	0.00627929	0.0188837	0.0783099
Ctnnd2	0.0486283	0.00136637	0.00629395	0.0188721	0.0782984
Foxd2os	0.0485994	0.00137546	0.00633009	0.0188431	0.0782696
Dand5	0.0485717	0.0013842	0.00636647	0.0188154	0.078242
Dnajb1	0.0485506	0.00139087	0.00638846	0.0187943	0.078221
Dctn1	0.0485385	0.00139472	0.00640327	0.0187822	0.078209
Atp11a	0.048535	0.00139586	0.00640658	0.0187786	0.0782054
Cbr3	0.0485156	0.00140203	0.00643297	0.0187592	0.0781862
Apba2	0.0485043	0.00140568	0.00644777	0.0187478	0.0781749
Nr1d1	0.0485027	0.00140619	0.00644816	0.0187462	0.0781733
Tnik	0.0484881	0.00141087	0.00646769	0.0187317	0.0781588
Arf2	0.0484845	0.00141204	0.00646918	0.018728	0.0781551
Zfp72	0.0484673	0.00141761	0.00649272	0.0187108	0.078138
Mpi	0.0484505	0.00142304	0.00651565	0.018694	0.0781213
Kyat3	0.0483357	0.00146078	0.00667241	0.0185789	0.0780069
Pxmp2	0.0483339	0.00146136	0.00667308	0.0185771	0.0780051
Ptpn11	0.0482664	0.00148398	0.0067723	0.0185095	0.0779379
Rftn1	0.0482328	0.00149538	0.00682025	0.0184758	0.0779044
Acot9	0.0482286	0.00149681	0.00682472	0.0184716	0.0779002
1110065P20Rik	0.0481961	0.00150789	0.00686905	0.0184391	0.0778679
Strn3	0.0481608	0.00152004	0.00692234	0.0184036	0.0778326
Gns	0.0481483	0.00152435	0.006939	0.0183911	0.0778202
Mcl1	0.0481322	0.00152991	0.006959	0.018375	0.0778042
Tubb2a	0.0481126	0.00153674	0.00698379	0.0183554	0.0777847
Arl8a	0.0480825	0.00154727	0.00702243	0.0183252	0.0777546
Mbnl1	0.0480805	0.00154796	0.00702243	0.0183232	0.0777527
Actr1a	0.0480722	0.00155089	0.00703344	0.0183149	0.0777444
Bak1	0.0480548	0.00155702	0.00705704	0.0182974	0.077727
Ube2h	0.0480213	0.00156887	0.00710654	0.0182639	0.0776937
Twf2	0.0479496	0.00159451	0.00720982	0.0181921	0.0776223
Slc25a35	0.0479044	0.00161089	0.0072774	0.0181468	0.0775773
Rnf141	0.0479008	0.00161221	0.00728119	0.0181432	0.0775737
Mpnd	0.0478933	0.00161494	0.00729136	0.0181357	0.0775662
Dnajb5	0.0478758	0.00162135	0.00731417	0.0181181	0.0775487
Rgl1	0.0478756	0.00162143	0.00731417	0.0181179	0.0775485
B4gat1	0.0478647	0.00162539	0.00732988	0.018107	0.0775377
Cbl	0.0478629	0.00162606	0.00733075	0.0181052	0.0775359
Ube2l3	0.0478351	0.00163631	0.0073726	0.0180773	0.0775082
Satb1	0.0478119	0.0016449	0.00740909	0.0180541	0.0774851
Ndst1	0.047808	0.00164633	0.00741294	0.0180502	0.0774812
Mtmr6	0.0476809	0.00169416	0.00761074	0.0179228	0.0773546
Vwa3b	0.0476116	0.00172079	0.00772353	0.0178534	0.0772855
Fam49a	0.0475864	0.00173055	0.00776051	0.0178281	0.0772604
Fgfrl1	0.047585	0.00173107	0.00776055	0.0178268	0.0772591
Bex3	0.0475782	0.00173374	0.00776796	0.0178199	0.0772522
Fgf12	0.0475765	0.00173438	0.00776855	0.0178183	0.0772506
Ccdc82	0.0475651	0.00173883	0.00778388	0.0178068	0.0772392
C1qtnf1	0.0475626	0.00173981	0.007786	0.0178043	0.0772367
Fancc	0.0475481	0.00174547	0.00780674	0.0177898	0.0772223
Frmd3	0.0475392	0.001749	0.00782021	0.0177808	0.0772134
Manbal	0.0474629	0.00177915	0.00793645	0.0177044	0.0771374
Zbtb7b	0.047429	0.00179274	0.00799004	0.0176704	0.0771036
Fgf1	0.0473411	0.00182837	0.00814405	0.0175823	0.077016
Aldh1a1	0.0473372	0.00182994	0.00814867	0.0175785	0.0770122
Pelo	0.047307	0.00184236	0.00819682	0.0175482	0.076982
Oxsr1	0.0472429	0.0018689	0.0083052	0.017484	0.0769182
Atp5k	0.0472184	0.00187915	0.00834346	0.0174595	0.0768938
Comp	0.0471966	0.00188834	0.00837449	0.0174376	0.076872
Gm12963	0.0471731	0.00189826	0.00841113	0.017414	0.0768486
Herc3	0.047161	0.00190338	0.00842534	0.0174019	0.0768366
Csnk2b	0.0471463	0.00190964	0.008447	0.0173872	0.0768219
Mtfp1	0.0471204	0.00192065	0.00849062	0.0173613	0.0767962
Smim15	0.0470604	0.0019465	0.00859242	0.0173011	0.0767364
Pxylp1	0.0469797	0.00198174	0.00873789	0.0172203	0.0766559
Tll1	0.0469704	0.00198584	0.00875343	0.0172109	0.0766467
Bag1	0.0469236	0.00200656	0.00883453	0.0171641	0.0766001
C1ql3	0.0468973	0.00201831	0.00888115	0.0171377	0.0765739
Ndufa3	0.0468311	0.00204815	0.00898909	0.0170714	0.0765079
Erc2	0.0468266	0.00205021	0.00899296	0.0170669	0.0765034
Dstyk	0.0468249	0.00205098	0.00899374	0.0170652	0.0765017
Mad2l1bp	0.0467659	0.00207797	0.00910163	0.017006	0.0764429
Hotairm1	0.0467509	0.00208487	0.0091266	0.016991	0.076428
Ube2s	0.046716	0.002101	0.00919195	0.0169561	0.0763933
4933404O12Rik	0.0467116	0.00210303	0.00919557	0.0169517	0.0763889
D130058E05Rik	0.0467004	0.00210826	0.00921578	0.0169405	0.0763777
Vma21	0.0466825	0.00211665	0.0092498	0.0169225	0.0763598
Psap	0.0466767	0.00211933	0.00925621	0.0169167	0.0763541
Rtn3	0.0466068	0.0021523	0.00937871	0.0168467	0.0762844
Rabggtb	0.0465933	0.00215871	0.00940398	0.0168332	0.076271
Pold4	0.04653	0.00218906	0.00952527	0.0167697	0.0762079
Rbm20	0.046481	0.0022128	0.00962307	0.0167207	0.0761591
Mdga1	0.0464679	0.00221919	0.00964536	0.0167075	0.0761461
Atp13a3	0.0464201	0.00224264	0.00973067	0.0166597	0.0760984
Lurap1l	0.0464108	0.00224723	0.0097478	0.0166503	0.0760892
Kcnd3	0.0463991	0.00225305	0.00977026	0.0166386	0.0760775
Ppm1b	0.0463691	0.00226795	0.00983024	0.0166085	0.0760476
Rnf38	0.046368	0.00226848	0.00983024	0.0166074	0.0760465
Cobll1	0.046352	0.00227648	0.00985832	0.0165914	0.0760305
Art3	0.0463461	0.00227941	0.00986772	0.0165855	0.0760247
Slc25a25	0.0463169	0.00229407	0.00991868	0.0165562	0.0759956
Emc9	0.0462742	0.00231567	0.010002	0.0165135	0.0759531
Tppp3	0.0462655	0.00232012	0.0100184	0.0165047	0.0759443
Tcp11l2	0.0462436	0.00233128	0.0100495	0.0164828	0.0759225
Zdhhc8	0.0461603	0.00237416	0.010217	0.0163994	0.0758396
2900041M22Rik	0.0461493	0.00237991	0.0102388	0.0163883	0.0758286
Araf	0.0461254	0.00239238	0.0102896	0.0163644	0.0758048
Sspn	0.0460606	0.00242648	0.0104128	0.0162995	0.0757403
Ndfip2	0.0460345	0.00244038	0.0104665	0.0162733	0.0757142
AW011738	0.0460191	0.00244859	0.0104988	0.0162579	0.0756989
Rnf34	0.0459952	0.00246138	0.0105447	0.0162339	0.0756751
Tmem106b	0.0459294	0.00249696	0.0106821	0.016168	0.0756095
Dusp10	0.0459281	0.00249768	0.0106822	0.0161667	0.0756082
Atp5j	0.0459129	0.00250596	0.0107086	0.0161514	0.075593
Yipf6	0.0458719	0.00252841	0.0107955	0.0161104	0.0755522
Tm2d1	0.045869	0.00253005	0.0107995	0.0161074	0.0755493
C430002N11Rik	0.045834	0.00254937	0.0108667	0.0160724	0.0755144
Sgcb	0.0457969	0.00256999	0.0109516	0.0160353	0.0754775
Dync1li2	0.0457843	0.00257708	0.0109787	0.0160226	0.0754649
Gprc5c	0.0457722	0.00258386	0.0110001	0.0160105	0.0754528
Foxc1	0.0457719	0.00258399	0.0110001	0.0160102	0.0754526
Ptp4a3	0.0457345	0.00260506	0.0110762	0.0159728	0.0754153
Fam131a	0.0457275	0.00260906	0.011087	0.0159657	0.0754083
Tsc22d4	0.045711	0.00261843	0.0111238	0.0159492	0.0753918
Ak3	0.0456215	0.00266971	0.0113227	0.0158595	0.0753027
Spns2	0.0456168	0.00267245	0.0113312	0.0158548	0.075298
Gm20705	0.0455917	0.00268699	0.0113865	0.0158297	0.075273
Pak7	0.0455903	0.00268784	0.0113869	0.0158282	0.0752716
Tceal8	0.0455577	0.00270687	0.0114612	0.0157956	0.0752391
Arhgap44	0.0455123	0.00273356	0.0115645	0.0157501	0.0751939
Scarf1	0.0454885	0.00274766	0.011621	0.0157263	0.0751702
Ppox	0.0454217	0.00278757	0.0117734	0.0156594	0.0751036
Castor1	0.0454122	0.00279333	0.0117945	0.0156498	0.0750941
Cend1	0.0454062	0.00279692	0.0118042	0.0156439	0.0750882
Tlnrd1	0.0454058	0.00279719	0.0118042	0.0156434	0.0750878
P4ha1	0.0453553	0.00282782	0.0119174	0.0155928	0.0750374
Trim16	0.04534	0.00283716	0.0119531	0.0155775	0.0750222
Mier2	0.0453235	0.00284725	0.011989	0.015561	0.0750058
Zfp626	0.0453045	0.00285891	0.0120281	0.015542	0.0749869
Plbd2	0.0453014	0.00286083	0.0120295	0.0155389	0.0749838
Fam20a	0.045261	0.00288581	0.0121312	0.0154984	0.0749435
Ncstn	0.0452465	0.00289486	0.0121609	0.0154838	0.074929
Hif1a	0.0452443	0.00289623	0.0121616	0.0154816	0.0749268
Abcb9	0.0452294	0.00290552	0.0121939	0.0154667	0.074912
Ccdc80	0.045221	0.00291074	0.0122125	0.0154583	0.0749037
Nae1	0.0451374	0.00296354	0.0124032	0.0153745	0.0748203
Zfp53	0.0451287	0.00296902	0.0124228	0.0153659	0.0748117
Gm13446	0.0451188	0.00297536	0.0124449	0.0153559	0.0748018
Pitpnc1	0.0451179	0.00297594	0.0124449	0.015355	0.0748009
Arid3b	0.0451148	0.0029779	0.0124497	0.015352	0.0747979
Zfp114	0.0450299	0.00303266	0.0126647	0.0152668	0.0747132
Rnf126	0.0450223	0.00303755	0.0126817	0.0152593	0.0747057
Pcdh7	0.0449612	0.00307754	0.0128351	0.0151981	0.0746448
Prr13	0.0448658	0.00314097	0.0130812	0.0151025	0.0745497
Ids	0.0448617	0.00314373	0.0130882	0.0150984	0.0745456
Gm15050	0.0448474	0.00315332	0.0131183	0.0150841	0.0745314
Gmpr	0.0448449	0.00315501	0.0131218	0.0150815	0.0745289
Anxa11	0.0448393	0.00315877	0.0131317	0.015076	0.0745233
Cdc42ep1	0.044809	0.0031793	0.0131976	0.0150456	0.0744931
Pygl	0.0447841	0.0031962	0.0132569	0.0150206	0.0744683
Prkar1b	0.0447806	0.00319859	0.0132632	0.0150171	0.0744648
Stambp	0.044751	0.00321888	0.0133365	0.0149874	0.0744353
Cwc15	0.0447301	0.00323326	0.0133815	0.0149665	0.0744144
Ankrd40	0.044687	0.003263	0.0135009	0.0149234	0.0743716
Gpr137	0.0446802	0.00326776	0.0135133	0.0149165	0.0743648
Hadhb	0.0446479	0.00329033	0.013594	0.0148841	0.0743325
Haus8	0.0446471	0.00329085	0.013594	0.0148834	0.0743318
Rps6ka5	0.044622	0.00330849	0.0136595	0.0148582	0.0743067
Pigk	0.0446162	0.00331255	0.0136726	0.0148524	0.074301
Insig2	0.0445627	0.00335038	0.0138175	0.0147989	0.0742477
Gm9888	0.0445447	0.00336323	0.0138667	0.0147808	0.0742298
Xk	0.044501	0.00339456	0.0139846	0.014737	0.0741862
Serinc1	0.0444794	0.00341019	0.0140452	0.0147153	0.0741646
Prune2	0.0444774	0.0034116	0.0140472	0.0147134	0.0741627
Tbc1d7	0.044471	0.00341623	0.0140587	0.014707	0.0741563
Lamtor5	0.0444694	0.00341738	0.0140596	0.0147054	0.0741547
Mrps21	0.0444467	0.00343385	0.0141121	0.0146827	0.0741321
Dnajb11	0.0444257	0.0034492	0.0141675	0.0146616	0.0741111
Peg13	0.0443943	0.00347216	0.014258	0.0146302	0.0740799
Eif2s1	0.0443852	0.00347891	0.0142723	0.014621	0.0740708
Pak3	0.0443845	0.00347937	0.0142723	0.0146204	0.0740702
Mdh2	0.044322	0.00352569	0.0144428	0.0145577	0.0740078
Gm13986	0.0442955	0.0035455	0.0145162	0.0145312	0.0739814
Pdhb	0.0442931	0.00354729	0.0145166	0.0145288	0.073979
Arhgap45	0.0442572	0.00357429	0.0146105	0.0144928	0.0739433
Mgat5	0.0442441	0.00358421	0.0146432	0.0144796	0.0739302
Nacc1	0.044239	0.00358802	0.0146549	0.0144746	0.0739252
Psph	0.0442089	0.00361091	0.0147365	0.0144444	0.0738951
Trak2	0.0442066	0.0036127	0.0147398	0.0144421	0.0738928
Stimate	0.0441747	0.00363703	0.0148232	0.0144102	0.0738611
C1s1	0.044113	0.00368461	0.0150052	0.0143484	0.0737996
Arhgap23	0.044098	0.00369629	0.0150407	0.0143333	0.0737846
Tlcd1	0.0440896	0.00370283	0.0150592	0.0143249	0.0737762
Gstm2	0.0440815	0.00370916	0.015081	0.0143167	0.0737681
Gsta3	0.0440718	0.00371669	0.0151076	0.0143071	0.0737585
BC005537	0.0440693	0.00371866	0.0151115	0.0143046	0.073756
Gm5617	0.0440208	0.00375676	0.0152582	0.014256	0.0737077
Aip	0.0439932	0.00377861	0.0153315	0.0142284	0.0736802
Gm30108	0.043993	0.00377882	0.0153315	0.0142281	0.07368
Rab3a	0.0439764	0.00379197	0.0153808	0.0142115	0.0736635
Map3k6	0.043968	0.00379871	0.0153999	0.0142031	0.073655
Gnb2	0.0439472	0.00381534	0.0154468	0.0141822	0.0736343
Ak5	0.0439458	0.00381645	0.0154471	0.0141808	0.0736329
Necap2	0.0438749	0.00387363	0.0156619	0.0141098	0.0735623
Dohh	0.0437986	0.00393599	0.0158804	0.0140334	0.0734863
Emc3	0.0437795	0.00395173	0.0159397	0.0140143	0.0734672
Slc25a24	0.0437392	0.00398515	0.0160703	0.0139739	0.0734271
Fat3	0.0437281	0.00399444	0.0160992	0.0139628	0.073416
Igip	0.0437059	0.00401303	0.0161655	0.0139405	0.0733939
Cd302	0.0436914	0.00402521	0.0162061	0.013926	0.0733794
Hsf3	0.0436852	0.00403039	0.0162226	0.0139198	0.0733733
Sfrp4	0.0436633	0.00404883	0.016284	0.0138979	0.0733515
Il13ra1	0.043648	0.00406179	0.0163275	0.0138826	0.0733362
Mars2	0.0436468	0.00406286	0.0163275	0.0138813	0.073335
Chst8	0.0436348	0.00407299	0.0163553	0.0138693	0.0733231
Cnst	0.0436242	0.00408205	0.0163865	0.0138587	0.0733125
Gdf10	0.0436109	0.00409337	0.0164155	0.0138454	0.0732992
Haghl	0.0435703	0.00412812	0.0165461	0.0138047	0.0732588
Vamp8	0.0435519	0.004144	0.0165967	0.0137863	0.0732404
Slc39a6	0.0435381	0.00415595	0.0166358	0.0137724	0.0732267
Tmem59l	0.043516	0.00417509	0.0166949	0.0137503	0.0732047
Kank1	0.0435119	0.00417866	0.0167048	0.0137462	0.0732006
Hspa4l	0.0435038	0.00418571	0.0167186	0.0137381	0.0731925
Gm16725	0.0435016	0.0041876	0.0167186	0.0137359	0.0731903
Adrb2	0.0435016	0.0041876	0.0167186	0.0137359	0.0731903
Gm47123	0.0434909	0.00419697	0.0167472	0.0137252	0.0731796
Epm2a	0.0434546	0.00422875	0.0168608	0.0136888	0.0731435
Parp8	0.0434328	0.00424795	0.0169197	0.013667	0.0731218
Inpp4b	0.0434308	0.00424978	0.0169225	0.0136649	0.0731197
Pgf	0.0434144	0.00426427	0.0169581	0.0136485	0.0731034
Oaz2	0.0434102	0.00426794	0.0169683	0.0136443	0.0730992
Ppp2cb	0.0434045	0.00427297	0.0169838	0.0136387	0.0730936
Cklf	0.0433943	0.00428205	0.0170117	0.0136284	0.0730834
N6amt1	0.0433393	0.00433127	0.0171976	0.0135733	0.0730285
Best3	0.0432977	0.00436876	0.0173059	0.0135316	0.0729871
Rnf128	0.043296	0.00437032	0.0173076	0.0135299	0.0729854
2610204G07Rik	0.0432563	0.00440634	0.0174367	0.0134902	0.0729459
Tma7	0.0432513	0.00441098	0.0174505	0.0134851	0.0729408
Mid2	0.0432399	0.00442136	0.0174825	0.0134737	0.0729295
Rab4b	0.0432181	0.00444134	0.0175479	0.0134519	0.0729078
Apeh	0.0431944	0.00446323	0.0176252	0.0134281	0.0728841
Cgrrf1	0.0431912	0.0044661	0.017632	0.013425	0.072881
Fam214b	0.0431856	0.00447131	0.0176479	0.0134194	0.0728754
Cgref1	0.0431794	0.00447702	0.0176568	0.0134132	0.0728692
Uty	0.0431545	0.00450017	0.0177389	0.0133882	0.0728444
Irf3	0.0431008	0.00455035	0.0179136	0.0133344	0.0727909
Dnpep	0.0430912	0.00455937	0.0179444	0.0133248	0.0727813
Mpdz	0.0430733	0.0045763	0.0180017	0.0133068	0.0727634
Apol7d	0.0430678	0.00458145	0.0180174	0.0133013	0.072758
Plod1	0.0430564	0.00459219	0.0180503	0.01329	0.0727467
Hexim1	0.0430177	0.00462898	0.0181809	0.0132512	0.0727081
Otud4	0.0430002	0.00464575	0.0182326	0.0132336	0.0726906
Cd248	0.0429504	0.00469368	0.0183945	0.0131837	0.072641
Htatip2	0.0429446	0.00469925	0.0184047	0.0131779	0.0726352
Lsm11	0.0429008	0.0047418	0.0185523	0.013134	0.0725916
Trafd1	0.0428569	0.00478478	0.0187061	0.0130901	0.0725478
Bmp8a	0.0428257	0.00481554	0.0188118	0.0130588	0.0725167
Rb1cc1	0.0428001	0.00484088	0.0189011	0.0130332	0.0724912
Dbn1	0.0427667	0.00487419	0.0190069	0.0129997	0.0724579
Grid2	0.0427543	0.00488657	0.0190502	0.0129874	0.0724456
Cst6	0.0427522	0.00488873	0.0190538	0.0129852	0.0724435
Gucd1	0.0427423	0.00489861	0.0190826	0.0129753	0.0724336
Pdia5	0.0427147	0.00492639	0.0191712	0.0129477	0.0724061
Rnaseh2c	0.0427016	0.00493969	0.019218	0.0129345	0.072393
H2-Ab1	0.0426904	0.00495101	0.0192571	0.0129233	0.0723819
Oxct1	0.0426716	0.00497009	0.0193215	0.0129045	0.0723632
Rbms2	0.0426342	0.00500831	0.0194554	0.012867	0.0723259
Gm42067	0.0426341	0.00500835	0.0194554	0.012867	0.0723258
Srp9	0.0426025	0.00504082	0.0195569	0.0128353	0.0722943
0610009L18Rik	0.0426025	0.00504091	0.0195569	0.0128352	0.0722942
Maob	0.0425821	0.0050619	0.0196234	0.0128149	0.072274
Nmi	0.0425646	0.00508004	0.0196787	0.0127973	0.0722565
Ccdc124	0.0424923	0.00515555	0.0199509	0.0127249	0.0721845
Islr	0.0424273	0.00522441	0.0201816	0.0126597	0.0721196
Gm32618	0.0423913	0.00526285	0.0203146	0.0126237	0.0720838
Rnpep	0.0423644	0.00529167	0.0204207	0.0125968	0.072057
Slc35b4	0.0423562	0.00530057	0.0204343	0.0125885	0.0720488
Prkcg	0.0423463	0.00531124	0.0204651	0.0125786	0.072039
Dnajb14	0.0422865	0.00537616	0.0206943	0.0125188	0.0719794
Acy3	0.0422731	0.00539083	0.0207403	0.0125053	0.071966
Gtf2h5	0.0422524	0.00541355	0.020812	0.0124846	0.0719454
Tigd5	0.0422468	0.00541972	0.0208252	0.012479	0.0719398
Glo1	0.0421481	0.00552925	0.0212161	0.0123802	0.0718415
Klf3	0.042089	0.00559589	0.0214481	0.0123209	0.0717825
Cnp	0.0420792	0.005607	0.0214853	0.0123111	0.0717727
Scp2	0.0420505	0.00563957	0.0215832	0.0122824	0.0717442
Slamf9	0.042045	0.00564588	0.0216017	0.0122769	0.0717387
Paxx	0.0420218	0.00567238	0.0216914	0.0122537	0.0717156
Mrps31	0.0420208	0.0056736	0.0216914	0.0122526	0.0717145
Arhgef10l	0.04201	0.00568596	0.0217223	0.0122418	0.0717038
Aimp2	0.0419838	0.00571611	0.0218266	0.0122156	0.0716777
Pdcd5	0.0419483	0.00575727	0.0219672	0.01218	0.0716423
Neurl2	0.0419442	0.00576197	0.0219797	0.0121759	0.0716383
Tmod1	0.0419372	0.00577011	0.0219997	0.0121689	0.0716313
Wbp1	0.0419342	0.00577368	0.0220078	0.0121659	0.0716282
Agl	0.041908	0.00580428	0.0221189	0.0121396	0.0716021
Heph	0.0417872	0.00594715	0.0225843	0.0120187	0.0714818
Cuedc2	0.0417224	0.00602522	0.0228485	0.0119537	0.0714171
Dnaja1	0.041722	0.0060257	0.0228485	0.0119533	0.0714167
Tcf19	0.0416917	0.00606249	0.0229709	0.0119229	0.0713865
Tle2	0.0416519	0.00611106	0.0231147	0.0118831	0.0713469
Qsox1	0.0416222	0.00614757	0.0232182	0.0118534	0.0713173
Phactr4	0.0416065	0.00616689	0.0232797	0.0118377	0.0713017
Gpr146	0.0416032	0.00617103	0.0232838	0.0118343	0.0712984
Mien1	0.0415838	0.00619509	0.0233687	0.0118149	0.071279
Cdkn1b	0.0415519	0.00623477	0.0234952	0.011783	0.0712472
Rnf215	0.041544	0.00624468	0.0235209	0.011775	0.0712393
Ndufa1	0.0415345	0.00625649	0.0235538	0.0117656	0.0712299
Mrpl57	0.0415156	0.00628027	0.0236316	0.0117466	0.071211
Atp6v1f	0.0415043	0.00629441	0.0236731	0.0117353	0.0711998
Dnase1l1	0.0414764	0.00632965	0.0237764	0.0117073	0.071172
Hes1	0.0414701	0.00633761	0.0238004	0.0117011	0.0711657
Zfp715	0.0414053	0.00642018	0.0240867	0.0116362	0.0711012
Ube2v1	0.0414002	0.00642681	0.0240938	0.011631	0.071096
Fis1	0.0413923	0.00643682	0.0241254	0.0116232	0.0710882
Cisd3	0.0413411	0.00650298	0.0243375	0.0115718	0.0710371
Rab8a	0.0413393	0.00650536	0.0243404	0.01157	0.0710353
Nudt18	0.0413278	0.00652017	0.0243899	0.0115586	0.0710239
Polr2c	0.0412416	0.00663314	0.0247732	0.0114722	0.070938
Psma2	0.0412409	0.00663403	0.0247732	0.0114715	0.0709373
Ddt	0.0411589	0.00674302	0.0251556	0.0113894	0.0708556
Tnfsf9	0.0411204	0.00679485	0.0253343	0.0113508	0.0708172
Vti1b	0.0411033	0.00681793	0.025373	0.0113336	0.0708001
Cpeb3	0.0411008	0.00682127	0.0253792	0.0113312	0.0707977
Mbd2	0.0410792	0.00685059	0.0254634	0.0113095	0.0707761
Nmt1	0.0410459	0.00689596	0.0256009	0.0112762	0.0707429
Igtp	0.0410056	0.00695124	0.025781	0.0112358	0.0707028
Lrrc57	0.0409926	0.00696913	0.025841	0.0112228	0.0706898
Rab13	0.0409768	0.00699093	0.0258967	0.011207	0.0706741
Rhoj	0.0409642	0.00700838	0.025955	0.0111944	0.0706616
Cd83	0.0409608	0.00701319	0.0259665	0.0111909	0.0706581
Pdha1	0.040955	0.00702115	0.0259897	0.0111852	0.0706524
4833439L19Rik	0.040799	0.00724085	0.0267445	0.0110289	0.0704969
Sypl	0.0407717	0.00727994	0.0268693	0.0110016	0.0704697
Foxl1	0.0407629	0.00729268	0.0269068	0.0109927	0.0704608
Ccnc	0.0407502	0.0073109	0.0269575	0.01098	0.0704482
Abcc1	0.0407485	0.00731336	0.0269601	0.0109783	0.0704465
B3galnt1	0.0407034	0.00737857	0.0271676	0.0109331	0.0704016
Samd8	0.0406921	0.00739498	0.0272083	0.0109218	0.0703903
Ercc1	0.0406246	0.00749386	0.027526	0.0108542	0.070323
4833417C18Rik	0.0406013	0.00752813	0.0276448	0.0108309	0.0702999
Acvrl1	0.0405985	0.00753234	0.0276536	0.0108281	0.070297
Aplp1	0.0405706	0.00757378	0.0277924	0.0108001	0.0702692
Ppp6c	0.0405425	0.00761562	0.0279258	0.010772	0.0702412
Snrpd2	0.0404833	0.00770449	0.0282109	0.0107127	0.0701822
Slc2a1	0.0404679	0.0077277	0.0282891	0.0106973	0.0701669
Cybc1	0.0404461	0.00776089	0.028397	0.0106754	0.0701451
Taok1	0.0404401	0.00776994	0.0284165	0.0106694	0.0701391
C1galt1c1	0.0404138	0.00781001	0.0285425	0.0106431	0.070113
Nat8f1	0.0404003	0.00783063	0.028611	0.0106296	0.0700995
Slc25a39	0.0403609	0.00789126	0.0288187	0.0105901	0.0700602
Camsap1	0.0403258	0.00794557	0.0289962	0.010555	0.0700252
Tmem215	0.0403222	0.00795109	0.0290094	0.0105514	0.0700217
Vcp	0.0402877	0.00800492	0.0291709	0.0105168	0.0699872
Syde2	0.0402294	0.00809647	0.0294834	0.0104584	0.0699291
[truncated: 17,238 more rows]

## Sheet: dwFAPL drivers Transcr. Reg. 
#	Gene ID	Mapped IDs	Gene name	PANTHER family	PANTHER class	Species
1	MOUSE|MGI=MGI=2670992|UniProtKB=E9PZ11	Zfp651	Zinc finger protein 651	ZINC FINGER AND BTB DOMAIN-CONTAINING PROTEIN 47 (PTHR24394:SF24)	C2H2 zinc finger transcription factor	Mus musculus
2	MOUSE|MGI=MGI=1352452|UniProtKB=P43135	Nr2f2	COUP transcription factor 2	COUP TRANSCRIPTION FACTOR 2 (PTHR24083:SF45)	C4 zinc finger nuclear receptor	Mus musculus
3	MOUSE|MGI=MGI=1932535|UniProtKB=Q8VDL9	Glis2	Zinc finger protein GLIS2	ZINC FINGER PROTEIN GLIS2 (PTHR19818:SF84)	C2H2 zinc finger transcription factor	Mus musculus
4	MOUSE|MGI=MGI=104854|UniProtKB=Q62511	Zfp91	E3 ubiquitin-protein ligase ZFP91	E3 UBIQUITIN-PROTEIN LIGASE ZFP91 (PTHR46179:SF11)	C2H2 zinc finger transcription factor	Mus musculus
5	MOUSE|MGI=MGI=1917180|UniProtKB=G3X9T1	Zfp715	Zinc finger protein 715	ZINC FINGER PROTEIN ZFP2 (PTHR23226:SF366)	C2H2 zinc finger transcription factor	Mus musculus
6	MOUSE|MGI=MGI=1344424|UniProtKB=Q9WVG7	Osr1	Protein odd-skipped-related 1	PROTEIN ODD-SKIPPED-RELATED 1 (PTHR14196:SF5)	zinc finger transcription factor	Mus musculus
7	MOUSE|MGI=MGI=1915300|UniProtKB=Q99LF1	Akirin1	Akirin-1	AKIRIN-1 (PTHR13293:SF9)	-	Mus musculus
8	MOUSE|MGI=MGI=1276535|UniProtKB=O09000	Rac3	Nuclear receptor coactivator 3	NUCLEAR RECEPTOR COACTIVATOR 3 (PTHR10684:SF3)	histone modifying enzyme	Mus musculus
9	MOUSE|MGI=MGI=99458|UniProtKB=Q8CFN5	Mef2c	Myocyte-specific enhancer factor 2C	MYOCYTE-SPECIFIC ENHANCER FACTOR 2C (PTHR11945:SF25)	MADS box transcription factor	Mus musculus
10	MOUSE|MGI=MGI=1927865|UniProtKB=Q505F4	Zfp280b	Zinc finger protein 280B	ZINC FINGER PROTEIN 280B (PTHR24388:SF56)	C2H2 zinc finger transcription factor	Mus musculus
11	MOUSE|MGI=MGI=104991|UniProtKB=Q60948	Mxd4	Max dimerization protein 4	MAX DIMERIZATION PROTEIN 4 (PTHR11969:SF4)	basic helix-loop-helix transcription factor	Mus musculus
12	MOUSE|MGI=MGI=2442866|UniProtKB=Q3LR78	Zbtb38	CtBP-interacting BTB zinc finger protein	ZINC FINGER AND BTB DOMAIN-CONTAINING PROTEIN 38 (PTHR24388:SF71)	C2H2 zinc finger transcription factor	Mus musculus
13	MOUSE|MGI=MGI=104633|UniProtKB=Q62441	Tle4	Transducin-like enhancer protein 4	TRANSDUCIN-LIKE ENHANCER PROTEIN 4 (PTHR10814:SF31)	transcription cofactor	Mus musculus
14	MOUSE|MGI=MGI=2682944|UniProtKB=A0A0J9YU71	Zfp811	Zinc finger protein 811	ZFP617 PROTEIN-RELATED (PTHR24379:SF133)	C2H2 zinc finger transcription factor	Mus musculus
15	MOUSE|MGI=MGI=1915241|UniProtKB=Q9DCM7	Nacc2	Nucleus accumbens-associated protein 2	NUCLEUS ACCUMBENS-ASSOCIATED PROTEIN 2 (PTHR46105:SF2)	C2H2 zinc finger transcription factor	Mus musculus
16	MOUSE|MGI=MGI=2389460|UniProtKB=F6U238	Maml2	Mastermind like transcriptional coactivator 2	MASTERMIND-LIKE PROTEIN 2 (PTHR15692:SF9)	transcription cofactor	Mus musculus
17	MOUSE|MGI=MGI=104635|UniProtKB=Q9WVB2	Tle2	Transducin-like enhancer protein 2	TRANSDUCIN-LIKE ENHANCER PROTEIN 2 (PTHR10814:SF4)	transcription cofactor	Mus musculus
18	MOUSE|MGI=MGI=106907|UniProtKB=Q62296	Tead4	Transcriptional enhancer factor TEF-3	TRANSCRIPTIONAL ENHANCER FACTOR TEF-3 (PTHR11834:SF2)	winged helix/forkhead transcription factor	Mus musculus
19	MOUSE|MGI=MGI=99946|UniProtKB=Q61817	Creb3	Cyclic AMP-responsive element-binding protein 3	CYCLIC AMP-RESPONSIVE ELEMENT-BINDING PROTEIN 3 (PTHR45996:SF4)	-	Mus musculus
20	MOUSE|MGI=MGI=1342773|UniProtKB=Q60980	Klf3	Krueppel-like factor 3	KRUEPPEL-LIKE FACTOR 3 (PTHR23235:SF48)	C2H2 zinc finger transcription factor	Mus musculus
21	MOUSE|MGI=MGI=2684845|UniProtKB=Q2VPD4	Arntl2	Basic helix-loop-helix ARNT-like protein 2	BASIC HELIX-LOOP-HELIX ARNT-LIKE PROTEIN 2 (PTHR23042:SF48)	basic helix-loop-helix transcription factor	Mus musculus
22	MOUSE|MGI=MGI=1349721|UniProtKB=Q61471	Tob1	Protein Tob1	PROTEIN TOB1 (PTHR17537:SF6)	-	Mus musculus
23	MOUSE|MGI=MGI=1914080|UniProtKB=Q7TSZ8	Nacc1	Nucleus accumbens-associated protein 1	NUCLEUS ACCUMBENS-ASSOCIATED PROTEIN 1 (PTHR46105:SF3)	C2H2 zinc finger transcription factor	Mus musculus
24	MOUSE|MGI=MGI=2137495|UniProtKB=Q8VIM5	Myocd	Myocardin	MYOCARDIN (PTHR22793:SF11)	DNA-binding transcription factor	Mus musculus
25	MOUSE|MGI=MGI=96198|UniProtKB=P09025	Hoxc8	Homeobox protein Hox-C8	HOMEOBOX PROTEIN HOX-C8 (PTHR46166:SF4)	homeodomain transcription factor	Mus musculus
26	MOUSE|MGI=MGI=2442105|UniProtKB=Q99LH4	Zfp672	Zinc finger protein 672	ZFP617 PROTEIN-RELATED (PTHR24379:SF133)	C2H2 zinc finger transcription factor	Mus musculus
27	MOUSE|MGI=MGI=97168|UniProtKB=P13297	Msx1	Homeobox protein MSX-1	HOMEOBOX PROTEIN MSX-1 (PTHR24338:SF8)	homeodomain transcription factor	Mus musculus
28	MOUSE|MGI=MGI=96183|UniProtKB=P0C1T1	Hoxb2	Homeobox protein Hox-B2	HOMEOBOX PROTEIN HOX-B2 (PTHR45664:SF7)	homeodomain transcription factor	Mus musculus
29	MOUSE|MGI=MGI=97857|UniProtKB=P22605	Rarb	Retinoic acid receptor beta	RETINOIC ACID RECEPTOR BETA (PTHR24082:SF286)	C4 zinc finger nuclear receptor	Mus musculus
30	MOUSE|MGI=MGI=1341884|UniProtKB=Q9QUS4	Hey2	Hairy_enhancer-of-split related with YRPW motif protein 2	HAIRY_ENHANCER-OF-SPLIT RELATED WITH YRPW MOTIF PROTEIN 2 (PTHR10985:SF88)	basic helix-loop-helix transcription factor	Mus musculus
31	MOUSE|MGI=MGI=96590|UniProtKB=P15314	Irf1	Interferon regulatory factor 1	INTERFERON REGULATORY FACTOR 1 (PTHR11949:SF3)	winged helix/forkhead transcription factor	Mus musculus
32	MOUSE|MGI=MGI=99951|UniProtKB=Q61827	Mafk	Transcription factor MafK	TRANSCRIPTION FACTOR MAFK (PTHR10129:SF26)	basic leucine zipper transcription factor	Mus musculus
33	MOUSE|MGI=MGI=1918413|UniProtKB=A0A0U1RQ84	Zfp626	Zinc finger protein 626	ZINC FINGER PROTEIN 626 (PTHR24381:SF425)	C2H2 zinc finger transcription factor	Mus musculus
34	MOUSE|MGI=MGI=104853|UniProtKB=P35428	Hes1	Transcription factor HES-1	TRANSCRIPTION FACTOR HES-1 (PTHR10985:SF153)	basic helix-loop-helix transcription factor	Mus musculus
35	MOUSE|MGI=MGI=1890077|UniProtKB=Q9R1E0	Foxo1	Forkhead box protein O1	FORKHEAD BOX PROTEIN O1 (PTHR45767:SF1)	winged helix/forkhead transcription factor	Mus musculus
36	MOUSE|MGI=MGI=98494|UniProtKB=Q60707	Tbx2	T-box transcription factor TBX2	T-BOX TRANSCRIPTION FACTOR TBX2 (PTHR11267:SF82)	Rel homology transcription factor	Mus musculus
37	MOUSE|MGI=MGI=96192|UniProtKB=P31257	Hoxc10	Homeobox protein Hox-C10	HOMEOBOX PROTEIN HOX-C10 (PTHR45874:SF2)	homeodomain transcription factor	Mus musculus
38	MOUSE|MGI=MGI=1337080|UniProtKB=Q9WU42	Trac	Nuclear receptor corepressor 2	NUCLEAR RECEPTOR COREPRESSOR 2 (PTHR13992:SF21)	chromatin/chromatin-binding, or -regulatory protein	Mus musculus
39	MOUSE|MGI=MGI=103034|UniProtKB=P52633	Stat6	Signal transducer and transcription activator 6	SIGNAL TRANSDUCER AND ACTIVATOR OF TRANSCRIPTION 6 (PTHR11801:SF48)	Rel homology transcription factor	Mus musculus
40	MOUSE|MGI=MGI=103219|UniProtKB=P32443	Meox2	Homeobox protein MOX-2	HOMEOBOX PROTEIN MOX-2 (PTHR24328:SF1)	homeodomain transcription factor	Mus musculus
41	MOUSE|MGI=MGI=1354948|UniProtKB=Q9JJZ6	Klf13	Krueppel-like factor 13	KRUEPPEL-LIKE FACTOR 13 (PTHR23235:SF21)	C2H2 zinc finger transcription factor	Mus musculus
42	MOUSE|MGI=MGI=1921740|UniProtKB=Q0ZCJ7	Mamstr	MEF2-activating motif and SAP domain-containing transcriptional regulator	MEF2-ACTIVATING MOTIF AND SAP DOMAIN-CONTAINING TRANSCRIPTIONAL REGULATOR (PTHR23251:SF1)	-	Mus musculus
43	MOUSE|MGI=MGI=1914243|UniProtKB=Q6P9Z1	Smarcd3	SWI_SNF-related matrix-associated actin-dependent regulator of chromatin subfamily D member 3	SWI_SNF-RELATED MATRIX-ASSOCIATED ACTIN-DEPENDENT REGULATOR OF CHROMATIN SUBFAMILY D MEMBER 3 (PTHR13844:SF5)	chromatin/chromatin-binding, or -regulatory protein	Mus musculus
44	MOUSE|MGI=MGI=106220|UniProtKB=P70178	Six5	Homeobox protein SIX5	HOMEOBOX PROTEIN SIX5 (PTHR10390:SF40)	homeodomain transcription factor	Mus musculus
45	MOUSE|MGI=MGI=1347469|UniProtKB=Q64731	Foxl1	Forkhead box protein L1	FORKHEAD BOX PROTEIN L1 (PTHR11829:SF204)	winged helix/forkhead transcription factor	Mus musculus
46	MOUSE|MGI=MGI=1914004|UniProtKB=P58462	Foxp1	Forkhead box protein P1	FORKHEAD BOX PROTEIN P1 (PTHR45796:SF3)	winged helix/forkhead transcription factor	Mus musculus
47	MOUSE|MGI=MGI=1347481|UniProtKB=Q61850	Foxc2	Forkhead box protein C2	FORKHEAD BOX PROTEIN C2 (PTHR11829:SF189)	winged helix/forkhead transcription factor	Mus musculus
48	MOUSE|MGI=MGI=96648|UniProtKB=P15066	Jund	Transcription factor JunD	TRANSCRIPTION FACTOR JUND (PTHR11462:SF7)	basic leucine zipper transcription factor	Mus musculus
49	MOUSE|MGI=MGI=1929988|UniProtKB=Q9EPW2	Cklf	Krueppel-like factor 15	KRUEPPEL-LIKE FACTOR 15 (PTHR23235:SF44)	C2H2 zinc finger transcription factor	Mus musculus
50	MOUSE|MGI=MGI=1859179|UniProtKB=P70671	Irf3	Interferon regulatory factor 3	INTERFERON REGULATORY FACTOR 3 (PTHR11949:SF1)	winged helix/forkhead transcription factor	Mus musculus
51	MOUSE|MGI=MGI=2444210|UniProtKB=Q3UV55	Nr1d1	Nuclear receptor subfamily 1 group D member 1	NUCLEAR RECEPTOR SUBFAMILY 1 GROUP D MEMBER 1 (PTHR24082:SF113)	C4 zinc finger nuclear receptor	Mus musculus
52	MOUSE|MGI=MGI=2384495|UniProtKB=Q8K4J6	Mrtfa	Myocardin-related transcription factor A	MYOCARDIN-RELATED TRANSCRIPTION FACTOR A (PTHR22793:SF6)	DNA-binding transcription factor	Mus musculus
53	MOUSE|MGI=MGI=106658|UniProtKB=Q9JM73	Srf	Serum response factor	SERUM RESPONSE FACTOR (PTHR48019:SF168)	MADS box transcription factor	Mus musculus
54	MOUSE|MGI=MGI=1306784|UniProtKB=O35740	Cited2	Cbp_p300-interacting transactivator 2	CBP_P300-INTERACTING TRANSACTIVATOR 2 (PTHR17045:SF7)	transcription cofactor	Mus musculus
55	MOUSE|MGI=MGI=97712|UniProtKB=P63013	Prrx1	Paired mesoderm homeobox protein 1	PAIRED MESODERM HOMEOBOX PROTEIN 1 (PTHR46385:SF1)	homeodomain transcription factor	Mus musculus
56	MOUSE|MGI=MGI=96650|UniProtKB=Q02257	Jup	Junction plakoglobin	JUNCTION PLAKOGLOBIN (PTHR45976:SF3)	-	Mus musculus
57	MOUSE|MGI=MGI=103262|UniProtKB=P46938	Yap1	Transcriptional coactivator YAP1	TRANSCRIPTIONAL COACTIVATOR YAP1 (PTHR17616:SF9)	transcription cofactor	Mus musculus
58	MOUSE|MGI=MGI=103188|UniProtKB=P97863	Nfib	Nuclear factor 1 B-type	NUCLEAR FACTOR 1 B-TYPE (PTHR11492:SF4)	DNA-binding transcription factor	Mus musculus
59	MOUSE|MGI=MGI=1929913|UniProtKB=Q99PV8	Rit1	B-cell lymphoma_leukemia 11B	B-CELL LYMPHOMA_LEUKEMIA 11B (PTHR45993:SF4)	C2H2 zinc finger transcription factor	Mus musculus
60	MOUSE|MGI=MGI=104725|UniProtKB=O35126	Atn1	Atrophin-1	ATROPHIN-1 (PTHR13859:SF9)	-	Mus musculus
61	MOUSE|MGI=MGI=1338779|UniProtKB=O35295	Purb	Transcriptional activator protein Pur-beta	TRANSCRIPTIONAL ACTIVATOR PROTEIN PUR-BETA (PTHR12611:SF4)	DNA-binding transcription factor	Mus musculus
62	MOUSE|MGI=MGI=1922830|UniProtKB=Q5F293	Zbtb4	Zinc finger and BTB domain-containing protein 4	ZINC FINGER AND BTB DOMAIN-CONTAINING PROTEIN 4 (PTHR24388:SF58)	C2H2 zinc finger transcription factor	Mus musculus
63	MOUSE|MGI=MGI=1931874|UniProtKB=Q9QYJ3	Dnajb1	DnaJ homolog subfamily B member 1	DNAJ HOMOLOG SUBFAMILY B MEMBER 1 (PTHR24078:SF568)	chaperone	Mus musculus
64	MOUSE|MGI=MGI=2443302|UniProtKB=Q8VCZ7	Zbtb7c	Zinc finger and BTB domain-containing protein 7C	ZINC FINGER AND BTB DOMAIN-CONTAINING PROTEIN 7C (PTHR46105:SF7)	C2H2 zinc finger transcription factor	Mus musculus
65	MOUSE|MGI=MGI=95546|UniProtKB=Q61574	Foxs1	Forkhead box protein S1	FORKHEAD BOX PROTEIN S1 (PTHR11829:SF370)	winged helix/forkhead transcription factor	Mus musculus
66	MOUSE|MGI=MGI=2135957|UniProtKB=Q80Y50	Camta2	Calmodulin-binding transcription activator 2	CALMODULIN-BINDING TRANSCRIPTION ACTIVATOR 2 (PTHR23335:SF9)	DNA-binding transcription factor	Mus musculus
67	MOUSE|MGI=MGI=1916160|UniProtKB=Q8JZL0	Zfp467	Zinc finger protein 467	ZINC FINGER PROTEIN 467 (PTHR24376:SF203)	C2H2 zinc finger transcription factor	Mus musculus
68	MOUSE|MGI=MGI=2442430|UniProtKB=Q8BLM0	Klf8	Krueppel-like factor 8	KRUEPPEL-LIKE FACTOR 8 (PTHR23235:SF46)	C2H2 zinc finger transcription factor	Mus musculus
69	MOUSE|MGI=MGI=101876|UniProtKB=P30051	Tead1	Transcriptional enhancer factor TEF-1	TRANSCRIPTIONAL ENHANCER FACTOR TEF-1 (PTHR11834:SF4)	winged helix/forkhead transcription factor	Mus musculus
70	MOUSE|MGI=MGI=1922279|UniProtKB=Q8R4E6	Purg	Purine-rich element-binding protein gamma	PURINE-RICH ELEMENT-BINDING PROTEIN GAMMA (PTHR12611:SF3)	DNA-binding transcription factor	Mus musculus
71	MOUSE|MGI=MGI=1346018|UniProtKB=Q9WTP9	Vax2	Ventral anterior homeobox 2	VENTRAL ANTERIOR HOMEOBOX 2 (PTHR24339:SF34)	homeodomain transcription factor	Mus musculus
72	MOUSE|MGI=MGI=2442788|UniProtKB=Q8BZ34	Zfp641	Zinc finger protein 641	ZINC FINGER PROTEIN 641 (PTHR24381:SF409)	C2H2 zinc finger transcription factor	Mus musculus
73	MOUSE|MGI=MGI=107158|UniProtKB=Q62141	Sin3b	Paired amphipathic helix protein Sin3b	PAIRED AMPHIPATHIC HELIX PROTEIN SIN3B (PTHR12346:SF1)	chromatin/chromatin-binding, or -regulatory protein	Mus musculus
74	MOUSE|MGI=MGI=1916403|UniProtKB=Q9D8X2	Ccdc124	Coiled-coil domain-containing protein 124	COILED-COIL DOMAIN-CONTAINING PROTEIN 124 (PTHR21680:SF0)	-	Mus musculus
75	MOUSE|MGI=MGI=99480|UniProtKB=P53566	AC150683	CCAAT_enhancer-binding protein alpha	CCAAT_ENHANCER-BINDING PROTEIN ALPHA (PTHR23334:SF5)	basic leucine zipper transcription factor	Mus musculus
76	MOUSE|MGI=MGI=107564|UniProtKB=Q61122	Nab1	NGFI-A-binding protein 1	NGFI-A-BINDING PROTEIN 1 (PTHR12623:SF9)	-	Mus musculus
77	MOUSE|MGI=MGI=1923615|UniProtKB=Q9EPZ6	Tbx18	T-box transcription factor TBX18	T-BOX TRANSCRIPTION FACTOR TBX18 (PTHR11267:SF20)	Rel homology transcription factor	Mus musculus
78	MOUSE|MGI=MGI=1916242|UniProtKB=Q9DB38	Zfp580	Zinc finger protein 580	ZINC FINGER PROTEIN 580 (PTHR24393:SF54)	C2H2 zinc finger transcription factor	Mus musculus
79	MOUSE|MGI=MGI=99160|UniProtKB=P10755	Zfp14	Zinc finger protein 14	ZINC FINGER PROTEIN 14 HOMOLOG (PTHR24377:SF940)	C2H2 zinc finger transcription factor	Mus musculus
80	MOUSE|MGI=MGI=3588272|UniProtKB=Q3UVL3	Zfp872	Zinc finger protein 872	ZINC FINGER PROTEIN 670 (PTHR24377:SF878)	C2H2 zinc finger transcription factor	Mus musculus
81	MOUSE|MGI=MGI=109384|UniProtKB=Q60765	Atf3	Cyclic AMP-dependent transcription factor ATF-3	CYCLIC AMP-DEPENDENT TRANSCRIPTION FACTOR ATF-3 (PTHR23351:SF23)	basic leucine zipper transcription factor	Mus musculus
82	MOUSE|MGI=MGI=2443973|UniProtKB=Q8K1L0	Creb5	Cyclic AMP-responsive element-binding protein 5	CYCLIC AMP-RESPONSIVE ELEMENT-BINDING PROTEIN 5 (PTHR19304:SF8)	basic leucine zipper transcription factor	Mus musculus
83	MOUSE|MGI=MGI=109241|UniProtKB=P70210	Tead3	Transcriptional enhancer factor TEF-5	TRANSCRIPTIONAL ENHANCER FACTOR TEF-5 (PTHR11834:SF7)	winged helix/forkhead transcription factor	Mus musculus
84	MOUSE|MGI=MGI=99459|UniProtKB=Q8VII8	Nr3c2	Mineralocorticoid receptor	MINERALOCORTICOID RECEPTOR (PTHR48092:SF19)	C4 zinc finger nuclear receptor	Mus musculus
85	MOUSE|MGI=MGI=1917821|UniProtKB=Q3B807	Tcerg1l	Transcription elongation regulator 1-like protein	TRANSCRIPTION ELONGATION REGULATOR 1-LIKE PROTEIN (PTHR15377:SF5)	general transcription factor	Mus musculus
86	MOUSE|MGI=MGI=1201673|UniProtKB=P70390	Shox2	Short stature homeobox protein 2	SHORT STATURE HOMEOBOX PROTEIN 2 (PTHR46255:SF1)	homeodomain transcription factor	Mus musculus
87	MOUSE|MGI=MGI=109452|UniProtKB=P70340	Smad1	Mothers against decapentaplegic homolog 1	MOTHERS AGAINST DECAPENTAPLEGIC HOMOLOG 1 (PTHR13703:SF23)	DNA-binding transcription factor	Mus musculus
88	MOUSE|MGI=MGI=1352451|UniProtKB=Q60632	Nr2f1	COUP transcription factor 1	COUP TRANSCRIPTION FACTOR 1 (PTHR24083:SF168)	C4 zinc finger nuclear receptor	Mus musculus
89	MOUSE|MGI=MGI=96185|UniProtKB=P10284	Hoxb4	Homeobox protein Hox-B4	HOMEOBOX PROTEIN HOX-B4 (PTHR45771:SF3)	homeodomain transcription factor	Mus musculus
90	MOUSE|MGI=MGI=2141920|UniProtKB=Q7TQJ8	Wtip	Wilms tumor protein 1-interacting protein	WILMS TUMOR PROTEIN 1-INTERACTING PROTEIN (PTHR24219:SF6)	transcription cofactor	Mus musculus
91	MOUSE|MGI=MGI=98367|UniProtKB=P35710	Sox5	Transcription factor SOX-5	TRANSCRIPTION FACTOR SOX-5 (PTHR45789:SF3)	-	Mus musculus
92	MOUSE|MGI=MGI=105084|UniProtKB=Q60611	Satb1	DNA-binding protein SATB1	DNA-BINDING PROTEIN SATB1 (PTHR15116:SF14)	Lambda repressor-like transcription factor	Mus musculus
93	MOUSE|MGI=MGI=1341886|UniProtKB=Q91XC0	Ajuba	LIM domain-containing protein ajuba	LIM DOMAIN-CONTAINING PROTEIN AJUBA (PTHR24219:SF7)	transcription cofactor	Mus musculus
94	MOUSE|MGI=MGI=1918343|UniProtKB=Q99NA2	Atoh8	Transcription factor Atoh8	TRANSCRIPTION FACTOR ATOH8 (PTHR19290:SF102)	basic helix-loop-helix transcription factor	Mus musculus
95	MOUSE|MGI=MGI=109169|UniProtKB=P97481	Epas1	Endothelial PAS domain-containing protein 1	ENDOTHELIAL PAS DOMAIN-CONTAINING PROTEIN 1 (PTHR23043:SF8)	basic helix-loop-helix transcription factor	Mus musculus
96	MOUSE|MGI=MGI=1917677|UniProtKB=Q3U3N0	Mier2	Mesoderm induction early response protein 2	MESODERM INDUCTION EARLY RESPONSE PROTEIN 2 (PTHR10865:SF27)	homeodomain transcription factor	Mus musculus
97	MOUSE|MGI=MGI=3033356|UniProtKB=Q0VFY0	Zfp72	Zinc finger protein 72	ZINC FINGER PROTEIN 829 (PTHR23226:SF436)	C2H2 zinc finger transcription factor	Mus musculus
98	MOUSE|MGI=MGI=2442463|UniProtKB=Q8K3X4	Irf2bpl	Probable E3 ubiquitin-protein ligase IRF2BPL	E3 UBIQUITIN-PROTEIN LIGASE IRF2BPL-RELATED (PTHR10816:SF14)	zinc finger transcription factor	Mus musculus
99	MOUSE|MGI=MGI=1335091|UniProtKB=O88939	Zbtb7a	Zinc finger and BTB domain-containing protein 7A	ZINC FINGER AND BTB DOMAIN-CONTAINING PROTEIN 7A (PTHR46105:SF6)	C2H2 zinc finger transcription factor	Mus musculus
100	MOUSE|MGI=MGI=102755|UniProtKB=Q64321	Zbtb7b	Zinc finger and BTB domain-containing protein 7B	ZINC FINGER AND BTB DOMAIN-CONTAINING PROTEIN 7B (PTHR46105:SF4)	C2H2 zinc finger transcription factor	Mus musculus
101	MOUSE|MGI=MGI=1277978|UniProtKB=O55128	Sap18	Histone deacetylase complex subunit SAP18	HISTONE DEACETYLASE COMPLEX SUBUNIT SAP18 (PTHR13082:SF0)	chromatin/chromatin-binding, or -regulatory protein	Mus musculus
102	MOUSE|MGI=MGI=104709|UniProtKB=P97765	Wbp2	WW domain-binding protein 2	WW DOMAIN-BINDING PROTEIN 2 (PTHR31606:SF4)	-	Mus musculus
103	MOUSE|MGI=MGI=106918|UniProtKB=Q61221	Hif1a	Hypoxia-inducible factor 1-alpha	HYPOXIA-INDUCIBLE FACTOR 1-ALPHA (PTHR23043:SF7)	basic helix-loop-helix transcription factor	Mus musculus
104	MOUSE|MGI=MGI=88568|UniProtKB=P53564	Cux1	Homeobox protein cut-like 1	HOMEOBOX PROTEIN CUT-LIKE 1 (PTHR14043:SF4)	homeodomain transcription factor	Mus musculus
105	MOUSE|MGI=MGI=1347466|UniProtKB=Q61572	Foxc1	Forkhead box protein C1	FORKHEAD BOX PROTEIN C1 (PTHR11829:SF68)	winged helix/forkhead transcription factor	Mus musculus
106	MOUSE|MGI=MGI=1338762|UniProtKB=O70433	Fhl2	Four and a half LIM domains protein 2	FOUR AND A HALF LIM DOMAINS PROTEIN 2 (PTHR24205:SF3)	transcription cofactor	Mus musculus
107	MOUSE|MGI=MGI=103079|UniProtKB=P42669	Pura	Transcriptional activator protein Pur-alpha	TRANSCRIPTIONAL ACTIVATOR PROTEIN PUR-ALPHA (PTHR12611:SF2)	DNA-binding transcription factor	Mus musculus
108	MOUSE|MGI=MGI=1344407|UniProtKB=Q9R0G7	Zeb2	Zinc finger E-box-binding homeobox 2	ZINC FINGER E-BOX-BINDING HOMEOBOX 2 (PTHR24391:SF11)	C2H2 zinc finger transcription factor	Mus musculus
109	MOUSE|MGI=MGI=1352453|UniProtKB=P43136	Nr2f6	Nuclear receptor subfamily 2 group F member 6	NUCLEAR RECEPTOR SUBFAMILY 2 GROUP F MEMBER 6 (PTHR24083:SF44)	C4 zinc finger nuclear receptor	Mus musculus
110	MOUSE|MGI=MGI=96910|UniProtKB=O54791	Maff	Transcription factor MafF	TRANSCRIPTION FACTOR MAFF (PTHR10129:SF25)	basic leucine zipper transcription factor	Mus musculus
111	MOUSE|MGI=MGI=99200|UniProtKB=Q9Z117	Zfp53	KRAB-containing zinc-finger protein KRAZ1	KRAB-CONTAINING ZINC-FINGER PROTEIN KRAZ1-RELATED (PTHR24377:SF164)	C2H2 zinc finger transcription factor	Mus musculus
112	MOUSE|MGI=MGI=1342770|UniProtKB=Q3UZ39	Lrrfip1	Leucine-rich repeat flightless-interacting protein 1	LEUCINE-RICH REPEAT FLIGHTLESS-INTERACTING PROTEIN 1 (PTHR19212:SF5)	DNA-binding transcription factor	Mus musculus

## Sheet: diff wFAPLs TF enrichment
GroupID	Category	Term	Description	LogP	Log(q-value)	Genes	Symbols	InTerm_InList
1_Summary	GO Biological Processes	GO:0007389	pattern specification process	-15.481	-11.4951	11819,13865,14234,15205,15214,15251,15412,15426,17125,17260,17286,17300,17684,17701,20807,21385,23967,24113,24136,66993,76365,103889,209448,13819,18933,20429,21676,21678,21679,22601,218772,71093,214384,14241,16475,223701,14200,18028,14239,56458,13047,20475,20852,22724	Nr2f2,Nr2f1,Foxc2,Hes1,Hey2,Hif1a,Hoxb4,Hoxc8,Smad1,Mef2c,Meox2,Foxc1,Cited2,Msx1,Srf,Tbx2,Osr1,Vax2,Zeb2,Smarcd3,Tbx18,Hoxb2,Hoxc10,Epas1,Prrx1,Shox2,Tead1,Tead3,Tead4,Yap1,Rarb,Atoh8,Myocd,Foxl1,Ajuba,Mrtfa,Fhl2,Nfib,Foxs1,Foxo1,Cux1,Six5,Stat6,Zbtb7b	44/-
2_Summary	GO Biological Processes	GO:0061061	muscle structure development	-13.8149	-10.1554	11819,11910,13819,14200,14234,15205,15214,17133,17260,17286,17300,17684,17701,20429,20467,20807,21385,66993,76365,108655,214384,218772,223701,17125,23967,14241,15251,21676,22601,24113,56458	Nr2f2,Atf3,Epas1,Fhl2,Foxc2,Hes1,Hey2,Maff,Mef2c,Meox2,Foxc1,Cited2,Msx1,Shox2,Sin3b,Srf,Tbx2,Smarcd3,Tbx18,Foxp1,Myocd,Rarb,Mrtfa,Smad1,Osr1,Foxl1,Hif1a,Tead1,Yap1,Vax2,Foxo1	31/-
3_Summary	GO Biological Processes	GO:0001501	skeletal system development	-12.2147	-8.95313	14234,15251,15412,15426,16969,17125,17260,17300,17684,17701,17936,18028,18933,20429,20678,20807,23967,103889,108655,209448,218772,231991	Foxc2,Hif1a,Hoxb4,Hoxc8,Zbtb7a,Smad1,Mef2c,Foxc1,Cited2,Msx1,Nab1,Nfib,Prrx1,Shox2,Sox5,Srf,Osr1,Hoxb2,Foxp1,Hoxc10,Rarb,Creb5	22/-
4_Summary	GO Biological Processes	GO:0045165	cell fate commitment	-11.9829	-8.80049	11819,13819,14234,15205,15214,17125,17260,18028,18933,20678,20852,21385,21678,21679,76365,209448	Nr2f2,Epas1,Foxc2,Hes1,Hey2,Smad1,Mef2c,Nfib,Prrx1,Sox5,Stat6,Tbx2,Tead3,Tead4,Tbx18,Hoxc10	16/-
5_Summary	GO Biological Processes	GO:0035050	embryonic heart tube development	-10.2578	-7.2973	14234,15205,15251,17260,17300,17684,20807,21385,21676,22601,15214,108655,12913,14239,17701,214384,23967,24136,76365,13819,19290,20852,22378,54131,56458,110784,217166	Foxc2,Hes1,Hif1a,Mef2c,Foxc1,Cited2,Srf,Tbx2,Tead1,Yap1,Hey2,Foxp1,Creb3,Foxs1,Msx1,Myocd,Osr1,Zeb2,Tbx18,Epas1,Pura,Stat6,Wbp2,Irf3,Foxo1,Nr3c2,Nr1d1	27/-
6_Summary	GO Biological Processes	GO:1902893	regulation of miRNA transcription	-9.64237	-6.74252	13865,15251,17125,18028,20807,21676,71093,214384,223701	Nr2f1,Hif1a,Smad1,Nfib,Srf,Tead1,Atoh8,Myocd,Mrtfa	9/-
7_Summary	GO Biological Processes	GO:0048844	artery morphogenesis	-9.59167	-6.71031	14234,15205,15214,17300,17684,18933,20807,21385,214384,16969,17701,18028,207259,15251,56458,11819,13819,17133,20678,21679,22601,243906,17936,17260,270118,66993,13047,23967,76365,16480,20852,170758,218772	Foxc2,Hes1,Hey2,Foxc1,Cited2,Prrx1,Srf,Tbx2,Myocd,Zbtb7a,Msx1,Nfib,Zbtb7c,Hif1a,Foxo1,Nr2f2,Epas1,Maff,Sox5,Tead4,Yap1,Zfp14,Nab1,Mef2c,Maml2,Smarcd3,Cux1,Osr1,Tbx18,Jup,Stat6,Rac3,Rarb	33/-
8_Summary	WikiPathways	WP2067	Heart development	-8.40451	-5.687	14234,15214,17125,17260,17300,20807,21385,17684,21676,22601,23967,13047,15205,76365,83396,214384,218772,17286,24136,13498,68050,71093,11819,20429	Foxc2,Hey2,Smad1,Mef2c,Foxc1,Srf,Tbx2,Cited2,Tead1,Yap1,Osr1,Cux1,Hes1,Tbx18,Glis2,Myocd,Rarb,Meox2,Zeb2,Atn1,Akirin1,Atoh8,Nr2f2,Shox2	24/-
9_Summary	KEGG Pathway	mmu04392	Hippo signaling pathway - multiple species - Mus musculus (house mouse)	-8.38006	-5.67479	16475,21676,21678,21679,22601,101543,17684,20807,17125,270118,15214,214384,243906	Ajuba,Tead1,Tead3,Tead4,Yap1,Wtip,Cited2,Srf,Smad1,Maml2,Hey2,Myocd,Zfp14	13/-
10_Summary	GO Biological Processes	GO:0007517	muscle organ development	-7.87274	-5.20223	11819,11910,14234,15214,17133,17260,17286,17300,17684,17701,20429,20467,108655,16480,20807,24136,214384,15251	Nr2f2,Atf3,Foxc2,Hey2,Maff,Mef2c,Meox2,Foxc1,Cited2,Msx1,Shox2,Sin3b,Foxp1,Jup,Srf,Zeb2,Myocd,Hif1a	18/-
11_Summary	GO Biological Processes	GO:0010463	mesenchymal cell proliferation	-7.81778	-5.16899	17701,18933,20429,21385,23967,76365,209448,218772,14234,17300,17260,17286,17684,24113,15251,56458	Msx1,Prrx1,Shox2,Tbx2,Osr1,Tbx18,Hoxc10,Rarb,Foxc2,Foxc1,Mef2c,Meox2,Cited2,Vax2,Hif1a,Foxo1	16/-
12_Summary	GO Biological Processes	GO:0006351	DNA-templated transcription	-7.7968	-5.15848	12913,13819,16362,16478,16969,17125,17701,18933,20807,21679,22378,50794,54131,108655,214384,234388,15214,21676,22601	Creb3,Epas1,Irf1,Jund,Zbtb7a,Smad1,Msx1,Prrx1,Srf,Tead4,Wbp2,Klf13,Irf3,Foxp1,Myocd,Ccdc124,Hey2,Tead1,Yap1	19/-
13_Summary	GO Biological Processes	GO:0030856	regulation of epithelial cell differentiation	-7.6053	-5.00649	15205,15214,17133,17300,17701,22601,23967,24136,71093,108655,13047,13819,18028,20807,21385,214384,11819,17260,68992,76365,217166,14234,15251,218772	Hes1,Hey2,Maff,Foxc1,Msx1,Yap1,Osr1,Zeb2,Atoh8,Foxp1,Cux1,Epas1,Nfib,Srf,Tbx2,Myocd,Nr2f2,Mef2c,Zfp580,Tbx18,Nr1d1,Foxc2,Hif1a,Rarb	24/-
14_Summary	GO Biological Processes	GO:0055012	ventricular cardiac muscle cell differentiation	-7.46024	-4.87076	14200,15214,17260,214384,218772,17125,216874,15205,21886,21888,270118,13498,20678,170758,15251,23967,21385,20429	Fhl2,Hey2,Mef2c,Myocd,Rarb,Smad1,Camta2,Hes1,Tle2,Tle4,Maml2,Atn1,Sox5,Rac3,Hif1a,Osr1,Tbx2,Shox2	18/-
15_Summary	GO Biological Processes	GO:0008285	negative regulation of cell population proliferation	-7.2897	-4.71832	11819,15205,17125,17260,17684,17701,18028,20475,20807,22057,22724,50794,67991,68050,71093,207259,214384,218772,15214,16362,22601,23967,56458,108655,217166	Nr2f2,Hes1,Smad1,Mef2c,Cited2,Msx1,Nfib,Six5,Srf,Tob1,Zbtb7b,Klf13,Nacc2,Akirin1,Atoh8,Zbtb7c,Myocd,Rarb,Hey2,Irf1,Yap1,Osr1,Foxo1,Foxp1,Nr1d1	25/-
16_Summary	Reactome Gene Sets	R-MMU-212436	Generic Transcription Pathway	-7.25522	-4.69262	13864,13865,17125,17684,20467,21678,21679,22601,24132,56458,66993,217166,218772,239652,240063,243906,270118,619310	Nr2f6,Nr2f1,Smad1,Cited2,Sin3b,Tead3,Tead4,Yap1,Zfp53,Foxo1,Smarcd3,Nr1d1,Rarb,Zfp641,Zfp811,Zfp14,Maml2,Zfp872	18/-
17_Summary	GO Biological Processes	GO:0051147	regulation of muscle cell differentiation	-6.71701	-4.18783	15214,17125,17260,17701,20429,66993,74490,108655,214384,68050	Hey2,Smad1,Mef2c,Msx1,Shox2,Smarcd3,Mamstr,Foxp1,Myocd,Akirin1	10/-
18_Summary	GO Biological Processes	GO:0060348	bone development	-6.45266	-3.95451	15412,17125,17260,17300,17684,17701,17936,20429,108655,218772	Hoxb4,Smad1,Mef2c,Foxc1,Cited2,Msx1,Nab1,Shox2,Foxp1,Rarb	10/-
19_Summary	GO Biological Processes	GO:0010594	regulation of endothelial cell migration	-6.38026	-3.88954	11819,14234,15251,16480,17260,17286,68992,71093,108655,13865,20807,223701	Nr2f2,Foxc2,Hif1a,Jup,Mef2c,Meox2,Zfp580,Atoh8,Foxp1,Nr2f1,Srf,Mrtfa	12/-
20_Summary	GO Biological Processes	GO:0048704	embryonic skeletal system morphogenesis	-5.8147	-3.37268	14234,15412,17260,18933,20429,23967,103889,13819,13865,15251,20852,56458,17300	Foxc2,Hoxb4,Mef2c,Prrx1,Shox2,Osr1,Hoxb2,Epas1,Nr2f1,Hif1a,Stat6,Foxo1,Foxc1	13/-

## Sheet: DEGs_wCAPs_vs_wFAPLs
	avg_log2FC	pct.1	pct.2	p_val	p_val_adj
Cryab	-2.03162	0.693	0.987	4.4131e-152	8.49478e-148
Meox2	-2.91685	0.198	0.762	2.71111e-144	5.21862e-140
Ptn	2.3884	0.985	0.804	3.01168e-135	5.79719e-131
Ank3	2.80771	0.806	0.277	6.77863e-114	1.30482e-109
Timp2	-0.75574	1	1	5.42802e-103	1.04484e-98
Nr2f2	-1.47785	0.806	0.978	1.39982e-102	2.69451e-98
Col4a2	-1.70319	0.856	0.961	1.02221e-98	1.96766e-94
Col4a1	-1.83349	0.873	0.976	5.42975e-97	1.04517e-92
Crlf1	-1.46225	0.698	0.945	8.02194e-96	1.54414e-91
Pparg	3.25739	0.684	0.163	4.5824e-95	8.82066e-91
Actg2	-2.82966	0.353	0.763	1.31941e-92	2.53973e-88
Timp3	-1.50311	0.898	0.993	9.6897e-92	1.86517e-87
Epha3	-1.54748	0.669	0.961	5.43683e-88	1.04654e-83
Lpl	1.65879	0.97	0.834	7.44321e-83	1.43274e-78
Igfbp4	-1.5933	0.747	0.945	3.23955e-82	6.23581e-78
Igfbp6	-1.69965	0.477	0.852	4.01508e-82	7.72864e-78
Rbp1	-1.09788	0.829	0.993	9.14162e-82	1.75967e-77
Nav3	2.31905	0.778	0.335	3.72868e-80	7.17734e-76
Crip1	-1.41711	0.72	0.957	6.49577e-80	1.25037e-75
Cyp7b1	2.63282	0.8	0.434	1.32162e-78	2.54398e-74
Fn1	-0.732725	0.999	1	3.72988e-78	7.17964e-74
Lxn	-2.45036	0.584	0.847	8.1152e-78	1.56209e-73
Tgfbr3	1.23387	0.975	0.819	3.40268e-77	6.54983e-73
Prdm6	-2.62843	0.14	0.525	1.88763e-76	3.6335e-72
Fhl1	-2.70641	0.178	0.564	1.64588e-75	3.16816e-71
Ror1	-1.36379	0.89	0.985	3.95847e-75	7.61966e-71
Itm2a	1.54108	0.925	0.665	9.51797e-75	1.83211e-70
Tmsb4x	-0.840664	1	1	1.84533e-74	3.55207e-70
Meis2	0.999469	0.988	0.933	3.22868e-74	6.21489e-70
Cxcl14	-3.71179	0.059	0.375	6.4364e-74	1.23894e-69
Mfap5	-1.12257	0.882	0.974	2.32398e-72	4.47344e-68
Cttnbp2	-3.27609	0.049	0.351	8.56233e-72	1.64816e-67
Dock1	0.826773	0.998	0.967	2.06776e-71	3.98022e-67
Dcn	-1.01386	0.978	0.998	1.50943e-70	2.90551e-66
Gas1	1.27273	0.942	0.728	5.29475e-70	1.01919e-65
Col14a1	-1.49082	0.533	0.86	8.76197e-68	1.68659e-63
Serpinb1a	-2.93862	0.162	0.516	2.84551e-67	5.47732e-63
Maf	1.9345	0.723	0.323	8.0899e-67	1.55722e-62
Pdlim1	-1.6314	0.41	0.758	4.33671e-65	8.34772e-61
Abcc9	-2.3844	0.18	0.532	1.23642e-64	2.37999e-60
Lhfp	-0.850069	0.965	0.996	1.0314e-63	1.98534e-59
Kcnj8	-3.09489	0.074	0.372	9.30282e-63	1.7907e-58
Lama2	-1.33831	0.427	0.8	8.62726e-62	1.66066e-57
Col6a1	0.773737	0.993	0.976	2.17364e-59	4.18405e-55
Ildr2	-1.76138	0.318	0.656	8.5537e-59	1.6465e-54
Lum	-2.04922	0.445	0.747	1.2409e-57	2.38861e-53
Hspb1	-1.16253	0.639	0.895	2.8805e-57	5.54467e-53
Ccser1	2.81243	0.511	0.118	7.18305e-57	1.38266e-52
Flt1	-2.01466	0.191	0.53	8.224e-57	1.58304e-52
Ccn5	-1.44972	0.555	0.848	9.41622e-57	1.81253e-52
Cyba	-0.773258	0.877	0.983	1.71417e-56	3.2996e-52
H19	1.27443	0.942	0.802	1.88345e-56	3.62546e-52
Serping1	-1.62543	0.438	0.741	2.09182e-55	4.02654e-51
Igf1	1.33498	0.877	0.662	3.31167e-55	6.37462e-51
Myl9	-1.10443	0.886	0.978	5.34688e-55	1.02922e-50
Igf2	1.80332	0.777	0.512	5.43657e-55	1.04649e-50
Mgst1	0.839927	0.975	0.891	6.18852e-55	1.19123e-50
Dclk1	0.781918	0.999	0.985	6.64912e-55	1.27989e-50
Pdlim2	-1.07242	0.661	0.904	1.23039e-54	2.36838e-50
Selenom	-0.494729	0.997	1	1.30894e-54	2.51959e-50
Cald1	-0.436955	1	1	2.01156e-54	3.87205e-50
Tpm2	-0.961255	0.992	0.998	3.12893e-54	6.02288e-50
Clmp	0.851078	0.963	0.78	6.57955e-54	1.2665e-49
Dbndd2	-2.02749	0.157	0.481	7.5658e-54	1.45634e-49
Foxp1	-0.624608	0.995	0.998	1.76418e-53	3.39587e-49
Sfrp2	0.872456	0.983	0.795	2.80162e-53	5.39283e-49
Rab38	-3.2513	0.049	0.29	4.33941e-53	8.35293e-49
Col3a1	-0.515779	1	1	2.24633e-52	4.32396e-48
Tcf4	0.75502	0.996	0.972	2.45533e-52	4.72626e-48
Sorbs1	-1.73744	0.555	0.804	2.74246e-52	5.27896e-48
Mir99ahg	1.01419	0.981	0.88	2.78616e-51	5.36307e-47
Thy1	-1.24964	0.503	0.811	5.88116e-51	1.13207e-46
Kcne4	-1.68924	0.336	0.643	4.74489e-50	9.13344e-46
Csrp1	-0.938455	0.895	0.965	2.99157e-49	5.75848e-45
Plpp1	0.907672	0.976	0.908	5.64401e-49	1.08642e-44
Npr3	-2.44943	0.158	0.449	3.27714e-48	6.30816e-44
Svep1	-0.942724	0.88	0.98	1.26275e-47	2.43067e-43
Fbn2	0.731141	0.996	0.983	1.56765e-46	3.01758e-42
Meis1	1.09456	0.871	0.678	1.57506e-46	3.03183e-42
Itga1	-1.3947	0.52	0.787	4.62812e-46	8.90867e-42
Brinp1	-3.0883	0.039	0.25	5.16747e-46	9.94687e-42
Ripor2	-2.85374	0.045	0.262	7.53713e-46	1.45082e-41
Scg2	-3.37708	0.067	0.305	1.2117e-45	2.33241e-41
Bmper	1.25277	0.844	0.549	1.84931e-45	3.55973e-41
Aspn	1.12827	0.845	0.555	2.33812e-45	4.50065e-41
Plcb4	-1.04593	0.722	0.887	2.00227e-44	3.85417e-40
Dkk3	-1.58449	0.217	0.527	2.50877e-44	4.82913e-40
Rem1	-2.32804	0.085	0.329	9.9606e-44	1.91732e-39
Naalad2	-2.33982	0.076	0.314	1.73687e-43	3.3433e-39
Ckb	-1.47912	0.515	0.776	3.42239e-43	6.58776e-39
Slc40a1	2.85523	0.418	0.1	3.9067e-43	7.52002e-39
Id4	-1.50745	0.359	0.656	5.20716e-43	1.00233e-38
Cpe	-1.07546	0.865	0.933	1.044e-42	2.00959e-38
Emp3	-0.496873	0.993	1	1.06075e-42	2.04183e-38
Ghr	1.16276	0.983	0.941	1.06985e-42	2.05936e-38
Serpine2	1.86506	0.637	0.342	1.39878e-42	2.69252e-38
Plcl1	-1.06924	0.694	0.895	5.03916e-42	9.69988e-38
Plin2	1.05601	0.853	0.634	5.21596e-42	1.00402e-37
Gpr39	-2.27374	0.148	0.414	5.54523e-42	1.0674e-37
Zfhx4	0.699478	0.992	0.965	5.7058e-42	1.09831e-37
Hspb2	-2.71124	0.046	0.25	9.98938e-42	1.92286e-37
Col6a2	0.737264	0.979	0.917	1.38687e-41	2.66958e-37
Zbtb7c	-1.94672	0.134	0.401	2.42644e-41	4.67065e-37
Srgap1	0.945337	0.892	0.717	2.56761e-41	4.94239e-37
Adamts5	-1.43093	0.6	0.815	2.9067e-41	5.59511e-37
Lmod1	-1.74189	0.268	0.56	3.40903e-41	6.56205e-37
Crim1	-1.57794	0.562	0.787	1.01637e-40	1.9564e-36
Pkia	-1.79588	0.215	0.494	9.12655e-40	1.75677e-35
Tpm1	-0.617453	0.999	1	4.51738e-39	8.69551e-35
Serpina3g	2.06581	0.459	0.14	4.7119e-39	9.06994e-35
Dtx4	-1.74326	0.193	0.464	7.17139e-39	1.38042e-34
Auts2	0.635188	0.997	0.978	1.01106e-38	1.94618e-34
Cdk14	0.570741	0.998	0.993	2.15373e-38	4.14571e-34
Btg1	0.797508	0.924	0.769	2.37748e-38	4.57642e-34
Sdc2	-0.776784	0.827	0.933	9.90807e-38	1.90721e-33
Cdc42ep3	-1.35015	0.531	0.752	1.26174e-37	2.42872e-33
Itga6	-1.92747	0.116	0.359	1.63405e-37	3.14539e-33
Capn6	1.67405	0.517	0.205	3.45894e-37	6.65811e-33
Myh11	-3.43772	0.104	0.331	4.79722e-37	9.23417e-33
Sema3a	2.63082	0.42	0.122	4.90528e-37	9.44218e-33
Postn	0.456258	1	0.998	8.19282e-37	1.57704e-32
Pak1	1.26224	0.635	0.335	1.06391e-36	2.04792e-32
Cblb	0.872464	0.892	0.721	1.3259e-36	2.55222e-32
Hs6st2	-1.01083	0.692	0.869	1.41634e-36	2.72631e-32
Mcam	-2.41951	0.072	0.279	2.51406e-36	4.83932e-32
Myl12a	-0.443817	0.999	1	4.88122e-36	9.39586e-32
Angpt2	-2.43951	0.201	0.453	5.24631e-36	1.00986e-31
Igfbp7	-0.349086	1	1	6.16321e-36	1.18636e-31
Npdc1	-0.780305	0.732	0.902	8.06205e-36	1.55186e-31
Palld	0.608606	0.994	0.987	1.05868e-35	2.03785e-31
Osr1	-1.20792	0.531	0.758	1.24656e-35	2.3995e-31
Fgf10	3.16163	0.347	0.07	1.85402e-35	3.56881e-31
Khdrbs3	-1.25601	0.405	0.662	1.93102e-35	3.71702e-31
Prrx2	0.850433	0.877	0.656	3.3159e-35	6.38278e-31
Cdkn1c	1.33167	0.742	0.514	4.51455e-35	8.69005e-31
Cd9	-0.808862	0.677	0.891	4.60746e-35	8.86891e-31
Mylk	-0.894584	0.849	0.957	9.09965e-35	1.75159e-30
Cemip	-2.87378	0.144	0.384	1.47796e-34	2.84492e-30
Tns1	-0.803065	0.851	0.922	2.43915e-34	4.69512e-30
Kcnt2	-1.09962	0.417	0.693	3.08916e-34	5.94633e-30
Fmnl2	0.794457	0.928	0.817	3.51672e-34	6.76933e-30
Mustn1	-2.40525	0.107	0.327	4.27108e-34	8.2214e-30
Pvt1	0.949928	0.875	0.73	9.95647e-34	1.91652e-29
Gpx3	1.49979	0.644	0.384	1.05156e-33	2.02415e-29
Fabp4	1.42584	0.548	0.242	1.55469e-33	2.99263e-29
Cped1	0.729123	0.951	0.871	1.57571e-33	3.03309e-29
Npm1	0.261877	1	1	3.94845e-33	7.60037e-29
Syn3	-1.43436	0.224	0.481	5.96645e-33	1.14848e-28
Dmd	-1.60807	0.208	0.468	6.76458e-33	1.30211e-28
Myl6	-0.36777	1	1	8.79096e-33	1.69217e-28
Sparc	-0.241747	1	1	9.96181e-33	1.91755e-28
C1qtnf7	-1.34309	0.256	0.525	2.48895e-32	4.79098e-28
Dpt	1.48118	0.498	0.211	2.87864e-32	5.54109e-28
Ppp1r14a	-2.30375	0.191	0.421	4.14138e-32	7.97173e-28
Kcnq1ot1	0.710915	0.955	0.856	7.38305e-32	1.42116e-27
Mecom	3.32205	0.31	0.063	1.24346e-31	2.39353e-27
Cnn1	-1.4723	0.399	0.628	1.40911e-31	2.7124e-27
B130024G19Rik	-1.70199	0.178	0.418	1.56519e-31	3.01283e-27
Cltb	-0.900551	0.543	0.763	1.94913e-31	3.75188e-27
Kcnma1	-1.9895	0.189	0.429	2.26122e-31	4.35263e-27
Qpct	-0.975904	0.494	0.719	2.30879e-31	4.4442e-27
Mical2	-1.19637	0.489	0.71	4.51119e-31	8.68359e-27
Cited2	-1.2561	0.626	0.797	1.26417e-30	2.4334e-26
Olfml2b	-1.06361	0.425	0.66	1.72873e-30	3.32763e-26
Ankrd44	0.959418	0.749	0.519	2.17856e-30	4.19352e-26
Fam129a	-0.732714	0.537	0.819	3.01933e-30	5.81191e-26
Arhgdib	-1.41879	0.219	0.464	4.43495e-30	8.53683e-26
Rap2a	-0.975706	0.647	0.806	4.89684e-30	9.42593e-26
Acta2	-0.706815	0.99	1	5.50029e-30	1.05875e-25
2900026A02Rik	-1.61131	0.156	0.383	6.81582e-30	1.31198e-25
Zfp521	0.620096	0.993	0.924	8.55924e-30	1.64757e-25
S100a4	-1.07714	0.871	0.926	8.9511e-30	1.723e-25
Gdf10	-1.25022	0.475	0.691	9.14666e-30	1.76064e-25
Tagln	-0.677802	0.986	0.998	1.0615e-29	2.04329e-25
Actn1	-0.460925	0.988	0.994	1.4737e-29	2.83672e-25
Adam22	-1.77111	0.12	0.335	1.79252e-29	3.45042e-25
Col24a1	1.54602	0.475	0.201	2.30126e-29	4.42969e-25
C1qtnf2	-2.02737	0.069	0.25	2.51598e-29	4.84301e-25
Tril	1.47955	0.511	0.235	3.13135e-29	6.02754e-25
Itgb1	-0.331549	1	1	3.40624e-29	6.55668e-25
Rpl9	0.185509	1	1	3.94963e-29	7.60264e-25
Plxnc1	1.89365	0.395	0.137	6.45473e-29	1.24247e-24
Oat	-0.435142	0.976	0.996	1.05974e-28	2.0399e-24
Gja1	1.62827	0.474	0.211	1.25439e-28	2.41457e-24
Nrg1	1.84833	0.439	0.179	1.25475e-28	2.41527e-24
Opcml	1.93977	0.478	0.22	1.93639e-28	3.72736e-24
Scarb2	-0.709975	0.719	0.874	2.82734e-28	5.44235e-24
Cavin2	-0.989076	0.564	0.747	3.4881e-28	6.71425e-24
Rpl11	0.183276	1	1	3.6332e-28	6.99354e-24
Tbx18	-1.55023	0.202	0.431	7.26636e-28	1.3987e-23
Fmod	-0.999971	0.471	0.693	9.46184e-28	1.82131e-23
Sipa1l1	-0.747409	0.805	0.926	1.05463e-27	2.03006e-23
Sncaip	1.1376	0.681	0.431	1.54836e-27	2.98044e-23
Vcan	0.622137	0.994	0.982	1.82564e-27	3.51417e-23
Slit3	-0.697031	0.95	0.993	2.8242e-27	5.4363e-23
Igsf8	-0.820497	0.515	0.734	4.37461e-27	8.42068e-23
Pdgfd	1.55556	0.548	0.303	8.60177e-27	1.65576e-22
Mitf	1.24405	0.663	0.453	9.53796e-27	1.83596e-22
Hspb6	-1.38889	0.237	0.462	1.14728e-26	2.20841e-22
Vcl	-0.621205	0.95	0.991	1.19204e-26	2.29457e-22
Adm	-1.80759	0.35	0.553	1.41929e-26	2.73199e-22
Mamdc2	2.78968	0.321	0.091	1.52158e-26	2.92889e-22
Rasl11a	-1.03461	0.549	0.752	1.7643e-26	3.39609e-22
Cav1	-0.909958	0.689	0.834	2.72281e-26	5.24113e-22
Ifi27	-0.509816	0.889	0.972	3.1718e-26	6.1054e-22
S100a10	-0.412213	0.99	1	3.37714e-26	6.50066e-22
Cpeb1	-1.05705	0.297	0.542	3.56135e-26	6.85525e-22
Nectin2	-0.807228	0.578	0.778	3.72322e-26	7.16682e-22
Ptgis	0.983182	0.646	0.394	5.8238e-26	1.12102e-21
Exoc4	0.625277	0.991	0.959	6.66603e-26	1.28314e-21
Serpinb9	-1.51931	0.316	0.521	9.50255e-26	1.82915e-21
Rps20	0.143266	1	1	1.08546e-25	2.0894e-21
Dram1	1.07526	0.658	0.429	1.51108e-25	2.90867e-21
Lamb2	-0.722762	0.712	0.841	1.60061e-25	3.08102e-21
Mgp	-1.06987	0.406	0.665	1.67585e-25	3.22584e-21
Slc16a2	0.853279	0.777	0.599	2.05859e-25	3.96257e-21
Adam33	-1.57567	0.096	0.281	2.09557e-25	4.03377e-21
S100a11	-0.300027	1	1	2.1348e-25	4.10927e-21
Slc25a4	-0.239815	1	1	2.75523e-25	5.30354e-21
Rpl27a	0.151555	1	1	4.75234e-25	9.14777e-21
Ltbp1	1.49385	0.504	0.272	4.81913e-25	9.27634e-21
Limch1	-1.23014	0.311	0.543	4.94459e-25	9.51783e-21
Slfn5	-0.98057	0.47	0.693	7.28395e-25	1.40209e-20
Dlk1	0.842689	0.943	0.843	9.36669e-25	1.80299e-20
Plaat3	1.23068	0.52	0.274	9.79404e-25	1.88526e-20
Elmo1	1.68319	0.41	0.17	1.04637e-24	2.01416e-20
Rpl37	0.180034	1	1	1.23985e-24	2.38658e-20
Lurap1l	-1.04546	0.502	0.691	1.39837e-24	2.69172e-20
Prickle2	0.795775	0.862	0.725	2.44888e-24	4.71386e-20
Antxr1	-0.627102	0.875	0.954	2.45348e-24	4.7227e-20
Pcdh9	1.31975	0.608	0.392	2.58033e-24	4.96688e-20
Slc6a6	0.819106	0.73	0.49	2.74363e-24	5.28122e-20
Pnrc1	0.721354	0.861	0.739	3.01062e-24	5.79515e-20
Rhoa	-0.271266	0.999	0.998	3.28639e-24	6.32596e-20
Hsp90b1	-0.314246	1	1	3.48885e-24	6.7157e-20
Myo1c	-0.650941	0.754	0.863	3.79458e-24	7.3042e-20
Tmeff2	-0.819457	0.632	0.828	4.67613e-24	9.00107e-20
Grk5	-0.940313	0.491	0.693	5.29181e-24	1.01862e-19
Vcam1	-0.706812	0.8	0.917	7.14114e-24	1.3746e-19
Crip2	-1.04987	0.33	0.558	8.22464e-24	1.58316e-19
Degs1	-0.58261	0.783	0.887	9.284e-24	1.78708e-19
Pdgfra	0.709684	0.908	0.773	1.41012e-23	2.71434e-19
Dynll1	-0.363437	1	1	2.3973e-23	4.61456e-19
Enox1	1.02259	0.637	0.399	2.61605e-23	5.03564e-19
Slc29a1	-0.810266	0.521	0.723	2.6379e-23	5.0777e-19
Prss23	-0.725528	0.819	0.9	2.76525e-23	5.32283e-19
Copz2	-0.380586	0.978	0.991	2.78957e-23	5.36964e-19
Tbxa2r	-0.992375	0.378	0.597	3.73488e-23	7.18926e-19
Msrb3	-0.582087	0.93	0.961	4.15967e-23	8.00695e-19
Cd248	-0.546953	0.913	0.965	4.25161e-23	8.18393e-19
AW551984	1.34646	0.476	0.242	6.36851e-23	1.22588e-18
Cnn2	-0.533464	0.964	0.976	6.83874e-23	1.31639e-18
Lrrc17	0.670754	0.88	0.725	8.71956e-23	1.67843e-18
Lamp1	-0.296697	1	1	9.99947e-23	1.9248e-18
Lonrf1	0.984428	0.654	0.444	1.22897e-22	2.36564e-18
Arhgap29	-0.639155	0.752	0.86	1.32333e-22	2.54729e-18
Msrb1	-0.742975	0.829	0.906	1.66768e-22	3.21011e-18
Rpl17	0.156457	1	1	2.09927e-22	4.04088e-18
Nexn	-0.841567	0.577	0.763	3.48844e-22	6.7149e-18
Fhl2	-0.765889	0.879	0.943	3.93099e-22	7.56676e-18
Lama4	0.517825	0.954	0.869	4.90255e-22	9.43692e-18
Kif26b	0.531671	0.97	0.85	5.1725e-22	9.95654e-18
Rps10	0.133894	1	1	5.20351e-22	1.00162e-17
Rpl32	0.144465	1	1	5.57471e-22	1.07308e-17
Dock9	-1.23173	0.304	0.508	5.68235e-22	1.09379e-17
Plxdc2	0.701742	0.962	0.939	7.28171e-22	1.40166e-17
Col6a3	0.496933	0.994	0.978	1.13358e-21	2.18202e-17
Arhgap6	1.31694	0.621	0.425	1.22164e-21	2.35153e-17
Emb	-0.595904	0.904	0.945	1.36562e-21	2.62868e-17
Cobll1	1.34687	0.428	0.203	1.44177e-21	2.77526e-17
Ptges	1.73973	0.305	0.098	1.64967e-21	3.17546e-17
Cst3	-0.57311	0.999	1	2.03697e-21	3.92097e-17
Cask	0.504827	0.954	0.895	2.44998e-21	4.71597e-17
Foxs1	-1.38248	0.192	0.39	2.88629e-21	5.55582e-17
Zfp36l1	0.498055	0.963	0.885	3.25512e-21	6.26579e-17
Tagln2	-0.425874	0.99	0.993	3.31223e-21	6.3757e-17
Tmeff1	0.702354	0.791	0.619	4.24344e-21	8.16819e-17
Eef1b2	0.153079	1	1	5.42938e-21	1.0451e-16
Rps26	0.175604	1	1	5.76077e-21	1.10889e-16
Gucy1a2	-0.813722	0.614	0.778	6.82876e-21	1.31447e-16
Sgip1	-1.30873	0.173	0.366	8.05015e-21	1.54957e-16
Slc4a4	0.918783	0.678	0.471	9.10466e-21	1.75256e-16
Nfib	-0.349166	0.999	1	9.12663e-21	1.75678e-16
Map3k7cl	-1.46777	0.163	0.348	9.26584e-21	1.78358e-16
Peg3	0.688798	0.904	0.843	1.14304e-20	2.20024e-16
Pcsk5	1.13764	0.725	0.569	1.20059e-20	2.31102e-16
Psd3	0.734049	0.794	0.641	1.30309e-20	2.50832e-16
Sdc4	-0.809526	0.547	0.736	1.30588e-20	2.51369e-16
Tgfb1i1	-0.457803	0.922	0.954	1.34388e-20	2.58684e-16
Enc1	0.894246	0.662	0.462	1.48371e-20	2.85599e-16
Prdm16	1.74657	0.329	0.126	1.50339e-20	2.89388e-16
Cd81	-0.307974	1	1	2.12153e-20	4.08372e-16
Rpl36	0.162363	1	1	2.38114e-20	4.58346e-16
Rps6	0.169449	1	1	2.71652e-20	5.22904e-16
Acvr2a	-0.468621	0.942	0.974	2.83033e-20	5.44811e-16
Ano3	2.13288	0.291	0.096	2.98679e-20	5.74928e-16
Fam107b	-1.33892	0.15	0.331	3.07126e-20	5.91188e-16
Smtn	-0.812505	0.487	0.675	3.30123e-20	6.35454e-16
Amotl2	-0.787179	0.654	0.78	3.48006e-20	6.69876e-16
Rhou	0.733971	0.767	0.595	3.77764e-20	7.27158e-16
Gclm	-0.59536	0.817	0.898	4.54234e-20	8.74355e-16
Rpl3	0.160207	1	1	4.83011e-20	9.29747e-16
Rps18	0.144647	1	1	5.77887e-20	1.11237e-15
Rps5	0.147408	1	1	6.26981e-20	1.20688e-15
Grn	-0.435704	0.957	0.976	6.61934e-20	1.27416e-15
Twist1	0.662919	0.871	0.791	6.78639e-20	1.30631e-15
Shroom3	-1.21204	0.154	0.338	6.79589e-20	1.30814e-15
Selenof	-0.220441	0.999	1	8.34923e-20	1.60714e-15
Nxn	0.499681	0.958	0.915	1.60524e-19	3.08993e-15
Rps3a1	0.129078	1	1	1.67212e-19	3.21865e-15
Ror2	0.748657	0.844	0.712	1.68688e-19	3.24707e-15
Pfn1	-0.242666	1	1	1.87685e-19	3.61276e-15
Arl15	0.522039	0.975	0.9	1.88794e-19	3.6341e-15
Stox2	0.991706	0.688	0.505	1.95165e-19	3.75673e-15
Galnt18	-0.65456	0.615	0.799	2.34008e-19	4.50441e-15
Gli3	0.509792	0.919	0.834	2.98784e-19	5.75129e-15
Mast4	0.592732	0.973	0.952	3.05244e-19	5.87565e-15
Gpc6	0.306224	0.999	1	3.15274e-19	6.0687e-15
Arhgap28	0.763833	0.72	0.529	3.38101e-19	6.50811e-15
Bdnf	-1.25721	0.193	0.379	3.89402e-19	7.49559e-15
Zfp385b	1.21185	0.529	0.325	5.28045e-19	1.01643e-14
Renbp	-0.814997	0.321	0.54	5.81537e-19	1.1194e-14
Frmd4b	1.65662	0.374	0.177	6.16097e-19	1.18593e-14
Hspa5	-0.325879	1	1	6.18604e-19	1.19075e-14
Lpar4	1.12209	0.541	0.34	6.3452e-19	1.22139e-14
Rpl22	0.160066	1	1	6.94327e-19	1.33651e-14
Rpsa	0.147623	1	1	7.12427e-19	1.37135e-14
Bok	-0.868866	0.446	0.621	7.91742e-19	1.52403e-14
Alcam	1.24775	0.507	0.305	8.17613e-19	1.57382e-14
Aplp2	0.501989	0.928	0.863	8.38199e-19	1.61345e-14
Zbtb20	0.361708	0.997	0.991	8.48367e-19	1.63302e-14
Tubb2b	-0.516578	0.758	0.882	9.87346e-19	1.90054e-14
Rps23	0.127598	1	1	1.01384e-18	1.95154e-14
Aldh1a3	-1.74551	0.144	0.309	1.55972e-18	3.0023e-14
Rsu1	-0.386581	0.961	0.991	1.68526e-18	3.24395e-14
Cyp1b1	0.553797	0.886	0.734	1.73511e-18	3.33991e-14
Hras	-0.410781	0.912	0.961	1.86215e-18	3.58446e-14
Htra1	0.73398	0.689	0.505	1.99785e-18	3.84566e-14
Tle5	-0.355932	0.986	0.996	2.10681e-18	4.05541e-14
Fgf18	-1.48521	0.121	0.281	2.2843e-18	4.39705e-14
Nrep	1.1557	0.522	0.338	2.3442e-18	4.51235e-14
Igsf10	0.712071	0.755	0.582	2.3981e-18	4.6161e-14
Rora	0.505701	0.977	0.937	2.46768e-18	4.75004e-14
Cers6	-0.660326	0.723	0.83	2.47054e-18	4.75554e-14
Gpx1	-0.368239	0.985	0.993	2.57699e-18	4.96045e-14
Esrrg	2.01368	0.281	0.1	3.0985e-18	5.9643e-14
Myh9	-0.345468	0.996	0.998	3.38286e-18	6.51166e-14
Plcl2	1.04814	0.504	0.292	3.39491e-18	6.53486e-14
Srpx2	0.535847	0.862	0.699	3.78191e-18	7.27979e-14
Adam23	0.690719	0.754	0.601	4.40212e-18	8.47363e-14
Pdlim5	-0.502072	0.983	0.996	4.46207e-18	8.58903e-14
Olfml3	0.46317	0.913	0.808	4.56994e-18	8.79668e-14
Prkd1	-0.732435	0.628	0.776	4.93421e-18	9.49786e-14
Lmo7	-1.58006	0.135	0.296	5.0013e-18	9.62701e-14
Syngr2	-0.728198	0.504	0.678	5.46563e-18	1.05208e-13
Ablim1	-1.02461	0.303	0.499	5.89593e-18	1.13491e-13
Zyx	-0.534243	0.862	0.926	6.206e-18	1.19459e-13
Pde5a	-1.01281	0.358	0.542	6.92174e-18	1.33237e-13
Sgk1	1.05453	0.585	0.405	7.1748e-18	1.38108e-13
Isoc1	0.574666	0.865	0.752	7.2708e-18	1.39956e-13
Asap1	0.387668	0.998	0.989	1.01794e-17	1.95944e-13
Ptprf	-0.729478	0.527	0.697	1.1101e-17	2.13684e-13
E330013P04Rik	1.58227	0.271	0.092	1.12617e-17	2.16776e-13
Bst2	-0.845003	0.481	0.654	1.2906e-17	2.48428e-13
Nfia	0.381672	0.997	0.983	1.43793e-17	2.76787e-13
Kif5b	-0.298137	0.994	1	1.4644e-17	2.81882e-13
Cav2	-1.39754	0.153	0.316	1.46995e-17	2.82951e-13
Cspg4	-1.18964	0.173	0.346	1.48925e-17	2.86666e-13
Sri	-0.339031	0.978	0.991	1.53286e-17	2.95061e-13
Rpl14	0.148815	1	1	1.59063e-17	3.06181e-13
Robo1	0.634556	0.646	0.442	1.69603e-17	3.26468e-13
Jag1	-0.707573	0.457	0.641	1.7105e-17	3.29253e-13
Gm11266	-1.42533	0.12	0.274	1.72223e-17	3.31512e-13
Rpl35	0.146651	1	1	1.83505e-17	3.5323e-13
Kitl	0.743274	0.78	0.621	1.90371e-17	3.66445e-13
2025-09-06	0.775935	0.615	0.423	2.16496e-17	4.16734e-13
Anxa3	-0.552578	0.872	0.928	2.56868e-17	4.94445e-13
Tnks	-0.450666	0.972	0.985	2.79773e-17	5.38535e-13
Col5a3	0.82443	0.674	0.494	2.87573e-17	5.5355e-13
Calm2	-0.307511	0.998	1	3.01921e-17	5.81168e-13
Rheb	-0.34706	0.985	0.991	4.29879e-17	8.27474e-13
Selenos	-0.360663	0.975	0.987	4.84019e-17	9.31689e-13
Cux1	-0.541801	0.672	0.811	4.97548e-17	9.5773e-13
Calm1	-0.218404	1	1	5.25553e-17	1.01164e-12
Dnm3os	0.417039	0.955	0.887	5.78674e-17	1.11389e-12
Ecscr	-1.43777	0.105	0.25	6.08927e-17	1.17212e-12
Serpinb6a	-0.309689	0.992	0.996	6.21889e-17	1.19708e-12
Dpysl3	0.458196	0.976	0.952	6.38796e-17	1.22962e-12
Rps9	0.138126	1	1	6.69043e-17	1.28784e-12
Pde3a	-0.83401	0.659	0.802	6.83211e-17	1.31511e-12
Sox4	0.451388	0.976	0.922	6.98512e-17	1.34457e-12
Fbn1	-0.255871	0.999	1	7.08864e-17	1.36449e-12
Adamtsl5	-0.746344	0.435	0.612	7.98765e-17	1.53754e-12
Plcb1	0.982655	0.632	0.46	8.90063e-17	1.71328e-12
Jade1	-0.761822	0.525	0.675	8.96923e-17	1.72649e-12
Cdk6	1.39667	0.304	0.122	9.07768e-17	1.74736e-12
Arhgap31	0.658008	0.848	0.745	9.20072e-17	1.77105e-12
Celf2	-0.443501	0.997	1	9.59486e-17	1.84691e-12
Gsto1	0.568901	0.818	0.68	1.19969e-16	2.30928e-12
Zfp462	0.493966	0.869	0.745	1.20532e-16	2.32013e-12
Nkain1	1.28439	0.376	0.189	1.3587e-16	2.61537e-12
Actg1	-0.318742	1	1	1.42484e-16	2.74268e-12
2025-09-07	-0.294428	1	1	1.51818e-16	2.92235e-12
Cd151	-0.84196	0.436	0.608	1.66397e-16	3.20297e-12
Tm4sf1	-0.970294	0.629	0.771	1.71858e-16	3.3081e-12
Stbd1	-1.12048	0.258	0.427	2.38081e-16	4.58282e-12
Ccn2	-1.68121	0.39	0.547	2.39414e-16	4.60847e-12
Lgals9	-0.699957	0.461	0.643	2.63977e-16	5.08128e-12
Chst11	0.795527	0.701	0.529	2.70791e-16	5.21245e-12
Supt3	0.482649	0.873	0.756	2.83696e-16	5.46086e-12
Gm53	1.10407	0.384	0.192	3.04059e-16	5.85283e-12
Tspan4	-0.353505	0.95	0.969	3.09385e-16	5.95535e-12
Il6st	-0.408795	0.97	0.985	3.71701e-16	7.15488e-12
Lamb1	0.445672	0.927	0.872	3.96284e-16	7.62807e-12
Fkbp2	-0.417662	0.897	0.948	4.13253e-16	7.95471e-12
Prex2	-1.87616	0.15	0.299	4.9523e-16	9.53268e-12
Lacc1	1.19525	0.371	0.189	5.12047e-16	9.85639e-12
Timp1	-0.345853	0.985	0.996	5.88607e-16	1.13301e-11
Csrp2	-0.346773	0.997	1	6.07084e-16	1.16858e-11
Rpl37a	0.132125	1	1	6.20749e-16	1.19488e-11
Tln1	-0.319348	0.986	0.993	6.35871e-16	1.22399e-11
Ebf3	0.682233	0.749	0.595	6.79822e-16	1.30859e-11
Myo1b	0.481556	0.853	0.738	6.85507e-16	1.31953e-11
Pdgfa	-0.817598	0.535	0.673	7.43221e-16	1.43063e-11
Colec12	0.475991	0.943	0.891	1.17558e-15	2.26288e-11
Asah1	-0.322718	0.982	0.996	1.34565e-15	2.59024e-11
Plxna4	1.15058	0.526	0.34	1.35586e-15	2.60989e-11
Lpar1	0.641562	0.778	0.643	1.43346e-15	2.75926e-11
Rps3	0.119324	1	1	1.45815e-15	2.80679e-11
Ripk3	-0.836742	0.298	0.481	1.53002e-15	2.94513e-11
Casp4	1.24102	0.321	0.14	1.53572e-15	2.95611e-11
Sod3	0.685933	0.594	0.379	1.58867e-15	3.05804e-11
Hoxb9	0.670811	0.639	0.457	2.00209e-15	3.85382e-11
Ptprb	-1.15116	0.149	0.303	2.07763e-15	3.99923e-11
Emp2	-0.58914	0.599	0.747	2.14252e-15	4.12414e-11
Cygb	-0.463008	0.849	0.926	2.57276e-15	4.9523e-11
Smdt1	-0.244061	0.997	0.998	2.63639e-15	5.07479e-11
Deptor	0.785563	0.58	0.392	2.70756e-15	5.21178e-11
Laptm4a	-0.203831	1	1	3.09778e-15	5.96292e-11
Rere	0.32243	0.996	0.974	3.21427e-15	6.18715e-11
Tenm4	1.20174	0.518	0.342	3.40942e-15	6.56279e-11
Prkab2	-0.923308	0.276	0.445	3.44408e-15	6.62952e-11
Kif1a	-0.745932	0.327	0.512	3.45407e-15	6.64873e-11
Gria3	0.799504	0.749	0.627	3.45944e-15	6.65907e-11
Eln	-0.916815	0.726	0.821	3.53163e-15	6.79804e-11
Rpl41	0.101283	1	1	3.53709e-15	6.80854e-11
Klf13	-0.511927	0.751	0.843	3.95726e-15	7.61733e-11
Ryk	-0.322487	0.987	0.991	4.13721e-15	7.96372e-11
Anp32a	0.351551	0.97	0.95	4.38958e-15	8.4495e-11
Ndrg4	-0.994867	0.217	0.386	4.50973e-15	8.68078e-11
Dock4	0.995925	0.553	0.373	4.51923e-15	8.69906e-11
Itgb8	-1.43751	0.12	0.261	4.56079e-15	8.77906e-11
Acly	0.479592	0.887	0.815	4.67886e-15	9.00635e-11
Map1lc3a	-0.304225	0.987	1	5.34549e-15	1.02895e-10
Arhgef3	1.27054	0.379	0.203	5.48038e-15	1.05492e-10
Arpc2	-0.21134	1	1	7.43436e-15	1.43104e-10
Rpl15	0.111487	1	1	7.71784e-15	1.48561e-10
Lbh	-0.771785	0.757	0.835	7.80811e-15	1.50298e-10
Pde8b	-1.33477	0.153	0.303	8.76186e-15	1.68657e-10
Smc5	0.514479	0.845	0.728	8.86442e-15	1.70631e-10
Tpm4	-0.316798	0.999	1	8.87248e-15	1.70786e-10
Prkar1a	-0.353071	0.991	0.994	8.99931e-15	1.73228e-10
Adamts2	-0.34233	0.975	0.994	9.56368e-15	1.84091e-10
Rpl8	0.119069	1	1	9.76498e-15	1.87966e-10
Filip1l	-0.572619	0.8	0.885	9.79896e-15	1.8862e-10
Ptprg	0.417304	0.966	0.921	1.07685e-14	2.07283e-10
Rbms1	-0.303564	0.993	0.998	1.08117e-14	2.08114e-10
Rps15a	0.108768	1	1	1.15192e-14	2.21733e-10
Plxnd1	0.919542	0.511	0.329	1.24334e-14	2.39331e-10
Lgi2	-0.763771	0.615	0.721	1.35235e-14	2.60315e-10
Pmp22	-0.409292	0.884	0.937	1.40806e-14	2.71037e-10
Kirrel3	1.85678	0.288	0.124	1.45482e-14	2.80038e-10
Mrvi1	-1.22753	0.164	0.312	1.54269e-14	2.96953e-10
2610307P16Rik	0.892098	0.641	0.473	1.59188e-14	3.06421e-10
Uchl1	-1.31132	0.191	0.338	1.6576e-14	3.19071e-10
Adam12	0.35815	0.994	0.985	2.20534e-14	4.24506e-10
Nab1	-0.551215	0.672	0.81	2.31133e-14	4.44908e-10
Tubb3	-0.670208	0.558	0.721	2.39882e-14	4.61748e-10
Gls	-0.369069	0.939	0.956	2.61634e-14	5.03619e-10
Kazn	-1.15116	0.138	0.281	2.73673e-14	5.26793e-10
Chsy1	0.620136	0.723	0.586	2.95305e-14	5.68433e-10
Heg1	-0.553291	0.688	0.799	3.11755e-14	6.00098e-10
Rpl5	0.140871	1	1	3.17683e-14	6.11507e-10
Rps19	0.122596	1	1	3.18199e-14	6.12502e-10
Fermt2	-0.340812	0.972	0.985	3.30972e-14	6.37087e-10
Rpl6	0.138869	1	1	3.31208e-14	6.37542e-10
Rgl1	-0.557627	0.675	0.802	3.34456e-14	6.43793e-10
Ptprd	0.639527	0.701	0.542	3.56001e-14	6.85266e-10
Gabarap	-0.197224	1	1	3.58191e-14	6.89481e-10
Jarid2	0.603812	0.728	0.591	3.6103e-14	6.94946e-10
Slc7a2	-0.769806	0.48	0.636	4.00223e-14	7.70389e-10
Gpm6b	0.97337	0.641	0.506	4.1554e-14	7.99874e-10
Sptbn1	-0.246729	1	1	4.59753e-14	8.84979e-10
Ldb2	0.617967	0.86	0.758	4.63498e-14	8.92186e-10
Ptk7	0.605254	0.692	0.53	4.71218e-14	9.07048e-10
Mmp2	0.657513	0.802	0.682	4.87368e-14	9.38134e-10
Cebpd	-0.518662	0.805	0.908	5.21195e-14	1.00325e-09
Ppfibp1	0.403214	0.941	0.906	5.36583e-14	1.03287e-09
Lhfpl2	0.504143	0.876	0.776	5.38694e-14	1.03693e-09
Rps11	0.105247	1	1	6.02138e-14	1.15905e-09
Fads3	-0.492251	0.782	0.856	6.30741e-14	1.21411e-09
Rps27a	0.11099	1	1	6.38061e-14	1.2282e-09
Kdelr3	-0.322042	0.942	0.961	6.80865e-14	1.3106e-09
Serpinh1	-0.157052	1	1	7.39581e-14	1.42362e-09
Esr1	1.68801	0.283	0.128	7.93925e-14	1.52823e-09
Ppic	-0.22325	0.999	0.996	8.30638e-14	1.5989e-09
Gcnt2	-0.929771	0.273	0.438	8.75866e-14	1.68595e-09
Rps21	0.120692	1	1	8.87103e-14	1.70758e-09
Slc48a1	-0.625888	0.504	0.662	9.57712e-14	1.8435e-09
Arhgef25	-0.463045	0.727	0.86	9.78989e-14	1.88446e-09
Ppp3ca	0.361304	0.994	0.98	9.93354e-14	1.91211e-09
Rpl10a	0.133359	1	1	1.01892e-13	1.96132e-09
Ralgapa2	0.909339	0.521	0.36	1.07342e-13	2.06622e-09
Synj2	-0.782299	0.317	0.49	1.10692e-13	2.13071e-09
Trp53inp1	0.784911	0.561	0.394	1.13315e-13	2.18119e-09
Rpl30	0.119015	1	1	1.21689e-13	2.34239e-09
Ldha	-0.281491	0.999	1	1.26565e-13	2.43624e-09
Pag1	-0.950912	0.292	0.451	1.39082e-13	2.67719e-09
Dpep1	0.851874	0.48	0.301	1.44143e-13	2.77461e-09
Tgfb2	0.550698	0.48	0.285	1.51279e-13	2.91197e-09
Runx2	0.523661	0.806	0.68	1.63183e-13	3.14111e-09
Rpl28	0.115774	1	1	1.65525e-13	3.1862e-09
Zfas1	0.470054	0.887	0.819	1.68711e-13	3.24752e-09
Cavin3	-0.310263	0.984	0.989	1.7783e-13	3.42305e-09
Dapk1	0.542518	0.825	0.697	1.77964e-13	3.42563e-09
Scara3	-0.6805	0.405	0.582	2.15242e-13	4.1432e-09
Slc44a2	-0.529693	0.621	0.738	2.19117e-13	4.21778e-09
Serf2	-0.141038	1	1	2.20739e-13	4.24901e-09
Camk1	-0.424071	0.759	0.858	2.22327e-13	4.27958e-09
Prelid1	-0.213996	0.999	1	2.33831e-13	4.50102e-09
Sin3b	-0.264511	0.961	0.974	2.3498e-13	4.52313e-09
Lgals3	0.708295	0.615	0.473	2.37275e-13	4.5673e-09
Trabd2b	0.55114	0.842	0.745	2.42345e-13	4.66489e-09
Uhrf2	0.415162	0.945	0.884	2.51974e-13	4.85026e-09
Rab9	0.472388	0.845	0.767	2.52138e-13	4.85341e-09
Cyb5r3	-0.313209	0.979	0.978	2.81244e-13	5.41366e-09
Gask1b	-0.905663	0.399	0.547	2.97136e-13	5.71958e-09
Rps8	0.103997	1	1	3.18623e-13	6.13317e-09
Rpl26	0.112259	1	1	3.56682e-13	6.86577e-09
Rac1	-0.230905	0.997	0.998	3.57321e-13	6.87808e-09
Kif21a	1.43143	0.268	0.116	3.63997e-13	7.00658e-09
Dnajc3	-0.322445	0.94	0.972	3.91253e-13	7.53124e-09
Sh3bgrl3	-0.245644	0.999	1	4.38011e-13	8.43127e-09
Smarcc1	0.304829	0.979	0.943	4.40693e-13	8.4829e-09
Edf1	-0.187544	1	1	4.98781e-13	9.60104e-09
Flnb	-0.514602	0.828	0.891	4.99021e-13	9.60566e-09
Col1a2	-0.151999	1	1	5.3746e-13	1.03456e-08
Tead2	0.486439	0.78	0.652	5.56103e-13	1.07044e-08
Ppm1h	1.04315	0.462	0.299	5.83316e-13	1.12283e-08
Plce1	-0.5832	0.619	0.756	5.979e-13	1.1509e-08
Psmd8	-0.296576	0.982	0.987	6.76758e-13	1.30269e-08
Clca3a1	1.39825	0.289	0.137	6.9623e-13	1.34017e-08
Slc6a17	-1.16425	0.167	0.309	7.35789e-13	1.41632e-08
Pappa	0.984125	0.689	0.571	8.0583e-13	1.55114e-08
Rps17	0.145393	1	1	8.17359e-13	1.57333e-08
Slc39a6	-0.444881	0.672	0.806	8.19975e-13	1.57837e-08
Pdia3	-0.214602	0.999	1	8.52675e-13	1.64131e-08
Rplp2	0.100748	1	1	8.78849e-13	1.6917e-08
Txndc17	-0.237662	0.998	1	1.03884e-12	1.99967e-08
Ugp2	-0.362949	0.864	0.928	1.0687e-12	2.05713e-08
Lrp10	-0.540218	0.613	0.726	1.06929e-12	2.05828e-08
Rpl38	0.107051	1	1	1.23589e-12	2.37896e-08
Pkig	0.538313	0.76	0.645	1.29768e-12	2.4979e-08
Slc16a3	-1.00491	0.221	0.362	1.32202e-12	2.54476e-08
Ak5	-0.564603	0.659	0.782	1.38236e-12	2.6609e-08
Prdx4	-0.243705	0.994	1	1.46853e-12	2.82677e-08
Atp2b1	-0.293993	0.963	0.983	1.53095e-12	2.94692e-08
Calr	-0.215455	1	1	1.53257e-12	2.95005e-08
Ogn	0.747299	0.703	0.597	1.54652e-12	2.9769e-08
App	-0.200961	1	1	1.55199e-12	2.98743e-08
Actb	-0.236362	1	1	1.64428e-12	3.16508e-08
Tes	0.690143	0.59	0.41	1.72801e-12	3.32625e-08
Ube2e2	0.366981	0.959	0.928	1.83548e-12	3.53311e-08
Gpx7	-0.395984	0.836	0.922	1.88044e-12	3.61967e-08
Sgms1	0.480132	0.856	0.749	1.88749e-12	3.63324e-08
Sgcd	-0.659426	0.543	0.689	2.06406e-12	3.9731e-08
F11r	-0.832298	0.216	0.37	2.25192e-12	4.33472e-08
Znhit6	0.651551	0.728	0.61	2.31822e-12	4.46235e-08
Fus	0.260997	0.992	0.993	2.32267e-12	4.4709e-08
Selenok	-0.235627	0.999	1	2.50403e-12	4.82e-08
Tmtc1	-1.38949	0.139	0.266	2.5534e-12	4.91504e-08
Fap	0.745744	0.553	0.39	2.60746e-12	5.0191e-08
Tspan17	-0.732424	0.414	0.564	2.63256e-12	5.06742e-08
Ecm1	-0.584722	0.556	0.677	3.13106e-12	6.02699e-08
Map4k4	0.311128	0.989	0.974	3.2768e-12	6.30752e-08
Slc25a13	0.977013	0.374	0.214	3.39108e-12	6.52749e-08
Rpl36a	0.144302	1	1	3.59975e-12	6.92916e-08
Gli2	0.603889	0.673	0.54	3.63158e-12	6.99043e-08
Marcks	0.24639	1	1	3.74444e-12	7.20767e-08
Dysf	-0.755235	0.346	0.508	3.82821e-12	7.36893e-08
Tmem123	-0.498244	0.667	0.771	3.96135e-12	7.6252e-08
Dip2c	0.333559	0.972	0.943	4.00238e-12	7.70418e-08
Cdo1	1.2242	0.365	0.216	4.73807e-12	9.12031e-08
Nr4a1	-0.710736	0.444	0.593	4.84775e-12	9.33144e-08
Sorcs2	-0.869112	0.215	0.362	4.9982e-12	9.62104e-08
Boc	0.741579	0.577	0.42	5.26789e-12	1.01402e-07
Dnm3	0.696944	0.568	0.403	5.54942e-12	1.06821e-07
Pgam1	-0.283429	0.994	0.998	5.96818e-12	1.14881e-07
Sox11	0.858266	0.462	0.298	6.14866e-12	1.18356e-07
Tmem86a	0.845331	0.519	0.37	6.28959e-12	1.21068e-07
Runx1t1	0.419921	0.929	0.896	6.49963e-12	1.25111e-07
Pcdh7	-0.443514	0.982	0.991	7.20569e-12	1.38702e-07
Ilk	-0.320748	0.932	0.963	7.35676e-12	1.4161e-07
Mmp16	-0.865907	0.29	0.436	7.87715e-12	1.51627e-07
Dda1	-0.40912	0.751	0.865	7.89567e-12	1.51984e-07
Stk38	0.403615	0.884	0.819	7.97203e-12	1.53454e-07
Ncoa1	0.409564	0.901	0.845	8.04295e-12	1.54819e-07
Car13	0.624642	0.615	0.458	8.17807e-12	1.5742e-07
Rnf144a	0.704607	0.511	0.348	8.54462e-12	1.64475e-07
Trerf1	0.436675	0.853	0.765	8.85501e-12	1.7045e-07
Gnai2	-0.18621	1	1	8.98913e-12	1.73032e-07
Eef1g	0.129735	1	1	9.44535e-12	1.81813e-07
Arf4	-0.185657	1	1	9.60365e-12	1.84861e-07
Prdx6	0.318813	0.955	0.924	9.67014e-12	1.8614e-07
Slc8a1	-0.68065	0.667	0.789	9.78928e-12	1.88434e-07
Gfpt2	0.7763	0.445	0.283	9.89227e-12	1.90416e-07
Cfl1	-0.192141	1	1	9.98159e-12	1.92136e-07
Nrp1	-0.396348	0.952	0.976	1.00153e-11	1.92785e-07
Aff2	-0.865155	0.372	0.516	1.04137e-11	2.00453e-07
Nedd4	0.134379	1	1	1.09209e-11	2.10217e-07
Inhba	-0.866991	0.502	0.636	1.14064e-11	2.19562e-07
Dad1	-0.227887	0.999	1	1.16603e-11	2.24448e-07
Map6	-0.854178	0.25	0.396	1.17637e-11	2.2644e-07
Stag1	0.287785	0.977	0.95	1.25348e-11	2.41283e-07
Tead1	-0.270295	0.995	0.996	1.31964e-11	2.54017e-07
Met	1.28858	0.262	0.122	1.32595e-11	2.55232e-07
Emd	-0.432838	0.774	0.845	1.39203e-11	2.67951e-07
Ntrk2	1.64974	0.275	0.137	1.40773e-11	2.70973e-07
Larp1b	-0.676945	0.359	0.514	1.42279e-11	2.73872e-07
Trappc6b	-0.381308	0.827	0.884	1.51579e-11	2.91775e-07
Ccbe1	0.961747	0.432	0.272	1.65861e-11	3.19265e-07
Emc7	-0.345655	0.892	0.926	1.75755e-11	3.3831e-07
Gpc3	-0.482593	0.635	0.786	1.77696e-11	3.42047e-07
Tbc1d2b	0.512658	0.699	0.56	1.91158e-11	3.67959e-07
Oaf	-0.431758	0.803	0.882	2.28427e-11	4.39699e-07
Eif1ax	-0.281303	0.971	0.982	2.37061e-11	4.56319e-07
Ptma	0.214199	1	1	2.4832e-11	4.77991e-07
Spcs1	-0.200147	0.998	1	2.54695e-11	4.90262e-07
Man2a1	-0.311431	0.976	0.987	2.59067e-11	4.98678e-07
Agpat4	0.495489	0.695	0.555	2.62326e-11	5.04951e-07
Capn2	-0.316976	0.918	0.939	2.62846e-11	5.05952e-07
Ssbp3	0.327004	0.967	0.932	2.63504e-11	5.0722e-07
Cpxm1	0.72267	0.504	0.342	2.6889e-11	5.17586e-07
Snai2	0.606428	0.669	0.523	2.84591e-11	5.47809e-07
Tsen34	-0.328904	0.885	0.933	2.88444e-11	5.55225e-07
Cdc42	-0.157006	1	1	2.9536e-11	5.68539e-07
Rps25	0.14542	1	1	2.99117e-11	5.75771e-07
Rybp	0.626813	0.693	0.577	3.02225e-11	5.81752e-07
Dmpk	-0.955461	0.29	0.421	3.43243e-11	6.60708e-07
Gipc1	-0.442152	0.663	0.787	4.18605e-11	8.05772e-07
Myl12b	-0.376856	0.872	0.921	4.39982e-11	8.46921e-07
Rpl12	0.103865	1	1	4.54142e-11	8.74178e-07
Reep5	-0.203064	0.998	1	4.6683e-11	8.98601e-07
Rps6ka3	0.406584	0.881	0.815	4.71098e-11	9.06817e-07
Il11ra1	-0.404164	0.891	0.913	4.87728e-11	9.38828e-07
Psph	-0.432808	0.825	0.889	4.92637e-11	9.48277e-07
Bsg	-0.172197	1	1	4.98503e-11	9.59569e-07
Tmem164	0.584258	0.897	0.86	5.57578e-11	1.07328e-06
Pdia6	-0.19791	0.999	0.998	5.82079e-11	1.12044e-06
Ldhb	0.568968	0.648	0.519	5.91512e-11	1.1386e-06
Grem2	-0.832029	0.44	0.577	6.27064e-11	1.20704e-06
P4hb	-0.171732	1	0.996	6.55983e-11	1.2627e-06
Axl	-0.347576	0.855	0.913	6.58917e-11	1.26835e-06
Manf	-0.289183	0.984	0.989	6.69651e-11	1.28901e-06
2700069I18Rik	1.02615	0.357	0.214	7.31775e-11	1.40859e-06
Frmd3	-0.602742	0.351	0.506	7.75925e-11	1.49358e-06
Ncam1	0.313055	0.988	0.969	7.8257e-11	1.50637e-06
Ifngr2	-0.517605	0.698	0.767	8.14458e-11	1.56775e-06
Cd320	0.448133	0.752	0.632	8.22298e-11	1.58284e-06
Twist2	0.501531	0.768	0.678	8.30234e-11	1.59812e-06
Emx2os	0.617205	0.601	0.457	8.31497e-11	1.60055e-06
Pitpna	-0.315017	0.942	0.967	8.40912e-11	1.61867e-06
Efna5	0.881265	0.531	0.399	8.78784e-11	1.69157e-06
Gse1	0.528911	0.76	0.636	8.94731e-11	1.72227e-06
Selenot	-0.402923	0.718	0.808	9.18394e-11	1.76782e-06
Ckap4	-0.232967	0.998	0.994	9.5404e-11	1.83643e-06
Ptprm	0.310896	0.986	0.959	9.98939e-11	1.92286e-06
Nfkbia	0.573088	0.691	0.56	1.05389e-10	2.02862e-06
Ttc3	0.22195	0.999	0.994	1.06011e-10	2.04061e-06
Elob	-0.135309	1	1	1.13585e-10	2.1864e-06
Smad3	0.681899	0.584	0.451	1.21419e-10	2.33719e-06
Pbxip1	-0.386222	0.762	0.852	1.23381e-10	2.37496e-06
Snx18	-0.46423	0.682	0.787	1.24704e-10	2.40042e-06
Suclg2	0.505767	0.713	0.586	1.25528e-10	2.41628e-06
4930402H24Rik	0.372681	0.911	0.854	1.29817e-10	2.49884e-06
Hexa	-0.365924	0.921	0.954	1.33498e-10	2.5697e-06
Rps27l	0.220813	1	1	1.34085e-10	2.581e-06
Tmem30a	-0.373742	0.798	0.863	1.41784e-10	2.7292e-06
Map2k5	0.394507	0.791	0.678	1.43242e-10	2.75727e-06
Fads2	0.411692	0.82	0.725	1.48131e-10	2.85138e-06
Ccdc80	0.290752	0.957	0.906	1.48659e-10	2.86153e-06
Gas5	0.213376	1	1	1.54666e-10	2.97717e-06
Prr16	0.78341	0.472	0.318	2.02295e-10	3.89397e-06
S1pr3	0.891933	0.382	0.233	2.03937e-10	3.92558e-06
Vamp5	-0.4609	0.589	0.721	2.24046e-10	4.31266e-06
Vgll3	-0.431823	0.674	0.776	2.55064e-10	4.90972e-06
Htatip2	-0.507309	0.558	0.677	2.55445e-10	4.91706e-06
B4galt1	-0.33065	0.886	0.939	2.61747e-10	5.03838e-06
Malat1	0.212512	1	1	2.62856e-10	5.05972e-06
Mapre1	-0.272838	0.943	0.976	3.00482e-10	5.78398e-06
Rabgap1l	0.385832	0.832	0.699	3.01315e-10	5.80002e-06
Efemp2	-0.186714	0.997	0.998	3.01654e-10	5.80653e-06
Dnajb11	-0.337166	0.835	0.889	3.04805e-10	5.86719e-06
Nr6a1	0.591925	0.582	0.433	3.11396e-10	5.99405e-06
Azin2	0.538016	0.501	0.336	3.23016e-10	6.21774e-06
Msn	-0.244285	0.981	0.998	3.26901e-10	6.29252e-06
Sik3	0.330439	0.925	0.858	3.35918e-10	6.46609e-06
Gng5	-0.154941	1	1	3.37928e-10	6.50477e-06
Vamp2	-0.545255	0.408	0.56	3.40252e-10	6.54951e-06
Mpp6	0.550789	0.707	0.614	3.70848e-10	7.13846e-06
Aprt	0.222561	0.997	0.989	3.86904e-10	7.44751e-06
Large1	-0.312504	0.987	0.994	4.00756e-10	7.71415e-06
Cyp51	0.322569	0.954	0.926	4.25953e-10	8.19917e-06
Fip1l1	0.343137	0.902	0.837	5.13e-10	9.87473e-06
Bbx	0.3225	0.93	0.876	5.26513e-10	1.01348e-05
Pitpnc1	0.611248	0.561	0.416	5.32685e-10	1.02537e-05
Sulf2	0.519822	0.71	0.588	5.74458e-10	1.10577e-05
Gng2	0.601603	0.634	0.505	5.75467e-10	1.10772e-05
Ltbp4	-0.763503	0.231	0.364	5.86916e-10	1.12976e-05
Lasp1	-0.350116	0.886	0.913	6.00852e-10	1.15658e-05
Zfp706	-0.265206	0.922	0.959	6.25518e-10	1.20406e-05
Fam20c	-0.7866	0.211	0.34	6.78941e-10	1.30689e-05
Pmepa1	-0.211967	0.997	1	7.26012e-10	1.3975e-05
Oxct1	-0.218389	0.993	0.998	7.47255e-10	1.43839e-05
Lats2	-0.410339	0.697	0.8	7.51522e-10	1.44661e-05
Ano6	0.379115	0.902	0.847	7.54515e-10	1.45237e-05
Eya4	-0.444079	0.281	0.436	7.57112e-10	1.45736e-05
Klhl24	0.565896	0.534	0.388	7.81875e-10	1.50503e-05
Ndrg1	-0.695072	0.237	0.375	7.8538e-10	1.51178e-05
Ptms	-0.207332	1	1	7.87825e-10	1.51648e-05
Immp2l	0.577109	0.59	0.444	8.16641e-10	1.57195e-05
Gpam	0.823949	0.452	0.32	8.30663e-10	1.59894e-05
Atxn1	0.246965	0.997	0.998	8.45578e-10	1.62765e-05
Htra3	0.646128	0.457	0.305	8.70065e-10	1.67479e-05
Pde4b	-0.661612	0.364	0.499	8.82902e-10	1.6995e-05
Cdkn2b	0.673862	0.541	0.394	9.13913e-10	1.75919e-05
Pcgf5	-0.837292	0.237	0.366	9.35273e-10	1.80031e-05
Dnajc15	0.369023	0.847	0.762	9.97914e-10	1.92088e-05
Adamtsl3	-0.578364	0.43	0.577	1.01722e-09	1.95805e-05
Esyt1	-0.488948	0.719	0.797	1.04126e-09	2.00433e-05
Gadd45g	-0.592228	0.642	0.743	1.06293e-09	2.04603e-05
Inka1	0.796535	0.432	0.299	1.06579e-09	2.05154e-05
Zdbf2	1.05535	0.273	0.144	1.08934e-09	2.09686e-05
Actn4	-0.325767	0.967	0.976	1.11983e-09	2.15556e-05
Tgfbr1	0.417438	0.734	0.612	1.12905e-09	2.1733e-05
Amot	0.936764	0.38	0.248	1.16152e-09	2.2358e-05
St5	-0.431099	0.879	0.933	1.28133e-09	2.46643e-05
Serp1	-0.256973	0.967	0.985	1.29954e-09	2.50149e-05
Phf21a	0.306198	0.965	0.954	1.30296e-09	2.50807e-05
Hsd17b10	0.282292	0.937	0.889	1.44948e-09	2.7901e-05
Osr2	0.984777	0.348	0.214	1.50524e-09	2.89744e-05
Sema5a	0.513919	0.728	0.597	1.50741e-09	2.90161e-05
Pcdh11x	-0.541558	0.769	0.847	1.50863e-09	2.90396e-05
Idh1	0.311036	0.92	0.889	1.60699e-09	3.09329e-05
Pxdc1	-0.700852	0.289	0.42	1.63539e-09	3.14797e-05
Trp53	0.3051	0.933	0.884	1.6833e-09	3.24018e-05
Agpat3	-0.341517	0.799	0.86	1.69668e-09	3.26593e-05
Vasp	-0.417794	0.733	0.824	1.70368e-09	3.2794e-05
Arhgap1	-0.372482	0.723	0.823	1.71299e-09	3.29733e-05
Tbx15	0.337428	0.95	0.924	1.72822e-09	3.32665e-05
Snhg12	0.374056	0.878	0.817	1.75246e-09	3.37331e-05
Ankrd29	-0.930827	0.149	0.262	1.76668e-09	3.40068e-05
1810037I17Rik	-0.373855	0.866	0.921	1.85524e-09	3.57115e-05
Gas6	0.413977	0.869	0.806	1.89729e-09	3.6521e-05
Micu1	0.379919	0.827	0.758	1.94261e-09	3.73933e-05
Smarcd3	-0.564863	0.459	0.582	1.99771e-09	3.84539e-05
Trnp1	-0.590105	0.399	0.53	2.10758e-09	4.05687e-05
Hmgcs1	0.379674	0.945	0.922	2.13134e-09	4.10262e-05
Tmem45a	-0.382327	0.805	0.872	2.18604e-09	4.20791e-05
Atf7ip	0.430874	0.752	0.664	2.2375e-09	4.30696e-05
Blvrb	-0.370457	0.813	0.878	2.27901e-09	4.38687e-05
Atp6ap1	-0.339539	0.809	0.872	2.31633e-09	4.4587e-05
2025-03-03	-0.496717	0.779	0.872	2.35589e-09	4.53486e-05
Rnf150	0.371976	0.866	0.76	2.47668e-09	4.76736e-05
Adam10	-0.373508	0.794	0.843	2.49657e-09	4.80564e-05
Flna	-0.282458	0.994	0.994	2.51e-09	4.83149e-05
Hic1	0.721121	0.47	0.338	2.6139e-09	5.0315e-05
Fdxr	0.755862	0.397	0.259	2.81327e-09	5.41525e-05
Hoxd8	-0.889499	0.182	0.299	3.03332e-09	5.83884e-05
Serpine1	-0.75432	0.536	0.649	3.12623e-09	6.01768e-05
Tmem176b	0.28935	0.972	0.974	3.17048e-09	6.10285e-05
Rpl31	0.144201	1	1	3.20463e-09	6.1686e-05
Eef2	0.135164	1	1	3.2301e-09	6.21762e-05
Yif1b	-0.255085	0.927	0.959	3.25591e-09	6.2673e-05
Il4ra	0.831006	0.5	0.368	3.25981e-09	6.27481e-05
Lmna	-0.180748	1	1	3.29215e-09	6.33706e-05
Wsb2	-0.38198	0.73	0.802	3.45509e-09	6.65071e-05
Fmn1	0.506478	0.698	0.59	3.48798e-09	6.71401e-05
Kansl1	0.236352	0.994	0.978	3.7639e-09	7.24513e-05
Sox5	0.796306	0.443	0.305	3.81266e-09	7.339e-05
Myadm	-0.338587	0.88	0.924	3.81624e-09	7.34587e-05
Meg3	0.26174	0.993	0.996	3.83812e-09	7.38799e-05
Zfp91	-0.252269	0.954	0.972	3.98452e-09	7.6698e-05
Ndn	-0.342847	0.825	0.86	4.25365e-09	8.18785e-05
Dynlt3	-0.42395	0.725	0.819	4.37181e-09	8.4153e-05
Shox2	-0.42361	0.622	0.738	4.38756e-09	8.44561e-05
Tcea3	-0.455347	0.537	0.654	4.42134e-09	8.51063e-05
Ier3ip1	-0.242336	0.964	0.98	4.60826e-09	8.87043e-05
Pdcl3	-0.32342	0.86	0.904	4.7098e-09	9.0659e-05
Socs2	0.841509	0.492	0.37	4.72579e-09	9.09668e-05
Prdx5	-0.18446	0.996	0.998	4.86552e-09	9.36564e-05
Ifi204	0.814493	0.308	0.176	5.15294e-09	9.9189e-05
Flot1	-0.3743	0.731	0.83	5.15795e-09	9.92854e-05
Erg28	0.323657	0.935	0.908	5.3089e-09	0.000102191
Emilin2	-0.459193	0.56	0.682	5.43502e-09	0.000104619
Creg1	-0.364776	0.76	0.852	5.46125e-09	0.000105124
Ggta1	0.564518	0.613	0.508	5.57635e-09	0.000107339
Fgfr1	0.283266	0.969	0.943	5.58112e-09	0.000107431
Naaladl2	0.389442	0.845	0.754	5.8496e-09	0.000112599
Clip2	0.612063	0.467	0.331	6.0131e-09	0.000115746
Dstn	-0.288059	0.998	1	6.10187e-09	0.000117455
Grb10	-0.212459	0.996	1	6.30908e-09	0.000121444
Gria4	-0.812747	0.257	0.383	6.62076e-09	0.000127443
Sec11c	-0.446243	0.587	0.697	6.81572e-09	0.000131196
Jazf1	0.924525	0.286	0.159	6.84907e-09	0.000131838
Ttc27	0.662502	0.457	0.325	7.00715e-09	0.000134881
S100b	-0.616597	0.383	0.51	7.57571e-09	0.000145825
Dhrs3	-0.546068	0.57	0.682	7.58394e-09	0.000145983
Shisa4	-0.502474	0.493	0.606	7.83466e-09	0.000150809
Slc1a3	0.257493	0.783	0.612	8.05305e-09	0.000155013
Pde7a	0.408456	0.731	0.601	8.24795e-09	0.000158765
Gnb1	-0.177566	0.999	0.998	8.59038e-09	0.000165356
Actr10	-0.275457	0.896	0.939	9.13961e-09	0.000175928
Chmp2a	-0.253507	0.928	0.969	9.35992e-09	0.000180169
Hdlbp	-0.139039	1	1	9.76661e-09	0.000187997
Uap1l1	-0.406798	0.754	0.824	9.85465e-09	0.000189692
Carmn	-0.637498	0.46	0.573	9.94166e-09	0.000191367
Acot7	0.428398	0.694	0.564	1.01149e-08	0.000194702
Ttc28	0.234444	0.995	0.987	1.01404e-08	0.000195193
Nnmt	-0.288918	0.906	0.943	1.07047e-08	0.000206055
Nrip1	0.29085	0.956	0.935	1.07416e-08	0.000206765
Tmem160	-0.224279	0.972	0.976	1.08106e-08	0.000208092
Mex3a	0.606836	0.477	0.344	1.09593e-08	0.000210955
Lgals3bp	0.517676	0.559	0.425	1.0995e-08	0.000211642
Foxo3	0.451854	0.666	0.529	1.10783e-08	0.000213245
Myof	0.295613	0.957	0.943	1.1173e-08	0.000215069
Aldh9a1	0.642481	0.408	0.27	1.12965e-08	0.000217446
Zc2hc1a	-0.476011	0.669	0.75	1.15275e-08	0.000221893
Isyna1	-0.740208	0.228	0.349	1.18969e-08	0.000229004
Rock2	-0.241233	0.995	0.994	1.211e-08	0.000233106
Ccdc107	-0.376297	0.764	0.828	1.23747e-08	0.000238201
Man1a2	-0.303423	0.874	0.9	1.24178e-08	0.00023903
Snrpb	-0.210105	0.986	0.993	1.26195e-08	0.000242913
Mpc1	-0.241995	0.949	0.967	1.27457e-08	0.000245343
Adamtsl1	1.07695	0.448	0.34	1.29772e-08	0.000249799
Erbin	0.304292	0.961	0.93	1.2982e-08	0.000249891
Smg6	0.304336	0.899	0.858	1.31524e-08	0.00025317
1110038B12Rik	0.253045	0.977	0.954	1.32912e-08	0.000255842
Higd2a	-0.318378	0.813	0.887	1.36171e-08	0.000262116
Rps27	0.100398	1	1	1.36667e-08	0.00026307
Tbc1d31	0.488522	0.573	0.436	1.38392e-08	0.000266391
Calm3	-0.213886	0.98	0.993	1.41324e-08	0.000272035
Gm47283	0.27934	0.973	0.963	1.44936e-08	0.000278988
Nupr1	-0.257453	0.977	0.987	1.45182e-08	0.000279461
Sap18	-0.328801	0.862	0.911	1.46848e-08	0.000282668
Tcf12	0.188819	0.998	0.994	1.49344e-08	0.000287472
Usp53	-0.729488	0.295	0.418	1.51436e-08	0.000291498
Tmed9	-0.172407	0.999	0.998	1.52385e-08	0.000293326
Cd24a	0.853005	0.343	0.214	1.58956e-08	0.000305974
Ddx39	-0.341102	0.692	0.817	1.61557e-08	0.00031098
Bgn	0.117472	1	1	1.69881e-08	0.000327005
Pde4d	0.46643	0.861	0.797	1.72706e-08	0.000332441
Traf4	0.48295	0.565	0.427	1.76644e-08	0.000340021
Ephb2	-0.375527	0.822	0.865	1.82543e-08	0.000351378
Mgat2	-0.346206	0.828	0.876	1.83024e-08	0.000352304
Pkd2	0.316775	0.871	0.823	1.84872e-08	0.00035586
Pth1r	0.487616	0.665	0.556	1.9236e-08	0.000370273
Raly	-0.231197	0.977	0.976	1.99885e-08	0.000384758
Lrp12	0.602572	0.482	0.359	2.06585e-08	0.000397655
Kdm7a	0.696344	0.462	0.335	2.20788e-08	0.000424995
Fam174a	-0.463875	0.535	0.645	2.288e-08	0.000440417
Fosb	0.273252	0.95	0.924	2.33082e-08	0.00044866
Cox6a2	-0.748533	0.261	0.379	2.40667e-08	0.000463261
Eng	-0.566717	0.291	0.416	2.41376e-08	0.000464625
Rhobtb1	0.723386	0.398	0.266	2.41387e-08	0.000464646
Fgfr2	0.41438	0.809	0.728	2.50495e-08	0.000482177
Fdft1	0.331493	0.827	0.739	2.53958e-08	0.000488844
Cdon	0.324235	0.89	0.821	2.58222e-08	0.000497052
Sdk1	0.753742	0.48	0.349	2.58621e-08	0.00049782
Arsb	0.527581	0.621	0.508	2.65381e-08	0.000510832
Tiam2	0.468895	0.745	0.664	2.73878e-08	0.000527188
Rapgef2	0.341029	0.911	0.854	2.756e-08	0.000530503
Mdk	-0.264757	0.65	0.789	2.78087e-08	0.000535291
Xist	0.286675	0.851	0.817	2.78124e-08	0.00053536
Fads1	0.308816	0.878	0.813	2.97503e-08	0.000572664
Mcc	0.423587	0.866	0.832	2.98039e-08	0.000573696
Ifi30	-0.467218	0.52	0.636	2.99458e-08	0.000576427
Atp1b1	-1.50492	0.17	0.268	3.25052e-08	0.000625693
2310022B05Rik	-0.497678	0.71	0.784	3.26919e-08	0.000629286
Ttc23	0.517027	0.564	0.44	3.36521e-08	0.000647769
Atp6ap2	-0.301497	0.833	0.906	3.42373e-08	0.000659033
Gkap1	-0.400544	0.661	0.749	3.6163e-08	0.000696102
Pdcd10	-0.275303	0.892	0.911	3.65839e-08	0.000704203
2025-09-08	0.28366	0.902	0.858	3.70986e-08	0.000714112
Dock11	0.524223	0.57	0.455	3.78199e-08	0.000727994
Slc3a2	-0.219352	0.981	0.985	3.81049e-08	0.000733481
Polr2m	-0.278522	0.903	0.937	3.88126e-08	0.000747104
Fggy	0.56447	0.476	0.338	4.02044e-08	0.000773894
Dennd1a	0.293948	0.94	0.906	4.12122e-08	0.000793294
Psme2	-0.302963	0.886	0.93	4.28927e-08	0.000825641
Hgf	-0.658488	0.476	0.58	4.35662e-08	0.000838606
Atg10	0.40362	0.71	0.591	4.3659e-08	0.000840392
Islr	-0.463894	0.636	0.721	4.44823e-08	0.000856239
Sh3pxd2b	0.35934	0.832	0.765	4.69587e-08	0.000903908
Rap1a	-0.196874	0.984	1	4.72007e-08	0.000908566
Adgre5	-0.534516	0.329	0.462	4.73776e-08	0.000911971
Ddah2	-0.264566	0.913	0.939	4.74353e-08	0.000913082
Map4k5	0.399758	0.825	0.762	4.81264e-08	0.000926385
Hspe1	0.145433	0.999	1	4.91815e-08	0.000946694
Atp5b	-0.15628	1	1	4.94363e-08	0.0009516
Trib1	-0.914719	0.169	0.275	5.08845e-08	0.000979475
Ppp1r2	-0.310649	0.84	0.884	5.16322e-08	0.000993868
Hoxb2	-0.61242	0.315	0.44	5.17818e-08	0.000996748
Rps15	0.138653	1	1	5.40322e-08	0.00104007
Fam172a	0.274755	0.953	0.939	5.46679e-08	0.0010523
Alpk1	-0.65234	0.204	0.32	5.58145e-08	0.00107437
Mrps6	0.399579	0.88	0.839	5.59225e-08	0.00107645
Ncoa2	0.317964	0.883	0.845	5.84271e-08	0.00112466
Creb3	-0.470063	0.535	0.643	5.87207e-08	0.00113031
Odc1	-0.2653	0.847	0.922	5.89884e-08	0.00113547
Slco2a1	-0.670616	0.365	0.486	6.12098e-08	0.00117823
Myh10	0.34285	0.935	0.932	6.12792e-08	0.00117956
Hsp90aa1	-0.163654	0.999	1	6.25213e-08	0.00120347
Tanc2	0.393123	0.827	0.776	6.37164e-08	0.00122648
Tnip1	0.598699	0.48	0.357	6.45388e-08	0.00124231
Prkg1	0.311842	0.979	0.956	6.50103e-08	0.00125138
Pon3	-0.722316	0.193	0.301	6.78084e-08	0.00130524
Apba1	0.558938	0.694	0.614	6.96581e-08	0.00134085
Stk24	0.374028	0.822	0.738	7.08679e-08	0.00136414
Pabpc4	0.257064	0.938	0.913	7.11233e-08	0.00136905
Oxr1	0.496182	0.624	0.527	7.18087e-08	0.00138224
Rfx3	0.532182	0.595	0.468	7.33594e-08	0.0014121
Rhoc	-0.160815	0.999	1	7.38401e-08	0.00142135
Txnip	-0.38507	0.608	0.723	7.47093e-08	0.00143808
Scp2	-0.234515	0.936	0.961	7.8304e-08	0.00150727
Atrnl1	0.347546	0.884	0.869	7.92001e-08	0.00152452
Junb	-0.263071	0.933	0.961	7.92612e-08	0.0015257
Marcksl1	0.309825	0.849	0.769	8.13897e-08	0.00156667
Gm17501	-0.489665	0.615	0.728	8.38316e-08	0.00161368
Grik5	-0.852344	0.199	0.303	8.83109e-08	0.0016999
Adam15	-0.432934	0.527	0.64	9.16324e-08	0.00176383
Ebf1	0.258441	1	1	9.5973e-08	0.00184738
Chchd3	0.227485	0.957	0.935	9.63997e-08	0.0018556
Vegfd	-0.580264	0.739	0.802	9.6661e-08	0.00186063
Irf2bpl	-0.315652	0.76	0.821	9.72187e-08	0.00187136
Gm1976	0.61366	0.43	0.301	9.79961e-08	0.00188633
Sdc1	-0.436409	0.646	0.732	9.82698e-08	0.00189159
Bcas3	0.349802	0.785	0.708	9.83785e-08	0.00189369
Rftn2	0.45305	0.564	0.433	1.01412e-07	0.00195207
Gm4258	0.599328	0.495	0.381	1.01423e-07	0.0019523
Tmem256	-0.188359	0.991	0.996	1.02281e-07	0.00196882
Pdcd5	-0.198004	0.986	0.993	1.03208e-07	0.00198665
Eif4b	0.212496	0.98	0.967	1.03531e-07	0.00199286
Ctsl	-0.193389	0.999	1	1.03905e-07	0.00200006
Sesn3	0.494812	0.592	0.466	1.04368e-07	0.00200898
Tm7sf3	-0.387812	0.631	0.73	1.04824e-07	0.00201775
Sh3rf3	-0.420578	0.492	0.616	1.06819e-07	0.00205615
Atg3	-0.284732	0.844	0.885	1.07433e-07	0.00206797
Ginm1	-0.347757	0.624	0.728	1.08482e-07	0.00208816
Daam1	-0.459918	0.632	0.719	1.09323e-07	0.00210436
Notch3	-0.727518	0.37	0.479	1.1298e-07	0.00217476
Ahnak	-0.199513	1	1	1.15157e-07	0.00221666
Cbr3	-0.528122	0.341	0.464	1.16019e-07	0.00223324
Igf2bp2	0.359304	0.864	0.817	1.16266e-07	0.00223801
Snx7	-0.33544	0.719	0.778	1.16996e-07	0.00225206
Elovl6	0.489384	0.694	0.599	1.18167e-07	0.0022746
Arhgap42	0.329384	0.928	0.874	1.20901e-07	0.00232722
Ybx3	-0.197349	0.991	0.998	1.2172e-07	0.00234299
Slc38a4	0.38588	0.711	0.61	1.22193e-07	0.00235209
Synpo	-0.461235	0.491	0.614	1.22845e-07	0.00236464
Ppia	-0.108489	1	1	1.24063e-07	0.00238808
Chd3	0.279884	0.917	0.88	1.24962e-07	0.0024054
Ap2s1	-0.210666	0.957	0.974	1.25173e-07	0.00240945
Bcl2l11	0.539771	0.541	0.412	1.26489e-07	0.00243478
Spred2	0.492011	0.58	0.458	1.28256e-07	0.0024688
Rad51b	0.521475	0.525	0.394	1.28301e-07	0.00246967
Vdac3	-0.172232	0.997	0.998	1.28371e-07	0.00247102
Eda2r	0.913578	0.298	0.185	1.30042e-07	0.00250317
Jcad	-0.474514	0.486	0.584	1.3227e-07	0.00254606
Atp6v0c	-0.184853	0.997	0.998	1.34634e-07	0.00259157
Ncl	0.196386	1	1	1.3612e-07	0.00262018
Tnfaip1	-0.339943	0.701	0.774	1.37247e-07	0.00264187
Ift20	-0.208211	0.966	0.978	1.3975e-07	0.00269005
Itsn1	0.286422	0.962	0.935	1.50878e-07	0.00290425
Fabp5	-0.579117	0.979	0.98	1.55618e-07	0.0029955
Tmem219	-0.41348	0.562	0.671	1.57645e-07	0.0030345
Slc5a3	0.639402	0.647	0.556	1.59698e-07	0.00307402
Pde1a	-0.504279	0.359	0.484	1.6005e-07	0.0030808
Sptan1	-0.252374	0.955	0.978	1.66245e-07	0.00320005
Eif4ebp1	-0.167766	0.997	1	1.72055e-07	0.00331188
Surf4	-0.187847	0.981	0.983	1.72936e-07	0.00332884
Tnfaip8	0.526572	0.555	0.429	1.73858e-07	0.0033466
Ddi2	0.421723	0.682	0.58	1.74062e-07	0.00335051
Sar1a	-0.187864	0.992	0.993	1.81449e-07	0.00349271
Col11a1	-0.374897	0.82	0.924	1.87914e-07	0.00361716
Ankrd55	-0.840372	0.16	0.261	1.9249e-07	0.00370523
L3mbtl3	0.574666	0.498	0.381	1.97398e-07	0.00379972
Aldh1a1	-0.991103	0.198	0.299	1.98582e-07	0.0038225
Adgra3	0.577745	0.447	0.329	2.01179e-07	0.00387249
Arid5b	-0.251153	0.99	0.996	2.06145e-07	0.00396809
Aff1	0.29317	0.892	0.834	2.07222e-07	0.00398881
Rexo2	-0.163732	0.998	0.994	2.13654e-07	0.00411263
Snx5	0.23774	0.933	0.884	2.16204e-07	0.00416172
Tcf20	0.334815	0.827	0.754	2.20723e-07	0.0042487
Ccnyl1	-0.507625	0.434	0.549	2.21752e-07	0.0042685
Basp1	-0.14753	1	1	2.29438e-07	0.00441645
Taf15	0.208358	0.968	0.935	2.39627e-07	0.00461258
Frk	0.566867	0.505	0.388	2.45288e-07	0.00472156
Ube2m	-0.194462	0.986	0.991	2.47055e-07	0.00475556
Atraid	-0.220008	0.936	0.959	2.51078e-07	0.004833
Stx2	-0.437916	0.569	0.671	2.57891e-07	0.00496413
Card19	-0.334262	0.65	0.732	2.67235e-07	0.00514401
Pex14	0.337546	0.736	0.636	2.71135e-07	0.00521908
Igfbp3	-0.454851	0.825	0.845	2.734e-07	0.00526268
Gtf2i	0.261108	0.906	0.845	2.74799e-07	0.0052896
Rnft1	-0.3228	0.66	0.776	2.87626e-07	0.00553651
Chchd2	0.113225	1	1	2.92858e-07	0.00563723
Airn	0.310311	0.979	0.939	2.95424e-07	0.00568661
Yif1a	-0.270502	0.856	0.909	3.08967e-07	0.00594731
Pard3	0.199546	0.988	0.98	3.24153e-07	0.00623961
Atp1b3	-0.32517	0.754	0.815	3.24985e-07	0.00625564
Ppp1ca	-0.172076	1	1	3.32719e-07	0.0064045
Gas7	0.430967	0.577	0.451	3.34319e-07	0.0064353
P3h3	-0.315314	0.729	0.793	3.39882e-07	0.00654239
mt-Nd2	0.105774	1	1	3.51776e-07	0.00677134
Derl2	-0.285113	0.724	0.802	3.53072e-07	0.00679628
Trpv2	-0.722535	0.255	0.36	3.55119e-07	0.00683568
Ehd2	-0.297493	0.82	0.874	3.59763e-07	0.00692507
Pid1	-0.516527	0.535	0.649	3.6954e-07	0.00711328
Dynlrb1	-0.191091	0.988	0.991	3.8789e-07	0.00746649
Pcca	0.38697	0.688	0.571	3.88449e-07	0.00747725
Efhd2	-0.46092	0.462	0.573	3.91372e-07	0.00753352
Pxdn	0.336069	0.777	0.671	4.08526e-07	0.00786372
Dock7	0.242684	0.944	0.915	4.13454e-07	0.00795857
Oaz1	-0.114404	1	1	4.22299e-07	0.00812883
Phip	0.321364	0.873	0.835	4.34139e-07	0.00835674
Sqstm1	0.352883	0.942	0.939	4.37686e-07	0.00842502
Dhrs1	-0.443803	0.497	0.591	4.43726e-07	0.00854128
Cfl2	-0.261269	0.906	0.926	4.80906e-07	0.00925695
Plekhg5	-0.773258	0.255	0.353	4.87604e-07	0.00938589
Fam135a	0.374222	0.72	0.604	5.02374e-07	0.0096702
Ttll5	0.476044	0.648	0.553	5.20863e-07	0.0100261
Mtpn	-0.203906	0.975	0.98	5.2092e-07	0.0100272
Slc35b1	-0.316212	0.747	0.823	5.3841e-07	0.0103639
Wdr60	0.533087	0.527	0.421	5.39564e-07	0.0103861
Ctsh	-0.376549	0.718	0.782	5.42863e-07	0.0104496
2410018L13Rik	0.553513	0.513	0.407	5.6643e-07	0.0109032
Eps8	-0.398356	0.68	0.762	5.69282e-07	0.0109581
Gm42047	0.586909	0.582	0.484	5.69463e-07	0.0109616
Wwox	0.254947	0.855	0.78	5.95038e-07	0.0114539
Me1	-0.330177	0.8	0.863	5.97304e-07	0.0114975
Pcdh19	-0.309324	0.922	0.943	5.98254e-07	0.0115158
Rasa3	0.415123	0.756	0.667	6.17951e-07	0.0118949
Col8a2	0.805309	0.281	0.176	6.287e-07	0.0121018
Hspa9	0.136217	0.999	1	6.3369e-07	0.0121979
Akap13	0.230863	0.98	0.972	6.37322e-07	0.0122678
Zfpm2	-0.32878	0.988	0.994	6.77245e-07	0.0130363
Zfand5	0.230272	0.961	0.939	6.79843e-07	0.0130863
Polr2l	-0.465375	0.501	0.603	6.83401e-07	0.0131548
Atp8b1	-0.463483	0.326	0.449	6.93944e-07	0.0133577
Rai1	0.384276	0.672	0.571	7.1309e-07	0.0137263
Pear1	-0.640073	0.266	0.372	7.15493e-07	0.0137725
Dnajb4	-0.522865	0.549	0.623	7.18432e-07	0.0138291
Tbrg1	-0.184618	0.991	0.996	7.18981e-07	0.0138397
Nfat5	0.246067	0.959	0.924	7.32896e-07	0.0141075
Uqcc2	-0.180659	0.995	0.989	7.37058e-07	0.0141876
Prkcd	-0.418293	0.477	0.588	7.43969e-07	0.0143207
Ccl2	0.722309	0.447	0.335	7.44594e-07	0.0143327
Limd2	0.323868	0.807	0.726	7.70157e-07	0.0148247
Dag1	-0.306718	0.811	0.861	7.71935e-07	0.014859
Lrmda	0.910384	0.336	0.231	7.85335e-07	0.0151169
Ddah1	-0.30345	0.896	0.928	7.90822e-07	0.0152225
Rab8b	-0.316612	0.588	0.702	8.15254e-07	0.0156928
Rer1	-0.178243	0.99	0.998	8.23807e-07	0.0158575
Susd6	0.298644	0.893	0.852	8.28653e-07	0.0159507
Mxra7	-0.185824	0.994	0.991	8.324e-07	0.0160229
Ubl4a	-0.271996	0.862	0.898	8.38731e-07	0.0161447
Pdlim7	-0.24644	0.939	0.946	8.41638e-07	0.0162007
Aktip	-0.510652	0.371	0.484	8.45787e-07	0.0162806
Timm17a	-0.295603	0.862	0.891	8.50256e-07	0.0163666
Smo	0.317737	0.783	0.706	8.54147e-07	0.0164415
Pus10	0.481889	0.504	0.39	8.57563e-07	0.0165072
Prkar2b	0.616928	0.613	0.523	8.63635e-07	0.0166241
Dtd1	0.496737	0.476	0.353	8.64818e-07	0.0166469
Epha7	0.937532	0.371	0.264	8.99361e-07	0.0173118
Ephb3	-0.459282	0.418	0.53	9.00422e-07	0.0173322
Zfp395	0.537155	0.475	0.364	9.01342e-07	0.0173499
Pon2	-0.475303	0.454	0.56	9.06097e-07	0.0174415
Cdk19	0.430824	0.62	0.49	9.2178e-07	0.0177433
Cnksr3	-0.640286	0.322	0.427	9.37835e-07	0.0180524
Rcn2	-0.230963	0.897	0.933	9.73809e-07	0.0187448
Rab5if	-0.18995	0.984	0.991	9.94588e-07	0.0191448
Sorbs2	-0.920271	0.229	0.325	1.06901e-06	0.0205774
Medag	-0.493547	0.401	0.519	1.06931e-06	0.0205831
Sdf4	-0.227497	0.917	0.939	1.07507e-06	0.020694
Nynrin	0.369601	0.584	0.46	1.07624e-06	0.0207165
Svbp	-0.251369	0.82	0.872	1.07639e-06	0.0207195
Sntg2	0.95955	0.266	0.165	1.08649e-06	0.0209139
Cct8	-0.170383	0.993	0.998	1.09001e-06	0.0209817
Sgms2	-0.662663	0.174	0.272	1.11621e-06	0.021486
Slc24a3	0.664437	0.599	0.51	1.12943e-06	0.0217404
Huwe1	0.183464	0.978	0.963	1.13974e-06	0.0219389
Arf1	-0.137552	0.999	1	1.15157e-06	0.0221665
Usp3	0.372266	0.735	0.671	1.186e-06	0.0228293
Gtf2h5	-0.203952	0.975	0.993	1.19428e-06	0.0229887
Mrpl23	-0.218416	0.893	0.941	1.21382e-06	0.0233648
Tprgl	-0.355726	0.701	0.773	1.23795e-06	0.0238293
Akt1	-0.230671	0.925	0.932	1.24193e-06	0.0239059
Rabggtb	-0.412633	0.564	0.649	1.30615e-06	0.0251421
Nptn	-0.201913	0.982	0.982	1.31108e-06	0.025237
Cwc27	0.300702	0.831	0.763	1.32982e-06	0.0255977
Tnc	0.277521	0.872	0.799	1.33772e-06	0.0257497
Pik3r1	0.40547	0.858	0.784	1.33866e-06	0.0257678
Ly6e	0.292675	0.796	0.702	1.34403e-06	0.0258713
Pabpc1	0.119668	1	1	1.35966e-06	0.0261721
Pls3	-0.397615	0.846	0.871	1.36179e-06	0.0262131
Mxi1	0.623718	0.458	0.355	1.39286e-06	0.0268111
Galnt17	-0.261441	0.858	0.95	1.39769e-06	0.0269042
S100a16	0.42069	0.654	0.555	1.43258e-06	0.0275758
Mical1	-0.441178	0.41	0.518	1.44408e-06	0.027797
Pign	0.333359	0.721	0.638	1.44767e-06	0.0278663
Mpc2	-0.185398	0.973	0.989	1.46168e-06	0.0281359
Dip2b	0.320216	0.781	0.693	1.50755e-06	0.0290188
Ywhah	-0.262064	0.93	0.959	1.51785e-06	0.0292171
Frmd6	0.343686	0.803	0.725	1.56788e-06	0.0301802
Syt11	-0.503916	0.389	0.497	1.63083e-06	0.0313919
Hecw2	-0.558067	0.46	0.566	1.64e-06	0.0315684
St3gal1	0.696099	0.642	0.573	1.69234e-06	0.0325759
Magi2	0.419526	0.888	0.841	1.69393e-06	0.0326065
Plec	-0.221688	0.967	0.982	1.7061e-06	0.0328408
A330076H08Rik	0.619754	0.264	0.159	1.71796e-06	0.033069
Clta	-0.135627	1	1	1.71963e-06	0.0331013
Bmpr1b	-0.385782	0.592	0.693	1.77447e-06	0.0341569
Pdia5	-0.317957	0.716	0.778	1.78333e-06	0.0343272
Plekha4	-0.760645	0.168	0.261	1.7843e-06	0.0343459
Fmr1	0.373554	0.953	0.93	1.7855e-06	0.034369
Dock10	0.342545	0.756	0.654	1.80488e-06	0.0347421
Elk3	0.422983	0.661	0.566	1.84234e-06	0.0354632
Atp9a	0.810781	0.327	0.229	1.84886e-06	0.0355887
Lman1	-0.160895	0.984	0.989	1.86695e-06	0.035937
Coq10b	-0.367857	0.572	0.664	1.87926e-06	0.0361738
Arhgdia	-0.169133	0.992	0.996	1.88575e-06	0.0362988
Mest	-0.327904	0.559	0.673	1.88851e-06	0.036352
Lrrc32	-0.610174	0.447	0.547	1.90722e-06	0.0367121
Ap2m1	-0.178947	0.972	0.987	1.91075e-06	0.0367801
Irs1	0.42584	0.615	0.516	1.91908e-06	0.0369404
Sike1	-0.349385	0.569	0.677	1.93392e-06	0.037226
Cyfip1	-0.200389	0.979	0.982	1.94591e-06	0.0374568
Tcf7l2	0.307777	0.948	0.932	2.02603e-06	0.0389991
Rad50	0.333897	0.765	0.697	2.05973e-06	0.0396477
Phf14	0.276777	0.91	0.843	2.07032e-06	0.0398517
Lrrc75a	-0.486277	0.404	0.501	2.21198e-06	0.0425785
Ogt	0.22878	0.912	0.861	2.25495e-06	0.0434055
Dusp3	-0.562511	0.391	0.482	2.27208e-06	0.0437352
Parva	-0.204403	0.987	0.987	2.27379e-06	0.0437681
Tshz2	-0.215108	0.894	0.965	2.28279e-06	0.0439415
Gpx8	-0.21811	0.925	0.941	2.29161e-06	0.0441113
Bag1	-0.164682	0.997	0.996	2.33932e-06	0.0450295
Rap1b	-0.168138	0.979	0.989	2.33976e-06	0.045038
Dnlz	-0.259996	0.767	0.843	2.34293e-06	0.0450991
Srp19	-0.178668	0.968	0.965	2.35547e-06	0.0453405
Tspo	0.22252	0.972	0.956	2.35958e-06	0.0454195
Trim2	0.461572	0.553	0.451	2.41306e-06	0.0464489
Gulp1	0.255379	0.963	0.948	2.47696e-06	0.047679
B3gnt2	-0.572375	0.253	0.357	2.56848e-06	0.0494406
Map1lc3b	-0.167368	0.999	0.996	2.60407e-06	0.0501258
Fgd4	0.542554	0.573	0.475	2.70177e-06	0.0520064
Dlc1	-0.382976	0.992	0.998	2.71042e-06	0.0521728
Dcaf6	0.345283	0.727	0.628	2.78387e-06	0.0535868
Samd4	-0.283454	0.904	0.932	2.78467e-06	0.0536022
Chd6	0.289909	0.844	0.778	2.8098e-06	0.0540858
Pgrmc2	-0.274049	0.831	0.902	2.81022e-06	0.054094
Mrpl54	-0.173507	0.986	0.989	2.82451e-06	0.0543691
Kirrel	0.267025	0.942	0.926	2.82757e-06	0.0544278
Galt	-0.53728	0.232	0.336	2.83829e-06	0.0546342
Ywhab	-0.153283	0.999	1	2.88388e-06	0.0555118
Cox7c	0.101945	1	1	2.9139e-06	0.0560897
Eva1b	-0.221964	0.956	0.967	2.98224e-06	0.0574052
Ndufa11	-0.164671	0.991	0.991	3.03289e-06	0.0583801
Lamtor2	-0.145226	0.992	0.989	3.08047e-06	0.059296
Pcmtd1	0.288454	0.882	0.839	3.12746e-06	0.0602005
Hdx	0.646493	0.359	0.257	3.16283e-06	0.0608813
Slco3a1	-0.433831	0.442	0.536	3.21069e-06	0.0618025
1110012L19Rik	-0.445209	0.411	0.516	3.21988e-06	0.0619794
Il17ra	0.576254	0.421	0.311	3.23437e-06	0.0622584
Ufm1	-0.219	0.906	0.95	3.24997e-06	0.0625586
Plscr1	0.549822	0.383	0.277	3.28617e-06	0.0632555
Tmem47	-0.332888	0.632	0.73	3.30316e-06	0.0635825
Snhg15	0.588406	0.415	0.311	3.36181e-06	0.0647115
Fez2	-0.320737	0.586	0.682	3.36253e-06	0.0647253
Atp5h	-0.108054	1	1	3.43656e-06	0.0661504
Scd2	0.166288	0.999	0.991	3.44091e-06	0.066234
Ech1	0.296253	0.835	0.773	3.51008e-06	0.0675654
Slc50a1	-0.256457	0.807	0.869	3.52921e-06	0.0679337
Arhgap18	0.721249	0.304	0.201	3.55074e-06	0.0683483
Tceal8	-0.177849	0.975	0.982	3.55481e-06	0.0684265
Ptprs	-0.247698	0.862	0.893	3.62606e-06	0.0697981
Nhs	-0.353974	0.493	0.606	3.70276e-06	0.0712744
Ranbp17	0.414509	0.458	0.34	3.77357e-06	0.0726374
Magoh	-0.237685	0.879	0.908	3.80469e-06	0.0732365
Ccn3	-0.399604	0.81	0.852	3.83806e-06	0.0738788
Gtf2f2	0.396818	0.682	0.621	3.91084e-06	0.0752797
Ctps2	0.374541	0.615	0.519	3.94314e-06	0.0759015
Hspd1	0.151454	0.999	0.998	4.07305e-06	0.0784021
Arpc1a	0.175989	0.979	0.972	4.14311e-06	0.0797507
Psmd6	-0.22096	0.922	0.95	4.14988e-06	0.079881
Mb21d2	0.56447	0.382	0.275	4.27467e-06	0.0822831
Tra2a	0.232076	0.913	0.856	4.28525e-06	0.0824869
Ube2h	0.27356	0.942	0.93	4.34248e-06	0.0835885
Agbl3	-0.653286	0.271	0.368	4.39581e-06	0.0846149
Uqcrh	0.151025	1	0.996	4.47419e-06	0.0861237
Casc4	-0.293067	0.644	0.732	4.49084e-06	0.0864442
Tia1	0.251363	0.81	0.734	4.522e-06	0.0870441
Rab3ip	-0.545924	0.387	0.479	4.60491e-06	0.08864
Arl2bp	-0.367006	0.619	0.708	4.6065e-06	0.0886705
Mafb	0.650615	0.397	0.294	4.7554e-06	0.0915368
Tpm3	-0.150014	0.997	0.998	4.77617e-06	0.0919365
Ctdspl	-0.281696	0.679	0.778	4.81479e-06	0.0926799
Ldlrad3	0.478484	0.551	0.442	4.81779e-06	0.0927377
Prag1	-0.492121	0.339	0.445	4.86303e-06	0.0936084
Mcl1	-0.227808	0.912	0.952	4.93074e-06	0.0949118
Ammecr1	-0.312471	0.696	0.771	4.97112e-06	0.095689
Arpc4	-0.281815	0.759	0.841	4.99641e-06	0.0961759
Igbp1	0.353582	0.671	0.582	5.0233e-06	0.0966935
Mcub	-0.327317	0.6	0.686	5.07559e-06	0.0977001
Zfp423	0.491682	0.498	0.401	5.0778e-06	0.0977426
Calu	-0.136723	0.999	1	5.12939e-06	0.0987357
Dlg5	0.37244	0.674	0.591	5.23863e-06	0.100838
Hoxc8	-0.325443	0.728	0.778	5.32728e-06	0.102545
Gyg	-0.34789	0.693	0.762	5.33002e-06	0.102598
Klf6	0.256866	0.917	0.865	5.39326e-06	0.103815
Uqcrq	-0.124351	1	1	5.47681e-06	0.105423
Arid1b	0.222683	0.954	0.896	5.48538e-06	0.105588
Glis2	-0.489856	0.457	0.547	5.55183e-06	0.106867
Rlf	0.264424	0.847	0.795	5.67401e-06	0.109219
Kdelr1	-0.147692	0.988	0.982	5.87005e-06	0.112993
Hsbp1	-0.188443	0.979	0.985	5.87039e-06	0.112999
Hnrnpm	0.174066	0.978	0.961	5.88438e-06	0.113268
Olfr1033	-1.15483	0.176	0.257	6.16215e-06	0.118615
Nt5c	-0.250552	0.818	0.869	6.24851e-06	0.120278
Capns1	-0.153233	0.994	0.998	6.25013e-06	0.120309
Gm10115	-0.623995	0.214	0.307	6.36218e-06	0.122466
Fbxw7	0.331395	0.648	0.542	6.36523e-06	0.122524
Gm1673	0.28038	0.858	0.808	6.55453e-06	0.126168
Ttc39b	0.479407	0.555	0.473	6.57886e-06	0.126636
Flrt2	-0.260689	0.54	0.658	6.5844e-06	0.126743
Vps13b	0.227189	0.926	0.852	6.66032e-06	0.128205
F2r	-0.366169	0.672	0.752	6.68927e-06	0.128762
Rgs10	-0.414687	0.491	0.579	6.70098e-06	0.128987
Dctn2	-0.175847	0.964	0.97	6.76121e-06	0.130147
H2afj	0.22249	0.969	0.961	6.86202e-06	0.132087
Ctsd	-0.216261	0.995	0.998	6.97909e-06	0.134341
Hunk	0.841181	0.302	0.211	6.97945e-06	0.134347
Ggh	-0.305697	0.705	0.786	7.03831e-06	0.13548
Mir100hg	0.168804	0.991	0.974	7.06431e-06	0.135981
Cnih1	-0.214748	0.939	0.959	7.12278e-06	0.137106
Edem1	-0.305489	0.707	0.776	7.40116e-06	0.142465
Zfp516	0.358055	0.709	0.621	7.40997e-06	0.142635
Srf	-0.526683	0.211	0.309	7.43477e-06	0.143112
Dis3l2	0.343531	0.716	0.645	7.44168e-06	0.143245
BC031181	-0.241254	0.845	0.896	7.50416e-06	0.144448
Zfp503	0.309252	0.802	0.739	7.53585e-06	0.145058
Cdkn2a	0.682522	0.357	0.261	7.75629e-06	0.149301
Ypel2	0.786381	0.311	0.216	7.84678e-06	0.151043
Tmem158	-0.90972	0.205	0.29	7.90024e-06	0.152072
Tsc22d1	0.202497	0.966	0.946	7.90619e-06	0.152186
Banp	0.375121	0.657	0.566	7.95622e-06	0.153149
Pdia4	-0.204881	0.926	0.954	7.98115e-06	0.153629
Mettl2	0.554488	0.317	0.214	8.0399e-06	0.15476
Insig1	0.345839	0.703	0.601	8.34031e-06	0.160543
2025-03-02	-0.318419	0.617	0.701	8.37742e-06	0.161257
Nln	0.326046	0.746	0.688	8.3923e-06	0.161543
Phf20	0.288648	0.84	0.802	8.4066e-06	0.161819
Cetn3	-0.264553	0.838	0.88	8.44735e-06	0.162603
Anxa1	-0.199733	0.996	0.998	8.52411e-06	0.164081
Mesd	-0.268483	0.747	0.802	8.54144e-06	0.164414
Cul1	0.213928	0.96	0.945	8.54211e-06	0.164427
Prkn	0.558772	0.361	0.253	8.84778e-06	0.170311
Smyd3	0.311974	0.825	0.771	8.89514e-06	0.171223
Resf1	0.241029	0.766	0.693	8.9181e-06	0.171665
Slc43a3	-0.491166	0.396	0.49	8.9247e-06	0.171791
Slc25a5	0.168938	0.99	0.987	9.11189e-06	0.175395
Cuedc2	-0.232286	0.856	0.896	9.48805e-06	0.182635
Dock6	-0.518444	0.326	0.427	9.5198e-06	0.183247
Nck2	0.425656	0.503	0.405	9.5293e-06	0.18343
Add3	0.335205	0.779	0.721	9.54877e-06	0.183804
Ptpn4	0.382021	0.522	0.41	9.57831e-06	0.184373
Emp1	0.247091	0.914	0.898	9.67081e-06	0.186153
Gucy1a1	-0.306209	0.233	0.338	9.68331e-06	0.186394
Fscn1	0.230443	0.882	0.815	9.72576e-06	0.187211
Rbx1	-0.128529	0.999	1	1.00198e-05	0.192872
Galnt2	-0.241724	0.891	0.915	1.0214e-05	0.19661
Capza2	-0.158791	0.995	0.998	1.02644e-05	0.197579
Cap2	-0.525522	0.348	0.438	1.03581e-05	0.199384
Ndufa4	0.105173	1	1	1.04249e-05	0.20067
Insr	0.360161	0.694	0.599	1.05646e-05	0.203359
Pakap	-0.501481	0.498	0.586	1.06777e-05	0.205536
Pfkp	-0.378727	0.471	0.573	1.0726e-05	0.206465
Ndufv3	-0.18734	0.972	0.982	1.07581e-05	0.207082
Tmem63a	-0.573352	0.257	0.348	1.11445e-05	0.21452
Agt	1.0989	0.292	0.207	1.19245e-05	0.229534
Ehbp1l1	-0.378337	0.593	0.678	1.19414e-05	0.22986
Leprotl1	-0.213177	0.895	0.911	1.19453e-05	0.229936
Stag2	0.237068	0.884	0.848	1.21843e-05	0.234536
Pbx1	0.151855	0.993	0.983	1.23226e-05	0.237198
Dab2	0.543415	0.578	0.505	1.23709e-05	0.238127
Psmc4	-0.22551	0.872	0.919	1.2972e-05	0.249697
Clic4	-0.212461	0.972	0.98	1.32882e-05	0.255785
Ccdc122	0.616932	0.377	0.281	1.35789e-05	0.261379
Lpp	-0.221488	1	1	1.36183e-05	0.262139
Nav1	0.336198	0.849	0.802	1.37346e-05	0.264377
Chst12	-0.441949	0.406	0.495	1.38086e-05	0.265802
Nacc2	-0.527312	0.36	0.449	1.38543e-05	0.26668
Rnf213	0.251624	0.648	0.56	1.39777e-05	0.269056
Sqle	0.282025	0.827	0.754	1.41267e-05	0.271925
Samd5	-0.633391	0.189	0.277	1.42408e-05	0.274121
Set	0.138919	0.999	0.998	1.43895e-05	0.276984
Lncpint	0.44055	0.606	0.516	1.4496e-05	0.279033
Gna11	-0.229379	0.847	0.891	1.48741e-05	0.286312
Exoc6b	0.23673	0.924	0.885	1.49045e-05	0.286897
Serpinf1	0.110441	0.999	0.998	1.49664e-05	0.288088
Tcf25	-0.145548	0.992	0.994	1.50148e-05	0.289021
Lrrfip1	-0.232017	0.896	0.913	1.50484e-05	0.289667
Maoa	0.386593	0.586	0.477	1.52255e-05	0.293076
Col16a1	0.268946	0.825	0.756	1.53911e-05	0.296264
Ak2	0.270938	0.84	0.784	1.54318e-05	0.297046
Ube2d2a	-0.150688	0.968	0.982	1.54624e-05	0.297635
Snrpg	0.121593	0.999	0.994	1.55122e-05	0.298594
Nf1	0.22999	0.933	0.904	1.55646e-05	0.299603
Kctd17	-0.285404	0.608	0.704	1.61265e-05	0.310419
Socs5	0.3547	0.644	0.56	1.6174e-05	0.311334
Smurf1	0.334615	0.722	0.638	1.66247e-05	0.320009
Kdm1a	0.202343	0.918	0.882	1.67062e-05	0.321578
Mamld1	-0.561312	0.178	0.266	1.71793e-05	0.330685
Gpr137b	-0.507192	0.298	0.394	1.71804e-05	0.330706
Chd2	0.248488	0.94	0.898	1.72725e-05	0.332479
Tmem189	-0.385651	0.483	0.58	1.72771e-05	0.332566
Scaper	0.29209	0.734	0.66	1.7354e-05	0.334048
Dock5	0.576268	0.376	0.285	1.74793e-05	0.336458
Pkp2	0.726932	0.279	0.187	1.77151e-05	0.340998
Ap2a2	-0.224601	0.919	0.961	1.78302e-05	0.343214
Commd3	0.214105	0.962	0.956	1.78808e-05	0.344187
2210016F16Rik	-0.298971	0.602	0.699	1.7971e-05	0.345923
Cmc1	0.309654	0.739	0.686	1.80064e-05	0.346605
Zmat3	0.509721	0.577	0.495	1.80968e-05	0.348345
Cp	0.992028	0.274	0.185	1.82476e-05	0.351247
Fign	-0.644793	0.429	0.508	1.84199e-05	0.354564
Cep104	-0.449673	0.295	0.394	1.87308e-05	0.36055
Vmp1	0.135997	0.997	0.998	1.87547e-05	0.361009
Aip	-0.299971	0.644	0.725	1.87853e-05	0.361598
Arhgef40	0.269637	0.836	0.774	1.89619e-05	0.364997
Aebp1	-0.193502	0.975	0.991	1.91719e-05	0.369039
Ubb	-0.106944	1	1	1.92839e-05	0.371196
Rreb1	0.311025	0.78	0.717	1.95891e-05	0.37707
Kif21b	-0.501229	0.343	0.438	1.96523e-05	0.378288
Rex1bd	-0.172845	0.986	0.982	1.97876e-05	0.380892
Loxl2	-0.312869	0.867	0.891	1.99783e-05	0.384563
Sgcb	-0.355504	0.573	0.643	2.05023e-05	0.39465
Bcar3	0.613826	0.458	0.366	2.0625e-05	0.397011
Cnot2	0.250833	0.862	0.819	2.07893e-05	0.400173
Tbcb	-0.176299	0.968	0.98	2.21882e-05	0.427101
Cavin1	-0.258535	0.907	0.906	2.24655e-05	0.432438
Rcbtb1	0.387345	0.625	0.549	2.25082e-05	0.433261
Prelp	-0.655121	0.272	0.359	2.2608e-05	0.435181
Eif3e	0.148566	0.999	1	2.26374e-05	0.435747
Rian	0.234439	0.977	0.976	2.27167e-05	0.437274
Clcn5	0.280982	0.796	0.758	2.27296e-05	0.437522
Irf2	0.304862	0.722	0.643	2.32606e-05	0.447742
Pde3b	0.416561	0.599	0.505	2.32689e-05	0.447903
Nr2f6	-0.248159	0.701	0.778	2.35186e-05	0.45271
Luzp1	-0.201648	0.964	0.98	2.38071e-05	0.458263
Emx2	0.443895	0.496	0.401	2.38432e-05	0.458957
Bach2	0.369906	0.657	0.555	2.39868e-05	0.461722
Vdac2	-0.154139	0.995	1	2.41135e-05	0.464161
Vdac1	-0.176352	0.963	0.963	2.41329e-05	0.464535
Tmed2	-0.13735	0.999	1	2.44715e-05	0.471052
Ube2s	-0.277387	0.972	0.985	2.44747e-05	0.471113
Caprin1	0.135381	0.998	0.994	2.46114e-05	0.473745
Irs2	0.616486	0.372	0.275	2.47879e-05	0.477141
Gnptab	0.340918	0.585	0.494	2.49019e-05	0.479336
Fut11	-0.414816	0.418	0.514	2.49134e-05	0.479558
Cuedc1	0.416265	0.528	0.442	2.49204e-05	0.479692
Pja2	-0.215922	0.914	0.943	2.50734e-05	0.482638
Angptl2	0.415467	0.555	0.458	2.51999e-05	0.485073
Gmppb	-0.349174	0.593	0.658	2.52058e-05	0.485186
Nsa2	0.1251	1	1	2.52431e-05	0.485905
Pcm1	0.175879	0.972	0.952	2.52482e-05	0.486002
Bace1	-0.256005	0.674	0.736	2.53045e-05	0.487087
Ptprk	0.494196	0.533	0.431	2.54126e-05	0.489168
Etfa	0.209951	0.894	0.85	2.54869e-05	0.490598
Gxylt2	-0.406798	0.602	0.678	2.63376e-05	0.506972
Arl1	-0.137634	0.999	0.996	2.65864e-05	0.511761
Srp14	-0.158223	0.99	0.991	2.66535e-05	0.513053
Flot2	-0.252103	0.593	0.689	2.72486e-05	0.524509
Eno3	-0.722786	0.219	0.307	2.72754e-05	0.525023
Osbpl11	0.39604	0.584	0.499	2.7625e-05	0.531753
Lrp5	0.490337	0.462	0.37	2.77076e-05	0.533343
Akt3	0.253587	0.863	0.815	2.80287e-05	0.539525
Ift140	0.560939	0.29	0.198	2.8305e-05	0.544843
Arpc3	-0.142074	0.983	0.991	2.848e-05	0.548211
Agpat5	-0.32638	0.587	0.669	2.89318e-05	0.556909
Wdpcp	0.43696	0.493	0.394	2.92125e-05	0.562311
Rpn2	-0.149042	0.993	0.991	2.96469e-05	0.570672
Mycbp2	0.162788	0.99	0.982	2.96886e-05	0.571475
Rabep1	0.224938	0.911	0.878	2.98677e-05	0.574922
Snx17	-0.248871	0.769	0.834	3.06686e-05	0.590339
Zxdc	0.51133	0.422	0.327	3.09317e-05	0.595405
Ift74	0.315368	0.727	0.667	3.10354e-05	0.5974
Arfip2	-0.301183	0.534	0.628	3.12948e-05	0.602393
Tmem120a	0.374201	0.565	0.47	3.16144e-05	0.608545
Mtap	0.299175	0.794	0.712	3.1764e-05	0.611426
Jund	-0.155067	0.993	0.998	3.18998e-05	0.61404
Plekha3	-0.322819	0.511	0.603	3.19231e-05	0.614489
Sdf2l1	-0.409259	0.363	0.462	3.19833e-05	0.615647
Tut4	0.231497	0.931	0.908	3.22965e-05	0.621676
Slc25a12	-0.378603	0.462	0.56	3.23809e-05	0.6233
Mtss2	0.351665	0.654	0.56	3.28925e-05	0.633149
2210408F21Rik	0.675669	0.275	0.185	3.38332e-05	0.651255
Retreg1	-0.575711	0.171	0.255	3.42259e-05	0.658815
Kras	-0.179271	0.923	0.959	3.46082e-05	0.666174
Fkbp5	0.413462	0.541	0.449	3.48806e-05	0.671417
Zbtb4	-0.442034	0.396	0.488	3.51324e-05	0.676264
Uck2	-0.247697	0.641	0.741	3.57346e-05	0.687856
Mrpl51	-0.195783	0.93	0.952	3.60658e-05	0.69423
Bcl9	0.364624	0.6	0.514	3.61532e-05	0.695912
Tm9sf3	-0.158505	0.99	0.991	3.70262e-05	0.712717
Ptrh1	-0.599694	0.233	0.32	3.70402e-05	0.712986
Mrpl57	-0.183656	0.908	0.935	3.70741e-05	0.71364
Apex1	0.272517	0.831	0.795	3.75329e-05	0.722471
Ube2q2	0.340353	0.682	0.595	3.7732e-05	0.726303
Spon2	-0.748741	0.187	0.264	3.77743e-05	0.727118
Tulp3	-0.28364	0.578	0.673	3.79163e-05	0.72985
Fbln1	0.211713	0.707	0.597	3.85388e-05	0.741833
Cox7a2l	0.123578	0.999	0.994	3.86303e-05	0.743594
Atad3a	0.362445	0.531	0.421	3.90644e-05	0.751951
Khdrbs1	0.163539	0.986	0.987	3.91754e-05	0.754087
Rnf165	-0.624394	0.266	0.351	3.97089e-05	0.764357
Fasn	0.333512	0.703	0.636	3.98987e-05	0.768009
Ssh2	0.311947	0.774	0.708	4.00019e-05	0.769997
Cmss1	0.239855	0.86	0.824	4.01531e-05	0.772907
Fkbp8	-0.180222	0.899	0.932	4.05725e-05	0.780979
Srpk2	0.197503	0.937	0.928	4.08842e-05	0.786979
Rabac1	-0.142906	0.997	0.998	4.15642e-05	0.800069
C1qtnf12	-0.357614	0.511	0.599	4.15686e-05	0.800153
Plekhh2	0.494853	0.467	0.377	4.1572e-05	0.80022
Ostf1	-0.176963	0.961	0.976	4.16534e-05	0.801786
Clstn1	-0.358918	0.606	0.667	4.22324e-05	0.812932
Hspa4l	-0.559984	0.208	0.294	4.225e-05	0.813269
Tnrc6b	0.233783	0.919	0.904	4.2599e-05	0.819988
Trip6	-0.28662	0.657	0.732	4.28625e-05	0.825061
Arhgap35	0.237862	0.836	0.795	4.31079e-05	0.829784
Acvrl1	-0.376699	0.376	0.475	4.32868e-05	0.833228
Rarres2	0.590846	0.258	0.17	4.33536e-05	0.834514
Thoc2	0.218407	0.931	0.904	4.36489e-05	0.840197
Mif4gd	-0.503493	0.27	0.357	4.44125e-05	0.854896
Aldh1l2	0.217333	0.925	0.891	4.48876e-05	0.864042
Zcchc24	0.300289	0.716	0.649	4.62754e-05	0.890755
Sfxn5	0.496663	0.329	0.231	4.66099e-05	0.897195
Tubb2a	-0.242367	0.82	0.869	4.72286e-05	0.909102
Ophn1	0.412549	0.692	0.625	4.73345e-05	0.911142
Asb3	0.341904	0.626	0.545	4.82923e-05	0.929578
Tex264	-0.236473	0.753	0.832	4.83697e-05	0.931069
Cdc40	0.286673	0.755	0.688	4.89051e-05	0.941374
Acsl4	0.290789	0.711	0.619	4.89501e-05	0.94224
Sardh	-0.519226	0.263	0.349	4.89571e-05	0.942376
Plbd2	-0.282565	0.642	0.726	4.90953e-05	0.945035
Ttyh3	0.29209	0.782	0.725	4.92849e-05	0.948684
Psmc5	-0.207154	0.922	0.937	4.96119e-05	0.954979
Srrm2	0.11699	1	0.998	4.9643e-05	0.955578
Dlgap1	0.395969	0.559	0.457	4.98245e-05	0.959071
Nbl1	-0.436141	0.445	0.53	4.99841e-05	0.962144
Fkbp1a	-0.14384	0.999	1	5.13437e-05	0.988316
Phyhd1	0.384388	0.638	0.555	5.13976e-05	0.989352
Erp29	-0.122674	0.999	1	5.22982e-05	1
Cmtm7	-0.18196	0.891	0.928	5.24953e-05	1
Twf2	-0.508002	0.413	0.49	5.26746e-05	1
Hsd17b12	0.188245	0.922	0.872	5.2683e-05	1
Prmt3	0.31873	0.593	0.503	5.31683e-05	1
Ahcyl2	0.479551	0.511	0.427	5.39049e-05	1
Zbtb38	-0.29686	0.639	0.725	5.45614e-05	1
Psma3	-0.119976	1	1	5.45766e-05	1
Tle3	0.414971	0.495	0.405	5.58612e-05	1
Rsrp1	0.186514	0.972	0.946	5.60522e-05	1
Cdipt	-0.309449	0.54	0.619	5.68458e-05	1
St3gal2	0.362428	0.622	0.545	5.70456e-05	1
Vps36	-0.232315	0.823	0.852	5.80329e-05	1
Cisd1	-0.252524	0.721	0.782	5.89794e-05	1
A230057D06Rik	0.440959	0.422	0.327	5.95915e-05	1
Eloc	-0.170789	0.981	0.983	6.058e-05	1
mt-Nd3	0.138961	1	1	6.07907e-05	1
Col4a5	0.409551	0.504	0.412	6.13849e-05	1
Celf1	0.171092	0.926	0.895	6.18905e-05	1
Trappc6a	0.324923	0.646	0.573	6.23677e-05	1
Cyb561d2	-0.327818	0.456	0.551	6.24281e-05	1
Fars2	0.272384	0.807	0.726	6.34238e-05	1
Fbxl7	0.364988	0.968	0.961	6.46209e-05	1
Atxn7l3b	0.143223	0.994	0.996	6.6821e-05	1
AU020206	0.647422	0.252	0.168	6.70316e-05	1
Rcn3	-0.119428	0.999	1	6.70811e-05	1
Eml4	0.234844	0.933	0.88	6.80906e-05	1
Irf2bp2	0.207684	0.875	0.811	6.82837e-05	1
Fbxo17	0.427028	0.478	0.392	6.92317e-05	1
Kansl1l	0.268967	0.707	0.619	6.92759e-05	1
Ext1	-0.186352	0.998	0.998	7.00765e-05	1
Stk39	-0.312709	0.811	0.847	7.05103e-05	1
Ttc21b	0.457732	0.487	0.407	7.10076e-05	1
Ost4	-0.127325	0.992	0.998	7.14675e-05	1
Nox4	0.440544	0.357	0.264	7.25763e-05	1
Amotl1	0.277749	0.783	0.734	7.27186e-05	1
Snta1	-0.321383	0.589	0.656	7.27485e-05	1
Ust	0.320059	0.664	0.597	7.34443e-05	1
Xrcc4	0.336467	0.579	0.488	7.36292e-05	1
Stk40	-0.296317	0.575	0.66	7.47169e-05	1
Golim4	-0.201838	0.931	0.963	7.50581e-05	1
Stk3	0.24286	0.884	0.811	7.53915e-05	1
Raph1	0.316159	0.779	0.71	7.56244e-05	1
Psmb2	-0.146777	0.994	0.996	7.67473e-05	1
Klf4	-0.411603	0.663	0.719	7.71821e-05	1
AW554918	0.384685	0.583	0.505	7.77217e-05	1
Phactr2	0.295354	0.646	0.571	7.78057e-05	1
Bicd2	-0.397953	0.52	0.591	7.79533e-05	1
Plag1	0.531916	0.281	0.192	7.87713e-05	1
Cyth1	0.516157	0.375	0.287	7.91946e-05	1
Ntn1	-0.481517	0.243	0.327	7.9451e-05	1
Pld3	-0.394414	0.553	0.619	8.03925e-05	1
Gstt1	-0.441409	0.348	0.438	8.08816e-05	1
Spsb1	-0.636185	0.403	0.473	8.19772e-05	1
Vps8	0.340544	0.64	0.566	8.25711e-05	1
Ulk4	0.60273	0.296	0.211	8.31962e-05	1
Egfr	0.224183	0.953	0.921	8.37405e-05	1
Sra1	-0.171353	0.93	0.945	8.41812e-05	1
Baz1b	0.197725	0.928	0.895	8.48536e-05	1
Bzw2	0.216074	0.93	0.913	8.49232e-05	1
Snrpe	0.110533	0.998	0.996	8.60472e-05	1
Cyth3	-0.329682	0.632	0.723	8.72371e-05	1
Ube2f	-0.26299	0.683	0.758	8.72939e-05	1
Epb41l3	0.203012	0.95	0.928	8.74075e-05	1
Atf6	0.308509	0.652	0.579	8.78133e-05	1
Eif3i	0.110513	0.996	0.996	8.83931e-05	1
Mlf2	-0.172456	0.957	0.961	8.8449e-05	1
Efnb1	-0.291449	0.771	0.786	8.85738e-05	1
2810403D21Rik	0.5042	0.396	0.309	8.88247e-05	1
Rap2c	0.375738	0.667	0.621	8.92898e-05	1
Fbxl17	0.200315	0.983	0.969	8.96432e-05	1
Rc3h1	0.277369	0.73	0.656	9.03473e-05	1
Por	0.326337	0.617	0.53	9.09332e-05	1
Fdps	0.195252	0.978	0.974	9.1734e-05	1
Aopep	-0.34722	0.758	0.806	9.1808e-05	1
Dennd4a	-0.28577	0.801	0.839	9.22063e-05	1
Zfp280d	0.265704	0.822	0.76	9.28585e-05	1
Jakmip2	-0.636838	0.175	0.25	9.29655e-05	1
Kctd10	-0.334019	0.599	0.677	9.31965e-05	1
Mxd4	-0.281779	0.765	0.828	9.34724e-05	1
Micos13	-0.147046	0.988	0.989	9.57203e-05	1
Psmb5	-0.144558	0.996	0.996	9.58239e-05	1
Scfd2	0.436282	0.551	0.475	9.62102e-05	1
Col27a1	0.365097	0.409	0.316	9.67559e-05	1
Pde4dip	-0.309498	0.697	0.756	9.76673e-05	1
Rnf19b	0.323446	0.511	0.414	9.78438e-05	1
Fhit	0.636403	0.256	0.172	9.794e-05	1
Tmem165	-0.177189	0.923	0.95	9.86064e-05	1
Ubap2l	0.127596	0.984	0.987	9.87901e-05	1
Cd109	-0.41188	0.512	0.575	9.88048e-05	1
Vasn	-0.376121	0.537	0.617	9.89771e-05	1
Atp5md	-0.134382	0.995	0.993	9.92535e-05	1
Uvssa	0.383723	0.45	0.355	0.000100355	1
Txndc15	-0.2687	0.736	0.789	0.000100445	1
Zfp157	0.419174	0.423	0.335	0.000100734	1
Plekhg2	-0.34223	0.549	0.628	0.000101857	1
Crebbp	0.170281	0.969	0.957	0.000104895	1
Aen	0.41778	0.611	0.54	0.000105612	1
Tmem128	-0.285277	0.607	0.695	0.000107541	1
Cep83	0.325094	0.677	0.61	0.000108255	1
Arhgef7	-0.632006	0.447	0.505	0.000108263	1
2025-09-05	-0.535212	0.175	0.253	0.000111739	1
Phlpp1	0.284122	0.708	0.638	0.000112065	1
Afap1	-0.180592	0.95	0.965	0.000112195	1
Scap	0.443837	0.454	0.368	0.000112315	1
Copb2	-0.125663	0.993	0.998	0.000112662	1
Zfyve21	-0.254193	0.613	0.695	0.000112686	1
Vamp3	-0.266353	0.683	0.745	0.000113319	1
Pura	-0.223941	0.84	0.882	0.000113762	1
Ptpdc1	0.508293	0.299	0.213	0.000114778	1
Chd9	0.223448	0.912	0.854	0.000116317	1
Mdh2	-0.14785	0.985	0.993	0.000117167	1
2410006H16Rik	0.161517	0.996	0.996	0.000118109	1
Ctns	0.616673	0.262	0.181	0.000118589	1
Tmem131	-0.218462	0.773	0.8	0.000119618	1
Smarca1	0.303309	0.575	0.484	0.000120344	1
Abat	-0.326096	0.306	0.397	0.000121361	1
Rab4b	-0.22992	0.763	0.835	0.000121681	1
Cdkn1a	0.665885	0.697	0.643	0.000122347	1
Pak1ip1	-0.266826	0.718	0.769	0.000123419	1
Ugdh	-0.223838	0.886	0.908	0.000123612	1
Adamts10	-0.289121	0.61	0.693	0.000123964	1
Psma7	-0.11878	1	0.998	0.000124172	1
Col12a1	-0.144109	0.989	0.994	0.00012639	1
Tmem119	0.256058	0.789	0.738	0.000126588	1
Kdm6a	0.242346	0.762	0.691	0.000127044	1
P4ha2	-0.238207	0.819	0.885	0.000127237	1
Cd302	-0.205094	0.802	0.865	0.000129684	1
Chmp5	-0.195329	0.834	0.861	0.000130159	1
Rab6a	-0.184457	0.908	0.937	0.000131083	1
Rgma	0.364386	0.511	0.416	0.000131757	1
Srsf9	-0.160333	0.986	0.987	0.000131788	1
Nme4	0.337054	0.597	0.506	0.000133216	1
Egr1	0.187045	0.983	0.982	0.00013407	1
Ghitm	0.153142	0.964	0.952	0.000134236	1
Ten1	-0.381738	0.538	0.599	0.00013627	1
Zfp292	0.21148	0.897	0.884	0.00013652	1
Fnbp1	-0.233009	0.756	0.799	0.0001377	1
Maged1	0.120088	0.996	1	0.000138775	1
Pcdh18	0.299234	0.519	0.42	0.000140118	1
Ezh2	0.288477	0.72	0.658	0.000140671	1
Gprc5b	0.598167	0.28	0.2	0.00014107	1
Lman2l	0.447018	0.368	0.277	0.000141292	1
Dipk2a	-0.583074	0.369	0.444	0.000141516	1
Zup1	0.410302	0.46	0.372	0.000141692	1
Col15a1	0.227267	0.63	0.549	0.000142617	1
Pgm5	-0.637574	0.253	0.333	0.000142976	1
Tm9sf2	-0.170112	0.922	0.952	0.000143203	1
Wbp2	-0.325179	0.484	0.564	0.000143995	1
Idi1	0.24312	0.815	0.758	0.000146416	1
Asph	0.243693	0.794	0.747	0.000147052	1
Taldo1	-0.172469	0.902	0.939	0.000148875	1
Etv6	0.169628	0.968	0.943	0.000149999	1
Ormdl2	-0.338784	0.413	0.501	0.000150135	1
D830050J10Rik	-0.586952	0.207	0.283	0.000152604	1
Ccdc28b	-0.429878	0.343	0.423	0.000152983	1
Hoxa9	0.326221	0.425	0.331	0.000153432	1
Kiz	0.354177	0.458	0.364	0.000157509	1
B3glct	0.389906	0.566	0.494	0.000158226	1
Taf1d	0.220693	0.816	0.78	0.000158558	1
Casp7	0.505804	0.263	0.181	0.000159916	1
Gtf2ird1	0.346993	0.654	0.591	0.000160181	1
Ubald1	-0.369066	0.372	0.462	0.000160522	1
Ralgds	0.410345	0.469	0.381	0.000163797	1
Rnase4	-0.20359	0.805	0.869	0.00016773	1
Trim66	0.425881	0.357	0.268	0.000168262	1
Ccdc191	0.420435	0.338	0.25	0.000168464	1
Pwwp3b	0.337111	0.416	0.322	0.000168636	1
Ednra	-0.434122	0.37	0.455	0.000169553	1
Map2k2	-0.135521	0.991	0.994	0.000169897	1
Tead3	-0.404494	0.401	0.479	0.000170021	1
Tmcc3	0.378679	0.574	0.505	0.000170348	1
Prrc2c	0.125569	0.999	0.996	0.000171071	1
Cmtm4	-0.272353	0.549	0.63	0.000175012	1
Hnrnpa1	0.139063	0.996	0.996	0.000175331	1
Ostc	-0.113461	0.999	0.996	0.000175652	1
Ltbp3	-0.263438	0.724	0.78	0.000176537	1
Slc2a1	-0.350193	0.53	0.599	0.000177205	1
Wrb	-0.461676	0.232	0.312	0.000177597	1
Ndufb2	-0.175417	0.943	0.948	0.000178153	1
Fryl	0.321577	0.71	0.656	0.000182965	1
Ifi211	0.506468	0.372	0.287	0.000184618	1
Gfm2	0.359378	0.399	0.307	0.000184674	1
Tmem135	0.323982	0.765	0.721	0.000186524	1
Soat1	0.279836	0.795	0.752	0.000188453	1
Xylt1	0.409218	0.595	0.518	0.000189656	1
Snrnp40	0.311854	0.712	0.675	0.000190897	1
Plpp5	-0.270182	0.74	0.786	0.000191763	1
Man1c1	-0.294474	0.535	0.612	0.000192007	1
Lmbr1	0.363363	0.543	0.473	0.000192536	1
Arhgef28	0.622802	0.267	0.187	0.000193109	1
Ccnd1	0.313751	0.416	0.318	0.000194003	1
Gphn	0.19051	0.945	0.926	0.00019578	1
Dglucy	0.631079	0.304	0.226	0.000196198	1
Tnfsf12	-0.300051	0.506	0.59	0.00019623	1
Rassf1	-0.251019	0.642	0.726	0.000196999	1
Vti1a	0.166376	0.91	0.837	0.000198355	1
Tmbim6	0.150007	0.996	0.994	0.000199167	1
Plod1	-0.28133	0.588	0.669	0.00020088	1
Fndc3a	0.304848	0.796	0.76	0.00020228	1
Kmt2a	0.213518	0.858	0.824	0.000202324	1
Esyt2	-0.165031	0.953	0.965	0.000203088	1
Cbfb	0.248394	0.831	0.776	0.000203607	1
Mylip	0.3041	0.63	0.538	0.000204505	1
Yipf5	-0.164493	0.948	0.95	0.000204638	1
Actr1a	-0.247876	0.662	0.749	0.000207223	1
Srpx	0.26359	0.732	0.649	0.000207447	1
Aco2	0.172883	0.838	0.776	0.000211442	1
Mill2	-0.532863	0.175	0.25	0.000212003	1
Ttc19	-0.247903	0.699	0.773	0.000212307	1
Bnip2	-0.197538	0.913	0.937	0.000212793	1
Arl2	-0.244427	0.713	0.787	0.000213789	1
Prelid3b	-0.262736	0.622	0.689	0.000213968	1
Tmcc1	0.22898	0.895	0.867	0.00021507	1
Ccdc171	0.530207	0.315	0.237	0.000215353	1
Wdr33	0.180783	0.895	0.861	0.00021724	1
Ikbip	-0.16679	0.931	0.954	0.000217454	1
Btrc	0.258253	0.726	0.66	0.000222589	1
Il17rc	-0.404548	0.407	0.488	0.000222802	1
Gm37240	0.470741	0.414	0.331	0.000227051	1
Trp53bp1	0.367781	0.517	0.436	0.000227818	1
Rnasek	-0.189474	0.908	0.922	0.000228005	1
Tubb6	-0.312432	0.806	0.863	0.00022938	1
Ythdf3	0.205894	0.853	0.841	0.000230209	1
Fnip1	0.184877	0.927	0.902	0.000230285	1
Sh3pxd2a	0.205877	0.921	0.874	0.000231201	1
Zfp618	0.411547	0.446	0.368	0.000232246	1
Adam17	0.295411	0.624	0.54	0.000233718	1
Gpc1	0.444164	0.354	0.272	0.000235978	1
Kidins220	0.245763	0.823	0.806	0.000236339	1
Jpt1	-0.185293	0.974	0.987	0.000237059	1
Tuba1a	-0.153462	0.999	1	0.000238289	1
Pdha1	-0.167489	0.915	0.939	0.000240653	1
Pdcd4	0.388313	0.646	0.579	0.000243095	1
Ctps	-0.252388	0.761	0.823	0.000243237	1
Sfrp1	-0.315037	0.975	0.95	0.000245845	1
Tgfbi	0.122544	0.479	0.372	0.000248975	1
Ankrd17	0.156682	0.986	0.967	0.000250365	1
Ube2j1	-0.216763	0.752	0.799	0.000250974	1
Acaca	0.229567	0.905	0.863	0.000251181	1
Smg7	0.2807	0.691	0.621	0.000252422	1
Glis3	0.221463	0.95	0.924	0.000256113	1
Adrm1	-0.232789	0.725	0.773	0.000256162	1
Ehd1	-0.208753	0.852	0.893	0.000262273	1
Macrod2	-0.389002	0.453	0.54	0.000262523	1
Gdi1	-0.296677	0.475	0.567	0.0002648	1
Podn	-0.493685	0.328	0.403	0.00026587	1
Srbd1	0.416926	0.513	0.438	0.000265909	1
Ppp1r12a	-0.160381	0.992	0.996	0.000266642	1
Itpkb	0.401588	0.449	0.366	0.000267397	1
Acat1	-0.163801	0.891	0.9	0.00026878	1
Sptssa	-0.225313	0.76	0.811	0.000270826	1
Ccnc	-0.302109	0.579	0.638	0.000272549	1
Tvp23b	-0.310198	0.595	0.656	0.000273447	1
Cacna2d1	0.21373	0.912	0.891	0.000275487	1
Cct4	0.101376	0.997	1	0.000275602	1
Tns2	-0.403138	0.295	0.379	0.000277267	1
Rnf19a	-0.304808	0.61	0.673	0.000278282	1
Ndufs4	0.126689	0.988	0.989	0.000278537	1
Phka1	0.392522	0.526	0.444	0.000278648	1
Mta1	0.224528	0.732	0.662	0.000282833	1
Kantr	0.538446	0.266	0.19	0.000283583	1
Gde1	-0.27323	0.65	0.715	0.000283592	1
Dhps	-0.269484	0.447	0.545	0.000285406	1
Cbx6	0.235765	0.809	0.732	0.000285492	1
4930523C07Rik	-0.569851	0.263	0.336	0.000285748	1
Rflnb	0.505867	0.372	0.292	0.000287281	1
Snrpa1	-0.237025	0.76	0.799	0.000289773	1
M6pr	-0.321689	0.571	0.643	0.000291241	1
Bloc1s4	-0.361855	0.338	0.42	0.000292434	1
Dipk1a	0.360697	0.536	0.46	0.000296182	1
Efemp1	0.199246	0.554	0.462	0.000296368	1
Tbl1x	0.142956	0.983	0.972	0.000297414	1
Yipf4	-0.184233	0.834	0.872	0.000299328	1
Lman2	-0.167666	0.882	0.902	0.000299456	1
Mbtd1	0.284712	0.771	0.704	0.00030269	1
Slc7a5	-0.353089	0.593	0.649	0.000303912	1
Csnk1g1	0.250058	0.88	0.878	0.000307783	1
[truncated: 3,431 more rows]
