# Supplementary material for: White and brown adipose tissue share a convergent fibro-adipogenic progenitor population
Source: EMBO Rep. 2025 Oct 8;26(22):5612–36. doi: 10.1038/s44319-025-00591-6 (PMC12635263; doi:10.1038/s44319-025-00591-6)
Supplement: Supplementary file 4 — Dataset EV4 [file 44319_2025_591_MOESM4_ESM.xlsx]

## Sheet: Dataset legend
Driver genes and transcription factor regulon activity of differentiation trajectories of BAT progenitors. List of driver genes of committed adipocyte progenitors and fibro-adipogenic progenitors. List of transcription factors included in the driver gene lists and enrichment analysis of biological pathways controlled by these TFs.

## Sheet: bCAP_Drivers
	bCAPs_corr	bCAPs_pval	bCAPs_qval	bCAPs_ci_low	bCAPs_ci_high
Hp	0.468181	0	0	0.448115	0.487775
Fst	0.427005	1.59107e-271	1.73347e-267	0.406014	0.447545
Plxdc2	0.412911	1.07234e-251	7.78876e-248	0.391624	0.433756
Sfrp1	0.372944	7.57887e-201	4.12859e-197	0.350874	0.3946
Mecom	0.36769	1.0215e-194	4.4517e-191	0.345523	0.389447
Islr	0.362808	3.93424e-189	1.42878e-185	0.340553	0.384657
Adamtsl3	0.362022	3.05124e-188	9.49807e-185	0.339752	0.383886
1500009L16Rik	0.361312	1.93107e-187	5.25976e-184	0.339029	0.383189
Ogn	0.35531	9.36374e-181	2.26707e-177	0.33292	0.377299
Gpm6b	0.352439	1.30258e-177	2.83831e-174	0.329999	0.37448
Fbn2	0.350424	1.99161e-175	3.94519e-172	0.32795	0.372503
Lox	0.346573	2.68202e-171	4.8701e-168	0.324031	0.368721
Abi3bp	0.343589	3.84105e-168	6.4382e-165	0.320997	0.365791
Cp	0.338216	1.49921e-162	2.17785e-159	0.315533	0.360513
Pde1a	0.333294	1.56281e-157	2.12835e-154	0.310529	0.355677
Serpine2	0.326324	1.35935e-150	1.64557e-147	0.303446	0.348827
Mtss1	0.321875	2.90208e-146	3.32823e-143	0.298925	0.344453
Gpc3	0.320886	2.59835e-145	2.8309e-142	0.29792	0.34348
Col11a1	0.308818	5.31011e-134	5.50987e-131	0.285665	0.33161
Peg3	0.308284	1.63059e-133	1.61503e-130	0.285123	0.331085
C1galt1	0.305978	2.02324e-131	1.83693e-128	0.282782	0.328816
Mgp	0.30243	3.07195e-128	2.57453e-125	0.279181	0.325325
Dock10	0.277615	2.84726e-107	1.77263e-104	0.254013	0.300887
Kng2	0.272488	3.25745e-103	1.91838e-100	0.248817	0.295834
Dbi	0.272315	4.44942e-103	2.55139e-100	0.248642	0.295664
Apbb2	0.269355	8.88224e-101	4.8386e-98	0.245642	0.292745
Myo10	0.26789	1.18994e-99	6.02997e-97	0.244157	0.291301
Ndnf	0.266015	3.21192e-98	1.59063e-95	0.242258	0.289453
Sorcs1	0.265134	1.49593e-97	7.24363e-95	0.241367	0.288585
Hip1	0.257403	8.47428e-92	3.92882e-89	0.233537	0.28096
Ebf2	0.257195	1.20352e-91	5.46346e-89	0.233326	0.280754
Col28a1	0.256336	5.08452e-91	2.26106e-88	0.232457	0.279908
Emilin1	0.254532	1.03194e-89	4.49718e-87	0.23063	0.278127
Marcks	0.25386	3.147e-89	1.34457e-86	0.229949	0.277464
Cacna1a	0.247355	1.27725e-84	5.15394e-82	0.223364	0.271045
Sncaip	0.246556	4.59711e-84	1.78877e-81	0.222556	0.270257
Hoxa5	0.244655	9.49121e-83	3.56575e-80	0.220633	0.268381
Sorbs2	0.244107	2.26213e-82	8.35456e-80	0.220078	0.26784
Mir100hg	0.243508	5.83021e-82	2.11734e-79	0.219472	0.267248
S100a11	0.240881	3.58117e-80	1.18233e-77	0.216814	0.264655
Ccbe1	0.238015	3.01257e-78	9.51361e-76	0.213915	0.261826
Lama3	0.237269	9.47057e-78	2.94805e-75	0.21316	0.261088
Fgf2	0.235682	1.06341e-76	3.21828e-74	0.211556	0.259522
Tm4sf1	0.233191	4.57575e-75	1.34737e-72	0.209035	0.257061
Rcan2	0.231909	3.11159e-74	9.04022e-72	0.207739	0.255796
Pdgfd	0.231428	6.36489e-74	1.82488e-71	0.207253	0.255321
Igf2	0.230934	1.32715e-73	3.7075e-71	0.206753	0.254832
Ptprd	0.230839	1.5274e-73	4.21292e-71	0.206657	0.254739
Pdia6	0.230556	2.32373e-73	6.32926e-71	0.206371	0.254459
Cdk14	0.23019	3.99047e-73	1.06039e-70	0.206002	0.254098
Phldb2	0.230162	4.16366e-73	1.09309e-70	0.205973	0.25407
Daam2	0.229976	5.47837e-73	1.42111e-70	0.205785	0.253886
Fmnl2	0.228392	5.63123e-72	1.4268e-69	0.204183	0.252322
Svep1	0.227897	1.16165e-71	2.85487e-69	0.203683	0.251833
Palld	0.227895	1.16606e-71	2.85487e-69	0.20368	0.25183
Maged2	0.22774	1.46112e-71	3.53754e-69	0.203524	0.251678
Pde3a	0.226554	8.22239e-71	1.96886e-68	0.202325	0.250506
Pcdh9	0.225207	5.76821e-70	1.36619e-67	0.200964	0.249175
Ism1	0.221826	7.25694e-68	1.64718e-65	0.197545	0.245834
Myh10	0.221111	1.99447e-67	4.48037e-65	0.196823	0.245128
Kng1	0.218925	4.29423e-66	9.26447e-64	0.194614	0.242968
Gnas	0.218847	4.79217e-66	1.02374e-63	0.194535	0.24289
Cyp1b1	0.218442	8.42553e-66	1.78245e-63	0.194126	0.24249
Hoxa3	0.21837	9.31425e-66	1.93293e-63	0.194053	0.242419
Fbln5	0.217789	2.09073e-65	4.29782e-63	0.193466	0.241844
Hivep3	0.216733	9.01624e-65	1.81911e-62	0.192399	0.240801
Xkr4	0.216276	1.69278e-64	3.35325e-62	0.191938	0.240349
Gas2	0.214678	1.51601e-63	2.92336e-61	0.190323	0.23877
Angpt1	0.213915	4.28965e-63	8.19925e-61	0.189552	0.238016
Slc5a3	0.213729	5.52931e-63	1.04768e-60	0.189364	0.237831
Foxp2	0.21359	6.67504e-63	1.25387e-60	0.189224	0.237694
Prkd1	0.212665	2.33867e-62	4.35552e-60	0.188289	0.236779
Actn4	0.212187	4.46053e-62	8.16763e-60	0.187806	0.236307
Pawr	0.211933	6.27497e-62	1.13943e-59	0.18755	0.236056
Fgfrl1	0.211381	1.31809e-61	2.37364e-59	0.186992	0.23551
Ankrd29	0.210582	3.84726e-61	6.81559e-59	0.186185	0.23472
Actb	0.210145	6.89783e-61	1.21213e-58	0.185743	0.234288
Gas6	0.20963	1.36933e-60	2.38701e-58	0.185223	0.233779
Srpx2	0.208845	3.8834e-60	6.71581e-58	0.18443	0.233002
Epha7	0.207853	1.44044e-59	2.4144e-57	0.183428	0.232021
Prkg1	0.207528	2.20794e-59	3.67259e-57	0.1831	0.2317
Irs1	0.207237	3.23979e-59	5.34811e-57	0.182805	0.231412
Ckap4	0.207034	4.22619e-59	6.92396e-57	0.182601	0.231211
Dpyd	0.207003	4.40214e-59	7.15841e-57	0.18257	0.231181
Il1rn	0.206885	5.14107e-59	8.29807e-57	0.18245	0.231064
Gpr176	0.205223	4.49595e-58	7.04797e-56	0.180772	0.22942
Ccl9	0.203626	3.5491e-57	5.44611e-55	0.179159	0.227841
Slc24a3	0.203279	5.54446e-57	8.44852e-55	0.178809	0.227498
Sqle	0.20319	6.21531e-57	9.40497e-55	0.178719	0.22741
Gstt1	0.202537	1.4366e-56	2.14408e-54	0.17806	0.226764
Nfib	0.202251	2.07198e-56	3.05057e-54	0.177771	0.226481
Psd4	0.202235	2.11434e-56	3.09204e-54	0.177755	0.226465
Ebf3	0.201978	2.93543e-56	4.26421e-54	0.177495	0.226211
Gm13052	0.201784	3.75875e-56	5.42405e-54	0.1773	0.226019
Rspo3	0.201076	9.25497e-56	1.32675e-53	0.176585	0.225319
Stc1	0.200656	1.57701e-55	2.24596e-53	0.176161	0.224903
Rai14	0.200423	2.11975e-55	2.9993e-53	0.175925	0.224672
Grip1	0.198845	1.54732e-54	2.14752e-52	0.174332	0.223112
Slc6a6	0.197905	5.02006e-54	6.87969e-52	0.173383	0.222181
Actg1	0.197589	7.43904e-54	1.0131e-51	0.173065	0.221869
Med13l	0.197305	1.05952e-53	1.42512e-51	0.172778	0.221588
Gria3	0.197294	1.07488e-53	1.43691e-51	0.172766	0.221576
Calr	0.194823	2.27543e-52	2.96896e-50	0.170272	0.219131
Pls3	0.194631	2.87918e-52	3.73437e-50	0.170078	0.218942
Maml2	0.194482	3.45396e-52	4.45336e-50	0.169928	0.218794
Idi1	0.193378	1.32853e-51	1.69291e-49	0.168814	0.217702
Cacnb2	0.192485	3.93058e-51	4.95071e-49	0.167912	0.216818
Vcl	0.192111	6.17487e-51	7.73278e-49	0.167535	0.216448
Pid1	0.191676	1.04419e-50	1.30017e-48	0.167096	0.216017
Pdlim1	0.191507	1.27948e-50	1.58408e-48	0.166926	0.21585
Pdia3	0.191369	1.51153e-50	1.8608e-48	0.166786	0.215713
Ehbp1	0.191216	1.8151e-50	2.22197e-48	0.166632	0.215563
Fgf14	0.189946	8.30988e-50	9.89466e-48	0.165351	0.214305
Fstl1	0.189784	1.00858e-49	1.1944e-47	0.165187	0.214145
Zeb2	0.189087	2.30965e-49	2.6913e-47	0.164484	0.213455
H19	0.187494	1.51801e-48	1.75944e-46	0.162877	0.211878
Cemip2	0.187422	1.65331e-48	1.90611e-46	0.162803	0.211807
Stard13	0.186721	3.76407e-48	4.24969e-46	0.162096	0.211113
Pi15	0.186644	4.11572e-48	4.62276e-46	0.162019	0.211037
Sept11	0.186331	5.94003e-48	6.6376e-46	0.161703	0.210727
Itsn1	0.186325	5.97731e-48	6.64518e-46	0.161697	0.210721
Foxc1	0.185752	1.16704e-47	1.27148e-45	0.161119	0.210153
Sulf1	0.184544	4.74108e-47	5.06413e-45	0.1599	0.208958
Shroom3	0.183793	1.12742e-46	1.17543e-44	0.159143	0.208214
Fbxl7	0.182204	6.96774e-46	7.06173e-44	0.157539	0.20664
Nedd9	0.181463	1.61769e-45	1.63192e-43	0.156793	0.205908
Map4k3	0.180991	2.76439e-45	2.75051e-43	0.156316	0.20544
Gm17501	0.179909	9.37724e-45	9.20405e-43	0.155225	0.204368
Rin2	0.178733	3.50175e-44	3.37624e-42	0.154039	0.203204
Enpp5	0.178725	3.53309e-44	3.39145e-42	0.154031	0.203196
Picalm	0.178711	3.59133e-44	3.43224e-42	0.154017	0.203182
Atxn1	0.178146	6.74403e-44	6.41714e-42	0.153447	0.202622
Hmgcs1	0.177944	8.44366e-44	7.96482e-42	0.153243	0.202422
Chsy3	0.177828	9.60092e-44	8.97871e-42	0.153126	0.202307
Cst3	0.176761	3.12759e-43	2.91241e-41	0.152051	0.201251
Anxa6	0.176409	4.61258e-43	4.25881e-41	0.151696	0.200902
B3galt1	0.175908	7.99936e-43	7.35468e-41	0.151191	0.200406
Tspan7	0.175769	9.32227e-43	8.53497e-41	0.15105	0.200268
Ecrg4	0.175414	1.37522e-42	1.23827e-40	0.150693	0.199917
Abat	0.1754	1.3977e-42	1.25333e-40	0.150678	0.199902
Clu	0.174716	2.94839e-42	2.62226e-40	0.149989	0.199225
Gpx8	0.174356	4.36405e-42	3.84991e-40	0.149626	0.198869
Prdx5	0.174199	5.17774e-42	4.54931e-40	0.149467	0.198713
Kazn	0.173872	7.38589e-42	6.46339e-40	0.149137	0.198389
Enpp4	0.173862	7.46549e-42	6.50692e-40	0.149127	0.198379
Ror1	0.173858	7.49783e-42	6.50907e-40	0.149123	0.198375
Sfrp2	0.173608	9.83178e-42	8.50137e-40	0.148871	0.198127
Scd2	0.173557	1.038e-41	8.93993e-40	0.14882	0.198078
Klf2	0.172578	2.9878e-41	2.51367e-39	0.147833	0.197107
Rbms1	0.171729	7.42454e-41	6.22234e-39	0.146977	0.196267
Nedd4	0.171378	1.08062e-40	9.02173e-39	0.146623	0.195919
Nuak1	0.171183	1.33086e-40	1.10264e-38	0.146427	0.195725
Lhfp	0.17059	2.50341e-40	2.05847e-38	0.145828	0.195137
Chrna7	0.170579	2.53216e-40	2.07428e-38	0.145817	0.195127
Msrb3	0.170534	2.6562e-40	2.16773e-38	0.145772	0.195082
Smad6	0.169863	5.40843e-40	4.38103e-38	0.145096	0.194417
Tmem178	0.169195	1.09496e-39	8.80409e-38	0.144422	0.193755
Fdps	0.169153	1.14404e-39	9.16496e-38	0.14438	0.193714
Col8a1	0.169042	1.28614e-39	1.01909e-37	0.144268	0.193604
Pmvk	0.16884	1.59095e-39	1.25604e-37	0.144064	0.193403
Ckb	0.168625	1.99335e-39	1.5592e-37	0.143848	0.193191
Thbs1	0.167949	4.04649e-39	3.14904e-37	0.143166	0.192521
Myl6	0.167548	6.14727e-39	4.73318e-37	0.142763	0.192124
Tcf7l2	0.167153	9.27678e-39	7.09267e-37	0.142364	0.191732
Mrps6	0.166847	1.27449e-38	9.67639e-37	0.142056	0.191429
Plcb1	0.166455	1.91384e-38	1.44299e-36	0.141661	0.19104
Ndufa4	0.165867	3.51167e-38	2.62953e-36	0.141068	0.190458
Hdac9	0.165723	4.07686e-38	3.02159e-36	0.140923	0.190315
Dock4	0.16553	4.97186e-38	3.63807e-36	0.140728	0.190124
Glcci1	0.165529	4.97542e-38	3.63807e-36	0.140728	0.190123
Glis3	0.164426	1.54212e-37	1.12009e-35	0.139616	0.18903
Lpp	0.16427	1.80855e-37	1.30924e-35	0.139458	0.188875
Hsp90b1	0.164066	2.22653e-37	1.60649e-35	0.139253	0.188673
Rasa3	0.163708	3.20633e-37	2.30581e-35	0.138892	0.188318
Adgrf5	0.163291	4.8971e-37	3.51013e-35	0.138472	0.187905
Mid1	0.163065	6.15513e-37	4.39738e-35	0.138245	0.187681
Slfn5	0.162637	9.4878e-37	6.73418e-35	0.137813	0.187257
Cacna1b	0.162631	9.54393e-37	6.75202e-35	0.137807	0.187251
Alpk1	0.162566	1.01919e-36	7.16388e-35	0.137742	0.187187
Map4k4	0.162531	1.0558e-36	7.3737e-35	0.137707	0.187152
Large1	0.162203	1.47045e-36	1.02368e-34	0.137376	0.186826
Frk	0.161915	1.96362e-36	1.36265e-34	0.137086	0.186541
Fat4	0.161826	2.14782e-36	1.48575e-34	0.136996	0.186453
Rock2	0.161414	3.24799e-36	2.23744e-34	0.136581	0.186044
Gnaq	0.161412	3.25502e-36	2.23744e-34	0.136578	0.186042
Adgrl2	0.16137	3.3928e-36	2.31842e-34	0.136537	0.186001
Ppp1r12a	0.160829	5.8297e-36	3.96966e-34	0.135991	0.185464
Cnn2	0.160627	7.1316e-36	4.84105e-34	0.135788	0.185264
Apoe	0.160588	7.41087e-36	5.01499e-34	0.135749	0.185226
Ldhb	0.159994	1.33779e-35	9.02492e-34	0.13515	0.184637
Kirrel3	0.15974	1.72219e-35	1.15466e-33	0.134894	0.184385
Asap1	0.159631	1.91812e-35	1.28208e-33	0.134784	0.184277
Mxd4	0.159433	2.33244e-35	1.55425e-33	0.134585	0.184081
Tln1	0.15915	3.08457e-35	2.03675e-33	0.1343	0.1838
Errfi1	0.159035	3.4558e-35	2.27498e-33	0.134184	0.183686
Agtr1b	0.158906	3.92314e-35	2.57485e-33	0.134054	0.183559
Tmem45a	0.158857	4.11762e-35	2.69438e-33	0.134005	0.18351
Pakap	0.157021	2.48517e-34	1.58803e-32	0.132155	0.18169
Tnmd	0.155902	7.35375e-34	4.64458e-32	0.131028	0.18058
Cdh18	0.155803	8.0909e-34	5.08071e-32	0.130928	0.180482
Fermt2	0.155644	9.43647e-34	5.90864e-32	0.130768	0.180324
Fscn1	0.15541	1.18211e-33	7.38057e-32	0.130532	0.180092
Gpx3	0.155309	1.30313e-33	8.11294e-32	0.13043	0.179992
Maml3	0.154866	1.99347e-33	1.23754e-31	0.129984	0.179553
Parva	0.154518	2.78307e-33	1.721e-31	0.129633	0.179207
Ikzf2	0.154516	2.78803e-33	1.721e-31	0.129631	0.179206
Sptbn1	0.154485	2.8705e-33	1.7669e-31	0.129601	0.179175
Rspo2	0.15418	3.84225e-33	2.35838e-31	0.129293	0.178873
Serpine1	0.154175	3.8617e-33	2.36366e-31	0.129288	0.178868
Ddit4l	0.153804	5.50189e-33	3.35816e-31	0.128914	0.178499
Col12a1	0.153076	1.09822e-32	6.68444e-31	0.128181	0.177778
Pdlim5	0.152867	1.33789e-32	8.12053e-31	0.127971	0.177571
Prkag2	0.152498	1.89689e-32	1.1418e-30	0.127599	0.177205
Gmds	0.152485	1.91948e-32	1.15222e-30	0.127586	0.177192
Gyg	0.152432	2.01898e-32	1.20862e-30	0.127532	0.177139
Ap3s1	0.152367	2.14524e-32	1.28068e-30	0.127468	0.177075
Fabp4	0.152151	2.62996e-32	1.56576e-30	0.12725	0.176861
Zfp618	0.15172	3.94319e-32	2.33484e-30	0.126816	0.176433
Nkd1	0.151508	4.80949e-32	2.84008e-30	0.126603	0.176223
Ppib	0.151298	5.85599e-32	3.42097e-30	0.126391	0.176015
Slc38a4	0.151033	7.50519e-32	4.37268e-30	0.126124	0.175752
Tnrc18	0.151011	7.66132e-32	4.45174e-30	0.126101	0.17573
Dipk1a	0.150873	8.71615e-32	5.05119e-30	0.125962	0.175593
Arhgap24	0.150654	1.06903e-31	6.1788e-30	0.125742	0.175376
Pik3r1	0.150628	1.0948e-31	6.31104e-30	0.125716	0.17535
Pak3	0.150622	1.10084e-31	6.32913e-30	0.12571	0.175345
Igf1r	0.150458	1.28206e-31	7.35159e-30	0.125545	0.175182
Tead1	0.150321	1.45714e-31	8.33364e-30	0.125407	0.175046
Ttc28	0.150309	1.47382e-31	8.40694e-30	0.125394	0.175034
Zfpm2	0.150202	1.62781e-31	9.26111e-30	0.125286	0.174927
Uqcrh	0.149562	2.94565e-31	1.66716e-29	0.124642	0.174293
Hs6st3	0.149296	3.76616e-31	2.12603e-29	0.124374	0.174029
Unc5c	0.149254	3.9117e-31	2.20248e-29	0.124333	0.173988
Sdc2	0.148895	5.44853e-31	3.04419e-29	0.123971	0.173631
Sgcd	0.148824	5.81817e-31	3.2424e-29	0.123899	0.173561
Nsdhl	0.148791	5.99532e-31	3.3326e-29	0.123866	0.173528
Emp1	0.148628	6.96404e-31	3.86123e-29	0.123702	0.173367
Idh1	0.14822	1.01289e-30	5.60173e-29	0.123291	0.172962
Myo1e	0.148152	1.07763e-30	5.94472e-29	0.123222	0.172894
Tecr	0.148066	1.16623e-30	6.41722e-29	0.123135	0.172809
Pcdh7	0.147753	1.5516e-30	8.51621e-29	0.122821	0.172499
Serping1	0.147459	2.02963e-30	1.10289e-28	0.122524	0.172207
Maged1	0.1474	2.14022e-30	1.16008e-28	0.122466	0.172149
Macf1	0.147051	2.94134e-30	1.58252e-28	0.122114	0.171802
Fat1	0.14697	3.16587e-30	1.69912e-28	0.122032	0.171722
Mllt3	0.146912	3.33617e-30	1.78612e-28	0.121974	0.171665
Itprid2	0.146736	3.91204e-30	2.07178e-28	0.121797	0.17149
Prkca	0.146409	5.26378e-30	2.77048e-28	0.121467	0.171165
Nudt4	0.146285	5.88833e-30	3.09173e-28	0.121342	0.171042
S100a13	0.146045	7.31214e-30	3.83009e-28	0.121101	0.170804
Gm26871	0.145847	8.73724e-30	4.56557e-28	0.120902	0.170608
Plce1	0.144454	3.04415e-29	1.57933e-27	0.1195	0.169226
Adamts10	0.144357	3.32061e-29	1.71867e-27	0.119401	0.16913
Lpcat3	0.144347	3.34807e-29	1.72878e-27	0.119392	0.169121
Oxct1	0.144237	3.69571e-29	1.90377e-27	0.11928	0.16901
Manf	0.144211	3.7799e-29	1.94255e-27	0.119255	0.168985
Umad1	0.143809	5.40474e-29	2.76454e-27	0.11885	0.168586
Wdr72	0.143768	5.60603e-29	2.86078e-27	0.118808	0.168545
Iigp1	0.143409	7.70638e-29	3.90516e-27	0.118447	0.168189
Cox6b2	0.143135	9.81746e-29	4.94047e-27	0.118171	0.167917
Timp2	0.143032	1.07518e-28	5.38579e-27	0.118068	0.167815
Ephx2	0.142716	1.42049e-28	7.09281e-27	0.11775	0.167502
Mlec	0.142373	1.92e-28	9.55178e-27	0.117405	0.167162
Hmga2	0.141887	2.94038e-28	1.44957e-26	0.116915	0.166679
Stox2	0.141727	3.38069e-28	1.66287e-26	0.116755	0.166521
Fads1	0.141695	3.47868e-28	1.70722e-26	0.116722	0.166489
Pip4k2a	0.141625	3.69663e-28	1.8101e-26	0.116652	0.16642
Sec61b	0.141553	3.93894e-28	1.92012e-26	0.116579	0.166348
Vegfd	0.141177	5.46379e-28	2.65158e-26	0.116201	0.165975
Utrn	0.140989	6.43733e-28	3.1171e-26	0.116011	0.165788
Dmpk	0.14081	7.51608e-28	3.63138e-26	0.115832	0.165611
1700025G04Rik	0.140712	8.18303e-28	3.93616e-26	0.115733	0.165514
H2afj	0.140658	8.57548e-28	4.11585e-26	0.115679	0.16546
Mapkapk2	0.1404	1.0731e-27	5.13907e-26	0.115418	0.165204
Cpb1	0.140216	1.25739e-27	5.99532e-26	0.115234	0.165022
Plekhh2	0.140132	1.35276e-27	6.43594e-26	0.115149	0.164938
Fzd4	0.139965	1.56195e-27	7.39891e-26	0.114981	0.164773
Hotairm1	0.139954	1.57801e-27	7.45874e-26	0.114969	0.164761
Tuba1a	0.139682	1.99403e-27	9.40473e-26	0.114696	0.164492
Ccser1	0.139646	2.05664e-27	9.67908e-26	0.11466	0.164456
Cyp51	0.1394	2.54193e-27	1.19372e-25	0.114412	0.164212
Itm2a	0.139366	2.61684e-27	1.22625e-25	0.114378	0.164178
Bmp5	0.139251	2.88759e-27	1.35023e-25	0.114262	0.164064
Chrdl1	0.139147	3.15912e-27	1.47403e-25	0.114157	0.16396
Susd6	0.138928	3.80923e-27	1.77357e-25	0.113937	0.163744
Sybu	0.138839	4.10998e-27	1.90952e-25	0.113848	0.163655
Mef2c	0.13882	4.18016e-27	1.93799e-25	0.113828	0.163636
Fhl2	0.138777	4.3347e-27	2.00112e-25	0.113785	0.163594
Ski	0.138607	5.01529e-27	2.31043e-25	0.113614	0.163424
Tmod3	0.138372	6.1278e-27	2.81698e-25	0.113377	0.163191
Cebpd	0.138091	7.78132e-27	3.56208e-25	0.113095	0.162913
Kank1	0.13807	7.9238e-27	3.6197e-25	0.113074	0.162892
Unc5d	0.137713	1.07331e-26	4.89275e-25	0.112714	0.162538
Apobec3	0.136979	1.99665e-26	9.04513e-25	0.111976	0.16181
Ddah1	0.136953	2.04149e-26	9.22905e-25	0.111949	0.161783
Pam	0.136895	2.1443e-26	9.65377e-25	0.111891	0.161726
Hs6st2	0.136669	2.59466e-26	1.16572e-24	0.111663	0.161501
Atp6v0a1	0.136147	4.02309e-26	1.78904e-24	0.111138	0.160983
Serpina3g	0.135891	4.98469e-26	2.21215e-24	0.11088	0.160729
Bzw2	0.135654	6.07334e-26	2.67891e-24	0.110643	0.160495
Msmo1	0.135062	9.9499e-26	4.35358e-24	0.110047	0.159907
Neo1	0.134796	1.24101e-25	5.40833e-24	0.109779	0.159643
Ctnnd1	0.134351	1.79538e-25	7.7776e-24	0.109331	0.1592
Eva1b	0.134104	2.20065e-25	9.49549e-24	0.109083	0.158956
Dse	0.134087	2.23164e-25	9.61016e-24	0.109066	0.158939
Luzp1	0.133249	4.44728e-25	1.90386e-23	0.108222	0.158107
Mgmt	0.133227	4.53003e-25	1.93548e-23	0.1082	0.158085
Id3	0.13321	4.59192e-25	1.95808e-23	0.108183	0.158068
Fchsd2	0.132925	5.79765e-25	2.46259e-23	0.107897	0.157786
Phlda1	0.132742	6.73434e-25	2.84934e-23	0.107712	0.157604
Pdia4	0.132607	7.52217e-25	3.17651e-23	0.107576	0.15747
Spry1	0.132545	7.91072e-25	3.33413e-23	0.107514	0.157408
Pxylp1	0.132481	8.33335e-25	3.50548e-23	0.10745	0.157345
Pnp	0.132392	8.96408e-25	3.75629e-23	0.10736	0.157256
Nav2	0.132324	9.47586e-25	3.96313e-23	0.107291	0.157188
Ano3	0.132054	1.18009e-24	4.91666e-23	0.10702	0.156921
Tcaf1	0.131983	1.24992e-24	5.18778e-23	0.106948	0.15685
Has2	0.131964	1.26948e-24	5.25892e-23	0.106929	0.156831
Gm14582	0.131811	1.4371e-24	5.94199e-23	0.106775	0.15668
Mycbp2	0.131695	1.57886e-24	6.51581e-23	0.106659	0.156564
Serf2	0.131649	1.63902e-24	6.73855e-23	0.106612	0.156519
Acat2	0.131513	1.82972e-24	7.49012e-23	0.106475	0.156384
Pbx3	0.131511	1.83214e-24	7.49012e-23	0.106474	0.156382
Cd9	0.1315	1.84933e-24	7.54622e-23	0.106462	0.156371
Myl12b	0.131363	2.06627e-24	8.41569e-23	0.106324	0.156234
Gcnt4	0.131331	2.11928e-24	8.61552e-23	0.106293	0.156203
Fndc3a	0.131295	2.18135e-24	8.85132e-23	0.106257	0.156168
Fads2	0.131263	2.23905e-24	9.06855e-23	0.106224	0.156136
Mef2a	0.131257	2.25079e-24	9.09919e-23	0.106218	0.156129
Cebpa	0.131206	2.34437e-24	9.45997e-23	0.106167	0.156079
Tpm4	0.131109	2.53497e-24	1.02102e-22	0.106069	0.155983
Tpm1	0.131023	2.71678e-24	1.09021e-22	0.105983	0.155898
Il17d	0.130635	3.71285e-24	1.48174e-22	0.105593	0.155512
Ctnna1	0.130346	4.68404e-24	1.8625e-22	0.105301	0.155225
AW551984	0.130263	5.0047e-24	1.98638e-22	0.105218	0.155143
Tiam2	0.130008	6.13814e-24	2.43182e-22	0.104962	0.15489
Srgap2	0.129874	6.8315e-24	2.7016e-22	0.104827	0.154757
Atp1a1	0.129776	7.38715e-24	2.91078e-22	0.104728	0.15466
Swap70	0.129715	7.76071e-24	3.05245e-22	0.104666	0.154598
Hlx	0.129533	8.97182e-24	3.51377e-22	0.104483	0.154418
Fam114a1	0.129411	9.88335e-24	3.85256e-22	0.104361	0.154297
Wwc2	0.129177	1.19066e-23	4.63293e-22	0.104125	0.154064
Sh3rf3	0.128985	1.38625e-23	5.38439e-22	0.103933	0.153874
Tspan6	0.128942	1.43494e-23	5.56359e-22	0.103889	0.153831
Fxyd1	0.128661	1.79227e-23	6.9367e-22	0.103606	0.153552
Rap1gap2	0.128444	2.12701e-23	8.21767e-22	0.103389	0.153337
Gm4951	0.128399	2.20488e-23	8.50343e-22	0.103343	0.153292
Myl9	0.1281	2.79057e-23	1.07432e-21	0.103042	0.152995
Il20ra	0.127779	3.59326e-23	1.3809e-21	0.102719	0.152676
Nsg1	0.127519	4.4038e-23	1.68942e-21	0.102458	0.152419
Ccnd1	0.127324	5.13169e-23	1.96519e-21	0.102262	0.152225
Gnai1	0.12721	5.61249e-23	2.14555e-21	0.102147	0.152111
Fasn	0.127198	5.66253e-23	2.16088e-21	0.102135	0.1521
Exoc4	0.12704	6.40724e-23	2.4408e-21	0.101976	0.151943
Boc	0.126917	7.05221e-23	2.68181e-21	0.101853	0.151821
Sh3rf1	0.126854	7.40649e-23	2.81163e-21	0.101789	0.151759
Afdn	0.126373	1.07742e-22	4.08295e-21	0.101305	0.15128
Pappa	0.126024	1.41231e-22	5.33351e-21	0.100954	0.150934
Scd1	0.125851	1.61471e-22	6.08729e-21	0.10078	0.150762
A630012P03Rik	0.125437	2.22285e-22	8.35103e-21	0.100364	0.150351
Samhd1	0.125257	2.55405e-22	9.56233e-21	0.100182	0.150172
Il1rapl1	0.124963	3.20038e-22	1.19616e-20	0.0998871	0.149881
Dhcr24	0.124938	3.26163e-22	1.21489e-20	0.0998623	0.149856
Lmo7	0.124736	3.80879e-22	1.41386e-20	0.099659	0.149655
Crybg3	0.12454	4.42784e-22	1.63925e-20	0.0994612	0.14946
Myadm	0.124539	4.43101e-22	1.63925e-20	0.0994603	0.149459
Adamtsl1	0.12444	4.7788e-22	1.76492e-20	0.0993609	0.149361
Tenm3	0.124337	5.16818e-22	1.90549e-20	0.0992578	0.149259
Zfp503	0.124326	5.21285e-22	1.91872e-20	0.0992465	0.149248
Samd4	0.124252	5.51722e-22	2.02732e-20	0.0991718	0.149174
Ccnd3	0.124125	6.07613e-22	2.22894e-20	0.0990446	0.149049
Sbf2	0.123869	7.38648e-22	2.70507e-20	0.0987868	0.148794
Btg2	0.12375	8.08481e-22	2.95584e-20	0.0986673	0.148676
Tle2	0.123708	8.34757e-22	3.04679e-20	0.098625	0.148634
Oat	0.123654	8.69754e-22	3.16922e-20	0.0985707	0.148581
Spata6	0.123639	8.79483e-22	3.19932e-20	0.0985559	0.148566
Rhobtb3	0.12349	9.85435e-22	3.57877e-20	0.0984052	0.148417
Xylt1	0.123352	1.09358e-21	3.96491e-20	0.0982671	0.148281
Ldlr	0.12301	1.41726e-21	5.12139e-20	0.0979225	0.147941
Ak5	0.122885	1.55707e-21	5.61731e-20	0.0977973	0.147817
Tmem176a	0.122791	1.67213e-21	6.02242e-20	0.0977022	0.147723
Pdp1	0.122494	2.09059e-21	7.50478e-20	0.0974041	0.147429
Fam189a1	0.122457	2.14922e-21	7.68991e-20	0.0973671	0.147392
Dcxr	0.12214	2.72835e-21	9.69832e-20	0.0970477	0.147077
Lrp6	0.12135	4.92248e-21	1.74125e-19	0.0962541	0.146293
Arhgef17	0.121149	5.72026e-21	2.01364e-19	0.0960512	0.146092
Cox6c	0.120935	6.70611e-21	2.35308e-19	0.0958361	0.14588
Ankrd44	0.120913	6.81405e-21	2.38711e-19	0.0958145	0.145858
Prdm11	0.120803	7.39535e-21	2.58659e-19	0.0957036	0.145749
Lrch1	0.120777	7.5393e-21	2.63271e-19	0.0956774	0.145723
Insig1	0.120664	8.19536e-21	2.85723e-19	0.0955643	0.145611
Nrp1	0.120606	8.55655e-21	2.97839e-19	0.0955057	0.145553
Cd200	0.120579	8.73246e-21	3.02994e-19	0.0954781	0.145526
Adm	0.120446	9.63664e-21	3.33835e-19	0.0953442	0.145394
Tox	0.120093	1.25022e-20	4.31731e-19	0.0949897	0.145044
Peak1	0.119752	1.60705e-20	5.51459e-19	0.0946469	0.144705
Gstm5	0.11939	2.09624e-20	7.17067e-19	0.0942829	0.144345
Adcy2	0.119286	2.26253e-20	7.72736e-19	0.0941781	0.144242
Erg28	0.119174	2.45489e-20	8.35815e-19	0.0940661	0.144131
Plxna2	0.119151	2.49754e-20	8.49009e-19	0.0940424	0.144108
Basp1	0.119007	2.7736e-20	9.41383e-19	0.0938982	0.143965
Ppp1cb	0.118915	2.9678e-20	1.00573e-18	0.093805	0.143873
Wdr86	0.118694	3.48524e-20	1.17742e-18	0.0935835	0.143654
Dpysl2	0.118673	3.53943e-20	1.19203e-18	0.0935622	0.143633
Idh2	0.118574	3.80452e-20	1.27736e-18	0.0934625	0.143535
Capns1	0.118252	4.80724e-20	1.60906e-18	0.0931389	0.143215
Mlxip	0.117835	6.50265e-20	2.16987e-18	0.0927197	0.142801
Dusp10	0.117596	7.7302e-20	2.57108e-18	0.0924791	0.142563
Ak1	0.117366	9.12291e-20	3.0257e-18	0.0922482	0.142335
Smtn	0.117233	1.004e-19	3.3248e-18	0.0921144	0.142203
Ebf1	0.117073	1.12695e-19	3.72063e-18	0.0919529	0.142043
Dpep1	0.117037	1.15602e-19	3.81083e-18	0.0919173	0.142008
BC028528	0.116863	1.30998e-19	4.30536e-18	0.0917421	0.141835
Auts2	0.116696	1.47693e-19	4.84673e-18	0.0915739	0.141669
Mvk	0.116598	1.5833e-19	5.18798e-18	0.0914762	0.141572
Acss2	0.11652	1.67436e-19	5.47811e-18	0.0913976	0.141495
Acadm	0.116408	1.8138e-19	5.92545e-18	0.0912851	0.141383
Ndn	0.116404	1.81971e-19	5.93586e-18	0.0912805	0.141379
Mpdz	0.116246	2.03614e-19	6.62201e-18	0.0911223	0.141222
Tnks	0.115995	2.43483e-19	7.87167e-18	0.09087	0.140973
Fdft1	0.115849	2.70284e-19	8.71226e-18	0.0907225	0.140827
Maob	0.115786	2.82566e-19	9.09469e-18	0.0906596	0.140765
Hmgcr	0.115773	2.85164e-19	9.16479e-18	0.0906467	0.140752
Zfp532	0.115585	3.25974e-19	1.04455e-17	0.0904573	0.140565
Irs2	0.115332	3.89928e-19	1.24582e-17	0.0902031	0.140314
Airn	0.115134	4.48525e-19	1.43095e-17	0.090004	0.140117
Dnajb4	0.115075	4.6754e-19	1.48726e-17	0.0899449	0.140059
Sem1	0.114884	5.35205e-19	1.70002e-17	0.0897524	0.139868
Spata5	0.114598	6.54527e-19	2.07298e-17	0.089465	0.139584
Tsc22d1	0.114356	7.75534e-19	2.45267e-17	0.0892223	0.139345
Fgfr2	0.114312	8.00127e-19	2.52678e-17	0.0891775	0.1393
Slc16a2	0.114269	8.24516e-19	2.60003e-17	0.0891345	0.139258
Grb10	0.114131	9.08218e-19	2.85984e-17	0.0889958	0.139121
Cfl1	0.114038	9.69381e-19	3.04803e-17	0.0889022	0.139028
Cyb5b	0.113879	1.08349e-18	3.40191e-17	0.0887422	0.13887
Mrtfa	0.113737	1.19627e-18	3.7506e-17	0.0885997	0.138729
Ptx3	0.11359	1.32509e-18	4.14256e-17	0.0884522	0.138583
Rev3l	0.113355	1.5612e-18	4.87372e-17	0.0882155	0.138349
Palmd	0.113266	1.66022e-18	5.17542e-17	0.0881266	0.138261
Cyth3	0.113225	1.70818e-18	5.31731e-17	0.0880854	0.138221
Dner	0.113192	1.74786e-18	5.43308e-17	0.0880521	0.138188
Nfat5	0.11292	2.11018e-18	6.54996e-17	0.0877792	0.137918
Npnt	0.112851	2.21348e-18	6.86083e-17	0.0877098	0.137849
Trp53inp2	0.112812	2.27406e-18	7.0386e-17	0.0876706	0.137811
Rsu1	0.112791	2.30772e-18	7.13265e-17	0.0876493	0.13779
Mprip	0.112589	2.6537e-18	8.19039e-17	0.0874462	0.137589
A330076H08Rik	0.112536	2.75287e-18	8.48445e-17	0.0873928	0.137536
Ttc3	0.112419	2.98385e-18	9.18335e-17	0.0872754	0.13742
Fam168a	0.112348	3.13462e-18	9.63377e-17	0.0872035	0.137349
Plcl1	0.112104	3.70627e-18	1.13426e-16	0.086959	0.137107
Mmp2	0.112093	3.73493e-18	1.14143e-16	0.0869477	0.137096
Tnik	0.112059	3.8226e-18	1.16659e-16	0.0869138	0.137062
Nid2	0.111978	4.04366e-18	1.23061e-16	0.0868316	0.136981
Cuedc1	0.111874	4.34069e-18	1.31916e-16	0.0867278	0.136879
Nfkb1	0.111862	4.37845e-18	1.32878e-16	0.0867151	0.136866
Igf2r	0.111846	4.42549e-18	1.34119e-16	0.0866995	0.136851
Bcar3	0.11177	4.6632e-18	1.41126e-16	0.0866228	0.136775
Emb	0.111753	4.71893e-18	1.42601e-16	0.0866054	0.136758
Rab13	0.111751	4.72499e-18	1.42601e-16	0.0866035	0.136756
Pdlim2	0.111597	5.24949e-18	1.58211e-16	0.0864491	0.136603
Elovl6	0.11134	6.25933e-18	1.87866e-16	0.0861905	0.136347
Cxcl12	0.111141	7.16883e-18	2.14868e-16	0.0859906	0.13615
Tbc1d4	0.111094	7.40437e-18	2.21622e-16	0.085943	0.136103
Ttc39b	0.111033	7.71458e-18	2.30275e-16	0.0858824	0.136043
Arxes2	0.110576	1.05281e-17	3.11695e-16	0.0854226	0.135588
Arid5b	0.110551	1.07078e-17	3.16586e-16	0.0853976	0.135563
Pth1r	0.110436	1.15751e-17	3.41302e-16	0.0852821	0.135449
Ifitm2	0.110314	1.25722e-17	3.702e-16	0.0851594	0.135328
Arpc5	0.10977	1.81429e-17	5.32079e-16	0.0846133	0.134788
Nhs	0.109743	1.84765e-17	5.41132e-16	0.0845861	0.134761
Plxnb2	0.109613	2.017e-17	5.89938e-16	0.0844551	0.134631
Acly	0.109594	2.04285e-17	5.95102e-16	0.084436	0.134612
Dlg5	0.10931	2.47132e-17	7.18001e-16	0.084151	0.134331
Rerg	0.109277	2.52727e-17	7.33279e-16	0.0841174	0.134297
Pds5b	0.109082	2.87945e-17	8.3435e-16	0.0839217	0.134104
Plxnd1	0.109058	2.92608e-17	8.46738e-16	0.0838975	0.13408
Mgat5	0.108776	3.53347e-17	1.01576e-15	0.0836138	0.133799
Heg1	0.108706	3.70198e-17	1.0614e-15	0.0835436	0.13373
Aspn	0.108468	4.33805e-17	1.2405e-15	0.0833044	0.133493
Dstn	0.108085	5.59333e-17	1.59736e-15	0.0829198	0.133113
Dab2	0.108064	5.67273e-17	1.61792e-15	0.0828984	0.133092
Sc5d	0.108057	5.69891e-17	1.62326e-15	0.0828914	0.133085
Bicc1	0.108004	5.90299e-17	1.67919e-15	0.0828381	0.133032
Adamts1	0.107994	5.93983e-17	1.68747e-15	0.0828286	0.133023
Acaca	0.107952	6.11032e-17	1.73364e-15	0.0827857	0.13298
Sec61g	0.107945	6.13733e-17	1.73904e-15	0.082779	0.132974
Gm20619	0.107927	6.21249e-17	1.75805e-15	0.0827605	0.132955
Gprin3	0.107674	7.34287e-17	2.07255e-15	0.0825064	0.132704
Ddx17	0.107641	7.50326e-17	2.11508e-15	0.0824735	0.132671
Mfap2	0.107632	7.54871e-17	2.12515e-15	0.0824643	0.132662
Fos	0.107469	8.40495e-17	2.36315e-15	0.0823007	0.1325
Flna	0.107292	9.4424e-17	2.65142e-15	0.0821231	0.132325
Kctd12b	0.107237	9.79336e-17	2.74643e-15	0.0820673	0.13227
Erp29	0.107123	1.05517e-16	2.95528e-15	0.0819533	0.132157
Fli1	0.107104	1.06856e-16	2.98896e-15	0.081934	0.132138
Fzd8	0.106933	1.1958e-16	3.34058e-15	0.0817618	0.131967
Epb41l4b	0.1069	1.22197e-16	3.40495e-15	0.0817286	0.131935
Tiam1	0.106791	1.31224e-16	3.65182e-15	0.0816193	0.131826
Piezo2	0.10674	1.35663e-16	3.77053e-15	0.0815683	0.131776
Frmd3	0.106727	1.36823e-16	3.79793e-15	0.0815552	0.131763
Map4	0.106539	1.54775e-16	4.29076e-15	0.0813658	0.131576
Pcyt2	0.106449	1.64141e-16	4.53311e-15	0.0812754	0.131486
Cdc42ep3	0.106314	1.79242e-16	4.93143e-15	0.0811398	0.131352
Hunk	0.106185	1.94884e-16	5.35502e-15	0.0810108	0.131225
Phex	0.106091	2.07181e-16	5.67858e-15	0.0809164	0.131131
Atoh8	0.106074	2.09489e-16	5.72742e-15	0.0808993	0.131114
Sort1	0.105949	2.27274e-16	6.20588e-15	0.0807733	0.13099
Gstt3	0.105872	2.38951e-16	6.51656e-15	0.0806958	0.130913
Ear2	0.105849	2.42519e-16	6.6056e-15	0.0806729	0.13089
Kat6b	0.105761	2.56815e-16	6.97755e-15	0.0805842	0.130802
Hnmt	0.105746	2.59332e-16	7.03717e-15	0.0805691	0.130788
Slc8a1	0.105671	2.72148e-16	7.36659e-15	0.0804943	0.130714
Tmem176b	0.105634	2.78737e-16	7.53557e-15	0.0804572	0.130677
Ank3	0.105541	2.96141e-16	7.98629e-15	0.0803632	0.130584
Zim1	0.105366	3.31576e-16	8.93084e-15	0.0801876	0.13041
Pbx1	0.105315	3.42806e-16	9.22191e-15	0.0801358	0.130359
Mylk	0.10523	3.62013e-16	9.72658e-15	0.080051	0.130275
Slc7a2	0.105187	3.72329e-16	9.99145e-15	0.0800072	0.130232
Snapc3	0.105113	3.9031e-16	1.04611e-14	0.0799337	0.130159
B3gnt5	0.105057	4.04739e-16	1.08345e-14	0.0798772	0.130103
Ost4	0.105021	4.14147e-16	1.10727e-14	0.0798413	0.130068
Stxbp1	0.104837	4.66233e-16	1.245e-14	0.0796563	0.129884
Acsl3	0.104821	4.712e-16	1.25673e-14	0.0796398	0.129868
Prdm16	0.104675	5.17576e-16	1.37704e-14	0.079493	0.129723
Rbbp7	0.104593	5.45431e-16	1.44938e-14	0.0794109	0.129642
Chd3	0.104315	6.51648e-16	1.72742e-14	0.0791318	0.129366
Selenok	0.104284	6.64873e-16	1.76034e-14	0.0791003	0.129334
Pdcd4	0.103939	8.28462e-16	2.17759e-14	0.0787541	0.128992
Lats2	0.103701	9.64306e-16	2.52248e-14	0.0785145	0.128755
Rab31	0.103666	9.86104e-16	2.5764e-14	0.0784792	0.12872
Cadps	0.103507	1.09095e-15	2.84352e-14	0.0783194	0.128562
Smarca1	0.10348	1.10977e-15	2.88567e-14	0.0782923	0.128535
Grik1	0.103476	1.11208e-15	2.88823e-14	0.078289	0.128532
Trappc1	0.103469	1.11729e-15	2.89829e-14	0.0782816	0.128524
Aopep	0.103457	1.12579e-15	2.91687e-14	0.0782696	0.128512
Aard	0.103396	1.17009e-15	3.02805e-14	0.0782085	0.128452
Eya2	0.103362	1.19574e-15	3.09078e-14	0.0781741	0.128418
Hsd17b7	0.103345	1.20868e-15	3.11682e-14	0.0781571	0.128401
Atp8b1	0.103297	1.24581e-15	3.20876e-14	0.0781091	0.128354
Emc2	0.103186	1.33637e-15	3.42985e-14	0.0779978	0.128243
Mc2r	0.103132	1.38297e-15	3.54528e-14	0.0779433	0.128189
Rcn3	0.103014	1.49039e-15	3.81617e-14	0.0778244	0.128072
Eid1	0.10294	1.56128e-15	3.99299e-14	0.0777505	0.127999
Ifngr2	0.102808	1.69726e-15	4.33568e-14	0.0776175	0.127867
Bcl2	0.102666	1.85568e-15	4.72375e-14	0.0774752	0.127726
Plod2	0.102657	1.86681e-15	4.74654e-14	0.0774657	0.127717
Slc2a13	0.102488	2.07567e-15	5.27144e-14	0.0772963	0.127549
Ptpn14	0.102371	2.23408e-15	5.66713e-14	0.0771787	0.127433
Fkbp14	0.102351	2.26214e-15	5.73164e-14	0.0771587	0.127413
Dnajc10	0.102326	2.29863e-15	5.81733e-14	0.0771331	0.127388
Cpd	0.101817	3.15966e-15	7.95941e-14	0.0766225	0.126882
Srebf2	0.101664	3.47705e-15	8.74885e-14	0.0764684	0.12673
Sdc4	0.101631	3.54909e-15	8.9198e-14	0.0764354	0.126697
Ms4a4d	0.101479	3.90182e-15	9.77248e-14	0.0762825	0.126546
Clasp2	0.101378	4.15596e-15	1.03732e-13	0.0761806	0.126445
Clca3a1	0.101251	4.49507e-15	1.1194e-13	0.0760538	0.126319
Atp6v0a4	0.101169	4.7297e-15	1.17649e-13	0.0759715	0.126238
Mark1	0.101031	5.15394e-15	1.28055e-13	0.0758323	0.1261
Shc1	0.100991	5.28257e-15	1.31102e-13	0.0757923	0.126061
Birc6	0.100932	5.47871e-15	1.35815e-13	0.0757332	0.126002
Hnrnpll	0.100901	5.58418e-15	1.38272e-13	0.0757022	0.125971
Fam3c	0.100593	6.75581e-15	1.6615e-13	0.0753926	0.125665
Ptchd4	0.10059	6.7698e-15	1.66307e-13	0.0753892	0.125662
Hacd2	0.100479	7.24947e-15	1.77689e-13	0.0752777	0.125551
Frmd4a	0.10035	7.84728e-15	1.92126e-13	0.0751484	0.125423
Ildr2	0.100313	8.02526e-15	1.96263e-13	0.0751118	0.125387
Cers4	0.100219	8.50552e-15	2.07775e-13	0.0750169	0.125293
Pygb	0.100211	8.54615e-15	2.08534e-13	0.0750091	0.125285
Ppp3ca	0.100173	8.74752e-15	2.13209e-13	0.074971	0.125248
Sox5	0.100085	9.23613e-15	2.24866e-13	0.0748821	0.12516
Arfgef2	0.0998944	1.03798e-14	2.52146e-13	0.0746909	0.12497
Etv6	0.0997955	1.10282e-14	2.67301e-13	0.0745915	0.124872
Atp10a	0.0996365	1.21544e-14	2.94271e-13	0.0744318	0.124714
Scube2	0.0995635	1.27085e-14	3.07345e-13	0.0743585	0.124641
Hnrnpa2b1	0.0995524	1.2795e-14	3.09095e-13	0.0743474	0.12463
Vcp	0.0995429	1.28692e-14	3.10543e-13	0.0743378	0.124621
Itgb1	0.0994581	1.35529e-14	3.26678e-13	0.0742526	0.124537
Nbea	0.0994125	1.39354e-14	3.35526e-13	0.0742068	0.124491
Hoxa4	0.0992949	1.497e-14	3.60041e-13	0.0740887	0.124374
Sntb1	0.099259	1.53008e-14	3.67591e-13	0.0740527	0.124339
Zfhx3	0.0992336	1.554e-14	3.72925e-13	0.0740271	0.124313
Rasa4	0.0992261	1.56102e-14	3.74198e-13	0.0740197	0.124306
St5	0.0991918	1.59398e-14	3.8168e-13	0.0739852	0.124272
Hspb1	0.0990428	1.74508e-14	4.16031e-13	0.0738355	0.124124
Klf6	0.0989748	1.81871e-14	4.33113e-13	0.0737672	0.124056
Fzd5	0.0989173	1.88325e-14	4.47992e-13	0.0737095	0.123999
Ccn1	0.0987686	2.06094e-14	4.89193e-13	0.0735601	0.123851
Dnajb11	0.0987072	2.13904e-14	5.06979e-13	0.0734984	0.12379
Hgf	0.0987027	2.14478e-14	5.07435e-13	0.0734939	0.123785
Atp1b1	0.0986696	2.18825e-14	5.17158e-13	0.0734606	0.123753
Slc35d3	0.0986662	2.19279e-14	5.1767e-13	0.0734572	0.123749
Snx7	0.0983495	2.65512e-14	6.2546e-13	0.0731392	0.123434
Aadat	0.0983448	2.66264e-14	6.26555e-13	0.0731345	0.12343
Ndufs4	0.0982827	2.76424e-14	6.4906e-13	0.0730721	0.123368
Epb41l2	0.0981721	2.95465e-14	6.92278e-13	0.072961	0.123258
4930438E09Rik	0.098166	2.96561e-14	6.94099e-13	0.0729549	0.123252
Gnb4	0.0979206	3.43725e-14	8.02762e-13	0.0727084	0.123008
Zswim6	0.0978606	3.56335e-14	8.31322e-13	0.0726481	0.122948
Gm30524	0.0978437	3.59969e-14	8.38902e-13	0.0726311	0.122931
Senp7	0.0976216	4.11221e-14	9.57319e-13	0.0724081	0.12271
Dcbld2	0.097578	4.22083e-14	9.80511e-13	0.0723644	0.122667
Thra	0.0974919	4.44412e-14	1.03018e-12	0.0722778	0.122581
Sod3	0.0973849	4.73755e-14	1.09704e-12	0.0721704	0.122475
Atrx	0.0973571	4.81698e-14	1.11306e-12	0.0721424	0.122447
Gnai2	0.0972591	5.10689e-14	1.17631e-12	0.0720441	0.12235
Arhgap21	0.0972485	5.13944e-14	1.18256e-12	0.0720334	0.122339
Gamt	0.0971183	5.55423e-14	1.27396e-12	0.0719026	0.12221
Sh3bgrl	0.0970986	5.61975e-14	1.28764e-12	0.0718829	0.12219
Skap2	0.0970839	5.66931e-14	1.29763e-12	0.071868	0.122176
Fgf7	0.0970549	5.768e-14	1.31883e-12	0.0718389	0.122147
Mbnl3	0.0969711	6.06267e-14	1.38475e-12	0.0717548	0.122064
Far1	0.0968063	6.68659e-14	1.52566e-12	0.0715893	0.1219
Agps	0.0964775	8.12567e-14	1.84628e-12	0.0712591	0.121573
Vasp	0.0964619	8.20135e-14	1.86153e-12	0.0712434	0.121557
Rgs20	0.096456	8.22984e-14	1.86606e-12	0.0712375	0.121551
Setbp1	0.0962606	9.23719e-14	2.08579e-12	0.0710413	0.121357
Svbp	0.0962491	9.3001e-14	2.09782e-12	0.0710298	0.121346
Nkd2	0.0962276	9.41889e-14	2.12242e-12	0.0710082	0.121324
Tbl1xr1	0.0960965	1.01767e-13	2.28372e-12	0.0708764	0.121194
Itpr1	0.0960808	1.02712e-13	2.29784e-12	0.0708607	0.121178
Chst7	0.0958833	1.1538e-13	2.57596e-12	0.0706623	0.120982
Azin2	0.095867	1.16487e-13	2.59799e-12	0.070646	0.120966
Epn2	0.0958581	1.17102e-13	2.60906e-12	0.070637	0.120957
Fmo1	0.0955486	1.40434e-13	3.11933e-12	0.0703262	0.120649
Arhgef12	0.095387	1.54377e-13	3.41857e-12	0.0701639	0.120488
Ackr4	0.0953007	1.62367e-13	3.59186e-12	0.0700773	0.120402
Ccng1	0.0952761	1.64718e-13	3.64016e-12	0.0700526	0.120378
Hoxaas2	0.0951658	1.7568e-13	3.87848e-12	0.0699419	0.120268
Myo9a	0.0950805	1.84644e-13	4.06815e-12	0.0698562	0.120183
P4hb	0.0950547	1.87448e-13	4.12575e-12	0.0698303	0.120158
Tm7sf2	0.0950178	1.91525e-13	4.21123e-12	0.0697932	0.120121
Arhgap42	0.0950131	1.92056e-13	4.21864e-12	0.0697884	0.120116
Ssbp4	0.0949649	1.97523e-13	4.33437e-12	0.0697401	0.120068
Scara3	0.0949202	2.02737e-13	4.44429e-12	0.0696952	0.120024
Igf1	0.0949002	2.05113e-13	4.49187e-12	0.0696751	0.120004
Ccn2	0.094895	2.05725e-13	4.50075e-12	0.0696699	0.119999
A230057D06Rik	0.0948445	2.11862e-13	4.63037e-12	0.0696192	0.119949
Ascc3	0.0947292	2.26554e-13	4.93794e-12	0.0695034	0.119834
Mcl1	0.0947288	2.26615e-13	4.93794e-12	0.069503	0.119834
Calu	0.0946277	2.40324e-13	5.22621e-12	0.0694014	0.119733
Arhgap28	0.0945943	2.45017e-13	5.32296e-12	0.069368	0.1197
Rnaseh2c	0.0945319	2.54055e-13	5.51381e-12	0.0693053	0.119638
Tmem35a	0.0944297	2.69557e-13	5.83862e-12	0.0692027	0.119536
Fap	0.0944151	2.7185e-13	5.88243e-12	0.069188	0.119522
Glrx	0.094396	2.74872e-13	5.94193e-12	0.0691688	0.119503
Strn3	0.0943202	2.87203e-13	6.20233e-12	0.0690927	0.119427
Cbx6	0.0941434	3.1812e-13	6.8632e-12	0.0689152	0.119251
Psrc1	0.0940028	3.45013e-13	7.43604e-12	0.068774	0.119111
Spidr	0.0939633	3.52963e-13	7.59987e-12	0.0687343	0.119072
Mc5r	0.0939279	3.60248e-13	7.74906e-12	0.0686987	0.119037
Snai2	0.0939099	3.63993e-13	7.8219e-12	0.0686807	0.119019
Ahr	0.093818	3.83786e-13	8.23101e-12	0.0685884	0.118928
Cyp26b1	0.0937776	3.92799e-13	8.39951e-12	0.0685479	0.118888
Sema6a	0.0937074	4.08994e-13	8.72869e-12	0.0684773	0.118818
Adgra3	0.0936632	4.19524e-13	8.94418e-12	0.0684329	0.118774
Hdac5	0.0936616	4.19912e-13	8.94418e-12	0.0684313	0.118772
Fam43a	0.0935531	4.46907e-13	9.50987e-12	0.0683224	0.118664
Tcf7l1	0.093485	4.64708e-13	9.87901e-12	0.0682541	0.118596
Zfhx4	0.0933947	4.89408e-13	1.03939e-11	0.0681634	0.118507
Tmem9b	0.0931842	5.52072e-13	1.1702e-11	0.067952	0.118297
Auh	0.0931686	5.57029e-13	1.17956e-11	0.0679363	0.118282
Tmem38b	0.0928925	6.52111e-13	1.37689e-11	0.0676592	0.118007
Mdh1	0.0928839	6.55317e-13	1.38232e-11	0.0676505	0.117999
Actn1	0.0928486	6.68661e-13	1.4091e-11	0.067615	0.117963
Ccdc102a	0.0928443	6.70276e-13	1.41114e-11	0.0676107	0.117959
Mios	0.0928141	6.81926e-13	1.43428e-11	0.0675804	0.117929
Bace1	0.0927583	7.03941e-13	1.47916e-11	0.0675243	0.117874
Rab40b	0.0926834	7.34595e-13	1.54208e-11	0.0674491	0.117799
Lgr5	0.0926401	7.52882e-13	1.57895e-11	0.0674057	0.117756
Gzme	0.0926131	7.64536e-13	1.60031e-11	0.0673786	0.117729
Marcksl1	0.0925115	8.09948e-13	1.69374e-11	0.0672766	0.117628
Col9a1	0.092466	8.31148e-13	1.73641e-11	0.0672309	0.117583
Gm16083	0.0924484	8.39508e-13	1.75219e-11	0.0672132	0.117565
Lrig3	0.0923646	8.80359e-13	1.83394e-11	0.067129	0.117482
Cpa3	0.092239	9.45274e-13	1.96729e-11	0.0670029	0.117357
Wdr1	0.0920867	1.03034e-12	2.14024e-11	0.06685	0.117206
C4b	0.0919524	1.1115e-12	2.30444e-11	0.0667152	0.117072
Man1a	0.0919441	1.11674e-12	2.3131e-11	0.0667068	0.117064
Adamtsl4	0.0918355	1.18728e-12	2.45454e-11	0.0665978	0.116956
Ubl5	0.0917909	1.21747e-12	2.51456e-11	0.066553	0.116911
Celf2	0.0916812	1.29506e-12	2.66723e-11	0.0664429	0.116802
Kif1a	0.0915536	1.39137e-12	2.86289e-11	0.0663148	0.116675
Sdf2l1	0.0913663	1.54561e-12	3.16234e-11	0.0661268	0.116489
Tbc1d23	0.0912332	1.66532e-12	3.40407e-11	0.0659931	0.116357
Zfp36l2	0.0909669	1.93277e-12	3.94335e-11	0.0657257	0.116092
Dlx5	0.0909152	1.98936e-12	4.05123e-11	0.0656738	0.11604
Zbtb20	0.0907697	2.15743e-12	4.38939e-11	0.0655278	0.115896
Pax3	0.0905801	2.39764e-12	4.86448e-11	0.0653374	0.115707
Prkar2b	0.0905554	2.43082e-12	4.92722e-11	0.0653126	0.115682
Fam172a	0.0905203	2.47863e-12	5.01947e-11	0.0652774	0.115647
Aldh1l1	0.0905035	2.50196e-12	5.06199e-11	0.0652604	0.115631
Cstf3	0.0903493	2.72545e-12	5.50906e-11	0.0651057	0.115477
Loxl3	0.0903351	2.74707e-12	5.5476e-11	0.0650914	0.115463
Dapk1	0.0903236	2.76469e-12	5.57801e-11	0.0650798	0.115452
4930523C07Rik	0.0901495	3.04453e-12	6.13126e-11	0.0649051	0.115279
Bmx	0.0900713	3.17908e-12	6.39631e-11	0.0648266	0.115201
Rgs16	0.0900238	3.26375e-12	6.56062e-11	0.0647789	0.115154
Limch1	0.089953	3.39398e-12	6.81611e-11	0.0647078	0.115083
Zfp36	0.0898816	3.53039e-12	7.08353e-11	0.0646361	0.115012
Sorbs1	0.0898187	3.65507e-12	7.32022e-11	0.064573	0.114949
Tmed1	0.0896979	3.90662e-12	7.81682e-11	0.0644517	0.114829
Inhba	0.0895974	4.12874e-12	8.25369e-11	0.0643508	0.114729
Pitpnc1	0.089478	4.40891e-12	8.8057e-11	0.0642309	0.114611
9630014M24Rik	0.0894225	4.5454e-12	9.06998e-11	0.0641752	0.114555
Wnt5a	0.0892776	4.92136e-12	9.8112e-11	0.0640298	0.114411
Adam17	0.0891956	5.14754e-12	1.02527e-10	0.0639475	0.11433
Itih5	0.0891674	5.22761e-12	1.03932e-10	0.0639192	0.114302
Klf12	0.0891303	5.33495e-12	1.0597e-10	0.0638819	0.114265
Uba7	0.0889577	5.86294e-12	1.16245e-10	0.0637086	0.114093
Pten	0.088942	5.91358e-12	1.17143e-10	0.0636928	0.114077
Top2b	0.0888871	6.09327e-12	1.20483e-10	0.0636378	0.114023
Erc1	0.0888447	6.23603e-12	1.23082e-10	0.0635952	0.113981
Gcnt1	0.0887868	6.43622e-12	1.26919e-10	0.063537	0.113923
Kank4	0.0887498	6.5673e-12	1.29387e-10	0.0634999	0.113886
Crim1	0.0887458	6.58155e-12	1.2955e-10	0.0634959	0.113882
Oaz1	0.0886481	6.94147e-12	1.36388e-10	0.0633978	0.113785
Atf7	0.0885925	7.15454e-12	1.40322e-10	0.063342	0.11373
Sh3bp4	0.0884887	7.56979e-12	1.48333e-10	0.0632378	0.113626
Lifr	0.0883974	7.95495e-12	1.556e-10	0.0631461	0.113536
Map1a	0.0882988	8.39213e-12	1.64004e-10	0.0630471	0.113437
Snx29	0.0882744	8.50364e-12	1.66025e-10	0.0630227	0.113413
March3	0.0882729	8.51076e-12	1.66025e-10	0.0630211	0.113412
Fryl	0.0881656	9.02006e-12	1.75645e-10	0.0629135	0.113305
Dlc1	0.0880999	9.34678e-12	1.81845e-10	0.0628475	0.11324
Izumo4	0.0880566	9.56805e-12	1.85984e-10	0.0628041	0.113196
Gpsm2	0.0879138	1.03357e-11	2.00547e-10	0.0626607	0.113054
Trpm3	0.0879013	1.04055e-11	2.01543e-10	0.0626482	0.113042
Masp1	0.087814	1.09078e-11	2.10896e-10	0.0625605	0.112955
Mfhas1	0.0877294	1.14166e-11	2.20538e-10	0.0624756	0.112871
Gli3	0.0877069	1.15561e-11	2.23036e-10	0.062453	0.112849
Igf2bp3	0.0875747	1.24082e-11	2.39057e-10	0.0623203	0.112717
Bahcc1	0.0875653	1.24712e-11	2.4006e-10	0.0623108	0.112708
Lig1	0.0875579	1.2521e-11	2.40806e-10	0.0623034	0.1127
Magi3	0.0874026	1.36103e-11	2.61524e-10	0.0621476	0.112546
Rgs3	0.0873693	1.38557e-11	2.66005e-10	0.0621142	0.112513
Gbf1	0.0872822	1.45187e-11	2.77511e-10	0.0620267	0.112426
Papss1	0.0872744	1.45796e-11	2.78431e-10	0.0620188	0.112418
Surf4	0.087237	1.48748e-11	2.83819e-10	0.0619813	0.112381
Tmod2	0.0871309	1.57446e-11	3.00153e-10	0.0618748	0.112275
Heatr5a	0.0871188	1.58466e-11	3.0157e-10	0.0618627	0.112263
Heatr5b	0.0871022	1.59881e-11	3.03997e-10	0.061846	0.112247
Rab9	0.0869885	1.69904e-11	3.22493e-10	0.0617319	0.112134
Ccdc167	0.0868933	1.78767e-11	3.38724e-10	0.0616363	0.112039
Rabgap1l	0.0868486	1.83078e-11	3.46592e-10	0.0615915	0.111995
Copa	0.0868176	1.86137e-11	3.52078e-10	0.0615603	0.111964
Cited2	0.0867091	1.97213e-11	3.72322e-10	0.0614514	0.111856
Fuca1	0.0867078	1.97353e-11	3.72322e-10	0.0614501	0.111855
Cdc16	0.0866858	1.99676e-11	3.76379e-10	0.0614281	0.111833
Zfp608	0.0865897	2.10163e-11	3.95462e-10	0.0613315	0.111737
Atxn2	0.0865207	2.18014e-11	4.09882e-10	0.0612623	0.111668
Pdgfra	0.086503	2.20069e-11	4.13388e-10	0.0612446	0.111651
Upp2	0.0864029	2.32093e-11	4.35225e-10	0.061144	0.111551
Rnf169	0.0863877	2.33967e-11	4.38362e-10	0.0611288	0.111536
Cd81	0.0863303	2.41208e-11	4.51539e-10	0.0610712	0.111479
Map4k5	0.0863135	2.43364e-11	4.55185e-10	0.0610543	0.111462
Ptgfrn	0.0862749	2.48393e-11	4.64192e-10	0.0610156	0.111424
Tmem50b	0.0861518	2.6513e-11	4.95045e-10	0.0608921	0.111301
Lfng	0.0861314	2.6801e-11	4.99994e-10	0.0608716	0.111281
Kazald1	0.0860503	2.79754e-11	5.21013e-10	0.0607902	0.1112
Egr1	0.0860479	2.80112e-11	5.21233e-10	0.0607878	0.111198
Erbin	0.0860092	2.85902e-11	5.31553e-10	0.0607489	0.111159
Prkcg	0.0860074	2.86176e-11	5.3161e-10	0.0607471	0.111158
Itch	0.085942	2.96232e-11	5.49353e-10	0.0606815	0.111093
Mob3a	0.085796	3.19963e-11	5.92352e-10	0.0605349	0.110947
Lypd1	0.0857844	3.21919e-11	5.95469e-10	0.0605233	0.110936
Gab1	0.0856799	3.40145e-11	6.28648e-10	0.0604184	0.110832
Cavin1	0.0856122	3.52485e-11	6.48703e-10	0.0603504	0.110764
Prkar1a	0.085571	3.60201e-11	6.61786e-10	0.0603091	0.110723
Disc1	0.0855343	3.67221e-11	6.73548e-10	0.0602722	0.110687
Ywhae	0.0854659	3.80658e-11	6.97606e-10	0.0602036	0.110619
Asxl1	0.0854262	3.88677e-11	7.11105e-10	0.0601637	0.110579
S100b	0.0854125	3.91491e-11	7.15332e-10	0.0601499	0.110566
Lurap1l	0.0854117	3.91643e-11	7.15332e-10	0.0601492	0.110565
Trib2	0.0852985	4.15608e-11	7.58467e-10	0.0600355	0.110452
Gtf3c1	0.0851482	4.49657e-11	8.19919e-10	0.0598846	0.110303
Pcyt1a	0.0851433	4.50801e-11	8.21318e-10	0.0598798	0.110298
Ehmt2	0.0851387	4.51899e-11	8.22548e-10	0.0598751	0.110293
Tgfbr1	0.0851372	4.52232e-11	8.22548e-10	0.0598737	0.110292
Gm34342	0.0851327	4.53299e-11	8.23801e-10	0.0598692	0.110287
Junb	0.0851183	4.56744e-11	8.29372e-10	0.0598546	0.110273
Pcsk6	0.0851096	4.58816e-11	8.32439e-10	0.059846	0.110264
Fam13c	0.0851054	4.59839e-11	8.33601e-10	0.0598417	0.11026
Ppp1r1a	0.085081	4.65723e-11	8.43566e-10	0.0598173	0.110236
Stk3	0.0850698	4.68479e-11	8.47854e-10	0.059806	0.110225
Eml4	0.0849993	4.86065e-11	8.7895e-10	0.0597352	0.110154
Smoc1	0.0849162	5.07614e-11	9.15638e-10	0.0596518	0.110072
Tmcc3	0.0848934	5.13671e-11	9.25798e-10	0.059629	0.110049
Mvd	0.0847758	5.46179e-11	9.81142e-10	0.0595109	0.109932
Adcy1	0.0846555	5.81478e-11	1.04369e-09	0.0593902	0.109812
Esm1	0.0846378	5.86859e-11	1.05248e-09	0.0593724	0.109795
Phip	0.0845549	6.12702e-11	1.09702e-09	0.0592892	0.109712
Haghl	0.0844568	6.4474e-11	1.15249e-09	0.0591907	0.109615
Lysmd2	0.0843716	6.73875e-11	1.20286e-09	0.0591053	0.10953
Prdx4	0.0841593	7.52227e-11	1.33695e-09	0.0588921	0.109319
Ctif	0.083895	8.62278e-11	1.52632e-09	0.0586269	0.109056
Synpr	0.0838586	8.78603e-11	1.55396e-09	0.0585904	0.109019
Adarb1	0.0837168	9.45184e-11	1.66887e-09	0.0584481	0.108878
Atxn10	0.0836865	9.60014e-11	1.69108e-09	0.0584177	0.108848
Clint1	0.0834643	1.07615e-10	1.89107e-09	0.0581947	0.108627
Ehbp1l1	0.0833269	1.15474e-10	2.02592e-09	0.0580567	0.10849
Mbd5	0.0831871	1.24038e-10	2.17266e-09	0.0579165	0.108351
Agtr1a	0.0831477	1.26563e-10	2.20978e-09	0.0578769	0.108312
Bambi	0.0831067	1.29243e-10	2.25477e-09	0.0578358	0.108271
Pik3c2a	0.0830232	1.34873e-10	2.34923e-09	0.057752	0.108188
Lmod1	0.0828989	1.43706e-10	2.49908e-09	0.0576272	0.108064
Cdo1	0.0828907	1.4431e-10	2.50759e-09	0.057619	0.108056
Traf1	0.0828607	1.46536e-10	2.54423e-09	0.0575888	0.108026
Vps36	0.0828526	1.47135e-10	2.55261e-09	0.0575808	0.108018
Antxr1	0.0828058	1.50685e-10	2.61211e-09	0.0575338	0.107972
Nr4a1	0.0827684	1.53584e-10	2.65814e-09	0.0574963	0.107935
P3h4	0.0827166	1.57688e-10	2.727e-09	0.0574443	0.107883
Npepps	0.0826813	1.60548e-10	2.77426e-09	0.0574088	0.107848
Smim11	0.0826535	1.62826e-10	2.80916e-09	0.057381	0.10782
Foxg1	0.0826373	1.64173e-10	2.83017e-09	0.0573647	0.107804
Mest	0.0826258	1.65142e-10	2.84013e-09	0.0573531	0.107793
Edar	0.0825862	1.6849e-10	2.89314e-09	0.0573135	0.107753
Nid1	0.0825537	1.71295e-10	2.939e-09	0.0572808	0.107721
Ctdsp2	0.082551	1.71534e-10	2.94078e-09	0.0572781	0.107718
Ubr1	0.082486	1.77287e-10	3.03701e-09	0.0572128	0.107653
Aacs	0.0824822	1.77626e-10	3.04044e-09	0.0572091	0.10765
Pros1	0.0824449	1.81016e-10	3.09604e-09	0.0571716	0.107613
Slc27a6	0.0823758	1.87469e-10	3.20137e-09	0.0571023	0.107544
Farp1	0.0823081	1.94011e-10	3.30791e-09	0.0570343	0.107476
Macrod2	0.0822654	1.98254e-10	3.37508e-09	0.0569914	0.107434
Mcm4	0.0822653	1.98261e-10	3.37508e-09	0.0569914	0.107434
Smim1	0.0822474	2.00063e-10	3.4031e-09	0.0569734	0.107416
Fam241a	0.0822027	2.04636e-10	3.47817e-09	0.0569286	0.107372
Myo18a	0.0821735	2.07687e-10	3.52728e-09	0.0568992	0.107342
Akt3	0.0821472	2.10459e-10	3.56879e-09	0.0568729	0.107316
H2afv	0.0820919	2.16427e-10	3.66715e-09	0.0568173	0.107261
Ptpn1	0.082066	2.19278e-10	3.71256e-09	0.0567913	0.107235
Wasf1	0.0819494	2.32557e-10	3.93127e-09	0.0566744	0.107119
Copb2	0.0819226	2.35715e-10	3.98158e-09	0.0566475	0.107093
Zc2hc1a	0.0819063	2.37671e-10	4.0115e-09	0.056631	0.107077
Crygs	0.0818987	2.38573e-10	4.02361e-09	0.0566235	0.107069
mt-Atp6	0.0818538	2.4403e-10	4.11246e-09	0.0565784	0.107024
Tmed3	0.0818067	2.4989e-10	4.20471e-09	0.0565311	0.106977
H2afy2	0.0817964	2.51191e-10	4.22335e-09	0.0565208	0.106967
Ston1	0.0816521	2.70084e-10	4.53749e-09	0.056376	0.106824
Slc38a10	0.0815814	2.79852e-10	4.69797e-09	0.056305	0.106753
Ilk	0.0815627	2.82494e-10	4.73503e-09	0.0562863	0.106735
Tma7	0.0814937	2.92433e-10	4.89786e-09	0.0562171	0.106666
Tnfrsf21	0.0814513	2.98712e-10	4.99918e-09	0.0561745	0.106624
1110002O04Rik	0.0814319	3.01635e-10	5.04423e-09	0.056155	0.106604
Ednra	0.0813677	3.11497e-10	5.20515e-09	0.0560906	0.106541
Pitx2	0.0812584	3.28996e-10	5.48914e-09	0.055981	0.106432
Acot1	0.081228	3.34044e-10	5.5691e-09	0.0559504	0.106401
Gm43623	0.0812174	3.35813e-10	5.59432e-09	0.0559398	0.106391
Ccdc88a	0.0810869	3.58419e-10	5.96634e-09	0.0558089	0.106261
Arrdc4	0.0810467	3.65685e-10	6.07801e-09	0.0557685	0.106221
Acvr1	0.0809314	3.87324e-10	6.43277e-09	0.0556527	0.106106
Spag9	0.080867	3.99943e-10	6.63224e-09	0.0555881	0.106042
Elovl5	0.0808346	4.06436e-10	6.72997e-09	0.0555556	0.10601
Acaa1b	0.0807932	4.14895e-10	6.86451e-09	0.0555141	0.105969
Tbc1d2b	0.0806818	4.38507e-10	7.24418e-09	0.0554023	0.105858
Golim4	0.0806297	4.4998e-10	7.42808e-09	0.0553501	0.105806
Rbp4	0.080564	4.64902e-10	7.6686e-09	0.0552841	0.105741
Vgll3	0.0804996	4.79981e-10	7.91133e-09	0.0552195	0.105677
Tmprss7	0.0804785	4.8501e-10	7.98818e-09	0.0551983	0.105656
Cfh	0.0803995	5.04358e-10	8.29431e-09	0.0551191	0.105577
BC029722	0.0803451	5.18117e-10	8.51415e-09	0.0550645	0.105523
Tle5	0.0802936	5.31476e-10	8.7271e-09	0.0550128	0.105472
Cenpw	0.0802296	5.48543e-10	9.00057e-09	0.0549486	0.105408
Nrbf2	0.0801903	5.59314e-10	9.1704e-09	0.0549091	0.105369
Anks1b	0.0801848	5.6081e-10	9.18801e-09	0.0549036	0.105363
Cgnl1	0.0801555	5.68994e-10	9.31509e-09	0.0548742	0.105334
Eif4g1	0.0800988	5.85127e-10	9.572e-09	0.0548173	0.105278
Hoxb3	0.0800528	5.98551e-10	9.78427e-09	0.0547711	0.105232
Extl3	0.0800112	6.10943e-10	9.97935e-09	0.0547294	0.10519
Siva1	0.0797507	6.94424e-10	1.1309e-08	0.054468	0.104931
Gm16310	0.0796804	7.1881e-10	1.16974e-08	0.0543975	0.104861
Ddx6	0.0796147	7.42358e-10	1.20536e-08	0.0543315	0.104796
Stxbp6	0.0795684	7.59397e-10	1.2312e-08	0.0542851	0.10475
Olfml2a	0.0795122	7.80586e-10	1.26367e-08	0.0542287	0.104694
Klhl9	0.0794805	7.92777e-10	1.28245e-08	0.0541969	0.104662
Cap1	0.0793743	8.35021e-10	1.34878e-08	0.0540904	0.104557
Prdm5	0.0793066	8.63107e-10	1.39312e-08	0.0540224	0.104489
Ncoa7	0.0793044	8.64051e-10	1.39361e-08	0.0540202	0.104487
Trim30d	0.0792922	8.69215e-10	1.4009e-08	0.0540079	0.104475
Ptprg	0.0792612	8.8247e-10	1.42121e-08	0.0539768	0.104444
Cmya5	0.0792585	8.83646e-10	1.42206e-08	0.0539741	0.104441
Grip1os1	0.0792389	8.92097e-10	1.4346e-08	0.0539545	0.104422
Baiap2l1	0.079206	9.06561e-10	1.45678e-08	0.0539214	0.104389
Tcea3	0.079088	9.60238e-10	1.5419e-08	0.053803	0.104272
Lgi2	0.0790682	9.69538e-10	1.55569e-08	0.0537832	0.104252
Rnf180	0.0790541	9.76219e-10	1.5641e-08	0.053769	0.104238
Cmip	0.0790354	9.85126e-10	1.57606e-08	0.0537503	0.104219
Gm13986	0.0790046	1.00002e-09	1.59871e-08	0.0537193	0.104189
Cldn22	0.0789548	1.0245e-09	1.63665e-08	0.0536694	0.104139
Ptpn12	0.078935	1.03442e-09	1.65128e-08	0.0536496	0.104119
Gpr153	0.0788604	1.07262e-09	1.71101e-08	0.0535747	0.104045
Fus	0.0788246	1.09142e-09	1.73972e-08	0.0535388	0.104009
Nampt	0.0788195	1.09412e-09	1.74147e-08	0.0535337	0.104004
Sptan1	0.0786637	1.17998e-09	1.87677e-08	0.0533774	0.103849
Kank2	0.0786335	1.19737e-09	1.90204e-08	0.0533471	0.103819
Usp29	0.0786331	1.19761e-09	1.90204e-08	0.0533466	0.103819
Rgl1	0.0785897	1.22306e-09	1.94105e-08	0.053303	0.103776
Pde1c	0.0785502	1.24664e-09	1.97558e-08	0.0532635	0.103736
Prdx2	0.0785356	1.25548e-09	1.98814e-08	0.0532488	0.103722
Eva1a	0.0784088	1.33481e-09	2.10984e-08	0.0531216	0.103596
Hoxa2	0.0784082	1.33523e-09	2.10984e-08	0.053121	0.103595
Ptms	0.0783974	1.34221e-09	2.11933e-08	0.0531101	0.103584
Cep164	0.07838	1.35353e-09	2.13425e-08	0.0530927	0.103567
Slc16a4	0.0783273	1.38843e-09	2.18755e-08	0.0530398	0.103514
Smurf2	0.078311	1.39938e-09	2.20321e-08	0.0530234	0.103498
Spns2	0.0782611	1.43342e-09	2.25192e-08	0.0529734	0.103449
Megf9	0.0782474	1.44296e-09	2.26494e-08	0.0529596	0.103435
Camk2g	0.0782159	1.46499e-09	2.29655e-08	0.0529281	0.103404
Ifitm3	0.0781905	1.48304e-09	2.32318e-08	0.0529026	0.103378
Tm9sf3	0.0781836	1.48796e-09	2.32922e-08	0.0528957	0.103371
Ehmt1	0.0781618	1.50371e-09	2.35217e-08	0.0528737	0.10335
Cd55	0.0781029	1.54691e-09	2.41629e-08	0.0528147	0.103291
Arhgef25	0.0780873	1.55859e-09	2.43279e-08	0.052799	0.103275
Tgfb1i1	0.0780848	1.56045e-09	2.43395e-08	0.0527965	0.103273
Celf5	0.0780388	1.59536e-09	2.48483e-08	0.0527503	0.103227
Ppt1	0.0779118	1.69576e-09	2.63933e-08	0.0526229	0.103101
Sat2	0.0778149	1.77642e-09	2.76093e-08	0.0525257	0.103004
Kcnq5	0.0777785	1.80767e-09	2.8075e-08	0.0524892	0.102968
Mfap5	0.0775278	2.03807e-09	3.16082e-08	0.0522376	0.102719
Slc10a7	0.0774952	2.07004e-09	3.20584e-08	0.0522049	0.102686
Kat6a	0.07741	2.15594e-09	3.3365e-08	0.0521195	0.102601
Armh1	0.0773624	2.2054e-09	3.41062e-08	0.0520717	0.102554
Galk2	0.0773515	2.21688e-09	3.42594e-08	0.0520608	0.102543
Cds1	0.0772027	2.37975e-09	3.67504e-08	0.0519114	0.102395
Eif2ak4	0.0771927	2.39111e-09	3.68996e-08	0.0519014	0.102385
Glipr2	0.0771226	2.4721e-09	3.81225e-08	0.0518311	0.102315
Penk	0.0770834	2.5186e-09	3.87846e-08	0.0517918	0.102276
Chd6	0.0770397	2.57138e-09	3.95416e-08	0.051748	0.102233
Dock7	0.0769808	2.64435e-09	4.06064e-08	0.0516888	0.102174
Actr3	0.0769703	2.65755e-09	4.07803e-08	0.0516783	0.102164
Arhgef9	0.0769581	2.67296e-09	4.09878e-08	0.0516661	0.102151
Naaladl2	0.0769511	2.68181e-09	4.10947e-08	0.0516591	0.102145
Abcc5	0.0769224	2.71855e-09	4.16283e-08	0.0516303	0.102116
Pknox2	0.076899	2.74889e-09	4.20634e-08	0.0516068	0.102093
Gabrb3	0.0768858	2.76614e-09	4.22977e-08	0.0515936	0.10208
Ostc	0.0768174	2.85723e-09	4.36599e-08	0.0515249	0.102011
Sms	0.0768137	2.86232e-09	4.3707e-08	0.0515212	0.102008
Ppp1r12b	0.0767847	2.90176e-09	4.42782e-08	0.0514922	0.101979
Rfx7	0.0767319	2.97525e-09	4.53361e-08	0.0514391	0.101926
Igfbp4	0.0767027	3.01653e-09	4.59331e-08	0.0514099	0.101897
Foxn3	0.0765651	3.21918e-09	4.89504e-08	0.0512718	0.10176
Hook3	0.0765247	3.28117e-09	4.98234e-08	0.0512313	0.10172
Meg3	0.0764959	3.32602e-09	5.04694e-08	0.0512024	0.101691
Rad51b	0.0764762	3.35701e-09	5.09041e-08	0.0511826	0.101672
Rims1	0.0764666	3.37228e-09	5.10863e-08	0.051173	0.101662
Dpysl3	0.0764657	3.37371e-09	5.10863e-08	0.0511721	0.101661
Slfn9	0.0763502	3.56235e-09	5.38678e-08	0.0510562	0.101546
St3gal1	0.076338	3.58285e-09	5.41403e-08	0.051044	0.101534
Ddah2	0.0763277	3.6003e-09	5.43662e-08	0.0510336	0.101524
Aff4	0.076275	3.69069e-09	5.56926e-08	0.0509807	0.101471
Ube2h	0.0762196	3.78805e-09	5.70827e-08	0.0509252	0.101416
Gfpt1	0.0762044	3.81524e-09	5.74527e-08	0.0509099	0.101401
Anapc2	0.0762001	3.8229e-09	5.75284e-08	0.0509056	0.101397
Luc7l2	0.0761175	3.97407e-09	5.96796e-08	0.0508228	0.101315
Col9a2	0.0761027	4.00173e-09	6.00535e-08	0.0508079	0.1013
Kmt2e	0.0760114	4.17678e-09	6.25083e-08	0.0507163	0.101209
Fhit	0.0759916	4.21588e-09	6.30501e-08	0.0506964	0.101189
5031425E22Rik	0.0759854	4.228e-09	6.3188e-08	0.0506902	0.101183
Acvr1b	0.0758752	4.45203e-09	6.6445e-08	0.0505796	0.101073
Lnpep	0.0758309	4.54507e-09	6.77872e-08	0.0505353	0.101029
Zhx3	0.0758029	4.60494e-09	6.85863e-08	0.0505072	0.101002
Zfp568	0.0757739	4.66785e-09	6.94758e-08	0.050478	0.100973
Cbl	0.0756615	4.91933e-09	7.29695e-08	0.0503653	0.100861
Dennd1a	0.0756048	5.05115e-09	7.48739e-08	0.0503084	0.100804
Tmem53	0.0755944	5.07569e-09	7.51865e-08	0.050298	0.100794
Dcaf5	0.0755794	5.11142e-09	7.56643e-08	0.0502829	0.100779
Tulp3	0.0754514	5.42532e-09	8.0039e-08	0.0501545	0.100652
Sipa1l1	0.0753908	5.58045e-09	8.21608e-08	0.0500937	0.100591
Arhgap32	0.0753702	5.63428e-09	8.28974e-08	0.050073	0.100571
Avpr1a	0.0752332	6.00452e-09	8.82851e-08	0.0499356	0.100434
Dnmt3a	0.0751901	6.12554e-09	9.00037e-08	0.0498924	0.100391
Kdelr2	0.0751453	6.25432e-09	9.17722e-08	0.0498474	0.100347
Casp3	0.0750621	6.50003e-09	9.50575e-08	0.049764	0.100264
Eepd1	0.074972	6.77676e-09	9.89053e-08	0.0496736	0.100174
Angptl1	0.0749569	6.8243e-09	9.95325e-08	0.0496584	0.100159
Slc25a1	0.0748814	7.06668e-09	1.02999e-07	0.0495827	0.100084
Vkorc1	0.074793	7.36096e-09	1.07144e-07	0.049494	0.0999961
Stag1	0.0747821	7.39811e-09	1.07613e-07	0.0494831	0.0999852
Reps2	0.0747335	7.56592e-09	1.09908e-07	0.0494343	0.0999368
Tnks1bp1	0.0747301	7.57785e-09	1.10008e-07	0.0494309	0.0999334
Stat3	0.0747155	7.62897e-09	1.10676e-07	0.0494162	0.0999189
Sugct	0.0746915	7.71377e-09	1.117e-07	0.0493922	0.099895
Pias1	0.0746445	7.88251e-09	1.13975e-07	0.0493451	0.0998483
Mageh1	0.0746217	7.96568e-09	1.15101e-07	0.0493222	0.0998256
Enpep	0.0746063	8.02251e-09	1.15845e-07	0.0493067	0.0998102
Scmh1	0.0745899	8.08326e-09	1.16645e-07	0.0492903	0.0997939
Fgf13	0.0745461	8.24802e-09	1.18944e-07	0.0492463	0.0997502
Mindy2	0.0744746	8.5235e-09	1.22835e-07	0.0491746	0.0996791
Tns3	0.0744203	8.73866e-09	1.25853e-07	0.0491202	0.0996251
Rab1a	0.0744107	8.77723e-09	1.26325e-07	0.0491105	0.0996155
Hyal2	0.0743411	9.06213e-09	1.30339e-07	0.0490407	0.0995462
Map3k20	0.0742739	9.34614e-09	1.34247e-07	0.0489732	0.0994792
Gm43111	0.0740985	1.01275e-08	1.45278e-07	0.0487973	0.0993046
Snx13	0.0740863	1.01839e-08	1.45992e-07	0.0487851	0.0992925
Phactr4	0.0740442	1.03821e-08	1.48638e-07	0.0487428	0.0992505
Foxo1	0.0740426	1.03896e-08	1.48647e-07	0.0487412	0.099249
Exoc6b	0.0740142	1.05254e-08	1.50392e-07	0.0487127	0.0992207
Nucb2	0.0738838	1.11709e-08	1.59197e-07	0.0485819	0.0990909
Dact3	0.0738562	1.13122e-08	1.61106e-07	0.0485543	0.0990634
Gm32618	0.0738377	1.14082e-08	1.62367e-07	0.0485357	0.099045
Wdr6	0.0738073	1.15671e-08	1.64521e-07	0.0485052	0.0990147
Numa1	0.0737334	1.19632e-08	1.69822e-07	0.0484311	0.0989411
Smad1	0.073695	1.2174e-08	1.7259e-07	0.0483926	0.0989029
Dmac1	0.0736551	1.23971e-08	1.75639e-07	0.0483525	0.0988631
Grb14	0.0736362	1.25036e-08	1.77033e-07	0.0483336	0.0988444
App	0.0736037	1.26898e-08	1.79552e-07	0.048301	0.098812
Ddt	0.0735846	1.28006e-08	1.81003e-07	0.0482818	0.098793
Prkaca	0.0735464	1.30248e-08	1.84053e-07	0.0482435	0.0987549
Dvl3	0.0735316	1.31124e-08	1.85172e-07	0.0482286	0.0987402
Tspan18	0.0735278	1.31349e-08	1.85368e-07	0.0482249	0.0987365
Gm6093	0.0734754	1.34513e-08	1.89712e-07	0.0481722	0.0986842
Mgrn1	0.0734195	1.37966e-08	1.94205e-07	0.0481162	0.0986286
Ifngr1	0.0733974	1.39356e-08	1.96034e-07	0.048094	0.0986066
Kctd10	0.0733683	1.41201e-08	1.98502e-07	0.0480649	0.0985777
Podxl2	0.0733329	1.43483e-08	2.01579e-07	0.0480294	0.0985424
Rora	0.0733161	1.4458e-08	2.02989e-07	0.0480125	0.0985257
Sufu	0.0732874	1.46468e-08	2.05508e-07	0.0479837	0.0984971
Gnao1	0.0732139	1.51424e-08	2.11916e-07	0.0479099	0.0984239
Gm1673	0.0731745	1.5414e-08	2.15579e-07	0.0478705	0.0983847
Chd9	0.0731284	1.57383e-08	2.19973e-07	0.0478243	0.0983388
Ppfia2	0.0731236	1.57729e-08	2.20314e-07	0.0478194	0.098334
Calcrl	0.0731197	1.58003e-08	2.20557e-07	0.0478155	0.0983301
Rps6ka5	0.0730966	1.59661e-08	2.22728e-07	0.0477923	0.0983071
Stim1	0.0730782	1.60995e-08	2.24446e-07	0.0477738	0.0982888
Kirrel	0.0730766	1.61107e-08	2.24458e-07	0.0477723	0.0982872
Trip12	0.0730565	1.6258e-08	2.26365e-07	0.0477521	0.0982672
Col2a1	0.0730233	1.65028e-08	2.29627e-07	0.0477188	0.0982342
Tcim	0.0729949	1.67159e-08	2.32444e-07	0.0476903	0.0982058
Klhdc8b	0.0729704	1.69009e-08	2.34717e-07	0.0476658	0.0981815
Dnajc3	0.0728731	1.7658e-08	2.44919e-07	0.0475682	0.0980846
Setd2	0.072828	1.80201e-08	2.49782e-07	0.0475229	0.0980397
Scai	0.0727367	1.87754e-08	2.59921e-07	0.0474313	0.0979488
Rab11b	0.0726632	1.94054e-08	2.67962e-07	0.0473576	0.0978756
Sub1	0.0726153	1.9827e-08	2.73437e-07	0.0473095	0.0978279
Sipa1l2	0.0725344	2.0559e-08	2.83353e-07	0.0472284	0.0977474
Spsb1	0.0725192	2.07e-08	2.85116e-07	0.0472131	0.0977322
Syde2	0.0724673	2.11865e-08	2.912e-07	0.0471611	0.0976805
Tagln	0.0724664	2.11952e-08	2.912e-07	0.0471602	0.0976796
Lyn	0.0724217	2.16232e-08	2.96894e-07	0.0471153	0.0976351
Gm26802	0.0724163	2.16758e-08	2.97428e-07	0.0471099	0.0976297
Cyp39a1	0.072407	2.17657e-08	2.98473e-07	0.0471006	0.0976205
Man1a2	0.072385	2.1981e-08	3.01237e-07	0.0470785	0.0975986
Nrcam	0.072375	2.20795e-08	3.02396e-07	0.0470685	0.0975886
Fas	0.0722744	2.30947e-08	3.16102e-07	0.0469676	0.0974885
Gm13470	0.0722684	2.31567e-08	3.16751e-07	0.0469616	0.0974825
Orc6	0.0722332	2.35235e-08	3.21567e-07	0.0469263	0.0974474
Ranbp17	0.0722208	2.36538e-08	3.22942e-07	0.0469139	0.0974351
Cpe	0.0722105	2.37631e-08	3.24165e-07	0.0469035	0.0974248
Polr2a	0.0721946	2.39316e-08	3.26123e-07	0.0468876	0.097409
Foxn2	0.0721627	2.42745e-08	3.30589e-07	0.0468556	0.0973773
Gm6249	0.0721576	2.43296e-08	3.31059e-07	0.0468505	0.0973722
Reck	0.0721567	2.43395e-08	3.31059e-07	0.0468496	0.0973713
Nexn	0.072112	2.48301e-08	3.37101e-07	0.0468047	0.0973267
Sgce	0.0720988	2.49762e-08	3.38873e-07	0.0467915	0.0973136
Garnl3	0.0720932	2.50387e-08	3.3951e-07	0.0467858	0.097308
Anapc4	0.0720869	2.51091e-08	3.40254e-07	0.0467795	0.0973018
Eln	0.0720223	2.58414e-08	3.49958e-07	0.0467148	0.0972375
Gm20732	0.0719532	2.66476e-08	3.60205e-07	0.0466455	0.0971687
Id1	0.0719002	2.72835e-08	3.68572e-07	0.0465923	0.0971159
Calm2	0.0718841	2.74796e-08	3.70992e-07	0.0465761	0.0970998
Ap2b1	0.0718815	2.75104e-08	3.71178e-07	0.0465736	0.0970973
Pnn	0.0718202	2.82704e-08	3.8096e-07	0.046512	0.0970362
Dzip1	0.0717431	2.9253e-08	3.93958e-07	0.0464348	0.0969595
Gtf2h5	0.0717361	2.93447e-08	3.94949e-07	0.0464277	0.0969525
Gm14066	0.0717035	2.97722e-08	4.00455e-07	0.0463949	0.09692
Clip3	0.0716976	2.98501e-08	4.01173e-07	0.046389	0.0969141
Thoc2	0.0716966	2.98624e-08	4.01173e-07	0.0463881	0.0969132
Gm12602	0.0716949	2.98848e-08	4.01225e-07	0.0463864	0.0969115
Nisch	0.0716738	3.01661e-08	4.0457e-07	0.0463652	0.0968904
Agtr2	0.0716734	3.0171e-08	4.0457e-07	0.0463648	0.0968901
Cldn10	0.0716523	3.0455e-08	4.07876e-07	0.0463436	0.096869
Mamld1	0.0716346	3.06947e-08	4.10834e-07	0.0463258	0.0968514
Hoxaas3	0.0716281	3.07827e-08	4.11758e-07	0.0463194	0.0968449
Stard4	0.0716229	3.08536e-08	4.12453e-07	0.0463141	0.0968398
Esr1	0.0716019	3.11411e-08	4.16042e-07	0.0462931	0.0968189
Hsd11b1	0.0715344	3.20857e-08	4.28399e-07	0.0462254	0.0967516
Cep250	0.0715113	3.24145e-08	4.32524e-07	0.0462022	0.0967287
Pik3r3	0.0714991	3.25905e-08	4.34607e-07	0.0461899	0.0967165
Arfgap3	0.0714283	3.36249e-08	4.48127e-07	0.046119	0.096646
Gal3st1	0.0713697	3.45059e-08	4.59587e-07	0.0460602	0.0965877
E2f3	0.0713115	3.54039e-08	4.71259e-07	0.0460018	0.0965297
Epm2aip1	0.0712273	3.67422e-08	4.88476e-07	0.0459173	0.0964458
Phactr1	0.0712038	3.71237e-08	4.93247e-07	0.0458938	0.0964225
Pea15a	0.0711734	3.76242e-08	4.99593e-07	0.0458633	0.0963922
Rian	0.0710787	3.92233e-08	5.19876e-07	0.0457683	0.0962979
Tasp1	0.0710729	3.93242e-08	5.20896e-07	0.0457625	0.0962921
Tmem65	0.0710495	3.97293e-08	5.25624e-07	0.0457391	0.0962688
Mydgf	0.0709768	4.10191e-08	5.4203e-07	0.0456661	0.0961964
Map2k6	0.070833	4.36883e-08	5.75207e-07	0.0455219	0.0960532
Armcx4	0.0708015	4.42939e-08	5.82829e-07	0.0454903	0.0960219
Gli2	0.0706947	4.64134e-08	6.09245e-07	0.0453832	0.0959155
Usp34	0.0705912	4.85607e-08	6.37028e-07	0.0452794	0.0958124
Rapgef2	0.0705159	5.01816e-08	6.57126e-07	0.0452039	0.0957375
Tmem131	0.0704703	5.11906e-08	6.69935e-07	0.0451581	0.095692
Gm13465	0.0703379	5.42278e-08	7.07983e-07	0.0450253	0.0955602
Klc1	0.070328	5.44627e-08	7.10624e-07	0.0450154	0.0955503
Gdap2	0.0703215	5.46153e-08	7.11866e-07	0.0450089	0.0955439
Rhou	0.0702754	5.57235e-08	7.25338e-07	0.0449626	0.0954979
Mrc1	0.0702288	5.68631e-08	7.39729e-07	0.0449159	0.0954515
Jmjd1c	0.0700901	6.03895e-08	7.83267e-07	0.0447768	0.0953135
Prrg4	0.0700811	6.06273e-08	7.85882e-07	0.0447677	0.0953045
Klf3	0.0700382	6.17647e-08	7.99675e-07	0.0447247	0.0952618
Scn7a	0.0700059	6.26346e-08	8.10456e-07	0.0446924	0.0952296
Mrpl18	0.0698593	6.67357e-08	8.6301e-07	0.0445454	0.0950836
Hmgcll1	0.0698416	6.72491e-08	8.69133e-07	0.0445276	0.095066
Gm41496	0.0698092	6.81966e-08	8.80856e-07	0.0444951	0.0950337
Ptpra	0.0697439	7.01483e-08	9.04993e-07	0.0444295	0.0949687
Selenbp1	0.0696167	7.41014e-08	9.54861e-07	0.044302	0.094842
Mtmr4	0.0695585	7.59829e-08	9.78527e-07	0.0442436	0.0947841
Nbeal1	0.0695127	7.74965e-08	9.9743e-07	0.0441977	0.0947384
Sned1	0.0694761	7.87252e-08	1.01265e-06	0.044161	0.094702
Yme1l1	0.0694074	8.10846e-08	1.04177e-06	0.0440921	0.0946336
Ephx1	0.0693363	8.35967e-08	1.07341e-06	0.0440208	0.0945628
Nmnat2	0.0692667	8.61318e-08	1.10497e-06	0.043951	0.0944934
Cacna1c	0.069266	8.61561e-08	1.10497e-06	0.0439503	0.0944928
Hoxa7	0.0692447	8.69475e-08	1.11446e-06	0.0439289	0.0944716
Rmdn2	0.0692307	8.74687e-08	1.12048e-06	0.0439149	0.0944577
Abhd10	0.0691736	8.96365e-08	1.14758e-06	0.0438576	0.0944008
Rpn1	0.0691681	8.98468e-08	1.1496e-06	0.0438521	0.0943953
Ndrg2	0.0691517	9.0481e-08	1.15703e-06	0.0438357	0.0943789
Calm1	0.0691384	9.09959e-08	1.16225e-06	0.0438224	0.0943657
Prmt2	0.0691344	9.11515e-08	1.16356e-06	0.0438184	0.0943618
Magt1	0.0690486	9.45605e-08	1.20566e-06	0.0437323	0.0942763
Arid1b	0.0690064	9.62792e-08	1.22614e-06	0.04369	0.0942343
Obsl1	0.0689108	1.00292e-07	1.27575e-06	0.0435941	0.0941391
Axin2	0.0688835	1.01467e-07	1.28995e-06	0.0435667	0.0941118
Rtl8a	0.0688371	1.03492e-07	1.31416e-06	0.0435202	0.0940657
Chsy1	0.0687643	1.06754e-07	1.35321e-06	0.0434472	0.0939932
Lima1	0.0687463	1.07573e-07	1.36279e-06	0.0434292	0.0939753
Ptchd1	0.0686998	1.09723e-07	1.38761e-06	0.0433825	0.093929
Btbd7	0.0686206	1.13484e-07	1.43435e-06	0.043303	0.09385
mt-Nd2	0.0685742	1.15744e-07	1.46122e-06	0.0432565	0.0938038
Bves	0.068538	1.17535e-07	1.48297e-06	0.0432202	0.0937678
Utp14b	0.0684512	1.21943e-07	1.5377e-06	0.0431332	0.0936813
Phf14	0.0684192	1.23607e-07	1.55778e-06	0.0431011	0.0936495
Ddx50	0.0683555	1.26988e-07	1.59749e-06	0.0430372	0.093586
Rflnb	0.0683543	1.27051e-07	1.59749e-06	0.043036	0.0935849
Anxa5	0.0681772	1.36932e-07	1.71776e-06	0.0428584	0.0934085
Pcsk7	0.0681427	1.38941e-07	1.73996e-06	0.0428238	0.0933741
Il1r1	0.0681078	1.41001e-07	1.76474e-06	0.0427889	0.0933394
Tmed9	0.0680617	1.43772e-07	1.79838e-06	0.0427426	0.0932935
Nans	0.0679957	1.4783e-07	1.84809e-06	0.0426764	0.0932277
Tut7	0.0679537	1.50463e-07	1.87993e-06	0.0426343	0.0931859
Tram1	0.0679064	1.53491e-07	1.91447e-06	0.0425868	0.0931388
Prr29	0.0678168	1.59382e-07	1.98567e-06	0.042497	0.0930496
Hipk3	0.0677304	1.65274e-07	2.05672e-06	0.0424103	0.0929635
Slc25a13	0.0677001	1.67385e-07	2.0818e-06	0.04238	0.0929334
Hdac1	0.0676974	1.67578e-07	2.08302e-06	0.0423773	0.0929306
Runx1	0.067694	1.67814e-07	2.084e-06	0.0423739	0.0929273
Acadsb	0.0676935	1.67849e-07	2.084e-06	0.0423734	0.0929268
Gm30382	0.0676908	1.68042e-07	2.08522e-06	0.0423706	0.0929241
Hspa1b	0.0676769	1.69024e-07	2.09621e-06	0.0423567	0.0929102
Bcl2l1	0.0676582	1.70353e-07	2.11149e-06	0.042338	0.0928916
Adgrl1	0.0676469	1.71168e-07	2.12038e-06	0.0423266	0.0928803
Mrfap1	0.0676255	1.72703e-07	2.13818e-06	0.0423052	0.0928591
Dad1	0.0675731	1.76538e-07	2.18318e-06	0.0422526	0.0928069
Id2	0.0674854	1.83143e-07	2.25973e-06	0.0421646	0.0927195
Smarca4	0.0674786	1.83659e-07	2.26482e-06	0.0421579	0.0927128
Smad7	0.0674684	1.8445e-07	2.27328e-06	0.0421476	0.0927025
Kcnab1	0.0674558	1.85424e-07	2.284e-06	0.0421349	0.09269
Nab1	0.0674371	1.86879e-07	2.30062e-06	0.0421162	0.0926714
Scfd1	0.0674015	1.89679e-07	2.33327e-06	0.0420805	0.0926359
Sri	0.0673884	1.90721e-07	2.34394e-06	0.0420673	0.0926228
Csmd1	0.0673533	1.93535e-07	2.37585e-06	0.0420322	0.0925879
Nktr	0.0673517	1.93667e-07	2.37612e-06	0.0420305	0.0925863
Trip11	0.0673286	1.95543e-07	2.39644e-06	0.0420074	0.0925633
Dag1	0.0672935	1.98427e-07	2.43042e-06	0.0419722	0.0925283
Diaph3	0.0672892	1.9878e-07	2.43338e-06	0.0419679	0.0925241
St6galnac5	0.0672811	1.99454e-07	2.44026e-06	0.0419598	0.092516
Col27a1	0.0672658	2.00729e-07	2.45448e-06	0.0419445	0.0925008
Dnajc9	0.0672284	2.03882e-07	2.49164e-06	0.041907	0.0924636
Atp5k	0.0672202	2.04584e-07	2.49882e-06	0.0418987	0.0924553
Pet100	0.0671914	2.07053e-07	2.52756e-06	0.0418698	0.0924267
Slco1a4	0.0671341	2.12054e-07	2.58571e-06	0.0418123	0.0923696
Ska2	0.0671243	2.12916e-07	2.59477e-06	0.0418026	0.0923599
Cetn4	0.0671044	2.14689e-07	2.61491e-06	0.0417826	0.09234
Tmem159	0.0670333	2.21125e-07	2.6903e-06	0.0417113	0.0922693
Cul7	0.0670216	2.22208e-07	2.70045e-06	0.0416996	0.0922576
Gm15853	0.0669829	2.2581e-07	2.74116e-06	0.0416607	0.092219
Daam1	0.0669692	2.27093e-07	2.75521e-06	0.0416471	0.0922054
Gtf2i	0.0669346	2.30384e-07	2.79358e-06	0.0416123	0.0921709
Kalrn	0.0668955	2.34149e-07	2.83608e-06	0.0415731	0.092132
Rprd1a	0.0668711	2.36527e-07	2.86329e-06	0.0415487	0.0921077
Agbl3	0.0668528	2.38327e-07	2.88348e-06	0.0415304	0.0920895
Zfand3	0.0668348	2.40116e-07	2.90351e-06	0.0415123	0.0920715
Rac1	0.06683	2.40597e-07	2.90771e-06	0.0415074	0.0920667
Gucy1a2	0.0668001	2.43592e-07	2.94228e-06	0.0414775	0.092037
Ptprm	0.066796	2.44009e-07	2.94551e-06	0.0414733	0.0920329
Phactr2	0.0667948	2.4413e-07	2.94551e-06	0.0414721	0.0920317
Dglucy	0.066757	2.47984e-07	2.99035e-06	0.0414342	0.091994
Pcmtd1	0.0667494	2.48766e-07	2.99813e-06	0.0414266	0.0919864
Nrd1	0.0666607	2.58058e-07	3.10496e-06	0.0413377	0.0918981
Stat5b	0.0666117	2.63341e-07	3.16678e-06	0.0412885	0.0918493
Flot1	0.0665973	2.6491e-07	3.18213e-06	0.0412741	0.091835
Pxmp4	0.0665846	2.66305e-07	3.19713e-06	0.0412613	0.0918223
Spred2	0.0665469	2.70482e-07	3.2437e-06	0.0412235	0.0917848
Wee2	0.0665079	2.74872e-07	3.29298e-06	0.0411844	0.0917459
Zfp934	0.0664837	2.77624e-07	3.32386e-06	0.0411602	0.0917218
Timm17b	0.0663943	2.88041e-07	3.44669e-06	0.0410706	0.0916328
9230114K14Rik	0.0663914	2.88392e-07	3.44899e-06	0.0410676	0.0916299
Tro	0.0663765	2.90164e-07	3.46768e-06	0.0410527	0.0916151
Zfp354c	0.0663756	2.90273e-07	3.46768e-06	0.0410518	0.0916142
Hmgn2	0.0663441	2.94059e-07	3.51098e-06	0.0410202	0.0915828
Hnrnpa3	0.0662944	3.00133e-07	3.58155e-06	0.0409704	0.0915333
Hmgn3	0.0662809	3.01803e-07	3.5995e-06	0.0409569	0.0915199
Cbfa2t2	0.0661584	3.17383e-07	3.77705e-06	0.040834	0.0913978
Myl12a	0.0660651	3.29766e-07	3.91586e-06	0.0407404	0.0913049
Acyp2	0.0660034	3.38199e-07	4.01163e-06	0.0406786	0.0912435
Gatb	0.0659767	3.41923e-07	4.05139e-06	0.0406518	0.0912169
Osbpl8	0.0659233	3.49483e-07	4.13871e-06	0.0405982	0.0911636
Celf1	0.0658649	3.57918e-07	4.23631e-06	0.0405397	0.0911055
Btbd3	0.0658509	3.59975e-07	4.25602e-06	0.0405257	0.0910916
Ttc23l	0.0657889	3.69209e-07	4.36047e-06	0.0404635	0.0910298
Wwp2	0.0657784	3.70803e-07	4.37692e-06	0.0404529	0.0910193
Fmnl3	0.065728	3.78504e-07	4.46299e-06	0.0404024	0.0909691
Tuba1c	0.065717	3.80201e-07	4.47927e-06	0.0403914	0.0909582
Htt	0.0657164	3.80296e-07	4.47927e-06	0.0403908	0.0909576
Plac9b	0.0656595	3.89228e-07	4.57705e-06	0.0403337	0.0909009
Gale	0.0656534	3.90185e-07	4.58584e-06	0.0403277	0.0908949
Ppm1h	0.0656491	3.90876e-07	4.59148e-06	0.0403233	0.0908906
Zfp521	0.0656448	3.91562e-07	4.59706e-06	0.040319	0.0908863
Lrrk1	0.0656375	3.92725e-07	4.60823e-06	0.0403117	0.090879
Cbx5	0.0655771	4.02505e-07	4.71725e-06	0.0402511	0.0908189
Nos1ap	0.0655761	4.02666e-07	4.71725e-06	0.0402502	0.0908179
Uhrf2	0.0655131	4.13121e-07	4.83453e-06	0.040187	0.0907551
1700016P03Rik	0.0654607	4.22021e-07	4.93603e-06	0.0401344	0.0907029
Arhgap5	0.0654488	4.24072e-07	4.95737e-06	0.0401224	0.090691
Plscr4	0.0653376	4.43645e-07	5.18061e-06	0.040011	0.0905803
Setd5	0.065305	4.49543e-07	5.24667e-06	0.0399784	0.0905479
Mturn	0.0652366	4.62186e-07	5.38846e-06	0.0399097	0.0904797
Grk3	0.0652243	4.64495e-07	5.41248e-06	0.0398974	0.0904675
Ggta1	0.0652204	4.65237e-07	5.41824e-06	0.0398934	0.0904635
Midn	0.0652057	4.68005e-07	5.44756e-06	0.0398787	0.0904489
Nek6	0.0651635	4.76067e-07	5.53844e-06	0.0398364	0.0904069
Lpl	0.0651399	4.80631e-07	5.58856e-06	0.0398128	0.0903834
Ndufb3	0.0651009	4.88273e-07	5.67438e-06	0.0397737	0.0903446
Fry	0.065098	4.88843e-07	5.67798e-06	0.0397708	0.0903417
Clspn	0.065002	5.08182e-07	5.89632e-06	0.0396745	0.090246
Ash1l	0.064969	5.14988e-07	5.96893e-06	0.0396414	0.0902132
Cblb	0.0648816	5.33465e-07	6.1798e-06	0.0395538	0.0901261
Nf1	0.0648297	5.44737e-07	6.30367e-06	0.0395017	0.0900744
Plekha8	0.0647025	5.73339e-07	6.62762e-06	0.0393742	0.0899477
Kmt2c	0.0646894	5.76371e-07	6.65913e-06	0.039361	0.0899346
Plcb3	0.0646723	5.80326e-07	6.69773e-06	0.039344	0.0899177
Cep112	0.0646619	5.82761e-07	6.72227e-06	0.0393335	0.0899073
Rnf216	0.0646516	5.85186e-07	6.74667e-06	0.0393231	0.089897
Tubb6	0.0646335	5.89438e-07	6.79209e-06	0.0393051	0.089879
Nptn	0.0646216	5.92269e-07	6.82111e-06	0.0392931	0.0898671
Klf7	0.0646064	5.95884e-07	6.85912e-06	0.0392779	0.089852
Psmb9	0.0645583	6.07499e-07	6.98544e-06	0.0392297	0.0898041
Ipo9	0.0645431	6.11214e-07	7.02445e-06	0.0392144	0.089789
Ccl6	0.0645393	6.12152e-07	7.03152e-06	0.0392106	0.0897852
Elf1	0.0645097	6.19468e-07	7.10807e-06	0.0391809	0.0897556
Ankrd40	0.0644883	6.2479e-07	7.16457e-06	0.0391595	0.0897344
Acat1	0.0644873	6.25051e-07	7.16457e-06	0.0391584	0.0897333
Dock8	0.0644833	6.2605e-07	7.17226e-06	0.0391544	0.0897294
Spry4	0.0644709	6.29168e-07	7.20419e-06	0.039142	0.089717
Pnisr	0.0644659	6.30438e-07	7.21494e-06	0.0391369	0.089712
Helb	0.0642658	6.82959e-07	7.8119e-06	0.0389363	0.0895127
Grpr	0.0642334	6.91844e-07	7.90939e-06	0.0389039	0.0894804
Rnf38	0.0641981	7.01656e-07	8.01315e-06	0.0388685	0.0894453
Ywhaz	0.0641612	7.12073e-07	8.1236e-06	0.0388314	0.0894085
Ifnar1	0.0641283	7.21474e-07	8.22654e-06	0.0387985	0.0893757
Sdf2	0.0640883	7.33056e-07	8.34986e-06	0.0387584	0.0893359
Rasa2	0.0640085	7.56724e-07	8.61046e-06	0.0386784	0.0892564
Chfr	0.0639871	7.63183e-07	8.67839e-06	0.0386569	0.0892351
Fgf2os	0.0639861	7.63491e-07	8.67839e-06	0.0386559	0.0892341
Pbrm1	0.0639345	7.79322e-07	8.85372e-06	0.0386042	0.0891827
Dip2a	0.0639176	7.84554e-07	8.90852e-06	0.0385873	0.0891659
Hipk2	0.0639064	7.88068e-07	8.94375e-06	0.038576	0.0891547
Plekhg2	0.06382	8.15572e-07	9.25107e-06	0.0384894	0.0890686
Aplp2	0.0638092	8.19068e-07	9.28589e-06	0.0384786	0.0890579
Cbr2	0.0637876	8.26128e-07	9.36106e-06	0.0384569	0.0890363
Pdzrn3	0.0637454	8.40034e-07	9.50381e-06	0.0384146	0.0889944
Mov10	0.0636975	8.56138e-07	9.67095e-06	0.0383666	0.0889466
Poglut3	0.0636957	8.56762e-07	9.67298e-06	0.0383647	0.0889448
Trim26	0.0636486	8.72874e-07	9.83958e-06	0.0383176	0.0888979
Med13	0.0636384	8.76396e-07	9.87418e-06	0.0383074	0.0888878
Kif1c	0.0636339	8.77977e-07	9.88689e-06	0.0383028	0.0888832
Frmd6	0.0636194	8.83004e-07	9.93836e-06	0.0382883	0.0888689
Dlg3	0.0636072	8.87287e-07	9.97877e-06	0.038276	0.0888567
Zfp281	0.0636066	8.87511e-07	9.97877e-06	0.0382754	0.0888561
Rnpep	0.0636037	8.88532e-07	9.9851e-06	0.0382725	0.0888532
Slc16a7	0.0635961	8.91196e-07	1.00092e-05	0.0382649	0.0888456
Kifap3	0.063595	8.91599e-07	1.00092e-05	0.0382638	0.0888445
Dusp27	0.0635848	8.95174e-07	1.00433e-05	0.0382536	0.0888344
Ahnak	0.0635838	8.95558e-07	1.00433e-05	0.0382525	0.0888333
Dlgap4	0.0635308	9.14487e-07	1.02398e-05	0.0381995	0.0887806
Helz	0.063508	9.22772e-07	1.0322e-05	0.0381766	0.0887579
Tnfrsf11b	0.0634483	9.4478e-07	1.05573e-05	0.0381167	0.0886984
Casp12	0.0634463	9.4552e-07	1.05602e-05	0.0381147	0.0886964
Cald1	0.0634023	9.6206e-07	1.07394e-05	0.0380706	0.0886526
Herc4	0.0633975	9.63897e-07	1.07544e-05	0.0380658	0.0886478
Dtnb	0.0633583	9.78917e-07	1.09164e-05	0.0380265	0.0886087
Cul1	0.0632452	1.02348e-06	1.14074e-05	0.0379131	0.0884961
Secisbp2l	0.0632417	1.02489e-06	1.14174e-05	0.0379096	0.0884926
Tfg	0.0632225	1.03267e-06	1.14923e-05	0.0378903	0.0884734
Brip1os	0.0631898	1.04601e-06	1.16348e-05	0.0378576	0.0884409
Cpne1	0.0631734	1.05279e-06	1.17042e-05	0.0378411	0.0884245
Chchd7	0.0631706	1.05395e-06	1.17111e-05	0.0378383	0.0884217
Synrg	0.0631107	1.07904e-06	1.19777e-05	0.0377782	0.0883621
Pacsin2	0.0630491	1.10544e-06	1.22582e-05	0.0377165	0.0883007
Wdfy2	0.0629992	1.1273e-06	1.24943e-05	0.0376664	0.088251
Gm20125	0.0629836	1.1342e-06	1.25644e-05	0.0376508	0.0882354
Gm43259	0.062968	1.14116e-06	1.26351e-05	0.0376352	0.0882199
Cenpt	0.0629651	1.14242e-06	1.26426e-05	0.0376323	0.0882171
Rabgap1	0.0629025	1.17078e-06	1.29434e-05	0.0375695	0.0881547
Prelp	0.0628301	1.2044e-06	1.33015e-05	0.037497	0.0880826
Stn1	0.0628284	1.2052e-06	1.33036e-05	0.0374953	0.0880809
Ankrd50	0.0628172	1.2105e-06	1.33554e-05	0.037484	0.0880697
Pdzd2	0.0628119	1.21304e-06	1.33765e-05	0.0374787	0.0880644
Angpt4	0.0628048	1.21641e-06	1.34069e-05	0.0374715	0.0880573
Trim24	0.0627781	1.22915e-06	1.35337e-05	0.0374448	0.0880307
Sar1a	0.0627694	1.23332e-06	1.35727e-05	0.0374361	0.0880221
Pclaf	0.0627266	1.25411e-06	1.37946e-05	0.0373932	0.0879795
Hdlbp	0.0626858	1.27425e-06	1.4009e-05	0.0373523	0.0879388
Capzb	0.062607	1.31398e-06	1.44312e-05	0.0372733	0.0878604
Inka2	0.062563	1.3367e-06	1.46734e-05	0.0372292	0.0878165
Ninl	0.0625577	1.33948e-06	1.46965e-05	0.0372238	0.0878112
4931406C07Rik	0.0625307	1.35364e-06	1.48442e-05	0.0371967	0.0877843
Lrrc42	0.0625294	1.3543e-06	1.48442e-05	0.0371955	0.087783
Hadha	0.0625011	1.36929e-06	1.50009e-05	0.0371671	0.0877549
Ulk2	0.062458	1.39247e-06	1.52396e-05	0.0371239	0.0877118
Dst	0.0623325	1.462e-06	1.59684e-05	0.0369981	0.0875869
Ppp3cb	0.0623268	1.46528e-06	1.59962e-05	0.0369923	0.0875811
B3galnt1	0.0623246	1.46652e-06	1.60018e-05	0.0369901	0.087579
Csad	0.0623177	1.47042e-06	1.60362e-05	0.0369833	0.0875721
Spag7	0.0622342	1.51879e-06	1.65307e-05	0.0368996	0.087489
Stat2	0.0622311	1.52063e-06	1.65424e-05	0.0368964	0.0874859
Mmp28	0.0621953	1.5419e-06	1.67571e-05	0.0368605	0.0874501
Cep170	0.0620404	1.63711e-06	1.77475e-05	0.0367052	0.0872958
Uxs1	0.0619791	1.67628e-06	1.81361e-05	0.0366438	0.0872348
Hadh	0.0619564	1.69103e-06	1.82775e-05	0.0366211	0.0872122
Qk	0.0619193	1.7154e-06	1.85318e-05	0.0365839	0.0871753
Lrch3	0.0618786	1.74254e-06	1.88157e-05	0.036543	0.0871347
Itga1	0.0618725	1.74666e-06	1.88508e-05	0.0365369	0.0871286
Slc39a13	0.0618515	1.76086e-06	1.89946e-05	0.0365158	0.0871077
Pomp	0.0618287	1.77639e-06	1.91526e-05	0.036493	0.0870849
Gon4l	0.0618211	1.78161e-06	1.91994e-05	0.0364853	0.0870774
Rbm6	0.0618136	1.78673e-06	1.92451e-05	0.0364779	0.0870699
Bcl9	0.0618067	1.79149e-06	1.92868e-05	0.0364709	0.087063
Crtap	0.0617916	1.80194e-06	1.93898e-05	0.0364558	0.087048
Sesn1	0.0616919	1.87237e-06	2.01178e-05	0.0363559	0.0869487
Mbtps1	0.0616746	1.88487e-06	2.02222e-05	0.0363385	0.0869314
Bmt2	0.06165	1.90273e-06	2.04037e-05	0.0363139	0.086907
Dusp16	0.0616363	1.91277e-06	2.04943e-05	0.0363001	0.0868933
Slc38a2	0.0616359	1.91305e-06	2.04943e-05	0.0362998	0.0868929
Jph2	0.0616263	1.92015e-06	2.05502e-05	0.0362901	0.0868833
Adamdec1	0.0615858	1.95023e-06	2.08413e-05	0.0362495	0.086843
Spaca6	0.0615757	1.95777e-06	2.09116e-05	0.0362394	0.086833
Ikbip	0.0615709	1.96143e-06	2.09405e-05	0.0362345	0.0868281
Hoxb4	0.0615385	1.98592e-06	2.11916e-05	0.0362021	0.0867959
Nrbp1	0.0615354	1.9883e-06	2.12066e-05	0.036199	0.0867928
Dzip1l	0.0615086	2.00879e-06	2.14146e-05	0.0361722	0.0867661
Snhg11	0.0615023	2.01371e-06	2.14566e-05	0.0361657	0.0867598
Tnrc6b	0.0614843	2.02763e-06	2.15838e-05	0.0361477	0.0867418
Mapk8	0.0614647	2.04288e-06	2.17249e-05	0.0361281	0.0867224
Atxn7l3b	0.0614455	2.05797e-06	2.18747e-05	0.0361088	0.0867032
Agfg2	0.0614176	2.08003e-06	2.20877e-05	0.0360809	0.0866755
Map2k4	0.0613584	2.1277e-06	2.25539e-05	0.0360215	0.0866164
Ap1g1	0.0613579	2.12808e-06	2.25539e-05	0.0360211	0.086616
Prrc2c	0.0613409	2.142e-06	2.26813e-05	0.036004	0.086599
Lrrc41	0.0613223	2.1573e-06	2.28303e-05	0.0359853	0.0865804
B230219D22Rik	0.0613197	2.15944e-06	2.28418e-05	0.0359827	0.0865779
Ldlrap1	0.0612662	2.20397e-06	2.32903e-05	0.0359291	0.0865246
Gm19938	0.0612367	2.22895e-06	2.35314e-05	0.0358995	0.0864952
Eda	0.0611956	2.26417e-06	2.38686e-05	0.0358584	0.0864543
Rtn2	0.0611601	2.29503e-06	2.41822e-05	0.0358228	0.0864189
Lrrk2	0.0611412	2.31165e-06	2.43338e-05	0.0358038	0.0864
Mrps21	0.0610822	2.36422e-06	2.48422e-05	0.0357446	0.0863412
Gm42836	0.0610818	2.36451e-06	2.48422e-05	0.0357443	0.0863409
Vps51	0.0610629	2.38159e-06	2.50096e-05	0.0357253	0.0863221
Rtn4	0.0610514	2.39206e-06	2.51074e-05	0.0357138	0.0863106
Herc2	0.0610501	2.39329e-06	2.51082e-05	0.0357124	0.0863092
Dgkd	0.0610435	2.39927e-06	2.51589e-05	0.0357058	0.0863027
Slc4a2	0.061026	2.41533e-06	2.52994e-05	0.0356883	0.0862852
Rrm2	0.0610116	2.42859e-06	2.54174e-05	0.0356738	0.0862709
Mapk14	0.0609786	2.45923e-06	2.57133e-05	0.0356408	0.0862381
Arhgap10	0.060977	2.46075e-06	2.57169e-05	0.0356392	0.0862364
Trio	0.0609706	2.4667e-06	2.57667e-05	0.0356328	0.0862301
Uhrf1	0.0609345	2.5008e-06	2.60964e-05	0.0355966	0.0861941
Atp13a3	0.0608856	2.54769e-06	2.65618e-05	0.0355475	0.0861454
Lss	0.0608678	2.5649e-06	2.67157e-05	0.0355298	0.0861277
Csnk1g1	0.0608298	2.60218e-06	2.70781e-05	0.0354916	0.0860898
Trp63	0.060823	2.60893e-06	2.71354e-05	0.0354848	0.086083
Wbp1l	0.0607826	2.64914e-06	2.75404e-05	0.0354443	0.0860428
Zfp638	0.0606839	2.75003e-06	2.8562e-05	0.0353454	0.0859445
Tafa2	0.0606514	2.78406e-06	2.88742e-05	0.0353128	0.0859121
Sh3d19	0.0606442	2.79168e-06	2.8936e-05	0.0353056	0.0859049
Gpatch8	0.0606433	2.79267e-06	2.8936e-05	0.0353046	0.085904
Smpd1	0.0606246	2.81243e-06	2.91269e-05	0.0352859	0.0858854
Arhgap35	0.0605488	2.89419e-06	2.99451e-05	0.0352099	0.0858098
Hdac7	0.0604683	2.98343e-06	3.08099e-05	0.0351293	0.0857297
Arpc4	0.0604221	3.03591e-06	3.13371e-05	0.0350829	0.0856836
Eva1c	0.0603934	3.06891e-06	3.16477e-05	0.0350541	0.085655
Sin3b	0.0603916	3.07092e-06	3.16535e-05	0.0350524	0.0856533
Atp5j2	0.0603815	3.08272e-06	3.1745e-05	0.0350422	0.0856431
Jup	0.0602364	3.25567e-06	3.34628e-05	0.0348968	0.0854986
Ncald	0.0601775	3.32844e-06	3.41946e-05	0.0348378	0.08544
Miga1	0.0601663	3.34248e-06	3.43226e-05	0.0348265	0.0854288
Golga3	0.0601336	3.38382e-06	3.47145e-05	0.0347937	0.0853962
C1qtnf1	0.0601293	3.38924e-06	3.47537e-05	0.0347894	0.0853919
Zfp467	0.0601173	3.40455e-06	3.48942e-05	0.0347774	0.0853799
Ckap2	0.0601154	3.40691e-06	3.48963e-05	0.0347755	0.0853781
Aox3	0.0601146	3.40795e-06	3.48963e-05	0.0347747	0.0853773
Mylip	0.060095	3.43318e-06	3.51052e-05	0.034755	0.0853577
Glg1	0.060074	3.46031e-06	3.53659e-05	0.034734	0.0853368
Plcxd2	0.0600558	3.4839e-06	3.55903e-05	0.0347158	0.0853187
Atp1b2	0.0600503	3.49115e-06	3.56477e-05	0.0347102	0.0853132
Tmco3	0.0600442	3.49906e-06	3.57118e-05	0.0347042	0.0853072
Tnfsf12	0.0600093	3.54519e-06	3.61655e-05	0.0346691	0.0852723
Golgb1	0.0600078	3.54714e-06	3.61685e-05	0.0346677	0.0852709
Arl3	0.0600057	3.55002e-06	3.61809e-05	0.0346655	0.0852687
Nfil3	0.0599452	3.6313e-06	3.69748e-05	0.0346049	0.0852085
Atg16l2	0.0598984	3.69542e-06	3.75925e-05	0.0345579	0.0851618
Vps13b	0.0598854	3.71331e-06	3.77569e-05	0.034545	0.085149
Rint1	0.0598674	3.7385e-06	3.79776e-05	0.0345269	0.0851309
Fbln1	0.0598537	3.75758e-06	3.81536e-05	0.0345132	0.0851174
Gsn	0.0598475	3.76636e-06	3.8225e-05	0.0345069	0.0851111
4632427E13Rik	0.0597691	3.87815e-06	3.92863e-05	0.0344284	0.0850331
Zfp407	0.0597552	3.89831e-06	3.94538e-05	0.0344145	0.0850192
Gm43727	0.0597504	3.90532e-06	3.95065e-05	0.0344096	0.0850144
Ube2e2	0.0597235	3.94478e-06	3.98872e-05	0.0343826	0.0849876
Epas1	0.0597092	3.96583e-06	4.00814e-05	0.0343683	0.0849733
Kcnq4	0.0596661	4.03008e-06	4.0693e-05	0.0343251	0.0849304
Kat2b	0.0596639	4.03333e-06	4.07069e-05	0.0343229	0.0849282
Tpp2	0.0596582	4.04191e-06	4.07747e-05	0.0343172	0.0849225
Fam102b	0.0596399	4.0695e-06	4.10339e-05	0.0342989	0.0849043
Zc3h13	0.0596217	4.09722e-06	4.12545e-05	0.0342806	0.0848862
Agt	0.0596213	4.09777e-06	4.12545e-05	0.0342802	0.0848858
Rictor	0.0596206	4.09895e-06	4.12545e-05	0.0342795	0.084885
Copg1	0.0595621	4.18908e-06	4.21422e-05	0.0342209	0.0848268
Trappc9	0.0595451	4.21559e-06	4.23503e-05	0.0342039	0.0848099
Stard5	0.0595327	4.23517e-06	4.25273e-05	0.0341914	0.0847975
Rock1	0.0595126	4.2669e-06	4.28087e-05	0.0341712	0.0847775
Acvrl1	0.0595124	4.26712e-06	4.28087e-05	0.0341711	0.0847773
St14	0.059459	4.35267e-06	4.36468e-05	0.0341175	0.0847241
Tesk2	0.0594551	4.35899e-06	4.36902e-05	0.0341136	0.0847202
Pi4ka	0.059413	4.42771e-06	4.43381e-05	0.0340714	0.0846782
Oas1a	0.0593939	4.4592e-06	4.46125e-05	0.0340522	0.0846592
Rpa3	0.059378	4.48553e-06	4.48347e-05	0.0340363	0.0846434
Zfp395	0.0593403	4.5486e-06	4.54443e-05	0.0339986	0.0846058
H6pd	0.0593347	4.55811e-06	4.55184e-05	0.0339929	0.0846002
Tpm3	0.0593272	4.57078e-06	4.5624e-05	0.0339854	0.0845927
Eomes	0.0592866	4.64011e-06	4.62525e-05	0.0339447	0.0845522
Hectd1	0.0592463	4.70983e-06	4.6926e-05	0.0339043	0.0845121
Lum	0.0592293	4.73955e-06	4.72005e-05	0.0338872	0.0844952
Mmp23	0.05919	4.80896e-06	4.78699e-05	0.0338478	0.084456
Syt13	0.0591679	4.84835e-06	4.824e-05	0.0338257	0.084434
Tspan13	0.0591464	4.88702e-06	4.86025e-05	0.0338042	0.0844126
Wwp1	0.0591402	4.89829e-06	4.86924e-05	0.0337979	0.0844064
Ppp6r2	0.0591103	4.95254e-06	4.91644e-05	0.033768	0.0843767
Hspa4	0.0590647	5.03661e-06	4.98853e-05	0.0337223	0.0843312
Ssr2	0.0589391	5.27545e-06	5.20852e-05	0.0335963	0.084206
Brca1	0.0589196	5.31343e-06	5.24364e-05	0.0335768	0.0841866
Nlgn2	0.0589011	5.34972e-06	5.27706e-05	0.0335583	0.0841682
Rp1	0.0588859	5.37968e-06	5.30422e-05	0.0335431	0.0841531
Zfp36l1	0.0588681	5.41508e-06	5.33429e-05	0.0335252	0.0841353
Prkcsh	0.0588506	5.45001e-06	5.36628e-05	0.0335077	0.0841179
Itgav	0.0587865	5.57994e-06	5.48577e-05	0.0334434	0.084054
Creb3l2	0.0587754	5.60275e-06	5.50423e-05	0.0334323	0.084043
Rngtt	0.058771	5.61189e-06	5.51073e-05	0.0334279	0.0840385
Fam13b	0.0587601	5.63425e-06	5.5302e-05	0.033417	0.0840277
Hnrnpul2	0.0587518	5.65149e-06	5.54462e-05	0.0334087	0.0840195
Abca7	0.0587374	5.68143e-06	5.57148e-05	0.0333942	0.0840051
Gm29331	0.0587359	5.6845e-06	5.57198e-05	0.0333928	0.0840036
Syt14	0.0587311	5.69455e-06	5.57933e-05	0.0333879	0.0839989
Aldh4a1	0.0587107	5.73735e-06	5.61874e-05	0.0333675	0.0839785
Cflar	0.0586763	5.8103e-06	5.68762e-05	0.033333	0.0839442
Fosb	0.0586722	5.81909e-06	5.69367e-05	0.0333288	0.0839401
Trim30a	0.0586591	5.84705e-06	5.71589e-05	0.0333157	0.0839271
Gse1	0.0586465	5.87409e-06	5.73975e-05	0.0333031	0.0839145
Fndc4	0.0586415	5.88489e-06	5.74772e-05	0.0332981	0.0839095
Ccdc82	0.0585846	6.00876e-06	5.86608e-05	0.0332411	0.0838529
Rai2	0.0585315	6.12675e-06	5.97591e-05	0.0331879	0.0838
Crk	0.0585199	6.15289e-06	5.99872e-05	0.0331762	0.0837884
Tom1l2	0.058477	6.25023e-06	6.08817e-05	0.0331332	0.0837456
Hnrnpm	0.0584459	6.32171e-06	6.1523e-05	0.033102	0.0837146
Cavin2	0.0583545	6.53608e-06	6.34675e-05	0.0330105	0.0836236
Timp3	0.0583432	6.56326e-06	6.36747e-05	0.0329991	0.0836123
Fzd9	0.058294	6.68186e-06	6.47677e-05	0.0329498	0.0835633
Sfswap	0.0582812	6.71317e-06	6.50308e-05	0.032937	0.0835506
Lgalsl	0.0582805	6.71498e-06	6.50308e-05	0.0329362	0.0835498
Aak1	0.0582362	6.82419e-06	6.60592e-05	0.0328918	0.0835057
Pde7a	0.0582211	6.86175e-06	6.63932e-05	0.0328767	0.0834907
Zfp704	0.0582017	6.91053e-06	6.68058e-05	0.0328572	0.0834713
Pwwp3b	0.0581905	6.93865e-06	6.7048e-05	0.0328461	0.0834602
Tmem135	0.0581762	6.97482e-06	6.73378e-05	0.0328317	0.0834459
Amotl2	0.0581727	6.98382e-06	6.73948e-05	0.0328282	0.0834424
Paox	0.0581708	6.98865e-06	6.74046e-05	0.0328263	0.0834405
Zfp606	0.0581698	6.99102e-06	6.74046e-05	0.0328253	0.0834396
Kcnma1	0.058126	7.10346e-06	6.84281e-05	0.0327814	0.0833959
Frat2	0.0581055	7.15648e-06	6.89084e-05	0.0327609	0.0833755
Sec24b	0.0580994	7.17248e-06	6.90141e-05	0.0327547	0.0833694
Gm43113	0.0580979	7.17631e-06	6.90141e-05	0.0327532	0.0833679
Virma	0.0580977	7.17696e-06	6.90141e-05	0.032753	0.0833677
Zfp579	0.0580705	7.24814e-06	6.96496e-05	0.0327258	0.0833406
Kdm6a	0.0580624	7.26953e-06	6.97811e-05	0.0327176	0.0833325
Cab39l	0.0580576	7.28203e-06	6.98598e-05	0.0327129	0.0833278
Adgrl3	0.0580568	7.28414e-06	6.98598e-05	0.0327121	0.083327
Armcx2	0.0580467	7.31091e-06	7.00548e-05	0.032702	0.0833169
Cys1	0.0580318	7.35061e-06	7.04043e-05	0.032687	0.0833021
Cd93	0.0580128	7.40142e-06	7.08598e-05	0.032668	0.0832832
Fis1	0.0579867	7.47187e-06	7.15029e-05	0.0326418	0.0832571
Zyx	0.0579782	7.49518e-06	7.16945e-05	0.0326332	0.0832486
6330411D24Rik	0.0579688	7.52069e-06	7.19069e-05	0.0326238	0.0832392
Coro1c	0.0579611	7.5417e-06	7.20761e-05	0.0326161	0.0832316
Tgm5	0.0579516	7.56763e-06	7.22923e-05	0.0326066	0.0832221
Vmn2r60	0.0579462	7.58258e-06	7.24033e-05	0.0326012	0.0832167
Phkb	0.0579425	7.59276e-06	7.24688e-05	0.0325974	0.083213
Nfix	0.0579234	7.64536e-06	7.28913e-05	0.0325784	0.0831941
Ubr5	0.0579232	7.64611e-06	7.28913e-05	0.0325781	0.0831938
Asxl3	0.0579228	7.64706e-06	7.28913e-05	0.0325777	0.0831934
Zc2hc1c	0.0578918	7.73341e-06	7.36178e-05	0.0325467	0.0831626
Brd9	0.0578785	7.77091e-06	7.38779e-05	0.0325333	0.0831492
Itgb8	0.0578615	7.81888e-06	7.42742e-05	0.0325163	0.0831323
Smap2	0.0578613	7.81941e-06	7.42742e-05	0.0325161	0.0831321
Mfsd2a	0.0578306	7.90672e-06	7.50708e-05	0.0324853	0.0831016
Nell2	0.0578174	7.94452e-06	7.53968e-05	0.0324721	0.0830884
Epor	0.0578087	7.9697e-06	7.56029e-05	0.0324633	0.0830797
Rpa1	0.0577825	8.04553e-06	7.6289e-05	0.0324371	0.0830536
Cand1	0.0577783	8.05784e-06	7.63725e-05	0.0324329	0.0830494
Oaz2	0.0577723	8.07534e-06	7.6505e-05	0.0324268	0.0830434
Rgs2	0.0577466	8.15062e-06	7.71512e-05	0.0324011	0.0830178
Stag2	0.0577428	8.16176e-06	7.72231e-05	0.0323973	0.0830141
Ccdc189	0.0577113	8.25517e-06	7.8073e-05	0.0323657	0.0829827
Flot2	0.0576799	8.34938e-06	7.89297e-05	0.0323342	0.0829514
Stx5a	0.0576331	8.49146e-06	8.02381e-05	0.0322874	0.0829048
Armh4	0.0576288	8.50467e-06	8.0328e-05	0.0322831	0.0829005
Usp25	0.0575538	8.73773e-06	8.24222e-05	0.0322079	0.0828257
Dnaja1	0.0575475	8.75761e-06	8.25739e-05	0.0322016	0.0828195
Fam107b	0.0575377	8.78867e-06	8.28062e-05	0.0321917	0.0828097
Sav1	0.0575373	8.78984e-06	8.28062e-05	0.0321913	0.0828093
Gabrg3	0.0575226	8.83654e-06	8.32101e-05	0.0321766	0.0827946
Cep350	0.0575205	8.8431e-06	8.32359e-05	0.0321745	0.0827926
Tub	0.057514	8.86385e-06	8.33952e-05	0.032168	0.0827861
Mnat1	0.0574846	8.95825e-06	8.41381e-05	0.0321385	0.0827568
Rb1	0.0574215	9.16369e-06	8.60305e-05	0.0320753	0.0826939
Mast2	0.0573802	9.30094e-06	8.72063e-05	0.0320338	0.0826527
Slc12a2	0.0573628	9.35921e-06	8.7715e-05	0.0320164	0.0826354
Snx18	0.0573138	9.52505e-06	8.91542e-05	0.0319674	0.0825866
Tbl1x	0.0572597	9.71172e-06	9.07843e-05	0.0319131	0.0825327
Jph1	0.0572327	9.8062e-06	9.16283e-05	0.0318861	0.0825058
Ifi211	0.0572286	9.82074e-06	9.17248e-05	0.0318819	0.0825017
Cox6b1	0.0571814	9.98809e-06	9.32079e-05	0.0318346	0.0824547
Lmnb1	0.0571445	1.01208e-05	9.4325e-05	0.0317977	0.0824179
Os9	0.0571308	1.01706e-05	9.47486e-05	0.0317839	0.0824043
Osbpl10	0.0571162	1.0224e-05	9.52055e-05	0.0317693	0.0823897
Gm15987	0.057111	1.02431e-05	9.53428e-05	0.031764	0.0823845
Gabra1	0.0571071	1.02572e-05	9.54334e-05	0.0317602	0.0823806
Gm49267	0.0571011	1.02793e-05	9.55981e-05	0.0317541	0.0823746
1700123M08Rik	0.057064	1.04165e-05	9.68329e-05	0.031717	0.0823377
Cbfb	0.0570044	1.06406e-05	9.88738e-05	0.0316573	0.0822783
Creld2	0.0570027	1.06471e-05	9.88916e-05	0.0316556	0.0822766
Dgcr2	0.0569905	1.06938e-05	9.92832e-05	0.0316433	0.0822644
Yeats2	0.0569429	1.08769e-05	0.000100817	0.0315956	0.082217
6720489N17Rik	0.0569427	1.08775e-05	0.000100817	0.0315954	0.0822168
Ttll3	0.056889	1.10878e-05	0.000102636	0.0315416	0.0821633
Ier2	0.0568109	1.14008e-05	0.000105488	0.0314633	0.0820854
6720427I07Rik	0.056807	1.14163e-05	0.00010555	0.0314594	0.0820816
Msl2	0.0568068	1.14172e-05	0.00010555	0.0314592	0.0820814
Hjurp	0.0567975	1.14551e-05	0.000105856	0.0314499	0.0820721
Sh3bp1	0.0567243	1.17574e-05	0.000108511	0.0313765	0.0819991
Lrr1	0.0567098	1.1818e-05	0.000109024	0.031362	0.0819847
Zmat4	0.0566949	1.18808e-05	0.000109557	0.031347	0.0819699
Rspry1	0.05669	1.19014e-05	0.000109701	0.0313421	0.081965
Irf2bp2	0.0566329	1.21452e-05	0.000111901	0.0312849	0.0819081
Neurl2	0.0565881	1.23395e-05	0.000113547	0.03124	0.0818635
Parp1	0.0565832	1.23612e-05	0.000113698	0.0312351	0.0818586
2810410L24Rik	0.0565014	1.27248e-05	0.000116796	0.0311531	0.0817771
Parp14	0.0564999	1.27316e-05	0.000116809	0.0311516	0.0817755
Sf3b2	0.0564985	1.27377e-05	0.000116816	0.0311502	0.0817742
Calm3	0.0564671	1.28802e-05	0.000118023	0.0311187	0.0817429
Malat1	0.056459	1.29174e-05	0.000118315	0.0311106	0.0817348
Thbd	0.0564545	1.29376e-05	0.00011845	0.0311061	0.0817304
Zfp57	0.0564287	1.30564e-05	0.000119487	0.0310803	0.0817046
Pccb	0.0564103	1.31416e-05	0.000120216	0.0310618	0.0816863
Sox9	0.0563897	1.32377e-05	0.000121044	0.0310412	0.0816658
Tlcd1	0.0563758	1.33029e-05	0.00012159	0.0310272	0.0816519
Ywhah	0.0563595	1.33796e-05	0.00012224	0.0310109	0.0816357
Trrap	0.0562983	1.3672e-05	0.000124859	0.0309496	0.0815747
Fnta	0.056268	1.3819e-05	0.000126095	0.0309192	0.0815445
Pappa2	0.0562574	1.38707e-05	0.000126514	0.0309086	0.0815339
Baz2b	0.056195	1.41793e-05	0.00012922	0.030846	0.0814718
Rfc1	0.0561781	1.4264e-05	0.000129884	0.0308291	0.0814549
Ptov1	0.0561531	1.43901e-05	0.000130977	0.0308041	0.08143
Hhat	0.0561451	1.44306e-05	0.000131291	0.0307961	0.081422
Inpp4a	0.0561229	1.45442e-05	0.000132269	0.0307737	0.0813998
Rab3d	0.0561183	1.45675e-05	0.000132427	0.0307692	0.0813953
Bdp1	0.0561129	1.45954e-05	0.000132624	0.0307637	0.0813899
Frzb	0.0561006	1.46588e-05	0.00013309	0.0307514	0.0813776
Il6	0.0560712	1.48107e-05	0.000134357	0.030722	0.0813484
Abl1	0.0560661	1.48377e-05	0.000134546	0.0307168	0.0813432
BC016579	0.0560329	1.50119e-05	0.000135986	0.0306835	0.0813102
Morf4l1	0.0560322	1.50152e-05	0.000135986	0.0306829	0.0813095
Cntn1	0.0560186	1.50873e-05	0.000136582	0.0306692	0.081296
Cdkl3	0.056005	1.51598e-05	0.000137124	0.0306556	0.0812824
Phlpp1	0.0559498	1.5456e-05	0.000139571	0.0306003	0.0812274
Dhx57	0.0559187	1.56255e-05	0.000141044	0.0305692	0.0811964
Zmym4	0.0558957	1.57521e-05	0.000142128	0.0305461	0.0811735
Tef	0.0558849	1.58119e-05	0.000142608	0.0305353	0.0811628
Purb	0.0558588	1.59575e-05	0.000143802	0.0305091	0.0811367
Usp6nl	0.0558351	1.60905e-05	0.000144881	0.0304853	0.0811131
Dpm3	0.0558281	1.61297e-05	0.000145174	0.0304784	0.0811062
Mdm2	0.0558266	1.61387e-05	0.000145195	0.0304768	0.0811046
Snx4	0.055805	1.62612e-05	0.000146176	0.0304551	0.0810831
Gabrb2	0.0557904	1.63444e-05	0.000146864	0.0304405	0.0810685
Hmgn5	0.0557855	1.63723e-05	0.000147054	0.0304356	0.0810637
Cpped1	0.0557762	1.64257e-05	0.000147473	0.0304263	0.0810544
Mpc2	0.0557625	1.65048e-05	0.000148122	0.0304125	0.0810407
Nr3c1	0.0557388	1.66422e-05	0.000149232	0.0303888	0.0810171
Pfdn5	0.0556748	1.70185e-05	0.000152418	0.0303247	0.0809534
Mdfic	0.0556551	1.71363e-05	0.00015341	0.0303049	0.0809337
Cdr1os	0.0556439	1.72034e-05	0.000153948	0.0302937	0.0809225
Gm15976	0.055604	1.74448e-05	0.000155979	0.0302537	0.0808827
Rab8b	0.0555181	1.79751e-05	0.000160655	0.0301676	0.0807971
A930104D05Rik	0.0555117	1.80148e-05	0.000160944	0.0301613	0.0807908
Dnmt1	0.0554978	1.81025e-05	0.000161662	0.0301473	0.0807769
Acad11	0.0554767	1.82358e-05	0.000162785	0.0301262	0.080756
Gm9801	0.0554721	1.8265e-05	0.000162979	0.0301216	0.0807514
Mpzl1	0.0554603	1.83404e-05	0.000163518	0.0301097	0.0807396
Fhod1	0.0554509	1.84006e-05	0.000163987	0.0301003	0.0807302
Clasp1	0.0554326	1.8518e-05	0.000164966	0.030082	0.080712
Adh1	0.055431	1.85281e-05	0.000164989	0.0300804	0.0807104
Zfyve16	0.0554265	1.85574e-05	0.000165182	0.0300758	0.0807059
Stxbp3	0.0554121	1.86509e-05	0.000165947	0.0300614	0.0806915
Tmem203	0.0553835	1.88373e-05	0.000167537	0.0300327	0.080663
Kcnc2	0.0553741	1.88986e-05	0.000168013	0.0300233	0.0806537
Ypel2	0.0553486	1.90671e-05	0.000169442	0.0299977	0.0806282
Ctsz	0.0553259	1.92177e-05	0.000170641	0.029975	0.0806057
Gm30835	0.0553123	1.93087e-05	0.00017131	0.0299614	0.0805921
Apol6	0.055308	1.93378e-05	0.000171498	0.0299571	0.0805878
Eif4g3	0.0553004	1.93885e-05	0.000171878	0.0299495	0.0805803
Vopp1	0.055293	1.94387e-05	0.000172253	0.029942	0.0805729
Man2b2	0.0552188	1.99456e-05	0.000176601	0.0298677	0.0804989
Plag1	0.0552099	2.00071e-05	0.000177073	0.0298588	0.0804901
Srsf5	0.0552083	2.00186e-05	0.000177103	0.0298571	0.0804884
Runx2	0.0551511	2.04189e-05	0.000180352	0.0297999	0.0804315
Iws1	0.0551483	2.04385e-05	0.000180418	0.0297971	0.0804287
Impad1	0.0551477	2.04429e-05	0.000180418	0.0297965	0.0804281
Hoxb6	0.0551108	2.07059e-05	0.000182517	0.0297595	0.0803913
Smarcc1	0.0550859	2.08849e-05	0.00018402	0.0297345	0.0803665
Rcbtb2	0.0550156	2.13987e-05	0.000188243	0.0296641	0.0802964
Mapkbp1	0.0550057	2.14726e-05	0.000188816	0.0296541	0.0802865
Apoc1	0.0549716	2.17265e-05	0.000190895	0.02962	0.0802526
Numb	0.0549622	2.17975e-05	0.000191442	0.0296105	0.0802432
Rev1	0.0549511	2.18809e-05	0.000192097	0.0295994	0.0802321
4930486L24Rik	0.0548909	2.23399e-05	0.000195969	0.0295391	0.0801722
Slitrk5	0.0548416	2.27227e-05	0.000199247	0.0294897	0.0801231
Gpc6	0.0548176	2.29115e-05	0.00020074	0.0294657	0.0800991
Appl2	0.0548158	2.29263e-05	0.000200789	0.0294638	0.0800973
Pced1b	0.0548059	2.3004e-05	0.000201308	0.0294539	0.0800875
Siah3	0.0547903	2.31282e-05	0.000202314	0.0294382	0.0800719
Robo1	0.0547864	2.31588e-05	0.0002025	0.0294344	0.080068
Fam8a1	0.0547764	2.32393e-05	0.000203122	0.0294243	0.080058
Dmxl1	0.0547624	2.33512e-05	0.000204019	0.0294103	0.0800441
Asf1b	0.0547357	2.35666e-05	0.000205736	0.0293836	0.0800175
9530068E07Rik	0.0547331	2.35876e-05	0.00020578	0.029381	0.0800149
Ptpn13	0.0547297	2.36151e-05	0.000205911	0.0293776	0.0800115
Fcor	0.0547029	2.38338e-05	0.00020763	0.0293507	0.0799848
Kansl1	0.0546894	2.3945e-05	0.000208454	0.0293371	0.0799713
Hadhb	0.0546804	2.40191e-05	0.000209013	0.0293281	0.0799624
Uqcr11	0.0546463	2.43021e-05	0.000211142	0.0292939	0.0799284
Cpne8	0.0546417	2.43408e-05	0.000211318	0.0292893	0.0799237
Ube4a	0.0546275	2.44594e-05	0.000212254	0.0292751	0.0799096
Lamb2	0.0546132	2.45802e-05	0.000213217	0.0292607	0.0798953
Ttc19	0.0546055	2.46444e-05	0.00021369	0.0292531	0.0798878
Tll1	0.0545852	2.48169e-05	0.000215099	0.0292328	0.0798675
Slc6a20a	0.0545741	2.49121e-05	0.000215839	0.0292216	0.0798564
Gins2	0.0545565	2.50629e-05	0.000217059	0.0292039	0.0798388
Gprasp1	0.054487	2.56667e-05	0.000222023	0.0291343	0.0797696
Ddost	0.0544779	2.57471e-05	0.00022263	0.0291252	0.0797605
Pamr1	0.0544757	2.5766e-05	0.000222705	0.029123	0.0797584
Taok1	0.0544597	2.59074e-05	0.000223699	0.029107	0.0797424
Slc7a6	0.0544556	2.59443e-05	0.000223892	0.0291028	0.0797383
Tmem41b	0.0543921	2.6514e-05	0.000228627	0.0290392	0.079675
Cmbl	0.0543706	2.67097e-05	0.000230224	0.0290176	0.0796536
Gssos2	0.0543185	2.71895e-05	0.000234221	0.0289654	0.0796017
Zfp979	0.0542947	2.7411e-05	0.000235895	0.0289416	0.079578
Lzts2	0.05429	2.74553e-05	0.000236183	0.0289369	0.0795733
Igdcc4	0.0542804	2.75451e-05	0.000236862	0.0289273	0.0795637
Gm49969	0.0542694	2.76488e-05	0.000237659	0.0289163	0.0795528
Araf	0.0542508	2.7825e-05	0.00023908	0.0288976	0.0795342
Sytl2	0.0542479	2.78521e-05	0.000239218	0.0288947	0.0795314
Gja1	0.0542264	2.80575e-05	0.000240793	0.0288731	0.0795099
Cmas	0.0542225	2.80947e-05	0.000241017	0.0288693	0.079506
Smarcc2	0.0542155	2.81617e-05	0.000241497	0.0288623	0.0794991
BB218582	0.0542137	2.81791e-05	0.000241551	0.0288604	0.0794973
Clec14a	0.0541364	2.89307e-05	0.000247701	0.028783	0.0794203
Lrpap1	0.0541137	2.91556e-05	0.000249431	0.0287602	0.0793976
Tnks2	0.0541045	2.9247e-05	0.000250115	0.028751	0.0793884
Gm10441	0.0540983	2.93083e-05	0.00025054	0.0287448	0.0793823
Gpat4	0.0540726	2.95658e-05	0.000252553	0.0287191	0.0793567
Arid5a	0.0540725	2.95669e-05	0.000252553	0.028719	0.0793565
Brinp3	0.0540567	2.97267e-05	0.000253819	0.0287031	0.0793407
Ralgapa1	0.0540472	2.98228e-05	0.000254539	0.0286936	0.0793313
Sult5a1	0.0540186	3.01138e-05	0.000256922	0.0286649	0.0793028
Aco1	0.0540148	3.01532e-05	0.000257158	0.0286611	0.079299
Nkain1	0.054004	3.02637e-05	0.000257999	0.0286503	0.0792882
Zfp423	0.0539919	3.03884e-05	0.000258877	0.0286382	0.0792762
Gtse1	0.0539782	3.05298e-05	0.000259963	0.0286245	0.0792626
Ccl24	0.0539731	3.05833e-05	0.000260317	0.0286193	0.0792574
Mapkap1	0.0539614	3.07042e-05	0.000261244	0.0286076	0.0792458
Bcorl1	0.0539438	3.08883e-05	0.000262707	0.02859	0.0792283
Elmo2	0.0539099	3.12455e-05	0.000265642	0.028556	0.0791945
Serhl	0.0538789	3.15759e-05	0.000268137	0.0285249	0.0791636
Depdc5	0.0538703	3.16682e-05	0.000268711	0.0285163	0.079155
Dock1	0.0538575	3.18062e-05	0.000269777	0.0285035	0.0791422
Lncppara	0.0538363	3.20353e-05	0.000271523	0.0284822	0.0791211
Fam120a	0.0538361	3.2037e-05	0.000271523	0.0284821	0.079121
Irak3	0.0538158	3.22583e-05	0.000273293	0.0284617	0.0791007
Tyms	0.0538078	3.23458e-05	0.000273927	0.0284537	0.0790927
Chd2	0.0537816	3.26338e-05	0.000276151	0.0284274	0.0790666
Ubap2l	0.0537656	3.28108e-05	0.000277434	0.0284114	0.0790507
Efemp2	0.0537577	3.28987e-05	0.000278069	0.0284035	0.0790428
Wnk1	0.053703	3.35136e-05	0.000282937	0.0283486	0.0789882
Mtss2	0.0536906	3.36542e-05	0.000283997	0.0283362	0.0789759
Spin1	0.0536896	3.36652e-05	0.000283997	0.0283352	0.0789749
Rpn2	0.0536752	3.38295e-05	0.000285272	0.0283208	0.0789606
Btd	0.0536702	3.38862e-05	0.00028553	0.0283158	0.0789556
Suox	0.0535629	3.51363e-05	0.000295835	0.0282083	0.0788486
Ccn3	0.0535381	3.54306e-05	0.000298198	0.0281835	0.078824
Slco2b1	0.0535247	3.55916e-05	0.000299436	0.02817	0.0788106
Higd2a	0.0535079	3.57934e-05	0.000300902	0.0281532	0.0787938
1700056E22Rik	0.053501	3.58764e-05	0.000301368	0.0281463	0.078787
Itga9	0.0534903	3.60063e-05	0.000302342	0.0281355	0.0787763
Scarb1	0.0534844	3.60777e-05	0.000302824	0.0281296	0.0787704
Adrb1	0.0534617	3.63544e-05	0.000304912	0.0281069	0.0787478
Ccdc149	0.0534371	3.66564e-05	0.000307327	0.0280822	0.0787233
Erg	0.0534204	3.68634e-05	0.000308825	0.0280655	0.0787066
Met	0.0534165	3.69118e-05	0.000309111	0.0280616	0.0787027
Mgat2	0.0533972	3.71519e-05	0.000311003	0.0280422	0.0786835
Dnpep	0.0533767	3.74092e-05	0.000312916	0.0280217	0.0786631
Aldh1a2	0.0533752	3.7428e-05	0.000312954	0.0280202	0.0786616
Anapc13	0.0533524	3.77161e-05	0.000315241	0.0279973	0.0786388
Gldc	0.0533403	3.78695e-05	0.000316402	0.0279852	0.0786268
Zfp641	0.0533351	3.79357e-05	0.000316834	0.02798	0.0786216
Gm45083	0.0533224	3.80981e-05	0.000318068	0.0279672	0.0786089
Ctxn1	0.0533146	3.81982e-05	0.000318781	0.0279594	0.0786011
Gmeb1	0.0532725	3.87409e-05	0.000322816	0.0279173	0.0785592
Chst2	0.0532694	3.87817e-05	0.000323033	0.0279141	0.0785561
Kpna4	0.0532512	3.90186e-05	0.000324882	0.027896	0.078538
Ssr1	0.0532163	3.94781e-05	0.000328145	0.027861	0.0785032
Gm19426	0.0532157	3.94858e-05	0.000328145	0.0278604	0.0785026
Ecm2	0.0531931	3.97868e-05	0.000330521	0.0278377	0.07848
A430093F15Rik	0.0531908	3.98165e-05	0.000330641	0.0278354	0.0784778
Pcnp	0.0531304	4.06297e-05	0.000337265	0.0277749	0.0784176
Ncoa6	0.0531025	4.10112e-05	0.000340173	0.0277469	0.0783898
Lrrc4b	0.0530807	4.13122e-05	0.000342198	0.027725	0.078368
Kctd12	0.0530802	4.13187e-05	0.000342198	0.0277246	0.0783675
Lbp	0.0530791	4.13339e-05	0.000342198	0.0277235	0.0783664
Zfat	0.0530716	4.14379e-05	0.000342929	0.0277159	0.078359
Homer3	0.053068	4.14879e-05	0.000343213	0.0277123	0.0783554
Supt3	0.0530461	4.17916e-05	0.000345594	0.0276904	0.0783336
Arhgap26	0.0530161	4.2213e-05	0.000348946	0.0276604	0.0783037
Ptpn9	0.052982	4.26969e-05	0.000352678	0.0276262	0.0782697
Prrg1	0.0529639	4.29553e-05	0.000354544	0.027608	0.0782516
Nox4	0.0529545	4.30907e-05	0.000355505	0.0275986	0.0782422
Eif4a2	0.0529431	4.32537e-05	0.000356602	0.0275872	0.078231
Optn	0.0529358	4.33605e-05	0.000357347	0.0275798	0.0782236
Alas2	0.0529327	4.34045e-05	0.000357574	0.0275768	0.0782206
Comp	0.0528805	4.41671e-05	0.000363719	0.0275244	0.0781685
Gpsm1	0.0528627	4.44296e-05	0.000365743	0.0275066	0.0781508
4931406P16Rik	0.0528376	4.48019e-05	0.000368529	0.0274815	0.0781258
Egr3	0.0528314	4.48949e-05	0.000369015	0.0274753	0.0781196
Sorbs2os	0.0528141	4.51549e-05	0.000371004	0.0274579	0.0781023
Baz1b	0.0528026	4.53272e-05	0.000372148	0.0274464	0.0780909
Ncoa2	0.0527991	4.53805e-05	0.000372315	0.0274429	0.0780874
Sgcb	0.052799	4.53817e-05	0.000372315	0.0274428	0.0780873
Wipi1	0.05278	4.56701e-05	0.00037454	0.0274237	0.0780683
Lvrn	0.0527413	4.62615e-05	0.000378819	0.027385	0.0780298
Ubtd2	0.0527157	4.66569e-05	0.000381627	0.0273593	0.0780042
Ppp6r3	0.0526532	4.76356e-05	0.000389194	0.0272967	0.0779419
1700120O09Rik	0.0526429	4.77978e-05	0.000390226	0.0272864	0.0779317
Psme1	0.0526119	4.8292e-05	0.000393965	0.0272553	0.0779008
Parp8	0.0526026	4.84421e-05	0.000395043	0.027246	0.0778915
Usp35	0.0525687	4.89887e-05	0.000399269	0.0272121	0.0778578
Pigu	0.0525682	4.8997e-05	0.000399269	0.0272115	0.0778573
AW554918	0.0525601	4.91291e-05	0.000400196	0.0272034	0.0778492
Sp3os	0.0525508	4.92808e-05	0.000401106	0.0271941	0.0778399
Mon2	0.0525498	4.92961e-05	0.000401106	0.0271931	0.077839
Gstm7	0.0525246	4.97104e-05	0.000404176	0.0271678	0.0778138
Dynll2	0.052453	5.09026e-05	0.00041356	0.0270961	0.0777424
Carmil1	0.0523795	5.2154e-05	0.000423253	0.0270225	0.0776692
Son	0.0523608	5.2477e-05	0.000425716	0.0270037	0.0776506
Slc27a3	0.0523557	5.25653e-05	0.000426274	0.0269986	0.0776455
2310022B05Rik	0.0523454	5.27454e-05	0.000427575	0.0269883	0.0776352
Fzd2	0.0523395	5.28473e-05	0.000428242	0.0269824	0.0776293
Bmpr2	0.0523338	5.29477e-05	0.000428896	0.0269766	0.0776236
Agfg1	0.0523227	5.31407e-05	0.000430299	0.0269656	0.0776126
Fam193a	0.0523097	5.337e-05	0.000431995	0.0269525	0.0775996
Lims1	0.052306	5.34357e-05	0.000432367	0.0269488	0.0775959
Fam222b	0.0523041	5.34687e-05	0.000432473	0.0269469	0.077594
Tsen34	0.0523014	5.35165e-05	0.000432699	0.0269442	0.0775913
Tfpi	0.0522932	5.36621e-05	0.000433716	0.0269359	0.0775831
Prickle1	0.0522802	5.38913e-05	0.000435084	0.026923	0.0775702
Mecomos	0.0522628	5.42018e-05	0.000437378	0.0269055	0.0775529
Spink2	0.052262	5.42156e-05	0.000437378	0.0269048	0.0775521
Glyr1	0.0522549	5.43433e-05	0.000438246	0.0268976	0.077545
B830012L14Rik	0.0522506	5.44197e-05	0.000438699	0.0268933	0.0775407
Arl15	0.0522273	5.48403e-05	0.000441927	0.0268699	0.0775175
Cnn1	0.0522172	5.50223e-05	0.000443229	0.0268598	0.0775074
Aida	0.0521988	5.53563e-05	0.000445756	0.0268414	0.0774891
Mapre1	0.0521573	5.61178e-05	0.000451397	0.0267998	0.0774478
Aaas	0.0521573	5.61191e-05	0.000451397	0.0267998	0.0774477
2410018L13Rik	0.0521524	5.62083e-05	0.000451948	0.0267949	0.0774429
Tlk1	0.0521323	5.65824e-05	0.000454621	0.0267747	0.0774228
Actr2	0.0520837	5.74926e-05	0.000461593	0.0267261	0.0773744
Ncapd3	0.0520774	5.76126e-05	0.000462386	0.0267197	0.0773681
Mab21l3	0.0520749	5.76594e-05	0.000462592	0.0267173	0.0773656
Spg7	0.0520687	5.77781e-05	0.000463373	0.026711	0.0773594
Mbd4	0.0520418	5.82896e-05	0.000467303	0.0266841	0.0773326
Cop1	0.0520347	5.84262e-05	0.000468226	0.026677	0.0773255
Slc7a10	0.0520283	5.85486e-05	0.000469035	0.0266706	0.0773192
Wscd2	0.0520219	5.86724e-05	0.000469854	0.0266641	0.0773128
Zfp207	0.0520156	5.87935e-05	0.000470651	0.0266578	0.0773065
Shroom4	0.0520095	5.89128e-05	0.000471432	0.0266517	0.0773004
Tnk2	0.0519934	5.92239e-05	0.0004734	0.0266356	0.0772844
Tmem245	0.0519689	5.97023e-05	0.000476874	0.026611	0.0772599
Ugdh	0.0519311	6.0446e-05	0.000482579	0.0265732	0.0772223
Tcf12	0.0519304	6.04608e-05	0.000482579	0.0265724	0.0772215
Tonsl	0.0519157	6.07516e-05	0.000484722	0.0265578	0.0772069
Ust	0.0518837	6.13925e-05	0.000489657	0.0265257	0.077175
Tubb5	0.0518777	6.15143e-05	0.000490449	0.0265196	0.077169
Sorbs3	0.0518347	6.23845e-05	0.000497023	0.0264766	0.0771262
Pip4k2b	0.0518286	6.25105e-05	0.000497845	0.0264704	0.0771201
Filip1l	0.051813	6.2829e-05	0.000500016	0.0264549	0.0771046
Impg2	0.0518088	6.29162e-05	0.000500527	0.0264506	0.0771004
Krit1	0.051805	6.2994e-05	0.000500964	0.0264468	0.0770966
Dennd5a	0.0517721	6.36747e-05	0.000506007	0.0264139	0.0770638
Cacng7	0.0517646	6.3831e-05	0.00050688	0.0264064	0.0770563
Ctnnal1	0.0517593	6.39424e-05	0.000507579	0.026401	0.077051
Hs6st1	0.0517555	6.40229e-05	0.000507848	0.0263972	0.0770472
Fam149a	0.0517211	6.47452e-05	0.000513391	0.0263628	0.077013
Ntm	0.0517089	6.50032e-05	0.000515249	0.0263505	0.0770008
Eif2ak3	0.0517002	6.51886e-05	0.000516155	0.0263418	0.0769921
Dpp3	0.0516762	6.57008e-05	0.000519833	0.0263178	0.0769682
Pank1	0.0516298	6.67027e-05	0.000527377	0.0262713	0.076922
Hist1h2be	0.0516154	6.70178e-05	0.000529676	0.0262568	0.0769076
Myo16	0.0516119	6.70947e-05	0.000530092	0.0262533	0.0769041
Cyfip1	0.0515913	6.7546e-05	0.000533271	0.0262327	0.0768836
Tkt	0.0515862	6.76584e-05	0.000533964	0.0262276	0.0768785
Ccdc71l	0.0515783	6.78323e-05	0.000535143	0.0262197	0.0768706
Trabd2b	0.0515749	6.79071e-05	0.000535539	0.0262163	0.0768673
Fam122a	0.0515686	6.80462e-05	0.000536442	0.02621	0.076861
Soga1	0.0514862	6.98963e-05	0.00055043	0.0261274	0.0767788
Derl2	0.0514833	6.9962e-05	0.000550748	0.0261245	0.076776
Cdc42ep5	0.0514764	7.01202e-05	0.000551794	0.0261175	0.076769
Men1	0.0514355	7.10577e-05	0.000558769	0.0260766	0.0767283
Zbtb16	0.0514149	7.15357e-05	0.000562325	0.0260559	0.0767077
Tnfsf13	0.0513756	7.24551e-05	0.000569346	0.0260165	0.0766685
Dmd	0.0513147	7.3901e-05	0.000580289	0.0259555	0.0766078
Olfr318	0.0512803	7.47287e-05	0.000586366	0.0259211	0.0765736
Adamts17	0.0512768	7.48133e-05	0.000586818	0.0259176	0.0765701
B930095G15Rik	0.0512643	7.51167e-05	0.000588986	0.025905	0.0765576
Gm43728	0.0512573	7.5288e-05	0.000590117	0.025898	0.0765506
Heph	0.0512429	7.56385e-05	0.000592651	0.0258836	0.0765363
Rac3	0.0512373	7.57771e-05	0.00059347	0.025878	0.0765307
Nr4a3	0.0512365	7.57975e-05	0.00059347	0.0258771	0.0765299
Gm16201	0.0512347	7.58406e-05	0.000593594	0.0258754	0.0765281
Ell	0.0512245	7.60904e-05	0.000595122	0.0258652	0.076518
2510009E07Rik	0.0512106	7.64353e-05	0.000597605	0.0258512	0.0765041
Frs2	0.0512033	7.66149e-05	0.000598795	0.0258439	0.0764968
Myo1c	0.0511838	7.70997e-05	0.000602151	0.0258244	0.0764774
Edn1	0.0511616	7.76557e-05	0.000606059	0.0258021	0.0764553
Gm15839	0.0511422	7.81437e-05	0.000609431	0.0257827	0.076436
Tmlhe	0.0511305	7.84415e-05	0.000611535	0.0257709	0.0764242
Dcaf6	0.0511036	7.91248e-05	0.000616541	0.025744	0.0763975
Gm13266	0.051103	7.91402e-05	0.000616541	0.0257434	0.0763969
1110059G10Rik	0.0510994	7.92339e-05	0.000617051	0.0257398	0.0763932
Gabbr1	0.05108	7.97306e-05	0.000620696	0.0257204	0.0763739
Khdrbs1	0.0510636	8.01541e-05	0.000623771	0.0257039	0.0763576
Pop4	0.0510608	8.02252e-05	0.000624101	0.0257012	0.0763548
Zzef1	0.0510586	8.02837e-05	0.000624135	0.0256989	0.0763526
Sumf2	0.0510585	8.02868e-05	0.000624135	0.0256988	0.0763525
Ankrd13a	0.0510358	8.08774e-05	0.000628462	0.025676	0.0763298
Fndc5	0.0510348	8.09012e-05	0.000628462	0.0256751	0.0763289
Mms22l	0.0510286	8.10633e-05	0.000629498	0.0256689	0.0763227
Ctdspl2	0.0510103	8.15453e-05	0.000633015	0.0256505	0.0763044
Plekha4	0.0509905	8.20656e-05	0.000636374	0.0256307	0.0762848
Creb3	0.0509894	8.20961e-05	0.000636384	0.0256296	0.0762836
Thsd7b	0.050922	8.38981e-05	0.000649658	0.0255621	0.0762164
Sec11c	0.0509064	8.43192e-05	0.000652688	0.0255465	0.0762009
Frmpd4	0.0509036	8.43952e-05	0.000653043	0.0255437	0.0761981
Srek1	0.0508912	8.47341e-05	0.000655433	0.0255312	0.0761857
Hmgb1	0.0508487	8.59001e-05	0.000663746	0.0254886	0.0761434
Cacna2d3	0.0508466	8.5959e-05	0.000663966	0.0254865	0.0761413
Irf2	0.0508425	8.60724e-05	0.000664484	0.0254824	0.0761372
Mtch1	0.0508419	8.60872e-05	0.000664484	0.0254819	0.0761366
Pgbd5	0.0508286	8.64583e-05	0.000666876	0.0254684	0.0761233
Sp1	0.050818	8.67537e-05	0.000668918	0.0254578	0.0761127
Acy3	0.0508032	8.7166e-05	0.00067186	0.025443	0.076098
Rel	0.0507951	8.73936e-05	0.000673376	0.0254349	0.0760899
Gm15050	0.050781	8.77911e-05	0.0006762	0.0254207	0.0760758
Csf1	0.0507392	8.89761e-05	0.000684359	0.0253789	0.0760342
Clip2	0.0507303	8.92313e-05	0.000686004	0.02537	0.0760253
Tyk2	0.0507295	8.92529e-05	0.000686004	0.0253692	0.0760246
Srgap3	0.0507225	8.94536e-05	0.000687179	0.0253622	0.0760176
Gkn3	0.050722	8.94688e-05	0.000687179	0.0253617	0.0760171
Gm33906	0.0506948	9.02514e-05	0.000692945	0.0253345	0.07599
Myo1b	0.0506865	9.04928e-05	0.000694554	0.0253261	0.0759817
Mier3	0.0506733	9.08762e-05	0.000697251	0.0253129	0.0759686
Cog2	0.0506634	9.11663e-05	0.000699231	0.0253029	0.0759586
Abca1	0.0506425	9.17788e-05	0.000703185	0.025282	0.0759378
Plb1	0.0506377	9.19207e-05	0.000704025	0.0252772	0.075933
Srf	0.0506185	9.24863e-05	0.000707875	0.025258	0.0759139
Cnot6l	0.0506184	9.24883e-05	0.000707875	0.0252579	0.0759139
Tmem258	0.0506066	9.284e-05	0.000710317	0.025246	0.075902
Cttnbp2nl	0.0505836	9.35265e-05	0.000715068	0.025223	0.0758791
Arhgap31	0.0505644	9.41031e-05	0.000718743	0.0252037	0.07586
Cdkn2d	0.0505643	9.41062e-05	0.000718743	0.0252036	0.0758598
Cpxm1	0.0505284	9.51921e-05	0.000726527	0.0251677	0.0758241
Gcc2	0.0505249	9.52982e-05	0.000727083	0.0251642	0.0758206
Mrtfb	0.0505079	9.58179e-05	0.000730536	0.0251472	0.0758037
Gm43803	0.0504959	9.61856e-05	0.000732827	0.0251351	0.0757917
Car3	0.0504866	9.64726e-05	0.000734756	0.0251258	0.0757824
Adam9	0.0504785	9.67208e-05	0.000736389	0.0251177	0.0757744
Per3	0.0504664	9.70977e-05	0.000738743	0.0251055	0.0757623
Scaper	0.050463	9.72008e-05	0.000739269	0.0251022	0.075759
Sema5a	0.0504601	9.72929e-05	0.000739711	0.0250992	0.075756
Actn3	0.0504436	9.78059e-05	0.000742834	0.0250827	0.0757396
Elof1	0.0503965	9.92886e-05	0.000753832	0.0250355	0.0756926
Eif2ak2	0.0503925	9.94151e-05	0.00075453	0.0250315	0.0756886
Tgif2	0.0503766	9.99208e-05	0.000758104	0.0250156	0.0756727
Rprm	0.0503672	0.00010022	0.000760107	0.0250062	0.0756634
Chuk	0.0503607	0.000100426	0.000761164	0.0249997	0.075657
Cfap100	0.0503606	0.000100429	0.000761164	0.0249996	0.0756569
Kmt2a	0.0503492	0.000100795	0.00076341	0.0249882	0.0756455
Hist1h1e	0.0503062	0.000102185	0.000773667	0.0249451	0.0756026
Gm14051	0.0502947	0.000102562	0.000775984	0.0249335	0.0755911
Spire1	0.0502713	0.000103327	0.000781225	0.0249101	0.0755679
Stk39	0.050217	0.000105129	0.000794299	0.0248557	0.0755137
Pdk3	0.0501788	0.000106412	0.00080316	0.0248174	0.0754756
Gm12114	0.0501633	0.000106937	0.00080656	0.0248019	0.0754602
Adcy6	0.0501551	0.000107217	0.000808394	0.0247937	0.075452
Lonrf1	0.0501531	0.000107286	0.000808567	0.0247916	0.07545
Sptlc2	0.0501316	0.00010802	0.00081332	0.0247701	0.0754286
Pcp4l1	0.0501264	0.0001082	0.000814395	0.0247649	0.0754233
Ap3d1	0.0500983	0.000109166	0.000821385	0.0247368	0.0753954
Mcm6	0.0500902	0.00010945	0.000823233	0.0247286	0.0753873
Cenpc1	0.0500749	0.00010998	0.000826651	0.0247134	0.0753721
Zfp950	0.0500658	0.0001103	0.000828771	0.0247042	0.0753629
Zc3h7a	0.0500465	0.000110976	0.000832415	0.0246849	0.0753437
Mfsd14a	0.0500399	0.000111209	0.000833301	0.0246782	0.0753371
S1pr1	0.0500103	0.000112256	0.000840596	0.0246486	0.0753077
Col19a1	0.0500102	0.000112259	0.000840596	0.0246485	0.0753076
Fxr1	0.0500074	0.00011236	0.000841038	0.0246457	0.0753047
Nrip3	0.0500064	0.000112396	0.000841038	0.0246447	0.0753037
Myl4	0.0499962	0.000112758	0.000843457	0.0246345	0.0752936
Stx1a	0.0499667	0.000113815	0.000851076	0.024605	0.0752642
Igfbp3	0.0499461	0.000114561	0.000856067	0.0245843	0.0752436
Med25	0.0499132	0.000115761	0.000864435	0.0245513	0.0752108
Snhg18	0.0499005	0.000116224	0.000867003	0.0245386	0.0751982
Yif1b	0.0498984	0.000116301	0.000867285	0.0245365	0.0751961
Zmym3	0.049894	0.000116462	0.000868189	0.0245321	0.0751918
Ier5l	0.0498859	0.000116763	0.000869987	0.024524	0.0751836
Fto	0.0498853	0.000116783	0.000869987	0.0245234	0.0751831
Slco3a1	0.0498791	0.000117015	0.000871417	0.0245171	0.0751768
Gins4	0.0498574	0.00011782	0.000877112	0.0244954	0.0751552
Iffo2	0.0498542	0.000117937	0.000877683	0.0244922	0.0751521
Gpcpd1	0.0498475	0.000118189	0.000879225	0.0244855	0.0751454
Romo1	0.0498465	0.000118225	0.000879225	0.0244845	0.0751444
Dnal1	0.0498441	0.000118315	0.00087959	0.0244821	0.075142
Prr5	0.0497901	0.000120351	0.00089381	0.024428	0.0750881
Pcdh19	0.0497656	0.000121283	0.000900125	0.0244034	0.0750637
Tmcc1	0.0496736	0.000124849	0.000925957	0.0243113	0.074972
Lrrc39	0.0496399	0.000126182	0.000935521	0.0242775	0.0749384
Schip1	0.0496344	0.000126401	0.000936828	0.024272	0.0749329
Ubl4a	0.0496136	0.00012723	0.000942655	0.0242511	0.0749122
Stil	0.0495991	0.000127811	0.000946639	0.0242366	0.0748977
Uba5	0.0495849	0.000128385	0.00095056	0.0242224	0.0748836
Arhgef10	0.049569	0.000129026	0.00095479	0.0242065	0.0748678
Slc2a9	0.0495328	0.000130503	0.000965264	0.0241702	0.0748316
Pum1	0.0495052	0.000131636	0.000973314	0.0241426	0.0748042
Gm11412	0.0494689	0.000133146	0.000983806	0.0241062	0.074768
Cryl1	0.0494551	0.000133725	0.000987749	0.0240923	0.0747542
Prtn3	0.0494317	0.000134707	0.000994332	0.0240689	0.0747309
Spcs3	0.0494248	0.000134997	0.000995703	0.0240621	0.0747241
Gmppb	0.0494241	0.00013503	0.000995703	0.0240613	0.0747233
Mgat1	0.0494134	0.000135483	0.000998304	0.0240506	0.0747126
Herc6	0.0494125	0.00013552	0.000998304	0.0240497	0.0747118
Arhgap23	0.0493648	0.000137559	0.00101195	0.0240019	0.0746642
Lsm6	0.0493568	0.000137905	0.00101415	0.0239939	0.0746562
4930405A21Rik	0.0493402	0.000138626	0.00101912	0.0239772	0.0746396
Gadd45g	0.0493315	0.000139001	0.00102146	0.0239686	0.074631
Dscam	0.0493307	0.000139039	0.00102146	0.0239677	0.0746302
Emd	0.0493282	0.000139146	0.0010219	0.0239652	0.0746277
Zfp512b	0.049309	0.000139982	0.0010277	0.023946	0.0746086
6430550D23Rik	0.0492915	0.000140751	0.00103299	0.0239285	0.0745912
Gm12744	0.0492659	0.000141883	0.00104095	0.0239028	0.0745656
Gm48742	0.0492121	0.000144287	0.00105788	0.0238489	0.074512
Faap100	0.0492058	0.000144571	0.0010596	0.0238426	0.0745057
Ctnna2	0.0492005	0.000144813	0.00106102	0.0238372	0.0745004
Prdx1	0.0491962	0.000145006	0.00106172	0.023833	0.0744961
Olfr10	0.0491525	0.000146994	0.00107555	0.0237892	0.0744526
Nup107	0.049142	0.000147477	0.00107873	0.0237787	0.0744421
Cnpy2	0.049102	0.000149328	0.00109153	0.0237386	0.0744022
Tsga10	0.0490848	0.00015013	0.00109703	0.0237214	0.0743851
Kansl1l	0.0490602	0.000151284	0.00110434	0.0236968	0.0743606
[truncated: 19,877 more rows]

## Sheet: bCAP drivers Transcr. Reg.
#	Gene ID	Mapped IDs	Gene name	PANTHER family	PANTHER class	Species
1	MOUSE|MGI=MGI=1352452|UniProtKB=P43135	Nr2f2	COUP transcription factor 2	COUP TRANSCRIPTION FACTOR 2 (PTHR24083:SF45)	C4 zinc finger nuclear receptor	Mus musculus
2	MOUSE|MGI=MGI=2444772|UniProtKB=Q8C0Q2	Zhx3	Zinc fingers and homeoboxes protein 3	ZINC FINGERS AND HOMEOBOXES PROTEIN 3 (PTHR15467:SF6)	homeodomain transcription factor	Mus musculus
3	MOUSE|MGI=MGI=1276535|UniProtKB=O09000	Tram1	Nuclear receptor coactivator 3	NUCLEAR RECEPTOR COACTIVATOR 3 (PTHR10684:SF3)	histone modifying enzyme	Mus musculus
4	MOUSE|MGI=MGI=99458|UniProtKB=Q8CFN5	Mef2c	Myocyte-specific enhancer factor 2C	MYOCYTE-SPECIFIC ENHANCER FACTOR 2C (PTHR11945:SF25)	MADS box transcription factor	Mus musculus
5	MOUSE|MGI=MGI=1353621|UniProtKB=Q571J5	Zfp354c	Zinc finger protein 354C	ZINC FINGER PROTEIN 354C (PTHR24377:SF991)	C2H2 zinc finger transcription factor	Mus musculus
6	MOUSE|MGI=MGI=1921356|UniProtKB=Q9DC22	Dcaf6	DDB1- and CUL4-associated factor 6	DDB1- AND CUL4-ASSOCIATED FACTOR 6 (PTHR15574:SF39)	ubiquitin-protein ligase	Mus musculus
7	MOUSE|MGI=MGI=98307|UniProtKB=Q61079	Sim2	Single-minded homolog 2	SINGLE-MINDED HOMOLOG 2 (PTHR23043:SF19)	basic helix-loop-helix transcription factor	Mus musculus
8	MOUSE|MGI=MGI=1923364|UniProtKB=Q8BVK9	Sp110	Sp110 nuclear body protein	SP110 NUCLEAR BODY PROTEIN (PTHR46386:SF7)	-	Mus musculus
9	MOUSE|MGI=MGI=2442695|UniProtKB=Q8BH52	Creb3l2	Cyclic AMP-responsive element-binding protein 3-like protein 2	CYCLIC AMP-RESPONSIVE ELEMENT-BINDING PROTEIN 3-LIKE PROTEIN 2 (PTHR46004:SF2)	-	Mus musculus
10	MOUSE|MGI=MGI=1914620|UniProtKB=Q7TSV0	Zfp606	Zinc finger protein 606	ZINC FINGER PROTEIN 606 (PTHR24376:SF211)	C2H2 zinc finger transcription factor	Mus musculus
11	MOUSE|MGI=MGI=1347478|UniProtKB=E9Q7L6	Foxn2	Forkhead box N2	FORKHEAD BOX PROTEIN N2 (PTHR13962:SF19)	winged helix/forkhead transcription factor	Mus musculus
12	MOUSE|MGI=MGI=2670178|UniProtKB=Q6JPI3	Med13l	Mediator of RNA polymerase II transcription subunit 13-like	MEDIATOR OF RNA POLYMERASE II TRANSCRIPTION SUBUNIT 13-LIKE (PTHR48249:SF1)	-	Mus musculus
13	MOUSE|MGI=MGI=2389460|UniProtKB=F6U238	Maml2	Mastermind like transcriptional coactivator 2	MASTERMIND-LIKE PROTEIN 2 (PTHR15692:SF9)	transcription cofactor	Mus musculus
14	MOUSE|MGI=MGI=107768|UniProtKB=Q8K2A4	Zfp87	Zinc finger protein 87	ZINC FINGER PROTEIN 87 (PTHR24377:SF704)	C2H2 zinc finger transcription factor	Mus musculus
15	MOUSE|MGI=MGI=104635|UniProtKB=Q9WVB2	Tle2	Transducin-like enhancer protein 2	TRANSDUCIN-LIKE ENHANCER PROTEIN 2 (PTHR10814:SF4)	transcription cofactor	Mus musculus
16	MOUSE|MGI=MGI=1352457|UniProtKB=Q9QZB6	Nr4a3	Nuclear receptor subfamily 4 group A member 3	NUCLEAR RECEPTOR SUBFAMILY 4 GROUP A MEMBER 3 (PTHR24085:SF2)	C4 zinc finger nuclear receptor	Mus musculus
17	MOUSE|MGI=MGI=1347071|UniProtKB=Q62513	Zfp260	Zinc finger protein 260	ZINC FINGER PROTEIN 260 (PTHR24377:SF778)	C2H2 zinc finger transcription factor	Mus musculus
18	MOUSE|MGI=MGI=2444467|UniProtKB=Q8C3U9	Zbtb37	Zinc finger and BTB domain containing 37	ZINC FINGER AND BTB DOMAIN-CONTAINING PROTEIN 37 (PTHR24399:SF32)	C2H2 zinc finger transcription factor	Mus musculus
19	MOUSE|MGI=MGI=1314872|UniProtKB=Q9QZR5	Hipk2	Homeodomain-interacting protein kinase 2	HOMEODOMAIN-INTERACTING PROTEIN KINASE 2 (PTHR24058:SF53)	protein modifying enzyme	Mus musculus
20	MOUSE|MGI=MGI=1341879|UniProtKB=Q8C393	Zim1	Zinc finger, imprinted 1	ZINC FINGER, IMPRINTED 1 (PTHR24377:SF374)	C2H2 zinc finger transcription factor	Mus musculus
21	MOUSE|MGI=MGI=1935151|UniProtKB=Q99JB0	Klf7	Krueppel-like factor 7	KRUEPPEL-LIKE FACTOR 7 (PTHR23235:SF77)	C2H2 zinc finger transcription factor	Mus musculus
22	MOUSE|MGI=MGI=2384563|UniProtKB=Q99K45	Zfp810	Zinc finger protein 810	RIKEN CDNA 2610008E11 GENE-RELATED (PTHR24381:SF168)	C2H2 zinc finger transcription factor	Mus musculus
23	MOUSE|MGI=MGI=2442415|UniProtKB=Q8BZ21	Kat6a	Histone acetyltransferase KAT6A	HISTONE ACETYLTRANSFERASE KAT6A (PTHR10615:SF26)	histone modifying enzyme	Mus musculus
24	MOUSE|MGI=MGI=1342773|UniProtKB=Q60980	Klf3	Krueppel-like factor 3	KRUEPPEL-LIKE FACTOR 3 (PTHR23235:SF48)	C2H2 zinc finger transcription factor	Mus musculus
25	MOUSE|MGI=MGI=1349721|UniProtKB=Q61471	Tob1	Protein Tob1	PROTEIN TOB1 (PTHR17537:SF6)	-	Mus musculus
26	MOUSE|MGI=MGI=102780|UniProtKB=Q62231	Six1	Homeobox protein SIX1	HOMEOBOX PROTEIN SIX1 (PTHR10390:SF13)	homeodomain transcription factor	Mus musculus
27	MOUSE|MGI=MGI=2442566|UniProtKB=Q8BZ89	Zfp322a	Zinc finger protein 322	ZINC FINGER PROTEIN 25 (PTHR24381:SF62)	C2H2 zinc finger transcription factor	Mus musculus
28	MOUSE|MGI=MGI=1336883|UniProtKB=O35182	Smad6	Mothers against decapentaplegic homolog 6	MOTHERS AGAINST DECAPENTAPLEGIC HOMOLOG 6 (PTHR13703:SF28)	DNA-binding transcription factor	Mus musculus
29	MOUSE|MGI=MGI=1915724|UniProtKB=Q8R0L9	Tada3	Transcriptional adapter 3	TRANSCRIPTIONAL ADAPTER 3 (PTHR13556:SF2)	histone modifying enzyme	Mus musculus
30	MOUSE|MGI=MGI=1346318|UniProtKB=O08584	Klf6	Krueppel-like factor 6	KRUEPPEL-LIKE FACTOR 6 (PTHR23235:SF50)	C2H2 zinc finger transcription factor	Mus musculus
31	MOUSE|MGI=MGI=1350926|UniProtKB=Q8R4Z4	Etv3	ETS translocation variant 3	ETS TRANSLOCATION VARIANT 3 (PTHR11849:SF30)	winged helix/forkhead transcription factor	Mus musculus
32	MOUSE|MGI=MGI=104904|UniProtKB=P48301	Tead2	Transcriptional enhancer factor TEF-4	TRANSCRIPTIONAL ENHANCER FACTOR TEF-4 (PTHR11834:SF5)	winged helix/forkhead transcription factor	Mus musculus
33	MOUSE|MGI=MGI=96647|UniProtKB=P09450	Junb	Transcription factor JunB	TRANSCRIPTION FACTOR JUNB (PTHR11462:SF37)	basic leucine zipper transcription factor	Mus musculus
34	MOUSE|MGI=MGI=3040683|UniProtKB=Q6DFU8	Zfp948	Zinc finger protein 948	ZINC FINGER PROTEIN 52-RELATED (PTHR24376:SF104)	C2H2 zinc finger transcription factor	Mus musculus
35	MOUSE|MGI=MGI=1890077|UniProtKB=Q9R1E0	Foxo1	Forkhead box protein O1	FORKHEAD BOX PROTEIN O1 (PTHR45767:SF1)	winged helix/forkhead transcription factor	Mus musculus
36	MOUSE|MGI=MGI=95662|UniProtKB=O09100	Gata2	Endothelial transcription factor GATA-2	ENDOTHELIAL TRANSCRIPTION FACTOR GATA-2 (PTHR10071:SF149)	DNA-binding transcription factor	Mus musculus
37	MOUSE|MGI=MGI=1918972|UniProtKB=Q924A2	Cic	Protein capicua homolog	PROTEIN CAPICUA HOMOLOG (PTHR13059:SF13)	HMG box transcription factor	Mus musculus
38	MOUSE|MGI=MGI=109271|UniProtKB=P70121	Zhx1	Zinc fingers and homeoboxes protein 1	ZINC FINGERS AND HOMEOBOXES PROTEIN 1 (PTHR15467:SF4)	homeodomain transcription factor	Mus musculus
39	MOUSE|MGI=MGI=2387989|UniProtKB=P59054	Csrnp1	Cysteine_serine-rich nuclear protein 1	CYSTEINE_SERINE-RICH NUCLEAR PROTEIN 1 (PTHR13580:SF10)	-	Mus musculus
40	MOUSE|MGI=MGI=1917579|UniProtKB=Q9DB00	Gon4l	GON-4-like protein	GON-4-LIKE PROTEIN (PTHR16088:SF3)	transcription cofactor	Mus musculus
41	MOUSE|MGI=MGI=894289|UniProtKB=O08791	Ebf3	Transcription factor COE3	TRANSCRIPTION FACTOR COE3 (PTHR10747:SF4)	P53-like transcription factor	Mus musculus
42	MOUSE|MGI=MGI=1342772|UniProtKB=Q60843	Klf2	Krueppel-like factor 2	KRUEPPEL-LIKE FACTOR 2 (PTHR23235:SF109)	C2H2 zinc finger transcription factor	Mus musculus
43	MOUSE|MGI=MGI=1914243|UniProtKB=Q6P9Z1	Smarcd3	SWI_SNF-related matrix-associated actin-dependent regulator of chromatin subfamily D member 3	SWI_SNF-RELATED MATRIX-ASSOCIATED ACTIN-DEPENDENT REGULATOR OF CHROMATIN SUBFAMILY D MEMBER 3 (PTHR13844:SF5)	chromatin/chromatin-binding, or -regulatory protein	Mus musculus
44	MOUSE|MGI=MGI=99254|UniProtKB=P41164	Etv1	ETS translocation variant 1	ETS TRANSLOCATION VARIANT 1 (PTHR11849:SF196)	winged helix/forkhead transcription factor	Mus musculus
45	MOUSE|MGI=MGI=95575|UniProtKB=P13346	Fosb	Protein FosB	PROTEIN FOSB (PTHR23351:SF3)	basic leucine zipper transcription factor	Mus musculus
46	MOUSE|MGI=MGI=95295|UniProtKB=P08046	Egr1	Early growth response protein 1	EARLY GROWTH RESPONSE PROTEIN 1 (PTHR23235:SF42)	C2H2 zinc finger transcription factor	Mus musculus
47	MOUSE|MGI=MGI=1347469|UniProtKB=Q64731	Foxl1	Forkhead box protein L1	FORKHEAD BOX PROTEIN L1 (PTHR11829:SF204)	winged helix/forkhead transcription factor	Mus musculus
48	MOUSE|MGI=MGI=2443664|UniProtKB=Q3UH06	Rreb1	Ras-responsive element-binding protein 1	RAS-RESPONSIVE ELEMENT-BINDING PROTEIN 1 (PTHR46451:SF1)	-	Mus musculus
49	MOUSE|MGI=MGI=1347481|UniProtKB=Q61850	Foxc2	Forkhead box protein C2	FORKHEAD BOX PROTEIN C2 (PTHR11829:SF189)	winged helix/forkhead transcription factor	Mus musculus
50	MOUSE|MGI=MGI=109447|UniProtKB=Q61164	Ctcf	Transcriptional repressor CTCF	TRANSCRIPTIONAL REPRESSOR CTCF (PTHR24376:SF251)	C2H2 zinc finger transcription factor	Mus musculus
51	MOUSE|MGI=MGI=1915299|UniProtKB=Q8C0Y1	Tgif2	Homeobox protein TGIF2	HOMEOBOX PROTEIN TGIF2 (PTHR11850:SF68)	homeodomain transcription factor	Mus musculus
52	MOUSE|MGI=MGI=3029290|UniProtKB=Q99LI5	Zfp281	Zinc finger protein 281	ZINC FINGER PROTEIN 281 (PTHR24404:SF56)	C2H2 zinc finger transcription factor	Mus musculus
53	MOUSE|MGI=MGI=1922579|UniProtKB=Q3UL97	Atf7ip2	Activating transcription factor 7-interacting protein 2	ACTIVATING TRANSCRIPTION FACTOR 7-INTERACTING PROTEIN 2 (PTHR23210:SF23)	transcription cofactor	Mus musculus
54	MOUSE|MGI=MGI=104748|UniProtKB=Q3URU2	Peg3	Paternally-expressed gene 3 protein	PATERNALLY-EXPRESSED GENE 3 PROTEIN (PTHR24381:SF293)	C2H2 zinc finger transcription factor	Mus musculus
55	MOUSE|MGI=MGI=1349399|UniProtKB=Q9WUF3	Casp8ap2	CASP8-associated protein 2	CASP8-ASSOCIATED PROTEIN 2 (PTHR15489:SF2)	protein-binding activity modulator	Mus musculus
56	MOUSE|MGI=MGI=2442266|UniProtKB=Q0VDT2	Zfp367	Zinc finger protein 367	ZINC FINGER PROTEIN 367 (PTHR23235:SF130)	C2H2 zinc finger transcription factor	Mus musculus
57	MOUSE|MGI=MGI=96187|UniProtKB=P09023	Hoxb6	Homeobox protein Hox-B6	HOMEOBOX PROTEIN HOX-B6 (PTHR45659:SF9)	homeodomain transcription factor	Mus musculus
58	MOUSE|MGI=MGI=2444210|UniProtKB=Q3UV55	Ear1	Nuclear receptor subfamily 1 group D member 1	NUCLEAR RECEPTOR SUBFAMILY 1 GROUP D MEMBER 1 (PTHR24082:SF113)	C4 zinc finger nuclear receptor	Mus musculus
59	MOUSE|MGI=MGI=2685949|UniProtKB=Q3V3W4	Zbtb2	Zinc finger and BTB domain containing 2	ZINC FINGER AND BTB DOMAIN-CONTAINING PROTEIN 2 (PTHR24399:SF0)	C2H2 zinc finger transcription factor	Mus musculus
60	MOUSE|MGI=MGI=1202722|UniProtKB=Q9ESZ8	Gtf2i	General transcription factor II-I	GENERAL TRANSCRIPTION FACTOR II-I (PTHR46304:SF2)	general transcription factor	Mus musculus
61	MOUSE|MGI=MGI=96650|UniProtKB=Q02257	Jup	Junction plakoglobin	JUNCTION PLAKOGLOBIN (PTHR45976:SF3)	-	Mus musculus
62	MOUSE|MGI=MGI=2137668|UniProtKB=Q9JJN2	Zfhx4	Zinc finger homeobox protein 4	ZINC FINGER HOMEOBOX PROTEIN 4 (PTHR45891:SF2)	C2H2 zinc finger transcription factor	Mus musculus
63	MOUSE|MGI=MGI=1276533|UniProtKB=Q61026	Ncoa2	Nuclear receptor coactivator 2	NUCLEAR RECEPTOR COACTIVATOR 2 (PTHR10684:SF2)	histone modifying enzyme	Mus musculus
64	MOUSE|MGI=MGI=97312|UniProtKB=P25799	Nfkb1	Nuclear factor NF-kappa-B p105 subunit	NUCLEAR FACTOR NF-KAPPA-B P105 SUBUNIT (PTHR24169:SF9)	Rel homology transcription factor	Mus musculus
65	MOUSE|MGI=MGI=105043|UniProtKB=P30561	Ahr	Aryl hydrocarbon receptor	ARYL HYDROCARBON RECEPTOR (PTHR10649:SF9)	basic helix-loop-helix transcription factor	Mus musculus
66	MOUSE|MGI=MGI=102463|UniProtKB=Q60591	Nfatc2	Nuclear factor of activated T-cells, cytoplasmic 2	NUCLEAR FACTOR OF ACTIVATED T-CELLS, CYTOPLASMIC 2 (PTHR12533:SF4)	Rel homology transcription factor	Mus musculus
67	MOUSE|MGI=MGI=1931874|UniProtKB=Q9QYJ3	Dnajb1	DnaJ homolog subfamily B member 1	DNAJ HOMOLOG SUBFAMILY B MEMBER 1 (PTHR24078:SF568)	chaperone	Mus musculus
68	MOUSE|MGI=MGI=101877|UniProtKB=Q61286	Tcf12	Transcription factor 12	TRANSCRIPTION FACTOR 12 (PTHR11793:SF11)	basic helix-loop-helix transcription factor	Mus musculus
69	MOUSE|MGI=MGI=2443472|UniProtKB=Q8R0S1	Atf7	Cyclic AMP-dependent transcription factor ATF-7	CYCLIC AMP-DEPENDENT TRANSCRIPTION FACTOR ATF-7 (PTHR19304:SF10)	basic leucine zipper transcription factor	Mus musculus
70	MOUSE|MGI=MGI=1336172|UniProtKB=Q9QXE7	Tbl1x	F-box-like_WD repeat-containing protein TBL1X	F-BOX-LIKE_WD REPEAT-CONTAINING PROTEIN TBL1X (PTHR22846:SF52)	-	Mus musculus
71	MOUSE|MGI=MGI=1352467|UniProtKB=P19785	Esr1	Estrogen receptor	ESTROGEN RECEPTOR (PTHR48092:SF16)	C4 zinc finger nuclear receptor	Mus musculus
72	MOUSE|MGI=MGI=1858746|UniProtKB=Q8BRB7	Kat6b	Histone acetyltransferase KAT6B	HISTONE ACETYLTRANSFERASE KAT6B (PTHR10615:SF73)	histone modifying enzyme	Mus musculus
73	MOUSE|MGI=MGI=1924367|UniProtKB=K7N6H3	Zfp934	Zinc finger protein 934	ZINC FINGER PROTEIN 934-RELATED (PTHR24377:SF1033)	C2H2 zinc finger transcription factor	Mus musculus
74	MOUSE|MGI=MGI=1916160|UniProtKB=Q8JZL0	Zfp467	Zinc finger protein 467	ZINC FINGER PROTEIN 467 (PTHR24376:SF203)	C2H2 zinc finger transcription factor	Mus musculus
75	MOUSE|MGI=MGI=1919378|UniProtKB=G3X964	2610008E11Rik	RIKEN cDNA 2610008E11 gene	RIKEN CDNA 2610008E11 GENE-RELATED (PTHR24381:SF168)	C2H2 zinc finger transcription factor	Mus musculus
76	MOUSE|MGI=MGI=106589|UniProtKB=A2A884	Hivep3	Transcription factor HIVEP3	TRANSCRIPTION FACTOR HIVEP3 (PTHR45944:SF5)	-	Mus musculus
77	MOUSE|MGI=MGI=98310|UniProtKB=Q60698	Ski	Ski oncogene	SKI ONCOGENE (PTHR10005:SF15)	-	Mus musculus
78	MOUSE|MGI=MGI=101876|UniProtKB=P30051	Tead1	Transcriptional enhancer factor TEF-1	TRANSCRIPTIONAL ENHANCER FACTOR TEF-1 (PTHR11834:SF4)	winged helix/forkhead transcription factor	Mus musculus
79	MOUSE|MGI=MGI=1929915|UniProtKB=Q9JL19	Ncoa6	Nuclear receptor coactivator 6	NUCLEAR RECEPTOR COACTIVATOR 6 (PTHR15690:SF0)	chromatin/chromatin-binding, or -regulatory protein	Mus musculus
80	MOUSE|MGI=MGI=2444847|UniProtKB=Q6DFV7	Ncoa7	Nuclear receptor coactivator 7	NUCLEAR RECEPTOR COACTIVATOR 7 (PTHR23354:SF68)	-	Mus musculus
81	MOUSE|MGI=MGI=99948|UniProtKB=Q61329	Zfhx3	Zinc finger homeobox protein 3	ZINC FINGER HOMEOBOX PROTEIN 3 (PTHR45891:SF4)	C2H2 zinc finger transcription factor	Mus musculus
82	MOUSE|MGI=MGI=2442788|UniProtKB=Q8BZ34	Zfp641	Zinc finger protein 641	ZINC FINGER PROTEIN 641 (PTHR24381:SF409)	C2H2 zinc finger transcription factor	Mus musculus
83	MOUSE|MGI=MGI=2443910|UniProtKB=A2AQH4	Bcorl1	BCL-6 corepressor-like protein 1	BCL-6 COREPRESSOR-LIKE PROTEIN 1 (PTHR24117:SF6)	-	Mus musculus
84	MOUSE|MGI=MGI=99532|UniProtKB=Q60929	Mef2a	Myocyte-specific enhancer factor 2A	MYOCYTE-SPECIFIC ENHANCER FACTOR 2A (PTHR11945:SF840)	MADS box transcription factor	Mus musculus
85	MOUSE|MGI=MGI=1337994|UniProtKB=Q9Z0H7	Bcl10	B-cell lymphoma_leukemia 10	B-CELL LYMPHOMA_LEUKEMIA 10 (PTHR34920:SF1)	-	Mus musculus
86	MOUSE|MGI=MGI=107158|UniProtKB=Q62141	Sin3b	Paired amphipathic helix protein Sin3b	PAIRED AMPHIPATHIC HELIX PROTEIN SIN3B (PTHR12346:SF1)	chromatin/chromatin-binding, or -regulatory protein	Mus musculus
87	MOUSE|MGI=MGI=97311|UniProtKB=P70257	Nfix	Nuclear factor 1 X-type	NUCLEAR FACTOR 1 X-TYPE (PTHR11492:SF3)	DNA-binding transcription factor	Mus musculus
88	MOUSE|MGI=MGI=96176|UniProtKB=P06798	Hoxa4	Homeobox protein Hox-A4	HOMEOBOX PROTEIN HOX-A4 (PTHR45771:SF2)	homeodomain transcription factor	Mus musculus
89	MOUSE|MGI=MGI=98372|UniProtKB=O89090	Sp1	Transcription factor Sp1	TRANSCRIPTION FACTOR SP1 (PTHR23235:SF16)	C2H2 zinc finger transcription factor	Mus musculus
90	MOUSE|MGI=MGI=3029632|UniProtKB=Q5SWW4	Med13	Mediator of RNA polymerase II transcription subunit 13	MEDIATOR OF RNA POLYMERASE II TRANSCRIPTION SUBUNIT 13 (PTHR48249:SF4)	-	Mus musculus
91	MOUSE|MGI=MGI=1096393|UniProtKB=P97469	Snai2	Zinc finger protein SNAI2	ZINC FINGER PROTEIN SNAI2 (PTHR24388:SF42)	C2H2 zinc finger transcription factor	Mus musculus
92	MOUSE|MGI=MGI=2141183|UniProtKB=Q2VPU4	Mlxip	MLX-interacting protein	MLX-INTERACTING PROTEIN (PTHR10328:SF14)	basic helix-loop-helix transcription factor	Mus musculus
93	MOUSE|MGI=MGI=99480|UniProtKB=P53566	Cebpa	CCAAT_enhancer-binding protein alpha	CCAAT_ENHANCER-BINDING PROTEIN ALPHA (PTHR23334:SF5)	basic leucine zipper transcription factor	Mus musculus
94	MOUSE|MGI=MGI=1289147|UniProtKB=Q6S7F2	E2f7	Transcription factor E2F7	TRANSCRIPTION FACTOR E2F7 (PTHR12081:SF25)	winged helix/forkhead transcription factor	Mus musculus
95	MOUSE|MGI=MGI=107564|UniProtKB=Q61122	Nab1	NGFI-A-binding protein 1	NGFI-A-BINDING PROTEIN 1 (PTHR12623:SF9)	-	Mus musculus
96	MOUSE|MGI=MGI=2443432|UniProtKB=Q8BUR3	Foxj3	Forkhead box protein J3	FORKHEAD BOX PROTEIN J3 (PTHR46078:SF3)	winged helix/forkhead transcription factor	Mus musculus
97	MOUSE|MGI=MGI=1918614|UniProtKB=Q69ZK6	Jmjd1c	Probable JmjC domain-containing histone demethylation protein 2C	JMJC DOMAIN-CONTAINING HISTONE DEMETHYLATION PROTEIN 2C-RELATED (PTHR12549:SF6)	histone modifying enzyme	Mus musculus
98	MOUSE|MGI=MGI=95415|UniProtKB=P81270	Erg	Transcriptional regulator ERG	TRANSCRIPTIONAL REGULATOR ERG (PTHR11849:SF216)	winged helix/forkhead transcription factor	Mus musculus
99	MOUSE|MGI=MGI=95729|UniProtKB=Q61602	Gli3	Transcriptional activator GLI3	TRANSCRIPTIONAL ACTIVATOR GLI3 (PTHR45718:SF5)	DNA-binding transcription factor	Mus musculus
100	MOUSE|MGI=MGI=2681865|UniProtKB=Q7TS63	Zfat	Zinc finger protein ZFAT	ZINC FINGER PROTEIN ZFAT (PTHR24388:SF73)	C2H2 zinc finger transcription factor	Mus musculus
101	MOUSE|MGI=MGI=104811|UniProtKB=P11031	Sub1	Activated RNA polymerase II transcriptional coactivator p15	ACTIVATED RNA POLYMERASE II TRANSCRIPTIONAL COACTIVATOR P15 (PTHR13215:SF0)	general transcription factor	Mus musculus
102	MOUSE|MGI=MGI=108051|UniProtKB=Q62432	Smad2	Mothers against decapentaplegic homolog 2	MOTHERS AGAINST DECAPENTAPLEGIC HOMOLOG 2 (PTHR13703:SF42)	DNA-binding transcription factor	Mus musculus
103	MOUSE|MGI=MGI=1916242|UniProtKB=Q9DB38	Zfp580	Zinc finger protein 580	ZINC FINGER PROTEIN 580 (PTHR24393:SF54)	C2H2 zinc finger transcription factor	Mus musculus
104	MOUSE|MGI=MGI=1333833|UniProtKB=O70374	Cbfa2t2	Protein CBFA2T2	PROTEIN CBFA2T2 (PTHR10379:SF13)	transcription cofactor	Mus musculus
105	MOUSE|MGI=MGI=1889651|UniProtKB=Q9DCR4	Eid1	EP300-interacting inhibitor of differentiation 1	EP300-INTERACTING INHIBITOR OF DIFFERENTIATION 1 (PTHR15556:SF5)	-	Mus musculus
106	MOUSE|MGI=MGI=2442086|UniProtKB=Q8BXJ2	Trerf1	Transcriptional-regulating factor 1	TRANSCRIPTIONAL-REGULATING FACTOR 1 (PTHR16089:SF19)	chromatin/chromatin-binding, or -regulatory protein	Mus musculus
107	MOUSE|MGI=MGI=1930001|UniProtKB=Q8C6A8	Bhlhe22	Class E basic helix-loop-helix protein 22	CLASS E BASIC HELIX-LOOP-HELIX PROTEIN 22 (PTHR19290:SF52)	basic helix-loop-helix transcription factor	Mus musculus
108	MOUSE|MGI=MGI=2153568|UniProtKB=Q8VI67	Sp7	Transcription factor Sp7	TRANSCRIPTION FACTOR SP7 (PTHR23235:SF19)	C2H2 zinc finger transcription factor	Mus musculus
109	MOUSE|MGI=MGI=88071|UniProtKB=P53762	Arnt	Aryl hydrocarbon receptor nuclear translocator	ARYL HYDROCARBON RECEPTOR NUCLEAR TRANSLOCATOR (PTHR23042:SF50)	basic helix-loop-helix transcription factor	Mus musculus
110	MOUSE|MGI=MGI=1916603|UniProtKB=Q9D2A5	Creb3l4	Cyclic AMP-responsive element-binding protein 3-like protein 4	CYCLIC AMP-RESPONSIVE ELEMENT-BINDING PROTEIN 3-LIKE PROTEIN 4 (PTHR45996:SF2)	-	Mus musculus
111	MOUSE|MGI=MGI=1918029|UniProtKB=Q9CXE0	Prdm5	PR domain zinc finger protein 5	PR DOMAIN ZINC FINGER PROTEIN 5 (PTHR23226:SF413)	C2H2 zinc finger transcription factor	Mus musculus
112	MOUSE|MGI=MGI=2442675|UniProtKB=F8VPJ6	Rfx7	Regulatory factor X, 7	DNA-BINDING PROTEIN RFX7 (PTHR12619:SF2)	winged helix/forkhead transcription factor	Mus musculus
113	MOUSE|MGI=MGI=1352454|UniProtKB=P12813	Nr4a1	Nuclear receptor subfamily 4 group A member 1	NUCLEAR RECEPTOR SUBFAMILY 4 GROUP A MEMBER 1 (PTHR24085:SF1)	C4 zinc finger nuclear receptor	Mus musculus
114	MOUSE|MGI=MGI=109452|UniProtKB=P70340	Smad1	Mothers against decapentaplegic homolog 1	MOTHERS AGAINST DECAPENTAPLEGIC HOMOLOG 1 (PTHR13703:SF23)	DNA-binding transcription factor	Mus musculus
115	MOUSE|MGI=MGI=96185|UniProtKB=P10284	Hoxb4	Homeobox protein Hox-B4	HOMEOBOX PROTEIN HOX-B4 (PTHR45771:SF3)	homeodomain transcription factor	Mus musculus
116	MOUSE|MGI=MGI=2148252|UniProtKB=A2A799	Zfp979	Zinc finger protein 979	REDUCED EXPRESSION 2-RELATED (PTHR24377:SF678)	C2H2 zinc finger transcription factor	Mus musculus
117	MOUSE|MGI=MGI=1918625|UniProtKB=Q499D0	Foxn3	Forkhead box protein N3	FORKHEAD BOX PROTEIN N3 (PTHR13962:SF20)	winged helix/forkhead transcription factor	Mus musculus
118	MOUSE|MGI=MGI=1923356|UniProtKB=Q6ZPY7	Kdm3b	Lysine-specific demethylase 3B	LYSINE-SPECIFIC DEMETHYLASE 3B (PTHR12549:SF8)	histone modifying enzyme	Mus musculus
119	MOUSE|MGI=MGI=98367|UniProtKB=P35710	Sox5	Transcription factor SOX-5	TRANSCRIPTION FACTOR SOX-5 (PTHR45789:SF3)	-	Mus musculus
120	MOUSE|MGI=MGI=96170|UniProtKB=P09022	Hoxa1	Homeobox protein Hox-A1	HOMEOBOX PROTEIN HOX-A1 (PTHR45946:SF3)	homeodomain transcription factor	Mus musculus
121	MOUSE|MGI=MGI=2685408|UniProtKB=Q3U0X6	Zfp217	Zinc finger protein 217	ZINC FINGER PROTEIN 217 (PTHR45925:SF4)	C2H2 zinc finger transcription factor	Mus musculus
122	MOUSE|MGI=MGI=96179|UniProtKB=P02830	Hoxa7	Homeobox protein Hox-A7	HOMEOBOX PROTEIN HOX-A7 (PTHR45659:SF12)	homeodomain transcription factor	Mus musculus
123	MOUSE|MGI=MGI=1918343|UniProtKB=Q99NA2	Atoh8	Transcription factor Atoh8	TRANSCRIPTION FACTOR ATOH8 (PTHR19290:SF102)	basic helix-loop-helix transcription factor	Mus musculus
124	MOUSE|MGI=MGI=1929059|UniProtKB=Q8CCI5	Rybp	RING1 and YY1-binding protein	RING1 AND YY1-BINDING PROTEIN (PTHR12920:SF3)	transcription cofactor	Mus musculus
125	MOUSE|MGI=MGI=99698|UniProtKB=O08785	Clock	Circadian locomoter output cycles protein kaput	CIRCADIAN LOCOMOTER OUTPUT CYCLES PROTEIN KAPUT (PTHR46055:SF2)	-	Mus musculus
126	MOUSE|MGI=MGI=1919286|UniProtKB=Q9JIX0	Eny2	Transcription and mRNA export factor ENY2	TRANSCRIPTION AND MRNA EXPORT FACTOR ENY2 (PTHR12514:SF1)	DNA-binding transcription factor	Mus musculus
127	MOUSE|MGI=MGI=109169|UniProtKB=P97481	Epas1	Endothelial PAS domain-containing protein 1	ENDOTHELIAL PAS DOMAIN-CONTAINING PROTEIN 1 (PTHR23043:SF8)	basic helix-loop-helix transcription factor	Mus musculus
128	MOUSE|MGI=MGI=108067|UniProtKB=P50220	Ttf1	Homeobox protein Nkx-2.1	HOMEOBOX PROTEIN NKX-2.1 (PTHR24340:SF33)	homeodomain transcription factor	Mus musculus
129	MOUSE|MGI=MGI=88276|UniProtKB=Q02248	Ctnnb1	Catenin beta-1	CATENIN BETA-1 (PTHR45976:SF4)	-	Mus musculus
130	MOUSE|MGI=MGI=96178|UniProtKB=P09092	Hoxa6	Homeobox protein Hox-A6	HOMEOBOX PROTEIN HOX-A6 (PTHR45659:SF14)	homeodomain transcription factor	Mus musculus
131	MOUSE|MGI=MGI=99852|UniProtKB=Q03347	Runx1	Runt-related transcription factor 1	RUNT-RELATED TRANSCRIPTION FACTOR 1 (PTHR11950:SF40)	Runt transcription factor	Mus musculus
132	MOUSE|MGI=MGI=1349717|UniProtKB=Q60974	Ncor1	Nuclear receptor corepressor 1	NUCLEAR RECEPTOR COREPRESSOR 1 (PTHR13992:SF5)	chromatin/chromatin-binding, or -regulatory protein	Mus musculus
133	MOUSE|MGI=MGI=2137896|UniProtKB=Q8C0P7	Zfp451	E3 SUMO-protein ligase ZNF451	E3 SUMO-PROTEIN LIGASE ZNF451 (PTHR24408:SF61)	C2H2 zinc finger transcription factor	Mus musculus
134	MOUSE|MGI=MGI=95275|UniProtKB=Q07802	Ebf1	Transcription factor COE1	TRANSCRIPTION FACTOR COE1 (PTHR10747:SF26)	P53-like transcription factor	Mus musculus
135	MOUSE|MGI=MGI=107784|UniProtKB=Q80W31	Zfp74	Zinc finger protein 569	ZINC FINGER PROTEIN 569 (PTHR24377:SF707)	C2H2 zinc finger transcription factor	Mus musculus
136	MOUSE|MGI=MGI=96175|UniProtKB=P02831	Hoxa3	Homeobox protein Hox-A3	HOMEOBOX PROTEIN HOX-A3 (PTHR45664:SF13)	homeodomain transcription factor	Mus musculus
137	MOUSE|MGI=MGI=1201683|UniProtKB=O54839	Eomes	Eomesodermin homolog	EOMESODERMIN HOMOLOG (PTHR11267:SF13)	Rel homology transcription factor	Mus musculus
138	MOUSE|MGI=MGI=2652839|UniProtKB=B1ASA5	Zfp362	Zinc finger protein 362	ZINC FINGER PROTEIN 362 (PTHR24390:SF230)	C2H2 zinc finger transcription factor	Mus musculus
139	MOUSE|MGI=MGI=2683486|UniProtKB=Q80TZ9	Rere	Arginine-glutamic acid dipeptide repeats protein	ARGININE-GLUTAMIC ACID DIPEPTIDE REPEATS PROTEIN (PTHR13859:SF12)	-	Mus musculus
140	MOUSE|MGI=MGI=1890753|UniProtKB=Q6P9Y7	Zfp82	Zinc finger protein 82	ZINC FINGER PROTEIN 82 HOMOLOG (PTHR24377:SF734)	C2H2 zinc finger transcription factor	Mus musculus
141	MOUSE|MGI=MGI=96184|UniProtKB=P09026	Hoxb3	Homeobox protein Hox-B3	HOMEOBOX PROTEIN HOX-B3 (PTHR45664:SF11)	homeodomain transcription factor	Mus musculus
142	MOUSE|MGI=MGI=98371|UniProtKB=Q04887	Sox9	Transcription factor SOX-9	TRANSCRIPTION FACTOR SOX-9 (PTHR45803:SF1)	HMG box transcription factor	Mus musculus
143	MOUSE|MGI=MGI=1098280|UniProtKB=P45481	Crebbp	Histone lysine acetyltransferase CREBBP	CREB-BINDING PROTEIN (PTHR13808:SF34)	histone modifying enzyme	Mus musculus
144	MOUSE|MGI=MGI=2442637|UniProtKB=Q569Z6	Thrap3	Thyroid hormone receptor-associated protein 3	THYROID HORMONE RECEPTOR-ASSOCIATED PROTEIN 3 (PTHR15268:SF16)	DNA metabolism protein	Mus musculus
145	MOUSE|MGI=MGI=99829|UniProtKB=Q08775	Runx2	Runt-related transcription factor 2	RUNT-RELATED TRANSCRIPTION FACTOR 2 (PTHR11950:SF7)	Runt transcription factor	Mus musculus
146	MOUSE|MGI=MGI=1919489|UniProtKB=Q2EMV9	Parp14	Protein mono-ADP-ribosyltransferase PARP14	PROTEIN MONO-ADP-RIBOSYLTRANSFERASE PARP14 (PTHR14453:SF89)	-	Mus musculus
147	MOUSE|MGI=MGI=1890081|UniProtKB=Q9WVH4	Foxo3	Forkhead box protein O3	FORKHEAD BOX PROTEIN O3-RELATED (PTHR45767:SF4)	winged helix/forkhead transcription factor	Mus musculus
148	MOUSE|MGI=MGI=109637|UniProtKB=P70459	Erf	ETS domain-containing transcription factor ERF	ETS DOMAIN-CONTAINING TRANSCRIPTION FACTOR ERF (PTHR11849:SF31)	winged helix/forkhead transcription factor	Mus musculus
149	MOUSE|MGI=MGI=98742|UniProtKB=P63058	Thra	Thyroid hormone receptor alpha	THYROID HORMONE RECEPTOR ALPHA (PTHR24082:SF42)	C4 zinc finger nuclear receptor	Mus musculus
150	MOUSE|MGI=MGI=2443921|UniProtKB=E9Q1P8	Irf2bp2	Interferon regulatory factor 2-binding protein 2	INTERFERON REGULATORY FACTOR 2-BINDING PROTEIN 2 (PTHR10816:SF18)	zinc finger transcription factor	Mus musculus
151	MOUSE|MGI=MGI=1858496|UniProtKB=Q9Z1T5	Deaf1	Deformed epidermal autoregulatory factor 1 homolog	DEFORMED EPIDERMAL AUTOREGULATORY FACTOR 1 HOMOLOG (PTHR10237:SF1)	zinc finger transcription factor	Mus musculus
152	MOUSE|MGI=MGI=109340|UniProtKB=P97474	Pitx2	Pituitary homeobox 2	PITUITARY HOMEOBOX 2 (PTHR45882:SF4)	homeodomain transcription factor	Mus musculus
153	MOUSE|MGI=MGI=97487|UniProtKB=P24610	Pax3	Paired box protein Pax-3	PAIRED BOX PROTEIN PAX-3 (PTHR45636:SF17)	homeodomain transcription factor	Mus musculus
154	MOUSE|MGI=MGI=3040707|UniProtKB=Q8BIN6	Zfp595	Regulator of sex-limitation candidate 23	ZINC FINGER PROTEIN 721-RELATED (PTHR24376:SF210)	C2H2 zinc finger transcription factor	Mus musculus
155	MOUSE|MGI=MGI=102935|UniProtKB=Q07916	Emb	POU domain, class 6, transcription factor 1	POU DOMAIN, CLASS 6, TRANSCRIPTION FACTOR 1 (PTHR11636:SF6)	homeodomain transcription factor	Mus musculus
156	MOUSE|MGI=MGI=104636|UniProtKB=Q62440	Tle1	Transducin-like enhancer protein 1	TRANSDUCIN-LIKE ENHANCER PROTEIN 1 (PTHR10814:SF29)	transcription cofactor	Mus musculus
157	MOUSE|MGI=MGI=1100518|UniProtKB=O35253	Smad7	Mothers against decapentaplegic homolog 7	MOTHERS AGAINST DECAPENTAPLEGIC HOMOLOG 7 (PTHR13703:SF44)	DNA-binding transcription factor	Mus musculus
158	MOUSE|MGI=MGI=3050795|UniProtKB=P59759	Mrtfb	Myocardin-related transcription factor B	MYOCARDIN-RELATED TRANSCRIPTION FACTOR B (PTHR22793:SF5)	DNA-binding transcription factor	Mus musculus
159	MOUSE|MGI=MGI=104717|UniProtKB=Q60954	Meis1	Homeobox protein Meis1	HOMEOBOX PROTEIN MEIS1 (PTHR11850:SF126)	homeodomain transcription factor	Mus musculus
160	MOUSE|MGI=MGI=2682319|UniProtKB=Q6PDK2	Kmt2d	Histone-lysine N-methyltransferase 2D	HISTONE-LYSINE N-METHYLTRANSFERASE 2D (PTHR45888:SF2)	-	Mus musculus
161	MOUSE|MGI=MGI=2182799|UniProtKB=Q5SVQ0	Kat7	Histone acetyltransferase KAT7	HISTONE ACETYLTRANSFERASE KAT7 (PTHR10615:SF161)	histone modifying enzyme	Mus musculus
162	MOUSE|MGI=MGI=1352466|UniProtKB=P49117	Nr2c2	Nuclear receptor subfamily 2 group C member 2	NUCLEAR RECEPTOR SUBFAMILY 2 GROUP C MEMBER 2 (PTHR24083:SF48)	C4 zinc finger nuclear receptor	Mus musculus
163	MOUSE|MGI=MGI=107585|UniProtKB=Q3U1N2	Srebf2	Sterol regulatory element-binding protein 2	STEROL REGULATORY ELEMENT-BINDING PROTEIN 2 (PTHR46062:SF3)	basic helix-loop-helix transcription factor	Mus musculus
164	MOUSE|MGI=MGI=1890378|UniProtKB=Q923B3	Zfp110	Neurotrophin receptor-interacting factor 1	NEUROTROPHIN RECEPTOR-INTERACTING FACTOR HOMOLOG (PTHR23226:SF93)	C2H2 zinc finger transcription factor	Mus musculus
165	MOUSE|MGI=MGI=1891915|UniProtKB=Q9WVH3	Foxo4	Forkhead box protein O4	FORKHEAD BOX PROTEIN O4 (PTHR45767:SF3)	winged helix/forkhead transcription factor	Mus musculus
166	MOUSE|MGI=MGI=2682318|UniProtKB=E9Q5N9	Zfp395	Zinc finger protein 395	ZINC FINGER PROTEIN 395 (PTHR13006:SF6)	transcription cofactor	Mus musculus
167	MOUSE|MGI=MGI=1277212|UniProtKB=E9QA22	Zfp644	Zinc finger protein 644	ZINC FINGER PROTEIN 644 (PTHR24396:SF25)	C2H2 zinc finger transcription factor	Mus musculus
168	MOUSE|MGI=MGI=2389461|UniProtKB=D4QGC2	Maml3	Mastermind like transcriptional coactivator 3	MASTERMIND-LIKE PROTEIN 3 (PTHR15692:SF8)	transcription cofactor	Mus musculus
169	MOUSE|MGI=MGI=103573|UniProtKB=Q00322	Cebpd	CCAAT_enhancer-binding protein delta	CCAAT_ENHANCER-BINDING PROTEIN DELTA (PTHR23334:SF3)	basic leucine zipper transcription factor	Mus musculus
170	MOUSE|MGI=MGI=1915183|UniProtKB=Q9D968	Hcfc2	Host cell factor 2	HOST CELL FACTOR 2 (PTHR46003:SF2)	-	Mus musculus
171	MOUSE|MGI=MGI=1913125|UniProtKB=O88907	Pias1	E3 SUMO-protein ligase PIAS1	E3 SUMO-PROTEIN LIGASE PIAS1 (PTHR10782:SF11)	ubiquitin-protein ligase	Mus musculus
172	MOUSE|MGI=MGI=2652824|UniProtKB=A0A0U1RQ46	Zfp950	Zinc finger protein 950	RIKEN CDNA 5430403G16 GENE-RELATED (PTHR24377:SF967)	C2H2 zinc finger transcription factor	Mus musculus
173	MOUSE|MGI=MGI=101926|UniProtKB=P70396	Dlx5	Homeobox protein DLX-5	HOMEOBOX PROTEIN DLX-5 (PTHR24327:SF31)	homeodomain transcription factor	Mus musculus
174	MOUSE|MGI=MGI=95728|UniProtKB=Q0VGT2	Gli2	Zinc finger protein GLI2	ZINC FINGER PROTEIN GLI2 (PTHR45718:SF6)	DNA-binding transcription factor	Mus musculus
175	MOUSE|MGI=MGI=1347466|UniProtKB=Q61572	Foxc1	Forkhead box protein C1	FORKHEAD BOX PROTEIN C1 (PTHR11829:SF68)	winged helix/forkhead transcription factor	Mus musculus
176	MOUSE|MGI=MGI=1338762|UniProtKB=O70433	Fhl2	Four and a half LIM domains protein 2	FOUR AND A HALF LIM DOMAINS PROTEIN 2 (PTHR24205:SF3)	transcription cofactor	Mus musculus
177	MOUSE|MGI=MGI=96591|UniProtKB=P23906	Irf2	Interferon regulatory factor 2	INTERFERON REGULATORY FACTOR 2 (PTHR11949:SF22)	winged helix/forkhead transcription factor	Mus musculus
178	MOUSE|MGI=MGI=2444641|UniProtKB=Q78F42	Zfp324	Zinc finger protein 324	ZINC FINGER PROTEIN 324A (PTHR24377:SF621)	C2H2 zinc finger transcription factor	Mus musculus
179	MOUSE|MGI=MGI=1891217|UniProtKB=Q80TS5	Zfp423	Zinc finger protein 423	ZINC FINGER PROTEIN 423 (PTHR24408:SF28)	C2H2 zinc finger transcription factor	Mus musculus
180	MOUSE|MGI=MGI=1344407|UniProtKB=Q9R0G7	Zeb2	Zinc finger E-box-binding homeobox 2	ZINC FINGER E-BOX-BINDING HOMEOBOX 2 (PTHR24391:SF11)	C2H2 zinc finger transcription factor	Mus musculus
181	MOUSE|MGI=MGI=1352453|UniProtKB=P43136	Ear2	Nuclear receptor subfamily 2 group F member 6	NUCLEAR RECEPTOR SUBFAMILY 2 GROUP F MEMBER 6 (PTHR24083:SF44)	C4 zinc finger nuclear receptor	Mus musculus
182	MOUSE|MGI=MGI=96910|UniProtKB=O54791	Maff	Transcription factor MafF	TRANSCRIPTION FACTOR MAFF (PTHR10129:SF25)	basic leucine zipper transcription factor	Mus musculus
183	MOUSE|MGI=MGI=95574|UniProtKB=P01101	Fos	Protein c-Fos	PROTEIN C-FOS (PTHR23351:SF4)	basic leucine zipper transcription factor	Mus musculus
184	MOUSE|MGI=MGI=1924769|UniProtKB=E9Q2S7	Zfp266	Zinc finger protein 266	ZINC FINGER PROTEIN 266 (PTHR24381:SF265)	C2H2 zinc finger transcription factor	Mus musculus
185	MOUSE|MGI=MGI=97897|UniProtKB=P15307	Rel	Proto-oncogene c-Rel	PROTO-ONCOGENE C-REL (PTHR24169:SF4)	Rel homology transcription factor	Mus musculus
186	MOUSE|MGI=MGI=1347056|UniProtKB=P62509	Esrrg	Estrogen-related receptor gamma	ESTROGEN-RELATED RECEPTOR GAMMA (PTHR48092:SF10)	C4 zinc finger nuclear receptor	Mus musculus
187	MOUSE|MGI=MGI=99851|UniProtKB=Q08024	Cbfb	Core-binding factor subunit beta	CORE-BINDING FACTOR SUBUNIT BETA (PTHR10276:SF3)	DNA-binding transcription factor	Mus musculus
188	MOUSE|MGI=MGI=104991|UniProtKB=Q60948	Mxd4	Max dimerization protein 4	MAX DIMERIZATION PROTEIN 4 (PTHR11969:SF4)	basic helix-loop-helix transcription factor	Mus musculus
189	MOUSE|MGI=MGI=103296|UniProtKB=P97305	Nfatc3	Nuclear factor of activated T-cells, cytoplasmic 3	NUCLEAR FACTOR OF ACTIVATED T-CELLS, CYTOPLASMIC 3 (PTHR12533:SF6)	Rel homology transcription factor	Mus musculus
190	MOUSE|MGI=MGI=1891916|UniProtKB=Q9QYE0	Plag1	Zinc finger protein PLAG1	ZINC FINGER PROTEIN PLAG1 (PTHR24388:SF69)	C2H2 zinc finger transcription factor	Mus musculus
191	MOUSE|MGI=MGI=1859333|UniProtKB=Q9WV30	Nfat5	Nuclear factor of activated T-cells 5	NUCLEAR FACTOR OF ACTIVATED T-CELLS 5 (PTHR12533:SF10)	Rel homology transcription factor	Mus musculus
192	MOUSE|MGI=MGI=103038|UniProtKB=P42227	Stat3	Signal transducer and activator of transcription 3	SIGNAL TRANSDUCER AND ACTIVATOR OF TRANSCRIPTION 3 (PTHR11801:SF2)	Rel homology transcription factor	Mus musculus
193	MOUSE|MGI=MGI=2685553|UniProtKB=A2AGX3	Prdm11	PR domain-containing protein 11	PR DOMAIN-CONTAINING PROTEIN 11 (PTHR16515:SF48)	C2H2 zinc finger transcription factor	Mus musculus
194	MOUSE|MGI=MGI=103222|UniProtKB=Q3UQ17	Zbtb16	Zinc finger and BTB domain containing 16	ZINC FINGER AND BTB DOMAIN CONTAINING 16 (PTHR23226:SF355)	C2H2 zinc finger transcription factor	Mus musculus
195	MOUSE|MGI=MGI=2444959|UniProtKB=Q8BRH4	Kmt2c	Histone-lysine N-methyltransferase 2C	HISTONE-LYSINE N-METHYLTRANSFERASE 2C (PTHR45888:SF1)	-	Mus musculus
196	MOUSE|MGI=MGI=98663|UniProtKB=Q9JLC6	Tef	Thyrotroph embryonic factor	THYROTROPH EMBRYONIC FACTOR (PTHR11988:SF24)	basic leucine zipper transcription factor	Mus musculus
197	MOUSE|MGI=MGI=1332234|UniProtKB=Q61624	Zfp148	Zinc finger protein 148	ZINC FINGER PROTEIN 148 (PTHR24404:SF53)	C2H2 zinc finger transcription factor	Mus musculus
198	MOUSE|MGI=MGI=107180|UniProtKB=Q60775	Elf1	ETS-related transcription factor Elf-1	ETS-RELATED TRANSCRIPTION FACTOR ELF-1 (PTHR11849:SF156)	winged helix/forkhead transcription factor	Mus musculus
199	MOUSE|MGI=MGI=2448537|UniProtKB=Q80V23	Zfp637	Zinc finger protein 32	ZINC FINGER PROTEIN 32 (PTHR23226:SF214)	C2H2 zinc finger transcription factor	Mus musculus
200	MOUSE|MGI=MGI=103035|UniProtKB=P42232	Stat5b	Signal transducer and activator of transcription 5B	SIGNAL TRANSDUCER AND ACTIVATOR OF TRANSCRIPTION 5B (PTHR11801:SF39)	Rel homology transcription factor	Mus musculus
201	MOUSE|MGI=MGI=95455|UniProtKB=P27577	Ets1	Protein C-ets-1	PROTEIN C-ETS-1 (PTHR11849:SF314)	winged helix/forkhead transcription factor	Mus musculus
202	MOUSE|MGI=MGI=99946|UniProtKB=Q61817	Creb3	Cyclic AMP-responsive element-binding protein 3	CYCLIC AMP-RESPONSIVE ELEMENT-BINDING PROTEIN 3 (PTHR45996:SF4)	-	Mus musculus
203	MOUSE|MGI=MGI=1202879|UniProtKB=Q924A0	Tcf7l2	Transcription factor 7-like 2	TRANSCRIPTION FACTOR 7-LIKE 2 (PTHR10373:SF32)	DNA-binding transcription factor	Mus musculus
204	MOUSE|MGI=MGI=104661|UniProtKB=P51448	Rora	Nuclear receptor ROR-alpha	NUCLEAR RECEPTOR ROR-ALPHA (PTHR45805:SF3)	C4 zinc finger nuclear receptor	Mus musculus
205	MOUSE|MGI=MGI=1917042|UniProtKB=Q921D4	Med6	Mediator of RNA polymerase II transcription subunit 6	MEDIATOR OF RNA POLYMERASE II TRANSCRIPTION SUBUNIT 6 (PTHR13104:SF0)	transcription cofactor	Mus musculus
206	MOUSE|MGI=MGI=1338076|UniProtKB=Q3UHF7	Hivep2	Transcription factor HIVEP2	TRANSCRIPTION FACTOR HIVEP2 (PTHR45944:SF1)	-	Mus musculus
207	MOUSE|MGI=MGI=1888496|UniProtKB=Q9ES03	Tbx20	T-box transcription factor TBX20	T-BOX TRANSCRIPTION FACTOR TBX20 (PTHR11267:SF190)	Rel homology transcription factor	Mus musculus
208	MOUSE|MGI=MGI=1330810|UniProtKB=O88898	Trp63	Tumor protein 63	TUMOR PROTEIN 63 (PTHR11447:SF8)	P53-like transcription factor	Mus musculus
209	MOUSE|MGI=MGI=96177|UniProtKB=P09021	Hoxa5	Homeobox protein Hox-A5	HOMEOBOX PROTEIN HOX-A5 (PTHR45659:SF10)	homeodomain transcription factor	Mus musculus
210	MOUSE|MGI=MGI=3645613|UniProtKB=A0A1Y7VIZ1	Platr25	Pluripotency associated transcript 25	PLURIPOTENCY ASSOCIATED TRANSCRIPT 25-RELATED (PTHR23226:SF160)	C2H2 zinc finger transcription factor	Mus musculus
211	MOUSE|MGI=MGI=96183|UniProtKB=P0C1T1	Hoxb2	Homeobox protein Hox-B2	HOMEOBOX PROTEIN HOX-B2 (PTHR45664:SF7)	homeodomain transcription factor	Mus musculus
212	MOUSE|MGI=MGI=2442317|UniProtKB=Q3UHF3	Mier3	Mesoderm induction early response protein 3	MESODERM INDUCTION EARLY RESPONSE PROTEIN 3 (PTHR10865:SF22)	homeodomain transcription factor	Mus musculus
213	MOUSE|MGI=MGI=1922038|UniProtKB=Q58FA4	E2f8	Transcription factor E2F8	TRANSCRIPTION FACTOR E2F8 (PTHR12081:SF40)	winged helix/forkhead transcription factor	Mus musculus
214	MOUSE|MGI=MGI=894332|UniProtKB=O08792	Ebf2	Transcription factor COE2	TRANSCRIPTION FACTOR COE2 (PTHR10747:SF33)	P53-like transcription factor	Mus musculus
215	MOUSE|MGI=MGI=95824|UniProtKB=P06537	Nr3c1	Glucocorticoid receptor	GLUCOCORTICOID RECEPTOR (PTHR48092:SF5)	C4 zinc finger nuclear receptor	Mus musculus
216	MOUSE|MGI=MGI=2148705|UniProtKB=P58463	Foxp2	Forkhead box protein P2	FORKHEAD BOX PROTEIN P2 (PTHR45796:SF1)	winged helix/forkhead transcription factor	Mus musculus
217	MOUSE|MGI=MGI=101761|UniProtKB=P52927	Hmga2	High mobility group protein HMGI-C	HIGH MOBILITY GROUP PROTEIN HMGI-C (PTHR23341:SF4)	HMG box transcription factor	Mus musculus
218	MOUSE|MGI=MGI=1306780|UniProtKB=P43300	Egr3	Early growth response protein 3	EARLY GROWTH RESPONSE PROTEIN 3 (PTHR23235:SF78)	C2H2 zinc finger transcription factor	Mus musculus
219	MOUSE|MGI=MGI=109336|UniProtKB=P97360	Etv6	Transcription factor ETV6	TRANSCRIPTION FACTOR ETV6 (PTHR11849:SF19)	winged helix/forkhead transcription factor	Mus musculus
220	MOUSE|MGI=MGI=108187|UniProtKB=E9Q459	Zfp160	Zinc finger protein 160	ZINC FINGER PROTEIN 665 (PTHR24377:SF929)	C2H2 zinc finger transcription factor	Mus musculus
221	MOUSE|MGI=MGI=1342774|UniProtKB=O70343	Ppargc1a	Peroxisome proliferator-activated receptor gamma coactivator 1-alpha	PEROXISOME PROLIFERATOR-ACTIVATED RECEPTOR GAMMA COACTIVATOR 1-ALPHA (PTHR15528:SF10)	transcription cofactor	Mus musculus
222	MOUSE|MGI=MGI=2140230|UniProtKB=A2A891	Camta1	Calmodulin-binding transcription activator 1	CALMODULIN-BINDING TRANSCRIPTION ACTIVATOR 1 (PTHR23335:SF11)	DNA-binding transcription factor	Mus musculus
223	MOUSE|MGI=MGI=3040703|UniProtKB=Q8BX23	Zfp874a	Regulator of sex-limitation candidate 15	ZINC FINGER PROTEIN 93 (PTHR24377:SF407)	C2H2 zinc finger transcription factor	Mus musculus
224	MOUSE|MGI=MGI=2664186|UniProtKB=Q8BGD7	Npas4	Neuronal PAS domain-containing protein 4	NEURONAL PAS DOMAIN-CONTAINING PROTEIN 4 (PTHR23043:SF24)	basic helix-loop-helix transcription factor	Mus musculus
225	MOUSE|MGI=MGI=1096873|UniProtKB=Q64287	Irf4	Interferon regulatory factor 4	INTERFERON REGULATORY FACTOR 4 (PTHR11949:SF6)	winged helix/forkhead transcription factor	Mus musculus
226	MOUSE|MGI=MGI=95554|UniProtKB=P26323	Fli1	Friend leukemia integration 1 transcription factor	FRIEND LEUKEMIA INTEGRATION 1 TRANSCRIPTION FACTOR (PTHR11849:SF161)	winged helix/forkhead transcription factor	Mus musculus
227	MOUSE|MGI=MGI=1353633|UniProtKB=P56959	Fus	RNA-binding protein FUS	RNA-BINDING PROTEIN FUS (PTHR23238:SF5)	RNA metabolism protein	Mus musculus
228	MOUSE|MGI=MGI=2384495|UniProtKB=Q8K4J6	Mrtfa	Myocardin-related transcription factor A	MYOCARDIN-RELATED TRANSCRIPTION FACTOR A (PTHR22793:SF6)	DNA-binding transcription factor	Mus musculus
229	MOUSE|MGI=MGI=103039|UniProtKB=Q9WVL2	Stat2	Signal transducer and activator of transcription 2	SIGNAL TRANSDUCER AND ACTIVATOR OF TRANSCRIPTION 2 (PTHR11801:SF41)	Rel homology transcription factor	Mus musculus
230	MOUSE|MGI=MGI=1929213|UniProtKB=Q8K0L9	Zbtb20	Zinc finger and BTB domain-containing protein 20	ZINC FINGER AND BTB DOMAIN-CONTAINING PROTEIN 20 (PTHR24399:SF19)	C2H2 zinc finger transcription factor	Mus musculus
231	MOUSE|MGI=MGI=106658|UniProtKB=Q9JM73	Srf	Serum response factor	SERUM RESPONSE FACTOR (PTHR48019:SF168)	MADS box transcription factor	Mus musculus
232	MOUSE|MGI=MGI=97316|UniProtKB=P23708	Nfya	Nuclear transcription factor Y subunit alpha	NUCLEAR TRANSCRIPTION FACTOR Y SUBUNIT ALPHA (PTHR12632:SF6)	DNA-binding transcription factor	Mus musculus
233	MOUSE|MGI=MGI=1342541|UniProtKB=P81183	Ikzf2	Zinc finger protein Helios	ZINC FINGER PROTEIN HELIOS (PTHR24404:SF33)	C2H2 zinc finger transcription factor	Mus musculus
234	MOUSE|MGI=MGI=2443716|UniProtKB=Q8C8N2	Scai	Protein SCAI	PROTEIN SCAI (PTHR21243:SF15)	-	Mus musculus
235	MOUSE|MGI=MGI=1306784|UniProtKB=O35740	Cited2	Cbp_p300-interacting transactivator 2	CBP_P300-INTERACTING TRANSACTIVATOR 2 (PTHR17045:SF7)	transcription cofactor	Mus musculus
236	MOUSE|MGI=MGI=102858|UniProtKB=P47930	Fosl2	Fos-related antigen 2	FOS-RELATED ANTIGEN 2 (PTHR23351:SF25)	basic leucine zipper transcription factor	Mus musculus
237	MOUSE|MGI=MGI=2151172|UniProtKB=Q924K8	Mta3	Metastasis-associated protein MTA3	METASTASIS-ASSOCIATED PROTEIN MTA3 (PTHR10865:SF6)	homeodomain transcription factor	Mus musculus
238	MOUSE|MGI=MGI=103262|UniProtKB=P46938	Yap1	Transcriptional coactivator YAP1	TRANSCRIPTIONAL COACTIVATOR YAP1 (PTHR17616:SF9)	transcription cofactor	Mus musculus
239	MOUSE|MGI=MGI=103188|UniProtKB=P97863	Nfib	Nuclear factor 1 B-type	NUCLEAR FACTOR 1 B-TYPE (PTHR11492:SF4)	DNA-binding transcription factor	Mus musculus
240	MOUSE|MGI=MGI=104740|UniProtKB=P23204	Ppara	Peroxisome proliferator-activated receptor alpha	PEROXISOME PROLIFERATOR-ACTIVATED RECEPTOR ALPHA (PTHR24082:SF197)	C4 zinc finger nuclear receptor	Mus musculus
241	MOUSE|MGI=MGI=95457|UniProtKB=P14404	Mecom	Histone-lysine N-methyltransferase MECOM	HISTONE-LYSINE N-METHYLTRANSFERASE MECOM (PTHR24393:SF69)	C2H2 zinc finger transcription factor	Mus musculus
242	MOUSE|MGI=MGI=103124|UniProtKB=Q9ER42	Barx1	Homeobox protein BarH-like 1	HOMEOBOX PROTEIN BARH-LIKE 1 (PTHR24330:SF12)	homeodomain transcription factor	Mus musculus
243	MOUSE|MGI=MGI=2441730|UniProtKB=Q8BHJ5	Tbl1xr1	F-box-like_WD repeat-containing protein TBL1XR1	F-BOX-LIKE_WD REPEAT-CONTAINING PROTEIN TBL1XR1 (PTHR22846:SF40)	-	Mus musculus
244	MOUSE|MGI=MGI=1338779|UniProtKB=O35295	Purb	Transcriptional activator protein Pur-beta	TRANSCRIPTIONAL ACTIVATOR PROTEIN PUR-BETA (PTHR12611:SF4)	DNA-binding transcription factor	Mus musculus
245	MOUSE|MGI=MGI=1917923|UniProtKB=A2A935	Prdm16	Histone-lysine N-methyltransferase PRDM16	HISTONE-LYSINE N-METHYLTRANSFERASE PRDM16 (PTHR24393:SF5)	C2H2 zinc finger transcription factor	Mus musculus
246	MOUSE|MGI=MGI=97317|UniProtKB=P63139	Nfyb	Nuclear transcription factor Y subunit beta	NUCLEAR TRANSCRIPTION FACTOR Y SUBUNIT BETA (PTHR11064:SF195)	DNA-binding transcription factor	Mus musculus
247	MOUSE|MGI=MGI=1333796|UniProtKB=O35738	Klf12	Krueppel-like factor 12	KRUEPPEL-LIKE FACTOR 12 (PTHR23235:SF56)	C2H2 zinc finger transcription factor	Mus musculus
248	MOUSE|MGI=MGI=96174|UniProtKB=P31245	Hoxa2	Homeobox protein Hox-A2	HOMEOBOX PROTEIN HOX-A2 (PTHR45664:SF3)	homeodomain transcription factor	Mus musculus
249	MOUSE|MGI=MGI=109349|UniProtKB=P16951	Atf2	Cyclic AMP-dependent transcription factor ATF-2	CYCLIC AMP-DEPENDENT TRANSCRIPTION FACTOR ATF-2 (PTHR19304:SF9)	basic leucine zipper transcription factor	Mus musculus
250	MOUSE|MGI=MGI=98510|UniProtKB=P15806	Tcf3	Transcription factor E2-alpha	TRANSCRIPTION FACTOR E2-ALPHA (PTHR11793:SF7)	basic helix-loop-helix transcription factor	Mus musculus
251	MOUSE|MGI=MGI=1277969|UniProtKB=O70230	Zfp143	Zinc finger protein 143	ZINC FINGER PROTEIN 143 (PTHR14003:SF23)	C2H2 zinc finger transcription factor	Mus musculus
252	MOUSE|MGI=MGI=2444289|UniProtKB=Q6XP49	Glis3	Zinc finger protein GLIS3	ZINC FINGER PROTEIN GLIS3 (PTHR45718:SF1)	DNA-binding transcription factor	Mus musculus
253	MOUSE|MGI=MGI=1202876|UniProtKB=Q9Z1J1	Tcf7l1	Transcription factor 7-like 1	TRANSCRIPTION FACTOR 7-LIKE 1 (PTHR10373:SF25)	DNA-binding transcription factor	Mus musculus
254	MOUSE|MGI=MGI=1096340|UniProtKB=O35261	E2f3	Transcription factor E2F3	TRANSCRIPTION FACTOR E2F3 (PTHR12081:SF44)	winged helix/forkhead transcription factor	Mus musculus

## Sheet: bCAPs TF enrichment
GroupID	Category	Term	Description	LogP	Log(q-value)	Genes	Symbols	InTerm_InList
1_Summary	GO Biological Processes	GO:0006351	DNA-templated transcription	-28.776	-24.5144	11622,11909,12387,12396,12606,12609,12913,13653,13819,13982,14281,14282,14284,14461,14815,14886,15273,15370,16477,17125,17258,17978,18019,18021,18032,20024,20682,20683,20807,20848,20851,21415,21423,21677,21833,22061,22130,23871,54446,56406,56484,69792,71722,76199,217127,223527,226075,230753,320271	Ahr,Atf2,Ctnnb1,Cbfa2t2,Cebpa,Cebpd,Creb3,Egr1,Epas1,Esr1,Fos,Fosb,Fosl2,Gata2,Nr3c1,Gtf2i,Hivep2,Nr4a1,Junb,Smad1,Mef2a,Ncoa2,Nfatc2,Nfatc3,Nfix,Sub1,Sox9,Sp1,Srf,Stat3,Stat5b,Tcf7l1,Tcf3,Tead2,Thra,Trp63,Ttf1,Ets1,Nfat5,Ncoa6,Foxo3,Med6,Cic,Med13l,Kat7,Eny2,Glis3,Thrap3,Scai	49/-
2_Summary	GO Biological Processes	GO:0048568	embryonic organ development	-26.3825	-22.422	11819,11863,12387,12393,12394,12606,13395,13813,13819,13875,14234,14461,14633,14634,15258,15394,15399,15400,15401,15402,15404,15410,15412,15414,16477,17126,17260,17300,17684,18124,18741,20471,20682,20683,20807,21416,21676,21677,22601,52679,56406,57246,103889,108961,239719,244349,380993,11909,14284,15364,15403,17125,17936,18019,18028,18032,20481,20583,20678,21833,22061,54006,71375,208647,215418,23…	Nr2f2,Arnt,Ctnnb1,Runx2,Runx1,Cebpa,Dlx5,Eomes,Epas1,Erf,Foxc2,Gata2,Gli2,Gli3,Hipk2,Hoxa1,Hoxa2,Hoxa3,Hoxa4,Hoxa5,Hoxa7,Hoxb3,Hoxb4,Hoxb6,Junb,Smad2,Mef2c,Foxc1,Cited2,Nr4a3,Pitx2,Six1,Sox9,Sp1,Srf,Tcf7l2,Tead1,Tead2,Yap1,E2f7,Ncoa6,Tbx20,Hoxb2,E2f8,Mrtfb,Kat6a,Zfat,Atf2,Fosl2,Hmga2,Hoxa6,Smad1,Nab1,Nfatc2,Nfib,Nfix,Ski,Snai2,Sox5,Thra,Trp63,Deaf1,Foxn3,Creb3l2,Csrnp1,Zbtb16,Zfp950,Bcl10,Mecom,P…	81/-
3_Summary	GO Biological Processes	GO:0035239	tube morphogenesis	-25.1056	-21.4461	11622,11819,12042,12387,13655,13819,13982,14013,14234,14461,14633,14634,14815,15364,15370,15394,15400,15402,15404,15410,16477,17126,17130,17131,17260,17268,17300,17684,18021,18028,18124,18505,18741,19883,20471,20481,20682,20807,21416,21676,21677,22061,22601,24136,30944,52679,54006,57246,71093,108961,239719,244349,414758,13653,56406,56458	Ahr,Nr2f2,Bcl10,Ctnnb1,Egr3,Epas1,Esr1,Mecom,Foxc2,Gata2,Gli2,Gli3,Nr3c1,Hmga2,Nr4a1,Hoxa1,Hoxa3,Hoxa5,Hoxa7,Hoxb3,Junb,Smad2,Smad6,Smad7,Mef2c,Meis1,Foxc1,Cited2,Nfatc3,Nfib,Nr4a3,Pax3,Pitx2,Rora,Six1,Ski,Sox9,Srf,Tcf7l2,Tead1,Tead2,Trp63,Yap1,Zeb2,Zfp354c,E2f7,Deaf1,Tbx20,Atoh8,E2f8,Mrtfb,Kat6a,Zfp950,Egr1,Ncoa6,Foxo1	56/-
4_Summary	Reactome Gene Sets	R-MMU-212436	Generic Transcription Pathway	-24.7765	-21.2139	11863,12387,12400,13018,13709,13982,14461,15258,15370,17125,17126,17131,17684,18124,19013,19883,20467,20682,20683,21372,21406,21415,21416,21677,21833,22026,22601,26381,30944,52679,54601,56353,56458,56484,65020,66993,67370,72723,77117,81004,108961,170763,218314,224585,225872,228839,238692,239652,243834,270118,414758,433586	Arnt,Ctnnb1,Cbfb,Ctcf,Elf1,Esr1,Gata2,Hipk2,Nr4a1,Smad1,Smad2,Smad7,Cited2,Nr4a3,Ppara,Rora,Sin3b,Sox9,Sp1,Tbl1x,Tcf12,Tcf7l1,Tcf7l2,Tead2,Thra,Nr2c2,Yap1,Esrrg,Zfp354c,E2f7,Foxo4,Rybp,Foxo1,Foxo3,Zfp110,Smarcd3,Zfp606,Zfp74,Zfp934,Tbl1xr1,E2f8,Zfp87,Zfp595,Zfp160,Npas4,Tgif2,Zfp874a,Zfp641,Zfp324,Maml2,Zfp950,Maml3	52/-
5_Summary	GO Biological Processes	GO:1902893	regulation of miRNA transcription	-24.0728	-20.5894	13018,13653,13982,14281,14461,14815,17125,17130,18021,18028,19013,20185,20682,20788,20807,20848,21676,23871,56484,71093,223701,239719,18033	Ctcf,Egr1,Esr1,Fos,Gata2,Nr3c1,Smad1,Smad6,Nfatc3,Nfib,Ppara,Ncor1,Sox9,Srebf2,Srf,Stat3,Tead1,Ets1,Foxo3,Atoh8,Mrtfa,Mrtfb,Nfkb1	23/-
6_Summary	GO Biological Processes	GO:0061061	muscle structure development	-19.9689	-16.7866	11819,11906,12387,13018,13653,13813,13819,14009,14200,14234,14236,14281,15370,15399,16656,17130,17131,17133,17258,17260,17268,17300,17684,18019,18021,18032,18505,18741,19883,20467,20471,20481,20682,20807,21416,54601,57246,66993,114142,223701,239719,14284,17125,414758	Nr2f2,Zfhx3,Ctnnb1,Ctcf,Egr1,Eomes,Epas1,Etv1,Fhl2,Foxc2,Foxn2,Fos,Nr4a1,Hoxa2,Hivep3,Smad6,Smad7,Maff,Mef2a,Mef2c,Meis1,Foxc1,Cited2,Nfatc2,Nfatc3,Nfix,Pax3,Pitx2,Rora,Sin3b,Six1,Ski,Sox9,Srf,Tcf7l2,Foxo4,Tbx20,Smarcd3,Foxp2,Mrtfa,Mrtfb,Fosl2,Smad1,Zfp950	44/-
7_Summary	WikiPathways	WP447	Adipogenesis genes	-19.7243	-16.6088	11622,12387,12606,12609,13591,13819,14234,14461,14815,17258,17260,17978,19013,19017,19883,20185,20683,20847,20848,20851,23849,56458,93691,11819,14013,16364,16598,21415,94187	Ahr,Ctnnb1,Cebpa,Cebpd,Ebf1,Epas1,Foxc2,Gata2,Nr3c1,Mef2a,Mef2c,Ncoa2,Ppara,Ppargc1a,Rora,Ncor1,Sp1,Stat2,Stat3,Stat5b,Klf6,Foxo1,Klf7,Nr2f2,Mecom,Irf4,Klf2,Tcf7l1,Zfp423	29/-
8_Summary	GO Biological Processes	GO:0007507	heart development	-17.177	-14.2164	11622,11909,12387,13018,13813,14013,14200,14234,14241,14633,14634,17125,17126,17130,17131,17258,17260,17268,17300,17684,18021,18032,18505,18741,19013,20467,20471,20481,20583,20682,20807,21676,21677,22601,56406,57246,66993,223922,239719,244349,12042,12394,13982,14815,15364,15402,15412,18124,21415,22061,24136,54006,103889,223701,14284,16598,21416,56484,56711,81004,114142,231051,381022,414758,68703	Ahr,Atf2,Ctnnb1,Ctcf,Eomes,Mecom,Fhl2,Foxc2,Foxl1,Gli2,Gli3,Smad1,Smad2,Smad6,Smad7,Mef2a,Mef2c,Meis1,Foxc1,Cited2,Nfatc3,Nfix,Pax3,Pitx2,Ppara,Sin3b,Six1,Ski,Snai2,Sox9,Srf,Tead1,Tead2,Yap1,Ncoa6,Tbx20,Smarcd3,Atf7,Mrtfb,Kat6a,Bcl10,Runx1,Esr1,Nr3c1,Hmga2,Hoxa5,Hoxb4,Nr4a3,Tcf7l1,Trp63,Zeb2,Deaf1,Hoxb2,Mrtfa,Fosl2,Klf2,Tcf7l2,Foxo3,Plag1,Tbl1xr1,Foxp2,Kmt2c,Kmt2d,Zfp950,Rere	65/-
9_Summary	GO Biological Processes	GO:0048732	gland development	-16.8796	-13.9605	11622,11909,12387,12394,12606,13982,14461,14633,14634,14815,15258,15364,15400,15402,15410,17126,17300,17684,18021,18028,18033,18505,18741,20471,20682,20683,20807,20851,21416,21833,22061,52679,56711,108961,223922,239719	Ahr,Atf2,Ctnnb1,Runx1,Cebpa,Esr1,Gata2,Gli2,Gli3,Nr3c1,Hipk2,Hmga2,Hoxa3,Hoxa5,Hoxb3,Smad2,Foxc1,Cited2,Nfatc3,Nfib,Nfkb1,Pax3,Pitx2,Six1,Sox9,Sp1,Srf,Stat5b,Tcf7l2,Thra,Trp63,E2f7,Plag1,E2f8,Atf7,Mrtfb	36/-
10_Summary	GO Biological Processes	GO:0061448	connective tissue development	-16.7442	-13.8464	11909,12387,12393,12394,13592,13653,14234,14284,14633,14634,15364,15400,15402,15410,17125,17260,18019,18028,19017,20583,20678,20682,20807,21833,81004,208647,235320,11819,13813,13819,14461,15399,16364,17126,18032,18505,20471,20848,21416,21423,57246,100042784,11622,12606,12609,13395,17130,20481,22057,22061,22601,320799,12400,14200,16477,17300,17936,20683,170574,17131	Atf2,Ctnnb1,Runx2,Runx1,Ebf2,Egr1,Foxc2,Fosl2,Gli2,Gli3,Hmga2,Hoxa3,Hoxa5,Hoxb3,Smad1,Mef2c,Nfatc2,Nfib,Ppargc1a,Snai2,Sox5,Sox9,Srf,Thra,Tbl1xr1,Creb3l2,Zbtb16,Nr2f2,Eomes,Epas1,Gata2,Hoxa2,Irf4,Smad2,Nfix,Pax3,Six1,Stat3,Tcf7l2,Tcf3,Tbx20,Prdm11,Ahr,Cebpa,Cebpd,Dlx5,Smad6,Ski,Tob1,Trp63,Yap1,Zhx3,Cbfb,Fhl2,Junb,Foxc1,Nab1,Sp1,Sp7,Smad7	60/-
11_Summary	KEGG Pathway	mmu05202	Transcriptional misregulation in cancer - Mus musculus (house mouse)	-16.7277	-13.8464	12393,12394,12606,13876,14009,14011,14247,15364,16480,16599,17125,17260,17268,18033,18124,18505,19696,20185,20471,20683,21423,56458,108829,233908,235320	Runx2,Runx1,Cebpa,Erg,Etv1,Etv6,Fli1,Hmga2,Jup,Klf3,Smad1,Mef2c,Meis1,Nfkb1,Nr4a3,Pax3,Rel,Ncor1,Six1,Sp1,Tcf3,Foxo1,Jmjd1c,Fus,Zbtb16	25/-
12_Summary	GO Biological Processes	GO:0001701	in utero embryonic development	-15.0901	-12.3199	11819,11863,11909,12387,12394,12606,13018,13813,13819,13875,14013,14461,14633,14634,16477,16598,17126,17133,17300,17684,18741,20185,20678,20683,20807,21416,22601,52679,56406,81004,108961,223922,239719,380993,381022,217127	Nr2f2,Arnt,Atf2,Ctnnb1,Runx1,Cebpa,Ctcf,Eomes,Epas1,Erf,Mecom,Gata2,Gli2,Gli3,Junb,Klf2,Smad2,Maff,Foxc1,Cited2,Pitx2,Ncor1,Sox5,Sp1,Srf,Tcf7l2,Yap1,E2f7,Ncoa6,Tbl1xr1,E2f8,Atf7,Mrtfb,Zfat,Kmt2d,Kat7	36/-
13_Summary	GO Biological Processes	GO:0048863	stem cell differentiation	-14.1308	-11.4133	12387,12393,13813,13982,14234,15404,15412,17125,17260,17300,17684,18505,18741,20471,20583,20682,20807,21415,22061,24136,54601,170574,226442,15364,15402,17126,21676,21677,22601,57246,12606,94187,270118,433586,14281,20851	Ctnnb1,Runx2,Eomes,Esr1,Foxc2,Hoxa7,Hoxb4,Smad1,Mef2c,Foxc1,Cited2,Pax3,Pitx2,Six1,Snai2,Sox9,Srf,Tcf7l1,Trp63,Zeb2,Foxo4,Sp7,Zfp281,Hmga2,Hoxa5,Smad2,Tead1,Tead2,Yap1,Tbx20,Cebpa,Zfp423,Maml2,Maml3,Fos,Stat5b	36/-
14_Summary	WikiPathways	WP113	TGF beta signaling pathway	-13.6594	-10.966	12387,12393,12914,14281,17125,17126,17130,17131,18033,20481,20848,24136,94187,15258,17684,19013,21416,22057,57246,70673,71093,98403,16598,17260,11622,15399,20682,20583,235320	Ctnnb1,Runx2,Crebbp,Fos,Smad1,Smad2,Smad6,Smad7,Nfkb1,Ski,Stat3,Zeb2,Zfp423,Hipk2,Cited2,Ppara,Tcf7l2,Tob1,Tbx20,Prdm16,Atoh8,Zfp451,Klf2,Mef2c,Ahr,Hoxa2,Sox9,Snai2,Zbtb16	29/-
15_Summary	GO Biological Processes	GO:0050678	regulation of epithelial cell proliferation	-13.5079	-10.8261	11819,11909,12387,12393,13395,13655,13982,14461,14633,15364,15370,15402,17260,18028,18124,20471,20583,20682,20683,20848,21416,22061,22601,54006,68750,68992,71093,114142,116871,24136	Nr2f2,Atf2,Ctnnb1,Runx2,Dlx5,Egr3,Esr1,Gata2,Gli2,Hmga2,Nr4a1,Hoxa5,Mef2c,Nfib,Nr4a3,Six1,Snai2,Sox9,Sp1,Stat3,Tcf7l2,Trp63,Yap1,Deaf1,Rreb1,Zfp580,Atoh8,Foxp2,Mta3,Zeb2	30/-
16_Summary	GO Biological Processes	GO:0060541	respiratory system development	-13.2894	-10.6189	12387,12606,13395,13819,14284,14633,14634,15258,15364,15402,16598,17126,18028,18741,20465,20471,20481,20682,20683,20807,21833,22601,71722,114142,11819,12022,12396,13982,14234,14461,17260,22061,52679,108829,108961	Ctnnb1,Cebpa,Dlx5,Epas1,Fosl2,Gli2,Gli3,Hipk2,Hmga2,Hoxa5,Klf2,Smad2,Nfib,Pitx2,Sim2,Six1,Ski,Sox9,Sp1,Srf,Thra,Yap1,Cic,Foxp2,Nr2f2,Barx1,Cbfa2t2,Esr1,Foxc2,Gata2,Mef2c,Trp63,E2f7,Jmjd1c,E2f8	35/-
17_Summary	GO Biological Processes	GO:0098727	maintenance of cell number	-13.2327	-10.5732	12914,13813,14013,14461,15364,18028,18032,20481,20682,20848,21415,21416,22601,56458,56484,69792,70673,108829,244349	Crebbp,Eomes,Mecom,Gata2,Hmga2,Nfib,Nfix,Ski,Sox9,Stat3,Tcf7l1,Tcf7l2,Yap1,Foxo1,Foxo3,Med6,Prdm16,Jmjd1c,Kat6a	19/-
18_Summary	GO Biological Processes	GO:0007420	brain development	-13.1092	-10.4604	11819,11909,12387,13395,13813,14013,14281,14461,14633,14634,15364,15394,15399,15410,17125,17268,17300,18028,18032,18124,18741,19883,20185,20481,20807,21416,22026,24136,56406,56484,59058,68703,71722,94187,103889,114142,223701,239719,18505,20678,57246,13723,14009,17260,93691,17258	Nr2f2,Atf2,Ctnnb1,Dlx5,Eomes,Mecom,Fos,Gata2,Gli2,Gli3,Hmga2,Hoxa1,Hoxa2,Hoxb3,Smad1,Meis1,Foxc1,Nfib,Nfix,Nr4a3,Pitx2,Rora,Ncor1,Ski,Srf,Tcf7l2,Nr2c2,Zeb2,Ncoa6,Foxo3,Bhlhe22,Rere,Cic,Zfp423,Hoxb2,Foxp2,Mrtfa,Mrtfb,Pax3,Sox5,Tbx20,Emb,Etv1,Mef2c,Klf7,Mef2a	46/-
19_Summary	GO Biological Processes	GO:0072089	stem cell proliferation	-12.182	-9.56392	12387,12393,12606,14011,14013,14633,14634,15364,15400,15412,18028,18505,20583,20682,22061,22601,217127,11909,17300,18741,19013,21416,56458,170574,12022,12396,14241,15402,17126,11622,13982,14461,56711,13395,20481,235320,12394,14284,16480,20185,20807,21415	Ctnnb1,Runx2,Cebpa,Etv6,Mecom,Gli2,Gli3,Hmga2,Hoxa3,Hoxb4,Nfib,Pax3,Snai2,Sox9,Trp63,Yap1,Kat7,Atf2,Foxc1,Pitx2,Ppara,Tcf7l2,Foxo1,Sp7,Barx1,Cbfa2t2,Foxl1,Hoxa5,Smad2,Ahr,Esr1,Gata2,Plag1,Dlx5,Ski,Zbtb16,Runx1,Fosl2,Jup,Ncor1,Srf,Tcf7l1	42/-
20_Summary	GO Biological Processes	GO:0002521	leukocyte differentiation	-12.1294	-9.52107	11622,11909,12387,12393,12394,12400,12606,13653,13813,14281,14284,14461,14634,14815,16364,16477,17260,17684,18021,18032,19883,20185,20807,20848,20851,21423,76022,217127,270110,12042,18124	Ahr,Atf2,Ctnnb1,Runx2,Runx1,Cbfb,Cebpa,Egr1,Eomes,Fos,Fosl2,Gata2,Gli3,Nr3c1,Irf4,Junb,Mef2c,Cited2,Nfatc3,Nfix,Rora,Ncor1,Srf,Stat3,Stat5b,Tcf3,Gon4l,Kat7,Irf2bp2,Bcl10,Nr4a3	31/-

## Sheet: bFAPL_Drivers
	bFAPLs_corr	bFAPLs_pval	bFAPLs_qval	bFAPLs_ci_low	bFAPLs_ci_high
Cryab	0.51354	0	0	0.494597	0.531996
Fhl1	0.481954	0	0	0.462218	0.501213
Myh11	0.449115	8.35764e-305	6.07043e-301	0.42861	0.469158
Tinagl1	0.447362	4.59406e-302	2.50261e-298	0.426817	0.467444
Ppp1r14a	0.423923	4.24199e-267	1.84866e-263	0.402866	0.44453
Mcam	0.420345	5.0276e-262	1.82586e-258	0.399213	0.441031
Mustn1	0.417082	1.86581e-257	5.808e-254	0.395882	0.437838
Actg2	0.412946	9.61152e-252	2.61794e-248	0.39166	0.43379
Dbndd2	0.409336	7.89093e-247	1.91048e-243	0.387975	0.430256
Bcam	0.408876	3.30001e-246	7.19072e-243	0.387506	0.429806
Tmsb4x	0.405094	3.86557e-241	7.65735e-238	0.383647	0.426104
Lxn	0.400879	1.41902e-235	2.5767e-232	0.379348	0.421976
Crip1	0.399876	2.90366e-234	4.86698e-231	0.378325	0.420994
Col4a2	0.389605	4.07814e-221	6.34733e-218	0.367851	0.410933
Rasgrp2	0.382097	8.00681e-212	1.16312e-208	0.360199	0.403574
Slc1a6	0.376408	5.90222e-205	8.03808e-202	0.354402	0.397997
Col4a1	0.375625	5.06991e-204	6.49843e-201	0.353604	0.397229
Tpm2	0.370388	7.53496e-198	9.12149e-195	0.348271	0.392093
Cpe	0.368112	3.32671e-195	3.81521e-192	0.345952	0.38986
Nr2f2	0.366539	2.16556e-193	2.35938e-190	0.344351	0.388318
Myl9	0.365876	1.24956e-192	1.29656e-189	0.343676	0.387668
Csrp1	0.359966	6.29227e-186	6.23221e-183	0.337659	0.381868
Ntrk3	0.352262	2.0252e-177	1.91866e-174	0.32982	0.374307
Crim1	0.346591	2.56679e-171	2.33043e-168	0.32405	0.368738
Lama5	0.345525	3.47844e-170	2.9152e-167	0.322965	0.367692
Serpinb6b	0.345182	8.01678e-170	6.46983e-167	0.322617	0.367355
Meox2	0.344604	3.27234e-169	2.54658e-166	0.322029	0.366788
Itga1	0.341378	7.93686e-166	5.96359e-163	0.318748	0.363619
Serpinb1a	0.341274	1.01904e-165	7.40161e-163	0.318642	0.363517
Gm13889	0.336136	2.03451e-160	1.43006e-157	0.313418	0.358469
Timp2	0.335772	4.78404e-160	3.25763e-157	0.313048	0.358112
Pdlim1	0.332529	9.22225e-157	6.08948e-154	0.309752	0.354925
Cyba	0.33075	5.61197e-155	3.59661e-152	0.307944	0.353177
Igfbp7	0.327863	4.1458e-152	2.58106e-149	0.30501	0.35034
Hspb2	0.327838	4.38923e-152	2.65671e-149	0.304984	0.350315
Galnt16	0.327586	7.79241e-152	4.5891e-149	0.304728	0.350067
Acta2	0.325665	6.02796e-150	3.45656e-147	0.302776	0.348178
Myl6	0.323366	1.04814e-147	5.85614e-145	0.30044	0.345919
Hspb1	0.320991	2.05881e-145	1.12154e-142	0.298027	0.343584
Ccn5	0.320205	1.16815e-144	6.20831e-142	0.297229	0.342811
Map3k7cl	0.309467	1.35004e-134	7.00413e-132	0.286324	0.332249
Crlf1	0.309235	2.20173e-134	1.11572e-131	0.286089	0.332021
Sorbs1	0.308797	5.53925e-134	2.74319e-131	0.285644	0.33159
Ntn4	0.308743	6.20856e-134	3.00632e-131	0.285589	0.331537
Adamts5	0.305476	5.7323e-131	2.71536e-128	0.282273	0.328323
Bmp4	0.30349	3.48235e-129	1.61448e-126	0.280257	0.326368
Fam124a	0.300813	8.36808e-127	3.79876e-124	0.27754	0.323733
Pkia	0.300429	1.82741e-126	8.12639e-124	0.27715	0.323355
Cald1	0.300263	2.55631e-126	1.11404e-123	0.276982	0.323192
Tagln	0.298805	4.89653e-125	2.09207e-122	0.275503	0.321757
Fhl2	0.297637	5.15292e-124	2.15927e-121	0.274317	0.320607
Casq2	0.293226	3.34461e-120	1.34961e-117	0.269843	0.316264
Tns1	0.29209	3.12839e-119	1.23941e-116	0.26869	0.315145
Olfr78	0.287149	4.59116e-115	1.72485e-112	0.263678	0.310279
Kcnj8	0.286473	1.67829e-114	6.19829e-112	0.262993	0.309614
Gm12153	0.284317	1.02477e-112	3.72163e-110	0.260807	0.30749
Col14a1	0.284151	1.40299e-112	5.01167e-110	0.260639	0.307327
Ckb	0.283102	1.0218e-111	3.59115e-109	0.259575	0.306293
Fabp5	0.28276	1.94575e-111	6.72983e-109	0.259229	0.305957
Angpt2	0.282503	3.15958e-111	1.07574e-108	0.258968	0.305703
Itga4	0.278072	1.22713e-107	4.05139e-105	0.254476	0.301337
Cited2	0.277252	5.55694e-107	1.80725e-104	0.253645	0.30053
Prss23	0.276317	3.09921e-106	9.93115e-104	0.252697	0.299607
Lmod1	0.274701	5.92344e-105	1.8706e-102	0.251059	0.298015
S100a11	0.270264	1.76005e-101	5.47879e-99	0.246563	0.293641
Igfbp2	0.268105	8.132e-100	2.42735e-97	0.244376	0.291513
Mfap5	0.26802	9.45099e-100	2.78293e-97	0.24429	0.29143
Rgs5	0.267018	5.52391e-99	1.60488e-96	0.243275	0.290442
Ror1	0.264711	3.13025e-97	8.8582e-95	0.240937	0.288167
Timp3	0.263527	2.44068e-96	6.81826e-94	0.239739	0.287
Lmcd1	0.261919	3.91108e-95	1.07876e-92	0.23811	0.285414
Pdgfa	0.257571	6.39442e-92	1.74168e-89	0.233706	0.281125
Abcc9	0.256822	2.25346e-91	6.06209e-89	0.232948	0.280386
Ccdc68	0.256439	4.28168e-91	1.12407e-88	0.23256	0.280009
Crip2	0.255971	9.37474e-91	2.43185e-88	0.232086	0.279547
Foxs1	0.25433	1.443e-89	3.69917e-87	0.230425	0.277928
Cavin2	0.253686	4.19569e-89	1.06307e-86	0.229773	0.277293
Sema3f	0.25297	1.36909e-88	3.42902e-86	0.229048	0.276586
Nexn	0.252937	1.4454e-88	3.579e-86	0.229015	0.276554
Serpinb9	0.250289	1.10785e-86	2.71237e-84	0.226335	0.273941
Adm	0.250161	1.36594e-86	3.3071e-84	0.226205	0.273814
Cd151	0.250041	1.66092e-86	3.97709e-84	0.226083	0.273696
Ccn2	0.249541	3.73982e-86	8.85769e-84	0.225578	0.273203
Myl12a	0.249353	5.07774e-86	1.18972e-83	0.225387	0.273017
Sdc2	0.247753	6.72775e-85	1.55955e-82	0.223768	0.271439
Dstn	0.246043	1.04392e-83	2.36948e-81	0.222037	0.26975
Lims2	0.245699	1.80626e-83	4.05757e-81	0.221689	0.269411
2310022B05Rik	0.245558	2.26216e-83	5.02983e-81	0.221546	0.269272
Actn1	0.244183	2.00762e-82	4.41879e-80	0.220155	0.267914
Naalad2	0.244102	2.27942e-82	4.96686e-80	0.220073	0.267835
P2rx1	0.241549	1.26275e-80	2.69758e-78	0.21749	0.265315
Rarres1	0.24154	1.28028e-80	2.70848e-78	0.217481	0.265306
Tpm1	0.24133	1.77694e-80	3.71924e-78	0.217269	0.265099
Pdlim2	0.241325	1.7922e-80	3.71924e-78	0.217263	0.265093
Inhba	0.240447	7.02788e-80	1.44469e-77	0.216376	0.264227
Lhfp	0.240174	1.07465e-79	2.18846e-77	0.216099	0.263957
Rbp1	0.239726	2.15252e-79	4.34292e-77	0.215646	0.263515
Mylk	0.236841	1.82084e-77	3.62598e-75	0.212727	0.260666
Msrb1	0.236838	1.83046e-77	3.62598e-75	0.212724	0.260663
Epha3	0.235739	9.75402e-77	1.89768e-74	0.211613	0.259578
Adamts2	0.235419	1.58641e-76	3.0591e-74	0.211289	0.259262
B130024G19Rik	0.233726	2.04604e-75	3.9108e-73	0.209577	0.25759
Acan	0.233703	2.11851e-75	4.01412e-73	0.209554	0.257568
Gucy1a1	0.232629	1.06171e-74	1.97732e-72	0.208467	0.256507
Tgm2	0.231322	7.45047e-74	1.37581e-71	0.207146	0.255216
Cnn1	0.231222	8.65031e-74	1.58395e-71	0.207045	0.255117
Myom1	0.231149	9.63831e-74	1.75016e-71	0.206971	0.255045
Pmp22	0.230462	2.66986e-73	4.80796e-71	0.206276	0.254367
Selenom	0.229439	1.21026e-72	2.14404e-70	0.205241	0.253356
Gpr39	0.228934	2.54115e-72	4.42973e-70	0.204732	0.252857
Dtx4	0.228104	8.58112e-72	1.4723e-69	0.203892	0.252037
Sparc	0.228051	9.27546e-72	1.579e-69	0.203839	0.251985
Ankrd1	0.227893	1.16865e-71	1.97403e-69	0.203679	0.251829
Myo1c	0.227779	1.38091e-71	2.31462e-69	0.203563	0.251716
Gm43434	0.22755	1.92835e-71	3.20753e-69	0.203332	0.25149
S100a10	0.226238	1.30015e-70	2.14622e-68	0.202005	0.250193
Csrp2	0.225478	3.90053e-70	6.39041e-68	0.201238	0.249443
Pde3a	0.225394	4.40316e-70	7.16006e-68	0.201153	0.24936
Pde8b	0.224458	1.69516e-69	2.73612e-67	0.200206	0.248435
Rasl11a	0.22419	2.49309e-69	3.99445e-67	0.199935	0.24817
Ildr2	0.223355	8.23521e-69	1.30033e-66	0.199091	0.247345
Itgb1	0.223114	1.16147e-68	1.82074e-66	0.198848	0.247107
Tspan2	0.222758	1.92826e-68	2.97991e-66	0.198488	0.246756
Ace2	0.222703	2.08691e-68	3.20238e-66	0.198432	0.246701
Khdrbs3	0.221924	6.30863e-68	9.54619e-66	0.197645	0.245931
Kcne4	0.221866	6.85737e-68	1.0305e-65	0.197586	0.245873
Tmem196	0.220778	3.19324e-67	4.73338e-65	0.196486	0.244798
Ehd3	0.220577	4.23431e-67	6.23417e-65	0.196284	0.2446
Rap2a	0.220377	5.61696e-67	8.21433e-65	0.196081	0.244402
Tm4sf1	0.22029	6.34358e-67	9.21511e-65	0.195993	0.244316
Amotl2	0.220251	6.70167e-67	9.60719e-65	0.195954	0.244278
Olfr558	0.220112	8.15105e-67	1.16086e-64	0.195813	0.24414
Lgals9	0.217767	2.15583e-65	3.01125e-63	0.193443	0.241822
Cdc42ep3	0.216463	1.30861e-64	1.81622e-62	0.192126	0.240534
Hopx	0.215574	4.4451e-64	6.1303e-62	0.191228	0.239655
Pfn1	0.214739	1.3962e-63	1.88964e-61	0.190384	0.238829
Emp3	0.213037	1.41344e-62	1.90117e-60	0.188665	0.237147
Gm30275	0.212385	3.41576e-62	4.56622e-60	0.188005	0.236502
Rhoa	0.211568	1.02636e-61	1.36368e-59	0.18718	0.235694
Higd1b	0.211408	1.27147e-61	1.66899e-59	0.187019	0.235537
Parm1	0.211399	1.28782e-61	1.68033e-59	0.18701	0.235527
Sept7	0.211356	1.36427e-61	1.76949e-59	0.186966	0.235485
Hspb7	0.2112	1.68078e-61	2.15437e-59	0.186809	0.235331
Prss35	0.210957	2.3285e-61	2.96713e-59	0.186564	0.235091
Adra1b	0.209912	9.41403e-61	1.19263e-58	0.185507	0.234057
Slc11a1	0.209288	2.15715e-60	2.71701e-58	0.184878	0.23344
Sema5b	0.209066	2.89638e-60	3.62714e-58	0.184653	0.233221
Scube3	0.208385	7.13277e-60	8.88132e-58	0.183966	0.232548
Anxa3	0.208306	7.91754e-60	9.80245e-58	0.183886	0.23247
Cnn2	0.207494	2.30983e-59	2.82759e-57	0.183065	0.231666
Gng5	0.206235	1.20235e-58	1.46004e-56	0.181794	0.230422
Tpm4	0.205709	2.38773e-58	2.85871e-56	0.181263	0.229901
Cltb	0.205705	2.4014e-58	2.85938e-56	0.181259	0.229897
Rsu1	0.205477	3.23326e-58	3.82895e-56	0.181028	0.229671
Tgfb1i1	0.205245	4.36852e-58	5.14541e-56	0.180794	0.229442
Ldb3	0.20515	4.94321e-58	5.79099e-56	0.180698	0.229348
Raly	0.204959	6.33619e-58	7.38319e-56	0.180505	0.229159
Lbh	0.204838	7.4059e-58	8.58375e-56	0.180384	0.22904
Zyx	0.204649	9.46571e-58	1.09131e-55	0.180192	0.228853
2900026A02Rik	0.203129	6.72601e-57	7.67329e-55	0.178657	0.227349
Tgfb2	0.202476	1.55272e-56	1.76217e-54	0.177998	0.226704
Ablim1	0.202368	1.7839e-56	2.01405e-54	0.177889	0.226596
Myocd	0.202261	2.04476e-56	2.29667e-54	0.177781	0.226491
Bmp3	0.200408	2.16021e-55	2.40158e-53	0.17591	0.224657
Uchl1	0.198924	1.40101e-54	1.54181e-52	0.174412	0.22319
Npr3	0.198898	1.4473e-54	1.58476e-52	0.174386	0.223164
Rasl12	0.198619	2.0545e-54	2.23838e-52	0.174104	0.222888
Arhgef7	0.197196	1.21338e-53	1.30889e-51	0.172668	0.22148
Olfml2b	0.197167	1.25794e-53	1.35027e-51	0.172638	0.221451
Bdnf	0.19656	2.67328e-53	2.82771e-51	0.172025	0.22085
Tubb3	0.196178	4.28532e-53	4.48928e-51	0.17164	0.220473
Gadd45g	0.195287	1.28671e-52	1.34151e-50	0.17074	0.219591
Bok	0.194888	2.09897e-52	2.17793e-50	0.170338	0.219197
Id4	0.19478	2.3962e-52	2.47456e-50	0.170229	0.21909
Filip1l	0.194224	4.73497e-52	4.86674e-50	0.169668	0.218539
Insc	0.193347	1.38024e-51	1.40539e-49	0.168783	0.217671
Tagln2	0.191556	1.20591e-50	1.19985e-48	0.166975	0.215899
Gucy1a2	0.191496	1.29689e-50	1.28451e-48	0.166914	0.215839
1810037I17Rik	0.191286	1.66842e-50	1.64502e-48	0.166703	0.215632
Fstl3	0.189725	1.08182e-49	1.05071e-47	0.165127	0.214086
Gucy1b1	0.189588	1.27308e-49	1.22745e-47	0.16499	0.213951
Elob	0.18887	2.98757e-49	2.84276e-47	0.164265	0.213241
Gm9885	0.188168	6.86257e-49	6.50154e-47	0.163556	0.212545
Kcnk3	0.187943	8.94705e-49	8.43966e-47	0.163329	0.212323
Mrvi1	0.18687	3.1578e-48	2.94053e-46	0.162247	0.211261
Cavin3	0.186274	6.34522e-48	5.85857e-46	0.161646	0.210671
Pdlim5	0.186087	7.89734e-48	7.23038e-46	0.161457	0.210485
S100a4	0.185626	1.35112e-47	1.2267e-45	0.160992	0.210029
Pcdh1	0.185398	1.76086e-47	1.59208e-45	0.160762	0.209803
Actb	0.185139	2.38011e-47	2.14308e-45	0.1605	0.209546
Stac	0.184354	5.90637e-47	5.25305e-45	0.159708	0.208769
Chit1	0.184149	7.47966e-47	6.62528e-45	0.159502	0.208567
Fads3	0.183885	1.01388e-46	8.94429e-45	0.159236	0.208305
Vegfd	0.183692	1.2661e-46	1.11243e-44	0.159041	0.208114
Lrrc32	0.182446	5.28467e-46	4.60612e-44	0.157784	0.20688
Serpinh1	0.181561	1.44843e-45	1.24748e-43	0.156891	0.206004
Cd81	0.181537	1.48871e-45	1.27713e-43	0.156867	0.20598
Flna	0.18112	2.38933e-45	2.04171e-43	0.156446	0.205567
Ehd2	0.179267	1.92665e-44	1.62092e-42	0.154578	0.203733
Selenof	0.178945	2.76261e-44	2.31528e-42	0.154253	0.203414
Kif5b	0.17805	7.49816e-44	6.21236e-42	0.153351	0.202528
Rem1	0.177752	1.04456e-43	8.62157e-42	0.15305	0.202232
Dmd	0.177681	1.12988e-43	9.29062e-42	0.152979	0.202162
Arl5a	0.176794	3.0169e-43	2.47136e-41	0.152084	0.201283
Cav2	0.176648	3.54312e-43	2.89156e-41	0.151937	0.201139
Susd2	0.176544	3.9771e-43	3.23362e-41	0.151831	0.201035
Dynll1	0.176466	4.33131e-43	3.50852e-41	0.151753	0.200959
Npdc1	0.176125	6.3084e-43	5.05367e-41	0.151409	0.20062
Fkbp1a	0.176011	7.15059e-43	5.68655e-41	0.151294	0.200507
Plcb4	0.175572	1.15738e-42	9.10442e-41	0.150851	0.200073
Esyt1	0.174901	2.41082e-42	1.88963e-40	0.150175	0.199408
Adap2	0.174592	3.37579e-42	2.6365e-40	0.149863	0.199102
Krt7	0.174582	3.41184e-42	2.65514e-40	0.149854	0.199093
Trpv2	0.174156	5.42442e-42	4.19142e-40	0.149424	0.19867
Gm50147	0.172324	3.92636e-41	3.0104e-39	0.147576	0.196855
Grk5	0.172321	3.93743e-41	3.0104e-39	0.147574	0.196853
Mical2	0.172297	4.04087e-41	3.07869e-39	0.147549	0.196829
Calm1	0.1718	6.88284e-41	5.18952e-39	0.147049	0.196337
Ptprf	0.171765	7.14996e-41	5.37233e-39	0.147013	0.196301
Sh3bgr	0.171177	1.33885e-40	9.95683e-39	0.146421	0.19572
Osr1	0.171129	1.40958e-40	1.04472e-38	0.146372	0.195672
Myadm	0.171068	1.50393e-40	1.11087e-38	0.146311	0.195612
Notch3	0.171036	1.55625e-40	1.14563e-38	0.146279	0.19558
Pdlim7	0.170909	1.78282e-40	1.308e-38	0.14615	0.195453
Igfbp6	0.170751	2.10783e-40	1.53611e-38	0.145991	0.195298
Colec11	0.170654	2.33771e-40	1.69796e-38	0.145893	0.195201
Ptprb	0.17048	2.8129e-40	2.03632e-38	0.145718	0.195029
Mgll	0.169733	6.20378e-40	4.44672e-38	0.144965	0.194289
Pls3	0.169463	8.24947e-40	5.87438e-38	0.144693	0.194021
Cfl2	0.169398	8.83473e-40	6.27064e-38	0.144627	0.193957
Serping1	0.168871	1.53917e-39	1.08891e-37	0.144096	0.193435
Kcnmb1	0.168827	1.61171e-39	1.13654e-37	0.144052	0.193391
Vcl	0.168436	2.43068e-39	1.68677e-37	0.143657	0.193003
Foxc2	0.168108	3.42514e-39	2.36933e-37	0.143327	0.192679
Plod2	0.16804	3.68003e-39	2.52958e-37	0.143258	0.192611
Dmpk	0.167689	5.30686e-39	3.63637e-37	0.142905	0.192263
Esam	0.16736	7.48192e-39	5.09472e-37	0.142572	0.191937
Sh3bgrl	0.167314	7.84611e-39	5.32607e-37	0.142526	0.191892
Flt1	0.167126	9.53628e-39	6.45328e-37	0.142337	0.191706
Dnajb4	0.167008	1.07783e-38	7.27118e-37	0.142219	0.191589
Cfl1	0.166525	1.78005e-38	1.19346e-36	0.141731	0.19111
Anxa1	0.166475	1.87366e-38	1.25236e-36	0.141681	0.191061
Rab38	0.166353	2.12531e-38	1.41622e-36	0.141558	0.19094
Actg1	0.165717	4.10015e-38	2.71557e-36	0.140917	0.190309
Hras	0.165604	4.60382e-38	3.03992e-36	0.140804	0.190198
Prex2	0.164974	8.80183e-38	5.77687e-36	0.140168	0.189573
Ryk	0.163363	4.55086e-37	2.94253e-35	0.138545	0.187976
Cemip	0.160478	8.27407e-36	5.25633e-34	0.135637	0.185116
S100a6	0.160206	1.08375e-35	6.8449e-34	0.135364	0.184847
6030407O03Rik	0.160173	1.12034e-35	7.05558e-34	0.13533	0.184814
Actn4	0.16005	1.26633e-35	7.95194e-34	0.135206	0.184692
Nectin2	0.159969	1.37161e-35	8.58833e-34	0.135125	0.184612
Smdt1	0.159434	2.3311e-35	1.44303e-33	0.134586	0.184081
Myh1	0.158932	3.82727e-35	2.35582e-33	0.13408	0.183584
Cgnl1	0.158722	4.70565e-35	2.88023e-33	0.133868	0.183376
Cd248	0.15868	4.9015e-35	2.9917e-33	0.133827	0.183335
Map1lc3a	0.158329	6.92488e-35	4.20315e-33	0.133472	0.182986
Qpct	0.158212	7.76786e-35	4.68869e-33	0.133354	0.18287
Eif4ebp1	0.157386	1.74196e-34	1.04278e-32	0.132523	0.182051
Slc6a17	0.157329	1.84238e-34	1.09988e-32	0.132465	0.181994
Dusp8	0.15696	2.6382e-34	1.56639e-32	0.132093	0.181629
Jph2	0.156902	2.79014e-34	1.6521e-32	0.132035	0.181572
Dgkg	0.156059	6.31709e-34	3.72025e-32	0.131186	0.180736
Lpp	0.155998	6.70205e-34	3.93632e-32	0.131125	0.180676
Scg2	0.15587	7.58368e-34	4.43025e-32	0.130996	0.180549
Slc25a4	0.155753	8.49173e-34	4.94745e-32	0.130878	0.180433
Dad1	0.155589	9.95042e-34	5.76648e-32	0.130712	0.18027
Itga8	0.155149	1.51924e-33	8.68878e-32	0.130269	0.179833
Slc29a1	0.155127	1.55204e-33	8.85311e-32	0.130247	0.179811
Fn1	0.155002	1.74963e-33	9.95419e-32	0.130121	0.179688
Tmem123	0.154604	2.56136e-33	1.44966e-31	0.129721	0.179293
Calm2	0.154476	2.8965e-33	1.6351e-31	0.129591	0.179166
Rbpms	0.154415	3.07023e-33	1.7198e-31	0.12953	0.179106
Aif1l	0.15398	4.65077e-33	2.57863e-31	0.129092	0.178674
Psph	0.153939	4.83718e-33	2.67518e-31	0.12905	0.178633
Smtn	0.153526	7.16351e-33	3.94174e-31	0.128635	0.178224
Thy1	0.153454	7.67186e-33	4.21083e-31	0.128562	0.178153
Foxd2os	0.153198	9.77793e-33	5.33988e-31	0.128304	0.177899
Adamts1	0.153068	1.10667e-32	5.99858e-31	0.128173	0.17777
Sfrp4	0.15294	1.24938e-32	6.73861e-31	0.128044	0.177643
Pdcl3	0.152693	1.57692e-32	8.44255e-31	0.127796	0.177399
Prkab2	0.152473	1.94211e-32	1.02715e-30	0.127574	0.17718
Dgkb	0.151859	3.46175e-32	1.81326e-30	0.126955	0.176571
Col3a1	0.151545	4.64609e-32	2.41043e-30	0.12664	0.17626
Cd200	0.151481	4.93255e-32	2.55298e-30	0.126575	0.176197
Hspb6	0.151427	5.19075e-32	2.68025e-30	0.126521	0.176143
Creb5	0.151152	6.71212e-32	3.45761e-30	0.126244	0.17587
Tubb2b	0.151103	7.02727e-32	3.61142e-30	0.126194	0.175822
Ifngr2	0.150419	1.32946e-31	6.76847e-30	0.125506	0.175143
Lum	0.150265	1.53533e-31	7.79833e-30	0.12535	0.17499
Rassf4	0.149969	2.02054e-31	1.01916e-29	0.125052	0.174696
Tmsb10	0.149554	2.96538e-31	1.48201e-29	0.124635	0.174285
Antxr1	0.149499	3.12171e-31	1.55657e-29	0.124579	0.17423
Pde5a	0.148854	5.65497e-31	2.80688e-29	0.12393	0.173591
Trim47	0.14873	6.33929e-31	3.13939e-29	0.123805	0.173468
Itga6	0.148321	9.22622e-31	4.5484e-29	0.123393	0.173063
Cspg4	0.148219	1.01355e-30	4.9854e-29	0.12329	0.172961
Tspan12	0.148053	1.17953e-30	5.7757e-29	0.123123	0.172796
Trac	0.147964	1.28023e-30	6.25474e-29	0.123033	0.172708
Adamts12	0.147827	1.44982e-30	7.05169e-29	0.122896	0.172573
Daam1	0.147707	1.61831e-30	7.85366e-29	0.122774	0.172453
Myl12b	0.147673	1.66983e-30	8.08569e-29	0.12274	0.172419
Atp6v0e2	0.147632	1.73282e-30	8.37211e-29	0.122699	0.172379
Syngr2	0.147557	1.85599e-30	8.94733e-29	0.122623	0.172304
Ramp1	0.146678	4.12377e-30	1.97488e-28	0.121739	0.171433
Rheb	0.146221	6.23587e-30	2.97982e-28	0.121278	0.170979
Hspa1a	0.146168	6.54451e-30	3.12046e-28	0.121225	0.170926
Folr1	0.145585	1.10652e-29	5.23017e-28	0.120638	0.170348
Nupr1	0.14529	1.44142e-29	6.79838e-28	0.120341	0.170056
Oaf	0.144948	1.95827e-29	9.19626e-28	0.119997	0.169716
Nab1	0.144558	2.77555e-29	1.29784e-27	0.119604	0.169329
Dynlt3	0.144524	2.86157e-29	1.3352e-27	0.119569	0.169295
Limch1	0.144221	3.74635e-29	1.74057e-27	0.119265	0.168995
Lamb2	0.144216	3.76373e-29	1.74493e-27	0.11926	0.16899
Serf2	0.143934	4.83658e-29	2.21872e-27	0.118976	0.16871
Plau	0.143867	5.13301e-29	2.34975e-27	0.118908	0.168644
Gm47416	0.143853	5.19819e-29	2.3746e-27	0.118894	0.16863
Degs1	0.14375	5.6935e-29	2.59543e-27	0.118791	0.168528
Msrb3	0.143035	1.07232e-28	4.84767e-27	0.118071	0.167818
Jag1	0.142862	1.24898e-28	5.63463e-27	0.117897	0.167647
Axl	0.142677	1.46924e-28	6.6146e-27	0.117711	0.167464
Cav1	0.142386	1.89888e-28	8.51369e-27	0.117417	0.167174
Npy6r	0.142316	2.01844e-28	9.03117e-27	0.117347	0.167105
Plcl1	0.142138	2.36071e-28	1.05194e-26	0.117168	0.166928
Arhgdib	0.142025	2.60539e-28	1.1586e-26	0.117054	0.166817
Lefty1	0.14183	3.09004e-28	1.36854e-26	0.116858	0.166623
Timm17a	0.14178	3.22808e-28	1.42677e-26	0.116808	0.166574
Dynlrb1	0.141233	5.20395e-28	2.28157e-26	0.116257	0.166031
Tle5	0.141216	5.28184e-28	2.31107e-26	0.11624	0.166014
Aldh1a1	0.14116	5.54538e-28	2.42152e-26	0.116184	0.165958
Eno3	0.140783	7.69392e-28	3.34632e-26	0.115804	0.165585
Cobl	0.14075	7.91951e-28	3.43757e-26	0.115771	0.165551
Prdx4	0.139664	2.02495e-27	8.66868e-26	0.114678	0.164474
Thbs1	0.139655	2.04106e-27	8.72052e-26	0.114669	0.164465
Map6	0.139528	2.27652e-27	9.68855e-26	0.114541	0.164339
Pdlim3	0.139153	3.14312e-27	1.33506e-25	0.114163	0.163966
Ccdc107	0.138886	3.94853e-27	1.67065e-25	0.113895	0.163702
Cystm1	0.138276	6.65051e-27	2.79219e-25	0.113281	0.163096
Tbxa2r	0.138069	7.93187e-27	3.31102e-25	0.113072	0.162891
Agpat3	0.137979	8.5652e-27	3.56856e-25	0.112981	0.162801
Adam22	0.137537	1.24627e-26	5.16279e-25	0.112537	0.162363
Rras	0.137465	1.32486e-26	5.47792e-25	0.112464	0.162291
Tspan17	0.1374	1.39948e-26	5.7755e-25	0.112399	0.162227
Serpinb6a	0.137295	1.52982e-26	6.28958e-25	0.112293	0.162122
Trappc6b	0.137008	1.94904e-26	7.99805e-25	0.112005	0.161838
Gipr	0.136757	2.40896e-26	9.82983e-25	0.111752	0.161589
Ddah1	0.136725	2.47512e-26	1.00809e-24	0.111719	0.161557
Psmd8	0.136409	3.22795e-26	1.30981e-24	0.111402	0.161243
Msx1	0.135634	6.18007e-26	2.47269e-24	0.110622	0.160474
Oxct1	0.135232	8.63811e-26	3.44103e-24	0.110218	0.160075
Copz2	0.135011	1.03811e-25	4.10535e-24	0.109995	0.159856
Kcna4	0.134946	1.096e-25	4.31858e-24	0.10993	0.159791
Nacad	0.134919	1.12072e-25	4.40801e-24	0.109903	0.159765
Ecm1	0.134531	1.54586e-25	6.05831e-24	0.109512	0.15938
Vdac2	0.134292	1.88378e-25	7.34305e-24	0.109272	0.159143
Lasp1	0.134214	2.00963e-25	7.81963e-24	0.109193	0.159065
Slc16a3	0.134074	2.25571e-25	8.76148e-24	0.109053	0.158926
Eln	0.133876	2.65583e-25	1.02789e-23	0.108853	0.15873
Zc2hc1a	0.133786	2.86046e-25	1.10318e-23	0.108763	0.15864
Jade1	0.1335	3.61907e-25	1.39082e-23	0.108475	0.158356
Ppia	0.132969	5.59644e-25	2.14317e-23	0.10794	0.157829
Fermt2	0.132844	6.19955e-25	2.36997e-23	0.107814	0.157705
Atp6v0e	0.132777	6.54754e-25	2.49862e-23	0.107747	0.157638
Brinp1	0.132381	9.0406e-25	3.44396e-23	0.107349	0.157246
Stbd1	0.131864	1.37631e-24	5.21563e-23	0.106829	0.156733
Zdhhc14	0.13167	1.61108e-24	6.08415e-23	0.106634	0.15654
Tuba1a	0.131294	2.18472e-24	8.20776e-23	0.106255	0.156166
Arpc2	0.130525	4.05806e-24	1.50128e-22	0.105481	0.155403
Spry1	0.130454	4.29638e-24	1.58675e-22	0.10541	0.155332
Sipa1l1	0.129979	6.28188e-24	2.3083e-22	0.104933	0.154861
Flot1	0.129625	8.33487e-24	3.05238e-22	0.104576	0.154509
2200002D01Rik	0.129606	8.46025e-24	3.0931e-22	0.104557	0.154491
Sri	0.129556	8.80312e-24	3.20769e-22	0.104507	0.154441
Tgfb3	0.12954	8.91899e-24	3.24449e-22	0.104491	0.154425
Ywhah	0.129291	1.08783e-23	3.93753e-22	0.10424	0.154177
Prkar1a	0.129183	1.18516e-23	4.28269e-22	0.104131	0.15407
Ywhab	0.129153	1.21336e-23	4.37734e-22	0.104102	0.154041
Lratd2	0.129149	1.21728e-23	4.38423e-22	0.104097	0.154037
Cavin1	0.128957	1.41797e-23	5.09022e-22	0.103904	0.153846
Svep1	0.128774	1.63861e-23	5.84374e-22	0.10372	0.153665
Fbxl22	0.128701	1.73658e-23	6.18301e-22	0.103647	0.153592
Fbn1	0.128574	1.92023e-23	6.80356e-22	0.103519	0.153466
Prdx5	0.12857	1.92541e-23	6.81083e-22	0.103515	0.153462
Rln1	0.128359	2.27462e-23	8.03305e-22	0.103303	0.153253
Synpo2	0.128251	2.47678e-23	8.71875e-22	0.103195	0.153146
Bace2	0.128207	2.56439e-23	9.01261e-22	0.10315	0.153102
Sept11	0.127717	3.7712e-23	1.31901e-21	0.102657	0.152615
Ilk	0.127464	4.60083e-23	1.6066e-21	0.102402	0.152363
Gm15222	0.127214	5.59289e-23	1.94991e-21	0.102151	0.152116
Syn3	0.127132	5.96553e-23	2.0765e-21	0.102068	0.152034
Cpne2	0.127081	6.20689e-23	2.15707e-21	0.102017	0.151983
Txndc17	0.127075	6.23523e-23	2.16347e-21	0.102011	0.151978
Ppic	0.126938	6.94006e-23	2.40419e-21	0.101873	0.151841
Emb	0.126704	8.32804e-23	2.87588e-21	0.101638	0.151609
Col11a1	0.12662	8.89357e-23	3.06631e-21	0.101553	0.151525
Cdc42	0.126599	9.03833e-23	3.1113e-21	0.101532	0.151505
Polr2l	0.126109	1.32173e-22	4.52838e-21	0.10104	0.151019
Eng	0.12605	1.38455e-22	4.72875e-21	0.10098	0.150959
Edf1	0.125797	1.68369e-22	5.72349e-21	0.100726	0.150708
Dlc1	0.125725	1.77912e-22	6.0291e-21	0.100654	0.150638
Ccdc184	0.125248	2.57041e-22	8.65676e-21	0.100174	0.150164
Slco3a1	0.125007	3.09409e-22	1.03883e-20	0.0999314	0.149924
Kcnt2	0.124925	3.29489e-22	1.10285e-20	0.099849	0.149843
Hacd1	0.124564	4.34591e-22	1.45019e-20	0.0994857	0.149484
Kit	0.124165	5.89658e-22	1.95863e-20	0.0990841	0.149088
F2r	0.123608	9.00601e-22	2.96436e-20	0.0985245	0.148535
Smarcd3	0.1231	1.32324e-21	4.34894e-20	0.0980139	0.148031
Rasgrp3	0.122901	1.53816e-21	5.0325e-20	0.0978135	0.147833
Hsbp1	0.122852	1.59675e-21	5.20857e-20	0.0977637	0.147784
Tmtc1	0.122794	1.66819e-21	5.42535e-20	0.0977054	0.147726
Dhrs3	0.122768	1.70098e-21	5.52374e-20	0.0976794	0.1477
Hspa1b	0.122684	1.81166e-21	5.86567e-20	0.0975953	0.147617
Capza2	0.122365	2.30369e-21	7.40376e-20	0.0972743	0.1473
Cmklr1	0.122348	2.3334e-21	7.48818e-20	0.0972571	0.147283
Farp1	0.122217	2.57473e-21	8.23838e-20	0.0971254	0.147153
M6pr	0.122169	2.66875e-21	8.5267e-20	0.0970773	0.147106
Zbtb7c	0.122141	2.72587e-21	8.69645e-20	0.0970489	0.147078
Larp1b	0.122041	2.93699e-21	9.34262e-20	0.0969489	0.146979
Tnnt2	0.121972	3.09484e-21	9.83039e-20	0.0968786	0.14691
Atp8b1	0.121655	3.92172e-21	1.24387e-19	0.0965604	0.146595
Metrnl	0.121345	4.94337e-21	1.56564e-19	0.0962483	0.146287
Hs6st2	0.121075	6.04089e-21	1.9077e-19	0.0959775	0.146019
Ackr3	0.120672	8.14853e-21	2.55845e-19	0.095572	0.145619
Dusp3	0.120248	1.11483e-20	3.49027e-19	0.0951459	0.145198
Lama2	0.120232	1.12823e-20	3.52714e-19	0.0951297	0.145182
Ifi27	0.119985	1.35366e-20	4.21979e-19	0.0948813	0.144937
Cntn2	0.119542	1.87533e-20	5.82931e-19	0.0944356	0.144496
Ifi30	0.119301	2.23715e-20	6.91454e-19	0.0941936	0.144257
Cd93	0.119164	2.47335e-20	7.61219e-19	0.0940558	0.144121
Tnfrsf11b	0.118829	3.16007e-20	9.68465e-19	0.0937185	0.143788
Lgals1	0.118571	3.81323e-20	1.16536e-18	0.0934593	0.143532
Rassf1	0.118311	4.60749e-20	1.40416e-18	0.0931977	0.143273
Creb3	0.117852	6.42472e-20	1.94708e-18	0.0927365	0.142818
Gdf10	0.117755	6.89153e-20	2.08275e-18	0.092639	0.142721
Ate1	0.11773	7.01489e-20	2.1171e-18	0.0926143	0.142697
Tcf15	0.117668	7.33639e-20	2.20801e-18	0.0925519	0.142635
Rab3ip	0.117381	9.02759e-20	2.69837e-18	0.0922628	0.14235
Peak1	0.117211	1.02038e-19	3.04159e-18	0.0920918	0.142181
Nbl1	0.11709	1.11251e-19	3.30718e-18	0.0919709	0.142061
Hmcn1	0.116755	1.41518e-19	4.17843e-18	0.0916338	0.141728
Ddah2	0.11654	1.65048e-19	4.86656e-18	0.0914178	0.141514
Ndrg4	0.116324	1.92611e-19	5.66394e-18	0.0912006	0.1413
Dab2ip	0.116222	2.07172e-19	6.08393e-18	0.0910979	0.141198
Gamt	0.115686	3.03454e-19	8.83992e-18	0.0905587	0.140665
Cst3	0.115513	3.42892e-19	9.96214e-18	0.0903855	0.140494
Bmp5	0.115411	3.68771e-19	1.06998e-17	0.0902823	0.140392
Spcs1	0.115343	3.86827e-19	1.12087e-17	0.0902144	0.140325
Tubb4a	0.115084	4.64709e-19	1.33942e-17	0.0899536	0.140067
Piezo2	0.114877	5.37699e-19	1.54775e-17	0.0897457	0.139862
Ubb	0.114728	5.97245e-19	1.71688e-17	0.0895959	0.139714
Dcn	0.114715	6.02521e-19	1.72977e-17	0.0895833	0.139701
Jpt1	0.114554	6.74856e-19	1.93234e-17	0.0894213	0.139541
Oaz1	0.114112	9.20102e-19	2.61395e-17	0.0889771	0.139102
C1qtnf2	0.114076	9.43793e-19	2.67428e-17	0.0889406	0.139066
Tnfaip1	0.113713	1.21624e-18	3.43288e-17	0.0885758	0.138706
Lrrfip1	0.113606	1.3103e-18	3.68881e-17	0.0884684	0.138599
Ehbp1l1	0.113586	1.32881e-18	3.73611e-17	0.0884482	0.138579
Yif1b	0.113435	1.4761e-18	4.12362e-17	0.0882965	0.138429
Bsg	0.113398	1.51509e-18	4.22171e-17	0.0882588	0.138392
Fam13c	0.113261	1.66637e-18	4.63731e-17	0.0881212	0.138256
Coq10b	0.113233	1.69919e-18	4.72262e-17	0.088093	0.138228
Prkaa2	0.113036	1.94832e-18	5.3944e-17	0.0878949	0.138032
Ak5	0.112862	2.19707e-18	6.05237e-17	0.0877206	0.13786
Capn2	0.112746	2.38044e-18	6.54922e-17	0.0876042	0.137745
Comp	0.112526	2.77122e-18	7.60514e-17	0.0873831	0.137526
Lamp1	0.112476	2.87023e-18	7.85706e-17	0.087332	0.137476
Aopep	0.112452	2.9164e-18	7.97345e-17	0.0873087	0.137453
Vasp	0.112326	3.18208e-18	8.66719e-17	0.0871816	0.137327
Pea15a	0.11205	3.84666e-18	1.04123e-16	0.0869046	0.137053
Myh9	0.111938	4.15391e-18	1.12161e-16	0.0867922	0.136942
Serpine1	0.111828	4.48218e-18	1.20875e-16	0.0866808	0.136832
Snx7	0.111568	5.35422e-18	1.4368e-16	0.0864201	0.136574
Smim1	0.111532	5.48923e-18	1.46941e-16	0.0863835	0.136538
Snx18	0.111378	6.09996e-18	1.6309e-16	0.0862284	0.136385
Clic4	0.111288	6.48234e-18	1.73101e-16	0.0861389	0.136296
Ptprz1	0.111269	6.56927e-18	1.75207e-16	0.0861193	0.136277
Eloc	0.111223	6.77869e-18	1.80351e-16	0.0860731	0.136231
Synpo	0.111165	7.05278e-18	1.87415e-16	0.0860147	0.136173
Pfkp	0.111152	7.11586e-18	1.88861e-16	0.0860016	0.13616
Tmem63a	0.111031	7.72676e-18	2.04825e-16	0.0858801	0.13604
Flnb	0.110999	7.89694e-18	2.09082e-16	0.0858479	0.136009
Siglecg	0.11096	8.10993e-18	2.1446e-16	0.0858086	0.13597
Slfn5	0.110824	8.89282e-18	2.34594e-16	0.0856725	0.135835
Cd180	0.110758	9.30011e-18	2.45041e-16	0.0856063	0.13577
Epas1	0.110608	1.0301e-17	2.70107e-16	0.085455	0.13562
App	0.110352	1.2248e-17	3.20774e-16	0.0851982	0.135366
Carmn	0.110149	1.40514e-17	3.67393e-16	0.0849941	0.135164
Gm29683	0.110148	1.40617e-17	3.67393e-16	0.084993	0.135163
Kcnq4	0.110009	1.54431e-17	4.02517e-16	0.0848535	0.135025
Nkd1	0.109804	1.77398e-17	4.61277e-16	0.0846468	0.134821
Mpc1	0.109725	1.87107e-17	4.85942e-16	0.0845673	0.134742
Fzd4	0.109665	1.9471e-17	5.05086e-16	0.0845078	0.134683
Ldha	0.109645	1.9736e-17	5.10744e-16	0.0844876	0.134663
Shox2	0.109368	2.37796e-17	6.11757e-16	0.0842087	0.134388
Igfbp4	0.109302	2.48559e-17	6.37938e-16	0.0841424	0.134322
Fbxw24	0.108715	3.68061e-17	9.38018e-16	0.0835523	0.133738
Ccn1	0.108587	4.00672e-17	1.01874e-15	0.0834243	0.133612
Vstm4	0.108566	4.06364e-17	1.03201e-15	0.083403	0.133591
Slamf9	0.108464	4.349e-17	1.10191e-15	0.0833005	0.133489
Cfh	0.108441	4.41586e-17	1.11756e-15	0.0832775	0.133467
Mrgprf	0.108368	4.63723e-17	1.17222e-15	0.0832036	0.133394
Ciao2b	0.10832	4.78599e-17	1.20842e-15	0.0831558	0.133346
Ier3ip1	0.108258	4.9865e-17	1.25614e-15	0.0830937	0.133285
Adora2a	0.108209	5.15221e-17	1.29489e-15	0.0830442	0.133236
Adap2os	0.108105	5.52137e-17	1.38607e-15	0.0829394	0.133132
Gnai2	0.107986	5.97313e-17	1.49775e-15	0.0828201	0.133014
Lats2	0.107881	6.40138e-17	1.59961e-15	0.082715	0.13291
Tmem38b	0.107618	7.61744e-17	1.89913e-15	0.0824506	0.132649
Ehd1	0.107301	9.38624e-17	2.32681e-15	0.0821322	0.132334
Laptm4a	0.106961	1.17382e-16	2.89667e-15	0.0817902	0.131996
Ube2m	0.106782	1.3196e-16	3.24904e-15	0.0816107	0.131818
Tln1	0.106776	1.32506e-16	3.25881e-15	0.0816044	0.131812
Selenos	0.106712	1.38223e-16	3.39559e-15	0.0815396	0.131748
Tubb2a	0.10659	1.49642e-16	3.67196e-15	0.0814176	0.131627
Uqcrq	0.106564	1.52278e-16	3.73245e-15	0.0813908	0.1316
Ybx3	0.106496	1.59109e-16	3.8955e-15	0.0813233	0.131534
Gm32786	0.106421	1.67134e-16	4.08278e-15	0.0812476	0.131459
Calm3	0.106393	1.70239e-16	4.14935e-15	0.0812192	0.131431
Kras	0.106265	1.85022e-16	4.50462e-15	0.0810909	0.131304
Arhgef25	0.106251	1.86694e-16	4.54024e-15	0.081077	0.13129
Ecscr	0.106072	2.09838e-16	5.0974e-15	0.0808967	0.131112
Tprgl	0.105848	2.42756e-16	5.87087e-15	0.0806714	0.130889
Ctps	0.10573	2.62012e-16	6.31554e-15	0.0805531	0.130772
Jund	0.105594	2.86062e-16	6.88761e-15	0.080417	0.130637
Atp5md	0.10524	3.59785e-16	8.63406e-15	0.0800606	0.130284
Reep5	0.105184	3.72897e-16	8.93887e-15	0.0800049	0.130229
Vgll3	0.104993	4.21855e-16	1.00792e-14	0.0798125	0.130039
Adarb1	0.10497	4.2819e-16	1.0197e-14	0.0797893	0.130016
Cox6a2	0.104875	4.55109e-16	1.08144e-14	0.0796941	0.129922
Timp1	0.104453	5.96562e-16	1.41448e-14	0.0792704	0.129503
Pawr	0.104313	6.52439e-16	1.54361e-14	0.0791299	0.129364
Kcnab1	0.103988	8.03212e-16	1.89211e-14	0.0788029	0.12904
0610012D04Rik	0.103981	8.06491e-16	1.89778e-14	0.0787965	0.129034
Chst12	0.103803	9.03447e-16	2.12135e-14	0.0786174	0.128857
Klf2	0.103697	9.6687e-16	2.26539e-14	0.0785103	0.128751
Rgs6	0.103473	1.11462e-15	2.60316e-14	0.0782854	0.128528
Dlgap4	0.103456	1.12632e-15	2.62767e-14	0.0782689	0.128512
Col8a1	0.103395	1.17083e-15	2.72859e-14	0.0782075	0.128451
Klc3	0.103389	1.17541e-15	2.73635e-14	0.0782013	0.128445
Vdac3	0.103305	1.23961e-15	2.87965e-14	0.078117	0.128361
Tmem37	0.103279	1.26016e-15	2.92428e-14	0.0780909	0.128336
Medag	0.103229	1.30079e-15	3.00576e-14	0.0780406	0.128286
Ppp1r11	0.103018	1.48627e-15	3.42708e-14	0.0778288	0.128076
Mtpn	0.102905	1.59672e-15	3.67398e-14	0.0777148	0.127963
Fam129a	0.102883	1.6189e-15	3.72109e-14	0.0776928	0.127942
Gpx1	0.102708	1.80756e-15	4.15033e-14	0.0775171	0.127768
Des	0.102537	2.01254e-15	4.61127e-14	0.0773457	0.127598
Pdia5	0.102415	2.17286e-15	4.97337e-14	0.0772232	0.127477
Eif1	0.102309	2.32305e-15	5.31156e-14	0.0771162	0.127371
Mfge8	0.102285	2.35749e-15	5.37903e-14	0.0770926	0.127348
Tubb6	0.102132	2.59539e-15	5.90329e-14	0.0769385	0.127195
Thbs2	0.101981	2.8527e-15	6.45487e-14	0.0767868	0.127045
Msn	0.101827	3.14059e-15	7.09891e-14	0.0766323	0.126892
Afap1l2	0.101681	3.44027e-15	7.75216e-14	0.0764856	0.126747
Gls	0.101656	3.49373e-15	7.86449e-14	0.0764607	0.126722
Elobl	0.101404	4.08792e-15	9.16417e-14	0.0762073	0.126471
Emc7	0.101252	4.49226e-15	1.00499e-13	0.0760548	0.12632
Clic1	0.100962	5.37849e-15	1.19711e-13	0.0757631	0.126032
Gm11266	0.100786	5.99512e-15	1.32354e-13	0.0755869	0.125857
Samhd1	0.100743	6.15906e-15	1.35836e-13	0.0755431	0.125814
Ripor2	0.100712	6.27927e-15	1.38207e-13	0.0755116	0.125783
Rabac1	0.100707	6.2977e-15	1.38428e-13	0.0755069	0.125778
Atp2a2	0.100552	6.92871e-15	1.51735e-13	0.0753514	0.125624
Ggh	0.100449	7.38378e-15	1.61539e-13	0.0752478	0.125522
Ctnna3	0.100244	8.37422e-15	1.82657e-13	0.0750423	0.125318
C1qtnf7	0.0996895	1.17668e-14	2.5386e-13	0.0744851	0.124767
Itgb5	0.099641	1.21206e-14	2.60718e-13	0.0744364	0.124718
Celf2	0.0996125	1.23341e-14	2.64789e-13	0.0744077	0.12469
Fbln5	0.0995346	1.29347e-14	2.77137e-13	0.0743295	0.124613
Eif1ax	0.099496	1.32435e-14	2.83195e-13	0.0742907	0.124574
Glis2	0.0993522	1.44564e-14	3.08829e-13	0.0741463	0.124431
Tspan4	0.0988241	1.99277e-14	4.24048e-13	0.0736158	0.123906
Gask1b	0.0988197	1.99814e-14	4.24775e-13	0.0736114	0.123902
Ryr2	0.0986922	2.15847e-14	4.57965e-13	0.0734834	0.123775
Gm20755	0.0986628	2.19722e-14	4.65734e-13	0.0734539	0.123746
Slc48a1	0.0985793	2.31111e-14	4.89399e-13	0.0733699	0.123663
Sbds	0.0983146	2.71161e-14	5.71432e-13	0.0731041	0.1234
Adgre5	0.098291	2.75043e-14	5.79051e-13	0.0730804	0.123376
Gkap1	0.0981927	2.91827e-14	6.13794e-13	0.0729817	0.123278
Igf1r	0.098179	2.94253e-14	6.183e-13	0.0729679	0.123265
Gdpd2	0.0980024	3.27226e-14	6.84943e-13	0.0727906	0.123089
Wdr1	0.097946	3.38524e-14	7.07911e-13	0.0727339	0.123033
Cygb	0.0977198	3.87729e-14	8.08479e-13	0.0725067	0.122808
Agtr1a	0.0977166	3.88473e-14	8.09257e-13	0.0725035	0.122805
Rexo2	0.0975716	4.2371e-14	8.80978e-13	0.0723579	0.122661
Fez2	0.0972924	5.0065e-14	1.03699e-12	0.0720775	0.122383
Card19	0.0972871	5.02242e-14	1.0393e-12	0.0720722	0.122378
Mfsd6	0.0972684	5.07882e-14	1.04998e-12	0.0720534	0.122359
F11r	0.0972394	5.16732e-14	1.06625e-12	0.0720243	0.12233
Tmem45a	0.0972077	5.26603e-14	1.08559e-12	0.0719924	0.122299
Igfbp3	0.0970905	5.64682e-14	1.16189e-12	0.0718747	0.122182
Tslp	0.0968978	6.33293e-14	1.29816e-12	0.0716812	0.121991
Spint2	0.0968322	6.58477e-14	1.34725e-12	0.0716153	0.121925
Arid5b	0.0968162	6.64767e-14	1.35884e-12	0.0715992	0.121909
Pitpna	0.0965937	7.58551e-14	1.54475e-12	0.0713758	0.121688
Wtip	0.0964543	8.23818e-14	1.67297e-12	0.0712358	0.12155
Samd4	0.0964429	8.29383e-14	1.68271e-12	0.0712243	0.121538
Sdc4	0.0962961	9.04568e-14	1.83183e-12	0.0710769	0.121392
Ppp1ca	0.0962111	9.51112e-14	1.92073e-12	0.0709916	0.121308
Cttnbp2	0.0961569	9.82056e-14	1.97956e-12	0.0709371	0.121254
Oat	0.096131	9.97175e-14	2.00632e-12	0.0709111	0.121228
Fras1	0.0960851	1.02451e-13	2.05941e-12	0.070865	0.121182
BC031181	0.0959221	1.12774e-13	2.26275e-12	0.0707013	0.12102
Abracl	0.0958388	1.18435e-13	2.37196e-12	0.0706177	0.120937
Fgl2	0.0957658	1.23629e-13	2.47372e-12	0.0705443	0.120865
Mapre1	0.0956604	1.31521e-13	2.6196e-12	0.0704385	0.12076
Tmem38a	0.0955804	1.37838e-13	2.7379e-12	0.0703582	0.120681
Tmeff2	0.0955112	1.4355e-13	2.84618e-12	0.0702886	0.120612
Rnft1	0.0953538	1.57403e-13	3.11235e-12	0.0701306	0.120455
Isg15	0.0952489	1.67361e-13	3.30626e-12	0.0700253	0.120351
Itgb8	0.0951128	1.81205e-13	3.56681e-12	0.0698886	0.120215
Tm2d2	0.0949643	1.97591e-13	3.87883e-12	0.0697395	0.120068
Nes	0.0949581	1.98305e-13	3.88934e-12	0.0697333	0.120062
Manf	0.0947784	2.20165e-13	4.30645e-12	0.0695529	0.119883
Ctsh	0.0946622	2.35554e-13	4.59922e-12	0.0694361	0.119767
Ctsl	0.094645	2.37915e-13	4.64116e-12	0.0694189	0.11975
Nuak1	0.094632	2.3972e-13	4.67218e-12	0.0694058	0.119737
Odc1	0.0945766	2.4755e-13	4.82048e-12	0.0693502	0.119682
Chrd	0.0945658	2.49113e-13	4.84225e-12	0.0693393	0.119671
Atp5j2	0.0945267	2.54817e-13	4.94872e-12	0.0693001	0.119633
Tmem30a	0.0942916	2.92002e-13	5.65576e-12	0.069064	0.119399
Ktn1	0.0940598	3.33857e-13	6.44354e-12	0.0688312	0.119168
Gde1	0.0939079	3.64414e-13	7.02707e-12	0.0686787	0.119017
Castor1	0.0938832	3.69646e-13	7.11937e-12	0.0686538	0.118992
Nacc2	0.0938822	3.69854e-13	7.11937e-12	0.0686529	0.118991
Akap6	0.093713	4.07669e-13	7.81964e-12	0.068483	0.118823
Ndufa11	0.0936117	4.32105e-13	8.27379e-12	0.0683813	0.118723
Neurl1b	0.0936092	4.32742e-13	8.27871e-12	0.0683787	0.11872
9530036M11Rik	0.0934635	4.70482e-13	8.97705e-12	0.0682324	0.118575
Rab29	0.0933709	4.96117e-13	9.4579e-12	0.0681395	0.118483
Atp6v0c	0.0933121	5.13118e-13	9.77346e-12	0.0680804	0.118425
Rock2	0.0929384	6.35269e-13	1.20579e-11	0.0677052	0.118053
Cxcl14	0.0927898	6.91409e-13	1.30893e-11	0.067556	0.117905
Galnt18	0.0927473	7.08376e-13	1.33989e-11	0.0675133	0.117863
9330185C12Rik	0.0926922	7.30926e-13	1.38134e-11	0.067458	0.117808
2210011C24Rik	0.0926045	7.68278e-13	1.44942e-11	0.06737	0.117721
Acot9	0.09251	8.10636e-13	1.52801e-11	0.0672751	0.117627
Asns	0.0924991	8.15704e-13	1.53623e-11	0.0672641	0.117616
Olfr560	0.092395	8.65333e-13	1.62829e-11	0.0671595	0.117512
Tbc1d1	0.0922931	9.16745e-13	1.72058e-11	0.0670573	0.117411
Gm17501	0.0922652	9.31379e-13	1.74654e-11	0.0670292	0.117383
Mthfd2	0.09217	9.82891e-13	1.83996e-11	0.0669337	0.117289
Glipr2	0.0920321	1.0626e-12	1.98407e-11	0.0667952	0.117151
Lrrc75b	0.0919561	1.1092e-12	2.06754e-11	0.0667189	0.117076
Sh3glb1	0.0913987	1.51781e-12	2.79806e-11	0.0661592	0.116521
Mfap2	0.0913416	1.5672e-12	2.88668e-11	0.0661019	0.116464
Arhgap1	0.0911632	1.73184e-12	3.18454e-11	0.0659229	0.116287
Dctn6	0.0911472	1.74745e-12	3.21054e-11	0.0659068	0.116271
Psma3	0.0910506	1.84444e-12	3.38302e-11	0.0658098	0.116175
Fam174a	0.0908564	2.0557e-12	3.74843e-11	0.0656148	0.115982
Rhob	0.0908407	2.0737e-12	3.77494e-11	0.0655991	0.115966
Pilra	0.0907033	2.23877e-12	4.06863e-11	0.0654611	0.115829
Dda1	0.0906906	2.25459e-12	4.09056e-11	0.0654484	0.115817
Lrrc75a	0.0906587	2.29508e-12	4.15364e-11	0.0654163	0.115785
Pappa2	0.0906142	2.35262e-12	4.25071e-11	0.0653716	0.115741
Gpr165	0.090518	2.48178e-12	4.46556e-11	0.0652751	0.115645
Tmem160	0.0905023	2.50354e-12	4.50101e-11	0.0652593	0.11563
Gcnt2	0.090429	2.60765e-12	4.67275e-11	0.0651856	0.115557
Ppp1r18	0.0903942	2.65837e-12	4.75582e-11	0.0651508	0.115522
Bnip2	0.0903753	2.68641e-12	4.80205e-11	0.0651318	0.115503
Wnt4	0.0903403	2.73909e-12	4.8882e-11	0.0650967	0.115468
Wdr83os	0.0902782	2.83503e-12	5.05526e-11	0.0650343	0.115407
D630033O11Rik	0.0902448	2.88801e-12	5.14133e-11	0.0650008	0.115373
Tsc22d2	0.0901918	2.974e-12	5.28576e-11	0.0649476	0.115321
Pbxip1	0.0901277	3.08146e-12	5.46783e-11	0.0648832	0.115257
Slco2a1	0.090063	3.19372e-12	5.65783e-11	0.0648183	0.115193
D130058E05Rik	0.0897584	3.77852e-12	6.66672e-11	0.0645125	0.11489
Fam20c	0.0896704	3.9663e-12	6.98672e-11	0.0644241	0.114802
Loxl2	0.0896492	4.01268e-12	7.06271e-11	0.0644029	0.114781
Mical1	0.0895665	4.19953e-12	7.38561e-11	0.0643198	0.114699
Ginm1	0.0894178	4.55716e-12	7.98877e-11	0.0641705	0.114551
Il17d	0.089416	4.56173e-12	7.99035e-11	0.0641687	0.114549
Tent5b	0.0893608	4.70199e-12	8.21623e-11	0.0641133	0.114494
Dag1	0.0892069	5.11582e-12	8.93219e-11	0.0639588	0.114341
Map7d3	0.0891516	5.27313e-12	9.19213e-11	0.0639033	0.114286
Syk	0.0890603	5.54313e-12	9.65507e-11	0.0638117	0.114195
Galnt17	0.0887498	6.56717e-12	1.13841e-10	0.0634999	0.113886
Plekhg2	0.0886519	6.92714e-12	1.19986e-10	0.0634016	0.113789
Kcna5	0.0884903	7.5635e-12	1.30697e-10	0.0632394	0.113628
Ccdc3	0.0884561	7.70518e-12	1.32934e-10	0.0632051	0.113594
4930426L09Rik	0.0882949	8.40967e-12	1.44516e-10	0.0630433	0.113434
Krt80	0.0881921	8.89138e-12	1.52554e-10	0.0629401	0.113331
Cmtm7	0.0880975	9.35867e-12	1.60193e-10	0.0628451	0.113237
Fblim1	0.0880094	9.8152e-12	1.67744e-10	0.0627567	0.11315
1700009N14Rik	0.0876412	1.19721e-11	2.04126e-10	0.062387	0.112783
Cux1	0.0876372	1.19976e-11	2.044e-10	0.0623831	0.112779
Eif2s2	0.0875773	1.23911e-11	2.10939e-10	0.0623229	0.11272
Cnn3	0.087486	1.30142e-11	2.21201e-10	0.0622313	0.112629
Scara3	0.0872763	1.45648e-11	2.4717e-10	0.0620208	0.11242
Gfod1	0.0872461	1.48021e-11	2.50811e-10	0.0619905	0.11239
Parva	0.0872461	1.48023e-11	2.50811e-10	0.0619905	0.11239
Rassf3	0.0872306	1.49259e-11	2.52708e-10	0.0619749	0.112375
Dysf	0.0872202	1.50095e-11	2.53927e-10	0.0619644	0.112364
Gars	0.0871389	1.56775e-11	2.64817e-10	0.0618828	0.112283
Kdelr3	0.087121	1.58277e-11	2.66733e-10	0.0618649	0.112266
Pon2	0.0870569	1.63801e-11	2.75828e-10	0.0618006	0.112202
Rhoc	0.087032	1.65996e-11	2.7931e-10	0.0617756	0.112177
Nid1	0.0868362	1.84293e-11	3.08666e-10	0.061579	0.111982
Adam15	0.0867782	1.90084e-11	3.17877e-10	0.0615208	0.111925
Rcn3	0.0866401	2.046e-11	3.40583e-10	0.0613821	0.111787
Ccdc160	0.0864014	2.32272e-11	3.85763e-10	0.0611426	0.11155
Prph	0.0860879	2.74259e-11	4.51368e-10	0.0608278	0.111238
Eva1b	0.0860006	2.87206e-11	4.71963e-10	0.0607403	0.111151
Ostf1	0.0858942	3.03811e-11	4.98874e-10	0.0606334	0.111045
Wsb2	0.0858166	3.16499e-11	5.18925e-10	0.0605556	0.110968
Gdi1	0.0855483	3.64531e-11	5.95437e-10	0.0602863	0.110701
Thbd	0.0855004	3.73819e-11	6.09238e-10	0.0602382	0.110653
Cyb5r1	0.0854141	3.91163e-11	6.36553e-10	0.0601515	0.110567
Arf4	0.0853106	4.12986e-11	6.70065e-10	0.0600477	0.110464
Sdf2l1	0.0852254	4.31825e-11	7.00109e-10	0.0599622	0.11038
Uqcrb	0.0852166	4.33841e-11	7.02333e-10	0.0599533	0.110371
Igsf8	0.0851832	4.41481e-11	7.1417e-10	0.0599198	0.110338
Gclm	0.0851739	4.43633e-11	7.1712e-10	0.0599105	0.110328
Cracr2b	0.0850508	4.73142e-11	7.63686e-10	0.059787	0.110206
Myrf	0.0850474	4.73997e-11	7.64501e-10	0.0597835	0.110202
Gal3st2	0.085014	4.82322e-11	7.77352e-10	0.05975	0.110169
Fgf18	0.084962	4.95603e-11	7.98166e-10	0.0596979	0.110117
Pcdh7	0.0848906	5.14425e-11	8.27256e-10	0.0596262	0.110046
Camk1	0.0848855	5.15807e-11	8.28867e-10	0.059621	0.110041
4930523C07Rik	0.0848746	5.18746e-11	8.32976e-10	0.0596101	0.11003
Agap2	0.0848661	5.21062e-11	8.36078e-10	0.0596015	0.110022
Bst2	0.0845035	6.29284e-11	1.00529e-09	0.0592376	0.109661
Serpinb9b	0.0844962	6.31686e-11	1.00838e-09	0.0592303	0.109654
4930448D08Rik	0.0841287	7.64232e-11	1.21641e-09	0.0588614	0.109288
Nuak2	0.084092	7.78851e-11	1.23877e-09	0.0588247	0.109252
Sptbn1	0.0837106	9.48217e-11	1.49831e-09	0.0584418	0.108872
Cap2	0.0833449	1.14413e-10	1.79745e-09	0.0580748	0.108508
Tead1	0.0832485	1.20203e-10	1.88298e-09	0.0579781	0.108412
Fat1	0.083129	1.27778e-10	1.99161e-09	0.0578582	0.108293
Glipr1	0.0830283	1.34524e-10	2.09228e-09	0.0577571	0.108193
Pole4	0.0829944	1.36873e-10	2.12427e-09	0.0577231	0.108159
Eef1e1	0.0829536	1.39754e-10	2.16744e-09	0.0576821	0.108119
Avp	0.0829248	1.41825e-10	2.19798e-09	0.0576532	0.10809
Ormdl2	0.0829124	1.42718e-10	2.21026e-09	0.0576408	0.108078
Arvcf	0.0828901	1.44354e-10	2.234e-09	0.0576184	0.108056
Gm3646	0.0828437	1.47808e-10	2.28583e-09	0.0575718	0.108009
Ppp1r12a	0.0828006	1.51089e-10	2.33491e-09	0.0575285	0.107967
Comt	0.082565	1.70317e-10	2.62091e-09	0.0572921	0.107732
Filip1	0.0824481	1.80729e-10	2.77525e-09	0.0571748	0.107616
Vamp2	0.0823492	1.90018e-10	2.91379e-09	0.0570755	0.107517
Rnf7	0.0822832	1.96469e-10	3.00637e-09	0.0570094	0.107452
Mmp17	0.0821513	2.10031e-10	3.20712e-09	0.0568769	0.10732
Foxd1	0.0820923	2.16377e-10	3.30172e-09	0.0568178	0.107262
Prag1	0.0817247	2.60411e-10	3.9515e-09	0.0564489	0.106896
Tmem126a	0.0816199	2.74486e-10	4.15605e-09	0.0563437	0.106792
Ube2a	0.0816187	2.74654e-10	4.15605e-09	0.0563425	0.10679
Arhgap29	0.0815574	2.83239e-10	4.28002e-09	0.056281	0.106729
Jam2	0.08149	2.92982e-10	4.4211e-09	0.0562133	0.106662
Stxbp6	0.0814105	3.04892e-10	4.59764e-09	0.0561335	0.106583
Srp14	0.0813442	3.15172e-10	4.74927e-09	0.0560671	0.106517
Gm11738	0.0812931	3.23339e-10	4.86237e-09	0.0560158	0.106466
Foxp1	0.0812857	3.24548e-10	4.87045e-09	0.0560083	0.106459
Gm11627	0.0811854	3.41228e-10	5.1032e-09	0.0559077	0.106359
Paqr4	0.0811709	3.43713e-10	5.13683e-09	0.0558931	0.106345
Cox6b1	0.0811162	3.53222e-10	5.27172e-09	0.0558382	0.10629
Snapc5	0.0809914	3.75901e-10	5.58723e-09	0.055713	0.106166
6530402F18Rik	0.0809455	3.84607e-10	5.70885e-09	0.0556669	0.10612
Upk1b	0.0809033	3.9278e-10	5.82223e-09	0.0556245	0.106078
Rab5if	0.08087	3.9934e-10	5.91142e-09	0.0555912	0.106045
Camk2g	0.0807982	4.13858e-10	6.12217e-09	0.0555191	0.105974
Efemp2	0.080716	4.31117e-10	6.36884e-09	0.0554366	0.105892
Me1	0.0806409	4.47498e-10	6.59741e-09	0.0553613	0.105817
Slc3a2	0.0805498	4.68175e-10	6.88827e-09	0.0552699	0.105727
Ntm	0.080484	4.83697e-10	7.10705e-09	0.0552038	0.105661
Lrrn1	0.0804329	4.96089e-10	7.27931e-09	0.0551526	0.10561
Pelo	0.0804226	4.98634e-10	7.31174e-09	0.0551422	0.1056
Ppp1r2	0.0802914	5.32061e-10	7.78617e-09	0.0550106	0.105469
Kctd10	0.0802679	5.38286e-10	7.87198e-09	0.0549869	0.105446
Foxl1	0.0802568	5.41232e-10	7.90975e-09	0.0549759	0.105435
Rap1a	0.0799653	6.24896e-10	9.09619e-09	0.0546834	0.105145
Asah1	0.0799613	6.26145e-10	9.10794e-09	0.0546793	0.105141
Mafk	0.0799411	6.32387e-10	9.19079e-09	0.0546591	0.105121
Sumo2	0.0799402	6.32684e-10	9.19079e-09	0.0546581	0.10512
Btg3	0.0799188	6.39377e-10	9.28183e-09	0.0546367	0.105098
Ap2a2	0.0795916	7.50809e-10	1.07988e-08	0.0543083	0.104773
Klf4	0.0795852	7.53153e-10	1.08253e-08	0.054302	0.104766
Selenot	0.0795556	7.64158e-10	1.09763e-08	0.0542722	0.104737
Tmem158	0.0794334	8.11257e-10	1.16145e-08	0.0541496	0.104615
Calhm5	0.0793486	8.45608e-10	1.20984e-08	0.0540645	0.104531
Eya2	0.0792654	8.80664e-10	1.25916e-08	0.053981	0.104448
Hspa5	0.0792443	8.89762e-10	1.27134e-08	0.0539599	0.104427
Col1a2	0.0791531	9.30249e-10	1.32658e-08	0.0538684	0.104336
Slc22a22	0.0790098	9.97477e-10	1.41966e-08	0.0537246	0.104194
Leprotl1	0.0789374	1.03322e-09	1.46766e-08	0.053652	0.104122
Bag1	0.0789068	1.04869e-09	1.48866e-08	0.0536213	0.104091
Asb2	0.078885	1.05987e-09	1.50257e-08	0.0535994	0.10407
4632404M16Rik	0.0788213	1.09315e-09	1.54674e-08	0.0535355	0.104006
Cox20	0.0787186	1.14898e-09	1.62153e-08	0.0534325	0.103904
Nkain4	0.0785634	1.23869e-09	1.74586e-08	0.0532767	0.103749
Meg3	0.0784321	1.31991e-09	1.85434e-08	0.0531449	0.103619
Gm30052	0.0783164	1.39574e-09	1.95332e-08	0.0530288	0.103504
Mrpl20	0.0782451	1.44457e-09	2.02036e-08	0.0529573	0.103433
Pgam1	0.078231	1.45439e-09	2.03148e-08	0.0529432	0.103419
Atp5d	0.0781711	1.49695e-09	2.08646e-08	0.0528831	0.103359
Tmem47	0.0781703	1.49758e-09	2.08646e-08	0.0528822	0.103358
Nedd8	0.0780849	1.56039e-09	2.17258e-08	0.0527966	0.103273
Rap1b	0.0779547	1.66112e-09	2.30693e-08	0.052666	0.103144
Arl6ip5	0.0778473	1.74906e-09	2.42597e-08	0.0525582	0.103037
Emc10	0.0777555	1.82769e-09	2.52995e-08	0.0524661	0.102945
Cox17	0.0777476	1.83464e-09	2.5366e-08	0.0524582	0.102937
Ap1s2	0.0776564	1.91653e-09	2.64479e-08	0.0523667	0.102847
Gm35330	0.0776289	1.94192e-09	2.67644e-08	0.0523391	0.102819
Arpc3	0.0776029	1.96619e-09	2.70818e-08	0.052313	0.102793
Svbp	0.0775211	2.04456e-09	2.81256e-08	0.0522309	0.102712
Mylk4	0.0774159	2.14993e-09	2.94449e-08	0.0521253	0.102607
Pnck	0.0774103	2.15566e-09	2.94992e-08	0.0521197	0.102602
Dnajc3	0.0774094	2.1566e-09	2.94992e-08	0.0521188	0.102601
Adcy1	0.0774019	2.16429e-09	2.95858e-08	0.0521113	0.102593
Atp5j	0.0773129	2.25803e-09	3.079e-08	0.0520221	0.102505
Trnp1	0.0772602	2.31553e-09	3.15543e-08	0.0519691	0.102452
Mid1ip1	0.0772069	2.37493e-09	3.2275e-08	0.0519157	0.102399
Actr10	0.0772048	2.3773e-09	3.2275e-08	0.0519136	0.102397
Ndufb6	0.0771582	2.43066e-09	3.29174e-08	0.0518668	0.102351
Smad7	0.0771529	2.43681e-09	3.29801e-08	0.0518615	0.102345
Atp2a3	0.0771281	2.4657e-09	3.33091e-08	0.0518366	0.102321
Otud1	0.0770835	2.51847e-09	3.39798e-08	0.0517919	0.102276
Prkcd	0.0769796	2.64585e-09	3.56103e-08	0.0516876	0.102173
Sap18	0.0769039	2.74248e-09	3.68654e-08	0.0516117	0.102098
Cdk15	0.0768627	2.7966e-09	3.75465e-08	0.0515704	0.102056
Gm48529	0.0768596	2.80072e-09	3.75786e-08	0.0515672	0.102053
Lingo1	0.0767944	2.88853e-09	3.86616e-08	0.0515018	0.101989
Cabp1	0.0767217	2.98967e-09	3.98684e-08	0.0514289	0.101916
Kctd17	0.0766709	3.06231e-09	4.08121e-08	0.0513779	0.101866
Elovl1	0.0765547	3.23498e-09	4.30869e-08	0.0512614	0.10175
Plekho1	0.0765404	3.25687e-09	4.3352e-08	0.0512471	0.101736
Glo1	0.0764973	3.32384e-09	4.41895e-08	0.0512038	0.101693
Rit1	0.0763793	3.51383e-09	4.6568e-08	0.0510854	0.101575
Gyg	0.0763783	3.51558e-09	4.6568e-08	0.0510844	0.101574
Ube2d3	0.0761703	3.87678e-09	5.11351e-08	0.0508757	0.101367
Rusc1	0.076151	3.91201e-09	5.15685e-08	0.0508564	0.101348
Ndufb4	0.0760799	4.04486e-09	5.32232e-08	0.050785	0.101277
Cnksr3	0.0760155	4.16892e-09	5.47894e-08	0.0507204	0.101213
Tmem246	0.0759992	4.20072e-09	5.5174e-08	0.0507041	0.101197
Ifi35	0.0759701	4.25838e-09	5.5864e-08	0.0506749	0.101168
Hgf	0.0758207	4.56693e-09	5.98758e-08	0.050525	0.101019
Efhd2	0.0757269	4.77142e-09	6.2444e-08	0.0504309	0.100926
Fam107b	0.0756166	5.02364e-09	6.5548e-08	0.0503202	0.100816
Tspyl5	0.0756042	5.05259e-09	6.58863e-08	0.0503078	0.100804
Ndufb7	0.0755433	5.19807e-09	6.76619e-08	0.0502467	0.100743
Gm43244	0.075529	5.23282e-09	6.80735e-08	0.0502324	0.100729
Rassf6	0.0753924	5.57646e-09	7.24142e-08	0.0500953	0.100593
F730311O21Rik	0.0752293	6.01517e-09	7.78329e-08	0.0499317	0.10043
Clu	0.0751838	6.14368e-09	7.93074e-08	0.049886	0.100385
P3h3	0.0751204	6.32676e-09	8.16223e-08	0.0498225	0.100322
Gm42517	0.0750503	6.53572e-09	8.42682e-08	0.0497521	0.100252
Serinc3	0.0750305	6.59591e-09	8.4994e-08	0.0497322	0.100232
Plekhg3	0.0749872	6.72936e-09	8.66112e-08	0.0496888	0.100189
Aldh1a3	0.0749823	6.74467e-09	8.6757e-08	0.0496839	0.100185
Saraf	0.0748738	7.09136e-09	9.10016e-08	0.0495751	0.100077
Pmepa1	0.0748641	7.12326e-09	9.13571e-08	0.0495654	0.100067
Shisa4	0.0748372	7.21235e-09	9.24453e-08	0.0495384	0.10004
Scp2	0.0747506	7.50632e-09	9.57627e-08	0.0494515	0.0999539
4930526L06Rik	0.07474	7.54318e-09	9.61204e-08	0.0494409	0.0999433
Ly6c1	0.074673	7.77974e-09	9.9019e-08	0.0493737	0.0998766
Rbx1	0.0744469	8.63257e-09	1.09745e-07	0.0491468	0.0996515
Cap1	0.0743835	8.88772e-09	1.12792e-07	0.0490832	0.0995884
Nenf	0.0743711	8.9385e-09	1.1337e-07	0.0490708	0.099576
Gm15915	0.074338	9.07537e-09	1.15039e-07	0.0490375	0.099543
Tnfrsf12a	0.0743058	9.21024e-09	1.16613e-07	0.0490053	0.099511
Ugp2	0.0741818	9.74858e-09	1.23072e-07	0.0488809	0.0993876
Map1lc3b	0.0741188	1.00338e-08	1.26452e-07	0.0488177	0.0993249
Scrn1	0.0739687	1.07465e-08	1.35278e-07	0.0486671	0.0991754
Fbxw15	0.0739343	1.09164e-08	1.37258e-07	0.0486326	0.0991412
Cyb5r3	0.0739138	1.1019e-08	1.38468e-07	0.048612	0.0991207
Tmem128	0.0739054	1.10614e-08	1.38842e-07	0.0486036	0.0991123
Ndufb1-ps	0.0738883	1.11479e-08	1.39846e-07	0.0485865	0.0990954
Ada	0.0738331	1.14319e-08	1.43087e-07	0.0485311	0.0990404
Sox18	0.0736514	1.24178e-08	1.54974e-07	0.0483488	0.0988595
Lims1	0.0736243	1.25717e-08	1.56714e-07	0.0483217	0.0988325
Atf5	0.0736059	1.26772e-08	1.5794e-07	0.0483032	0.0988142
Taldo1	0.0735965	1.27314e-08	1.58524e-07	0.0482938	0.0988049
Adcy5	0.073449	1.36131e-08	1.6902e-07	0.0481458	0.098658
Nptn	0.0734325	1.37151e-08	1.70189e-07	0.0481293	0.0986416
Basp1	0.073412	1.38434e-08	1.71683e-07	0.0481087	0.0986211
Brk1	0.0734039	1.3894e-08	1.72213e-07	0.0481006	0.0986131
Yif1a	0.073359	1.41802e-08	1.7556e-07	0.0480555	0.0985683
Mpc2	0.0733492	1.42431e-08	1.76239e-07	0.0480457	0.0985586
Fa2h	0.0733077	1.45131e-08	1.79275e-07	0.0480041	0.0985173
Pura	0.0732769	1.47166e-08	1.81377e-07	0.0479732	0.0984867
9930111J21Rik2	0.0732711	1.47558e-08	1.81757e-07	0.0479673	0.0984808
Anxa2	0.0732651	1.47956e-08	1.82144e-07	0.0479613	0.0984749
Trnau1ap	0.073212	1.51554e-08	1.86363e-07	0.047908	0.098422
Emd	0.0730756	1.61182e-08	1.97423e-07	0.0477713	0.0982862
Atox1	0.0730562	1.626e-08	1.98936e-07	0.0477518	0.0982669
Gm30961	0.0729821	1.68127e-08	2.05468e-07	0.0476774	0.0981931
Pcgf5	0.0728644	1.7728e-08	2.15926e-07	0.0475594	0.0980759
Ccnd3	0.0728102	1.81651e-08	2.21128e-07	0.047505	0.098022
Atg3	0.0727893	1.83369e-08	2.23094e-07	0.0474841	0.0980011
Nnat	0.0727794	1.84188e-08	2.23965e-07	0.0474741	0.0979913
Arhgdia	0.0727486	1.86754e-08	2.26959e-07	0.0474432	0.0979606
Sin3b	0.0727384	1.87608e-08	2.2787e-07	0.047433	0.0979505
Gpsm3	0.0727074	1.90242e-08	2.3094e-07	0.0474019	0.0979196
Mindy3	0.0726349	1.9653e-08	2.37779e-07	0.0473292	0.0978475
Akr1a1	0.0725201	2.06917e-08	2.49653e-07	0.047214	0.0977331
Rhbdl1	0.072497	2.09064e-08	2.51963e-07	0.0471909	0.0977101
Bicd2	0.0722398	2.34543e-08	2.81117e-07	0.0469329	0.097454
Mcl1	0.0721731	2.41628e-08	2.89131e-07	0.046866	0.0973876
Pakap	0.0721666	2.4233e-08	2.89812e-07	0.0468595	0.0973811
Coch	0.0720594	2.54186e-08	3.03491e-07	0.0467519	0.0972744
Stard3nl	0.07197	2.645e-08	3.15075e-07	0.0466623	0.0971854
Rims4	0.071929	2.69358e-08	3.20553e-07	0.0466212	0.0971446
Tnfrsf25	0.0719203	2.70405e-08	3.21622e-07	0.0466125	0.0971359
Tmed10	0.071911	2.71529e-08	3.22783e-07	0.0466031	0.0971266
Abca3	0.071855	2.78367e-08	3.30372e-07	0.0465469	0.0970709
Cers6	0.0716826	3.00493e-08	3.54891e-07	0.046374	0.0968992
C1ql3	0.0716687	3.02343e-08	3.56758e-07	0.0463601	0.0968854
Akt1	0.0715108	3.24223e-08	3.81264e-07	0.0462017	0.0967281
Il6st	0.0714807	3.28559e-08	3.85946e-07	0.0461715	0.0966982
Nid2	0.0713962	3.41051e-08	3.99974e-07	0.0460868	0.096614
Akap17b	0.0713761	3.44087e-08	4.03317e-07	0.0460666	0.0965941
Ubald1	0.0713668	3.45514e-08	4.04771e-07	0.0460572	0.0965847
Arhgap15	0.0712584	3.62422e-08	4.24123e-07	0.0459485	0.0964768
Sptan1	0.071243	3.64892e-08	4.26784e-07	0.0459331	0.0964614
Pdcd5	0.0711935	3.72922e-08	4.35009e-07	0.0458835	0.0964122
Gfra2	0.0711818	3.74855e-08	4.3703e-07	0.0458717	0.0964005
Cd9	0.0711064	3.87497e-08	4.50563e-07	0.0457961	0.0963254
Adra1d	0.0710658	3.94474e-08	4.58187e-07	0.0457553	0.096285
P4ha1	0.0710615	3.95208e-08	4.58551e-07	0.0457511	0.0962808
Rer1	0.0710579	3.9584e-08	4.5904e-07	0.0457474	0.0962771
Actr3	0.0710066	4.04851e-08	4.68741e-07	0.045696	0.0962261
Chmp2a	0.0709876	4.08252e-08	4.72428e-07	0.0456769	0.0962071
Dock6	0.0709615	4.12949e-08	4.77609e-07	0.0456508	0.0961812
Ndufa12	0.0708572	4.32275e-08	4.98903e-07	0.0455461	0.0960773
Rnf126	0.0708454	4.34505e-08	5.01211e-07	0.0455344	0.0960656
Sh2d3c	0.0707962	4.43983e-08	5.11872e-07	0.0454849	0.0960165
Nradd	0.0707756	4.48003e-08	5.15689e-07	0.0454643	0.095996
Cib4	0.0707675	4.49588e-08	5.1724e-07	0.0454562	0.095988
Ift43	0.0707602	4.51023e-08	5.18617e-07	0.0454489	0.0959808
Dnlz	0.0707548	4.52102e-08	5.19584e-07	0.0454434	0.0959753
Dusp1	0.0707215	4.58729e-08	5.26644e-07	0.0454101	0.0959422
Arhgap10	0.0707099	4.61067e-08	5.29049e-07	0.0453984	0.0959306
9930014A18Rik	0.0706649	4.70224e-08	5.38705e-07	0.0453533	0.0958858
Magohb	0.0706114	4.81329e-08	5.49982e-07	0.0452997	0.0958326
Prdm16os	0.0706091	4.81814e-08	5.50248e-07	0.0452974	0.0958303
Trank1	0.0705516	4.94062e-08	5.6335e-07	0.0452397	0.095773
Ccn3	0.0704806	5.09615e-08	5.80173e-07	0.0451684	0.0957023
Pxdc1	0.070416	5.24146e-08	5.96405e-07	0.0451037	0.095638
Pdcd10	0.0704092	5.25721e-08	5.97885e-07	0.0450968	0.0956312
Nt5c	0.0702717	5.58126e-08	6.32426e-07	0.0449589	0.0954943
Tomm22	0.0702663	5.59439e-08	6.33585e-07	0.0449535	0.0954889
Ndufa3	0.0702377	5.6642e-08	6.40825e-07	0.0449249	0.0954605
Gpx8	0.0701836	5.79885e-08	6.55039e-07	0.0448706	0.0954066
Htr1b	0.0701441	5.89916e-08	6.6568e-07	0.044831	0.0953672
Erp29	0.0701359	5.92022e-08	6.6771e-07	0.0448228	0.0953591
Aff2	0.0701119	5.98231e-08	6.74364e-07	0.0447986	0.0953351
Arap1	0.0701091	5.98944e-08	6.74818e-07	0.0447959	0.0953324
Cpeb1	0.0700806	6.06395e-08	6.8286e-07	0.0447673	0.095304
Ptges3l	0.0699999	6.27979e-08	7.06071e-07	0.0446863	0.0952236
Mgp	0.069963	6.38083e-08	7.16692e-07	0.0446494	0.0951869
Sike1	0.069955	6.40293e-08	7.18804e-07	0.0446413	0.095179
Sgip1	0.0699437	6.43454e-08	7.2198e-07	0.0446299	0.0951676
Zbtb4	0.069887	6.59413e-08	7.39126e-07	0.0445731	0.0951112
Ufm1	0.0698572	6.67976e-08	7.47955e-07	0.0445432	0.0950815
Slc25a24	0.0697882	6.88191e-08	7.69404e-07	0.044474	0.0950128
Adamts6	0.0695004	7.79076e-08	8.67454e-07	0.0441853	0.0947262
Irgm1	0.0693438	8.33287e-08	9.24508e-07	0.0440283	0.0945703
Sec11c	0.0693211	8.41447e-08	9.33086e-07	0.0440056	0.0945476
Dkk3	0.069314	8.44019e-08	9.34986e-07	0.0439984	0.0945406
Cct8	0.0692172	8.79777e-08	9.71562e-07	0.0439014	0.0944442
Oacyl	0.0692162	8.80158e-08	9.71562e-07	0.0439004	0.0944432
Elovl7	0.0690262	9.54711e-08	1.05013e-06	0.0437098	0.0942539
Snta1	0.069018	9.58049e-08	1.05327e-06	0.0437016	0.0942458
Tcea3	0.0689966	9.66846e-08	1.06241e-06	0.0436801	0.0942245
Zfp91	0.0689874	9.70651e-08	1.06596e-06	0.0436709	0.0942153
Cisd1	0.0689864	9.71056e-08	1.06596e-06	0.0436699	0.0942144
Kcnd3	0.0688605	1.02467e-07	1.11918e-06	0.0435436	0.0940889
Slc44a2	0.0687456	1.07606e-07	1.17354e-06	0.0434284	0.0939746
Mrps14	0.0686798	1.10661e-07	1.20626e-06	0.0433625	0.093909
Bckdk	0.0686621	1.11497e-07	1.21416e-06	0.0433447	0.0938914
Dctn2	0.0686474	1.12197e-07	1.2207e-06	0.0433299	0.0938768
Ehd4	0.0686412	1.12495e-07	1.22318e-06	0.0433237	0.0938705
D430019H16Rik	0.0685559	1.16644e-07	1.26577e-06	0.0432382	0.0937856
Hagh	0.0685322	1.17825e-07	1.27732e-06	0.0432144	0.093762
Vapa	0.0685287	1.17997e-07	1.27855e-06	0.0432109	0.0937586
Gnas	0.068507	1.1909e-07	1.28911e-06	0.0431892	0.0937369
Marc2	0.0684948	1.1971e-07	1.29518e-06	0.0431769	0.0937247
H3f3a	0.0684479	1.22115e-07	1.31857e-06	0.0431298	0.093678
Ndufs5	0.0684143	1.23863e-07	1.33546e-06	0.0430962	0.0936446
Herpud1	0.068398	1.24723e-07	1.3434e-06	0.0430798	0.0936284
Tst	0.0683334	1.28183e-07	1.37893e-06	0.043015	0.093564
Rnasek	0.0682506	1.3275e-07	1.42493e-06	0.042932	0.0934816
Plaur	0.0682396	1.33371e-07	1.43089e-06	0.042921	0.0934706
Calu	0.0682106	1.35012e-07	1.44708e-06	0.0428919	0.0934418
Rtn2	0.0680849	1.42374e-07	1.52149e-06	0.0427658	0.0933165
Dusp27	0.0680312	1.45635e-07	1.55482e-06	0.042712	0.093263
Pag1	0.0679903	1.48162e-07	1.57977e-06	0.042671	0.0932224
Arf2	0.0679899	1.4819e-07	1.57977e-06	0.0426706	0.0932219
Gm15419	0.0679849	1.48501e-07	1.58232e-06	0.0426656	0.093217
Stk25	0.0679446	1.51044e-07	1.60784e-06	0.0426251	0.0931768
Tspan9	0.0678961	1.5416e-07	1.63941e-06	0.0425765	0.0931285
Bmpr1b	0.0678648	1.56198e-07	1.66027e-06	0.0425452	0.0930974
Ube2s	0.0677913	1.61103e-07	1.71074e-06	0.0424714	0.0930241
Atf3	0.0677866	1.61417e-07	1.71324e-06	0.0424667	0.0930195
Coro1c	0.0677705	1.62512e-07	1.72318e-06	0.0424506	0.0930035
Ablim2	0.0677256	1.65606e-07	1.75366e-06	0.0424055	0.0929587
Gipc1	0.0675613	1.77414e-07	1.87209e-06	0.0422408	0.0927951
Mxra7	0.0675462	1.7854e-07	1.88305e-06	0.0422256	0.09278
Klc1	0.0675266	1.80009e-07	1.89671e-06	0.042206	0.0927606
Gm30873	0.0674911	1.82705e-07	1.92419e-06	0.0421704	0.0927252
Adamts15	0.0674637	1.8481e-07	1.94542e-06	0.0421429	0.0926979
Gng12	0.0674328	1.8721e-07	1.96972e-06	0.0421119	0.0926671
Arpc5	0.0674314	1.87323e-07	1.96996e-06	0.0421105	0.0926657
Ddost	0.0673944	1.90242e-07	1.99873e-06	0.0420734	0.0926288
Rab21	0.0673903	1.90564e-07	2.00115e-06	0.0420693	0.0926248
Dzip1l	0.0673877	1.90775e-07	2.0024e-06	0.0420667	0.0926222
Avpi1	0.0673677	1.92376e-07	2.01824e-06	0.0420466	0.0926022
Prdm6	0.0673587	1.93097e-07	2.02483e-06	0.0420376	0.0925933
Adamtsl5	0.0673428	1.94387e-07	2.03639e-06	0.0420216	0.0925774
Fam131a	0.0673162	1.96555e-07	2.05811e-06	0.041995	0.092551
Vasn	0.0672927	1.98489e-07	2.07537e-06	0.0419714	0.0925276
Zdhhc2	0.067291	1.98632e-07	2.07588e-06	0.0419697	0.0925259
Fzd7	0.0672721	2.00201e-07	2.09127e-06	0.0419508	0.0925071
Serp1	0.067225	2.04168e-07	2.12862e-06	0.0419036	0.0924602
Nkain3	0.0671849	2.07609e-07	2.16036e-06	0.0418634	0.0924203
Abca2	0.0671685	2.09033e-07	2.17414e-06	0.0418469	0.0924039
Ltbp4	0.0671462	2.10989e-07	2.19344e-06	0.0418245	0.0923816
Nr2f6	0.0670966	2.15386e-07	2.23702e-06	0.0417748	0.0923323
Sar1b	0.0670144	2.22876e-07	2.30821e-06	0.0416923	0.0922504
Ap1s1	0.0669258	2.31224e-07	2.39125e-06	0.0416035	0.0921622
Ndufb8	0.0669241	2.3139e-07	2.39184e-06	0.0416018	0.0921604
Sorbs2	0.0669007	2.33645e-07	2.41286e-06	0.0415783	0.0921372
Grap	0.0667147	2.5236e-07	2.59874e-06	0.0413918	0.0919519
Nectin3	0.0666549	2.58677e-07	2.65751e-06	0.0413319	0.0918924
Cox6a1	0.0665515	2.6997e-07	2.7683e-06	0.0412282	0.0917893
Ier5	0.0664856	2.77409e-07	2.83924e-06	0.0411621	0.0917237
Mif4gd	0.0664562	2.80787e-07	2.87246e-06	0.0411327	0.0916945
Eif2s1	0.066446	2.81974e-07	2.88325e-06	0.0411224	0.0916843
Snx3	0.0663787	2.899e-07	2.95736e-06	0.0410549	0.0916173
Ndufaf3	0.0663608	2.92045e-07	2.97785e-06	0.041037	0.0915994
Slc7a7	0.0663281	2.96003e-07	3.01257e-06	0.0410042	0.0915668
Akr1c12	0.066154	3.17951e-07	3.2269e-06	0.0408296	0.0913935
Trip6	0.0661275	3.21425e-07	3.25912e-06	0.0408031	0.0913671
Ostc	0.0661193	3.22508e-07	3.26595e-06	0.0407948	0.0913589
Rac1	0.0660191	3.36032e-07	3.39775e-06	0.0406944	0.0912591
Ndufv2	0.0659957	3.39276e-07	3.42737e-06	0.0406708	0.0912358
Atp2b4	0.065975	3.42157e-07	3.45166e-06	0.0406501	0.0912152
Paxx	0.0659726	3.42503e-07	3.45355e-06	0.0406477	0.0912127
March2	0.0658937	3.5373e-07	3.55361e-06	0.0405686	0.0911342
Gm12446	0.0658918	3.54015e-07	3.55483e-06	0.0405666	0.0911323
Pkd1	0.065782	3.70247e-07	3.70928e-06	0.0404566	0.091023
Ly6a	0.0657404	3.7659e-07	3.76763e-06	0.0404149	0.0909815
Tead3	0.0657283	3.78463e-07	3.78463e-06	0.0404027	0.0909694
Rdh14	0.0657024	3.82479e-07	3.82303e-06	0.0403767	0.0909436
Rbpms2	0.0656853	3.85148e-07	3.84795e-06	0.0403596	0.0909266
Smim5	0.0655797	4.02076e-07	4.00972e-06	0.0402538	0.0908215
Atl3	0.065569	4.03828e-07	4.02351e-06	0.0402431	0.0908108
1700037H04Rik	0.0655272	4.10754e-07	4.08878e-06	0.0402011	0.0907692
Pop5	0.065518	4.12295e-07	4.10224e-06	0.0401919	0.09076
Tbx18	0.0655006	4.15231e-07	4.12769e-06	0.0401744	0.0907427
Ereg	0.0654605	4.2206e-07	4.18984e-06	0.0401342	0.0907027
Aplp1	0.0654053	4.31619e-07	4.28278e-06	0.0400789	0.0906478
Csnk1e	0.0652523	4.59259e-07	4.53022e-06	0.0399255	0.0904953
Prelp	0.0652277	4.63854e-07	4.5714e-06	0.0399008	0.0904709
Smoc1	0.0651731	4.74229e-07	4.66522e-06	0.039846	0.0904164
Mlf2	0.0650501	4.98395e-07	4.8897e-06	0.0397228	0.090294
Cuedc2	0.065025	5.03479e-07	4.93155e-06	0.0396976	0.090269
Prelid3b	0.0649352	5.22069e-07	5.10358e-06	0.0396075	0.0901795
Hoxb2	0.0649015	5.29193e-07	5.16638e-06	0.0395738	0.090146
Tmem237	0.0649015	5.29204e-07	5.16638e-06	0.0395737	0.0901459
Cdc42ep1	0.06488	5.33805e-07	5.2043e-06	0.0395522	0.0901245
Pard3bos3	0.0648786	5.34103e-07	5.20488e-06	0.0395508	0.0901231
Wwc1	0.0648661	5.36815e-07	5.22897e-06	0.0395382	0.0901106
Vat1	0.0647225	5.68747e-07	5.52765e-06	0.0393942	0.0899676
Adamtsl4	0.0646833	5.77782e-07	5.61046e-06	0.0393549	0.0899286
Fstl1	0.064619	5.92884e-07	5.75198e-06	0.0392905	0.0898646
Rcn2	0.0645877	6.00381e-07	5.82212e-06	0.0392591	0.0898334
Pfdn4	0.0645089	6.19654e-07	5.99144e-06	0.0391801	0.0897549
Gm48617	0.0644841	6.25838e-07	6.04746e-06	0.0391553	0.0897302
Adrm1	0.064475	6.28125e-07	6.06686e-06	0.0391461	0.0897211
Rnf165	0.0644698	6.29445e-07	6.07692e-06	0.0391409	0.0897159
Ptms	0.0643932	6.49049e-07	6.24957e-06	0.0390641	0.0896396
Hikeshi	0.0643171	6.69107e-07	6.43134e-06	0.0389878	0.0895638
Klf13	0.0643111	6.70714e-07	6.44394e-06	0.0389817	0.0895578
Gm9922	0.0642112	6.98017e-07	6.68268e-06	0.0388816	0.0894583
Hid1	0.0641829	7.05924e-07	6.74949e-06	0.0388533	0.0894302
Arf1	0.0641695	7.09717e-07	6.78151e-06	0.0388398	0.0894168
Pip4k2a	0.0641182	7.24374e-07	6.91376e-06	0.0387884	0.0893657
Tnxb	0.0640764	7.36541e-07	7.02066e-06	0.0387464	0.089324
Gm30270	0.0640071	7.57125e-07	7.20111e-06	0.038677	0.0892551
Mtln	0.0639025	7.89293e-07	7.4842e-06	0.0385721	0.0891508
Pcmt1	0.0638068	8.19845e-07	7.75365e-06	0.0384762	0.0890555
4833412C05Rik	0.0637462	8.39786e-07	7.92505e-06	0.0384154	0.0889951
Smpd3	0.0637438	8.40578e-07	7.92909e-06	0.038413	0.0889928
Ston1	0.0636798	8.62157e-07	8.12561e-06	0.0383488	0.088929
Nav2	0.0636024	8.88977e-07	8.37113e-06	0.0382712	0.0888519
Plcxd2	0.0635874	8.9426e-07	8.40998e-06	0.0382562	0.088837
Gnb1	0.0635748	8.98747e-07	8.44489e-06	0.0382435	0.0888244
Cers2	0.0635205	9.18244e-07	8.60824e-06	0.0381891	0.0887703
Idh3a	0.0635197	9.18502e-07	8.60824e-06	0.0381883	0.0887695
Cpq	0.0635146	9.20356e-07	8.6145e-06	0.0381832	0.0887645
Mlf1	0.0634787	9.33523e-07	8.734e-06	0.0381472	0.0887286
Itga11	0.0634272	9.52656e-07	8.90153e-06	0.0380956	0.0886774
Hsp90aa1	0.0634186	9.5592e-07	8.9282e-06	0.0380869	0.0886688
Tmem134	0.0633776	9.71484e-07	9.06463e-06	0.0380458	0.088628
Ube2g2	0.0632798	1.00963e-06	9.40162e-06	0.0379478	0.0885306
Atp6ap1	0.0632049	1.03981e-06	9.66204e-06	0.0378727	0.088456
Itga7	0.0631802	1.04998e-06	9.75233e-06	0.0378479	0.0884313
Slc6a9	0.0629782	1.13659e-06	1.05031e-05	0.0376454	0.0882301
Stum	0.0629565	1.14631e-06	1.0575e-05	0.0376236	0.0882084
Ptger1	0.0629349	1.15603e-06	1.06511e-05	0.037602	0.088187
Txndc9	0.0629072	1.16862e-06	1.07626e-05	0.0375743	0.0881594
Dapk3	0.0628511	1.19457e-06	1.09969e-05	0.037518	0.0881035
Csmd1	0.0628254	1.20662e-06	1.10984e-05	0.0374923	0.0880779
Amigo2	0.0627664	1.23476e-06	1.13381e-05	0.0374331	0.0880191
Renbp	0.0627582	1.23875e-06	1.137e-05	0.0374248	0.0880109
Napg	0.0626678	1.28322e-06	1.17633e-05	0.0373342	0.0879209
Hspa4l	0.06251	1.36458e-06	1.24567e-05	0.037176	0.0877637
Usp53	0.0623801	1.43525e-06	1.30744e-05	0.0370458	0.0876343
Wbp2	0.0623761	1.43749e-06	1.30894e-05	0.0370418	0.0876303
Gm4131	0.0623595	1.44677e-06	1.31684e-05	0.0370251	0.0876138
Gm13446	0.0622447	1.51266e-06	1.37324e-05	0.03691	0.0874994
Gatad1	0.0622348	1.51849e-06	1.37751e-05	0.0369001	0.0874895
Gna11	0.0622293	1.52168e-06	1.37983e-05	0.0368947	0.0874841
Gm34184	0.0622241	1.52476e-06	1.38205e-05	0.0368894	0.0874789
Srsf3	0.0622142	1.53064e-06	1.3868e-05	0.0368795	0.087469
Gm46224	0.0621997	1.53923e-06	1.39343e-05	0.036865	0.0874546
Esyt2	0.0620958	1.6024e-06	1.44701e-05	0.0367608	0.0873511
Ndufa13	0.062051	1.63038e-06	1.47152e-05	0.0367159	0.0873065
Nr1i2	0.0620502	1.6309e-06	1.47152e-05	0.0367151	0.0873056
Klf3	0.0620273	1.64541e-06	1.48278e-05	0.0366921	0.0872828
Nkx2-5	0.0619811	1.67502e-06	1.50821e-05	0.0366458	0.0872368
Psmb5	0.0619646	1.6857e-06	1.5172e-05	0.0366292	0.0872204
Lrrc27	0.0619635	1.6864e-06	1.51721e-05	0.0366282	0.0872193
Nars	0.0619182	1.71614e-06	1.54141e-05	0.0365827	0.0871741
Mmp16	0.0619059	1.72432e-06	1.54748e-05	0.0365704	0.0871619
Fam104a	0.0618707	1.7479e-06	1.56542e-05	0.0365351	0.0871268
Bcas1	0.0617968	1.79836e-06	1.60797e-05	0.036461	0.0870531
Txndc15	0.0617942	1.80014e-06	1.6089e-05	0.0364584	0.0870506
Tmem59l	0.0617879	1.80446e-06	1.61211e-05	0.0364521	0.0870444
Fam131b	0.0617576	1.82564e-06	1.62969e-05	0.0364218	0.0870142
Yrdc	0.0616913	1.8728e-06	1.67042e-05	0.0363553	0.0869481
Nudt18	0.0616022	1.93798e-06	1.72714e-05	0.036266	0.0868593
Pdia6	0.0615916	1.94589e-06	1.73348e-05	0.0362553	0.0868488
Gm21691	0.0614601	2.04647e-06	1.81862e-05	0.0361235	0.0867178
Ubl4a	0.061456	2.04973e-06	1.82078e-05	0.0361193	0.0867136
Fam8a1	0.0614385	2.06349e-06	1.83076e-05	0.0361018	0.0866962
Them6	0.0614175	2.08016e-06	1.8433e-05	0.0360808	0.0866753
Lrrn2	0.0614004	2.09381e-06	1.85464e-05	0.0360636	0.0866583
Il17rc	0.0613616	2.12508e-06	1.88157e-05	0.0360248	0.0866197
Micos10	0.06131	2.16745e-06	1.9152e-05	0.035973	0.0865682
Arl8a	0.0613029	2.17331e-06	1.91959e-05	0.0359659	0.0865612
Ndufc1	0.0612622	2.20733e-06	1.94649e-05	0.0359251	0.0865206
Edem1	0.0612358	2.22975e-06	1.96546e-05	0.0358986	0.0864943
Cdkn2d	0.0611771	2.28018e-06	2.00829e-05	0.0358398	0.0864359
Nfib	0.0611525	2.30172e-06	2.02562e-05	0.0358151	0.0864113
Ikbip	0.0610815	2.36484e-06	2.07866e-05	0.0357439	0.0863405
Rnf151	0.0610673	2.3776e-06	2.08903e-05	0.0357297	0.0863265
4930590L20Rik	0.0610481	2.39502e-06	2.10349e-05	0.0357105	0.0863073
Zcrb1	0.0610156	2.42482e-06	2.1288e-05	0.0356779	0.086275
Dhx58os	0.0609902	2.44838e-06	2.14681e-05	0.0356524	0.0862496
Hif3a	0.0609893	2.44927e-06	2.14681e-05	0.0356515	0.0862487
Heg1	0.0609681	2.4691e-06	2.16071e-05	0.0356302	0.0862276
Plekhg5	0.0609628	2.47407e-06	2.16419e-05	0.0356249	0.0862223
Ap1s3	0.0609329	2.50233e-06	2.18804e-05	0.035595	0.0861925
Maged2	0.0608823	2.55084e-06	2.22789e-05	0.0355443	0.0861421
Gm44737	0.0608712	2.56163e-06	2.2354e-05	0.0355331	0.086131
Fkbp2	0.060797	2.63469e-06	2.29364e-05	0.0354588	0.0860572
Cdk2ap2	0.0607178	2.71502e-06	2.35886e-05	0.0353793	0.0859782
Nts	0.0607089	2.72417e-06	2.36587e-05	0.0353704	0.0859694
Cpb2	0.0607028	2.73044e-06	2.37037e-05	0.0353643	0.0859633
Dnpep	0.0606819	2.75217e-06	2.38544e-05	0.0353433	0.0859424
Tub	0.0606539	2.78147e-06	2.40891e-05	0.0353153	0.0859145
Stom	0.0606457	2.79009e-06	2.41542e-05	0.0353071	0.0859064
Rfxap	0.0606067	2.8315e-06	2.45029e-05	0.035268	0.0858676
Mgat2	0.0605914	2.84798e-06	2.46162e-05	0.0352526	0.0858523
Pwwp2b	0.060452	3.00184e-06	2.5905e-05	0.0351129	0.0857134
C430002N11Rik	0.060412	3.04748e-06	2.62884e-05	0.0350728	0.0856735
Tmbim1	0.0603769	3.08803e-06	2.66172e-05	0.0350376	0.0856386
Kat2b	0.0600633	3.47419e-06	2.9769e-05	0.0347233	0.0853261
Rab8a	0.0600612	3.47686e-06	2.97801e-05	0.0347212	0.0853241
Ccdc28b	0.0600165	3.53567e-06	3.02601e-05	0.0346763	0.0852795
Fzd2	0.0599995	3.55819e-06	3.0429e-05	0.0346593	0.0852626
Herpud2	0.0599696	3.5983e-06	3.06997e-05	0.0346293	0.0852328
Zfp706	0.0599625	3.60779e-06	3.07566e-05	0.0346223	0.0852258
Tlnrd1	0.0599598	3.61153e-06	3.07764e-05	0.0346195	0.085223
Mr1	0.0598045	3.82737e-06	3.2476e-05	0.0344638	0.0850683
Rab37	0.0597865	3.85305e-06	3.26558e-05	0.0344458	0.0850504
Gemin7	0.0597807	3.86148e-06	3.27145e-05	0.03444	0.0850446
Dctn3	0.0596938	3.98868e-06	3.37659e-05	0.0343529	0.084958
C1galt1c1	0.0596424	4.06578e-06	3.44052e-05	0.0343013	0.0849068
Dock9	0.0596171	4.10429e-06	3.47176e-05	0.034276	0.0848816
Erp44	0.05957	4.17674e-06	3.52894e-05	0.0342288	0.0848347
Aldh1a2	0.0595191	4.25652e-06	3.59216e-05	0.0341778	0.084784
A630014C17Rik	0.0594401	4.38337e-06	3.68921e-05	0.0340986	0.0847052
Tmem109	0.0594241	4.40947e-06	3.70974e-05	0.0340825	0.0846893
Emp2	0.0594176	4.42012e-06	3.71727e-05	0.034076	0.0846828
Syt11	0.059403	4.44417e-06	3.73605e-05	0.0340613	0.0846682
Atp1b2	0.0593107	4.59879e-06	3.8604e-05	0.0339689	0.0845763
Atp5b	0.0593105	4.59917e-06	3.8604e-05	0.0339686	0.0845761
Adra2a	0.0592688	4.67064e-06	3.91586e-05	0.0339269	0.0845346
Gm11733	0.0592637	4.6795e-06	3.91876e-05	0.0339218	0.0845295
Ccdc9b	0.0592518	4.70014e-06	3.93425e-05	0.0339099	0.0845177
Eprn	0.059251	4.7016e-06	3.93425e-05	0.033909	0.0845168
Cnih4	0.0592234	4.74989e-06	3.96704e-05	0.0338813	0.0844893
Ccdc82	0.0591923	4.80478e-06	4.00981e-05	0.0338502	0.0844583
Vamp3	0.0591712	4.84248e-06	4.03818e-05	0.033829	0.0844373
Lamtor2	0.0591359	4.90601e-06	4.08491e-05	0.0337936	0.0844021
Ntan1	0.05909	4.98993e-06	4.14746e-05	0.0337476	0.0843564
Hr	0.0590896	4.99066e-06	4.14746e-05	0.0337472	0.084356
D8Ertd738e	0.0590083	5.14253e-06	4.26716e-05	0.0336658	0.084275
Capzb	0.0589996	5.15904e-06	4.27761e-05	0.033657	0.0842664
Tmem189	0.0589459	5.26209e-06	4.35973e-05	0.0336032	0.0842129
Aktip	0.0589277	5.29756e-06	4.38579e-05	0.033585	0.0841947
C130074G19Rik	0.0589115	5.32925e-06	4.41034e-05	0.0335687	0.0841786
Ncald	0.0588423	5.46667e-06	4.51207e-05	0.0334994	0.0841096
Col1a1	0.0587828	5.5875e-06	4.60483e-05	0.0334397	0.0840503
St5	0.0587636	5.62713e-06	4.63574e-05	0.0334205	0.0840312
Dbn1	0.0586554	5.85509e-06	4.8108e-05	0.033312	0.0839233
Swap70	0.0585943	5.98762e-06	4.91598e-05	0.0332508	0.0838625
Tppp	0.0585767	6.02626e-06	4.94585e-05	0.0332331	0.083845
Bod1l	0.0584555	6.29958e-06	5.15851e-05	0.0331116	0.0837242
Gm32357	0.0584132	6.39752e-06	5.23674e-05	0.0330693	0.0836821
Sytl2	0.0583992	6.43047e-06	5.25976e-05	0.0330552	0.0836681
Luzp1	0.058397	6.43545e-06	5.26185e-05	0.0330531	0.083666
Mamstr	0.0583768	6.48314e-06	5.29886e-05	0.0330328	0.0836458
Chac1	0.0583434	6.56266e-06	5.35983e-05	0.0329993	0.0836125
Lamtor3	0.058329	6.59734e-06	5.3821e-05	0.0329848	0.0835981
Ifi47	0.0583039	6.65782e-06	5.42738e-05	0.0329597	0.0835732
Pgrmc1	0.0582973	6.67394e-06	5.43848e-05	0.0329531	0.0835666
Rerg	0.0582815	6.71248e-06	5.4658e-05	0.0329373	0.0835508
Gm12002	0.0582683	6.74483e-06	5.49009e-05	0.032924	0.0835377
Gm2a	0.0582614	6.76177e-06	5.50183e-05	0.0329171	0.0835308
Pgf	0.0582589	6.7679e-06	5.50299e-05	0.0329146	0.0835284
Slco1c1	0.0582047	6.90303e-06	5.6063e-05	0.0328602	0.0834743
Wwp1	0.058152	7.03644e-06	5.70614e-05	0.0328075	0.0834218
Lrp10	0.0581112	7.14159e-06	5.78065e-05	0.0327666	0.0833812
Twf2	0.0580735	7.24028e-06	5.85096e-05	0.0327288	0.0833436
Adra1a	0.0580651	7.26246e-06	5.86542e-05	0.0327203	0.0833352
Sra1	0.0578097	7.96673e-06	6.39864e-05	0.0324644	0.0830807
Pdgfrb	0.057788	8.02943e-06	6.44662e-05	0.0324426	0.0830591
Pear1	0.0576943	8.30614e-06	6.65163e-05	0.0323487	0.0829657
Higd1a	0.0576833	8.339e-06	6.67304e-05	0.0323377	0.0829548
Lrrc8b	0.0576216	8.52672e-06	6.81075e-05	0.0322759	0.0828933
Tm2d1	0.0575506	8.74778e-06	6.97198e-05	0.0322047	0.0828226
Phldb2	0.0575236	8.83312e-06	7.03229e-05	0.0321777	0.0827957
Ncs1	0.0573809	9.29842e-06	7.38922e-05	0.0320346	0.0826535
Slc7a1	0.0573762	9.31405e-06	7.39894e-05	0.0320299	0.0826488
Carns1	0.0573448	9.41964e-06	7.47738e-05	0.0319984	0.0826175
Chgb	0.0572758	9.65597e-06	7.64548e-05	0.0319292	0.0825487
Coa3	0.0572191	9.85422e-06	7.79396e-05	0.0318724	0.0824922
Ube2n	0.0571809	9.98987e-06	7.88693e-05	0.0318341	0.0824542
Prrt4	0.0571464	1.01141e-05	7.97345e-05	0.0317995	0.0824198
Fkbp8	0.0571056	1.02627e-05	8.08185e-05	0.0317587	0.0823791
Tmem59	0.0570668	1.04061e-05	8.1918e-05	0.0317198	0.0823405
Gm42161	0.0570627	1.04213e-05	8.20081e-05	0.0317157	0.0823364
Ywhae	0.0570063	1.06333e-05	8.34956e-05	0.0316592	0.0822802
Nol7	0.0569844	1.07168e-05	8.41208e-05	0.0316372	0.0822584
H2-T22	0.056972	1.07645e-05	8.44342e-05	0.0316248	0.082246
Ube2d2a	0.0569515	1.08435e-05	8.49626e-05	0.0316042	0.0822256
H2-T23	0.0569478	1.08577e-05	8.5043e-05	0.0316005	0.0822219
Ntf3	0.0568847	1.11047e-05	8.68216e-05	0.0315373	0.0821591
Tox2	0.0568689	1.11676e-05	8.72816e-05	0.0315214	0.0821433
Frmd5	0.056864	1.11872e-05	8.73721e-05	0.0315165	0.0821384
Lemd1	0.0568427	1.12723e-05	8.80052e-05	0.0314952	0.0821172
Synj2	0.0568288	1.13283e-05	8.84109e-05	0.0314812	0.0821033
Abhd3	0.0568195	1.13657e-05	8.86392e-05	0.0314719	0.0820941
Ndufa1	0.0567792	1.153e-05	8.97926e-05	0.0314315	0.0820539
Itga3	0.0567735	1.15535e-05	8.99431e-05	0.0314258	0.0820482
U2af1	0.0567087	1.18226e-05	9.18742e-05	0.0313609	0.0819836
Mboat1	0.0566949	1.18807e-05	9.22924e-05	0.031347	0.0819699
Gm15663	0.0566855	1.19205e-05	9.25355e-05	0.0313376	0.0819605
Tmem62	0.0566265	1.21727e-05	9.4292e-05	0.0312785	0.0819017
Gm36264	0.0566163	1.22169e-05	9.45331e-05	0.0312683	0.0818916
Mamld1	0.0565885	1.23381e-05	9.53359e-05	0.0312404	0.0818638
Nr4a1	0.0565853	1.23518e-05	9.54079e-05	0.0312372	0.0818607
Cst6	0.0564487	1.29643e-05	9.97146e-05	0.0311003	0.0817246
Plpp2	0.056435	1.30272e-05	0.000100128	0.0310866	0.0817109
Ldb2	0.0564314	1.3044e-05	0.000100222	0.0310829	0.0817073
Jcad	0.0564128	1.31299e-05	0.000100811	0.0310643	0.0816888
Tnfsf12	0.0563597	1.33787e-05	0.000102504	0.0310111	0.0816359
Ube2l3	0.0563529	1.3411e-05	0.000102679	0.0310043	0.0816291
Rtn3	0.0562866	1.37288e-05	0.000105039	0.0309378	0.081563
Gm13822	0.0561865	1.42221e-05	0.000108699	0.0308375	0.0814632
Sdf4	0.0561677	1.43165e-05	0.000109382	0.0308186	0.0814445
G6pc	0.056165	1.43299e-05	0.000109446	0.030816	0.0814419
Ptp4a3	0.0561189	1.45643e-05	0.000110925	0.0307698	0.0813959
Inpp4b	0.0561177	1.45705e-05	0.000110934	0.0307686	0.0813947
Grik5	0.0561094	1.46131e-05	0.00011118	0.0307603	0.0813865
Trib1	0.0560432	1.49574e-05	0.000113681	0.0306939	0.0813205
2810433D01Rik	0.0560309	1.50221e-05	0.000114132	0.0306816	0.0813082
Borcs7	0.0560182	1.50894e-05	0.000114524	0.0306688	0.0812956
Btc	0.0560085	1.51408e-05	0.000114864	0.0306591	0.0812859
Ankrd9	0.0559362	1.55301e-05	0.000117664	0.0305867	0.0812138
Apmap	0.0559273	1.55789e-05	0.000117992	0.0305777	0.0812049
Best3	0.0559169	1.56354e-05	0.000118379	0.0305674	0.0811946
Mbnl1	0.0559066	1.56925e-05	0.00011877	0.0305569	0.0811843
Triap1	0.0558761	1.58611e-05	0.000119963	0.0305264	0.0811539
Tuba1b	0.0558502	1.60055e-05	0.000121001	0.0305005	0.0811281
Cmtm4	0.055833	1.61021e-05	0.000121617	0.0304833	0.081111
Plpp7	0.0558175	1.61897e-05	0.000122194	0.0304677	0.0810956
Ndfip2	0.0556794	1.6991e-05	0.000127976	0.0303293	0.080958
Syde1	0.0556277	1.73007e-05	0.000130083	0.0302775	0.0809064
Foxd2	0.0556223	1.73335e-05	0.000130285	0.0302721	0.080901
Ndufb2	0.0556048	1.74396e-05	0.000130992	0.0302545	0.0808836
Slc41a3	0.0555309	1.78947e-05	0.00013418	0.0301805	0.08081
Trappc4	0.0555166	1.79844e-05	0.000134806	0.0301661	0.0807957
Muc6	0.0554965	1.81107e-05	0.000135659	0.030146	0.0807757
Zbtb38	0.0554902	1.81506e-05	0.000135865	0.0301397	0.0807694
Psmb6	0.0554521	1.8393e-05	0.000137537	0.0301015	0.0807314
Slc17a9	0.0553472	1.90763e-05	0.000142354	0.0299963	0.0806269
Nfu1	0.0552772	1.95455e-05	0.000145456	0.0299262	0.0805571
Apba2	0.0551768	2.02383e-05	0.000150407	0.0298256	0.080457
Gm13861	0.0551731	2.0264e-05	0.000150547	0.0298219	0.0804534
Rabggtb	0.0551519	2.04134e-05	0.0001516	0.0298006	0.0804322
Ctxn1	0.0551501	2.04263e-05	0.0001516	0.0297988	0.0804304
Tm6sf1	0.05515	2.04267e-05	0.0001516	0.0297988	0.0804304
Arhgap9	0.0550822	2.09118e-05	0.000154936	0.0297308	0.0803628
Tbcb	0.0550495	2.11497e-05	0.000156539	0.029698	0.0803302
Smim10l2a	0.0550242	2.13352e-05	0.000157859	0.0296727	0.080305
Krt19	0.0549925	2.15705e-05	0.00015933	0.0296409	0.0802734
Rhoj	0.0549486	2.19002e-05	0.000161491	0.0295969	0.0802296
Cpne5	0.0549161	2.21466e-05	0.000163142	0.0295644	0.0801973
Cox7a1	0.054875	2.2463e-05	0.000165417	0.0295232	0.0801563
Rras2	0.0548214	2.28817e-05	0.000168273	0.0294694	0.0801029
Tbcc	0.0548173	2.29143e-05	0.000168455	0.0294653	0.0800988
Trabd	0.0547533	2.34248e-05	0.000171861	0.0294011	0.080035
Gm38477	0.0547078	2.37936e-05	0.000174449	0.0293556	0.0799897
Chst3	0.0546971	2.38813e-05	0.000174988	0.0293449	0.079979
Sept5	0.0545185	2.5391e-05	0.000185226	0.0291659	0.079801
Wwc2	0.0543923	2.6512e-05	0.000192629	0.0290394	0.0796753
Fibin	0.0543499	2.68994e-05	0.000195314	0.0289969	0.079633
S100b	0.0542334	2.799e-05	0.000202963	0.0288802	0.0795169
Tbx20	0.0541646	2.86543e-05	0.000207296	0.0288113	0.0794483
Bdh1	0.0541571	2.8728e-05	0.000207623	0.0288037	0.0794408
Nol3	0.0541559	2.87399e-05	0.00020764	0.0288025	0.0794396
Nrbp2	0.0541311	2.8983e-05	0.000209189	0.0287777	0.079415
Sdsl	0.0540202	3.00976e-05	0.00021673	0.0286665	0.0793044
Agbl3	0.0539797	3.05141e-05	0.000219657	0.028626	0.0792641
Ints6l	0.0539572	3.07486e-05	0.000221199	0.0286034	0.0792416
Pmfbp1	0.0539527	3.07957e-05	0.000221465	0.0285989	0.0792371
Slc35b1	0.0539364	3.09661e-05	0.000222616	0.0285826	0.0792209
Heyl	0.0538831	3.15307e-05	0.000226017	0.0285292	0.0791678
Ecrg4	0.0537818	3.26313e-05	0.000233509	0.0284277	0.0790669
Ost4	0.0537361	3.31405e-05	0.000236455	0.0283818	0.0790212
Flii	0.0537335	3.31692e-05	0.000236504	0.0283792	0.0790187
Eva1c	0.053682	3.37522e-05	0.000240268	0.0283276	0.0789673
Hspa2	0.0536648	3.39483e-05	0.000241585	0.0283104	0.0789502
Eno1	0.0536188	3.44799e-05	0.000245128	0.0282643	0.0789043
Sdc1	0.0536118	3.45615e-05	0.000245628	0.0282573	0.0788974
Mrps24	0.0535516	3.52703e-05	0.000250094	0.0281969	0.0788374
Ccdc27	0.053529	3.55401e-05	0.000251844	0.0281743	0.0788148
Nnmt	0.0535141	3.57192e-05	0.000252866	0.0281593	0.0788
Dclk3	0.0535016	3.587e-05	0.000253851	0.0281468	0.0787875
Pomp	0.0534792	3.61407e-05	0.0002556	0.0281244	0.0787653
Capns1	0.0534541	3.64482e-05	0.000257609	0.0280992	0.0787402
Rnf128	0.0534475	3.6529e-05	0.000258038	0.0280926	0.0787336
Psmc2	0.0534265	3.67878e-05	0.000259671	0.0280716	0.0787127
Slc25a33	0.0533929	3.72054e-05	0.000262268	0.028038	0.0786792
Man1c1	0.0533667	3.75344e-05	0.000264428	0.0280117	0.0786531
Selenok	0.0533564	3.76648e-05	0.00026526	0.0280014	0.0786429
Ext2	0.0533488	3.77613e-05	0.000265682	0.0279937	0.0786353
Naxe	0.0533268	3.80408e-05	0.000267477	0.0279717	0.0786134
Macrod2	0.0532712	3.87579e-05	0.000271992	0.027916	0.0785579
Slc45a3	0.0532401	3.91649e-05	0.000274582	0.0278848	0.0785269
LTO1	0.0532188	3.94448e-05	0.00027619	0.0278635	0.0785057
Mfap3l	0.0532011	3.968e-05	0.000277658	0.0278457	0.078488
Fam129b	0.0531728	4.00579e-05	0.000280212	0.0278174	0.0784598
Sacs	0.0531407	4.04903e-05	0.000282965	0.0277852	0.0784279
Slc7a2	0.0531247	4.07081e-05	0.000284396	0.0277692	0.0784119
Bola3	0.0531094	4.09173e-05	0.000285674	0.0277538	0.0783966
Rab3a	0.0530209	4.21454e-05	0.000293872	0.0276652	0.0783085
Mpv17l2	0.0529932	4.25372e-05	0.000296414	0.0276374	0.0782809
Dohh	0.0529449	4.32285e-05	0.000301135	0.027589	0.0782327
Eif5a	0.052886	4.40866e-05	0.000306524	0.0275299	0.078174
Cdc42ep5	0.0528703	4.43167e-05	0.000308026	0.0275143	0.0781584
Cldnd1	0.0528431	4.47212e-05	0.000310738	0.0274869	0.0781312
Plekhb2	0.0528309	4.49022e-05	0.000311797	0.0274748	0.0781191
Loxl1	0.05282	4.50663e-05	0.000312837	0.0274638	0.0781082
Lin7c	0.0528102	4.52134e-05	0.000313758	0.027454	0.0780984
1810055G02Rik	0.0528073	4.5257e-05	0.00031396	0.0274511	0.0780955
Entpd2	0.0527618	4.59466e-05	0.000318339	0.0274056	0.0780502
Rpp21	0.0527495	4.61348e-05	0.000319542	0.0273932	0.078038
Afap1	0.05268	4.72134e-05	0.000326701	0.0273235	0.0779687
Gbx2	0.052668	4.74023e-05	0.000327592	0.0273115	0.0779567
Fcgrt	0.0526599	4.7529e-05	0.000328363	0.0273034	0.0779487
Pld3	0.052608	4.83555e-05	0.00033365	0.0272514	0.0778969
Ttll11	0.0525896	4.86512e-05	0.000335478	0.027233	0.0778786
Il33	0.0525411	4.94396e-05	0.000340806	0.0271843	0.0778302
Pigt	0.052461	5.07684e-05	0.000349632	0.0271041	0.0777504
Eif4e2	0.0524522	5.09154e-05	0.000350425	0.0270953	0.0777417
Clip4	0.0523636	5.24292e-05	0.000360177	0.0270065	0.0776533
Vav2	0.0523073	5.3412e-05	0.000366335	0.0269501	0.0775972
Pop7	0.0522234	5.49098e-05	0.000375899	0.0268661	0.0775136
Srf	0.0521549	5.61633e-05	0.000383997	0.0267974	0.0774453
Wrb	0.052133	5.65688e-05	0.000386406	0.0267755	0.0774235
Agtr2	0.0521292	5.66405e-05	0.000386774	0.0267716	0.0774197
Ctnnal1	0.0520971	5.72413e-05	0.00039051	0.0267395	0.0773877
Romo1	0.0520637	5.78731e-05	0.000394597	0.026706	0.0773544
Rbm38	0.0520635	5.78766e-05	0.000394597	0.0267058	0.0773542
Lap3	0.0520476	5.81799e-05	0.000396416	0.0266899	0.0773384
Anxa5	0.0519902	5.92868e-05	0.000403202	0.0266323	0.0772811
Txndc5	0.0519745	5.95915e-05	0.000405148	0.0266167	0.0772656
Naa38	0.0519019	6.10275e-05	0.000414265	0.0265439	0.0771932
Gm43086	0.0518855	6.13563e-05	0.000416367	0.0265275	0.0771768
Sept4	0.0518565	6.19415e-05	0.000420207	0.0264984	0.0771479
Gm17130	0.0518473	6.21287e-05	0.000421346	0.0264892	0.0771387
Tcf25	0.0518032	6.30308e-05	0.0004268	0.026445	0.0770948
Grn	0.0517629	6.38676e-05	0.000432241	0.0264046	0.0770546
Bub3	0.0517221	6.47241e-05	0.000437721	0.0263638	0.077014
Vamp5	0.051714	6.48963e-05	0.00043875	0.0263556	0.0770058
Alox5ap	0.0515567	6.83121e-05	0.000460557	0.026198	0.076849
Gpx7	0.0515435	6.86047e-05	0.000462244	0.0261848	0.076836
Gm42372	0.0514821	6.99908e-05	0.000470564	0.0261232	0.0767747
Akr1c14	0.0514704	7.02575e-05	0.000472212	0.0261115	0.076763
Mrps21	0.051452	7.0678e-05	0.000474306	0.0260931	0.0767447
Atp2b1	0.0514412	7.09267e-05	0.000475829	0.0260823	0.076734
Spcs2	0.0514225	7.136e-05	0.000478441	0.0260635	0.0767153
Fam171a2	0.0513941	7.20201e-05	0.00048257	0.0260351	0.076687
Gm42917	0.051389	7.21392e-05	0.000483071	0.02603	0.076682
Anxa6	0.0513717	7.25449e-05	0.000485489	0.0260127	0.0766647
Plxnb1	0.0513251	7.36512e-05	0.000492591	0.025966	0.0766182
Vps28	0.0513042	7.41532e-05	0.000495796	0.025945	0.0765974
Gm20463	0.0511856	7.70543e-05	0.000514089	0.0258262	0.0764792
Tmed2	0.0511598	7.77021e-05	0.000517943	0.0258003	0.0764534
Ptpmt1	0.0511598	7.77023e-05	0.000517943	0.0258003	0.0764534
Cnih1	0.0511577	7.77538e-05	0.000518121	0.0257982	0.0764514
Prelid1	0.0511528	7.78775e-05	0.000518628	0.0257933	0.0764465
Pomgnt1	0.0511301	7.84501e-05	0.000522282	0.0257706	0.0764239
Hmgn1	0.0510892	7.94943e-05	0.00052891	0.0257296	0.0763831
Necap2	0.0510756	7.9844e-05	0.000530913	0.025716	0.0763695
Ccdc80	0.0510242	8.11798e-05	0.000538808	0.0256645	0.0763183
Phgdh	0.0509335	8.35884e-05	0.00055412	0.0255736	0.0762279
Inppl1	0.0509267	8.37712e-05	0.000554994	0.0255668	0.0762211
Crebzf	0.0509137	8.41238e-05	0.000557126	0.0255537	0.0762081
Clstn1	0.0509129	8.41442e-05	0.000557126	0.0255529	0.0762074
Hsp90b1	0.0508297	8.64257e-05	0.000570671	0.0254696	0.0761245
Ptger4	0.0508079	8.70336e-05	0.000573643	0.0254478	0.0761027
Ogfrl1	0.0507964	8.73555e-05	0.000575242	0.0254363	0.0760913
Ywhaq	0.0507808	8.77955e-05	0.000577791	0.0254206	0.0760757
Ccdc124	0.0507158	8.96467e-05	0.000589262	0.0253555	0.0760109
Fbxw26	0.0507085	8.9858e-05	0.000590472	0.0253481	0.0760036
Samd4b	0.0507074	8.98878e-05	0.00059049	0.0253471	0.0760025
Med28	0.0506898	9.03986e-05	0.000592952	0.0253294	0.0759849
Pamr1	0.0506318	9.20944e-05	0.000602624	0.0252713	0.0759271
Plpp5	0.0506142	9.26139e-05	0.000605478	0.0252537	0.0759096
Hist1h2bn	0.0505734	9.38325e-05	0.000612342	0.0252128	0.0758689
Ssr4	0.050558	9.42938e-05	0.0006148	0.0251974	0.0758536
Gm38403	0.0505231	9.53526e-05	0.000620774	0.0251624	0.0758188
Mmadhc	0.0504999	9.60622e-05	0.000624462	0.0251392	0.0757957
Plekhd1	0.0504869	9.64642e-05	0.000626888	0.0251261	0.0757827
Apela	0.0504822	9.66076e-05	0.000627633	0.0251214	0.0757781
Fgf1	0.0504725	9.69084e-05	0.000629024	0.0251117	0.0757684
Plvap	0.0503864	9.96069e-05	0.000645578	0.0250255	0.0756826
Prox1os	0.050355	0.000100608	0.000651682	0.024994	0.0756513
Aoc3	0.0503466	0.000100879	0.000653238	0.0249856	0.0756429
Psme2	0.050328	0.000101479	0.000656933	0.0249669	0.0756243
2010013B24Rik	0.0502468	0.000104137	0.00067294	0.0248855	0.0755434
Mrps18c	0.0502311	0.000104657	0.000675694	0.0248699	0.0755278
Eif2c5	0.0502299	0.000104699	0.000675765	0.0248686	0.0755265
Zdhhc16	0.0502123	0.000105287	0.000678959	0.024851	0.075509
Hmgn3	0.0502028	0.000105605	0.000680808	0.0248414	0.0754995
Gltp	0.0501705	0.000106695	0.000687429	0.0248091	0.0754673
Fjx1	0.0501303	0.000108065	0.000695227	0.0247688	0.0754273
Gm49544	0.0501279	0.000108147	0.000695551	0.0247664	0.0754249
Kif1a	0.050063	0.000110396	0.00070855	0.0247014	0.0753602
Smpd1	0.050051	0.000110817	0.000710835	0.0246894	0.0753482
Tsen34	0.0500261	0.000111696	0.000715785	0.0246644	0.0753234
Ssr2	0.0500254	0.00011172	0.000715785	0.0246637	0.0753227
Zdhhc8	0.0500094	0.000112288	0.000719001	0.0246477	0.0753067
Irf3	0.0499617	0.000113997	0.000727801	0.0245999	0.0752592
Aldoa	0.049877	0.000117093	0.000746695	0.024515	0.0751747
Gnb2	0.0498203	0.000119209	0.000758632	0.0244582	0.0751182
P4htm	0.0497573	0.000121599	0.000773164	0.0243952	0.0750555
C1qtnf6	0.0497558	0.000121659	0.000773322	0.0243936	0.0750539
Plscr4	0.049753	0.000121766	0.000773778	0.0243908	0.0750512
Med21	0.0497275	0.000122749	0.000779117	0.0243652	0.0750257
Gab2	0.0496784	0.000124661	0.000790558	0.0243161	0.0749768
Irf2bpl	0.04966	0.000125386	0.000794926	0.0242976	0.0749585
Cnp	0.0496538	0.00012563	0.000796011	0.0242914	0.0749523
Tmem219	0.0496515	0.000125722	0.000796361	0.0242891	0.07495
Rgs4	0.0496451	0.000125977	0.000797743	0.0242827	0.0749436
B4galt4	0.0496351	0.000126373	0.000799557	0.0242727	0.0749336
Tnks	0.0496291	0.000126613	0.000800839	0.0242666	0.0749276
Lrpap1	0.0496228	0.000126863	0.000802189	0.0242604	0.0749214
Mrpl44	0.0496099	0.000127377	0.000804971	0.0242475	0.0749085
Stard8	0.0495828	0.000128466	0.000810981	0.0242203	0.0748815
Gm11636	0.0495826	0.000128477	0.000810981	0.0242201	0.0748813
Gm20655	0.0495175	0.000131132	0.000827023	0.0241548	0.0748164
Dnajc19	0.0494987	0.000131908	0.000831435	0.024136	0.0747976
Pltp	0.0494755	0.000132871	0.00083702	0.0241128	0.0747745
Gm31881	0.0494592	0.000133551	0.000841062	0.0240965	0.0747583
Psmb3	0.0493922	0.000136385	0.000858168	0.0240293	0.0746915
Cdkn2c	0.0493867	0.00013662	0.000859395	0.0240239	0.074686
Dmwd	0.0493814	0.000136846	0.000860569	0.0240186	0.0746808
Arl1	0.0493604	0.000137751	0.000866011	0.0239975	0.0746598
Gm17634	0.0493221	0.000139412	0.00087519	0.0239591	0.0746216
Tmod2	0.049294	0.000140642	0.000882149	0.023931	0.0745936
Churc1	0.0492856	0.00014101	0.000884206	0.0239226	0.0745853
Sgms2	0.049218	0.00014402	0.000901006	0.0238549	0.0745179
Tmem9b	0.0491952	0.000145048	0.000906136	0.023832	0.0744952
Ndufb10	0.0490987	0.00014948	0.000933285	0.0237353	0.074399
Vldlr	0.0490863	0.000150058	0.000936357	0.0237229	0.0743866
Micu3	0.0490739	0.000150643	0.00093974	0.0237104	0.0743742
Kcng2	0.0490644	0.000151085	0.000942229	0.023701	0.0743648
Arrdc1	0.0490069	0.000153813	0.000958144	0.0236434	0.0743075
Atp5h	0.0490056	0.000153877	0.000958271	0.023642	0.0743061
Ddr1	0.0489868	0.000154777	0.000963324	0.0236232	0.0742874
Gm29230	0.0489596	0.000156091	0.000971224	0.023596	0.0742603
Gm34719	0.0488381	0.000162092	0.00100655	0.0234742	0.0741392
Rgs7bp	0.048823	0.000162855	0.00101014	0.0234591	0.0741241
Cuta	0.0487772	0.000165182	0.00102276	0.0234132	0.0740784
B3gnt2	0.0486858	0.000169921	0.00105037	0.0233216	0.0739873
Eml2	0.0486666	0.000170931	0.00105602	0.0233024	0.0739682
Slc16a7	0.0486195	0.000173438	0.0010706	0.0232552	0.0739212
Rala	0.0486096	0.000173969	0.00107327	0.0232453	0.0739113
Cycs	0.0486003	0.000174467	0.00107543	0.023236	0.0739021
2310014F06Rik	0.0485425	0.000177606	0.00109284	0.0231781	0.0738445
Gdf15	0.0485419	0.000177643	0.00109284	0.0231774	0.0738438
Tceal9	0.0485368	0.000177919	0.00109423	0.0231724	0.0738388
Sar1a	0.0484808	0.000181016	0.0011114	0.0231163	0.073783
Map2	0.0483782	0.000186825	0.00114512	0.0230135	0.0736807
Gbp2	0.0483338	0.000189393	0.00115956	0.022969	0.0736364
Tpi1	0.0483264	0.000189822	0.00116186	0.0229616	0.073629
Snrpb	0.0483091	0.000190833	0.00116739	0.0229443	0.0736118
Podn	0.0483005	0.000191337	0.00117015	0.0229356	0.0736032
2410004B18Rik	0.0481839	0.000198306	0.00120836	0.0228188	0.0734869
Camta2	0.0481721	0.000199024	0.00121172	0.022807	0.0734752
Endod1	0.0481415	0.000200893	0.00122241	0.0227764	0.0734447
Gm10687	0.0481361	0.000201228	0.00122411	0.0227709	0.0734393
Inafm2	0.0480887	0.000204164	0.00124024	0.0227235	0.0733921
Atg4d	0.048043	0.000207039	0.00125525	0.0226777	0.0733465
Gm34150	0.0480267	0.000208073	0.00126047	0.0226613	0.0733302
Vmo1	0.0480122	0.000208997	0.00126466	0.0226468	0.0733158
Csnk2b	0.0479509	0.000212944	0.00128783	0.0225854	0.0732547
Atp1b3	0.0479209	0.000214896	0.00129823	0.0225554	0.0732248
Mars	0.0479048	0.000215953	0.00130422	0.0225393	0.0732088
Tmtc2	0.0478608	0.000218869	0.00132146	0.0224952	0.0731649
Abhd16a	0.0478548	0.000219268	0.00132314	0.0224892	0.0731589
Ift20	0.0478507	0.000219545	0.00132408	0.022485	0.0731548
Rpn2	0.047841	0.000220195	0.0013269	0.0224753	0.0731451
Cd160	0.0478014	0.000222859	0.00134184	0.0224357	0.0731057
Ppp1r3e	0.0477715	0.000224896	0.00135373	0.0224057	0.0730759
Glt8d2	0.0476728	0.000231741	0.00139223	0.0223068	0.0729775
Lypd1	0.0476207	0.000235435	0.00141365	0.0222546	0.0729255
Ube2w	0.047612	0.000236057	0.00141699	0.0222459	0.0729168
Cmtm5	0.0475776	0.000238529	0.00142947	0.0222114	0.0728825
C2cd2l	0.0475542	0.000240222	0.00143803	0.022188	0.0728592
Gm48795	0.0474812	0.000245589	0.00146573	0.0221149	0.0727864
Yipf4	0.0474583	0.000247297	0.00147431	0.0220919	0.0727636
Sec11a	0.0474198	0.000250189	0.00149114	0.0220533	0.0727252
Psmc5	0.0474149	0.000250557	0.00149252	0.0220485	0.0727203
Pdzd11	0.047396	0.000251989	0.00149982	0.0220296	0.0727015
Ncstn	0.0473861	0.000252749	0.00150393	0.0220196	0.0726916
Prkg1	0.0473805	0.000253172	0.00150584	0.022014	0.0726861
5033430I15Rik	0.0472783	0.000261096	0.00155064	0.0219116	0.0725841
Gm47398	0.0472171	0.000265946	0.00157772	0.0218503	0.0725232
Vax2os	0.0472135	0.000266239	0.00157903	0.0218467	0.0725195
Chmp5	0.0472089	0.000266605	0.00158077	0.0218421	0.072515
Mien1	0.047196	0.000267644	0.00158642	0.0218292	0.0725021
4931406P16Rik	0.0471809	0.000268857	0.00159282	0.0218141	0.0724871
4930568A12Rik	0.0471598	0.000270574	0.00160255	0.0217929	0.072466
Asl	0.0471109	0.000274573	0.00162334	0.0217439	0.0724173
Adam19	0.0470934	0.000276022	0.00162951	0.0217264	0.0723998
Sap18b	0.0470524	0.00027944	0.00164924	0.0216853	0.0723589
Tmem259	0.0470394	0.00028053	0.00165478	0.0216723	0.0723459
Sema4b	0.0469804	0.000285529	0.00168245	0.0216132	0.0722872
Mrpl52	0.0469752	0.000285973	0.0016846	0.021608	0.072282
Fhad1	0.0469744	0.000286049	0.0016846	0.0216071	0.0722811
Klf8	0.0469246	0.000290343	0.00170896	0.0215573	0.0722315
Gprc6a	0.0468991	0.000292564	0.00172018	0.0215317	0.0722061
Tnik	0.0467912	0.000302149	0.00177414	0.0214236	0.0720985
Slc50a1	0.0467697	0.000304095	0.00178508	0.0214021	0.072077
Uqcr11	0.0467645	0.000304563	0.00178687	0.0213969	0.0720719
Il1r2	0.0467583	0.000305124	0.00178968	0.0213907	0.0720658
Gapdh	0.0467528	0.000305626	0.00179214	0.0213852	0.0720603
Ing1	0.0467377	0.000307005	0.00179816	0.0213701	0.0720452
Ric8a	0.0467171	0.000308895	0.00180645	0.0213495	0.0720247
Amfr	0.0466543	0.000314726	0.00183759	0.0212866	0.0719621
Steap3	0.0466195	0.000318002	0.00185522	0.0212517	0.0719274
BC065403	0.0465424	0.000325378	0.00189521	0.0211744	0.0718505
Slc25a23	0.0465132	0.000328211	0.00190916	0.0211452	0.0718213
Lgalsl	0.0464036	0.000339056	0.00196627	0.0210354	0.071712
Jkamp	0.0463833	0.000341094	0.00197724	0.0210151	0.0716919
Rtl8a	0.0463508	0.000344392	0.0019953	0.0209825	0.0716595
Fn3k	0.046331	0.000346414	0.00200541	0.0209627	0.0716397
Bcl7b	0.0463066	0.000348922	0.00201886	0.0209383	0.0716154
Grpel1	0.0462539	0.000354399	0.00204729	0.0208855	0.0715629
Slc39a3	0.0461645	0.000363873	0.00209868	0.0207959	0.0714737
Thsd1	0.0461625	0.000364089	0.00209929	0.0207939	0.0714717
D830050J10Rik	0.0461552	0.000364878	0.00210253	0.0207865	0.0714644
Rtn4	0.04614	0.000366511	0.00211054	0.0207714	0.0714493
Hey2	0.0461294	0.000367662	0.0021166	0.0207607	0.0714387
2210016F16Rik	0.0460848	0.000372517	0.00214342	0.0207161	0.0713943
Iscu	0.0460812	0.000372916	0.00214483	0.0207124	0.0713907
Sp100	0.0460723	0.000373895	0.00214965	0.0207035	0.0713818
Kcnn2	0.046069	0.000374262	0.00215119	0.0207002	0.0713784
Maml2	0.0460399	0.00037748	0.0021674	0.020671	0.0713494
Col10a1	0.0460233	0.000379322	0.00217626	0.0206545	0.0713329
Adipor1	0.0460075	0.000381092	0.00218526	0.0206386	0.0713172
Tssk6	0.0459715	0.000385145	0.00220792	0.0206025	0.0712813
Hoxa1	0.045966	0.00038577	0.00221034	0.020597	0.0712758
Pfdn2	0.0459542	0.000387104	0.00221682	0.0205852	0.071264
Proser2	0.0459354	0.000389241	0.00222811	0.0205664	0.0712453
Psmd6	0.0459055	0.000392676	0.00224342	0.0205365	0.0712155
Ndufa4l2	0.0458938	0.000394026	0.00225055	0.0205247	0.0712038
Catip	0.045876	0.000396092	0.00226175	0.0205069	0.071186
Tfap2e	0.0458013	0.000404853	0.00230996	0.0204321	0.0711116
Rbms2	0.0457533	0.000410585	0.00234022	0.020384	0.0710637
Oip5os1	0.0457415	0.000411996	0.00234765	0.0203722	0.071052
Vamp8	0.0457383	0.000412392	0.00234868	0.0203689	0.0710487
Scarb2	0.0457344	0.000412858	0.0023501	0.0203651	0.0710449
Gng10	0.0456988	0.000417175	0.00237333	0.0203294	0.0710094
Mtfr1l	0.0456981	0.000417265	0.00237333	0.0203287	0.0710087
Map3k10	0.0456927	0.000417924	0.00237645	0.0203233	0.0710033
Atpif1	0.0456885	0.000418433	0.00237873	0.0203191	0.0709991
Mrps12	0.0456362	0.000424873	0.00241093	0.0202667	0.070947
Tmed9	0.0454786	0.00044484	0.00251507	0.0201088	0.0707898
Dubr	0.0454522	0.000448269	0.00253117	0.0200824	0.0707635
Txnip	0.0453579	0.000460721	0.00259677	0.0199879	0.0706695
Grid2	0.0453317	0.000464243	0.00261527	0.0199617	0.0706433
P4ha2	0.045316	0.000466355	0.00262581	0.019946	0.0706277
Adprh	0.0453049	0.000467864	0.00263295	0.0199348	0.0706166
Col4a6	0.0452673	0.000472991	0.00266	0.0198972	0.0705791
Klf7	0.0452669	0.000473038	0.00266	0.0198968	0.0705788
Gm34829	0.0452385	0.000476948	0.00267991	0.0198684	0.0705505
Tollip	0.0451647	0.000487241	0.00273071	0.0197944	0.0704769
Tmem63c	0.0450963	0.000496971	0.00278237	0.0197259	0.0704087
Stx2	0.0450689	0.000500921	0.00280089	0.0196985	0.0703813
Plec	0.0450279	0.000506883	0.0028306	0.0196574	0.0703404
Cnst	0.045009	0.000509652	0.00284387	0.0196385	0.0703216
Hbegf	0.0450058	0.000510121	0.00284503	0.0196353	0.0703184
Reg4	0.0450025	0.000510611	0.00284703	0.0196319	0.0703151
4930412L05Rik	0.0449692	0.000515529	0.00287005	0.0195986	0.0702819
Grk2	0.0449487	0.000518586	0.00288544	0.019578	0.0702615
Rab14	0.044948	0.000518691	0.00288544	0.0195773	0.0702608
Hoxc13	0.0449001	0.000525888	0.00292364	0.0195294	0.070213
Tbx2	0.0448996	0.000525961	0.00292364	0.0195289	0.0702126
Rab4b	0.044879	0.000529088	0.00293953	0.0195083	0.070192
Adamts10	0.044835	0.000535816	0.00297353	0.0194642	0.0701482
Zfand2b	0.0448093	0.000539799	0.00299293	0.0194384	0.0701225
Upb1	0.0447862	0.000543387	0.00301053	0.0194153	0.0700995
Sh3rf3	0.0447559	0.000548134	0.00303451	0.0193849	0.0700692
9430037G07Rik	0.0447278	0.000552574	0.00305676	0.0193567	0.0700412
Psma2	0.0447	0.000556988	0.00307962	0.0193289	0.0700135
Atp1b1	0.0446949	0.000557802	0.00308334	0.0193238	0.0700084
Rgs16	0.0446708	0.000561672	0.0031008	0.0192997	0.0699844
Rce1	0.0446593	0.000563526	0.00311024	0.0192881	0.0699729
Gpr179	0.0446446	0.000565891	0.00311856	0.0192735	0.0699583
Nomo1	0.0446216	0.000569626	0.00313597	0.0192505	0.0699354
Slc39a13	0.0445979	0.000573505	0.00315254	0.0192267	0.0699117
1110012L19Rik	0.044582	0.000576113	0.00316528	0.0192108	0.0698959
Radil	0.0445509	0.000581263	0.00318795	0.0191796	0.0698649
Sdhb	0.0445407	0.000582956	0.00319563	0.0191694	0.0698547
Pla2g12a	0.0445058	0.000588791	0.00322356	0.0191345	0.0698199
AU023762	0.0444975	0.000590203	0.00323045	0.0191261	0.0698116
Mfsd10	0.0444684	0.000595119	0.00325493	0.019097	0.0697826
Sypl	0.0444074	0.000605547	0.00330533	0.0190359	0.0697218
Rbm42	0.0443311	0.000618857	0.00336996	0.0189594	0.0696457
B230303O12Rik	0.0443304	0.000618976	0.00336996	0.0189587	0.069645
Slc7a5	0.0442914	0.000625881	0.00340353	0.0189197	0.0696061
U2af1l4	0.044273	0.000629162	0.00341711	0.0189012	0.0695877
Cib1	0.0442301	0.000636869	0.00345466	0.0188583	0.069545
Ninj1	0.0441864	0.000644812	0.0034934	0.0188146	0.0695014
Cdipt	0.0441627	0.000649175	0.00351355	0.0187907	0.0694777
Lyz1	0.044045	0.000671178	0.00362363	0.0186728	0.0693604
Rab6b	0.044036	0.000672874	0.00363189	0.0186639	0.0693515
Tram2	0.0440304	0.000673941	0.00363674	0.0186583	0.0693459
Car11	0.0440243	0.000675117	0.00364219	0.0186521	0.0693397
3300005D01Rik	0.0439963	0.000680471	0.00366744	0.0186241	0.0693119
4833415N18Rik	0.0439396	0.000691453	0.00371927	0.0185673	0.0692553
Adam9	0.0439186	0.000695563	0.00373861	0.0185463	0.0692344
Vps29	0.0438945	0.000700307	0.00376318	0.0185222	0.0692104
Gmppb	0.0438588	0.00070739	0.00379937	0.0184864	0.0691748
Strn3	0.0438285	0.000713464	0.0038301	0.018456	0.0691445
Gm26705	0.0438093	0.000717334	0.00384898	0.0184368	0.0691254
Hprt	0.0437778	0.000723714	0.00387939	0.0184053	0.069094
Cadm4	0.0437208	0.000735402	0.0039343	0.0183482	0.0690372
Psmb10	0.0436376	0.000752792	0.0040224	0.0182648	0.0689542
Slc25a35	0.0436052	0.000759668	0.00405417	0.0182324	0.0689218
Pold4	0.0435819	0.000764638	0.0040777	0.0182091	0.0688986
Otub2	0.043569	0.000767409	0.00408947	0.0181961	0.0688858
Reep3	0.0435655	0.000768154	0.00409244	0.0181927	0.0688823
Wdfy1	0.0435202	0.000777955	0.00414263	0.0181473	0.0688372
Pde2a	0.0434743	0.000788026	0.00419319	0.0181013	0.0687913
Cd163l1	0.0434596	0.000791263	0.00420836	0.0180866	0.0687767
Arxes2	0.0434135	0.000801514	0.00426079	0.0180404	0.0687308
Mrps34	0.0434089	0.000802553	0.00426528	0.0180358	0.0687261
Rnf6	0.0433404	0.000818046	0.0043402	0.0179672	0.0686578
Cacna1s	0.0433145	0.000823981	0.00436783	0.0179412	0.068632
Gm18870	0.0433123	0.000824466	0.00436895	0.0179391	0.0686299
Agpat5	0.0432212	0.000845669	0.0044726	0.0178478	0.0685389
Hacd4	0.0432157	0.000846955	0.00447723	0.0178423	0.0685335
Tm2d3	0.0432125	0.000847704	0.0044801	0.0178391	0.0685303
Gstm6	0.0431827	0.000854762	0.00451193	0.0178092	0.0685006
Tnfrsf9	0.0431503	0.000862488	0.00454721	0.0177768	0.0684683
Tma7	0.0431441	0.000863976	0.00455395	0.0177706	0.0684621
Cops9	0.0431382	0.000865402	0.00456037	0.0177646	0.0684562
Mus81	0.0431277	0.000867923	0.00457007	0.0177542	0.0684457
Trim59	0.043127	0.000868082	0.00457007	0.0177535	0.0684451
Spon2	0.0429894	0.000901851	0.00474212	0.0176156	0.0683078
Bpgm	0.0429574	0.000909872	0.00477715	0.0175836	0.0682759
Tmem256	0.0428978	0.000925001	0.00485052	0.0175239	0.0682165
Xbp1	0.0428921	0.000926444	0.00485503	0.0175182	0.0682108
Ndufs8	0.0428718	0.000931677	0.00487674	0.0174978	0.0681905
Alkal1	0.0428493	0.000937464	0.00490453	0.0174754	0.0681682
Cct7	0.0428366	0.000940757	0.00491703	0.0174626	0.0681555
Ndn	0.042799	0.000950573	0.00496238	0.017425	0.068118
Mpnd	0.0427855	0.000954126	0.00497974	0.0174114	0.0681045
Gm28320	0.0427762	0.000956579	0.00499135	0.0174021	0.0680952
Bace1	0.0427632	0.000960005	0.00500802	0.0173891	0.0680823
Phldb1	0.0427346	0.000967598	0.00503798	0.0173605	0.0680538
Akip1	0.0426841	0.000981137	0.00509873	0.0173099	0.0680034
Phf10	0.0426785	0.000982659	0.00510542	0.0173043	0.0679978
Tspyl3	0.0426691	0.000985207	0.00511744	0.0172949	0.0679884
Slc2a1	0.0425851	0.00100822	0.0052233	0.0172107	0.0679046
Ap2s1	0.0425402	0.00102072	0.00528304	0.0171657	0.0678599
S100a7a	0.0425284	0.00102404	0.00529768	0.0171539	0.0678481
Gm47136	0.0425017	0.00103157	0.00532776	0.0171272	0.0678215
Vdr	0.0424547	0.00104493	0.0053883	0.0170801	0.0677746
Ext1	0.0424513	0.00104589	0.00539154	0.0170767	0.0677713
Zfp385c	0.0424309	0.00105176	0.00541922	0.0170563	0.0677509
Commd7	0.0424104	0.00105767	0.00544708	0.0170358	0.0677305
Ifit1bl1	0.0423925	0.00106286	0.00547122	0.0170179	0.0677126
Syf2	0.042379	0.0010668	0.00548892	0.0170043	0.0676991
Clcn4	0.0423588	0.00107271	0.0055154	0.0169841	0.067679
Mapk8ip1	0.0423563	0.00107343	0.00551654	0.0169816	0.0676765
Calml4	0.0423315	0.00108074	0.00554752	0.0169568	0.0676518
Olfm1	0.0423262	0.00108231	0.00555299	0.0169514	0.0676465
Cacnb3	0.0422932	0.0010921	0.00559135	0.0169184	0.0676136
Ppme1	0.0422818	0.0010955	0.00560481	0.016907	0.0676022
Snx15	0.0422637	0.00110093	0.00562997	0.0168888	0.0675842
Nagk	0.0422473	0.00110585	0.00564984	0.0168725	0.0675678
Drap1	0.0422392	0.0011083	0.00565837	0.0168643	0.0675598
Tekt2	0.0422231	0.00111319	0.00568201	0.0168482	0.0675437
Spsb1	0.0422175	0.00111488	0.00568926	0.0168426	0.0675381
Gm20456	0.0422075	0.00111794	0.00570357	0.0168325	0.0675281
Olfr56	0.0422062	0.00111833	0.00570422	0.0168312	0.0675268
Gm50019	0.0421791	0.00112662	0.00574384	0.0168041	0.0674998
Ptk2b	0.0421764	0.00112745	0.00574536	0.0168014	0.0674971
2610306M01Rik	0.0420609	0.00116341	0.00590652	0.0166858	0.067382
Tspan31	0.0420609	0.00116341	0.00590652	0.0166858	0.067382
Angptl6	0.0420514	0.00116645	0.00591915	0.0166762	0.0673724
Ahsa2	0.0419102	0.00121197	0.00613873	0.0165348	0.0672316
Vkorc1	0.0418865	0.00121978	0.00617684	0.016511	0.067208
Tex29	0.0418687	0.00122566	0.00620373	0.0164932	0.0671903
Srsf9	0.041866	0.00122657	0.0062065	0.0164905	0.0671875
Cnpy4	0.0418612	0.00122816	0.00621156	0.0164857	0.0671827
Gypc	0.0418598	0.00122863	0.00621156	0.0164843	0.0671813
Dnajb11	0.0418507	0.00123164	0.00622534	0.0164752	0.0671723
Ppp2r5b	0.0418232	0.00124082	0.0062674	0.0164477	0.0671449
Uqcc2	0.0418173	0.00124283	0.00627315	0.0164417	0.067139
Akr1c13	0.0417962	0.00124991	0.006306	0.0164207	0.067118
Ndufv3	0.0417688	0.0012592	0.00634699	0.0163932	0.0670906
Aanat	0.0417665	0.00125998	0.00634946	0.0163909	0.0670884
Ube2e1	0.041752	0.00126493	0.00637186	0.0163764	0.0670739
Rarres2	0.0417518	0.00126501	0.00637186	0.0163761	0.0670736
Rbm8a	0.0417353	0.00127064	0.00639725	0.0163597	0.0670572
Slc2a4	0.0417289	0.00127285	0.00640689	0.0163532	0.0670508
Tceal8	0.0417233	0.00127477	0.00641507	0.0163476	0.0670452
Mtfp1	0.0416511	0.00129982	0.00652155	0.0162753	0.0669733
Nae1	0.0416464	0.00130148	0.00652837	0.0162706	0.0669685
Cmbl	0.0415841	0.00132347	0.00662984	0.0162082	0.0669065
Kdelr2	0.0415839	0.00132353	0.00662984	0.0162081	0.0669063
Vill	0.0415752	0.00132666	0.00664242	0.0161993	0.0668975
Tmem50a	0.0415049	0.00135194	0.00675817	0.0161289	0.0668275
Tmem70	0.0414791	0.00136136	0.00679743	0.016103	0.0668017
Tnmd	0.0414773	0.00136202	0.00679916	0.0161012	0.0667999
Purb	0.04147	0.00136467	0.00680928	0.016094	0.0667927
Nat8	0.0414237	0.00138173	0.00688493	0.0160476	0.0667465
Il6	0.0413991	0.00139085	0.00692407	0.016023	0.066722
Wrnip1	0.0413852	0.00139604	0.00694674	0.0160091	0.0667081
2310030G06Rik	0.0413591	0.00140586	0.00698445	0.0159829	0.066682
Tmem234	0.0413537	0.00140787	0.00699122	0.0159775	0.0666767
Calr	0.0413161	0.00142211	0.00705387	0.0159399	0.0666392
Sccpdh	0.0412953	0.00143007	0.00708853	0.015919	0.0666184
Cox5b	0.0412713	0.00143927	0.00713088	0.0158949	0.0665945
Prl3a1	0.0412632	0.00144236	0.0071446	0.0158869	0.0665864
Rell1	0.0412331	0.001454	0.00719081	0.0158568	0.0665564
Shd	0.0412321	0.00145439	0.00719112	0.0158557	0.0665554
Gm44170	0.0412298	0.0014553	0.00719352	0.0158534	0.0665531
Gm15050	0.0412123	0.00146212	0.00722441	0.0158359	0.0665356
Tpte	0.0412005	0.00146675	0.00724397	0.015824	0.0665238
Fbxw27	0.0411706	0.00147847	0.00729032	0.0157941	0.0664941
Gdpd5	0.0411568	0.0014839	0.00731213	0.0157804	0.0664804
Emc4	0.0411242	0.00149686	0.00736763	0.0157477	0.0664478
Mcub	0.041107	0.00150376	0.00739827	0.0157304	0.0664306
Rab11a	0.0410815	0.00151397	0.00744011	0.0157049	0.0664053
Tceal3	0.0410727	0.00151753	0.00745254	0.0156961	0.0663965
Gm37885	0.041071	0.00151821	0.00745423	0.0156944	0.0663948
Mbd2	0.0410388	0.00153129	0.00751417	0.0156621	0.0663626
Qrich2	0.0410384	0.00153146	0.00751417	0.0156617	0.0663622
Mrpl55	0.0409609	0.00156332	0.00765843	0.0155841	0.0662849
Ephb3	0.0409403	0.0015719	0.00769527	0.0155635	0.0662644
Adam10	0.0409369	0.0015733	0.00769868	0.0155601	0.066261
Syvn1	0.0409358	0.00157376	0.00769921	0.015559	0.0662599
Plekha3	0.0409152	0.00158238	0.00773622	0.0155384	0.0662394
Irak2	0.0408795	0.00159743	0.00780447	0.0155026	0.0662038
Atp8b2	0.0408597	0.00160584	0.00783676	0.0154828	0.066184
Exosc9	0.0408582	0.00160647	0.00783808	0.0154813	0.0661826
Gm37800	0.0408171	0.00162408	0.00791337	0.0154401	0.0661415
Inpp5a	0.0408058	0.00162892	0.00792991	0.0154288	0.0661303
Pttg1ip	0.0408013	0.00163086	0.00793754	0.0154243	0.0661258
Gm15517	0.0407922	0.00163478	0.00795485	0.0154152	0.0661167
Csrnp1	0.0407492	0.00165349	0.0080423	0.0153721	0.0660738
Tnfsf8	0.0407313	0.00166133	0.00807505	0.0153542	0.066056
Themis2	0.0407185	0.00166695	0.00809692	0.0153414	0.0660432
Ccdc85b	0.0407048	0.00167298	0.00812443	0.0153277	0.0660296
Orai1	0.0406846	0.00168193	0.00816242	0.0153075	0.0660094
Gchfr	0.0406697	0.00168857	0.00819098	0.0152925	0.0659945
Ret	0.0406687	0.001689	0.00819125	0.0152915	0.0659936
Slc16a13	0.0406652	0.00169058	0.00819711	0.015288	0.06599
Hecw2	0.0406635	0.00169133	0.0081989	0.0152863	0.0659884
Slc8a3	0.0406488	0.00169791	0.00822899	0.0152716	0.0659737
Uba2	0.0406468	0.00169882	0.00823078	0.0152695	0.0659717
Ripk2	0.0406454	0.00169942	0.00823078	0.0152682	0.0659703
Zfp580	0.0405894	0.00172468	0.00833832	0.0152121	0.0659145
Pla2g4b	0.0405753	0.00173112	0.00836017	0.015198	0.0659004
Dnajb1	0.0405109	0.0017607	0.00848984	0.0151335	0.0658362
Fmod	0.0404441	0.00179188	0.00863065	0.0150666	0.0657695
Cd109	0.0404387	0.00179441	0.00864092	0.0150612	0.0657642
Folh1	0.0404356	0.00179589	0.00864613	0.0150581	0.0657611
Klk9	0.0403962	0.00181454	0.00873208	0.0150186	0.0657218
Zfp579	0.0403615	0.00183113	0.00880412	0.0149839	0.0656872
Arhgap45	0.0403604	0.00183166	0.00880474	0.0149828	0.0656861
Lrrc8a	0.0403062	0.00185788	0.00891898	0.0149284	0.065632
Man1a2	0.0402152	0.00190263	0.009105	0.0148373	0.0655412
Shisal1	0.0401769	0.00192173	0.00918701	0.014799	0.0655031
Klhl5	0.0401738	0.0019233	0.00919252	0.0147959	0.0655
Zbtb8os	0.0401405	0.00194011	0.00926068	0.0147625	0.0654667
Fzd8	0.0401167	0.00195217	0.00931417	0.0147387	0.065443
Ccdc105	0.0400899	0.00196585	0.00937123	0.0147119	0.0654163
Gm32618	0.0400591	0.00198168	0.00944048	0.0146811	0.0653856
Akr1b3	0.0400494	0.00198669	0.00945904	0.0146714	0.0653759
Meox1	0.0400389	0.00199217	0.00948215	0.0146608	0.0653654
Setbp1	0.0399907	0.00201731	0.00958926	0.0146125	0.0653173
Gabarapl2	0.0399811	0.00202232	0.00960765	0.014603	0.0653078
Ppm1e	0.0399754	0.00202535	0.0096191	0.0145972	0.0653021
Atcayos	0.0399648	0.00203094	0.00963934	0.0145866	0.0652915
Nipal1	0.0399408	0.00204361	0.0096929	0.0145626	0.0652676
Sertad1	0.0399072	0.00206155	0.00976759	0.0145289	0.0652341
Chchd4	0.0398943	0.00206843	0.00979808	0.014516	0.0652212
Cyb561d2	0.0398494	0.00209269	0.0098979	0.014471	0.0651764
Gstm1	0.0398396	0.00209801	0.00991663	0.0144612	0.0651667
Crybb3	0.0398287	0.00210397	0.00994047	0.0144503	0.0651557
Zfp607b	0.0398222	0.00210751	0.00995288	0.0144438	0.0651493
Taf13	0.0398152	0.00211132	0.00996716	0.0144368	0.0651423
Cdr2	0.0397599	0.00214178	0.0100951	0.0143814	0.0650871
Mrpl54	0.0397569	0.0021434	0.0101005	0.0143785	0.0650842
Frzb	0.0397478	0.0021485	0.0101207	0.0143693	0.0650751
Stimate	0.0397266	0.00216029	0.0101691	0.0143481	0.065054
Gm12111	0.0396805	0.00218618	0.0102754	0.0143019	0.065008
Mrpl53	0.0396626	0.00219629	0.0103179	0.014284	0.0649902
Vash1	0.0394955	0.00229301	0.0107335	0.0141166	0.0648234
Nipal4	0.039487	0.00229803	0.0107478	0.0141081	0.064815
Rraga	0.0394361	0.00232825	0.0108822	0.0140572	0.0647643
Gm43000	0.0394238	0.00233562	0.0109028	0.0140449	0.064752
Tmem141	0.0394238	0.00233567	0.0109028	0.0140448	0.0647519
2310033P09Rik	0.0393586	0.00237507	0.0110725	0.0139796	0.0646869
A730004F24Rik	0.0393029	0.00240921	0.0112175	0.0139238	0.0646314
Gm26632	0.0393029	0.00240926	0.0112175	0.0139238	0.0646313
Mtch1	0.0392225	0.00245934	0.0114238	0.0138433	0.0645512
Zfyve21	0.0391129	0.00252918	0.0117182	0.0137335	0.0644419
Sprr2k	0.0390463	0.00257247	0.0119163	0.0136669	0.0643755
Trim65	0.0390448	0.00257344	0.0119182	0.0136654	0.064374
Hs6st3	0.0390417	0.00257549	0.0119252	0.0136623	0.0643709
Rgmb	0.0390206	0.00258938	0.0119793	0.0136411	0.0643498
Tmem184b	0.0390093	0.00259686	0.0120088	0.0136298	0.0643385
2600006K01Rik	0.0389991	0.0026036	0.0120298	0.0136196	0.0643284
Gtf2h5	0.0389975	0.00260468	0.0120322	0.013618	0.0643267
Pdcd2l	0.0389758	0.0026191	0.0120911	0.0135962	0.0643051
Mesd	0.0389701	0.00262287	0.0121034	0.0135906	0.0642995
Setd3	0.0389447	0.00263986	0.0121741	0.0135651	0.0642741
Ccnyl1	0.0389426	0.00264126	0.0121779	0.0135631	0.0642721
Rex1bd	0.0389061	0.00266587	0.0122886	0.0135265	0.0642357
Ptch1	0.0388941	0.00267403	0.0123186	0.0135144	0.0642237
Sec14l1	0.0388836	0.00268115	0.0123462	0.013504	0.0642132
Tcim	0.0388566	0.00269961	0.0124207	0.0134769	0.0641863
Klf6	0.0388302	0.00271776	0.0124884	0.0134504	0.0641599
Cox7a2	0.0388213	0.0027239	0.0125113	0.0134415	0.064151
Orc4	0.0387988	0.00273945	0.0125695	0.013419	0.0641286
Gm31323	0.0387944	0.0027425	0.0125809	0.0134146	0.0641242
Eef1a2	0.0387922	0.00274406	0.0125827	0.0134124	0.064122
Epn1	0.0387673	0.00276142	0.0126543	0.0133875	0.0640972
Trir	0.0387523	0.00277194	0.0126972	0.0133724	0.0640822
Ccser2	0.0387397	0.00278077	0.012735	0.0133599	0.0640697
4930429F24Rik	0.0387085	0.00280279	0.0128277	0.0133286	0.0640386
Prr14	0.0386908	0.00281537	0.0128772	0.0133109	0.0640209
B4galt1	0.0386649	0.00283385	0.0129508	0.013285	0.0639951
Ppp1r12c	0.0386193	0.00286673	0.0130928	0.0132393	0.0639495
Adat2	0.0385851	0.00289155	0.0131924	0.013205	0.0639154
Gm10419	0.0385832	0.00289293	0.0131943	0.0132031	0.0639136
Fbxw25	0.0385605	0.00290953	0.0132578	0.0131804	0.0638909
Hotairm1	0.038552	0.00291579	0.0132835	0.0131719	0.0638824
Akirin1	0.0385357	0.00292779	0.0133326	0.0131556	0.0638662
Arl4d	0.0385101	0.00294674	0.0134037	0.0131299	0.0638406
Gm43597	0.0384993	0.00295473	0.0134328	0.0131191	0.0638299
Gm12701	0.0384624	0.00298228	0.0135496	0.0130822	0.0637931
Eppk1	0.0384287	0.00300772	0.0136566	0.0130484	0.0637594
Pim1	0.0384257	0.00300995	0.0136639	0.0130454	0.0637565
Pfn2	0.0384027	0.0030274	0.0137374	0.0130224	0.0637335
Syngr3	0.0383649	0.00305623	0.0138625	0.0129846	0.0636959
Cspg5	0.0382956	0.00310989	0.0140853	0.0129151	0.0636267
Mill2	0.0382945	0.00311074	0.0140863	0.012914	0.0636256
Sertad3	0.038214	0.00317401	0.0143287	0.0128335	0.0635454
Armcx3	0.0382086	0.00317835	0.0143447	0.012828	0.0635399
Otud7a	0.0381983	0.00318657	0.0143788	0.0128177	0.0635296
Slc12a4	0.0381644	0.00321363	0.0144859	0.0127838	0.0634959
Plekho2	0.0381307	0.00324084	0.0145995	0.01275	0.0634622
Dpysl5	0.0381294	0.00324188	0.0146012	0.0127487	0.0634609
Aldh3a2	0.0381221	0.00324778	0.0146217	0.0127414	0.0634537
Sigmar1	0.0380936	0.00327093	0.0147138	0.0127129	0.0634253
Stk31	0.0380833	0.00327941	0.0147489	0.0127026	0.0634149
Tmem50b	0.0380716	0.00328901	0.0147829	0.0126908	0.0634032
Lipo3	0.0380589	0.00329937	0.0148264	0.0126782	0.0633907
Znhit2	0.0380555	0.00330222	0.0148362	0.0126747	0.0633872
Syngr4	0.0380391	0.00331569	0.0148936	0.0126584	0.0633709
Jmjd6	0.0380292	0.00332387	0.014915	0.0126485	0.0633611
Rubcnl	0.0380095	0.00334022	0.0149791	0.0126287	0.0633414
Anapc5	0.0379736	0.00337028	0.0150983	0.0125927	0.0633055
Pak3	0.0379608	0.00338095	0.0151379	0.01258	0.0632928
Cdkn1b	0.0379606	0.00338119	0.0151379	0.0125797	0.0632925
Jagn1	0.0378757	0.00345326	0.0154194	0.0124947	0.0632079
Car14	0.0378587	0.0034679	0.0154769	0.0124777	0.0631909
Bcl2l12	0.0378106	0.00350946	0.0156383	0.0124296	0.063143
Etl4	0.0377999	0.00351884	0.0156736	0.0124188	0.0631323
Vmn1r201	0.0377737	0.00354175	0.0157692	0.0123926	0.0631061
Il1rapl1	0.037704	0.00360335	0.0160174	0.0123228	0.0630366
Smim12	0.037704	0.00360335	0.0160174	0.0123228	0.0630366
Marveld1	0.0376917	0.00361433	0.0160629	0.0123105	0.0630244
Gm9844	0.0376514	0.00365055	0.0162073	0.0122701	0.0629841
Isg20	0.03764	0.00366084	0.0162431	0.0122587	0.0629728
Arpp19	0.0376181	0.00368065	0.0163276	0.0122368	0.062951
Nbdy	0.0376061	0.00369156	0.016366	0.0122248	0.062939
Ramac	0.0375986	0.00369841	0.0163898	0.0122173	0.0629315
Rftn1	0.0375865	0.00370949	0.0164322	0.0122051	0.0629194
Npas4	0.0375766	0.00371853	0.0164655	0.0121953	0.0629096
Tgm1	0.0375635	0.00373056	0.016512	0.0121821	0.0628965
Sun2	0.0375337	0.00375803	0.0166168	0.0121523	0.0628668
Grhl2	0.037524	0.00376702	0.016643	0.0121426	0.0628571
Hcrtr1	0.0374956	0.00379346	0.0167428	0.0121142	0.0628288
Stx11	0.03749	0.00379869	0.0167626	0.0121086	0.0628232
Gstm2	0.0374887	0.00379991	0.0167645	0.0121073	0.0628219
Purg	0.0374876	0.00380101	0.016766	0.0121061	0.0628208
Fgfr1op2	0.0374525	0.00383392	0.0168872	0.012071	0.0627858
Myo1d	0.0374295	0.00385572	0.0169764	0.0120479	0.0627628
Smim14	0.0374023	0.00388154	0.0170763	0.0120207	0.0627357
Plekhh3	0.0373962	0.00388732	0.0170982	0.0120147	0.0627297
Popdc2	0.0373857	0.00389744	0.0171324	0.0120041	0.0627191
Pak1ip1	0.037376	0.0039067	0.0171696	0.0119944	0.0627095
Snf8	0.0373664	0.00391591	0.0172066	0.0119848	0.0626999
Aip	0.0373656	0.00391668	0.0172066	0.011984	0.0626991
Rhog	0.0373587	0.00392328	0.0172321	0.0119771	0.0626923
Cggbp1	0.0373317	0.00394943	0.0173155	0.01195	0.0626652
Plxna1	0.0373201	0.00396068	0.017349	0.0119384	0.0626537
Gm34756	0.037298	0.0039822	0.0174311	0.0119162	0.0626316
Gnl1	0.0372773	0.00400245	0.0175127	0.0118955	0.062611
Anxa7	0.0372473	0.00403195	0.0176238	0.0118655	0.0625811
Pigk	0.0372465	0.00403269	0.0176238	0.0118647	0.0625803
Cetn3	0.0372275	0.00405146	0.0176955	0.0118457	0.0625614
Mir22hg	0.037182	0.0040968	0.0178505	0.0118002	0.062516
Gca	0.0371791	0.00409976	0.0178596	0.0117972	0.0625131
Rtn4r	0.0371752	0.00410362	0.0178659	0.0117934	0.0625092
Krtcap2	0.0371752	0.00410366	0.0178659	0.0117933	0.0625092
Glrx2	0.0371308	0.00414838	0.0180426	0.0117489	0.0624649
Plin3	0.0370587	0.00422202	0.0183262	0.0116767	0.062393
Fam53a	0.0370576	0.00422318	0.0183276	0.0116756	0.0623918
Akr1b7	0.037043	0.00423815	0.0183842	0.011661	0.0623774
Mrtfa	0.0370362	0.00424522	0.0184086	0.0116542	0.0623705
Atp5g1	0.0370228	0.00425915	0.0184543	0.0116407	0.0623571
Commd1	0.0369878	0.00429555	0.0185751	0.0116057	0.0623222
Klhdc8a	0.0369851	0.00429838	0.0185837	0.011603	0.0623195
Zp3	0.0369839	0.00429958	0.0185852	0.0116018	0.0623184
Gprc5a	0.0369827	0.00430092	0.0185873	0.0116006	0.0623171
Peg13	0.0369708	0.00431333	0.0186372	0.0115887	0.0623053
D830032E09Rik	0.0369392	0.00434658	0.0187697	0.0115571	0.0622738
Gm48933	0.0368268	0.00446692	0.0192474	0.0114445	0.0621616
Commd2	0.0367824	0.0045152	0.0194401	0.0114	0.0621174
Scamp3	0.0367655	0.00453368	0.0195119	0.0113832	0.0621005
Maea	0.0367352	0.00456707	0.0196401	0.0113528	0.0620703
Zbtb7a	0.0367216	0.00458215	0.0196894	0.0113392	0.0620567
Txn1	0.0366836	0.00462445	0.0198594	0.0113011	0.0620188
1700061H18Rik	0.0366715	0.00463793	0.0199056	0.011289	0.0620068
Gpc4	0.036663	0.00464746	0.0199347	0.0112805	0.0619983
Ddx3y	0.036655	0.00465648	0.0199694	0.0112725	0.0619903
Kcna6	0.036654	0.00465756	0.0199701	0.0112715	0.0619893
Rian	0.0365743	0.00474805	0.0203159	0.0111917	0.0619098
Anapc15	0.0365739	0.00474846	0.0203159	0.0111913	0.0619094
Mex3d	0.0365646	0.00475919	0.0203498	0.011182	0.0619001
Gm12295	0.0365558	0.00476928	0.020389	0.0111732	0.0618913
Ldlrad4	0.036518	0.00481293	0.0205595	0.0111353	0.0618536
Slc52a3	0.0365095	0.00482275	0.0205852	0.0111268	0.0618451
Pcbd2	0.0365065	0.00482626	0.0205962	0.0111238	0.0618421
4930428N03Rik	0.0364969	0.0048374	0.0206356	0.0111142	0.0618326
Tspan5	0.0364702	0.00486857	0.0207564	0.0110875	0.0618059
Plgrkt	0.0364437	0.00489971	0.0208606	0.0110609	0.0617795
Capn3	0.0364074	0.00494263	0.0210269	0.0110246	0.0617433
Osbpl5	0.0363586	0.00500078	0.0212411	0.0109758	0.0616947
Macc1	0.0363285	0.00503707	0.0213786	0.0109456	0.0616646
Gm14064	0.0363187	0.00504889	0.0214246	0.0109358	0.0616548
Adrb3	0.0363111	0.00505812	0.0214512	0.0109282	0.0616472
Snrnp27	0.0362982	0.00507374	0.0215049	0.0109153	0.0616344
Nat14	0.0362865	0.00508802	0.0215487	0.0109035	0.0616227
Polr2g	0.0362755	0.00510142	0.0216012	0.0108925	0.0616117
Bbip1	0.0362469	0.00513647	0.021737	0.0108639	0.0615832
Fbxo9	0.0362406	0.0051442	0.0217655	0.0108576	0.0615769
Adgrd1	0.0362171	0.00517314	0.0218624	0.0108341	0.0615535
Fndc1	0.0362106	0.00518124	0.0218839	0.0108276	0.061547
Ajuba	0.0362044	0.00518896	0.0219123	0.0108213	0.0615408
Rab10	0.036201	0.00519317	0.0219258	0.0108179	0.0615374
[truncated: 19,877 more rows]

## Sheet: bFAPL drivers Transcr. Reg.
#	Gene ID	Mapped IDs	Gene name	PANTHER family	PANTHER class	Species
1	MOUSE|MGI=MGI=1352452|UniProtKB=P43135	Nr2f2	COUP transcription factor 2	COUP TRANSCRIPTION FACTOR 2 (PTHR24083:SF45)	C4 zinc finger nuclear receptor	Mus musculus
2	MOUSE|MGI=MGI=1932535|UniProtKB=Q8VDL9	Glis2	Zinc finger protein GLIS2	ZINC FINGER PROTEIN GLIS2 (PTHR19818:SF84)	C2H2 zinc finger transcription factor	Mus musculus
3	MOUSE|MGI=MGI=1342770|UniProtKB=Q3UZ39	Lrrfip1	Leucine-rich repeat flightless-interacting protein 1	LEUCINE-RICH REPEAT FLIGHTLESS-INTERACTING PROTEIN 1 (PTHR19212:SF5)	DNA-binding transcription factor	Mus musculus
4	MOUSE|MGI=MGI=104854|UniProtKB=Q62511	Zfp91	E3 ubiquitin-protein ligase ZFP91	E3 UBIQUITIN-PROTEIN LIGASE ZFP91 (PTHR46179:SF11)	C2H2 zinc finger transcription factor	Mus musculus
5	MOUSE|MGI=MGI=2148237|UniProtKB=G3X9H3	Zfp607b	Zinc finger protein 607B	ZINC FINGER PROTEIN 14 HOMOLOG (PTHR24377:SF940)	C2H2 zinc finger transcription factor	Mus musculus
6	MOUSE|MGI=MGI=1344424|UniProtKB=Q9WVG7	Osr1	Protein odd-skipped-related 1	PROTEIN ODD-SKIPPED-RELATED 1 (PTHR14196:SF5)	zinc finger transcription factor	Mus musculus
7	MOUSE|MGI=MGI=1915300|UniProtKB=Q99LF1	Akirin1	Akirin-1	AKIRIN-1 (PTHR13293:SF9)	-	Mus musculus
8	MOUSE|MGI=MGI=1276535|UniProtKB=O09000	Tram1	Nuclear receptor coactivator 3	NUCLEAR RECEPTOR COACTIVATOR 3 (PTHR10684:SF3)	histone modifying enzyme	Mus musculus
9	MOUSE|MGI=MGI=2442866|UniProtKB=Q3LR78	Zbtb38	CtBP-interacting BTB zinc finger protein	ZINC FINGER AND BTB DOMAIN-CONTAINING PROTEIN 38 (PTHR24388:SF71)	C2H2 zinc finger transcription factor	Mus musculus
10	MOUSE|MGI=MGI=1915241|UniProtKB=Q9DCM7	Nacc2	Nucleus accumbens-associated protein 2	NUCLEUS ACCUMBENS-ASSOCIATED PROTEIN 2 (PTHR46105:SF2)	C2H2 zinc finger transcription factor	Mus musculus
11	MOUSE|MGI=MGI=2389460|UniProtKB=F6U238	Maml2	Mastermind like transcriptional coactivator 2	MASTERMIND-LIKE PROTEIN 2 (PTHR15692:SF9)	transcription cofactor	Mus musculus
12	MOUSE|MGI=MGI=1352463|UniProtKB=Q60644	Nr1h2	Oxysterols receptor LXR-beta	OXYSTEROLS RECEPTOR LXR-BETA (PTHR24082:SF316)	C4 zinc finger nuclear receptor	Mus musculus
13	MOUSE|MGI=MGI=1337040|UniProtKB=O54915	Nr1i2	Nuclear receptor subfamily 1 group I member 2	NUCLEAR RECEPTOR SUBFAMILY 1 GROUP I MEMBER 2 (PTHR24082:SF39)	C4 zinc finger nuclear receptor	Mus musculus
14	MOUSE|MGI=MGI=1935151|UniProtKB=Q99JB0	Klf7	Krueppel-like factor 7	KRUEPPEL-LIKE FACTOR 7 (PTHR23235:SF77)	C2H2 zinc finger transcription factor	Mus musculus
15	MOUSE|MGI=MGI=99946|UniProtKB=Q61817	Creb3	Cyclic AMP-responsive element-binding protein 3	CYCLIC AMP-RESPONSIVE ELEMENT-BINDING PROTEIN 3 (PTHR45996:SF4)	-	Mus musculus
16	MOUSE|MGI=MGI=1342773|UniProtKB=Q60980	Klf3	Krueppel-like factor 3	KRUEPPEL-LIKE FACTOR 3 (PTHR23235:SF48)	C2H2 zinc finger transcription factor	Mus musculus
17	MOUSE|MGI=MGI=103559|UniProtKB=P43680	Sox18	Transcription factor SOX-18	TRANSCRIPTION FACTOR SOX-18 (PTHR10270:SF204)	HMG box transcription factor	Mus musculus
18	MOUSE|MGI=MGI=2137495|UniProtKB=Q8VIM5	Myocd	Myocardin	MYOCARDIN (PTHR22793:SF11)	DNA-binding transcription factor	Mus musculus
19	MOUSE|MGI=MGI=1888496|UniProtKB=Q9ES03	Tbx20	T-box transcription factor TBX20	T-BOX TRANSCRIPTION FACTOR TBX20 (PTHR11267:SF190)	Rel homology transcription factor	Mus musculus
20	MOUSE|MGI=MGI=97168|UniProtKB=P13297	Msx1	Homeobox protein MSX-1	HOMEOBOX PROTEIN MSX-1 (PTHR24338:SF8)	homeodomain transcription factor	Mus musculus
21	MOUSE|MGI=MGI=1346318|UniProtKB=O08584	Klf6	Krueppel-like factor 6	KRUEPPEL-LIKE FACTOR 6 (PTHR23235:SF50)	C2H2 zinc finger transcription factor	Mus musculus
22	MOUSE|MGI=MGI=96183|UniProtKB=P0C1T1	Hoxb2	Homeobox protein Hox-B2	HOMEOBOX PROTEIN HOX-B2 (PTHR45664:SF7)	homeodomain transcription factor	Mus musculus
23	MOUSE|MGI=MGI=1341884|UniProtKB=Q9QUS4	Hey2	Hairy_enhancer-of-split related with YRPW motif protein 2	HAIRY_ENHANCER-OF-SPLIT RELATED WITH YRPW MOTIF PROTEIN 2 (PTHR10985:SF88)	basic helix-loop-helix transcription factor	Mus musculus
24	MOUSE|MGI=MGI=99951|UniProtKB=Q61827	Mafk	Transcription factor MafK	TRANSCRIPTION FACTOR MAFK (PTHR10129:SF26)	basic leucine zipper transcription factor	Mus musculus
25	MOUSE|MGI=MGI=98970|UniProtKB=O35426	Xbp1	X-box-binding protein 1	X-BOX-BINDING PROTEIN 1 (PTHR46542:SF3)	-	Mus musculus
26	MOUSE|MGI=MGI=98494|UniProtKB=Q60707	Tbx2	T-box transcription factor TBX2	T-BOX TRANSCRIPTION FACTOR TBX2 (PTHR11267:SF82)	Rel homology transcription factor	Mus musculus
27	MOUSE|MGI=MGI=2684944|UniProtKB=Q3UR85	Myrf	Myelin regulatory factor	MYELIN REGULATORY FACTOR (PTHR13029:SF16)	-	Mus musculus
28	MOUSE|MGI=MGI=1913192|UniProtKB=Q9WTX7	Fhl5	Four and a half LIM domains protein 5	FOUR AND A HALF LIM DOMAINS PROTEIN 5 (PTHR24205:SF7)	transcription cofactor	Mus musculus
29	MOUSE|MGI=MGI=2387989|UniProtKB=P59054	Csrnp1	Cysteine_serine-rich nuclear protein 1	CYSTEINE_SERINE-RICH NUCLEAR PROTEIN 1 (PTHR13580:SF10)	-	Mus musculus
30	MOUSE|MGI=MGI=1337080|UniProtKB=Q9WU42	Trac	Nuclear receptor corepressor 2	NUCLEAR RECEPTOR COREPRESSOR 2 (PTHR13992:SF21)	chromatin/chromatin-binding, or -regulatory protein	Mus musculus
31	MOUSE|MGI=MGI=103219|UniProtKB=P32443	Meox2	Homeobox protein MOX-2	HOMEOBOX PROTEIN MOX-2 (PTHR24328:SF1)	homeodomain transcription factor	Mus musculus
32	MOUSE|MGI=MGI=1354948|UniProtKB=Q9JJZ6	Klf13	Krueppel-like factor 13	KRUEPPEL-LIKE FACTOR 13 (PTHR23235:SF21)	C2H2 zinc finger transcription factor	Mus musculus
33	MOUSE|MGI=MGI=1342772|UniProtKB=Q60843	Klf2	Krueppel-like factor 2	KRUEPPEL-LIKE FACTOR 2 (PTHR23235:SF109)	C2H2 zinc finger transcription factor	Mus musculus
34	MOUSE|MGI=MGI=1921740|UniProtKB=Q0ZCJ7	Mamstr	MEF2-activating motif and SAP domain-containing transcriptional regulator	MEF2-ACTIVATING MOTIF AND SAP DOMAIN-CONTAINING TRANSCRIPTIONAL REGULATOR (PTHR23251:SF1)	-	Mus musculus
35	MOUSE|MGI=MGI=2679630|UniProtKB=Q6VUP9	Tfap2e	Transcription factor AP-2-epsilon	TRANSCRIPTION FACTOR AP-2-EPSILON (PTHR10812:SF13)	general transcription factor	Mus musculus
36	MOUSE|MGI=MGI=1914243|UniProtKB=Q6P9Z1	Smarcd3	SWI_SNF-related matrix-associated actin-dependent regulator of chromatin subfamily D member 3	SWI_SNF-RELATED MATRIX-ASSOCIATED ACTIN-DEPENDENT REGULATOR OF CHROMATIN SUBFAMILY D MEMBER 3 (PTHR13844:SF5)	chromatin/chromatin-binding, or -regulatory protein	Mus musculus
37	MOUSE|MGI=MGI=2664186|UniProtKB=Q8BGD7	Npas4	Neuronal PAS domain-containing protein 4	NEURONAL PAS DOMAIN-CONTAINING PROTEIN 4 (PTHR23043:SF24)	basic helix-loop-helix transcription factor	Mus musculus
38	MOUSE|MGI=MGI=1347469|UniProtKB=Q64731	Foxl1	Forkhead box protein L1	FORKHEAD BOX PROTEIN L1 (PTHR11829:SF204)	winged helix/forkhead transcription factor	Mus musculus
39	MOUSE|MGI=MGI=1914004|UniProtKB=P58462	Foxp1	Forkhead box protein P1	FORKHEAD BOX PROTEIN P1 (PTHR45796:SF3)	winged helix/forkhead transcription factor	Mus musculus
40	MOUSE|MGI=MGI=103220|UniProtKB=P32442	Meox1	Homeobox protein MOX-1	HOMEOBOX PROTEIN MOX-1 (PTHR24328:SF8)	homeodomain transcription factor	Mus musculus
41	MOUSE|MGI=MGI=2149593|UniProtKB=Q9WVB3	Tle6	Transducin-like enhancer protein 6	TRANSDUCIN-LIKE ENHANCER PROTEIN 6 (PTHR10814:SF2)	transcription cofactor	Mus musculus
42	MOUSE|MGI=MGI=97350|UniProtKB=P42582	Nkx2-5	Homeobox protein Nkx-2.5	HOMEOBOX PROTEIN NKX-2.5 (PTHR24340:SF28)	homeodomain transcription factor	Mus musculus
43	MOUSE|MGI=MGI=1347481|UniProtKB=Q61850	Foxc2	Forkhead box protein C2	FORKHEAD BOX PROTEIN C2 (PTHR11829:SF189)	winged helix/forkhead transcription factor	Mus musculus
44	MOUSE|MGI=MGI=96648|UniProtKB=P15066	Jund	Transcription factor JunD	TRANSCRIPTION FACTOR JUND (PTHR11462:SF7)	basic leucine zipper transcription factor	Mus musculus
45	MOUSE|MGI=MGI=1929988|UniProtKB=Q9EPW2	Cklf	Krueppel-like factor 15	KRUEPPEL-LIKE FACTOR 15 (PTHR23235:SF44)	C2H2 zinc finger transcription factor	Mus musculus
46	MOUSE|MGI=MGI=1859179|UniProtKB=P70671	Irf3	Interferon regulatory factor 3	INTERFERON REGULATORY FACTOR 3 (PTHR11949:SF1)	winged helix/forkhead transcription factor	Mus musculus
47	MOUSE|MGI=MGI=2182543|UniProtKB=Q8K5C0	Grhl2	Grainyhead-like protein 2 homolog	GRAINYHEAD-LIKE PROTEIN 2 HOMOLOG (PTHR11037:SF17)	DNA-binding transcription factor	Mus musculus
48	MOUSE|MGI=MGI=1342287|UniProtKB=Q60793	Klf4	Krueppel-like factor 4	KRUEPPEL-LIKE FACTOR 4 (PTHR23235:SF117)	C2H2 zinc finger transcription factor	Mus musculus
49	MOUSE|MGI=MGI=2384495|UniProtKB=Q8K4J6	Mrtfa	Myocardin-related transcription factor A	MYOCARDIN-RELATED TRANSCRIPTION FACTOR A (PTHR22793:SF6)	DNA-binding transcription factor	Mus musculus
50	MOUSE|MGI=MGI=106658|UniProtKB=Q9JM73	Srf	Serum response factor	SERUM RESPONSE FACTOR (PTHR48019:SF168)	MADS box transcription factor	Mus musculus
51	MOUSE|MGI=MGI=1306784|UniProtKB=O35740	Cited2	Cbp_p300-interacting transactivator 2	CBP_P300-INTERACTING TRANSACTIVATOR 2 (PTHR17045:SF7)	transcription cofactor	Mus musculus
52	MOUSE|MGI=MGI=1859778|UniProtKB=Q0VBL6	Hif3a	Hypoxia-inducible factor 3-alpha	HYPOXIA-INDUCIBLE FACTOR 3-ALPHA (PTHR23043:SF18)	basic helix-loop-helix transcription factor	Mus musculus
53	MOUSE|MGI=MGI=103188|UniProtKB=P97863	Nfib	Nuclear factor 1 B-type	NUCLEAR FACTOR 1 B-TYPE (PTHR11492:SF4)	DNA-binding transcription factor	Mus musculus
54	MOUSE|MGI=MGI=1929913|UniProtKB=Q99PV8	Rit1	B-cell lymphoma_leukemia 11B	B-CELL LYMPHOMA_LEUKEMIA 11B (PTHR45993:SF4)	C2H2 zinc finger transcription factor	Mus musculus
55	MOUSE|MGI=MGI=1347064|UniProtKB=Q9CQ39	Med21	Mediator of RNA polymerase II transcription subunit 21	MEDIATOR OF RNA POLYMERASE II TRANSCRIPTION SUBUNIT 21 (PTHR13381:SF0)	DNA-directed RNA polymerase	Mus musculus
56	MOUSE|MGI=MGI=104725|UniProtKB=O35126	Atn1	Atrophin-1	ATROPHIN-1 (PTHR13859:SF9)	-	Mus musculus
57	MOUSE|MGI=MGI=96223|UniProtKB=Q61645	Hr	Lysine-specific demethylase hairless	LYSINE-SPECIFIC DEMETHYLASE HAIRLESS (PTHR12549:SF4)	histone modifying enzyme	Mus musculus
58	MOUSE|MGI=MGI=1338779|UniProtKB=O35295	Purb	Transcriptional activator protein Pur-beta	TRANSCRIPTIONAL ACTIVATOR PROTEIN PUR-BETA (PTHR12611:SF4)	DNA-binding transcription factor	Mus musculus
59	MOUSE|MGI=MGI=1922830|UniProtKB=Q5F293	Zbtb4	Zinc finger and BTB domain-containing protein 4	ZINC FINGER AND BTB DOMAIN-CONTAINING PROTEIN 4 (PTHR24388:SF58)	C2H2 zinc finger transcription factor	Mus musculus
60	MOUSE|MGI=MGI=1931874|UniProtKB=Q9QYJ3	Dnajb1	DnaJ homolog subfamily B member 1	DNAJ HOMOLOG SUBFAMILY B MEMBER 1 (PTHR24078:SF568)	chaperone	Mus musculus
61	MOUSE|MGI=MGI=2443302|UniProtKB=Q8VCZ7	Zbtb7c	Zinc finger and BTB domain-containing protein 7C	ZINC FINGER AND BTB DOMAIN-CONTAINING PROTEIN 7C (PTHR46105:SF7)	C2H2 zinc finger transcription factor	Mus musculus
62	MOUSE|MGI=MGI=95546|UniProtKB=Q61574	Foxs1	Forkhead box protein S1	FORKHEAD BOX PROTEIN S1 (PTHR11829:SF370)	winged helix/forkhead transcription factor	Mus musculus
63	MOUSE|MGI=MGI=2135957|UniProtKB=Q80Y50	Camta2	Calmodulin-binding transcription activator 2	CALMODULIN-BINDING TRANSCRIPTION ACTIVATOR 2 (PTHR23335:SF9)	DNA-binding transcription factor	Mus musculus
64	MOUSE|MGI=MGI=2442430|UniProtKB=Q8BLM0	Klf8	Krueppel-like factor 8	KRUEPPEL-LIKE FACTOR 8 (PTHR23235:SF46)	C2H2 zinc finger transcription factor	Mus musculus
65	MOUSE|MGI=MGI=101876|UniProtKB=P30051	Tead1	Transcriptional enhancer factor TEF-1	TRANSCRIPTIONAL ENHANCER FACTOR TEF-1 (PTHR11834:SF4)	winged helix/forkhead transcription factor	Mus musculus
66	MOUSE|MGI=MGI=1922279|UniProtKB=Q8R4E6	Purg	Purine-rich element-binding protein gamma	PURINE-RICH ELEMENT-BINDING PROTEIN GAMMA (PTHR12611:SF3)	DNA-binding transcription factor	Mus musculus
67	MOUSE|MGI=MGI=2444847|UniProtKB=Q6DFV7	Ncoa7	Nuclear receptor coactivator 7	NUCLEAR RECEPTOR COACTIVATOR 7 (PTHR23354:SF68)	-	Mus musculus
68	MOUSE|MGI=MGI=1347463|UniProtKB=Q61345	Foxd1	Forkhead box protein D1	FORKHEAD BOX PROTEIN D1 (PTHR11829:SF348)	winged helix/forkhead transcription factor	Mus musculus
69	MOUSE|MGI=MGI=103076|UniProtKB=P48281	Vdr	Vitamin D3 receptor	VITAMIN D3 RECEPTOR (PTHR24082:SF38)	C4 zinc finger nuclear receptor	Mus musculus
70	MOUSE|MGI=MGI=107158|UniProtKB=Q62141	Sin3b	Paired amphipathic helix protein Sin3b	PAIRED AMPHIPATHIC HELIX PROTEIN SIN3B (PTHR12346:SF1)	chromatin/chromatin-binding, or -regulatory protein	Mus musculus
71	MOUSE|MGI=MGI=1916403|UniProtKB=Q9D8X2	Ccdc124	Coiled-coil domain-containing protein 124	COILED-COIL DOMAIN-CONTAINING PROTEIN 124 (PTHR21680:SF0)	-	Mus musculus
72	MOUSE|MGI=MGI=107564|UniProtKB=Q61122	Nab1	NGFI-A-binding protein 1	NGFI-A-BINDING PROTEIN 1 (PTHR12623:SF9)	-	Mus musculus
73	MOUSE|MGI=MGI=1923615|UniProtKB=Q9EPZ6	Tbx18	T-box transcription factor TBX18	T-BOX TRANSCRIPTION FACTOR TBX18 (PTHR11267:SF20)	Rel homology transcription factor	Mus musculus
74	MOUSE|MGI=MGI=1916242|UniProtKB=Q9DB38	Zfp580	Zinc finger protein 580	ZINC FINGER PROTEIN 580 (PTHR24393:SF54)	C2H2 zinc finger transcription factor	Mus musculus
75	MOUSE|MGI=MGI=109384|UniProtKB=Q60765	Atf3	Cyclic AMP-dependent transcription factor ATF-3	CYCLIC AMP-DEPENDENT TRANSCRIPTION FACTOR ATF-3 (PTHR23351:SF23)	basic leucine zipper transcription factor	Mus musculus
76	MOUSE|MGI=MGI=2443973|UniProtKB=Q8K1L0	Creb5	Cyclic AMP-responsive element-binding protein 5	CYCLIC AMP-RESPONSIVE ELEMENT-BINDING PROTEIN 5 (PTHR19304:SF8)	basic leucine zipper transcription factor	Mus musculus
77	MOUSE|MGI=MGI=109241|UniProtKB=P70210	Tead3	Transcriptional enhancer factor TEF-5	TRANSCRIPTIONAL ENHANCER FACTOR TEF-5 (PTHR11834:SF7)	winged helix/forkhead transcription factor	Mus musculus
78	MOUSE|MGI=MGI=1201673|UniProtKB=P70390	Shox2	Short stature homeobox protein 2	SHORT STATURE HOMEOBOX PROTEIN 2 (PTHR46255:SF1)	homeodomain transcription factor	Mus musculus
79	MOUSE|MGI=MGI=1352454|UniProtKB=P12813	Nr4a1	Nuclear receptor subfamily 4 group A member 1	NUCLEAR RECEPTOR SUBFAMILY 4 GROUP A MEMBER 1 (PTHR24085:SF1)	C4 zinc finger nuclear receptor	Mus musculus
80	MOUSE|MGI=MGI=104664|UniProtKB=Q60756	Tcf15	Transcription factor 15	TRANSCRIPTION FACTOR 15 (PTHR23349:SF4)	basic helix-loop-helix transcription factor	Mus musculus
81	MOUSE|MGI=MGI=2141920|UniProtKB=Q7TQJ8	Wtip	Wilms tumor protein 1-interacting protein	WILMS TUMOR PROTEIN 1-INTERACTING PROTEIN (PTHR24219:SF6)	transcription cofactor	Mus musculus
82	MOUSE|MGI=MGI=96170|UniProtKB=P09022	Hoxa1	Homeobox protein Hox-A1	HOMEOBOX PROTEIN HOX-A1 (PTHR45946:SF3)	homeodomain transcription factor	Mus musculus
83	MOUSE|MGI=MGI=1341886|UniProtKB=Q91XC0	Ajuba	LIM domain-containing protein ajuba	LIM DOMAIN-CONTAINING PROTEIN AJUBA (PTHR24219:SF7)	transcription cofactor	Mus musculus
84	MOUSE|MGI=MGI=109169|UniProtKB=P97481	Epas1	Endothelial PAS domain-containing protein 1	ENDOTHELIAL PAS DOMAIN-CONTAINING PROTEIN 1 (PTHR23043:SF8)	basic helix-loop-helix transcription factor	Mus musculus
85	MOUSE|MGI=MGI=95668|UniProtKB=P48031	Gbx2	Homeobox protein GBX-2	HOMEOBOX PROTEIN GBX-2 (PTHR24334:SF3)	homeodomain transcription factor	Mus musculus
86	MOUSE|MGI=MGI=1347471|UniProtKB=O35392	Foxd2	Forkhead box protein D2	FORKHEAD BOX PROTEIN D2 (PTHR11829:SF373)	winged helix/forkhead transcription factor	Mus musculus
87	MOUSE|MGI=MGI=2442463|UniProtKB=Q8K3X4	Irf2bpl	Probable E3 ubiquitin-protein ligase IRF2BPL	E3 UBIQUITIN-PROTEIN LIGASE IRF2BPL-RELATED (PTHR10816:SF14)	zinc finger transcription factor	Mus musculus
88	MOUSE|MGI=MGI=102935|UniProtKB=Q07916	Emb	POU domain, class 6, transcription factor 1	POU DOMAIN, CLASS 6, TRANSCRIPTION FACTOR 1 (PTHR11636:SF6)	homeodomain transcription factor	Mus musculus
89	MOUSE|MGI=MGI=1100518|UniProtKB=O35253	Smad7	Mothers against decapentaplegic homolog 7	MOTHERS AGAINST DECAPENTAPLEGIC HOMOLOG 7 (PTHR13703:SF44)	DNA-binding transcription factor	Mus musculus
90	MOUSE|MGI=MGI=1860511|UniProtKB=Q9DBX7	Heyl	Hairy_enhancer-of-split related with YRPW motif-like protein	HAIRY_ENHANCER-OF-SPLIT RELATED WITH YRPW MOTIF-LIKE PROTEIN (PTHR10985:SF79)	basic helix-loop-helix transcription factor	Mus musculus
91	MOUSE|MGI=MGI=2141857|UniProtKB=O70191	Atf5	Cyclic AMP-dependent transcription factor ATF-5	CYCLIC AMP-DEPENDENT TRANSCRIPTION FACTOR ATF-5 (PTHR13044:SF3)	DNA-binding transcription factor	Mus musculus
92	MOUSE|MGI=MGI=1344414|UniProtKB=Q80VJ2	Sra1	Steroid receptor RNA activator 1	STEROID RECEPTOR RNA ACTIVATOR 1 (PTHR18834:SF2)	-	Mus musculus
93	MOUSE|MGI=MGI=1335091|UniProtKB=O88939	Zbtb7a	Zinc finger and BTB domain-containing protein 7A	ZINC FINGER AND BTB DOMAIN-CONTAINING PROTEIN 7A (PTHR46105:SF6)	C2H2 zinc finger transcription factor	Mus musculus
94	MOUSE|MGI=MGI=1277978|UniProtKB=O55128	Sap18	Histone deacetylase complex subunit SAP18	HISTONE DEACETYLASE COMPLEX SUBUNIT SAP18 (PTHR13082:SF0)	chromatin/chromatin-binding, or -regulatory protein	Mus musculus
95	MOUSE|MGI=MGI=104709|UniProtKB=P97765	Wbp2	WW domain-binding protein 2	WW DOMAIN-BINDING PROTEIN 2 (PTHR31606:SF4)	-	Mus musculus
96	MOUSE|MGI=MGI=103573|UniProtKB=Q00322	Cebpd	CCAAT_enhancer-binding protein delta	CCAAT_ENHANCER-BINDING PROTEIN DELTA (PTHR23334:SF3)	basic leucine zipper transcription factor	Mus musculus
97	MOUSE|MGI=MGI=88568|UniProtKB=P53564	Cux1	Homeobox protein cut-like 1	HOMEOBOX PROTEIN CUT-LIKE 1 (PTHR14043:SF4)	homeodomain transcription factor	Mus musculus
98	MOUSE|MGI=MGI=1338762|UniProtKB=O70433	Fhl2	Four and a half LIM domains protein 2	FOUR AND A HALF LIM DOMAINS PROTEIN 2 (PTHR24205:SF3)	transcription cofactor	Mus musculus
99	MOUSE|MGI=MGI=103079|UniProtKB=P42669	Pura	Transcriptional activator protein Pur-alpha	TRANSCRIPTIONAL ACTIVATOR PROTEIN PUR-ALPHA (PTHR12611:SF2)	DNA-binding transcription factor	Mus musculus
100	MOUSE|MGI=MGI=1919307|UniProtKB=Q9D8M7	Phf10	PHD finger protein 10	PHD FINGER PROTEIN 10 (PTHR10615:SF174)	histone modifying enzyme	Mus musculus
101	MOUSE|MGI=MGI=96522|UniProtKB=P31266	Rbpj	Recombining binding protein suppressor of hairless	RECOMBINING BINDING PROTEIN SUPPRESSOR OF HAIRLESS (PTHR10665:SF3)	Rel homology transcription factor	Mus musculus
102	MOUSE|MGI=MGI=1352453|UniProtKB=P43136	Nr2f6	Nuclear receptor subfamily 2 group F member 6	NUCLEAR RECEPTOR SUBFAMILY 2 GROUP F MEMBER 6 (PTHR24083:SF44)	C4 zinc finger nuclear receptor	Mus musculus

## Sheet: bFAPLs TF enrichment
GroupID	Category	Term	Description	LogP	Log(q-value)	Genes	Symbols	InTerm_InList
1_Summary	GO Biological Processes	GO:0061061	muscle structure development	-17.7319	-13.4704	11819,11910,13819,14200,14234,15214,15370,17131,17286,17684,17701,18091,19664,20429,20467,20807,21385,21407,22433,56198,57246,66993,76365,108655,214384,223701,23967,14241,14472,15229,16475,16600,21676,22337,103889,252973,15394,17285,18028,20672,53417,21678,14239	Nr2f2,Atf3,Epas1,Fhl2,Foxc2,Hey2,Nr4a1,Smad7,Meox2,Cited2,Msx1,Nkx2-5,Rbpj,Shox2,Sin3b,Srf,Tbx2,Tcf15,Xbp1,Heyl,Tbx20,Smarcd3,Tbx18,Foxp1,Myocd,Mrtfa,Osr1,Foxl1,Gbx2,Foxd1,Ajuba,Klf4,Tead1,Vdr,Hoxb2,Grhl2,Hoxa1,Meox1,Nfib,Sox18,Hif3a,Tead3,Foxs1	43/-
2_Summary	GO Biological Processes	GO:0006351	DNA-templated transcription	-14.0412	-10.6247	12609,12913,13819,15370,16478,16600,16969,17701,18091,20807,22260,22337,22378,22433,50794,53417,54131,57756,108098,108655,214384,234388	Cebpd,Creb3,Epas1,Nr4a1,Jund,Klf4,Zbtb7a,Msx1,Nkx2-5,Srf,Nr1h2,Vdr,Wbp2,Xbp1,Klf13,Hif3a,Irf3,Fhl5,Med21,Foxp1,Myocd,Ccdc124	22/-
3_Summary	GO Biological Processes	GO:0003206	cardiac chamber morphogenesis	-13.6794	-10.4178	14200,14234,15214,17131,17684,18091,19664,20429,20807,21385,56198,57246,66993,252973,214384,17701,21676,15394,20672,108655,23967,21407,12913,14239,22433,114606,270118,216874,21678	Fhl2,Foxc2,Hey2,Smad7,Cited2,Nkx2-5,Rbpj,Shox2,Srf,Tbx2,Heyl,Tbx20,Smarcd3,Grhl2,Myocd,Msx1,Tead1,Hoxa1,Sox18,Foxp1,Osr1,Tcf15,Creb3,Foxs1,Xbp1,Tle6,Maml2,Camta2,Tead3	29/-
4_Summary	GO Biological Processes	GO:0035051	cardiocyte differentiation	-10.9104	-8.01673	14200,15214,17684,18091,19664,20429,20672,20807,21385,76365,108655,214384,223701,66993,13819,14234,108098,216874,14241,13498,56198,114606	Fhl2,Hey2,Cited2,Nkx2-5,Rbpj,Shox2,Sox18,Srf,Tbx2,Tbx18,Foxp1,Myocd,Mrtfa,Smarcd3,Epas1,Foxc2,Med21,Camta2,Foxl1,Atn1,Heyl,Tle6	22/-
5_Summary	GO Biological Processes	GO:0007423	sensory organ development	-9.02207	-6.22289	12609,13047,14234,14472,15214,15394,16600,17684,17701,18028,18091,19664,20807,21385,21407,23967,66993,76365,252973	Cebpd,Cux1,Foxc2,Gbx2,Hey2,Hoxa1,Klf4,Cited2,Msx1,Nfib,Nkx2-5,Rbpj,Srf,Tbx2,Tcf15,Osr1,Smarcd3,Tbx18,Grhl2	19/-
6_Summary	GO Biological Processes	GO:0001501	skeletal system development	-8.09368	-5.36359	14234,15394,16969,17684,17701,17936,18028,20429,20807,21407,22337,23967,103889,108655,215418,252973,14472	Foxc2,Hoxa1,Zbtb7a,Cited2,Msx1,Nab1,Nfib,Shox2,Srf,Tcf15,Vdr,Osr1,Hoxb2,Foxp1,Csrnp1,Grhl2,Gbx2	17/-
7_Summary	GO Biological Processes	GO:0045165	cell fate commitment	-8.00339	-5.30918	11819,13819,14234,15214,18028,18091,19664,20672,21385,21678,57246,76365,13047,16598,16600,21407,22433,108655,252973,17684,22337,17701,20807,108098,14472,15394	Nr2f2,Epas1,Foxc2,Hey2,Nfib,Nkx2-5,Rbpj,Sox18,Tbx2,Tead3,Tbx20,Tbx18,Cux1,Klf2,Klf4,Tcf15,Xbp1,Foxp1,Grhl2,Cited2,Vdr,Msx1,Srf,Med21,Gbx2,Hoxa1	26/-
8_Summary	WikiPathways	WP509	Nuclear Receptors	-7.53423	-4.87186	11819,13864,15370,18171,22260,22337,22378,54131,13819,14234,21385,22433,24068,225872,223701	Nr2f2,Nr2f6,Nr4a1,Nr1i2,Nr1h2,Vdr,Wbp2,Irf3,Epas1,Foxc2,Tbx2,Xbp1,Sra1,Npas4,Mrtfa	15/-
9_Summary	GO Biological Processes	GO:0060562	epithelial tube morphogenesis	-7.53137	-4.87186	14234,14472,15229,17684,18091,19664,20807,21385,21676,22337,23967,57246,252973,16600,18028,66993	Foxc2,Gbx2,Foxd1,Cited2,Nkx2-5,Rbpj,Srf,Tbx2,Tead1,Vdr,Osr1,Tbx20,Grhl2,Klf4,Nfib,Smarcd3	16/-
10_Summary	GO Biological Processes	GO:1902893	regulation of miRNA transcription	-7.03835	-4.42191	16600,18028,20807,21676,22260,214384,223701,16475,57246,103889,11819,15370,17131	Klf4,Nfib,Srf,Tead1,Nr1h2,Myocd,Mrtfa,Ajuba,Tbx20,Hoxb2,Nr2f2,Nr4a1,Smad7	13/-
11_Summary	GO Biological Processes	GO:0051147	regulation of muscle cell differentiation	-6.96909	-4.38559	15214,17701,18091,20429,22433,66993,74490,108655,214384,17131,19664,21407,23967,24068,50794,68050,107503,12913,20807,21676,14241	Hey2,Msx1,Nkx2-5,Shox2,Xbp1,Smarcd3,Mamstr,Foxp1,Myocd,Smad7,Rbpj,Tcf15,Osr1,Sra1,Klf13,Akirin1,Atf5,Creb3,Srf,Tead1,Foxl1	21/-
12_Summary	GO Biological Processes	GO:0060541	respiratory system development	-6.8801	-4.3261	13047,13819,16598,17701,18028,19664,20807,21385,108655,214384,252973,13498,14234,15214,18091,68050,107503	Cux1,Epas1,Klf2,Msx1,Nfib,Rbpj,Srf,Tbx2,Foxp1,Myocd,Grhl2,Atn1,Foxc2,Hey2,Nkx2-5,Akirin1,Atf5	17/-
13_Summary	GO Biological Processes	GO:0034616	response to laminar fluid shear stress	-6.80341	-4.27423	16598,16600,17131,22433,11819,12609,54131,17684,16599,13864,14472,19664,18028,68992,11910	Klf2,Klf4,Smad7,Xbp1,Nr2f2,Cebpd,Irf3,Cited2,Klf3,Nr2f6,Gbx2,Rbpj,Nfib,Zfp580,Atf3	15/-
14_Summary	GO Biological Processes	GO:0010463	mesenchymal cell proliferation	-6.32008	-3.91585	17701,20429,21385,23967,76365,14234,15229,16969,18028,20807,22433,231991,17286,215418,252973,108655	Msx1,Shox2,Tbx2,Osr1,Tbx18,Foxc2,Foxd1,Zbtb7a,Nfib,Srf,Xbp1,Creb5,Meox2,Csrnp1,Grhl2,Foxp1	16/-
15_Summary	GO Biological Processes	GO:0044057	regulation of system process	-6.21384	-3.83308	13819,15214,15370,16600,17131,18091,20429,20807,21385,21676,22260,22337,108655,214384,225908	Epas1,Hey2,Nr4a1,Klf4,Smad7,Nkx2-5,Shox2,Srf,Tbx2,Tead1,Nr1h2,Vdr,Foxp1,Myocd,Myrf	15/-
16_Summary	GO Biological Processes	GO:0044092	negative regulation of molecular function	-6.11935	-3.76515	11819,12913,14239,15214,15370,16475,16600,17131,17701,18028,19290,23967,56198,83396,214384,223701,16969,16978,20807	Nr2f2,Creb3,Foxs1,Hey2,Nr4a1,Ajuba,Klf4,Smad7,Msx1,Nfib,Pura,Osr1,Heyl,Glis2,Myocd,Mrtfa,Zbtb7a,Lrrfip1,Srf	19/-
17_Summary	Reactome Gene Sets	R-MMU-1234158	Regulation of gene expression by Hypoxia-inducible Factor	-5.97955	-3.65248	13819,17684,53417,16475,101543,17135,20467,66993,81489,20807,214384	Epas1,Cited2,Hif3a,Ajuba,Wtip,Mafk,Sin3b,Smarcd3,Dnajb1,Srf,Myocd	11/-
18_Summary	GO Biological Processes	GO:0035282	segmentation	-5.95864	-3.63659	14234,17285,17286,19664,21407,23967,76365	Foxc2,Meox1,Meox2,Rbpj,Tcf15,Osr1,Tbx18	7/-
19_Summary	GO Biological Processes	GO:0007519	skeletal muscle tissue development	-5.70799	-3.41955	11819,11910,15370,17286,17684,20467,56198,108655,16600,17131,17701,21385,22433	Nr2f2,Atf3,Nr4a1,Meox2,Cited2,Sin3b,Heyl,Foxp1,Klf4,Smad7,Msx1,Tbx2,Xbp1	13/-
20_Summary	GO Biological Processes	GO:0008285	negative regulation of cell population proliferation	-5.52498	-3.27201	11819,16600,17131,17684,17701,18028,19664,20807,22337,50794,67991,68050,107503,207259,214384	Nr2f2,Klf4,Smad7,Cited2,Msx1,Nfib,Rbpj,Srf,Vdr,Klf13,Nacc2,Akirin1,Atf5,Zbtb7c,Myocd	15/-

## Sheet: DEGs_bCAPs_vs_bFAPLs
	p_val	avg_log2FC	pct.1	pct.2	p_val_adj
Cryab	1.50291e-159	-2.07558	0.657	0.982	3.28972e-155
Col4a1	9.04708e-157	-2.13602	0.893	0.978	1.98032e-152
Col4a2	1.43951e-151	-1.97812	0.861	0.975	3.15094e-147
Fbn2	1.96045e-139	1.41735	0.999	0.919	4.29123e-135
Rbp1	1.24957e-136	-2.30436	0.477	0.903	2.73518e-132
Plxdc2	1.36284e-133	1.42752	1	0.95	2.98313e-129
Mecom	1.31862e-132	2.92953	0.811	0.277	2.88633e-128
Ank3	2.86608e-125	3.05762	0.762	0.236	6.27357e-121
Col1a2	7.53745e-125	-0.685474	1	1	1.64987e-120
Crlf1	8.17603e-125	-1.7795	0.687	0.94	1.78965e-120
Igfbp6	2.3724e-124	-3.58877	0.148	0.687	5.19295e-120
Cyba	1.45308e-122	-1.46412	0.746	0.97	3.18064e-118
Serpine2	4.85672e-119	2.00049	0.907	0.506	1.06309e-114
Meox2	1.23349e-114	-2.34903	0.263	0.779	2.7e-110
Abi3bp	1.10515e-108	2.62781	0.807	0.325	2.41905e-104
Palld	1.20463e-100	1.03027	0.999	0.973	2.63682e-96
Igfbp7	4.41214e-98	-0.650535	1	1	9.65774e-94
Adamts2	3.12882e-97	-1.17606	0.888	0.973	6.84867e-93
Ccn5	3.59871e-95	-2.0273	0.53	0.863	7.87721e-91
Ogn	9.16019e-95	1.55249	0.934	0.677	2.00507e-90
Col3a1	8.67265e-89	-0.805264	1	0.999	1.89836e-84
Peg3	3.94808e-88	1.43304	0.966	0.848	8.64195e-84
Col1a1	6.07177e-88	-0.52913	1	0.999	1.32905e-83
Gpm6b	3.13381e-86	1.70783	0.871	0.523	6.8596e-82
Col14a1	3.41151e-86	-1.76775	0.453	0.834	7.46746e-82
Timp2	2.31315e-85	-0.608197	1	1	5.06326e-81
Timp3	3.71457e-85	-1.57299	0.852	0.964	8.13083e-81
Sparc	7.35146e-84	-0.448356	1	1	1.60916e-79
Thy1	7.66939e-84	-2.11367	0.307	0.724	1.67875e-79
Fam129a	1.55164e-83	-1.61835	0.42	0.814	3.39638e-79
Actg2	3.47742e-83	-2.09673	0.559	0.851	7.61171e-79
Fhl1	5.84293e-83	-2.40981	0.31	0.717	1.27896e-78
Dock10	3.92046e-82	1.62556	0.861	0.494	8.58149e-78
Ptn	5.02281e-81	1.85693	0.973	0.839	1.09944e-76
Cyb5r1	2.66931e-80	-1.32174	0.632	0.89	5.84286e-76
Fmnl2	9.2711e-79	1.30138	0.94	0.745	2.02935e-74
Aspn	1.65168e-78	1.1822	0.97	0.822	3.61535e-74
Gpx3	2.50168e-77	1.96139	0.798	0.462	5.47592e-73
Hp	5.87573e-76	2.38692	0.718	0.289	1.28614e-71
Fabp4	9.70287e-76	1.44408	0.858	0.523	2.12386e-71
Sfrp2	9.10373e-75	0.948751	0.974	0.663	1.99272e-70
Olfml2b	1.61559e-74	-1.57577	0.391	0.773	3.53637e-70
Mfap5	8.27822e-74	-1.17026	0.771	0.953	1.81202e-69
Itm2a	1.75305e-73	1.70469	0.89	0.607	3.83725e-69
Fbn1	1.24275e-72	-0.638287	0.999	1	2.72025e-68
Pparg	3.65575e-72	2.2971	0.665	0.265	8.00208e-68
Ebf3	4.67697e-67	1.30572	0.872	0.589	1.02374e-62
Emp3	1.471e-66	-0.638682	0.998	0.999	3.21986e-62
Crip1	2.43077e-66	-1.16192	0.883	0.961	5.32072e-62
Gpc3	6.72182e-66	1.21482	0.932	0.702	1.47134e-61
Tns1	1.04465e-65	-1.09632	0.783	0.931	2.28663e-61
Mical2	9.45095e-65	-1.3155	0.628	0.873	2.06872e-60
Ptprd	2.37012e-64	1.3155	0.897	0.677	5.18797e-60
S100a10	5.25067e-64	-0.636995	0.995	1	1.14932e-59
S100a4	9.0633e-64	-1.40622	0.783	0.929	1.98387e-59
Pdgfd	8.75251e-63	2.30556	0.569	0.196	1.91584e-58
Ccser1	3.13445e-62	2.31975	0.537	0.161	6.86099e-58
Cd248	1.10411e-61	-1.01901	0.846	0.946	2.41679e-57
Cdk14	1.73141e-61	0.80585	0.998	0.953	3.78988e-57
Cygb	4.54673e-61	-1.31271	0.581	0.835	9.95234e-57
Epha3	5.34742e-61	-2.0227	0.299	0.653	1.1705e-56
Serpinb1a	1.04627e-60	-2.50548	0.198	0.565	2.29017e-56
Flt1	2.23335e-60	-3.04004	0.09	0.432	4.88857e-56
Srpx2	2.59461e-60	0.96261	0.944	0.746	5.67934e-56
Marcks	4.03331e-60	0.563946	1	1	8.82852e-56
Nr2f2	3.21182e-59	-1.16945	0.789	0.929	7.03035e-55
Tagln2	4.83385e-59	-0.768518	0.969	0.994	1.05808e-54
Ebf2	6.93203e-58	1.0266	0.972	0.857	1.51735e-53
C1qtnf7	2.35301e-57	-2.84532	0.12	0.458	5.15051e-53
Cyp1b1	2.27312e-56	0.810156	0.975	0.884	4.97563e-52
Dbi	1.60048e-55	0.509762	0.999	0.999	3.5033e-51
Slc24a3	2.42546e-55	1.41984	0.819	0.505	5.30909e-51
Sncaip	4.70825e-55	1.24604	0.805	0.471	1.03059e-50
Aebp1	1.85741e-54	-0.767726	0.956	0.978	4.06568e-50
Gas1	1.84088e-53	1.34675	0.854	0.621	4.02949e-49
Fgf14	6.53014e-53	4.4984	0.317	0.036	1.42938e-48
Lxn	1.29131e-51	-1.59688	0.817	0.91	2.82655e-47
Ifi30	6.53788e-51	-1.45437	0.363	0.677	1.43108e-46
Myh10	1.15145e-50	0.93678	0.954	0.865	2.52041e-46
Fn1	1.49144e-50	-0.569496	1	1	3.26462e-46
Arhgap28	1.60146e-50	1.30639	0.747	0.455	3.50544e-46
Prss23	1.61906e-50	-1.00605	0.795	0.927	3.54396e-46
Emilin1	2.63196e-50	0.77766	0.944	0.823	5.7611e-46
Zfhx4	3.73541e-50	0.811595	0.972	0.887	8.17645e-46
Igf2	1.28864e-49	1.57812	0.689	0.366	2.82071e-45
Tgfbr3	2.22329e-49	1.14676	0.883	0.682	4.86656e-45
Nupr1	2.72916e-49	-0.767939	0.896	0.984	5.97385e-45
Ctsl	7.13905e-49	-0.536896	0.996	1	1.56267e-44
Hspa9	1.06429e-48	-0.581156	0.962	0.991	2.32962e-44
Ccbe1	3.48157e-48	1.60741	0.609	0.28	7.6208e-44
Shox2	7.70361e-48	-2.00492	0.146	0.463	1.68624e-43
Lpl	1.20162e-47	1.04401	0.972	0.86	2.63022e-43
Slc5a3	1.29809e-47	1.33397	0.772	0.506	2.84139e-43
Slc3a2	2.04948e-47	-0.734426	0.875	0.953	4.48611e-43
Csrp2	2.51371e-47	-0.576258	0.992	1	5.50225e-43
Pappa	5.49046e-47	1.57252	0.786	0.554	1.20181e-42
Mcam	2.22838e-46	-2.77303	0.081	0.36	4.87771e-42
Efemp1	3.25448e-46	1.18596	0.708	0.391	7.12373e-42
Serpina3g	4.05281e-46	2.05853	0.476	0.165	8.87119e-42
Jade1	4.05347e-46	-1.42813	0.403	0.688	8.87263e-42
Mgst1	4.60062e-46	0.819214	0.957	0.855	1.00703e-41
Cp	9.66989e-46	1.0913	0.829	0.568	2.11664e-41
Fst	9.93153e-46	1.12555	0.912	0.72	2.17391e-41
Lox	1.00127e-45	0.55671	1	0.996	2.19168e-41
Serpinb6a	1.11621e-45	-0.547363	0.991	0.998	2.44328e-41
Unc5c	1.56036e-45	1.33232	0.783	0.501	3.41547e-41
Lamp1	2.83701e-45	-0.396187	0.999	1	6.20994e-41
Brinp1	3.45694e-45	-2.85383	0.059	0.327	7.56689e-41
Osr1	4.80029e-45	-1.83466	0.282	0.578	1.05073e-40
Adamtsl3	4.80803e-45	1.05311	0.884	0.647	1.05243e-40
Cpe	6.3046e-45	-0.754358	0.925	0.98	1.38001e-40
Rasa3	1.35064e-44	0.99314	0.878	0.662	2.95642e-40
Clmp	1.51184e-44	0.925017	0.868	0.614	3.30926e-40
Gpr39	9.38436e-44	-1.58449	0.242	0.559	2.05414e-39
Asap1	1.03432e-43	0.671088	0.995	0.971	2.26402e-39
Galnt18	1.37926e-43	-1.59348	0.311	0.614	3.01906e-39
Psph	1.56738e-43	-0.878861	0.673	0.88	3.43083e-39
Naalad2	2.60046e-43	-2.12689	0.128	0.415	5.69214e-39
Ntrk3	7.49431e-43	-3.77899	0.036	0.276	1.64043e-38
Atf5	4.51318e-42	-0.602963	0.907	0.972	9.8789e-38
Nav3	4.9648e-42	1.61317	0.668	0.385	1.08674e-37
Cald1	9.29148e-42	-0.346992	1	1	2.03381e-37
Uqcrq	1.35902e-41	-0.38808	1	1	2.97476e-37
Meis2	1.43919e-41	0.833543	0.953	0.876	3.15024e-37
Sqle	1.67981e-41	0.856773	0.89	0.69	3.67694e-37
Ctsh	2.09936e-41	-0.906285	0.681	0.856	4.59528e-37
Dpep1	3.11178e-41	1.19811	0.732	0.453	6.81138e-37
Angpt1	3.32735e-41	1.78554	0.521	0.22	7.28323e-37
1500009L16Rik	3.48816e-41	1.3788	0.661	0.373	7.63524e-37
Mir99ahg	1.24045e-40	0.994725	0.954	0.827	2.71523e-36
Foxs1	1.85538e-40	-2.01673	0.17	0.453	4.06125e-36
Mustn1	5.13916e-40	-2.10502	0.176	0.451	1.12491e-35
Ptprb	5.6312e-40	-2.61538	0.084	0.343	1.23261e-35
Dbndd2	7.55427e-40	-1.94092	0.184	0.46	1.65355e-35
Irs1	7.61974e-40	1.10795	0.775	0.531	1.66789e-35
Serpinb9	1.00285e-39	-1.55164	0.329	0.602	2.19514e-35
Thbs2	1.21687e-39	-0.758029	0.941	0.975	2.6636e-35
Kirrel3	1.37565e-39	1.98402	0.433	0.157	3.01116e-35
Fbln2	1.73081e-39	-0.482345	0.999	0.995	3.78857e-35
Prkar2b	3.88702e-39	1.03134	0.8	0.547	8.5083e-35
Igf1	4.30354e-39	1.44911	0.629	0.336	9.42002e-35
Pde8b	2.66399e-38	-2.90815	0.079	0.326	5.8312e-34
Csrp1	2.79955e-38	-0.765464	0.929	0.975	6.12793e-34
Plaat3	3.26991e-38	1.33885	0.643	0.366	7.1575e-34
Cspg4	5.11246e-38	-1.78725	0.178	0.454	1.11907e-33
Ero1l	6.596e-38	-1.13256	0.561	0.752	1.4438e-33
Uqcrh	1.28543e-37	0.355421	1	0.999	2.81369e-33
Hmgcs1	2.20962e-37	0.797145	0.949	0.847	4.83663e-33
Selenof	2.44775e-37	-0.305303	1	1	5.35787e-33
Slc16a2	3.37533e-37	1.02876	0.709	0.432	7.38826e-33
Grem2	4.14633e-37	-1.98042	0.222	0.498	9.0759e-33
Ndnf	4.18561e-37	2.30611	0.33	0.082	9.16189e-33
Scd2	4.87514e-37	0.490259	0.999	0.98	1.06712e-32
Rhou	8.72548e-37	1.06103	0.751	0.519	1.90992e-32
Plcb1	1.02015e-36	1.18252	0.764	0.518	2.233e-32
Auts2	1.58361e-36	0.634514	0.992	0.96	3.46636e-32
Ddit3	1.7663e-36	-0.864751	0.721	0.871	3.86626e-32
Acly	1.94154e-36	0.724485	0.929	0.806	4.24983e-32
Eif3c	2.21844e-36	-0.385145	0.995	0.998	4.85594e-32
Tspan7	2.35359e-36	1.87705	0.442	0.179	5.15178e-32
Plxnd1	2.83155e-36	1.23521	0.656	0.399	6.19798e-32
mt-Atp6	3.98904e-36	0.204518	1	1	8.7316e-32
Dock1	6.52822e-36	0.692159	0.979	0.926	1.42896e-31
Hip1	1.13949e-35	0.734754	0.925	0.786	2.49423e-31
Exoc4	1.9507e-35	0.800557	0.974	0.94	4.26988e-31
Epha7	2.88195e-35	1.68838	0.616	0.347	6.30831e-31
Tmsb4x	3.55125e-35	-0.593726	1	1	7.77332e-31
Eprs	4.74336e-35	-0.42133	0.994	0.992	1.03827e-30
Oaf	5.81347e-35	-0.758698	0.83	0.92	1.27251e-30
Pcdh9	7.38141e-35	1.20529	0.777	0.561	1.61572e-30
Degs1	8.43168e-35	-0.7237	0.797	0.898	1.84561e-30
Dtx4	8.68324e-35	-1.67733	0.179	0.443	1.90068e-30
Mtss1	1.36562e-34	1.29126	0.6	0.324	2.98921e-30
Ndufa4	1.74523e-34	0.290178	1	1	3.82013e-30
Rab9	1.81275e-34	0.751454	0.904	0.781	3.96792e-30
Tmeff2	2.6073e-34	-0.902837	0.552	0.794	5.70713e-30
Dipk1a	1.06036e-33	1.09978	0.69	0.442	2.32103e-29
Pgam1	1.06903e-33	-0.550369	0.97	0.981	2.34001e-29
Tpm2	1.70624e-33	-0.625573	0.998	0.999	3.7348e-29
Phgdh	2.09933e-33	-0.580233	0.904	0.959	4.59523e-29
Emb	2.36421e-33	-0.892436	0.853	0.911	5.17502e-29
Cox6a2	2.7632e-33	-2.84575	0.066	0.282	6.04837e-29
Sox5	4.08904e-33	1.06101	0.638	0.349	8.95051e-29
Sars	7.07395e-33	-0.463303	0.954	0.986	1.54842e-28
Plcb4	7.10951e-33	-0.94043	0.688	0.843	1.5562e-28
Cxcl14	7.82239e-33	-2.94499	0.055	0.262	1.71224e-28
Crabp1	9.01417e-33	2.23888	0.422	0.177	1.97311e-28
Cttnbp2	9.64393e-33	-2.48908	0.081	0.305	2.11096e-28
Ldhb	1.31625e-32	0.90638	0.777	0.553	2.88114e-28
Dynlt3	1.36869e-32	-0.812011	0.625	0.819	2.99592e-28
Hoxa5	1.58459e-32	1.0108	0.682	0.43	3.46852e-28
Gja1	1.77567e-32	1.5177	0.47	0.207	3.88676e-28
Laptm4a	2.23604e-32	-0.308077	0.999	1	4.89448e-28
Slc1a3	2.80784e-32	1.07876	0.76	0.526	6.14608e-28
Adgrl3	2.92248e-32	1.32037	0.619	0.35	6.39701e-28
Col5a1	5.32826e-32	-0.431519	0.996	0.998	1.1663e-27
Fbln1	7.34561e-32	0.821373	0.803	0.567	1.60788e-27
Gria3	1.12753e-31	0.782508	0.875	0.715	2.46806e-27
Slc38a4	1.27248e-31	0.77862	0.807	0.604	2.78534e-27
Klf4	1.31093e-31	-1.17569	0.461	0.677	2.86949e-27
Fdps	1.56236e-31	0.587051	0.992	0.935	3.41985e-27
Selenom	3.70891e-31	-0.357996	0.998	0.998	8.11844e-27
Alcam	4.33237e-31	1.22315	0.639	0.391	9.48313e-27
Idi1	4.45407e-31	0.826668	0.873	0.696	9.74952e-27
AW551984	5.43626e-31	1.65247	0.399	0.15	1.18994e-26
Clca3a1	6.08885e-31	1.72359	0.368	0.126	1.33279e-26
Dock4	6.99388e-31	0.953793	0.73	0.499	1.53089e-26
Ror1	8.52059e-31	-0.854422	0.929	0.973	1.86507e-26
Adamts5	8.76547e-31	-1.02757	0.764	0.897	1.91867e-26
Ppic	9.00226e-31	-0.36084	0.993	1	1.97051e-26
Itsn1	9.66554e-31	0.6582	0.956	0.898	2.11569e-26
Eif4ebp1	1.18933e-30	-0.411951	0.979	0.996	2.60331e-26
Cd151	3.5371e-30	-0.900005	0.586	0.764	7.74236e-26
Mrps6	4.06088e-30	0.690081	0.936	0.839	8.88886e-26
Cdkn2b	5.7441e-30	1.013	0.658	0.395	1.25733e-25
Ebf1	5.81613e-30	0.552451	1	0.999	1.27309e-25
Mgmt	5.83627e-30	0.910099	0.783	0.604	1.2775e-25
Mir100hg	6.63071e-30	0.560259	0.988	0.954	1.4514e-25
Tpt1	7.3997e-30	-0.133434	1	1	1.61972e-25
Nars	8.82166e-30	-0.462152	0.954	0.985	1.93097e-25
Gng5	9.13778e-30	-0.285935	1	1	2.00017e-25
Ankrd44	9.51614e-30	0.853321	0.84	0.649	2.08299e-25
Sorcs1	1.07897e-29	1.74592	0.382	0.143	2.36176e-25
Acat2	1.09033e-29	0.972882	0.713	0.474	2.38663e-25
Grik1	1.2432e-29	2.39202	0.345	0.123	2.72124e-25
Ryk	1.4084e-29	-0.479051	0.97	0.975	3.08285e-25
Pak1	2.04749e-29	1.22717	0.562	0.32	4.48175e-25
Tiam2	2.63973e-29	0.82487	0.834	0.636	5.77811e-25
Nedd4	2.72595e-29	0.239277	1	1	5.96682e-25
Lgals9	4.22001e-29	-0.913271	0.457	0.685	9.23717e-25
Adamtsl1	7.61533e-29	1.44488	0.466	0.222	1.66692e-24
Lpcat3	9.22128e-29	0.553454	0.921	0.841	2.01845e-24
Npdc1	1.17221e-28	-0.605441	0.817	0.922	2.56585e-24
Axl	1.23639e-28	-0.619385	0.817	0.892	2.70634e-24
Gars	1.52697e-28	-0.397298	0.963	0.986	3.34239e-24
Uqcc2	1.62523e-28	-0.386036	0.995	0.996	3.55746e-24
Nrep	1.93796e-28	1.32052	0.518	0.264	4.24199e-24
Rai14	2.06704e-28	0.623956	0.95	0.875	4.52455e-24
Gli3	2.12068e-28	0.640191	0.899	0.798	4.64197e-24
Svil	2.26834e-28	-0.632439	0.903	0.945	4.96516e-24
Timp1	2.29416e-28	-0.63583	0.981	0.988	5.02168e-24
H2afj	3.98715e-28	0.480492	0.995	0.977	8.72746e-24
Cyp7b1	5.42686e-28	2.00487	0.389	0.16	1.18789e-23
Renbp	5.58418e-28	-1.27758	0.247	0.488	1.22232e-23
Galnt2	5.89399e-28	-0.788869	0.688	0.829	1.29014e-23
Lama2	7.28984e-28	-0.764746	0.512	0.756	1.59567e-23
Map6	7.71535e-28	-1.49432	0.173	0.401	1.68881e-23
Fads2	8.22656e-28	0.702158	0.841	0.648	1.80071e-23
Slc29a1	9.89224e-28	-0.839492	0.626	0.786	2.16531e-23
Cdkn1c	1.02644e-27	1.43037	0.592	0.364	2.24677e-23
Cox6c	1.07816e-27	0.276611	1	0.999	2.35998e-23
C1galt1	1.13823e-27	1.11285	0.712	0.532	2.49147e-23
Esrrg	1.3093e-27	1.95141	0.343	0.124	2.86594e-23
Uhrf2	1.51817e-27	0.741243	0.938	0.856	3.32312e-23
Ano3	1.57578e-27	1.94046	0.364	0.143	3.44922e-23
2410006H16Rik	1.74612e-27	-0.511471	0.98	0.989	3.82208e-23
Sorbs2	2.29186e-27	0.993232	0.694	0.477	5.01666e-23
Cyp51	2.59481e-27	0.593949	0.941	0.847	5.67977e-23
Ccl9	3.00136e-27	1.72383	0.368	0.145	6.56968e-23
Slc48a1	3.16173e-27	-1.00645	0.432	0.64	6.92071e-23
Islr	3.55346e-27	0.690229	0.907	0.774	7.77816e-23
Mbnl3	6.28547e-27	1.94189	0.306	0.099	1.37583e-22
Mmp2	7.83123e-27	0.770304	0.871	0.719	1.71418e-22
Sema3f	8.63632e-27	-1.99482	0.093	0.292	1.8904e-22
Kcne4	8.87661e-27	-0.964801	0.528	0.71	1.943e-22
Atxn1	9.79111e-27	0.462724	0.998	0.984	2.14318e-22
Slit3	1.45361e-26	-0.74116	0.834	0.944	3.1818e-22
Pdlim2	1.50637e-26	-0.558014	0.862	0.963	3.29729e-22
Rin2	1.54579e-26	0.775823	0.833	0.673	3.38359e-22
Asns	1.73421e-26	-0.497318	0.822	0.951	3.79602e-22
Maged1	1.90386e-26	0.30566	1	0.994	4.16737e-22
Cask	2.73473e-26	0.644981	0.91	0.805	5.98605e-22
Prkd1	3.33212e-26	0.75579	0.837	0.655	7.29367e-22
Syn3	5.35676e-26	-1.44817	0.16	0.38	1.17254e-21
Serpinh1	6.51535e-26	-0.22496	1	1	1.42615e-21
Ptma	6.605e-26	0.311978	1	1	1.44577e-21
Eif1	7.35216e-26	-0.236291	1	1	1.60932e-21
Cemip	7.63384e-26	-1.59559	0.345	0.559	1.67097e-21
H19	7.77445e-26	0.745701	0.905	0.76	1.70175e-21
Arhgap29	7.9398e-26	-0.738767	0.689	0.818	1.73794e-21
Emilin2	8.21748e-26	-0.990983	0.402	0.609	1.79872e-21
Chsy1	1.29561e-25	0.811884	0.759	0.571	2.83597e-21
Capn6	1.47722e-25	1.65791	0.344	0.132	3.23349e-21
Tspan5	1.57474e-25	-0.892272	0.591	0.763	3.44695e-21
Fscn1	1.62851e-25	0.491007	0.967	0.89	3.56465e-21
Aplp2	1.85708e-25	0.541828	0.95	0.906	4.06496e-21
Gmds	2.21172e-25	0.511567	0.955	0.88	4.84123e-21
Fads1	3.78886e-25	0.55229	0.898	0.805	8.29345e-21
Fasn	4.41366e-25	0.702923	0.837	0.68	9.66107e-21
Sgip1	5.26345e-25	-2.17509	0.075	0.258	1.15212e-20
Slc1a6	6.29198e-25	-2.02904	0.109	0.303	1.37725e-20
Ext1	6.5708e-25	-0.537432	0.97	0.991	1.43828e-20
Cacna1a	7.31262e-25	0.779983	0.791	0.635	1.60066e-20
Meis1	7.77427e-25	0.835982	0.786	0.613	1.70171e-20
Crip2	8.71113e-25	-0.830537	0.569	0.768	1.90678e-20
Cebpb	1.00151e-24	-0.647313	0.841	0.917	2.19221e-20
Pcdh11x	1.01641e-24	-1.13402	0.288	0.515	2.22481e-20
Khdrbs3	1.04673e-24	-0.975638	0.463	0.646	2.29119e-20
Elovl6	1.05135e-24	0.997327	0.662	0.436	2.30129e-20
S100a6	1.1026e-24	-0.325848	1	1	2.41348e-20
Slc6a6	1.74787e-24	0.708316	0.879	0.703	3.82591e-20
Daam2	1.83254e-24	1.2537	0.465	0.239	4.01124e-20
Gadd45a	2.03953e-24	-1.29442	0.24	0.46	4.46433e-20
Map4k3	2.41733e-24	0.618606	0.922	0.809	5.29129e-20
Lhfp	2.6014e-24	-0.459074	0.989	0.991	5.69421e-20
Chsy3	2.76537e-24	0.6967	0.867	0.752	6.05313e-20
Bmper	3.95592e-24	1.24246	0.696	0.494	8.6591e-20
Id4	4.15179e-24	-1.10725	0.418	0.622	9.08786e-20
Col6a1	4.50346e-24	0.439098	0.982	0.924	9.85762e-20
Lama4	4.5445e-24	0.588362	0.886	0.765	9.94746e-20
Nectin2	6.15762e-24	-0.797556	0.579	0.754	1.34784e-19
Rhoa	7.79474e-24	-0.272216	0.999	1	1.70619e-19
Trib3	8.21021e-24	-0.997361	0.305	0.536	1.79713e-19
Kcnt2	1.0231e-23	-1.04773	0.418	0.621	2.23946e-19
Pde1a	1.16992e-23	0.725289	0.784	0.621	2.56084e-19
Aars	1.29012e-23	-0.453263	0.892	0.942	2.82395e-19
Ccng1	1.57143e-23	0.751271	0.859	0.757	3.4397e-19
Pkia	1.97963e-23	-1.4566	0.229	0.434	4.3332e-19
Galnt17	2.02456e-23	-0.768357	0.585	0.784	4.43156e-19
Rab38	2.95269e-23	-2.31395	0.095	0.271	6.46315e-19
Rpl11	3.34166e-23	0.167898	1	1	7.31457e-19
Vim	3.65358e-23	0.207492	1	1	7.99732e-19
Mlxip	3.73086e-23	0.841237	0.625	0.412	8.16648e-19
Tubb3	3.94395e-23	-0.953094	0.541	0.708	8.63291e-19
Mboat2	4.4278e-23	1.51295	0.316	0.119	9.692e-19
Htra1	5.44725e-23	0.584954	0.823	0.619	1.19235e-18
Fbxl7	5.52986e-23	0.630183	0.969	0.945	1.21043e-18
Snai2	9.3857e-23	0.855669	0.756	0.579	2.05444e-18
Cdo1	9.8325e-23	1.32229	0.44	0.222	2.15224e-18
Marcksl1	1.00382e-22	0.577565	0.893	0.779	2.19727e-18
Idh2	1.11373e-22	0.446883	0.972	0.919	2.43785e-18
Acot2	1.16183e-22	-1.10193	0.294	0.516	2.54313e-18
Map4k4	1.19027e-22	0.454306	0.989	0.974	2.60537e-18
Syngr2	1.29658e-22	-0.764662	0.531	0.691	2.83809e-18
Fdft1	1.39999e-22	0.646989	0.83	0.67	3.06444e-18
Erbin	1.5418e-22	0.510823	0.943	0.891	3.37485e-18
Bzw2	1.62088e-22	0.543489	0.944	0.867	3.54793e-18
Glce	1.68582e-22	-1.01247	0.37	0.567	3.6901e-18
Bok	1.95289e-22	-0.789109	0.507	0.691	4.27469e-18
Idh1	2.38873e-22	0.496845	0.95	0.88	5.2287e-18
Rplp1	2.87747e-22	-0.13603	1	1	6.2985e-18
Dhcr24	3.65328e-22	0.804838	0.727	0.559	7.99666e-18
Adgra3	4.8901e-22	0.853165	0.62	0.402	1.07039e-17
Gas6	5.82502e-22	0.560011	0.926	0.813	1.27504e-17
Lbh	6.4793e-22	-0.770495	0.668	0.818	1.41825e-17
Bace2	6.60822e-22	-1.6423	0.102	0.283	1.44647e-17
B130024G19Rik	7.1938e-22	-1.43181	0.157	0.351	1.57465e-17
Olfml3	7.31977e-22	0.549728	0.879	0.744	1.60222e-17
Apbb2	7.3902e-22	0.379991	0.998	0.994	1.61764e-17
Bcar3	7.43945e-22	1.10011	0.496	0.273	1.62842e-17
Cltb	1.0566e-21	-0.634423	0.668	0.794	2.31279e-17
Pth1r	1.13597e-21	0.649498	0.767	0.587	2.48653e-17
Dpyd	1.13692e-21	1.16917	0.422	0.209	2.4886e-17
Tnrc18	1.23994e-21	0.440515	0.973	0.909	2.7141e-17
Ly6a	1.34879e-21	-1.85973	0.266	0.455	2.95237e-17
Msn	1.74983e-21	-0.398324	0.97	0.981	3.83019e-17
Gas2	2.19519e-21	0.710495	0.786	0.611	4.80505e-17
Hmgcr	2.26029e-21	0.66681	0.819	0.66	4.94756e-17
Pmp22	2.74584e-21	-0.571315	0.797	0.891	6.01038e-17
Pdgfrb	2.77327e-21	-0.480703	0.902	0.942	6.07041e-17
Plin2	3.13701e-21	0.734336	0.813	0.657	6.8666e-17
Ybx3	3.34136e-21	-0.389154	0.97	0.981	7.31391e-17
Foxd2os	4.36331e-21	-1.9178	0.09	0.258	9.55085e-17
Arhgef2	4.40792e-21	-0.556155	0.779	0.877	9.64849e-17
mt-Nd2	4.51456e-21	0.231664	1	1	9.88191e-17
Robo1	5.54883e-21	0.846164	0.667	0.476	1.21458e-16
Foxp1	7.11023e-21	-0.399208	0.995	0.999	1.55636e-16
Mrpl52	8.26065e-21	-0.302459	0.994	0.998	1.80817e-16
Ttc28	8.6616e-21	0.41283	0.986	0.946	1.89594e-16
Azin2	1.00021e-20	0.8663	0.567	0.351	2.18937e-16
Has2	1.21927e-20	1.37919	0.499	0.297	2.66886e-16
Col28a1	1.39676e-20	1.63545	0.274	0.101	3.05736e-16
Zfp521	1.65096e-20	0.565556	0.918	0.833	3.61378e-16
Grk5	2.36401e-20	-0.834506	0.458	0.65	5.17458e-16
Nsdhl	2.53135e-20	0.793885	0.683	0.512	5.54087e-16
Tmod3	3.01538e-20	0.442862	0.934	0.884	6.60037e-16
Abcc9	3.39586e-20	-1.56453	0.173	0.358	7.43319e-16
Erg28	3.8738e-20	0.495208	0.923	0.844	8.47937e-16
Foxp2	3.91918e-20	0.857186	0.713	0.53	8.5787e-16
Celf2	3.94208e-20	-0.494031	0.968	0.984	8.62883e-16
Sorbs1	4.30127e-20	-0.843164	0.718	0.839	9.41505e-16
Neo1	4.79159e-20	0.443941	0.98	0.942	1.04883e-15
Mlec	6.16685e-20	0.336152	0.989	0.982	1.34986e-15
Glis3	6.55558e-20	0.488267	0.931	0.841	1.43495e-15
Ptk7	6.95994e-20	0.673121	0.727	0.559	1.52346e-15
Slc7a5	7.17901e-20	-0.85784	0.345	0.554	1.57141e-15
Vat1	7.29485e-20	-0.46842	0.902	0.959	1.59677e-15
Zfp618	7.37382e-20	0.927203	0.505	0.292	1.61405e-15
Lrrc17	7.40457e-20	0.642587	0.865	0.736	1.62079e-15
Fap	7.5326e-20	1.09301	0.499	0.295	1.64881e-15
Rasl11a	8.70977e-20	-1.16306	0.491	0.637	1.90648e-15
Ikzf2	8.9674e-20	0.818899	0.558	0.34	1.96287e-15
Mxra7	1.06391e-19	-0.344249	0.991	0.988	2.3288e-15
Frk	1.09013e-19	0.894444	0.622	0.421	2.38619e-15
Tmcc3	1.10876e-19	0.854667	0.722	0.571	2.42697e-15
Uap1l1	1.30096e-19	-0.706864	0.731	0.809	2.84767e-15
Vldlr	1.39834e-19	-0.910559	0.388	0.578	3.06082e-15
Eif2s2	1.45803e-19	-0.261149	0.999	0.998	3.19149e-15
Fxyd1	1.69598e-19	0.886695	0.512	0.291	3.71233e-15
Angpt2	1.98481e-19	-1.45095	0.389	0.544	4.34456e-15
Mthfd2	2.23885e-19	-0.448225	0.794	0.905	4.90062e-15
Cyb5b	2.54316e-19	0.470437	0.913	0.822	5.56671e-15
Cpeb1	3.08438e-19	-1.01731	0.299	0.491	6.75139e-15
Edf1	3.22352e-19	-0.268563	0.996	0.999	7.05597e-15
Sfrp1	3.22873e-19	0.402643	0.999	0.968	7.06737e-15
Abat	3.36661e-19	0.956403	0.6	0.4	7.36917e-15
Dcn	4.2656e-19	-0.464923	0.951	0.978	9.33697e-15
Angptl6	4.30458e-19	-1.60086	0.106	0.271	9.42229e-15
Arhgdib	6.4673e-19	-0.83134	0.456	0.627	1.41563e-14
F3	6.85785e-19	-0.599879	0.94	0.959	1.50111e-14
Bsg	8.53178e-19	-0.214787	1	1	1.86752e-14
Qpct	8.61939e-19	-0.765067	0.572	0.716	1.8867e-14
Il1rl2	9.27713e-19	-0.835479	0.313	0.513	2.03067e-14
Rcan2	9.31895e-19	1.69971	0.333	0.156	2.03982e-14
Rnf169	9.57594e-19	0.710349	0.764	0.613	2.09608e-14
Phlda1	9.74916e-19	1.07363	0.458	0.258	2.13399e-14
Pitpnc1	9.84075e-19	0.929868	0.489	0.282	2.15404e-14
Zfp36l1	1.05138e-18	0.565042	0.938	0.862	2.30137e-14
Hexa	1.2536e-18	-0.475069	0.916	0.952	2.74401e-14
Gxylt2	1.30696e-18	-0.93202	0.579	0.726	2.86081e-14
Slc6a17	1.40567e-18	-1.70651	0.095	0.253	3.07688e-14
Capn2	1.5645e-18	-0.436446	0.886	0.923	3.42453e-14
Ablim1	1.67388e-18	-1.15884	0.259	0.443	3.66395e-14
Elmo1	1.74169e-18	1.14786	0.359	0.173	3.81239e-14
Pxylp1	1.76231e-18	1.08843	0.454	0.262	3.85753e-14
Hoxa3	1.81598e-18	0.826924	0.619	0.419	3.975e-14
Gdf10	2.18201e-18	-1.84865	0.109	0.267	4.7762e-14
Arhgef40	2.26726e-18	0.506483	0.846	0.705	4.9628e-14
Zfp423	2.39673e-18	0.792515	0.688	0.492	5.2462e-14
Anxa3	2.70971e-18	-0.490266	0.892	0.945	5.93128e-14
Fgfrl1	2.92154e-18	0.665617	0.72	0.547	6.39496e-14
Copz2	3.03055e-18	-0.297918	0.981	0.992	6.63358e-14
Lgr4	3.81101e-18	-1.13233	0.355	0.523	8.34193e-14
Dock9	4.00422e-18	-1.39286	0.214	0.387	8.76485e-14
Pik3r1	4.0853e-18	0.535576	0.917	0.822	8.9423e-14
Hdac9	4.52907e-18	1.80901	0.256	0.097	9.91367e-14
Cblb	4.72747e-18	0.599813	0.822	0.682	1.0348e-13
Irs2	4.93071e-18	1.16059	0.418	0.227	1.07928e-13
Ktn1	4.94874e-18	-0.530227	0.758	0.849	1.08323e-13
Acaca	5.30733e-18	0.522309	0.866	0.781	1.16172e-13
Dkk3	5.53997e-18	-0.923109	0.356	0.544	1.21264e-13
Plcl1	5.77112e-18	-0.633706	0.814	0.894	1.26324e-13
Grn	6.11338e-18	-0.346886	0.961	0.974	1.33816e-13
Tsc22d1	6.33555e-18	0.409155	0.974	0.931	1.38679e-13
Lgals3bp	6.56602e-18	0.731982	0.674	0.494	1.43724e-13
Atp6ap2	6.94793e-18	-0.508622	0.804	0.887	1.52083e-13
Cdkn2a	6.97118e-18	1.09159	0.447	0.262	1.52592e-13
Tubb2b	7.98644e-18	-0.573933	0.743	0.841	1.74815e-13
Smarcc1	1.09654e-17	0.383747	0.949	0.897	2.40022e-13
Gclm	1.10151e-17	-0.571536	0.788	0.861	2.41109e-13
Maf	1.10596e-17	1.02774	0.547	0.349	2.42084e-13
Amot	1.10719e-17	1.07103	0.406	0.222	2.42352e-13
Adamtsl5	1.12714e-17	-0.780512	0.429	0.594	2.4672e-13
Ephx2	1.14469e-17	1.52913	0.263	0.105	2.50561e-13
2025-09-06	1.18302e-17	0.827476	0.588	0.405	2.58951e-13
Cdh11	1.51134e-17	-0.391879	0.983	0.994	3.30817e-13
Plk2	1.60555e-17	-0.585566	0.671	0.802	3.5144e-13
Il1rn	1.69925e-17	1.65338	0.25	0.096	3.71949e-13
Igfbp4	1.97288e-17	-0.482501	0.922	0.953	4.31844e-13
Ahr	2.36908e-17	0.909777	0.493	0.296	5.18567e-13
Psrc1	2.38299e-17	1.1655	0.435	0.258	5.21613e-13
Rps27l	2.59118e-17	0.267765	1	1	5.67184e-13
Cemip2	2.85577e-17	0.565961	0.821	0.656	6.25099e-13
Atp6v0c	3.011e-17	-0.278234	0.998	1	6.59079e-13
Maged2	3.11141e-17	0.388185	0.989	0.973	6.81058e-13
Snhg12	3.64551e-17	-0.703684	0.635	0.766	7.97966e-13
Tcf7l2	3.75219e-17	0.492593	0.961	0.92	8.21318e-13
Plekhh2	3.98194e-17	0.849271	0.604	0.418	8.71608e-13
Dner	4.03413e-17	1.64392	0.274	0.115	8.8303e-13
Pck2	4.17801e-17	-0.422632	0.802	0.903	9.14524e-13
Elob	4.35117e-17	-0.164079	1	1	9.52429e-13
Maml3	4.36213e-17	0.82329	0.668	0.501	9.54827e-13
Dlgap1	4.41811e-17	1.10363	0.499	0.306	9.67079e-13
Rcbtb2	4.83742e-17	0.620008	0.713	0.54	1.05886e-12
Dglucy	4.91776e-17	1.08906	0.415	0.235	1.07645e-12
Adcy7	5.18573e-17	-1.61073	0.107	0.258	1.13511e-12
Hnrnpa2b1	6.07931e-17	0.274721	0.996	0.998	1.3307e-12
Mid1	6.21162e-17	0.438988	0.934	0.826	1.35966e-12
Pmvk	6.45805e-17	0.593963	0.82	0.692	1.4136e-12
Selenow	7.71299e-17	-0.272726	1	1	1.6883e-12
Col12a1	8.14045e-17	0.435145	0.999	0.989	1.78186e-12
Prkg1	8.69298e-17	0.437066	0.982	0.953	1.90281e-12
Apoe	8.76765e-17	0.873383	0.791	0.678	1.91915e-12
Klhl24	1.00906e-16	0.788756	0.544	0.351	2.20873e-12
Mpped2	1.16088e-16	1.27434	0.279	0.119	2.54106e-12
Stox2	1.21017e-16	0.744608	0.728	0.606	2.64894e-12
Sox4	1.26984e-16	0.474496	0.963	0.909	2.77956e-12
Nxn	1.3707e-16	0.400238	0.938	0.867	3.00033e-12
Grip1	1.40088e-16	1.42132	0.287	0.126	3.0664e-12
Insig1	1.45813e-16	0.575662	0.763	0.614	3.19171e-12
Slc25a39	1.94295e-16	-0.527578	0.79	0.843	4.25293e-12
Aldoa	1.96663e-16	-0.300001	0.995	1	4.30475e-12
Rbms3	2.00848e-16	-0.385953	0.998	0.999	4.39635e-12
Chd3	2.15632e-16	0.439644	0.907	0.842	4.71997e-12
Ak1	2.21906e-16	0.507283	0.848	0.717	4.85729e-12
Hhipl1	2.36971e-16	-1.05276	0.229	0.401	5.18707e-12
Sulf1	2.58648e-16	0.736062	0.803	0.674	5.66155e-12
Nck2	3.15876e-16	0.733731	0.581	0.375	6.91421e-12
Atxn7l3b	3.29276e-16	0.283228	0.993	0.981	7.20752e-12
Ap3s1	3.454e-16	0.37538	0.981	0.957	7.56046e-12
Ttc3	3.51451e-16	0.291088	0.994	0.985	7.69291e-12
Serpinf1	3.96708e-16	-0.334656	0.995	0.989	8.68355e-12
Itgb5	4.02429e-16	-0.48536	0.753	0.842	8.80877e-12
Casp3	4.08227e-16	0.732539	0.622	0.454	8.93567e-12
Atp6v0a1	4.25388e-16	0.65711	0.687	0.536	9.31131e-12
Aldh1a1	4.52843e-16	-1.43315	0.117	0.27	9.91228e-12
Edem1	4.68592e-16	-0.507317	0.692	0.793	1.0257e-11
Atf4	4.70374e-16	-0.327865	0.969	0.974	1.0296e-11
Ldlrad4	5.18896e-16	-0.461144	0.893	0.938	1.13581e-11
Eml4	5.38114e-16	0.441221	0.935	0.862	1.17788e-11
Pdlim1	5.86256e-16	-0.49921	0.758	0.874	1.28326e-11
Unc5b	6.56547e-16	-0.464759	0.837	0.895	1.43712e-11
Dusp10	6.60774e-16	1.32994	0.308	0.147	1.44637e-11
Srgap2	6.7827e-16	0.375208	0.941	0.888	1.48467e-11
Dab2	6.78978e-16	0.702151	0.7	0.543	1.48622e-11
Zim1	7.30846e-16	1.54813	0.28	0.126	1.59975e-11
Fryl	7.96667e-16	0.678413	0.759	0.642	1.74382e-11
Tspan4	9.2092e-16	-0.339471	0.955	0.971	2.0158e-11
mt-Co2	1.11763e-15	0.113719	1	1	2.44638e-11
Hspb1	1.12711e-15	-0.468116	0.898	0.946	2.46713e-11
Gprin3	1.21684e-15	0.759713	0.53	0.339	2.66353e-11
Zfp608	1.28681e-15	0.614836	0.728	0.564	2.81671e-11
2700069I18Rik	1.34646e-15	1.14494	0.316	0.151	2.94727e-11
Lamb2	1.42828e-15	-0.501175	0.75	0.841	3.12637e-11
Spp1	1.52555e-15	1.42379	0.27	0.12	3.33928e-11
Vdr	1.54789e-15	-1.2757	0.173	0.333	3.38818e-11
Prkca	1.5765e-15	0.472531	0.922	0.88	3.45079e-11
Map1lc3b	1.65039e-15	-0.253661	0.999	1	3.61255e-11
Myo1e	1.69445e-15	0.627755	0.733	0.595	3.70898e-11
Rarres1	1.76115e-15	-1.42751	0.132	0.281	3.85499e-11
Sorcs2	1.99928e-15	-1.56658	0.12	0.267	4.37622e-11
Ntn1	2.0504e-15	-1.44794	0.114	0.26	4.48812e-11
Cav1	2.08559e-15	-0.655245	0.595	0.738	4.56516e-11
Pdp1	2.19969e-15	1.3694	0.312	0.158	4.8149e-11
Upp2	2.29688e-15	0.687959	0.638	0.46	5.02765e-11
Hecw2	2.40019e-15	-0.858902	0.372	0.535	5.25377e-11
Cpxm1	2.59099e-15	0.825551	0.611	0.427	5.67143e-11
Rbbp7	2.63347e-15	0.33033	0.977	0.96	5.76441e-11
Tshz1	2.74655e-15	0.733062	0.647	0.502	6.01192e-11
Ctnnd1	2.91572e-15	0.367841	0.95	0.904	6.38222e-11
Dock5	2.94484e-15	0.988621	0.516	0.34	6.44595e-11
Rgs5	3.13637e-15	-2.78388	0.116	0.251	6.86519e-11
Sema5a	3.22496e-15	0.711143	0.601	0.418	7.05912e-11
Chst2	3.46323e-15	0.818139	0.529	0.347	7.58066e-11
Msmo1	4.14391e-15	0.465146	0.866	0.791	9.07061e-11
Ecm1	4.17672e-15	-0.670648	0.55	0.67	9.14242e-11
Zbtb38	4.64607e-15	-0.581987	0.622	0.739	1.01698e-10
Acvr2a	5.43589e-15	-0.50709	0.83	0.902	1.18986e-10
Plat	5.63116e-15	-1.0392	0.255	0.423	1.23261e-10
Ust	5.87181e-15	0.620487	0.734	0.6	1.28528e-10
Fibin	6.66359e-15	-0.907246	0.363	0.518	1.45859e-10
Ddit4l	7.25005e-15	0.783307	0.632	0.463	1.58696e-10
Bach2	7.68004e-15	0.72824	0.619	0.425	1.68108e-10
Scg2	7.75512e-15	-1.42491	0.139	0.292	1.69752e-10
Zyx	7.98442e-15	-0.39317	0.907	0.946	1.74771e-10
Dcxr	8.49032e-15	0.939442	0.539	0.379	1.85845e-10
Eng	8.99886e-15	-0.63357	0.452	0.632	1.96976e-10
Dnm3os	9.45856e-15	0.547889	0.852	0.74	2.07039e-10
Plpp5	9.97109e-15	-0.55733	0.632	0.756	2.18257e-10
Col27a1	1.01001e-14	0.933747	0.378	0.209	2.21081e-10
Tcea1	1.02752e-14	-0.364504	0.91	0.949	2.24913e-10
Airn	1.07844e-14	0.441592	0.957	0.904	2.3606e-10
Cobll1	1.11621e-14	0.941996	0.426	0.255	2.44326e-10
Ccnd1	1.28604e-14	0.96144	0.489	0.32	2.81501e-10
Ube2h	1.35467e-14	0.39839	0.944	0.891	2.96523e-10
Pfkp	1.45212e-14	-0.761358	0.423	0.572	3.17854e-10
Traf4	1.46622e-14	0.628183	0.688	0.536	3.2094e-10
Ifi27	1.67201e-14	-0.301948	0.94	0.984	3.65987e-10
C1qtnf3	1.7688e-14	1.44653	0.34	0.187	3.87173e-10
Cul1	1.88726e-14	0.401198	0.949	0.925	4.13103e-10
Acta2	1.88825e-14	-0.396325	0.999	0.999	4.13319e-10
Rheb	1.93578e-14	-0.314688	0.979	0.985	4.23722e-10
Mycbp2	1.93609e-14	0.395768	0.967	0.932	4.23792e-10
Kdelr3	1.99505e-14	-0.326462	0.944	0.97	4.36697e-10
Ppfibp1	2.10925e-14	0.365533	0.936	0.868	4.61694e-10
Slco2a1	2.29739e-14	-1.10809	0.259	0.413	5.02876e-10
Phf14	2.38046e-14	0.415796	0.883	0.781	5.21059e-10
Mylip	2.42203e-14	0.628271	0.668	0.499	5.30159e-10
Man2a1	2.59913e-14	-0.485282	0.875	0.942	5.68924e-10
Rem1	2.65456e-14	-1.04819	0.183	0.347	5.81057e-10
Tbc1d2b	2.67877e-14	0.558549	0.754	0.611	5.86355e-10
Nedd9	2.74537e-14	0.463205	0.813	0.669	6.00933e-10
Map1lc3a	2.78415e-14	-0.251446	0.991	0.995	6.09424e-10
Crybg3	2.96906e-14	0.837512	0.503	0.342	6.49898e-10
Ppm1h	2.97518e-14	1.05757	0.438	0.273	6.51236e-10
Mamdc2	3.24932e-14	1.72719	0.262	0.122	7.11244e-10
Nfat5	3.42152e-14	0.402799	0.947	0.882	7.48936e-10
Nrg1	3.55778e-14	1.16366	0.316	0.159	7.78763e-10
Peg10	3.74669e-14	1.06762	0.386	0.221	8.20112e-10
Hmgn2	3.78374e-14	0.469258	0.932	0.868	8.28223e-10
Trps1	3.86795e-14	-0.683375	0.456	0.622	8.46655e-10
Ptprn	4.0971e-14	0.873394	0.374	0.204	8.96815e-10
Trp53inp1	4.14498e-14	0.898552	0.53	0.372	9.07294e-10
Wdr6	4.228e-14	0.706432	0.554	0.381	9.25467e-10
Got1	4.76442e-14	-0.786006	0.378	0.519	1.04288e-09
Svep1	5.03549e-14	-0.470723	0.961	0.96	1.10222e-09
Fah	5.10114e-14	0.920648	0.377	0.213	1.11659e-09
Rnf150	5.41756e-14	0.485124	0.855	0.744	1.18585e-09
Phactr2	5.42868e-14	0.639068	0.701	0.568	1.18828e-09
Rnaseh2c	5.75253e-14	0.433396	0.864	0.8	1.25917e-09
Chac1	5.97314e-14	-0.932296	0.287	0.446	1.30746e-09
Xpot	6.19562e-14	-0.532903	0.715	0.809	1.35616e-09
Pag1	6.37748e-14	-1.11125	0.179	0.332	1.39597e-09
Flnb	6.80859e-14	-0.51549	0.861	0.91	1.49033e-09
Hnrnpm	6.83904e-14	0.310663	0.973	0.946	1.497e-09
Sntb1	6.87747e-14	1.00887	0.343	0.188	1.50541e-09
1700025G04Rik	6.89111e-14	0.522961	0.788	0.657	1.50839e-09
Hunk	6.94929e-14	1.21809	0.274	0.131	1.52113e-09
Boc	7.06007e-14	0.666331	0.657	0.487	1.54538e-09
Grem1	7.7176e-14	0.850423	0.423	0.26	1.6893e-09
Aldh1l2	7.73647e-14	-0.460317	0.631	0.764	1.69344e-09
Adam12	8.03871e-14	-0.421563	0.892	0.935	1.75959e-09
Kif26b	8.17225e-14	0.450842	0.903	0.815	1.78882e-09
Prkag2	8.66931e-14	0.723879	0.62	0.46	1.89763e-09
Pcsk5	9.96721e-14	0.783612	0.601	0.426	2.18172e-09
P4ha1	1.04951e-13	-0.361089	0.907	0.943	2.29728e-09
Phip	1.15234e-13	0.468779	0.845	0.737	2.52236e-09
Trim47	1.16075e-13	-0.595487	0.607	0.733	2.54076e-09
Rap2a	1.198e-13	-0.613229	0.695	0.807	2.6223e-09
Dlk1	1.21111e-13	0.324649	0.81	0.643	2.651e-09
Ctsd	1.32038e-13	-0.308181	0.998	0.998	2.89018e-09
Trerf1	1.43915e-13	0.47815	0.784	0.657	3.15016e-09
Pdgfra	1.44974e-13	0.52736	0.859	0.756	3.17333e-09
Kcnq1ot1	1.48422e-13	0.505807	0.854	0.761	3.24881e-09
Susd6	1.48477e-13	0.473448	0.903	0.826	3.25001e-09
Htatip2	1.59409e-13	-0.58856	0.529	0.669	3.4893e-09
Mex3a	1.86879e-13	0.770692	0.478	0.303	4.09059e-09
Acadm	1.96654e-13	0.516133	0.813	0.699	4.30456e-09
Wls	2.06427e-13	0.269385	0.991	0.987	4.51847e-09
Cox7c	2.07047e-13	0.169609	1	1	4.53204e-09
Gpsm2	2.16261e-13	0.778152	0.499	0.325	4.73374e-09
Arap1	2.22611e-13	-0.630446	0.546	0.667	4.87273e-09
Sdc2	2.27808e-13	-0.383055	0.919	0.959	4.98648e-09
Fras1	2.4469e-13	-1.29383	0.166	0.309	5.35602e-09
Krtcap2	2.46763e-13	-0.199514	1	1	5.4014e-09
Ecscr	2.48965e-13	-1.42822	0.123	0.257	5.44959e-09
Hsd17b7	2.51099e-13	0.840716	0.546	0.392	5.4963e-09
Itga1	2.75731e-13	-0.672092	0.731	0.815	6.03548e-09
Tnmd	2.77953e-13	0.417834	0.855	0.704	6.0841e-09
Btg2	2.86554e-13	0.726332	0.714	0.596	6.27239e-09
Raph1	2.93396e-13	0.531899	0.792	0.688	6.42215e-09
Rhobtb1	2.94662e-13	0.881666	0.416	0.253	6.44985e-09
Prdm16	3.0011e-13	1.20137	0.291	0.149	6.5691e-09
Ltbp4	3.76325e-13	-1.07921	0.16	0.302	8.23738e-09
Scd1	3.95972e-13	0.516854	0.785	0.69	8.66744e-09
Reep5	4.22984e-13	-0.214001	0.999	1	9.25871e-09
Tcaf1	4.23958e-13	0.404017	0.866	0.76	9.28002e-09
Nfe2l1	4.33748e-13	-0.396579	0.791	0.875	9.4943e-09
Dpt	4.43239e-13	1.38424	0.265	0.13	9.70206e-09
Mtss2	4.43284e-13	0.557676	0.674	0.522	9.70304e-09
Tcf7l1	4.56408e-13	0.390683	0.936	0.873	9.99031e-09
Adamts6	4.646e-13	-0.741838	0.591	0.705	1.01696e-08
Pde7b	4.67108e-13	-0.882732	0.275	0.434	1.02245e-08
Mcc	4.69183e-13	0.50517	0.834	0.706	1.02699e-08
Ypel2	4.71757e-13	0.794851	0.431	0.271	1.03263e-08
Hmgb1	5.05023e-13	0.308968	1	0.999	1.10544e-08
Bmpr1b	5.46263e-13	-0.828742	0.37	0.526	1.19571e-08
Antxr1	5.47565e-13	-0.424972	0.922	0.951	1.19856e-08
Phf10	5.74614e-13	-0.434502	0.712	0.795	1.25777e-08
Psmd8	5.94564e-13	-0.278173	0.986	0.991	1.30144e-08
App	5.97836e-13	-0.238186	0.996	0.998	1.3086e-08
Gsn	5.98107e-13	0.334995	0.983	0.973	1.3092e-08
Gas5	6.11887e-13	-0.273788	1	1	1.33936e-08
Gtf3c1	6.21492e-13	0.55943	0.69	0.558	1.36038e-08
Myo1b	6.64098e-13	0.442651	0.859	0.74	1.45364e-08
Exoc3l4	6.93879e-13	1.10827	0.261	0.123	1.51883e-08
Pnrc1	7.16919e-13	0.447825	0.848	0.719	1.56926e-08
Eps8	8.07459e-13	-0.715131	0.446	0.586	1.76745e-08
Fth1	8.99343e-13	-0.174064	1	1	1.96857e-08
Atg3	9.37848e-13	-0.35901	0.821	0.88	2.05286e-08
Ifi211	9.78609e-13	1.04577	0.3	0.157	2.14208e-08
Enpp5	9.99236e-13	0.797879	0.374	0.213	2.18723e-08
Six1	1.02058e-12	0.732404	0.546	0.389	2.23394e-08
Emp2	1.17739e-12	-0.653559	0.505	0.619	2.57718e-08
Kirrel	1.17998e-12	0.381992	0.917	0.848	2.58286e-08
Itga11	1.26045e-12	-0.475469	0.514	0.677	2.75901e-08
Supt3	1.38742e-12	0.478245	0.804	0.699	3.03693e-08
Ptprf	1.45439e-12	-0.699957	0.488	0.608	3.18351e-08
Fam172a	1.53532e-12	0.362157	0.909	0.827	3.36066e-08
Eno1	1.65699e-12	-0.332435	0.98	0.986	3.62699e-08
Tmem126a	1.74217e-12	-0.290824	0.95	0.97	3.81343e-08
Lacc1	1.76127e-12	0.956373	0.364	0.215	3.85525e-08
Tubb5	1.83215e-12	0.228861	1	0.998	4.01039e-08
Ctsk	1.85019e-12	-0.42752	0.753	0.839	4.04987e-08
Cfl2	1.86342e-12	-0.346103	0.918	0.935	4.07885e-08
Mtap	1.92019e-12	0.485163	0.797	0.68	4.20311e-08
Snrpg	2.0534e-12	0.199704	1	0.998	4.49469e-08
Ehmt2	2.18686e-12	0.46937	0.804	0.71	4.78682e-08
Nbl1	2.2747e-12	-0.686243	0.459	0.586	4.9791e-08
Cavin3	2.37768e-12	-0.27285	0.985	0.992	5.20451e-08
Tmem178	2.49824e-12	1.18202	0.291	0.15	5.46839e-08
Gnaq	2.66072e-12	0.3354	0.977	0.923	5.82404e-08
Rpl21	2.78843e-12	-0.122309	1	1	6.10359e-08
Hnrnpc	2.79694e-12	0.251944	0.988	0.978	6.12223e-08
Sec61b	2.80816e-12	0.181803	1	1	6.14679e-08
Picalm	2.81674e-12	0.258827	0.988	0.978	6.16556e-08
Kif21b	2.81716e-12	-0.98414	0.204	0.345	6.16648e-08
B3gnt5	2.81741e-12	0.973908	0.312	0.168	6.16702e-08
Herpud1	2.83728e-12	-0.396258	0.804	0.856	6.21053e-08
Igdcc4	2.94116e-12	0.677577	0.477	0.32	6.4379e-08
Apobec3	2.94476e-12	0.81066	0.325	0.177	6.44578e-08
Glis1	3.02439e-12	-0.778981	0.27	0.425	6.62009e-08
Fgf13	3.13185e-12	1.47727	0.256	0.126	6.8553e-08
Lonrf1	3.14754e-12	0.93442	0.435	0.285	6.88966e-08
Shroom4	3.29692e-12	0.764288	0.42	0.26	7.21663e-08
Gemin8	3.39263e-12	1.12753	0.269	0.135	7.42613e-08
Vdac2	3.44651e-12	-0.215604	0.998	0.998	7.54407e-08
Anxa6	3.83678e-12	0.226436	0.987	0.981	8.39833e-08
Pdgfa	3.92679e-12	-0.553877	0.629	0.747	8.59536e-08
Cavin2	4.15636e-12	-0.547115	0.67	0.764	9.09785e-08
Pdlim3	4.37452e-12	-0.964388	0.139	0.276	9.5754e-08
Cdk6	4.66116e-12	0.736354	0.418	0.258	1.02028e-07
Cst3	4.71179e-12	0.321078	1	1	1.03136e-07
Nhs	4.72534e-12	0.535335	0.716	0.575	1.03433e-07
Ccn4	4.8103e-12	-0.453032	0.865	0.892	1.05293e-07
Kat6b	4.90911e-12	0.399523	0.868	0.766	1.07455e-07
Hopx	5.30764e-12	-1.10538	0.128	0.261	1.16179e-07
Zeb2	5.51762e-12	0.319229	0.994	0.988	1.20775e-07
Lpar4	5.5439e-12	0.760099	0.416	0.26	1.21351e-07
Slc7a1	5.56991e-12	-0.550885	0.595	0.698	1.2192e-07
Ppp1cb	5.60983e-12	0.295134	0.953	0.922	1.22794e-07
Clic4	5.73269e-12	-0.286261	0.972	0.978	1.25483e-07
2900026A02Rik	6.66477e-12	-0.928129	0.27	0.412	1.45885e-07
Arhgap42	6.80004e-12	0.409321	0.836	0.745	1.48846e-07
Kif5b	7.06686e-12	-0.252673	0.983	0.988	1.54686e-07
Cux1	7.1984e-12	-0.414531	0.795	0.862	1.57566e-07
Enox1	7.21931e-12	0.817965	0.405	0.248	1.58023e-07
Myo10	7.27235e-12	0.35787	0.948	0.919	1.59184e-07
Leprotl1	7.50763e-12	-0.367971	0.873	0.918	1.64335e-07
Lonp1	7.76127e-12	-0.493178	0.642	0.735	1.69886e-07
Medag	7.82418e-12	-1.0167	0.223	0.357	1.71263e-07
Zfp91	8.63501e-12	-0.296844	0.922	0.954	1.89012e-07
Xylt1	8.77597e-12	0.649773	0.6	0.444	1.92097e-07
Ski	8.97643e-12	0.279782	0.956	0.922	1.96485e-07
Rev3l	9.24216e-12	0.414719	0.84	0.729	2.02302e-07
Slc38a6	9.42181e-12	0.592326	0.594	0.44	2.06234e-07
Ftl1	9.64911e-12	-0.175559	1	1	2.11209e-07
Hoxd8	9.81996e-12	-0.847193	0.255	0.399	2.14949e-07
Col8a1	1.00286e-11	0.44629	0.805	0.653	2.19516e-07
Rab13	1.15086e-11	0.430684	0.829	0.704	2.51911e-07
Rsrc1	1.15866e-11	-0.372868	0.841	0.897	2.5362e-07
Atg10	1.21923e-11	0.541582	0.664	0.53	2.66876e-07
Gkap1	1.29706e-11	-0.4715	0.614	0.745	2.83913e-07
Polr2a	1.30248e-11	0.327209	0.922	0.849	2.851e-07
Gpr153	1.34663e-11	0.666013	0.496	0.331	2.94764e-07
Map3k20	1.39289e-11	0.467468	0.775	0.684	3.04889e-07
Stag1	1.39672e-11	0.354429	0.945	0.881	3.05727e-07
Mest	1.49033e-11	0.741721	0.692	0.582	3.26217e-07
Gnai1	1.49762e-11	0.767216	0.469	0.311	3.27814e-07
Rpl6	1.52797e-11	0.107292	1	1	3.34457e-07
Sdk1	1.54343e-11	0.920089	0.353	0.213	3.37841e-07
Fgf2	1.58718e-11	0.835717	0.415	0.265	3.47418e-07
Creb3l1	1.65721e-11	-0.372131	0.851	0.882	3.62747e-07
Rora	1.91486e-11	0.440209	0.936	0.869	4.19144e-07
Cd47	1.96116e-11	-0.279046	0.962	0.977	4.29277e-07
S1pr3	2.46244e-11	0.902358	0.393	0.251	5.39003e-07
Hnrnpa3	2.57408e-11	0.300684	0.983	0.972	5.6344e-07
Rhobtb3	2.58661e-11	0.327122	0.923	0.862	5.66184e-07
Mvd	2.63274e-11	0.702509	0.536	0.384	5.76281e-07
Mif	2.84278e-11	-0.250326	0.999	0.996	6.22256e-07
F2r	2.85875e-11	-0.518695	0.67	0.757	6.25751e-07
Ssbp3	2.86635e-11	0.296278	0.944	0.908	6.27415e-07
Pmepa1	2.8988e-11	-0.231953	0.995	0.999	6.34517e-07
Ndrg4	3.04455e-11	-0.768012	0.272	0.414	6.66422e-07
Dynlrb1	3.1879e-11	-0.240401	0.992	0.987	6.978e-07
Errfi1	3.20678e-11	0.454137	0.758	0.625	7.01933e-07
Gm1673	3.46686e-11	0.323823	0.929	0.884	7.58861e-07
Trabd2b	3.50071e-11	0.474722	0.829	0.713	7.6627e-07
Trim46	3.64124e-11	-1.05996	0.146	0.27	7.97032e-07
Fabp5	3.72119e-11	-0.629439	0.963	0.97	8.14532e-07
Rftn2	3.80273e-11	0.585923	0.587	0.436	8.3238e-07
Vcp	3.89763e-11	0.188374	0.999	0.998	8.53152e-07
Casp12	4.26354e-11	0.639881	0.496	0.336	9.33247e-07
Stard4	4.87029e-11	0.644585	0.554	0.413	1.06606e-06
Jarid2	5.14108e-11	0.617473	0.708	0.626	1.12533e-06
Nampt	5.18932e-11	0.473645	0.72	0.589	1.13589e-06
Runx2	5.33865e-11	0.543167	0.76	0.65	1.16858e-06
Itpkb	5.49506e-11	0.698075	0.482	0.331	1.20281e-06
Calr	6.37314e-11	0.239505	1	1	1.39502e-06
Kansl1	6.40731e-11	0.25863	0.97	0.946	1.4025e-06
Cacnb2	6.53364e-11	0.748147	0.466	0.308	1.43015e-06
Foxo3	6.86974e-11	0.618334	0.569	0.426	1.50372e-06
Vdac3	7.02768e-11	-0.231391	0.991	0.992	1.53829e-06
Cdr2l	7.16144e-11	-0.687933	0.408	0.53	1.56757e-06
Hnrnpl	7.3853e-11	0.310605	0.921	0.844	1.61657e-06
Trnp1	7.57849e-11	-0.590261	0.42	0.558	1.65886e-06
Pvt1	7.78512e-11	0.700211	0.703	0.619	1.70409e-06
Mef2c	7.81579e-11	0.631389	0.684	0.563	1.7108e-06
Necap2	7.89403e-11	-0.479419	0.544	0.668	1.72792e-06
Eda2r	7.95963e-11	0.87287	0.312	0.178	1.74228e-06
Pcsk6	8.00182e-11	1.01508	0.266	0.137	1.75152e-06
Zfhx3	8.00998e-11	0.299977	0.98	0.958	1.7533e-06
Map4k5	8.0354e-11	0.444997	0.804	0.717	1.75887e-06
Glcci1	8.49623e-11	0.938475	0.397	0.258	1.85974e-06
Actb	8.61928e-11	0.153153	1	1	1.88668e-06
Man1a	8.89903e-11	0.382928	0.854	0.758	1.94791e-06
Gpr176	8.92737e-11	0.50841	0.8	0.716	1.95411e-06
Serping1	9.06574e-11	-0.475559	0.573	0.711	1.9844e-06
Chchd2	9.32874e-11	0.138738	1	1	2.04197e-06
Cgnl1	9.43286e-11	-0.863384	0.265	0.399	2.06476e-06
Stard13	9.48935e-11	0.416904	0.792	0.711	2.07712e-06
Pds5b	9.84128e-11	0.401543	0.805	0.715	2.15416e-06
Prkab2	1.0325e-10	-0.687875	0.37	0.496	2.26004e-06
Scp2	1.0411e-10	-0.293059	0.947	0.964	2.27887e-06
Sort1	1.07139e-10	0.808411	0.391	0.249	2.34516e-06
Rab31	1.13706e-10	0.459392	0.795	0.706	2.48891e-06
Shmt2	1.17341e-10	-0.489034	0.556	0.682	2.56847e-06
Rgcc	1.20026e-10	0.674397	0.52	0.356	2.62725e-06
Vegfc	1.23797e-10	0.595108	0.536	0.381	2.70978e-06
Pros1	1.34757e-10	0.396888	0.769	0.667	2.94969e-06
Tbxa2r	1.36375e-10	-0.758142	0.416	0.544	2.98511e-06
Bcl9l	1.39817e-10	0.37857	0.845	0.756	3.06045e-06
Khdrbs1	1.43176e-10	0.270358	0.97	0.964	3.13397e-06
Lars	1.44676e-10	-0.319572	0.88	0.93	3.16682e-06
Pla2g12a	1.53295e-10	-0.619059	0.412	0.549	3.35547e-06
Rreb1	1.53527e-10	0.468369	0.771	0.651	3.36056e-06
Spata6	1.57959e-10	0.490003	0.689	0.578	3.45757e-06
Pcyt2	1.63272e-10	0.509535	0.693	0.581	3.57387e-06
Txnip	1.64461e-10	-0.738599	0.459	0.573	3.59989e-06
Pdia5	1.68514e-10	-0.397594	0.72	0.792	3.68861e-06
Mxd4	1.69825e-10	0.353602	0.951	0.891	3.7173e-06
Fhl2	1.71932e-10	-0.367304	0.928	0.945	3.76341e-06
Apobec1	1.72692e-10	0.870085	0.361	0.223	3.78006e-06
Mtm1	1.84985e-10	-1.07968	0.16	0.28	4.04914e-06
Ildr2	1.8595e-10	-0.799252	0.431	0.54	4.07025e-06
Tril	1.86471e-10	0.8615	0.362	0.23	4.08167e-06
Etv6	1.90795e-10	0.300298	0.926	0.915	4.1763e-06
Zic1	1.91674e-10	0.558211	0.479	0.323	4.19556e-06
Cthrc1	1.93478e-10	0.354361	0.936	0.861	4.23505e-06
Pkm	1.98536e-10	-0.219523	0.998	0.998	4.34576e-06
Pdia6	1.98664e-10	0.214577	1	0.999	4.34857e-06
Fez1	2.03432e-10	-0.896665	0.255	0.388	4.45292e-06
Por	2.04876e-10	0.49627	0.662	0.53	4.48454e-06
Sf3b2	2.12211e-10	0.21093	0.991	0.98	4.64509e-06
Efna5	2.1653e-10	0.425361	0.815	0.724	4.73962e-06
Ptprg	2.2855e-10	0.357526	0.912	0.857	5.00273e-06
2410018L13Rik	2.32754e-10	0.614005	0.51	0.361	5.09475e-06
Myl9	2.3686e-10	-0.368486	0.979	0.986	5.18462e-06
Mast4	2.39108e-10	0.395654	0.958	0.913	5.23383e-06
Arpc2	2.40565e-10	-0.152635	1	1	5.26572e-06
Gucy1a2	2.43973e-10	-0.617446	0.55	0.66	5.34033e-06
Vcam1	2.54866e-10	-0.431714	0.778	0.854	5.57875e-06
Rasl12	2.60808e-10	-1.11102	0.154	0.271	5.70882e-06
Ppp1r2	2.61445e-10	-0.372469	0.826	0.878	5.72276e-06
Crim1	2.62847e-10	-0.725914	0.745	0.804	5.75346e-06
Npepps	2.6588e-10	0.295128	0.948	0.906	5.81985e-06
Mov10	2.71394e-10	0.670477	0.438	0.294	5.94053e-06
Gas7	2.74164e-10	-0.90765	0.191	0.319	6.00117e-06
Cox6b2	2.76501e-10	1.25968	0.26	0.143	6.05232e-06
Cdc16	2.79438e-10	0.313357	0.923	0.874	6.11661e-06
Ckap4	2.8635e-10	0.194705	0.999	0.998	6.26791e-06
Srebf2	2.92105e-10	0.337475	0.88	0.795	6.39388e-06
Serinc3	2.94592e-10	-0.369635	0.847	0.885	6.44832e-06
Bax	2.95457e-10	0.240152	0.994	0.995	6.46725e-06
Plagl1	3.036e-10	0.534023	0.757	0.639	6.64551e-06
Atrx	3.04454e-10	0.241853	0.975	0.961	6.6642e-06
Vegfa	3.07353e-10	-0.431617	0.667	0.763	6.72765e-06
Siva1	3.12187e-10	0.283405	0.981	0.963	6.83346e-06
Pde5a	3.13434e-10	-0.64191	0.402	0.55	6.86075e-06
Aco2	3.15996e-10	0.306545	0.866	0.834	6.91683e-06
Igf2bp3	3.30324e-10	0.368252	0.883	0.805	7.23047e-06
Tbc1d4	3.35313e-10	0.82342	0.419	0.283	7.33966e-06
Tm7sf2	3.41956e-10	0.931797	0.294	0.165	7.48508e-06
Smad3	3.4324e-10	0.667561	0.507	0.37	7.51317e-06
Atp6v1g1	3.53281e-10	-0.258675	0.982	0.989	7.73297e-06
Gpc1	3.81617e-10	0.663702	0.474	0.338	8.35322e-06
Senp7	3.83532e-10	0.430449	0.754	0.641	8.39514e-06
Foxc2	3.95203e-10	-0.943446	0.185	0.304	8.65059e-06
Tmem158	4.11781e-10	-1.33698	0.153	0.269	9.01347e-06
Smim14	4.12446e-10	-0.292936	0.904	0.952	9.02803e-06
Sc5d	4.16851e-10	0.497724	0.709	0.605	9.12444e-06
Tbpl1	4.19847e-10	-0.527218	0.533	0.623	9.19004e-06
Trac	4.29233e-10	-0.936034	0.147	0.269	9.39549e-06
Smc5	4.29962e-10	0.461695	0.764	0.65	9.41143e-06
Dapk1	4.40857e-10	0.520888	0.747	0.656	9.64992e-06
Mmp14	4.41697e-10	-0.237434	0.996	0.998	9.66831e-06
Mmd	4.55076e-10	0.711546	0.408	0.263	9.96115e-06
Ciao2b	4.58578e-10	-0.323995	0.815	0.867	1.00378e-05
Tecr	4.69631e-10	0.220626	0.998	0.991	1.02798e-05
Ttyh3	4.72204e-10	0.413564	0.77	0.67	1.03361e-05
Inka1	4.7906e-10	0.624835	0.528	0.393	1.04861e-05
Txndc17	4.81799e-10	-0.198473	0.993	0.995	1.05461e-05
Itpr1	4.96426e-10	0.398185	0.854	0.767	1.08663e-05
Wdr60	5.1547e-10	0.556776	0.552	0.4	1.12831e-05
Larp1b	5.16125e-10	-0.707347	0.326	0.454	1.12975e-05
Odc1	5.43195e-10	-0.323977	0.854	0.917	1.189e-05
Ech1	5.85734e-10	0.353514	0.874	0.813	1.28211e-05
Armh4	5.87691e-10	1.10457	0.257	0.142	1.2864e-05
Pop5	5.92221e-10	-0.491121	0.543	0.649	1.29631e-05
Mef2a	6.19211e-10	0.319846	0.886	0.83	1.35539e-05
Tead2	6.31429e-10	0.374699	0.778	0.662	1.38214e-05
Pitrm1	6.35091e-10	0.391824	0.766	0.656	1.39015e-05
Prrx2	6.51751e-10	0.434376	0.674	0.538	1.42662e-05
Pdia4	6.77763e-10	0.290431	0.968	0.938	1.48356e-05
Zadh2	6.90086e-10	0.642739	0.516	0.381	1.51053e-05
Ttc39b	6.91292e-10	0.647479	0.639	0.538	1.51317e-05
Ghitm	7.2008e-10	-0.314077	0.909	0.938	1.57618e-05
Gab2	7.3698e-10	-0.388845	0.687	0.777	1.61318e-05
Uchl1	7.48556e-10	-0.973922	0.227	0.351	1.63851e-05
Pde3a	7.57122e-10	-0.312322	0.731	0.83	1.65727e-05
Myh9	7.70567e-10	-0.24307	0.996	0.996	1.68669e-05
Tgfb1	7.84716e-10	-0.730472	0.4	0.525	1.71766e-05
mt-Nd3	7.87336e-10	0.221643	0.996	0.994	1.7234e-05
Tmem176a	8.00236e-10	0.329228	0.94	0.901	1.75164e-05
Ccn3	8.06217e-10	-0.650841	0.578	0.67	1.76473e-05
Sh3kbp1	8.29513e-10	-0.538164	0.566	0.663	1.81572e-05
Atp1a1	8.43742e-10	0.263362	0.966	0.943	1.84687e-05
Ehbp1	8.64265e-10	0.324713	0.91	0.832	1.89179e-05
Emc7	9.31905e-10	-0.289681	0.894	0.944	2.03985e-05
Phldb1	9.72252e-10	-0.568635	0.448	0.567	2.12816e-05
Atp6v1f	9.74094e-10	-0.241739	0.97	0.981	2.13219e-05
Pid1	1.01727e-09	0.394413	0.764	0.619	2.2267e-05
Slc25a13	1.13276e-09	0.890991	0.302	0.175	2.47949e-05
Lum	1.15492e-09	-0.747772	0.565	0.649	2.52801e-05
Fgfr1	1.18923e-09	0.265356	0.95	0.892	2.6031e-05
Cdkn1a	1.21092e-09	0.693064	0.759	0.678	2.65059e-05
Rgs10	1.22441e-09	-0.596786	0.427	0.545	2.68011e-05
Eno3	1.2651e-09	-0.945048	0.183	0.304	2.76918e-05
Tmem86a	1.31549e-09	0.694691	0.439	0.301	2.87948e-05
Osbpl10	1.31555e-09	0.762416	0.306	0.179	2.8796e-05
Mafb	1.37677e-09	0.79815	0.414	0.275	3.01362e-05
Dynll1	1.4605e-09	-0.180036	1	1	3.19688e-05
Pura	1.48086e-09	-0.309188	0.837	0.892	3.24145e-05
Sec61g	1.52417e-09	0.127355	1	1	3.33626e-05
Map2k6	1.52781e-09	0.997686	0.285	0.163	3.34422e-05
Plac8	1.53002e-09	-0.520792	0.306	0.45	3.34905e-05
Rpl12	1.54299e-09	-0.10175	1	1	3.37745e-05
Emc10	1.62596e-09	-0.264029	0.942	0.965	3.55906e-05
Aldh2	1.72501e-09	0.281987	0.947	0.892	3.77587e-05
Gapdh	1.73876e-09	-0.178774	1	1	3.80596e-05
Tet1	1.76118e-09	0.748072	0.389	0.256	3.85505e-05
Tspan17	1.77358e-09	-0.440082	0.607	0.698	3.8822e-05
Pbx3	1.80379e-09	0.401811	0.835	0.752	3.94832e-05
Amotl2	1.90067e-09	-0.515521	0.72	0.787	4.16037e-05
Tcf4	1.91201e-09	0.270764	0.968	0.945	4.1852e-05
Rhoj	1.93154e-09	-0.362408	0.874	0.911	4.22795e-05
Acsl3	1.96061e-09	0.533255	0.677	0.553	4.29158e-05
Jund	1.96161e-09	-0.244217	0.988	0.995	4.29378e-05
Csnk1g1	2.046e-09	0.345645	0.887	0.826	4.47849e-05
Rpl36	2.08995e-09	0.106011	1	1	4.57468e-05
Twist1	2.15643e-09	0.399982	0.815	0.744	4.72021e-05
Hs6st1	2.25939e-09	0.49893	0.574	0.429	4.94558e-05
Nktr	2.27178e-09	0.247137	0.969	0.946	4.97271e-05
Lrrc8a	2.32092e-09	-0.559755	0.447	0.56	5.08025e-05
Hs6st3	2.52375e-09	0.889514	0.384	0.26	5.52424e-05
Sem1	2.81645e-09	0.125871	1	1	6.16493e-05
Cbx5	2.84516e-09	0.337123	0.883	0.818	6.22777e-05
Kitl	2.86751e-09	0.650659	0.422	0.29	6.27669e-05
Fam168a	2.96104e-09	0.335035	0.864	0.814	6.48142e-05
Rpl7a	2.98626e-09	0.119509	1	1	6.53663e-05
Cbfb	3.0013e-09	0.350002	0.835	0.768	6.56954e-05
Sik3	3.02332e-09	0.305993	0.893	0.851	6.61773e-05
Zfp395	3.10733e-09	0.567109	0.451	0.309	6.80163e-05
Ccdc107	3.15311e-09	-0.384752	0.789	0.83	6.90183e-05
Cenpw	3.22496e-09	0.423089	0.682	0.545	7.05911e-05
Ttc7b	3.23913e-09	0.589639	0.504	0.37	7.09014e-05
Ank2	3.27549e-09	-0.425429	0.792	0.858	7.16972e-05
Commd3	3.27751e-09	0.239955	0.973	0.946	7.17415e-05
Sqstm1	3.28726e-09	-0.315791	0.885	0.912	7.19549e-05
Dennd4c	3.31961e-09	0.554035	0.614	0.502	7.2663e-05
Vamp5	3.4367e-09	-0.474408	0.746	0.821	7.52259e-05
Jmjd1c	3.4746e-09	0.35371	0.906	0.849	7.60555e-05
Atp6v0e	3.50259e-09	-0.199228	0.991	0.995	7.66682e-05
Avpr1a	3.62658e-09	0.727139	0.419	0.281	7.93823e-05
Cdh18	3.63405e-09	1.15739	0.298	0.179	7.95458e-05
Smdt1	3.65401e-09	-0.180418	0.998	0.998	7.99827e-05
Postn	3.65511e-09	-0.251035	0.996	0.996	8.00066e-05
Cep164	3.65871e-09	0.428595	0.677	0.57	8.00856e-05
Fam129b	3.68265e-09	-0.383486	0.683	0.766	8.06094e-05
Zbtb20	3.785e-09	0.265985	0.986	0.973	8.285e-05
Gpx1	3.88316e-09	-0.222795	0.989	0.991	8.49984e-05
Ak2	3.92714e-09	0.332893	0.846	0.768	8.59612e-05
Gfpt1	4.01953e-09	0.380404	0.811	0.743	8.79836e-05
Cand2	4.24337e-09	0.736404	0.294	0.17	9.28831e-05
Plod2	4.26998e-09	-0.376917	0.912	0.943	9.34656e-05
Pon3	4.34435e-09	-0.958412	0.161	0.271	9.50934e-05
Loxl2	4.37325e-09	-0.452078	0.789	0.85	9.57262e-05
Myo1c	4.38529e-09	-0.328106	0.828	0.898	9.59895e-05
Dlg5	4.49195e-09	0.477195	0.662	0.54	9.83242e-05
Dock7	4.51893e-09	0.320826	0.894	0.814	9.89149e-05
Ppp3ca	4.55647e-09	0.247364	0.982	0.967	9.97366e-05
Atp5a1	4.70267e-09	0.165863	0.999	0.998	0.000102937
Ccdc47	4.95102e-09	-0.370312	0.749	0.826	0.000108373
A230057D06Rik	5.06366e-09	0.82509	0.395	0.271	0.000110838
Gtf2i	5.25847e-09	0.315843	0.903	0.834	0.000115103
Steap3	5.57415e-09	-0.703621	0.267	0.391	0.000122013
Polr2l	5.804e-09	-0.453784	0.592	0.694	0.000127044
Eif5	5.95499e-09	-0.181	0.996	0.995	0.000130349
S100a13	5.95791e-09	0.270064	0.962	0.93	0.000130413
Lmna	5.96382e-09	-0.181841	0.999	1	0.000130542
Rmdn2	6.46935e-09	0.591893	0.457	0.315	0.000141608
Dpysl2	6.48387e-09	0.323127	0.878	0.818	0.000141925
Pvr	6.58673e-09	-0.747726	0.218	0.343	0.000144177
Serp1	6.59145e-09	-0.239554	0.968	0.991	0.00014428
Smarcc2	6.73027e-09	0.331989	0.849	0.765	0.000147319
Bckdk	6.76804e-09	-0.486085	0.483	0.607	0.000148146
Nudt4	6.7987e-09	0.2485	0.986	0.971	0.000148817
Tagln	6.88466e-09	-0.286534	0.996	0.998	0.000150698
Ccdc88a	6.88578e-09	0.265289	0.942	0.888	0.000150723
Ndrg1	7.00342e-09	-0.930019	0.223	0.336	0.000153298
Kdm1a	7.0662e-09	0.313165	0.871	0.806	0.000154672
Pcx	7.15864e-09	0.954874	0.259	0.149	0.000156696
Afap1	7.21703e-09	-0.321434	0.892	0.902	0.000157973
Mdh1	7.39818e-09	0.309108	0.923	0.874	0.000161939
Ofd1	7.42949e-09	0.624248	0.406	0.276	0.000162624
Tspan2	7.55292e-09	-1.04297	0.163	0.269	0.000165326
Dusp3	7.99275e-09	-0.653344	0.389	0.492	0.000174953
4930402H24Rik	8.12835e-09	0.329629	0.858	0.801	0.000177921
Suclg2	8.13273e-09	0.492152	0.649	0.532	0.000178017
Ltbp1	8.28778e-09	0.648362	0.27	0.153	0.000181411
Bhlhe40	8.36622e-09	-0.763953	0.273	0.389	0.000183128
Homer3	8.62328e-09	0.49338	0.611	0.482	0.000188755
Gns	8.74565e-09	-0.296692	0.854	0.901	0.000191433
mt-Nd1	9.32965e-09	0.161263	1	1	0.000204217
Pcdh18	9.74835e-09	0.593378	0.503	0.377	0.000213382
Card19	9.89177e-09	-0.394713	0.689	0.767	0.000216521
Tspan11	1.00463e-08	-0.639097	0.35	0.463	0.000219903
Smarca1	1.00836e-08	0.477539	0.559	0.43	0.000220721
Ddx52	1.01691e-08	0.47637	0.604	0.484	0.000222592
Cul7	1.02252e-08	0.460461	0.696	0.592	0.000223819
Bmp4	1.03278e-08	-1.31819	0.217	0.323	0.000226065
Arhgef9	1.03863e-08	0.79931	0.325	0.206	0.000227346
Comtd1	1.06069e-08	-0.608885	0.461	0.545	0.000232176
Dleu2	1.08092e-08	0.441665	0.808	0.722	0.000236602
Rpl13a	1.0963e-08	-0.110832	1	1	0.000239969
Zfp503	1.10322e-08	0.360657	0.847	0.778	0.000241484
Bdnf	1.14958e-08	-0.783999	0.318	0.427	0.000251631
Adgrl2	1.16428e-08	0.335309	0.843	0.732	0.000254848
H2afv	1.21256e-08	0.239941	0.992	0.953	0.000265417
Yars	1.22868e-08	-0.340471	0.738	0.814	0.000268946
Lasp1	1.24149e-08	-0.309596	0.912	0.94	0.00027175
Gls	1.29867e-08	-0.282348	0.898	0.925	0.000284266
Chmp2a	1.31306e-08	-0.25422	0.947	0.961	0.000287415
Nav1	1.378e-08	0.32496	0.871	0.796	0.000301629
Zmat3	1.39862e-08	0.527371	0.618	0.503	0.000306143
Actn1	1.40729e-08	-0.245663	0.995	0.996	0.000308042
Fgfr2	1.40999e-08	0.409894	0.833	0.744	0.000308633
Pltp	1.42393e-08	-0.585899	0.265	0.389	0.000311683
Dennd4a	1.44745e-08	-0.477588	0.592	0.696	0.000316832
Rad51b	1.45151e-08	0.52712	0.478	0.339	0.00031772
Vps13b	1.50877e-08	0.366748	0.832	0.761	0.000330255
Esyt1	1.52122e-08	-0.377053	0.759	0.835	0.000332981
Capg	1.53293e-08	-0.471122	0.65	0.72	0.000335543
Bnc2	1.57486e-08	-0.236044	0.747	0.873	0.000344722
Ddx21	1.6241e-08	-0.428824	0.582	0.671	0.0003555
Eif2ak4	1.67354e-08	0.503797	0.567	0.443	0.00036632
Prickle2	1.69699e-08	0.515601	0.706	0.605	0.000371454
Tgfbr1	1.71005e-08	0.493037	0.668	0.545	0.000374312
Jag1	1.71602e-08	-0.50529	0.587	0.676	0.00037562
Plxna4	1.7479e-08	0.383534	0.514	0.367	0.000382597
Aco1	1.75538e-08	0.446282	0.652	0.545	0.000384236
Foxc1	1.76257e-08	0.599725	0.412	0.281	0.000385808
Mcm4	1.76425e-08	0.598462	0.516	0.385	0.000386178
Arfgef2	1.79224e-08	0.429364	0.677	0.568	0.000392303
Mtf2	1.82078e-08	0.502188	0.582	0.449	0.000398552
Megf9	1.83578e-08	0.652186	0.446	0.323	0.000401833
Tle2	1.8361e-08	0.53534	0.502	0.364	0.000401905
Atp6ap1	1.878e-08	-0.298331	0.833	0.884	0.000411075
Derl1	1.89757e-08	-0.289434	0.894	0.915	0.00041536
Dhx57	1.90608e-08	0.529433	0.534	0.402	0.000417223
Tesk2	1.92772e-08	0.845846	0.263	0.153	0.000421958
Fut8	1.94319e-08	0.502375	0.656	0.525	0.000425345
Stbd1	1.94431e-08	-0.848506	0.196	0.31	0.000425589
Rpl36a	1.94452e-08	0.10705	1	1	0.000425636
Zfand6	2.00085e-08	0.310078	0.88	0.856	0.000437966
Npnt	2.01174e-08	0.947605	0.325	0.214	0.000440349
Agps	2.01307e-08	0.308279	0.835	0.766	0.000440641
Tmem238	2.01938e-08	-0.738708	0.314	0.423	0.000442022
Akt1	2.09756e-08	-0.218682	0.915	0.937	0.000459134
Kdm6a	2.13905e-08	0.423742	0.746	0.628	0.000468216
Rapgef2	2.15409e-08	0.325479	0.86	0.796	0.000471508
Afdn	2.18032e-08	0.39279	0.763	0.665	0.000477251
Prdm10	2.21397e-08	0.662482	0.389	0.262	0.000484616
Snx29	2.25228e-08	0.675266	0.437	0.319	0.000493001
Met	2.26782e-08	0.823643	0.269	0.16	0.000496402
Slc1a5	2.29398e-08	-0.322106	0.791	0.861	0.000502128
Eif1ax	2.32722e-08	-0.216596	0.966	0.984	0.000509404
Polk	2.37868e-08	0.522422	0.559	0.44	0.000520669
Ranbp9	2.41009e-08	0.33467	0.779	0.684	0.000527545
Tm7sf3	2.42213e-08	-0.393283	0.623	0.712	0.00053018
Gask1b	2.42926e-08	-0.480526	0.629	0.731	0.000531741
Anp32a	2.60615e-08	0.228255	0.957	0.939	0.00057046
Rab11b	2.64544e-08	0.296831	0.865	0.787	0.00057906
Pwwp3b	2.67368e-08	0.629842	0.395	0.27	0.000585242
Atp9a	2.70892e-08	0.682653	0.403	0.288	0.000592956
Gm42047	2.8115e-08	0.531025	0.581	0.468	0.000615409
Rspo3	2.83293e-08	0.292213	0.875	0.774	0.000620101
Prelid1	2.88763e-08	-0.172106	0.996	0.994	0.000632073
Mbnl2	2.9106e-08	-0.191679	0.998	0.998	0.000637102
Rbm6	2.98397e-08	0.29827	0.886	0.819	0.000653161
Limd2	2.99709e-08	0.303144	0.878	0.8	0.000656034
Ggta1	3.02155e-08	0.565986	0.486	0.358	0.000661387
Sema6a	3.16197e-08	0.844087	0.338	0.22	0.000692123
Gde1	3.20172e-08	-0.331405	0.675	0.752	0.000700824
Nradd	3.23771e-08	-0.393698	0.68	0.767	0.000708702
Klf6	3.3774e-08	0.291625	0.912	0.87	0.00073928
Sesn3	3.45104e-08	0.510176	0.65	0.538	0.000755398
Pten	3.45312e-08	0.238212	0.977	0.964	0.000755853
Ccdc167	3.47482e-08	0.645141	0.422	0.294	0.000760602
Ap1g1	3.53428e-08	0.349279	0.75	0.636	0.000773619
BC029722	3.57768e-08	0.45154	0.503	0.365	0.000783118
Akap9	3.58854e-08	0.315908	0.875	0.801	0.000785495
Mrvi1	3.70421e-08	-0.792513	0.161	0.268	0.000810815
Snx18	3.79525e-08	-0.403263	0.706	0.773	0.000830741
Slc27a6	3.90905e-08	0.772729	0.269	0.16	0.000855652
Mllt3	3.92905e-08	0.446555	0.814	0.747	0.000860029
Isoc1	3.93115e-08	0.400643	0.712	0.611	0.00086049
Numa1	3.94223e-08	0.371811	0.714	0.596	0.000862914
Bag1	3.95652e-08	-0.182717	0.988	0.996	0.000866042
Tgfbi	4.02568e-08	0.459655	0.422	0.295	0.00088118
Mmp16	4.02729e-08	-0.73207	0.331	0.446	0.000881534
Gon4l	4.07751e-08	0.379102	0.73	0.635	0.000892527
Extl3	4.17227e-08	0.491598	0.537	0.402	0.000913269
Plekhg3	4.52665e-08	-0.608171	0.39	0.485	0.000990839
Tbx18	4.68889e-08	-0.792308	0.297	0.398	0.00102635
Atp2b1	4.87826e-08	-0.250063	0.935	0.943	0.0010678
Aaas	4.90445e-08	0.693581	0.371	0.256	0.00107353
Frmd4a	4.93626e-08	0.350988	0.93	0.895	0.0010805
Mrtfb	4.97922e-08	0.373042	0.674	0.551	0.0010899
Clip2	5.01898e-08	0.536692	0.49	0.361	0.00109861
Arhgap6	5.06875e-08	0.531857	0.536	0.414	0.0011095
Asah1	5.10553e-08	-0.200069	0.969	0.977	0.00111755
Psme4	5.247e-08	0.298204	0.877	0.821	0.00114852
Gm4258	5.31981e-08	0.560319	0.496	0.364	0.00116445
Wsb2	5.40917e-08	-0.324168	0.785	0.843	0.00118401
Supt4a	5.43195e-08	0.283269	0.886	0.829	0.001189
Cenpt	5.67271e-08	0.575961	0.426	0.303	0.0012417
Mthfd1l	5.68015e-08	-0.470582	0.415	0.553	0.00124333
Runx1	5.81837e-08	0.238672	0.95	0.894	0.00127358
Dad1	5.84638e-08	-0.155836	1	1	0.00127971
Prnp	5.98986e-08	-0.361343	0.696	0.77	0.00131112
Pitpna	5.99358e-08	-0.235229	0.938	0.947	0.00131193
Ehd2	6.12552e-08	-0.345138	0.841	0.89	0.00134082
Prkn	6.13797e-08	0.784033	0.332	0.22	0.00134354
Pcdh19	6.16368e-08	-0.328335	0.906	0.923	0.00134917
Clec14a	6.23542e-08	0.498248	0.386	0.254	0.00136487
Plpp1	6.29921e-08	0.349078	0.904	0.874	0.00137884
Cenpp	6.39244e-08	0.594862	0.425	0.299	0.00139924
Slc25a33	6.40414e-08	-0.790048	0.217	0.323	0.0014018
Coq10b	6.4751e-08	-0.442078	0.579	0.654	0.00141733
Slc6a9	6.60586e-08	-0.767544	0.211	0.318	0.00144596
Rbpj	6.77235e-08	-0.408574	0.779	0.823	0.0014824
Ydjc	6.79471e-08	-0.748509	0.2	0.309	0.00148729
Rfx7	6.82652e-08	0.428242	0.746	0.623	0.00149426
Ism1	7.03719e-08	0.838457	0.297	0.188	0.00154037
Agpat3	7.10267e-08	-0.337494	0.821	0.863	0.0015547
Morrbid	7.26431e-08	-0.301017	0.649	0.739	0.00159008
Pbx2	7.28291e-08	0.522994	0.477	0.347	0.00159416
Kif21a	7.85095e-08	0.793526	0.281	0.173	0.0017185
Rabac1	8.23443e-08	-0.19038	0.991	0.995	0.00180243
Cul4b	8.26014e-08	0.399528	0.63	0.509	0.00180806
Ube2m	8.34783e-08	-0.180549	0.992	0.984	0.00182726
Pcca	8.43161e-08	0.437341	0.617	0.484	0.0018456
Creg1	8.47679e-08	-0.322158	0.8	0.853	0.00185548
Trpv2	8.66189e-08	-0.570279	0.368	0.48	0.001896
Gab1	8.71034e-08	0.365843	0.738	0.634	0.00190661
Phkb	8.76387e-08	0.382438	0.731	0.637	0.00191832
Yrdc	8.78273e-08	-0.507704	0.415	0.529	0.00192245
Aga	8.84405e-08	-0.364104	0.767	0.813	0.00193587
Sfswap	8.97164e-08	0.316197	0.754	0.655	0.0019638
Fcgrt	9.01603e-08	-0.286903	0.911	0.937	0.00197352
Ptgfrn	9.13872e-08	0.473238	0.633	0.53	0.00200038
Macf1	9.17132e-08	0.191487	0.989	0.981	0.00200751
Rcc2	9.46014e-08	-0.337468	0.718	0.768	0.00207073
Stx2	9.66719e-08	-0.438572	0.55	0.647	0.00211605
Myo18a	9.68573e-08	0.680456	0.343	0.227	0.00212011
Setd5	9.93531e-08	0.243239	0.95	0.923	0.00217474
Lrrc32	9.95762e-08	-0.798263	0.336	0.443	0.00217962
Ip6k2	1.02058e-07	0.555705	0.496	0.378	0.00223395
Sod3	1.02428e-07	0.499976	0.556	0.442	0.00224204
Cav2	1.04438e-07	-0.933212	0.176	0.275	0.00228604
Ncoa2	1.04765e-07	0.321814	0.814	0.732	0.0022932
Abca1	1.06479e-07	0.466368	0.58	0.45	0.00233073
Ncam1	1.07465e-07	-0.386615	0.853	0.86	0.00235231
Mbnl1	1.07933e-07	-0.251432	0.945	0.961	0.00236255
Bnip2	1.08414e-07	-0.264293	0.907	0.924	0.00237307
Hsd17b12	1.12995e-07	0.274769	0.922	0.858	0.00247335
Colec12	1.13065e-07	0.311477	0.881	0.814	0.00247487
Nox4	1.13218e-07	0.888086	0.425	0.316	0.00247822
Chd4	1.18587e-07	0.214094	0.969	0.951	0.00259574
Hras	1.24237e-07	-0.239006	0.948	0.953	0.00271943
Dnm3	1.25183e-07	0.56036	0.416	0.291	0.00274012
Nme7	1.25252e-07	0.51482	0.485	0.366	0.00274164
Dse	1.27256e-07	0.31348	0.878	0.825	0.00278551
Gstt1	1.2846e-07	0.456875	0.56	0.443	0.00281186
Ccn2	1.29592e-07	-0.84981	0.622	0.694	0.00283665
Slc27a3	1.29978e-07	0.691324	0.312	0.201	0.00284509
Stag2	1.33934e-07	0.319842	0.834	0.77	0.00293168
Dctn4	1.34215e-07	0.26445	0.892	0.826	0.00293782
Eif4g1	1.35394e-07	0.172834	0.993	0.984	0.00296364
Midn	1.36639e-07	0.310616	0.738	0.646	0.00299089
Fgfr1op2	1.36653e-07	-0.244583	0.877	0.906	0.0029912
Rbms2	1.39874e-07	-0.258592	0.904	0.936	0.0030617
Gpatch8	1.40049e-07	0.290304	0.874	0.809	0.00306554
Acvr1b	1.41198e-07	0.589946	0.35	0.23	0.00309068
Tox	1.42325e-07	0.683142	0.413	0.29	0.00311534
Btg3	1.43442e-07	-0.315998	0.715	0.77	0.0031398
Arsb	1.44025e-07	0.41568	0.593	0.469	0.00315257
Car13	1.4483e-07	0.413708	0.629	0.495	0.00317017
Fam102b	1.46738e-07	0.321739	0.782	0.699	0.00321195
Zfp57	1.55953e-07	0.615876	0.377	0.261	0.00341366
Sdc4	1.59398e-07	-0.394199	0.599	0.684	0.00348907
Btg1	1.60891e-07	0.252839	0.802	0.706	0.00352174
Piezo2	1.63744e-07	-0.279619	0.773	0.87	0.00358419
Sytl2	1.65197e-07	0.602313	0.323	0.208	0.00361599
Ldha	1.6631e-07	-0.195629	0.998	1	0.00364036
Spcs1	1.70778e-07	-0.153694	0.998	1	0.00373816
Celf1	1.77686e-07	0.237113	0.91	0.868	0.00388937
Mtln	1.80666e-07	-0.454439	0.497	0.604	0.00395459
Fads3	1.80722e-07	-0.382201	0.83	0.875	0.00395581
Ccl7	1.85602e-07	-0.716719	0.47	0.568	0.00406265
Psmb5	1.89331e-07	-0.178707	0.991	0.992	0.00414427
Epn2	1.94388e-07	0.463423	0.573	0.462	0.00425497
Rpl22l1	1.95488e-07	-0.150967	0.998	1	0.00427904
Hipk2	1.95781e-07	0.426092	0.651	0.547	0.00428546
Pdlim4	1.97008e-07	0.541291	0.399	0.281	0.00431231
Ube2d3	2.09439e-07	-0.168832	0.993	0.999	0.00458442
Selenoh	2.10245e-07	0.296806	0.885	0.818	0.00460204
Col18a1	2.13056e-07	-0.765396	0.298	0.405	0.00466359
Hoxc4	2.19227e-07	0.559983	0.408	0.29	0.00479866
Slc38a10	2.22961e-07	0.255135	0.918	0.843	0.00488038
Jdp2	2.26796e-07	-0.349427	0.655	0.738	0.00496434
Ahnak2	2.36975e-07	-0.343484	0.661	0.756	0.00518714
Ubb	2.37504e-07	-0.123645	1	1	0.00519872
Slc7a11	2.43805e-07	-0.940533	0.163	0.256	0.00533665
Fam43a	2.43853e-07	0.770712	0.33	0.221	0.00533769
Hs2st1	2.4595e-07	-0.350633	0.802	0.83	0.00538359
Atf7	2.47855e-07	0.319589	0.829	0.749	0.0054253
Trrap	2.48145e-07	0.326001	0.715	0.605	0.00543164
Prkg2	2.51717e-07	-0.965228	0.214	0.309	0.00550983
Ddr1	2.56388e-07	-0.401178	0.582	0.673	0.00561207
Eid1	2.58159e-07	0.188659	0.98	0.977	0.00565084
Clec16a	2.63871e-07	0.677871	0.33	0.221	0.00577588
Pclaf	2.83224e-07	0.627381	0.517	0.404	0.00619948
Acot1	2.83681e-07	0.588645	0.356	0.247	0.00620949
Rab5if	2.84301e-07	-0.197834	0.974	0.982	0.00622306
Fars2	2.87741e-07	0.380793	0.73	0.623	0.00629836
Itgb1bp1	2.97012e-07	-0.320287	0.718	0.773	0.00650129
Sulf2	3.01846e-07	0.540989	0.567	0.468	0.0066071
Efcab11	3.09293e-07	0.901568	0.316	0.213	0.0067701
Hsp90aa1	3.13034e-07	-0.160038	0.999	0.999	0.00685201
Zfp532	3.14593e-07	0.413899	0.658	0.558	0.00688613
Eci1	3.16542e-07	-0.372234	0.605	0.674	0.0069288
Cers4	3.17139e-07	0.434077	0.579	0.463	0.00694186
Cpne8	3.17268e-07	0.599963	0.368	0.25	0.00694468
Smarca4	3.20709e-07	0.240475	0.949	0.904	0.00702
Mvk	3.2156e-07	0.327528	0.81	0.716	0.00703862
Slc25a1	3.222e-07	0.288787	0.834	0.752	0.00705263
Fam20c	3.23632e-07	-0.753756	0.234	0.336	0.00708398
Glrx	3.38105e-07	0.543274	0.407	0.295	0.00740079
Ldb2	3.55342e-07	-0.461065	0.438	0.536	0.00777808
Atxn10	3.59255e-07	0.163276	0.981	0.974	0.00786373
Nr2f1	3.69474e-07	0.621909	0.415	0.304	0.00808741
Glo1	3.72941e-07	-0.291639	0.835	0.875	0.0081633
H2afy2	3.76172e-07	0.318031	0.746	0.64	0.00823403
Asxl1	3.77218e-07	0.301259	0.819	0.756	0.00825693
Ube2e2	3.79651e-07	0.278386	0.935	0.882	0.00831019
Chrdl1	3.82411e-07	0.799387	0.297	0.192	0.00837058
Rps6ka5	3.96442e-07	0.707247	0.298	0.194	0.00867771
3300002I08Rik	3.97168e-07	0.689097	0.319	0.212	0.00869362
Bbx	4.10508e-07	0.293811	0.846	0.768	0.00898562
Smim1	4.14355e-07	-0.318146	0.707	0.781	0.00906983
Arl15	4.22128e-07	0.228858	0.925	0.863	0.00923996
Lca5	4.30588e-07	0.558499	0.332	0.223	0.00942515
Pcmtd1	4.368e-07	0.341972	0.833	0.774	0.00956111
Slc7a2	4.47574e-07	-0.538931	0.648	0.708	0.00979695
Hyal2	4.49834e-07	0.490257	0.501	0.379	0.00984642
Ift122	4.55903e-07	0.626123	0.361	0.246	0.00997926
Actn4	4.59306e-07	0.168092	0.991	0.98	0.0100537
Rap1a	4.6014e-07	-0.214027	0.964	0.979	0.010072
Hspb8	4.6548e-07	-0.687815	0.227	0.326	0.0101889
Pde3b	4.80708e-07	-0.625883	0.489	0.572	0.0105222
Higd1a	4.8126e-07	-0.305494	0.954	0.964	0.0105343
Med13l	4.82939e-07	0.179695	0.958	0.938	0.0105711
Limk2	4.97954e-07	0.545821	0.509	0.402	0.0108997
Cep170	4.98053e-07	0.261682	0.904	0.82	0.0109019
Stxbp3	4.98872e-07	0.394079	0.65	0.536	0.0109198
Ddt	5.14918e-07	0.25482	0.913	0.87	0.011271
Pabpn1	5.3366e-07	0.220272	0.956	0.929	0.0116813
Umad1	5.42466e-07	0.463098	0.626	0.516	0.011874
Fam126a	5.45505e-07	0.520131	0.484	0.37	0.0119405
Dpysl3	5.49895e-07	0.293268	0.931	0.924	0.0120367
Tnrc6b	5.50336e-07	0.313182	0.874	0.853	0.0120463
Rassf1	5.52782e-07	-0.309666	0.643	0.751	0.0120998
Csnk2a1	5.53859e-07	0.181079	0.957	0.949	0.0121234
Scaper	5.65357e-07	0.38435	0.686	0.577	0.0123751
Prr16	5.68154e-07	0.788705	0.359	0.256	0.0124363
Cdk19	5.75781e-07	0.461258	0.523	0.411	0.0126033
Dusp1	5.78024e-07	-0.764745	0.289	0.387	0.0126524
Fbxw7	5.78652e-07	0.464592	0.539	0.427	0.0126661
Gatb	5.80259e-07	0.727633	0.281	0.179	0.0127013
Chchd7	5.87493e-07	0.242801	0.851	0.788	0.0128596
Irf2bpl	5.8804e-07	-0.403163	0.734	0.772	0.0128716
Rnase4	5.98074e-07	-0.283301	0.848	0.876	0.0130912
Myo1d	5.99218e-07	-0.321067	0.744	0.818	0.0131163
Fmod	6.14221e-07	-0.408286	0.507	0.619	0.0134447
Tmed1	6.20368e-07	0.301464	0.833	0.757	0.0135792
Depdc5	6.21791e-07	0.442652	0.504	0.386	0.0136104
Gng10	6.27501e-07	-0.218014	0.948	0.963	0.0137354
Fzd5	6.3819e-07	0.455508	0.518	0.408	0.0139693
Tcf3	6.47416e-07	0.267205	0.841	0.766	0.0141713
Dnajc9	6.52262e-07	0.497523	0.537	0.421	0.0142774
Golgb1	6.53561e-07	0.223813	0.958	0.927	0.0143058
Mdm2	6.58299e-07	0.519263	0.719	0.634	0.0144095
Lgals3	6.72408e-07	-0.921984	0.23	0.324	0.0147183
Bicra	6.75472e-07	0.470603	0.536	0.425	0.0147854
Fbxo36	6.75514e-07	0.457456	0.384	0.265	0.0147863
Zwint	6.79537e-07	0.302922	0.816	0.767	0.0148744
Vstm4	6.89913e-07	-0.733868	0.305	0.405	0.0151015
Bphl	7.13737e-07	0.426468	0.562	0.43	0.015623
Mgat5	7.3278e-07	0.467668	0.458	0.346	0.0160398
Prrc2c	7.42821e-07	0.187852	0.995	0.977	0.0162596
Sbds	7.50737e-07	-0.309583	0.708	0.763	0.0164329
Rabgap1l	7.55739e-07	0.334024	0.778	0.701	0.0165424
Gstm5	7.79809e-07	0.244416	0.937	0.911	0.0170692
Tmem176b	8.0159e-07	0.254388	0.969	0.959	0.017546
Ripk3	8.07919e-07	-0.617833	0.374	0.464	0.0176845
Loxl3	8.15026e-07	0.336182	0.705	0.604	0.0178401
Ndufs4	8.19925e-07	0.157272	0.989	0.986	0.0179473
Slc2a13	8.22665e-07	0.494073	0.533	0.42	0.0180073
Hoxa7	8.31454e-07	0.711648	0.335	0.234	0.0181997
Emp1	8.31561e-07	0.214501	0.941	0.902	0.018202
Uxs1	8.33654e-07	0.377446	0.622	0.509	0.0182478
Cyb5r3	8.56354e-07	-0.200062	0.983	0.977	0.0187447
Abcc5	8.82454e-07	0.371951	0.708	0.623	0.019316
Plaur	8.84634e-07	-0.810955	0.199	0.294	0.0193637
Osbpl8	8.91148e-07	0.342237	0.73	0.66	0.0195063
Hadh	8.96337e-07	0.33529	0.779	0.719	0.0196199
Tmem30a	9.03877e-07	-0.277483	0.823	0.854	0.019785
Fndc3a	9.11457e-07	0.385171	0.77	0.696	0.0199509
Col15a1	9.14379e-07	0.458367	0.55	0.43	0.0200148
Pde7a	9.20421e-07	0.422419	0.688	0.585	0.0201471
Tmem131	9.32222e-07	0.365923	0.756	0.69	0.0204054
Hoxc8	9.43439e-07	0.607715	0.377	0.269	0.0206509
Pgpep1	9.44329e-07	0.454335	0.536	0.439	0.0206704
Psme2	9.52554e-07	-0.276383	0.855	0.917	0.0208505
Itga6	9.9567e-07	-0.812182	0.218	0.312	0.0217942
Chd6	9.97376e-07	0.277843	0.817	0.718	0.0218316
Acot7	9.98838e-07	0.329981	0.714	0.625	0.0218636
Lrp10	1.02067e-06	-0.339191	0.692	0.76	0.0223415
Hoxb3	1.03947e-06	0.477696	0.577	0.469	0.0227531
Cebpg	1.04278e-06	-0.277061	0.781	0.84	0.0228253
Abl1	1.0675e-06	0.293288	0.737	0.646	0.0233664
Ptpn14	1.06846e-06	0.357214	0.747	0.644	0.0233876
Atp5k	1.0787e-06	0.154385	0.996	0.989	0.0236118
Ednra	1.08429e-06	0.390877	0.561	0.454	0.0237341
Ankrd29	1.0863e-06	0.694549	0.382	0.282	0.023778
Stk38	1.09543e-06	0.313633	0.794	0.717	0.0239778
Ddb1	1.10111e-06	0.148983	0.994	0.991	0.0241022
Rspo2	1.10805e-06	0.52055	0.44	0.326	0.0242541
Lss	1.12341e-06	0.676414	0.375	0.273	0.0245903
Btd	1.14424e-06	0.576308	0.416	0.306	0.0250462
Pcgf2	1.17037e-06	0.407007	0.41	0.291	0.0256183
Hint1	1.17516e-06	-0.110842	1	1	0.0257231
Psma3	1.20369e-06	-0.13784	0.996	0.999	0.0263476
Bach1	1.21709e-06	0.401759	0.662	0.557	0.0266408
Zfp638	1.22327e-06	0.260895	0.858	0.788	0.026776
Plpp2	1.25613e-06	-0.552277	0.34	0.444	0.0274953
Spaca6	1.25793e-06	0.493401	0.543	0.441	0.0275349
Vps29	1.26237e-06	-0.182933	0.962	0.979	0.0276321
Tardbp	1.27024e-06	0.289026	0.853	0.819	0.0278043
Taf1	1.29043e-06	0.378126	0.673	0.591	0.0282461
Tap1	1.3019e-06	0.816608	0.268	0.171	0.0284974
Calcoco1	1.31532e-06	0.556791	0.389	0.285	0.0287911
Plbd2	1.32057e-06	-0.348914	0.647	0.717	0.0289059
Nexn	1.32891e-06	-0.30208	0.722	0.821	0.0290886
Adcy2	1.34749e-06	0.489836	0.492	0.379	0.0294951
Nkain1	1.35593e-06	0.807111	0.274	0.178	0.02968
Arid1b	1.36304e-06	0.285953	0.9	0.869	0.0298356
B4galt1	1.40973e-06	-0.295665	0.865	0.875	0.0308577
Ube2r2	1.4849e-06	0.13949	0.991	0.988	0.0325029
Pakap	1.48769e-06	0.402837	0.749	0.675	0.032564
Tgoln1	1.49904e-06	-0.3774	0.61	0.678	0.0328126
Nudt8	1.52652e-06	-0.558312	0.346	0.442	0.0334141
Tmem123	1.53326e-06	-0.287087	0.751	0.814	0.0335615
Ercc5	1.53975e-06	0.563699	0.451	0.335	0.0337036
Apex2	1.54693e-06	0.40095	0.591	0.478	0.0338608
Dcaf6	1.55899e-06	0.354384	0.694	0.608	0.0341247
Baz1b	1.56453e-06	0.250792	0.892	0.829	0.034246
Hoxa2	1.57925e-06	0.611801	0.301	0.2	0.0345682
Acot9	1.63825e-06	-0.302283	0.714	0.779	0.0358597
Prelid3b	1.69375e-06	-0.337542	0.628	0.704	0.0370746
Ptbp1	1.71312e-06	0.236038	0.89	0.86	0.0374985
Yeats2	1.73836e-06	0.376826	0.671	0.566	0.038051
Lnpep	1.74121e-06	0.257932	0.874	0.839	0.0381133
Caprin1	1.75899e-06	0.164035	0.991	0.98	0.0385026
Epm2aip1	1.77451e-06	0.358593	0.586	0.463	0.0388422
Frs2	1.77691e-06	0.283759	0.855	0.796	0.0388947
Mbd5	1.80018e-06	0.248081	0.917	0.854	0.0394042
Fat4	1.84096e-06	0.397724	0.665	0.568	0.0402968
Efhd2	1.85534e-06	-0.417386	0.474	0.563	0.0406115
Rad50	1.8814e-06	0.311715	0.708	0.62	0.041182
Tbc1d23	1.89079e-06	0.351999	0.692	0.574	0.0413874
Gucy1b1	1.89559e-06	-0.54602	0.301	0.412	0.0414926
Clec2d	2.03847e-06	-0.341868	0.711	0.774	0.04462
Sh3glb1	2.03966e-06	-0.129471	1	0.999	0.0446461
Arl1	2.07641e-06	-0.155682	0.989	0.999	0.0454505
Csad	2.0985e-06	0.414771	0.715	0.642	0.0459341
Cyth1	2.18371e-06	0.644414	0.339	0.239	0.0477992
Snhg6	2.20342e-06	-0.265352	0.759	0.834	0.0482307
Tbrg1	2.25337e-06	-0.179437	0.989	0.992	0.049324
Ldlr	2.2571e-06	0.253249	0.814	0.731	0.0494057
Hspa2	2.29705e-06	-0.769214	0.166	0.254	0.05028
Xkr4	2.36091e-06	0.910288	0.37	0.274	0.051678
Birc6	2.38472e-06	0.20138	0.981	0.958	0.052199
Mpp1	2.42248e-06	0.414978	0.633	0.549	0.0530257
Cnn1	2.42442e-06	-0.373028	0.645	0.724	0.0530682
Kdm5b	2.51999e-06	0.220334	0.896	0.856	0.05516
Tars	2.5334e-06	-0.23871	0.86	0.906	0.0554536
Fli1	2.53367e-06	0.556874	0.463	0.359	0.0554595
Psmc5	2.56762e-06	-0.224771	0.93	0.964	0.0562027
Ost4	2.57702e-06	0.141307	1	0.994	0.0564085
Dzip1	2.59234e-06	0.444089	0.546	0.439	0.0567438
Dcaf8	2.60727e-06	0.245963	0.837	0.766	0.0570706
Pdcd4	2.6134e-06	0.374577	0.667	0.564	0.0572048
Atp5g3	2.64472e-06	0.139241	0.998	0.994	0.0578903
Slc8a1	2.65873e-06	0.277976	0.791	0.673	0.058197
Itgb8	2.69417e-06	-0.850822	0.205	0.294	0.0589727
Maml2	2.69962e-06	0.189113	0.976	0.966	0.059092
Ap2a2	2.70878e-06	-0.243209	0.883	0.913	0.0592926
Ppib	2.71609e-06	0.112179	1	1	0.0594526
Cep250	2.72743e-06	0.480947	0.499	0.395	0.0597006
Rer1	2.7319e-06	-0.161988	0.989	0.995	0.0597985
Rnf19b	2.74245e-06	0.466913	0.473	0.358	0.0600294
Trip12	2.76065e-06	0.191116	0.972	0.93	0.0604278
Fam214a	2.76611e-06	0.609024	0.336	0.233	0.0605473
Rab32	2.77311e-06	0.461639	0.369	0.257	0.0607007
Cuedc1	2.80317e-06	0.426894	0.492	0.384	0.0613585
Wwox	2.8995e-06	0.326452	0.759	0.669	0.0634672
Kras	3.03749e-06	-0.233482	0.894	0.918	0.0664876
Slc44a2	3.10162e-06	-0.355664	0.706	0.761	0.0678915
Brd8	3.11939e-06	0.301653	0.766	0.692	0.0682803
Ccnd3	3.21781e-06	0.259332	0.855	0.789	0.0704346
Ezh2	3.29006e-06	0.417959	0.712	0.634	0.0720161
Gmnn	3.35532e-06	0.646237	0.399	0.294	0.0734446
Dock6	3.36132e-06	-0.506662	0.34	0.436	0.0735759
Ophn1	3.38488e-06	0.431526	0.552	0.446	0.0740916
Tinagl1	3.41422e-06	-1.57753	0.191	0.276	0.0747338
AW554918	3.42082e-06	0.491447	0.503	0.394	0.0748783
Gfpt2	3.50111e-06	0.552278	0.335	0.232	0.0766358
Srgap1	3.51235e-06	0.355171	0.665	0.571	0.0768819
Ranbp17	3.52431e-06	0.611227	0.426	0.324	0.0771437
Hotairm1	3.5315e-06	0.39709	0.649	0.56	0.0773009
Tuba1a	3.56219e-06	0.146393	1	0.998	0.0779728
Mapkapk2	3.74048e-06	0.231457	0.886	0.865	0.0818754
Igf2bp2	3.76268e-06	0.329271	0.759	0.675	0.0823613
9230114K14Rik	3.77849e-06	0.577477	0.403	0.304	0.0827073
Zfp277	3.84036e-06	0.371657	0.563	0.448	0.0840616
Sdc3	3.85871e-06	0.389265	0.605	0.499	0.0844633
Clint1	3.86024e-06	0.19233	0.966	0.936	0.0844967
Nectin3	3.8616e-06	-0.346737	0.731	0.786	0.0845266
Snhg1	3.88131e-06	-0.271447	0.84	0.874	0.084958
Neurl2	4.0671e-06	0.517914	0.349	0.248	0.0890247
Thrap3	4.0794e-06	0.22384	0.942	0.916	0.089294
Mkln1	4.09562e-06	0.2809	0.843	0.782	0.0896491
Rere	4.14903e-06	0.201562	0.966	0.949	0.0908181
Samd4b	4.15709e-06	-0.379063	0.603	0.67	0.0909946
Arf4	4.16256e-06	-0.113089	0.999	1	0.0911143
Dctn2	4.17985e-06	-0.149096	0.973	0.981	0.0914927
Smim11	4.2339e-06	0.218782	0.891	0.849	0.0926759
Fyn	4.26782e-06	-0.28513	0.762	0.804	0.0934183
Dvl3	4.28654e-06	0.385803	0.528	0.426	0.093828
Ssbp4	4.33419e-06	0.231901	0.856	0.816	0.094871
AI413582	4.38783e-06	-0.482262	0.426	0.51	0.0960451
Hist1h4i	4.42935e-06	0.474272	0.369	0.271	0.0969541
Nipa1	4.43502e-06	0.6224	0.306	0.211	0.0970783
Nr2c1	4.62386e-06	0.466089	0.37	0.264	0.101212
Fmc1	4.62624e-06	0.310036	0.616	0.491	0.101264
Bambi	4.70913e-06	0.51789	0.444	0.339	0.103078
Nynrin	4.71742e-06	0.425791	0.567	0.473	0.10326
Ncaph	4.73642e-06	0.667159	0.256	0.167	0.103675
Prr7	4.78432e-06	-0.573471	0.286	0.373	0.104724
Tprgl	4.82748e-06	-0.310947	0.738	0.78	0.105669
Dennd1b	4.85901e-06	0.407391	0.571	0.453	0.106359
Cbx6	4.90976e-06	0.263845	0.795	0.709	0.10747
Gucy1a1	4.96498e-06	-0.600926	0.186	0.277	0.108679
Tm2d2	5.06745e-06	-0.223294	0.912	0.936	0.110922
Tmem164	5.08217e-06	0.313336	0.807	0.739	0.111244
Hmga2	5.08291e-06	0.243384	0.846	0.787	0.11126
Zbtb7a	5.08705e-06	-0.342011	0.609	0.684	0.11135
Rex1bd	5.16143e-06	-0.19861	0.983	0.981	0.112978
Ckap2	5.21333e-06	0.622318	0.399	0.294	0.114115
Mrpl20	5.24118e-06	-0.150837	0.982	0.988	0.114724
Hspa4	5.33898e-06	0.192162	0.975	0.978	0.116865
Spata5	5.37009e-06	0.387898	0.776	0.691	0.117546
Bola3	5.45944e-06	-0.211954	0.846	0.884	0.119502
Dcaf5	5.47228e-06	0.29716	0.655	0.529	0.119783
Sfpq	5.47318e-06	0.221403	0.937	0.925	0.119803
Tnik	5.55282e-06	0.497388	0.439	0.331	0.121546
Msantd2	5.62968e-06	0.350807	0.593	0.504	0.123228
Matn2	5.68208e-06	-0.376163	0.609	0.708	0.124375
Fmn1	5.75418e-06	0.539504	0.552	0.443	0.125953
Tmem134	5.75721e-06	-0.191939	0.912	0.932	0.12602
Acot13	5.76507e-06	-0.339868	0.712	0.74	0.126192
Ate1	5.76742e-06	-0.421837	0.497	0.574	0.126243
Cdc42ep3	5.80648e-06	-0.359979	0.744	0.788	0.127098
Rsf1	5.82647e-06	0.303872	0.811	0.746	0.127536
Nme1	5.87654e-06	0.137108	0.993	0.998	0.128632
Ephb2	5.90903e-06	-0.394493	0.654	0.711	0.129343
Mfge8	5.93657e-06	-0.340597	0.858	0.89	0.129945
Pigu	5.9374e-06	0.414211	0.495	0.387	0.129964
Fgd4	6.09002e-06	0.5337	0.422	0.319	0.133304
Parp1	6.1081e-06	0.344894	0.676	0.58	0.1337
5430416N02Rik	6.1389e-06	-0.559608	0.285	0.371	0.134374
Ppp1r11	6.1516e-06	-0.214279	0.868	0.889	0.134652
Camk1	6.21439e-06	-0.25223	0.803	0.848	0.136027
Nrbf2	6.22165e-06	0.353392	0.759	0.661	0.136186
Meg3	6.232e-06	-0.177635	0.992	0.989	0.136412
Btf3	6.35111e-06	-0.100505	1	1	0.13902
Fbxl12	6.38577e-06	0.53497	0.331	0.234	0.139778
Dynlt1f	6.42494e-06	0.368165	0.572	0.469	0.140635
Mrpl18	6.56599e-06	0.233024	0.884	0.85	0.143723
Tbl1xr1	6.66013e-06	0.24723	0.89	0.844	0.145784
Bcl2l11	6.68467e-06	0.558133	0.465	0.371	0.146321
Fam162a	6.74224e-06	-0.283775	0.954	0.952	0.147581
Plekhg5	6.84123e-06	-0.618129	0.273	0.357	0.149748
Obsl1	6.88171e-06	0.362984	0.565	0.458	0.150634
Tomm20	6.91029e-06	-0.149294	0.993	0.999	0.151259
Dnaja2	6.91215e-06	-0.166567	0.966	0.981	0.1513
Npr3	7.14858e-06	-0.472327	0.517	0.595	0.156475
Fhit	7.15066e-06	0.608224	0.279	0.191	0.156521
Raly	7.21837e-06	-0.22275	0.973	0.987	0.158003
B3galt1	7.24877e-06	0.327002	0.805	0.712	0.158668
Glis2	7.27466e-06	-0.532891	0.44	0.513	0.159235
Cluh	7.30465e-06	0.473612	0.396	0.289	0.159891
Egfr	7.44837e-06	0.374445	0.916	0.908	0.163037
Clspn	7.64744e-06	0.676409	0.306	0.215	0.167395
Actg1	7.65703e-06	0.141226	1	1	0.167605
Wdr74	7.70557e-06	-0.404914	0.474	0.556	0.168667
4933406I18Rik	7.74905e-06	-0.544417	0.236	0.333	0.169619
Rab3ip	7.7991e-06	-0.535254	0.353	0.441	0.170714
Ints7	7.84229e-06	0.395645	0.505	0.411	0.17166
Hacd2	7.94367e-06	0.219605	0.899	0.83	0.173879
Ubap2l	7.95448e-06	0.176839	0.989	0.972	0.174116
Ypel3	7.95603e-06	-0.297049	0.739	0.781	0.17415
Sqor	7.99087e-06	0.491025	0.295	0.198	0.174912
Pnn	8.06495e-06	0.234045	0.892	0.839	0.176534
Man1c1	8.12773e-06	-0.385793	0.433	0.529	0.177908
Zbtb4	8.18627e-06	-0.422928	0.421	0.513	0.179189
Tmem59	8.20717e-06	-0.138394	0.998	0.996	0.179647
Immp2l	8.24599e-06	0.419637	0.511	0.412	0.180496
Gatad2b	8.32546e-06	0.279669	0.845	0.78	0.182236
Dcaf4	8.3881e-06	0.605376	0.302	0.209	0.183607
Ubfd1	8.43178e-06	0.272413	0.77	0.722	0.184563
Guk1	8.66543e-06	-0.264144	0.745	0.814	0.189678
Sgcd	8.67707e-06	0.418925	0.772	0.709	0.189932
Vegfb	8.69243e-06	0.288186	0.737	0.641	0.190269
Pced1b	8.71563e-06	0.5675	0.299	0.207	0.190776
Atp6v0b	8.80788e-06	-0.208795	0.973	0.979	0.192796
Hjurp	8.8267e-06	0.464294	0.601	0.502	0.193208
Irf2bp2	8.87819e-06	0.223162	0.868	0.836	0.194335
Pde8a	8.98501e-06	-0.501327	0.321	0.421	0.196673
Tro	9.09651e-06	0.625368	0.349	0.254	0.199113
Nkd1	9.12446e-06	0.44537	0.522	0.428	0.199725
Tmem120a	9.14092e-06	0.308833	0.622	0.527	0.200086
Tfpi	9.30384e-06	0.252482	0.875	0.813	0.203652
Stat1	9.45425e-06	0.569779	0.49	0.394	0.206944
Foxo1	9.48278e-06	0.459619	0.394	0.292	0.207569
Sptan1	9.61101e-06	-0.223187	0.944	0.944	0.210375
Lrrc75a	9.6634e-06	-0.460882	0.365	0.462	0.211522
Vangl2	9.70809e-06	0.564228	0.33	0.236	0.2125
Zfp609	1.00087e-05	0.339964	0.7	0.599	0.21908
Vasn	1.00641e-05	-0.373648	0.669	0.713	0.220293
Deptor	1.02128e-05	0.600022	0.318	0.227	0.223548
H2-D1	1.0374e-05	-0.292729	0.66	0.729	0.227077
1600002K03Rik	1.04465e-05	-0.497856	0.327	0.419	0.228664
Trp53inp2	1.04509e-05	0.327141	0.738	0.654	0.22876
Sox12	1.04862e-05	0.380641	0.463	0.347	0.229533
Mios	1.05921e-05	0.495059	0.434	0.337	0.231849
Aoc3	1.08465e-05	0.322811	0.688	0.606	0.23742
Kctd17	1.08492e-05	-0.319958	0.665	0.739	0.237478
Smc1a	1.08751e-05	0.221458	0.93	0.883	0.238044
Itgb3bp	1.09071e-05	0.453409	0.516	0.429	0.238746
5031425E22Rik	1.10568e-05	0.311002	0.715	0.63	0.242021
Dhx9	1.10759e-05	0.291858	0.781	0.701	0.242439
Utrn	1.11228e-05	0.174751	0.969	0.964	0.243466
Tia1	1.12966e-05	0.297782	0.789	0.702	0.247271
Xbp1	1.12989e-05	-0.245542	0.839	0.867	0.247323
Rab11a	1.13229e-05	-0.217399	0.88	0.902	0.247847
Cnbp	1.13437e-05	-0.155636	0.957	0.951	0.248303
Ddx6	1.13811e-05	0.206183	0.921	0.868	0.249121
Cpd	1.13933e-05	0.275973	0.767	0.692	0.249389
Scai	1.15484e-05	0.376559	0.578	0.469	0.252782
Tkt	1.15932e-05	0.182787	0.962	0.951	0.253764
Smo	1.16068e-05	0.290485	0.775	0.694	0.254062
Trim24	1.16181e-05	0.330452	0.631	0.519	0.254309
Avpi1	1.16218e-05	-0.384999	0.577	0.643	0.254389
Megf10	1.16647e-05	-0.427713	0.568	0.644	0.255329
Ctc1	1.18588e-05	0.541569	0.336	0.239	0.259576
[truncated: 3,861 more rows]
