# Supplementary material for: White and brown adipose tissue share a convergent fibro-adipogenic progenitor population
Source: EMBO Rep. 2025 Oct 8;26(22):5612–36. doi: 10.1038/s44319-025-00591-6 (PMC12635263; doi:10.1038/s44319-025-00591-6)
Supplement: Supplementary file 5 — Dataset EV5 [file 44319_2025_591_MOESM5_ESM.xlsx]

## Sheet: Dataset legend
Identification of depot-independent markers of FAPLs and CAPs. List of genes differentially expressed in wFAPLs or wCAPs only, bFAPLs or bCAPs only, and shared between white and brown FAPLs or CAPs.

## Sheet: FAPLs_UP_vs_ALL
wFAPLs/bFAPLs vs all
global marker of wFAPLs vs all clusters in WAT compared to global markers of bFAPLs vs all clusters in BAT
WAT only	BAT only	Shared
1110012L19Rik	1810037I17Rik	2900026A02Rik
Abat	2310022B05Rik	4930523C07Rik
Abcd3	4931406P16Rik	Abcc9
Adam10	4933406I18Rik	Ablim1
Adam22	AY036118	Actg2
Adam33	Acadsb	Acvr2a
Adamtsl3	Acta2	Adam15
Ahr	Actn1	Adamts10
Aktip	Acvrl1	Adamts2
Aldh1a3	Acyp2	Adamts5
Apoe	Adam9	Adamtsl5
Arid5b	Adamts1	Adgre5
Astn2	Adamts12	Adm
Atp1b1	Aga	Aebp1
Atp2b4	Agt	Aff2
Atp5e	Ak3	Agpat3
Bace1	Anapc13	Ahnak
Blvrb	Anxa11	Ak5
C1qtnf12	Aopep	Aldh1a1
C1qtnf2	Apbb2	Alpk1
C1s1	Arap1	Amotl2
Cemip	Arf2	Angpt2
Cers6	Arf4	Ankrd29
Chrdl1	Arhgap10	Antxr1
Cnn1	Arhgef7	Aoc3
Col18a1	Arl6ip5	App
Ctdspl	Ate1	Arhgap24
Cyfip1	Atf5	Arhgap29
D830050J10Rik	Atg3	Arhgdib
Dhrs1	Atl3	Arhgef25
Dipk2a	Atox1	Asah1
Dpp7	Atp5j2	Atp2b1
Dusp22	Atp6v0c	Atp6ap1
Dysf	Atp6v0e	Atp6ap2
Ebf2	Axl	Atp6v1f
Ednra	B2m	Atp8b1
Efs	Bace2	Atraid
Emp2	Bmp4	B130024G19Rik
Ephb2	Bmp5	B3galt1
Ephb3	Bnip2	B4galt1
F11r	Btg3	Bdnf
F3	Calm2	Bicc1
Fgf18	Calm3	Bok
Fign	Calu	Brinp1
Fzd1	Cap1	Bscl2
Galt	Capn2	Bsg
Ggt5	Capza2	Bst2
Glrx2	Castor1	C1qtnf6
Gm10115	Cavin1	C1qtnf7
Gm11266	Ccn1	Cald1
Gm26532	Ccn2	Camk1
Gpc3	Ccser2	Capns1
Grb10	Cdc42	Card19
Gria4	Cdk2ap2	Cav1
Grik5	Cdkn1b	Cav2
Higd2a	Cebpa	Cavin2
Hoxb2	Cfl2	Cavin3
Hoxc10	Cgnl1	Cbr3
Hoxc8	Ciao2b	Ccdc107
Hoxd8	Cisd2	Ccdc28b
Hspb2	Clic4	Ccn5
Htatip2	Col5a1	Cd109
Il11ra1	Cp	Cd151
Irf2bpl	Cpne2	Cd248
Isyna1	Cpq	Cd302
Jcad	Creb3	Cd81
Kcnj8	Crebzf	Cd9
Kcnma1	Csgalnact1	Cdc42ep3
Kif21b	Ctsa	Cebpd
Kif5b	Cuedc2	Celf2
Klf13	Cxcl12	Chmp2a
Large1	Cxcl16	Cited2
Lmna	Cyb5r1	Ckb
Lmo4	Daam1	Clec2d
Lmo7	Dab2ip	Clstn1
Lurap1l	Ddah1	Cltb
Ly6c1	Ddost	Cnksr3
Lyst	Ddr1	Col11a1
Macrod2	Dnajb4	Col14a1
Man2a1	Dusp1	Col1a1
Map3k7cl	Dusp3	Col1a2
March2	Dynll1	Col3a1
Matn2	Dynlrb1	Col4a1
Micos13	Eci1	Col4a2
Mif4gd	Ecrg4	Copz2
Mill2	Edem1	Cox6a2
Mpc1	Ehd3	Cpe
Mpnd	Elob	Cpeb1
Mrpl23	Emc10	Creg1
Myh11	Eno3	Crim1
Ndn	Ephx1	Crip1
Ndrg1	Erp29	Crip2
Nhs	Erp44	Crlf1
Olfr1033	Eva1b	Cryab
P4hb	Ext1	Cspg4
Parp3	Ext2	Csrp1
Pcgf5	Fam13c	Csrp2
Phactr1	Fam20a	Cst3
Pid1	Farp1	Ctsd
Plekha4	Fat4	Ctsh
Podn	Fbln5	Ctsl
Ppp1r12b	Fbxo9	Cttnbp2
Pqlc3	Fchsd2	Cux1
Prdm6	Filip1l	Cxcl14
Prkd1	Fkbp7	Cyb5r3
Pten	Fkbp8	Cyba
Ptprs	Foxc1	Cygb
Rab8b	Foxc2	Dad1
Rbms1	Foxd2os	Dag1
Retreg1	Fras1	Dbndd2
Rgl1	Fzd7	Dcn
Rgs10	Gask1b	Dctn2
Ripor2	Gata6	Ddah2
Sardh	Gde1	Degs1
Sdc1	Gfod1	Dhrs3
Sgcd	Glo1	Dkk3
Shisa4	Gng5	Dlc1
Sin3b	Gns	Dmd
Slc16a3	Gpc6	Dmpk
Slc16a7	Gpx8	Dnajc3
Slc25a12	H1f0	Dock6
Slc39a6	H2-T22	Dock9
Slc49a4	H6pd	Dst
Slc8a1	Hdlbp	Dtx4
Slit3	Heg1	Dynlt3
St5	Hexb	Ecm1
Stbd1	Hif1a	Edf1
Stk39	Hivep3	Efemp2
Sulf1	Hopx	Ehd2
Svbp	Hsbp1	Eln
Synj2	Ier3ip1	Emb
Syt11	Ikbip	Emc7
Tbl1xr1	Il17d	Emilin2
Tmem131	Il1r1	Emp3
Tmem219	Inhba	Eng
Tmtc1	Itgb5	Epha3
Tpm1	Itm2b	Eps8
Trib1	Itprid2	Esyt1
Tsen34	Jam2	Fads3
Tshz2	Kctd17	Fam107b
Tulp3	Klf2	Fam129a
Txndc17	Klf3	Fam174a
Txnip	Ktn1	Fam20c
Usp53	Lamtor4	Fbn1
Vcam1	Lasp1	Fcgrt
Yif1a	Lats2	Fhl1
Zbtb7c	Ldb2	Fhl2
Zfp36	Ldlrad4	Fkbp2
	Loxl1	Flot1
	Lpp	Flt1
	Lrp1	Fmo1
	Lrpap1	Fmod
	Lrrc32	Fn1
	Luzp1	Fos
	Lypd1	Foxn3
	Macf1	Foxp1
	Maged2	Foxs1
	Malat1	Frmd3
	Man1c1	Fstl1
	Map3k2	Fth1
	Marc2	Fzd4
	Mbnl1	G0s2
	Mcl1	Gab2
	Medag	Gabarap
	Mfap2	Gadd45g
	Mfge8	Gamt
	Mgat2	Gclm
	Mien1	Gcnt2
	Mindy2	Gdf10
	Mrpl52	Ggh
	Mrps34	Ginm1
	Msn	Gipc1
	Myadm	Gkap1
	Myh9	Glis2
	Myo10	Gls
	Naprt	Gm2a
	Nav2	Gpr39
	Nbl1	Gpx1
	Ncoa7	Gpx7
	Ndufa1	Grk5
	Ndufa13	Grn
	Ndufa3	Gstm2
	Ndufb1-ps	Gstt1
	Ndufb7	Gucy1a1
	Necap2	Gucy1a2
	Nectin3	Gucy1b1
	Nemf	Gxylt2
	Nid1	Gyg
	Nid2	Hexa
	Nkd1	Hgf
	Nod1	Hras
	Nr3c1	Hs6st2
	Ntrk3	Hsp90b1
	Oaf	Hspb1
	Oip5os1	Hspb6
	Oxct1	Id4
	P4ha1	Ifi27
	Pak3	Ifi30
	Palm	Ifngr2
	Pawr	Ift20
	Paxx	Igfbp3
	Pde3b	Igfbp4
	Pde7b	Igfbp6
	Pde8b	Igfbp7
	Pdia3	Igsf8
	Pdia5	Il6st
	Pdia6	Ildr2
	Pdlim3	Islr
	Peak1	Itga1
	Peli2	Itga6
	Pfkp	Itgb1
	Pgrmc2	Itgb8
	Phldb2	Jade1
	Piezo2	Jag1
	Pigt	Junb
	Pip4k2a	Jund
	Pir	Kank2
	Plbd2	Kat2b
	Plin3	Kazn
	Plpp2	Kcne4
	Plpp5	Kcnt2
	Pls3	Kdelr3
	Plxna2	Khdrbs3
	Pold4	Kif1a
	Polr2l	Klf4
	Ppp1r12a	Lama2
	Prdx5	Lamb2
	Prss23	Lamc1
	Psmb8	Lamp1
	Psph	Lamtor2
	Ptch1	Laptm4a
	Pttg1ip	Larp1b
	Pura	Lbh
	Rab12	Lgals9
	Rab21	Lgi2
	Raly	Lhfp
	Rarres1	Limch1
	Rasl12	Lmod1
	Rbms3	Lrp10
	Rcn3	Lrrc75a
	Reep3	Ltbp3
	Rerg	Ltbp4
	Rgs5	Lum
	Rheb	Lxn
	Rhob	Ly6a
	Ripk2	Mamld1
	Rit1	Man1a2
	Rnasek	Map1lc3a
	Rnft1	Map1lc3b
	Romo1	Map6
	Rras	March3
	S100a6	Mcam
	Sash1	Me1
	Sbds	Med13l
	Scamp3	Meox2
	Scn1b	Mfap5
	Scrn1	Mgp
	Sdf2l1	Mical2
	Sec14l1	Mllt3
	Sema3f	Mmp14
	Sept11	Mmp16
	Sept7	Mpc2
	Sept8	Mrvi1
	Serinc3	Msrb1
	Serpinh1	Msrb3
	Sgce	Mustn1
	Sh3bgrl	Mxd4
	Sh3glb1	Mxra7
	Sh3rf1	Myl12a
	Slc1a5	Myl12b
	Slc1a6	Myl6
	Slco2a1	Myl9
	Smad6	Mylk
	Smad7	Myo1c
	Smpd1	Myo1d
	Snx3	Naalad2
	Sord	Nab1
	Sptan1	Nacc2
	Strn3	Nbeal1
	Sypl	Ndrg4
	Tacc1	Ndufa11
	Tagln2	Ndufv3
	Tcf25	Nectin2
	Tent5a	Nenf
	Thbs2	Nexn
	Thra	Nfib
	Tiam1	Nnmt
	Tinagl1	Notch3
	Tm2d2	Npdc1
	Tm4sf1	Npr3
	Tmed10	Nptn
	Tmed3	Nr2f2
	Tmem106b	Nr4a1
	Tmem123	Nrp1
	Tmem176a	Nt5c
	Tmem176b	Nudt4
	Tmem234	Nupr1
	Tmem237	Oat
	Tmem50a	Olfml2b
	Tmem59	Osr1
	Tpm4	P3h3
	Trac	Pag1
	Tram1	Pam
	Trim47	Pard3b
	Trpv2	Pbxip1
	Tspan11	Pcdh11x
	Tspan12	Pcdh19
	Tspan2	Pcdh7
	Tspan5	Pde1a
	Tspan9	Pde3a
	Twf2	Pde5a
	Txndc15	Pdgfa
	Ubb	Pdgfrb
	Unc5b	Pdlim1
	Uqcc2	Pdlim2
	Uqcrq	Pdlim5
	Vat1	Per3
	Vav2	Pi15
	Wbp2	Pitpna
	Wwp1	Pkia
	Xkr4	Pknox2
	Yipf4	Plcb4
	Ywhab	Plce1
	Zbtb38	Plcl1
	Zfp36l2	Pld3
		Plekhg5
		Plod1
		Plod2
		Plscr4
		Pltp
		Pmepa1
		Pmp22
		Pon2
		Pon3
		Ppic
		Ppp1r14a
		Prag1
		Prdx4
		Prex2
		Prkab2
		Prkar1a
		Prkcd
		Psap
		Psme2
		Ptprb
		Ptprf
		Qpct
		Rab38
		Rabac1
		Rap2a
		Rasl11a
		Rbp1
		Rbpms
		Reep5
		Rem1
		Renbp
		Rex1bd
		Rhoa
		Rnase4
		Ror1
		Rspo3
		Rsrc1
		Rsu1
		Ryk
		S100a10
		S100a11
		S100a4
		S100b
		Scara3
		Scarb2
		Scg2
		Scp2
		Sdc2
		Sdc4
		Sdf4
		Sec11c
		Selenof
		Selenom
		Selenos
		Selenot
		Serf2
		Serpinb1a
		Serpinb6a
		Serpinb9
		Serping1
		Setbp1
		Sfrp1
		Sgcb
		Sgip1
		Shox2
		Shroom3
		Sipa1l1
		Skap2
		Slc25a4
		Slc29a1
		Slc44a2
		Slc48a1
		Slc50a1
		Slc6a17
		Slc7a2
		Slfn5
		Smarcd3
		Smdt1
		Smim1
		Smim14
		Smtn
		Snapc5
		Sned1
		Snta1
		Snx18
		Snx7
		Sorbs1
		Sorbs2
		Sparc
		Spcs1
		Spsb1
		Sptbn1
		Srgap3
		Sri
		Srp14
		Sspn
		Ssr4
		Steap3
		Stx2
		Svep1
		Svil
		Syn3
		Syne2
		Syngr2
		Tbx18
		Tbxa2r
		Tcea3
		Tcim
		Tgfb1i1
		Thy1
		Timp1
		Timp2
		Timp3
		Tle5
		Tm7sf3
		Tmeff2
		Tmem158
		Tmem160
		Tmem256
		Tmem30a
		Tmem45a
		Tmsb4x
		Tnks
		Tns1
		Tpm2
		Tprgl
		Trafd1
		Trappc6b
		Trnp1
		Trps1
		Tspan17
		Tspan4
		Tubb3
		Uap1l1
		Uchl1
		Ugp2
		Vamp2
		Vamp5
		Vcl
		Vegfd
		Vkorc1
		Vstm4
		Wipi1
		Ypel3
		Zbtb4
		Zc2hc1a
		Zeb2
		Zfp91
		Zfpm2

## Sheet: CAPs_UP_vs_ALL
wCAPs/bCAPs vs all
global marker of wCAPs vs all clusters in WAT compared to global markers of bCAPs vs all clusters in BAT
WAT only	BAT only	Shared
1110038B12Rik	1110038F14Rik	3300002I08Rik
1110051M20Rik	1500009L16Rik	4930402H24Rik
2410006H16Rik	1500011B03Rik	A230057D06Rik
2810403D21Rik	1700025G04Rik	A530020G20Rik
4932438A13Rik	2310022B05Rik	Abca1
4933406I18Rik	2510009E07Rik	Abcc5
A330076H08Rik	4930523C07Rik	Acadl
AW554918	4931406C07Rik	Acadm
Abcd3	5031425E22Rik	Acvr1
Abhd18	9530068E07Rik	Acvr1b
Abhd4	AC149090.1	Aff2
Abr	Aamdc	Agt
Acox1	Abat	Ak1
Acvr2a	Abi3bp	Ank3
Adam12	Acaca	Ankrd44
Adamts2	Acadsb	Ano3
Add3	Acadvl	Aoc3
Adgrl3	Acat1	Aplp2
Aebp1	Acat2	Apobec1
Akap13	Aco1	Apoe
Akap9	Acsl3	Appl2
Akt3	Acss2	Arhgap24
Aldh9a1	Actb	Arhgap28
Alms1	Actn4	Arhgap42
Angptl2	Acyp2	Arhgef12
Ank	Adam17	Arid1b
Ankrd12	Adamts1	Arl15
Ankrd28	Adamts10	Asap1
Antxr2	Adamtsl1	Aspn
Apba1	Adamtsl3	Atf7
Arhgap10	Adcy2	Atg10
Arhgap18	Adgra3	Atp9a
Arhgap35	Adgrl2	Atrx
Arhgap6	Adm	Atxn1
Arhgef10l	Afdn	Auts2
Arhgef3	Aff4	Azin2
Arhgef40	Agps	B3galt1
Armh3	Ahr	Bcar3
Arsb	Airn	Bcl9
Asah2	Akap17b	Bcl9l
Asap3	Aldh2	Bicc1
Ash1l	Alpk1	Boc
Astn2	Amer1	Btg1
Atf5	Anapc13	Btrc
Atf7ip	Angpt1	Cachd1
Atp11c	Angpt2	Cacnb2
Atrnl1	Ankrd29	Calcoco1
Atxn7l1	Ankrd40	Car13
BC052040	Antxr1	Casp12
Babam2	Anxa6	Cat
Baiap2	Aopep	Cblb
Baz2b	Ap1g1	Cbx6
Bbs9	Ap3s1	Ccbe1
Bbx	Apbb2	Ccser1
Bcas3	Apobec3	Cdk14
Bcl2l11	App	Cebpa
Bmper	Arfgap3	Celf2
Bnip3l	Arfgef2	Cep112
C1ra	Arhgap32	Chd6
Cacna2d1	Arhgef17	Chd9
Camkmt	Arhgef9	Chrdl1
Capn6	Arnt	Chsy1
Cask	Arrdc4	Cobll1
Casp4	Arxes2	Cp
Cc2d2a	Asxl1	Cpeb3
Ccdc122	Atg16l2	Cpped1
Ccdc171	Atox1	Csad
Ccdc50	Atp1a1	Ctsf
Ccdc80	Atp5g3	Cyp1b1
Ccng2	Atp5j2	Dapk1
Cd320	Atp5k	Dcaf8
Cd47	Atp5mpl	Dclk1
Cda	Atp5o	Dcxr
Cdk19	Atp6v0a1	Ddit4l
Cdkal1	Atraid	Dennd1a
Cdkn1a	Atxn10	Dglucy
Cdkn2a	Atxn2	Dixdc1
Cdkn2b	Auh	Dlgap1
Cdon	Avpr1a	Dock1
Cebpg	BC028528	Dock10
Chchd3	BC029722	Dock4
Chd2	Bace1	Dpep1
Chp1	Bad	Ebf1
Chst11	Bambi	Ebf2
Clec2d	Bcl2l1	Ebf3
Clmp	Birc6	Ech1
Clock	Bmp5	Egfr
Clybl	Bphl	Egr1
Cmip	Brip1os	Ehbp1
Cntln	Btbd3	Elf1
Cog5	Btbd7	Emb
Col15a1	Btd	Epha7
Col16a1	Btg2	Ephx1
Col24a1	Bzw2	Erbin
Col5a1	C1galt1	Esrrg
Col5a2	Cacna1a	Exoc4
Col6a1	Calcrl	Exoc6b
Col6a2	Calr	Fabp4
Col6a3	Cap1	Fam13c
Colec12	Capns1	Fam168a
Commd3	Casp3	Fam172a
Copg2	Cavin1	Fam214a
Cox16	Cbfa2t2	Fap
Cox7a2l	Ccdc102a	Fars2
Cped1	Ccdc167	Fbn2
Cpq	Ccdc88a	Fign
Cpt1a	Ccl9	Fmnl2
Cradd	Ccnd3	Fmo1
Crebbp	Ccng1	Fndc3a
Crebrf	Cd302	Fos
Crppa	Cd81	Fosb
Csgalnact1	Cd9	Foxn3
Csrp2	Cdc42ep3	Foxo3
Ctns	Cdh18	Frs2
Ctps2	Cdo1	Fxyd1
Ctsb	Cebpd	Fzd4
Cul9	Cemip2	Galk2
Cwc27	Cenpp	Gas6
Cygb	Cenpw	Gata6
Cyp7b1	Cenpx	Ghr
D130040H23Rik	Cep164	Gja1
Dbp	Cep250	Glcci1
Dcaf4	Cep350	Gli3
Dcaf6	Cers4	Glis3
Ddi2	Chd3	Gm37494
Ddit4	Chd4	Gmds
Dennd1b	Chfr	Gpc6
Deptor	Chsy3	Gphn
Diaph2	Cited2	Gpm6b
Dip2b	Ckap4	Gprc5b
Dip2c	Ckb	Gpx3
Dis3l2	Clasp2	Gria3
Dleu2	Clca3a1	Gsn
Dnm3	Clec14a	Gstt1
Dnm3os	Clec16a	Gtf2i
Dock7	Clint1	Gucy1b1
Dok5	Cnpy2	Gulp1
Dpt	Col11a1	H2afj
Dpysl3	Col12a1	Heph
Dram1	Col28a1	Hip1
Dtnb	Col8a1	Hoxa3
Dusp23	Copa	Htra1
Dyrk1a	Cox6b1	Ick
Eda2r	Cox6b2	Idh1
Eef2	Cox6c	Igf1
Efs	Cpd	Il1r1
Eif3e	Cpe	Itm2a
Eif4b	Creb3l2	Itm2b
Eif4e3	Crim1	Itpr1
Elmo1	Crip2	Itsn1
Enc1	Crtap	Jarid2
Enox1	Crybg3	Jmjd1c
Epdr1	Csnk1g1	Kansl1
Eri3	Cst3	Kansl1l
Esr1	Ctdsp2	Kat2b
Evl	Ctnna1	Kat6b
Fam135a	Ctnnal1	Kdm6a
Fam193a	Ctnnd1	Kirrel3
Fbxl17	Cuedc1	Kitl
Fbxl20	Cul1	Klf12
Fbxw7	Cul7	Klhl24
Fcgrt	Cux1	Kmt2c
Fdxr	Cyb5a	Kmt2e
Fgd4	Cyb5b	Ksr1
Fgf10	D830050J10Rik	Lacc1
Fggy	Daam1	Lgals3bp
Fhit	Daam2	Lgi2
Fmr1	Dab2	Lncppara
Fndc3b	Dag1	Lnpep
Fnip1	Dbi	Lonrf1
Frmd4b	Dcaf5	Lox
Fth1	Dcbld2	Lpl
Fto	Dctn4	Lrmda
Fzd1	Ddah1	Lrp6
G0s2	Ddt	Macf1
Garnl3	Ddx17	Mafb
Gas1	Ddx6	Malat1
Gas5	Dennd4c	Man1a
Gas7	Dennd6a	Map4k3
Gem	Depdc5	Map4k4
Ggt5	Dhcr24	Mbd5
Gigyf1	Dhx57	Mdfic
Gm1976	Dip2a	Mecom
Gm26802	Dipk1a	Megf9
Gm42047	Dlc1	Meis1
Gm4258	Dmac1	Mgmt
Gpam	Dmpk	Mgst1
Gramd1b	Dnajb11	Mical3
Hbp1	Dnajb4	Mir99ahg
Hdac8	Dnajc10	Mkln1
Herc1	Dnajc3	Mllt3
Hist1h1e	Dner	Mmp2
Hlcs	Dnmt3a	Mmp28
Hoxb3	Dpyd	Mrps6
Hoxc10	Dpysl2	Mtss2
Hoxc4	Dse	Mxd4
Hoxc5	Dst	Mycbp2
Hsd17b10	Dusp10	Naaladl2
Htra3	Dzip1	Nav2
Huwe1	Ecrg4	Nbr1
Ift74	Ednra	Ncoa2
Igbp1	Ehd2	Ncoa7
Igsf10	Ehmt2	Neat1
Il17ra	Eid1	Nedd4
Il3ra	Eif2ak4	Nedd9
Il4ra	Elovl6	Neo1
Immp2l	Emc2	Nfat5
Insr	Emilin1	Nfia
Jun	Eml4	Nfib
Jund	Emp1	Nfix
Kcnq1ot1	Enpp5	Npepps
Kctd12	Epb41l2	Nr3c1
Kdm2a	Ephx2	Nrep
Kdm7a	Epn2	Nrip1
Kidins220	Erc1	Nrp1
Kif13b	Erg28	Nudt4
Kif26b	Erp29	Numa1
Kiz	Errfi1	Ophn1
Klf9	Eva1b	Palld
L3mbtl3	Extl3	Pard3b
Lama4	Fads1	Pbx1
Lamb1	Fads2	Pbx3
Lamc1	Fam102b	Pcdh9
Lamp2	Fam114a1	Pcmtd1
Lcorl	Fam3c	Pdcd4
Ldb2	Fam43a	Pde1a
Lgals3	Fam76b	Pde3a
Lgals8	Far1	Pde7a
Lhfpl2	Fas	Pdgfd
Lmbr1	Fasn	Pdgfra
Lncpint	Fat1	Phf14
Lrba	Fat4	Phip
Lrp5	Fbln1	Phkb
Lrrc1	Fbln5	Pi15
Lrrc17	Fbxl7	Pik3r1
Lrrc28	Fbxo36	Pik3r3
Luc7l2	Fchsd2	Pitpnc1
Maf	Fdft1	Pknox2
Magi1	Fdps	Plaat3
Magi2	Fgf13	Plcb1
Mamdc2	Fgf14	Plod2
Map2k5	Fgf2	Plscr4
Mapre2	Fgfr2	Plxdc2
Marf1	Fgfrl1	Plxna2
Mark2	Fhl2	Plxnd1
Mast4	Fis1	Pnrc1
Matn2	Fkbp14	Pparg
Mbtd1	Fkbp7	Ppm1h
Meis2	Fli1	Ppp3ca
Metap1d	Fmc1	Prdm16
Micu2	Foxc1	Prkar2b
Mid2	Foxo1	Prkca
Mitf	Foxp2	Prkn
Mpp7	Frk	Prrg1
Mtm1	Frmd3	Pten
Mtmr3	Fryl	Ptgfrn
Mxi1	Fst	Pth1r
Myo5a	Fstl1	Ptprd
N4bp2	Fuca1	Ptprg
Narf	Fundc2	Ptprm
Nav3	Fzd5	Rabgap1l
Nbea	Fzd8	Rad51b
Ncoa1	G6pdx	Rapgef2
Nf1	Gab1	Rasa3
Nfatc1	Gamt	Rb1
Nfic	Gas2	Rbpms
Nfkbia	Gatb	Rere
Nfkbiz	Gbf1	Rev3l
Nkain1	Gemin8	Rftn2
Nkain3	Glg1	Rfx7
Nme7	Glrx	Rgma
Nr1d2	Gm17501	Rhobtb1
Nrp2	Gm30025	Rhou
Nsa2	Gm42418	Rin2
Nsd3	Gnai1	Rnf169
Nsmce2	Gnaq	Robo1
Ntrk2	Gnas	Rora
Ogt	Gnb4	Rps6ka5
Olfml3	Golgb1	Rreb1
Opcml	Gon4l	Rspo3
Osr2	Gpatch8	Runx1
Pak1	Gpc3	S100a13
Palm	Gpcpd1	Sbf2
Pard3	Gpr176	Scaper
Pcca	Gprin3	Selenop
Pcm1	Gpsm2	Senp7
Pcmtd2	Gpx8	Sept8
Pcnx	Grb14	Serf1
Pcsk5	Grik1	Serpine2
Pde3b	Grip1	Sesn3
Pde4d	Gstm2	Sfrp1
Pdss2	Gstm5	Sfrp2
Pdzrn3	Gtf2h5	Sik3
Peli2	Gtf3c1	Skap2
Phf20	Gucy1a2	Slc16a2
Phf21a	Gyg	Slc24a3
Phyhd1	H19	Slc5a3
Pink1	H1fx	Slc6a6
Plcl2	H2afv	Slc7a2
Plekha2	H2afy2	Smarca2
Plin2	H3f3a	Smarcc2
Plpp1	H6pd	Smim1
Plxna4	Hacd2	Snai2
Plxnc1	Hadh	Snapc3
Pmepa1	Hadha	Sncaip
Pmm1	Haghl	Sned1
Pnisr	Has2	Sntb1
Pnpla8	Hdac5	Snx29
Postn	Hdac9	Socs3
Ppcdc	Heatr5b	Sod3
Ppfibp1	Hectd1	Sox4
Ppp1r12b	Heg1	Sox5
Ppp4r3b	Helb	Srgap2
Ppp6r3	Helz	Srpx2
Prickle1	Hexim1	Ssh2
Prickle2	Hgf	Stag1
Prkce	Hivep3	Stag2
Prr16	Hltf	Stk3
Prr7	Hmgcs1	Stox2
Psap	Hmgn3	Sulf1
Psd3	Hmgn5	Supt3
Psme4	Hnrnpa2b1	Susd6
Ptn	Hnrnpl	Syne2
Ptpn13	Hnrnpll	Tacc1
Pvt1	Hnrnpul2	Tbc1d2b
Rabgap1	Homer3	Tbc1d4
Ralgapa1	Hotairm1	Tbl1xr1
Ralgapa2	Hoxa2	Tcea3
Ranbp17	Hoxa5	Tcf7l1
Rarres2	Hoxa7	Tcf7l2
Rbl2	Hoxb3os	Tcn2
Rbm5	Hoxb4	Tent5a
Resf1	Hoxc6	Tgfbr3
Rfx3	Hp	Thoc2
Rlf	Hs6st2	Thsd7a
Rmnd5a	Hs6st3	Tiam2
Rnf144a	Hsp90b1	Tle2
Rnf150	Hspb1	Tmem135
Rnf213	Hunk	Tmem176a
Ror2	Id3	Tmem176b
Rpl23a	Idh2	Tnks
Rpl27a	Idi1	Tnrc18
Rpl3	Ifitm2	Tnrc6b
Rpl36a	Ifngr1	Trabd2b
Rpl37a	Ifngr2	Trp53inp1
Rpl39	Ift27	Ttc28
Rps19	Igf2	Ttc3
Rps21	Igf2r	Ubc
Rps25	Igfbp4	Ube2e2
Rps26	Ikbip	Ube2h
Rps27	Ikzf2	Uhrf2
Rps28	Il17d	Unc5c
Rps4x	Il1rn	Upp2
Rps6ka3	Il6st	Uqcrh
Rps6kb1	Ildr2	Usp25
Rps9	Insig1	Ust
Rsrc1	Ip6k2	Vps13b
Rsrp1	Iqsec1	Vps41
Runx1t1	Irak3	Xylt1
Rybp	Irf2bp2	Ypel2
Scfd2	Irs1	Zbtb20
Scn1b	Irs2	Zeb2
Sdk1	Islr	Zfhx4
Sept6	Ism1	Zfp36l1
Sfxn5	Itch	Zfp395
Sgms1	Itga1	Zfp423
Sh3d19	Itprid2	Zfp503
Sh3pxd2a	Izumo4	Zfp608
Sh3pxd2b	Junb
Shprh	Jup
Slc12a6	Kank1
Slc1a3	Kank2
Slc38a6	Kat6a
Slc40a1	Kazald1
Slc4a4	Kazn
Smg6	Kcne4
Smyd3	Kirrel
Snhg12	Klf2
Snhg8	Klf6
Sntg2	Klhl9
Socs2	Lamtor4
Sos2	Large1
Sp3os	Lats2
Srek1	Ldhb
Srgap1	Ldlr
Srgap3	Lgalsl
Srpk2	Lhfp
Ssbp2	Lifr
Ssbp3	Lig1
Ssc5d	Limch1
St3gal4	Lmo7
Stard9	Lpcat3
Stat1	Lpp
Steap3	Lrch1
Stk38	Lrig3
Sulf2	Lrpap1
Svil	Lum
Syne1	Luzp1
Tanc2	Lypd1
Tasor	Lysmd2
Tbc1d22a	Macrod2
Tbc1d31	Maged1
Tbc1d5	Maged2
Tbck	Maml2
Tbx15	Maml3
Tcf12	Mamld1
Tcf4	Man2b2
Tdrd3	Manf
Tenm4	Map1a
Tep1	Map2k6
Tex2	Map3k1
Tfcp2	Map4k5
Tfdp2	Mapkapk2
Thada	Marcks
Tia1	Mbnl3
Tigd2	Mcl1
Tln2	Mdh1
Tmcc1	Med13l
Tmeff1	Mef2a
Tmeff2	Mef2c
Tmem205	Mgat5
Tmem86a	Mgp
Tnfaip6	Mgst3
Tnip1	Mid1
Tnrc6a	Mindy2
Tnrc6c	Mir100hg
Tra2a	Mlec
Trak1	Mlxip
Trappc9	Mmp23
Trerf1	Mnat1
Tril	Mov10
Trim12c	Mpc2
Trps1	Mpdz
Tshz2	Mprip
Tspo	Mrpl14
Ttc21b	Mrpl18
Ttc23	Mrps21
Ttll5	Ms4a4d
Ttyh3	Msantd2
Tut4	Msrb3
Txndc16	Mtss1
Ubn2	Mvk
Ulk2	Mydgf
Ulk4	Myh10
Usp3	Myl12b
Usp34	Myl4
Usp9x	Myl6
Uvssa	Mylk
Vcan	Myo10
Vps13c	Myo18a
Vps8	Myo1e
Vti1a	Myo9a
Vwa5a	Nab1
Wars2	Nampt
Wdpcp	Nbeal1
Wwox	Nck2
Xist	Ndn
Xpr1	Ndnf
Xrcc4	Ndufa4
Ypel3	Ndufb3
Zcchc7	Ndufs4
Zfand3	Neurl2
Zfas1	Nfatc3
Zfp157	Nfkb1
Zfp260	Nhs
Zfp385b	Nid1
Zfp438	Nid2
Zfp516	Nisch
Zfp521	Nkd1
Zfp609	Nktr
Zfp950	Nlgn2
Zfyve26	Notch3
Zmat3	Npnt
	Npr3
	Nr2f2
	Nrbf2
	Nsdhl
	Nsg1
	Nuak1
	Oat
	Oaz1
	Oaz2
	Ogn
	Optn
	Os9
	Osbpl10
	Osbpl1a
	Osbpl8
	Ost4
	Oxct1
	P4hb
	Pak3
	Pakap
	Pam
	Papss1
	Parm1
	Parva
	Pawr
	Pcdh7
	Pced1b
	Pcolce
	Pcyt2
	Pde5a
	Pdia3
	Pdia4
	Pdia6
	Pdlim1
	Pdlim2
	Pdlim5
	Pdp1
	Pds5b
	Peak1
	Peg10
	Peg3
	Pet100
	Pfdn5
	Pgpep1
	Phactr1
	Phactr2
	Phldb2
	Pias1
	Picalm
	Pid1
	Piezo2
	Pip4k2a
	Plce1
	Plcl1
	Plekha8
	Plekhh2
	Pls3
	Plxnb2
	Pmvk
	Pnp
	Podxl2
	Poglut3
	Polr2a
	Ppib
	Ppp1cb
	Ppp1r12a
	Ppp1r14a
	Ppt1
	Prdm5
	Prdx4
	Prdx5
	Prex2
	Prkag2
	Prkar1a
	Prkd1
	Prkg1
	Prmt2
	Pros1
	Prrc2b
	Psmb8
	Psme1
	Psrc1
	Ptms
	Ptpn1
	Ptpn14
	Pxmp4
	Pxylp1
	Rab11b
	Rab13
	Rab31
	Rab3d
	Rab40b
	Rac3
	Rai14
	Ranbp9
	Rbbp7
	Rbm6
	Rbms1
	Rcan2
	Rcbtb2
	Rcn3
	Reep3
	Rerg
	Rgs16
	Rhobtb3
	Rictor
	Rmdn2
	Rnaseh2c
	Rnf38
	Rnpep
	Rock2
	Romo1
	Ror1
	Rspo2
	Rsu1
	S100a11
	S100b
	Samhd1
	Sash1
	Sat2
	Sav1
	Scai
	Scand1
	Scara3
	Scd1
	Scd2
	Scmh1
	Sdc2
	Sdc3
	Sdf2
	Sdf2l1
	Sec11c
	Sec61b
	Sec61g
	Secisbp2l
	Sem1
	Sema5a
	Sema6a
	Sept11
	Sept7
	Serf2
	Serhl
	Serpina3g
	Serping1
	Sesn1
	Setbp1
	Setd5
	Setd7
	Sf3b2
	Sgcd
	Sgce
	Sh3bgrl
	Sh3rf1
	Sh3rf3
	Shc1
	Shroom3
	Sipa1l1
	Siva1
	Six1
	Ski
	Slc10a7
	Slc12a2
	Slc25a1
	Slc27a3
	Slc2a13
	Slc35b2
	Slc38a10
	Slc38a2
	Slc38a4
	Slc8a1
	Slfn5
	Slfn9
	Smad6
	Smap2
	Smarca1
	Smim11
	Smpd1
	Sms
	Smtn
	Smurf2
	Snx13
	Snx7
	Son
	Sorbs2
	Sorcs1
	Sort1
	Spaca6
	Spag9
	Spata5
	Spata6
	Spidr
	Spry1
	Spsb1
	Sptbn1
	Sqle
	Sri
	Ssbp4
	Sspn
	St5
	Stard13
	Stat3
	Stat5b
	Stim1
	Stxbp1
	Stxbp3
	Stxbp4
	Svbp
	Svep1
	Swap70
	Tap1
	Tasp1
	Tbc1d22b
	Tbc1d23
	Tcaf1
	Tead1
	Tecr
	Tef
	Tesk2
	Tfg
	Thra
	Timp2
	Tkt
	Tlcd1
	Tle5
	Tln1
	Tm4sf1
	Tm7sf2
	Tma7
	Tmcc3
	Tmed3
	Tmem131
	Tmem159
	Tmem178
	Tmem256
	Tmem38b
	Tmem45a
	Tmem50b
	Tmem53
	Tmem9b
	Tmlhe
	Tmod3
	Tnmd
	Tns3
	Tob1
	Tom1l2
	Top2b
	Tox
	Tpm4
	Trafd1
	Trappc1
	Trip11
	Trp53inp2
	Trrap
	Tsc22d1
	Tspan12
	Tspan6
	Tspan7
	Ttc39b
	Tuba1a
	Tuba1c
	Tulp3
	Ubap2l
	Ube4a
	Ubl5
	Ubr1
	Ubr5
	Umad1
	Uqcr11
	Utrn
	Uxs1
	Vcl
	Vcp
	Vegfd
	Vkorc1
	Vps36
	Vwa8
	Wbp1
	Wbp1l
	Wdr6
	Wipi1
	Wls
	Wwc2
	Xkr4
	Zc2hc1a
	Zdhhc21
	Zfp36
	Zfp362
	Zfp467
	Zfp532
	Zfp618
	Zfp637
	Zfp638
	Zfp810
	Zfpm2
	Zhx3
	Zic1
	Zim1
	mt-Nd2
	mt-Nd4
	mt-Nd4l
	mt-Nd5
