# Supplementary material for: White and brown adipose tissue share a convergent fibro-adipogenic progenitor population
Source: EMBO Rep. 2025 Oct 8;26(22):5612–36. doi: 10.1038/s44319-025-00591-6 (PMC12635263; doi:10.1038/s44319-025-00591-6)
Supplement: Supplementary file 6 — Dataset EV6 [file 44319_2025_591_MOESM6_ESM.xlsx]

## Sheet: Dataset legend
List of FAPL and CAP DEGs expressed in 75% or more of the cells. List of genes shown in Figure 4F that are shared between white and brown FAPLs or CAPs that are expressed in 75% or more of FAPLs and CAPs.

## Sheet: FAPLs shared genes
GENES EXPRESSED IN 75% OR MORE FAPLs
wFAPLs and bFAPLs	wFAPLs only	bFAPLs only
Svep1	Thy1	Islr
Npdc1	Eln	Vamp5
Amotl2	Osr1	Crip2
Gstm2	Kank2	Mical2
Smdt1	Rasl11a	Cd151
Foxp1	Gucy1a2	Rspo3
Fth1	Epha3	Cavin2
Dnajc3	Igfbp3	Olfml2b
S100a10	Ak5	Mgp
Spcs1	Zc2hc1a	Slc44a2
Cyb5r3	Plce1	Lrp10
Cd302	Cav1	Card19
Vegfd	Igfbp6	Gamt
Tmem45a	Pknox2	Slc29a1
Tmem160	Pcdh11x
Selenot	B3galt1
Igfbp7	Eps8
Crim1
Emb
Edf1
Hexa
Selenof
Smim1
Scarb2
Tgfb1i1
Vkorc1
Mmp14
Cited2
Ccdc107
Cd81
Pcdh19
Pdgfrb
Tns1
Myl12a
Cebpd
Ggh
Foxn3
S100a11
Psme2
Plcb4
Pdlim1
Jund
Uap1l1
Cald1
Nenf
Dcn
Acvr2a
Bicc1
Nr2f2
Nrp1
Wipi1
Med13l
Rnase4
Dctn2
Arhgap29
Cyba
Myo1c
App
Ndufa11
Junb
Col11a1
Gyg
Lbh
Zfpm2
Bsg
Sptbn1
Pcdh7
Mfap5
March3.
Aebp1
Fn1
Nptn
Tprgl
Ctsl
Itgb1
Col4a2
Hras
Cux1
Selenos
Gls
Col3a1
Gipc1
Creg1
Map1lc3b
Sri
Mxra7
Mylk
Atp2b1
Ccn5
Plod2
Pitpna
Atp6ap1
Degs1
Dad1
Adamts5
Dynlt3
Ctsh
Flot1
Mxd4
Sipa1l1
Cltb
Nab1
Grn
Man1a2
Fcgrt
Rap2a
Nbeal1
Il6st
Emp3
Nfib
Capns1
Ifngr2
Lamb2
Efemp2
Lamc1
Zfp91
Me1
Ctsd
Timp1
Actg2
Rabac1
Dag1
Lxn
Fam129a
Fads3
Nnmt
Ssr4
Sorbs1
Scp2
Cavin3
Myo1d
Adamts2
Agpat3
Setbp1
Nectin2
Msrb3
Pdlim5
Lhfp
Ugp2
Clec2d
Atp6ap2
Hsp90b1
Tmsb4x
Chmp2a
Cd248
Zeb2
Slc50a1
Myl9
Cd9
Gpx7
Meox2
Crlf1
Ppic
Gabarap
Prdx4
Itga1
Fhl2
Reep5
Tspan4
B4galt1
Ckb
Tmeff2
Lama2
Snx7
Cygb
Rex1bd
Cdc42ep3
Gab2
Selenom
Ehd2
Plcl1
Srp14
Timp2
Ror1
Ypel3
Pdlim2
Col1a2
Col14a1
Nexn
Pard3b
Psap
Slc25a4
S100a4
Ahnak
Dst
Hs6st2
Lamtor2
Cpe
Gclm
Vcl
Csrp1
Rbp1
Nt5c
Ift20
Asah1
Cst3
Crip1
C1qtnf6
Sdc2
Kdelr3
Ndufv3
Ddah2
Fbn1
Fos
Rbpms
Prkar1a
Tle5
Cryab
Myl6
Smim14
Tmem256
Tmem30a
Tnks
Sparc
Timp3
P3h3
Snx18
Emc7
Antxr1
Laptm4a
Fkbp2
Dlc1
Celf2
Sfrp1
Map1lc3a
Pmepa1
Sdf4
Skap2
Atraid
Trappc6b
Lamp1
Nupr1
Pbxip1
Serf2
Myl12b
Arhgap24
Csrp2
Msrb1
Pmp22
Camk1
Oat
Igfbp4
Pde3a
Nudt4
Atp6v1f
Col4a1
Esyt1
Copz2
Pam
Ltbp3
Gpx1
Rsrc1
Svil
Col1a1
Ifi27
Rhoa
Arhgef25
Ryk
Tpm2
Mpc2
Fstl1
Hspb1
Rsu1
Serpinb6a

## Sheet: CAPs shared genes
GENES EXPRESSED IN 75% OR MORE FAPLs
wCAPs and bCAPs	wCAPs only	bCAPs only
Itm2a	Cachd1	Acadm
Macf1	Kdm6a	Gria3
Smarcc2	Ssh2	Fabp4
Nfix	Dapk1	Gpm6b
Tacc1	Rfx7	Cp
Fbn2	Phkb	Gpx3
Bcl9l	Kitl	Senp7
Nfat5	Fars2	Plcb1
Arhgap42	Tmem135	Mgmt
Erbin	Slc16a2	Mecom
Palld	Pknox2	Prkar2b
Arid1b	Sned1	Slc24a3
Ech1	Igf1	Slc5a3
Gphn		Htra1
Mmp2		Nedd9
Mrps6		Ebf3
Map4k4		Ptprd
Prkca		Tbc1d2b
Mgst1		Unc5c
Ptprg		Snai2
Uhrf2		Pth1r
Exoc4		Serpine2
Mycbp2		Mllt3
Phip		Pde1a
Arhgef12		Ebf2
Fosb		Rspo3
Susd6		Ankrd44
Tmem176a		Slc6a6
Cyp1b1		Apoe
Npepps		Ak1
Rabgap1l		Tiam2
Mdfic		Chsy1
Atf7		Sncaip
Ghr		Pcdh9
Dennd1a		Rnf169
Zeb2
Rere
Pbx1
Emb
Tnrc18
Phf14
Gpc6
4930402H24Rik
Gli3
Egr1
Dock1
Ebf1
Runx1
Tcf7l2
Nfia
Tgfbr3
Idh1
Dclk1
Cdk14
Itsn1
Glis3
Uqcrh
Kansl1
Sulf1
Ube2e2
Lox
Foxn3
Gtf2i
Rreb1
Ttc3
Ncoa2
Auts2
Rapgef2
Jmjd1c
Pard3b
Galk2
Zfp36l1
Acvr1
Gas6
Srgap2
Gmds
Dcaf8
Vps13b
Bicc1
Plxdc2
Ttc28
Exoc6b
Nrp1
Sox4
Egfr
Nrip1
Frs2
Hip1
Stk3
Ube2h
Zfhx4
S100a13
Pik3r1
Naaladl2
Itm2b
Tbl1xr1
Arl15
Pnrc1
Lnpep
Lpl
Mbd5
Pcmtd1
Smarca2
Supt3
Acadl
Nedd4
Usp25
Mir99ahg
Meis1
Lrp6
Serf1
Fam168a
Mkln1
Vps41
Fos
Chd9
Rbpms
Chd6
Dock10
Sik3
Asap1
Sfrp2
Rev3l
Ppp3ca
Tnks
Trabd2b
Man1a
Map4k3
Il1r1
Ank3
Itpr1
Gulp1
Cbx6
Celf2
Sfrp1
Aspn
Stag1
Plod2
Btg1
B3galt1
Stag2
Skap2
Zbtb20
Sbf2
Kmt2e
Pdgfra
Atrx
Nr3c1
Tcf7l1
Fam172a
Tnrc6b
Cblb
Arhgap24
Mxd4
Thoc2
Ubc
Rhou
Pten
Tmem176b
Ehbp1
Pbx3
Fmnl2
Nudt4
Sept8.
H2afj
Nfib
Kmt2c
Neat1
Fndc3a
Aplp2
Zfp503
Rasa3
Rin2
Ptprm
Malat1
Atxn1
Rora
Kat6b
Gsn
Neo1
Srpx2
bat
wat
