# Supplementary material for: White and brown adipose tissue share a convergent fibro-adipogenic progenitor population
Source: EMBO Rep. 2025 Oct 8;26(22):5612–36. doi: 10.1038/s44319-025-00591-6 (PMC12635263; doi:10.1038/s44319-025-00591-6)
Supplement: Supplementary file 8 — Source data Fig. 1 [file 44319_2025_591_MOESM8_ESM.zip]

Archive with 52 entries (43 files):
- Figure 1 source data/
- __MACOSX/._Figure 1 source data
- Figure 1 source data/.DS_Store
- __MACOSX/Figure 1 source data/._.DS_Store
- Figure 1 source data/1H/
- Figure 1 source data/1F/
- Figure 1 source data/1G/
- Figure 1 source data/1I/
- Figure 1 source data/1B/
- Figure 1 source data/1E/
- Figure 1 source data/1D/
- Figure 1 source data/1C/
- Figure 1 source data/1H/wat_ccvlnplot_data.csv
- __MACOSX/Figure 1 source data/1H/._wat_ccvlnplot_data.csv
- Figure 1 source data/1F/wat_cc_pca_coords.csv
- __MACOSX/Figure 1 source data/1F/._wat_cc_pca_coords.csv
- Figure 1 source data/1F/wat_cc_umap_coords.csv
- __MACOSX/Figure 1 source data/1F/._wat_cc_umap_coords.csv
- Figure 1 source data/1F/wat_cc_clusters.csv
- __MACOSX/Figure 1 source data/1F/._wat_cc_clusters.csv
- Figure 1 source data/1F/wat_cc_pca_loadings.csv
- __MACOSX/Figure 1 source data/1F/._wat_cc_pca_loadings.csv
- Figure 1 source data/1G/bat_cc_umap_coords.csv
- __MACOSX/Figure 1 source data/1G/._bat_cc_umap_coords.csv
- Figure 1 source data/1G/bat_cc_clusters.csv
- __MACOSX/Figure 1 source data/1G/._bat_cc_clusters.csv
- Figure 1 source data/1G/bat_cc_pca_coords.csv
- __MACOSX/Figure 1 source data/1G/._bat_cc_pca_coords.csv
- Figure 1 source data/1G/bat_cc_loadings.csv
- __MACOSX/Figure 1 source data/1G/._bat_cc_loadings.csv
- Figure 1 source data/1I/bat_cc_vlnplot_data.csv
- __MACOSX/Figure 1 source data/1I/._bat_cc_vlnplot_data.csv
- Figure 1 source data/1B/wat_unexcluded_pca_coords.csv
- __MACOSX/Figure 1 source data/1B/._wat_unexcluded_pca_coords.csv
- Figure 1 source data/1B/wat_unexcluded_loadings.csv
- __MACOSX/Figure 1 source data/1B/._wat_unexcluded_loadings.csv
- Figure 1 source data/1B/wat_unexcluded_umap_coords.csv
- __MACOSX/Figure 1 source data/1B/._wat_unexcluded_umap_coords.csv
- Figure 1 source data/1B/wat_unexcluded_clusters.csv
- __MACOSX/Figure 1 source data/1B/._wat_unexcluded_clusters.csv
- Figure 1 source data/1E/bat_unexcluded_vlnplot_data.csv
- __MACOSX/Figure 1 source data/1E/._bat_unexcluded_vlnplot_data.csv
- Figure 1 source data/1D/wat_unexcluded_vlnplot_data.csv
- __MACOSX/Figure 1 source data/1D/._wat_unexcluded_vlnplot_data.csv
- Figure 1 source data/1C/bat_unexcluded_clusters.csv
- __MACOSX/Figure 1 source data/1C/._bat_unexcluded_clusters.csv
- Figure 1 source data/1C/bat_unexcluded_loadings.csv
- __MACOSX/Figure 1 source data/1C/._bat_unexcluded_loadings.csv
- Figure 1 source data/1C/bat_unexcluded_pca_coords.csv
- __MACOSX/Figure 1 source data/1C/._bat_unexcluded_pca_coords.csv
- Figure 1 source data/1C/bat_unexcluded_umap_coords.csv
- __MACOSX/Figure 1 source data/1C/._bat_unexcluded_umap_coords.csv
