# Supplementary material for: White and brown adipose tissue share a convergent fibro-adipogenic progenitor population
Source: EMBO Rep. 2025 Oct 8;26(22):5612–36. doi: 10.1038/s44319-025-00591-6 (PMC12635263; doi:10.1038/s44319-025-00591-6)
Supplement: Supplementary file 8 — Source data Fig. 1 [file 44319_2025_591_MOESM8_ESM.zip › Figure 1 source data/1H/wat_ccvlnplot_data.csv]

	Pdgfra	Pdgfrb	Dlk1	Pparg	Fabp4	Fosl1	Ptchd4	Cpa6	Irx1	Cdca3	Kif20a	Tgfb1	Cxcl14	Serpinb1a	Ly6c1	Cryab	Igfbp2	Gm13889	Bmp4	Cd9	Npr3
AAACCCACAGAGCCCT-1	1.39414543315363	0.698388071410917	1.51221806882986	0.698388071410917	0.408962085444524	0	0	0	0	0	0	0	0	0.408962085444524	0	0.698388071410917	0	0	0	0	0
AAACCCACAGTCAGTT-1	0.325422400434628	0.767255152713667	1.79175946922805	0	0	0.325422400434628	0	0	0.767255152713667	0	0	0.325422400434628	0	0	0	1.72551008368685	0	0	0	0.325422400434628	0
AAACCCAGTATGACAA-1	1.0918206092954	1.18249604815656	1.93716948732718	0	0	0	0	0.448286290735896	0	0	0	0	0	0.24905565649455	0.756710403714445	1.48018561103251	0.24905565649455	0	0	0	0
AAACGAAAGCGCAATG-1	0.464197581772561	1.21281825580754	1.21281825580754	0	0	0	0	0	0	0	0	0.464197581772561	0	0	0	0.780001015209746	0	0	0	0	0
AAACGAACACATGGTT-1	0.94165077265973	0.330060808632913	2.03443059516515	0	1.08358784130659	0	0	0	0	0	0.577795489931389	0	0	0	0	0	0	0	0	0	0.330060808632913
AAACGAAGTGCGAGTA-1	0	1.28284373405373	0	0	0	0.62538251325813	0	0	0	0	0	0.62538251325813	1.28284373405373	0	0.360802666201034	1.39658189511706	0	0	0.360802666201034	1.00719903615178	0.360802666201034
AAACGAATCCTGTTGC-1	0.269077319488722	0.655584965365711	2.59153534947468	0.269077319488722	0.269077319488722	0	0	0	0.804252555974087	0	0	0	0	0.269077319488722	0	0	0	0	0	0	0
AAACGCTAGCAGTACG-1	0.542381227180579	1.2585583617488	0	0.307520703996466	1.35593611072331	0	0	0	0	0.307520703996466	0.307520703996466	0	0	0	0	0.542381227180579	0	0	0	0.307520703996466	0.307520703996466
AAACGCTAGTCTCCTC-1	0.271147319791141	0.484237176719125	0.484237176719125	0.271147319791141	0	0	0	0	0	0	0	0	0	0	0	0.809094330024396	0	0	0	0.484237176719125	0.271147319791141
AAACGCTAGTTGTACC-1	0	0.862990549870064	0.376205277643415	0	0	0	0	0	0	1.18898018532751	0.648929991901209	0	0	1.31921310141975	0	1.18898018532751	0	0	0	1.79578594299942	0
AAACGCTGTAAGACCG-1	0.90050651002756	0	2.11676697456205	0.396726871874089	0	0	0	0	0	1.08105878582338	0	0	0.396726871874089	0	0	0	1.08105878582338	0	0	0	0
AAACGCTGTCGATTCA-1	0.499259380414568	1.07926022030567	0.830733407783066	0	0	0	0	0	0	0	0	0	1.07926022030567	0	0	0.830733407783066	0	0	0	1.07926022030567	1.07926022030567
AAACGCTTCACTGTCC-1	0.380947902460417	0.656142214562074	1.33026039973902	0	0	0	0	0	0	0	0	0.380947902460417	0	0.527981825671965	0.769727767095477	1.26700180585219	0	0	0	0.656142214562074	1.76960744355449
AAACGCTTCTAGACCA-1	0.534111696490527	1.60949438541415	1.65548013316572	0	0	0	0	0.777742726356394	0	0	0	0.21132253990411	0	0.21132253990411	0	0	0	0	0	0.21132253990411	0
AAACGCTTCTTGCGCT-1	0.769238537016367	0.57215486230373	3.27634027930689	0	0	0	0.326451312964952	0.933801740758446	0.326451312964952	0	0	0	0	0	0.326451312964952	0	0	0	0	0.326451312964952	0.326451312964952
AAAGAACCAGCTTTGA-1	0.314212595901333	0.745522511994528	0	0.552943046438997	0	0	1.54581798330285	0.745522511994528	0	1.04588074616724	1.27655357574549	0	0	0	0	0.906936376528489	0.745522511994528	0	0.314212595901333	0	0.314212595901333
AAAGAACGTTCGGTCG-1	1.67411457251529	0.360054136797794	2.66969858243161	0	0	0	0	0.360054136797794	0	0.360054136797794	0.624233247948806	0	0	0.83300522161156	0	0	0	0	0	0	0
AAAGAACTCTCTCTAA-1	0.358501491411212	0.621847901296631	1.7479843046232	0.358501491411212	0.621847901296631	0.358501491411212	0	0	0.358501491411212	0	0	0	0	0	0	0.358501491411212	0	0	0	1.14927873375788	0
AAAGGATCATTGTGCA-1	0	1.1580415882929	0.837340728869529	0.837340728869529	0	0.62779599580726	0	0	0	0	0	0.362375570591789	0	0	0	0	0	0	0	0	0
AAAGGATGTAGACACG-1	0.742874453607478	1.61751568990892	0.742874453607478	0.312854777343743	1.68785629928429	0	0	0	0	0.550803300739784	0.312854777343743	0.550803300739784	0	0	0	0	0	0	0	0.550803300739784	0
AAAGGATGTTGCCGAC-1	1.34579313758906	1.09489283698372	1.94112545093198	0	0	0	0	1.60497290740812	0.449958047105994	0	0	0	0	0	0	0.449958047105994	0	0	0	0.449958047105994	0
AAAGGGCAGAAGATCT-1	0.330302839599536	0.330302839599536	3.99321513505702	0	0	0	0	0.330302839599536	0.330302839599536	0	0	0.578173307056254	0	0.330302839599536	0.942175893559995	0.330302839599536	0	0	0	0.330302839599536	0
AAAGGGCCAAAGCACG-1	0.335310584667244	0.335310584667244	2.42989948673819	0	0	0	0	0	0	0	0	0.585979067185132	0	0	0	1.09589966533569	0	0	0	0	0
AAAGGGCGTTTGGGTT-1	1.02196424047619	0.636218918124021	2.37793004774761	0	0.636218918124021	0	0	0	0	0	0	0	0	0	0	0	0	0	0	0.636218918124021	0.367875269729848
AAAGGTACACTACTTT-1	1.52891687571421	1.20535335995327	0.493243695734736	0.192717210276696	0.493243695734736	0	0	0	0.354227743696299	0	0	0	0	0.354227743696299	0	1.57395939151257	0	0	0	0.192717210276696	0
AAAGGTACAGACAAGC-1	0.456095522953648	0.768162870855262	1.19743274066139	0	0	0	1.19743274066139	0	0	0	0	0.456095522953648	0	0	0	0.456095522953648	0	0	0	0	0
AAAGGTAGTATGCGTT-1	0.399085161091425	1.37188181116953	1.08581142941492	0	0	0	0	0	0	0	0	0	0	0.904777357553368	0	1.85552675037134	0	0	1.59405709976748	1.08581142941492	0.399085161091425
AAAGGTAGTATTTCTC-1	1.01590659930403	1.50933739144866	1.01590659930403	1.24317793161857	0	0	0	0.7213068010961	0	0	0	0.301860999973664	0	0	0	0.7213068010961	0	0	0	0.7213068010961	0
AAAGGTAGTCTGTGGC-1	0.559326655562541	1.44640302156465	1.09816249106944	0.405240234598565	0	0	0	0	0.692809851329668	1.01117156381493	0.223008633276713	0.223008633276713	0	0.223008633276713	0	0.692809851329668	0	0	0	0.692809851329668	0
AAAGGTATCGGTGTTA-1	0	0.556600405078708	0.221737504086813	0	0	0	0	0	0	0.807019637622077	1.09391775588533	0	0	0.912066645350736	0	2.45740509743114	0	0.403120596544001	0	0.403120596544001	1.6038018226525
AAAGTCCTCCGCGATG-1	0.846042689775974	0.509947169788401	1.78992848514544	1.09714776970045	0.287133129153818	0.287133129153818	0.287133129153818	0	0	0	0	0	0	0	0	0.509947169788401	0	0	0	0.287133129153818	0
AAAGTGAAGCGTTCAT-1	1.0276215976217	0.570433398113945	1.0276215976217	0.705756403216077	0.824930699452275	0	0	0	0	0	0	0	0	0	0	1.19607189721848	0	0	0	0.413888897550512	0
AAAGTGAAGTGGTGGT-1	0.930378764598478	1.11425347692941	0	0.704900947542995	0.930378764598478	0	0	0	0	0.413316282773368	0	0.413316282773368	0.413316282773368	0	0	0	0	0	0	0.413316282773368	0
AAAGTGAGTCTTGTCC-1	0	1.67968520369445	1.09312257800798	0	0	0	0	0	0	0.334123192747612	0	0.950445091410863	0	0	0	0.950445091410863	0	0	0	0.584130208382076	0
AAATGGACAAGCAGGT-1	0.530001069400555	0.299709746160162	0.717059580662726	0.299709746160162	0.299709746160162	0	0	0	0	0.530001069400555	0.530001069400555	0	0	0	0	1.2372923239944	0	0	0	0	0
AAATGGACAATACCTG-1	0.496887302956894	0.827325983332012	0.827325983332012	0.19435916863127	0	0	0	0	0	0.827325983332012	0.827325983332012	0	0	0.619570447591832	0	0.916981287799094	0	0	0	0.827325983332012	0.19435916863127
AAATGGACACGTGAGA-1	0	0.36962180525244	0.850818047684053	0.63888864424663	0.63888864424663	0	0	0	0	0.36962180525244	0	0	0	0.36962180525244	0	0.850818047684053	0	0	0	0.63888864424663	0.36962180525244
AAATGGACACTCATAG-1	0.926718152386775	0.65009507790412	2.1553632343151	0	0.26638768867625	0	0	0	0	0	0	0	0	0	0	0.476533497872822	0	0	0	0	0.26638768867625
AAATGGAGTACTGCGC-1	0.805186375037077	0.601438754070446	0.601438754070446	0	1.85015804540201	0	0	0	0	0	0	0	0	0	0	0	0	0	0	1.35753420894463	0.345269947324742
AAATGGAGTAGGAAAG-1	0.581770656889921	0.581770656889921	0	0	0	0	0	0	0	1.32500732873395	0.581770656889921	0	0	0.581770656889921	0	1.59858290289056	0	0	0	0.78106901555309	0
AACAAAGCAGGTATGG-1	0.320333031255312	1.06054079156811	0.320333031255312	1.48121314745549	1.1834186486677	0.320333031255312	0	0	0	0	0	0	0	0	0.320333031255312	0.562567390298028	0	0	0	0.920420540146264	0.320333031255312
AACAAAGCATAGAGGC-1	0.572267014764009	0.933957972036398	0.415318750572556	0.707891471479615	0.707891471479615	0	0.229067380409955	0	0	0.415318750572556	0.415318750572556	0.229067380409955	0	0	0	0.415318750572556	0	0	0	0.229067380409955	0
AACAAAGGTCCCTGTT-1	0.849360307408748	0.637687561456458	2.75491199499689	0	0	0	0	0.637687561456458	0	0.637687561456458	1.17255988228566	0	0	0	0	0	0	0	0	1.17255988228566	0
AACAAAGGTGCATTAC-1	0	1.44748002138217	0.433121895804791	0.433121895804791	2.15047050025224	0	0	0	0	0	0	0	0	0	0	2.26934127872548	2.08527876504263	0.96553509428828	0	1.85951808217404	0.73435071546741
AACAAAGGTGCGGTAA-1	1.26116795606896	1.15315677565229	1.6044240994834	0.308486448908992	0.308486448908992	0	0	0	0	0	0	0	0	0	0	1.15315677565229	0	0	0	1.44745238258537	0
AACAAAGGTGGTTTGT-1	0	1.16724361791524	0.745057193003833	0.244232001025334	0.604273033748241	0	0.868445125342637	0.244232001025334	0	0.604273033748241	0	0.244232001025334	0	0	0	0.44036943963237	0	0	0	0.745057193003833	0
AACAACCAGCAGTCTT-1	0.669154175536432	0.213615317072193	1.40998684025641	2.20794173851299	0.669154175536432	0	0	0	0	0	0.213615317072193	0.213615317072193	0	0.213615317072193	0	0.389533903611231	0	0	0	0	0
AACAACCAGGAGAATG-1	1.48865243262204	0.452255417897513	2.83391277882041	1.19010108755375	0	0	0	0	0.452255417897513	0	0	0	0	0	0	0.762536458475396	0	0	0	0	0
AACAACCAGTCATGAA-1	0	1.00532743477659	1.28071240736514	0	0	0	0	0	0	0	0	0	0	0	0	0.35991004498094	0	0	0	0.35991004498094	0
AACAACCCACGGCACT-1	0.891577110055119	1.00311694384333	1.95213178658116	0.252931166018678	0	0	0	0	0	0	0	0	0	0	0	0	0	0	0	0.252931166018678	0.622394130111133
AACAACCCAGAGAATT-1	0.822812493674287	1.06998709886911	1.06998709886911	1.50662085476876	1.57498802639285	0	0	0.671755472918524	0	0	0	0	0	0	0	0.493749022741138	0	0	0	0.277043418184943	0
AACAACCCAGCGGTCT-1	0	1.84819865540731	1.08006234072887	0	0	0	0	0	0	0	0	0.899611340055139	0	0	0	1.08006234072887	0	0	0	0	0
AACAACCGTAGACGTG-1	0.905244822445678	0.744031762368003	2.24782144641956	0.313447983527521	0	0	0.313447983527521	0.313447983527521	0	1.27450770524043	0.313447983527521	0	0	0	0.313447983527521	0	0	0	0	0.744031762368003	0.313447983527521
AACAACCGTTTGATCG-1	1.04014133993328	1.32026817019945	1.75833098243022	0.205958421623908	0	0	0	0	0	1.32026817019945	0.955863232551402	0.522421933796674	0	0	0	0	0	0	0	0.376656929357513	0
AACAAGACAACTGATC-1	1.11965627968242	0.633655164935907	2.50172203965327	1.11965627968242	0	0	0	0	0	0.258378411902591	0	0	0	0	0.258378411902591	0.258378411902591	0	0	0	0.633655164935907	0
AACAAGACACGACAGA-1	0	0.372757597578059	2.07967302773666	0.372757597578059	0.203647693601251	0.517363360473444	0.203647693601251	1.82373000941687	0.203647693601251	0	0.203647693601251	0.203647693601251	0	0	0.203647693601251	0.372757597578059	0	0	0.517363360473444	0.755807838517902	0.948201476054846
AACACACAGTCAGAGC-1	0.946375485023136	0.581196855223063	0.33224091860145	0.780363791003348	1.0887112176854	0	0	0	0	0.33224091860145	0.33224091860145	0	0	0.33224091860145	0	0	0	0	0	0	0
AACACACCAAAGGGTC-1	1.3292891537382	0.527440322376194	0.527440322376194	0	0	0	0	0	0	0	0	0.298098563391937	0	0.298098563391937	0	0.870949499729857	0	0	0	0.527440322376194	0
AACACACCAAGAGTTA-1	0.457475510975085	0.254673245429851	3.67084997976468	0	0	0	0	1.28380755399018	0	0	0	0.62600264087481	0	0	0	0	0	0	0	0.254673245429851	0
AACACACTCGATGCTA-1	1.3654133567981	0.679275069082139	2.4312220313469	0	0	0	0	0.831428215785293	0	0.499743372143172	0	0.280770070954615	0	0	0	0	0	0	0	0.679275069082139	0.831428215785293
AACAGGGAGACGACGT-1	0	1.06815334372643	0	0	0	0	0	0	0.323531835909916	0	0	0.323531835909916	0	0	0.323531835909916	1.06815334372643	0	0	0	1.30128127791985	0
AACAGGGAGGATCACG-1	0.209610858844922	0.530389537480292	0.209610858844922	0.209610858844922	0.772877712852972	0	0.209610858844922	0	0	0.209610858844922	0	0.209610858844922	0.209610858844922	0.209610858844922	0	0.875130542958872	0	0	0	0	0
AACAGGGAGTTCGCAT-1	0	0.333673082472055	2.5861602367944	0	0.333673082472055	0	0.333673082472055	0.949472731352843	0.333673082472055	0	0	0	0	0	0	0	0	0	0	0.583429032824071	0
AACAGGGGTGGTGATG-1	0.821647013591571	0.821647013591571	2.36877001285791	0	0	0	0.702797451689135	0.702797451689135	0.567893137512301	1.11145873215456	1.02386699223498	0	0	0	0.22701484224527	0.22701484224527	0	0	0	0.927859932018169	0
AACAGGGTCTGTAACG-1	0.7360466328114	0.7360466328114	1.15541211132435	1.31349909269688	0.96755357115362	0	0	0	0	0.434268242718755	0	0	0	0	0	0	0	0	0	0.96755357115362	0.434268242718755
AACCACAGTCAACATC-1	0.531269336848416	0.718637178997817	0.876376820965828	0	0	0	0	0	0	0	0	0.718637178997817	0.300508286974597	0.300508286974597	0	0.531269336848416	0	0	0	0.718637178997817	0
AACCACAGTGTGTGTT-1	1.10706654679824	1.1874329951924	0.923902773300547	0.409701171456689	0.699494565443526	0	0	0	0	0.225687342021729	0	0	0	0.409701171456689	0.225687342021729	0.409701171456689	0	0	0	0.409701171456689	0.225687342021729
AACCACATCACAAGGG-1	0.999676119089525	0	0.357220070329266	0	0	0	0	0	0	0	0	0	0	0.357220070329266	0	1.38765662032066	0	0	0	0	0
AACCACATCAGGACAG-1	0.490290968810485	0.490290968810485	0.817831893351439	0	0	0	0	0	0	0.274897411649279	0.490290968810485	0	0	0.490290968810485	0.274897411649279	0.490290968810485	0	0	0	0.817831893351439	0.274897411649279
AACCATGAGTGGAATT-1	0.854624242477535	0.768979675050919	1.19849606286048	0.45665357317608	0.675307204553427	0	0.326316968431363	0	0	0.326316968431363	0.768979675050919	0	0	0	0	0	0	0	0	0.326316968431363	0.176410190466936
AACCATGGTACACGCC-1	0	0.750091442695871	1.33315305076311	0	0	0	0	0	0	0	0	0	0	0	0.443785932397169	0.443785932397169	0	0	0	0.443785932397169	0.750091442695871
AACCATGTCGTCGGGT-1	0.388881933932351	1.21688461881737	1.21688461881737	0	0	0	0	0	0.388881933932351	0.388881933932351	0.388881933932351	0.668168140414473	0	0	0	0.886240126998724	0	0	0	0.668168140414473	0
AACCCAAAGCAATTAG-1	0.864856343501496	0.523148857480103	1.11906744424252	0.523148857480103	0	0	0	0	0.864856343501496	0.523148857480103	0	0	0	0	0	0	0	0	0	0	0
AACCCAAAGCAATTCC-1	1.11388224099146	1.2399363961563	0.597992496931955	0	0	0	0	0	0.343045074008188	0	0	0.597992496931955	0	0	0.343045074008188	0.597992496931955	0	0.343045074008188	0.597992496931955	0	0
AACCCAAAGTCGAATA-1	0	0.913629021525545	1.86804643001798	0	0	0	0	0	0	0	0	0	0	0	0	1.38296611472433	0	0	0	0	0
AACCCAACACACCTAA-1	0.314471626788715	0.314471626788715	2.12712512687412	0	0.314471626788715	0	0	0.553351055567383	1.0465037390401	0	0.314471626788715	0	0	0	0.314471626788715	0.746027294068803	0	0	0	0	0
AACCCAACAGCTACAT-1	0.910521806008068	0.637302239787014	0.637302239787014	0.637302239787014	0	0	0	0.910521806008068	0	0	0	0.466401952509216	0	0	0	0.637302239787014	0	0	0	0.783214259697325	0
AACCCAACATCATGAC-1	0.82500270488912	0.82500270488912	0.82500270488912	0.617664343867054	0.82500270488912	0.355781497034043	0	0	0	0.617664343867054	1.27082006066649	0	0	0.355781497034043	0	0	0	0	0	0	0.355781497034043
AACCCAAGTGATTGGG-1	0	1.41407463588401	1.12334370354985	0	0	0	0	1.41407463588401	0	0	0	0	0	0	0	0.417907268960894	0	0	0	0.711752846528958	0.417907268960894
AACCTGAAGATCACTC-1	0.529656252954299	0.299492703810499	0.716630578945243	1.88506571039064	3.16531989668134	0.716630578945243	0	0	0	0	0	0	0	0	0	0	0	0	0	0.529656252954299	0
AACCTGAAGTGTTGAA-1	0.261380297530313	1.30521804102869	1.52271543884088	0	0	0	0	0	0	1.12851093758756	1.02687595468293	0	0	0.913730401221956	0	2.48928824221649	0.261380297530313	0.78613005811319	0	1.45533900965488	0
AACCTGACATCGCCTT-1	0.566972654692245	0.926575257354432	0.926575257354432	0	1.06722652768931	0	0	0	0.323141631622793	0	0	0	0.566972654692245	0	0	1.64790275378541	0	0.323141631622793	0	0.926575257354432	0.323141631622793
AACCTGAGTACAGGTG-1	1.22785653011242	0.590358186730625	3.08742236747671	0	0	0.590358186730625	0.590358186730625	0	0	0	0	0	0	0	0	0	0	0	0	0.590358186730625	0.590358186730625
AACCTGAGTTGAAGTA-1	0.322983711028204	0.322983711028204	0.566725144121352	0	0	0	0	0	0	0.762546628425328	0	0	0.566725144121352	0.322983711028204	0.322983711028204	1.29983736548953	0	0	0	0.762546628425328	0
AACCTGAGTTGACTAC-1	0.402651701204849	1.09297753726614	0.68892409640507	0	0	0	0.911220886530041	0	0	0.68892409640507	0.402651701204849	0	0	0	0	0.68892409640507	0	0	0	0	0
AACCTGATCAAATGCC-1	1.09169379306553	1.09169379306553	0	0.910066243760845	2.00589960790531	0	0	0	0	0	0	0	0	0	0	0.687962801428358	0	0	0	0	0
AACCTTTCAAAGCAAT-1	0	0.550865534434047	0.550865534434047	0.550865534434047	0.742951490398644	0	0	0	0	0	0	0.550865534434047	0	0	0	0.550865534434047	0	0	0.312894253990785	0.90401882507364	0
AACCTTTCACTTTATC-1	0	1.14129915308153	1.29843028742543	0.72533193869819	1.92567700080082	0	0	0	0	0	0	0	0	0	0	1.43419120583778	0	0	0	0	0
AACCTTTGTCTAGATC-1	0.906848337408632	0.314172783177078	1.04578497283202	0	0	0	0.314172783177078	0	0	0.906848337408632	0.552880330555078	0	0	0	0	1.16775197960718	0	0	0	0.745444916619147	0
AACGAAAAGTAGAGTT-1	0.982420575684223	0.982420575684223	1.36713670728659	0.349055867449451	0	0.60729338022772	0	0	0.349055867449451	0	0	0	0	0.349055867449451	0	1.12773150077473	0	0	0	0.349055867449451	0
AACGAAAGTAGTGCGA-1	0.17261549986915	0.448031002809699	0.561691515050511	0.17261549986915	0	0	0.17261549986915	0	0	0.319775146800133	0	0	0	0	0	1.52164930296967	0	0	0	0.448031002809699	0.919195544915856
AACGAAATCGTGTGAT-1	0	0.660048018695395	1.20513605960942	0.876438210702155	0.383521172411054	0	0	0	0	0	0	0	0	0	0	0	0	0	0	0.660048018695395	0
AACGAAATCTAGTCAG-1	0.723523042390803	0.302985335556049	1.84188511470178	0	0	0	0	0	0	0	0	0.723523042390803	0	0	0	0	0	0	0	0	0
AACGGGAAGAACTCCT-1	0.500701435395931	0.832803158927446	0.964964839640045	0.28136647643656	0	0	0	0	0	0	0	0.28136647643656	0	0	0.28136647643656	1.36722663836995	0	0	0	1.08168124522988	0
AACGGGAAGCTGACAG-1	0.68455920023207	0.68455920023207	1.37338457381178	0	0	0	0	0	0	0	0	0	0	0.68455920023207	0	0.90597626946874	0	0	0	1.2404717269136	0
AACGGGAAGGCATCTT-1	1.03915158550878	0	0.796551088387031	0	0	0	0.475575097169565	0	0.475575097169565	0	0	0.475575097169565	0	0	0	0	0	0	0	0	0.475575097169565
AACGGGAAGTAGCTCT-1	0.648421624579738	0	2.48075113216709	0	0	0.4752066414309	0.796016458417185	0	0.265569320543019	0	0	0	0	0	0	0.265569320543019	0.4752066414309	0	0.265569320543019	0.796016458417185	1.03852236185387
AACGGGAAGTGACCTT-1	1.20032188613022	0.844318519046333	2.03234461605118	0	0	0	0.286379702701666	1.8414329780427	0	0	0	0	0	0	0	0	0	0.286379702701666	0	0.844318519046333	0.690540742680591
AACGGGACACCTGAAT-1	1.70283385863105	0.495521840441957	0	2.97549291673398	0	0.495521840441957	0	0	0	0	0	0	0	0	0.495521840441957	1.07297430032744	0	0	0	0	0
AACGGGACATGACGAG-1	1.02974157578819	0.854524491875901	2.67432556394469	0	0	0	0	0.371622531416243	0.854524491875901	0.371622531416243	0.371622531416243	0.641943899224348	0	0	0	0.371622531416243	0	0	0	0.854524491875901	0.371622531416243
AACGGGATCGCTTGCT-1	0.88222922542504	0.303114897711449	3.31619317546483	0	0	0	0.303114897711449	1.51308126238719	0	0	0	0	0	0	0	0	0.88222922542504	0	0	0.303114897711449	0
AACGTCAAGAGTCACG-1	1.13659293872549	1.73262737053688	0.819638870294326	0.613266696621508	0.613266696621508	0.352926603828062	0	0	0	0	0	0.613266696621508	0	0	0	0.819638870294326	0	0	0	1.13659293872549	0
AACGTCAGTCAACACT-1	1.16523315569601	0.946312796981594	2.14776903833283	0	0	0	0	0	0.48887277643488	0	0	1.06175181676558	0	0.274018121140726	0	0.48887277643488	0	0	0	0.815787088090956	0
AACGTCATCAACTGGT-1	0.784977216994722	0	1.80294949580521	0	0.260893373946546	0	0	0.46761233227383	0.912461907112365	0	0	0.46761233227383	0	0	0	0.638832348955849	0	0	0	0.46761233227383	0
AACTTCTAGACATAAC-1	1.23905413019891	0.94023539822195	0.849143378371836	0	0.201258275258207	0	0	0	0	0.512117843890553	0	0.201258275258207	0	0	0	1.17229817707574	0	0	0	0.849143378371836	0
AACTTCTAGACCTCCG-1	0.453653702709812	1.1016692264709	1.90813827921168	0.252334446219657	0	0	0	0	0.252334446219657	0	0	0	0	0	0	1.27626676541828	1.77146303461005	0	0	0.252334446219657	0.764586349421587
AACTTCTGTAGTTCCA-1	1.29086744005361	1.18153589245262	2.22833343735163	0.755975586872681	0.319589620553042	0	0.319589620553042	0	0	0	0	0.319589620553042	0	0	0	0	0	0	0	0.319589620553042	0
AACTTCTGTGTGAATA-1	0.22127932214848	0.402356125944606	2.76381995480519	0	0	0	0	0	0.22127932214848	0.402356125944606	0.402356125944606	0	0	0	0	0	0	0	0.22127932214848	0.22127932214848	0
AACTTCTGTTACGTAC-1	0.605442177961594	1.58575089585147	1.58575089585147	0	0	0	0	0	0.244790784071476	0	0	0.441287801236834	0	0	0	0.244790784071476	0	0	0	0.746411212394983	0
AACTTCTTCGTGTTCC-1	0.336930007286108	1.43630478169455	2.00286504198279	0	0	0	0	0	0	0	0	0	0	0	0	0.789331104412867	0	0	0	0.956497152352196	0
AAGAACAAGTGAGTTA-1	0.950810278219195	1.13689480654959	1.29372468015216	0.234782970048089	0.234782970048089	0.234782970048089	0	0	0	1.42926076798589	1.13689480654959	0.234782970048089	0	0	0	0.234782970048089	0	0	0	0.424789549760247	0
AAGACAAGTCTAGTGT-1	0.599284692391827	0.971396825452696	0.971396825452696	0	1.57494463220016	0	0	0	0	0	0	0.241851695174827	0	0	0	1.159657959396	0	0	0	1.24197575890452	0
AAGACAAGTGGTGATG-1	1.62049625683324	0.313854647194501	0.552379128125918	0	1.46284258821571	0	0	0	0	0	0	0.313854647194501	0	0	0.313854647194501	0	0	0	0	0.313854647194501	0
AAGACAATCCGGGACT-1	0.480465612411188	1.04748779585471	0.655050927488453	0	1.15022217081787	0	0	0	0	0	0	0	0	0	0	1.15022217081787	0	0	0	1.78080238125094	0
AAGACAATCTCTTCAA-1	0.620841308588065	1.07708503856894	1.70794050346084	0.194845436271071	0.497964963267408	0	0.357846678400848	0	0	0	0	0.620841308588065	0	0	0	1.07708503856894	0	0	0	0.357846678400848	0
AAGACTCAGCGCCTCA-1	0.768845139027846	0.456561646651721	2.43496867982054	0	0	0	0	0	0.768845139027846	0	0	0	0	0	0	0	0	0	0	0	0
AAGACTCTCAAGAGTA-1	0.48877527842032	0.815646464543239	0.48877527842032	0.815646464543239	0.815646464543239	0	0	0	0	0	0.273957689008357	0.273957689008357	0	0	0.48877527842032	0.6655074308107	0	0	0	0	0
AAGATAGAGGAGTCTG-1	0	1.26252060802525	0.352336083224286	0	0	0	0	0	0	0.352336083224286	0	0.352336083224286	0	0	0	0.818527704692703	0	0	0	0.612356216947978	0
AAGATAGAGGCACGAT-1	0.93924802612595	0.93924802612595	0.774055433738388	0.576067457681617	0.93924802612595	0	0	0	0	0	0	0	0	0	0	0.328954244129799	0	0	0	0	0
AAGCATCAGGTAAACT-1	0.685583932366266	0.504779608351975	1.66165694123613	0	0	0	0	0	0.504779608351975	0	0	0	0.971366220921293	0	0	0.971366220921293	0	0	0	0.685583932366266	0
AAGCATCCAAGCTACT-1	1.41434954471282	0.575743568476155	2.65561178966598	0.575743568476155	0	0	0	0.938797493079768	0	0.575743568476155	0	0	0	0	0	0	0	0	0	0	0
AAGCATCCAATTGAGA-1	1.02178400699692	1.02178400699692	1.02178400699692	0.259558611603017	0	0	0	0	0	0	0	0.465440437569396	0	0	0	0.465440437569396	0	0	0	1.2994338457931	0
AAGCATCCAGAGCTAG-1	0.632370941887285	1.83934341386641	0	0	0	0	0	0	0	1.01672779499657	0	0.632370941887285	0	0	0	1.83934341386641	0	0	0	0.632370941887285	0.632370941887285
AAGCCATAGCATGCAG-1	0.740265103537015	1.16095541924225	0.437122427978856	0	0	0	0	0	0.437122427978856	0.242257947337525	0	0	0.242257947337525	0	0	1.57644339029906	0	0.437122427978856	0	1.07119300888073	0
AAGCCATAGCCGATCC-1	0	1.49433688460889	1.00363847332015	0.525483330197636	0.525483330197636	0	0.296868285577213	0	0	0	0.525483330197636	0	0	0	0	1.00363847332015	0	0	0.296868285577213	0.868172262432296	0.525483330197636
AAGCCATAGTCACACT-1	0.617851454306036	1.27111216267904	0.495429968433938	0.193702039733762	0.72690730118472	0.193702039733762	1.74084520065872	0.193702039733762	0	0.72690730118472	0	0.193702039733762	0	0.495429968433938	0	0.617851454306036	0	0	0	0.193702039733762	0
AAGCCATCAATTCGTG-1	0.75330886491978	0.318215274950758	2.04693112280731	0	0	0	1.05548235836034	0	0	0	0	0.318215274950758	0	0	0.318215274950758	1.63342662474813	0	0	0	0.559241045566413	1.47523188240158
AAGCCATGTTCGGTTA-1	0.939936576692371	1.62048260634682	2.60109971751586	0.27152510797518	0	0	0	0.484847674487496	0	0.27152510797518	0.660567911142264	0	0	0	0.660567911142264	0	0	0	0	0.939936576692371	0
AAGCGAGAGCGTGCCT-1	0	0.743317643418389	1.58106975435347	0	0.43919018011164	0	0	0	0	0	0.43919018011164	0	0	0	0	0.976200158886348	0	0	0	0	0
AAGCGAGCAAGATTGA-1	0.626583474743693	0.896908518587438	1.00883827815115	0.254953958193777	0.254953958193777	0	0	0	0	1.62247869041645	0.457933840336482	0	0	0	0.626583474743693	0.254953958193777	0	0.457933840336482	0.254953958193777	0.896908518587438	0
AAGCGAGCACAGAGCA-1	0.516243718857603	1.47673056022068	0.855029039815658	0.291071820454851	0.855029039815658	0	0	0	0	0.855029039815658	0.291071820454851	0	0	0	0	0.291071820454851	0	0	0	0	0
AAGCGAGCATAATCGC-1	0.486205953227574	0	1.68323545240917	1.2540591217838	1.68323545240917	0	0.811938480592153	0	0	0	0	0	0	0	0	0	0	0	0	0.486205953227574	0
AAGCGAGGTTTAGTCG-1	0	1.13689480654959	1.92014594980342	0.424789549760247	0	0	0	0	0	0	0	0.424789549760247	0	0	0	0.721995585735748	0	0	0	0.950810278219195	0
AAGCGTTGTAACTAAG-1	0.231485406248669	0.833932363254929	0.577406754167988	0	0	0	0	0	0	0.419329789593387	0	0	0	0	0	0.419329789593387	0	0	0	0.833932363254929	0
AAGCGTTGTGTGGACA-1	0.358566456182451	0.621947747244003	0.830222228791509	0	0	0	0	0	0	0	0	1.00250680699907	0.358566456182451	0.358566456182451	0	1.27749930882602	0	0	0	0	0
AAGCGTTTCAAACCCA-1	0.783321846939525	0.949715620981968	1.09233195957492	0.333785495255999	0	0	0	0	0	0	0	0.333785495255999	0.583604164397082	0	0	0.783321846939525	0	0	0	0.949715620981968	0
AAGCGTTTCCTAGCCT-1	0	0.728330877132983	0.539070916014644	0	1.90438944393074	0	0.305428649320892	0	0	1.5199652778558	0.305428649320892	0	0	0.305428649320892	0.305428649320892	1.14525407188132	0	0	0	0.305428649320892	0
AAGCGTTTCGTGCAGC-1	0	0	2.3299181030909	0	0	0	0	0	0	0.538609880178097	0.305137485539368	0	0	0	0	0	0	0	0	0.305137485539368	0
AAGGAATAGAAGATCT-1	0.548587875723801	1.26914943622077	0.74013131712369	0	0	0	0	0	0	0	0	0	0	0	0	0.311450053992758	0	0	0	0.548587875723801	0
AAGGAATAGACGCTCC-1	0.508357862602792	0.508357862602792	2.42211428611437	0	0	0	0	1.19965021759282	0	0	0	0	0	0	0.286140435525125	0.286140435525125	0	0	0	0.286140435525125	0
AAGGAATAGCTGACAG-1	0.405098777240692	1.50322241590574	0.69259763392208	0.69259763392208	2.35038061813779	0	0	0	0	0	0	0.915631239659239	0	0	0	0	0	0	0	0	0
AAGGAATAGGCTTAGG-1	1.01369765770804	1.40428190498345	0	0	0.630146702901893	0	0	0	0	1.01369765770804	0.363908833789448	0.630146702901893	0	0.363908833789448	0	1.50663948993576	0.363908833789448	0	0	0.363908833789448	0
AAGGAATAGTTAACAG-1	0.456222551549684	0.768348818024934	1.19767483121325	0	0	0	0	0	0	1.00587712342151	1.19767483121325	0	0	0	0	1.19767483121325	0	0	0	0	0
AAGGAATAGTTTGGCT-1	1.33656526669543	1.22527395811614	1.33656526669543	0.588730443380125	0	0	0	0	0	0	0	0.789615509785723	0	0	0	0	0	0	0	0.789615509785723	0
AAGGAATGTTTCTATC-1	1.15211420333569	1.89140573324713	0.359752986798476	0.623770743017599	0.359752986798476	0	0	0	0	1.39397177644514	0.83244215348299	0	0	0	0	0.623770743017599	0	0	0	0.359752986798476	0
AAGGAATTCATCTATC-1	1.06367339419836	0.490009108856905	0.817425598634967	0.667058117715561	0.274722618516848	0	0	0	0	0	0	0	0	0	0	0.667058117715561	0	0	0	0.948110169727168	0
AAGGAATTCGCTATTT-1	0.234705468347519	1.70422369197912	0.424661365877054	0.950583015450661	0.234705468347519	0	0	0	0	0	0	0	0	0	0.424661365877054	0	0	0	0	0.584229681757586	0
AAGGTAAAGACATACA-1	0.72365063485336	0.882083976472619	1.58797018280999	0.72365063485336	0.72365063485336	0	0	1.24642179315692	0	0	0	0.303050102680095	0	0	0	0	0	0	0	0.303050102680095	0.303050102680095
AAGGTAAAGTAGCATA-1	0	0.525667050526722	1.49468548162267	0	0	0	0	0.29698374471087	0.29698374471087	0	0	0	0	0	0	1.00392319146872	0	0	0	0.29698374471087	0
AAGGTAACACGCTTAA-1	0.684169662562193	1.23991313269657	0	0.399489060114432	0	0	0	0	0	0	0	0	0	0	0	1.08662426471621	0	0	0	0.399489060114432	0
AAGGTAAGTCGAACAG-1	0.529125559483928	1.33231044259023	1.00927761739702	0.299158716630675	1.57607974102977	0.299158716630675	0	0	0	0.529125559483928	0.299158716630675	0.529125559483928	0	0	0	0.87333925722434	0	0	0	0.299158716630675	0
AAGTACCAGGTACAGC-1	0.487802475065644	0.190271291197658	0.487802475065644	0.350061907238118	0.350061907238118	0	0.350061907238118	0.190271291197658	0	0.716809264612823	0.487802475065644	0	0	0	0	0	0	0.190271291197658	0	0.716809264612823	0
AAGTACCCAGGTTCGC-1	0.347792755503719	1.79030262283415	1.64081791705122	0	0	0	0	0	0	0	0	0.347792755503719	0	0	0	1.2515143730029	0.809959221147598	0	0	0	0
AAGTACCGTCCTCATC-1	1.06150442349463	1.29390579315826	1.1844412690388	0	0.758199608195567	0	0	0	0	0	0	0	0	0	0	0	0	0	0	0.758199608195567	0
AAGTCGTTCACTCTTA-1	0	0.490843391608894	0	0	2.0351998480356	0	0	0	0	0.668106371999464	0.490843391608894	0.275240046385475	0	0	0	0.818628051676424	0	0	0	0.275240046385475	0
AAGTCGTTCAGTGTTG-1	0.620871158920219	0.357866093452711	2.0648842660095	0.357866093452711	0	0	0	0	0	0	0	0.620871158920219	0	0	0	0	0	0	0	1.0010348646751	0
AAGTCGTTCATACGGT-1	0.834502484017385	2.31507413538439	0.834502484017385	0	0	0	0	0	0	0	0	0	0	0.625463327527233	0	0.834502484017385	0	0	0	0.360855312729391	0
AAGTGAAAGAAGAACG-1	0.940673811956142	0.940673811956142	1.59010571677034	0	0	0	0.577092728517474	0	0	0.577092728517474	0	0.329610704647124	0	0.329610704647124	0	0.329610704647124	0	0	0	1.20673710568324	0.329610704647124
AAGTGAAAGAGTTGTA-1	0	1.26868260932521	0.758969172904469	0.249994450320456	0	0	0	0	0	0	0	0.249994450320456	0	0	0	0.99477274340282	0	0	0	0.44982425172996	0
AAGTGAAAGTAGCAAT-1	0.897287018209528	1.28517227648564	1.62299165001398	0.62688107612544	0.255097819408287	0	0	0	0	0.62688107612544	0.255097819408287	0.62688107612544	0	0	0.255097819408287	0.255097819408287	0	0	0.255097819408287	0.458168695933969	0
AAGTGAACAGAGGAAA-1	1.11520343046221	0.80205233324787	0.80205233324787	0	0	0	0	0	0	0.343616458266628	0	0.343616458266628	0.343616458266628	0	0	0	0	0	0	0.343616458266628	0
AAGTGAAGTACCACGC-1	0.713182357457555	0.231205854697766	1.58959824356124	0.4188663938488	0	0.231205854697766	0.231205854697766	0.231205854697766	0	0.231205854697766	0	0.4188663938488	0	0	0	0.231205854697766	0	0	0.4188663938488	0.576813255708686	0.4188663938488
AAGTTCGAGCTAGATA-1	0.896049556929359	0	0.394270628887089	0	1.36092822177579	0	0	0	0	0	0	0	0	0	0	0.394270628887089	0	0	0	0	0
AAGTTCGCAAGCTGTT-1	0.98098552987213	0.98098552987213	2.79853188166285	0	0	0	0.348380239362423	0	0	0	0	0	0	0	0	0	0	0	0	0	0
AAGTTCGCAATTGGTC-1	0.266852492769668	1.04207257543279	0.266852492769668	0	0	0	0	0	0.477286805076416	0.266852492769668	0	0.266852492769668	0	0.266852492769668	0	1.72057082306731	0.266852492769668	0	0	1.47346374699403	1.54119627046562
AAGTTCGCACCCTAAA-1	0.702527398913974	0.702527398913974	1.80734463789444	0	0.702527398913974	0	0	0	0.702527398913974	0	0	0	0	0	0	0.411728353297104	0	0	0	0.702527398913974	0
AAGTTCGGTGGCCACT-1	0.446211740567108	0.988479944311821	1.89067262206237	0	0	0	0.446211740567108	0.753660973850327	0.247790212103897	0	0	0.611705740896541	0	0	0	0.446211740567108	0	0	0	0.446211740567108	0
AATAGAGCATTCTTCA-1	0	0.319496938820008	3.40071417314828	0	0	0	0	0.755795859475524	0	0	0	0	0	0	0	0.918584353980974	0	0	0.755795859475524	1.77387669931266	0
AATAGAGGTACAGAAT-1	1.05727704759122	1.55962656328821	3.1041344954113	0	0	0	0	1.41848813100786	0.486230063447736	0	0	0	0	0	0	0	0	0	0	0.486230063447736	0
AATAGAGTCGTTCCCA-1	0.492979027904136	0.276565329477477	0.95280218772843	0.276565329477477	0.670788722047622	0	2.11958023921469	0	0	0	0	0.492979027904136	0	0	0	0.276565329477477	0	0	0	0.492979027904136	0
AATAGAGTCTTCGGAA-1	0.413454950867244	0.705108132420007	0.930626801711559	0.413454950867244	0	0	0.413454950867244	0	0	0	0	0	0	0	0	0	0	0	0	0.413454950867244	0
AATCACGCAACCGACC-1	0.474815793960792	0.474815793960792	0.79544924086309	0	0.79544924086309	0	0	0	0	0.474815793960792	0	0	0	0	0	0	0	0	0	0.79544924086309	0
AATCACGGTGGATCAG-1	0.751706419881977	0.751706419881977	1.47289553981142	0	0	0	0	0	0	0	0	0.317390278944154	0	0.913949642460625	0	1.05350775259357	0	0	0	0.913949642460625	0.557944140653518
AATCACGGTTCAAGTC-1	1.54418359217128	0.801126148903032	1.04453369651253	0.478730635014877	0.478730635014877	0	0	0	0	0	0	0	0	0	0	0	0	0	0	0.801126148903032	0
AATCGACCACCGTGCA-1	0.311782890615865	0.437472160343902	1.78155501762445	0.824396217178765	0	0.549112963255002	0	0.167993617103951	0	0.901555694825961	0.740781610775123	0.167993617103951	0	0	0	0.740781610775123	0	0	0	0.437472160343902	0
AATCGACGTAGTTACC-1	0.670617503102198	1.26634230551889	1.5731426906884	0.492842671745626	0	0	0	0.670617503102198	0.492842671745626	0	0	0	0	0	0	0.492842671745626	0	0	0	0	0
AATCGACTCCGCTAGG-1	1.43976951068498	0.652283980401028	0.652283980401028	0	0	0	0	0	0	0.652283980401028	1.19386253243671	0.378409341792843	0	0.378409341792843	0.652283980401028	0.378409341792843	0	0	0	0	0.378409341792843
AATCGTGCACACCTGG-1	0.717686168897866	0.717686168897866	1.98761548819135	0	0	0	0	0	0.300026834975862	0	0	0	0.300026834975862	0	0	0.300026834975862	0	0	0	0	0
AATCGTGCACGTACAT-1	0.470119908533712	0.916476772245452	1.90237130472971	0	0	0	0.262435822552489	0.916476772245452	0.470119908533712	0	0	0	0	0	0	0	0	0	0	0	0
AATCGTGGTGTCCTAA-1	0.712652211858837	1.28051222498932	2.4776828241873	0	0	0	1.41541107135065	0.418510642056173	0	0	0	0	0	0	0	0	0	0	0	0.939651527936557	0.418510642056173
AATCGTGGTTTGAACC-1	0	0.912557062322106	0.690036758145553	1.24831654053823	0	0	0.403392568506192	0	0.403392568506192	0	0	0.690036758145553	0	0.403392568506192	0	1.0944629051213	0	0	0	0.403392568506192	0
AATGAAGCAATTGTGC-1	0	0.584042466677621	1.51945383785262	0.334066861947796	0.334066861947796	0	0	0.334066861947796	0	0.688933970305098	0	0	0	0	0	0.180919124800338	0.950323429426544	0	0	0.180919124800338	0
AATGACCAGTTGTCAC-1	0.812060346475444	1.25421575866629	0.272418213422822	0.272418213422822	1.16063276823555	0.272418213422822	0	0	0	0.272418213422822	0	0	0	0	0	0.272418213422822	0	0	0	1.05737921859225	0
AATGACCCAAAGGCAC-1	0.395296905499139	0.395296905499139	0.793925313576806	0	0	0	0	0.546523292476416	0	1.23084593276452	1.15741954299705	0	0	0.395296905499139	0	0.546523292476416	0	0	0	0.217055045193507	0
AATGACCCATGCCATA-1	0.973544319140291	0.600842938816987	1.4573634328927	0.344885099963082	0.344885099963082	0	0	0	0	0	0	0.973544319140291	0	0	0	0.344885099963082	0	0	0	0.344885099963082	0
AATGACCGTACTGCGC-1	0.784507359569107	0.784507359569107	1.32966139471051	0.784507359569107	0	0	0	1.32966139471051	0	0	0	0.95105390361813	0	0	0	0	0	0	0	1.09378238702257	0.334405134597205
AATGACCGTAGCACAG-1	0.288853522673604	0.512699285984367	2.12438096889264	0.288853522673604	0	0.983755309524031	0.288853522673604	0	0.288853522673604	0.695488710313509	0.288853522673604	0	0	0	0	0	0	0	0	0.512699285984367	0
AATGACCGTCGTTGCG-1	0.4340767570972	0.735763411848999	2.51884775812113	0	0.4340767570972	0	0	0.4340767570972	0	0	0	0.735763411848999	0	0	0.735763411848999	0.735763411848999	0	0	0	1.31310162137997	0
AATGACCGTTCTTGCC-1	0.681922614717265	1.08361802722833	1.77298124779689	0.501856072993303	0.681922614717265	0	0	0	0	0	0	0	0	0	0	0	0	0	0	1.08361802722833	0
AATGCCAAGAAGAACG-1	1.4350235759268	0	1.75779171376053	0	0	0	0	0.587751111558768	0.955462216984672	0	0	0	0	0	0	0.587751111558768	0	0	0	0.587751111558768	0.587751111558768
AATGCCAAGAGGGTCT-1	0	0.628387073449026	1.4014405766746	0	0	0.197740523766148	0.197740523766148	0.197740523766148	0	0.50436787486492	0.362760986667217	0	0	0	0	0.197740523766148	0	0	0	0.362760986667217	0
AATGCCAAGCACTTTG-1	0.566538283218756	0.819894651987933	2.41252279074375	0.566538283218756	0	0.226380013513603	0	0	0	0	0	0.566538283218756	0	0	0	0	0	0	0	0.566538283218756	0
AATGCCAAGTTCAACC-1	0	0.748209939561335	0.555115715257734	0	0.315592392513347	0	0	0	0	0	0	0	0	0.315592392513347	0	0	0	0	0	0.315592392513347	0
AATGCCAGTGGTGATG-1	2.07882468111219	1.46173865480454	2.63085586569081	0	0	0	0.5517695459091	0.905288673714792	0.313467796128686	0	0	0	0.744070404270821	0.313467796128686	0.313467796128686	0.313467796128686	0	0	0	0.313467796128686	0
AATGCCATCCATTGCC-1	1.05341044999307	1.76734304009527	2.09139133292941	0.557880255826341	0	0	0	0	0	0	0	0	0	0	0	0	0	0	0	0	0.317349650153689
AATGGAAAGCTTCATG-1	0.976500993650587	0.807083800728058	0.602989837698655	0	0	0	0	0	0	0	0	0	0	0	0	0	0	0	0	0.34627219975948	0
AATGGAAAGGGATCAC-1	0.264608014797842	1.59695268599843	0	0	1.1379743545674	0	0	0.264608014797842	0	0	0	0.646454052713285	0	0	0	0.922114043928976	0	0	0	1.31541077985883	0
AATGGAACACGCTTAA-1	1.63369238633368	1.118864983141	1.89743815941696	0.827835817719935	0.708375025046132	0	0	0.229262543590343	0	0	0	0.229262543590343	0	0	0	0.229262543590343	0	0	0	0.229262543590343	0
AATGGAACAGGTCCCA-1	0.678780031122181	0.830861306497515	2.13392325660179	0	0	0	0	0.28052429938386	0	0	0	0.499348464874845	0	0	0	0.499348464874845	0	0	0	0.28052429938386	0
AATGGCTAGGCTCCCA-1	0.434261857100271	0.434261857100271	0.309357002867528	1.36107648144293	1.31348583923429	0	0	0	0	0	0	0	0	0.166593820770414	0	0.896167560142841	0	0	0	0	0
AATGGCTCAGGATTCT-1	0.642349281260101	0.642349281260101	1.17937895256872	0.371888153348867	0	0	0	0	0	0.642349281260101	0.371888153348867	0	0	0.371888153348867	0.642349281260101	1.52687465016729	0	0	0	1.17937895256872	0
AATGGCTGTAGACGGT-1	0.608417346882628	0.749855713455623	2.04124208241363	0.749855713455623	0	0	1.08323314084342	0.608417346882628	0	0.608417346882628	0.246214280392784	0.246214280392784	0	0	0	0.246214280392784	0	0	0.44362583147561	0.749855713455623	0
AATGGCTGTATGATCC-1	0.643225859679222	1.03148092541111	0.856078968226501	0.643225859679222	0	0.372462648223739	0	0	0	2.05021405470709	0.856078968226501	0	0	0	0	0.856078968226501	0	0.372462648223739	0	0.643225859679222	0
AATGGCTTCGTCACCT-1	0.598447186785731	1.06873036024489	1.38731113108653	0	0	0	0	0.241452668028919	0.738306370794352	0	0	0.241452668028919	0	0.241452668028919	0	1.06873036024489	0	0	0	0.738306370794352	0
AATTCCTAGTCAACAA-1	1.12010531182143	1.12010531182143	1.55124053948221	0.806076764540449	0	0	0	0	0	0.975367460240137	0.806076764540449	0.60216655155654	0	0	0	0.345740154438536	0	0	0	1.24651847870292	0
AATTCCTCAACGGCTC-1	0.74856196879729	0.982429286745082	0.982429286745082	0.982429286745082	0.442747370728218	0	0	0	0	0	0.982429286745082	0	0	0.442747370728218	0	0.74856196879729	0	0	0	0	0
AATTCCTCAGTACTAC-1	1.33985487050819	1.00593212809125	1.58975009946403	0	0.19623010662288	0.19623010662288	0	0	0.19623010662288	1.44741369034229	0.734305602741889	0.360198345281896	0.19623010662288	0	0	0.501030167745911	0	0	0	0.833274799827834	0
AATTCCTGTTGTTGCA-1	0.532166625541526	0.301073474507853	2.24404528923157	0.532166625541526	0	0	0.877647403381152	1.83571724115939	1.58194232370718	0	0	0	0	0	0	0	0	0	0	0.301073474507853	0
AATTCCTTCAAATGCC-1	0.850837263819089	0.51330452092175	1.54530849760616	0.696244843047798	0.289232103134339	0	0	0	0	0	0	0.51330452092175	0	0.289232103134339	0	0.850837263819089	0	0	0	1.39093726394946	0
AATTCCTTCCGTGTCT-1	1.73478267774083	0.731001867203591	0.89044525219439	0.731001867203591	0.30678852724232	0	0	0	0	0.30678852724232	0	0.30678852724232	0	0	0	1.25657704114254	0	0	0	0	0.30678852724232
AATTTCCAGAGTGTGC-1	1.21641643584611	0.388667651051901	2.89594028126185	0	0	0	0	1.21641643584611	0.667843988291935	0	0	0	0	0.388667651051901	0	0	0	0	0	0.388667651051901	0
AATTTCCTCTGCCCTA-1	0.773405335826688	1.2042528771467	1.08018437739237	0	0.328616105513411	0	0	0	0	0	0	0.328616105513411	0	0	0	1.41399611329836	0	0	0	0.773405335826688	0.575539199608604
ACAAAGAAGCTGAAAT-1	0	1.00669185838713	2.79002900436715	0	0	0.298107515938268	0.298107515938268	0	0	0	0	0.298107515938268	0	0	0	0.527454557903718	0	0	0	0.870969693533405	0.298107515938268
ACAAAGAGTGGCGCTT-1	0	0.607921511545942	1.56124407339745	0	0	0	0	0.349462516419972	0	1.12866454200095	1.25556765116718	0.349462516419972	0	0	0	1.79503083519025	0.349462516419972	0	0	0.813112315518031	0
ACAAAGAGTTCTCTCG-1	0	0.305701535749691	1.5960177913712	0.539502939969315	0	0.305701535749691	0	0	0	0	0	0	0	0	0	0.305701535749691	0	0	0	0	0
ACAACCAAGGTCGTGA-1	1.33975086110798	0	2.46832718192886	0.385046068051516	0	0	0	0	0	0	0	0	0	0	0	0	0	0	0	0	0
ACAACCAGTCTTCAAG-1	0.977689093008307	0.808139450219997	0.808139450219997	0.346830200148175	0	0	0	0.346830200148175	0	0	0.808139450219997	0.346830200148175	0	0.346830200148175	0	0.346830200148175	0	0	0	0.6038530292169	0
ACAACCAGTGCCTGAC-1	0	0.61154495188998	1.37408751230122	0	0.351810070621482	0	0	0	0	0	0	0.351810070621482	0.988259312371462	0	0	1.80165399752318	0	0	0	0	0
ACAAGCTCACAGAAGC-1	0	0.515644975078698	2.002806673644	0.29069688774108	0	0	0	0	0	0	0	0.515644975078698	0	0.29069688774108	0	0.29069688774108	0	0	0	0.854175559079817	0
ACAAGCTCAGTCAGTT-1	1.11739728566361	0.777196173706762	2.34208604607069	0	0.257615383852997	0	0	0	0	0	0	0.46227520518533	0	0	0	0.257615383852997	0	0	0	1.44273423865264	0
ACAAGCTTCCATTCGC-1	0.290433314138234	0.69864211536522	2.24338352212402	0	0	0	0.69864211536522	0	0	0	0	0.290433314138234	0	0	0.290433314138234	0.290433314138234	0	0	0	0.853575326829816	0.290433314138234
ACAAGCTTCGAGGCAA-1	0.825723490103917	0.825723490103917	1.27174300592524	0	0	0	0	0.35616567981437	0	0	0	0	0	0	0	0	0	0	0	0.825723490103917	0.35616567981437
ACACAGTAGCGTACAG-1	0.614686395118851	1.57294918889555	1.48076476037611	1.13869531355017	0.353847771458198	0.353847771458198	0	0	0	0.992567560594628	1.13869531355017	0.353847771458198	0	0	0	0	0	0	0	0.353847771458198	0
ACACAGTAGCGTGAAC-1	0.355781497034043	1.66259120308463	2.21031817760139	0	0	0	0	1.27082006066649	0.82500270488912	0	0	0.82500270488912	0	0	0	0	0.355781497034043	0	0	0.355781497034043	0
ACACAGTGTAGAATAC-1	0	0.368053281750248	1.8467254912217	0	1.17080739932391	0	0.368053281750248	0.368053281750248	0	0	0	0.368053281750248	0	0	0	0.636491137291647	0	0	0	0.368053281750248	0
ACACAGTTCGCTTAAG-1	0.884483633765884	1.06320779993181	1.96862805466656	0	0	0.212653195047004	0	0.666712019382521	0.212653195047004	0.212653195047004	0.387919540285165	0.387919540285165	0	0	0	0.212653195047004	0	0	0	0.53700013306228	0.666712019382521
ACACCAAAGATCCAAA-1	0.804157025272005	1.00383869641038	1.8223225601507	0.804157025272005	0.401406701151989	0	0	0	0	0.687053376867617	0.22071048415411	0	0	0.22071048415411	0.22071048415411	0.401406701151989	0	0	0	0.554394804465618	0
ACACCAACAGAGCCCT-1	0.864562012394177	1.0727994955403	0.741543396862824	0.601240013803601	0.974091344938798	0	0	0	0	0	0	0.242783983577782	0	0.242783983577782	0	0	0	0	0	0.864562012394177	0.437988079979126
ACACCAATCATTGCTT-1	1.31916848486515	1.23425883967566	2.31593227490972	0	0	0	0	0.648900920119065	0.47558662079117	0.648900920119065	0.47558662079117	0.265803638717275	0	0	0	0.47558662079117	0	0	0	0.265803638717275	0
ACACGCGGTCTCTCTG-1	0.222824011448893	0.915331805797797	1.25162128553085	0	0.558930934581409	0.222824011448893	0.222824011448893	0.692348139366813	0.404932484926465	0	0.222824011448893	0	0	0.222824011448893	0.558930934581409	0.810042353244037	0	0	0	0.558930934581409	0
ACACGCGGTGGACTGA-1	1.451139207884	0.659438790947835	1.88740912115649	0	0	0	0	0	0.383119567807872	0.383119567807872	0.383119567807872	0	0	0	0	0	0	0	0	1.2042528771467	0
ACACGCGGTTCGGTTA-1	0.785956634213271	1.43158971171508	1.6826609904684	0.585749508244456	0	0	0	0	0	1.22053800606453	0.785956634213271	0.335163112408976	0	0	0.335163112408976	0.335163112408976	0	0	0	0.585749508244456	0
ACACTGACAACTCGTA-1	0.290535285512403	0.515386865225301	0.853807568692423	0	0.515386865225301	0.290535285512403	0.698845489012368	0	0	0.290535285512403	0	0	0	0	0	1.3075607374466	0	0	0	0.515386865225301	0
ACACTGACAGATCCTA-1	0	0.383908709098468	0	0.383908709098468	0	0	0	0	0	0	0	0.383908709098468	0	0	0	0.383908709098468	0	0	0	0.383908709098468	0
ACACTGAGTTCTAACG-1	0.313111555206168	0.743375491552729	0.551208077625631	0	0	0	0	0	0	0.313111555206168	0	0.551208077625631	0	1.16503795368532	0.313111555206168	1.5426014863252	0	0	0.313111555206168	0.904500043994681	0
ACAGAAAAGGACATCG-1	1.14192797215617	0.30414610618556	1.14192797215617	0.30414610618556	0.30414610618556	0	0	0	0	1.43489492487163	1.02149198559695	0	0	0	0	0.30414610618556	0	0	0	0	0
ACAGAAACAGAATGTA-1	0.956694556254643	0	0.726929384869633	0	0.428112901851781	0	0	0	0	0.428112901851781	0	0	0	0.428112901851781	0	0	0	0	0	0	0
ACAGAAACATACCACA-1	0.232806268800822	0.945003211824171	0.58020847896663	0	0.232806268800822	0	0	0	0	0	0	0.421518152847412	0	0.58020847896663	0	1.48337121225674	0	0	0	0.717131133012723	0
ACAGAAATCAACTCTT-1	1.19065843994874	0.926702016713829	1.84712710037084	0	0	0	0	0.174600595183045	0.567063464189776	0.452546871834622	0	0	0.174600595183045	0	0	0	0	0	0	0.174600595183045	0
ACAGAAATCAAGAGGC-1	0	0.82500270488912	0.82500270488912	0	0	0	0	0	0	0	0	0	0	0	0	0	0	0	0	0	0
ACAGCCGAGGGTGGGA-1	0	1.58133259882054	1.1651897711932	0	0	0	0.439307817217116	0	0	0.439307817217116	0.439307817217116	0	0	0.743491216070736	0	1.46089080303365	0	0	0.439307817217116	0.743491216070736	0
ACAGCCGAGTCACTAC-1	0.423820964056131	0.720556139877349	2.18793944861966	0.720556139877349	0	0.423820964056131	0.720556139877349	0	0	0.720556139877349	0.949092472420588	0.423820964056131	0	0	0	0	0	0	0	0.423820964056131	0
ACAGCCGAGTCGCCCA-1	1.68222675692302	1.204375454822	0.773499633773266	0	0	0	0	0	0	0	0	0.459744270901803	0	0	0	0.459744270901803	0	0	0	0.628877111099767	0
ACAGCCGCATACACCA-1	0	0.933192973574635	0.571717898787129	2.46795571806273	1.58032559746718	0	0	0	0	1.19813241177456	0	0.571717898787129	0	0	0	0	0	0	0	0	0
ACAGCCGGTACTAGCT-1	0.329863049350404	1.20736680372182	0.329863049350404	0	1.41736201964673	0	0	0	0	0	0	0	0	0.941221595133947	1.08312234913239	1.80502269215517	0	0	0	0	1.80502269215517
ACAGCCGTCCTACGAA-1	1.04137030369897	1.19130410353015	0.650525796849434	1.43696822076623	1.43696822076623	0	0	0	0	0	0	0.377253640322451	0	0	0	0.650525796849434	0	0	0	0.377253640322451	0
ACAGGGACAGGCAATG-1	1.30366335251413	1.17422552020476	1.41825088212579	0.850741192340298	1.85089694536575	0	0	0	0	0.638825312765616	0.638825312765616	0.638825312765616	0	0	0	0	0	0	0	0	0.369580355112662
ACAGGGACAGTCCCGA-1	1.53844601654886	0.594841621814825	2.79984710382986	0	0	0	0	0	0	0	0	0.594841621814825	0	0	0	0	0	0	0	1.44714843721857	0
ACAGGGATCAATGTCG-1	0.732214235080112	1.15036973789741	0	0	1.44433712192728	0	0	0	0	0	0	0	0	0	0	0.431678649547552	0	0	0	1.76790415805799	0
ACAGGGATCCTGTTAT-1	1.45793237384214	0	0.841061128619437	0	0	0	0	0	0	0.506463999087779	0.506463999087779	0.506463999087779	0	0	0	0	0	0	0	1.45793237384214	0
ACAGGGATCGCCTAGG-1	1.40796901181243	0.632432957887693	3.07875503376449	0	0	0	0	0.632432957887693	0.842978444748489	0	0	0	0	0	0	0.365401259559355	0	0	0	0	0
ACATCCCCAATCAAGA-1	0.821721985490719	1.43175337215676	1.17255108336148	0.49299142773554	0.670804291903119	0	0.276573027409658	0	0	0	0	0.276573027409658	0.276573027409658	0	0	1.17255108336148	0	0	0	0	0
ACATCCCCATCGATCA-1	0.261545305052225	0.468672479399535	1.52327623902295	0.261545305052225	0	0	0	0	0	0	0	0	0	0.261545305052225	0	0.640172139026929	0	0	0	1.2212682644626	0
ACATCCCGTAACAGTA-1	0.837306053536541	1.35642710548401	1.42173980649767	0.232719191140373	0.580023903355547	0	0	0	0	0	0	0.42137394376164	0	0	0.42137394376164	1.2865487224695	0	0	0	0.232719191140373	0
ACATCCCGTCGTTTCC-1	0.817537434390023	0	3.22021068427416	0	0	0	1.47547394564317	0	1.80165399752318	0	0	0	0	0	0	0.61154495188998	0	0	0	0	0
ACATCGACAGCGGTCT-1	0.525313858755608	1.12264402955817	1.49401527292922	0	0	0	0	0	0.525313858755608	0	0	0.525313858755608	0	0	0	0	0	0	0	0.711224911979902	0.296761788152177
ACATCGACATCTAACG-1	1.46982664036271	1.06932690834339	1.75501674845003	0	0	0	0	0	0	0	0.390929618302708	0	0	0	0	0.671263940157133	0	0	0	0	0
ACATCGAGTCAGCTTA-1	1.87923751670837	0.78342946524028	1.99349606324269	0.583691770730552	0	0	0	0	0	0	0	0.583691770730552	0	0	0	0.78342946524028	0	0	0	0.333841730319587	0
ACATCGATCGAGTCTA-1	0.265307093829129	0.647885103113628	1.14001625460557	0	0	0	0.647885103113628	0	0	0	0	0	0	0	0	0	0	0	0	0.265307093829129	0
ACATCGATCGCCCAGA-1	0	1.31901235403657	1.57600861578491	0	0	0	0	0	0	0.436928377563949	0	0	0	0	0	0.436928377563949	0	0	0.436928377563949	0.436928377563949	0
ACATGCACACGCAGTC-1	1.26221781358989	0.989107119666008	0.989107119666008	1.13495731428951	0.612162857374343	0	0	0	0	1.13495731428951	1.26221781358989	0	0	0	0.352210698036908	0.612162857374343	0	0	0	0	0
ACATGCACATCAGTCA-1	1.03515443894227	0.711700016331255	1.6880958603865	0.575539199608604	0.230606041113835	0	0	0	0	0	0	0.230606041113835	0	0	0	0	0	0	0	0.575539199608604	0.230606041113835
ACATGCAGTAACGTTC-1	0.477182356293976	0.266788037984935	1.40060064819028	0.266788037984935	0.266788037984935	0	0	0	0	0.798882186552273	0	0	0	0	0	1.66405696526014	0	0	0	1.54097998421771	0
ACATGCAGTCGCTTGG-1	0.279160648736009	0.827712526780859	1.763067704753	0	0.497156271536497	0	0	0	0	0.279160648736009	0	0.279160648736009	0	0	0	0.279160648736009	0	0	0.279160648736009	0.497156271536497	0
ACATGCATCTGATTCT-1	0.742874453607478	0.550803300739784	0.742874453607478	1.16438058520548	0.550803300739784	0	1.04261135234771	0	0.550803300739784	0	0	0	0	0	0	0.742874453607478	0	0	0	0.903931389427313	0
ACATTTCGTAGTCACT-1	0.73527680405624	0.73527680405624	0.924450581245032	0.501766072904399	0.3607631914938	0	0.196562889614644	0.73527680405624	0	0	0.196562889614644	0.196562889614644	0	0	0.196562889614644	0.196562889614644	0	0	0	0.196562889614644	0.3607631914938
ACATTTCGTCAGGCAA-1	0.593732354067505	0.340298521243641	2.48030529783335	0	0	0	0.79574942651516	1.53650232267859	1.10751761804179	0	0	0.593732354067505	0	0	0	0	0	0	0	0	0
ACATTTCGTGGTAATA-1	0.562437454158728	0.320250257860495	1.3912270643344	0.320250257860495	1.3912270643344	0	0	0	0	0	0	0.562437454158728	0	0	0.320250257860495	0.562437454158728	0	0	0	0	0
ACATTTCGTGGTCAAG-1	0.680515950018539	1.48435925693376	2.37480939388989	0	0	0	0	0	0	0.901113995985546	0.680515950018539	0.397062040102309	0	0	0	0	0	0	0	0.397062040102309	0
ACATTTCGTTGCATGT-1	0.528081700383218	0.871859206956614	1.49926178849366	0.298501964985016	0.298501964985016	0	0	0	0	0	0	0.298501964985016	0	0	0	0.714671147573074	0	0	0	0	0
ACATTTCTCAAGCCGC-1	0.736765146528832	0.896994511330976	1.45102800553742	0.545870872028137	0	0	0	0	0	0	0	0	0	0	0	0.545870872028137	0	0	0	0.309728852455894	0
ACCAAACGTAGCGATG-1	0	0.940983344464527	0.77559084977102	0	0.940983344464527	0	0	0.577315365034824	0	0	0	0	0	0.940983344464527	0	1.08286393169997	0	0	0	0.329753286372468	0.329753286372468
ACCAAACGTGGTAACG-1	0.418270855978734	1.41488007676924	0.418270855978734	0.418270855978734	0.832182923304463	0	0	0	0	1.41488007676924	0.939224302298845	0.418270855978734	0	0.230846661580083	0	0	0	0	0	1.03590763555924	0
ACCAAACTCCATTTCA-1	0.371252699017794	0.945236780906068	1.42234787350277	0.515409495873094	0.371252699017794	0	0	0	0	0	0	0	0	0.202756878831191	0.202756878831191	1.47513363858504	0.641379380770282	0	0	0.202756878831191	0
ACCAAACTCCGAGATT-1	1.0612296897154	1.0612296897154	0.904193750532881	2.09675421769728	0.717818793790796	0	0	0	0	0	0	0.350644745276259	0	0	0	0.190613244172588	0	0	0	0.48856416871704	0
ACCAAACTCGCCACTT-1	0	1.25476657565733	0.406400624380871	0.694550126977051	2.19971734515274	0	0	0	0	0	0	0	0	0	0	2.48747721656094	0	1.98341911470568	0.223704966094164	1.91193153134289	1.83493729069906
ACCAACAAGGTATTGA-1	0.550469041451221	0.742460666867057	1.61688292310904	0.312642762301028	0.168490128764306	0.312642762301028	0	0	0	0.168490128764306	0	0	0	0	0.168490128764306	0.312642762301028	0	0	0	0	0
ACCAACATCATCGACA-1	0.669921886875606	0.785090719478063	2.09870910705834	0.539741601728339	0	0	0	0.888354940996045	0.390041667666151	0	0	0.669921886875606	0	0.213918062052903	0.539741601728339	0.669921886875606	0	0	0	1.14635127158246	0
ACCAACATCTTTGCAT-1	1.0278817526829	0.306769556480207	0.890402919983856	0	0	0	0	0.541193131358316	0	0	0	0	0.306769556480207	0.306769556480207	0	0.890402919983856	0	0	0	0	0.306769556480207
ACCACAAAGTATTAGG-1	1.43373151675346	0.883642868805812	1.72526695510711	0	0	0	0	2.67326094408639	0.53640515437459	0.303745791178856	0	0	0	0	0	0	0	0	0	0.53640515437459	0
ACCACAAAGTGTTCAC-1	0.880097112401116	0.533897561639195	2.86680868814913	0	0	0	0	0.721904877795736	0	0	0	0.533897561639195	0	0	0	0.533897561639195	0	0	0	0.302164293151486	0
ACCACAACACAGGATG-1	0.527483031317385	1.41730280817944	0.871010084125318	0.298125422656146	0	0	0	0	0	0	0	0.527483031317385	0	0	0	0	0	0	0	0	0
ACCACAACATATTCGG-1	0.758646058337392	1.03553507270864	0	0	0	0	0.859703319457461	1.37422076861273	0.20463460522203	0.951478828622022	0.374423759597289	0.20463460522203	0	0	0	0.20463460522203	0.20463460522203	0	0.20463460522203	1.03553507270864	0.20463460522203
ACCACAACATGGGATG-1	0.610575635967474	0.610575635967474	1.75240336033751	0.445322850054256	0.247248315648306	0.445322850054256	0	0.247248315648306	0	0	0	0.247248315648306	0	0	0	1.17679983846136	0	0	0	0.986928953656893	0
ACCACAAGTGTTATCG-1	0.666020938515399	0.387462950706461	1.06227794590212	0.666020938515399	0	0	0.387462950706461	0	0	0	0	0	0	0	0	0.666020938515399	0	0	0	0	0
ACCACAAGTTAAGCAA-1	0.463919873991599	0.865989056421868	1.01916734981573	0.331840355192541	0	0.331840355192541	0.865989056421868	0	0	0.779595978857781	0.580572215306027	0.331840355192541	0	0	0	0.331840355192541	0	0	0	0.463919873991599	0
ACCATTTCACTGATTG-1	1.56081454734678	0.812809798249539	3.04774241868126	1.05825877978968	0	0	0	0.812809798249539	0.486809441068517	0.486809441068517	0	0	0	0	0	0	0	0	0	0	1.41962821123451
ACCATTTCATGTGCTA-1	1.43298249301252	0.77030697919378	0.626110618793755	0.77030697919378	0	0	0.254725423993831	0	0	1.28397534248411	1.43298249301252	0	0	0	0	0	0	0	0	0.254725423993831	0
ACCATTTGTCCTGTCT-1	1.06134545144235	0.239045817370984	2.53461537407631	0.239045817370984	0.239045817370984	0	0	0	0	0	0	0.239045817370984	0	0	0	0	0	0	0	0.854493463389812	0.593387713582016
ACCCAAAAGAAAGTCT-1	1.13804640503942	0.951850682148913	2.72879974929666	1.13804640503942	0	0	0	0	0	0	0	0.425376534892193	0	0	0	0	0	0	0	0.425376534892193	0
ACCCAAAAGAGAGGTA-1	0.744051082794765	0.313457889512473	3.59297941956368	0	0	0.744051082794765	0	0	0	0	0	0	0	0	0	0.744051082794765	0	0	0.313457889512473	0.551753933733112	1.27453422741699
ACCCAAACAGTTTCGA-1	1.03068293126999	1.17980027237697	0	0	0	0	0	0	0	0	0	0.516479978019332	0	0	0.203244820596972	1.66431922702479	0	0	0	0.855365756195788	0
ACCCAAAGTACTGCCG-1	0.412702079477692	1.26820713712307	0.703983091744114	0.227492015942206	0	0	0	0.929279806173746	0.227492015942206	0	0.227492015942206	0.227492015942206	0	0	0	0	0	0	0	0	0.227492015942206
ACCCAAATCCATCGTC-1	0.886484671990387	0	2.36362795223322	1.437418680142	0	0.305015551021531	0	0	0	0	0	0	0	0	0	0.305015551021531	0	0	0	0	0
ACCCTCACAAGTGCAG-1	1.05632060555333	0.850080843184187	0.589951876052993	0.23741498881504	0.429138926540869	0	0	0	0	0	0.23741498881504	0.429138926540869	0	0	0	0.429138926540869	0.23741498881504	0	0	1.05632060555333	0
ACCCTTGGTACTAAGA-1	0.964135910916203	0	1.53701157861821	0.340485705037312	1.23366195106107	0	0	0	0	0	0	0	0	0	0	0.796105510963538	0	0	0	1.34531897593677	0
ACCCTTGTCAAGATAG-1	0.935837127186827	0.709462260270427	1.73130859585175	0	0	0	0.416371349841562	0	0	0.709462260270427	0	0	0	0.935837127186827	0	1.81880524166659	0	0	0.416371349841562	0.935837127186827	0
ACCCTTGTCAGATTGC-1	1.04753585022089	0	2.29081276131076	0	0	0	0.746863696909744	1.69405171771457	0	0	0	0.314900970287035	0	0	0	0.314900970287035	0	0	0	0	0
ACCCTTGTCTGTAACG-1	0.871778262332688	0.29846606253188	1.93332073813455	0.528024624386391	0	0	0.29846606253188	0	0	0	0	0	0	0	0	0.29846606253188	0	0	0	0.528024624386391	0
ACCGTTCAGGCGACAT-1	0.784118958765672	0	1.75126810787332	0.467023001107598	0.467023001107598	0	0	0.784118958765672	0	0	0	0	0	0.467023001107598	0	0.467023001107598	0	0	0	0	0
ACCGTTCAGTGGTCAG-1	0.911043045505379	1.49726953705365	1.49726953705365	0.688776023192666	0.911043045505379	0	0	0	0	1.49726953705365	1.09277982250542	0.688776023192666	0	0	0	0	0	0	0	0.402553127228483	0
ACCGTTCCACCATATG-1	0.411883148004115	1.57327901749934	1.67374387506065	0	0.22699931607772	0	0.411883148004115	0	0	0	0	0.927813709986665	0.22699931607772	0.22699931607772	0	1.1114074397663	0	0	0	1.1114074397663	0
ACCGTTCTCACCTTGC-1	2.05118197774304	0.965652589737168	1.77147229830784	0.239869702741306	0.433188597202455	0	0	0	0.433188597202455	0	0.239869702741306	0	0	0	0	0.433188597202455	0	0	0	0.239869702741306	0
ACCTACCAGAGTCCGA-1	1.20709293166218	0.940983344464527	1.08286393169997	0.329753286372468	0.329753286372468	0	0.329753286372468	0	0	0	0	0.329753286372468	0	0	0	1.08286393169997	0	0	0	0.577315365034824	0
ACCTACCAGCATGCAG-1	1.31072819051348	0.573216509321276	2.07514164824794	0	0.327130111647207	0	0	0	0	0.573216509321276	0	0.770545988747231	0	0	0	0.573216509321276	0.573216509321276	0	0	0	0.327130111647207
ACCTACCAGGTCACTT-1	0.978336107865925	0.745115324653107	0.978336107865925	0.440408859115212	1.16731984081684	0	0	0	0	0	0	0	0	0	0	1.46326769867346	0	0	0	0.745115324653107	0
ACCTACCCAGAACTCT-1	0.474540295728247	0.339930609726877	1.53550089697971	0	0.474540295728247	0	0	0	0.184340394339755	0.593161200895264	0.184340394339755	0.474540295728247	0	0	0	1.61909137595702	0	0	0	0.962945443108238	0
ACCTACCTCTGCGGAC-1	1.1657214787334	0.905091378705663	1.1657214787334	0	0.551629068925734	0	0	0	0	0.551629068925734	0	0.551629068925734	0	0.313378659303083	0	0.313378659303083	0	0	0	0.743896548753428	0
ACCTGAAGTCTAATCG-1	0.793006614209608	0.645805735072203	1.53257705685914	0	0	0	0	0.793006614209608	0	0	0	0.264291475107795	0	0	0	0	0	0.264291475107795	0	0.793006614209608	0.264291475107795
ACCTGAAGTGTCCGTG-1	0	1.52178185937186	0	0.639268905912811	0.851279488924562	0	0	0	0	0	0	0	0	0.369870703695594	0	0.369870703695594	0	0	0	0	0
ACGATCAAGCCGAATG-1	0.732719069480305	0.963592497805188	1.93788059202537	0	0	0	0	0	0.432019587606001	1.1510343092542	1.30882632884633	0	0	0	0	0.432019587606001	0	0	0	0.732719069480305	0
ACGATCAAGTTCCTGA-1	0	1.16963720436451	2.29084602928497	0	0.31491096908412	0	0	0.746883171481817	0	0.31491096908412	0.31491096908412	0	0	0.31491096908412	0	0	0	0	0	0.746883171481817	1.04755987920593
ACGATCACAGGTTCAT-1	0	1.0794098503815	1.18380049632324	0	0	0	0	0	0.678780031122181	0	0.499348464874845	1.0794098503815	0.499348464874845	0	0	0.499348464874845	0	0	0	0.830861306497515	0
ACGATCATCAAATGCC-1	1.01274777386217	1.01274777386217	1.01274777386217	0	0	0	0	0	0	0	0	0.774160395669338	1.62741467526366	0	0.460196462524646	1.20523428042005	0	0	0	0.460196462524646	0
ACGATCATCACCCATC-1	0.996253549039693	0.996253549039693	1.31720875898368	0.70550559139745	0.293880369038846	0	0	0	0	0	0	0	0	0.293880369038846	0.293880369038846	0.520724540667836	0	0	0	0	0
ACGATCATCTAAGCCA-1	0.80307147655696	1.04682087052435	1.45543921547004	0.480073734447428	0	0.186809683109182	0	0	0	0.480073734447428	0.344153879463581	0.186809683109182	0	0	0.186809683109182	0.599710527030762	0	0	0	0.344153879463581	0
ACGATCATCTCGCTCA-1	0.879993890720563	1.51010639556247	0	0	0	0	0	0	0	0.302118300172321	0.302118300172321	0	0	0	0	0.533824601288414	0	0	0	0.533824601288414	0
ACGATCATCTCTATAC-1	1.72067584148903	0.60662864038686	2.79931500748788	0	0	0	0	0	0	0	0	0	0	0	0.348625616412211	0.60662864038686	0	0	0	0.348625616412211	0
ACGATGTCACGCTGTG-1	0.953179118242463	1.33220776882673	2.23732106466724	1.09608535555065	0	0	1.09608535555065	0	0	0.335390047075488	0	0	0	0	0.335390047075488	0.335390047075488	0	0	0	0.335390047075488	0
ACGATGTTCAGGTAAA-1	0.473772917260997	1.65675951079024	1.46631375920479	0.793935275647047	0.646612735243775	0	0	0	0	0	0.264685507199448	0.473772917260997	0	0	0	0.264685507199448	0	0	0	0.646612735243775	0
ACGATGTTCCGCGATG-1	0	0	2.139625110254	0.559401586370932	0	0	0	0	0	0.559401586370932	0	0.91599083683517	0	0	0	0	0	0	0	0	0
ACGCACGAGCGCACAA-1	0.443405884310432	0.983580612141729	0.749531838785869	0	0	0	0	0	0	0	0	0	0	0	1.17310680356054	0	0	0	0	0.749531838785869	0
ACGCACGCAACTAGAA-1	0	0.328333045741666	1.73409796825195	0	0	0	0.772860975287792	0.937897815981832	0	0	0	0	0	0	0	0	0	0	0	0.937897815981832	0
ACGCACGGTGTGAATA-1	0.304678398156719	0.726855778031966	1.14330922360279	0	0.537882790850337	0	0	0	0	0	0	0.304678398156719	0.537882790850337	0.304678398156719	0	0	0	0	0	0.885730537935316	0
ACGCACGTCAACCGAT-1	1.35364212155742	1.35364212155742	3.01468294111534	0.541088114128568	0.306703177429517	0	0	0	0	0	0	0.306703177429517	0	0	0	0	0	0	0	1.02772037383065	0
ACGCACGTCAATCTCT-1	1.15174200986972	0.656119905758292	1.92758586890617	0.481314298142221	0	0	0	0	0	0	0	0	0	0.269339802646685	0	0	0	0	0	0.656119905758292	0
ACGGAAGAGTGATAAC-1	0.468806741011889	1.38389915039394	1.85360297451076	0	0	0	0	0	0	0	0	0.468806741011889	0.468806741011889	0	0	2.35796095145531	0	0	0	1.38389915039394	0.468806741011889
ACGGAAGCATCTATCT-1	1.01186945483349	1.68210204657555	2.36359197215412	0.739177167765872	0.628805598120371	0	0	0	0	0	0	0	0	0	0.197901493572988	0	0	0	0	0.504723225339677	0
ACGGAAGGTGGTCTAT-1	0.196125861278393	1.00556097294012	2.09807202933011	0.3600213784182	0	0	0.196125861278393	0	0	0.196125861278393	0	0.500799582044834	0.196125861278393	0.196125861278393	0	1.08184593474657	0	0	0	1.08184593474657	0
ACGGAAGGTTGCTCGG-1	1.14063247515133	0.822967677245638	0.615995385536628	0.354697513271539	0.354697513271539	0	0	0	0	0	0.354697513271539	0	0	0	0	0.615995385536628	0	0	0.994361259230302	0.615995385536628	0
ACGGAAGGTTTCGCTC-1	0.6172904734921	1.09608535555065	0.6172904734921	0	0	0	0.25047282653031	0	0.25047282653031	0.760119016642383	0	0.25047282653031	0.760119016642383	0	0.25047282653031	1.66193362597072	0	0	0	0.25047282653031	0.996135052786138
ACGGGTCCACAGTGTT-1	1.15529290420639	0.361158331908866	2.31597540149445	0	0	0	0.835068504185039	0	0	0	0	0	0	0	0	0	0	0	0	0.835068504185039	0
ACGGGTCCACATATCG-1	1.14299387594516	0.304556833026087	2.13729791436459	0	0.885458547308529	0.304556833026087	0	0	0	0	0	0	0	0	0	0	0	0	0	0	0
ACGGTCGCACTGCGTG-1	0	1.08118750612672	1.41514551620185	0	0	0.576203944131376	0.329041619717735	0	0	0.774223387168404	0.939437863024857	0.329041619717735	0	0	0	0	0	0	0	0.576203944131376	0
ACGGTCGGTTAGCGGA-1	0.745949588756622	1.1684135858824	0	0.907420918105112	0	0.314431747859742	0	0	0	0	0	0.314431747859742	0	0	0	0	0	0	0	0	0
ACGGTCGGTTTCGTTT-1	0	0.845682082442706	1.38417311669341	0.691733517690948	0	0.2869754908226	0	0	0	0	0	0.509694853391413	0.2869754908226	0	0.2869754908226	0	0	0	0	0.2869754908226	0
ACGGTCGTCGCAGTTA-1	0.699388421474408	0.699388421474408	0.854427535787776	0.290807562037128	1.10692531689053	0	0	0	0	0.854427535787776	0.988624736671561	0.290807562037128	0	0	0.290807562037128	0.290807562037128	0	0	0	1.30834832661623	0
ACGGTTAAGTCCTACA-1	0.619560540123578	0.357013840469144	0.357013840469144	0	0	0	0.194355379250196	0	0.357013840469144	0.357013840469144	0	0	0	0	0.194355379250196	0.194355379250196	0	0	0	0.194355379250196	0.194355379250196
ACGGTTACACCTGCAG-1	1.37396155190686	0.817443254765832	1.13392696579266	0.351760056927535	0.61146780411694	0	0	0	0	1.13392696579266	0.351760056927535	0.351760056927535	0	0	0	0	0	0	0	0.988153446821565	0
ACGGTTACACTACCGG-1	0.544636673608948	0.895256577328729	0.735235341478896	0	0	0	0	0	0	0	0	0.544636673608948	0	0	0	0.308947563231123	0	0	0	0	0
ACGGTTATCACCTTGC-1	0.312627981363952	0	2.16415836921514	1.04206465676671	0.312627981363952	0	0	0	0	0	0	0.55044573655496	0	0	0	0.742431816009012	0	0	0	0	0
ACGTAACGTACCGGCT-1	1.1683881240827	0.845903469414958	3.19859620508834	0.634840586068565	0	0	0	0	0	0	0	0.634840586068565	0	0	0.366974195828466	0	0	0	0	0	0
ACGTAACGTCGTATTG-1	0.789938461568499	0.789938461568499	2.59027393376513	0.471022121927157	0	0	0	0.471022121927157	0	0.26299115194553	0	0	0	0	0	0.643140230923982	0	0	0	0.917919822618906	0
ACGTAACGTTCGTAAC-1	0.319208942023998	0.319208942023998	2.62360421758171	0	0	0.319208942023998	0	0.917951443656508	0	0	0	0	0	0	0	0.560802291995182	0	0	0	0.917951443656508	0
ACGTACACAAGCAGGT-1	0.842338312101995	0.285515296047258	1.53361930221058	0	0	0	0	0	0	0	0	0.507356524370348	0.507356524370348	0.285515296047258	0	0.975403483512125	0	0	0	1.29296655191196	0
ACGTACAGTACCACGC-1	0.321350518813027	0.759387334278665	2.23406584540175	0	0	0	0	0.759387334278665	0	0	0	0	0	0	0	0	0	0	0	0.92265262441672	0
ACGTACATCAGCAGAG-1	0.713677902118653	0.527283783442582	1.64208774080064	0.870727433532899	0.298000121121756	0	0	0	0	0	0	0	0.298000121121756	0.713677902118653	0.298000121121756	1.32900830606391	0	0	0	1.12589397153494	0
ACGTACATCGGAGATG-1	0.617487189154794	1.87987840130251	0.355666405464685	0.617487189154794	0	0	0	0	0	0	0	1.4854722980702	0	0	0	0.355666405464685	0	0	0	0.617487189154794	0
ACGTAGTCAAGGCGTA-1	0	0.645417389795651	0.792559682719759	0.264101916658864	0.264101916658864	0	0	0	0	0	0	0	0	0	0	1.86263667233504	0	0	0	1.31381726728361	0
ACGTAGTGTAGCTTTG-1	0.474815793960792	0.474815793960792	0	0	0	0	0	0	0	0	0.474815793960792	0	0	1.23281447823718	0	1.86709297824975	0.474815793960792	0	0	1.03785471969797	0.474815793960792
ACGTAGTGTAGTCCTA-1	0.88884666502725	0.390311480792327	1.0680718637088	0	0	0	0	0	0	0.390311480792327	0	0	0.670329748323153	0	0	1.0680718637088	0	0	0	0.670329748323153	0
ACGTCCTAGGCGCTCT-1	0	0.343855102733593	1.77909479909934	0.343855102733593	0.802504949336715	0.343855102733593	0.802504949336715	0.343855102733593	0.971345819054626	0	0.343855102733593	0.343855102733593	0	0	0	0.971345819054626	0	0	0	0	0.343855102733593
ACGTCCTAGTCATGCT-1	0.601867748604781	0.601867748604781	2.08155986441051	0	0	0	0	0.345547092573821	0	0	0	0.805711225680629	0	0	0	0.345547092573821	0	0	0	0	0.345547092573821
ACGTCCTCACTGATTG-1	0.419204926894923	0.940888080421105	1.8257614052718	0	0.419204926894923	0	0	0.419204926894923	0.419204926894923	1.12590569945369	0.713686757652368	0.713686757652368	0	0	0	0	0	0	0	1.28197769745711	0.419204926894923
ACGTCCTTCCGAGCTG-1	0.981788597727781	1.20504720858543	2.64048230989952	0.288065920786336	0	0.288065920786336	0	0.693914729946045	0	0	0	1.20504720858543	0	0	0	0.693914729946045	0	0	0	0.5114397103982	0
ACGTCCTTCTTTCAGT-1	1.29471945360551	1.09442984879311	0.690011991746868	0.286115706720851	0.286115706720851	0	0	0	0	0.843713983977796	1.19958078256602	0.690011991746868	0	0.286115706720851	0.286115706720851	0	0	0	0	0.843713983977796	0
ACGTTCCAGTGCCTCG-1	0.874125376498369	0.874125376498369	2.5368519493472	0	0.382259733693384	0	0	0.382259733693384	1.33330388972049	0.382259733693384	1.20236055460925	0.382259733693384	0	0	0.382259733693384	0	0	0	0	1.05165023180087	0
ACGTTCCCACTAGTAC-1	0	0.331097451379153	2.41634963364602	1.08602588837638	0	0	0.943898873671413	0	0	0	0	0	0	0.331097451379153	0	0.778171211082578	0	0	0.331097451379153	0.579413357854004	0
ACGTTCCGTGGGCTTC-1	0.682761440073232	1.08474052589931	0.682761440073232	0.398553279756205	1.59276855562621	0	0.398553279756205	0	0	0	0	0	0	0.398553279756205	0	0	0	0	0	0.90381483663861	0
ACGTTCCTCATTGCCC-1	0.730276456451516	0.889620546674158	0.730276456451516	0	0	0	0	0	0	0.730276456451516	0.306419023391112	0.306419023391112	0	0	0	0.54063851271512	0	0	0	0.54063851271512	0
ACGTTCCTCTCGTGGG-1	0.529154217795824	1.50129128516715	0.529154217795824	0	0	0	0	0	0	0	0	0	0.529154217795824	0	0	0	0	0	0	0	0
ACGTTCCTCTTGCAAG-1	1.57747350352791	0.61731013924003	0.61731013924003	0.824570871281023	0	0	0	0	0	0	0	0.355551389115598	0	0	0	1.14257694243663	0	0	0	0.355551389115598	0
ACTACGAAGGTTATAG-1	1.06128187718142	0	1.64058018588814	0.758018771648828	0	0	0.320643816198886	0	0	0.320643816198886	0	0.758018771648828	1.184205104975	0	0	1.06128187718142	0	0	0	0.56305520004957	0
ACTACGAGTCCGGACT-1	0.597918830468035	0.597918830468035	1.90632462772628	0.800878043479871	0	0	0	0	0	0	0.597918830468035	0	0	0	0	0.800878043479871	0	0	0.342997545256136	0.342997545256136	0
ACTACGATCTTGCAAG-1	1.4584385360871	1.2109288068323	0	0.881268761054306	1.2109288068323	0	0	0	0	0	0	0.664048045478941	0	0	0	0.386160071090592	0	0	0	1.3423218377299	0
ACTATCTAGTGCACTT-1	0.283324552539605	0.684413069622746	0.283324552539605	0.283324552539605	0.283324552539605	0	0	0	0	0	0	0.283324552539605	0	0	0	0	0	0	0	0	0
ACTATCTCACAGCATT-1	1.19490310692268	1.08997635202162	1.19490310692268	0	0	0	0	0	0	0.686677229951999	0.505653016434303	0	0	0	0	0.839900204457935	0	0	0	0.28445232967129	0.839900204457935
ACTATGGCAAGCTGTT-1	0.340649661491093	1.69826656921549	1.69826656921549	0.340649661491093	0	0	0	0	0.340649661491093	0.340649661491093	0	0.796417360058351	0	0.340649661491093	0	0.796417360058351	0	0	0	1.10833260538116	0.594277362962283
ACTATGGCACCGTCTT-1	1.02393231919862	0.886778315711086	1.25212557922017	0	0	0	0	0	0	0	0	0.305146869187133	0	0	0.538624739696397	0	0	0	0	0.886778315711086	0
ACTATGGCATGACGAG-1	0.32774672161741	1.20207836440471	0.574180540593664	0.771732945405573	1.58481200565484	0	0	0	0	0	0	0.32774672161741	0	0	0	0.32774672161741	0	0	0	0.771732945405573	0
ACTATGGGTACCGTGC-1	0	0.736755682885297	0.968397288024929	0.434747708324945	0.240815803834778	0.434747708324945	0	0.859268772392838	0	0	0.240815803834778	0.240815803834778	0	0	0	0	0	0	0	0	0
ACTATGGGTCCGAAGA-1	0.748190392538185	0.555099908299266	1.62563259835408	0.315582350039205	0.555099908299266	0	0	0	0	0	0	0	0	0	0	0.909962774782175	0	0	0	0	0
ACTATGGGTCTCGCGA-1	0	0.418013618277519	1.8228403481643	0	0	0	0	0	0	0	0	0	0.418013618277519	0	0.711911386163643	0.711911386163643	0	0	0	1.12355379337347	0
ACTATGGGTGAGCCAA-1	0.463627915160754	0.463627915160754	1.21174013029052	1.21174013029052	0	0	0.463627915160754	0	0	0	0	0	0	0	0	1.63487544900621	0	0	0	1.37350202224541	0
ACTATGGGTGCAAGAC-1	0.358345672988971	0.829808903887232	0.829808903887232	0	0	0	0	0	1.00204291268543	0.62160840595241	0.358345672988971	0.62160840595241	0	0.358345672988971	0	1.66951684050101	0	0	0	1.00204291268543	0.358345672988971
ACTATGGGTGGCACTC-1	0.726267482891051	0.726267482891051	1.71131494224177	0	0.236523592105317	0	0	0	0	0.726267482891051	0.955905465767875	0.236523592105317	0	0	0	0.236523592105317	0	0	0	0.427666741278018	0
ACTATGGTCAAATGAG-1	0.837216902341797	1.15789183048939	1.50255283600594	0	0	0	0	0	0	0.627694201902763	0.627694201902763	0.362309203206081	0	0	0	1.28643494431144	0	0	0	0.627694201902763	0
ACTATGGTCCAGGACC-1	0.883122586905349	0.758350374370708	3.23463747962026	0.249737140887657	0	0	0	0.249737140887657	0	0.883122586905349	0.758350374370708	0	0	0	0	0.249737140887657	1.18463815261848	0	0.449402811139585	0.449402811139585	0
ACTATTCAGTGGCCTC-1	1.13848547586209	0.571911086533406	0.32629548365742	0.7689382740923	0.176397710813533	0	0	0	0	0.675269315842871	0.456625284080901	0	0	0	0	0.32629548365742	0	0	0.176397710813533	1.00657433095096	0
ACTATTCCAGCGCTTG-1	0.840024872273845	1.29001723892366	2.13531836320626	0.363815129888101	0.840024872273845	0	0	0	0	0	0	0	0	0.363815129888101	0	0.363815129888101	0	0	0	1.16128688148432	0
ACTATTCCATACTTTC-1	0.758119225240677	1.56462071441433	0.92121638573083	0	1.56462071441433	0	0	0	0	0	0	0.320695672829841	0	0	0	1.77751172786976	0	0	0	0.320695672829841	0.320695672829841
ACTCCCAGTACTGAGG-1	0	1.28783980573279	1.13138856328319	0.580809184534617	1.28783980573279	0	0	0	0	0	0	0.233089723826057	0	0	0	0.83831783921569	0	0	0	0.83831783921569	0
ACTCCCAGTATAGCTC-1	0	0.753140371304531	0.445857772881974	0	0.753140371304531	0	0	0	0.445857772881974	0	0	0	0.445857772881974	0	0	0.987862442831866	0	0	0	0.753140371304531	0
ACTCCCAGTTGCCTAA-1	0	0.917311947209049	1.50540099426225	0	0	0	0	0	0	0	0	0	0	0	0	0	0	0	0	0.917311947209049	0
ACTCCCATCTGCGGGT-1	0.943946830772989	0.579447881757741	1.80875454636238	1.2104988022751	0.943946830772989	0	0	0	0	0.331119579005087	1.08607789241635	0.331119579005087	0	0	0	0.778213662284969	0	0	0	0	0
ACTCTCGCATAATCCG-1	0.792471462618967	1.89330686528988	2.00783724411348	0	0	0	0	0.33857687104232	0	0	0	0.792471462618967	0	0	0	0	0	0	0	1.34041981587356	0
ACTCTCGGTGGAAATT-1	0.776926372645064	1.20882751701915	1.63153620517687	0.257501987060278	0	0.462090378937828	0	0.462090378937828	0	0	0.257501987060278	0.462090378937828	0	0.257501987060278	0	0.631847751829732	0	0	0.257501987060278	0.776926372645064	0
ACTCTCGGTTCATCTT-1	0	0.63425770176125	1.51347481616527	0.63425770176125	0.63425770176125	0	0	0	0	0.845195462753738	0.366593269130842	0.63425770176125	0	0	0	1.16753332379629	0	0	0	0.366593269130842	0
ACTGATGAGGCTCTCG-1	0.843732861826267	1.09445188610164	0.976929383319608	0.69002850247401	0.976929383319608	0	0	0	0	0	0	0.286123949177446	0	0	0.843732861826267	0.286123949177446	0	0	0	1.09445188610164	0
ACTGATGCAAATGGCG-1	0.440408859115212	0.244255981936836	1.24991315180461	0.244255981936836	0.86850935485656	0	0	0	0.440408859115212	0.244255981936836	0.440408859115212	0	0.244255981936836	0	0	1.46326769867346	0	0	0	0	0
ACTGATGCAGCTGTTA-1	1.75683546101167	0.626820179371391	2.7044700366075	0.361739456518986	0	0	0	0	0	0	0	0	0	0	0	0	0	0	0	0	0
ACTGATGCATCGTCCT-1	0	1.23860034026682	0.799932218233644	0.185841753971766	0.185841753971766	0	0	0.185841753971766	0	0	0	0	0	0	0	1.62622297348574	0	0.185841753971766	0	0.96844796143375	0
ACTGATGGTAGGCAAC-1	0.798109155695356	1.04098498713434	2.73116152174471	0.266459090955808	0	0	0	0	0	0	0	0.476649233556217	0.266459090955808	0	0	0	0	0	0	0.926902602810057	0
ACTGATGGTAGTTAGA-1	0.531283784675557	1.5053152663975	1.13248034207693	0	0	0	0	0	0	0	0	0	0	0.531283784675557	0	1.5053152663975	0	0	0.876397283195294	1.5053152663975	0.876397283195294
ACTGATGGTCAGTTTG-1	0.629258797550958	0.773940010107307	0.256248009882982	1.01248735891463	2.04351407382452	0	0.256248009882982	0.256248009882982	0	0.629258797550958	0.629258797550958	0	0	0	0	0	0	0	0.256248009882982	0.256248009882982	0.629258797550958
ACTGATGGTGCCTGAC-1	0.350018582701711	1.25691533936793	1.5627330792601	0	0	0	0.350018582701711	0	1.12993962152096	0	0	0.350018582701711	0	0	0	0.814161326925496	0	0	0	0	0
ACTGATGTCTTACGTT-1	0.729714832357677	0.591040648088531	1.44065631651138	0.2379314584802	0.729714832357677	0	0	0	0.2379314584802	0	0	0	0	0	0	0.42999151052703	0	0	0	0.2379314584802	0.729714832357677
ACTGCAAAGTGGATTA-1	1.12110812483753	0.710066322935765	1.41156692506104	0.829711714163017	0	0.229945597534233	0	0	0	0.229945597534233	0	0	0	0	0	0.229945597534233	0	0	0	0	0
ACTGCAACAGTAGATA-1	0.548896626014547	0.548896626014547	1.03969495788447	0.740513698194459	0.740513698194459	0	0	0	0	0	0	0.548896626014547	0	0	0	0	0	0	0	0	0
ACTGCAAGTCCGACGT-1	0.278604854300664	2.04730411644102	0.278604854300664	0	0	0	0	0	0.674909593010164	0	0	0.278604854300664	0	0	0	1.81491630946435	1.86591525052768	0.278604854300664	0	0.957979820239382	0
ACTGCAAGTGCCCAGT-1	0.795282574001593	0.474700963437886	2.13923194624157	0.699405402257141	0.474700963437886	0.18441198541858	0	0	0	0	0	0.18441198541858	0	0.34005315762457	0.34005315762457	0.34005315762457	0	0	0	0.34005315762457	0
ACTGCAATCACGATCA-1	0.925432260847602	1.02129379603546	2.8326876358689	0.410554048769722	0	0	0	1.02129379603546	0.410554048769722	0.226200022331924	0	0.410554048769722	0	0	0.226200022331924	0.566153967639761	0.410554048769722	0	0	0	0
ACTGCAATCTGAACGT-1	0.279765940057933	0.677251750261137	0.82911088726733	1.36235545125319	0.279765940057933	0	0.279765940057933	0	0	0	0	0.279765940057933	0	0	0	0.677251750261137	0	0	0	0.279765940057933	0
ACTGTCCCAAAGCTAA-1	1.03960041391285	0.548834847462384	0.901164659285218	0	0	0	0	1.45641635250668	0.901164659285218	0	0	0.311606593711254	0	0	0	0.311606593711254	0	0	0	0	0
ACTGTCCGTGGCTTAT-1	0.875457070852509	0.875457070852509	0.530620015898847	0.300099407355412	0	0	0	0	0.300099407355412	0.530620015898847	0.530620015898847	0	0.300099407355412	0	0	0.875457070852509	0.300099407355412	0	0	0.530620015898847	0.300099407355412
ACTGTCCTCCATCTCG-1	1.33719113601659	0.660681043546158	2.50416382871479	0	0	0.383938552452718	0	0	0	0	0	0	0	0	0.877202937572239	0	0	0	0	0.383938552452718	0
ACTGTGAAGGCGAAGG-1	0.758038860136447	0.758038860136447	0.320654186171919	0	0.921125357444369	0	0	0	0	0	0.320654186171919	0.320654186171919	0	0	0	0	0	0	0	0.320654186171919	0
ACTGTGAAGGTTGTTC-1	0.663248587865126	1.56116145028928	1.05854549336426	0.385632365545801	0.880303633058633	0.385632365545801	0	0	0	0	0	0.385632365545801	0	0	0.385632365545801	0.663248587865126	0	0	0	0	0
ACTGTGAAGTATCTGC-1	0.821038253319927	0.614413599059526	0.614413599059526	0.353670732812368	0	0	0	0	0.353670732812368	0	0	0.353670732812368	0	0	0	1.1382914521206	0	0	0	0.614413599059526	0
ACTGTGATCACAGTGT-1	0.613713268680699	0.353216311423679	0.613713268680699	0.353216311423679	0	0	0.991233529609924	0	0	0	0	0	0	0.353216311423679	0	0.613713268680699	0	0	0	0.820183793309953	0
ACTTAGGAGCTGACTT-1	0.347237714431222	1.18886180073252	1.12355379337347	0.188615494887925	0.347237714431222	0.188615494887925	0	0	0	0.89732636237887	0.484109689043475	0.484109689043475	0.188615494887925	0	0	0.347237714431222	0	0	0	0.604483261821686	0.188615494887925
ACTTAGGAGGTAGCAC-1	1.35584703004334	0.672952310071801	0.215114476435893	0.392047277034777	0	0	0	0.392047277034777	0	0.985826824483692	1.29199528616259	0.392047277034777	0.215114476435893	0	0	0	0	0	0	0.672952310071801	0.215114476435893
ACTTAGGAGTTAGTAG-1	0.274018121140726	0.815787088090956	2.03077785901383	0	0	0	0.274018121140726	0	0	1.06175181676558	0.815787088090956	0	0	0	0	0	0	0	0	1.42368319463457	0
ACTTAGGCAACCACGC-1	0.352624811729984	1.56969347007338	1.47759145644375	0	0	0	0	0	0	0.989983068389354	0.352624811729984	0.61280142229226	0	0	0	0	0	0	0	0.352624811729984	0
ACTTAGGCAACTGTGT-1	0.370314027935924	0.852101139933787	0.370314027935924	0	0	0	0	0	0	0	0	0.370314027935924	0.370314027935924	0	0	0.852101139933787	0	0	0	0.370314027935924	0
ACTTAGGCATGTGCTA-1	1.02872989597069	0.641198526215563	1.02872989597069	0.641198526215563	0	0	0	0	0	0.371134231187222	0	0.371134231187222	0	0	0.371134231187222	0.371134231187222	0	0	0	0	0
ACTTAGGTCAGGTAAA-1	0.792846540783033	1.1039742318095	0.338773733609492	0.591364486250003	0	0	0	0	0	0	0	0	0	0	0	0	0	0	0	0.338773733609492	0
ACTTAGGTCTGAGCAT-1	0.251358880627997	0.887420858671204	0.762246734360404	0.452057862918591	0.998655163188453	0	0	1.09874563978179	0	0	0	0.452057862918591	0	0	0	0.251358880627997	0	0	0	0.251358880627997	0
ACTTAGGTCTTTGGAG-1	0.842582947157905	0.689022848643463	1.93882941651999	0	0	0.285622032756252	0	0	0	0.285622032756252	0.285622032756252	0.285622032756252	0	0	0	0	0	0	0.507527520164467	0.842582947157905	0
ACTTATCAGAAGTATC-1	1.34206945201815	0.534584388174624	1.43038884952741	0.302597317849337	0	0	0	0	0	0	0	0	0	0	0	0.8810686568453	0	0	0	0.302597317849337	0
ACTTATCAGCGCTGCT-1	0.410144218763455	0.700157661793277	1.33202113561788	0.565627775821129	0	0	0	0	0	0.818716614696126	0.410144218763455	0	0	0.225953644174901	0	0.565627775821129	0	0	0	0.700157661793277	0.225953644174901
ACTTATCAGGCTCACC-1	0.347012549724571	1.24961713590644	2.18401044732453	0.604135055453854	0	0	0.347012549724571	0	0	0.604135055453854	1.12303572851778	0	0.604135055453854	0.604135055453854	0.347012549724571	0.808484313266828	0	0.347012549724571	0	0.808484313266828	0
ACTTATCGTCTAATCG-1	0	1.38178989708041	1.66013718191053	0	0	0	0.823302128788428	0	0	0.354875592413514	0	0	0	0	0	0.823302128788428	0	0	0	0	0
ACTTATCTCACTTCTA-1	1.45632459105337	1.30615506257437	2.6073040826787	0	0	0.46888509646441	0.261676084675809	1.02770116572978	0	0	0	0	0	0	0	0	0	0	0	0.46888509646441	0
ACTTATCTCCGAGATT-1	0.959155336720302	0.652173805748157	2.06658680859048	0.206955096875047	0	0	0.866917301896542	0.378336900574492	0.206955096875047	0.378336900574492	0.378336900574492	0.206955096875047	0	0	0	0	0	0	0	0.378336900574492	0
ACTTATCTCTCATGCC-1	1.34704139244214	0.537374530197614	1.28339211017638	0.388209277660423	0	0	0.212825825401713	0	0	0.212825825401713	0	0	0.212825825401713	0	0	0.212825825401713	0	0	0	0	0
ACTTCCGAGACCATAA-1	0.617093887077718	0.355410915620182	3.40186860279783	0.355410915620182	0	0	0	0	0	1.14225719839136	1.38313128945083	0.355410915620182	0.355410915620182	0	0.355410915620182	0	0	0	0	0.824307207897902	0
ACTTCCGCAGGGCTTC-1	1.70245469339152	1.41261054870718	2.06733017882435	0.524947053932967	0.710768028231154	0	0	0	0	0.867410815661941	0.867410815661941	0.524947053932967	0	0.296531307569359	0	0.524947053932967	0	0	0	0.710768028231154	0
ACTTCCGGTAAGTTAG-1	0.248943477280919	0.756440297224299	1.9367339118853	2.05207917645184	1.26526330683072	0.448102453626859	0	0	0	0	0	0.448102453626859	0	0	0	0.991775567772875	0	0	0	1.34200158752086	0
ACTTCCGTCTGCCCTA-1	0.291063288440786	1.62021780405051	2.04859373205968	0	0	0	0	1.39640390330202	0	0	0	0	0	0.699898218431507	0.699898218431507	1.55103345000329	0	0	0	0.855009622445518	0
ACTTCGCAGATTACCC-1	0.357091148459916	0	1.74411345092637	0	0	0	0	0	0.619679451324368	0	0	0	0.357091148459916	0.357091148459916	0	1.74411345092637	0	0	0	0.999404848708036	1.14607797325873
ACTTCGCAGCGACATG-1	0.50361552822752	0.737716591194323	0.627500887364542	0.197399822367358	1.22393459922722	0	1.08656641902507	0	0	0	0	0.197399822367358	0	0	0.197399822367358	0.197399822367358	0	0	0	0.627500887364542	0
ACTTCGCCAGCTGAGA-1	0.660364373943222	0.383729747547353	0.383729747547353	0.383729747547353	0.876820396848061	0	0	0	0	0	0	0	0	0	0.383729747547353	1.20559457661913	0	0	0	0.383729747547353	0
ACTTCGCTCCACTGGG-1	0.719320654510436	0.300854438325225	1.24042681895631	0.531818920237085	0.300854438325225	0	0	0	0	0.719320654510436	0.300854438325225	0.531818920237085	0	0	0	0.877155100572896	0	0	0	1.01344043972237	0
ACTTCGCTCCAGTACA-1	0.25450381342745	0.625651978037179	2.03678111471181	0	0	0	0.769777555873815	1.28326258455717	0	0.25450381342745	0.457198834125825	0.25450381342745	0	0.457198834125825	0.25450381342745	0	0.625651978037179	0	0	0.457198834125825	0
ACTTCGCTCGTCACCT-1	0.774706679641762	1.58920496091053	2.47818285027357	0	0	0	0	0	0	0.329293085620399	0.57659671311271	0.57659671311271	0	0.329293085620399	0	0.329293085620399	0	0	0	0	0
ACTTCGCTCTTTACAC-1	0.337389037052149	1.33736373764831	0.337389037052149	0	1.43752746107942	0	0	0	0	0	0	0.337389037052149	0	1.76051117210762	0.58921243595099	2.00425260520077	0	0	1.88978981391945	0	0.790206886980518
ACTTTCAAGACGATAT-1	1.31980140577008	0.682858365549233	2.01020988176748	0	0	0	0	0.682858365549233	0	0.33060588246906	0	0.17890370049984	0.17890370049984	0	0	0.33060588246906	0	0	0	0.578646293162828	0.17890370049984
ACTTTCAAGCATGATA-1	0.516721008188202	0.291370758626819	2.13318780889921	0	0	0	0	0	0	0	0	0	0	0	0	0.291370758626819	0	0	0	1.1084187088381	0
ACTTTCAAGCCTCTTC-1	0.851664428658224	1.2291666626699	1.30483713294995	0.72988183286309	0	0	0	0	0	0.960213114735915	0.430104195957804	0.237999732903158	0	0	0	0.430104195957804	0	0	0	0.237999732903158	0
ACTTTCAAGTGCAAAT-1	0.349166676875857	0.982655832858354	2.43773969737608	0	0	0	0	0	0.607464556067406	0.349166676875857	0	0.982655832858354	0	0	0	0.607464556067406	0	0	0	1.25485021617445	0
ACTTTCACACTGCGAC-1	1.00202473021953	0.890559570582956	1.1934339416584	0.45399940704466	0	0	0	0	0	0	0	0.45399940704466	0	0	0	1.6694935213002	0	0	0	0.765092947511644	0.252545861237297
ACTTTCAGTGGCTTAT-1	0.58078027520227	0.58078027520227	1.98780045620322	0.945797164655645	0.58078027520227	0	0	0.58078027520227	0	0	0	0.58078027520227	0	0	0	0	0	0	0	0.33197376798243	0
ACTTTGTAGAGTCTTC-1	1.0422111733056	0.799151436477819	3.28454061965566	0	0	0	0	0.266902645932278	0.477368075234101	0.651147363777626	0.477368075234101	0	0	0	0	0.651147363777626	0	0	0	0	0
ACTTTGTAGCTCCCTT-1	1.15742785422194	0.969377987221205	1.45222447653855	0	1.45222447653855	0.435305237417575	0	0	0	1.45222447653855	1.31565018698069	0	0	0	0	0	0	0	0	0.969377987221205	0.737579971308677
ACTTTGTAGTGCTAGG-1	0.619194193485098	0.619194193485098	1.21132603774484	0	0.619194193485098	0	0.619194193485098	0	0	0.619194193485098	0.356775686972276	0.728412188921475	0.194215276278054	0	0	0	0	0	0	0.194215276278054	0.356775686972276
ACTTTGTCAATCAGCT-1	0.879692630759212	0.447287250986309	1.70701971168581	0.24844612946766	0.447287250986309	0	1.18057747157259	0.447287250986309	0.61307274381041	0	0.61307274381041	0	0	0	0	0.24844612946766	0.990355189610093	0	0	0.24844612946766	0
ACTTTGTCACAGCTGC-1	0.548803963531138	0.901121233227726	1.61372804224575	0	0	0.311587017571923	0	0	0	0	0	0.167880540284004	1.10218867376613	0	0.167880540284004	2.16072227241281	0	0	0.167880540284004	0.649183030198382	1.45636027445429
ACTTTGTGTAGTCCTA-1	0	1.20921908315645	1.20921908315645	0	0	0	0	0	0	0.777227927942193	0	0.46229695934316	0	0	0	0	0	0	0	0	0
ACTTTGTGTTACACTG-1	0.25961282279243	0.465528684213728	1.29960630790142	0	0	0	0	1.37732435587479	0.25961282279243	0	0	0	0.465528684213728	0	0.25961282279243	0.465528684213728	0.25961282279243	0	0	0	0
ACTTTGTTCGTAGGGA-1	0	0	1.87360735505843	0	0.353455997805038	0	0.353455997805038	0	0	0	0	0.353455997805038	0	0	0	0	0	0	0	0	0
AGAAATGCAAATGGCG-1	0.470007379276205	0.262366572180213	0.470007379276205	0.64185862305065	0.262366572180213	0	0	0	0	1.30834011699382	1.02962584579621	0.262366572180213	0	0	0	0.262366572180213	0	0	0	0.788462814949394	0
AGAAATGGTAGATTGA-1	0.217244403501111	0.992708813580464	1.63413289231701	0	0	0.395613772645968	0.217244403501111	0.546931867459795	0.217244403501111	0	0	0	0	0	0	0.678333543417173	0	0	0	0.395613772645968	0
AGAAATGGTGGCTGAA-1	0	1.50081909020641	0.913778117634242	0	0	0	0	0	0	0.404069990791698	0	1.60608635521308	0	0	0	0.691053774023623	0	0	0	1.38315260563699	0.691053774023623
AGAAATGTCACCTTGC-1	1.29299052785176	0.507369673714707	0.975424069526947	0.507369673714707	0	0	0	0	0	0	0	0.688825373579713	1.29299052785176	0	0	1.19791703111223	0	0	0	0.688825373579713	0
AGAACAAAGACATAAC-1	0.365766155432583	1.60433748696844	0.632991667913815	0	2.77352672062016	0	0	0.365766155432583	0	0	0	0.365766155432583	0	0.365766155432583	0	1.29464731017615	0	0	0	0	0
AGAACAAAGTGCGTCC-1	0.55266093978833	0.314033518709795	1.54529530381241	0.314033518709795	0.745173465790269	0	0	0	0	0	0	0	0	0	0	0.314033518709795	0	0	0.314033518709795	0	0
AGAACAATCCTATTTG-1	0	1.05292423092078	2.57483331663484	0	0	0	0	0	0	0.382881981371325	0	0	0	0	0	0.382881981371325	0	0	0	0	0
AGAACCTCAAGGCCTC-1	0.449341204246986	0.615682268458593	0.993932276609188	0.249699530501169	0	0	1.09375975052385	1.54486005915627	0.249699530501169	0	0	0.249699530501169	0	0	0	0.249699530501169	0	0	0	0.993932276609188	0
AGAACCTCAATGTTGC-1	2.02749844729373	1.05928353626381	1.56205433346081	0.813683090176268	1.25630098794135	0.663796572208898	0.487414458472921	0	0.273114446687644	0.663796572208898	0.663796572208898	0	0	0	0	0.273114446687644	0	0	0	0	0
AGAACCTCAGACCAGA-1	0.80296943949598	1.24251599528815	1.99689608980294	0.186778188917323	0.344100060962749	0.186778188917323	0	0.186778188917323	0	0	0	0	0	0	1.11632087273981	0.186778188917323	0	0	0	0.971868908395386	0.344100060962749
AGAACCTCATACGCAT-1	0.93105499885716	0	3.0139907980782	0	0	0	0	0	0	0	0	0	0	0	0	0.268068654665427	0.93105499885716	0	0	0.268068654665427	0
AGAACCTGTACCGTCG-1	0.312529477779014	0.742239536847258	1.04182715770431	0	2.02864920022332	0	0	0	0	0	0.312529477779014	0	0	0	0.312529477779014	1.16354741823571	0	0	0	0.742239536847258	0
AGAACCTGTATGAGGC-1	0	1.00468695297303	2.48184618336928	0.455535339673078	0	0	0	2.03283462619696	0.623543102116098	0.253485501989522	0	0	0.253485501989522	0	0	0.253485501989522	0	0	0	1.10511142007362	0
AGAACCTTCATCACAG-1	0	0.844892415327994	2.9972690429928	0	0	0	0.634008232631561	0	0	0	0	0.36643025951326	0	0	0.634008232631561	0.36643025951326	0	0	0	0.634008232631561	0
AGAAGCGAGATTCGAA-1	0	1.15585938107652	0.736386798812966	0	0	0	0.309535571447406	0	0	0	0	0	0.545565599080371	0	0	1.03459282852541	0	0	0.736386798812966	1.67775140648335	0.309535571447406
AGAAGCGCAATTGCCA-1	0	0.542969727942799	1.67272497478258	0	0	0	0	2.18966447296585	0.542969727942799	0.307892892229634	0	0	0	0	0	0	0	0	0.307892892229634	0.307892892229634	0
AGAAGCGCACGGTCTG-1	0	0.412089724651623	1.40113850726819	0.928183624366053	0	0	0	0	0	0	0	1.11181792486497	0	0	0	0	0	0	0	0.928183624366053	0
AGAAGCGCAGACAAGC-1	1.03480335474152	0.473030857720037	1.53236363679791	0	0	0	0	0	0	1.03480335474152	1.39233968160746	0	0	0	0	1.39233968160746	0	0	0	0.792857578147382	0
AGAAGCGCATGACGAG-1	0.378873631153249	0.378873631153249	2.69592048912254	0	0	0	0	0	0.378873631153249	0.378873631153249	0.378873631153249	0	0.378873631153249	0	0.378873631153249	0.652990011748898	0	0	0	0.652990011748898	0
AGAAGCGGTAGAGTTA-1	1.06326985343751	1.06326985343751	1.46272118126327	0	0	0	0	0	0	1.21484762601869	0.3879500183334	0	0	0	0	0	0	0	0	0.884539281552559	0
AGAAGCGTCTTCGGAA-1	0.496224556665728	1.07415737591536	1.43806620970481	0	0	0	0	0	0	1.27257495441284	1.07415737591536	0.826373335136586	0	0	0	0	0	0	0.496224556665728	0.496224556665728	0
AGAAGTACAACAAAGT-1	0	0.587845930307438	0.847374058120358	0.427490396747275	0.587845930307438	0	0	0.236416851588793	0	0	0.427490396747275	0	0	0	0	1.43518612097667	0	0	0.587845930307438	0	0
AGAAGTACAGGTGTGA-1	0.717517773093723	0.488337027690578	0.903843971828615	0	0.815014290882419	0.190511256989723	0.190511256989723	0	0	0.350470929020414	0	0.190511256989723	0	0	0	0.488337027690578	0	0	0	0.190511256989723	0
AGAAGTACATTCTTCA-1	0	0.602503070379261	0	1.55182666424961	0.345957609634861	0.602503070379261	1.12060647097878	0	0	0	0	0.602503070379261	0	0	0	0.806488413691691	0	0	0	0	0
AGACAAACAGATCCTA-1	1.28025376100273	1.49591156270707	1.61753251580057	0	0	0	0	0.455672613517223	0	0	0	0.623717165018821	1.00492474303904	0	0.253569509573807	1.67321130602512	0	0	0	0.893261477689535	0
AGACAAACAGATGCGA-1	0.704771521350499	0	2.88400942096215	0.413229663109272	0	0	0	0	0	0.413229663109272	0	0	0	0	0	1.40368058989236	0	0	0	1.26932810023973	0
AGACAAACAGGTAGTG-1	0.676046917328798	1.07574633249025	0.279168492766179	0	0.279168492766179	0	0	0	0	1.51344028420563	1.27431214276399	0.676046917328798	0.497168886730072	0.279168492766179	0	1.27431214276399	0	0	0	0.959407839615726	0.497168886730072
AGACAAATCACTCCGT-1	0	0.461960003885869	1.68711418965036	0	0	0	0	0	0	0	0	0.257422002683264	0	0	0	1.11682423089989	0	0	0	0.631682719667883	0
AGACAAATCTTTGCGC-1	1.04688752141043	0.869860509635282	0.869860509635282	0.654606583644041	0	0	0	0	0	0	0	0.37993711864799	0	0.37993711864799	0	0	0	0	0	1.19723914689531	0
AGACACTCAATACCTG-1	0.95687229468362	1.07303760708629	0.278168049981369	0.674027748843765	0.495559434466874	0	0	0	0	0	0	0.495559434466874	0	0	0	0	0	0	0	0.278168049981369	0
AGACACTTCAGACAAA-1	0.437374955449942	1.57700902737301	1.57700902737301	0	0	0	0	0.600458787180644	0	0.242411383850683	0	0	0	0	0	0.242411383850683	0	0	0	0	0
AGACACTTCTCGTCAC-1	0.985804257381484	1.56442473079503	0	0	0	0	0	0	0	0	0	0.350650956221023	0	0.815353663002557	0	1.56442473079503	0	0	0	0.985804257381484	0.609756441327036
AGACAGGAGACTTAAG-1	0.94322802289463	1.80777059747919	0.578930466790227	0	0.94322802289463	0	0	0	0	0.777577404412528	0.330787977679898	0.330787977679898	0	0	0.777577404412528	0.578930466790227	0	0	0	0.578930466790227	0
AGACAGGCACATTCTT-1	0.858657008894282	0.757681451722485	1.2508506803305	0.64535271255099	0	0	0.373857273296839	0.64535271255099	0	1.03436486356961	0.757681451722485	0.204298985262594	0	0	0	0.204298985262594	0	0	0	1.11185214702561	0.204298985262594
AGACAGGCATCTTTCA-1	1.15762736334761	1.03625618288354	1.45244733052571	0.310222822069521	0	0	0	0	0	0.546650904943963	1.03625618288354	0	0	0	0	0	0	0	0	0.546650904943963	0
AGACAGGGTGAAAGTT-1	0.273731307195448	0.665048269337586	2.21772391012149	0	0.273731307195448	0	0.48841001381371	1.34384425773444	0	0.273731307195448	0.273731307195448	0	0	0	0	0.815119581371606	0	0	0	0.273731307195448	0.815119581371606
AGACAGGGTGAGATCG-1	0.353317191961429	1.47938878656991	1.3778787463806	0	0.353317191961429	0	0	0	0	0	0	0.353317191961429	0	0	0	0.353317191961429	0	0	0	0.613868755340969	0
AGACAGGTCACTAGCA-1	1.26654818600324	0.492954230150276	1.69745229055062	1.26654818600324	1.57336991776993	0	0	0	0	0	0	0	0	0	0	0	0	0	0	0	0
AGACAGGTCCGCTTAC-1	0.894251433366846	1.15318150652622	2.19168421850324	0	0	0	0	0	0	0.894251433366846	1.15318150652622	0.894251433366846	0	0	0	0	0	0	0	0	0
AGACAGGTCTATTGTC-1	0.590824958647273	0.338426484857835	2.20329196155284	0	0	0	0	0	0	0.338426484857835	0.792184889895882	0	0	0	0	0.590824958647273	0	0	0	1.53140017426802	0.959715859666829
AGACCATCAGCGTAGA-1	0.309197914114839	0.895813649857438	2.34378760860673	0.309197914114839	0	0	0.309197914114839	0.895813649857438	0	0	0	0	0.309197914114839	0	0	0.545032212430678	0	0	0	0.895813649857438	0
AGACCATCATGTGCCG-1	0.65600838530057	0.65600838530057	1.33005579207501	0.65600838530057	0	0	0	0	0	0	0	0.380859792190957	0	0	0	0.65600838530057	0	0	0	0.380859792190957	0.380859792190957
AGACCCGAGGGACTGT-1	0.760923044214326	1.18799637117936	1.39641025924831	0.924391620328575	0	0.322144090374043	0	0	0	0	0	0.322144090374043	0	0	0.322144090374043	0.924391620328575	0	0	0	0.924391620328575	0
AGACCCGCATGTACGT-1	0	0.379120754124181	0.653365734898262	0.653365734898262	0.653365734898262	0	0	0	0	0.379120754124181	0	0.379120754124181	0	0	0	0	0	0	0.653365734898262	0.653365734898262	0
AGACCCGGTCTGTCAA-1	0.281438216527979	0.832968475231985	3.06698958396497	0	0.281438216527979	0.281438216527979	0	0	0	0	0	0	0	0	0	0.281438216527979	0	0	0	0.281438216527979	0
AGACCCGGTGGGACAT-1	1.17015640215154	0.908929465316762	2.86478340051376	0.401382207292488	0	0	0.804116090859882	0	0	0	0	0.401382207292488	0	0	0	0.804116090859882	0	0	0	0.687016560993304	0.220695811777567
AGACTCACACGACCTG-1	0.495221297635347	0.277957940058929	0.277957940058929	0	0.277957940058929	0	0	0	0.277957940058929	0.277957940058929	0	0.673603427725195	0.673603427725195	0	0	2.00264326607135	0	0	0	1.07246814032706	0.277957940058929
AGACTCAGTAGTGTGG-1	1.55863822583583	0.916665896012864	2.140617826775	1.28830705504249	0.318624277720807	0	0	0	0	0	0	0	0	0	0	0.754102836862162	0	0	0	1.17908786554976	0
AGACTCATCGCTCCTA-1	1.28109688484676	0.910694988207499	1.1721955830376	0.555622025863283	0.315914092302838	0	0	0.748836009022109	0	0	0	0.748836009022109	0	0	0.555622025863283	1.1721955830376	0	0	0	0.910694988207499	0
AGAGAATAGGTAAAGG-1	0.629009965496602	1.0887112176854	1.64090263501814	0.504896752643712	0	0	0.363167233307533	0.363167233307533	0	0.504896752643712	0	0	0	0	0	0.363167233307533	0	0	0	0.363167233307533	0
AGAGAATAGTCCTGCG-1	1.2937502885965	1.40793569437487	2.41096152198258	0	1.01678409397515	0	0	0	0	0	0	0	0	0	0	0	0	0	0	0.36538775903393	0
AGAGAATCAAGTGCAG-1	0.952371802035331	0.670446374790753	2.35622996600174	0	0	0	0	0	0.952371802035331	1.17204539207335	0	0	0	0	0.276396084006921	0.276396084006921	0	0	0	0	0
AGAGAATCAGGAGGTT-1	0	1.23715177313617	0	0	0	0	0	0	0.798809297560146	0	0	0.341908042609539	0	1.3489600137543	0.596229644102723	1.3489600137543	0	0	0	0	0
AGAGAATGTATTTCGG-1	0.291807462943949	0.291807462943949	1.68732219421022	0.291807462943949	0	0	0	0	0	0	0	0.85670243924253	0	0	0	0.99111099337133	0	0	0	0.701381012594666	0
AGAGAATGTCAATCTG-1	0.734933942348898	0.544393557335779	1.03279546048157	0	0	0.308793704150591	0.734933942348898	0.544393557335779	0	0	0	0.308793704150591	0.734933942348898	0	0	0.308793704150591	0	0	0.308793704150591	0.734933942348898	0
AGAGAATTCATGCCCT-1	0.955590221239031	0.824247309232243	1.91113196315706	0	0	0	0	0	0.494746198202354	0.494746198202354	0	0	0	0	0	0.494746198202354	0	0	0	0.277662770392144	0
AGAGAGCAGAAGGTAG-1	0.329764259353259	0.577332498232759	0.941007163708857	0	0	0	0	0	0	0	0	0.329764259353259	0	0	0	0	0	0	0	0.775611927260725	0
AGAGAGCAGCAGTAAT-1	0	0.958732926976373	0.958732926976373	0.827114753657534	0.827114753657534	0	0	0	0	0	0	0.278902044399813	0	0	0	3.52079042039211	2.73925840156577	0.278902044399813	0.675509352216937	1.96176656384505	1.51258699601012
AGAGAGCAGCCTGGAA-1	0	0	1.96286038551047	0	0	0	0	0	0	0	0	0.385767921752917	0.663453972073087	0	0	0	0	0	0	1.34141723431449	0.385767921752917
AGAGAGCAGGATCACG-1	1.00318203784081	0.908354850646318	2.15731657795251	0	0	0.401064062557176	0.220505248968156	0	0	0.401064062557176	0.401064062557176	0.220505248968156	0	0.220505248968156	0	1.24330832428369	0	0	0	0.220505248968156	0
AGAGAGCCAAACGGCA-1	0.333347517114726	1.42673014402304	2.61448876829072	0.333347517114726	0	0	0	0	0	0	0	0.333347517114726	0	0	0	0.582921761858965	1.0913060299914	0	0	0.582921761858965	0.782483489030029
AGAGAGCCAACCGGAA-1	0.891080750289467	0.54167374235161	1.02862018642857	0	0	0	0	0	0	0	0	0.307073372704916	0.307073372704916	0	0.731560900279931	1.25734814670494	0.307073372704916	0	0	1.25734814670494	1.02862018642857
AGAGAGCGTAACATGA-1	0.61613247757776	1.14083528590886	0.354786530262662	0	0	0	0	0	0	0	0	0	0	0	0	0.61613247757776	0	0	0	0.61613247757776	0
AGAGAGCGTCCGTACG-1	0.864339416659281	1.48921060644366	0.522785137215673	0.864339416659281	0	0	0	0	0	1.1184660819427	0.864339416659281	0.522785137215673	0	0	0	0.522785137215673	0	0	0	0	0
AGAGAGCTCACGGGCT-1	0	0.411016101387337	1.33392760547999	0.566747136076926	1.19014972211543	0	0.226477843532341	0	0	0	0.411016101387337	0.226477843532341	0	0	0	0.226477843532341	0	0	0	0.226477843532341	0
AGAGCAGAGAAGAACG-1	0.520946506761829	0.520946506761829	0.705782359863908	0.294019617940522	0.294019617940522	0.294019617940522	0	0	0	0	0	0	0	0.705782359863908	0	0	0	0	0	0.996598438823649	0
AGAGCAGAGCTGTACT-1	0.701603141221532	1.96036260161498	0.411110352543456	0.411110352543456	0.926429338010506	0	0	0	0	0	0	0.701603141221532	0	0	0	0.701603141221532	0	0	0	1.39895163866959	0
AGAGCAGAGGTTATAG-1	0.390157255594161	0.670096621590531	1.66674743233091	0	0.888565608903622	0	0	0	0	0	0	0	0	0	0	0.670096621590531	0	0	0	1.35151616336168	0
AGAGCAGCAGCATTGT-1	0.778744712943427	1.08672840398106	0.331396426369551	0.778744712943427	0	0	0	0	0	0	0	0.331396426369551	0	0	0	1.32185799185081	0	0	0	0.579879787626226	0
AGAGCAGCATCCTTCG-1	0.964110815790965	0.964110815790965	0.964110815790965	0	0	0	0	0	0	0	0	0.340473999959327	0	0	0	0	0	0	0	0	0
AGAGCAGGTTCGGTCG-1	0.261710522230416	0.640511532188131	2.35828591494175	0	0.468941080975669	0.261710522230416	0.468941080975669	0	0	0	0	0.261710522230416	0	0	0	0.261710522230416	0	0	0	0.261710522230416	0
AGAGCAGTCATGAGTC-1	0.871426338966204	0.74775574748239	0.606603346614905	0.981472068356494	1.40086253278076	0	0	0	0	1.17078054255622	0.606603346614905	0	0	0	0.245346092849143	0.245346092849143	0	0	0	0.606603346614905	0.245346092849143
AGAGCAGTCGTCAAAC-1	1.01608084244089	0.631895902991823	1.83849074397303	0	0	0	0.365050573411952	0.365050573411952	0	0	0	0.365050573411952	0.631895902991823	0	0	0	0	0	0	1.01608084244089	0
AGAGCCCCAAACCACT-1	1.00455896262885	1.00455896262885	0.455461457830455	0	0	0	0	0	0	0	0	0	0	1.49546381293854	1.49546381293854	1.49546381293854	0	0	0	0.455461457830455	0.455461457830455
AGAGCCCCAGAAATCA-1	0.985480918122122	1.07123130467534	1.41544739558361	0.672682048840934	0.542100013783138	0	0	0	0	0	0.788165110650078	0	0	0.215007687881548	0	0.215007687881548	0	0	0	0	0
AGAGCCCGTGAATTAG-1	1.20307392553244	1.53147007273262	2.04537904084577	0	0.417296824176801	0	0.710842669337977	0.230259366359426	0	0	0	0.574802440350237	0	0	0	0	0	0	0	0.710842669337977	0
AGATAGAAGGATACCG-1	0.974981676540923	1.11968805651414	3.07449645245423	0	0	0.34555915256065	0	0	0	1.11968805651414	0.805734061626475	0	2.42652614733667	0	0	0.974981676540923	0	0	0	0.805734061626475	0
AGATAGAGTAACAGTA-1	0.629675108030785	0.629675108030785	2.84633349535987	0.363601132633177	0.363601132633177	0	0	0	0	0	0	0.363601132633177	0	0	0	1.1608048239992	0	0	0	1.01305487797555	0
AGATAGAGTAGATTGA-1	0.907531118295441	1.08887463126469	2.00222547911498	1.37533280222259	0	0	0	0	0	0.400608132106091	0.400608132106091	0	0	0	0.400608132106091	0.685852841485614	0	0	0	0.400608132106091	0
AGATAGAGTAGTCGGA-1	0.363520949264997	0.6295522031561	2.27908100271194	0	0	0.363520949264997	0	0	0	0.6295522031561	0.363520949264997	0.363520949264997	0	0.363520949264997	0	0.839476626590972	0	0	0	1.01288734161503	0.363520949264997
AGATAGAGTATCAGCT-1	1.53954471530348	0	2.1192551169875	0	0	0	0.741337217707744	0	0.902186458644107	0	0	0	0	0	0	0.312067347901614	0	0	0	0.741337217707744	0
AGATAGAGTTGAGGAC-1	0.582130600960915	0	0.719365667535453	0	0	0	0.423020254259858	0	0	1.13341970716496	0.719365667535453	0.423020254259858	0	0	0.233713577285755	0	0	0	0	0.582130600960915	0
AGATAGATCTCTGCTG-1	0.655540427770781	0.769056279152161	0.655540427770781	0.963487474197904	0.963487474197904	0	0	0.208270128109565	0	0	0	0.769056279152161	0	0.208270128109565	0.208270128109565	0	0	0	0	0.963487474197904	0
AGATCCAAGACAGCGT-1	0.662542160970588	0.662542160970588	1.56000994682959	0	0.385166187025961	0	0	0	0	0.385166187025961	0	0.385166187025961	0	0	0	0.385166187025961	0	0	0	0.385166187025961	0
AGATCCACACGTCGGT-1	0.408082120170465	1.15804389259476	1.47236602596199	0.155273095152382	0	0.155273095152382	0	0	0.155273095152382	0.155273095152382	0.155273095152382	0.985730545954338	0	0	0	0.609702760899522	0	0	0	0	0.408082120170465
AGATCCACAGCAAGAC-1	0	1.29305287002114	1.99406683707573	0	0.234589312125753	0.234589312125753	0.234589312125753	2.15955644538903	0.583983987264315	0	0.234589312125753	0.583983987264315	0	0.234589312125753	0	0.583983987264315	0	0	0	0.721519634120647	0
AGATCCAGTCATATGC-1	0	0.613279631308244	0.990638913478775	0	1.47839689635589	0	1.80481774811306	0	0	0	0	0.248545439169913	0	0	0	0.879956737220157	0	0	0	0.447450050193926	0.248545439169913
AGATCCAGTGTGTACT-1	2.06225881178577	0.827217336695067	2.56583332958822	1.38701264798307	0.827217336695067	0	0	0	0	0	0	0.356962320599292	0	0	0	0	0	0	0	0.999133737553908	0
AGATCCATCGGAAGGT-1	0.24013594320456	1.31216864198694	1.06469482592221	0.433627440272325	0	0	0	0.595680944727022	0	0.24013594320456	0.24013594320456	0	0	0.24013594320456	0.24013594320456	0.595680944727022	0	0	0	0	0
AGATCCATCTTCGGAA-1	0.459744270901803	0.459744270901803	2.81893909469953	0	0	0.459744270901803	0	0	0	0.773499633773266	0	0	0	0	0	0.773499633773266	0	0	0	0.459744270901803	0
AGATCGTAGGTTCCAT-1	0.787743494998383	0.641233979580193	1.75677461141971	0	0	0	2.10298475490949	1.5881933736259	0.262062306695489	0.262062306695489	0.469512901554164	0	0	0	0	0	0	0	0	0.915505451935467	0.641233979580193
AGATCGTCATCCGATA-1	0	0.972969516726376	0.901349269853693	0.548966143927679	0.901349269853693	0.167939886582676	0.167939886582676	0	0	0.167939886582676	0	0	0	0	0.167939886582676	0.167939886582676	0	0	0	0.167939886582676	0
AGATCGTCATGTGTCA-1	0	0.829092694744552	0.498116891981835	0	0	0	0	0	0	0	0	0	0	0	0	0	0	0	0	0	0
AGATCGTGTAAGACCG-1	1.62501817599927	0.702913254755689	1.51922813702204	1.40090793764687	0	0.411986410067413	0	0	0	0	0	0	0	0	0	0	0	0	0	0	0
AGATCGTGTATCATGC-1	0	0.983440902446024	2.57519600491044	0.34953655544894	0.34953655544894	0	0	0	0	0	0	0.983440902446024	0	0	0	0	0.34953655544894	0	0	0.608035861143661	0
AGATCGTGTATTTCGG-1	0.702141983713939	0.702141983713939	1.26558805712957	0.702141983713939	0.702141983713939	0	0	0	0.702141983713939	0	0.411470624148908	0	0	0	0	0.702141983713939	0	0	0	0	0
AGATGAAAGTCTGGAG-1	0.392921052111036	0.392921052111036	0	0.674271591304317	0	0	0	0	0	0	0	0.392921052111036	0	0	0	0	0	0	0	0.392921052111036	0
AGATGAACATGACACT-1	0.705276563520531	0.570021383383097	2.85592429585283	0	0	0	0.413567688199067	0.705276563520531	0.570021383383097	0	0	0.228012973310717	0	0.228012973310717	0.228012973310717	0	0	0	0	0.705276563520531	0
AGATGAAGTTTACTGG-1	0	0	1.6504257355696	0.422747986348935	0.422747986348935	0	0	0	0	0	0	0	0.422747986348935	0	0	0.422747986348935	0	0	0	0.422747986348935	0.718960761661263
AGATGAATCACCTGGG-1	0.83726642830406	1.15795172845442	1.75846005515901	0.362335747211132	1.15795172845442	0	0	0	0	0	0	0.362335747211132	0	0	0	0.362335747211132	0	0	0	0	0
AGATGAATCGACCAAT-1	0.588267068450331	0.789046914358288	1.3357973994308	0.336781093965894	0	0.336781093965894	0	0	0	0	0.588267068450331	0.336781093965894	0	0	0	0.336781093965894	0	0	0	1.52690207694085	0
AGATGAATCGCAGAGA-1	0	1.02550698369286	1.17422552020476	0.369580355112662	0.369580355112662	0.369580355112662	0.369580355112662	0	0	1.02550698369286	0.369580355112662	0.369580355112662	0	0	0	0.638825312765616	0	0	0	1.02550698369286	0
AGATGCTGTCAGGCAA-1	0.860384873225789	1.21998094032992	0.293428726143338	0	0	0	0	0	0	0	0	0.293428726143338	0	0.995134437662243	0	1.86505353970198	0	0	0	0.860384873225789	0
AGATGCTGTTGCTGAT-1	0.693822864715834	1.83371635248791	1.75031595670577	0.405915614935957	0	0	0	0	0	0.223413879764922	0	0.223413879764922	0	0	0	0	0	0	0	0.405915614935957	0
AGATGCTTCGGTCACG-1	0.590717174656203	0.338357121327847	2.10991544546499	0.792052699071008	0.590717174656203	0.338357121327847	0	0	0.338357121327847	0	0	0.338357121327847	0	0	0	0	0	0	0	0	0
AGCATCAAGTTGTAGA-1	0.340919364902843	1.23472673600601	2.21099563950332	1.23472673600601	1.6990296428544	0	0.796930242096238	0	0	0	0	0	0	0	0	0.594695901067512	0	0.340919364902843	0	0	0
AGCATCAGTCCAAAGG-1	0.196172178821637	0.923129170266795	1.44716501220995	0	0	0.196172178821637	0.196172178821637	0	0.500902037824903	0	0	0.196172178821637	0	0.196172178821637	0	0.196172178821637	0	0	0	1.08201784327095	0
AGCATCAGTGATTCTG-1	0	0	0.57601629238987	0.93917685850025	0	0.57601629238987	0	0	0	0	0	0	0	0	0	0	0	0	0	0.57601629238987	0
AGCATCATCATCTACT-1	1.45529974973967	0.878873873334931	2.74414153437059	1.05695024515647	0.662064499065717	0	0	0	0	0.38485103639648	0.662064499065717	0	0	0	0	0.878873873334931	0	0	0	0	0
AGCATCATCCCGAGAC-1	0.618117549354806	0.997267398218852	2.21119365771939	0.825555187932456	0	0.356075962189767	0	0	0	0	0	0	0	0.356075962189767	0.997267398218852	0.825555187932456	0	0	0	0.618117549354806	0
AGCATCATCGATACGT-1	1.63716262922189	0.815440643731175	1.85641274938868	0	0	0	0	0.96325841727761	1.0297068538218	0	0	0.431830110086358	0	0.165535186846844	0	0.431830110086358	0	0	0	0.165535186846844	0
AGCCAATAGAATACAC-1	1.2554839027379	0.695052611613303	2.52923183643384	0.406735798799122	0.695052611613303	0	0	0	0.695052611613303	0.406735798799122	0	0	0	0	0	0	0	0	0	0.406735798799122	0
AGCCAATAGGGCGAGA-1	0.906518353164135	0.906518353164135	0	0	0	0	0	0	0	0.745154084356856	0	0.314023576010862	0	0	0	0.314023576010862	0	0	0	0.314023576010862	0
AGCCAATGTCCTGAAT-1	0.48259307229392	0.936358459235001	0.806717299140063	0.806717299140063	0	0.270130352462873	0.48259307229392	0	0	0	0	0.270130352462873	0	0	0.270130352462873	0.657730165735909	0	0	0	0.270130352462873	0
AGCCAATTCTGGGAGA-1	0.747897315360889	0.747897315360889	2.66379452087423	0	0	0	0	0	0	1.04881104427285	0.554862914657288	0.315431790219873	0	0	0	0	0	0	0	0.554862914657288	0
AGCCACGCATCGCTAA-1	1.0642682286835	0.966022061647811	0.239996961088126	1.56808119572206	0	0.595388729921596	0	0	0	0	0	0.239996961088126	0	0	0.433398366066432	0	0	0	0	0	0
AGCCACGCATCTGGGC-1	0.987693216585746	0.69864211536522	1.39452548178497	2.40786371266882	0.987693216585746	0.515223984500486	0	0	0	0.69864211536522	0	0	0	0	0	0	0	0	0	1.10593217898386	0
AGCCACGTCAACCTTT-1	0.597605956362377	0.597605956362377	1.96476181942461	0	0	0	0	0	0.342795696338367	0	0	0	0	0.597605956362377	0	0	0	0	0	0.597605956362377	0.969081861300249
AGCCAGCCAACGTATC-1	1.70711206568366	0.99042610411427	2.08586951644486	0.613124452190201	0.879758641564087	0	0	0	0.248470949414137	0	0	0.248470949414137	0	0	0	0	0	0	0	0.755302070223133	0.447327939496512
AGCGATTAGCTCGAAG-1	1.05420160162455	0	0.660025433908088	0.383506282969076	2.1375609521751	0	0	0.383506282969076	0	0.383506282969076	0.876410925246017	0.383506282969076	0	0	0	0.660025433908088	0	0	0	0.660025433908088	0
AGCGATTAGGCAGGTT-1	0	1.20278411768455	0	0	0.658425996226643	0	0	0	0	0	0	0	0	0	0	0.658425996226643	0	0	0	0	0
AGCGATTCAAGGTACG-1	0	1.22996567292139	2.68918233168325	0	0	0	0	0	0.33898242839135	0	0	0.591688689774846	0	0	0	0	0	0	0	0.960910203798757	0.33898242839135
AGCGATTGTCACTACA-1	0.815681615635644	0.946197088632634	2.48750874132209	0	0	0	0	0	0	0.665538064945878	0.273972794526748	0.273972794526748	0	0	0	0	0	0	0	0	0
AGCGCCAAGACCAGCA-1	0.211609802691978	1.56248260619658	0.664059480774579	0.974431127270414	0	0	0	0	0	0	0.386167620334531	0	0	0	0	1.70067565005001	0	0	0	0.386167620334531	0.211609802691978
AGCGCCACAGCCTATA-1	0.872487069771449	0.420235812735625	2.72633273377511	0	0	0	0.160507715521424	1.37619759570003	0.626224037007889	0	0.160507715521424	0.160507715521424	0	0	0	0.715222219908518	0	0	0	0	0.160507715521424
AGCGCCAGTAGCGTCC-1	0.69320968641989	0.223168554127028	1.01168046391309	0.405506779115567	0.559669364626003	0.223168554127028	0	0	0.405506779115567	0	0.223168554127028	0	0	0.405506779115567	0	0.223168554127028	0	0	0	0.223168554127028	0.405506779115567
AGCGCCATCCACGTAA-1	0.624669589098811	1.1067349210335	0.894473640895417	2.43462558387522	1.49750363292206	0.254029309800552	0.254029309800552	0	0	0	0	0	0	0	0.254029309800552	0.894473640895417	0	0	0	0.624669589098811	0
AGCGCCATCTCCATAT-1	0.942032616461484	1.20829900956312	0.578070215672008	0.330236795639332	1.20829900956312	0.330236795639332	0	0.776519398313876	0	0	0	0.776519398313876	0	0	0.330236795639332	0.330236795639332	0	0	0	0	0
AGCGTATAGTCGAAAT-1	1.23563281068017	0.529039603602702	2.23725877586325	0	0.873217407857374	0.299104627249518	0	0	0.299104627249518	0	0	0	0	0	0	0.71586328754986	0	0	0	0.299104627249518	0
AGCGTATTCTCCGCAT-1	1.17389094251641	1.55271010513179	0.912163198090002	0.316579691100012	0	0	0	0	0	0.316579691100012	0.912163198090002	0.750130745982163	0	0	0	1.17389094251641	0	0	0	1.55271010513179	0
AGCTACACAACTGCTA-1	0.944714856304272	0.778893543534549	2.26658885649159	0	0	0	0	1.32205972924322	1.08691070037237	0	0	0	0	0	0	0.331474027368498	0	0	0	0	0.5800008398911
AGCTACAGTACCTAAC-1	0.727629426630472	1.51890565555801	2.36382183099573	0	0	0	0	0.305071816285943	0	0.538505887054349	0.538505887054349	0.305071816285943	0	0	0.305071816285943	0	0	0	0	0.886610493942969	0
AGCTACAGTGATAGAT-1	0.401357716462056	0.401357716462056	3.12366223776148	0.908885236626523	0	0	0	0	0	0.401357716462056	0	0	0	0	0	0	0	0	0	0	0.401357716462056
AGCTACATCACTCGAA-1	0.248415111542495	0.447236400929302	2.30495665119335	0	0.248415111542495	0	0	0	0	0	0	0.447236400929302	0.447236400929302	0	0	1.65438830867569	0	0	0	0	0
AGCTACATCGCAACAT-1	0.751686681198616	1.28500113100315	0.317380120763112	0.557928168039676	0	0	0	0	0	0	0	0.317380120763112	0.557928168039676	0	0	0	0	0	0	0.557928168039676	0.317380120763112
AGCTACATCTTCTGGC-1	0	0.939335024489762	1.12418458327894	0.418332995967842	0.939335024489762	0	1.53384887793139	0	0	1.12418458327894	0.939335024489762	0	0	0	0	0.712387446903384	0	0	0	0.939335024489762	0
AGCTCAAAGGTGCAGT-1	0.36876707546352	1.77587708209538	1.41625487131823	0	0	0	0	0	0	0	0	1.84867671024007	0	0	0	0.36876707546352	0	0	0	0.36876707546352	0.637582425972342
AGCTCAACAGCGTGAA-1	0.647523108384483	0.265130208295356	2.2513780814	0.265130208295356	0	0	0	0.923466334258259	0.647523108384483	0	1.03730559771354	0	0	0	0	1.13949985879038	0	0	0	0.474494411016006	0.265130208295356
AGCTCAACATCGGAAG-1	0.334213361919274	0	0.784140525986603	0	0.784140525986603	0	0	0.784140525986603	0	0	0	0.584270651509321	0	0	0	0	0	0	0	0	0
AGCTCAAGTATAGGGC-1	0.551800772978675	0.800787863437158	1.59480012758699	0.219504143372476	0	0	0.219504143372476	0	0	0	0	0.399392048818943	0.219504143372476	0	0	0	0	0	0	0	0
AGCTCAAGTGCGCTCA-1	0.919633722493938	1.10232603377752	0	0.407323704649719	1.39047135612333	0	0	0	0	0	0	0	0	0	0	0.407323704649719	0	0	0	0.919633722493938	0
AGCTCAAGTTGCCAAT-1	1.089397916528	1.24288716657605	1.31161534360567	0.220388143691707	1.43634236642746	0.220388143691707	0.400868535082306	0	0	0.400868535082306	0.553702018223144	0	0	0	0	0.220388143691707	0	0	0	0	0
AGCTTCCAGGCATCAG-1	1.1076533576796	1.34498908949841	1.62027742755946	0.59382311742421	0	0	0.340356993853759	0	0	0.59382311742421	0.340356993853759	0	0	0	0	0.340356993853759	0	0	0	0	0
AGCTTCCAGGTGCCAA-1	1.57063579826016	0.669072858620977	0.389480128358346	1.57063579826016	0	0	0	0	0	0	0	0.389480128358346	0	0	0	0	0	0	0	0	0.389480128358346
AGCTTCCAGTGAGTTA-1	0.669537802975788	1.06700760521652	0.669537802975788	0	0	0	0	0	0	0.887891845830239	0.389787618188302	0.669537802975788	0.389787618188302	0	0	0.669537802975788	0.389787618188302	0	0	2.09801880455388	0
AGCTTCCGTGGCTCTG-1	0.708091779601378	1.22483326320659	2.9184155052462	0	0	0	0	1.40862833274623	0.522799116892349	0	0	0.295182289342767	0	0.295182289342767	0	0.295182289342767	0	0	0	0	0
AGCTTCCGTTTACCTT-1	1.60969396159694	0	1.22400136075664	0.955708411740699	0.587928922530924	0	0	0	0	0	0	0	0	0	0	0.955708411740699	0	0	0	0	0
AGCTTCCTCCACGTGG-1	0.79638393535871	1.14123700381339	1.82041300534322	0.265725486459526	0	0	0.265725486459526	0.265725486459526	0	0	0	0.265725486459526	0	0	0.475459892236706	0	0	0	0	0.648741073487944	0
AGCTTCCTCCGGCTTT-1	0.58771556263926	0.955412994394196	0.336426528604019	0	0	0	0	2.1039936790736	0	0	0	0.336426528604019	0	0	0	0.336426528604019	0	0	0	0.336426528604019	0
AGCTTCCTCGCAAGAG-1	0.610159355325439	1.47313670312807	0.35091201677054	0.815845696333074	1.37182428938338	0	0	0.610159355325439	0.35091201677054	0.610159355325439	0	0	0	0	0	0.35091201677054	0	0	0	0.610159355325439	0
AGGAAATCACCGGCTA-1	1.01727230190831	1.37187448990627	1.55338881324772	0.777990847708924	1.01727230190831	0	0.579266678423284	0	0	0	0	0.179135062464307	0	0	0	0.331003442254025	0	0	0	0.331003442254025	0
AGGAAATCACTTGTGA-1	0.959004092608259	1.14596088956552	2.73966971636087	0.429419618634199	0	0	0	0	0	0	0	0	0	0	0	0	0	0	0	0.429419618634199	0
AGGAAATTCCAGTACA-1	0.958554444530176	1.27331549884716	0.826951882886252	0.958554444530176	0.496627022709366	0.496627022709366	0	0	0	0	0	0.496627022709366	0	0	0.278831599615045	0.675367204036161	0	0	0	0	0
AGGAATAAGAGTCTTC-1	0.800359800068845	0.968929643833096	2.64482491069232	0	0	0	0	0	0.342724512806978	0	0	0.342724512806978	0	0	0	2.02028712940248	0.342724512806978	0	0	0	0
AGGAATACAAGTTCGT-1	1.45974198863069	0	1.34357667622802	1.06073213038817	0	0	0.664872431525771	0	0	0	0	0.386704381544402	0	0	0	0	0	0	0	0.664872431525771	0
AGGAATACAATCGTCA-1	0.30791200328364	0.892950465908213	2.22930112548274	0	0	0.30791200328364	0.30791200328364	1.03065683777832	0.30791200328364	0	0	0	0	0	0	0	0	0	0	0	0.542999942737777
AGGAATACAGCACAGA-1	0.550570052715909	0.312706829313994	2.94385528019937	0.312706829313994	0	0	0	0	0	0	0	0.312706829313994	0	0	0	0	0	0	0	0.312706829313994	0
AGGAATAGTTAGGGAC-1	0	0.941937124366295	1.20818925470487	0	0	0	0	0	0	0	0	0	0.578001509069647	2.26251268704996	0	1.98234965037421	0	0	0	0.578001509069647	0
AGGAATATCATACGGT-1	0.291850348063202	1.21560047011578	2.13485944757724	1.21560047011578	0.291850348063202	0	0	0	0	0	0	0	0	0	0.291850348063202	0.291850348063202	0	0	0	1.1096893111799	0
AGGAATATCGCGCCAA-1	0.370300157784377	0.639924899189305	1.7014138647852	0	1.17583445111151	0	0	0	0	1.42001550840913	0.370300157784377	0	0	0	0.370300157784377	0	0	0	0	1.30535958564423	0
AGGAATATCTTGGTGA-1	0.530591194887063	1.13134114737749	0.968194651485785	0	0	0	1.2039098080112	0	0.209703505342401	0	0	0.773141429882079	0	0	0.209703505342401	1.13134114737749	0.209703505342401	0	0	0.968194651485785	0.209703505342401
AGGACGACAATGACCT-1	0.449916870678998	0.449916870678998	0	0	0.994933859193268	0	0	0	0	1.18562366565774	0.449916870678998	0.449916870678998	0	0	0	1.48366852514507	0	0	0	0.449916870678998	0
AGGACGAGTACACGTT-1	0.295780323535192	0.709278627536742	0.523751532088285	0.295780323535192	0	0	0	0	0	0.865712703002823	0.523751532088285	0	0	0.865712703002823	0.295780323535192	0.709278627536742	0	0	0	0.523751532088285	0
AGGACGAGTGATACTC-1	0.432684090768565	0.59447745768197	1.56647288010087	0	1.38068883594006	0.432684090768565	0	0	0	0.239563681942222	0	0	0	0	0.432684090768565	0.432684090768565	0	0	0	0.239563681942222	0
AGGACGATCCTATTGT-1	0	0.730034986779741	1.44112804258378	0	0	0	0	0	0	0.430207543630468	0	0.430207543630468	0	0.430207543630468	0	0	0	0	0	0	0.430207543630468
AGGACGATCGTAGCTA-1	0	0.743606978270488	2.03091480562191	0	0	0	0	0	0	0	0	0.439386277532023	0	0	0	0.743606978270488	0	0	0	0	0
AGGACTTAGTGGAAAG-1	0.351747555748705	1.6516342256142	1.47531135556162	0.351747555748705	0	0	0	0	0	0	0	0	0	0	0	0.351747555748705	0	0	0	1.13389837450641	0
AGGACTTGTTTGTTCT-1	2.11374606402295	1.69532172632394	0	0.592663498894529	0.592663498894529	0	0	0	0.339610073167477	0.339610073167477	0	0.339610073167477	0	0	0	1.10591864974073	0	0	0	0.592663498894529	0
AGGAGGTAGCCAAGTG-1	0.683222090774289	1.08535682371987	1.85494770650127	0.398859338892125	0	0.683222090774289	0	0	0	0.998951795050029	0.219185328424635	0.398859338892125	0	0	0.219185328424635	0.219185328424635	0	0	0	0.55111461345011	1.96382724876223
AGGAGGTAGGGACACT-1	1.5767370257336	0.89186586345439	2.04361940424404	0.89186586345439	1.07143635075097	0	0	0	0	0	0	0	0	0	0	1.75767256258052	0	0	0	0.391969452759169	0
AGGAGGTCAACGTATC-1	0.943544153580928	0.663431145095544	1.56145894241134	0	0	0	0	0	0	0.487123858854821	0	0.663431145095544	0	0	0	1.56145894241134	0.487123858854821	0	0	0.272934431004011	0
AGGAGGTGTAGGCAAC-1	0.799100937565132	1.14460381745976	0.651103448137938	0.477333241713697	0	0.477333241713697	0.266881149397835	0	0	0	0	0.477333241713697	0	0	0	0.266881149397835	0	0	0	0.651103448137938	0
AGGAGGTGTTGTGTAC-1	0.383610533644817	1.5561616170063	1.33643229429096	0	0	0	1.05441482554794	0	0	1.20533251913554	0	0	0	0	0.383610533644817	0	0	0	0	0.876601961380357	0.383610533644817
AGGAGGTTCACGGTCG-1	1.31856092718149	0.521474452538346	0	0	0	0	0	0	0	0	0	0	1.75640286678226	0.521474452538346	0	1.48671594281965	0	0	0	1.11629785524	0.521474452538346
AGGAGGTTCGCCAATA-1	0.44320612460112	0.749237661198439	0.749237661198439	0	0	0	0	0	0	0	0	0	0	0	0	0.44320612460112	0	0	0	0.44320612460112	0
AGGATAAAGAAACTCA-1	0	0.215538033878324	1.57866249549209	0	0.215538033878324	0	0	0	0	0	0	0.215538033878324	0	0	0	0	0	0	0	0.543246825905187	0
AGGATAAGTTCCGCTT-1	0.372736514097263	1.74795886911293	2.18658835309462	0.203635209595852	0	0.203635209595852	0	0	0	0.755771902583602	0.643643637801098	0.517335993079018	0	0	0	0	0	0	0	0.643643637801098	0
AGGATCTAGTGGTTAA-1	0.923536500968637	0.409497015255709	0.56479668900025	0.409497015255709	0.225564645830254	0	0	0	0	0	0	0	0	0	0	1.10665991194678	0	0	0	0.817641058426133	0
AGGATCTGTCGCGGTT-1	0.278269328079264	1.07331203085537	0.495722409191419	0.825651351727938	1.6430553717402	0	0	0	0	0.674232249493932	0.674232249493932	0.278269328079264	0	0.278269328079264	0	0.278269328079264	0	0	0	0.95712915336421	0
AGGATCTGTGACTGTT-1	0.444578155456001	0.75125763309737	1.92836230063676	0.246794470460998	0	0	1.70085988897805	1.08499065954262	0	0	0.246794470460998	0	0.246794470460998	0	0	1.47224090732428	0	0	0	0.246794470460998	0.246794470460998
AGGATCTGTTACCTGA-1	1.00010505119514	0.864935928972179	0.523204860389558	0.70859742906435	0.523204860389558	0	0	0	0	0	0	0	0	0	0	2.22452879358898	0.29543703517956	0	0	1.56461799621215	0
AGGATCTTCCTGGGTG-1	0	0.787890516361999	1.5252429053231	0	0.336175358407609	0	0	0	0	0	0	0	0.336175358407609	0	0	1.22304180762793	0	0	0	1.09791943568511	0.336175358407609
AGGCATTAGAGTGTTA-1	0	0	2.79522913075151	0	0	0	0.630249320090366	0.363975795030783	0.630249320090366	0	0	0.363975795030783	0	0	0	0	0	0	0	0	0
AGGCATTCAATGTGGG-1	0.249661931499986	0.882922971862295	1.48230811565393	0	0	0	0	0	0	0.758169462495215	0.449279614526104	0.449279614526104	0.249661931499986	0	0	0.449279614526104	0	0	0	1.26760164690031	0
AGGCATTGTGGCTGAA-1	0.73314968738725	1.03058726215442	0.892886587957254	0	0.307883337599238	0	0	0.73314968738725	0	0	0	0.307883337599238	0	0	0	0.73314968738725	0	0	0	0.73314968738725	0.307883337599238
AGGCATTTCATCACAG-1	0.263444100604184	1.46220160576905	0.919095884114211	1.13456864635708	0.644069133615596	0	0	0.263444100604184	0	0.644069133615596	0.471757771314233	0	0	0	0	0.263444100604184	0	0	0	0.919095884114211	0
AGGCATTTCGACCATA-1	0.500778242475738	0.680572100905645	1.7138040764342	0	0.965085538924773	0	0	0	0.281414299072932	0.281414299072932	0	0	0	0.281414299072932	0.281414299072932	0.680572100905645	0	0	0	0	0
AGGCATTTCTTTCCAA-1	1.05987478014127	1.1827118322788	2.10008161326196	0	0	0	0	0	0	0.562129102553417	0	0	0	0.320053843844707	0.320053843844707	0.562129102553417	0	0	0	0.562129102553417	0
AGGCTGCGTAGGATAT-1	0.722267852274782	0.722267852274782	1.83983322509485	0	0	0	0.424972805904895	0	0	0	0	0	0	0	0	1.13725440421173	0	0	0	0	0
AGGCTGCGTTTCCATT-1	1.10776197575024	1.10776197575024	0.795949682763724	0	1.23346073735658	0.340403786551262	0	0	0	0	0	0.340403786551262	0	0	0	0.795949682763724	0	0	0	0	0.340403786551262
AGGCTGCTCTCGTCAC-1	0.824319188734239	1.3560252048506	0.277693811169257	0.494796164864233	0.277693811169257	0.277693811169257	0	0.277693811169257	0	0	0	0	0	0	0.277693811169257	1.07175197397756	0	0	0	0.673069885240599	0
AGGGAGTAGACTCTAC-1	0.578356673964868	0	2.1782748235124	0	0	0	0.231933023177306	0	0	0.231933023177306	0.420071599843315	0	0.714977683393444	0	0.231933023177306	0.420071599843315	0	0	0	1.20875656172508	0
AGGGAGTAGAGATTCA-1	1.05100844145878	0	1.38049129403479	0.316347419194981	0.749679018245742	0.749679018245742	0.316347419194981	0	0	0	0	0	0	0.316347419194981	0	0.316347419194981	0	0	0	0.556303874276465	0
AGGGAGTAGGAACGAA-1	1.13021630817349	0	2.05579670684824	0	0	0	0	1.13021630817349	0.421391964421325	0	0	0	0	0	0	0	0	0	0.421391964421325	0	0.421391964421325
AGGGAGTTCGTTTACT-1	0.892737577269374	0.733018573814668	1.67249072171806	0.307816471917863	0	0	0	0	0	0	0	0.307816471917863	0.307816471917863	0.307816471917863	0.307816471917863	1.151428530965	0	0	0	0.733018573814668	0
AGGGAGTTCTCGGTCT-1	0.722840309811791	1.29491669225478	0	0	0.722840309811791	0	0.42535816668365	0	0.42535816668365	0	0	0	0	0.42535816668365	0.42535816668365	1.29491669225478	0	0	0	1.13801037854249	0
AGGGCCTCAATTGAAG-1	0	0	2.128740305474	0	0	0	0	0	0.424533260489745	0	0	0	0	0	0	0.721614772076204	0	0	0	0.424533260489745	0
AGGGCCTCACATGACT-1	1.16622836825533	0.744283009786337	0.905529936776953	0.744283009786337	0.551941339648131	0	0	0	0	0	0	0	0	0	0	0	0	0	0	0.313576810587721	0
AGGGCTCAGCTGAGCA-1	1.64158400081393	0.527027833769308	2.02708950432037	0.527027833769308	0.527027833769308	0.297839174974807	0	0	0	0	0	0.527027833769308	0.297839174974807	0	0.297839174974807	0	0	0	0	0.870364311865472	0
AGGGCTCTCAACTACG-1	0.985099221572134	0.851202545221954	2.34153986002954	0.289392248413083	0	0.289392248413083	0.51356050320551	1.20875394603984	1.20875394603984	0	0	0.289392248413083	0	0	0	0.851202545221954	0	0	0	0	0
AGGGTCCCAGATGCGA-1	1.26160839674818	0	0.734651615002817	0.308649601479518	1.0324461137906	0	0	0	0	0	0	0.308649601479518	0	0	0	0	0	0	0	0	0.734651615002817
AGGGTCCTCATGGTAC-1	0.537749462287005	0.537749462287005	1.3477086834346	0.537749462287005	0	0	0	0	0	0	0	0	0	0	0	1.78926383528991	0	0	0	0.537749462287005	0
AGGGTCCTCGGCTGAC-1	0.440349732579679	0.604247941956191	0.745028130736397	0	0	0	0	0	0.604247941956191	1.16720551061164	0.745028130736397	0	0	0.440349732579679	0.440349732579679	1.52521404619583	0.244220012344087	0.244220012344087	0	0.978232523430015	0.745028130736397
AGGGTGAAGATCACCT-1	1.22274581597973	0.262027775975219	2.69326688931702	0	0	0	0	0.915415626176274	0.262027775975219	0	0	0.262027775975219	0	0	0	0.262027775975219	0	0	0	0.46945677793446	0
AGGGTGAAGCGTCTGC-1	1.00024630584459	1.00024630584459	2.42601514422336	1.00024630584459	0	0	0	0	0	0	0	0.357491112716185	0	0	0	0.357491112716185	0	0	0	0	0
AGGGTGACACCCTATC-1	1.06835396784264	0.927613471481914	2.6654274523285	0	0	0	0	0.763769090002287	0.323616329421952	0	0	0	0	0	0	0	0	0	0	0	0
AGGGTGAGTTCCGCGA-1	1.29066955247205	0.284729566039025	2.02657454633326	0.840536420019071	0	0	0	0	0	0	0	0.506097420124078	0.687233424619844	0	0	0	0	0	0	0	0
AGGGTGATCCGATTAG-1	0.694123608663512	0.917462331241124	1.09991398105177	0	0	0	0	0	0	0.917462331241124	0.917462331241124	0	0	0	0	0.694123608663512	0	0	0	0.917462331241124	0
AGGGTTTAGCAGGTCA-1	0.947220231279931	0.422766126476816	2.0592777599882	0	0	0	0	0	0	0	0	0.422766126476816	0	0.422766126476816	0	0	0	0	0	0.718987740599064	0
AGGGTTTGTTAATCGC-1	0.903407154342428	1.04204090155473	1.37016378569527	0	0	0	0	0	0.31261812818864	0.31261812818864	0.742412583405976	0.31261812818864	0	0	0	1.45931122569128	0.31261812818864	0	0	0.31261812818864	0
AGGGTTTTCCAACCAA-1	0.693172181497482	0	2.89041898136457	0.693172181497482	0	0	1.38633186229181	0	0.693172181497482	0	0	0	0	0	0.405481775469305	0	0	0	0	0	0
AGGGTTTTCTTCGTAT-1	0.725460197787942	0.303969091773296	1.02105997475751	0	0	0	0	0.88414295361577	0.725460197787942	0.536759028527034	0	0.303969091773296	0	0	0.303969091773296	1.02105997475751	0	0	0	0.536759028527034	0
AGGTAGGAGAAAGCGA-1	0.458393105030178	0.771524429981916	0.458393105030178	0	1.20180716723657	0.458393105030178	0	0	0	0.771524429981916	1.00963234460364	0	0	0	0	1.20180716723657	0	0	0	0.458393105030178	0
AGGTAGGGTGGACTAG-1	0.634153731641769	0.634153731641769	1.01915477462922	0	0	0.366525330637805	0	0	0	0	0	0.366525330637805	1.16738082710219	0	0	1.51330217502151	0	0	1.16738082710219	0.634153731641769	0.366525330637805
AGGTAGGGTTTCGGCG-1	1.48899791065059	1.48899791065059	2.73547960481795	0	0	0	0	0	0	0	0	0	0	0	0	0	0	0	0	0	0
AGGTCATAGATAGTGT-1	0.520715296277699	0.861396205646735	2.47919869465886	0	0	0	0	0	0	0.520715296277699	0.205178129398608	0	0	0.205178129398608	0	0.647613567821592	0	0	0	1.03742811476349	0
AGGTCATAGTTTGCTG-1	0	0.923338233178455	1.78043950555568	0	0	0	0	0.759992759139457	0.564654780420571	0	0	0	0.759992759139457	1.18678233378264	0	0.564654780420571	0	0	0	0.759992759139457	0.321663299204951
AGGTCATCATAGATCC-1	0.737181798479825	0.309941742778329	2.53584228751032	0	0.546207076867731	0	1.03557608220021	0	0.546207076867731	0	0	0	0	0	0	1.6087982194649	0	0	0	0	0
AGGTCATCATCTGTTT-1	0.506988625144727	0.841811916148668	1.29229563527891	0	0	0	0	0	0	0.28528567416411	0	0	0	0	0	0	0	0	0	0	0
AGGTCATGTATCGTTG-1	0.906140286615291	1.37359012376458	1.84199431471482	0.633848955707461	0.258472430577477	0	0	0	0	0.633848955707461	0.463671685138254	0.633848955707461	0	0	0	0	0	0	0	0.258472430577477	0
AGGTCATGTCGTTGCG-1	1.33767454916725	1.45361065268635	0	0	0	0	0	0	0	0.877585833396393	0.877585833396393	0.660998027988889	0	2.57850442317954	0	2.08261550732652	0	0	0	0.660998027988889	1.05551289395733
AGGTCATTCTCATTAC-1	1.26134668129332	1.0192517919324	0.817612794576744	0	0	0.225554427194797	0	0	0	1.26134668129332	1.10662604054135	0	0	0.225554427194797	0	0.225554427194797	0	0	0	0.5647748521458	0.409480011550691
AGGTCTAAGACTGTTC-1	1.27799723260389	1.67067213700994	1.58599845243223	0	0.358774503457763	0.358774503457763	0	0	0	0	0	0.358774503457763	0.62226747676291	0	0	0.830611638167045	0	0	0	0.358774503457763	0
AGGTCTAAGAGTCTTC-1	1.42764478335194	0.81869890047455	1.34858785414803	0	0.668168140414473	0	0	0	0	0.490892557313693	0.275270544407262	0.275270544407262	0	0	0	0.668168140414473	0	0	0.949506727867871	0	0
AGGTCTAAGTTCCGTA-1	0.294577945202127	1.631339367895	0	0	0	0	0	0	0	0.521836309517022	0	0.521836309517022	0	0.294577945202127	0	1.92037448456732	0	1.40684093915089	0	1.22316266674339	0.521836309517022
AGGTCTACAGGGCTTC-1	1.00508028706789	1.00508028706789	1.67341062593388	0	0.623831029624487	0	0	0	0	0.832515551514231	1.2804309211512	0	0	0	0	0	0	0	0	0.359792238353597	0
AGGTCTACATCGTGCG-1	0.270468487733834	0.658418506067233	1.15500776928639	0.483139841158238	1.55327796591668	0	0	0	0	0.483139841158238	0.483139841158238	0	0	0.270468487733834	0.483139841158238	0.937226632045787	0	0	0	0.270468487733834	0
AGGTCTAGTAGACGTG-1	0.817914381971595	0.611853743791154	1.86949191536049	0.352010269164801	0	0	0	0	0	0	0	0	0	0	0	0	0	0	0	0.352010269164801	0
AGGTCTAGTATGTCCA-1	0.477623679420719	0.477623679420719	1.23807117135838	0	0.799521967234388	0	0.477623679420719	0.267060393688956	0.267060393688956	0.267060393688956	0	0	0	0	0	1.47414784932752	0	0	0	0.799521967234388	0
AGGTGTTAGCATCTTG-1	0.316145722797709	0.555986522096866	2.43459919769077	0	0	0	0.749286674015902	1.88364746972136	0	0	0	0	0	0	0.316145722797709	0.555986522096866	0	0	0	0.555986522096866	0
AGGTGTTTCGGACCAC-1	0.534950458999567	0.723213370312585	0.302828160043032	0.302828160043032	1.01827283721493	0	0	0	0.302828160043032	1.01827283721493	0.302828160043032	0	0	1.13850295906982	0.534950458999567	1.13850295906982	0	0	0.881586366158086	1.01827283721493	0.302828160043032
AGGTGTTTCGTTCCCA-1	1.06813453943908	1.06813453943908	2.42178578877355	0	0	0	0.670376393859828	0.390342340649716	0.540129888669498	0.785597036041026	0.670376393859828	0	0.540129888669498	0	0	0.785597036041026	0	0	0	0.785597036041026	0
AGGTTACCAGTCGCAC-1	0.629112200641294	1.0888564715431	0.739520365193324	0.363233918893481	0	0	0	0.504983561995347	0	0.929365941809391	0.629112200641294	0	0	0	0	0.504983561995347	0	0	0	0.838941572070473	0
AGGTTACCATTGCTTT-1	0.783795599970405	1.0929116236211	0	0.583989834663755	0.334033072668685	0.334033072668685	0	0.334033072668685	0	0	0	0	0	0	0	0	0	0	0	0.583989834663755	0
AGGTTGTAGTACAACA-1	0.710013753214766	0	2.73930783514958	0	0	0	0	0	0	0	0	0.710013753214766	0	0	0	0.710013753214766	0	0	0	0.936496748047745	0
AGGTTGTCAGGTGACA-1	0.872743892501476	0	1.80982649614434	0	0	0	1.64488378328962	0.381506893748623	0	0	0	0	0	0.381506893748623	0	0.872743892501476	0	0	0	0.381506893748623	0.656991114894516
AGGTTGTTCGGTCGAC-1	0	0.240938239762067	2.40517512134912	0	0	0	0.597366927068025	0.240938239762067	0	0.968752121867948	0	0	0	0	0.240938239762067	1.57156868991039	0	0	0	1.06715503200319	0.240938239762067
AGTAACCTCATTCTTG-1	1.34718181177226	0	2.93338131904372	0	0	0	0	0.537453418773742	0.304407348535033	0.304407348535033	0	0.537453418773742	0	0	0	0	0.304407348535033	0	0	1.2501162254962	0
AGTAACCTCTCCTGTG-1	0.284013128462294	0.284013128462294	0.504948834597021	0.284013128462294	0.971631529242052	0	0.685795781845632	0	0	0.838891836239067	0.284013128462294	0	0	0	0	0.504948834597021	0	0	0	0.284013128462294	0
AGTAACCTCTGGTGCG-1	0.466313368525554	1.02328489339423	2.80012898744266	0	0	0.466313368525554	0	0	0	0	0	0	0	0	0	0	0	0	0	0	0
AGTAACCTCTTCCTAA-1	0.362987305808833	0.739097136263417	0.504662519554953	0	0.504662519554953	0.362987305808833	0.197873992312633	0.197873992312633	0.62873410193559	0.928875859516224	0.62873410193559	0	0	0.197873992312633	0.197873992312633	1.08831924450702	0	0	0.197873992312633	0.197873992312633	0.504662519554953
AGTACCACACCCTTAC-1	0.545580854418128	0	2.71796113747842	0	0	0	0	0	0	0	0	0	0	0	0	0.309545229722825	0	0	0	0	0
AGTACCATCCTTCAGC-1	1.04157791051824	1.14399950148204	2.25729434561366	0	0	0.266673529002956	0.476996784533179	0.476996784533179	0.476996784533179	0	0	0	0	0	0	0.266673529002956	0	0	0	0.927456426047187	0.266673529002956
AGTACCATCGCACGAC-1	1.60851055780642	1.4342013499121	0.587271574061567	0.587271574061567	1.52514911789775	0	0.587271574061567	0	0	0	0	0.336141137254127	0	0	0	0	0	0	0	0.787825166412276	0
AGTACTGGTAGCACAG-1	1.43662244491576	0.278121331264483	0.278121331264483	0	0.825308876158636	0	0	0	0	0	0.278121331264483	0	0	0	0.278121331264483	0.825308876158636	0.495484252236719	0	0	0	0
AGTACTGGTAGCCAGA-1	0	1.66616704959864	0.999431968578476	0.827482970600144	0	0	0	0.357104036414743	0.357104036414743	0	0.357104036414743	0.827482970600144	0	0	0	0	0	0	0	0	0
AGTACTGGTGTCATGT-1	0.37457984793266	0.859991529279894	0.37457984793266	0	0	0	0	0	0	0	0	0	0	1.03585738535694	0	0	0	0	0	0.646454052713285	0
AGTACTGTCAACGTGT-1	0.572727312411143	0.572727312411143	1.65861455003829	0	0	0	0	0	0	0	0	0	0	0	0	1.40912793015735	0	0	0	0.572727312411143	0
AGTACTGTCCTCACTG-1	0.598139885943985	1.24016908477748	2.02152912805229	0	0	0	0	0	0.598139885943985	1.24016908477748	1.45276782336238	0	0	0	0	0	0	0	0	0.598139885943985	0
AGTAGCTAGCCTGACC-1	0	0.35746528124771	1.14692762290779	0	0	0	0	0	0	0	0	0	0	0	0	0.35746528124771	0	0	0.35746528124771	0	0
AGTAGCTAGGGACCAT-1	0.571125174175635	1.34136982862803	1.406349681588	0	0	0	1.02864328106111	0.228531087006912	0	0	0	0	0	0	0	1.1164589997038	0	0	0	0.228531087006912	0
AGTAGCTGTAGATCCT-1	0.740877342956439	0.311831897672915	2.11848209088344	0	0	0.311831897672915	0.311831897672915	0.311831897672915	0	0.311831897672915	0	0.901664380069031	0	0	0	0.311831897672915	0	0	0	0.740877342956439	0
AGTAGCTGTCAAAGTA-1	0.488361353926459	0.815049384524173	0	0	0	0	0	0	0	0	0	0	0	0.273701151394899	0	1.89713887401613	0	0	0	0.488361353926459	0
AGTAGCTGTTCAGCTA-1	0	0.651008318616286	0.651008318616286	0	0	0	0	0	0	0	0	0	0	0.37757074556752	0.651008318616286	1.04202308591968	0	0	0	0.86550674687651	0
AGTAGCTTCCTTCTAA-1	0.693307218969505	0.336563690277137	1.28116500383325	0.470123660453994	0.336563690277137	0.182374905776335	0	0	0	0	0	0	0	0	0	0.587928922530924	0	0	0	0.182374905776335	0.182374905776335
AGTAGTCAGCATCAGG-1	0.365279791132251	0.842752398015529	1.6880958603865	0	0.632246947574001	0.365279791132251	0	0	0	0	0	0.365279791132251	0	0	0	0	0	0	0	0.632246947574001	0.632246947574001
AGTAGTCAGGGAGTTC-1	1.055116081505	0.318062171771011	2.67281131465776	0	0	0	0.559000411533078	1.055116081505	0	0	0	0	0	0	0	0.318062171771011	0	0	0	0	0.75301157647556
AGTAGTCAGGTCACAG-1	1.08176716334026	0.218119741230879	1.6840346298798	0	0	0	0	0.397078014805791	0.901142945698363	0.680540013506395	0.901142945698363	0	0.218119741230879	0	0	0.397078014805791	0	0	0	0.397078014805791	0.218119741230879
AGTAGTCCACATCCCT-1	0	0.331695946731866	1.4222967043771	0	0.945195553827926	0	0.77931910314561	0	0	0	0	0	0	0	0	0	0	0	0	0.331695946731866	0
AGTAGTCTCGTGCACG-1	0.51844674520232	0.99271186817899	0.292452075438248	0.292452075438248	1.31309665472343	0	0	0	0	0.858167480159468	0.51844674520232	0.702664541578156	0	0	0	0	0	0	0	0.99271186817899	0
AGTCAACAGGTGGTTG-1	1.29981656648135	0.511119129291338	1.099101416696	1.29981656648135	0.847717127628564	0	0	0	0	0.511119129291338	0	0	0	0	0	0	0	0	0	0	0
AGTCAACAGTCTCGTA-1	0.439602190299017	0.976922498354776	0.743925518772968	0.439602190299017	0	0	0	0	0	0	0	0	0	0	0	0	0	0	0	0	0
AGTCAACCAATCCTAG-1	0	1.19277370326856	0.92853842215405	0	0	0	0.568379418037208	0.324039465627028	0.568379418037208	0	0	0.764586349421587	0	0	0	1.19277370326856	0	0	0	0.568379418037208	0
AGTCAACGTACGTGTT-1	0.429550735904047	0	2.46226396824164	0	0	0	0	0	0	0	0	0	0	0	0.429550735904047	0.429550735904047	0	0	0	0.429550735904047	0
AGTCAACGTTCCGTTC-1	1.14420780650704	1.14420780650704	0.428522713426008	0	0	0	0	0	0	1.30153711928344	0	0	0	0.428522713426008	0	1.55707406875257	0.428522713426008	0	0	0.95741912070917	0
AGTCAACTCAAAGCCT-1	1.02178400699692	1.89172508335014	2.59875797006358	1.44925399444037	0.465440437569396	0	0	0	0	0	0	0.908979596723205	0	0	0	0	0	0	0	0	0
AGTCAACTCAATCAGC-1	0.646995347062416	0.374935084258468	0	1.31624248131995	1.18616055264835	0	0	0	0	0.860647314675525	0.646995347062416	0	0	0	0.374935084258468	0.374935084258468	0	0	0	0.646995347062416	0.374935084258468
AGTCAACTCACTTGTT-1	0.710782077074219	0.710782077074219	0.710782077074219	0.188234477436046	0	0	0	0	0.807680114815165	0.188234477436046	0	0.603477415927898	0	0	0.346587368259283	1.36088201856163	0	0	0	0.346587368259283	0
AGTCAACTCAGCGCAC-1	0.799999699176478	0.597201560538662	0.799999699176478	0.968523982256696	0.342534835918179	0	0	0	0	0	0	0	0	0	0	0.799999699176478	0	0	0	0	0
AGTCACAAGTCCCAGC-1	1.30831384699051	0.431773299737897	0	0.431773299737897	1.44454340163853	0	0.963158241725882	0	0	0	0	0	0	0	0	0.963158241725882	0	0	0	0	0
AGTCACAAGTGGACGT-1	1.04045198407971	1.04045198407971	1.04045198407971	0.79765615308785	0	0	0	0	0	0.79765615308785	0.79765615308785	0.476336878574238	0	0	0	0.79765615308785	0	0	0	2.1896570840106	0
AGTCACAAGTGGTTGG-1	1.05025875096239	0.74907106779247	0.555812136636531	0	1.46904949622162	0	0.910961559815569	0	0	0	0	0	0	0	0	0.316034900280633	0	0.316034900280633	0	0	0
AGTCACAGTAAGGAGA-1	0.427184464774036	0.725551840406092	0.725551840406092	0	0	0	0.427184464774036	0	0	0.725551840406092	0.427184464774036	0	0	0	0	2.13547868239455	0	0	0	1.14158928204197	0.427184464774036
AGTCACATCCCGAAAT-1	0.492248562452693	0.669871425551866	0.820652327001175	0.492248562452693	0.492248562452693	0	0	0	0	0.492248562452693	0	0.276111913515525	0	0	0	0	0	0	0	0.820652327001175	0.276111913515525
AGTCATGTCGCTACAA-1	0.328910573891756	0.939153138528538	2.44367199273037	0	0	0	0	0.939153138528538	0.575999239367832	0.575999239367832	0.328910573891756	0	0	0	0	0.328910573891756	0	0	0	0.575999239367832	0
AGTCTCCCAAGATGTA-1	0.728451003501817	1.30282361998754	1.30282361998754	1.14541241259714	0.728451003501817	0	0.429138926540869	0	0	0	0	0	0	0	0	0	0	0	0	0.429138926540869	0
AGTCTCCCAGGCCTGT-1	0.923277246029651	1.39501990358954	1.106372077681	2.49556090562763	1.80144983337453	0	0	0	0	0	0	0	0	0	0	0	0	0	0	0	0
AGTCTCCGTAATGCGG-1	0.311283904170241	0.739806617596249	1.36645229395745	0	0	0	0	0	0	0	0	0	0.739806617596249	0	0.54832571774678	2.15972018187776	0	0.311283904170241	1.03882113965236	0	1.03882113965236
AGTCTCCGTGGACTAG-1	0	1.14686898159857	0.194605796758956	0.357439453551666	0	0	0	0	0	0.194605796758956	0	0.357439453551666	0	0.497433956801988	0	1.33310875582877	0	0	0	0.620215135079353	0
AGTCTCCTCCAGGACC-1	1.12945755111559	0.608455522593673	2.89980585566873	0	0	0	0	0	0	0	0	0	0	0	0	0.349808303240994	0	0	0	0.81376469840515	0
AGTCTCCTCTGGCCGA-1	0.309632181548212	0.736575921908593	0.736575921908593	0.545718191807803	0.896779562426641	0	0	0	0	0	0	0.309632181548212	0	0	0	0.896779562426641	0	0	0	0	0
AGTGACTAGTGCACCC-1	1.60764831717187	1.22219654328239	3.18420769592232	0	0.586792840727185	0.586792840727185	0	0	0	0.586792840727185	0	0	0	0	0	0	0	0	0	0	0
AGTGATCAGACCAGCA-1	0.312647689593178	0.550476810199528	3.01813498155719	0	0	0.312647689593178	0	0.742470284340714	0	0	0	0.312647689593178	0	0	0	0	0	0	0	0.312647689593178	0
AGTGATCAGGTGAGAA-1	1.05766833330832	1.30432819957436	1.05766833330832	0.59087287563503	0.429860119941399	0	0.429860119941399	0	0	0.729520099241531	0	0	0	0	0	0.429860119941399	0	0	0.59087287563503	0.237851854711645	0.237851854711645
AGTGATCCAAATGGCG-1	0.425413276140413	0.951915788624283	0.951915788624283	0	1.99642295411982	0	0	0	0	1.13811846560002	0.722922166743983	0	0	0	0	1.13811846560002	0	0	0	0.722922166743983	0
AGTGATCCACATTCGA-1	0.689492323866588	0.689492323866588	2.41369812827467	0	0	0.221683211202804	0.403030021801159	0.556483872174109	1.17359086099436	0.689492323866588	0.556483872174109	0.403030021801159	0	0	0	0.221683211202804	0	0	0	0.689492323866588	0
AGTGATCGTGCTCTTC-1	0.601681151814164	0.601681151814164	1.7835773888442	0	0	0	0	0	0	0.805482941202306	0.805482941202306	0	0	0	0	0.974698977506885	0	0	0	1.11938228701302	0
AGTGATCGTTCCACGG-1	1.20022919223874	1.20022919223874	0.977487413219878	0.844242902009278	0	0	0	0	0	0	0	0.508688133241324	0	0	0	1.29539323299559	0	0	0	0.286346676383106	0
AGTGATCGTTGGGAAC-1	0.681624702419612	0.397798226791268	0.902447739903737	0.397798226791268	1.368960470588	0	0	0	0	0.902447739903737	0	0	0	0	0	0.397798226791268	0	0	0	0.397798226791268	0
AGTGATCTCGAATCCA-1	0	1.58370292872339	0.935774358096697	0.327357011214069	0	0	0	0	0	0	0	0	0	2.33167000257469	0	1.66018109426715	0	0.327357011214069	0	0.573571291606853	0
AGTGATCTCGTAGCTA-1	1.07768727767924	0.745435218385044	1.07768727767924	0.604599422527767	0.244387961593578	0	0	0	0	1.32664944444131	0.745435218385044	0.745435218385044	0	0	0.244387961593578	0.440625794516518	0	0.244387961593578	0	0	0
AGTGATCTCTCTCTAA-1	0.814873948184513	1.25783063023779	0.814873948184513	0	0	0	0	0	0	0	0	0.488239747456394	0	0	0	0	0	0	0	0	0
AGTGCCGAGCGGGTTA-1	0.394176167716466	1.58212724558888	1.07590551121826	0	0	0	0	0	0	1.22841437695544	0.676165617426037	0.394176167716466	0	0	0	0.394176167716466	0	0	0	0.676165617426037	0
AGTGCCGAGGTACCTT-1	1.07640460533723	0.960024092530207	0.497560282056397	0	0	0	0	0	0	0	0	0	0.279411877957153	1.18064168470116	0	1.44066861782973	0	0	0	0.828293057997253	0
AGTGCCGGTATAGGAT-1	0.659822242855586	1.05392759477592	1.05392759477592	0.876165437398233	1.20480878615115	0	0	0	0.383372330633266	0	0.383372330633266	0	0	0	0	1.45174720156013	0	0	0	0.383372330633266	0
AGTGCCGGTCATGGCC-1	0.342641503074194	1.35083444632646	2.21629419050887	0	1.23894856428483	0	0	0.597366927068025	0	0	0	0.342641503074194	0	0.342641503074194	0	0.968752121867948	0	0	0	0	0
AGTGCCGTCGAGAAAT-1	0.855670338021047	0.291353659788363	1.74664510486369	0	0.855670338021047	0	0	0	0	0	0	0	0	0.291353659788363	0	0.700476923978531	0	0	0	0.989983068389354	0.516693710212068
AGTGTTGAGCATCTTG-1	0.334016180616004	1.02408478398951	0.583963522314446	0.334016180616004	0.466778817016443	0.334016180616004	0	0	0	0	0	0.334016180616004	0	0	0	0	0	0	0	0.334016180616004	0
AGTGTTGCAATGCAGG-1	0.625059471661067	1.00675798063351	0.625059471661067	0	0.625059471661067	0	0	0	0	0	0	0.360592235273914	0	0	0.360592235273914	0.360592235273914	0	0	0	1.1540131479529	0
AGTGTTGCACCAGTTA-1	0.306069296704149	0	1.14691296195797	0.306069296704149	0	0	0.729589634326049	0	0.729589634326049	0	0	0.540085057131213	0.888839636316446	0	0.306069296704149	0.540085057131213	0	0	0	1.35186110985491	0
AGTGTTGCATACCATG-1	1.25344195461653	1.09924602338796	1.70552580158262	0.916861111191855	0	0	0	0	0	0	0	0.693622519247704	0	0	0	0	0	0	0	0.405782025670552	0
AGTGTTGGTGCCGAAA-1	0	0.988868515086487	0.352097928431445	0	0	0	0	0	0	0	0	0	0.352097928431445	0	0	0.611988941371334	0	0	0	0.988868515086487	0
AGTGTTGGTGCTGCAC-1	2.34865640372928	1.0627426507291	2.86648363523908	0	0	0	0	0.666366293189306	0	0	0	0	0	0	0	0	0	0	0	0.387691109383158	0
AGTGTTGGTGTTAACC-1	0.321267214296413	0.564033428931441	1.95472600129758	0	0	0	0.321267214296413	0	0.321267214296413	0	0.321267214296413	0	0	0	0	0.922469979359126	0	0	0	0	0
AGTGTTGTCTGTGTGA-1	1.91619206621404	0	1.6118243996441	1.6118243996441	0.849003075065662	0	0	0	0	0	0	0	0	0	0	0	0	0	0	0	0
AGTTAGCAGCCATTCA-1	0.281877429596646	1.18763413250556	1.28230230583255	0.281877429596646	0.833980251181654	0	0	0	0	0.281877429596646	0	0	0	0.281877429596646	0	0.681504004151889	0	0.281877429596646	0	0	0.966253976692191
AGTTAGCAGCCTCTCT-1	0.550927782547078	1.16458276466842	0	1.2731302713198	1.4602133509429	0	0	0	0	0	0	0	0	0	0	0	0	0	0	1.2731302713198	0.312933740682748
AGTTAGCCACACACTA-1	0.337033179019125	1.33644706750705	0	0	0.588659106056555	0	0	0	0	0	0	0.789527977491529	0	1.33644706750705	0	1.33644706750705	0	0.337033179019125	0	0.956719237902239	0.956719237902239
AGTTAGCGTCCGAAAG-1	0.529182879284362	0	0.71604157453645	0.529182879284362	0.299194787168607	0	0.299194787168607	0	0	0.529182879284362	0	0.71604157453645	0.299194787168607	0	0.299194787168607	0	0	0	0	1.23588018145662	0
AGTTAGCTCCTCACTG-1	0	1.08022292156243	1.08022292156243	0.396312695062539	0	0	0	0	0	0.899755593897745	1.08022292156243	0	0	0	0	0	0	0	0	0.396312695062539	0.679386955611414
AGTTAGCTCTCTTAAC-1	0.846955150116821	0.692847315496976	0.287532151160178	0	1.09821244859881	0	0	0	0	0.846955150116821	0.287532151160178	0	0	0	0.510585738909571	1.38584452979905	0	0	0	1.20355296805591	0.510585738909571
AGTTAGCTCTTAATCC-1	1.04718756488838	0	1.04718756488838	0.268706348159948	0.480289186669504	0	0	0	0	0	0	0	0	0	0	0.268706348159948	0	0	0	0	0
AGTTCCCAGTCCTGCG-1	0.630824614909403	1.40537573137135	1.01462145324302	0	0	0	0	0	0	0	0	0	0.364351238877025	0	0	0.364351238877025	0	0	0	0.630824614909403	0
AGTTCCCCAGAAATTG-1	0.342416395479811	0.799774809298088	1.77497934295006	0	0	0	0	0	1.11242742633999	0	0	0	0	0	0	0.342416395479811	0	0	0	0	0
AGTTCCCGTAACATAG-1	0.527250590434348	1.19822397475176	0.963158241725882	0.208170049424487	0.527250590434348	0.208170049424487	0	0.208170049424487	0.655284458159377	1.12583924481205	0.380383244173597	0.655284458159377	0	0	0	0.380383244173597	0	0.208170049424487	0	1.0478032403609	0.208170049424487
AGTTCCCGTCTGATCA-1	0	1.08721033294223	0.552300899396049	0	0	0	1.49076241141215	0.219736594288316	0.219736594288316	0	0	0.399780380731493	1.16681189695005	0.399780380731493	0	1.81819358107341	0	0.399780380731493	0	0.399780380731493	0.801437637432894
AGTTCCCGTTTGCCGG-1	0.995247301481706	0.616642228109002	1.26922387264996	0	0	0	0	0	0	0	0	0.355117560454359	0	0.823756486685042	0	2.00083450797108	0	0	0	0.355117560454359	0
AGTTCCCTCGTTAGTG-1	0.3163070591581	0.3163070591581	2.5860858785548	0	0	0	0	0	0	1.05091164163062	0.911561955898211	0	1.05091164163062	0	0	2.78834587179241	0	0	0	0.55624037411779	0
AGTTCGAAGTGCCCGT-1	0.977567187902651	1.46232070586554	0.212571520850808	0	0.666504539049558	0	0	0	0.212571520850808	0	0	0.536822973429137	1.34605939622202	0.212571520850808	0	1.96826118656544	0	0	0.666504539049558	1.2144811120352	0
AGTTCGACAAGATGGC-1	0	0.655830034205393	0.871340089665381	0	0	0	0	0	0	0	0	0.380742375977971	0.380742375977971	0	0.380742375977971	0.655830034205393	0	0	0	0.380742375977971	0
AGTTCGACACCAACAT-1	0.877996473568501	0.611744343229925	0.446242107240439	0.988532911811905	0.877996473568501	0	0	0	0	0.753705631987605	1.33819293609315	0	0	0	0	0.247808727933278	0	0	0	0.247808727933278	0
AGTTCGAGTATTGACC-1	1.01938117951922	1.01938117951922	1.69169931933607	0.634320100743818	0.634320100743818	0	0	0	0	1.51357842323961	1.51357842323961	0	0	0	0	0.634320100743818	0	0	0	0	0
AGTTCGAGTGCAACAG-1	1.48581603974793	0.52100202852192	0.861804078108125	0	0	0	0	0	0	1.62968820510923	1.31770919303559	0	0	0	0	0	0	0	0	0.52100202852192	0
ATACCGAAGCAACCAG-1	1.6703957772749	0.672294675840868	0	1.57586194427057	0.672294675840868	0	0	0	0	0	0	0.391611863754853	0	0.391611863754853	0	1.22283882460978	0	0	0	0	0
ATACCGACAAGTGGCA-1	0.780689523926993	1.02045809523157	1.12174585980954	0.464669729738219	1.02045809523157	0	0	0	0	1.21371140674068	0.907742782793292	0	0	0	0.464669729738219	0.635111587421572	0	0	0	0.780689523926993	0
ATACCGATCACGGTCG-1	1.10117886049728	0	3.06705885840321	0	0	0	0	0.790557772467026	0	0	0	0.337573002682001	0	0	0	0	0	0	0	0.790557772467026	0
ATACCGATCTAGCCTC-1	0.215710728735553	1.15268711233314	1.22595956134267	0.543620106128107	0.674460498327254	0	0	0	0	1.41819614548211	0.543620106128107	0.89382444173006	0	0	0	0	0	0	0	0.215710728735553	0
ATACCTTAGGAGACCT-1	1.11929892727683	0.523288887749723	3.31314535937859	0.295489796520316	0.295489796520316	0	0	0	0	0	0	0	0	0.295489796520316	0	0	0	0	0	1.00023543856954	0
ATACCTTAGTTACTCG-1	0.281669629749874	0.501188286837564	0.501188286837564	0.281669629749874	0	0.281669629749874	0	0	0	0	0	0.501188286837564	0	0	0	2.81038763997337	0	0	0	1.28169087991076	1.08249807156
ATACCTTCATATGGCT-1	0.321893062082401	0.321893062082401	1.64424687740413	0.565015152914126	0.321893062082401	0	0.565015152914126	0	0	0.760437380570313	0.321893062082401	0.321893062082401	0	0	0	0.923841706322984	0	0.321893062082401	0	0.565015152914126	0
ATACCTTGTAGACAGC-1	0.4192584302405	0.940983344464527	0.713766467762681	0	0.940983344464527	0	0	0	0	0	0	0	0	0.4192584302405	0	0.4192584302405	0	0	0	0	0
ATACCTTGTAGCGCTC-1	0	1.10133077155801	2.23723137031236	0	0	0	0	0	0.288702369764582	0.695186735239905	0.512457600156881	0.288702369764582	0	0	0	0.288702369764582	0	0	0	0.849628440743884	0
ATACCTTTCGGTAGGA-1	0.874206785043534	1.33340675685331	0.874206785043534	0.658201368206189	0	0	0	0	0	0	0	0.382304112060092	0	0	0	0.382304112060092	0.658201368206189	0	0	0.658201368206189	0
ATACTTCAGACATGCG-1	0.346114832500798	1.4605943271304	0.976165790495064	0	0	0	0	0	0	1.91543754173347	0.976165790495064	0.346114832500798	0	0	0.346114832500798	1.24743151815578	0	0.346114832500798	0	1.4605943271304	0
ATACTTCAGGTTGCCC-1	1.14561954668324	0.539294288174213	1.61948967787915	0	0	0	0	0.784507359569107	1.14561954668324	0.981275900926606	0.784507359569107	0	0.213711551674851	0	0.389695319628517	0.66939824931944	0	0	0	0	0
ATACTTCCACTTGTCC-1	2.02723260956913	0.506398498787125	0.284917416994676	0.506398498787125	0	0	0	0.506398498787125	0	0	0	0.284917416994676	0	0	0	0.506398498787125	0	0	0	0.284917416994676	0
ATACTTCCAGCAGTAG-1	0.581301096236198	0	2.09128040487927	0	0	0	0	0	0.581301096236198	1.21345508103633	0.581301096236198	0	0	0	0	1.32422562185772	0	0	0	0.581301096236198	0
ATACTTCGTATAGGGC-1	1.2540591217838	0.811938480592153	0	0	2.14166705002988	0	0	0	0	1.55957711084502	0.486205953227574	0	0	0.486205953227574	0	0.811938480592153	0	0	0	0	1.05723618522475
ATACTTCGTTTGCAGT-1	0.586651147942522	1.33311779533783	0.953938847214584	0	0.335742409466617	0	0	0.335742409466617	0	0	0	0.787063591446172	0	0	0	0.335742409466617	0.586651147942522	0	0	0.335742409466617	0
ATACTTCTCGTCCTCA-1	0	1.07057468381497	2.00015272467996	0.49409756732098	0	0	0.672193018241526	0.277259874903302	0	0	0	0	0	0	0	0.49409756732098	0	0	0	0.49409756732098	0
ATAGACCAGACAGCGT-1	1.12064361354904	0.866211414678846	2.78233695424887	0	0	0	0	1.70076308563129	0	0	0	0.524102577626603	0	0	0	0	0	0	0	0.709716011216059	0.524102577626603
ATAGACCAGCCTTTCC-1	0.790075389346175	0.790075389346175	1.10058952438949	0.337320102113468	0.589105256338793	0	0	0	0	0	0.589105256338793	0	0	0.337320102113468	0	0.337320102113468	0	0	0	0.337320102113468	0
ATAGACCAGTAGTCAA-1	0.262172866535619	0.915793021033873	3.24179511709446	0	0	0	0	0.915793021033873	0	0	0	0.262172866535619	0	0	0.262172866535619	0.262172866535619	0	0	0	0.915793021033873	0
ATAGACCCAGAGTCTT-1	0.80205233324787	1.90813827921168	1.96719149372253	0.343616458266628	0	0	0	0	0	0	0	0.343616458266628	0	0	0	1.11520343046221	0.343616458266628	0	0	1.11520343046221	0
ATAGACCTCGCTGCGA-1	0	0.310689187699478	0.738643966303476	0	0	0	0	0	0	0.310689187699478	0	0.310689187699478	0	0	0	1.36479508673267	0	0	0	0.89912844891979	0.738643966303476
ATAGACCTCGGTCGAC-1	0.862225537899386	1.63027482082957	0.375790439098676	0	0	0	0	0	0	0	0	0	0.375790439098676	0	0	0.375790439098676	0	0	0	1.0383553636912	0
ATAGAGACAGGTCCGT-1	0.173495167019304	0.666430800524316	1.24211048771179	0.32129324227803	0.450033557129871	0	0.450033557129871	0	0	0	0	0	0	0.32129324227803	0	0.32129324227803	0	0	0	0.173495167019304	0
ATAGAGAGTTTGGGTT-1	0.910184524800963	1.09182530681375	1.24548943503617	0	1.24548943503617	0	0	0	0	0	0	0	0	0	0	0.402077375060268	0	0	0	0	0
ATAGAGATCCTCAGAA-1	0	1.58502787620111	1.20226828382883	0	0	0	0	0	0.327822607380355	0.327822607380355	0	0.936787611692453	0	0	0.327822607380355	0	0	0	0	0	0
ATAGGCTAGACTGTTC-1	0.615564934180611	0.354418039197241	0.354418039197241	0	0	0	0	0	0	0.354418039197241	0.354418039197241	0	0.354418039197241	0	0	0.822442689771235	0	0	0	0.615564934180611	0
ATAGGCTAGCCTCTTC-1	0.292030604274409	0	0.701825416320305	0	0	0	0	0	0	0	0	0.292030604274409	0	0	0	1.11016661403658	0	0	0	0	0
ATAGGCTGTATGAAGT-1	0.528567356561045	1.00841410015033	1.50018102361093	0	0	0	0.298807487522427	0.528567356561045	0	0	0	0.298807487522427	0	0	0	0	0	0	0	0.528567356561045	0
ATATCCTAGACGATAT-1	0.558856133060371	0.558856133060371	0	0.317970381153545	0.915227053394253	0.558856133060371	0	0	0	0.752833321280899	0	0	0	0	0	0.317970381153545	0	0	0	0	0
ATATCCTAGATTAGTG-1	0.768503846133903	0.456328463711988	1.35875442401021	0.456328463711988	0	0	0	0	0	1.49730159987487	0	1.19787665686541	0	0	0	0	0	0	0	0.768503846133903	0
ATATCCTAGTCTTCGA-1	0	1.54684894038729	1.81130632792799	0	0	0	1.34640290809949	1.60563166172058	0	0.450256805550751	0	0	0	0	0	0.995525100172716	1.18627510601536	0	0	0	0
ATATCCTGTAACGGTG-1	0.84581489989869	1.0968819541488	0.84581489989869	0.509787782382718	0	0	0	0	0	0	0.509787782382718	0.84581489989869	0	0	0	0.84581489989869	0	0	0	0	0
ATATCCTGTGTTCAGT-1	1.02370371441888	1.02370371441888	1.17228278669697	0.368712068864035	1.84852643060094	0	0	0	0	1.02370371441888	0.637498343381798	0.368712068864035	0	0	0	0.368712068864035	0	0	0.368712068864035	0.368712068864035	0
ATATCCTGTGTTTACG-1	0.309332887905038	0.735989970396477	1.26345164635877	0.896113918211397	0.735989970396477	0.309332887905038	0.545245438799913	0	0	0	0	0.309332887905038	0.545245438799913	0.309332887905038	0	1.36100908608102	0.309332887905038	0	0	0.735989970396477	0
ATATCCTTCATGGTAC-1	0.79583285373183	0.475080119065613	0.79583285373183	0.265491306801878	0	0	0	0	0	0	0	0	0.475080119065613	0	0.265491306801878	0.79583285373183	0	0	0	0.475080119065613	1.99951887170271
ATCACAGAGGCATCGA-1	0.457603322921419	1.36133804812212	0	0.457603322921419	0	0	0	0	0	0.457603322921419	0.457603322921419	0	0	0	0	0.457603322921419	0	0	0	1.36133804812212	0
ATCACAGAGGTTACAA-1	1.39175662552506	1.39175662552506	0.407896465415741	0	0	0	0	0	0	0	0	0	0	0.407896465415741	0	0.407896465415741	0	0	0	0.920662927697542	0
ATCACAGCAGCAGATG-1	0.626540211572432	0.797316157828811	0.872882508337441	0.160608469390582	0.298955983003277	0	0	0	0	0	0	0.160608469390582	0	0	0	1.07037619959653	0	0	0	0.420468919978278	0
ATCACAGGTGGATACG-1	0.668515808543078	2.3969001961819	1.21738669176188	0.389111788387959	1.4654951453514	0	0	0	0	0	0	1.06563376580547	0	0	0	0	0	0	0	0.668515808543078	0
ATCACAGTCCTCTCGA-1	0.616858153803607	0.759619294333344	0.616858153803607	0	0	0.250264884672765	0	0.884522586434015	0	0	0	0	0	0	0	0.450267114761496	0	0	0	0.616858153803607	0.250264884672765
ATCACAGTCTGCGGCA-1	0	0.88917292744963	0.252021182589053	0	0	0	0	0	0.252021182589053	0	0	0	0	0.88917292744963	0	2.37445838887343	0	0.252021182589053	0	1.72025857244084	0.252021182589053
ATCACAGTCTTCTGGC-1	1.00882905277931	0.626576714466545	2.31723098628472	0.626576714466545	0.626576714466545	0	0	0	0.626576714466545	0.361580780587842	0.361580780587842	0	0	0	0	1.1562473256062	0	0	0	0	0
ATCACGAAGGTCGTCC-1	0.350887136943184	1.47307190387066	1.25901824525267	0	0.350887136943184	0	0	0	0	0	0	0.350887136943184	0	0.350887136943184	0	0	0	0	0	0	0.350887136943184
ATCACGACAACTTCTT-1	0	0	0.470469098214117	1.03041723138425	3.41564258754271	0	0	0	0	0	0	1.38722508249609	0	0	0	0	0	0	2.36197778257925	2.51883723704679	0
ATCACGACACATTCTT-1	1.30545759854011	0.639988456287535	2.58411876438275	0.261455899978422	0	0	0	0.786308985775304	1.12873327471119	0.639988456287535	0.913927265754746	0	0.468527117656014	0	0	0.468527117656014	0	0	0	0	0
ATCACGACATCATCCC-1	1.40870616504727	1.32102297076667	2.0628206604438	0	0.295208621838131	0	0	0	0	0	0	0	0	0	0	0.708144053311461	0	0	0	0.522841060510402	0
ATCACGAGTATTAAGG-1	0.878278291680449	1.10182256429836	1.92102803757409	0.791084715546651	0.471810677222659	0	0	0	0	0	0.183125092393638	0.183125092393638	0.183125092393638	0	0	0.878278291680449	0	0	0	0.471810677222659	0
ATCACGATCTCCAAGA-1	1.10637884835992	0.592971067729538	1.69588325440957	0	0	0	0	0	0	0	0	0	0	0	0	0	0	0	0	0.339808150972639	0
ATCACGATCTTTGCAT-1	0	0.873269624589693	0.873269624589693	0	0	0.468590469177696	0	0	0	1.16055848892633	1.02719563299796	0.181693732185529	0.468590469177696	0	0	0	0	0	0	0.468590469177696	0.181693732185529
ATCACTTCAACTCCAA-1	1.33148023733072	0.409897014928447	3.06897510707273	0.225805051724046	0.225805051724046	0	0.565310354526275	0	0.699787696812653	0	0.699787696812653	0	0	0.225805051724046	0	0	0	0	0	0.409897014928447	0
ATCACTTCATTGCTGA-1	0.252155342633647	1.10113291328408	1.10113291328408	0.252155342633647	0	0	0.453360797466831	0.88952760510154	0	0	0	0.252155342633647	0	0	0	0.252155342633647	0	0	0	0	0
ATCACTTTCATCTCTA-1	0.610960415090053	1.33692887918913	2.21279877677997	0	0	0.247432785243321	0	0.247432785243321	0	0	0	0	0	0	0	0	0	0	0	0.247432785243321	0
ATCACTTTCCGTGGGT-1	1.23320997679064	0.744580871052674	2.33085116632173	0	0.199761714182495	0	0	0.744580871052674	1.29564209099025	1.01844796213687	0.935223274540273	0.633634408900556	0.199761714182495	0.508824773179924	0.199761714182495	0	0	0	0	0.199761714182495	0.199761714182495
ATCAGGTAGAGAGAAC-1	0.362309203206081	1.15789183048939	0.837216902341797	0	0.362309203206081	0	0	0	0	0.627694201902763	0.627694201902763	0	0	0	0	0	0	0	0	0.362309203206081	0.362309203206081
ATCAGGTAGTCTGCGC-1	0.670003417979702	0.390095600067254	2.03858152577739	0.390095600067254	0.390095600067254	0.670003417979702	0.670003417979702	0	0	0	0.670003417979702	0	0	0	0.390095600067254	0	0	0	0	0	0
ATCAGGTCAGCTATTG-1	0.56511351828245	1.18752098342039	1.95687554989607	0.56511351828245	0.321955782154611	0	0	0	0	0	0	0	0	0	0	0.56511351828245	0	0	0.321955782154611	0.321955782154611	0.321955782154611
ATCAGGTGTATCACCA-1	1.55366988295651	1.05235759370044	1.67714476687635	0.807783417300322	0.483330317798725	0	0	0	0	0	0	0	0	0	0	0	0	0	0	0.807783417300322	0
ATCAGGTGTTGCTCGG-1	0.651044903488587	0.927918487004207	2.15711936906262	0.651044903488587	0.266852492769668	0	0	0	0	0	0.266852492769668	0.266852492769668	0	0.266852492769668	0	0.266852492769668	0	0	0	0.266852492769668	0.79903361613107
ATCATTCAGCGCCGTT-1	0.314322133367225	1.54613760602412	0.745735986421968	0.745735986421968	1.16813357389233	0	0	0	0	0	0	0	0	0	0	0	0	0	0	0.314322133367225	0.745735986421968
ATCATTCCAGACGCTC-1	0.853930194804257	0.371301502126819	0.371301502126819	0	0	0	0	0	0	1.02907651417881	0.641453880959893	0.371301502126819	0	0	0	0.641453880959893	0.371301502126819	0	0	1.85558536971178	0.371301502126819
ATCATTCCAGTGCCTG-1	0.408217249466029	0.697272557442506	1.71148987556376	0	0	0	0	0	0	0	0	0.921239145809729	0	0	0	0	0	0	0	0	0
ATCATTCGTAGCGCCT-1	0	0.623871227378832	1.8240378602825	0.832564491136868	0	0	0	0	0	0	0	0.359818410867054	0	0	0	0	0	0	0	0.359818410867054	0
ATCATTCGTCCCTGAG-1	1.51199162443522	0.844110606693025	1.60497290740812	0	0	0	0	0	0	0.366009829009836	0	0	0.366009829009836	0	0.366009829009836	0.366009829009836	0	0	0	1.01808083983714	0
ATCATTCTCGGCGATC-1	0.540878204856881	0	0.540878204856881	0.540878204856881	1.14820961556791	0	0	0	0	0	0	0	0	0	0	0	0	0	0	0.540878204856881	0
ATCATTCTCTGGCCAG-1	0.306144845097245	0	1.44069048744559	1.25483314565974	0.306144845097245	0	0.306144845097245	0	0	0	0	0	0	0	0.306144845097245	0.306144845097245	0	0	0	0	0
ATCCACCTCTGACAGT-1	1.62842505430055	0.901299308443278	1.29007024459603	0.901299308443278	0.901299308443278	0	0	0	0	0.901299308443278	0.460660359346985	0	0	0	0.256624898277298	0	0.256624898277298	0	0	0.630037282603426	0
ATCCACCTCTTCTGGC-1	0	0.212295203779435	1.46121163987885	0	0	0.212295203779435	0.212295203779435	0.387318590788659	0.212295203779435	0.212295203779435	0	0.212295203779435	0	0	0	0	0	0.212295203779435	0.212295203779435	0.665802405765501	0
ATCCATTCATTCAGCA-1	0.254211100741026	0.625046019071133	0.254211100741026	1.00673961239919	2.0727511451597	0	0	0	0	0	0	0.254211100741026	0	0	0	0.254211100741026	0	0	0	0	0
ATCCATTGTCGGAAAC-1	0	0.508028029726897	2.15328674388507	0	0.508028029726897	0	0	0	0	0.285934493562694	0	0	0	0	0	1.09394527437993	0	0	0.285934493562694	0.843298897440343	0
ATCCCTGAGACCTCCG-1	0.286950616489388	0.845625174196027	0.978999608949147	0	0	0	0	0	0	0.286950616489388	0	0.286950616489388	0	0	0	0.978999608949147	0	0	0	0.509655037274974	0.286950616489388
ATCCCTGAGCACTGGA-1	0.268749938426108	0.268749938426108	1.6708323322465	0.80348557367213	0.932809419200687	0	0.480359741118086	0.480359741118086	0	0	0	0	0	0	0	0	0	0	0	0.268749938426108	0
ATCCCTGAGGCTCAAG-1	1.09837900976546	1.25251302473141	2.25097870126882	0.405348475459221	0	0.405348475459221	0	0	0	0	0	0.405348475459221	0	0	0	0	0	0	0	1.09837900976546	0
ATCCCTGCAAACTCGT-1	1.46463000112043	0.553366760556574	1.75857127520409	1.04652771645537	0	0	0	0	0	0	0	0	0	0	0.553366760556574	0	0	0	0	0	0.314481598114572
ATCCCTGCACCAAATC-1	0.481125437333435	0.655882042899761	1.15140388334172	0.269223079889153	0	0	0	0.481125437333435	0	0	0	0	0	0	0.269223079889153	0.804593932310098	0	0	0	1.5491283670263	0
ATCCCTGCACTGTGTA-1	0	1.14552206148921	0.267196781416955	0.477844653050313	0.92880702744364	0.477844653050313	0	0	0	0	0	0	0	0	0.267196781416955	0.267196781416955	0	0	0	0	0.477844653050313
ATCCCTGGTGAACCGA-1	1.25988629703002	0.865958657875691	2.12172422628709	0.651381684123363	0.865958657875691	0	0.20664607941988	0	0.523924654423295	0.20664607941988	0.20664607941988	0.37781615113695	0	0	0	0.37781615113695	0	0	0	0.37781615113695	0
ATCCCTGTCTTTCAGT-1	1.04232604195957	0.312736407633523	0.903669190750428	0.742643443423768	0.550616686118315	0	0	0	0	0.742643443423768	0.312736407633523	0	0	0	0.312736407633523	0.903669190750428	0	0	0	0	0
ATCCGTCAGATGGTCG-1	0.325550656536588	0.325550656536588	1.40569098713815	0	0	0	0	0	0	0	0	0.931838014295393	0	0	0	0.931838014295393	0	0	0	1.1965728586156	0
ATCCGTCAGGCCACCT-1	1.0220382510483	0.885040447228446	3.16839560378514	0	0	0	0	0	0.304370000514582	0	0	0	0	0	0	0	0	0	0	0	0
ATCCGTCCACCTTCGT-1	0.825915924213539	1.27198938086003	0.35626827020318	0.61841348798403	0.825915924213539	0	0	0	0	0	0	0	0	0	0.35626827020318	0	0	0	0	0	0
ATCCGTCGTACTGTTG-1	0.389803005586155	0.389803005586155	1.57142840179306	0.389803005586155	1.21889570033071	0	0	0	0	0.669561067785595	0	0.389803005586155	0	0	0	0.669561067785595	0	0	0	0	0
ATCCGTCTCAGTCCGG-1	0.770487780788803	0.208771973662754	2.41727143025679	0.872541124365807	0	0	0.208771973662754	0	0	0.965137277140015	1.12800149913513	0	0	0	0	0	0	0.208771973662754	0	0.528562590789642	0
ATCCGTCTCCGTTGAA-1	0.319466056954998	1.05847175081916	2.22793033343432	0	0	0	0	0	0	0	0	0	0	0	0	0.561206125894989	0	0	0	0.319466056954998	0
ATCCGTCTCGCTTACC-1	0	1.06321814163325	0.48973981279477	0	0	0	0	0	0	0	0	0.48973981279477	0	0.666719706411288	0	0.817037367243236	0	0	0	0.274555634260793	0
ATCCGTCTCTGCATAG-1	0	1.07619216291704	0.394317876671526	0	0.394317876671526	0	0.896135374162459	0	0	0	0	0	0	0.394317876671526	0	2.45394766692597	0	0.896135374162459	0	0.896135374162459	0
ATCCGTCTCTGTGCAA-1	0.670119926695595	0.820937281749954	0.276234725857799	0	1.50401729860412	0	0.276234725857799	0	0	0	0	0.492446436463193	0	0	0	1.06778992240669	0	0	0	0.820937281749954	0
ATCCTATCAAGCGATG-1	0.940983344464527	0	2.47968470580685	0	0	0	0.4192584302405	0	0	0	0	0.713766467762681	0	0	0	0	0	0	0	0.713766467762681	0
ATCCTATCATCCGCGA-1	0.943793386453219	1.16239902821483	1.98497198104904	0	0.273031909848888	0	0	0	0	0.487281223105822	0.663629033003243	0	0	0	0	0	0	0	0	0.487281223105822	0
ATCCTATGTGCGGATA-1	0.361409040382633	0.626313181085897	1.00846940579964	0	0	0	0.361409040382633	0	0	0	0	0.361409040382633	0	0	0	1.00846940579964	0	0	0	0.626313181085897	0
ATCCTATTCAAATGAG-1	0.312411356048226	0.902948980608079	3.01729754184048	1.04154231437709	0	0	0	1.4587199152551	0	0	0	0	0	0	0	0.312411356048226	0	0	0	1.16324477656673	0
ATCGATGAGTGCGTCC-1	0.705211772414763	0.861074144526518	2.3888846298555	0.293732562565925	0	0	0	1.22082277057544	0	0.705211772414763	0.520488913508946	0.520488913508946	0	0	0.293732562565925	0	0	0	0	1.22082277057544	0
ATCGATGTCTTCACGC-1	1.39309015594619	1.035447207123	2.88774298489095	0	0	0	0	0.646151336975458	0	0.264460201421538	0	0	0	0	0	0	0	0	0	0.793404331997362	0
ATCGCCTAGCGAGTCA-1	0.516298220591416	1.21353028373179	0.855106718647452	0.291105953548997	0	0	0.516298220591416	0	0	1.10771671537262	0.516298220591416	0	0	0	0	0.989367075044593	0	0	0	0.516298220591416	0.516298220591416
ATCGCCTAGCTAGAGC-1	0.346769459961881	1.78739781984347	1.36134421309042	0	1.24902557782386	0	0	0.808024564759365	0	0.346769459961881	0	0.346769459961881	0	0	0	0.346769459961881	0	0	0	0.346769459961881	0
ATCGCCTCAGTGTATC-1	1.49423732068577	1.24372980340365	1.78121281150837	1.0901838798247	0.908708367822049	0	0	0	0	0	0.401259783419631	0	0	0	0	0.401259783419631	0	0	0	0	0
ATCGCCTGTAACAGTA-1	1.60602267942439	1.16021654929866	0.952885378596797	0.181611011138066	0.585890753388876	0	0	0	0.468404190950248	0	0	0.335253849068845	0	0.468404190950248	0.335253849068845	0.181611011138066	0	0	0	0.585890753388876	0
ATCGCCTGTAGGCAGT-1	0.52258950199226	1.32056997227133	1.48883843577829	0.52258950199226	0	0	0	0	0	1.48883843577829	0.52258950199226	0.52258950199226	0	0	0	0.52258950199226	0	0	0	0.52258950199226	0
ATCGGATAGCGATGCA-1	0	1.05719532630554	0.917342019798568	0	1.89233771907369	0	0	0	0	0.318931726279399	0	0.318931726279399	1.63554053633674	0	0	1.47725797282704	0	0	0	1.05719532630554	0.917342019798568
ATCGGATCACCTATCC-1	0	0.569760015579582	1.30493505657455	0	0	0	0	0	0	0	0	0	0	0	0	0.324921044095249	0	0	0	0.324921044095249	0
ATCGGATGTTGGCCGT-1	1.26452317453253	0	2.95560759822047	0.613635555805168	0.35316589297862	0	0	0	0	0	0	0	0	0	0	0.82008896916306	0	0	0	0.613635555805168	0
ATCGGATTCACCTCTG-1	0.304341995559256	1.14243642444947	0.726194015866667	0.884977768462972	0.537349882380462	0	0	0	0	0	0	0.304341995559256	0	0	0	1.43546390145719	0	0	0	0	0
ATCGGATTCATGGAGG-1	0.797237188522581	1.32006147075985	2.37538985287563	0.266088218967054	0.266088218967054	0	1.03995899223363	0	0	0	0	0.476048032657733	0	0	0.266088218967054	0.797237188522581	0	0	0	0.476048032657733	0
ATCGGATTCTGAATCG-1	0.305400447709715	0.305400447709715	0.887345213926233	1.14518100789458	1.3499796293816	0	0.305400447709715	0	0	0	0	0	0	0	0	1.02455010628258	0	0	0	0.539026264320511	0
ATCGGATTCTGGGCAC-1	0.880716983845002	0.722449482330633	4.05187461500906	0	0	0	0	0	0.534335752831089	0	0	0.534335752831089	0	0	0	0.302440547608702	1.65591811682565	0	0	0.534335752831089	0
ATCGGCGAGACAAGCC-1	0.836715800782047	0.503429956501893	2.14305454754511	0.503429956501893	0	0	0.503429956501893	0	0	0	0	0	0.283066194025261	0.283066194025261	0	0.683894018531388	0	0	0	1.37238231086442	0
ATCGGCGAGGTCTACT-1	1.2152906292586	0.701244390792565	0.990940562616047	0	0	0	0	0	0.517308628644069	0	0	0.291738873147395	0	0.291738873147395	0.291738873147395	0.701244390792565	0	0	0	0.291738873147395	0
ATCGGCGCACGCTGAC-1	1.93405852979325	0.938930233585602	1.05385658132604	0.809059774870461	1.93405852979325	0	0	0	0	0.271132526119748	0	0	0.484213267565987	0	0	1.05385658132604	0	0	0	0	0
ATCGGCGCAGGCTACC-1	1.76779224322617	0.593134031332081	1.2322550021143	0.593134031332081	0	0	0	0	0	0	0	0	0	0	0	0.593134031332081	0	0	0	0.962907900914351	0
ATCGGCGTCAACACGT-1	0.751252704489851	1.17535951299834	0.751252704489851	0	0	0	0	0	0	0	0	1.28440702703561	1.17535951299834	0	0	1.38272376331788	0.557577007721622	0	0	0.557577007721622	0
ATCGGCGTCCAAAGGG-1	0.837638070674411	0.362534952647709	0.837638070674411	0	0	0	0	0	0	0	0	0	0	0	0	0.362534952647709	0	0	0	0	0
ATCGGCGTCGACGTCG-1	0.740121762885418	0.437025380888814	3.10797641448974	0	0	0.437025380888814	0	1.45595385972672	0	0	0	0	0	0	0	0	0	0	0	0.437025380888814	0
ATCGTAGAGACAACTA-1	1.06284184524762	0.321298448384795	2.78233372274839	0	0.321298448384795	0	0	1.48393216978175	0.321298448384795	0.321298448384795	0	0	0	0	0	0	0	0	0	0.564082431962577	0
ATCGTAGAGCAGATAT-1	0.873258020297855	0.608035861143661	0.608035861143661	0.246031631656844	0.749414138748912	0	0	0	0	0.873258020297855	0	0	0	0	0	0.608035861143661	0	0	0	0	0
ATCGTAGCAAGTTGGG-1	0.55589138884444	0	0.55589138884444	0	0	0	0.911072680526389	0	0	0.55589138884444	0	0	0	0	0	0.55589138884444	0	0	0	0.55589138884444	0
ATCGTAGCAGAGTGTG-1	0.363841897452677	0.6300441202222	2.02586942414848	1.5064686879705	0.363841897452677	0	0	0	0.6300441202222	0	0	0.363841897452677	0	0	0	1.01355784776598	0	0	0	0	0
ATCGTAGCATCGGCCA-1	0	0.953301567205965	1.52324507060207	0.335446829216793	0	0	0.786498851106294	0	0	0.786498851106294	0.335446829216793	0.586191132054662	0	0	0	0.953301567205965	0	0	0	0	0.335446829216793
ATCGTAGGTTGAGAGC-1	0.937866281939062	0.937866281939062	0.575074248753992	0.830923443749465	1.03446922956573	0	0	0	0	0	0	0.230387247362951	0	0.417508947490073	0	0.830923443749465	0	0	0	0	0
ATCGTAGTCACTGGTA-1	1.49812809714883	1.00673593883944	3.14540876643855	0	0	0	0	0.298125422656146	0	0.527483031317385	0.298125422656146	0	0	0.298125422656146	0	0.298125422656146	0	0	0	0.298125422656146	0
ATCGTAGTCGAGAGCA-1	0.529799870662831	0.529799870662831	0	0	0.529799870662831	0	0.29958309962328	0	0	0	0	0.529799870662831	0	0.29958309962328	0	1.01032039802714	0	0	0	0.716809264612823	0
ATCGTAGTCGTCACCT-1	0.95007047963369	0.66861631586205	1.06576889650594	1.06576889650594	0	0	0.275491858632225	0	0.275491858632225	0	0	0.275491858632225	0	0	0.275491858632225	1.34926864901266	0	0	0	0.491249309351887	0
ATCGTCCAGAGGGTGG-1	1.03926965734575	0.863043362427094	1.18904371960812	0	1.18904371960812	0	0	0	0	0	0	0	0	0	0	0.863043362427094	0	0	0	0	0
ATCGTCCCACGTACTA-1	0	1.30226448162358	1.30226448162358	0.201416903623957	0.201416903623957	0	0	0	0	0	0	0.201416903623957	0	0	0	0.849641213471768	0	0	0	0.749372952873402	0
ATCGTCCCAGTATACC-1	0.596981218402971	1.62592772101166	0.596981218402971	0	0	0	0	0	0	0	0	0	0	0	0.342392717316222	0	0	0	0	0.596981218402971	0
ATCGTCCGTAGTCGGA-1	1.27031308631681	1.27031308631681	3.06785480987461	0.494996134533	0	0	0	0	1.27031308631681	1.07208886305047	0	0	0	0	0	0	0	0	0	0	0
ATCGTCCTCCCATAAG-1	0.345860928784221	0	1.7129447214517	0	0	0	0	0	0	0.345860928784221	0	0	0	0	0	0.806305403836953	0.345860928784221	0	0	0.345860928784221	0
ATCGTCCTCTCGAGTA-1	0.712458030846706	0.526304021530535	1.87813858986432	0	0.297384110488252	0	0	0	0	0.297384110488252	0	0.297384110488252	0	0	0	0	0	0	0	0.712458030846706	0
ATCGTCCTCTTCGATT-1	0.737252867822761	0.597538517904924	1.23921955748692	0.597538517904924	0.435083974597304	0	0.241019933237276	0	0	0	0	0	0	0	0.241019933237276	0.597538517904924	0	0	0	0.737252867822761	0
ATCGTGAAGGTGCTTT-1	0.943467494959112	1.3205627846777	1.80809843070073	0	0	0.330898436961573	0	0	0.330898436961573	0.777789368967965	0	0.330898436961573	0	0	0	0	0	0	0	0.330898436961573	0
ATCGTGATCCACGTGG-1	0.70300764218288	0.518721756023683	2.17686406706107	0	0	0	0	2.21468762665176	0.858559055762226	0	0	0.292624456801939	0	0	0	0	0	0	0	0.292624456801939	0
ATCGTGATCCGGTAAT-1	0.492063202836026	0.820385371488721	1.35082098825991	0	0.951356185445886	0	0	0	0	0	0	0.275996876710608	0	0.275996876710608	0	0	0	0	0	0.669638629262963	0
ATCGTGATCTATACTC-1	1.48948322759374	0	1.74446768816881	1.38765662032066	0	0	0	0	0	0	0	0.619877741352917	0	0.357220070329266	0	0.827700441522119	0	0	0	0.357220070329266	0
ATCGTGATCTGCGGAC-1	0.647450759658987	1.31694203804484	0	0.861198995033148	0.861198995033148	0	0.205114780093351	0	0	0	0	0.375234009987396	0	0	0	0.375234009987396	0	0	0	0	0
ATCTCTAAGAGAGCAA-1	0	0.710092610837235	1.12114298030142	0.416793906590913	0.416793906590913	0	0	0	0	0	0	1.2768837360825	0	0	0	0.710092610837235	0	0	0	0.710092610837235	0
ATCTCTACAAGTAGTA-1	0.68542106372987	0.283826475628344	2.28863481396342	0.283826475628344	0	0	0.68542106372987	0.283826475628344	0.838463123509936	0	0	0	0	0	0	1.08829747729603	0	0	0	0.283826475628344	0
ATCTCTAGTACCCAGC-1	0.909431045280157	0.804580271395537	1.49517614074239	0.687434047777497	0.220862213491082	0	0	0	0	1.37771237518602	1.00432397028011	0	0	0	0	0	0	0	0	0.401659981872765	0
ATCTCTAGTACGTGTT-1	0.781325792896435	0.581979600939174	1.3253550924919	0.33274299735747	0	0	0	0	0	0	0	0	0	0.33274299735747	0	0	0	0	0	1.3253550924919	0
ATCTCTAGTATCCTCC-1	0.534745396130205	1.05965297925439	1.8220892062906	0.534745396130205	0.664070916478436	0	0	0	0	0.211614297393061	0.534745396130205	0	0	0	0	0	0	0	0	0.534745396130205	0
ATCTCTAGTCAAGCCC-1	0.209946540941358	0.968991249460332	1.395491298311	0.531120089710544	0.209946540941358	0	0	0	0	0.773833013196142	0.383372330633266	0.209946540941358	0.209946540941358	0	0	0	0	0	0	0.773833013196142	1.55557157739982
ATCTCTATCCGCAAAT-1	1.55370488702831	0.846627945624025	2.78391102208335	0	0.236142019572243	0	0.587265658875082	0.954789979765847	0	0	0	0.587265658875082	0	0	0	0	0	0	0	0.427036294072939	0
ATCTCTATCGAACCAT-1	0.614764382741485	0.821466188449803	1.4808959625595	0.353898386826891	0	0	0	0	0	0	0	0.353898386826891	0	0.353898386826891	0	0.99267445074697	1.13881076074217	0	0	0	0
ATCTCTATCTTCCACG-1	0.94728926164766	1.62127555402891	3.49727270380661	0	0	0	0	0.203373399810036	0	1.31005024831488	1.42489467437735	0.642969044130248	0	0	0	0	0	0	0	0.203373399810036	0
ATCTTCAGTAGTTAGA-1	0.480324461253252	1.40683059278485	2.16418305916559	0	0.268728141514714	0	0.654873115013856	0.803434496296785	0.654873115013856	0.268728141514714	0	1.04724759607652	0	0	0	0.480324461253252	0	0	0	0.803434496296785	0.268728141514714
ATCTTCAGTCCCTGAG-1	0.625887956459393	0.625887956459393	2.17805880808179	1.15523331087481	0	0.361131961995108	0	0.625887956459393	0	0	0	0	0	0	0	0	0	0	0	1.00788902404182	0
ATCTTCATCTCCTGTG-1	0.306731622048727	1.52382817061033	1.02778952945371	0.306731622048727	0	0	0	0	0	0	0.541133116400515	0	0	0	0	0.890318268423798	0	0	0	0.306731622048727	0.306731622048727
ATGAAAGAGACATACA-1	0.494122482574736	0.494122482574736	0.672224294105886	0.277275349123851	0.277275349123851	0.277275349123851	0	0	0	0.954606520998969	0.823349931012357	0	0	0	0.277275349123851	0.672224294105886	0	0	0	0	0
ATGAAAGAGATCCGAG-1	0.686881604520687	0.401292422385355	1.24380008120053	0	0	0	0	0	0	0	0	0	0.401292422385355	0.908767315921816	0	1.09024943293443	0	0	0	0.908767315921816	0
ATGAAAGAGTCACAGG-1	0	0.491791599506928	0.491791599506928	0	0	0	0	0	0	0	0	0	0.819994168154347	0	0	2.0778998889456	0	0	0.275828330447284	0.491791599506928	1.57100052853098
ATGAAAGAGTCCGCCA-1	0.590932783116904	0.959864978012345	1.69215929702764	0.959864978012345	1.34021161463112	0	0	0	0	0	0	0	0	0.590932783116904	0.338495877103917	0.338495877103917	0	0	0	0	0
ATGAAAGAGTCGAAAT-1	0.579465145295397	0.943970811284987	0.331130643937318	0.331130643937318	0.943970811284987	0	0	0	0.331130643937318	0	0	0.331130643937318	0	0.331130643937318	0.331130643937318	0.579465145295397	0	0	0	0	0
ATGAAAGTCACCTGGG-1	0.451227974219129	1.34838376933879	2.05960491329241	0.250851793918568	0	0	0.451227974219129	0	0.761029369795111	0	0	0	0.761029369795111	0	0	1.27146596314787	0	0	0	0.99721341387608	0.250851793918568
ATGAAAGTCACCTTAT-1	0.50536588556373	1.76170234391533	1.64185644510443	0.363527629846732	0.198192690961957	0	0	0	0.198192690961957	0	0	1.4033388236768	0	0	0.198192690961957	0.929949463813156	0	0	0	0.198192690961957	0
ATGAAAGTCGAACTCA-1	0.233587442131583	0.422811483709366	2.61226716470455	0.581863501866713	0	0	0.581863501866713	0	0	0.581863501866713	0.233587442131583	0.581863501866713	0	0	0	0.839675901027929	0	0	0	0.233587442131583	0
ATGACCAAGCAATAAC-1	0.626894610396648	1.50121901401877	1.91867491017261	0.255104362432918	0	0	0.255104362432918	0	0	0	0	0.458179377012082	0	0.458179377012082	0.255104362432918	0	0	0	0	0.458179377012082	0
ATGACCAAGGCATCGA-1	1.31808252616001	1.2491852363052	0.222143075880529	0.222143075880529	1.2491852363052	0	0.222143075880529	0	0.222143075880529	1.38253740587456	0.557470685007078	0.403797092535018	0.913286297703412	0	0	0.403797092535018	0	0	0	0.557470685007078	0
ATGACCAGTACGGGAT-1	0.264052816511778	1.53177117374061	1.59504698514647	0	0	0.264052816511778	0	0	0	0.645316786542242	0.472746080269814	1.710721954917	0	0	0	0.920675050659741	0	0	0	1.22893146227161	0
ATGACCAGTATCCCTC-1	1.18263335517591	1.7593706119959	1.70944809165453	0	0	0	0	0	0	0	0	0.756815499692077	0	0	0.881428914060721	0	0	0	0	0.614433076211129	0
ATGAGGGAGGTCACTT-1	0	1.18195370589268	0.561659128970084	0.561659128970084	0	0	0	0	0	0	0	0	0	0	0	0.561659128970084	0	0	0	0.561659128970084	0
ATGAGTCAGGTACCTT-1	1.10895832340482	0.965065420120255	0	0.594695901067512	1.90021885084539	0	0.340919364902843	0	0	0.340919364902843	0.594695901067512	0	0	0	0	0.340919364902843	0	0.340919364902843	0.594695901067512	0.340919364902843	0
ATGAGTCCAGTTTCGA-1	0	0.656924013742497	1.64477134454182	0	0	0	0	0	0.381462702498951	0	0	0	0.381462702498951	0	0	1.05001716399479	0	0	0	0.381462702498951	0
ATGAGTCTCAAGAAAC-1	0.881760461806495	0.881760461806495	0	0	1.48077569284682	0	0	0	0	0	0	0.249224115987816	0	0.249224115987816	0.448562334129683	2.64043917593305	0	0.614692893308007	0	0.881760461806495	1.6573597424291
ATGAGTCTCGAACTCA-1	0.771941579111927	1.31262501752792	1.73269124533168	0.327855140704855	0	0	0	0	0	0	0.327855140704855	0	0	0	0	0.327855140704855	0	0	0	1.07838899402589	0
ATGAGTCTCGGTCGGT-1	0.348392499928255	0.606268409214585	0.606268409214585	0	0.811092287393714	0	0	0	0	0	0	0	0	1.79200256614505	0	1.36545819027373	0	0	0	0.981011581239506	0.348392499928255
ATGAGTCTCTGACCCT-1	1.23887116213894	1.23887116213894	1.23887116213894	0	0.434910971692339	0	0	0	0	0	0.24091490898912	0	0	0	0	0.859535728023578	0	0	0	0	0
ATGATCGAGAGCTGCA-1	1.12594088482765	0	1.41698711075136	0	0	0	0.41922275980394	0.41922275980394	0	0.41922275980394	0	0.713713325627651	0	0	0	0.41922275980394	0	0	0	0	0
ATGATCGCATCTAGAC-1	0.288057565290538	1.09961328975269	1.89839608569585	0	0	0	0	1.94719696650483	0	0.693898025295508	0	0	0	0	0	0	0	0	0	0.848155922649361	0
ATGATCGTCGCTGATA-1	1.16894856870561	0	1.54706831392081	0	0	0	0	1.37577479566105	0	0.553618164760359	0	0	0	0	0.553618164760359	0	0	0	0	0.907883951036581	0
ATGATCGTCTACGCGG-1	0	1.68002095058381	0.627612791318789	0	0	0	0	0	0	0	0	0	0	2.36127565225079	0	1.68002095058381	0	0	0	1.01024266368873	0
ATGCATGAGAGGCCAT-1	0.95053433146809	0.584194569529675	1.13658934612823	0	0	0	0	0.584194569529675	0	0	0	0.424633908117052	0.234688867527176	0	0	0.584194569529675	0.234688867527176	0	0	0.842677077617585	0
ATGCATGAGATGAATC-1	0.564245838536247	0.564245838536247	0.564245838536247	0	0	0	0.759488168238383	0	0	0	0	0	0	0	0	1.56665709988203	0	0	0	0.92276681688052	0.92276681688052
ATGCATGAGGATCATA-1	1.31904884837575	1.31904884837575	3.22527950780206	0	0	0	0	0	0.40423556570852	0.40423556570852	0.40423556570852	0.222406007302225	0	0	0	0.222406007302225	0	0	0	0	0
ATGCATGCAACGTATC-1	0	0.30528769372914	1.59476455702793	0	0	0	0	0	0.538847733270832	0.538847733270832	0	0	0.88709316391553	0	0	1.0242754343282	0	0	0	0.30528769372914	0.538847733270832
ATGCATGGTTCAATCG-1	0.2030584633805	1.10733970373815	1.24605049428044	0.371762284573042	1.03003102451358	0.2030584633805	1.03003102451358	0	0	0.516071207597402	0.516071207597402	0.516071207597402	0	0	0	0.2030584633805	0	0	0	0.2030584633805	0.2030584633805
ATGCATGTCGCGGACT-1	0	1.10950305837798	1.10950305837798	0	0	0	0	0	0	0	0	0.341154240353042	0	0	0	1.6996938709958	0	0	0	1.10950305837798	0
ATGCATGTCTTGAGCA-1	0.303913235613684	0.536670515177739	0.536670515177739	1.02092363266961	0.536670515177739	0	0	0	0	0	0	0.303913235613684	0	0	0	0.303913235613684	0	0	0	0	0
ATGCCTCAGTGATAGT-1	0.270078971649149	1.48404405234572	1.61559546838041	0	0	0	0	0.806597117214219	0.482509978904768	0.482509978904768	0.482509978904768	0.657625548959827	0	0	0	0.657625548959827	0	0	0	0.270078971649149	0
ATGCCTCCACAAACGG-1	1.05768586095889	0.755097769421484	1.28966752543082	0.560689325343947	0	0	0	0	0	0	0	0	0	0	0	0.319137024619667	0	0	0	0.91779336175869	0
ATGCCTCCAGGCATGA-1	0.584944572932523	0.23504353081176	1.21925773982956	0.23504353081176	0	0	0	1.29462807347069	0.23504353081176	0	0.584944572932523	0	0	0.584944572932523	0.23504353081176	0	0	0	0	0.722635752057451	0.23504353081176
ATGCCTCGTCTCAAGT-1	1.01941892428032	1.21256926699959	1.93228623784786	0	0.464065993807765	0	0	0	0.779809100803595	0	0	0.464065993807765	0	0	0	0	0	0	0.464065993807765	0.779809100803595	0
ATGCGATAGGGCCAAT-1	0.58223518663671	0.233762971778274	0.42310200405111	0.947816549639441	0.42310200405111	0	0	0	0	1.36015444382172	1.13358040385739	0	0	0	0	0.233762971778274	0	0	0	0.58223518663671	0
ATGCGATGTGTCTTCC-1	0.75239795803876	0.75239795803876	0	0	0	0	0	0	0	1.17685805066494	0.445353093867054	0	0	0.75239795803876	0	1.59478894806266	1.17685805066494	0	0	1.17685805066494	0.75239795803876
ATGCGATTCCTCTTTC-1	1.30997614684793	0.291370758626819	2.21027854983539	0	0	0	0	0.516721008188202	0.291370758626819	0.516721008188202	0	0	0	0	0	0.291370758626819	0	0	0	0.291370758626819	0
ATGCGATTCCTTCACG-1	0.839283674888845	0.686138287715956	1.289071918609	0	0	0	0	1.08925613896457	0.686138287715956	0.839283674888845	0.505222444966685	0	0	0	0	0.686138287715956	0	0	0	0	0.28418376658958
ATGCGATTCGAAGAAT-1	1.32631251899881	0.333112162864498	2.67002490971181	0.333112162864498	0.333112162864498	0	0	0	0	0.333112162864498	0	0	0	0	0	1.21545347226332	0	0	0	1.32631251899881	0
ATGGAGGAGCTTTCTT-1	1.34604537959808	0.759347008548054	0	0	1.48402007583878	0	0	0	0	0.995220426633144	0.45008162238208	0	0	0	0	0.759347008548054	0	0	0	0.759347008548054	0
ATGGAGGCAAGTGCAG-1	0.428131512386228	0	3.28281231049289	0	0	0	0	0	0	0	0	0	0	0	0.428131512386228	0.428131512386228	0	0	0.428131512386228	0.726956991445158	0
ATGGAGGCACGGAAGT-1	0.64228523837341	0.64228523837341	0.854938433420414	0.854938433420414	0.64228523837341	0	0	0	0	0	0	0	0	0	0.854938433420414	0	0	0	0	0.854938433420414	0
ATGGAGGCAGAGTGTG-1	1.00512604523458	1.35765979313142	1.42930468041536	0.253640636650704	0.455788834060618	0	0	0.253640636650704	0	0.76771388794232	1.00512604523458	0.76771388794232	0.253640636650704	0	0	0.76771388794232	0	0	0	0	0.253640636650704
ATGGAGGCAGCGTATT-1	0	0.253828345927356	0.768162870855262	0	0	0	0.253828345927356	0	0	0.624253372919724	0.456095522953648	0.624253372919724	0.624253372919724	0	0	1.1061351613311	0.253828345927356	0	0	1.28108794053903	0.253828345927356
ATGGAGGCATGGATCT-1	0.591670668871957	0.338970827427019	1.34143213403735	0.591670668871957	0	0	0	0	0	0	0	0.338970827427019	0	0	0	0.591670668871957	0	0	0	0.793221992599529	0
ATGGAGGGTACTCCCT-1	1.78674241806645	0	0.977068826375798	0.807588313754838	0.603402351028041	0.346538843087547	0	0	0	0	0	0	0	0	0	1.63737291795539	0	0	0	0	0
ATGGATCTCGTGGGAA-1	0.621488729657496	0.621488729657496	1.39027179178672	0.35826781510231	0.35826781510231	0	0.621488729657496	0	0	0	0	0	0	0	0	0	0	0	0	1.4921825272915	0
ATGGGAGAGGTGGCTA-1	0.78347252126013	0.33386422970018	0.583726820836785	0.33386422970018	0.583726820836785	0	0	0	0	0.33386422970018	0	0.583726820836785	0	0	0	0.949885723155038	0	0	0	1.51889636837296	0
ATGGGAGAGTTGCATC-1	0.317339494594901	1.0533861274063	0.91383777063941	0	0	0	0	0	0	0	0	0.317339494594901	0	0	0	0.557864286964344	0	0	0	0.317339494594901	0.317339494594901
ATGGGAGCAAGCACAG-1	0.487559890907614	0.944234683245289	0	0.487559890907614	0.663979442276476	0	0	0	0	1.56235223260009	0.944234683245289	0	0	0.487559890907614	0	0.663979442276476	0	0	0	0.663979442276476	0
ATGGGAGCACTACCCT-1	0.716474305146867	1.28592322493075	2.3931956348705	0	0.421076828519921	0	0	0.421076828519921	0	0.232539799958466	0.421076828519921	0.421076828519921	0	0	0	0	0	0	0	0.944218686498438	0
ATGGGAGGTAGTGCGA-1	1.08213248221508	0.833189004934158	2.72831559748679	0	0	0.500970365456431	0.281533927285244	0	0.500970365456431	0	0	0	0	0	0	0.965387429386132	0	0	0	0.833189004934158	0
ATGGGAGGTCAATCTG-1	1.34131294687092	0.663385496024034	1.1620539236551	0	0	0	0	0	0	1.5613845566756	1.42017525509896	0	0	0	0	0.487087558744834	0	0	0	0.487087558744834	0
ATGGGAGTCCCTGTTG-1	1.03058726215442	0.892886587957254	2.10545585495684	1.35695258176502	0.307883337599238	0	0	0.307883337599238	0	0	0	0	0	0	0.307883337599238	0.73314968738725	0	0	0	0.542954621837058	0
ATGGGTTAGGTACAAT-1	1.29349425595402	0.757898264138534	2.4162781433989	0.320581610563707	0	0	0	0	0	0	0	0	0	0	0	0	0	0	0	0.562957568655453	0
ATGGGTTGTGGCTTGC-1	0	0.43354150863008	2.60138230378235	0	0	0.43354150863008	0	0	0.43354150863008	0	0	0	0	0	0	0	0	0	0	0	0
ATGGGTTGTGTTCCTC-1	0.614598683430991	1.26602981679887	1.80722044726171	0.192460494168012	0	0.353790846651782	0.192460494168012	0.192460494168012	0	0	0	0.614598683430991	0.192460494168012	0	0	0.723260714010549	0	0	0	0.614598683430991	0
ATGGTTGAGACCATGG-1	0.912854559075078	0.912854559075078	2.93900803311393	0	0	0	0	0	1.38199729705809	0	0	0	0	0	0	0	0	0	0	0	0
ATGGTTGAGGGTTAGC-1	1.19223411419031	1.1011520574441	1.8639682931718	0	0	0.252161734788965	0	0	0	0	0	0	0	0	0.252161734788965	0.252161734788965	0	0	0	0	0
ATGGTTGCACTGCGTG-1	0.603796656518395	0	2.43037336317184	0	0	0	0	0	0	0.603796656518395	0.603796656518395	0	0	0.346793753457708	0	0.346793753457708	0	0	0	1.36140586630489	0
ATGGTTGGTAGCTAAA-1	0.247808727933278	0.247808727933278	1.65215686923784	0.247808727933278	0.877996473568501	0.753705631987605	0.753705631987605	0	0	0	0	0.877996473568501	0	0	0	0.611744343229925	0	0	0	0.247808727933278	0
ATGGTTGGTCATGACT-1	0.229088463041764	1.27383446055716	1.34338320523293	0.415353750234979	0.229088463041764	0	0	0	0	0.229088463041764	0	0.229088463041764	0	0	0	0.572311888394287	0	0	0	0.229088463041764	0
ATGGTTGGTGACATCT-1	0.49663961050832	0.675382995212633	0.675382995212633	0.278839425044611	1.27333865657655	0	0	0	0.278839425044611	0.49663961050832	0.278839425044611	0	0	0	0	0.9585742723838	0	0	0	0.675382995212633	0.826969976292485
ATGGTTGTCACAACCA-1	0.572761022591712	1.85818560772541	1.58222705518312	0.572761022591712	0	0	0	1.07598830453773	0	0	0	0.326838849505455	0	0	0	0	0	0	0	0.572761022591712	0
ATGGTTGTCGGTTGTA-1	0.501586171553693	0.834072359694356	0.28191742649398	0.834072359694356	1.52221453189765	0	0	0	0.28191742649398	0	0	0.28191742649398	1.87738307548495	0	0	0.834072359694356	0	0	0	0.501586171553693	0
ATGTCCCAGTAGGGTC-1	0.260360542600588	0.783714804049748	2.81911929881925	0	0.260360542600588	0	0.911072680526389	0.911072680526389	0	0	0	0.260360542600588	0	0	0	0.260360542600588	0	0	0	0.260360542600588	0
ATGTCCCCACTGTCGG-1	0.23252893669396	0.579620564725911	1.91092126817894	0	0	0.23252893669396	0	0.579620564725911	0	0.23252893669396	0	0.421058835199785	0	0	0	0	0	0	0	0	0.23252893669396
ATGTCCCCAGGAACCA-1	0.538580163660184	1.06569612916722	1.40906951443495	0	0.538580163660184	0	0.213381966264767	0.213381966264767	0	0	0	0.389142456438557	0	0	0	0	0	0	0	0.213381966264767	0
ATGTCCCTCTAACGCA-1	0.343616458266628	0.970836072298413	1.11520343046221	1.24133400335301	0.343616458266628	0	0	0	0	0	0	0	0.343616458266628	0	0	0.598877954592748	0	0	0	0.598877954592748	0
ATGTCTTAGGAGGTTC-1	0.985435819221398	0.985435819221398	1.25802588672421	0.350477133746174	0	0	0	0	0	0	0	0.350477133746174	0	0	0	1.25802588672421	0	0	0	0	0
ATGTCTTTCATCGCTC-1	0.271584464993928	0.810115108585669	2.24337905916356	0	0	0	0	2.17487014847601	0.810115108585669	0	0	0	0	0	0	0.660688587134018	0	0	0	0.810115108585669	0
ATGTCTTTCCCGAGTG-1	2.08806965647643	1.01788327750978	1.97208711030366	0.365915028064001	0	0	0	0	0	0	0	0.633219583030245	0	0	0	0.633219583030245	0	0	0	0	0
ATGTCTTTCTTTCGAT-1	0	2.07342359098844	0.264101916658864	0	0	0	0	0	0	0.472825782745343	0.264101916658864	1.39193072597742	0	0	0	1.13649440801341	0	0	0	0.920802362384202	0
ATTACCTCAGCGCTTG-1	1.03334328746401	0.204006222708461	0.949392953881609	0.204006222708461	0.373363018327085	0	0	0	0	0.518149153017012	0.644599134266897	0	0	0	0	0.857743700529661	0	0.204006222708461	0.204006222708461	0.644599134266897	0
ATTACCTCATGATGCT-1	0.703385455887285	0.858990226953585	1.48204514958969	0.519024612642219	1.21827721873227	0	0.292814312843433	0	0	0	0	0	0	0.292814312843433	0	1.11224016034957	0	0	0.292814312843433	0.292814312843433	0
ATTACCTCATGTGTCA-1	0.703213669998331	0.993396610650691	0.703213669998331	0.292727983893694	1.11201188111525	0	0	0	0	0	0	0.292727983893694	0	0	0	0	0	0	0	0	0
ATTACCTGTCATAACC-1	0.470705946357622	0.789478749542227	2.10577783011544	0	0	0	1.13267045430356	0.470705946357622	0	0	0	0.642740941625668	0	0	0	0	0	0	0	0.470705946357622	0
ATTACCTGTCGATTAC-1	0.979871928784492	0.979871928784492	1.99110707476476	0.510213041847298	0	0.287299252730226	0	0	0.287299252730226	0	0	0.69238139450977	0	0	0	0.510213041847298	0	0	0	0.69238139450977	0
ATTACCTGTTATAGAG-1	0.752160709258007	0.317624098217488	1.28564995566987	0	0	0	0.317624098217488	0	0.317624098217488	0	0	0.558311769879178	0	0	0	0.752160709258007	0	0	0	0	0
ATTACCTTCCGCACGA-1	0.332463875809222	0.332463875809222	0.332463875809222	1.67492500739441	1.51503838077059	0	0	0	0	0	0	0	0	0	0	0	0	0	0	0.581544474819925	0
ATTACCTTCGTCTCAC-1	1.08402787564548	0.218790517910525	2.48537937440212	0.398199489499112	0	0	0.550264545279023	1.23712862702681	0	0.682228860323119	0.398199489499112	0.218790517910525	0	0	0.218790517910525	0.682228860323119	0	0	0	0.550264545279023	0.218790517910525
ATTACTCCAGAGTCAG-1	0	0.446586556746069	0	0.754212145056177	1.17923079007621	0	0.612182187665952	0	0.248018768547503	0	0	0.248018768547503	3.38201056426576	0	0	0.446586556746069	0	0	0	0.989133638964229	0
ATTACTCTCAGTCAGT-1	0.592320133820793	0.794018303128083	1.83308725572346	0	0.339388967802115	0	0	0	0	0	0	0.339388967802115	0	0	0	1.10540480813945	0	0	0	0.592320133820793	0
ATTACTCTCCGCCTAT-1	0.666350936208218	1.34582582951232	1.56621234762116	0	0.489446379360629	0	0.274373702429655	0	0.666350936208218	0.274373702429655	0.274373702429655	0.274373702429655	0.489446379360629	0	0	0.947220231279931	0	0	0	0.274373702429655	0
ATTATCCAGATACTGA-1	0.278472107111049	1.51120908538039	1.27225127259184	0	1.76072386365023	0	0	0	0	0	0	0	0	0	0.278472107111049	1.70393623084106	0	0	0	0.957643315810531	0
ATTATCCAGGCATCAG-1	0.775506551835089	1.08276060255895	0	0	0.329709401816928	0	0	0	0	0	0.329709401816928	0.329709401816928	0.329709401816928	0	0	1.20698342174814	0	0	0	1.08276060255895	0
ATTATCCGTAATTAGG-1	0.969574383858519	1.08660257179063	3.01133486601973	0	0	0	0	2.063649015525	0	0	0	0	0	0	0	0	0	0	0	0	0
ATTATCCTCGGCCAAC-1	0.876754073846616	0.470830106621005	3.12005497996235	0	0.182688964403425	0	0.337101995616092	0	0	0.694248998671112	0.789659283585887	0.182688964403425	0	0	0	0	0	0	0	1.03103581761539	0.337101995616092
ATTATCCTCTCTATAC-1	0.32516619382822	0.930999123119333	0.930999123119333	0.32516619382822	0.32516619382822	0	0	0.32516619382822	0	0	0	0.32516619382822	0	0	0.32516619382822	0.570143810389942	0	0	0	0.570143810389942	0
ATTCACTAGCTCTTCC-1	0.581596654633383	0.78085516980789	0.332497345439819	0.332497345439819	1.0893128451319	0	0	0	0	0	0	0	0	0	0	0.78085516980789	0	0	0	0	0
ATTCACTCAAGCTGCC-1	1.26760164690031	1.87641189418263	0.993825093464861	0.354443427541159	0.354443427541159	0	0	0	0	0.6156040404812	0.354443427541159	0	0	0	0	0	0	0	0	0.822490386682936	0
ATTCACTGTTCGATTG-1	0.824714762762346	0.824714762762346	3.53549454976512	0	0	0	0	0.495071165684093	0	0.824714762762346	1.43581638882945	0	0	0	0.495071165684093	0	0	0	0	0.495071165684093	0.824714762762346
ATTCACTTCCTCACCA-1	0.299438492698293	0.299438492698293	0.873969388489027	0	1.00996514683206	0	1.42115693338318	0	0	0	0	0	0	0	0	0.52957012056685	0	0	0	0.299438492698293	0
ATTCACTTCTTCTCAA-1	1.37727686062782	0.353077695684583	2.33366876670574	0.353077695684583	1.13693794499505	0	0	0	0	0.353077695684583	0	0	0	0	0	0.990940562616047	0	0	0	0	0.353077695684583
ATTCAGGCAAGTGCTT-1	1.24696744701003	1.41091817272615	3.17546350543244	0.270005604589537	0.936038048948354	0.270005604589537	0	0	0.806425494182024	0.270005604589537	0.482391324646413	0	0	0	0	0.806425494182024	0	0	0	0.657476156204572	0
ATTCAGGCACTAAACC-1	0.296292343734522	0	1.32412798255513	0.296292343734522	0.866870649031713	0	0	0	0.296292343734522	0	0	0.296292343734522	0	0	0	0	0	0	0	0	0
ATTCAGGGTACAGTTC-1	0.871178421108575	1.32957865390005	1.72853877426953	0	0.871178421108575	0	0	0	0	0.380654361889992	0.655696336776178	0	0	0	0	0.380654361889992	0	0	0	0.655696336776178	0
ATTCAGGGTTTGTTGG-1	0.793619937735509	1.03570108530397	1.8161910578643	1.13780970564546	0	0	0	0	0	0	0	0.264551685347602	0	0	0.264551685347602	1.39338605436429	0	0	0	0.646338697837147	0
ATTCAGGTCCATAGGT-1	0.681564347736863	0.798052081120358	1.77237953547766	0.397758145579256	0.9968357003894	0	0	0	0	0.218526505116072	0.218526505116072	0.549695882193637	0	0	0	1.42914931208522	0	0	0	0.549695882193637	0.218526505116072
ATTCAGGTCGCTATTT-1	0.750170053578878	0.316599904911625	1.69917627163827	0	0	0	0	0	0	0	0	0	0	0	0.316599904911625	1.38118804649355	0	0	0	0.912207768259499	0
ATTCAGGTCTTCGGTC-1	0.56849005561652	0.822418843505439	2.21554355558579	0	0.703492866438861	0	0.703492866438861	0.703492866438861	0	0.227294678459893	0	0.703492866438861	0	0	0	0	0	0	0	0.412374110901029	0
ATTCATCAGCACTGGA-1	0.305616794283848	0.305616794283848	1.43916148341446	0.305616794283848	0	0	0	2.00610662597196	1.02507700829588	0	0	0	0.305616794283848	0	0	0	0	0	0	0.539368787695775	0
ATTCATCCACGGTGTC-1	0.923063858880001	1.39475362606587	1.2960230425743	0	0	0	0	0	0	1.2960230425743	0.321538113383126	0.564458412411211	0	0	0.321538113383126	0.321538113383126	0	0	0	0.564458412411211	0
ATTCATCGTTGCCAAT-1	0.473601462335645	1.1378920235212	0.473601462335645	1.03577922891603	1.53355019863795	0	0	0	0	0.473601462335645	0.264579847057096	0	0	0	0.264579847057096	0.473601462335645	0	0	0	0.473601462335645	0.646396369950743
ATTCATCGTTGGTGTT-1	1.11194341746122	0.292702095204906	1.55613813931565	1.31381726728361	0.292702095204906	0	0	0	0	0.993332372671808	0.993332372671808	0.292702095204906	0.292702095204906	1.21796584714806	0.703162151261448	0	0	0	0	0.703162151261448	0
ATTCATCTCGACGTCG-1	0	0.476175080879084	2.37569406493654	0	0	0	0	0	0	1.04017584597754	0	0.476175080879084	0	0	0	0	0	0	0	0.797421475852353	0
ATTCATCTCTTAGGAC-1	1.39296338683394	0.831684507449537	1.95352827239296	0	0	0	1.21733494158366	0	0	1.0041478041167	0.831684507449537	0	0	0	0	0.195729202962185	0	0	0	0.359347893697003	0
ATTCCATGTGGTATGG-1	0.410562595726359	0.700783700842875	2.41173676827891	0	0	0	0	0	0	0	0	0	0	0	0	1.10878141125236	0	0	0.700783700842875	1.39772738363091	0.410562595726359
ATTCCATGTTGTGCAT-1	0.570143810389942	0	0.228070424953533	0.413663130040315	0	0	0	0	0	0.413663130040315	0.824556485049149	0.228070424953533	0.228070424953533	0.705419147592356	0	1.33970359022133	0	0	0	0.570143810389942	0
ATTCCATTCGTGGGTC-1	0	1.27124442721598	0	0.706119977277985	0	0	0	0	0	0	0	0	0	0	0	1.27124442721598	0	0.414132311485689	0	0.414132311485689	0
ATTCCATTCTGAATGC-1	1.23515322867235	1.23515322867235	1.08218622838338	0	0	0	0	0	0	0.680852999723254	0.680852999723254	0.397285804518696	1.08218622838338	0.397285804518696	0.397285804518696	0.680852999723254	0	0	0	1.08218622838338	0
ATTCCCGAGCTGTTAC-1	0.525088070686555	0	0.867611058837922	0	0	0	0	0	0	0	0.525088070686555	0	0	0	0.525088070686555	0.525088070686555	0	0	0	0	0
ATTCCCGAGTCTGGAG-1	1.1882937040905	1.1882937040905	2.22682168034353	0	0	0.250902410019499	0	2.16332138666691	0	0	0	0.250902410019499	0	0	0	0.250902410019499	0	0	0.451310823628034	0.451310823628034	0.250902410019499
ATTCCCGAGTTATGGA-1	0.779233952162306	0.580277725955238	0.580277725955238	1.08732762979051	0.779233952162306	0	0	0	0	0.580277725955238	0	0	0	0	0	0.331651538873174	0	0	0	0	0.331651538873174
ATTCCCGCAAGGAGTC-1	1.13639179193293	0.721614772076204	1.73238353859552	0	0	0	0.191901081600621	0	0	1.13639179193293	0.613130916370075	0	0.990434969198811	1.26373342851877	0	1.90387730156747	0	0.191901081600621	0.491429937140347	1.20208822869749	0.990434969198811
ATTCCCGCACGCTGCA-1	0.470491644721757	0.789167122350825	1.59027070952728	1.13228351443161	1.03045586938594	0	0	0.789167122350825	0	0	0	0.262664609866956	0	0	0.262664609866956	0.789167122350825	0	0	0	0.470491644721757	0
ATTCCCGGTACACTCA-1	0.741644132588294	0.741644132588294	1.04109165909886	0	0	0	0	0	0	0.741644132588294	0.549809518405724	0	0	0.312224513954095	0.312224513954095	0.741644132588294	0	0	0	1.36906976229229	0
ATTCCCGTCGGCATTA-1	0.961957881533756	0.961957881533756	2.13266809142756	0	0	0	0	0.280176204978647	0	0.280176204978647	0.280176204978647	0	0	0.280176204978647	0	0	0	0	0	0.498789043834318	0
ATTCGTTAGCCAGTAG-1	0.857535233571872	0.373250231324436	1.86087700743277	0.373250231324436	0.857535233571872	0	0.373250231324436	0.644427143331616	0	0.373250231324436	0	0	0	0	0	0.644427143331616	0	0	0	0	0
ATTCGTTAGTCGTCTA-1	0.617474070753591	0.760331228219894	0	0	1.4188118009367	0	0	0	0	0.885307982846595	0.885307982846595	0.250561149266201	0	0	0.250561149266201	0	0	0	0	0.450752189748278	0
ATTCGTTCAGGCATTT-1	1.07441126367457	0.95815807261789	2.47879252585592	0	0	0	0	0	0	0.95815807261789	0.826590190309798	0.278675183806148	0	0	0	0.278675183806148	0	0	0	0.67505154134594	0
ATTCGTTCATAGGCGA-1	0.534511235547053	1.01759554984283	0.880965192598177	0	0	0	0.302551191958133	0	0	1.13778226927972	0.880965192598177	0.722667564220064	0	0	0	1.13778226927972	0	0	0	0	0
ATTCGTTGTACATTGC-1	1.33619105133412	1.33619105133412	2.98045775413134	0	0	0.383506282969076	0	0	0	0	0	0	0.383506282969076	0	0.383506282969076	0	0	0	0	0.383506282969076	0.383506282969076
ATTCGTTGTCGACGCT-1	0.715898937543361	0.715898937543361	1.64559632969763	0	0	0	0	0	0	1.12883436901669	0.715898937543361	0.42069031570523	0	0	0	0.42069031570523	0	0	0	0.715898937543361	0
ATTCGTTGTCGCATGC-1	0.36207048396233	0.36207048396233	0.627328025915959	1.15735305796392	1.15735305796392	0	0	0	0	0	0	0	0	0	0	0.627328025915959	0	0	0	0.627328025915959	0
ATTCGTTGTCTCTCTG-1	0.342866909734565	1.35141006662396	1.40299394567359	0	0	0	0	0	0	0	0	0	0	0.342866909734565	0	1.66663131627804	0.186056750498486	0	0	0.597716344014699	0
ATTCGTTGTGCCGAAA-1	0.910954152797689	0.688702011389348	1.60231612616356	0	0	0	0.402503858580819	0	0	0	0	0.402503858580819	0	0	0	0.402503858580819	0	0	0	1.09268099456387	0.402503858580819
ATTCTACCACGTACTA-1	0.917883687142397	1.63626683559087	2.09727303863548	0	0	0	0	0.31917811627708	0	0	0.31917811627708	0	0	0	0	0	0	0	0	0	0
ATTCTACTCGCTCCTA-1	1.43504389171024	0.427425464919573	0.427425464919573	0	0	0.236377550529825	0	0	0.236377550529825	0	0	0.236377550529825	0.236377550529825	0	0.725909477590407	0.955478625726402	0	0	0	0.725909477590407	0
ATTCTACTCTGAATCG-1	0.682664543168899	0.502448323141483	1.37052890783655	0.682664543168899	0.282454489404202	0	0	1.65688590412032	0.682664543168899	0	0	0.282454489404202	0	0	0	0.682664543168899	0	0	0	0.282454489404202	0
ATTCTTGAGGAAAGGT-1	0.382941350013851	1.20386081597261	1.20386081597261	0.875375414597078	0.659168396879283	0	0	0	0	0	0	0	0	0	0	0.382941350013851	0	0	0	0.659168396879283	0
ATTCTTGAGGGAGTTC-1	0.201873849822394	0.369760040323455	0.369760040323455	0.201873849822394	0.201873849822394	0	0.201873849822394	0	0	0	0	0.369760040323455	0	0	0	1.02587994608175	0	0	0	0.201873849822394	0
ATTCTTGCAGCAGAAC-1	0.365131440563726	0.632019755086007	1.29314239892256	0.365131440563726	0	0	0	0	0	0	0	0	0	0	0	1.16424921035327	0	0	0	0	0.842476292875348
ATTCTTGGTCTAGATC-1	0	0.996016587009944	1.91771878217478	0	0	0.705315444133838	0	1.69367535147404	0	0	0	0	0	0	0	0	0	0	0	0.996016587009944	0.293784712454343
ATTCTTGGTCTTAGTG-1	0.891314008449877	1.14977972112603	0.541839154392139	0.891314008449877	0	0	0	0	0	1.14977972112603	0	1.14977972112603	0	0	0	0.541839154392139	0	0	0	0.541839154392139	0
ATTCTTGGTGCATACT-1	0.368918429231347	0.512377089944946	1.65605648614016	0	1.10119672999613	0.368918429231347	0.512377089944946	0	0.368918429231347	0.637813771356392	1.23951357748676	0.368918429231347	0.20137620576997	0	0.20137620576997	1.56704006991844	0	0	0	0	0.20137620576997
ATTCTTGTCCCAACTC-1	0.426980756957748	1.14119039677593	0.725249511412404	0	0.725249511412404	0	0	0	0	0.426980756957748	0.725249511412404	0.725249511412404	0.725249511412404	0	0	1.14119039677593	0	0	0	1.14119039677593	0
ATTGGGTAGAGCCTGA-1	0.359982076314905	0.92289409554337	1.82449198249697	0.196102710733975	0.359982076314905	0.196102710733975	0.196102710733975	0	0	0	0.196102710733975	0.624122584547108	0	0	0	0.733933643543575	0	0	0	0.733933643543575	0
ATTGGGTAGCTAGATA-1	1.05952980033143	1.05952980033143	1.18234570502136	0.919490132363706	0	0	0	0	0	0	0	0	0	0.319909273136716	0	1.05952980033143	0	0	0	0.561902118028268	0
ATTGGGTAGGTCCTGC-1	0.787629184918103	0.787629184918103	3.36237534292175	0.91537970114777	0	0	0	0	0	0.91537970114777	0	0	0	0	0	0.641134720373689	0	0	0	0.262013966249508	0
ATTGGGTCAAATAGCA-1	0.271413883897366	0.484667953469744	1.33667363697664	0	0	0	0	0	0	0	0	0	0.271413883897366	0.939651527936557	0	0.809716855231286	0	0	0	1.05462814359469	0
ATTGTTCAGACTAAGT-1	0.933544081568263	0.933544081568263	0.769010728838482	0.326333083885095	0	0	0	0	0	0.769010728838482	0.769010728838482	0	0	0	0	0.326333083885095	0	0	0	0	0
ATTGTTCCACATGTTG-1	0.631050920517357	1.16282641028559	0.364498949015248	0.364498949015248	1.60102900885657	0	1.76433972684899	0	0.364498949015248	0	0	0.364498949015248	0	0	0	0	0	0	0	0	0
ATTGTTCCATGAGAAT-1	0.394570058703097	0.394570058703097	1.22926932725398	0.394570058703097	0	0	0	0	0	0	0	0	0	0	0	0.394570058703097	0	0	0	0.394570058703097	0
ATTGTTCTCACCCATC-1	0.61150637549486	0.351785061978588	1.37402452877677	0.490054020903778	0.98820637653413	0	0.191282509907517	0	0	0.351785061978588	0	0.191282509907517	0	0.191282509907517	0.351785061978588	0.191282509907517	0	0	0	0	0.351785061978588
ATTGTTCTCATAAGGA-1	1.07593735315205	0	2.32047589140829	0	0	0	0	0	0.394191908060923	0.394191908060923	0.676189362636736	0	0.394191908060923	0.394191908060923	0	0.394191908060923	0	0	0	0.394191908060923	0
ATTGTTCTCGCAATTG-1	0.343950654274358	0.343950654274358	2.22030946179844	0	0	0.343950654274358	0.343950654274358	0	0	0	0.343950654274358	0	0	0	0	0.343950654274358	0	0	0	1.24215091276888	0
ATTGTTCTCTCTGCCA-1	1.24348829164549	1.61143474528358	1.92581831970753	0	0.268851704398222	0	0	0	0	0.803724025227423	0.480524450350513	0.268851704398222	0	0.268851704398222	0	0	0	0.268851704398222	0	1.24348829164549	0
ATTTACCAGAATTCAG-1	0.71356722726679	1.20681919854296	2.43471794205734	0	0	0	0	0	0	0.940745223145352	0.419124697849513	0.577144090512175	0	0	0.231361674743896	0	0	0	0	1.1257473952951	0.419124697849513
ATTTACCCACAGCATT-1	0.715177745757151	0	1.28408862783065	0	0.420205946157251	0	0	0	0	0	0	0	0	0	0	1.28408862783065	0	0	0	0.420205946157251	0
ATTTACCCATTGGGAG-1	1.27662278689434	0.829536833270449	0.829536833270449	0.709908638093719	1.1208990422254	0	0	0	0	1.34624419210206	0.229881885227049	0	0	0	0	0.709908638093719	0	0	0.41667057102492	0.829536833270449	0
ATTTACCTCTCCGAGG-1	0.985793726448878	1.4724436983694	1.4724436983694	0	1.39224877856195	0	0	0	0	0	0	0	0	0	0	1.30505748462969	0	0	0	0	0.289670820322383
ATTTCACGTGTTCCTC-1	0.373786584411454	0.373786584411454	1.31355210959597	1.03421878964667	0	0	0	0	0	0	0	0.373786584411454	0	0	0	0.858526409985681	0.645244946936579	0	0	0	0
ATTTCACGTTAGGCTT-1	1.05117788795549	1.17347944559842	3.04922594059577	1.28244013590298	0.749816440321604	0	0	0	0	0	0	0	0	0.316418074255172	0	0	0	0	0	1.47013776835284	0.316418074255172
ATTTCACTCGCAGTGC-1	0	0.85805660260377	0	0	0.373532328177704	0	0	0	0	1.03369329483392	0.85805660260377	0.373532328177704	0	0.644857298800175	0	1.99333958299269	0	0.644857298800175	0.373532328177704	2.10969433804347	0
ATTTCTGAGAGCAGCT-1	0.800494925912661	1.11330530403049	0.969081861300249	0.342795696338367	0.342795696338367	0	0	0	0	0	0	0	0	0	0.342795696338367	0.597605956362377	0	0	0	0.342795696338367	0.597605956362377
ATTTCTGAGGTTAGTA-1	0.238415918650878	1.66917587648954	0	0.430790993169306	0.238415918650878	0	0	0	0	0	0	0.430790993169306	0	0	0	1.37664970213782	0	0	0	1.37664970213782	0
ATTTCTGCAGAGTCTT-1	0.718313899884465	1.01218991953568	1.57971339318672	0	0.531009413405886	0.300344600495003	0	0	0	0	0	0	0	0	0	0	0	0	0	0.531009413405886	0
ATTTCTGTCTCGTCAC-1	0.46358415359358	0.779106262318108	1.84179578144619	0	0.46358415359358	0	0	1.21165728642836	0	0	0	0.46358415359358	0	0	0	1.37341393374998	0	0	0	0	0
CAAAGAACAAGACAAT-1	0.915833475926546	0.753368352099461	0.915833475926546	0.915833475926546	0	0	0	0	0	0	0	0	0	0.318245913425006	0	0.559289197880667	0	0	0	0.559289197880667	0.318245913425006
CAAAGAAGTCAAGTTC-1	0	0.961408791595329	0	0	0.88105978746819	0	0	0	0	0	0	0	0	2.57378238637067	1.44238089071498	1.69420003962889	0.183922192009359	0	0.339214616142788	0.592049345199438	0.88105978746819
CAAAGAAGTCGACGCT-1	0.433293455849801	0.965837287652983	2.3243063603658	0	2.01596180867217	0	0	0	0	0	0	0	0	0	0	1.4478532659262	0	0	0	0.433293455849801	0
CAAAGAAGTGCATACT-1	0.301338572347785	0.532587390824883	1.507774777723	1.507774777723	0	0	0	0	0	0	0	0.301338572347785	0	0	0	0.532587390824883	0	0	0	0.301338572347785	0
CAAAGAAGTGTTCCAA-1	1.10731601529486	0.894986876988251	3.16031141472673	0	0	0	0	1.82620811282167	0.254224095818531	0.894986876988251	0	0.254224095818531	0	0	0	0.254224095818531	0.625072924848814	0	0	0.456741999586224	0.456741999586224
CAACAACGTTCAGTAC-1	0.777598595409721	0.777598595409721	2.57676234805545	0.330799020259167	0	0	0	0	0.578947698654429	0	0	0	0	0	0	0.578947698654429	0	0	0	0	0
CAACAACTCAAGTGGG-1	1.08653749871182	0.503598259848876	2.49562370277976	0	0.283171094943818	0	1.45239160952753	1.37269991900958	0	0	0	0.836956992681219	0	0	0	0	0	0	0	1.08653749871182	0.836956992681219
CAACAGTCACTACCGG-1	0.975259407632804	0.975259407632804	2.07163504253193	0	0	0	0	0	0	1.19773248793472	1.19773248793472	0	0	0	0	0	0	0	0	0.688693788875973	0.285457855694933
CAACCAAAGTTAGTAG-1	0.855223264956683	0.733098172642051	0.593956288689118	0.432275650267868	0.239315976795197	0.432275650267868	0	0	0	0.432275650267868	0.432275650267868	0	0	0.239315976795197	0.432275650267868	0.239315976795197	0	0	0	1.67261515866722	0
CAACCAACAAGTGGCA-1	1.13995942572773	0.953579243395516	2.49855211570768	0.426352359635278	0	0.426352359635278	0	0	0	0	0	0.426352359635278	0	0	0	0.426352359635278	0	0	0	0	0
CAACCAATCCAAAGGG-1	0.81549418006373	0.81549418006373	2.75387796209118	0	0	0	0	0.35072550489963	0	0.609871503630907	0	0.35072550489963	0	0	0.35072550489963	0	0	0	0	0.35072550489963	0
CAACCTCAGCGGACAT-1	1.25742531600063	0.350229117704574	3.14535044528848	0	0	0	0	0.350229117704574	0	1.25742531600063	0.814558363424167	0	0	0	0	0.350229117704574	0	0	0	0.984909994462632	0
CAACCTCAGGATTTCC-1	0.853981838022663	0.37132939544496	2.79045671062755	0	0	0	0	0	0	0.64149646053265	0	0	0	0	0.37132939544496	0	0	0	0	0.853981838022663	0
CAACCTCAGTCAACAA-1	0.913104616565044	0.468013497102059	2.09946809728947	0.261140036548509	0.261140036548509	0	0	0	0	0	0.261140036548509	0.261140036548509	0	0.261140036548509	0	0.261140036548509	0	0	0	0	0
CAACCTCCAAACAGGC-1	0.879533148138971	0.385211251203667	0.662610456699864	0.385211251203667	0.879533148138971	0	0	0	0	0	0	0.385211251203667	0	0.385211251203667	0	0	0	0	0	0	0
CAACCTCCAATGCTCA-1	0.703144980095154	0.518831843887099	0.518831843887099	0.518831843887099	0	0	0	0	0	0	0	0.518831843887099	0	0	0	0	0	0	0	0.518831843887099	0
CAACCTCCATAGTCGT-1	0	1.09896797069213	2.03734583523002	0	0	0	0	1.73504040891785	0.847602738438346	0	0	1.29967099461141	0	0	0	0.511039048161209	0	0	0	0.287815468036585	0
CAACCTCGTATGAGGC-1	0.345571213397683	1.0499769112802	3.01560572130517	0	0.187639349581302	0	0	1.11971586287299	0.601905082269019	0.345571213397683	0.345571213397683	0.481929140842266	0.187639349581302	0	0	0.601905082269019	0	0	0.709016466748359	0.345571213397683	0.481929140842266
CAACCTCTCACAAGGG-1	1.42987827008385	0.534306517178684	1.13744629248207	1.3415737003198	0.722413148696774	0	0	0	0	0	0	0	0	0	0.302422114811022	1.01727981677193	0	0	0	0.534306517178684	0
CAACCTCTCCTTCTTC-1	0.845985730126923	1.2023652073367	0	1.2023652073367	0.691999160767783	0	0	0	0	0	0	0	0	0	0	0	0	0	0	0	0
CAACGATAGAGGCGTT-1	1.08000454442995	0.938347423284942	2.07955335527211	0.32853984868183	0.773258698077505	0	0.575420053262484	0	0	0	0	0	0	0	0	0.773258698077505	0.32853984868183	0	0	0	0
CAACGATCACTAGTAC-1	0.515251123980629	0	2.46682257459345	0.515251123980629	0.290450304361286	0	0	0	0.515251123980629	0	0	0.290450304361286	0	0	0.515251123980629	1.1059772790906	0	0	0	0.853614024506286	0
CAACGATCAGTGACCC-1	0.558973687531669	0.404965732317512	2.30123620562143	0	0	0	0	0	0.222843955765956	0	0	0.692398023326755	0	0	0	1.09761328758602	0	0	0	1.01064734139394	0
CAACGATCATTCACCC-1	0.64320445027965	0.755281136526768	0.755281136526768	0	0.203464748654345	0	0.755281136526768	1.78576200865102	0	0.64320445027965	0.516962268419852	0.203464748654345	0	0.203464748654345	0.203464748654345	1.03145188390683	0	0	0	0.37244861479289	0
CAACGATGTTAACCTG-1	0	1.65952270628184	0.573216509321276	0	0	0	0	0	0	0	0	0	0	0	0	0.935280366732841	0	0	0	0.573216509321276	0
CAACGATTCGTAGAGG-1	0.628713677538096	1.28801724273106	2.76495639676627	0	0	0	0	0	0	0	0	0.36297398501573	0	0	0.36297398501573	1.83277048841659	1.01174411546567	0	0	0.628713677538096	0
CAACGATTCGTGTTCC-1	0.649759672446354	1.04033361963754	1.5390845677113	0.649759672446354	0.376750263933461	0	0	0	0	1.04033361963754	0.649759672446354	0.376750263933461	0	0	0	0.863995163010812	0	0	0	0	0
CAACGGCAGACTAGAT-1	0.354360928858166	0	1.26740301732819	0	0	0	0.493417541618232	0	0.493417541618232	0.354360928858166	0	0.354360928858166	0	0	0	0	0	0	0	0.192795477676525	0.724245470185907
CAACGGCAGATGGTCG-1	0.473087855151473	0.473087855151473	1.31432582742738	0.264263375106461	1.31432582742738	0	0	0	0.264263375106461	1.0349008521449	1.0349008521449	0	0	0	0	0.645748171934985	0	0	0	0.921220937650366	0
CAACGGCAGGATGAGA-1	0.533411544553304	0.879409453989402	2.85898950680914	0.211000303551407	0.385143658939525	0	0.776828023541943	0.533411544553304	0	0.662508018576839	0.385143658939525	0	0	0	0	0.211000303551407	0	0	0	1.05754784787356	0
CAACGGCAGGCAATGC-1	0.759831213642385	0.450411494132255	1.09572540677255	0.250353060028149	0	0	1.41809995358292	0	0.450411494132255	0.250353060028149	0.250353060028149	0	0	0	0	1.66149559371142	0	0	0	0	0.250353060028149
CAACGGCAGGGACAGG-1	0.286536682520529	1.20076240066725	2.65831925343711	0.286536682520529	0.5089923696259	0.286536682520529	0	0	0	0	0	0.5089923696259	0	0	0	1.60576803715968	0	0	0	1.09555499531238	0
CAACGGCGTCGTTGGC-1	1.23599565926094	0.595498275883126	1.90174058111504	0	0	0	0	0	0	0.595498275883126	0.595498275883126	0.966173296993602	0	0	0	1.62327627869743	0	0	0	0.966173296993602	0
CAACGGCGTTCGGGTC-1	0.579206303193889	0.943611240841938	1.42032994330569	0.420735222058427	1.12892284293543	0	0.579206303193889	0	0	0.232333572126328	0.420735222058427	0.420735222058427	0	0	0	1.12892284293543	0	0	0.232333572126328	1.04055346265563	0
CAACGGCTCCGTCAAA-1	0.773883360816108	1.73566146591576	0.383402089632852	0.659867385220919	0.659867385220919	0	0	0	0	0	0	0.209964238314762	0	0	0.209964238314762	1.13227446670194	0.5311585968848	0	0	0.773883360816108	0
CAAGACTAGCCTATCA-1	0.807267183141113	1.5529352320131	1.41206764092304	0	0	0	0	0	0.482973299593245	0	0	0.482973299593245	0	0.482973299593245	0.482973299593245	1.24805088530801	0	0	0	0	0
CAAGACTGTATACAGA-1	0.259227064214527	0.781026236562798	0.908113449453336	1.63763509376864	0.908113449453336	0	0.259227064214527	0	0	0	0	0.259227064214527	0	0	0	0.464900669142409	0	0	0	0	0
CAAGAGGCATGTTCAG-1	0.845549309148197	0.691617365502202	1.78920847573055	0	0	0.286917457464645	0.509601959003811	1.09657201474116	0	0	0	0.286917457464645	0	0	0	0.286917457464645	0	0	0	0.845549309148197	0.509601959003811
CAAGAGGTCGGTTCAA-1	1.1519587378549	0.964428791307411	2.26773897567363	0	0	0	0	0	0	0.733421435682204	0	0	0	0	0.432494020983282	0	0	0	0	0.432494020983282	0
CAAGCTAAGAATTCAG-1	0.884372360546578	0.666619789369635	2.2291402508381	0	0	0	0	0	0	0	0	0.212616887628054	0	0	0	0.387858598732521	0	0	0	0.781411424756642	0
CAAGCTACAAACTAGA-1	0.440961485798572	0.605026787154109	2.55841405739301	0.244592212323987	0	0	0	0	0.74593016507399	0.244592212323987	0	0	0	0	0	1.58502346997371	0	0	0	0	0
CAAGCTATCAACTACG-1	0.323152165201097	0.926598301749327	1.71877768276763	0	0	0.323152165201097	0	0.566989163288961	0	0.762872216999752	0.566989163288961	0.762872216999752	0	0	0	0.566989163288961	0	0	0	1.3991623076641	0
CAAGCTATCTTCTGGC-1	0.587804443233001	0.788479179180818	1.88710358920798	0	0.788479179180818	0	0	0.587804443233001	0	0	0	0	0	0	0	1.22380366764705	0	0	0	1.60946991320212	1.09863895604591
CAAGGGACAGGCAATG-1	0.55941764565255	0.318327645117492	0.55941764565255	0	0	0.318327645117492	0	0.55941764565255	0.55941764565255	0	0	0.318327645117492	0	0	0	0	0.318327645117492	0	0	0.318327645117492	0
CAAGGGAGTTCTTGCC-1	1.01341807962891	0	1.50629793178557	0	0	0	0	0	0	0	0	0	0	0	0	1.01341807962891	0	0	0	0.363774986006429	0
CAAGGGATCACGATCA-1	0.625220949381497	0.895175220885553	2.32880763404396	0	0	0	0.456858775807308	1.49842482065082	0	0	0	0.625220949381497	0	0	0	0.456858775807308	0	0	0	0.25429559262803	0.25429559262803
CAATACGAGCATGGGT-1	1.14420780650704	1.38527736651865	2.25756802855789	0.61841348798403	0.35626827020318	0	0	0.61841348798403	0	0	0	0	0	0	0	0.35626827020318	0	0	0	0.35626827020318	0.35626827020318
CAATACGAGGATATGT-1	0.258781834099786	0.464175645170359	2.68007271825866	0	0.464175645170359	0	0.464175645170359	0.258781834099786	0	0.464175645170359	0	0	0	0	0	0.779969022586576	0.464175645170359	0	0	0.258781834099786	0
CAATACGGTTATGTGC-1	0	1.34117392583942	0.385662480811985	0.385662480811985	0.880358722648092	0	0	0	0	0.385662480811985	0	0	0	0	0.385662480811985	1.05860695405441	0	0	0	0	0
CAATACGTCGGACCAC-1	0.663305625813266	1.34119130166292	2.0571563063308	0.211313575555337	0.211313575555337	0	0	0	0	0.663305625813266	0.385670010372569	0	0	0	0	0.211313575555337	0	0	0	0.211313575555337	0.211313575555337
CAATCGAGTACACTCA-1	0.280825627764622	1.08022292156243	0.963599181959573	0.280825627764622	0	0.499832633006223	0.499832633006223	0	0	0.280825627764622	0	0	0	0	0	0	0	0	0.499832633006223	0.499832633006223	0
CAATCGAGTCTGTGTA-1	1.16722837466206	1.84235429462895	0.366457417602474	0	0.634049796737287	0	0	0.366457417602474	0	0	0	0.366457417602474	0	0	0	0.366457417602474	0	0	0	0.634049796737287	0
CAATCGATCACATCAG-1	1.54010465430749	0.510652350500289	0.980558500338472	0	0.287573780179162	0	0	0	0	0.510652350500289	0	0	0	0.510652350500289	0.692930584286221	1.67362444079951	0	0	0	1.38596944911403	1.0983234832099
CAATCGATCACCATCC-1	1.25240594039346	0.661156638426923	2.24424421826255	0.271814720279008	0.940678572340283	0	0	0	0	1.41668734952061	0.810652538709199	0	0	0	0	0	0	0	0	0.661156638426923	0.661156638426923
CAATCGATCAGCGGAA-1	1.683439409326	0	2.44423230134059	0.629572683860558	0	0	0	0	0	0	0	0	0	0	0	0	0	0	0	0.629572683860558	0
CAATGACGTAAGATAC-1	0	0.773656850651493	0.875974603465822	0.209884623707449	0.383268210948964	0	1.77567248990587	0	0	0	0	0.209884623707449	0	0	0	0.968788345150293	0	0	0	0	0
CAATGACTCAAGCTGT-1	0.851382103460945	1.02622448069814	2.04309047617057	1.02622448069814	1.1749984328829	0	0	0	0	0	0	0.639353472065664	0	0	0	0.639353472065664	0	0	0	1.02622448069814	0
CAATGACTCATCAGTG-1	0.702671400174275	0.341925750192339	1.77357331667724	0.596257106389028	0	0	0	0	0	0	0	0.341925750192339	0	0.185506386279212	0	0	0	0	0	0	0.185506386279212
CAATTTCAGACCGCCT-1	0	0.488677820057592	0.946004308871328	0.946004308871328	0	0	0	0	0	0.488677820057592	0.273897283691988	0	0	0	0	2.07087416298629	0	0	0	0.488677820057592	0.273897283691988
CAATTTCAGGTCGACA-1	0.273655930227659	0.273655930227659	1.16419291692242	0	0	0	0.945387979892461	0.273655930227659	0	0	0	0	1.74421970334358	0.273655930227659	0	0.945387979892461	0	0	0	0.273655930227659	0
CAATTTCCACAACGAG-1	0.975727822096165	1.2469306326239	1.18570976077913	0.602428254941033	0.187837305734166	0.187837305734166	0	0	0	0.709603987493463	0.345909262386796	0	0	0	0	0.345909262386796	0	0	0	0.345909262386796	0
CAATTTCCACGTACTA-1	0.257149099302416	0.776086488895149	1.20773675160223	0.461515120149865	0.461515120149865	0	0.257149099302416	0.257149099302416	0	0	0	0.257149099302416	0	0	0	0.257149099302416	0	0	0	0.631119531091966	0
CAATTTCGTGTCCCTT-1	1.00043652452742	0.357581552575801	1.00043652452742	0	0.357581552575801	0.357581552575801	0	0	0	0.357581552575801	0	0.620433650690136	0	0	0.620433650690136	0.357581552575801	0	0	0	0.620433650690136	0.357581552575801
CACAACACACGACTAT-1	0	0.309410069127585	1.45011134613079	0	0.309410069127585	0	0	0	0	0.309410069127585	0	0	0	0	0.309410069127585	0.545367359210047	0	0	0	0.309410069127585	0
CACAACAGTACCAGAG-1	0.327595056381364	1.50155032428963	2.47262778370826	0.573943452501444	0	0	0	1.6608715179327	0.771441056908064	0	0	0.327595056381364	0	0	0	0	0	0	0	0	0
CACACAAAGATCGCTT-1	0.269902958051938	1.41059015205749	0.482225308581991	0	0.657267124415538	0	0	0	0	0	0	0.806185351169704	0	0	0	1.05048031218336	0	0	0	0.269902958051938	0
CACACAAGTAATGATG-1	2.10202266428372	0.214646326567797	2.23856072126889	0	0	0	0	0	0	0.214646326567797	0	0	0	0	0	0.214646326567797	0.214646326567797	0	0	0.391262687214681	0
CACACAAGTTAGGGTG-1	1.42152778831159	0.299565016062928	1.5773256800733	0.299565016062928	0	0	0	0	0.299565016062928	0	0	0.716773520048459	0	0	0	0.716773520048459	0	0	0	0	0
CACACAATCTTCTGTA-1	0.353399200279217	1.32318053976914	1.26508578865317	0.613995148088524	0.492162043573377	0	0.909728478783033	0	0.192230406196932	0.613995148088524	0	0.353399200279217	0	0	0	0.613995148088524	0	0	0	0.722583949931281	0
CACAGATAGTTCCTGA-1	0.993236032539171	0.615174152824935	2.33696393547989	0	0	0	0	0	0	0.354164357738866	0	0.354164357738866	0	0	0	0	0	0	0	0.993236032539171	0.354164357738866
CACAGATTCAAACGTC-1	0.557146657462329	0.750720812941795	2.7191881224947	0	0.316883171822566	0	0.316883171822566	0.557146657462329	0	0.316883171822566	0	0.316883171822566	0	0	0	0.750720812941795	0.750720812941795	0	0	0.316883171822566	0
CACAGGCGTATCAGCT-1	0.318154015845798	0.915631239659239	1.94496788412351	0	0	0.318154015845798	0	0	0	0.318154015845798	0	0.559144766452417	0	0.318154015845798	0	0.318154015845798	0	0	0	1.28705829510808	0
CACAGGCTCAGACAAA-1	0.859504312346118	0	1.77548823100368	0.434891757773152	0.434891757773152	0	0	0	0	1.23883246514497	1.23883246514497	0.73696867632462	0.240903245305142	0.240903245305142	0	0.240903245305142	0	0	0	0.434891757773152	0.434891757773152
CACAGGCTCCCGTGTT-1	0.369580355112662	0.638825312765616	2.09851293637804	0	0	0	0	0	0.369580355112662	0.638825312765616	1.69951114459015	0.369580355112662	0	0	0	0	0	0	0	0	0
CACATGAGTCCATCTC-1	0.443665845698271	0.873810748356464	1.08330701578508	0.443665845698271	0.608468248927965	0.246238654152892	0.246238654152892	0	0	0	0.246238654152892	0	0.246238654152892	0.749914631229229	0	1.53248401891594	0	0	0	1.69878072185594	0
CACATGAGTGCACGCT-1	0.682470835022903	0.835086975034639	1.82777924322616	0.282358147659845	0	0	0	1.87890179222575	0.282358147659845	0.502293685559023	0.502293685559023	0	0	0.282358147659845	0	0.835086975034639	0	0	0.502293685559023	0.282358147659845	0
CACATGATCAGCTAGT-1	0.459421830105781	1.36501758972444	0	0.459421830105781	0.25586565022499	0	0	0	0	0.459421830105781	0.459421830105781	0.459421830105781	0.628468691614741	0	0.25586565022499	1.36501758972444	0	0	0	0.459421830105781	0
CACCAAAAGACATCCT-1	1.07398819034586	0.67473618470095	2.75835636918084	0	0	0	0.957762053049069	1.76088342433216	0	0	0	0.496124044140215	0.496124044140215	0.67473618470095	0	1.17810143972635	0	0	0	1.35854917535736	0.278518944519939
CACCAAACACGACAGA-1	0.307539768509796	1.1507142242826	0.542411374915153	1.35598956558579	0.892120811404833	0.307539768509796	0	0.732475910347893	0	0	0	0	0	0	0	0	0	0	0	1.1507142242826	0
CACCAAATCATCACAG-1	1.12002878935196	0.935586104968916	2.86331680193429	0	0	0	0.416230690667112	0.416230690667112	0.416230690667112	0.709252402371431	0	0.416230690667112	0	0	0	0	0	0	0	0.416230690667112	0
CACCGTTAGGATTACA-1	0.917229258456419	0.917229258456419	1.05707277022679	0.56028625393439	2.30399255276193	0	0	0	0	0.917229258456419	0.754599959773609	0.318880443307642	0	0	0	0.754599959773609	0	0	0	0.56028625393439	0
CACCGTTCATCCTTCG-1	0.358254842112114	0	1.81969276298341	0	0	0	0	0	0	0	0	0.358254842112114	0	0.358254842112114	0	0.829638837656132	0	0	0.358254842112114	1.4921491322791	0.358254842112114
CACCGTTCATCTCGTC-1	1.86528413450277	1.55861129214061	0.293498118640779	0.293498118640779	0.520115129942703	0	0	0	0	0	0	0.293498118640779	0	0	0	0.520115129942703	0	0	0	0	0
CACCGTTGTACAAGTA-1	0.557497261786133	0	1.47208993532583	0.75115414655051	0	0	0	0	0	0.557497261786133	0.557497261786133	0.317106097504813	0	0	0	0.557497261786133	0.557497261786133	0	0	0.317106097504813	0
CACCGTTGTCTCGACG-1	0.753408015683654	1.05560451231683	1.70418582064644	0.753408015683654	0.318266342380049	0	0	0	0	0	0	0	0	0.318266342380049	0	1.70418582064644	0	0	0	0.753408015683654	0
CACGAATGTTCTCGTC-1	0.941340769010054	0.329917958494179	2.37688986869589	0.329917958494179	0	0	0	0	0	0	0	0	0	0.329917958494179	0.329917958494179	0.775907138428523	0	0	0	0	0
CACGAATTCGCTAAAC-1	0.340169952875154	0.593532775163813	1.17202541423916	0.699609238588036	0	0	2.42765289342998	0	0	0	0.474854083379485	0	0	0	0	0.474854083379485	0	0	0	0.593532775163813	0
CACGGGTCACGCTTAA-1	0.647624424711473	1.39541573323426	0.795099325307265	0	0.265179712325871	0	1.59891233492785	0	0	0	0	0.795099325307265	0	0	0	1.23236254936603	0	0	0	0.474574715195524	0
CACGGGTCAGTAACCT-1	0.866291265167632	1.04289980753438	0.866291265167632	0.764721373470619	0.958489302078725	0	0	0	0	0	0	0.206753272137236	0	0	0	0.206753272137236	0	0	0	0.377996802443468	0
CACGGGTGTGTTACAC-1	0.559658648445898	0.559658648445898	1.70482991525529	0.318481006201384	0	0	0	0	0	0	0	0	0	0	0	0.559658648445898	0	0	0	1.17872423163783	0
CACGTGGCATCTGCGG-1	1.11212600783483	1.78986803685029	2.71197295809387	0	0.95061547441523	0	0	0	0	0	0	0.518955749849241	0	0	0.373984581473824	0.204374403399636	0	0	0	0.518955749849241	0
CACGTGGGTGGACCAA-1	1.46323124928427	0.884929024844864	1.96928070514708	0	0.388163500522778	0	0	0	0	1.56739985986777	0.884929024844864	0	0	0	0	0	0	0	0	0	0
CACGTGGGTTAGGCTT-1	1.32959568781049	1.32959568781049	2.19623581668249	0	0.298206029712444	0	0	0	0.298206029712444	0	0	0	0	0	0	0.871191891053788	0	0	0	0.527611200609303	0
CACGTGGTCACGATAC-1	0.517637197296844	0.948616742943893	1.47939533169982	0	0	0	0	0	0	1.18178654102906	0.948616742943893	0.203772618185691	0	0	0.372968565160643	0.948616742943893	0	0	0	0.756167394784245	0
CACGTTCAGGTAGTCG-1	1.00783931070359	0.298573796001998	2.19750288660919	0	0	0	0	0.298573796001998	0	0	0.298573796001998	0.298573796001998	0	0	0	0.298573796001998	0	0	0	0.714813275043131	0
CACGTTCGTACGATCT-1	0.45501867820204	1.00379176136432	0	0	0	0	0	0	0	0.45501867820204	0.45501867820204	0	0	1.19537937441948	0	2.13896399210728	0	0	0	0	1.49452456685728
CACGTTCGTCAAACGG-1	2.2136975756409	0	2.9468197140955	1.20249899046454	0.45875690864321	0	0	0	0	0	0.45875690864321	0.45875690864321	0	0	0	0.45875690864321	0	0	0	0	0.45875690864321
CACGTTCTCACTTATC-1	0.334981787731646	1.33115274525438	0	0	0.181452398263782	0	0.181452398263782	0	0	0.334981787731646	0	0	0	1.27716202375186	0	1.68214253446404	0	0	0.334981787731646	1.09513111271492	0.690537435371518
CACGTTCTCAGAATAG-1	0	0.401080365238709	0.686562835378031	0	0	0.686562835378031	0	0	0	0	0	0	0	0	0	1.59888204942317	2.43029055738012	0	0	0	0
CACGTTCTCATTACGG-1	1.52834559084382	1.52834559084382	1.61177801335693	0	0.337308615721538	0	0	0.337308615721538	0	0	0	0	0	0	0	0.337308615721538	0	0	0	0.337308615721538	0.337308615721538
CACGTTCTCCATACAG-1	0.339889780242153	0.79497165905458	1.10656846438622	0.339889780242153	0	0	0	0	0	0.339889780242153	0.593097809232186	0	0	0	0	0.339889780242153	0	0	0	0.79497165905458	0
CACGTTCTCTTCGACC-1	0.963910105394411	0.593859430764357	3.35245465777525	0	0	0	0	1.10770766378539	0	0	0	0	0	0	0	0	0.340380388578845	0	0	0	0
CACTAAGAGACCATTC-1	0	1.48396356339484	0.218009936919753	0.68026339003084	3.34226571224402	0	0	0	0	0	0	0	0	0	0	2.54103272950055	0	1.16077136427796	0.68026339003084	1.16077136427796	1.58874341108035
CACTAAGAGAGGTGCT-1	0.738377666917882	0.738377666917882	1.45339535345086	0	1.26673779367223	0	0	0	0	1.03705478104355	0.547172197339829	0.310553018447385	0	0	0	0.547172197339829	0	0	0	0	0
CACTAAGCAGTAACCT-1	0.971205581212751	0.802380426292642	1.77890721508289	0.479596524653256	0	0	0	0	0.479596524653256	0.890351522348988	0.343789442142202	0.18659643080193	0	0.18659643080193	0	0	0	0	0	0.18659643080193	0
CACTAAGGTACACGCC-1	0.667890275770047	1.06479264042832	0.667890275770047	1.66307999021205	1.66307999021205	0	0	0	0.388698248251097	0	0	0	0	0	0.388698248251097	0	0	0	0	0	0
CACTAAGGTAGGAAAG-1	0.766452462767516	0.32500627126213	1.40421153682752	0	1.07165095241536	0	1.07165095241536	0	0	0	0	0.32500627126213	0	0	0	0.569893449229309	0	0	0	0.32500627126213	0
CACTAAGGTTGCATGT-1	0	0.692015770502812	0.979414790313237	0	0.287116527434295	0	0	0	0	0.287116527434295	0	0	0	0	0.287116527434295	1.20238847157763	0	0	0	1.20238847157763	0
CACTAAGTCGCTCATC-1	0.870727433532899	1.00642746344316	1.7681952193919	0	1.12589397153494	0	0.298000121121756	0	0	0	0	0.713677902118653	0	0	0.298000121121756	0.298000121121756	0	0	0	0.713677902118653	0
CACTGAAAGATCGCCC-1	0	0.657349227626672	1.20122184778631	0	0	0	0	0	0	0	0	0	0	0.657349227626672	0	2.07600166191391	0	0	0	1.05059113101969	0
CACTGAAAGTAACCTC-1	0.267599582728251	1.04413588534703	1.54370083335211	0	0.267599582728251	0	0	0	0	0	0	0	0	0	0	0.652570614927902	0	0	0	0.652570614927902	0
CACTGAACAGAATCGG-1	0	1.23099468771481	1.23099468771481	0	0.339400597679924	0	0	0	0	0	0	0	0	0	0	0.5923381954591	0	0	0	0	0
CACTGAATCATAGCAC-1	0.218330111375092	0.549272752896136	0.681069857659549	0	0	0	0	0.681069857659549	0.549272752896136	0.681069857659549	0.549272752896136	0.397429788049072	0	0.218330111375092	0	1.23546466212517	0.397429788049072	0	0	0.797501920245242	0.218330111375092
CACTGGGAGAATCGTA-1	0.613684123973868	0.99119356854352	0.820148231542798	0.491898558238301	0.722235168981144	0.353197402802386	0.353197402802386	0	0	0.99119356854352	0.491898558238301	0.353197402802386	0	0	0	0.353197402802386	0	0	0	0.613684123973868	0
CACTGGGAGATCGCCC-1	0.766771269614498	0	1.0040108322407	0.455145097284056	0	0	0	0	0	0	0	0.455145097284056	0	0	0	0.455145097284056	0	0	0	0	0
CACTGGGCAATGCTCA-1	0.584024921589138	0.334055598088186	2.64535787503087	0	0	0	0	0	0	1.21779426983891	1.21779426983891	0.584024921589138	0	0	0	0	0	0	0	1.09296435383901	0
CACTGGGCATGACTAC-1	0.563446073415632	0.921649033060952	0.563446073415632	0	0	0.320892882404275	0	0.758501203364851	0.563446073415632	0	0	0	0	0	0	0.758501203364851	0	0	0	1.18483510914835	0.320892882404275
CACTGGGTCACTGGGC-1	0	0.998759865366691	0.863704098722563	0.294892943879217	2.36118528035062	0	0	0	0	0	0	0	0	0	0	2.98891114781508	1.56293488245874	1.97041966150159	0	2.73470954263221	1.22403364398708
CACTGTCCAATTGCAC-1	0.369290467184203	0.85020361658965	2.24996961035733	0.369290467184203	0.369290467184203	0.369290467184203	0	0	0	0	0	0.85020361658965	0.638382355567306	0	0.369290467184203	1.30297975610059	0	0	0	0.638382355567306	0
CACTGTCTCAATCCGA-1	1.22065730827384	0.639762534773727	1.22065730827384	1.45522450849881	0	0	0.261345947315098	0	0	0	0	0.261345947315098	0	0.261345947315098	0	1.98406079697734	0.913640947300886	0	0	0.913640947300886	0
CACTTCGGTGCCGGTT-1	0	1.58802651512561	0.679818876631178	0.500177230008956	0	0	0	0.832050928252924	0	0	0	0.500177230008956	0	0.281040125783741	0	0	0	0	0	0.679818876631178	0
CACTTCGGTTCAGGTT-1	0.741909060142433	0.198841121518648	3.12583132997461	0	0	0	0.198841121518648	0	1.16311368612125	1.09188742261645	0.841536462727356	0.364626614342749	0	0	0	0	0	0	0	0.364626614342749	0
CACTTCGTCGATCCAA-1	0	1.10174205608928	0	0	0	0	0	0	0	0	0	0	0	0	0	2.00553835319607	3.67833801301102	0.589874264520128	1.10174205608928	1.10174205608928	1.76174168077253
CAGAGCCCAAGTGGAC-1	0.859716415458069	0.519534778602615	3.31667625927127	0	0	0	0	0.704021824034099	0.519534778602615	0.293134176349856	0.293134176349856	0.519534778602615	0	0	0.293134176349856	0.293134176349856	0	0	0	0	0
CAGAGCCCAGCTTTGA-1	0.293741252919008	0.861093855210809	1.81181557561535	0	0	0	0	0	0	0	0	0	0	0.293741252919008	0	0.293741252919008	0	0	0	0.520502767894334	0
CAGAGCCCATTGCTGA-1	0	0.396599339475841	1.23366770110803	0.679818876631178	0	0.396599339475841	0	0	0	0	0	0.396599339475841	0	0	0	0	0	0	0	0.679818876631178	0
CAGAGCCTCTCCGATC-1	0.532239122726673	0.532239122726673	0.877750040440333	0	0	0	0	0	0	1.13405087977847	1.33788184875121	0	0	0	0	0	0	0	0	0.532239122726673	0
CAGATACGTAACCCGC-1	0.847888772744459	1.46713244640879	0.511239299076809	0.981475545504498	0.847888772744459	0.287940639574327	0.693664247965362	0	0	0	0	0	0	0	0	0	0	0	0	0.847888772744459	0
CAGATACGTCGAACGA-1	0.930812922533544	0	1.85285399038624	0	0.57001025633251	0	0	0	0	0	0	0	0	0	0	0.57001025633251	0	0	0	1.19539276959064	0
CAGATACTCGTGCGAC-1	0.570661939993286	0.9317214047924	3.14904116384434	0.325497204101752	0.325497204101752	0	0.570661939993286	0	0.570661939993286	0.325497204101752	0	0.325497204101752	0.325497204101752	0	0	1.19643862658875	0.325497204101752	0	0	0.570661939993286	0
CAGATCAAGGCGACAT-1	0	0	1.07511013279178	0	0	0	0	0	0	0	0	0	0.895163803698639	1.07511013279178	0	1.35981521491579	0	0	0	0.895163803698639	0
CAGATCAAGGTACCTT-1	0.961991181401835	1.37733443110983	0.592470682117129	0	0.431111632135949	0	0	0	0	1.56292713619661	0.431111632135949	0	0.853316148299679	0.431111632135949	0.238610258188277	1.30693635664306	0	0.238610258188277	0	1.06000509141831	0
CAGATCATCTCCGCAT-1	0.268503114864585	0.654414228433144	1.24243565641238	0	0	0.268503114864585	0	1.32761741707015	0.268503114864585	0	0.268503114864585	0	0	0	0	0.268503114864585	0	0	0	0.268503114864585	0
CAGATTGAGTCATAGA-1	0.703230844656858	0.993418025306081	0.858813783227584	0	0	0	0	0	0	0	0	0	0	0	0	0.518900673063927	0	0	0	0.858813783227584	0
CAGATTGCAAGGCAAC-1	0.95270433609938	0.670710884013872	2.90149230098377	0.276526846284341	0	0	0	0	0	0.95270433609938	0.670710884013872	0	0	0.276526846284341	0.276526846284341	0	0.95270433609938	0	0	0	0
CAGATTGCATGAGAAT-1	1.20942528463572	1.20942528463572	0.462405761396754	1.01655893862827	1.20942528463572	0	0	0	0	1.11763460137721	0.90410627877352	0.2576954891306	0	0	0	0.2576954891306	0	0	0	0.777386739990294	0
CAGATTGCATGTCGTA-1	0.196966840650875	0.502658958343464	2.29514247860267	0.196966840650875	0	0	0	0.196966840650875	0.361448658098619	0.196966840650875	0	0.736454871437115	0	0	0	0.736454871437115	0	0	0	1.08496389023088	0
CAGATTGGTCTGTGCG-1	0.494047744503241	1.07049069989772	1.14096570638725	0.354843779316161	0.61622064141631	0	0	0	0	0	0	0.494047744503241	0.193079264916823	0.354843779316161	0	0.725079223618893	0	0	0	0.354843779316161	0.354843779316161
CAGATTGTCAAGTGGG-1	0.597219929942491	1.11272902480172	0.34254668451264	0	1.23871639047514	0.597219929942491	0.34254668451264	0	0	0.968549325387451	0.34254668451264	0	0	0	0	0	0	0	0	0.597219929942491	0
CAGATTGTCGAGCACC-1	0.733074759348104	0.89280143250294	1.03049451053739	0.733074759348104	0	0.307845125053719	0	0	0	0	0	0	0	0	0	0.542894206023999	0	0	0	1.25943547695532	0
CAGATTGTCTTAGGAC-1	0.757256234584084	0	1.56333626443832	2.97021699894963	0.562437454158728	0	0.320250257860495	0	0	0	0	0	0	0.320250257860495	1.18320912348892	0.92023883905048	0	0.320250257860495	0	0	0
CAGCAATAGCTCTATG-1	0.682688764717104	0.998271114756309	0.799302973536168	0.218973301188557	0.998271114756309	0	0	0	0.218973301188557	0.903727443094209	0.550658144830678	0	0	0	0.218973301188557	0.218973301188557	0	0	0	0.218973301188557	0
CAGCAATCAGTGTGCC-1	0.562697388063939	1.06073830386348	0.562697388063939	0	0	0	0	0	0	0	0	0	0	0	0	0.562697388063939	0	0	0	0.320415847814743	0
CAGCAATCATTGGATC-1	0.707969838861395	0.522701275209214	0.295120865250978	0	0	0	0	0	0	0	0	0.295120865250978	0	0	0	1.11832740717128	0	0	0	0.707969838861395	0.522701275209214
CAGCAATGTCCATAGT-1	0.89702317948574	1.58366445258974	1.76489756443529	0	0	0	0	0	0	0	0	0.677116777874707	0	0	0.394806776282066	0	0	0	0	0.394806776282066	0.394806776282066
CAGCAATTCGCCAATA-1	0.512314488759387	0	2.12353611804483	0.749172974551703	0	0	0.637740142639757	1.17263687913681	0.512314488759387	0.368870257587093	0	0.201347727089577	0	0	0	0	0.368870257587093	0	0	0.201347727089577	0
CAGCAATTCGTTGTGA-1	0.54801762518555	0.900015375197643	2.15907434309263	0	0	0	0	0	0	0.311088662432548	0	0.54801762518555	0	0.311088662432548	0	0.900015375197643	0	0	0.311088662432548	1.03834947070625	0
CAGCACGAGTAAAGCT-1	0.669561067785595	1.75213444134458	0.88791989756799	0.389803005586155	0	0	0	0	0	0.389803005586155	0	0	0	0	0	0	0	0	0	0	0
CAGCACGAGTTGAATG-1	0.599914407454948	0.740007132133262	2.75971440592572	0	0	0.436947774729151	0	0.436947774729151	0.862863827716624	0.972264818174942	0.24215183634901	0.972264818174942	0	0	0	0.972264818174942	0	0	0	0.436947774729151	0
CAGCACGCAGCAAGAC-1	0.3090823167545	0.89555644765714	1.60621662011703	0.3090823167545	0	0	0	0	0	0	0.3090823167545	0	0	0	0.735499277643696	1.03349492567305	0	0	0	0	0
CAGCACGCATTATGCG-1	1.12292378377019	0.575312297852351	2.63629829797557	0	0	0	0.230499260334349	1.034820067163	0.230499260334349	0.417694734939065	0.230499260334349	0.575312297852351	0	0	0	0.711435987858073	0	0	0	0	0.230499260334349
CAGCACGGTCGTCGGT-1	0.43093239181673	1.61744306299974	0.238501617460224	1.05967057879627	0.59224187981776	0.238501617460224	0	0	0	1.76613796807698	1.05967057879627	0	0	0	0.238501617460224	1.23084211906599	0	0	0	1.30656303599579	0
CAGCACGTCGTAATGC-1	0.78446850129574	1.61943235365141	2.20832337106105	0	0.539264494266714	0	1.14557080179029	0	0	0	0	0.669363370331605	0.213697798545962	0	0	0.981231216384877	0	0	0.213697798545962	0.539264494266714	0.669363370331605
CAGCAGCGTCCTGGGT-1	0.508067586587532	0.843355474689675	3.31356948184165	0.508067586587532	0	0	0	0.508067586587532	0	0.508067586587532	0	1.09401132496861	0	0	0.508067586587532	0	0	0	0	0	0
CAGCAGCTCAAACCCA-1	0.528867777536777	1.12850420160844	1.57558202587689	0	0	0	0.528867777536777	0	0	0.715649465282812	0.298996507580097	0	0	0	0	0.298996507580097	0	0	0	0.298996507580097	0
CAGCCAGAGAGCAGAA-1	0.432798214098519	1.09384721541396	1.67382410677963	0.165956465968479	0	0	0.165956465968479	0.165956465968479	0.165956465968479	0.165956465968479	0	0.432798214098519	0.308251622845123	0	0	0.816979418022965	0.165956465968479	0	0	0.733871688606371	0
CAGCCAGAGATGTTGA-1	0.594532053041651	1.34615952469946	0.34081377744935	0.34081377744935	1.44662034175149	0	0	0	0	0	0	0.34081377744935	0	0	0	0.34081377744935	0	0	0	0	0
CAGCCAGAGTTAGTGA-1	1.92322027464192	1.61842255411469	0	0.371189971227073	0.945113111250866	0.515328035045613	0	0	0	0.202719759406165	0	0.641283621102002	0	0	0.371189971227073	0	0	0	0	0.753134425912606	0
CAGCCAGCAACCAATC-1	1.3560252048506	0.392125132615094	0.392125132615094	1.07175197397756	1.57711785954129	0	0	0	0	0	0	0	0	0	0	0	0	0	0	0	0.392125132615094
CAGCCAGCACGTCTCT-1	0.590232646991182	1.10227902189339	2.20211057328119	0	0	0	0	0	0	0.338045340322625	0	0	0	0	0	0	0	0	0	0.791458414079926	0
CAGCCAGCATAGAAAC-1	0.59939571964047	1.11597572001155	0.479807629342356	0.186690760904619	0.343950654274358	0	0	0.343950654274358	0.186690760904619	0	0	0.706197936755436	0	0.343950654274358	0	0.59939571964047	0	0	0	0.186690760904619	0
CAGCCAGTCGTGTTCC-1	0.741514620481287	0.242772137325525	1.45799562161944	0.437968588869229	0	0	0	0	0	1.82789597866623	1.16259594757507	0	0	0.437968588869229	0	0	0	0	0	1.32116397598748	0
CAGCGTGCAACGTTAC-1	1.81304496619291	0.9968357003894	1.48600120902574	0	0.760710486414126	0	0	0.760710486414126	0	0.760710486414126	0.760710486414126	0.4510106416187	0	0	0	0.760710486414126	0	0	0	0.760710486414126	0.4510106416187
CAGCGTGGTTCGTAAC-1	0	0.3668380587194	0.3668380587194	0	0	0	1.01980598303805	0	0	0.3668380587194	0	0	0	0.3668380587194	0.3668380587194	1.41151106716218	0	0	0	1.01980598303805	0
CAGCGTGTCTCGTGAA-1	0	0	1.52158198322085	0	0	0	0.929821198537093	0	0	0	0	0	0	0	0	1.72315368933692	0	0	0	0	0
CAGGCCAAGGAGTACC-1	0.714937684918821	0.942382931941988	1.64407838502668	0	1.53777166186358	0	0	0	0	0	0	0	0.420044741039604	0	0	1.12756203982416	0	0	0	0.942382931941988	0
CAGGCCACACAGGATG-1	0	1.38490846334211	0.787449625231597	0.787449625231597	1.45719687187655	0.261938038918609	0.261938038918609	0	0	0.261938038918609	0	0.261938038918609	0	0	0.469310920445909	0	0	0	0	0.261938038918609	0.787449625231597
CAGGCCATCGAACCAT-1	0.38728821310387	0.88333062140654	0.212277109816367	0.38728821310387	0.53618422552622	0	0	0	0	1.21339967520218	1.06192197271369	0	0	0.38728821310387	0.38728821310387	1.21339967520218	0	0	0	0.38728821310387	0
CAGGGCTAGTCGGCCT-1	0	0.568462392075716	1.06948401574509	0.568462392075716	0	0	0.324092436147621	0	0.324092436147621	0	0	0	0	0	0	0.764688635777443	0	0	0	0.324092436147621	0
CAGGGCTAGTTTCAGC-1	0	1.50821301969695	1.59119447244513	0.32999486229195	0	0	0	0	0	0	0	0	0	0	0	0.577692536949451	0	0	0	0	0.32999486229195
CAGGGCTGTAGGCAAC-1	0.675130428308745	0.958257132544184	1.81529295667768	0	0	0	0.278714271197615	0	0	0	0	0.675130428308745	1.17865746887489	0	0.278714271197615	0.826680582118196	0	0	0	0.496438283833434	0
CAGGGCTTCGCTTACC-1	1.27078932191928	0.617644654831972	2.00271718420514	0.617644654831972	0.355768705364993	0	0.355768705364993	0	0	0	0	0.355768705364993	0	0	0	0	0	0	0	0.355768705364993	0
CAGGTATCACATTGTG-1	0	0.662003894650594	0.811625288184258	0.272231662630023	0.811625288184258	0	1.05686857899691	0	0	0	0	0	0	0	0.272231662630023	0.941746202472625	0	0	0	0.272231662630023	0
CAGGTATCAGAGTGTG-1	0.423675151709455	0.423675151709455	0.720339384814523	0	1.13470669206034	0	0	0	0	0.423675151709455	0	0.423675151709455	0	0	0	0	0	0	0	0.720339384814523	0
CAGGTATGTCACTCTC-1	0.930422160869567	0.930422160869567	1.47665472509481	0.478859146677124	1.32549361203449	0	0	0	0	0	0	0	0	0	0	0.653026827570602	0	0	0	0.801312334216388	0
CAGGTATTCCTCCACA-1	1.32844933569585	0.563533009814013	1.25928317272287	0.697715783506019	0.816005155702891	0	0	0	0	0	0	0.224973497909518	0	0	0.224973497909518	0.224973497909518	0	0	0	0.408513161352839	0
CAGGTATTCTTAGCAG-1	0.329824623921917	1.08303188765725	2.17639629415622	0.178449155097851	0	0.461269542272515	0.681484696548029	0	0	0	0	0.178449155097851	0	0	0.178449155097851	0.178449155097851	0	0	0	0.577426749504482	0
CAGTGCGCACACACGC-1	0.728478730845791	1.22724999591936	2.60971189449953	0	0.589975760752112	0	0	0	0	1.05635556405333	0	0.589975760752112	0	0	0	0.237426315584776	0.237426315584776	0	0	0.237426315584776	0.237426315584776
CAGTGCGCATAACTCG-1	0.552394776598554	0.552394776598554	2.65839468216265	0	0	0	0	0.552394776598554	0	0	0	0	0	0.552394776598554	0	0.552394776598554	0	0	0	0.552394776598554	0
CAGTGCGGTAGTTAGA-1	0.704202633398781	1.26851931163146	1.52122236300469	0.412848973610417	0.929542683822485	0	0	0	0	0	0	0	0	0	0	0.929542683822485	0	0	0	0	0
CAGTGCGTCCCAGTGG-1	1.41345794539434	0.367629078822681	1.02145217853437	0.367629078822681	0.635842396313741	0	0	0	0	0	0	0	0	0	0	1.77280910228303	0	0	0	1.16985673698749	0
CAGTTAGAGAATCGTA-1	1.07157519991415	0.930580283962773	3.80165976753837	0.324974305789543	0	0	0	0	0	0.766390790319159	0.930580283962773	0	0	0	0.569843404090168	0	0.930580283962773	0	0	1.19512492982516	0
CAGTTAGCAGATAAAC-1	0	1.05854549336426	0.486978691507136	0.272844512673264	0	0	0	0	0	0	0	0	0	0	0	0.663248587865126	0	0	0	0.813054120680035	0
CAGTTAGGTTGTCTAG-1	1.01524768486886	1.11625182337757	3.13551972353042	0.257228913220035	0.257228913220035	0	0	0	0	0.461645239733524	0.631284259366324	0	0	0.257228913220035	0	0	0	0	0	0	0
CAGTTAGTCATCCCGT-1	0.207403096433934	0.207403096433934	0	0	1.32594483513864	0	1.9448296092074	0	0.379091663902591	0.65332150894222	0.379091663902591	0	0	0	0	0.65332150894222	0	0	0	0.65332150894222	0.379091663902591
CAGTTAGTCATCCTGC-1	1.09956557758682	0.888144379438122	1.48918401555394	0.452505212169811	0	0	0.452505212169811	0.25163229223781	0	0	0	0.762902755868787	0	0	0	0	0	0	0	0.452505212169811	0.25163229223781
CAGTTAGTCGCCTTGT-1	0.776656768158436	1.20847740879916	1.63113471820099	0.46190570304257	0	0	0	0	0	0	0	0	0	0	0	0	0	0	0	0	0
CAGTTCCAGAACCCGA-1	0.502049041361658	1.0839415635318	1.71644688930451	0	0.834736176576603	0	0	0	0	0	0	0	0.834736176576603	0	0	0.834736176576603	0	0	0	1.44939008287489	0
CAGTTCCCATGATCTG-1	0.614472034335016	0.614472034335016	2.05276928056116	0	0	0	0	0	0	0.614472034335016	0	0.821109543156046	0	0.353708654594839	0	0	0	0	0	0.353708654594839	0.353708654594839
CAGTTCCGTGCCGTAC-1	1.14535150658618	1.43872532043589	2.2210416706577	0.305466259635062	0.539130463393029	0	0	0	0	0	0	0.305466259635062	0	0	0	0.305466259635062	0	0	0	0.887492313540967	0
CAGTTCCTCCTCTAGC-1	0.592302073315942	1.05975858608145	1.61755102477024	0	0.2385301974874	0	0	0	0	0	0	0	0.430979545647048	0	0	1.44281278787247	0	0	0	0.430979545647048	0.592302073315942
CATAAGCAGACATAAC-1	0.992042378995571	0.614303252582889	2.69844975153293	0	0	0.249036952902346	0.448255640568576	0.249036952902346	0.249036952902346	0.448255640568576	0.249036952902346	0	0	0	0	0.249036952902346	0	0	0	0.249036952902346	0
CATAAGCAGGAGGTTC-1	0.402233099343216	0.402233099343216	2.86720853480634	0	1.2458243991005	0.221205599830529	0	0	0	0.688295241748183	0.402233099343216	0	0	0.221205599830529	0	0	0	0	0	0.688295241748183	0
CATAAGCAGGTGAGAA-1	1.10038208243155	1.50614185188978	3.02294912696138	0.406350396511079	0	0	0	0.406350396511079	0	0	0	0.917883687142397	0	0	0	0.406350396511079	0	0	0	1.38828515903536	0
CATAAGCCACTACTTT-1	1.18646608310853	1.18646608310853	1.95557205996705	0	0	0	0	0	0.321538113383126	1.2960230425743	0.564458412411211	0.759750467871821	0	0.321538113383126	0	0	0	0	0	0.564458412411211	0.564458412411211
CATAAGCTCAGAATAG-1	0.882436812244591	0.303207510488634	2.08987553041943	0.303207510488634	0	0	0	0.535551927550654	0	0.723960697812303	1.13948953615132	0	0.303207510488634	0	0	0.303207510488634	0	0	0	0	0
CATAAGCTCATACGGT-1	0.76205879128615	0.566329588323965	1.3980140957735	1.18947807326648	0	0	0	0	0	0	0	0.322731361659512	0	0	0.322731361659512	1.18947807326648	0	0	0	1.06625151474677	0.322731361659512
CATACAGCAGGACTAG-1	0.629408876750353	1.16041347921379	0.363427447178781	0	0	0	0.629408876750353	0	0.363427447178781	0.839302343532646	0.363427447178781	0.363427447178781	0	0	0	0.629408876750353	0	0	0	0.363427447178781	0
CATACAGCATCCGTTC-1	0	0.489727579237458	2.31866887802948	0.274548048920703	0	0	2.2207599729639	1.69066783370554	0	0	0	0	0	0	0	0	0	0	0	0.666704332537526	0.274548048920703
CATACAGCATGAAAGT-1	0.98514128270168	0.696598290517187	1.20880103031224	0.98514128270168	0	0	0	0.696598290517187	0	0	0	0	0	0	0	0.289409116199655	0	0	0	0.98514128270168	0
CATACAGGTCGCATGC-1	0.673273783203826	0	1.35633416865196	0	0	0	0	0	0	1.43559673838116	0.27779474195162	0.27779474195162	0.27779474195162	0	0	0.27779474195162	0	0	0	0.494958627658782	0
CATACAGGTTGTGTTG-1	1.21398171920326	0	1.21398171920326	0.666159035842298	1.0624637745518	0.387554181541634	0	0	0	0	0	0	0	0.387554181541634	0	1.21398171920326	0	0	0	0.387554181541634	0
CATACAGTCACTGGGC-1	1.01439733519801	0.84082367459684	1.90397563313853	0	0	0.364243889322957	0	0	0	0.84082367459684	0.364243889322957	0.630660134291375	1.29103581244739	0	0	0.84082367459684	0	0	0	0	0
CATACCCAGTGATTCC-1	0.497396071989846	1.18035139159984	1.44034886322302	0.497396071989846	0	0	0	0.497396071989846	0	0.676331870256147	0.676331870256147	0	0	0	0	0	0	0	0	0.828057113458424	0
CATACTTGTAGAGCTG-1	1.60409054282684	1.0173756418418	0	0.843481230687109	0	0	0	0	0	0.365671482059948	0	0	0	0	0	0	0	0	0	0.365671482059948	0
CATACTTGTGGTCCGT-1	1.36931574211615	0.312312990011399	2.94246520537438	0	0	0	0.549949046870064	0	0	0	0	0	0	0	0	0	0	0	0	0.312312990011399	0
CATACTTTCGACGAGA-1	0.824139514795741	0.672913127818463	1.26971452427835	0	0.277616222319325	0	0	0	0	0	0	0	0	0	0	0.277616222319325	0	0	0	0.494671267512832	0.277616222319325
CATACTTTCGAGAAGC-1	0.541658710023031	0.891059551451307	0.307063869267702	0	0	0	0	0	0.307063869267702	0	0	0.307063869267702	0	2.26449550610435	0	1.73564074104027	0	0	0.731542251459827	1.02859709292289	0
CATACTTTCTGGTCAA-1	0.778425991264754	0	0	0	0.331230261919044	0	0	0	0	0.331230261919044	0	0.331230261919044	0.579620564725911	0.331230261919044	0.579620564725911	0.778425991264754	0	0	0	0.778425991264754	0
CATAGACTCACTTGTT-1	0.239494503110355	0.239494503110355	0.855705347259463	0.733533944807288	0	0	0.594331920498658	0	0	0	0	0.239494503110355	0	0	0	0.594331920498658	0	0	0	0.594331920498658	0
CATCAAGCATCCTGTC-1	0.880923814137312	1.13773425915963	0.534481980234252	0	0	0	0	0	0	0	0	0	0.534481980234252	0.302532745568822	0	1.34188675782273	0	0	0	0.302532745568822	0.534481980234252
CATCAAGGTCTGGTTA-1	0.826676966044911	0	1.19824013454677	0.228840988014762	0.571785079318827	0	0	0	0	0.414942881714605	0	0.414942881714605	0	0	0	0.826676966044911	0	0	0	0.707330366862839	0
CATCAAGTCATGAGAA-1	0.911428461492703	0.74948279240273	1.05076647833717	0	0	0.316246538569175	0	0	0	0	0	0	0	0	0	0.74948279240273	0	0	0	0.911428461492703	0
CATCAAGTCTAGGCCG-1	1.06299067496005	0.536862331892487	2.85327625629704	0	0	0	0	0	0	0.781334355195345	0	0	0.21258966522955	0	0	0	0	0	0.21258966522955	0.781334355195345	1.14163765273516
CATCCACAGGTAGGCT-1	0	1.652793675001	1.86995598252685	0.612104874050562	0	0	0	0	0	0	0	0.352173100060337	0	0	0	0	0	0	0	1.13487137288664	0
CATCCACAGTGCGTCC-1	0.879787524604915	1.13641573385287	2.04113469452324	0.302026356523978	0	0	1.34045328369875	0	0	0	0	0	0	0	0	0	0	0	0	1.01631139263482	0
CATCCACCACTTGTCC-1	0.533707907174952	1.78115416412025	2.64240916865673	0.533707907174952	0	0	0	0	0	0	0	1.34050534856535	0	0	0	0.302044740742394	0	0	0	0.302044740742394	0
CATCCACGTATCACGT-1	0	1.17675456673342	0.558439757436915	0.752318857706908	0.914643901649431	0	0.752318857706908	0	0	0	0	0	0	0	0	0.317705508113182	0	0	0	0.558439757436915	0
CATCCACGTATGTCTG-1	0.264755994464285	0.922497371185389	0.264755994464285	0	1.13840680877422	0	0	0	0	0.922497371185389	0.646757062046715	0	0	0	0	1.86501511429869	0	0.264755994464285	0.473887290814885	0.646757062046715	1.39404665976225
CATCCACGTCGTATTG-1	0.345029316148007	0.804730568336803	0.60106622700554	0	0	0	0	0	0	0	0	0	0	0.345029316148007	0	1.63321559807939	0	0	0	0.60106622700554	1.63321559807939
CATCCACTCTAAGAAG-1	0.976423617047032	1.35998946480658	2.62653765080982	0.346235871411809	0	0	0	0	0.346235871411809	0.976423617047032	0.346235871411809	0	0	0	0	0	0	0	0	0.807015054954416	0
CATCCCAAGCTCCCTT-1	0.831776080666273	0.679578850143391	0.831776080666273	0.280920919515768	0.280920919515768	0	2.63719522452803	0	0.280920919515768	0	0	0	0	0	0	0.280920919515768	0	0	0	0.280920919515768	0
CATCCCAAGTGTTCAC-1	0.706640045918327	0.228562563853069	2.53017051333984	0.228562563853069	0.228562563853069	0	0.414480549853445	0.414480549853445	1.57936672996255	0.825911112206225	0.228562563853069	1.02874227082316	0	0	0	0	0	0	0	0.932460460173103	0
CATCCCAGTGAACCGA-1	1.34281648090327	0	2.05304056166732	0.448500961287178	0	0	0	0.992469599808172	0	0	0	0	0	0	0	0.448500961287178	0	0	0	0	0
CATCCCAGTTTGATCG-1	1.01163273094505	0.838357569799113	0.362920711725785	1.01163273094505	0	0	0	0	0	0	0	0	0	0	0	1.59689900484373	0	0	0	0	0
CATCCGTAGTAGCAAT-1	0.635222836643298	0.635222836643298	1.12190541858587	0	0	0	0	0	0	0.259139245575686	0	0.464757679109714	0.464757679109714	0	0.259139245575686	1.44784949465443	0	0	0	0.780817759446319	0
CATCCGTCACATGTTG-1	0.909431045280157	0	1.27956946224213	0.747721584325351	0	0	0	0	0	0	0	0	0	0.315341523835588	0	0	0	0	0	0.554720818059166	0
CATCCGTCAGCTGAGA-1	0.907707498056338	0.746202192948482	2.25151745934599	0	0	0.314561391679088	0.314561391679088	0.553492433385501	0	0	0	0	1.04671957888722	0.314561391679088	0.314561391679088	0.314561391679088	0	0	0	0.907707498056338	0.553492433385501
CATCCGTGTAAGATCA-1	1.35712394920007	0.76732727520654	0	0	0	0	0	0	0	0.76732727520654	0	0	0	0	0	1.00466866647619	0	0	0	0.455524783631375	0
CATCGCTCACCCTGAG-1	0.300099407355412	0.300099407355412	2.41142129182649	0	0	0.300099407355412	0	0	0	0	0	0.300099407355412	0	0	0	0	0	0	0	0.300099407355412	0
CATCGCTCACGGTGCT-1	0.528267284592962	0.714902134634689	1.12751497731358	0	0	0.298618708075914	0	0	0	0	0	0.298618708075914	0	0	0.298618708075914	0.714902134634689	0	0	0	0.714902134634689	0
CATCGCTGTTCTTCAT-1	0	1.30003152606796	1.30003152606796	0	0.323057387926137	0	0	0	0	0.566840621440089	0.323057387926137	0	0	0	0	0	0	0	0	0.323057387926137	0
CATCGCTTCTTCCCGA-1	0.285211946078613	0.688200811177328	1.78350187521182	0	0	0	0	0	0	0	0	0.285211946078613	0	0.285211946078613	0	0.285211946078613	0	0	0	0.506870487521991	0
CATCGGGGTAGCTTGT-1	0.234500889640706	1.21743134293636	1.13597896926238	0.721302274156697	0	0	0	0	0	0.583796934035801	0	0	0	0	0	0.949982953784917	0	0	0	0.949982953784917	0
CATCGTCAGTTTCGAC-1	0.239973813116225	0.965954862298541	0.595340056143264	0.433360210927617	0.433360210927617	0	0	0	0	0.595340056143264	0.239973813116225	0	0	0	0.239973813116225	1.3821293162851	0	0	0	0.433360210927617	0
CATCGTCGTCCTATAG-1	0.362229594775073	0.83706836163219	1.40012356168176	0	0.627572094203572	0	0	0	0	0	0	0.627572094203572	0	0	0	0.627572094203572	0	0	0	1.59508713328102	0
CATCGTCGTCGAATTC-1	0.710539815589981	0.417093744420755	3.27183608640657	0	0	0	0	0.937125885879041	0	0	0	0.417093744420755	0	0	0	0	0	0	0	0.937125885879041	0
CATCGTCTCCCATAAG-1	1.13391981782174	0.948123080586766	1.0453303103343	0.582456105546616	0.423274692293427	0.233867317947792	0.582456105546616	0	0	0.233867317947792	0.233867317947792	0.233867317947792	0	0	0	0	0	0	0.423274692293427	1.0453303103343	0
CATCGTCTCTCTGCCA-1	0.660960275220291	0.271718113801708	0.810427073297514	0	0	0	0	0	0.660960275220291	0.271718113801708	0	0.485159513033434	0	0	0	0.660960275220291	0	0	0	0.271718113801708	0.485159513033434
CATCGTCTCTCTTGCG-1	1.11123650277203	0	2.05331687307136	0.518419260515193	0	0	0	0.518419260515193	0	0	0	0	0	0	0	0.292434848550952	0	0	0	0.518419260515193	0
CATGAGTAGGGCAGTT-1	1.65942870284112	0.327097723326054	0.770483623430482	1.85896912177411	0	0	0	0	0	0	0	0	0	0	0	0.770483623430482	0.327097723326054	0	0	0	0
CATGAGTCATCCCGTT-1	1.2481984558191	0.807381841748378	2.18224538453014	0	0	0	0.346429711611864	0	0	0.807381841748378	0.346429711611864	0.603233525319333	0	0.346429711611864	0.346429711611864	0.976836445122686	0	0	0	0.807381841748378	0
CATGAGTGTGCAAGAC-1	0	0.849487967584642	1.69772297899257	0	0	0	0	0	0	0	0	0.368904664606092	0	0	0	1.51933765838041	0	0	0	1.17271388723398	0.368904664606092
CATGAGTTCTGATGGT-1	0	0.628550331678766	1.28776377828259	1.01152137300276	0	0	0	0	0	0	0	0	0	0	0	0	0	0	0	0.628550331678766	0.628550331678766
CATGCAACACACCGCA-1	0.608703785122487	0.98435853003688	3.39828091837442	0.98435853003688	0	0.349969082209007	0	0	0	0	0	0.608703785122487	0	0	0	0.98435853003688	0	0	0	0	0
CATGCAACACCTGAAT-1	0.610543593591948	0	2.14860478865585	0.351161011226086	0	0	0	0	0	0.351161011226086	0	0.351161011226086	0.351161011226086	0	0	1.473785064223	0.351161011226086	0	0	0.816314882266355	0.351161011226086
CATGCAACAGCAGGAT-1	0.305489770821985	0.53916768734661	1.90458707922293	0.305489770821985	0.305489770821985	0	0	0	0	0	0	0.429138926540869	0	0	0.53916768734661	1.39549233209865	0	0	0	0.958508182968717	0
CATGCAATCGTCTAAG-1	0.321579831069138	0.564523852836025	1.18657147912319	0.321579831069138	0.321579831069138	0.321579831069138	0	0	0	0	0	0.321579831069138	0	0	0.564523852836025	0.759831213642385	0	0	0	0	0
CATGCCTCAAGTGACG-1	1.73773748055091	0.849475199737586	0.512350258951393	0	0	0	0	0	0	0	0	0.512350258951393	1.46926699933749	0.512350258951393	0.512350258951393	1.73773748055091	0	0	0	1.73773748055091	1.30205332144073
CATGCCTGTCATGGCC-1	0	0.784847542091972	1.75237582619784	0	0	0	0.784847542091972	2.38274470865769	0.46752327960639	0.260838623660653	0	0	0	0	0	0.46752327960639	0	0	0	0.260838623660653	0
CATGCCTGTTCTCGTC-1	0	0	0	0	0	0	0.662769870160691	0	0	0	0	0	0	1.05790062615264	0.385316442477264	1.89325552563932	0	1.20907891108536	0	0.385316442477264	1.56038117769347
CATGCCTTCGGATACT-1	1.43798221789241	1.042230976279	0.377671755842359	0	0	0	0	0	0	0	0	0	0	0	0	0.865692767216787	0	0	0	0.377671755842359	0
CATGCGGAGGTATCTC-1	0.201845229746046	0.369711646155057	0.369711646155057	0.639025906998725	1.30397286669618	0	1.61459557579741	0	0	0	0	0.201845229746046	0	0	0	0.513407780630382	0	0	0.201845229746046	0	0
CATGCGGAGGTTCAGG-1	0.389695319628517	1.21866069032998	2.0977679365713	0	0.389695319628517	0	0	0	0	0.389695319628517	0	0	0	0	0	0.389695319628517	0	0	0	0	0
CATGCGGCAAGAATAC-1	1.0781074563807	1.0781074563807	0.677808107888542	0.177234630860251	0.771712088542221	0	0	0	0	0	0	0	0	0	0	0.177234630860251	0	0	0	0.677808107888542	0
CATGCGGCATGGCTAT-1	0.597330170802566	0.968701414173608	2.21622137095176	0	0	0	0	0.968701414173608	0.342617793464935	0	0	0.342617793464935	0	0	0	0	0	0	0	1.11289360896559	0
CATGCGGGTAATCAGA-1	0	0.670773152941782	1.17250709094322	0.27655763197653	0.670773152941782	0	0.27655763197653	0	0	0.27655763197653	0	0.821686282785158	0	0	0	0.27655763197653	0	0	0	0	0
CATGCGGGTCTACGAT-1	0	1.56182423167382	1.6960764647415	0.521766681759297	0	0	0	0.521766681759297	0.862891544812595	0.294534248985434	0	1.56182423167382	0	0	0	0	0	0	0	0.862891544812595	0
CATGCGGGTTGGGATG-1	0	1.22567048313642	0	0	0	0	0	0	0.643125961757119	0	0	0	0	0	0	1.8105329280062	0	0	0.789922033588687	0.471010822493993	0
CATGCGGTCCACGTCT-1	0.364862024160146	0.631607109686262	1.01568748223436	0	0	0	0	0	0	0	0	0	0	0	0	0	0	0	0	0.364862024160146	0
CATGCTCAGATACCAA-1	0.239956455081484	0.856952097379141	0.595303556185142	0.239956455081484	0	0	0.433331599050761	0	0	0.239956455081484	0.239956455081484	0	0	0	0	0.433331599050761	0	0	0	1.0641438748398	0.433331599050761
CATGCTCAGTTGAAGT-1	0.375704725972118	0.648167749870777	2.68652106258209	0.375704725972118	0	0.862067439224216	0.375704725972118	0	0	0.648167749870777	0	0	0	0	0	0.862067439224216	0	0	0	0	0
CATGCTCCAACCGGAA-1	0.727813882105881	1.14457254240622	0.886820281722741	0	0	0	0	0	0	0	0	0.305165638227592	0	1.14457254240622	0.305165638227592	1.14457254240622	0	0	0	1.0239780534595	0
CATGCTCCAACGGCTC-1	0.356743528692369	1.33140280231059	1.48825403874962	1.0746652828176	0	0	0	0	0	0	0	0.194196358983355	0	0	0	0.194196358983355	0	0	0	0	0
CATGCTCCAGCTGAAG-1	0	0.559787270401761	1.3865944361409	0.318562859726708	0.559787270401761	0	0.318562859726708	0	0	0.559787270401761	0.318562859726708	0.318562859726708	0	0	0.318562859726708	0.753983629385116	0	0	0	0.318562859726708	0.753983629385116
CATGCTCCATAATCGC-1	0.592013259298795	0.339191382918228	0.96135890776752	0	0	0	0	0	0	0.592013259298795	0	0	0.592013259298795	0.793642058114524	0	1.442319215766	0	0	0	1.23047993870133	0
CATGCTCCATCAACCA-1	0	1.24731362196135	1.46046730918825	0	0	0	0	0	0	0.243467102581321	0	0	1.07488311816596	0.439111790929645	0	1.73805871229056	0	0	0	0	0
CATGCTCGTGCAATAA-1	0.905683539298597	0	1.08681954379436	0	1.59526983801123	0	0	0	0	0	0	0	0	0.399586119174519	0	0	0	0	0	0.684315685213544	0
CATGCTCGTTCACCGG-1	0.619303060650498	0	1.14552206148921	0	0	0.35684645581635	1.14552206148921	0	0	0	0	0	0	0	0	0	0	0	0	0	0
CATGCTCTCCTCATAT-1	0.929914076503228	1.113737945022	0	0.413056534197514	0	0	0	1.113737945022	0	0	0	0.704512817342995	0	0	0	0.929914076503228	0	0	0	1.40329473885931	0
CATGCTCTCGAGATAA-1	0.459443311840392	1.36506101467624	2.00352066621297	0	0	0	0	0	0	0	0	0.628495902535822	0.459443311840392	0	0	1.20380366422796	0	0	0	0.773059783005087	0
CATGGATCAAGTCCCG-1	1.00797189141267	0	1.39749811192432	0	0	0	0	0	0	0	0	0	0.361171518325614	0	0	0	0	0	0	0.361171518325614	0
CATGGATCAATACGAA-1	1.49156262159983	0.906650316091981	0	0.685119968577398	1.08789495607722	0	0.685119968577398	0	0	0	0	0	0	0	0	1.08789495607722	0	0	0	1.49156262159983	0
CATGGATCATGGGTTT-1	0.980646997890504	0.810768213304551	1.8586526014379	0	0	0	0	0	0	1.25255467421646	0.348220931290081	0.348220931290081	0	0	0	0.606003257685577	0	0	0	0.348220931290081	0
CATGGATGTATCGCAT-1	0.703686291505602	0.412503509010863	1.26778505975402	0	1.11263989742497	0	0	0	0	0.928924401520294	0.703686291505602	0	0	0	0	0.928924401520294	0	0	0	0.412503509010863	0
CATGGATTCGAGCTGC-1	0.793288287633936	0	1.83196787764132	0.591724734969612	0	0	0	0	0.339005632725141	0	0	0	0	0	0	1.44182603777908	0	0	0	0.339005632725141	0
CATGGTAAGCCACCGT-1	0.918271011349709	1.27534154103724	1.58307049500613	0.194738856768269	0	0	0	0	0.194738856768269	0.918271011349709	0.497728817622354	0.194738856768269	0	0	0.194738856768269	0.194738856768269	0	0	0	0.918271011349709	0
CATGGTAAGCGGTATG-1	0.447969777687641	0.756245345866238	1.34173020814965	0.447969777687641	0	0.447969777687641	0	0	0	1.1818884008492	1.1818884008492	0.756245345866238	0.447969777687641	0.447969777687641	0	0	0	0	0	0	0
CATGGTAAGGTCGAGT-1	0	1.06373550709797	1.34697119536508	0	0.388178758354035	0	0.667104292310597	0	0	0.667104292310597	0	0	0.388178758354035	0	0	1.06373550709797	0	0	0	0.388178758354035	0
CATGGTACAGCTACTA-1	1.10769408670969	1.10769408670969	1.71588248296818	0.699966249791984	0	0	0	0	0	1.10769408670969	1.2624903211984	0	0	0.410016316975482	0	0.699966249791984	0	0	0	1.10769408670969	0
CATGGTATCCTCTAGC-1	0	1.01355225623798	1.42543540424209	0	0	0.30090004437914	1.42543540424209	0	0.30090004437914	0	0	0.30090004437914	0.877257615222693	0	0	1.88967059652902	0	0	0	1.33726017054875	0.30090004437914
CATGGTATCTGGCTGG-1	0	1.47917164587759	0.654591782932441	0.480101144698017	2.09022512427926	0	0	0	0	0	0	0.268590176965895	0	0	0	2.56622841776358	0	0.803111165012456	0	2.1984562941971	0.480101144698017
CATTCATAGTAGGATT-1	1.47708405161191	1.63535908376486	1.38743920242168	0.318870188709031	0	0	0	0	0	0	0	0	0	0.318870188709031	0	0.318870188709031	0	0	0	0.318870188709031	0
CATTCATCAAACCGGA-1	0.296708568297753	0.867811400220307	1.12250421009284	0	0	0	0	0	0	0	0	0.296708568297753	0	0	0	0.296708568297753	0	0	0	1.41313303272996	0
CATTCATCACACAGCC-1	0.241294597505124	1.06824648039138	0.241294597505124	0	0.59811531591386	0	0	0	1.06824648039138	0	0	0	0.43553636420785	0.73792162021449	0.241294597505124	2.02148177690247	0	0	0	0.86055806552577	0.73792162021449
CATTCCGAGCTGTTCA-1	0.607959623153013	0.983336148282998	1.79510060163789	0	0	0	0	0	0	0	0	0	0	0	0	0	0	0	0	0	0
CATTCCGAGCTTTCCC-1	0.98784128612613	1.54925224907153	0.51531898546705	0.290492788678075	0.698760735024447	0	0	0	0	0	0	1.10609004706043	0.98784128612613	0	0	2.0466244706823	0	0	0	0.853710784971503	0
CATTCCGCACCAGACC-1	1.1254766331927	0.980334730489162	0	0	0	0	0	0	0	0	0	0	0	0.348074008250004	0	0	0	0	0	0.348074008250004	0
CATTCCGGTGCATTTG-1	0.609794790455357	0.609794790455357	0.985856915688692	0.609794790455357	0	0	0	0	0	0	0	0	0	0	0	1.25850680967462	0	0	0	0.609794790455357	0
CATTCTACATGCCGCA-1	0.641404212178458	0.641404212178458	0.78793953630386	0.469647654010358	0.262145217780849	0	0	0	0	0.469647654010358	0.262145217780849	0	0	0	0	0.262145217780849	0	0	0	0.262145217780849	1.457886379495
CATTCTAGTCGTAATC-1	0	1.14413489019862	0.304996800580878	0	0	0	0.304996800580878	0	0.538387088113255	0	0	0.304996800580878	0	0	0	1.59388301761203	1.4373642968748	0	0	1.25171803365774	0
CATTGAGCACTCACTC-1	0.439936298078942	0.439936298078942	1.32522755490536	0.744418370370742	0	0	0	0	0	0.977508094196799	0.744418370370742	0.439936298078942	0	0	0.744418370370742	0.977508094196799	0	0	0	0.439936298078942	0
CATTGAGGTCGGTACC-1	0.615799648880788	0.354570424410898	2.2962582006164	0	0	0	0	0	0	0.354570424410898	0	0.354570424410898	0	0	0	0	0	0	0	0.822728958880242	0
CATTGAGGTGGATCAG-1	1.00062682151205	1.38878523636096	1.00062682151205	0	0	0.357672038693762	0.620572788823129	0	0	0	0	0	0	0.357672038693762	0	0.357672038693762	0	0	0	1.74570892691823	0
CATTGAGTCGCTGTTC-1	0.781957791694692	1.02195475278282	0	1.02195475278282	1.02195475278282	0.465539717439521	0	0	0	0	0	0	0	1.02195475278282	0	1.21535615776112	0	0	0	0	0
CATTGAGTCGGTCGGT-1	0.288895537880931	1.61331582990709	0.288895537880931	0.288895537880931	0	0	0	0	0	0.695572640704377	0.5127664622818	0.5127664622818	0	0.288895537880931	0	0.850069335103494	0	0	0	0.288895537880931	0
CATTGAGTCGTGTGAT-1	0	1.6336799440893	0	0	0.805049575923322	0	0	0	0	0	0	0.345197722387366	0.601326946022387	0	0	1.35735047531937	0	0	0.345197722387366	0.601326946022387	0
CATTGCCAGATTGGGC-1	0.449101785057421	1.74470300041779	1.1244907021588	0.920977477515047	0	0	0.173085742245321	0	0	0	0	0.320586793436878	0.173085742245321	0	0	1.56430683674246	0	0	0	1.1244907021588	0
CATTGCCAGTTCCGGC-1	0.313924183922214	1.16711660431964	1.69109743166822	0	0	0	0	0	0	0	0	0.906298506058732	0	0	0	0	0	0	0	0	0
CATTGCCCAACGACTT-1	0.346672320345156	1.12225263182223	0	0	0	0	0	0	0	0	0	0	0	0	0	0.977353009868455	0	0	0.977353009868455	0.60360882580948	0
CATTGCCCACCCAATA-1	0	0.254289091247402	2.07305482926738	0	0.254289091247402	0	0	0	0	0	0	0	0	0	0	0	0	0	0	0.254289091247402	0.625207489615086
CATTGCCCATGGCCAC-1	0.185966529956058	0	1.35101616035125	0.342712651787272	0	0	0	0.185966529956058	0	0	0	0	0	0	0	0.342712651787272	0	0	0	0.968904279262285	0
CATTGCCCATGTGGTT-1	1.0122122209181	0.531023846768523	2.03554061086294	0.300353689474917	0	0	0	1.4238374432767	0.876029118427685	0	0	0	0	0	0	0.876029118427685	0	0	0	1.13205284720692	0
CATTGCCGTACAATAG-1	1.46058021274728	0	2.94510818600727	0	0	0	0.551130188556086	0.313062141851095	0	0	0	0	0	0	0	0	0	0	0	0	0
CATTGCCTCGTGGTAT-1	0	0.439995311849326	0.439995311849326	0	0	0	0	0	0.439995311849326	0	0	0.439995311849326	0	0.439995311849326	0.439995311849326	0.439995311849326	0	0	0	0.977611513238687	0
CATTGTTAGAATCGTA-1	0.361184705715754	0.502315157189593	0.835117761704174	0.625968905660296	0.835117761704174	0	1.08438767168669	0	0	0.835117761704174	0.361184705715754	0	0.196811277904654	0	0.502315157189593	0.625968905660296	0	0	0	0.196811277904654	0
CATTGTTTCACAACCA-1	1.20817096439723	0.9419212110364	0.419785285493048	0.834684506306889	0	0	0	0	0	0.577990059601041	0.231760242165382	0.231760242165382	0	0.231760242165382	0	0.714551273329483	0	0	0	0.419785285493048	0
CATTGTTTCATGCTAG-1	0.287615421337016	0.510718979849925	2.30234512818773	0	0	0	0.510718979849925	0.287615421337016	1.09843454248918	0	0.287615421337016	0.510718979849925	0	0	0	0.693013873887749	0	0	0	0	0
CATTTCAGTGTTGATC-1	0.563402615539098	0.815836318417396	0.563402615539098	2.33523496839473	0.815836318417396	0	0	0	0	0	0	0.408411656862202	0	0	0.224912522219589	0.697563754267583	0	0	0	0.224912522219589	0
CATTTCATCATGAGTC-1	0	1.30339818766888	0.765159522771732	0.324336325720934	0	0	0	0	0	0.324336325720934	0	0.324336325720934	0	0	0	0.765159522771732	0	0	0	0.929187063840647	0
CCAAGCGAGTTACGAA-1	0.559192901757766	0.559192901757766	1.28713965225921	0.559192901757766	0.318184642424937	0.559192901757766	0.559192901757766	1.47514519588303	0	0	0	0	0	0	0	0	0	0	0	0	0.318184642424937
CCAAGCGCACCTGTCT-1	1.31374267935132	0.703110640381155	2.83206065000684	0.292676211127511	0	0	0.292676211127511	1.40120256999026	0	0	0	0	0	0	0	0	0	0	0	0.51880431744294	0
CCAAGCGCACTTTATC-1	0.677601350045914	1.442319215766	1.07783034174298	0	0.498408353309461	0	0	1.18214033603114	0	0	0	0	0	0	0	0	0	0	0	0.96135890776752	0
CCAAGCGCATTGTACG-1	0	1.18588677785556	0.321308861108836	1.06286664703804	0	0.321308861108836	0	0.321308861108836	0	0	0	0	0	0	0	0.321308861108836	0	0	0	0.56409876824842	0
CCAAGCGGTTAGTCGT-1	0.346672320345156	1.71521766563259	0	0.346672320345156	0.807840819603163	0	0	0	0	0	0	0.346672320345156	0	0	0	0	0	0	0	0.346672320345156	0.346672320345156
CCAAGCGGTTTGGCTA-1	0	0.493301630474661	1.57407734978809	0.493301630474661	0.822168545825997	0	0	0	0	0	0	0	0	0	0.493301630474661	0.822168545825997	0	0	0	0	0
CCAAGCGTCCATGAGT-1	0	1.3101631832006	1.40939087046761	0	0	0	0	0.572879040330704	0	0	0	0	0	0	0	0.326914311656076	0	0	0	0.934810418199693	0.326914311656076
CCAAGCGTCGGCCTTT-1	0.807817857650405	0.807817857650405	1.55371888918414	0	0.483354138144345	0	0	0	0	0	0	0.483354138144345	0	0	0	0	0	0	0	0	0
CCAATGAAGATGATTG-1	0	0.61841348798403	1.38527736651865	0	0.35626827020318	0	0	0	0	0	0	0.61841348798403	0	0.35626827020318	0	0.35626827020318	0	0	0	0	0
CCAATGAAGCTATCTG-1	1.45287654981698	0.927633271166394	0.837315960464559	1.01046479619687	0.362362295148346	0	0.362362295148346	0	0	0	0	0	0	0	0	0	0	0	0	0.197505431168423	0
CCAATGACATCCGAGC-1	0.252225674265659	1.19243389847295	0.620930868471603	0.252225674265659	0.453475821493522	0	0	0	0	0.764325648998127	0	0	0	0.620930868471603	0	0.620930868471603	0	0	0	0	0.453475821493522
CCAATGAGTACTAACC-1	0.279616337067613	1.51487335727974	0.279616337067613	0	0	0	0	0.828765373524396	0	0	0	0	0	0	0	0.279616337067613	0	0	0	0	0
CCAATGAGTCTTGCTC-1	0.572912768861261	0.572912768861261	2.29196780865808	0	0	0	0.326935878728184	0	0	0	0	0	0	0	0	1.20004771302583	0	0	0	0.934857390274126	0
CCAATGATCCAGGACC-1	0.65955903987167	0.65955903987167	0.65955903987167	0	0.271029015878586	0	0	0	0.808817975868412	0	0	0	0	0	0.271029015878586	1.25004641052747	0	0	0	0	0
CCAATGATCTTTCTAG-1	0.858369746906163	1.03404356015692	0.757416635144406	0.373701793436419	0.858369746906163	0	0	0	0	1.25049487952126	0.950059364279972	0.373701793436419	0	0	0	0.204206883357565	0	0	0	0.950059364279972	0.645115677333784
CCAATTTCACACACGC-1	0.457411632237417	1.00793505964778	0	0	0	0	0	0	0	0	0	0	0	0	0	2.74080634715113	2.91231662178275	0	1.99874251729725	2.07439752310711	1.91689190693368
CCAATTTCAGGAAGTC-1	1.74663951961894	0	1.82597192373175	0.666320224447419	0	0	0	0	0	1.06268066442546	1.2142147119411	0	0	0.387660672508448	0	0.666320224447419	0	0	0	0	0
CCAATTTGTCCGATCG-1	0.332374656697044	0.581405375696131	1.81247289524377	0.581405375696131	0.581405375696131	0	0	0	0	0	0	0.581405375696131	0	0	0	0	0	0	0	0.780620081490083	0
CCAATTTGTGACAGGT-1	0.419535085088927	0.231609270758098	1.94511305728052	0	0	0.419535085088927	1.28267418776349	2.26183531128334	0.834271387516786	0	0	0.419535085088927	0	0	0	0	0	0	0	0.231609270758098	0
CCAATTTGTGTCCCTT-1	0	0.692048992459759	0.979456329342795	0.287133129153818	1.99053253615572	0	0.509947169788401	0.509947169788401	0	0.287133129153818	0	0.509947169788401	0	0	0	0.846042689775974	0	0	0.287133129153818	0	0.509947169788401
CCACAAATCGCCAACG-1	0.707591230485729	0.707591230485729	1.68151024343718	0	0	0	0	0	0	0	0.415117618563682	0.22894623086969	0	0	0	2.03980833254306	0	0.22894623086969	0	0.707591230485729	0.22894623086969
CCACACTGTGGAAGTC-1	0.268256746972226	0.479561358942124	2.49126822689682	0.479561358942124	0.268256746972226	0	1.54590029530992	0	0	0	0	0.268256746972226	0	0	0	0.268256746972226	0	0	0	0.802329496775855	0
CCACCATCACTAGGTT-1	0.541223143950784	0.89044525219439	0.30678852724232	0.30678852724232	0.30678852724232	0	0.30678852724232	0	0	1.02792787104127	1.35388177255801	0	0.30678852724232	0.30678852724232	0.30678852724232	0.89044525219439	0	0	0	0.541223143950784	0
CCACCATCATAATCCG-1	1.1358566546965	1.49492693042676	1.35648157759059	0.852358250714324	0.852358250714324	0.455208333624626	0	0	0	0.67337107199435	0.67337107199435	0.455208333624626	0	0.175772879592053	0.175772879592053	0.931115539014729	0	0	0	0.455208333624626	0
CCACCATGTGCGAGTA-1	0.900622154269734	0.900622154269734	1.08118750612672	0.396790669238167	0	0	0	0	0	0	0	0.396790669238167	0	0	0	0	0	0	0	0.680107140888014	0.396790669238167
CCACCATGTTGCACGC-1	1.20168517312109	0.458328965325876	1.73190918075327	0	0.458328965325876	0	0	0	0	0	0	0.627084153573142	0	0	0	0.771430636602995	0	0	0	0.897545281484375	0
CCACCATGTTGCATAC-1	1.01071482183934	0.504004386683806	1.83141165925551	1.15828129018644	0.197575900040862	0	0	0	0.197575900040862	0.504004386683806	0.62795893698832	0	0	0.362481809550001	0.362481809550001	1.22462829042037	0	0	0	0.62795893698832	0
CCACCATTCAGGACAG-1	1.08705832276995	0.50390927578298	1.75865887332206	0.50390927578298	0.50390927578298	0.197532829736495	0.362408763502892	0.197532829736495	0.197532829736495	0	0	0	0	0	0	0.627846905545637	0	0	0	0.738103968236134	0
CCACCATTCCACTAGA-1	0.969556965915062	1.13282893503131	0.660262654068753	0	0	0	0	0	0	0	0	0.210119218162923	0.383662680499977	0.383662680499977	0	1.45244534040393	0	0	0.210119218162923	0.774324195946605	1.33655295316339
CCACGAGAGCCAAGTG-1	1.08636401227482	0.683975066354255	1.93013463248108	0	0	0	0	0	0	0.399359722328629	0	0	0	0	0	0.399359722328629	0	0	0	1.08636401227482	0
CCACGAGAGTGACACG-1	0.924712727184823	1.29800994471552	1.18836641071121	0	0	0	0	0.565638727909619	0	0	0	1.56921152186751	0	0	0	1.18836641071121	0	0	0	1.39681081892709	0
CCACGAGCAACACGTT-1	0.78022504077182	1.01990988234464	0.464351197102627	0	1.01990988234464	0	0	0	0	0.464351197102627	0.464351197102627	0	0	0.258889627390701	0	0.464351197102627	0	0	0	0	0
CCACGAGCATGGCGCT-1	0.604003409443293	0.346927429161127	2.03279858539328	0.346927429161127	0.604003409443293	0	0	0	0	0	0	0.346927429161127	0	0	0	0.808323338585082	0	0	0	0.604003409443293	0
CCACGAGTCCCTCTCC-1	1.05391455070652	0.427852526735172	2.16818678415579	0.236636055206967	0	0.427852526735172	0	0	0	0.236636055206967	0	0.236636055206967	0.236636055206967	0	0	0	0	0	0	0.588308622730288	0.236636055206967
CCACGAGTCTCAGGCG-1	0.999292511919984	0.551343138826055	1.43210975251777	0.551343138826055	0.551343138826055	0	0	0	0	0	0	0.551343138826055	0	0.39903674881151	0.39903674881151	0.219291496710239	0	0	0	0.219291496710239	0
CCACGTTAGGAGACCT-1	0.998132008287935	0.998132008287935	2.89768320851213	0	0	0	0	0	1.48759060688152	0	0	0	0	0	0	0	0	0	0	0	0
CCACGTTCAGAACCGA-1	0.518515469956205	1.11139604216555	0.702750284047032	0	0	0	0	0	0.292495151600603	0	0	0	0	0.292495151600603	0	1.31322083398467	0	0.292495151600603	0	0	0
CCACGTTCAGTAGATA-1	0.579275304512134	0.3310089707113	1.08581792680696	0	0.943707097547356	0	0	0.3310089707113	0	0	0	0.3310089707113	0	0.3310089707113	0.3310089707113	0.943707097547356	0	0	0	1.08581792680696	0
CCACGTTGTACCTGTA-1	0.549515196511727	1.04064142818783	0.549515196511727	1.45765135034338	0.902121163549061	0.312037897022905	0	0	0	1.04064142818783	1.04064142818783	0.312037897022905	0	0.741279700728307	0	0.741279700728307	0	0	0	1.04064142818783	0
CCACGTTGTTCTCTCG-1	0.803207568464288	1.24282285131517	2.02476777809734	1.24282285131517	0	0	0	0	0	0.599821716840591	0.599821716840591	0	0	0.344225663915777	0	0	0	0	0	0.599821716840591	0
CCACGTTTCCAGTTCC-1	0	0.558711930972085	1.28632660538011	1.05467691522807	1.05467691522807	0	0	0	0	0.558711930972085	0.558711930972085	0	0	0	0	0.915025103253286	0	0	0	0	0
CCACTTGAGGCCACCT-1	0.914912949884855	0.914912949884855	1.60760044761785	0	0.404699908037557	0	0	0	0.404699908037557	0.404699908037557	0.691999160767783	0	0	0	1.09708130254733	1.60760044761785	0	0	0	1.78984537005925	0
CCACTTGCAAATACAG-1	0.518254414932672	0.857893602566289	0.992412614057432	0.992412614057432	0.292331530134579	0	0	0	0	0	0	0	0	0	0	0.857893602566289	0	0	0	0.992412614057432	0
CCACTTGCAAGGTCAG-1	0.471236916111134	1.28330771002847	1.28330771002847	0	0.182869872075598	0	0	0	0	1.16541067512547	0.790250729754026	0	0.790250729754026	0.182869872075598	0	2.67028579385041	0	0.182869872075598	0	1.28330771002847	0.337412021685911
CCACTTGCAGCAGTCC-1	0.329512067082351	0.576938698881905	1.08229588870842	0	0.940459648146902	0	0	0	0	0	0	0	0.329512067082351	0	0	0.329512067082351	0	0	0	0.329512067082351	0.329512067082351
CCACTTGCATCCGGTG-1	0.750405989719486	1.55312126516166	1.05190476258872	0.556891956472061	0.316721242462554	0.316721242462554	0	0	0	0	0	0.316721242462554	0	0	0	0	0	0	0	1.05190476258872	0
CCACTTGCATTGAAAG-1	0.594604862912244	0.964939698046043	1.44674455898293	0.340860697052765	0	0.340860697052765	0	0	0	0	0	0.594604862912244	0	0	0.340860697052765	0.594604862912244	0	0	0	0.964939698046043	0
CCACTTGGTCAGATTC-1	1.1151712772822	0.293923870047951	0.861508000875235	0.293923870047951	0	0.293923870047951	0	0	0	0	0	0.293923870047951	0	0	0.293923870047951	0.520793884293226	0.7055920572631	0	0	1.48541943135616	0
CCACTTGTCACTCACC-1	0.547740645110322	0.899625763219357	1.26770644689857	0	0	0	0	0	0	1.26770644689857	0.547740645110322	0.310913155837577	0	0	0.310913155837577	1.53615880175375	0	0.310913155837577	0	1.03792536699943	0
CCATAAGAGCCTCTTC-1	0	1.28158008773042	0.749188655089799	0.316095339212653	1.62715431647022	0	1.05040376133027	0	0	0	0	0.316095339212653	0	0	0	0	0	0	0	0.316095339212653	0
CCATAAGCAATTGAGA-1	0.412141401651766	0	0.412141401651766	0.412141401651766	1.51958664018506	0	0	0	0	0	0	0	0	0	0	0	0	0	0	0	0
CCATAAGGTACCTAGT-1	1.34056262526978	1.41179447207071	0	0	0	0	0	0	0	0.248514396316658	0	0.248514396316658	0.248514396316658	0.44739916250101	0	1.18079247653399	0	0.248514396316658	0.248514396316658	0.248514396316658	0
CCATCACAGTTGTAAG-1	1.17453454950401	1.33389390777728	0.444146589252418	0	0	0	0	0	0	1.17453454950401	1.47131408188164	0	0.750622400992121	0	0	1.33389390777728	0	0	0	1.17453454950401	0.444146589252418
CCATCACCAAATGGAT-1	1.08438407243039	0.90349448179174	1.37027329880818	0	0	0	0	0	0	0	0.398376305043019	0	0	0	0	1.08438407243039	0	0	0	0.398376305043019	0
CCATCACCACGATAGG-1	0.288074276770221	0.693931435432904	1.94725420965458	0	0.288074276770221	0.511453076861096	0.511453076861096	0	0.288074276770221	0.288074276770221	0	0.511453076861096	0	0	0	0	0	0	0	1.09965782521253	0
CCATCACTCGAATGCT-1	0.486423033016986	1.79374138231799	1.98305165377757	0	0	0	0.486423033016986	0.486423033016986	0	0	0	0	0	0	0	0	0	0	0.486423033016986	0.486423033016986	0.486423033016986
CCCAACTAGAGCCCAA-1	0.645374270142557	0.645374270142557	2.07334431996298	0	0	0	0.264080871489945	0	0	0	0	0.472791621189919	0	0	0	0.264080871489945	0	0	0	0.645374270142557	0
CCCAACTAGCTGGTGA-1	0.524327499471077	1.00184657983943	1.70121377654179	0	0.29614208395603	0	0.709996231776225	0.524327499471077	0	0	0	0.524327499471077	0.866530910450147	0	0.29614208395603	0	0	0	0	0.866530910450147	0
CCCAACTCAAATCAGA-1	1.14435366998818	0.727647867786566	1.55724298603163	0	1.14435366998818	0	0	0	0	0.957550986508799	0.957550986508799	0	0	0	0	0	0	0	0	1.14435366998818	0.428597310216961
CCCAACTCACATCATG-1	0.966859537162726	0.282117582490467	2.85051751692972	0	0	0	0	0.681987063747083	0	0	0	0.282117582490467	0	0	0	0.501907516415852	0	0	0	0.282117582490467	0.282117582490467
CCCAACTGTATCGTGT-1	1.39841572165224	0.736613758707948	1.22244230318799	0.361541133589905	0	0	0	0	0	0	0	0.361541133589905	0	0	0	1.28460499246991	0	0	0	0	0
CCCAACTGTTAAGAAC-1	0.853923739867498	1.74413621794851	2.46731620877124	0	0	0	0	0.698947222037074	0	0	0	0.290586298244593	0	0	0	0	0	0	0	0.698947222037074	0
CCCAACTGTTCCATTT-1	0.7591252972034	0.173449914626347	0.922355865481046	0.173449914626347	1.18564997102198	0	0	0	0	0.173449914626347	0	0	0	0	0.173449914626347	0.844067417728544	0	0	0	0	0
CCCAACTGTTGCATTG-1	0.648820986615384	1.03906305079175	1.93677485262213	0	0	0	0	0	0	0.376133687657606	0.376133687657606	0	0	0.376133687657606	0.376133687657606	0.648820986615384	0	0	0	1.03906305079175	0
CCCAACTTCGACACCG-1	0.754110785430474	1.24605049428044	1.98842687796554	0.854783155526571	1.24605049428044	0.371762284573042	0	0	0	0	0.371762284573042	0.2030584633805	0	0	0	0.516071207597402	0	0	0	0	0.2030584633805
CCCATTGCACTTGGGC-1	0.846498659545464	0.510266250249727	2.33411136959719	0.287332500673645	0	0	0	0	0.510266250249727	0.287332500673645	0.287332500673645	0.692447914760511	0	0	0	0	0	0	0	0.510266250249727	0
CCCATTGGTCTCTCAC-1	0.796395076597216	0.964462275547521	1.69823341121723	1.10830541787377	0.340637945028915	0	0	0	0	0.964462275547521	0.340637945028915	0.796395076597216	0.964462275547521	0.340637945028915	0	0.796395076597216	0	0	0	1.69823341121723	0
CCCATTGGTGCCTTTC-1	0.742350084640306	0.865453613795794	1.68704091984319	0	0.243116150970056	0	0	1.07381302390649	0	0	0	0	0	0	0.243116150970056	0.975050236264124	0	0	0	0.243116150970056	0.243116150970056
CCCATTGGTTCAAGGG-1	1.12074975013819	0.906861542113277	1.12074975013819	1.57670773995968	1.01951329945445	0.258748167205047	0	0	0	0.258748167205047	0.258748167205047	0	0	0	0	0	0	0	0	0.258748167205047	0
CCCGAAGTCCAGCTCT-1	0.590860895638375	1.10322009793525	0.792228963817728	0	0	0	0	0	0	0	0	0	0	0.338449612414963	0	0.338449612414963	0	0	0	0	0
CCCGAAGTCTTTGGAG-1	0.736594839800605	1.15613290168595	1.15613290168595	1.03485015100137	0	0	0	0.309641845901716	0	0.309641845901716	0	0.545733455891386	0	0	0.309641845901716	0.309641845901716	0	0	0	0	0
CCCGGAACATGTGGTT-1	1.47329873057291	2.04474806929407	1.37198118007373	0.986489289504398	1.25922897277505	0	0	0	0	0	0	1.13212882023762	0	0	0	0.350974231935846	0	0	0	0.61025536814582	0
CCCGGAAGTATCGTAC-1	0.53636095369362	1.06220053825259	2.22793609064157	0.212358557039632	0	0	0	1.93366112829669	0.976873323077545	0	0	0	0	0	0.212358557039632	0.212358557039632	0	0	0	0	0.212358557039632
CCCGGAAGTGAGTAAT-1	0.947155812681673	0.718933784834536	0	0	0	0	0	0	0	0.42272984780082	0	0.42272984780082	0	0	0	1.28940061635829	0	0.42272984780082	0	1.13284874856716	1.28940061635829
CCCTAACAGTGAGTGC-1	0.278370680428422	0.495885493334718	2.23488102541786	0	0	0	0	0.278370680428422	0	0.674436878943141	0.278370680428422	0	0	0	0	0	0	0	0	0.495885493334718	0
CCCTAACGTGCTGATT-1	0.988179910912323	1.1339555586721	1.72942948742237	0	0	0.35177255900413	0	0	0	0	0	0	0	0	0.817466797525512	1.1339555586721	0	0	0	1.1339555586721	0
CCCTCAAAGGAAACGA-1	0	0	0.644685165350453	0	1.5307297597489	0	0.644685165350453	0	0	0.37341943768974	0	0	0	0	0	1.5307297597489	0	0	0	0.644685165350453	0.37341943768974
CCCTCAAAGTTGCCCG-1	0	1.66925704295873	0.479619971380717	1.04604839550209	1.40543545145332	0	0	0	0.479619971380717	1.04604839550209	0.479619971380717	0	0	0.802414383086754	0	0.479619971380717	0	0	0	0.479619971380717	0
CCCTCAACACTTGAGT-1	0.999124703255934	1.09924125546796	3.24238208650954	0	0.251524127839399	0	0	0.887858186236196	0	0	0	0.251524127839399	0	0.251524127839399	0.251524127839399	0.887858186236196	0	0	0	0.452328245583269	0
CCCTCAACATCGCTAA-1	0.650131556614795	0.864445399451871	0	0.37699459116516	0	0	0	0	0	0.650131556614795	0	0.37699459116516	0	0	0	0.650131556614795	0	0	0	0	0
CCCTCTCAGATGCAGC-1	0.592067389847423	0.592067389847423	2.40663179415605	0	0	0	0	1.10502652391191	1.61713007237406	0	0	0.339226233960069	0	0	0	0	0	0	0	0	0
CCCTCTCAGGTCACCC-1	0.281517970942105	1.58957753864035	1.36768688356926	0	0.500944740364734	0	0	0	0	0	0	0	0	0	0.281517970942105	2.17513294913044	0	0	0	0	0.680780745605838
CCCTCTCGTCCGATCG-1	0.444527929546127	0	1.17526921982467	0	0.751183711090413	0	0	0	0	0.751183711090413	0.444527929546127	0.444527929546127	0	0	0	0.444527929546127	0	0	0	0	0
CCCTCTCGTCTTCGAA-1	0.66133800410517	0.940907131574451	1.33819293609315	0	0	0.485459743712045	0	0.271903956855869	0	0	0	0	0	0	0	0.271903956855869	0	0	0	1.15915113321375	0.271903956855869
CCCTCTCTCGTAGCTA-1	1.22275990717636	0.587147380878429	2.3210899226021	0.336061315238388	0.336061315238388	0	0.336061315238388	0	0.787672727503115	0	0	0.336061315238388	0	0	0	0.587147380878429	0	0	0	0	0
CCCTCTCTCTCCCTAG-1	0.795082670740779	0.795082670740779	0	0	0	0	0	0	0	0	0	0	0	0	0	0.474563241474623	0	0	0	0.795082670740779	0.474563241474623
CCCTCTCTCTCTCTTC-1	1.01894261913022	0.19990194454385	0	1.16715216503066	0.744987447545307	0	0.844879793345182	1.29620442821603	0.366423470626929	0.844879793345182	0.744987447545307	0	0	0	0	0	0	0	0	0	0
CCCTGATAGTAGATCA-1	0.898286515574899	0.546788795022458	0.546788795022458	0	0.737902631043171	0	0	0	0	0	0	0	0	0	0	1.26608424480457	0	0	0	0	0
CCCTGATAGTCACTCA-1	0	0.323204843484845	1.30042004515833	0.323204843484845	0	0	0	1.78509199095272	0	0	0	0	0	0	0	0.323204843484845	0	0	0	0.567071721079548	0
CCCTTAGAGAATTGCA-1	0	0	0.487317552657364	0.487317552657364	0	0	0	0	0	0	0	1.05911942964296	0	0	0	0	0	0	0	1.25612130591797	0
CCCTTAGCAATAAGGT-1	0.334010550314952	0.950201800893609	0.583954752073128	0.334010550314952	0.334010550314952	0.583954752073128	0	0	0.334010550314952	0	0	0	0	0	0	0	0	0	0.583954752073128	0.334010550314952	0
CCCTTAGCATAAGCGG-1	0	1.16329520470535	1.45877620635073	0	0.902992594835765	0	0	0	0	0	0	0.312431036751972	0	0	0.312431036751972	0.902992594835765	0	0	0	1.04158977648734	0.312431036751972
CCCTTAGCATCTGGGC-1	0.822561943002871	0.822561943002871	2.33792431171664	0	0	0	0	0	0.35448151694904	0.822561943002871	0.822561943002871	0.615662709541894	0	0	0	0	0	0	0	0.615662709541894	0
CCCTTAGTCCCGAGGT-1	0.812066150574837	0.714809721138334	1.89258590198488	1.19281733022718	1.19281733022718	0.189594669098058	0.348908232013205	0	0	1.12739263507711	0.348908232013205	0.189594669098058	0	0.189594669098058	0	0.486294369289428	0	0	0	0.486294369289428	0
CCCTTAGTCGAAATCC-1	0.534394233962438	0.880799703562143	0.72252216103675	1.24486035193913	0	0	0	0	0	0.302477419997146	0	0.534394233962438	0	0	0	1.13759025567289	0	0	0	1.01741510491597	0
CCGAACGAGGAATTAC-1	0	0.389219147985389	1.83003540076433	0	0	0	0	0	0	0	0	0	0	0.668678182098161	0	0.389219147985389	0	0	0	0.886855256629732	0.389219147985389
CCGAACGGTGCTTCAA-1	0.311264368880098	0.311264368880098	0.311264368880098	0.311264368880098	0.900405347298912	0	0	0	0	0	0	0.311264368880098	0	0	0	1.53718991307977	0	0	0	0	0.739768437227417
CCGATCTAGACCAAAT-1	0	0.447266909552938	2.24712264382204	0.99031973647222	2.83760974860757	0.248433721363345	1.34029191204766	0	0	0	0	0.248433721363345	0	0	0.248433721363345	0.248433721363345	0	0	0	0	0
CCGATCTAGTTGCGCC-1	0.309169006604745	0.544986543295568	0.544986543295568	0.967104235794824	2.29012462212682	0	0	0	0.309169006604745	0	0	0	0	0	0	2.23352752430937	0	0.967104235794824	0	1.70994499105852	0.735669055455417
CCGATCTTCTGAGCAT-1	0.623569874496795	0	0.623569874496795	0	0	0	0	0	0.623569874496795	0.623569874496795	0	0	0	0	0	1.28002457736019	0	0	0	0.623569874496795	0
CCGCAAGCAAGGTCAG-1	0.403656654340574	1.00814556615945	1.2488836977727	0.403656654340574	0	0	0.690433271988694	0.91303315663199	0	0.557290031816808	0	0	0	0.222058871561528	0	0.222058871561528	0	0	0	0.557290031816808	0
CCGCAAGCACGGCACT-1	0.666089979758372	1.06237085135043	1.85067749820494	0	0	0	1.06237085135043	0	0	0.816314882266355	0	0.48923874755995	0.27424498077408	0	0	0.666089979758372	0	0	0	0.816314882266355	0
CCGCAAGCAGCCGTTG-1	0.342511141212116	0.342511141212116	0.968473300279975	0.342511141212116	0.342511141212116	0	0	0	0	0	0	0	0	0	0	0.342511141212116	0	0	0	0	0.799954710549562
CCGCAAGGTTGAATCC-1	1.25829635483042	0.60966059025499	1.89742436853758	0	0.190580450635806	0	0.35058885677408	0	0	1.13124632873323	1.06110611017867	0.190580450635806	0	0.190580450635806	0	1.06110611017867	0	0	0	0.60966059025499	0
CCGCAAGGTTGCATAC-1	0.928955294715477	1.1932537957628	3.26864590092398	0	0	0	0	0.568678241035415	0	0	0.928955294715477	0	0	0	0	0	0	0	0	0.568678241035415	0
CCGCAAGTCAGGAGAC-1	1.14927873375788	0	2.11987712143424	0.830100617480799	0.621847901296631	0	0	0	0	0	0	0	0	0	0	0.358501491411212	0	0	0	0.621847901296631	0
CCGCAAGTCCGATGCG-1	0.701483515308298	0.701483515308298	0.991238858015179	1.47913357961725	0	0	0	0	0	0	0	0	0	0	0	0.856819447284322	0	0	0	0.517500241854886	0.991238858015179
CCGGACACAGCTCTGG-1	0	0.518007347403188	1.39971806013109	0.702116305015341	0	0	0	0	0	0	0	0	0	0	0.292176690294961	0.292176690294961	0	0.292176690294961	0	0	0
CCGGACACAGTCGGTC-1	0.649715950313304	0.955989944237895	2.36155812805563	0	0.205996740904502	0.376721540617965	0	0	0.522505704155364	0.376721540617965	0.522505704155364	0.522505704155364	0	0	0	0.762554764589966	0	0	0	0.376721540617965	0
CCGGACAGTAGCTGCC-1	0.28058768283465	0.962998007472355	1.65073321830452	0	0	0	0.28058768283465	0	0.678907711131533	0.499450315428644	0	0.28058768283465	0.28058768283465	0.28058768283465	0	1.51797675975396	0	0	0	0.28058768283465	0
CCGGGTACATGTTTGG-1	0.374565652643825	0.374565652643825	2.92959373315859	0	0	0	0	0.374565652643825	0	0	0	1.035828075188	0	0	0	0.859965319915887	0	0	0	0.859965319915887	0
CCGGGTAGTTTCGCTC-1	0.423547649410643	0.582805276028342	0.423547649410643	0.23403226572194	1.21585218052457	0.23403226572194	0.423547649410643	0.423547649410643	0	0	0	0.840888647910114	0	0.23403226572194	0	0	0	0	0	0.423547649410643	0
CCGGTAGTCGTCTCAC-1	0.678835884991271	0.678835884991271	0.678835884991271	0	0	0	0	0	0	0	0.678835884991271	0.678835884991271	0	0	0	0.39594703747266	0	0	0	0.39594703747266	0
CCGGTAGTCTGGTTGA-1	0	1.65662710597656	1.87396631306988	0.353582280595896	1.73444135881126	0	0	0	0.353582280595896	0	0	0.353582280595896	0	0	0	0.353582280595896	0	0	0	1.57224297092588	0
CCGGTGACAAATTGCC-1	0.725661843444487	1.05280275263682	0.427258589274767	0	0.236276550916366	0	0	0	0.725661843444487	1.4962286229842	0.236276550916366	0	0	0.236276550916366	0	1.05280275263682	0	0.427258589274767	0	0.427258589274767	0
CCGGTGAGTTCCTAGA-1	0.584323335587317	1.21826923261667	1.42914002500735	0.334247188023632	0.584323335587317	0	0	0	0	0.584323335587317	0	0	0	0	0	0.584323335587317	0	0	0	0.584323335587317	0.584323335587317
CCGGTGATCCTTGAAG-1	0.365590372887319	0.63272253212703	0.843330328253425	1.0172065519888	0	0	0	0	0	1.2942306602202	0	0	0.365590372887319	0	0	0.63272253212703	0	0	0	0.365590372887319	0.365590372887319
CCGGTGATCGCTTACC-1	0.633095244676816	1.60451393178125	2.5592656847207	0	0	0	0	0.633095244676816	1.01771400456685	0.843783207127962	0.633095244676816	0	0	0	0.365833809623505	0.633095244676816	0	0	0	0	0
CCGGTGATCTTTACAC-1	0.338310894919024	0.338310894919024	0.338310894919024	0.791964597628836	0	0	0.590645341138681	0	0	0	0	0	0	0	0	0.338310894919024	0	0	0	0	0
CCGTAGGCAAATCCCA-1	0.334461580606509	1.09391445376811	1.81863552154886	0	0	0	0	0.784615320444829	0	0.334461580606509	0	0.584657228430914	0	0	0	0.334461580606509	0	0	0	1.09391445376811	0
CCGTGAGCAGACCTAT-1	1.00300760651067	0.622314132332931	0.765923446024969	0	0.252892582360237	0	0	0.252892582360237	0	0.765923446024969	0.252892582360237	0	0	0	0.622314132332931	0.454566262496241	0	0	0	1.10333929879053	0
CCGTGAGGTTGGGCCT-1	1.38907579497472	0	2.34274923793571	0	0	0	0	1.05847175081916	0	0.319466056954998	0	0	0	0	0	0.319466056954998	0	0	0	0.561206125894989	0.319466056954998
CCGTGAGTCCAACTAG-1	0.456901254950607	1.00705197114476	0	0	1.49851476425929	0	0	0	0	0	0	0.76934213299189	0	0	0.456901254950607	0	0	0	0	0	0
CCGTGAGTCTTCCGTG-1	0.38807197903309	0.666942710217316	0.38807197903309	1.06351814661543	1.21511433731502	0.38807197903309	0	0	0	0.38807197903309	0	0	0	0	0	0	0	0	0	0.884761947249691	0
CCGTTCAAGAGATGCC-1	1.03620924818924	1.31580984694107	0.374750276341007	0.646713757007127	0.374750276341007	0.646713757007127	0	0	0	0.646713757007127	0	0.374750276341007	0	0	0	0.646713757007127	0	0	0	0	0
CCGTTCACAGGGTTGA-1	0.722894878951118	0	1.43059051100002	0.425394904711043	0	0	0	0	0	1.1380824340585	0.425394904711043	0	0	0	0	1.29499368195489	0	0	0	1.1380824340585	0.722894878951118
CCTAACCAGAGTCAGC-1	0.647385660107048	0.647385660107048	1.18672961228689	0.375191276790947	0	0	0	0	0	0	0	0	0	0	0	1.18672961228689	0	0	0	0.375191276790947	0
CCTAACCCAATGAACA-1	0.475379282611122	0.924877960843382	1.82023447116132	0	0.648639395328276	0	0.924877960843382	1.0388172071508	0	0	0	0.265675777268721	0	0.265675777268721	0.265675777268721	0.475379282611122	0	0	0	0.648639395328276	0
CCTAACCGTACCCGCA-1	1.53065881550744	0.416943770821385	1.73269124533168	1.12143934826037	0	0	0	0	0	0	0	0.416943770821385	0	0	0.230046547930227	0	0	0	0	0.230046547930227	0.416943770821385
CCTAACCGTAGTTAGA-1	0.504549819792229	1.01159096860259	1.93241343628097	0.838320322260442	0.628601367843054	0.628601367843054	0.197822938882627	0	0	0.362900738317582	0	0.362900738317582	0	0	0	0.197822938882627	0	0	0	0	0
CCTAACCGTGTCACAT-1	0.969919979060667	0.598213608506729	1.77718716220178	0.343187740103722	0	0	0	0.598213608506729	0.343187740103722	0	0	0	0	0	0	0	0	0	0	0.598213608506729	0
CCTAACCTCGGTGAAG-1	0.979632912629876	1.07865605507566	1.87869036451346	0.441149304466361	0	0.244706501951949	1.32772833935636	0	0	0.746207052475146	0.441149304466361	0.605265879803982	0	0	0.244706501951949	0.746207052475146	0	0	0	0.441149304466361	0
CCTAAGAAGACCTCAT-1	1.18439752703455	1.10414272005919	2.69896782386071	1.01688062224588	0.22480589459302	0	0	0	0.563174574515789	0.563174574515789	0.22480589459302	0	0	0	0.22480589459302	0	0	0	0	0.408234147007752	0
CCTAAGAAGATGGCAC-1	0.855067877361165	0.371916135896596	0	0	0	0	0.642391983856032	0	0	0	0	0	0	0	0	1.03034962245918	0	0	0	0	0
CCTAAGACAGAGGCAT-1	1.26264609950848	0.309034176896696	1.03337827660184	0.735404992005502	0.309034176896696	0	0	0	0	0.309034176896696	0.895449326532629	0.309034176896696	0	0	0	0.309034176896696	0	0	0	1.03337827660184	0
CCTAAGATCACCCATC-1	0.952391355958029	1.26611363812683	0.670461928166728	0.952391355958029	0.276403772460391	0.276403772460391	0	0	0	0.670461928166728	0.670461928166728	0.276403772460391	0	0	0	0	0	0	0	0.276403772460391	0
CCTAAGATCTCGTCAC-1	0.758601790947298	0.66581390378272	0	0.66581390378272	0.66581390378272	0	0	0	0	0	0	0.563527575482468	0	0	0	0.994337416360535	0	0	0	1.0619993360206	0.17329322272001
CCTACGTAGTTTGGCT-1	0.30308712499391	1.5129984398338	0.88216696964207	0	0	0	0	0	0	0	0	0.535361068147195	0	0.30308712499391	0.30308712499391	0.723723565913181	0	0	0	0.723723565913181	0
CCTACGTCATAACGGG-1	1.89825418789635	0.693814514585378	1.94705387773508	0.288015795131334	0.981663350983181	0	0.288015795131334	0	0	0	0	0.288015795131334	0	0	0	0.511359526608358	0	0	0	0	0
CCTACGTGTTAGGAGC-1	0.765031504203957	1.19335386932255	1.66940025245772	0.621541913250309	0.25252021620835	0	0	0	0.453957474949506	0.890491822578555	0.890491822578555	0	0	0	0	0.25252021620835	0	0	0	0.621541913250309	0
CCTATCGAGCTAGCCC-1	0.575720853460242	0.711911386163643	3.07996562137298	0.230691537312235	0	0	0.230691537312235	0	0	0.938765894129597	0.418013618277519	0.418013618277519	0	0.230691537312235	0	0.418013618277519	0	0	0	0.711911386163643	0
CCTATCGTCAAGAGGC-1	1.18808445252289	0.565463546721459	0.565463546721459	0	0	0.225876761498801	0.225876761498801	0.410016316975482	0	1.18808445252289	1.10769408670969	0.225876761498801	0.410016316975482	0.565463546721459	0.225876761498801	1.10769408670969	0	0	0	0.924468052692123	0.410016316975482
CCTCAACCACTCCCTA-1	0.269983602290948	0.482355739967382	1.73150412792568	0	0	0.269983602290948	0	0	0.269983602290948	0.482355739967382	0	0.269983602290948	0	0	0	0.482355739967382	0	0	0	0.482355739967382	0
CCTCAACGTCTTCCGT-1	0.221338335537172	0.402454602154022	2.47660585124355	0	0	0.221338335537172	0	2.10225677827032	0	0	0.221338335537172	0.221338335537172	0	0.221338335537172	0	0	0	0	0	1.24630074985429	0.221338335537172
CCTCACACAGGTGACA-1	0	0.579793353516401	1.93043682762621	0	0	0	0	0	0	0	0	0.331341019529388	0	0	0	0	0	0	0.331341019529388	0.778638441937765	0.579793353516401
CCTCACAGTAGGCAAC-1	1.13584143536516	1.42808118861227	2.64155803777654	0.533329011710216	0.301805921657172	0	1.65394941083473	0	0	0	0	0.301805921657172	0	0	0	0	0	0	0	0.721198170904989	0
CCTCACATCGTAACCA-1	0.26542042521547	0.648116999612037	1.59973663102881	0	0.26542042521547	0	0.26542042521547	0.795666017701111	0.47496515827774	0	0	0.26542042521547	0	0	0.26542042521547	0	0	0	0	0.648116999612037	0
CCTCAGTGTGGAACCA-1	0.897892341637402	0.604916744136208	0.809440052750379	0.347518060818997	0.347518060818997	0.712398033565891	0.188779772706978	0.188779772706978	0	0.712398033565891	0.484476400708842	0	0	0	0	0	0	0	0	0.188779772706978	0
CCTCAGTTCAGTGTCA-1	0	0	2.01161676065802	0	0	0	0	0.404202439723093	0.691252579604329	0	0	0	0	0	0	0	0	0	0	0	1.50112868663941
CCTCATGCAGCTCATA-1	0.973698103205898	0.973698103205898	2.46045738925151	0	0	0	0	0	0.973698103205898	1.5491283670263	1.11829967676474	0	0	0	0	0	0	0	0	1.24460891899128	0
CCTCATGTCTCCGTGT-1	0.278878558824656	1.1791249850953	2.30319603531116	0.278878558824656	0	0	0.675461962591013	0	0	0	0	0	0	0	0	0.496702559272044	0	0	0	0.496702559272044	0.278878558824656
CCTCATGTCTGTCGCT-1	0.515346135177309	0.29050978590939	0.29050978590939	0.853749495668692	1.30748695630875	0.29050978590939	0.515346135177309	0	0	0	0	0.29050978590939	0	0	0	0.29050978590939	0	0.29050978590939	0	0	0
CCTCATGTCTTTCCAA-1	0	0.782814307590257	2.03479366758287	0.782814307590257	0.213112649057727	0	0	1.28447328049023	0	0	0	0.213112649057727	0	0	0	0.537996420444881	0	0	0	0.66787870327681	0
CCTCCAAAGATTTGCC-1	0.548958418823816	0.901338408174866	0.901338408174866	1.68430264750673	0.311684923071907	0	0	0	0	0	0	0.311684923071907	0	0	0	0.74059022397405	0	0	0	0.901338408174866	0
CCTCCAAAGCACTCTA-1	0.890932380983486	0.765431070735685	1.82045126841847	0	0	0.252687002551554	0	0	0	1.00242490951792	0	0.454230174481752	0.252687002551554	0.252687002551554	0	1.00242490951792	0	0	0	0.454230174481752	0
CCTCCAAAGCGAGTAC-1	0.29974595070176	0.29974595070176	1.57788018942104	0	0	0	0.530058583479667	0	0	0.29974595070176	0	0.530058583479667	0	0	0.29974595070176	0.530058583479667	0	0	0	0.717131133012723	0.530058583479667
CCTCCAACACGAGGTA-1	0.870532383741937	1.04763798170518	1.8066481577033	0	0	0.38030271696461	0	0	0	0	0	0	0	0.655162111069631	0	0.870532383741937	0	0	0	0.655162111069631	0
CCTCCAAGTGGTAACG-1	0.909953907181833	0.63685447092665	2.600268046265	0	0	0.259931773990226	0.466047821996312	0.259931773990226	0	0	0	0.466047821996312	0.466047821996312	0	0	0.466047821996312	0	0	0	0.259931773990226	0.466047821996312
CCTCCAATCCGACAGC-1	0.311792690784968	1.75030004538673	2.3171571675307	0.311792690784968	0	0	0	0.901577429638303	0	0.740800755142437	0.311792690784968	0.311792690784968	0	0.311792690784968	0	0.311792690784968	0	0	0	0.740800755142437	0
CCTCCTCGTATGAGGC-1	0.92846126749441	0.703299552023963	1.8889232176817	0	0	0	0	0	0	0.703299552023963	0.703299552023963	0	0	0	0	0.703299552023963	0	0	0	1.11212600783483	0
CCTCCTCGTCAGCTTA-1	0	0.436453692899436	0.436453692899436	0	0	0	0.599284692391827	0.241851695174827	0	0	0	0	0	0	0	0.436453692899436	0	0	0	0.241851695174827	0.599284692391827
CCTCCTCGTGCACAAG-1	0.349833028752949	0.984069933672217	0	0	0.608493703242684	0	0	0	0	0	0	0	0	0	0	1.72404022808814	0.608493703242684	0	0	1.12951424170726	0
CCTCCTCGTTCAATCG-1	0.992309345408647	1.80703715748091	0.614498009248153	0.75689058696763	1.85242791331137	0	0	0.448408934031868	0	0.614498009248153	1.2658723682184	0	0	0	0	0.448408934031868	0	0	0	0.24913049911118	0
CCTCCTCTCACTGTTT-1	0.446130783307089	2.04731460949521	0.446130783307089	0.988338727613885	0.877815741556306	0	0	0	0	0	0	0	0	0	0	0.446130783307089	0	0	0	0.446130783307089	0
CCTCCTCTCATGAGGG-1	0.423292878325743	0.719771049272117	1.91645131772593	0.719771049272117	0.719771049272117	0	0	0	0	0	0	0	0	0	0	0.423292878325743	0	0	0	0	0
CCTCCTCTCGCTACAA-1	0.391363495647293	0.984504771945759	0.541448347123957	0.391363495647293	0.541448347123957	0	0	0	0	0	0	0	0	0.21470646875362	0	0.391363495647293	0	0	0.787315827623847	0.541448347123957	0
CCTCCTCTCTCTGCCA-1	1.13872417292156	0.353860423928852	2.29411765633564	0.353860423928852	0	0	0	0.614705890111402	0.614705890111402	0	0	0	0	0	0	0	0.614705890111402	0	0	0	0
CCTCTAGCAGTCTTCC-1	0.747799676340666	0.747799676340666	2.37332652754876	0	0	0.442229940193861	0.747799676340666	0	0	0.245364243377135	0.245364243377135	0.245364243377135	0	0	0	0	0	0	0	0	0
CCTCTAGGTGAATGTA-1	1.52106703391174	0.951590351901605	2.7020971698085	0.334653640984736	0.334653640984736	0.334653640984736	0	0	0	0	0	0	0	0	0	0	0	0	0	0.784982621092861	0
CCTCTAGGTGTTGATC-1	0.516143829552306	1.6200461902491	1.36797774859458	0.371818215609819	1.42373106074152	0.371818215609819	0	0	0	0.371818215609819	0.642242550451931	0.516143829552306	0	0	0	0.371818215609819	0	0	0	1.10746031673924	0
CCTCTAGTCTGGCTGG-1	0.597146459306932	0.597146459306932	1.70349220743639	0	0	0	0	0.799932218233644	0.96844796143375	0.342499295100339	0	0.342499295100339	0	0	0	0	0	0	0	1.11261933180136	0
CCTCTCCAGGATAATC-1	0.327519276858213	1.20150900825358	2.02655099443117	0.327519276858213	0	0	0	0	0	0	0	0.771295199506988	0	0.573824983866482	0	0	0	0	0	0	0.327519276858213
CCTCTCCGTTAGAAGT-1	0.615428102473418	1.38041967407484	1.48201228655071	0.354329208927248	0	0	0	0	0	0	0	0.615428102473418	0	0.354329208927248	0	0.354329208927248	0	0	0	0.615428102473418	0
CCTCTCCTCATTTGGG-1	0.785817952980946	1.22035840029542	0.390473550192952	0	0	0	0	0	0.214175612913752	0	0.214175612913752	0.214175612913752	0	0.390473550192952	0.785817952980946	1.57307327587594	0	0	0	0.214175612913752	0
CCTCTCCTCCGCTGTT-1	0.602372155921012	1.78484859168821	0.80632827528296	0.602372155921012	0	0	0	0	0	0	0	0.975650577533275	0	0	0	0	0	0	0	0.345873010905919	0
CCTGCATAGCTCACTA-1	0.841448858460848	0.841448858460848	2.74193493835612	0	0	0	0	0.36457956923026	0	0.36457956923026	0	0.36457956923026	0	0	0	0	0	0	0	0	0
CCTGCATAGTCCGCCA-1	1.60291000643622	1.21801773002476	1.09317533057258	0	1.32899007389195	0	0	0	0	0.334145730436502	0.784011141356506	0	0	0	0	0	0	0	0	0	0
CCTGCATCATTCGATG-1	0	1.33559620271971	0.821432887718739	0.821432887718739	2.79024852162064	0	0.411779938421142	0	0	0.226937232730297	0.226937232730297	0.567727555268268	0	0	0	2.09593367433597	0.226937232730297	0.567727555268268	0	1.19172611082141	1.46134719532722
CCTGCATGTATCACCA-1	1.23870583944552	1.17195969250851	2.45923853536772	0	0	0	0	0.368567755466808	0	0.201168903139994	0.511921353203751	0	0	0	0	0	0	0	0	0.368567755466808	0
CCTGCATGTATCGCTA-1	0.914793352008651	1.94377034795354	1.25098011903044	0	0	0	0.222644673778296	0	0	0.404633507228638	0	0.404633507228638	0	0	0	0.809543830301769	0.222644673778296	0	0	0.222644673778296	0
CCTGCATGTTAAGCAA-1	0.700306613120355	1.47733045421132	0	0	0	0	0	0.291268195902625	0	0	0	0	0.291268195902625	0	0	0.989770563303706	0	0	0	0.855475897547504	0
CCTGCATTCTGCAGCG-1	1.13603279689603	1.13603279689603	1.13603279689603	0.721343018744985	0	0	0	0	0	0	0	0	0	0.424350388814956	0	0.95003157711785	0	0	0	0.95003157711785	0
CCTGTTGCACTCTGCT-1	0.621289374808994	0.621289374808994	1.81936793330905	0	0	0	0	1.00160673051773	0	1.00160673051773	0	0.621289374808994	0	0	0	0	0	0	0	0	0
CCTGTTGGTCGTTGGC-1	0	0.397030094601586	1.23460000471762	0	0	0.397030094601586	0	0	0	0.901056102512213	0	0	0	0	0.680467828343162	0	0	0	0	0.901056102512213	0
CCTGTTGGTGTTACAC-1	0.823541198533619	0.823541198533619	1.3821090037397	0.355002902464747	0.355002902464747	0	0	0	0	0.995005484324552	0.995005484324552	1.14132815863607	0	0	0	0	0	0	0	1.48375639443779	0
CCTGTTGTCCACTGAA-1	1.53999995597499	0.287540475993122	1.84534965400827	0.287540475993122	1.29887101147215	0	0	0	0	0	0	0.510599059807349	0	0	0	1.38586951158104	0	0.287540475993122	0	0.510599059807349	0
CCTGTTGTCCTGTTGC-1	0.490479059257926	0.818102993336177	1.37484383407923	0.490479059257926	1.47625496468195	0.352110454784669	0	0	0	0	0	0.352110454784669	0	0	0	0.818102993336177	0	0	0	0.907140823432919	0
CCTGTTGTCGGAGTGA-1	0.54309060779612	1.03079601966521	0.54309060779612	0.307969350795443	0.307969350795443	0	0	0	0	0	0	0	0.307969350795443	0	0.733318333978619	0.733318333978619	0	0	0	0.893078251032351	0
CCTTCAGAGAGGCGTT-1	0.361739456518986	0.626820179371391	0.626820179371391	0	0	0.361739456518986	1.00916128137143	0	1.28507768969744	0	0	0.361739456518986	0	0	0	1.39890787251231	0	0	0	0	0
CCTTCAGAGCAATAGT-1	0	0.755975586872681	2.24840991791283	0	0	0	0.447786204351372	0	0	0	0	0.447786204351372	0	0	0	0.447786204351372	0	0	0	1.18153589245262	0
CCTTCAGCAGCAGTCC-1	0	0.561270794707527	0	0	0	0	0	0	0	1.32458607625974	1.38918882794663	0.406752572232832	0	0	0.561270794707527	1.98432772366238	0.22391622867959	1.98432772366238	0	1.56119119340401	0.813075069809771
CCTTCAGTCGCCTTTG-1	0.821561349102694	0.226983792042889	1.5732184243105	0.702720271705612	0.567826892715904	0	0.226983792042889	0	0	0.226983792042889	0	0	0	0.226983792042889	0.411857340689926	0.567826892715904	0	0	0	0	0
CCTTCAGTCGTAGTCA-1	0.780555992294216	1.2135382004122	1.2135382004122	0	0	0	0	0.946592550958821	0	0.332341211987548	0	0.332341211987548	0.332341211987548	0.332341211987548	0	1.32431242615554	0	0	0	0.780555992294216	0
CCTTCAGTCTGAATGC-1	0.413246984096257	0.823866568756506	1.76837557244006	0.823866568756506	0	0	0	0	0	1.02640505155665	0.704797402630537	0.227819940032205	0.227819940032205	0	0	0	0	0	0	0.413246984096257	0
CCTTGTGAGCACTAAA-1	0.6038530292169	0.808139450219997	2.08539884560707	0.6038530292169	0	0	0.346830200148175	0	0	0	0	0	0	0	0	0	0	0	0	0	0
CCTTGTGAGGTAAAGG-1	0	1.22856816946124	0.959691011454154	1.69192926979413	1.22856816946124	0	0	0	0	0	0	0.338414922275816	0.338414922275816	0	0	0.338414922275816	0	0	0	0.338414922275816	0
CCTTGTGGTTTGGAAA-1	0.380801074924324	0.871447904126146	2.13005187360653	0.655919197197527	0	0	0	0	0	0	0	0.655919197197527	0	0	0	0	0	0	0	0.871447904126146	0
CCTTGTGTCCTTATAC-1	1.64983079281603	1.3722636875365	0.610428269740462	0	0	0	0	0	0	0	0	0.351086275414809	0.351086275414809	0.610428269740462	0	1.56558820547125	0	0	0	0	0
CCTTTGGAGTAGGATT-1	1.17453454950401	0.984874961017389	0.750622400992121	0	0	0.444146589252418	0	0	0	1.47131408188164	0.444146589252418	0	0	0.750622400992121	0.444146589252418	0.984874961017389	0	0	0	0	0
CCTTTGGAGTCTAGCT-1	0.707051464508857	0.803616135823831	0.18697783219328	0.34444119883459	1.63159290499741	0	0	0	0	0	0	0.18697783219328	0	0.18697783219328	0	1.11710870125522	0	0	0	0.480449924774081	0
CCTTTGGAGTCTTCCC-1	0.340392087159094	0.593877589148616	1.53675690046508	0	0	0	0	0	0	0	0	0	0	0	0.593877589148616	1.10773481903536	0	0	0	0.340392087159094	0
CCTTTGGAGTTTGGCT-1	0	0.87890132213096	0.87890132213096	1.0569808735177	0	0	0	0	0	0	0	0	0	0.384866031730412	0	0	0	0	0	0.87890132213096	0
CGAAGGAAGAGATGCC-1	0.819662546708659	0.819662546708659	1.37692867754364	0	0.990647782679981	0	0	0	0	0.990647782679981	0.35293918982573	0.613286098862597	0	0	0	0.819662546708659	0	0	0	0.613286098862597	0
CGAAGGAAGCAGGCTA-1	0.339226233960069	1.23056569662547	2.57381969246348	0.793708427035291	0.339226233960069	0	0	0	0	0	0	0.793708427035291	0	0	0.339226233960069	0.339226233960069	0	0	0	0.592067389847423	0
CGAAGGAGTATCACGT-1	1.17898394466221	0.75402336082643	0.31858332973815	0	0.75402336082643	0	0	0	0	0	0	0	0	0	0	1.38665071691679	0	0	0	0.559819435368829	0
CGAAGGAGTCAGATTC-1	0.87209538669826	0.656454702863395	1.72983536366103	0.381153653632281	0.656454702863395	0	0.381153653632281	0	0	0.381153653632281	0	0	0	0	0	0.381153653632281	0	0	0	0	0
CGAAGTTTCGCCAATA-1	1.47725217467749	0.516516345202525	2.34817923801463	0.516516345202525	0	0	0	1.74628215621812	0.516516345202525	0.855417583674182	0	0	0	0	0	0	0	0	0	0	0
CGAATTGAGAGTCTTC-1	0.78426995549537	1.09349196336452	0.334281021039486	0.334281021039486	0.58437602943617	0	0	0	0	0	0	0.334281021039486	0.58437602943617	0	0	0.58437602943617	0	0	0	0.58437602943617	0
CGAATTGCAGTAACGG-1	0.487669023324832	1.42131849250662	1.84725471674298	0	0	0	0	0	0	0	0	1.56257574612295	0	0	0	0	0	0	0	0.944407485185746	0
CGAATTGTCTGTGCAA-1	0.309294311846308	1.1552382767254	0.735914434686089	0.309294311846308	0.54518449953841	0	0	0	0	0.896028105358766	0	0.309294311846308	0	0	0	0	0	0	0	0.309294311846308	0
CGACAGCAGAAACTCA-1	0.744999070840026	0.552519997113217	1.75692145684709	0	0	0	0	0	0	0	0	0	0	0	0	0.31394405726495	0	0	0	1.37384348820778	0
CGACAGCAGACATCAA-1	0	1.48135903324142	1.29297340207744	0	0	0	0	0	1.63981879063037	0	0	0	0	0.320384786544442	0	0	0	0	0	0	0
CGACAGCAGCAGGCAT-1	0.707326020832726	0.707326020832726	1.81528039859551	0.522184733548218	0	0.294796622316605	0	1.11747308277714	0	0.294796622316605	0	0	0	0	0	1.56263671762793	0	0	0.294796622316605	0.998521612122456	0.863485937066557
CGACAGCTCGCTGTCT-1	0	0.889156045551194	0	0	0	0	0	0	0	0.729867913106367	0.306210980780814	0.306210980780814	0	0	0	0.729867913106367	0	0	0.306210980780814	0.540309291077688	0.306210980780814
CGAGAAGCACCTTCCA-1	0.649949205419133	1.14295923409501	2.34751860775143	0	0.649949205419133	0	0.926533780535703	0	0	0.476417819438379	0.476417819438379	0.476417819438379	0	0.266316324879212	0	0	0	0	0	0.266316324879212	0.266316324879212
CGAGAAGGTGAGATAT-1	0.712228686297565	0.712228686297565	2.11259896985123	0	0	0	0	0	0	0.712228686297565	0	0	0	0	0	1.12397423317967	0	0	0	0.939145232156841	0
CGAGAAGGTGAGTCAG-1	0.301916098549452	1.9938917542086	1.89298605103428	0	0.533503818090108	0	0	0	0	0	0	0.301916098549452	0	0	0	0	0	0	0	0.301916098549452	0
CGAGAAGGTGTACATC-1	0.408860354667532	0.698235737273858	1.10539129308363	0	0	0	0	0.408860354667532	0	0	0	0	0	0	0	0.408860354667532	0	0	0	0.408860354667532	0
CGAGAAGTCGTCTCAC-1	0.975830835361684	0.602503070379261	2.53159903326192	0	0	0	0	0.975830835361684	1.24704844727877	0	0	0.602503070379261	0	0	0	1.63577347208087	0	0	0	0.345957609634861	0.345957609634861
CGAGGAACAGAGCGTA-1	1.06516629472258	1.06516629472258	2.39625187284022	0.388881933932351	0	0	0	1.06516629472258	0	0	0	0	0	0	0	0	0	0	0	0.668168140414473	0
CGAGGAACAGATAAAC-1	1.16984141778559	0.747039006312881	1.04775215434582	0.314990982514177	1.27863361390996	0	0	0	0	0	0.554168928945564	0	0	0	0	0.314990982514177	0	0	0	0.554168928945564	0
CGAGGAAGTGTTACAC-1	0	0.248260138615378	0.879197885367095	0.248260138615378	0	0	0.879197885367095	0	0	0.248260138615378	0	0	0	0	0	1.41092030330911	0	0	0	0.754794023767193	0.612685217428626
CGAGGCTAGGGAGGCA-1	0.484763787771926	1.05479073484761	0.484763787771926	0.809855331316216	0	0	0	0	0	0	0	0	0	0	0	0	0	0	0	0	0
CGAGGCTAGTTCGCAT-1	0	0.416785094451303	1.77702245636654	0	0	0	0.71007946663306	0.229950908494347	0.416785094451303	0.829726291087946	0.229950908494347	0	0	0	0.229950908494347	1.73230808402764	0.229950908494347	0	0	0.229950908494347	0
CGAGGCTCAATCTCTT-1	0.756380300980878	0	2.36176655730328	0	0	0	0	0.614056743487952	1.26518214867927	0	0	0.248918562359721	0	0	0	0	0	0	0	0	0
CGAGGCTGTCGTCTCT-1	0	0.820776969007238	0.35353175654017	0	0	0	0	0	0	0	0	0	0	0	0	1.47994536588652	0.35353175654017	0	0	0.991900060373432	0.35353175654017
CGAGGCTTCAAGCCAT-1	0.418022483199363	0.418022483199363	1.53313634916815	0.575732210737993	0.575732210737993	0	0.418022483199363	0	0	0	0	0	0	0	0	0.711924601121525	0	0	0	0.418022483199363	0
CGAGTGCAGAGCATCG-1	0.842075027055887	1.09251632491916	1.93806563406736	0	0	0	0	0	0	1.19757106473489	0.285400438606447	0	1.45929995738875	0.975115377629516	0	0.50717250661567	0	0	0	0.975115377629516	0
CGAGTGCAGGGACTGT-1	0.333426043136995	0.583044123518433	1.9367435885845	0.333426043136995	0	0	0	0	0	0.583044123518433	0	0	0	0.583044123518433	0	0.333426043136995	0	0	0	0.782633824682145	0.333426043136995
CGAGTGCAGTGCCAGA-1	0.167222086007572	0.547003432456044	2.11392386145659	0.310446112698414	0.970078183014008	0	0.167222086007572	0	0	0.310446112698414	0	0	0	0.435703444217997	0	0.310446112698414	0	0	0.167222086007572	0.310446112698414	0.167222086007572
CGAGTGCGTCCTGGGT-1	0.95907025559466	0.95907025559466	2.31443393929915	0	0	0	0	0	0.728922668200226	0	0	0.429457072417545	0	0	0	0	0	0	0	1.14603406376983	0
CGAGTGCGTCGGATTT-1	0.830076299736514	1.00234302651841	0.621827936077161	0	0.358488501311913	0	0	0	0.830076299736514	0.358488501311913	0.358488501311913	0.621827936077161	0	0.358488501311913	0.358488501311913	0.830076299736514	0	0	0	1.58524381739479	0
CGAGTGCTCACCATAG-1	1.11377229747066	0.597918830468035	1.23982008867673	0.597918830468035	0.969513424005379	0.342997545256136	0	0	0	1.11377229747066	0.342997545256136	0	0	0	0	0.597918830468035	0	0	0	0.597918830468035	0
CGAGTGCTCGTAGTCA-1	0.558610501183642	0.809626872539811	0.222674543257634	0.558610501183642	2.19513841129541	0	0	0	0	0.222674543257634	0	0.404683305764522	0	0	0.691974247719366	0.914883047282473	0	0	0	0.691974247719366	0
CGAGTTAAGCCGAACA-1	0.629204241621562	1.01241298130632	0	1.76106720551703	1.59787668253664	0	0	0	0	1.01241298130632	1.16011264396726	0.363293957093004	0	0	0	0	0	0	0	1.01241298130632	0
CGAGTTACATTGAAGA-1	0.607769114349757	0.983074368220649	1.1284381937105	0	0.349363846987547	0	0	0	0.349363846987547	0	0	0	0	0	0	0.983074368220649	0	0	0	0	0
CGAGTTAGTGGTCCGT-1	0.321694611024008	0.564703894337256	1.06378520312441	0.760053357256301	0	0	0	0	0	0	0	0.321694611024008	0	0	0	0.321694611024008	0	0	0	0.321694611024008	0
CGATCGGAGCGTTACT-1	1.1011073888754	0.512323430828934	0.849436898635953	0	0.28861846473477	0	0	0	0.28861846473477	1.20659249627296	1.1011073888754	0	0.512323430828934	0.512323430828934	0.28861846473477	1.1011073888754	0.28861846473477	0	0	0.983168591711821	0
CGATCGGAGGATTTGA-1	0.952697813425301	1.84197445894586	0.72357771912659	0.72357771912659	0	0	0	0	0	0.952697813425301	0	0	0	0	0	1.65769197847462	0	0	0	1.13898398007579	0
CGATCGGGTCTCTCTG-1	0.78967022783328	1.22534474503982	0.33710773161303	0	0.470837633629397	0	0	0	0	0	0	0.33710773161303	0	0	0	0.182692311283579	0	0	0	0.588775038240405	0
CGATCGGGTTCCGTTC-1	1.00423000666566	1.19586181181589	1.19586181181589	0	0.766956510913748	0	0	0	0	0.766956510913748	0	0	0	0	0	0	0	0	0	0.45527158784184	0
CGATCGGTCGCTTAAG-1	1.01892847883791	0.463781146893372	0.779393626288449	0	0	0	0	0	0	0	0.463781146893372	0	0	0	0	0.463781146893372	0	0	0	1.2120301837069	0
CGATGCGCATCCTCAC-1	0	0.899236510835915	1.2672350011039	0	0	0	0	1.3649307493573	1.3649307493573	0	0	0.738739121882284	0	0	0	0.310737848751707	0	0	0	1.3649307493573	0.310737848751707
CGATGCGGTGATTCTG-1	0.584253092320808	0	0.95061547441523	0	0	0	0	0	0	0.584253092320808	0	0.584253092320808	0	0	0	0	0	0	0	0.584253092320808	0
CGATGCGTCGCCAACG-1	1.51470438219029	1.26252666558757	1.10772803008554	0.699991765100105	0	0	0	0	0	0	0	0.699991765100105	0	0	0	0.699991765100105	0	0	0	1.10772803008554	0
CGATGCGTCTACCACC-1	0.261016646642582	1.52147873826937	0.261016646642582	0	0	0	0	0	0	0.261016646642582	0	0.912783140954258	0.785269150229234	0	0	0.467812827122184	0	0	0	0.261016646642582	0
CGATGGCAGCTACGTT-1	0.478193983293245	0.478193983293245	1.23913727759904	0	0	0	0.478193983293245	0	0	0	0	1.04361922397644	0	0	0	0	0	0	0	0	1.9645333399262
CGATGGCCAGTAACAA-1	0.344489132504849	0.344489132504849	1.2434663412664	0.344489132504849	1.78090496662559	0	0	0	0	0.344489132504849	0	0	0.803706988029965	0.344489132504849	0	0.344489132504849	0	0	0	0	0
CGATGGCGTACGAAAT-1	0.594969187780708	0.965442798026289	1.53866943772744	0	0.965442798026289	0	0	0	0.34109549086152	0	0	0	0	0	0	1.53866943772744	0	0	0.34109549086152	0.594969187780708	0
CGATGGCGTCTAACGT-1	0.640285228753502	0.640285228753502	2.46506634686284	0	0	0	0	0	0	0	0	0	0	0	0	0	0	0	0	0.370536093370993	0.370536093370993
CGATGGCTCCGACGGT-1	0.352662507221256	1.56979392056983	1.65412607584553	0	0.352662507221256	0	0	0	0	0	0	0.352662507221256	0	0	0.352662507221256	0	0	0	0	0.819141998828128	0.352662507221256
CGATGGCTCTCGCTTG-1	0.577532462786109	1.28244820504514	0	0	0	0	0	0	0	0.714019005569597	0	0.577532462786109	0	0.419427948955861	0	0.577532462786109	0	0	0	0.231544629189264	0.941285150505925
CGCAGGTAGGTTGGAC-1	0.65923597385834	0.875457070852509	1.33498633007638	0	0	0	0	0	0	0.382985888726765	0	0	0	0	0	1.20395880450793	0	0	0	0.382985888726765	0
CGCAGGTGTATTGCCA-1	0	0.814406507135171	0.716959432375756	0.19032214235127	1.13023759795999	0.716959432375756	0.19032214235127	0	0	0.903195148371726	0.48791576526852	0	0	0.19032214235127	0	0	0	0	0	0	0.19032214235127
CGCAGGTGTTGTACGT-1	0.790799196382583	0	2.96934160859116	0	0	0	0.337699596575241	0.589695241140003	0	0.337699596575241	0	0	0	0	0	0.337699596575241	0	0	0	0.790799196382583	0
CGCATAAAGTTCTACG-1	1.16719280879143	0.745018443840837	1.75695197401772	0.313953994887664	0	0	0	0	0	0	0	0	0	0	0	0	0	0	0	1.16719280879143	0
CGCATAACACGCGGTT-1	0.326634200728119	0.934200241265403	2.62087235254038	0	0	0	0	0	0.769590882781401	0.572440940355743	0.769590882781401	0	0.326634200728119	0	0	0	0	0	0	0.326634200728119	0
CGCATGGAGATGTTCC-1	0.953252583563871	1.60650039635263	1.88395382403605	0.586155776947788	0	0	0	0	0	0.953252583563871	0	0	0	0	0	0	0	0	0	0	0
CGCATGGAGCACTTTG-1	0.92032968000578	0.92032968000578	1.18331387574553	0	1.71025171359447	0	2.23062151051123	0.562502414527859	0	0	0	0	0	0	0	0.562502414527859	0	0	0	0	0
CGCATGGCAAAGGTTA-1	0.421824929979976	1.28749776238551	0.945548399201671	1.13106859107851	0.421824929979976	0	0	0	0	0	0.421824929979976	0	0	0	0	0	0	0	0	0.421824929979976	0
CGCATGGGTCTTGAAC-1	0.337262678049421	0.957213158557622	2.53624155816668	0	0	0.337262678049421	0	0	0	0	0	0.337262678049421	0	0	0	0.589015970632899	0	0	0	0	0
CGCATGGTCTGGCCGA-1	0.436560163538296	0.436560163538296	2.60930720139239	0	0	0	0	0	0.436560163538296	0	0	0.436560163538296	0	0	0	0.739434534613743	0	0	0	0	0
CGCCAGACAGTTTCGA-1	1.09140740131436	0.991704444304943	0.756380300980878	0.248918562359721	0.248918562359721	0.248918562359721	0	0	0	0	0	0.448061621751649	0	0	0	0	0	0	0	0	0.248918562359721
CGCCAGACATATGAAG-1	0	0.848289564482974	0	0	0	0	0	0	0	0	0	0	0	0.51151991988446	1.09976918120615	1.84728780612316	0	0	0.51151991988446	0.51151991988446	1.09976918120615
CGCCAGAGTCATCGGC-1	0.474333885682842	0.474333885682842	1.13921090305758	0.474333885682842	1.13921090305758	0.474333885682842	0	0	0	0	0	0	0.265031255986489	0	0	0.474333885682842	0	0	0	0.923210170122197	0.265031255986489
CGCCAGAGTGTACGCC-1	0	0.515971386507928	1.61970309454271	0.854640869978152	0.515971386507928	0	0	0	0	1.30861930999039	0.515971386507928	0	0.854640869978152	0	0	1.10717390804645	0	0	0	0	0
CGCCAGAGTTCAGTAC-1	0	1.07114195247993	2.16042717072127	0	0	0	0.6726154973141	0	0.277468923655454	0	0	0.277468923655454	0	0	0	0.49443413969746	0	0	0	0	0
CGCCAGATCGAACCTA-1	0	0.401815378611948	1.24492574324228	0.401815378611948	0	0	0	0	0	0	0	0	0	0	0	0.401815378611948	0	0	0	0	0
CGCCATTAGAAACTAC-1	0	0.76621610821184	0.891797903551984	0	0	0	0.622567531472335	0	0	0.891797903551984	0.253014804563156	0.253014804563156	0	0	0	1.67119791823482	0	0	0	0.76621610821184	0
CGCCATTCATCATCTT-1	0.915882925984104	1.38578457776677	2.46747738802513	0	0	0	0	0	0	0.262207435728765	0	0.469748770054059	0	0	0.262207435728765	1.30783681764303	0	0	0	1.02918247593424	0
CGCCATTGTCGTACAT-1	1.03410196281105	0.896113918211397	0.309332887905038	0.896113918211397	0	0	0	0	0	0	0	0.309332887905038	0	0	0.896113918211397	0.735989970396477	0	0	0	1.03410196281105	0
CGCCATTGTGTTACTG-1	0	1.24288131942456	1.1166662607799	0	0.344249598787222	0	0	0.972188163351536	0	0.599858789546553	0.344249598787222	0.344249598787222	0	0	0.344249598787222	0.803252943229397	0	0	0	1.24288131942456	0
CGCCATTTCTAGGAAA-1	0	0	0.824319188734239	0.494796164864233	0.494796164864233	0	0	0	0	0.494796164864233	0	0	0	0	0.494796164864233	1.07175197397756	0	0	0	0	0
CGCGTGACACACACGC-1	0	1.4699371549693	0	0	0	0	0	0	0	0	0	0	0	0	0	1.4699371549693	0	0	0	0	0.983755309524031
CGCGTGACACAGAGAC-1	1.5793692782907	0.393046199254322	2.56780456849352	0	0	0	0	0.393046199254322	0.89382444173006	0	0	0	0	0	0.393046199254322	0.393046199254322	0	0	0	0.393046199254322	0
CGGAACCAGGTCCCGT-1	1.02069648365694	0	3.07229843535909	0	0	0.303820187967981	0.725167103672458	0.725167103672458	0	0	0	0.303820187967981	0	0	0	0	0	0	0	0.536523059331136	0.883809496833821
CGGAACCCATGACGGA-1	0.619461483419096	1.14575605681824	1.74372399618566	0	0	0	0	2.11533721450348	0	0	0	0.619461483419096	0	0.619461483419096	0	0	0	0	0	0	0
CGGAACCGTTGTTGTG-1	0.551597861776634	0.551597861776634	2.80072171110461	0	0	0	0	0	0	0.743857925730692	0.313358858059706	0.551597861776634	0	0	0	0.313358858059706	0	0	0	0.313358858059706	0
CGGAACCTCCAGCAAT-1	0	0.888060184573773	0.888060184573773	0	0	0	0	0	0	0	0	0	0	0.389879961032471	0	1.06719524703808	0	0	0	1.2190636268278	0
CGGAATTAGATCCCAT-1	0.509257225337197	0.84505653744883	1.20122649067066	0.286702111737878	0.69118629786706	0	0	0	0	0.509257225337197	0.69118629786706	0.286702111737878	1.60629865183825	0.286702111737878	0.286702111737878	1.89378419290184	0	0	0	0.84505653744883	0.286702111737878
CGGAATTGTAGGAGTC-1	0.265725486459526	0.925006519612261	2.04073874393778	0.265725486459526	1.66037380443299	0	0	0	0	0.265725486459526	0	0.265725486459526	0	0	0	0.648741073487944	0	0	0	1.03895486398872	0
CGGAATTGTGCCTAAT-1	0.70669209665903	1.52506873956945	0	0	0.414515406364069	0	0	0	0	0.70669209665903	0.70669209665903	0	0.414515406364069	0.70669209665903	0	1.40654355151135	0	0	0	0.414515406364069	0.414515406364069
CGGAATTGTTCGGTTA-1	0.54447963557889	1.22740725111109	2.64096988792143	0	0.216108514298735	0	0.54447963557889	0.216108514298735	0	0.393712399680066	0.216108514298735	0.393712399680066	0	0	0	0.216108514298735	0	0	0	0	0
CGGAATTTCTTAGCTT-1	0.274237412696704	1.1658626344842	0.666074635977557	0.274237412696704	1.74622261330915	0	0	0.666074635977557	0	0.816297277520197	0	0.489226539519479	0	0	0	1.1658626344842	0	0	0	0.489226539519479	0.274237412696704
CGGACACCAAGTGATA-1	0.527397620510065	1.12608165059415	2.156366087865	0	0	0	0	0.298071709002776	0	0	0	0	0	0.298071709002776	0	0.527397620510065	0	0	0	0.713819618145323	0
CGGACACCATCTTAGG-1	0.494188935786622	0.912841804963433	0.823445553045613	0	0.193142858373411	0	0.354951967369739	0.193142858373411	0	0.354951967369739	0	0	0.193142858373411	0	0	1.0707286917698	0	0	0	0	0.193142858373411
CGGACACGTGCTCGTG-1	0	0.586598031291496	0.335708277222134	0	0.953865268176971	0	0	0	0	0	0	0	0	0	0	1.43304600182781	0	0	0	1.22188694121854	0
CGGACACGTGTTGATC-1	0	1.34652914663415	0.995632680173387	0	0	0	0	0	0	0	0	0.450318668016593	0	0.250296368702891	0	1.26966339471863	0	0	0.759694965582975	0.450318668016593	0
CGGACACGTTGCATGT-1	0.8078523010954	1.15543340118023	0.27061576886073	0	0	0.27061576886073	0	0	0	0	0	0.27061576886073	0.8078523010954	0	0	0.8078523010954	0	0	0	0.658718250201292	0
CGGAGAACAAACTAGA-1	0.546865431429972	0.898394361772151	1.8074358936808	1.03658485530885	0	0	0	0	0	0	0	0.546865431429972	0	0	0	0.546865431429972	0	0	0	0	0.310358699527681
CGGAGAACATATGGCT-1	1.30567001729452	0	0.852319673614594	1.74183038247056	0.514343539204566	0	0	0	0	0	0	0	0	0	0.514343539204566	0	0	0	0	0	0
CGGAGAAGTGGAGGTT-1	0.935147163237198	0.935147163237198	2.77008688491	0.415984768941721	0	0	0	0	0	0	0	0	0.415984768941721	0	0	0	0	0	0	0.708885462032395	0
CGGAGAATCGGTCTGG-1	0.364539254616081	0.841373784451604	1.68612197233801	0	0	0.364539254616081	0	0	0.364539254616081	0	0	0.364539254616081	0	0	0	1.29173714166683	0	0	0	0	0
CGGCAGTAGGCGCTCT-1	0.406685486911358	1.2553762447022	1.6123643233579	0.406685486911358	0.223875957300507	0.406685486911358	0	0	0	0	0	0.223875957300507	0	0	0.812963354270432	0	0	0	0	0.694977190722082	0
CGGCAGTCACTGTCCT-1	0.829547761043973	0.961398814384207	1.07787296461055	0.279955142722688	0	0	0	0	0	0	0	0.498433714225172	0	0	0	1.51595657651067	0	0	0	0.498433714225172	0
CGGCAGTCAGCTCTGG-1	0.363293957093004	0.629204241621562	2.40472156295853	0	0	0	0	1.28877831580332	0.629204241621562	0	0	0	0	0	0	0.629204241621562	0	0	0	1.01241298130632	0
CGGCAGTGTCGTTGCG-1	0.43359879254774	0.96637502344388	1.5685322327825	0	0.735056354607694	0	0	0	0	0	0	0	0	0	0	0.43359879254774	0	0	0	0.96637502344388	0
CGGCAGTGTCTTCTAT-1	0.898735337336342	0.628020062451516	2.36206682756393	0	0	0.255648612411763	0.255648612411763	0.255648612411763	0.255648612411763	0	0	0	0	0	0	0.255648612411763	0	0	0	0.255648612411763	0
CGGCAGTGTTAAAGTG-1	0.915271944143331	0	2.37336532497024	0	0	0	0.752872925911363	2.04621361751363	1.05494524721003	0.558888188339883	0	0	0	0	0	0.317990774451179	0	0	0	0	0
CGGCAGTGTTGCCAAT-1	0.23799404186433	0.960196530637054	1.56063055121224	0.23799404186433	1.44088187964998	0	0	0	0.23799404186433	0.430094803214795	0.23799404186433	0.591172538090772	0	0.23799404186433	0	0.23799404186433	0	0	0	0.430094803214795	0.430094803214795
CGGGACTCACCGTGCA-1	0	1.358274826283	0.674554993032157	0	0	0	0	0	0	0.393108803109737	0	0.393108803109737	0	0	0	2.56798240892582	0	2.3174748916437	0	1.57952219603674	0
CGGGACTCATTGAAGA-1	0	0.264024767528476	0	0.472700548284923	1.13626867967079	0.472700548284923	0.645259313533988	0	0	0	0.264024767528476	0	0	0	0	1.13626867967079	0	0	0	0	0
CGGGACTTCTTAATCC-1	1.15366929824202	0.657476156204572	1.15366929824202	0.270005604589537	0	0	0	0	0	0	0	0	0	0	0.270005604589537	0	0	0	0	0.657476156204572	0.270005604589537
CGGGCATAGGTAGCAC-1	0.335424114031641	0.953252583563871	1.75481895374561	0.335424114031641	0	0	0	0	0	0.335424114031641	0	0	0	0	0.335424114031641	0.786455444820588	0	0	0	0.335424114031641	0
CGGGCATCAATTGAAG-1	0.829740868554132	1.3465119306901	1.68552143111602	1.03311841879873	0	0	0	0.229956219700876	0	1.12114298030142	0.574157952106042	0.229956219700876	0	0	0.229956219700876	0.574157952106042	0	0	0	0.229956219700876	0
CGGGCATGTGTAACGG-1	0.993450149160453	2.0543983978876	1.13964852773062	0.82215663090069	0.354265786276222	0.354265786276222	0	0	0	0.354265786276222	0	0.354265786276222	0	0	0.354265786276222	0	0	0	0	0.354265786276222	0
CGGGCATTCTGCCTGT-1	0.737068117305014	1.26493584776767	2.47636987910874	0	0	0	0	0.546115342558261	0	0.309883652530978	0	0.737068117305014	0	0.309883652530978	0	0.309883652530978	0	0	0	0	0
CGGGCATTCTTTACAC-1	0.589832482396116	0.958343002299275	1.22702271896544	0	0	0	0.728312399823654	0	0	1.22702271896544	1.30262850969679	0	0	0	0	0.237358371249315	0	0	0	0.429045445283524	0
CGGGTCAAGAAGCGCT-1	0.241775308142196	0.739091420420583	0.739091420420583	0	0	0	0	0	0	0.241775308142196	0	0.241775308142196	0.739091420420583	1.98659741226664	0.241775308142196	1.31776927427108	0.436327931957175	0	0	0.241775308142196	0.241775308142196
CGGGTCAAGAGTAACT-1	1.13978897668589	0.474655047069767	1.71486889092342	1.46811114533858	0.265229234954483	0.265229234954483	0.265229234954483	0.474655047069767	0	0.265229234954483	0	0.647725773849861	0.265229234954483	0	0.474655047069767	0.647725773849861	0	0	0	1.03758007964832	0
CGGGTCAAGCTAATCC-1	0.54985601982928	0.741701708707394	0.902600228555309	0	0	0	0	0.54985601982928	0	0	0	0	0	0	0	1.16284152613855	0	0	0	1.04116278696609	0.312254000357563
CGGGTCACACACGCCA-1	1.15273653060839	0.734012511085928	1.96562881002498	0.543650395127262	0	0	0	0	0	0	0	0.308323470096174	0	0	0.308323470096174	0	0	0	0	0.734012511085928	0
CGGGTCAGTCCATACA-1	0.938765894129597	1.12355379337347	1.97786501263873	0.938765894129597	0	0.418013618277519	0	0	0	0	0	0.418013618277519	0	0.418013618277519	0	0.418013618277519	0	0	0	0.418013618277519	0
CGGGTCATCAGGTAAA-1	0.929581355735414	0.32451683004988	2.92502306925276	0	0	0	0	0.765507960622831	0	0	0	0.569127080971272	0	0	0	0.32451683004988	0	0	0	1.19397474375408	0
CGGGTCATCCCACAGG-1	0.333639373536909	0.333639373536909	0.949399890481434	0.583376514424566	0.583376514424566	0	0	0	0	0.783042184676493	0	0	0	0	0	0	0	0	0	1.09198974790762	0
CGGGTCATCCGTATAG-1	0.798428260092013	1.23666012774018	1.7012573247506	0.798428260092013	0	0	0	0	0	0	0	0	0	0	0	0.341707486021394	0	0	0	0	0
CGGGTCATCTTCGGAA-1	0.926748120232558	0.452574649278783	2.19866502666647	0.323220650348284	0.567096493230108	0	0	0	0	0	0	0	0	0.452574649278783	0	0.669840376348083	0	0	0	0	0
CGGGTGTAGAGCGACT-1	0	0.484428536635335	0.939271751238409	0.484428536635335	0	0	0	0	0	0	0.271265727660714	0	0	0	0	0.484428536635335	0	0	0	1.05422190461151	0
CGGGTGTAGCCGTCGT-1	0	0.436018679980479	2.30437067611718	0	0.861346236561098	0.436018679980479	0	0	0	0.970632334945838	0.738634452154573	0.241587484934736	0	0	0	0.598730190855523	0	0	0.436018679980479	1.15881352207402	0
CGGGTGTAGGGTACGT-1	0.645650338960975	0.819831705945479	2.29160748962602	0	0	0.166738599064003	0.434594162374685	0.309608023324625	0	1.03476826056747	0.645650338960975	0.645650338960975	0	0	0	0.166738599064003	0	0	0.166738599064003	0.736528631620078	0
CGGGTGTAGGTGCGAT-1	0	0.495622104111428	1.27146596314787	0	0	0	0	0	0	0	0	0	0	0	0	0.495622104111428	0	0	0	1.27146596314787	0
CGGGTGTAGTTCCGGC-1	0.300681262276096	1.01301578078421	1.23995301351451	0	0.300681262276096	0	0	0	0	0	0	0.300681262276096	0.300681262276096	0.300681262276096	0.300681262276096	0.531543983154921	1.13290819376906	0	0	0.300681262276096	0
CGGGTGTCACTACTTT-1	0.531978227425869	0.877380666440715	2.24363711454783	0	0	0	0.531978227425869	1.99070166072536	0	0	0	0	0	0	0	0.531978227425869	0	0	0	1.33741552808516	0
CGGGTGTTCATTTGGG-1	0.580867012075678	0.94591758548763	2.26835215645256	0.779958358991321	0	0	0	0	0	0.332029388601394	0	0.332029388601394	0	0	0	0	0	0	0	0.332029388601394	0
CGGGTGTTCGAGCACC-1	0.645589928030897	0.472962479265284	2.572216992995	0	0	0	0	0	0	0	0	0.26418613108285	0.26418613108285	0	0	0.645589928030897	0	0	0	0.645589928030897	0
CGGTCAGAGTCCGTCG-1	0.985190358920739	0.985190358920739	0.750888175249462	0.444327141200211	0.444327141200211	0	0.444327141200211	0	0.444327141200211	0	0	0	0	0	0	0.985190358920739	0	0	0.444327141200211	0.444327141200211	0
CGGTCAGCAAGCACCC-1	0.471101233421575	0.790053477547623	0.263039855751222	0	1.65102120092132	0	1.03150028740169	0	0	0.471101233421575	0.471101233421575	0	0	0	0	0.263039855751222	0	0	0	0.263039855751222	0
CGGTCAGCACAATTCG-1	0	0.8289350615432	1.1478667878226	0	0	0	0	0	0	1.00106208035756	0	0	0.357879038003537	0	0	1.1478667878226	0	0	0	1.00106208035756	0
CGGTCAGCAGTCAGCC-1	1.2765482521629	0.709856092689775	0.416635345891011	0	0.416635345891011	0	0	0	0	0	0	0.709856092689775	0	0.709856092689775	0.416635345891011	1.63603978298393	0	0	0	0.936308183248481	0.709856092689775
CGGTCAGCATCAGCTA-1	0	0.756983716863264	0.756983716863264	1.11097071580055	0.857900121306708	0	1.03351825892398	0	0	0.644728189800653	0.204056350762926	0.518258992529488	0	0	0.204056350762926	0	0	0	0	0.949559462329691	0
CGGTCAGGTAGGTCAG-1	1.12739263507711	0.348908232013205	1.46790955762866	0	0	0	0	0	0	0	0	0.812066150574837	0	0	0	0.812066150574837	0	0	0	0.607065300362183	0
CGGTCAGGTGCCTAAT-1	1.62464979246266	0.927721280714628	1.26635602853102	0	0.927721280714628	0.411831536655123	0	0	0	0	0	0	0	0	0.411831536655123	0	0	0	0	0.411831536655123	0
CGTAAGTAGACCAGAC-1	0.633779730659472	0.366280962748923	2.19304784861246	0	0.366280962748923	0	0.84461482391088	0.84461482391088	0	0	0	0.366280962748923	0	0	0	0.366280962748923	0	0	0	0.633779730659472	0
CGTAAGTAGCTGAGCA-1	1.81878233592711	0.265271697732425	1.39571277610672	0	0.64781267066758	0	0	0.923832547021438	0	0	0	0.265271697732425	0	0	0	0.265271697732425	0	0	0	0.265271697732425	0
CGTAAGTAGGTCACAG-1	0.442986600091203	1.17229817707574	0.748914344793262	0	0.442986600091203	0.442986600091203	0	0	0	0	0	0	0	0	0	0.748914344793262	0	0	0	0.982847613814127	0
CGTAAGTCACTCGATA-1	0.62484430193188	0.768845139027846	1.19832094082474	0	0.254113680217917	0.254113680217917	0	0	0	0	0	0	0	0.62484430193188	0.62484430193188	1.87134806652716	0	0	0.254113680217917	0.768845139027846	0
CGTAAGTCATAGTCAC-1	0.551176919289558	0.683294884116934	1.0854542040906	0	1.23865836231383	0.398907707562005	0	0	0	0	0	0.398907707562005	0	0	0	0.398907707562005	0	0	0	0.21921427317432	0
CGTAAGTTCACAACCA-1	0.359230458676874	0.831464818658037	0.359230458676874	0.359230458676874	0.622968069313488	0	0	0	0	0	0.831464818658037	0.359230458676874	0	0	0	1.58720078888553	0	0	0.359230458676874	0	0.831464818658037
CGTAAGTTCCGACGGT-1	1.11007566436758	0.926613665361	2.15521031966057	1.51743862400827	1.39918146303448	0	0	0	0	0	0	0	0	0	0	0	0	0	0	0.411213221990765	0
CGTAATGCAAATCGGG-1	0	0	1.7500884590359	0	0.424185940971406	0	0.424185940971406	0	0	0	0	0	0	0	0	0.424185940971406	0	0	0	0.949739917286108	0
CGTAATGCAGCAGATG-1	1.16354111141749	1.07366810585512	2.90880293976015	0.243068642574712	0	0	0	0.438456395946372	0	0.601836640861673	0.243068642574712	0	0	0	0	0.601836640861673	0	0	0	0	0
CGTAGTAAGATGACCG-1	1.0929116236211	0.688874731316614	1.60259320426758	0	0	0	0	0	0.285548129556197	0	0	0	0	0	0	0.507409125925033	0	0	0	0	1.29306246173007
CGTAGTACAAATCCCA-1	1.19469666475939	0.766062046258134	2.13810028774367	0	1.49376524336728	0	0	0	0	0	0	0	0	0	0	1.00317162218667	0	0	0	0	0
CGTAGTACACTACCGG-1	0.568678241035415	0.928955294715477	1.96395366424925	0	0	0	0	0	0	0.568678241035415	0.568678241035415	0	0	0.568678241035415	0	1.1932537957628	0	0	0	1.40210016129108	0
CGTAGTAGTTGCCGAC-1	0.246568175257145	0.609156286757732	1.74983428391121	0	0.246568175257145	0	0	0	0	0.246568175257145	0	0.246568175257145	0	0	0	0.874690140793075	0	0	0	0.984980069425808	0
CGTAGTATCACGGTCG-1	0.446931547245388	0.446931547245388	1.23601342723026	0.560382936834796	0	0	0	0	0	0	0	0	0	0	0.17213295920647	0.17213295920647	0	0	0	0.17213295920647	0
CGTAGTATCCATTCAT-1	0.842200379158197	0.364983211779247	1.68730562516938	0	0	0	0	0	0	0.631792731212041	0.631792731212041	0	0	0	0.631792731212041	0.364983211779247	0	0	0	0.631792731212041	0.364983211779247
CGTCAAACACTGGACC-1	0.507654747219895	1.09332189480266	1.23112995453796	0.199230634241347	0	0	0	0	0	0.842764952800846	0.199230634241347	0.74304010336377	1.29351025462242	0	0	0.933440391662013	0	0	0	0.74304010336377	0
CGTCAAACATTGAAGA-1	0.466258020929842	0.783004553853942	0.910291005818785	1.5812685629417	1.45093450990083	0	0	0	0	0.260060935517712	0	0.260060935517712	0	0.783004553853942	0.260060935517712	0	0	0	0	0	0
CGTCAAAGTCTAGATC-1	0.539194988258398	0.389618437967115	1.06666378247582	0	0	0.539194988258398	0.389618437967115	0	0	0.669282000683705	0.389618437967115	0.213665714820857	0	0	0	0.389618437967115	0	0	0	0	0.389618437967115
CGTCAAATCAACGCTA-1	0.250972040694818	0	0.618327964577672	0	0	0	0	0	0	0	0	0	0	0.997555421512135	0.250972040694818	1.66375794472708	0	0	2.02304384916113	0.618327964577672	0.761318124809675
CGTCCATAGAGAGAAC-1	1.10192992869744	0.791172611222276	0	0.337895430323926	0.589999647441075	0	0	0	0	0	0	0	0	0	0.9585742723838	0.589999647441075	0	0	0	0	0
CGTCCATAGCATTGAA-1	1.18712515082936	1.3473082178792	1.18712515082936	0.450700535515149	0	0	0	0	0	1.18712515082936	0	0	0	0	0	1.18712515082936	0	0	0	0.760255424120942	0
CGTCCATAGGTAGTCG-1	0	1.26421929412496	2.37378166802183	0	0	0	0	0	0	0	0	0.990860694999454	0	0	0	0.990860694999454	0	0	0	0.819852010005911	0
CGTCCATCAACGGTAG-1	0.442647769310301	0.442647769310301	1.58877941478133	0	1.17164448198892	0	0	0	0	0	0	0	0	0	0.442647769310301	0.982255097196411	0	0	0	0.442647769310301	0
CGTCCATCAGAGATGC-1	0.771680805464763	0.255300810214484	2.07698812441317	0	0	0	0	0.255300810214484	0	0	0	0	0	0	0	0	0	0	0	1.2020105522894	0
CGTCCATGTGACAACG-1	0.432912398583489	0.432912398583489	0.432912398583489	0	1.15277359739702	0	0	0	0	0	0	0	0	0	0	0	0	0	0	0.734040682356096	0
CGTCCATTCACGGTCG-1	0.503171252439341	1.37189401347504	0	0	0	0	0	0	0	0	0	0.836345023278114	0	0	0	0.282904960683885	0	0	0	0.503171252439341	0
CGTCCATTCAGAACCT-1	1.01201154681584	1.01201154681584	0.875845159336136	0	0	0	0	0	0	0	0	0.300271908602379	0.530893975404599	0	0	1.71432691289049	0	0	0	0.530893975404599	1.13183923342854
CGTCCATTCCATCCGT-1	1.01649141311356	0.302099906930563	1.13660730936558	0	1.34066157096603	0	0	0	0	0	0	0.533795422863207	0	0	0	1.01649141311356	0	0	0	0	0
CGTGAATAGGGCTTCC-1	0.395154482973073	0	2.2233719417976	0	0	0	1.36294413522793	0	0	0	0	0.395154482973073	0.395154482973073	0	0	0	0	0	0.395154482973073	0.677641101000623	0
CGTGATAAGCACGATG-1	0.686342329061561	0.908119335657239	1.59852781165464	0	1.24302751679112	0	0	0	0	0	0	0.686342329061561	0	0.686342329061561	0.686342329061561	2.18509486280135	0	0	0	0.686342329061561	0
CGTGATAAGCCGATTT-1	0	1.7116757905415	1.3145138871729	0.374196956797035	0.374196956797035	0	0	0	0	0	0	0	0	0	0	1.18452001371949	0	0	0	1.03506664360088	0
CGTGATAAGCCGTAAG-1	0.806579951447535	0.482498110801541	2.64065948977563	0	0	0	0	0	0.482498110801541	1.05094390607965	1.2471662870128	0	0	0	0	0	0	0	0	0.482498110801541	0
CGTGATAAGGCCTTGC-1	0.463474786454644	0.258351562055454	1.11957684630102	0	0	0	0	0	0	0.258351562055454	0.258351562055454	0	0.463474786454644	0.633599818630267	0	1.11957684630102	0	0	0	0.258351562055454	0
CGTGATAAGTTGTACC-1	0	0.619223880613581	0.826903637891521	0	0	0	0	0	0	0	0	0	1.4883868087912	1.27325374956176	0	1.4883868087912	0	0	0	0.998781530851622	0
CGTGATAGTCCAAAGG-1	0.875184946292191	1.0528331193415	0.875184946292191	0	0.382837467115594	0.382837467115594	0	0	0	0	0	0	0	0	0	0.659010773062138	0	0	0.382837467115594	0.382837467115594	0
CGTGCTTCAATAGTGA-1	0.689541780993337	0	1.69884156092837	0	0	0	0	0	0	0.403062953298058	0	0.403062953298058	0	0	0.403062953298058	0.689541780993337	0	0	0	0.911962689896861	0
CGTGCTTCACGTACAT-1	0.947413543536709	0.947413543536709	2.65772878463359	0	0	0	0.274449477865776	0.947413543536709	0.489568599697925	1.16647112439391	0.816790513406785	0	0	0	0.274449477865776	1.0629286570466	0	0	0	0.666504539049558	0
CGTGCTTCACGTGAGA-1	1.36501758972444	1.20376284526718	1.01141004162859	0	0.459421830105781	0	0.459421830105781	0	0	0.773028385178031	1.01141004162859	0	0	0	0	0	0	0	0	1.36501758972444	0
CGTGCTTCAGAAGTGC-1	0	1.09373617193138	1.9396364778111	0	0	0.403030021801159	0	0	0	0	0	0.689492323866588	0	0	0	1.38080705460219	0	0	0	1.69876044335585	0.689492323866588
CGTGCTTCATAAGCGG-1	0.927105589090277	0.927105589090277	2.7894359283293	0	0	0	0	0.927105589090277	1.04120230702033	1.23648671071044	0.650401630819543	0.266537677948013	0	0	0.266537677948013	0	0	0	0	0.476776608982152	0
CGTGCTTTCGTGGAAG-1	0.284256960422007	0.284256960422007	1.78029650974557	0.284256960422007	0	0	0	0	0.284256960422007	0	0.505339799268845	0.505339799268845	0	0	0	0	0	0	0	0.686285184776962	0
CGTGTCTTCTCTCGAC-1	1.96169192690358	1.04147903888885	1.04147903888885	0.476938823513032	0	0	0	0	0	0	0	0	0	0	0	0	0	0	0	0	0
CGTTAGAAGGTATCTC-1	0	1.08389841312397	2.81237731913883	0	0	0	0	0.398135232358669	0	0	0.398135232358669	1.23698977081827	0	0	0	0.398135232358669	0	0	0	0.903058024607581	0
CGTTAGAGTGGTCTGC-1	0.498547870951034	0.829711714163017	0.498547870951034	0	0	0	0	0.498547870951034	0	0	0	0	0	0.498547870951034	0	0.829711714163017	0	0	0	1.44259063161822	0
CGTTAGATCCCACAGG-1	0	1.17268308264542	0.749208256728288	0.316105414634216	1.17268308264542	0.316105414634216	0	0	0	0.316105414634216	0	0.316105414634216	0	0	0	0	0	0	0	0.316105414634216	0
CGTTCTGAGAAGCTGC-1	0.421644417988669	0.717319028779302	0.945227618999544	0.945227618999544	1.28711795587809	0	0	0	0	1.1307133007455	0	0	0	0	0	0.945227618999544	0	0	0	0.421644417988669	0
CGTTCTGAGATTGGGC-1	1.53282613624767	1.03518370765631	1.31464667217188	0	0	0	0	0	0	0.374253631433847	0	0.374253631433847	0	0	0	0	0	0	0	0.859389142368042	0
CGTTCTGAGGTAGCAC-1	0.760336282389623	0.8453651254551	0.923727229021061	0.450755633791907	0.564933208620247	0	0	0	0	0	0	0	0	0	0.173812597791832	0.996392431928638	0	0	0	0.450755633791907	0.321840814180465
CGTTCTGTCGTGCACG-1	0.366919728725701	1.16826592460772	1.51430414332852	0	0	0	0	0	0	1.29737908985051	0.366919728725701	0.366919728725701	0	0	0.366919728725701	0	0	0	0	0	0
CGTTGGGCAGCAGAAC-1	0.299077589947583	1.23555862115224	2.11877035293099	0.715809819498253	0.528996636376885	0.299077589947583	0.299077589947583	0	0	0	0	0.299077589947583	0	0	0	0.873156496723334	0	0	0	0.528996636376885	0
CGTTGGGTCCACGGGT-1	0.837718639192443	0.504129816171729	1.37370271688586	0	0	0	0	0	0	0	0	0.283502449594557	0	0.283502449594557	0	0.283502449594557	0	0	0	1.19222555367592	0
CTAACCCAGGATATAC-1	1.12538825219947	0.466678998435632	1.21750809571859	0.260319646216598	0	0	0	0.466678998435632	0	0	0	0	0.260319646216598	0	0	0.260319646216598	0	0	0	0	0.637652512313079
CTAACCCTCAAGAGTA-1	0.562632381474848	0.562632381474848	2.7791757414457	0	0.320374434137323	0	0	0	0	1.39156744301805	0.562632381474848	0.562632381474848	0.320374434137323	0.320374434137323	0	0.757496862116179	0	0	0	0.757496862116179	0
CTAACTTAGGGCTAAC-1	0.356614954136981	0	0	0	0	0	0	0	0	0	0	0	1.27282169424228	0.998402531604439	0.998402531604439	1.38614437986727	0	0	0	0.356614954136981	0
CTAACTTGTCGCATTA-1	1.394411442025	0.92278965900266	0.92278965900266	0.321413025800808	1.394411442025	0	0	0	0	0	0	0	0.321413025800808	0.321413025800808	0	1.394411442025	0	0	1.0631147345082	0	0.759508338396798
CTAACTTGTGATTCTG-1	1.61959478504704	1.26183652605863	1.10708349705143	0	0	0	0	0	0	0	0	0	0	0	0	0.6995073049725	0	0	0	0.6995073049725	0
CTAAGTGAGCGCAATG-1	0.366974195828466	1.84377111929533	1.29750796702344	0	0	0	0	0.366974195828466	0	0	0	0	0	0	0	1.41184629155129	0	0	0	1.91156841590416	0
CTAAGTGCACATAGCT-1	1.37357810915404	0.590226670278552	1.55895574248576	0	0	0	0.237545312258007	1.76239660792647	1.05672278082133	0	0	0	0	0	0	0	0	0	0.237545312258007	0	0
CTAAGTGTCATCGCTC-1	0.595096810077923	1.23536083136102	0.341177745871476	0	0	0	0	0	0	0.595096810077923	0	0	0.595096810077923	0.797421475852353	0	1.23536083136102	0	0	0	1.10955756427045	0.595096810077923
CTACAGAAGAGCAGCT-1	1.3370383028705	0.957213158557622	3.08454717209803	1.61164957584874	0	0	0	0	0	0	0	0	0	0	0	0.789965843131517	0	0	0	0.337262678049421	0
CTACAGAAGATTAGTG-1	0.214180217694	0	0.214180217694	0	0	0.540309291077688	1.57309220646049	0	0	0	0	0	0	0	0	0	0	0	0	0.670586382124566	0
CTACAGATCAGCTAGT-1	0	0.88376089008411	0	0	0.387523766430492	0	0.387523766430492	0	0	0.666112996803775	0	0.666112996803775	0	0	0	0.666112996803775	0	0	0	1.46170229464367	0
CTACAGATCCCGAAAT-1	0	1.23337452548793	0.475114618357963	1.23337452548793	0	0	0	0	0	0.795882918897745	0.795882918897745	0	0	0	0	1.14061592269244	0	0	0	0.265512578704106	0
CTACATTGTGAGACCA-1	1.04074802350717	1.23598844118744	1.77216162516222	0.797907754362077	0	0	0	0	0	0.266373412839242	0.266373412839242	0.65006589798592	0	0	0	0	0	0	0	0.266373412839242	0.266373412839242
CTACATTTCCCGTTGT-1	0	0	1.10827143555333	0.410306343895255	0.410306343895255	0	0	0	0	0	0	0	0	0	0.410306343895255	1.26310849742098	0	0	0	0	0
CTACCCAGTCGGATTT-1	1.06690130686476	0.926275791843992	1.29989283321152	0	0.566758132711822	0	0.323004758111329	0	0	0	0	0	0	0	0	0.762587311068146	0	0	0.323004758111329	1.29989283321152	0
CTACCCATCCAGGACC-1	0.390991541123502	1.22148753309488	1.66884090673213	0.214484573282662	0	0	0	0	0	0.983785264372611	0	0.540968145543397	0	0	0	0.390991541123502	0	0	0	0	0
CTACCCATCCTCTAAT-1	0.437180677252679	1.45629018399845	0.86324411272588	0	0	0	0	0	0	0.60021121577195	0.242293338436781	0.242293338436781	0.242293338436781	0	0.242293338436781	1.07130114589451	0	0	0	1.39024826030931	0.86324411272588
CTACCTGAGCAAACAT-1	1.9741918554003	0.962257669675723	1.76691991388914	0.853563718252093	0.238701822277971	0	0	0	0	0	0	0.238701822277971	0	0	0.238701822277971	0.431262688829542	0	0	0	0.731598200898826	0
CTACCTGAGTGGTGGT-1	0	1.28510921687254	1.98460196242277	0	0	0	0	1.64559632969763	0	0.42069031570523	0	0.42069031570523	0	0	0	0.42069031570523	0	0	0	0	0
CTACCTGGTGACACAG-1	0.502628856561812	0.282566971785011	3.26357600378611	0	0	0	0	1.37086989079426	0.835567520601714	0.682890680392756	0.282566971785011	0.282566971785011	0	0	0	0	0	0	0	0.502628856561812	0
CTACCTGGTTAAGTCC-1	0	0.56547449228242	1.7159032687585	0	0	0	0	0	0	0	0	0	0	0	0	0.322185966821653	0	0	0	0.761004051356729	0
CTACCTGTCCATTCGC-1	1.51875350556637	0.437413832141004	0.740695473920404	0.24243500680518	0	0	0	0	0.24243500680518	0	0	0.24243500680518	0.437413832141004	0.740695473920404	0	0.24243500680518	0	0	0	0.437413832141004	0
CTACGGGAGCTAGAGC-1	0.558418421997118	0.809377799679585	0.558418421997118	0.558418421997118	0.691750114171651	0	0	0	0	0	0	0.2225849589524	0	0	0.404533947415675	1.09674909941471	0	0	0	0	0.691750114171651
CTACGGGCACCAGCCA-1	0.188658322318876	1.46373033523184	2.06073422818422	0.188658322318876	0.188658322318876	0.188658322318876	0	0	0.809048257177109	0.347310804217695	0.347310804217695	0.347310804217695	0.188658322318876	0	0.347310804217695	0.188658322318876	0	0	0	0.484205298383149	0
CTACGGGCAGTCCCGA-1	0.316055044001753	0.55584383473836	2.63975005535941	0	0	0	0	0	0	0	0	1.05030708290117	0	0	0	0	0	0	0	0.55584383473836	0
CTACGGGCATGCCGAC-1	1.05292423092078	1.38269580600395	0.557561056662406	0	0	0	0	0	0	0	0	0.317146663431749	0	0	0	1.82855021050936	0	0	0	1.1753337133737	0
CTACGGGGTGCCCACA-1	0.827893850413188	1.44012759167751	1.70651528035376	0	0	0	0	0.497282452879838	0	0	0	0	0	0	0	0	0	0	0	0	0
CTACGGGGTTCCACGG-1	0.457049995260487	0.895483602320336	0.625463327527233	0.895483602320336	0.457049995260487	0	0	0	0	0.254412674659207	0	0.254412674659207	0	0.254412674659207	0	1.00730936544268	0	0	0	0.457049995260487	0
CTACTATAGATTGACA-1	1.11261933180136	0.597146459306932	2.75395882015235	0.342499295100339	0	0	0.799932218233644	1.11261933180136	0	0	0	0.342499295100339	0	0	0	0.799932218233644	0	0	0.342499295100339	0.342499295100339	0.342499295100339
CTACTATAGCCATTTG-1	0.371441011119649	1.17838160540995	0.854188477129695	0	0	0.371441011119649	0	0	0.371441011119649	0	0	0.371441011119649	0	0	0	1.61907153604216	0	0	0	0.641666837294083	0
CTACTATCACTGTCGG-1	0.565671586787485	1.39686806345413	0.92475861908468	0	0	0.565671586787485	0	0	0	0	0	0	0	0	0	1.18841929448491	0	0	0	0.565671586787485	0
CTACTATCAGAGATGC-1	1.17979358214322	0.497080594092797	0.279113593870247	0.959268803479621	0.279113593870247	0	0	0	0	0	0	0	0	0	0	0.675936169586191	0	0	0	0.279113593870247	0.279113593870247
CTACTATCATGAGATA-1	0.749885171131418	0.443645837669929	0.443645837669929	0.443645837669929	0	0	0	0	0	0.443645837669929	0	0.443645837669929	0	0	0	1.17356943312925	0	0	0	0.749885171131418	0
CTACTATGTGCAATAA-1	0.330556255244362	0.330556255244362	1.59278415933937	0	0.330556255244362	0	0	0	0	0.330556255244362	0.330556255244362	0.330556255244362	0.330556255244362	0	0	0.942725555909391	0	0	0	1.59278415933937	0
CTACTATTCCATTCGC-1	0.493003828203325	0.493003828203325	1.06873036024489	0.276580725773108	0	0	0	0	0	0.276580725773108	0.276580725773108	0	0	0	0	0.821739838071748	0	0	0	0.493003828203325	0.670819862508329
CTAGACAAGATGCTAA-1	1.41277247077301	1.05235759370044	0.483330317798725	0	1.7870355496682	0	2.33427572144785	0	0	0	0	0	0	0	0	0.483330317798725	0	0	0	0	0
CTAGACAAGTCACGAG-1	0.162058768398079	1.01497465700998	0.532812562009648	0.301480455552519	0	0	0.423820964056131	0	0	0	0	0.423820964056131	0	0	0.162058768398079	1.01497465700998	0	0	0	0	0
CTAGACACATTAAAGG-1	0	1.17189432849138	0.245697482033382	0	0	0	0.98248155661137	0	0	0.245697482033382	0	0.442777260037051	0.442777260037051	0	0	1.88255262004852	0	0	0	1.64435922898416	0
CTAGACAGTCCCTGAG-1	1.37179291620598	1.25904834431033	1.79908857752478	0.350899576411332	0	0	0	0	0	0.610140156498441	0.815822251970285	0.350899576411332	0	0	0	0	0	0	0	0	0
CTAGACAGTCTCCCTA-1	0.536744274226186	0.781180263966918	1.06280464493275	0.387721551097427	0.781180263966918	0	0.666412368535978	0	0	0.387721551097427	0	0.387721551097427	0.212535241418344	0	0	0.212535241418344	0	0	0	0	0
CTAGACATCCCTCGAT-1	0.304734538130718	1.51790341666108	1.02292728651608	0.304734538130718	0.304734538130718	0	0.304734538130718	0	0	0.304734538130718	0	0.72696619412331	0	0	0	1.14345483363207	0	0	0	0.304734538130718	0
CTAGGTAGTGCGGCTT-1	1.455029904926	1.24226771290319	1.63037019424375	0.599469761344642	0.802776777311923	0	0	0	0	0	0	0.971651944042461	0	0	0	0.343998450157651	0	0	0	0.343998450157651	0
CTAGGTATCGGAAGGT-1	0	1.50870640223572	0.533081569960071	0	0	0	0	0	0	0.533081569960071	0	0	0	0	0	0.533081569960071	0	0	0	0	0
CTATAGGCAACAACAA-1	0	0.807026511726394	1.7858981829903	0.482806875025597	0.482806875025597	0	0	0	0	0.807026511726394	0	0	0	0	0	0	0	0	0	0.482806875025597	0
CTATAGGCAACCCTAA-1	0.700630277466903	0.819241322256315	1.67031566072199	0	0	0	0.566033293266282	2.6165034005115	0.410460056056542	0	0	0.226143513024129	0	0.226143513024129	0	0.410460056056542	0	0	0	0.925263751943156	0
CTATCCGAGGTAAAGG-1	0	0.874994566075908	1.0526205925234	0	0	0	0	0	0.658853227317342	0	0	0.874994566075908	0	0	0	0	0	0	0	0.38273364125013	0
CTATCCGAGGTGTGAC-1	1.18955226657968	1.03974223688989	1.93767425295075	0	0	0	0	0	0	0	0	0	0	0	0	0	0	0	0	0.863466109988969	0
CTATCCGCATCTTAGG-1	0.71452907899456	1.12702108261642	1.12702108261642	0	0	0	0	0	0	1.49904569112974	0.871697333677172	0	0.71452907899456	0.298430168778066	0	1.57384298593621	0	0	0	0.527967561011218	0
CTATCCGCATTGGGAG-1	1.8803128665695	0.584253092320808	0.584253092320808	0	0.95061547441523	0	0	0	0	0	0.584253092320808	0	0	0	0	2.19014490174816	0	0	0	0.584253092320808	0.95061547441523
CTATCCGGTGTGTCGC-1	0.283648169094352	0.283648169094352	0	0.504363544475946	0.504363544475946	0	0	0	0	1.08781884014593	0.970713818831154	0	0	0	0.283648169094352	1.08781884014593	0	0	0	0.504363544475946	0
CTATCTAAGCCAACCC-1	0.342499295100339	0.96844796143375	1.77521677866595	0	0	0	0	0	0.342499295100339	0	0	0	0	0	0	0.342499295100339	0	0	0	0.597146459306932	0
CTATCTACACACCTAA-1	0.417111395569599	0.710566140026272	1.34720096246412	0	0.574564824445163	0	0.710566140026272	0.93715736656155	0	0.230147587394433	0.230147587394433	0.230147587394433	0.574564824445163	0.230147587394433	0.417111395569599	0.417111395569599	0	0	0	0.230147587394433	0
CTATCTAGTAGCACAG-1	1.06778992240669	1.06778992240669	0.670119926695595	0	0	0	0	0	0	0	0	0	0	0.390172672559795	0	0.888593705997853	0	0	0	0.670119926695595	0
CTATCTAGTGAAGCTG-1	0.959533671573417	0.729311576984541	0.42971943475622	0	0.42971943475622	0	0	0	0	0	0.42971943475622	0	0	0	0	1.14654657304492	0	0	0.42971943475622	0.959533671573417	0.42971943475622
CTATCTAGTTATCCAG-1	0	1.03703127374678	1.53507218954632	0	0	0	1.31674207817123	0	0.375148553440528	0	0	0	0	0.647320574098903	0	0	0	0	0	0	0
CTATCTATCTGACGCG-1	0	0.865905465871751	0	0	0	0	0	0	0	0	0	1.0424686758955	0	0.651337735762539	0.377787263140839	1.32290587008325	0	0	0	0.377787263140839	0
CTATCTATCTGAGCAT-1	0.947284659287059	0.233581961096876	0.422802411472712	0.422802411472712	0.233581961096876	0.422802411472712	0	0	0	0.422802411472712	0.233581961096876	0.233581961096876	0	0	0	0	0	0	0	0	0
CTATCTATCTGTGTGA-1	0.669223892066305	1.14537586813011	0.389580008654584	0.213642803794407	0.389580008654584	0	0.213642803794407	0	0	1.14537586813011	0.981052522118907	0	0	0	0.78431310864222	0.78431310864222	0	0.213642803794407	0	0	0
CTCAACCCACGCTGAC-1	0.655607236513389	0.655607236513389	1.72838639244129	0.655607236513389	0	0	0	0	0	0.380595708706401	0.655607236513389	0	0	0	0	1.1986928065481	0	0	0	0	0
CTCAACCGTCACTCAA-1	0.887591409895922	0.799797292295906	1.11245483694312	0	0	0	0.185800199284356	0	0.597036288242151	0.185800199284356	0	0.342428235801722	0	0.185800199284356	0	0.342428235801722	0.185800199284356	0	0	0	0
CTCAACCGTCTTAGTG-1	0.570929740313639	0.767729360949448	0.570929740313639	0.570929740313639	0	0	0	0	0	0	0	0	0	0.767729360949448	0	0.325668314256972	0	0	0	0.570929740313639	0
CTCAAGAAGGAGTCTG-1	1.16303807193897	0.631195020526273	2.92300641133112	0	0	0	0	0	0	1.29186474902529	0.841473886281525	0	0	0	0	0	0	0	0	0.364593009438481	0.841473886281525
CTCAAGAAGGGACCAT-1	1.41567674230069	0.329238386134514	2.17454522554666	0.329238386134514	0.774601562200445	0	0.939865297115085	0	0	0	0	1.08165117742386	0.329238386134514	0	0	0	0	0	0	1.73675928015876	0
CTCAAGAGTCCGACGT-1	1.44293624254268	0.306921388817674	2.40320435106846	0.306921388817674	0	0	0.306921388817674	0.306921388817674	0.306921388817674	0	0	0.731262638246289	0	0	0	1.0282508254998	0.306921388817674	0	0	0.306921388817674	0.306921388817674
CTCAAGATCGCTAAAC-1	0.766164747009035	0.930324525356729	0.569659982442772	0.569659982442772	0.569659982442772	0	0	0.569659982442772	0	0	0	0.324857153305271	0	0	0	0	0	0	0	0.569659982442772	0
CTCAAGATCGGCTGTG-1	1.33010693724465	0	0.871596195305753	0.527896249534935	0	0	0	0	0	0	0	0	0	0	0	0.871596195305753	0	0	0	1.33010693724465	0
CTCAATTCAGACCTAT-1	0.649333641247138	0.522180084764776	1.18956816648974	0.376470400504757	0	0	0	0	0	0	0	0	0	0.376470400504757	0.205847801800611	0.522180084764776	0	0	0	0.649333641247138	0
CTCAATTGTGGTCTTA-1	0.338657904119638	2.11083592239459	0.960213114735915	0.338657904119638	0	0	0	0	0.338657904119638	0	0	1.34062809122616	0	0	0	0	0	0	0	0.591184531094342	0
CTCAATTTCCTCTAAT-1	1.26995387252846	1.26995387252846	1.19532133255015	0.569965752590877	0	0	0	0	0	0.705211772414763	0.413524320308416	0.413524320308416	0	0	0	0.413524320308416	0	0	0	0.413524320308416	0
CTCACTGAGCAAACAT-1	1.38410605042803	0.765692562443997	1.59160848665754	0.867344089747085	0	0	0	0	0	0.524900065563238	0.378568811326766	0	0	0	0	0.524900065563238	0.207092735882489	0	0	0	0
CTCACTGAGCTCTGTA-1	0.706405916350892	0.414323769106747	1.72635358595809	0.414323769106747	0.414323769106747	0	0	0	0	1.11625182337757	0	0	0	0	0	0.414323769106747	0.706405916350892	0	0	1.40611711946923	0
CTCACTGCAGCGGATA-1	0.527340695691106	1.12598780243466	0.713748752801368	0	0	0	0.298035910731661	0	0	0	0	0.870808170956068	0.713748752801368	0.713748752801368	0	1.12598780243466	0	0	0	1.00651557837732	1.41703971564022
CTCACTGGTCGCATCG-1	0.908531572511501	0.401161898796794	0.686685402508588	0.401161898796794	0	0	0	0	0	0	0	0	0	0	0	0	0	0	0	0.686685402508588	0
CTCACTGGTGAAGCTG-1	1.28454199596292	0.943052492936725	1.98392556594268	0	0	0	0	0	0	0	0	0.420421081717372	0	0	0	0	0	0	0	0	0
CTCACTGTCTCCCATG-1	2.03940951861795	0.580312355821294	3.26465516453413	1.08737977063282	0	0	0	0	0.580312355821294	0	0	0	0	0	0	0	0.580312355821294	0	0	0	0
CTCACTGTCTCGTCGT-1	1.17614442351399	0.370438906606745	1.78037354803496	0	0	0.370438906606745	0	0	0	0.640136806957382	1.17614442351399	0.370438906606745	0	0.370438906606745	0	0.370438906606745	0	0	0	1.02728838016131	0
CTCAGAAAGCTAATCC-1	0.779042433873423	0.905929419067974	2.08893461060126	0	0	0	0	0	0	0.258391838930729	0.258391838930729	0.258391838930729	1.01851388629325	0.258391838930729	0	1.21157445524591	0	0	0	1.01851388629325	0.258391838930729
CTCAGAAGTAAGGAGA-1	0.749855713455623	1.33282408305308	1.47019509827015	0.44362583147561	0	0	0	0	0	0.749855713455623	1.47019509827015	0.749855713455623	0	0	0	0.44362583147561	0	0	0	0	0
CTCAGAAGTCGTGCCA-1	0	1.19904874550789	0.380757048997507	0	0	0	0	0	0.380757048997507	0.655852322599878	0.380757048997507	0.380757048997507	0	1.64297486258739	0	2.18353851612476	1.44544594739896	0.380757048997507	1.04857018266637	1.64297486258739	0.87136704062321
CTCAGAAGTGGTCTAT-1	1.13240312912047	0.946753409475612	2.32249390082197	0	0	0	0.839167948906452	0.422503249156779	0	0.839167948906452	0.422503249156779	0	0	0.233401231794569	0	0.233401231794569	0	0	0	0.718596752517363	0.233401231794569
CTCAGAAGTGTTCATG-1	0.50979663456829	1.09689671796812	1.41174570482837	0.200203104353986	1.02000435619884	0.50979663456829	0	0	0	0.200203104353986	0.50979663456829	0.366933343968593	0	0	0	0.50979663456829	0	0	0	0.63477808123028	0
CTCAGGGAGCTCGTGC-1	0.911161597947949	1.46930707394661	2.13251418605273	0	0	0	0	0	0.74924746322518	0	0	1.17273442462623	0	0.555954807302277	0	1.0504762828878	0	0	0	1.46930707394661	0
CTCAGGGAGTGGCCTC-1	0	0.375120076675231	1.99773324650179	0.647277190948981	0	0	0	0	0	0.375120076675231	0	0	0	0	0	1.71409722645863	0	0	0	1.18657147912319	0.375120076675231
CTCAGGGCACTCCTTG-1	0.653513199534327	1.60874903773284	1.60874903773284	0	0	0	0	0	0.479245103873246	0	0	0	0	0	0	0	0	0	0	0	0
CTCAGGGGTGCAATGG-1	0.603627603462708	1.36112847739474	1.97623917657684	0.807863782931565	0	0	0	0	0	0.346684459791138	0	0.807863782931565	0	0	0	0.603627603462708	0	0	0	0.346684459791138	0.346684459791138
CTCAGGGGTGTCCATA-1	0.945676776731612	0.580693564952365	1.98763058593132	0.331918166165902	0	0	0	0.331918166165902	0	0.580693564952365	0.331918166165902	0	0	0	0	0	0	0	0	1.08795368206394	0.331918166165902
CTCAGGGTCGAAGGAC-1	0.663811807393514	0.813700576200723	2.24914562114592	0	0	0	0	0.663811807393514	0	0.2731219525265	0.663811807393514	0.2731219525265	0	0	0	0	0	0	0	0.813700576200723	0
CTCAGTCAGAGCACTG-1	0	0.3859488135137	1.74223543874602	0	0.66372802284677	0	0.66372802284677	0	0	0	0	0	0	0	0	1.05919121945821	0	0	0	0	0
CTCAGTCCAATACGCT-1	0.248812729844948	0.75612542809461	1.34156326795178	0.447888170649984	0.447888170649984	0	0.248812729844948	0	0	0	0	0.248812729844948	0	0	0	0.880667359947981	0	0	0	0.248812729844948	0.447888170649984
CTCAGTCGTTCCGCTT-1	0.488677820057592	1.06142198704951	1.06142198704951	0	0	0.190664278846906	0	0.190664278846906	0	1.19712478343225	0.985975419091348	0.350731718735	0	0	0	0.350731718735	0	0	0	0.190664278846906	0.190664278846906
CTCAGTCTCAACGTGT-1	0.746844223399993	1.37646606656698	2.21292493452179	0	0	0	0	0	0	0	0	0.314890972130115	0	0	0	0	0	0	0	0.314890972130115	0
CTCAGTCTCCTCGCAT-1	0	0.288090990202423	1.73594744722267	0	0	0	0	0	0	0	0.288090990202423	0	0	0	0	0.288090990202423	0	0	0	0.288090990202423	0
CTCATCGAGTAGTCAA-1	0.861830406535661	0.861830406535661	1.99899325293938	0.375576230429533	0	0	0	0	0	0	0	0	0	0	0	0	0	0	0	0	0
CTCATCGCAGGGACTA-1	0.264629144562583	1.71275508040409	3.07271379149964	0.264629144562583	0	0	0	1.99631822813585	0.793802469664438	0	0	0.92216878409714	0	0	0	0	0	0	0	0	0
CTCATCGCATCGCCTT-1	0.611499946583484	0.446049855903645	2.27346569502944	0	0	0	0	0.446049855903645	0	0.611499946583484	0.446049855903645	0.247691507964369	0.247691507964369	0.247691507964369	0	0.988197554490069	0	0	0	1.08770391169443	0
CTCATCGCATGCCGCA-1	0.424853671160679	0.843038745557555	1.75168363994295	0	0	0	0	1.83954375123543	0	0	0	0.424853671160679	0	0	0	0.234821740183455	0	0	0	0.722090854666176	0.584475588930409
CTCATCGGTATGACAA-1	0.311420720444805	0.311420720444805	2.77133199573225	0	0	0	1.03915158550878	1.16070445125742	0	0	0	0.548541593883073	0	0	0	0.900752291919981	0	0	0	0.311420720444805	0
CTCATCGTCAAGAGGC-1	0.429064138226867	0.958376033535095	0.728340116154636	0.429064138226867	2.07513904516968	0	0	0	0	0.958376033535095	0.429064138226867	0.429064138226867	0	0	0.429064138226867	1.55829971167406	0	0	0	0.429064138226867	0
CTCATCGTCAGTCAGT-1	0.808622345355827	1.55486341637142	0.978232523430015	0.347085543792862	0	0	0	0	0	0	0	0.808622345355827	0.347085543792862	0	0	0	0	0	0	0.604247941956191	0
CTCATGCAGACGGTTG-1	0	0.658178914135709	2.2387342350329	0	0	0	0	0	0.874179647071095	0	0	0	0	0	0	1.20242569645609	0.382289318112414	0	0	0	0
CTCATGCAGTGCTCAT-1	0.866111623544103	0.70962848953506	1.22697132418521	0	0	0.295956680748241	0	0	1.00138879350535	0.295956680748241	0	0.295956680748241	0	0	0.52403233002027	0.866111623544103	0	0	0	0	0
CTCATGCTCCGTGGCA-1	1.11882284833014	0.633074526522607	2.25543668993764	0.633074526522607	0	0	0.633074526522607	0	0	0	0	0.463059669896409	0	0	0	0	0	0	0	0	0.258096768092274
CTCATGCTCTCTAGGA-1	1.00217384752575	0.710259147976229	2.10919802118903	0	0	0.296274658141959	0	0.524538543105803	0.524538543105803	0.710259147976229	0.524538543105803	0	0	0	0	0.710259147976229	0	0	0	1.00217384752575	0
CTCATGCTCTTAGTTC-1	1.21443353098806	1.10857735901085	3.23319426230277	0	0	0	0	1.31014906512692	0	0.291430620481343	0	0.291430620481343	0	0	0	0.700630277466903	0	0	0	0.291430620481343	0.291430620481343
CTCATTAAGTAGCCAG-1	0	0.394901543892742	2.05147056586995	0.677259691552586	0	0	0.394901543892742	0	0	0	0	0	0	0	0	0.394901543892742	0	0	0	0	0
CTCATTACACTTTAGG-1	1.26494888451126	0	1.37794213807494	0.353342421193762	0.613907639701427	0	0	0	0	0	0	0	0	0.613907639701427	0	0.613907639701427	0	0	0	0	0
CTCATTAGTCGAAACG-1	0.561141472371775	1.63699391828476	1.56095328640927	0	0	0	0	0.561141472371775	0.319424890499185	0	0	0.319424890499185	0.319424890499185	0	0	0.561141472371775	0	0	0	0	0
CTCATTAGTGTTACTG-1	0.979554999772648	0.979554999772648	1.55653476496207	1.36372250740258	0.605209235003194	0.605209235003194	0.347707247942916	0	0	0	0	0	0	0	0	0.347707247942916	0	0	0	0.347707247942916	0
CTCATTATCGCTGACG-1	0	0.477101150549178	1.04175593096975	0.477101150549178	0	0	1.04175593096975	0	0	0	0	0	0	0	0	0.477101150549178	0	0	0	0	0
CTCCAACAGAAGCTCG-1	0.891197363109602	0.814608439028926	0.541756435438433	0.731663486540229	0.814608439028926	0	0.165307545465965	0	0	0.307125652208907	0.641211288959823	0.165307545465965	0	0	0	0.814608439028926	0	0	0	1.02874722085473	0
CTCCAACAGAAGTCTA-1	1.56229264190488	1.29165967973329	2.82333678658997	0	0.561869707022354	0	0	0.319888630930324	0.561869707022354	0	0	0	0	0	0	0	0	0	0	0	0.319888630930324
CTCCAACTCTGTGCAA-1	0.249043187119327	0.75668038190659	2.63967727178058	0	0	0	0	2.33527638798695	0.448265856817542	0	0	0.448265856817542	0	0	0	0.249043187119327	0.249043187119327	0	0.249043187119327	0.249043187119327	0
CTCCACAAGGGATGTC-1	1.68680322054843	1.83778711951792	1.76514198477509	0	0	0	0	0	0	1.01554707648302	1.16349192084063	0.841849492766457	0	0	0	0	0	0	0	1.01554707648302	0
CTCCACACAATTGCGT-1	0.472620888803672	0.792262022644234	0.645158761247598	0.792262022644234	1.13612508595851	0	0	0	0	0	0	0	0	0	0	0.263975696227031	0	0	0	0.263975696227031	0
CTCCACAGTAGCTAAA-1	2.21541809696062	1.03478385765852	0	1.39231695455901	0	0.473019459912411	0	0	0	0	0	0.26422123637145	1.46477724578477	0	0	0.645661847130893	0	0	0	0.473019459912411	0
CTCCACAGTCGTGGTC-1	0.580641551576468	0.779681212954312	0.580641551576468	0.331884814097152	0	0	0	0	0	0	0	0.179648118456007	0	0	0	0.331884814097152	0	0	0	0.331884814097152	0
CTCCACATCATTCACT-1	2.10338150169616	0.765938843454237	1.1945361536712	0	0.454576773398313	0	0	0	0	0	0	0	0	0	0	0.252899012148134	0	0	0	0.454576773398313	0
CTCCATGCATAAGCAA-1	0.374707654531663	0.860227489847511	0.952036726041234	0.374707654531663	0	0.374707654531663	0	0	0	0.860227489847511	0.759129327108192	0.519893887472189	0	0	0	0.759129327108192	0	0	0	0	0
CTCCATGGTAATACCC-1	0.647363963266349	0	1.71424651400165	0	0	0	0	0	0	0	0	0.647363963266349	0	0	0	1.18669798189565	0	0	0	1.53514362101688	1.18669798189565
CTCCATGGTGAGAGGG-1	1.20512095030432	0.307163684936479	0.641279365803002	0.814688573504773	0.731738113601866	0.431357153861535	0.307163684936479	0.307163684936479	0	0.731738113601866	0.641279365803002	0.165329459473077	0	0	0.307163684936479	0	0	0	0	0.307163684936479	0
CTCCATGTCGGTCATA-1	1.28660087842167	0.837346921212957	2.46889534577479	0.503870377341558	0	0.283340715711363	0	0	0	0	0	0.283340715711363	0	0	0	0	0	0	0	0.837346921212957	0
CTCCCAACAACACGAG-1	1.27231071038809	0.742431816009012	2.3553990495045	0.312627981363952	0	0	0	0	0.55044573655496	0.312627981363952	0.312627981363952	0	0	0	0.312627981363952	0.742431816009012	0	0	0	0.742431816009012	0.312627981363952
CTCCCAACACGCGGTT-1	1.49334874667812	0	2.52625627434142	0.569343448669111	0	0.324654999583523	0	0.324654999583523	0	0.324654999583523	0	0.324654999583523	0	0.324654999583523	0.324654999583523	0.324654999583523	0	0	0	0.324654999583523	0
CTCCCAACAGGCACTC-1	1.19355121207383	0.971529469102778	1.83327610929365	0	0	0	0	0.283972530738626	1.45487884298652	0	0	0.283972530738626	0	0	0	0	0	0	0	0.838798598368951	0.283972530738626
CTCCCAAGTTTAGTCG-1	1.02870102257303	0.371120298822815	1.85509242438349	0.641177256142534	1.92302841108738	0	0	0	0	0	0	0	0	0.371120298822815	0	0.371120298822815	0	0	0	0.371120298822815	0
CTCCCTCAGGGCTTCC-1	1.38158788415103	1.2482811124796	1.86649070031281	0.403376074769482	0	0	1.78652868040648	0	0	0	0	0	0	0	0	0	0	0	0.403376074769482	0.403376074769482	0.403376074769482
CTCCCTCAGTAACCTC-1	0.67671219553059	0.828492814363975	0.497699315487438	1.18088744154753	0	0	0	0	0	0	0	0.279498343148731	0	0	0	1.07663839807798	0	0	0	0.960242967666797	0
CTCCCTCCAAGTCGTT-1	0.577692536949451	1.0834326285331	2.03422666982624	0.941507666837553	0.776054832488817	0	0	0.577692536949451	0	0.32999486229195	0	0	0	0	0	0.32999486229195	0	0	0	0.577692536949451	0
CTCCCTCCACTGGATT-1	1.16182972764467	0	2.48314481878667	0.630372506293406	0	0	0	0	0	0	0	0	0	0	0	0.364056181414194	0	0	0	0	0
CTCCCTCTCAACGTGT-1	0.632591500329332	0.632591500329332	1.0170281343875	0.777784068375388	0	0.257862536119101	0	0	0	0	0	0	0.4626779947063	0	0.257862536119101	1.11812936608414	0	0	0	0.632591500329332	0.257862536119101
CTCCGATAGCTCATAC-1	1.08375049745079	0.750268341433622	2.0775398687537	0.608773845644871	0	0	0	0.443906085185522	1.25690534449168	0	0	0.246384998626267	0	0	0.246384998626267	0	0	0	0	0.443906085185522	0
CTCCGATCACTAGGCC-1	0.298627692124161	0.714919909316144	0.872142638963678	0	0	0	0	0	0	0.298627692124161	0.298627692124161	0.298627692124161	0.298627692124161	0	0	1.33079783746125	0	0	0	0.714919909316144	0.528281565829469
CTCCGATTCAATCCGA-1	0.416160397224912	0.865563208364497	0.620692101344523	0	0.523646312195052	0.295714244149045	0.295714244149045	0.709147521906386	0.158748389075888	0.620692101344523	0.295714244149045	0	0	0	0	0.295714244149045	0	0	0	0.709147521906386	0.416160397224912
CTCCGATTCATCACCC-1	0.642755193128408	1.13269082765293	1.90372571137996	0.262803464206408	0	0.470717230898522	0.262803464206408	0	0	0	0	0.789495158141487	0	0	0	0.470717230898522	0	0	0	0.470717230898522	0
CTCCGATTCCAGCACG-1	0.330942641521044	0.330942641521044	1.21005812686152	1.74175642483002	1.59387733406807	0	0	0	0	0	0	0	0	0.330942641521044	0	0.330942641521044	0	0	0	0.330942641521044	0
CTCCTCCAGAGTCTTC-1	0.739329658845863	0.547940657481293	1.15972682557454	0	0.31103989056836	0	0	0	0	0	0	0	1.03823162629178	0.31103989056836	0	1.26804718222993	0	0	0	0.739329658845863	0.739329658845863
CTCCTCCAGGCCCAAA-1	1.36301348503544	1.36301348503544	0.369753126086352	0.639089279605628	1.17461183510335	0	0.369753126086352	0	0.369753126086352	0.369753126086352	0.201869760741472	0.369753126086352	0	0	0	0.513461672115767	0	0	0	0.201869760741472	0
CTCCTCCCACTAACGT-1	0.846669782427794	0.98014227251369	0	0.846669782427794	0	0	0	0	0	0.287407336883036	0	0.69259763392208	0	0	0.287407336883036	0.69259763392208	0	0	0	0.846669782427794	0
CTCCTCCGTCGCAACC-1	0	0.352549445167336	2.04937400831507	0	0.989823680334587	0	0	0	0	0.352549445167336	0	0.352549445167336	0	0	0	1.13573143474632	0	0	0	1.26303573531739	0.352549445167336
CTCCTCCGTGCAATAA-1	0	0.793509355294362	0	0.591905028751606	1.23030846311905	0	0	0	0	0	0	0	0	0.339121702518502	0	0	0	0	0	1.23030846311905	0
CTCCTCCGTTACCTGA-1	0	0.311508737803684	1.53790693203001	0.311508737803684	1.1609303170235	0	0	0	0	0	0	0	0	0	0.311508737803684	1.53790693203001	0	0	0	0	0
CTCCTCCTCATGCCCT-1	0	1.10321112697376	0	3.41891116930074	0.851241015230776	0	0	0.513587463886965	0.289409116199655	0	0	0	0	0	0	0.696598290517187	0	0	0	0	0.289409116199655
CTCCTCCTCCAACACA-1	1.27190467729586	0.495860396340087	2.26859278436101	0.278355082923107	0.278355082923107	0	0	0.957346611163712	0.278355082923107	0	0	0	0	0	0	0	0	0	0	0	0
CTCCTCCTCCGAGGCT-1	1.24372980340365	1.34055741806498	2.16999331390806	0.302063127216018	0	0	0	0.533737075807037	0	0.721705403985465	0.721705403985465	0.302063127216018	0	0	0	0	0	0	0	0.533737075807037	0.533737075807037
CTCCTCCTCTGGGCAC-1	0	1.82249991699742	0.372301328324965	0	0	0	0	0	0	0	0	0.203377550244595	0	0	0.203377550244595	1.62129364975301	0	0.203377550244595	0	0.372301328324965	0
CTCCTTTAGAGACAAG-1	0	0.922637401039617	1.39422142370572	0.408996007110717	0	0	0	0	0	0	0	0	0	0	0	0.698438864824363	0	0	0	0.922637401039617	0
CTCCTTTCACATAACC-1	1.04485218327507	0.930515167482334	0.801396994030928	1.04485218327507	0.478917584314781	0	0	0	0	0	0	0	0	0	0	0.267859172189325	0	0	0	0.267859172189325	0
CTCCTTTGTCCAGGTC-1	0.533547538014132	0.533547538014132	1.13620029670915	0	0.301943655438101	0	0	0	0	0	0	0.301943655438101	0	0	0	0	0	0	0	0.533547538014132	0
CTCCTTTTCTATGCCC-1	0.810721939290576	0.348196435417075	1.71947820182158	0.348196435417075	0.348196435417075	0	0	0	0	0	0	0.348196435417075	0	0	0	0.810721939290576	0	0	0	0.348196435417075	0
CTCGAGGAGTCTGCAT-1	0.789331104412867	0.789331104412867	3.37571519461939	0	0	0	0	1.03064910664917	0	0	0	0	0	0	0	0.470604410279126	0	0	0	0.470604410279126	0
CTCGAGGGTGTGATGG-1	0	0.831342822327105	0.622867884991885	0	0	0	0	1.27893202561336	0	0	0	0	0.359165250514713	0	0	0.359165250514713	0	0	0	0.359165250514713	0
CTCGAGGGTTCGCGTG-1	0	1.1663107840592	0	0.439887132222525	3.07823115468814	0	0	0	0	0	0	0	0	0	0	3.96388919422112	2.4659254382215	0.744345849369441	0	2.13525244318823	0.439887132222525
CTCGAGGGTTGCCGCA-1	0.819946776324029	1.93563400365913	0.35309029257292	0.613519024537101	0	0	0	0	0	0	0	0.990967188246583	0	0	0	0.35309029257292	0	0	0	0.819946776324029	0.35309029257292
CTCTCAGCAGTTGGTT-1	0.487317552657364	0.943850921798972	2.5098417314807	0.273054414917312	0	0	0	0.487317552657364	0.813543230506862	0.273054414917312	0.663674716820325	0.487317552657364	0	0	0	0	0	0	0	0.487317552657364	0
CTCTCAGGTATGACAA-1	0.490548608201675	0.490548608201675	0.667736010042784	1.50021791909435	1.42697070628122	0	0.275057200969987	0	0	1.06458517846152	0.275057200969987	0	0	0	0	0	0	0	0	0.275057200969987	0
CTCTCAGGTCGCGTCA-1	0.807542421470514	0	2.49991949360063	0	0	0	0	1.97573962135507	0.346514585647654	0	0	0.346514585647654	0	0	0	0	0	0	0	0.346514585647654	0
CTCTCAGTCAGACATC-1	1.39926903817756	1.15693439698965	0.361885033179695	0.361885033179695	1.8297624596406	0	0	0	0	0.361885033179695	0	0.361885033179695	0	0	0.361885033179695	0	0	0	0	1.2854245851337	0
CTCTCAGTCCGTGTAA-1	0	0.661746454102492	2.85750705206047	0	0	0	0	0	0.384641225856306	0	0	0	0	0	0	0	0	0	0	0.384641225856306	0
CTCTCAGTCGTCCTTG-1	0.664025176112237	0.664025176112237	0.881241154724767	0	0.386144973499142	0	0	0	0.664025176112237	0	0	0	0	0	0	0	0	0	0	0.664025176112237	0
CTCTCGAAGAGATCGC-1	0.247679175503919	0.446029628715907	1.97172759732205	0.446029628715907	0.247679175503919	0	0	0	0	0.446029628715907	0.753393141327231	0	0	0	0	0	0	0	0	0	0.247679175503919
CTCTCGACAATTGCGT-1	0.413862834697935	0.570399968728451	1.89298332957033	0.570399968728451	1.52356350498219	0	0.705717471971268	0	0	0.228190645125863	0.228190645125863	0	0	0	0.228190645125863	0	0	0	0	0.413862834697935	1.11533780692258
CTCTCGAGTTGCGTAT-1	0.484010136903582	2.20754724964364	2.17271569192232	0.484010136903582	0	0	0	0	0	0.659513941201409	0.271006845457142	0.659513941201409	0	0	0	0	0	0	0	0.271006845457142	0.271006845457142
CTCTCGATCTCGGGAC-1	1.10008110986956	1.10008110986956	0	0.917612768002048	0	0	0	0	0	0	0	0	0	0.917612768002048	0	1.38794663336961	0	0	0	0.694248998671112	0
CTCTGGTAGGGTTGCA-1	1.43328905266818	0.335799312111633	0	0	0	0	0	0	0	0	0	0.586739697683913	0	0	0	0.586739697683913	0.335799312111633	0	0	0.335799312111633	0
CTCTGGTAGGTAGTCG-1	0.457177565392994	1.82720448804516	0.457177565392994	1.19949400140842	0.76974643709567	0	0	0.457177565392994	0	0	0	0	0	0	0	0.76974643709567	0	0	0	1.36047558575267	0
CTCTGGTTCCTTCTGG-1	0.713359255352585	1.00603115291544	1.32854902960662	0	0	0	0	0	0	0	0	0.297839174974807	0	0	0	1.49726568962401	0	0	0	0.713359255352585	0
CTCTGGTTCGAGTGAG-1	0	0.723468374274907	2.53981160253057	0.302957586755725	0.302957586755725	0.302957586755725	0	0.723468374274907	0	0	0	0.723468374274907	0	0	0	0	0	0	0	0	0.535155682940504
CTGAATGAGTCGCGAA-1	1.9161367709234	0.423165609395077	1.42568879762854	1.54490149844281	0	0	0	0	0	0	0	0	0	0	0	1.29031625562151	0	0	0	0.71958181185444	0
CTGAATGCAAGTGCAG-1	0.787542114927454	0.587040972572164	0.33599292681814	0	0	0	0	0	0	0	0	0	0	0.587040972572164	0	1.33376448391721	0	0	0	0.33599292681814	0
CTGAATGCAGTTGTCA-1	0.70503042323393	1.11442543773164	0.41340293927468	0	0	0	0	0	0	0	0	0	0	0.41340293927468	0	2.16094225521347	0.41340293927468	0	0	0.41340293927468	0.41340293927468
CTGAATGGTCGCGTTG-1	0	0.930874980530138	3.37325537776585	0.413593713362032	0	0.228028639057422	0	0	0	1.02706225518849	0.228028639057422	0	0	0	0.228028639057422	0.570054767211724	0	0	0	0.570054767211724	0
CTGAATGTCCGGCTTT-1	0.69238139450977	1.09759111022835	2.56353514024601	0.287299252730226	0	0.287299252730226	1.3851454620217	0.846422628442449	0.979871928784492	0	0	0	0.287299252730226	0	0	0.287299252730226	0	0	0	0.69238139450977	0
CTGAATGTCGGTCATA-1	0	1.10400118612979	0	0.591382487965927	0	0	0	0	0	1.22948042049818	1.10400118612979	0.338785320958054	0	1.22948042049818	0	1.89392321971848	1.6159011133054	0.338785320958054	0	0.960486841363073	0
CTGAATGTCTAGTGTG-1	0.329085325077122	0	1.20542531658985	0	0	0	0	0	0	0.576272212279797	0	0.329085325077122	0.774307392570379	0.329085325077122	0	1.66518679727089	0.576272212279797	0	0	1.58861547533552	0
CTGAATGTCTTGAACG-1	0.264911199445759	0.264911199445759	1.59799227265032	0.474139110747619	1.03669837823194	0	0	0	0	0	0	0.264911199445759	0	0	0	0.474139110747619	0	0	0	0	0.264911199445759
CTGAGCGAGCCAAGGT-1	0.300190172586463	1.64892521649713	0	0.530764169033825	0.530764169033825	0	0.300190172586463	0	0.300190172586463	0	0	0.530764169033825	0	0.300190172586463	0	0.87566128236189	0	0	0	1.23860862875638	0
CTGAGCGAGCCGATCC-1	0.634382512414421	1.16771637827408	2.59540410157841	0	0	0	0	0.634382512414421	1.01946610949726	0.845347072803353	0	0	0	0	0	0	0	0	0	0.634382512414421	0
CTGAGCGAGGTCGACA-1	1.08118750612672	0	3.51063878572952	0	0	0	0	0	0.500407230924453	0	0	0	0	0	0	0.500407230924453	0	0	0	0.500407230924453	0
CTGAGCGCACACTGGC-1	0.961558476502144	0.59215763006836	1.69439785182237	0.793819067856151	0	0	0.339284335099844	0	0	1.34223728261877	0.793819067856151	0	0	0.339284335099844	0	0.339284335099844	0	0	0	0.339284335099844	0
CTGAGCGCAGTGCCTG-1	0.486085438687031	0.941898933343655	2.79334085295816	0.27229133090783	0.27229133090783	0	1.25383543133008	0	0	0.486085438687031	0	0.486085438687031	0.27229133090783	0	0	0	0	0	0	0.941898933343655	0
CTGAGCGGTCGAGCAA-1	0.857978354387922	0.857978354387922	1.99322224393954	1.31285665069799	0	0	0	0	0	0	0	0.64479273761505	0	0	0	1.70981887839862	0	0	0	1.70981887839862	0
CTGAGCGTCATCTCTA-1	1.14440230029612	1.51898924628139	0.886673419180272	0	0	0	0	0	0.886673419180272	0.886673419180272	0.538550450500036	0.886673419180272	0	0	0	0	0	0	0	0.538550450500036	0
CTGAGGCAGCGTACAG-1	0	0.320053843844707	1.48042594794529	0	0	0	0.320053843844707	0	0	0	0	0	0	0	0	0	0	0	0	0.756875568264215	0
CTGAGGCGTGACAGGT-1	0.628917983202209	0.628917983202209	1.68229803015325	0	1.28833423253366	0	0.838705382422962	0	0.36310723744123	0	0	0	0	0	0	0.628917983202209	0	0	0	0	0
CTGAGGCGTGGAGAAA-1	0.746260511638247	1.04679154706414	0.907773659340941	0	1.82063714652075	0	0	0	0	0.907773659340941	0.553539575787971	0	0	0	0	1.16882114246501	0	0	0	0	0.314591324792112
CTGATCCAGCATACTC-1	0.475598144981732	0.796584527853779	1.80414949325488	1.03919093954316	0	0	0	0.184811873053435	0	0	0	0.340737560903155	0	0.184811873053435	0.184811873053435	0.184811873053435	0	0	0	0	0
CTGATCCCATAAGCGG-1	0.54041399886244	0.889303785315635	0.889303785315635	0.30627714526787	0	0	0	0	0	0	0	0.30627714526787	0	0	0.30627714526787	0.30627714526787	0	0	0	0.889303785315635	0
CTGCAGGAGAATTGCA-1	1.14266833426205	0.926275791843992	1.4713689086558	0	0	0	0.797538796301041	0	0	0.476255965726075	0.649745097725345	0	0	0	0	1.53906061065882	0	0	0	0.649745097725345	0.266216480154435
CTGCAGGAGTGCGACA-1	0.8167846378525	0.8167846378525	0.191062559698694	1.65071489627703	1.31827173635537	0	0	0	0	0.191062559698694	0	0.191062559698694	0	0	0	0.351410362918902	0	0	0	0.719144260081912	0
CTGCAGGCATTGTACG-1	0	2.07052414660304	0.402077375060268	0	0	0	0	0	0	0.910184524800963	0	1.69641216920991	0.688061267469675	0.688061267469675	0	0.402077375060268	0	0	0	1.60128798907495	0
CTGCAGGTCAGCCCAG-1	0.568761304689906	0.324283274755328	1.96411829952335	0	0.324283274755328	0	0	0	1.19338723133858	0	0	0	0	0	0	0	0	0	0	0	0
CTGCATCAGACTCTTG-1	0.296451609827783	0.867230680707048	1.22833627668066	0.296451609827783	0.710610018602502	0	0.524820205078147	0	0	0	0	0	0.296451609827783	0	0	0	0	0	0	1.00261056460415	0
CTGCATCAGACTGTTC-1	0	0.289966866134383	2.16754556693706	0	0	0.289966866134383	0	0	0	0	0	0.289966866134383	0.289966866134383	0	0	0	0	0	0	0.986531478907621	0
CTGCATCCACATTCTT-1	0.919807606312356	0.756875568264215	0.919807606312356	0	0	0	0	0.756875568264215	0	0	0	0	0	0	0	0.919807606312356	0	0	0	0.562129102553417	0.320053843844707
CTGCATCCAGTCACGC-1	0.854258610914266	0	1.6927683111775	0	0	0	0	0	0.76863825690848	0	0	0	0.176307286240724	0	0	0.854258610914266	0	0	0	0.456420294726107	0
CTGCATCCATACTGAC-1	0.293142831077915	0.519548581103129	1.62680839464368	0.293142831077915	0	0	0.704039039809337	0	0	0	0	0	0	0	0.293142831077915	0.293142831077915	0	0	0	0.704039039809337	0.293142831077915
CTGCATCGTTGACTAC-1	1.00098950876275	0.764218355921596	1.49109253420447	0	0	0	0	0	0	0	1.35281208505286	0	0.4534026175183	0	0	0.4534026175183	0	0	0	0.764218355921596	0
CTGCATCTCGTCTACC-1	0.534291900580552	0.722394983309372	2.13007715488967	0.302412899261132	0.302412899261132	0.302412899261132	0.722394983309372	0.880654954903234	0	0	0	0	0	0	0	0	0	0	0	0.302412899261132	0
CTGCCATGTTAAGTCC-1	1.16477237874458	1.68832052470884	1.32348542008156	0	0	0	0	0	0	1.16477237874458	1.32348542008156	0	0.43909219807627	1.16477237874458	0	0.43909219807627	0	0	0	0.97602834301718	0
CTGCCATTCAAACCCA-1	0.335514993408361	0.786629100184105	0	0	0.335514993408361	0	0	0	0	0.786629100184105	0	0	0	0	0	1.60675531893063	0	0	0	0.586297223699058	0
CTGCCTAAGAATAACC-1	0	0.800134697026809	1.11286617454868	1.45135819577415	0	0	0	0	0	0	0	0	0	0.800134697026809	0	1.70379296635493	0	0	0	1.35074361034902	0
CTGCCTAAGGAACGCT-1	0.264678460549224	0.646598306228771	1.31563244971221	0.473761482998586	0.264678460549224	0.264678460549224	0.264678460549224	0	0	0	0.264678460549224	0.646598306228771	0	0	0	0.646598306228771	0	0	0	0.473761482998586	0
CTGCCTACAAACACCT-1	0	0.739291529911444	0.436463369868412	0	0	0	0	0	0	0	0	0	0	0	0	0.971413828867979	0	0	0	0	0
CTGCCTACAAGGTCAG-1	1.02833544525214	2.10238002430719	0.469254845983494	0	0	0	0	0	0	0	0	0	0	0.469254845983494	0	0	0	0	0	0	0
CTGCCTACATGAGGGT-1	0.81652620172045	0.610716663619282	0.81652620172045	0.351273175233312	0.351273175233312	0	0	0.987122539987515	0	0.351273175233312	0	0	0	0.610716663619282	0	0.81652620172045	0	0	0	0.351273175233312	0
CTGCCTACATGTGGTT-1	1.27491562182197	0	2.67666941151826	0.497497111245296	0	0	0	0	0.497497111245296	0.959924639307791	0.497497111245296	0	0	0	0	0.67645859604072	0	0	0	0.959924639307791	0.279372593394837
CTGCCTAGTCGTGGAA-1	0	0.586379766732225	1.22154002073302	0	0.235722599344156	0	0	0	0	0.586379766732225	0.426343132506683	0	0	0	0	1.60690406884736	0	0	0	0.586379766732225	0
CTGCCTAGTGGCGCTT-1	0	1.31161684478175	0	0.756155403803707	2.72385117562601	0	0	0	0	0.948602894421194	0.643986849571035	0	0	0	0	2.41328897494236	1.24879987662995	1.529577882917	0.643986849571035	1.86009417160711	0.756155403803707
CTGCCTAGTTGGTGTT-1	0.864617680345771	0.763177721047326	1.43656658016777	0	0	0.377088095159703	0	0	0	0.650273864080841	0.522980922293621	0.206214154067791	0	0.206214154067791	0	0.206214154067791	0	0	0	0.377088095159703	0.206214154067791
CTGCGAGAGTTGTAGA-1	0	1.13359826215324	0.719500741864347	0	2.44530593537284	0	0	0	0.719500741864347	1.74751756815339	1.13359826215324	0	0	0.423111089340718	0.947832677541203	3.22796950396676	2.48995900085461	1.29020172000023	0	2.06015047633982	0.947832677541203
CTGCGAGCAAATGATG-1	0.955511445027436	0.955511445027436	2.62466859216316	0.587786664902119	0	0	0.587786664902119	0	0	0	0	0	0	0	0	0	0	0	0	0	0
CTGCGAGTCGCTCATC-1	0.601420116421977	0.345257907715632	1.97203893485842	0.345257907715632	0.345257907715632	0.345257907715632	0	0	0	1.11899339195892	0.601420116421977	0.345257907715632	0.345257907715632	0	0.345257907715632	0	0	0	0	0	0
CTGCTCATCACTACTT-1	0.30821810567642	1.26044328078619	2.01463103188227	0.30821810567642	0.893632437233186	0.30821810567642	0.733805990761707	1.15246478819698	0.30821810567642	0	0	0.30821810567642	0	0	0	0.30821810567642	0	0	0.733805990761707	0	0.30821810567642
CTGGACGGTCACCGCA-1	0.734252038899415	0.239788790736607	2.63956238746092	0	0	0	0	0.965417629615042	1.06362903269332	0.856499705560289	0.239788790736607	0.594950960623333	0.239788790736607	0	0	0	0	0	0	0.239788790736607	0
CTGGACGGTCATATGC-1	0.598029337173068	0	0	0	0	0	0	0	0	0.343068843372412	0	0	0	0	0	0.801013353648871	0	0	0	1.23999455910224	0.801013353648871
CTGGACGGTCCACTTC-1	0.865520031228942	0.764009991039636	1.19202242438279	0.20650475571291	0	0	0	0	0	0	0	0.20650475571291	0.20650475571291	0	0	0	0	0	0	0.523615923386313	0
CTGGACGGTCTGTGAT-1	0	0	2.17613269142826	0	0	0	0	0	0	0	0	0	0	0.624877912120768	0	1.3957650185544	0	0	0.360473976874991	0.833789961731608	1.15374568965754
CTGGACGTCCTTATGT-1	0.549825017984393	0.902556654758766	1.75166176372084	0.312234342131451	0	0	0	1.61566322681563	0	0.312234342131451	0	0.549825017984393	0	0.312234342131451	0	0.312234342131451	0	0	0	0.741663323589637	0
CTGGACGTCGGTCTGG-1	0.255977602250761	1.3653868031832	1.20410990511127	0	0.255977602250761	0	0	0.459604490029575	0	0	0	0.255977602250761	0	0	0	0	0	0	0	0.773295352044346	0
CTGGCAGGTTATCTTC-1	0.931581514653132	0.767275757689495	1.85392368849866	0	0	0	0	0	0	0	0	0.325433084549166	0.325433084549166	0	0	1.30627969900356	0	0	1.49552349463619	1.19627759253557	1.49552349463619
CTGGCAGGTTTCGGCG-1	0.68514437146021	0	1.7783856505983	0	0	0	0	0	0	0	0	0.504428508284183	0	0	0	0	0	0	0	0	0
CTGGCAGTCTCCGAGG-1	0.985190358920739	0.750888175249462	0.750888175249462	0.750888175249462	0	0	0	0	0.444327141200211	0	0	0	0	0	0	1.17488242382633	0	0	0	0.750888175249462	0
CTGGTCTAGGTGCTGA-1	0	0.272582591049842	1.05782902717741	0	0.486555790215491	0.272582591049842	0.812443604772765	0	0	0	0	0	0	0	0.272582591049842	0.486555790215491	0	0	0	0.942644258134838	0
CTGGTCTAGTAGAATC-1	0.919603489007065	0	0.407306883429966	0	0	0	0	0	0	0	0	0	0	0	0	0.695908573051434	0	0	0	0.695908573051434	0
CTGGTCTAGTATGGAT-1	0.536272574702483	0.536272574702483	1.34507904013212	0	0	0	0	0	0	0	0	0.536272574702483	0	0	0	0.536272574702483	0	0	0	0.536272574702483	0
CTGGTCTCACGTATAC-1	1.68038640045736	1.05495338080779	1.8894189786469	0.809993857335218	0.484859660720324	0	0	0	0	0	0	0	0	0	1.25155891738733	0	0	0	0	0.66058299314333	0
CTGGTCTCATCCGAGC-1	1.44914061023381	0.682003177981276	1.65580383299203	0.282125594681304	0.282125594681304	0	0	1.28303217841967	0	0	0	0.83455167095244	0	0	0	0	0	0	0	0	0
CTGGTCTGTGGTCTAT-1	0.823780414927689	0.823780414927689	2.36021666169873	0.494421665711272	0	0	0	0	0	0	0	0.494421665711272	0	0	0	0	0	0	0	0	0
[truncated: 2,332 more rows]
