# Supplementary material for: White and brown adipose tissue share a convergent fibro-adipogenic progenitor population
Source: EMBO Rep. 2025 Oct 8;26(22):5612–36. doi: 10.1038/s44319-025-00591-6 (PMC12635263; doi:10.1038/s44319-025-00591-6)
Supplement: Supplementary file 8 — Source data Fig. 1 [file 44319_2025_591_MOESM8_ESM.zip › Figure 1 source data/1F/wat_cc_pca_coords.csv]

	PC_1	PC_2	PC_3	PC_4	PC_5	PC_6	PC_7	PC_8	PC_9	PC_10	PC_11	PC_12	PC_13	PC_14	PC_15	PC_16	PC_17	PC_18	PC_19	PC_20	PC_21	PC_22	PC_23	PC_24	PC_25	PC_26	PC_27	PC_28	PC_29	PC_30	PC_31	PC_32	PC_33	PC_34	PC_35	PC_36	PC_37	PC_38	PC_39	PC_40	PC_41	PC_42	PC_43	PC_44	PC_45	PC_46	PC_47	PC_48	PC_49
AAACCCACAGAGCCCT-1	-3.5184630234947	-2.60445196149409	1.79632962855522	-0.795863165887382	7.38003339013037	2.22536738091719	3.10044054317655	2.65337224338399	2.75906363320863	-5.19441348953812	1.52999391280729	-0.938126836913453	-3.5495468039552	2.82453657344316	1.70479203487572	0.99501692629658	-2.63790387308165	0.154786712939672	1.29698994009472	0.154542852409258	3.30144939848065	-3.64428562928583	-1.99052318842196	-5.05231846069595	-1.83663525814912	1.43961753633796	-4.33072044785353	1.08655736127878	0.900982073546852	-0.154284446417344	-1.86816555729972	0.780459407185536	-1.62821109006109	3.20470560143112	-1.35832499812753	-1.63362746947332	-1.09414913258835	1.75130845886644	-0.739081229410416	0.247564114485518	-0.565318014845254	-0.247571992103132	3.30814074298236	1.51685479513682	-0.648534444926652	0.55951383490787	1.14388850105204	1.2135766329728	-0.588042990930926
AAACCCACAGTCAGTT-1	-1.21845541983735	1.84183307090714	-0.870611120015377	0.395880821046489	1.2857919969359	0.223520927322792	0.655163153755154	3.16449875691488	4.81464345069124	1.40911995572429	2.2621828774168	-2.0317669440762	0.294778974714412	-2.29358043215088	1.04955953815323	-11.367796349271	-6.67074193367451	-5.01262760945824	-0.615498159697742	-1.53612053105914	-0.766941687041128	-0.339121023445723	-2.12101641741617	-2.20168375993608	-1.58465691915077	2.10215633084899	-4.25954850375508	1.05149147462312	0.13186999968212	0.167704399046254	0.740994129775374	1.01231771525602	-2.60369608656203	0.511686988482883	-0.872134271481041	0.839708374144752	-0.13622190574974	-0.321979735612252	-2.17454953465913	0.478069561141219	-0.313047713811503	-1.97306625265792	-0.315206834689559	-1.49925897671912	-0.335044912632799	0.939620678648648	-0.424771566657139	0.239713556821763	-1.74663456101789
AAACCCAGTATGACAA-1	1.38322177307368	-2.55615729360629	-3.01217121653843	1.10720851896156	3.38561502114582	-7.73507500477045	-1.94044726461031	-0.108154404861082	-0.199592984512448	-2.64232785512392	2.80756305457675	4.7961775942109	2.22670148295243	-4.82178969169889	-1.80263066602011	2.1033302221722	-1.86162085986872	0.768045487968552	3.60872028300205	6.44002570062487	0.805650561632914	3.32457688226107	-1.91345155755984	-4.50120043862145	0.806824674596566	0.650471476901503	1.58377075926852	-2.3874797644753	1.7693811330241	2.94314864766441	-0.568376935600432	-2.27392721927613	-1.34358874579107	-0.629476874562634	-1.30794732410994	0.869209989935946	0.280796669409433	-0.133238693548451	-2.07078097653152	-1.98193958511966	-1.69193330233226	2.75600824599819	-0.141902438928501	-0.0127379558280783	1.24032109969059	0.298183960703502	-0.604710043412784	2.68125943667678	-0.731236410849509
AAACGAAAGCGCAATG-1	5.88838785138457	5.30040601166446	-0.136569877869209	3.25608029956237	3.79931029857286	0.866490442981285	-4.39271629328156	0.328640897603771	1.42698354475513	0.742561574947553	2.95666287782354	-1.26102109264884	-0.82447455089242	0.57165083859536	1.13849176500648	-2.44449087966859	0.200815519875476	-0.394761951858454	-1.36849509620389	1.87895396869264	1.27767318924236	0.777669525211052	-2.91111791855726	-1.99053280682741	-1.34374471327633	0.834618963966032	-1.0297499438108	0.573259501401661	2.68965771293329	-0.959777350816097	-0.360815810347301	-0.178356010345147	-0.739793835780518	-0.823246831446154	-1.4304027994522	-0.641447305845201	1.22036718522906	-1.37776651645875	-0.969023864198015	-0.860575793500472	0.836266050881021	-0.416270147289254	0.709993046441497	1.28395113095525	-0.742866447742212	-0.385020905943084	1.4358642261419	1.7541847840908	-0.0154885234234681
AAACGAACACATGGTT-1	-2.94999880226875	1.08232287288752	-3.23966587721967	-7.81852955584392	1.01950724041902	0.799892286305134	-0.368152924010249	-2.32925698630918	0.0902743139422183	-1.59058547622186	-4.51061236668703	2.12419278214289	3.32901381041051	-0.713566501300848	2.7487744127512	-0.0504773860943476	2.19886208548291	0.0100908173982272	-4.04960127859728	3.47946454553825	-1.46437989484587	-3.21760838013077	-4.03375568121392	0.327582707467201	0.551788613796761	-2.82169909238877	-0.558562264074628	1.79679694000616	-3.03290739426716	0.69544170324833	1.97910933139755	0.257810586849139	0.21013906557783	-1.43590400433832	-0.129542146669323	-1.53048378487037	-0.389876398764333	-0.404591046296309	-0.343859602420387	-1.22529192768653	-0.171258542368291	0.124668617881881	1.97265185504129	1.40057378102677	-0.683026024769941	-1.13841453696223	0.360893116548102	-0.166955285546553	0.148896089406809
AAACGAAGTGCGAGTA-1	7.65822265802679	0.75153274138628	0.287467638037826	3.61626646201612	-2.92695527701125	8.91406790907198	-1.86709298274678	2.83587350299456	0.789040831956166	-2.88114106547693	-3.6164188942147	-1.21853747751445	-1.75068062614093	1.03550590247491	1.92207317165592	-1.39665176816913	3.47562382740404	3.12855417269068	-0.346411331091186	-0.752363795476956	2.65369554801647	-5.42695446258924	2.9918184480789	-3.12856809703937	-0.485418848801716	-0.252282607200025	1.79947329087954	3.04592230752104	1.26215355324803	0.851318626185273	-0.930341887960917	0.751539394750862	-1.23551309958006	-2.81182708470397	0.26936077598911	-0.542896383324208	-0.270676450510643	-0.125540480644916	-0.591696406952857	-2.25329023807199	-5.77227657684871	0.909771401546507	1.40380367707717	-2.18152591187478	2.92894755249575	1.26598519824778	0.595495074574752	-0.982322149319565	0.817246761738444
AAACGAATCCTGTTGC-1	-2.09828041729305	-0.197152875882108	-4.82639119860011	-3.49770689466602	-1.63808952413895	0.423751461417009	0.11609266129912	1.24813871634742	-5.94140577946454	3.08907623773423	0.353573361497934	1.55393404334291	-4.50716786335763	-2.75181942566659	0.574670727517255	2.62672962929041	-2.97315405441876	-0.430775714952746	3.12885477246502	0.845520297701652	0.110776606206717	-0.0472150495441901	0.869694547086242	3.55796939928121	1.71073542022074	-1.538807197686	-2.2190406629973	-1.13948112983152	1.69221367573994	-1.55700067673572	1.5863203498064	0.335488964111799	0.950088408104416	1.43871896866367	-1.04137097460583	-0.188438017815476	-0.330220066139171	-0.360323971841946	-1.0727728666815	0.752266344004828	-1.7218786701478	0.404511067269142	-3.26852740489938	-0.175943840101065	-3.89171508314185	-2.65379494166657	-0.0369978005100403	1.28930747534492	0.530375402057805
AAACGCTAGCAGTACG-1	1.89386315458845	-3.65853120464601	1.2750551227697	1.08253880256871	-2.48193248828724	-6.24106980576388	-4.26570722625669	-6.41239129351735	3.5983664375197	-7.22434278540303	-3.156446824403	1.76062467567515	-1.22550187431478	0.730084362454895	-0.860152015581197	0.0587926524842805	0.647519802194681	-2.34455505785884	-2.67440090566225	-3.1354792834445	0.615770943986134	-1.65586022846371	1.77432519552886	3.54002313447529	-2.31880362012245	4.12527001923572	-0.821027503209069	0.904399048898389	1.29747823177552	-4.71238148746594	3.71999285892424	-0.0837365409533142	-0.836169648301027	-2.25168077721335	0.803289229466393	1.18527006868506	-2.341940554266	-2.55659635185124	0.516025247107149	-2.25360861252566	0.947753419601575	-0.720087315958798	-1.4811740550927	-0.92521698322435	-0.645242668519836	-1.5650497507992	0.684063564381492	-1.26042633777631	-2.30661031747156
AAACGCTAGTCTCCTC-1	-3.57967463886512	-0.992459044763104	2.74117982878445	-4.65252993910678	0.312171499215501	-4.08689261466743	-2.4593530196382	-1.50995176564038	-2.29421257641374	-4.87244745823475	-2.04949541225872	6.08856757323633	0.476913864493049	0.297197518239839	1.02882189960725	-0.443076434321984	-1.1262459039382	1.0872887654688	-1.2862695809252	1.97451966355684	0.0763103667600489	-0.956661672860244	2.55271736254924	-1.30454165536906	-2.1560763882142	1.81830037042883	0.327309327707498	-0.457925695930187	0.646909126314086	0.798085417052282	-0.519095210253955	2.16978213456059	-0.778771043585503	-1.94367611108546	-2.74889879680305	1.34037928130743	-0.136190947079624	2.13334241045329	-0.332358609903026	-0.378935306267466	2.2487235884422	-2.48983264243873	-0.899662639928618	-0.288141916881421	2.13922392807162	1.30740653850196	0.457080864766637	2.35920804318689	-0.396981436084892
AAACGCTAGTTGTACC-1	1.97101087003033	7.03988759011634	10.2213843361482	-6.04177574685035	-3.80625065452062	5.02131163541318	2.98730881575609	-5.76562331852342	5.13545165284474	-5.1307272478231	-0.591880054219576	0.474054599266378	-0.473611787863188	-2.04457511235362	0.134554512197734	-0.285295115536702	-1.46159807811413	-2.01375490955449	-0.860125541689934	-3.07951733021603	-0.131717245673843	2.08549348932368	2.69227888378383	-0.465685498347032	4.24912211380092	-1.04758254037005	3.23236013270005	0.1672370755943	1.89195139380171	-3.40064328286127	3.4582672376568	1.79808461285614	-0.785790323563014	-2.87034416070459	-0.984306498166283	1.08906474379224	-0.457457148029722	0.361598283592051	-0.791862532866279	2.4805619608596	0.526806476872782	1.40362562234971	-0.475560656404951	-1.71609250101437	2.10445154156711	2.38825752778128	3.2899602547383	-0.300522753164492	-3.13773067003918
AAACGCTGTAAGACCG-1	-9.99276866038079	4.55148538961852	0.674447607595676	-6.49779846271314	-2.80187841177397	1.4790929739184	4.49840409721469	-6.45273611672523	1.75349908145621	5.94676350905887	0.0778710802003586	-5.56516954980692	-1.2551428830649	-0.650235896904062	-2.20056443123663	1.54591965436805	-1.50175227492249	-3.46976433419168	2.44431254916239	0.846240489393255	1.03058578075668	2.63052821152731	-4.44858464951227	-1.37189787934566	1.57812146151237	-0.610518027698066	1.20409951034057	-0.0313131413387158	-0.832162727471709	3.45146607043637	1.13749254770863	1.13563702793385	-3.01187007374976	-0.527911170987782	0.0291564540472708	2.94080295192549	-1.2656307548324	0.113414054877178	1.9704342356995	-1.45322819017605	3.04783991953411	-3.15379427067789	0.23510424204573	0.180798052822275	1.25789450049356	0.263552586872328	0.907519173802073	2.42125396088528	-0.498017096035593
AAACGCTGTCGATTCA-1	-0.86201782981217	-9.05422133945272	2.74679845138375	-2.09101235478119	-8.93584611438712	7.21453217189845	1.4931699647123	-2.40541661037126	-0.302512019837406	-5.3741186710998	0.369695608483315	2.71625126750908	-0.853492044355501	5.53645656795025	5.12304870802776	1.7114017910751	-0.134962568487617	-3.04881225269943	1.94390717404965	-0.346991018517712	-5.58037712412396	-4.61344808144955	1.55068089676836	-0.21227879865973	-1.22031240772636	-3.69945473498533	-2.36751990751607	3.10603888098363	-1.70790415768168	-0.839687332019015	0.297124779228873	1.50946453587588	-1.25697288088974	-8.28346955648655	-2.7536496986029	0.274355802693488	1.27754404016374	3.79669653618763	1.16756614730261	-1.17283768440128	-3.19385532560061	1.64185754404341	0.0264364808151082	2.0378846558885	1.69304790006733	-0.67214354202051	2.97072759284689	2.45322880171805	-5.37276473397373
AAACGCTTCACTGTCC-1	9.28927974065438	-4.56269154664349	4.44412572587307	-2.19013505286863	-13.6345008529455	-0.00363845430045588	-1.17141424611413	-2.33518890222174	1.98084001509679	0.433783426411354	-3.29511818551353	5.51571589971537	3.43252188957927	3.45234706098313	1.26074331887299	-1.26642838231719	-2.46588341166604	2.88412834825139	2.55589320655523	0.922178827971031	2.30305127367811	-4.52250431173392	-0.444138197515888	-6.05877372973129	1.13596571179154	-3.98285372881179	-0.0483822024886606	0.134721847187233	0.654675000587718	-6.18147350778225	-2.26270817777211	0.969531078369852	1.3686566896127	1.73096946500443	5.87635596976648	-3.148439869416	-0.968563703318271	-4.14268207418093	3.5090331556552	-1.39211470834657	-0.985726966240821	3.56670557845634	2.77020394547066	4.46168950975406	0.353040391345646	0.94454642597478	2.47663739758811	-1.52924014350526	3.70059126218235
AAACGCTTCTAGACCA-1	-4.22752206030873	0.768029134223972	-6.06394754729937	4.37103155640379	-3.63598866744268	-0.216445373813369	5.74565397367392	-7.48972232919414	3.33291482911607	-1.60149269597131	0.154632218835102	2.75586202315354	-2.76662936202635	3.12679217034858	2.09086458284266	0.813384521441568	-0.0291894928028944	0.773697189507918	2.01567101566049	0.494287817314589	-0.737043169933812	-1.74408838953554	-2.36216015865154	2.93464216123196	-1.44891131654463	-1.82239136189347	2.46349626216254	2.82783842632648	-5.37984661244321	-0.550132318552568	2.73068954424944	4.94883713810152	-0.0665249184796315	1.32171701850984	-0.503277847546185	1.84822639263173	-1.61250833973216	0.394459901771043	1.31545020166485	1.50234411605206	1.57465877821877	0.132082435887458	-0.986452383411413	-1.02708063963515	-0.792176911808408	2.08323762487396	0.350960051765748	1.03844551832796	-1.42523453684423
AAACGCTTCTTGCGCT-1	-11.4450596434737	0.141343386895191	-1.3233392187748	-3.84978989142017	-6.52825065684514	-6.00944975998865	4.06093213327352	0.735494093434533	-3.79016376634461	0.552120692907023	1.04389658179439	-0.817315185774665	-2.73060098150541	-0.548652607570074	0.369570481980141	0.186591914574626	2.32196865915318	1.93239327242755	5.04405315681546	-4.14878580484843	-2.55270292106805	0.126770505373792	4.02508732717421	1.77047136184503	0.00709879246901715	-0.75908681427522	2.37822901067604	1.56691604868975	-1.69019036655526	1.67893745302105	0.780160007090209	0.668490858180623	-2.14674331746641	-1.65069046635371	1.41192121659145	-2.6603218313519	-1.58000831061117	-2.0749200210137	-1.34968564176021	2.07313247618181	-2.00011046839086	-0.0798043049449532	2.06425859808453	-0.163191603501595	0.757836245234726	1.49423591787229	0.776316887584297	-1.58568239269547	-3.93448427856709
AAAGAACCAGCTTTGA-1	1.46116891466794	-18.3313267938758	-4.39398743448306	5.35875321519357	4.47432534110714	-1.38109685270806	-7.48670865019777	-2.82410135942866	-1.96414296133984	-1.5030790891144	-0.263855931549151	3.54768842020554	-4.87292505622376	-0.236448285112809	0.742709706318309	-1.06926920534781	1.25973855699516	-4.64161350753729	-2.70019985462932	1.78721991033377	1.98250886845396	-1.40641898851176	-4.39207616846324	-1.05693386258943	1.24522810724655	2.16916306089621	1.21296355306865	3.16381127755109	-0.310212467132485	0.953768074277949	-1.23984988793476	-0.30435762767857	0.922281201741139	-0.970297793315874	-0.782181733128167	-2.86714418050309	2.4790076487547	-2.74383311449232	0.398500084720602	-0.408204455188221	0.234268132015457	1.86895216844453	3.81732326940631	0.0267740996034827	-0.851948963786261	0.954293637473449	-2.61990827075687	0.790059098155597	-0.844411048623223
AAAGAACGTTCGGTCG-1	-10.3753120873157	-2.4964114327925	5.33040949102972	-7.3393538281284	0.155434236750468	2.08753492560816	-1.75720683056401	2.96303006145055	-0.0925681601139935	0.487135975551825	4.43765813341668	-8.20873664141763	2.15736243799239	0.196022411867272	4.78144622662329	0.0588225024642511	0.412367429194962	-2.47021346056744	2.15415128454146	-4.5520824986473	-0.169479617792898	0.764853432185444	-1.75452125199224	2.06924218387405	-2.61239074521085	0.638571350018754	-0.862721768258219	0.693686009024106	-2.18507606415401	-0.0773979416069804	-0.205007489113683	0.830772231511609	-1.72208723132154	2.42404019151879	0.66958168088549	-0.50143985194018	2.03020377519909	-0.217285520050778	1.77933538542796	-1.22851272142344	0.336928293024585	-1.32910632327536	0.758667458637856	0.842865707921796	-0.827507799745775	2.32496907181471	-2.00816451499066	0.813275514950718	0.577350453102507
AAAGAACTCTCTCTAA-1	2.45259477082496	2.27749329303034	-0.0474239408861751	-1.8056376393466	7.19064399994882	1.25478446963831	0.907670669646897	-0.607573138050258	-1.02054445446395	-0.168126445444316	3.4867619548289	-3.27685695525473	0.660691353720877	-0.408792265598883	-1.89250441970545	-0.446575558778917	0.971236797248204	-0.218024179690794	-2.70446301818937	0.279097901926991	-2.00670518045748	-1.27930828380323	-1.83496035177667	-0.729758656371998	-1.70281928884307	0.846931469059146	1.84033129025941	0.380596281403932	0.0284737940194061	-0.71547736531461	1.11172806158213	1.27378851989321	1.38179653957552	-0.842397924543658	0.446038453114463	-2.90088199782112	1.18047350665853	0.559929576303565	-2.7240363878817	-1.07724923878149	-0.641573847392885	-0.846179503707997	1.83655360114921	-0.9206646737543	0.85548596239998	0.686149190535179	-2.35558849313295	-0.325509784089085	-0.0121377710526226
AAAGGATCATTGTGCA-1	-3.530549808484	2.99421582467257	-4.79767688222144	13.6954098145658	-5.00152002255996	-2.67772340287593	2.04380411421542	-9.55660281147624	4.04184237448061	-2.88757819361833	2.69659035070784	-5.8461559658213	-1.92250367631025	6.53199067189115	1.90779406290959	-1.18052883274838	2.50971000729889	-3.32235848332421	2.45371489765187	0.180869844686571	-1.06263955223975	3.59550471631977	-0.722288526497422	4.73941119250936	-0.611181071964681	-2.11187744426005	1.75557329484009	5.13748079454609	0.759933806142427	4.70578778443796	-0.212405310365325	2.41166818927226	3.08520214942989	3.8307313876813	-0.197242266479682	0.473259859327728	-4.92076344623223	2.30541213356901	-3.21476147047785	2.04962866474551	-2.22098932415632	-1.90072093759528	-1.50241649233359	-0.924370358294551	-1.25609629182663	-2.25874583306563	-0.610751206956369	2.42494763950993	3.49950201658267
AAAGGATGTAGACACG-1	-1.98830138536605	6.67471442961269	0.838999352562603	1.34683934757847	3.09478892850187	-1.60741162814707	3.85003539795357	-0.0602855122850439	-0.995706857419647	-4.34823261911438	0.522472901017796	-1.93715848261309	-0.0130876002730108	-1.32159907569114	4.57698783070962	0.977310507004706	-0.194266306899919	-0.640183655546511	-0.50977842424101	1.83520840860128	-4.61993618894925	-4.25601291597523	-0.576867963463	1.71232638632856	-0.711253889271323	0.259655341399734	5.52011375823387	-1.09873452504642	-1.84381231349259	0.944305706923475	-0.8177877362477	1.6201929845774	1.24302708060875	-0.366959751566704	2.77124310401601	-1.33189826066782	1.00335092551928	3.76401829912081	-0.263759530018388	-0.196241026704846	2.79525120233803	0.144769495104601	1.60849650045034	1.14178541942591	-2.65502878300174	-1.21098665906369	0.849157536716411	-0.723401876823784	0.656396955417179
AAAGGATGTTGCCGAC-1	-3.11350386684421	-1.77355138649925	-8.89956228541856	-1.8962588110167	-2.53838841821162	-1.79944402420897	5.07955749311977	1.54607431570289	-0.601757422293059	1.3833096468145	4.28162658631594	2.33257695371225	-3.55758639863906	-0.558943699271014	-0.588451397419556	1.10586837667831	-1.58959594334923	-3.22978420528561	-3.07967552225963	1.58271923256945	-4.02283304315735	1.91533949217354	3.0746925578292	-1.89141759641984	-2.1515614869064	-3.09366051661035	-0.58240839174343	1.80444955881731	-2.66082110769296	-2.66575615448347	2.0003406633518	-0.425183499525231	-0.541110672709479	1.02157959561251	0.698772269065291	-0.0596566587426682	0.0327856651194728	-2.16971070179828	0.270273860889274	2.29576962874846	-1.28644435170798	0.18279433615107	0.732785869215973	1.71716529778941	2.5143470092531	0.0673919380516034	3.14424021160869	-0.764683862309314	-1.28698161327783
AAAGGGCAGAAGATCT-1	-7.55136819818486	-1.57009050917019	-4.53080979504073	-1.71096979384797	-4.87063703413016	0.852208686977307	3.24766375005738	6.03501350065372	-0.982207401455942	1.89424594116375	0.0471902941876625	2.12588648407945	3.34219732843543	-0.582285150535807	1.11882849756589	-0.621929703063999	1.34152935246967	-0.434676207737178	4.46072143203921	-0.665415339180143	2.35373373075361	-1.47995474180817	-2.38021741077311	7.15031459095334	0.282914816030132	-2.80737575671913	-1.75155922257745	-2.16918009067874	-0.828667274805925	-0.754386673637829	-2.09220246433328	-2.57731253301888	0.269448016479552	3.28967468476719	2.72841623965508	0.18185910601943	-1.6753255692669	-1.02089688332153	0.592788742371043	0.834762253569511	1.2284665489941	-0.0121999999220645	-0.669755634322422	-1.22227769514444	0.087466136281756	0.522701952260037	1.68101320377068	-1.6794414389609	0.359214696806313
AAAGGGCCAAAGCACG-1	-6.82436906038825	5.06485178907765	2.26302300881006	5.13549130581561	-1.95171089248596	1.26710510052453	-2.37186720688763	4.15086500026598	-2.48870762861952	7.39453814479327	-1.44778033291476	0.461965374312023	1.09848028539618	1.44992674206621	-4.31191734738723	-1.31714327208241	1.28989607800181	-0.8463799162718	-0.737201153493549	1.00338311029742	6.24323437168432	0.942942944997612	0.598137495257186	3.3342098036825	-1.60269290766832	-0.610336523690729	2.84652649332379	2.56047000086183	1.62438172530031	1.42414558175245	-2.05307655783589	-3.28036681285911	-1.46233649057982	-2.31141704648653	1.72718053710522	0.434596533782278	-1.67640387504983	0.415575449896928	1.89790571198944	-1.33211464439075	3.35947910078698	-0.629775688187408	0.975444871746572	-0.712584496234026	1.53865687452688	0.576766198022263	0.679758171363481	-0.777252061170601	0.221331457049205
AAAGGGCGTTTGGGTT-1	-6.60222053050707	2.83203993682602	-2.12906143828764	-2.11927160093299	-1.68791506066594	-0.212735184102147	-1.27802669950894	4.4795237240976	-0.574069169654971	3.98727238987948	3.0204980532244	-0.70746623929768	-1.40229389066166	-0.112761298854767	0.55734013589571	0.0375888479100321	2.82078898909846	-3.38580477146529	3.4847703003128	-3.01392696090868	0.441476499135261	0.0487752042827013	1.48537947562485	0.599442383859509	0.286339916982859	0.544587262175611	-1.30063542469491	1.44793035770097	-1.87338384366651	0.122531959294021	-0.563475681279847	1.40192116628529	-1.51381995944805	0.924749087377423	-0.689950723922997	-1.74933806582001	-1.57929150260009	1.01632344256261	-1.3466028718494	-0.72405703512543	1.48729493283895	-0.997876000229193	-2.21061308891528	-0.186748129319317	-1.12239400925768	-2.00148389163052	-1.51352386281207	0.89117064491669	1.63011494442668
AAAGGTACACTACTTT-1	0.26602829338942	-9.37251340213195	9.45874750825193	5.01325334179816	1.69860239751469	7.89162043398491	4.87950257984562	4.58145054690882	2.97212436080898	-0.581435366267803	-1.32085750433782	-0.822408267938073	3.00469736495071	4.31809315625233	2.17317166196769	-0.990115987851914	2.50768373277793	-3.79028154488464	-6.53542872737235	-2.68073862049765	2.42558561063213	0.220437775956738	3.10513225677899	-1.91767561064715	1.25992907155674	-2.01009628359191	2.96555646294619	1.06805055555585	-1.71869192495549	-7.0876590734186	0.249071867405317	0.503287186954281	3.1536298442014	0.827003401800312	-3.33377501197299	0.352950250697491	1.77626205198168	-0.759279550786928	3.77537621133071	1.13262581726173	0.706298855619214	0.587030667231161	-0.191154836171015	2.187909957952	-0.804302968064555	-0.699932680978386	-2.63311659261347	4.92880819403776	-0.534863498307775
AAAGGTACAGACAAGC-1	9.12240085712164	0.0995097030340216	-4.29704711864361	1.83106984133668	3.04818153296037	-6.90504930013899	-3.74020135640675	0.937379132593455	-3.88285802138427	-2.38960230189725	-0.751383086364502	0.759297966897658	5.39461875372476	0.780986534221169	-6.68890042384964	0.997008688430081	-2.52399191459411	-2.82328314009438	1.9259884191679	-2.52633843065695	-0.556196964532315	-0.126614928900205	1.34930449640734	-2.71162188079252	1.36027091563151	-1.5979688682853	-1.14894505764878	-0.996720129981929	0.0417584113182866	-0.964108999199183	-2.57023291795852	0.21626216776793	1.68525620282622	-1.32375427465906	-4.34758741518629	-1.27620349901785	-1.75654475375387	0.313347630222606	-1.42387651713734	3.1100154996984	-1.30052492837678	0.0490083709872584	-1.0441334747971	0.779030093790365	0.165757649135188	-0.749055712626886	0.369150331649943	2.18470147766666	0.365227524734414
AAAGGTAGTATGCGTT-1	9.51341569442434	4.25893577257829	11.7046654536677	-2.55315057538496	-9.22885498008502	3.15897603598611	-0.65178262529148	0.723264604027569	-5.51284684582256	-2.31036983731843	4.34392200974335	1.47735842052695	-0.995248513586876	-1.07737650372685	0.708776773588554	0.743711502039013	-2.12116673641925	2.69963926880295	0.170574649248959	1.46855576293146	-2.83455602879465	1.74357742153504	-1.64106890593258	3.57371693238821	0.794430430687078	0.123566884292605	-0.937647754756881	1.16672236741133	-2.21703082176632	0.439632951467527	-3.45630000132852	3.01585856798046	0.190257135194961	2.13554659186867	1.50471199144017	-0.930587313635052	0.70211213941964	-0.446838610726419	0.979861651939686	2.14425202710324	1.03340366917174	1.18920214611422	-1.08104776555097	0.483029780813816	-1.70410137927106	0.935524841591362	-0.379689198666357	-1.13504213576269	-0.647588497713756
AAAGGTAGTATTTCTC-1	-4.88854393843124	0.347019847587744	2.15300642107456	2.94249947532615	-3.6858466808371	-1.34538205266599	-1.47450771988084	3.15708045238028	0.0847846597394344	0.521317357569022	1.19458766265	-0.686565255423606	-0.579572813482179	-1.7976392261439	-0.527399319265079	1.65769522174624	-0.441690119716216	-1.42967110682774	0.658891095052656	-0.994274468302889	0.149073133088977	0.0498628178588401	-0.129371952435577	-4.0534921783623	0.376615209305301	-2.24915276178022	-0.478991989965111	1.80892664585481	2.80251939768738	-0.892648605806556	3.26356387539646	0.86180470037293	-0.587466050175452	-4.16944504021231	0.615040032434493	1.58956984572086	-1.1799327409645	1.01026149123439	0.446719294721238	5.08916888398813	3.99264010459056	0.642615691971366	-0.521347194106838	0.470001632367773	-0.278219026027639	0.713061771656057	-1.56377832717448	-2.57905230509158	-2.29683721622979
AAAGGTAGTCTGTGGC-1	2.52963267003007	-5.57861246820394	-5.08902672638992	4.72656105599714	-3.21784111460464	-3.04787096847295	-6.42433236397626	-2.6535007810796	-0.49684667940737	0.894565438153708	2.72031797825974	1.61697941293573	-3.51115650231132	-3.58992697524582	-1.37066300371313	2.40652766617887	-3.48710294330593	-1.46827117632249	1.13021377090591	-2.42214575604665	0.677332955931794	-0.400622066251721	0.61244796614059	-1.40985038007424	1.68937901919077	0.0723331186093948	0.556800926406075	-1.34673692421487	-1.95257237863195	-1.09548263361362	3.22651745675706	1.56790208257903	-0.19063616785048	0.635665086739136	0.375805348706882	-0.137520045351063	-0.221361001205044	1.39888229893554	1.38895796630427	2.01143458121958	1.57505811403086	-1.29807999750507	1.98514760176173	-0.546094121709578	1.28801458030891	-2.18416336588117	0.0413396955389876	0.591054206497288	0.155435517672872
AAAGGTATCGGTGTTA-1	24.5541664756287	-13.9793956888465	4.48064943888335	-2.64535619129515	-6.2859880369732	-2.41804841992322	-0.22448170567624	2.4372902909034	-1.10909197209309	-2.45421581392274	0.208916571608403	5.24691107633949	-3.60614822291114	-0.540406389133329	0.0855123881268479	1.03632760340346	-0.338501742264255	1.84998432187744	-0.0888192810175482	0.307113644771248	-0.264700444782871	1.35640083539184	-2.05819520591619	-1.08768929320183	1.37379076791049	-1.63893157479541	-1.15173735040958	-0.843126708429035	-0.399419344932951	1.65350528035483	-3.71969569397976	0.792681207882092	-0.936006027324102	-3.93449099465621	1.97360290144121	-3.74923626704751	-7.4621946476766	-0.392477646122566	1.18413933304883	0.482703022762066	-0.0146194032233809	-0.197598425715795	0.68958548744951	0.907676915461815	0.0186991403749322	-0.292557021534296	-0.500461436420436	1.30715183416224	2.24237833716073
AAAGTCCTCCGCGATG-1	-2.90594856602842	-4.71224972309055	-1.75713789348632	0.611588550117304	2.7218562878378	-4.0221782610167	-2.78552527071992	1.06553818372694	-1.98145177525488	-3.67085167787296	-5.11426029795442	-0.522531900250237	-1.8010414247296	-1.75430296704958	-3.76990538915212	0.794816346747646	4.14130749423223	-3.39649729134175	1.38128515961747	-3.63977938486052	-1.99301802384755	0.163441747080089	-1.20960469838737	0.193648237695018	-2.7614290750587	1.06696240535718	2.79034377541888	1.46684819703949	-0.500324466038168	-1.3480316579785	-0.351819832300674	-2.07599321695629	-0.245725676385497	-1.62152535385697	1.3452640917907	-1.00886325856223	0.133411903530605	-2.84857329651509	-0.0765093266774622	-1.42258238007594	-1.80768532589468	0.323683606770713	-0.54281888040174	0.436495531787416	-2.00496135489803	-1.62649085922717	1.36394700325373	0.504229707941481	-0.371546721719009
AAAGTGAAGCGTTCAT-1	-3.52413695140631	-12.9922069953978	6.51745862331448	-2.39013899982549	7.76270853399526	1.13264643965232	-3.97709846388722	-1.61283650756029	-0.498253685865065	2.08369690671489	-6.4088889777966	2.66399084660615	3.30816622960523	4.41189459243693	3.50325766368735	-0.77281637551236	2.74257273563446	-3.20758634779075	-6.10878768667977	2.72579804526675	-2.21638727029747	1.05590374409287	2.24144804870982	1.25219639913588	-0.0643718021327802	-0.850082089952426	-1.52463605592704	-0.789118605007394	0.807010511586175	2.21815451099483	1.30120266425664	1.19084601261069	-1.14834544427512	1.33437613300729	1.22197632859374	2.93520497083717	0.499630446502832	2.17606336880092	-0.91879908099937	0.131539959611228	1.91033518407791	1.21497234328479	0.246962341989697	-0.0678124982672609	3.5518385864007	0.785792113971189	-0.777464223481715	1.60095977377862	-0.7960555704904
AAAGTGAAGTGGTGGT-1	-5.86074084862601	4.14946304059077	1.92881433243105	-5.28266394622573	3.90593640644941	-6.84492530371871	2.00642520411907	2.95980975416439	-2.63184049393314	-4.74598646848165	-0.0349914223537968	-1.6843221711494	1.9722957116234	1.86104679217588	0.0213658698219601	1.11923785387882	-1.77260174902099	3.70942864455717	5.06464525374176	4.60621822925339	0.39525689660711	-1.14563699410768	-0.463319600642021	-2.14522657669117	-0.394553029822021	1.01289912824903	2.6288107366222	-1.14097422894762	-2.2055735362479	-0.78964959108559	0.176541880987686	-1.74560417124409	0.260139044352181	0.274859918011893	-1.19393702106107	-1.81741405926676	0.310358487936617	1.15428206383654	-2.05554196822304	1.53972695607131	-1.22200944238291	-0.843422934749172	-0.743110313146719	-1.83229453918146	0.400507072019582	-0.431715570554794	-1.27009447537721	-0.468340431377279	0.964881415571978
AAAGTGAGTCTTGTCC-1	1.91546556681572	7.74934493547217	-2.57037809198616	11.6533076997026	-2.9883229025565	-3.7690343984866	1.26497982057183	-6.81032342701489	9.50303646013617	-4.79979904356716	0.968846430111451	1.95630222738112	-3.49476208055885	5.22781848756741	-0.853106720038065	0.00295094339678417	-1.01180332317094	-1.84929992302698	2.20606522892797	0.123931294463635	1.23346130830155	1.08143487228449	-1.17736390507164	6.73042288236499	0.289790534384509	0.0820033271335714	5.12101755934352	1.62235832000707	-0.419419533797579	1.9998156022044	-2.95056166420639	5.49407279760147	0.112065357116752	2.39679712577409	0.847680953307557	0.975539581658051	-1.3802758785373	3.05621012345988	-1.15201506165992	0.675661808320579	-0.989528259136559	-0.979252928837662	2.70420007393202	-3.32271141001725	1.67547389947696	-2.96192871736227	-1.2258058035139	0.0310752566171808	0.769336843593448
AAATGGACAAGCAGGT-1	5.43932828461207	4.07052666386821	0.222944302414453	-6.45219226640998	4.91114799570654	1.08138899189341	-2.97737644388862	-3.68623068139425	-0.841959849051831	2.06858435757087	-0.694690673950858	-1.70514824691159	3.17275637530151	1.65839360043166	-1.06221665399611	0.612601593372489	-0.556211616810554	0.397794899660285	-0.208442677231223	-1.07774953793516	-5.17817919774168	-2.90497154421319	-2.37009228291085	0.403044192150565	0.402103296102493	0.566722151177075	1.51080755165289	0.573500725158667	1.09912639911431	0.320275885272645	1.0567153156062	2.47772201000063	-0.599812029448421	-0.655130187018757	0.897512086729219	0.666660869518602	2.68366094762777	0.758620947157387	-0.875270709059186	0.197878196936913	-0.375304094815278	-0.390489701056973	-0.159088641129705	2.16754842022661	-2.1685315264872	0.920548499179241	0.290934899822104	2.1028153867886	0.754274607739401
AAATGGACAATACCTG-1	1.57679618891917	-15.0057682972497	-2.01279744908315	3.08401685881292	-10.3907802763107	-0.411159447213478	-8.29062671485235	1.24013093567593	-1.27769562037691	-1.72748090795938	-1.96485629884044	3.7789350019076	-5.92172526467493	1.76450215618451	3.16124898475237	-0.548015615325417	1.24823000458833	2.36874650078834	1.19263817944128	4.12871777442142	0.711013781048297	-7.05477117022031	2.27973085758583	-2.73251324074521	1.49107541339684	-0.893859902825735	5.40086620858258	-2.17996940734077	4.13278290935506	-1.23824515224283	-1.9076989879515	3.53609277172007	0.381131643314564	1.64937001908402	-0.262915132035046	-3.90223475040398	0.581235612533449	-5.48910980263536	1.72409543696448	-0.74887291778997	-0.232479140836338	-0.118612774210004	2.18463346527382	4.72285291590417	1.33110192230331	2.2992147785144	-1.14236583341306	-0.646761561611044	0.909797816914471
AAATGGACACGTGAGA-1	4.59840574356446	-1.38698207533282	0.109600017250005	-1.33710261572029	7.59749767012337	4.03560524541482	-7.14849810789701	-1.53470741575157	2.08359242990875	2.80472909109188	0.193517967958723	-1.85649742673928	0.340841432529527	-1.49961551124711	-2.15942772589216	-0.722017847029826	3.2075704967905	-1.23834725081795	-0.235177529994225	0.270212451002268	3.12119335159885	0.954232302411258	-1.85052206531909	0.0345464190150586	0.310763542218245	-0.372478957881772	1.8786477956954	0.540017245157654	-3.50112591093981	-0.151514338818706	1.25674998133594	0.349006788396662	-1.63169000883697	1.68250396618576	0.0538252311314023	-0.408630699891907	0.0894159457015439	1.07790838538022	-0.119948975911307	1.18226952475253	1.20694202331197	-1.1061451287207	0.778008824895606	0.489090641331124	1.05418691188975	-1.07415539466119	1.32753465145785	-1.02741523229953	0.328688252618691
AAATGGACACTCATAG-1	-3.81993686640398	-7.20747809734876	-5.01910588178497	-2.05995582085505	-0.36627963760686	1.24730452754793	-3.19680350446587	2.72575647500888	4.32341106734424	0.231337053563189	-3.36267650357603	2.87711023753696	0.939014222477987	-5.21522106183672	0.0806271460382257	2.76499961675784	1.71584941045316	1.71889761642511	-0.8478455861026	-0.451742344241614	-1.04013188001973	2.6643692759344	-1.13554001199484	1.43569482927855	4.77040885268986	-2.31050702588873	0.147125366039636	0.926217181576388	2.97359922061959	-1.79693058427127	-2.73527227056967	0.545186818119884	0.497488460331484	0.352179537258929	0.364180758846502	0.986474155247017	-0.386784184024952	0.607516178924045	-0.109080202547997	0.0650693846509344	-0.840236582378091	1.8748618263938	0.35177176649413	0.00275868222735952	-2.23351770504172	-1.47303573186813	-1.0346741603613	-0.223192174829988	2.78161259804604
AAATGGAGTACTGCGC-1	1.89189480665903	10.352393883777	2.50748895457914	4.06730664160694	-1.21328171439637	-4.53797542209324	-1.85459395747672	1.56230516337249	-0.468235102232765	-0.0592751315249032	3.79142806932877	-0.378293852754098	-1.79173262995866	-0.155742512352378	1.18816907422536	-0.868039930356749	-2.02262887811308	-4.32178742081952e-05	-2.85460978638749	-0.453465873978015	-0.977761823977162	0.51454420675455	0.805160008900352	-0.936676660583548	0.98362701816919	2.41687632452557	-0.501536476587284	-0.749810376431028	1.36851581604034	-1.79268822881306	-3.59840621059142	0.521130021371777	2.67200945742219	-1.43657427436765	-1.5436448409254	-0.020344925083993	-1.12489859637432	0.469121787600751	-0.116148491388735	-0.0577178106626562	-0.960094592159777	1.51185249342609	0.30173049948885	0.168138591518308	0.593312949003903	-0.43893690150213	-1.18933861913433	-0.272381892815806	0.680479741477324
AAATGGAGTAGGAAAG-1	0.165137494555813	2.53346555395173	7.74709417685734	-7.87995276653224	-5.14072944675682	7.37329526554965	1.61771261856177	-5.9334723416021	-2.54994176337725	-4.65319628133178	-2.42586059568968	0.991902702082033	1.98039119356109	-2.78195757437815	0.830481893180937	1.25870320962693	0.210167262744805	-1.23529066069364	-0.764087356704486	-1.22044991328695	-2.0147188570729	0.182630895039223	-3.48950920424534	0.668580494987023	2.54125618595583	-2.75815822424482	0.743505620231757	-1.58327655633591	-0.171823396066823	-0.50184188367382	1.4037809389803	-0.321247200728927	0.688378862622062	-1.32368105087428	-2.72734674441838	0.919937073566651	2.4403316823905	1.72236355458062	-1.09743842594767	2.12249754823736	0.833425413699836	-1.74620274223212	-0.777875131608369	0.517163956930127	-0.176116733922422	-0.119907645805828	0.739042829216146	-0.0376435897441915	0.00318479966580292
AACAAAGCAGGTATGG-1	4.49396626920005	-2.45799435231607	1.89223598880591	3.87579217342248	7.26645696077711	3.0381200391813	1.7035974142701	-5.10115570524262	-0.701346687468206	4.02773007543936	1.73109848471602	-0.97006248785409	1.06346979263355	-0.468262160310549	-4.59209230952385	-0.240899829489949	0.721786674573729	2.66065628812847	-0.402514497455232	-0.774528754321119	1.71995089020783	-0.148977686907999	0.79904822790118	2.10443907164292	2.32168057060389	-0.562496875387091	2.0877335868673	-0.220686631679528	-3.41082956144424	-0.286679584673523	2.85080653901238	1.00867212945099	3.83718029705105	0.336211463552136	-0.247308380221571	-0.931388368351433	-0.121141656777923	-0.629094471512052	-1.32152722729151	-0.0193804208659212	1.49137592110152	1.05967595199148	0.441010677949648	-1.32042820712735	-1.27311072765148	-0.944254792748665	3.31117350443104	-2.33888715138667	-3.27052952409081
AACAAAGCATAGAGGC-1	-1.44879969607243	-3.76617284536026	1.64192573504728	-0.0766205572417683	6.15157326977471	-2.75849379771353	-3.92684560562657	0.0405790386595038	-2.62612898024344	-3.72215187795262	-3.54439607475027	-6.3811664951303	1.63997367623375	-5.30838065277519	-0.983882055728509	1.91603827976003	0.367316373322505	-0.290572938664619	-0.0286769372915689	1.08150146591834	1.2397922547263	0.58031664443327	-0.799683322901317	-0.855579405573292	0.19597814306755	1.60201152797074	-1.80359344169232	2.5448403199566	0.914716979655603	-0.716349384168474	0.0354472470190976	-0.404865635612061	-2.95491464752342	-0.0264764562149021	-2.24312175427271	1.63801569440107	-1.98396393421547	1.28823612151625	0.598952743847616	-0.123465912405219	0.909077021422735	1.09045588030959	-0.409355531137925	2.68600167851944	-1.15638786706882	-0.388442741967187	0.627086663801438	0.729379157249991	0.00175258364942632
AACAAAGGTCCCTGTT-1	-0.269051819470087	5.71573077934166	-6.59339731003392	-2.10748401599119	-2.13500882054457	-0.559236600191831	6.19536569558191	-2.8190710516737	4.99279125277712	-0.317956361976081	2.91674907811381	-0.294684696867136	3.43218533430273	-3.01083239120719	-1.86517512323273	-1.01865390129406	6.0315137013722	-1.57660872702048	-0.296915659856258	0.99556055836592	-1.02103307741283	0.603453091587181	5.20445867492861	1.01289005592471	-3.18785385547424	1.66767372548973	-2.32424731370684	-2.8184741596361	1.89881833651794	-0.0884885676529412	0.462417179864279	-0.564090568765621	1.43539565891711	-1.13658785443152	-1.28599903503394	-0.674712567992288	1.91189880066961	-0.570702240639336	0.320197771791627	0.788343630157331	-2.7563731398464	0.249259028343355	0.577651998412126	-0.327772775266986	-0.613618034516364	1.70655498286691	0.0504151141574152	-0.465256087415833	-0.948149928033521
AACAAAGGTGCATTAC-1	27.2932587272637	-9.94021067680791	19.9143310704189	-3.95262441708578	-3.68238247945105	-17.6088763154271	12.0848073184201	5.31211459048233	4.72802367894297	11.2750738913552	-2.55319985968215	-2.34101252952671	-5.38209106346493	-2.35170773050658	10.0069466444793	-4.8904201832572	6.69545839598697	0.889785997680945	-1.79725236570347	-1.75211603354069	2.63334875252277	-3.70342807035252	3.98317468211875	2.9851968414386	-7.93873187147042	-5.31803296884646	2.27744977056433	3.20617817559931	-0.163050992302066	-12.4142501100408	-1.23624916746259	-3.06981821262962	3.58959787085902	5.64711660017665	1.0230457588464	14.8299298117562	8.46160702831806	3.90935261273443	-7.86543071688318	1.8831287954405	7.14053598267706	-3.62425676080954	1.97490926694947	1.69873261110446	0.537038246340821	-7.08143502103608	1.86829996953781	-0.000122193878213564	-0.318719593184634
AACAAAGGTGCGGTAA-1	-0.426924968229129	4.1320287328803	4.01382398429692	6.12734606515463	4.15115815891945	2.31288616849769	-2.99430828689156	6.24617176035828	2.16034974640693	3.43690742812724	-2.69021158882488	1.01509563524646	6.42004967172012	3.03012617144346	-2.32635203317263	1.93477004688811	-1.93134921602879	3.19341911215544	-8.07713237313171	-0.302168126808208	2.05188040387247	3.53058840693158	1.96622621990112	2.0241733314883	-1.38335230207317	4.18139343110779	0.102846393154257	1.48778637582095	-1.11806072320348	-1.20736757765857	0.501101998373871	0.81754943164707	-3.00039012767748	-0.134604423626233	-1.77752108112596	-0.305938132527597	-0.586116484750799	-0.102364585133128	-0.158138527471831	0.312549999287548	3.35131275023705	-0.0493786800838639	3.12310633328032	-1.27545812982519	2.57245291943037	-1.40634772975659	-1.10665220718527	0.567628593811388	1.02905534053617
AACAAAGGTGGTTTGT-1	6.78661169673637	0.660059713723756	-3.39641805291897	7.69624778218169	1.64449452062464	1.70222421461389	-5.08639309033403	-1.57224421084859	1.60927805137861	0.946845090441288	0.549426362928162	-6.69188134896154	2.0086370881811	-1.84541057255304	0.726994174022378	2.35233696709965	-1.27494935447531	0.69770141953638	0.697770740683323	-0.239749197809359	0.824679122222568	0.42512914629245	1.04088898673802	-0.832597023179701	-0.0473825608293097	0.0925929533633251	-1.32932482383968	-2.65146832034287	-1.73413252740487	1.23545404774979	2.53942682167754	-2.94250498554476	-2.24441656699019	-0.0693653055848037	1.73843136021318	0.119458059738038	-0.065372820778718	2.54285881597382	1.46382374022046	-0.958423507560648	0.636628221831011	-0.725955174302127	-0.643970549174652	-0.525472461379177	-0.759982014670709	-1.79280219515945	-1.59164367572238	0.671914273572428	-0.96932762556445
AACAACCAGCAGTCTT-1	1.38629291314591	-4.56974160396928	2.11198467844527	5.39492762066364	10.5898559117229	0.258181933156934	2.38761680254748	-2.45103073545216	-0.162229612874952	-1.61112981010292	-0.31781612998995	7.67580057506451	-2.27102952503282	-4.89415844560174	-1.73304113139544	0.0504503687053495	1.00854839752373	2.90625653497785	2.02779337903964	0.156803963543688	-0.287593491210466	0.155410159910277	-1.71548181329977	2.05098755237153	0.0758250980958264	-1.57962969673902	0.463810830854324	-1.60671334942922	-2.6696153044932	0.956950854084853	1.45271970031854	0.846525351726361	2.04697672454198	1.88409283382271	1.27873950079655	-1.9957430404605	2.922077357186	0.20789003822458	4.43595223642422	-3.31416444593103	-0.031390759846706	-3.80141349239028	0.0829699945435262	0.123419193225602	0.5842857340618	2.3045930390158	4.11715423127253	-0.351288884578242	-1.08726071986763
AACAACCAGGAGAATG-1	-9.92976861886169	-2.97040658307143	4.49637767782231	-1.30938750196225	3.34078258508952	-2.07339773961685	5.63567162083294	2.23014472373631	-2.88803944666517	0.316135172768581	2.38843591977729	-1.38424664898302	1.62612915748833	2.88496182740796	0.785505225909093	-0.574230041441944	-2.75886817723114	-3.44338065370617	-2.87749821972434	-6.20544954293048	4.83060582969106	1.9982188616756	1.89843757292036	-1.22025897189147	1.90088240749538	-1.8070221608108	-3.40111418929139	-2.9130228115915	0.955401378758626	0.0380497397516278	2.31180819140058	4.06012985606889	2.73514088852046	-3.35101612557511	2.91247464878988	-0.85396699951507	3.88406840291757	-0.330794450742606	0.57541174818306	0.828841231731554	-1.37990350310234	-3.33213810243569	-2.95749200599719	1.52616965975145	2.87461862041949	3.05404777619981	-0.334898906844304	2.58119492809337	-1.57355332169511
AACAACCAGTCATGAA-1	-5.89766421681115	0.695342425889408	3.13341625433763	2.50402629959677	-2.05189314517518	-0.434286171835464	-3.10390510512322	-4.26504891296051	-1.34741102080195	1.59038630072491	-1.14909570467914	-0.221560356638031	-2.2773538762338	0.977464988591805	-1.38784629194655	-3.71727255825737	4.45932372753555	0.666683541360861	1.15491936989736	2.31567013618158	1.58605126154109	1.10432269318586	-1.95408045324793	-3.11249873897344	0.294156859474903	-0.118376664563793	-0.0540822325528058	-2.65680628182002	-0.956385124609422	-0.961954839984672	-0.534903003043945	-0.18605620348849	-1.31688880641454	-1.76766193765295	-1.04105627043521	-1.8826428999159	-1.51962346227047	-1.77659828586074	-0.290766656176672	0.563974776343387	-1.11806428202161	-1.16074507295534	0.426501776442722	-0.830292162182228	-0.423943041755145	-0.121254390272721	-1.7230624404763	2.1877051563083	-1.78680732877284
AACAACCCACGGCACT-1	0.253741349229803	-0.797702306497291	-3.91998714867851	-2.70326223120532	4.25846057240438	-3.07879030587964	-2.89389505807706	-1.68967558754618	1.26312883997925	-1.2051731544845	1.77023688016609	3.59513024063375	0.153051986552913	-1.75861812423957	2.01823257297162	1.02485445339224	-0.685580177460582	2.15107011240691	1.62215924872913	1.66540225118219	0.839909807996102	0.491273183844971	-0.231853980767065	-1.1555050241656	-1.84380499170333	-1.83559125089904	-1.37268332740772	2.03383960994988	-1.50938330472872	-1.90494093647459	-3.4698165417774	1.01251589578664	-1.04541920366535	-0.0502352129534175	0.24265407524897	-0.438405498701233	-1.63801826960531	2.91592907436342	-0.895209253467839	0.939576136092753	-0.59430690024688	3.01264095914076	0.0761511297482264	2.46483352482944	-0.401787838783348	-1.43519461541039	2.48097125705969	0.291008108132181	0.468840377929983
AACAACCCAGAGAATT-1	-6.83685018289614	-3.47970131521198	2.34732678237427	2.72716955281806	8.42937421345963	-2.9490570098633	-0.358075516074039	-4.17402352031821	1.16947040009715	5.36042099947356	1.96084565337845	-0.621236973897599	-1.4475473012943	-0.0137760616391217	-1.06680815842017	-0.168141976844833	1.66079882516065	1.96889678600729	-1.19727500645125	2.73767007070991	-0.703657188490907	0.930809391265575	0.704338609737665	-4.78613722386768	-2.43458184827324	0.505189210512843	-1.51839979957852	-2.41890677981887	1.90015728916554	2.10353519131523	0.250864915283343	0.8368046892494	0.360393117855835	0.115108089308071	1.63471362524654	0.0360145177589114	-3.46794322459854	1.12044561664027	1.22239183341126	1.46471227573076	0.954219420746443	-0.268255488133924	3.4076099635651	0.425016671026632	-0.344488212720833	-0.331693556621481	-0.961008770813942	1.08868361701395	-1.24244072411761
AACAACCCAGCGGTCT-1	-2.74268663396144	-0.906500087420099	-2.77031930981687	11.795815123845	-0.942650115691714	-1.39048779980945	-0.627075369592468	-7.85896145346281	3.89900468961962	-2.32731963349411	1.28302040279722	-0.211552034174896	-1.66098658728799	1.68523826571803	4.26906241472193	0.654518349255478	-1.48661341910904	3.3721649881691	-3.79781181071878	-1.80556154601204	2.31028822059606	-0.637941583228755	3.04140099450608	3.56654795665142	-0.691206136421568	0.652775931377665	-2.39685617503498	-1.80954336401327	-1.65922075748337	0.764316698744575	1.0068536472258	-0.386444318063056	-4.47161242912882	-3.53381951667917	0.00836778794431946	2.19881839798015	1.91785045276686	-1.84621440067856	-0.398372720663823	-0.280203016702643	-0.960080868783836	-1.65296630343426	0.700754749034614	0.76584909818969	0.41614451916631	0.0627865235856343	-3.21240013569462	-3.01495633417012	-0.4575618410513
AACAACCGTAGACGTG-1	1.08267032853143	8.05469415220661	-5.23884536176053	-8.31805677727898	-0.820269056393773	0.276811686979789	6.54419616610215	-4.57060185551112	0.0504110788856392	0.612389403224523	0.449972211613135	1.92754384405969	2.95446519909576	-0.159536779020159	-0.305056683710831	-1.59727476886845	1.83370479290159	1.79925413801487	-0.318497420102698	-0.721609660115261	-0.778623891451778	-1.08094300448943	0.169730956925711	-0.936960071015927	-0.0574785379355792	-2.1069262852311	-2.54771039655016	-0.516331538292128	0.711575879350572	1.09551356559884	1.73094307727122	-3.13254388651952	-0.268328323647774	2.2996330759779	-0.422550709597069	1.71623343609008	-1.05389325341164	-0.116318379286622	1.36455134769903	-0.942465353888672	0.96761182016314	-0.784378160403528	-2.11622971061917	1.00352681027001	-0.644689205946513	-2.07093141787214	3.49438797379293	2.06332941552155	-0.0631119520772797
AACAACCGTTTGATCG-1	-6.27927590826785	3.06825656051526	-1.62957621126043	0.368384987844656	-2.46070615558825	-2.36203467790061	-2.80477241175707	0.874780586992769	-0.900297176163266	1.76908035462106	0.0208938907995155	3.79103369773385	-5.54734570734193	3.75492113091087	-0.826317177349318	-1.09420405117909	-2.43771439303734	-1.19009906869926	-1.1414642473948	-3.16339422781863	0.730245131754654	-0.112793759724957	-1.23505124047975	-0.771129918663498	-1.44791979357176	2.02688972759227	0.702014002393509	-0.114817926053383	1.75437309048536	0.271978603695833	0.410316374004668	1.99026125605652	1.94251266508891	-1.58330682227696	0.212558576089569	0.558964053991317	-0.110218234580486	1.80996515951647	-0.422812985734089	-1.15404122990624	-0.11612359353102	-0.853134257087205	-0.664503756059048	1.95950092189841	-0.0397365871302118	-0.0835228730009226	0.264165051881318	-0.149621855741201	0.525194754723066
AACAAGACAACTGATC-1	-11.996182060059	-9.8308165192721	4.26087348360426	-2.85950675033876	6.38520449807807	-0.524770746625797	4.31485576930708	5.53956829363634	-1.28235996099329	2.34299808880025	-5.4770665599622	1.0357900776644	6.53602614159771	8.21181772952085	0.834519771691633	-0.457906050074747	4.44705407755411	-1.86831388243535	-4.11159798714804	-3.58291122969811	-1.90478180759244	-3.52445207744838	0.992374829396999	1.18329246864381	-2.88384717222157	2.50541843181953	-0.108316771128986	-1.09123453880253	1.20058509529229	-0.685741652516639	-1.59385777774744	1.39897364315125	-4.09288146738641	1.43963214386137	0.264266711600859	-2.48665584296419	-1.64679314451741	1.10149310706049	-1.51743258147379	0.0170345228701388	-1.31424835357897	1.02918701157428	1.82403677447768	-1.52569353819238	4.19254845917827	1.79988769169487	0.556746496479248	-0.463966124831862	-0.896475647792377
AACAAGACACGACAGA-1	8.20329017732278	-9.48582072735145	-6.3227074841053	-1.82550305288644	-1.6156325410811	-1.62631060933663	-0.26118410555962	-0.474452763401211	-2.34658017928578	3.73228477111845	-5.57133524930779	2.13611945417306	5.19713159239455	2.09940282756603	0.368164889904641	1.41525026126094	1.56493978785157	4.18894708416696	1.06395303948866	2.5234019543727	-0.872142077490919	1.723131816073	3.84437692337472	1.85879359347146	1.36443278633481	-4.65255808942672	-0.440307817843816	0.202221694573857	-0.837145713102856	1.5844014139898	1.43925662457267	-2.88077262857252	0.26237715691467	-2.22664019985017	1.01456686104496	-3.64872351794401	-0.515162649582614	-2.04357253416407	0.709716025373166	0.9437539347293	0.457790677501224	0.275565175179024	-2.59923671186882	-2.09317336334636	-0.884157750789952	-1.19156289606158	-1.95185110650122	-1.97106010315591	0.205327819866895
AACACACAGTCAGAGC-1	-6.93754682222476	6.68473234124898	6.44005196760768	-4.96898359348315	3.89608908707268	-0.852094005522637	-0.961738712955846	-1.24701939684839	-1.78186179612786	0.856332121489844	-3.49666724425881	-1.27689006165575	-0.730310242961685	1.19385522084188	0.966300437610456	-0.0533844564475895	0.742914937157965	2.22906346730094	1.35060712040763	0.758762494392892	-2.1733141768008	-0.617777143043427	-2.70736074847776	0.403958359733623	0.143408182505429	-1.81398772955189	-0.0593922347331398	1.08324507693727	-1.39576355586839	-0.84436358817986	-0.561365426104838	2.6562829916732	-0.824844113384961	-0.642512590061163	-1.62443751679094	-1.35895798415562	-0.0548283877852673	-1.01497786267385	1.21282317935226	0.828637911717311	-0.5755710594842	0.00134002216748269	1.14947253049151	-1.47217379994334	-0.841472584477996	0.335861829027321	-0.199614242680172	0.532039821589169	1.43590496406206
AACACACCAAAGGGTC-1	-5.86221829661992	-4.01218280455878	2.8965100574642	2.58744120652559	5.63384154525281	2.95516439116616	-1.67124296580984	6.13329919858194	3.87490853495839	0.842674827633609	-9.39097005711647	-1.44192516620779	-3.47569515242212	0.185851004736877	4.67565445060614	5.09879832229631	0.0605937999539961	0.805640998326322	-1.0937672775697	-1.94844960281988	-0.744015954419892	3.26083215914409	-1.3936172249209	2.39447944640175	0.918338976483332	2.06332153536571	0.498639684918263	-0.31685000474993	1.00671952735174	-0.383760661236743	-1.95953170589988	-1.9519416760336	1.46076318651303	2.47534398164934	-2.82462959743675	-0.50246409683299	0.562328080862619	-1.22174933404068	1.17730960346647	-1.35196582229319	0.601922085463774	1.29492936786695	-1.96837942678493	-0.811361726431975	-1.93821490411169	-0.106167934971687	-1.48497678456788	0.452287032657498	2.44783485645526
AACACACCAAGAGTTA-1	2.92783803157427	6.5112079552354	-8.40881373158882	-3.13663430575372	-2.71452061692742	-0.820878271218213	0.542825988185519	4.1770570144844	-2.30835796563194	-0.496665485081947	-0.0510586630380405	0.575168662168436	-1.63950506896783	1.67815076400979	-0.427080188698903	-2.21964744210032	1.61747474444765	0.628858678925923	-1.16076606641728	1.33908156135274	0.20702704641912	-0.916134165808195	0.878466608245181	-1.81686319977686	0.296171971041321	-2.0008767340849	-0.458828840609665	1.18387163126686	-2.84638578728135	-1.34095226366405	-0.0191315093256978	-1.82254257419784	1.38313786968404	1.56482815082544	-1.11984649901513	0.21587544975603	-0.237111706110372	-0.640465213565892	1.3123273274026	-0.664361392379352	-0.761651302791071	1.77780049959607	0.249036880288741	-1.27060419841325	0.122002461353916	1.45109998961922	-1.16509822482442	-2.02199009195196	-1.22780874944632
AACACACTCGATGCTA-1	-3.67810428864161	-1.49520264479967	-4.41166724044956	-1.41903520437212	-6.61597592077406	4.30427979918361	0.0749733676417145	2.76430380006785	1.62985329690646	3.85380222051498	-0.0700935908281127	-0.893750479374507	0.285092138653029	0.042454440510094	-1.02405585010898	-3.18815784501762	-2.3018937069308	-1.08137154683601	1.11037911808111	2.46031479433725	-0.723337080917582	-0.983189954260197	0.49435623311307	-2.81305869011804	-2.7118838107433	-1.0765201748442	-1.52299441124111	1.28573761358353	-1.29690551202925	-0.818813202793372	0.759027529900567	1.76490807147588	0.404505784264188	-0.980378138449771	-1.42421411469258	-0.0632374429017278	-0.116550364917444	0.228338622126242	0.774585829142879	-0.380255935007437	1.45549111425425	0.406125718035913	-0.358506614898933	-1.68882234200747	-1.40280008754362	-1.95769784054342	0.784100277870099	-2.24301988066991	1.74539500951559
AACAGGGAGACGACGT-1	8.14748145984935	3.17503271351246	6.48984134644835	1.47377491881311	-6.02946187716833	3.7868715074893	0.822559486786718	3.19327525768072	-0.685193793387746	-2.27716872733946	5.49459555549444	3.17090862108947	0.940097562314138	-2.58612554516499	3.13003936411324	0.568177146382678	-1.37072595632576	1.79881669979207	-2.5420340776705	-0.0335576335177296	-0.98373724281739	0.920551455677383	-0.0603166052218203	-1.20568699328417	0.549689587666136	1.83707696446668	-0.213809567305496	-1.50214234651482	-1.02982574887375	-0.953874241570361	0.924125700031209	-2.55031140915848	-2.41721476040002	2.09780702378128	-0.500827355214618	-2.93877530856327	1.2478213722526	-0.621513925016488	-0.982126007525991	-0.555274592724412	-0.278871625996682	-0.234337048760274	1.37915823505666	0.943143741295774	-0.0508586508414429	0.612786111975774	1.23058449728875	1.36736824332158	-0.043535909573288
AACAGGGAGGATCACG-1	6.86302409265194	5.25993331690507	2.15346226494373	2.487485275642	4.3595813588375	-5.22833954542512	-3.00614312633921	-2.18061291504567	-0.514905728507583	-5.85769913134562	2.83343210581954	-1.19425339039981	2.82662411480017	1.50931410028984	-1.04930364140001	0.44716262890807	-2.88708244827011	2.03492093018277	3.68834335127499	3.58984256045676	2.34563184628962	0.667044507959873	-0.00558429314331438	-3.85174054425185	0.821529072652913	0.310947986110934	0.569068513010389	-2.125555074007	-0.345727292417009	-2.99146860468791	-2.29507580797764	-0.847970862680156	1.5727534386647	-0.625723176060169	-1.08023376672619	0.444830828835728	-3.09127481038614	1.45126439376606	1.96716880630146	1.74241310188663	-0.449071295394236	-0.282013822456209	-1.75807094357178	-1.86997004734689	0.824913564794969	-1.32881273825612	1.71272436517779	-0.284497649753146	-0.672640906594162
AACAGGGAGTTCGCAT-1	7.98147044923278	-7.00774770119238	-5.5824952101404	0.1118594477659	0.950318422391246	-0.646265238856569	-1.93709200119301	-0.885747801458119	-1.15865379771371	5.5407124806684	-0.0930965106095376	0.203022491518731	-3.63608176538347	-2.19070994343455	-9.44502672498742	1.75351393983069	-1.76189358435914	-2.7773479532625	2.86260606568975	0.820614405838418	2.50079851977596	0.107282116387461	1.20819284349035	-1.0405167509506	0.318505829963704	0.359939380589667	-1.19132038866057	-1.3758149008326	-2.55973399177419	-0.932260150043882	-1.67680500566504	0.750978662330981	2.29627314855464	-1.39814251673092	-0.401996488801416	0.106277777567992	2.13972007193101	-1.5490353149305	2.12178237128444	0.18040068396624	-1.43696116545536	-0.186178133555378	-1.62885304059342	0.0917012530004703	-0.459142949275131	-0.412330566629158	0.915827011776595	1.50537254160335	0.672098277785341
AACAGGGGTGGTGATG-1	1.37834214383346	1.82924804725593	-6.19512784125444	0.390546319756302	-1.82879234787644	1.19217348379859	1.82291855040076	7.59183001903437	1.33384084179194	1.18243323577369	2.27464617174604	-1.29428543250069	-0.757752456329211	0.356044468463998	-0.329312805942341	2.7305455303642	-1.31765350628919	3.30441579325711	-0.903610752248211	-1.53080684788165	-4.78298406485448	-1.96376282253655	-0.830228456731263	-1.7661080821407	1.99716050135348	-2.87530992182928	1.64180293745687	-0.490583707813349	-2.24471712693656	-0.38242840598855	2.09742400021494	-3.21890748709098	-0.879162419130343	0.405012782914064	0.230365702926189	0.148319748628377	-0.908757491433814	-3.76936673340098	-0.565541626843582	0.888673938044225	-0.32642089175392	0.557309218820092	-2.44002079950808	0.758113454833987	3.25837873859833	-0.491809365603738	1.54135742682118	0.221821197874111	0.773390950195692
AACAGGGTCTGTAACG-1	-2.45148891174973	1.71842182419568	3.84002916539249	0.502408421694298	-1.03487811903558	-1.75424454394851	-2.00130455558401	0.670536333744298	-2.42176557699204	-1.61221920382602	-0.130980712247245	3.24353072303878	-0.296939499291111	-2.40600863697783	0.795470790319257	-0.0913503160915677	0.733073773691137	-0.596152668101218	0.683562345292505	0.157663058875139	-0.760252613472602	-0.543897700034457	1.33163697158359	2.21335044328522	-0.964807558943747	-0.523571145067888	2.56493646226321	0.0347721364806644	1.62537996148216	-1.2125829720959	0.0589064158303721	1.13184381658536	-1.9455446577129	-2.81200734824103	0.196938385808242	0.0199248082453466	-0.729207282964869	1.56499185943715	0.81170696180694	-0.21163099796445	-1.50969526258466	-0.196478740275809	0.0502595378334427	1.66738921200352	2.12025365015231	-4.50084884648853	-0.70472087517096	-0.61002963665307	-4.68497234248542
AACCACAGTCAACATC-1	-0.432166097091616	-0.881131879238526	1.51299204629561	-0.926208301633103	-4.58213524653587	1.08267917339662	-5.49356673334361	1.56871234696188	-1.14577074789163	-4.61628124521818	-0.62460416196718	-0.374959713105623	-0.918341795829919	-1.79643794823572	-0.859079340071729	2.17744014915126	-0.533261987839054	0.32275639023318	0.453950296296488	1.78015831948852	1.35090100500451	-0.0760964368483841	3.29986116893508	0.749998512192908	0.120815896241254	-0.627044542822461	0.520635882827156	0.269415639469511	3.0083354927293	1.24907313583579	-0.643935112147798	0.1738500968459	-0.725267657071017	-1.35112230807411	-2.09904598557215	-2.13951230094877	3.19198640064939	1.51815090388578	2.02271179624322	0.663450064505146	1.05235116012497	1.25122257321153	-1.58802403978258	1.43709964403107	0.050391881609438	-0.253870600258676	-0.737404097673502	2.24187809749481	1.00199991074714
AACCACAGTGTGTGTT-1	-0.803495295869995	0.0516639583506277	2.30055526371375	-6.12755135189969	2.22659442203372	-5.71560013607641	-5.38007943949097	-0.629957129986701	-4.38344030732293	-1.31957519332751	0.052982593283947	3.34034399762542	2.29118759662947	0.774194659433327	3.13631746237042	-2.76132963793892	2.36777947865135	0.210004885847509	-1.2720626899474	0.859133602047226	-2.51194837656458	1.41512750110299	2.65242649480523	1.41151575100854	-2.98040200745004	1.37803045659538	0.247076324099331	0.840651259961732	-1.16951040210231	-0.804914919328123	0.487832199567707	0.214779778280049	-2.27937003490863	-2.21603774786396	-1.49640835802507	0.934613062577494	-0.970679000463186	-0.682299671857381	-1.2649559656671	0.175935398976337	-1.28919347334994	0.333872457647334	0.248777300022372	-0.970295000420835	1.83751933492287	-0.495974686837163	1.37436753704003	1.39580597980601	1.20084514514777
AACCACATCACAAGGG-1	-0.682364850363715	-1.47685486718316	6.42650246122365	-5.31030914932728	2.82927389845796	-6.16099705320936	1.88387165680644	2.81356192920923	-4.53574433596511	-9.64136767577356	4.81659397519166	0.948150474985446	-4.10580896200948	-1.98197229871508	0.112078094518722	3.60828450182306	-5.5097258105267	0.0406605720945792	5.0056416800221	1.36942759401451	0.118372950016042	4.91918647923119	0.628719820714212	-1.11162628469199	1.64931282517053	0.65253701567391	-1.309373359179	-0.0975953621763868	1.4918489026239	-4.22991056236507	2.17812649213961	-3.61241041848495	0.479125251563493	1.93790836203471	-3.81267310363493	0.592806218385565	0.905767598182467	-0.141913128467652	2.40760414571095	-0.0750548014716738	-3.97527075617468	-0.575061520998833	-2.19316732054414	-2.51555785726358	1.8193615991906	-0.797729368396081	-2.58332348078116	0.750972317232246	0.895189491483862
AACCACATCAGGACAG-1	-12.8452536909551	-5.31649292662794	5.96825832469312	-1.36668296278809	-0.756404017269583	-1.23098089817977	-3.65797400073913	2.27712275005641	-5.55034200997313	0.541715086758042	-3.41341165555253	-2.90701312350573	8.69362144090507	-1.21027674024748	2.50678413276813	0.031409564133087	-1.17158239368469	-4.31488952332296	0.129609016666832	1.82900937321442	2.14141772924849	-3.09991064699587	0.481316218860793	1.00019676246278	-0.278151670726115	0.246815899926168	-0.304933502304466	1.65903939632462	-2.28111501764027	1.6248639725042	-2.07098671053657	-1.62795542724603	-3.98452716208605	2.50341882675561	1.8307934766416	-0.334205913501791	-0.363573663120327	2.28148330440853	-3.53876344700423	-0.808328131290769	-0.554386903512383	1.54761628294493	-0.656793528472423	-0.812382392595512	-1.34794234375493	-0.3629850664209	-2.08218656417783	0.764804965869315	1.0897867885655
AACCATGAGTGGAATT-1	-2.9875345186822	-0.503538456199558	-0.0881619562824858	-2.14075567644381	-1.62570638674195	-6.02031168954754	-5.3768444912344	2.7605126359392	-2.27734009771635	1.17181895938674	2.36645954335684	-0.33611316581507	2.91232674143773	-0.828487978883225	2.52584536595868	-0.461850643360161	0.0762475547677215	-0.0423978544084585	-3.14731175863664	-0.748616262743275	-0.974658459504855	1.65248863883817	-0.655048832064335	-4.11600797422645	0.601870895618238	-0.0577189051498855	-1.88148400835666	-1.49472397773032	-0.52502178652123	-0.144647869145159	-0.114704388361172	0.485763779026449	1.83392121762864	-0.333908595042695	-1.20469142980479	0.0988119411380424	-1.24480944022666	1.41632633598775	0.313513522954459	0.478585014004136	-0.100939334504152	1.50674238355197	0.778744583407716	2.06024950040398	1.09456111199561	-1.44238534279928	1.12904151854397	1.74229878834952	0.195243427015777
AACCATGGTACACGCC-1	-1.39749618359816	1.4504008598421	5.64625613951678	-1.16302388339928	-4.76156309925069	5.57196366607938	-2.86313560187437	-1.17172048243598	1.7524930388059	0.0893413750177324	-3.51471096888337	-2.05301354453496	-2.24953364539846	2.1197476514587	-1.14310602074298	-2.48923341400451	7.90510332019302	-0.596695312426416	2.05251048886891	3.46659926653582	3.99222988519639	-4.65355162345745	0.416348856991115	-9.66183675141873	-0.81999706588296	-2.57259436089149	1.61695342091289	-2.95988193588895	-2.31122737415573	-5.03242606056749	-1.33435273333414	0.145958777196529	-0.946371703722917	1.34385262754097	-1.22401787244345	-1.12398883091557	-0.905021769847597	-4.40642683201444	2.17457267825156	-1.45900099351548	-1.15912159508679	-0.231903055170194	-0.278933266903699	5.28527624604149	2.44601841012199	-0.177967942345781	-1.49515824568635	2.91408099570351	0.607372058887841
AACCATGTCGTCGGGT-1	5.0065005852632	12.7025283779412	3.01703874101056	-1.50278667343799	-1.94833125581839	0.957871973351107	-4.19973977879908	-2.6777688366134	-1.8478666153004	-0.3504447106935	-2.03796963443999	-2.57033295742223	-0.0778502216587603	-0.47028718060748	-0.0732469179144578	2.09539568548596	-2.69421665661115	-1.69710465399701	-2.16572445772668	2.83785356505854	-0.743895737039168	-0.586891732061088	-1.14651079676598	-0.458299688068248	-0.737124936096993	-3.04874919382346	-1.50781521898806	2.50023440037959	2.58369053124275	-1.90726179385501	-1.87593984092267	3.35637373714965	-1.9254912955979	-1.26777807936146	-0.525317508221685	-0.927283859422493	-0.640569971264381	0.400444294247859	0.712756396793913	0.761754402214233	-0.774212366653048	1.80557897316024	3.51008425654195	-1.47857119241547	0.279069131607995	-0.303164850901383	0.651937045173616	0.837480692624365	1.80479295644069
AACCCAAAGCAATTAG-1	-0.317047510050965	-4.93701051206445	0.855352126841438	5.27942612745912	4.31905260407972	3.60136123757591	0.217721518364729	0.350144476812583	-1.04901328941472	3.0160357955337	-2.55186184916619	0.334565895902819	-3.38961554984695	-3.03973365226004	-4.80319405739699	0.677966908238147	-2.29493926491153	-0.201665281771532	0.558412458394394	0.592635003425065	-1.38337535717175	-1.52598384599244	-2.59687398729618	-2.75999143424483	-0.891164811326794	-0.547815988657683	-3.60312222298216	0.790910125294274	-0.921334815339287	-0.961913074310168	2.29359434091697	-1.68379230781191	1.75273231331682	-1.50461631472176	2.21760409959446	-0.817127004651161	1.46473391890601	0.193134685737547	-4.14935070664809	0.359672856712079	1.0266692059927	-2.20358393797879	-0.21409598757677	0.782632895288912	3.35128139749111	3.5307087381603	-3.48890029448267	-1.63009117730654	-2.33995853782317
AACCCAAAGCAATTCC-1	-6.24954306242341	-2.38759154860411	2.93597327445838	1.37895049883041	5.92149273552302	1.69424695134916	-1.5687160125535	-0.616024711653322	0.39259806798524	3.80279287173086	3.15376131075859	0.457392134056023	-2.34359791390841	-2.93240426753784	0.989232599450494	-0.353801374450868	2.01825698421623	0.7379875940151	-0.621356747199155	5.04799123182912	1.30725673836837	-0.362813664765404	2.2292405525931	0.226694331648429	-0.618312642547145	0.0932703690111636	1.8656158646731	-2.07340074932326	-1.13059371131442	1.89611960143523	-0.542317612151158	0.119470332308096	-5.46136116119372	0.855174991358675	-0.969877187865449	0.0371522092819527	0.255966866624347	1.39622400688822	0.308071140149811	1.04922530436071	-1.22190829437433	-1.26063263797401	0.069138794832257	-0.869488752616029	-2.60229324256021	-0.724616666876563	1.16685337546273	0.337564559495424	1.32819961767891
AACCCAAAGTCGAATA-1	6.2275403530693	0.730721160613991	-0.703417984054297	2.1929734482288	-3.89747109074154	4.30531852201171	-4.43198147382538	-4.83528447706435	0.600568370877751	3.02705961733818	2.35297324143583	0.426441039984996	-0.764633816837395	0.722195782197425	1.42752455112032	-1.24692434679099	0.921967257335476	-1.45741302527024	4.56167286449426	0.0890813502192147	1.20099275563833	-4.81486142371733	4.85361362817498	-3.53134602525043	-0.50225348062327	0.929977465889855	-0.313575480006346	-1.21713197260593	0.0152939415660289	-1.29127511983135	1.32861433847269	0.0596054002447778	1.251534840475	1.45085841011265	-1.19127294723655	-2.44579667388614	-2.53296701447588	-2.68020028163316	0.783060301904353	-2.98366339721925	0.768636056952571	-1.53518527955972	0.901102461975209	-1.0142139742053	1.97428159864495	-1.23103903285344	0.152072064850848	1.13309592934093	1.85726948795799
AACCCAACACACCTAA-1	-7.07223294470135	-5.8931969566818	-2.92089617320211	0.447224122052312	0.398720351043851	2.72544670735855	5.94436825364639	-4.24581312172697	-3.87569311551994	2.07071958444955	-1.53501619820768	1.81977051300327	-8.11313711281608	0.131852125065234	0.184588171208938	-0.12954753948357	-2.61741343002147	-1.51229666140042	0.899321400831621	1.97489482153562	2.45136186572213	2.076322434738	-0.580681156645985	1.90602961841186	0.373954485412622	2.24174427276201	2.83554376141606	-0.453504085424338	0.644850471424218	-2.38025161586452	-1.71624649703369	-2.01619550924587	-0.261391391745884	-0.114224374341256	-2.30843527500806	0.750393983493192	-1.7791810376402	-2.77850768054043	-1.59532512374561	0.671354257489371	3.79624336632945	-2.38223914921068	-1.2809477323795	-2.44402680647038	-2.54856314931923	-2.00883685374758	0.29723885271417	0.393546774589639	-2.69804839534741
AACCCAACAGCTACAT-1	-5.82479400868424	-3.80207037046891	0.36536954902092	-3.99337191700815	-2.76294674288323	-5.05167445200549	-3.29755559922679	-2.09515358484931	1.97261199664243	-1.06315934735593	0.662692794022225	2.71402043176218	2.41646987174337	-0.330704121948623	2.07741767062875	0.000424047982527223	3.80367973208913	0.695554989596319	0.242776669555756	-4.17995924679382	-2.31482720159633	0.577823001005466	0.40285326341678	-0.955731830319976	-0.939323583244419	-0.146569588487267	-0.865289495072941	-1.5926261333226	3.75004725028076	0.291035747177535	0.957168243586225	3.71844193030333	-2.88036854829027	-1.60321846977755	0.691373466266099	0.744605845187553	1.33534876613522	0.638875766818969	0.671954269128296	1.14424321204921	-0.276855893688019	0.792019961040818	0.49879073007811	-1.96582181029081	-4.31822275734152	1.15438705248799	1.6586390295497	1.68675775665937	-2.26982867796165
AACCCAACATCATGAC-1	-8.79601399383733	0.229701702029512	7.49241274237509	2.71638143586716	7.81947535314767	3.31495934831288	4.90560652713611	-2.07809550122371	-0.130288009039538	0.38084373617573	-3.11685131695393	4.33461935310638	-7.27740531795279	-1.48143649387095	1.39683962833442	0.8769226983347	5.2077859721516	-3.90705384372628	-0.688624510013443	1.48494731203771	-2.00825534153833	-1.5328869793879	7.19718199022718	2.44453276495563	-2.27335437368579	-1.59728848726642	0.818270247988394	0.123022650204203	0.0530361819701212	4.23816892713557	0.768423850530218	3.70601997584484	-0.944903223676505	-0.90554476485961	-1.00682778190638	-1.02647121363793	-0.849379053667789	0.636783644487889	6.4138812844375	0.177367446367604	-1.78291103475729	1.0741777001663	3.0155702664336	-0.28972343672107	-0.118070239290627	1.33426913096011	3.36152069876078	-3.16815469340455	2.11946892751886
AACCCAAGTGATTGGG-1	-3.5253919714142	4.91670053657681	-3.40968623931993	-0.384227915463567	-4.96095859466047	-1.40264099905734	-2.70464321217359	2.47795375130233	-2.49805101734764	2.0343935206268	-0.740804134207417	-1.71516998620697	-0.702331584715388	1.33085043428448	-2.5106395709112	-1.69319773830468	3.73813183411733	1.04301572992299	-2.23300028100033	2.30805101606701	-1.07050520260326	-4.63522000698733	1.57715191459656	-0.781721938084056	-2.5944146459128	4.09869553957056	-0.0647280216210694	-2.37013924283984	-2.06459240582282	0.221755477065951	1.04606425269097	-1.61132542940078	-0.276171510723148	-2.77634807754308	0.671518227454759	-1.37011460531963	-0.497053624203845	1.21422618211673	-0.545954618528973	-2.36958132768472	-2.40160024363733	-2.22187742043568	0.123240352137166	-0.579924450121097	0.410131124338604	1.6804113134163	-1.66659672003146	-0.23216690878949	-2.30245467226877
AACCTGAAGATCACTC-1	-12.0401654984851	2.84402938889863	15.7514110889532	1.4676192995062	13.6337438476318	2.07963405706466	5.60546020185227	0.293220041584711	-0.655440419321188	1.24988226443719	-5.78772112050855	0.894615282786973	-8.68891566029699	6.03453240078319	2.97144873132692	0.652810199002814	0.478802186944117	-1.37083103286823	-0.598337754851835	2.19212086003357	-4.27437651107391	-4.87893587928689	6.64499108089545	0.677306216708696	1.63477399297989	-2.24243968812431	-1.24137839554428	-6.61798624072569	-0.839735928874981	3.83774432956034	-2.9407911414031	8.93975783749113	0.930586331644687	5.0163894688829	1.73913237953203	-0.267331154617221	2.97934367788579	0.38336478661508	5.67998697691538	2.80290232839162	1.51960816440514	-2.74673758768379	-1.04325600908288	0.344474175149571	5.37788986733331	4.07951773485823	3.53496451458049	-1.61867727120627	-1.27270637340867
AACCTGAAGTGTTGAA-1	27.7944904422133	-4.4519247445319	14.8245463098012	-5.40353827318444	-5.76852871739678	-8.93544480840348	4.81778028221162	3.03887050438113	3.92262161611834	2.99251248426524	-1.21488403593242	1.65535072088588	-5.89110587138916	-0.237336850035988	0.554825833728188	1.46337555120676	-2.63543140721768	-2.08356295917158	-0.966333067163705	-2.52906716385746	-3.22544229152596	0.127225201203936	-5.73929517516162	0.699964662188558	1.69885843514818	1.7721448691774	0.893899076563888	0.0686041308776943	1.95217730697188	1.70076447076445	0.360085527199267	0.0581822895725356	-4.22172538822823	-1.15219771446113	0.146807582710106	0.9974954325155	-2.55498362168205	-1.01310344457231	-3.90470253301333	-4.19240256934404	-2.46654395594302	-4.29216112651019	-1.84684752401042	0.183195327203024	-3.2752151787185	1.69703111758684	1.41102526047343	-0.0252321411311077	-2.72904146619583
AACCTGACATCGCCTT-1	3.10427315052722	-10.966677560212	5.71443365830447	7.68700179534533	-7.30304217418585	8.38081323284404	5.68197264773867	-2.29225805160351	-4.72068757721845	-1.81435420531208	3.20326258058972	2.51308307485418	2.25972133991627	-4.68798542250847	3.23097446586587	3.12834668929248	1.07492452877151	3.10957252896285	7.98120278486013	-4.48510293487361	4.03274136643507	-3.87016679156732	-2.08409561294938	1.56403395681861	-0.322279273944612	-1.58825297843878	-3.56399912826789	-0.0654675315063921	3.67859402106282	-1.24327600859424	2.60655531299434	4.87505166175589	-1.5163950250704	-5.16650375096089	1.01672132703269	2.68453882168335	4.1579238197988	-1.40841732850667	5.77212874631727	2.2012919324666	1.18599830555298	-3.18368853627408	-1.3997213893652	-3.7544464861641	2.24251797123175	0.945304761177559	-5.76450749329779	1.5752440668384	-0.213895468585353
AACCTGAGTACAGGTG-1	-1.67976764494142	1.73570158490923	-8.06275473158183	-1.74988783720694	-3.13164609077448	-1.9371477385414	2.56442138838219	0.830105910697121	-0.00319402393545588	-0.355139271268806	7.80015818808094	-0.322069248544038	0.713798831821716	-2.34037590988058	3.10126517632305	0.869487553288438	1.33213538348134	4.91689641154644	4.51948906846421	-3.6786920576431	-0.154763399015868	-0.672473598650745	-2.49929398406282	2.70533917398802	-0.120770829690028	-2.1419410259627	-2.81580189415078	-2.15206639663979	2.65587932054885	-1.16229103297245	1.22206666382937	1.19626406405715	-1.50173858551627	1.67415534394792	-2.01778009186162	0.2610464113044	-1.13775599350925	-1.52826563667849	-0.188126546244086	3.18682393962364	4.12267134586607	0.0449469443611606	-2.57041172939653	0.677974414878167	0.853745001887808	-0.736223799602663	1.45792286363254	-1.24772326072479	-0.850556043080769
AACCTGAGTTGAAGTA-1	3.50978731864732	-1.81599330196155	8.11446132109034	-4.1019093234017	-3.83439762805541	6.35911718232167	-5.9080302311269	2.70470811617894	1.74786534838886	-1.04208277822797	-1.66307648579301	-6.00896889196516	2.0396175215369	3.04318352398035	-4.78006631130862	0.516433835252103	1.68555300700393	-2.98103216564173	2.51581739499313	0.669247790637251	-2.78571330560571	-3.97259464916662	-0.347136561532098	0.548645434000559	0.857592876036001	1.00220212811942	1.09939107879637	-1.82152846143746	1.67871726231789	2.00386464178902	1.25329135910421	-0.210547868963569	0.261618148693765	-0.810191765476929	0.425595844681683	-0.801896006491113	-1.21038538011566	1.72695551512525	0.121737616012698	-1.01663901018426	-0.649259508518747	0.989352533207966	-1.50711564607631	0.0992651097814491	-0.702012511398372	-1.65405030169558	-1.50040763461701	-0.830408066825771	-2.20027854503124
AACCTGAGTTGACTAC-1	-5.05589721387204	6.76905567139838	5.13944430310961	-1.11602186933951	2.19100509026295	1.21951265823484	0.0275535429191306	-1.82718719425989	-2.5646832624671	3.77478238811749	0.343453176904984	-2.52588049456991	-1.4095458716885	-3.74196417365421	0.739925475301714	1.64497081807579	0.656389232016627	3.65316623241205	-1.38803543654381	-4.791542190831	-1.94847758800271	1.67575742832877	1.07958587892579	-0.446056790643512	-0.665150727612524	2.73684174177369	1.94647182022987	-0.823675888775416	-1.716181137728	-0.809607265304465	0.124176307390865	0.524984092171167	-2.53648261922004	-0.478619734556065	-1.23012097854772	-0.801121961064251	-0.164450570862572	2.43760626190366	-0.0883183143691969	-1.05268966008487	-1.15486907101528	-0.213310398921837	1.56367872056397	-0.199439551877246	-0.877741586904627	-0.0854650139658206	-1.47022257732113	-0.203888431348662	2.24343115307732
AACCTGATCAAATGCC-1	-8.94357871264314	-5.84800512879734	11.1172872554876	-1.04640454134288	11.6162563159566	-1.68693625235107	9.07683387721737	3.60278352992112	-3.17043005402147	-7.29278476736975	-3.06488751272653	-4.64887403605513	-7.15896372780065	4.9346147556637	0.702118066813423	-3.06485069255507	0.728850491517693	-4.29701727583701	-2.54713364436198	-0.117041538679185	-2.38294368082879	0.0941152104847197	2.72430711334053	-0.927019819117188	-0.994768505366612	0.184305324298586	0.301572715861005	-3.49037795329972	5.40032773896337	-6.1644769269503	-1.49678203872132	-2.19619208225099	-0.428141525012697	4.15684812771388	4.14132372823948	-0.767614454614659	0.714817317598899	-5.64227331909695e-05	2.8837963802031	-1.64115980779252	-2.5520380970409	3.15399698953625	0.649751863443407	-3.65115064170876	-0.690865580730427	3.86410476663199	-2.44290354902694	-3.04757153203702	2.6840137476444
AACCTTTCAAAGCAAT-1	1.43644065774627	-1.01680360891164	2.90070286730549	-2.50492752733428	2.72244292887225	5.26428534219456	-6.20910855493944	0.386188183640813	6.56653588033706	0.195839313761859	-3.76012788209608	-2.6093514251442	-0.325038983980327	3.16571951873816	3.6539333620363	1.86380178167216	-0.32375689055251	1.99960339129433	-1.79860762430578	-0.301083770134164	-1.88520653348845	-1.48804849192509	0.207855934906886	3.9599153733323	1.06688257904881	1.38574448967279	-1.40823879192345	-0.135136178154029	-1.0218854585635	-0.0650327412780814	-1.27616626705119	-1.69930301546299	1.32110798126901	-0.119845143971781	-1.76674390905469	0.854924979717923	-2.04404471157349	-1.58567434794676	-0.835915255534605	1.08379302050236	0.93132799048408	0.587962375110933	-0.286442784452741	0.763421376026366	-1.14800702811142	2.30477251293658	-1.09840138453276	4.06433723086184	-2.46698993653142
AACCTTTCACTTTATC-1	-0.138506606027791	-1.18235856815428	4.4926516725318	4.03265961660818	-0.511568031391989	-3.42415327180673	-2.18256985400923	-5.10556356992074	-2.04590752090888	3.32114824644918	-1.13565574221914	-0.530490628817554	2.94063899796028	5.69065310480318	-5.15613202619978	-1.27617542559396	-0.0357248019174473	1.95367652681056	-3.77105855612465	-0.437385987237867	0.653662200684397	-1.8384492200843	1.3424677314007	0.543719014954578	-4.97368543273302	1.14933408864081	0.472187037307869	2.42877894426198	2.04483938795511	-1.58486696367372	2.9760314397842	0.977768017145369	-2.98254054076529	1.52467952428522	4.39561091419125	0.360722245387355	-1.65697246201992	0.227931448362761	0.807944780857881	3.02707223660925	3.84200372208449	2.99981490845559	2.75931823337852	-2.51743825628104	-0.103902783045669	-0.784176001196133	0.56566953599661	-0.386352951063514	-1.42263362589633
AACCTTTGTCTAGATC-1	-0.114181475212583	3.09137340396365	2.81103815500872	-1.96746688937185	0.638520062356422	4.16470126980459	2.54454297360537	-3.63318065368955	0.917906570569313	1.7041141693554	1.28608604674926	2.45233487209387	2.28454597573166	-2.5993409764352	0.295080146404711	1.11930380158584	1.0739875418954	3.34369352518873	1.92484448405189	2.09546752277215	1.46798109765465	3.40714723575156	1.39283386183312	1.09085201037455	1.66726136870692	-2.06766577299581	0.400253476821338	1.41742146158366	0.221375672691562	0.923464411675546	-0.33501315309541	-0.227054829829037	-1.5312831514532	0.463801310457354	-0.249518724073644	0.0580962415465396	0.64591138355622	-1.92268822097852	-0.546803529178142	1.31479055580599	2.27184132739447	-1.92066502874168	0.259987820371619	-0.988010621281207	-1.42072677480944	0.603506667139092	-0.577587013256051	0.503996243952783	0.311943155708582
AACGAAAAGTAGAGTT-1	2.00804994906556	1.47869123982053	-2.90250296701012	1.19692774966311	0.660398541447563	2.38276597729899	0.498414101241418	1.39329033812691	-1.84209367097788	1.45970739144091	1.10289496450351	-0.654952586104268	-1.18991686159185	0.463101088655893	1.07266931992845	-0.0357351417591604	0.621185641057844	-4.6635616429235	1.62228747351327	-2.0547739246279	4.15497347518215	-1.05841062844082	-4.33935694705901	-2.85526844909374	-1.40483760372068	0.605817609599364	-2.47670280782723	-1.12205484952462	-3.24414491071062	-3.36678269482057	0.718953539523373	-2.11301492974252	0.210019397859927	1.61683950585877	-0.291286315966288	-1.8010608377794	-0.123733999055412	-0.233612292396754	1.58461831077507	0.0532497256721862	-1.37590219525901	-2.51624903673435	-1.24594988750161	-0.496985237858	-1.14867989490526	0.628217701822613	1.04624205276986	-1.23169859273075	1.7436415404937
AACGAAAGTAGTGCGA-1	13.5676702664075	2.77088958203636	-3.81618904886612	-2.03031819115712	-1.15986872107835	2.33461983226487	4.5868319466303	-0.973205141937244	-5.47507913332724	-2.74931752225999	-7.93285304755769	6.02505554702431	2.03795073631203	6.06711668380318	3.81264212624315	-3.56952729263816	1.47992043538921	2.56533728943687	2.45212829514019	0.175415888660359	0.146301026386926	0.669512419684465	-0.399563579517345	-4.25548574816093	2.10330863664998	-3.73937641390503	2.97001591817198	-2.70814542071164	0.875382850610717	1.67366228889298	-0.318883580089418	1.75465311994742	-1.41905350766578	-0.211935392230067	2.47101328855998	-5.23939977845549	0.326885410238473	1.88318904407271	1.89139425791161	-0.296351947268365	-0.0400540699875345	-2.75697317456422	3.74797370490289	0.196145037905074	0.917704795153834	-1.52197385289952	-2.96558224079987	1.7642304122191	-2.92362731918283
AACGAAATCGTGTGAT-1	-1.57961292986772	4.76379136498972	-0.535217564854813	-4.21412331235016	5.22246869484294	2.72331406769365	-1.58426130274562	3.18343418277492	2.08977662103215	-1.12616784204085	-1.45416025030742	-2.33350268975748	-0.0134238904441037	3.87961204340724	2.84901406396834	-0.202529571849312	0.675394513638326	4.79637691848287	-0.597944886980514	-0.530996920871021	0.821252786068685	-1.82325387043239	-0.21878658575394	-0.89911859189483	0.47933241501303	3.65780166610256	0.450093209334633	0.0733910247571005	-0.467902506345391	1.96517308881054	-0.856115154358275	1.21446981432972	2.38382203105077	-0.506449946004482	-1.08123800825498	1.76108241560149	-3.34842930017725	-1.43665912982857	-2.22938995997817	2.1069564239987	-0.104609220476093	0.186555294426688	-0.736183976726147	-0.936623263447779	0.131177996397911	1.03897783780216	-0.590839462711563	1.26470350969986	0.629182368137014
AACGAAATCTAGTCAG-1	-4.27104854900416	-1.71940794870783	-5.43036158625161	-6.50959501090742	-0.934624994234708	-0.801647306649475	-2.09177098014023	-0.726161111610639	0.290622964637827	0.356246837844861	1.71731579251251	2.7173946947565	-1.3057654369341	0.366391791317416	3.36758264128892	-0.165655236011342	-0.870859264391987	-2.67986167392193	-2.96752195159615	0.831101650154688	0.475175188278506	2.75378447467802	-0.319862662422666	3.02931575805232	0.924599583230416	-0.948052628539491	-0.268985161457378	0.752096932841993	0.853255981966072	0.162887691079983	-2.70986047469515	0.343637206456632	2.88913136668084	0.469374341747848	1.15098777838695	-0.741989854569022	-0.374908488824206	2.01032469708583	-1.87018050691906	-1.25092325421158	3.55535275845558	1.36458874798323	0.0788157153036531	2.31915288112132	-1.07322759993248	-0.0235357007659375	-0.385659196407542	0.5272657397257	2.53060392665866
AACGGGAAGAACTCCT-1	1.57775937954478	6.60464425533308	2.83313903445247	-1.88305188105653	-2.83090205344031	-4.52380412005732	-5.41695906699443	-0.41091919811704	5.77468936425062	-1.43251614950063	0.156245105658843	7.03575147636559	1.92762126417172	2.08999889806604	-0.229555814994564	1.55079328048514	-2.52014278745312	-2.35043293813178	-1.74576181477472	-1.71089474292292	-4.04340757100707	-1.40395543855554	0.211512643050279	2.03095963364088	0.262779079424015	-0.47873625208143	-0.730492626993927	0.956598701109368	1.75305096834232	-2.99819390486353	0.695303444848371	-0.548610816084252	0.487816754846873	0.497456986049492	1.22456993785313	1.33202541398437	0.0895358759386664	-0.962795523519636	-1.02004963874179	1.46679925658531	0.992489458118582	1.95144345542792	-1.17323783051376	-1.27295896588253	0.243382070358451	1.41619355532699	1.49193148953068	0.385093229262612	-0.194475736119524
AACGGGAAGCTGACAG-1	-4.33165820591562	3.22128368539064	3.82088882769848	-8.38121159873263	-0.210430364226893	2.36495451994541	-3.77092815233274	4.78241260099303	2.11998618978198	2.05865078200634	-2.04787022023347	-4.12930060102058	0.128736837314828	3.43233680179886	-0.684175799686301	-0.299533427761125	2.92761789371197	6.27268406816245	0.237217847559582	0.147089699487054	-1.92088600788909	0.538839893794919	0.185480580448321	-0.968695452980863	-0.136492760857459	-0.186549365109576	-0.711045301712129	0.65611084210915	-0.28712445737698	-0.660383543033759	-3.62346409788391	0.874691183759968	0.00288181025437516	0.107917730327466	-1.87729421980675	-2.4079393518681	0.314862101440723	-1.43614412723048	0.488534530865815	3.21548493879527	-0.641043277909701	-0.856197142075551	-0.442848855988734	-1.04611067557724	-1.36369998027202	1.39205150589934	-0.73774254112216	0.117402849267098	0.134403177951908
AACGGGAAGGCATCTT-1	-5.95866495393881	1.50841375820707	-1.1302005952921	-0.340234065046763	-3.23786469334913	3.06794876964988	-0.386119975699028	1.70071252670845	4.20403959458798	6.99547535766123	0.471031132205506	2.56357390714183	-2.94373955586013	-3.35450441924481	2.89097371946361	3.22686591928683	-3.24407798730349	1.00165180330383	-0.0425331561472489	-2.71874286844718	-0.767282055436855	1.20792793783533	1.53280384102826	-1.93503203020932	2.06015075907817	1.81141638734204	-1.79802984055502	-5.69076412318063	0.982863098845375	-0.475108008040121	1.89649309912715	-2.7755306421098	-3.95332484595581	0.746537954697874	-0.375165064563003	-0.859982496731545	-2.96064605348171	1.01434409734002	0.271888385860831	0.548883442009837	1.47619430138595	-1.80056835747609	-3.10578233369196	1.68993956814475	-2.05511777319586	0.604531435855578	-1.29255143131118	1.58786928478339	0.547165644583919
AACGGGAAGTAGCTCT-1	10.4612090812425	3.48408214729948	-8.82761795868913	-2.49645681881693	1.86973491757371	0.808433451367536	3.41562859112409	4.16884532859738	5.40814204440247	-2.16403213909495	2.14448912219743	3.64570568444344	0.0303449857342885	1.78975495417423	0.205699021704173	-0.9276613729438	3.42759589273529	-3.59222028831762	2.94643814677056	-2.63019531097392	-3.24459623088207	3.32257922006785	-0.375475141790678	-2.54448360225301	-1.37553359995079	-0.0226658013378826	2.20690488020772	-3.06324181971945	1.80552345912322	0.25132686123123	-0.081373986127183	4.745645110364	-1.23830803240745	-1.18331798048354	-0.0331700880960293	0.515808156908756	-2.39123719172692	-2.03469048598983	1.13656038672045	2.47075933697026	0.928485244198633	-1.31446741233117	-2.71622479954034	0.887699477306009	2.77531552655304	0.538414806940557	0.976210916258785	1.0081585487035	-1.65137762534652
AACGGGAAGTGACCTT-1	1.77988428654604	2.8298743630812	-1.65488887434882	-3.94510352633868	1.13844956255193	-2.45559266700928	3.45204037112254	-3.86007359812095	0.919439706939917	0.445167587099891	5.21620855176407	7.76927244836247	-1.93696101272829	0.542563110344325	-0.407062593040176	-3.20050325720688	2.17102026834595	3.63953519963018	0.938874261741282	1.91877046900973	-0.728442184302885	-1.61516278222887	1.9495819944412	0.240715980115142	-0.837894892043629	-1.10129981985035	0.0743142217887499	-1.81512106906639	-1.05092278958788	-1.31766832820387	-1.68610339780402	1.02918269321816	0.356889699204775	1.3126771923341	1.65255173695704	-1.92141892244872	-0.206966461365334	0.906050684114159	1.04218168737949	1.41348400420684	3.57860774768315	-5.14703725035491	0.286009337118782	-1.34503771068507	3.1223255179955	-0.160727408153926	-0.239207990280818	3.09680681839183	-1.77196350792755
AACGGGACACCTGAAT-1	-5.074734563676	0.0812581729393794	1.22377236987951	1.45775778431207	8.36783965607771	4.17941737525819	0.156095366327981	3.45162986080213	2.57337696409287	-3.97169466856207	-3.45398630388263	-0.5357370250396	-2.22022899958887	-0.427470240655484	8.06508087456704	3.00668203767412	1.02279526302457	-0.149864691523253	-1.77186289055042	-2.07323438662941	-2.01233677787175	-2.09007232822574	-1.46563835055033	1.45149020292738	-1.67904393400676	2.0213936145951	-0.945382097763144	-0.136619285094285	0.340510487420569	1.06440793143594	2.46689992874738	-2.6559912990746	2.84280798763948	-0.872859760700923	-0.667026823367125	-1.56198254846104	-3.42697850461264	-1.71758512723856	-0.349486561083574	-2.53466339912866	-1.93490105591958	0.0741364275817616	-1.1536766723815	0.0110642789725344	3.2216358206257	0.661021135594785	1.4907965040846	-0.262870355500198	-0.0898238977924675
AACGGGACATGACGAG-1	3.1367314263359	11.154735476359	-4.28689155200865	-2.80792599595613	-5.84777658004591	1.43796519511735	2.51584777473095	1.46163710855162	-2.54841968587502	1.01916010321092	2.56400869595573	-5.09500844982192	-2.61892197712857	2.54648239750803	1.94219458381512	-1.65060978338593	-4.95653032839541	-2.88907092739973	0.310044347811007	1.89217953386526	-1.61498155119707	-2.72257609072412	1.6476902151524	-0.00256352094582821	-2.52775720904882	0.677216603485952	0.344692067712902	-2.07840520950589	-0.481822954821523	-1.22640273042334	1.08383434799929	1.03577326504094	-0.621500363130812	0.665342527665874	0.531047056794284	0.332184294466078	2.15816730325101	0.883686864372384	0.791065908480823	-0.359744628797845	0.339873917370095	-0.296385314739241	-0.726693038688201	-2.76241051994769	0.892300444954035	0.423502026425157	0.652313775637897	-0.239344152192153	1.05658251298717
AACGGGATCGCTTGCT-1	0.280685674896085	-1.99567894868319	-10.3472606020123	-8.40739168094911	-4.18885632506726	-1.74169153401995	1.92670010894354	3.01693140749995	-0.950282415062324	2.57330761738867	0.783563096393466	1.44042638651161	0.833417578686139	0.31995618746706	0.0180160358368563	2.29517337815951	-1.67288793425984	1.70630680178589	2.53249128970922	-0.308279037971721	-2.76955179419971	1.36065123817004	1.54325062262469	5.08802061352082	0.882463851545174	-2.98242717944251	-0.123475605538199	1.80068816376735	-1.79074065818645	1.47115374884268	1.08818603349521	1.58885305720574	2.56752737252209	1.93431251481086	3.53501877919361	-2.7729598827769	3.40311220192317	-2.79210868055597	-0.609097437161874	0.216609804924679	-0.447532694775042	2.40727755135155	0.11162874219433	-0.729572465751623	-0.405843103105969	-0.49838902335655	-2.19447156424301	-3.74524563257496	-1.20150096670656
AACGTCAAGAGTCACG-1	-6.21652052029174	0.916477269819434	7.65259652149783	13.284992386929	5.17366294083687	3.43621654083924	6.57726789871769	5.60690774014055	0.760523290254797	2.43156197468202	0.443280517750715	-1.24256963854276	1.98485340087785	4.13664233687182	-4.15131611695904	-1.67001775488707	0.519742936670006	0.712155595804759	-3.13435292438379	0.289854821038493	2.19903896752958	-1.48249934130001	2.0826683924336	-0.0985113551486913	-0.370385491424935	-0.594194746181354	1.24287669356391	2.83493254425586	1.17632042754792	-1.25579728577467	1.28658335422592	0.61157622473096	-0.620800526861419	-0.578736347360734	0.925383914903735	-1.87304580550539	-1.21101260919166	-1.25214428307323	0.696382473485583	-0.340543294434309	-0.966974890120107	-0.174298681409456	-0.188287310458343	-2.70897386184464	-0.426697117716633	-0.431488540597364	2.86992984684597	1.99909563581264	0.206762149197755
AACGTCAGTCAACACT-1	-3.33767657682267	-3.86317202137535	-8.22999572095293	0.851465210893683	-4.26831197753788	1.9124514251334	3.50449699910408	0.0693349342234846	-2.6529482367771	4.51875631809243	-0.224203173669592	-1.96990426419495	-1.48270009658029	-1.90494423476169	1.78509296137242	1.62260061540025	-2.16402328693451	-1.34500160213215	1.82025746181342	-0.731932817861208	-2.20310561334771	0.238648187824512	-2.13241882472588	-3.51120708439802	-3.55608925919249	1.0724002825591	2.65510848156175	-2.24658623214503	1.1881543071802	-2.72458711809243	0.569120718592287	0.412663786023743	-3.410688540286	0.271164683057835	-1.292579443125	2.09330085518515	-0.808419397593419	2.25322451531104	-1.77570791175406	2.34811817889765	-1.31211569321761	1.5855005852317	-1.94068852823311	-0.457150515734853	-3.63834163292164	1.07817734747139	4.01494167954038	-3.38154065828214	-1.60941985860264
AACGTCATCAACTGGT-1	2.74895163060841	-4.65965701797325	-6.79855114146113	-7.1681940954709	0.0559524259819944	4.93996618966694	-1.13888398250624	7.96294141927761	0.0749066833633472	2.56829108399885	-1.77937636572184	-2.75703844588172	-1.04430745371766	4.11545346133057	0.47365917803073	4.22421412732469	-3.8030370456105	-1.6799752171792	-1.2523769679011	3.73185630096308	-0.734264474505757	2.81354141419193	0.647970083028383	0.484564548155959	-1.9462489610054	2.82144958077824	-3.23268594119772	-0.369320342007539	-1.17161825228991	-1.50551543283015	2.83059420141859	3.78285521107965	-1.12137883051746	-0.508935335258894	0.708834622377189	1.44747331028648	-1.53046057150429	1.04320475228783	2.42277692006295	-2.78031286761359	-2.29468746397543	-3.53353896380927	2.10600574394687	1.63509135631315	1.27188190760734	-0.602320194280967	-1.21541440339316	0.207819109255215	1.64821091533068
AACTTCTAGACATAAC-1	-4.88712040760148	-6.87564608601047	1.3020990879864	-7.40515650617657	-0.567140633465797	-6.44708006893692	2.36794090690884	-6.48308118620113	3.46646715095451	-3.90784662276268	-3.41603432869301	1.47687272431357	8.13779464598009	-1.12215097577986	1.51891160405056	2.56428074713513	-4.76103431715218	1.65534002440751	-0.416676815041517	0.33366829528458	-2.00533452288545	-0.97268331500304	-0.787436859488984	-1.43565800548257	1.45724974273266	-0.204558359630316	2.78788037945196	1.48087147345343	0.777893863437897	0.611138005435631	-0.0418521690789056	3.29042069976537	0.0786383489789687	1.41255180230468	0.725889062627262	-0.774933408029232	0.125206497253097	-0.0336717524653728	-1.32441799862988	0.826921160823322	-0.703040732770633	-1.34780697772939	0.788388333104872	-1.35717986907119	-1.5150037500332	1.59253112700213	-1.36536865732871	2.58043341184097	-1.56445155856438
AACTTCTAGACCTCCG-1	7.66474824161319	-1.63314980696583	-1.35159374650644	-0.280373156327768	0.063136088188744	3.43970540246215	-0.192666151334298	-2.174423194756	-2.70449089238192	1.73639083024616	5.62377695687468	3.35034535676059	1.09624611745781	-1.0514250614017	2.00488294916958	1.26180594124861	-3.42463820111731	-2.56143052394882	-0.421539679787207	0.740912627147444	-0.101271821706426	2.53967696441716	-0.576464765238224	-1.54877617654655	-1.66105344561613	-2.5834908261404	-2.23720556265983	3.27819511519419	1.07875328177909	0.125613567894504	-0.984131929387699	-0.97861388074921	-1.87502320428032	-0.21542217513404	1.30119079883848	-3.42423709536247	-1.61131021363344	4.46538750416103	-0.743666090574569	-1.66900864672334	1.95570468080144	-0.329094836503082	0.345224693028235	-1.31403480748866	1.62574891226395	-0.0191985484325182	-0.78265304632347	-1.12534486676431	1.95027551706689
AACTTCTGTAGTTCCA-1	-1.89518306885178	3.98888533779337	-1.10534789334854	3.06263536842943	1.2260607342586	-4.39587358376097	-0.250594855935179	4.54554672246373	-0.0962406052116173	-4.42059998042155	-0.787755133390685	0.715036298285968	3.61415707856352	-0.122028983169685	0.271906423400728	1.99769055923962	-1.83404000193991	-0.804258665039457	1.40868933464917	3.08828606515846	3.28465088309152	-1.15490672603992	-0.206404033164596	-1.38233823589369	2.21440243028041	1.95064360846868	3.60760055649667	-1.85725489841116	-3.31658050629148	0.67476966040444	2.0995116517111	1.17644985069055	0.172659919978191	2.28662612809245	-1.28330318582497	0.534777915530309	-0.284576392902772	2.26831665752795	-2.02036363172495	0.0213883167492091	-0.526306831203164	2.39329747536336	-0.740251994767859	-2.55968527309021	0.0517530294331376	2.2513802392476	1.06138828203248	1.14379929299119	1.07081680982724
AACTTCTGTGTGAATA-1	7.81554257569422	-4.73219810539247	-8.86092234700767	-1.89575204444051	0.260908756101395	-3.12009520367694	-2.57741542743219	2.53364955970538	-2.87706148886382	-1.52043066845616	-1.79264851254014	-0.956191996560544	3.82614277833775	-0.72555534358604	2.56626254756174	0.0189045674336368	3.78784525326861	0.414687061003243	0.811769162799366	-3.4822743363325	-2.29006007923983	0.329274032782063	1.47326683789451	2.18126856889003	0.669037183031218	-4.81354991225377	-3.17991051516515	-0.116838759202867	-2.72547104196847	-1.57671873937592	2.09222788100346	-0.359117143057067	-0.0403523199351141	0.416061322626696	-0.293378856248307	-0.254301421850866	-2.71887176852284	0.878526290995251	-0.612056362450411	-0.918979845483298	-1.20727106185905	-2.41230689604533	1.02367953854298	-0.0277090555020715	-0.572584234156731	2.58651998870616	0.448932648015866	1.55984494261719	1.68110283511902
AACTTCTGTTACGTAC-1	1.07944074017957	-2.57424383895861	-8.64961278009075	1.162745516096	0.180950929323436	-0.651154347590302	1.19252673017956	-3.44105286592997	5.32819238126855	-2.9068232645811	4.09310450793435	-0.0165872076263535	-3.36579142669502	0.251935269811773	-2.18948014484967	-1.00021231786698	2.04335891729716	-0.669110877656403	-0.14131600123824	-2.97722482527717	1.52414062992244	-2.59766776280292	2.55539425599852	-0.590116403594184	-0.615065451873712	2.58842979806972	1.44235405813902	0.0340040284615673	-2.90743577240031	3.40564462902192	1.59112569232877	-2.09512107138803	-0.415243351022754	-0.344185557282265	0.848141826627213	3.03313032700081	0.222999073368141	-1.12624129616628	-0.960499910308747	-0.174594485066731	-0.968279191885893	2.58433721289836	2.10670512507125	-2.12477991732426	-1.60438179773064	2.37459202772487	-2.18935894452627	0.617196527404929	0.265408046830619
AACTTCTTCGTGTTCC-1	-1.03744867976242	-0.272109784140671	0.448804095802702	-0.125874001150994	-4.01829673340056	-3.3475880290191	-0.459283795089681	-2.55137845179687	4.96058373456211	1.31586911928513	7.19113954470419	1.09347373978432	2.61270854668308	3.60314745171013	-2.02241074237692	-0.968768504287857	-1.04411339855358	-0.198730562448629	-1.73662501981374	-0.0820617060590444	-2.25017432941478	-0.43139539818388	-1.46061414774999	0.0210021108392207	0.457323049286404	-2.10534827425045	0.0529752690574496	-1.68896531281112	1.36828554433725	0.805415900788741	-2.45446327167696	-0.0354466550357866	2.37682280485143	0.344322224476421	-0.934266644036261	0.208304919484409	-1.10483666189469	1.01259778430886	-0.110231819932396	0.0939581896273956	0.413171105188109	1.24690870640515	1.11114177383449	-0.561751090761538	0.313906177288521	-0.328617722270185	-0.0831464799114207	-0.534855891237886	-0.790059262948888
AAGAACAAGTGAGTTA-1	-2.81998051934551	4.0278890933241	0.885446213831524	1.88762041231096	-0.559661559766104	-3.18894349458004	-4.11906900966698	2.92887902534667	-0.586098272466608	-1.62332184569883	2.39332982340688	3.29825112554814	-3.86252924792288	2.54505369431659	-1.22417288581874	-0.967797464394869	-1.55160882819291	-0.509213547815184	-1.41594194771401	-0.0126834084954175	-0.00688925283909945	-2.01879484265927	-2.08455943016399	1.46682112833748	0.0347399331688899	-0.690344621956813	-0.374925317022537	0.53443779021094	3.22129411436493	1.72524316105797	0.811112889762551	-1.40911213021354	2.01323373466651	-0.938622279179723	-0.631437304732974	1.40619518628964	0.166806163974822	-0.798477476461707	-0.180924171473126	-0.287738524537091	-1.05243996922453	-0.645664539380285	-1.45636094465718	0.31180462906239	0.459586142808492	-0.362857045792114	1.22249191525394	1.64297915594341	-0.506697831067877
AAGACAAGTCTAGTGT-1	13.3939814737579	5.22287771851061	0.299086602612636	0.450201640040308	4.48205479606345	-6.05230239924565	-0.889843879833871	2.33985903608099	0.628181263538164	-0.215132333453255	1.52390412308016	1.06956814581381	3.33239627465124	3.54496363652996	2.93728450393543	-2.24167731043576	-1.51620137811755	-3.38125828436979	-3.49954865684131	-0.287097997148359	0.638532655565116	0.0723978010062519	1.43968186344999	-1.76213637550131	-0.0448162272097658	1.02134775397676	1.81428779084944	-0.875436310863517	1.51301560857788	0.237408875940165	2.19625088595096	0.32202870163714	1.07371362628363	1.50058541992288	-0.866000612401425	-0.3854899103485	-0.8963788588971	1.52777833955937	2.73657412757124	-0.404154377019536	0.476262753136468	-2.18035872124942	-0.473604990881039	0.559382124865905	-2.45395485446963	-0.886667313134213	0.991779243041568	2.7959940696718	-1.92642325291635
AAGACAAGTGGTGATG-1	2.10331642014077	1.65980808284299	-4.59791575885162	6.75946511671131	4.79658749977308	2.76542080752526	1.27289523117655	4.3665802661753	4.52220629703296	-5.2227126235005	-2.45781740786632	-3.50980923660822	0.156687608138892	2.69360088588652	1.64022331400926	1.65874609799476	1.63608647968431	2.6462838228812	-3.85647340236194	-1.27161504608834	-0.992544237848321	1.21979178723456	-0.349095228631919	-0.104482922394747	-2.61209682633661	2.61801586994998	-1.99709324023384	0.00732201487312063	-0.693261324793258	0.773800101075146	-0.0747704107838323	0.0990189615906739	-2.07810167543808	-2.58068278025118	-0.226224100362374	2.64884828740059	2.32176136863287	-1.8626539286612	-0.0445122576655261	-1.06521245005059	-1.10924543475013	0.726315010693822	2.28058568407268	-0.726564125872869	1.78843175369622	-1.19249826502458	1.32843085126944	-0.136148311106203	0.307480189017695
AAGACAATCCGGGACT-1	11.8926217089834	6.63566962687475	6.20583531558278	-4.00283684185243	1.03197592993712	-4.10613843819934	-0.952288937921733	1.04897867420271	-0.779489127588337	1.9401091372961	0.587463248755144	1.41669038881064	0.594361106814614	3.09079514605175	3.24962989597753	-0.971152771047744	-3.61212521151004	0.774824952369227	-5.06509626009122	-4.13730693837712	-3.20108162986668	-1.22402240903223	0.452137118674041	-1.9902692126384	0.0511775387402647	4.48500778757987	-1.37821916273952	-0.171970231959095	1.44756586905373	-0.903427724629155	0.936094829754385	-1.07010539673708	-1.13716490938438	0.13512513987952	1.34850652544826	1.20541254278233	2.3401083190479	-1.64972189402156	1.64202678754392	-0.884933804926276	-3.1346002356161	-1.10395123006288	-0.33146664196069	-0.888821950251049	-3.9139051180352	1.02200343238104	1.48115051172104	0.584011427653624	-0.706149398266739
AAGACAATCTCTTCAA-1	-5.29788243876527	-3.57380706980665	2.78351616030344	-0.333872296436941	2.16254726881907	-2.86770254359871	-2.59245686555066	-1.66748574408756	5.22705323611895	-0.0844520540246554	-1.71249246487087	1.40100019817899	-0.479316042851787	0.447422362189762	-3.09721015963413	1.32740523846923	-1.28866851704031	-0.462333261147093	0.939647878387916	-0.792003518821009	-0.0606143142835445	0.0668194644285155	-1.7143141600314	-1.666540492886	-0.897146188552746	-0.709624598630253	1.0664502823601	3.39571368033796	-0.44085239016038	2.52924135299731	0.569903679789115	-0.544900146765075	-0.138849215724369	2.4043819497896	2.58207810021961	0.249759155319371	0.585707197548768	0.86208452343112	1.19726759078993	1.69523988967215	1.44571383348732	-1.08613008503862	1.9067661610976	-0.397624758772515	0.44058897528053	2.54568238335363	1.87695767235594	0.661321779771662	0.852328484002404
AAGACTCAGCGCCTCA-1	-12.3234981093348	0.207193469992708	-0.0812744555511635	0.512463760609479	-3.24706077971199	0.443430605661998	2.87880557335459	7.27725194629533	-1.88459733581785	1.78784544675664	-2.90430517050028	-1.20349319679742	-2.83303686046299	-2.1295745048026	-2.23940904416642	3.40510073232814	0.404367179184723	-2.02340755438301	1.16581583539322	5.39933326312979	-0.449008596595898	0.593507981582189	-0.770473747224732	-0.420756682109416	-0.820425621398916	0.788879838956103	-0.679391709014582	-2.91673854504514	-1.27433426491584	-2.81403489811967	1.34663504067131	-0.94948245309302	-3.47791325042273	-2.56088045043952	-0.129876044010444	-1.9021257654185	-0.846311954620311	1.57292963437794	-1.3058031334645	0.679347853028833	-0.236266996795149	-1.87444746677987	1.38730312405092	1.0344347772445	-0.0472276904004285	1.56623011693159	-0.589254351189722	0.140894588903909	1.23529208777905
AAGACTCTCAAGAGTA-1	7.31591949607852	7.50949795347125	3.87366229217976	4.63371299067082	1.2387601566106	3.13270020156614	-1.30329425132351	1.93257080582416	-1.99957250542477	3.13028182379737	5.2321478496413	4.2212577749933	1.30255878930366	-3.72312575490766	3.31259530248818	3.96854249193094	-3.52915479896126	0.49120074944811	3.54431196612944	0.210324884661038	-1.26330165678655	0.503060199964283	-1.35159891529566	1.79571471338995	1.81860166017623	-0.816609107497819	-3.66276507154524	-2.52338549485335	1.00688106542954	0.917275225940057	1.21930322586366	-0.64273475018073	-0.00549386673986747	1.14905336771256	0.854547400977748	-0.626038984568778	2.08176967716314	-0.0391951639619618	0.416264521894049	-1.86289605076617	0.336136974636872	3.30212752101971	-1.89789022525041	1.44709745220123	1.54323550023554	0.6985521381982	-0.280941191076991	-4.04415925201001	0.0850496104346977
AAGATAGAGGAGTCTG-1	-0.365756054281223	4.11718078842881	3.31105932490688	0.270860187012742	-5.19130181398864	5.93207333845315	-4.39426116374648	3.90955468726254	1.0437905742344	-3.97678110984506	-4.86533391622538	-1.59660231387206	-1.39861055380583	1.30939633066256	-0.264600398431136	-1.70451108201323	0.205488490216104	0.296248280685895	-1.42304985976922	0.1972519581979	0.564356761964949	0.0897950930897279	-0.668189531498004	0.196029070280274	-1.9449549715207	1.25191333194028	-0.885457938426698	2.89065216965415	1.32180331516242	-0.931372630867321	-0.185313926178189	-0.61415211574902	1.39310109991829	-0.585540851554832	-0.157933320955225	-0.254159689312104	-0.0190662184077287	-0.426731182986117	-0.261294451566198	-2.25458494096321	0.339597359977516	-1.04964075568099	-1.02477041513054	-0.342600362897871	1.35691825167089	-1.17490326104124	-0.830268028912491	2.52048624687839	-1.13886328508632
AAGATAGAGGCACGAT-1	1.90350934267549	3.35960658044716	4.25905390308421	1.50306568607351	7.32298282165555	2.41204299286608	-1.37119766015805	3.50782383119641	-0.544071511238621	0.700783735390259	-2.90667272514168	-0.427469839202168	-4.39943285019189	-1.94328462775616	-2.76912386777833	2.26629687736532	-0.951119021892234	1.91106312811506	1.5108730430782	0.0883262277371139	0.0171011555069427	-4.65726004275379	1.16286507131692	0.256932601074249	1.5544575000141	-0.351675161435409	-2.23933949703892	-0.0892840896782724	-1.69326293633556	0.285520186889396	-1.58891218880796	-1.84911679680165	-0.783477696288004	-1.33020577400761	-1.92245423481651	1.46586028827331	0.138591833003821	-2.09354843398932	-0.0105670119866585	1.11123665667639	-1.03650338830767	0.652078664221142	3.58678409092635	-0.255182037311443	-1.20948164041743	1.53598181406619	-0.122147803585244	-1.04985071238172	0.122986129516792
AAGCATCAGGTAAACT-1	3.84022075140103	-2.0760781919183	-3.10249908912695	2.09702870751772	-2.67543838448894	6.30850166889273	-1.57430028198308	1.37060064100024	1.11544804516729	-2.38544700917814	-1.0494410100173	0.117181294769099	-2.25322141050212	-1.68132294307026	0.574706655137813	-0.309496597795829	0.133649640008764	-1.09053509725628	4.36262235999588	0.434475931002218	2.10381238028987	-3.46045448413942	-1.04674379238457	-2.15916919935958	-0.126554089709078	0.779654600773222	1.74034976046536	-2.02526362366381	3.49299976966927	-1.81685484317746	-4.09010781753554	-1.48142041034639	-0.702528976763878	-0.538945983467074	1.05782717549476	-0.425247820917776	-0.918860421359306	3.5141016043498	0.41985582104939	1.21519590050131	-2.72882572299761	-1.65682627781279	-0.894552639704159	-1.1253532988579	-0.723710706324349	-0.0776526499859668	1.41200871381366	-0.831783330404056	0.214281055577807
AAGCATCCAAGCTACT-1	-5.04188363927537	0.323409330904428	-7.33168533719306	-2.65224200519663	-2.87143126324777	-2.93340759946183	-0.642655639948547	-2.72704294259355	-7.64202214225632	3.80179984018449	-1.93438946080909	-1.85304809535417	-0.862230823767846	-1.36937785847446	-2.9216480239896	0.76725859649028	-2.80239843147985	1.06356995025515	-0.0360242950509759	0.272062898701904	3.22451031284937	-2.09655716333317	-0.0804144380892936	0.0402924972302468	0.212872307838101	-0.132884492985811	0.424796955468638	-2.47410486244108	-0.858756620872492	0.297265107908245	-4.1315088497676	-0.274095031859285	0.389540214726732	0.802303069120255	0.931453024807125	0.115466311380167	1.44634251125537	1.3164276067567	1.07465286361985	-1.56188699269465	0.303769156201645	-0.571155869620907	-0.381422433786436	-1.69386345806139	0.251774992343942	-1.7596852374516	0.0554398871563979	-0.944184616378971	-0.0832280407740828
AAGCATCCAATTGAGA-1	-4.93898323071457	-1.03765884252133	-2.97247483837381	5.68409012021284	-4.93745658251762	0.291347953830163	5.34937328558552	7.02016534024083	-1.13867588889364	4.59602239653263	-4.72976787303921	0.207300931173404	3.24955791374008	1.65071678302624	-2.98597523070898	2.33928129189151	-0.380969950220762	0.234908533615105	-2.10273941662264	0.077468711633455	-3.51701413326803	-2.36942446254195	2.09037813046634	-1.1000091598256	-3.15073491624894	1.73794785450662	-0.535767526798576	1.95526236814298	-0.0781111564046114	-1.62296892149874	0.863442353362838	2.06396577390384	4.23253446266482	-3.71542873453623	-1.79174735297279	1.09898938690273	-3.61850394681269	-2.92980679605952	0.478979416501547	0.459646854997444	0.462650418468075	0.453057167552302	-1.31947999239088	0.0664203401117374	-0.60375505701608	-1.38453249151167	-3.16567293894154	-0.997482666408512	-0.221951184785353
AAGCATCCAGAGCTAG-1	-5.37530498980001	-7.86934498197087	5.60477385337974	2.28343145721436	-12.5625627164373	1.86599745809132	-9.97005112449561	-5.6540880112723	4.36446317085561	2.60567349993797	0.216181672262047	-6.38135296741512	6.84378010566518	4.54461375232291	3.95643717910948	0.65058039175871	3.40245060777851	0.515541726606283	0.180248672907593	2.29325124099225	1.8329013765254	-1.36413912926916	1.79797966354904	-1.63559027724801	-0.674725758804972	-2.29296284948388	-0.43514039651593	-0.3820087297822	-0.181044876003592	-3.02331599683722	-2.9887024211153	-2.12898092149915	-0.888178436494833	-1.33361706616812	3.90916055036551	2.02804284040573	-0.131066134742174	-3.4178585438482	-3.38537700644739	-1.52900594920551	2.79199121844853	-0.990018226982032	0.717259704026915	-1.33006036545267	0.292941130618726	1.53362071992266	8.60318667434403	0.939335213187202	7.87338384776406
AAGCCATAGCATGCAG-1	3.70850457831764	-10.9954756550908	9.25826697436157	1.83068796088974	-4.80387502315517	5.18778370288014	0.896974093707829	-7.88225375029688	1.31808492309002	-1.32506689196633	4.43875570067413	1.16336609114888	-2.41342617642275	-3.33578210537382	-2.89943472576574	-1.33885019112673	-0.0891086058976154	0.0110140990540017	-1.49681378525091	2.73954158444578	1.31747454685885	-1.8255818412461	0.134616579059474	-0.274962810009738	-0.354091410746911	1.83106974437299	4.45028802715733	0.334700376833363	0.412200314292829	-1.32323148597034	-0.180732430330414	3.50073495726498	-4.45597574715129	-2.47483454129515	0.243998632784262	-1.19354966586912	2.65480382101191	-0.0753064351057874	-3.05860723132377	-1.18993966025173	1.91864681511483	-1.43997519149498	-2.88445326468349	0.883325702527596	-0.585304967637059	0.791670207709198	-1.30536333823808	0.267623510098452	-1.33393285768723
AAGCCATAGCCGATCC-1	4.38798037047586	-4.34871686953514	4.00897701479102	0.662094181926438	2.56646409954871	-4.26557495653419	1.08688682590789	-4.06284158575309	0.23104608788258	-8.23799933934836	3.95057136760443	-8.96340355528396	2.84308600670857	1.18334545797384	2.71822715504306	-1.70299244074211	-0.219377047820125	-5.50002794483558	-4.73820483346168	0.117848528249703	1.00702402691073	5.55473864368132	-1.36179641345525	2.15039564338474	-0.700443522238179	2.88973168433544	1.47343459049771	-0.280619447211406	3.02376004286054	-3.7295498079641	2.78547544021151	-1.31906591823509	-0.122937058728002	2.21087519479654	0.679685470549174	-3.30747508471278	-0.941541009968717	-2.24397029209757	-0.854924093057602	0.879364064989119	-1.50592891331483	1.55991655377098	-1.79203546239877	2.74375188431903	-1.14769279123686	-0.103621582796814	1.02455884953598	0.421056548776374	-0.727190003158173
AAGCCATAGTCACACT-1	13.020806233877	-20.7740014699626	-0.51555039740343	5.48927280282726	8.68476991938235	4.60548747185468	-4.79023322311271	-1.08785118057178	4.87072879933125	-2.3635703551338	-4.1595113416185	-4.3943595719448	-1.43747688162704	-0.630202316051206	0.739290060956686	-2.61992029917205	-4.86636392024488	-1.35019111090285	-2.85848027768678	0.614210521004933	-1.39068466509092	0.715449832984972	0.827746794944763	3.57510232944221	1.53504753222641	-0.814351074727173	3.831179437209	-0.795523855184197	-2.5479967208101	-1.64498300095898	-0.13157801484791	0.407965482254746	-1.23311580539222	-2.71115947990852	2.97074407999823	-1.53356028912025	-0.966033198005378	-4.25325502603404	-2.9580434657969	2.41800530356858	-0.497118894348672	-0.164701303494685	-1.6062863795971	-1.71260363807068	1.62326936509326	3.15037856593407	-1.77902740858325	-1.50434252973116	-0.24204279906479
AAGCCATCAATTCGTG-1	9.0909274939213	-6.09573492443368	2.73317396252835	-6.35876546067668	0.201771766620257	1.95848548540386	-0.839881584714733	-2.41702087928891	-1.7016884560258	-2.50750116344189	3.07011627331437	4.81910465354035	0.568947862516689	-0.561396157910113	-2.21153114922097	0.0186359061391724	-0.542609284605648	1.16328160489659	-0.226131024792885	0.70343817834449	-3.05261226585843	0.626638749291984	-0.193948210232611	-0.35946554618626	-3.26427842477349	-0.396493488916663	-1.99437195798088	-0.810743355802319	-1.09564134726041	-1.21188052265933	1.66646446262464	0.0542966586886643	-4.5374198141395	-1.88134215087014	1.79628150185308	-1.87545846581161	-0.17605551629176	2.82003134431272	1.61460040336397	0.00939530815788148	-0.152304131786336	-2.67190063714735	-1.81215013879499	1.29060749927709	-1.67634695560426	-0.190107474585213	-1.2354503868102	-0.14279007380138	0.476891440731323
AAGCCATGTTCGGTTA-1	-7.81228861186147	-5.91732014475626	-4.16470442144456	-1.61869925050225	-3.28021327649582	-4.09176741969396	-1.36894508737571	5.34738321929924	-0.410585115511287	-3.36133061145184	3.05421376329889	-5.7375770626044	2.48063797364512	0.229262980043095	0.921725028413313	0.369780912564393	2.04957164111975	3.90496576042599	-2.87488276636617	2.25889470860534	0.388554166692964	-3.73221681654832	-1.08049902623006	1.75250534386329	-0.23486652005649	-3.12257782818844	0.534616761354081	0.516823725224338	-0.838124117962301	-1.17148714000824	-1.48819594575251	-0.647872914416768	-1.15869812077424	-0.487638255764556	1.65281361440723	-0.166815413100141	-0.502146671850541	1.31026590012505	-0.0103561135473448	2.11940984827867	1.1828697150166	0.321785521420172	-1.02138051207412	-2.23361315258414	-2.2812367106313	1.72023249402203	1.17089218249607	-0.573703623504767	1.24350891713452
AAGCGAGAGCGTGCCT-1	10.0187064955423	1.95514434936836	-3.65896979119198	-5.14661331922735	1.62826222436111	0.979438622935439	-5.48213984038312	1.09557453834276	0.429214534115198	-3.34266287944665	1.13963428888571	-2.63901859018412	-1.95783022526008	-1.08163856029572	-1.43799512491369	-0.0624581481293761	0.00784123191810798	-1.35109120796317	-0.379156819572812	-5.76676987246947	2.3239484479212	-1.71584840800095	0.570520796165041	1.48416868811915	-0.482025585670292	2.12717261515165	0.235455015702914	2.71410259616935	2.22658330736298	0.813314830949961	0.804970376445135	0.596901114625306	1.36043969970871	-1.18124866138036	0.357644173715639	-1.46632739850751	0.843375479883576	-0.183975692510711	-0.226236963682874	3.30129699800971	0.444487450972873	0.158112382168171	-0.100562875258486	-0.628607395786588	1.50140950567106	-0.435192976332609	1.43405459202735	-0.760722048049008	2.83607689107085
AAGCGAGCAAGATTGA-1	-1.09334577170549	5.71453062621736	5.74286037585525	-1.16643542468796	2.15667213348645	0.45424386728741	-4.99586436313935	3.52383637378469	1.38423403842473	-1.00478528219769	5.55999740921184	2.79621195757484	-4.40742228855759	2.0897828621953	-1.03763606879592	-1.21922070865834	-0.242468321193086	3.15932775492495	-0.490209684494932	-3.63011267617311	-0.720514704760408	-0.537508218553139	-4.93733612647216	0.356469080970486	2.58332255687794	-2.38233957937307	3.19548628811473	-1.1696078988729	0.988937880822309	-0.856458183678213	3.74824929539292	-1.82599301863608	0.0924666280123898	1.05642286929148	1.66423229256913	-0.376948489285855	0.842015410748253	-1.35692577702098	-1.25782224399578	0.93886997280159	0.0633592961143488	2.82936514828815	-1.90457008795405	-1.12576680393135	1.43870494266083	-2.72286594206279	2.76257539771413	-0.818967230897108	0.706916606002184
AAGCGAGCACAGAGCA-1	0.427519040843093	-1.24696223485308	1.03027854365207	2.90574717524284	1.63286452100532	-2.26673153259641	-2.1835656316956	-4.10355602954106	2.17412459184937	-3.46614478884372	2.70765602406853	-3.85948905579831	-1.17310451524737	5.20330017011465	1.88384901257407	-2.42351181341429	-0.35785894629738	1.53392598117884	-3.54095248922239	0.39814287567632	0.987063801043378	0.258833125474262	-3.20298751620408	0.955349398965847	1.49997211648334	-0.685715820561936	-0.346680439738221	-1.36145713246309	-0.202725125392258	0.0409892099683108	2.53394989050314	-3.06570340332243	-1.06249863058144	-1.63283292666274	1.21398079446356	0.180156068835458	1.61106234637668	-2.27637608650547	-3.02637599781757	-1.38656407993546	1.01864405532839	0.757001203628745	-2.30036430496083	0.844236466959924	2.54982773473423	-1.95796488656584	0.290815952704057	0.490619167439496	-0.236269813597864
AAGCGAGCATAATCGC-1	-1.12910981223838	-1.73229026460515	-4.04477452590722	0.494018263477906	2.50268253113521	-0.361150489753986	-2.16416018387358	-1.24913257475588	0.174089345225157	-0.78089087703613	3.42534408799092	0.342678772905302	2.03231201188592	-2.28242369267601	1.93967062319472	-2.17585150869114	2.76659074588428	-2.02776468182855	-0.807153416564662	0.369774545002312	-0.937673239563406	-1.23714056897528	-1.95997840269057	-0.0216321902872854	0.621901307641212	0.200736183332346	3.18660979765876	-1.61362906520277	2.96399644008694	-0.046469059857459	2.86086065488701	0.687446642320179	0.792654689376107	-1.81908550347628	0.640923759260475	-0.590161045978797	-1.43481665902873	2.30545597264624	-1.2395430726123	1.93637443959218	1.97701448317105	-1.5801818345224	-3.31559253427293	-0.592860649851637	-0.0118739878586207	-3.13773183268335	0.522455987286177	-1.39052830662165	0.97407057267849
AAGCGAGGTTTAGTCG-1	-6.88844487203944	6.32605456744132	3.67677710962556	-4.00631362324926	-1.2176503053192	-1.81351333567595	-3.92020500921408	3.8107703627888	-2.83347684673153	2.15158132256581	0.888691167423101	-0.746239954274061	-1.41459886956794	-1.09818067240491	0.185395815270097	-0.875546554833195	1.42956368332249	-4.36378079523403	-0.334006781793493	-1.88627887310776	-0.845513357730823	-1.47864719462302	0.110860572352429	-0.759815417528925	-0.246366876591329	-0.303113819078073	1.66415941676638	-0.310931198539541	-0.270520015212058	3.29243426587662	-3.94009040560391	-0.639132944465902	-0.705797442648931	-1.69963833863521	3.02055293966256	-0.0599554916248159	0.132670731660571	0.251405665312997	0.250476347652448	-0.809257848412664	-0.788757509550619	-0.431033073666243	0.794277619101485	-2.28158540278099	1.38222571151388	0.863951553970788	-0.821228766810805	0.427772125310469	0.630057914877975
AAGCGTTGTAACTAAG-1	1.14025324203223	-0.606850360482226	-2.3036691536023	-2.97164622734199	3.54348583030997	-3.01759765737373	-1.63261838058716	-1.51368609133976	-0.706662838802021	-1.32886103796922	0.966815367751127	-0.69311713539838	6.4144795771637	1.62822845769625	-2.53642609139888	-1.82583027868769	2.32720157073622	-0.528959239922467	-3.29331868696702	-0.63795129322498	0.909196168559419	-3.66258665873362	0.283396729749349	0.847284432551671	0.115429951593553	2.43862011179959	1.7399376861158	0.371716007497985	-1.41064904108607	-0.384006673054531	3.21605451278965	2.39005418170911	-0.267107824717225	-1.33515454005657	0.470178797756333	0.262527172039951	1.03321822198021	1.66615623921518	0.335176212658834	1.55359273785818	-0.211487912660913	0.0948589444442252	1.47596282748969	-0.93494709779738	0.325554333033127	0.343510856623766	-0.942998012634647	0.900244184759241	-0.018794792276438
AAGCGTTGTGTGGACA-1	6.36807427421816	-0.641757695976153	2.97011238716073	2.42714310672128	-9.53540082659949	4.58181688226208	-0.801018921658675	-1.07594589064507	2.2368555357604	-4.26133486775604	-0.540264529513255	4.188799102946	-0.130152276900916	4.60679448062293	-0.13314635878634	-0.631471297052667	0.13432764646514	4.85405259416166	2.45108106705229	1.98295186883119	1.18200717142427	-7.97453202422257	3.33729220107417	0.377753750849209	-1.57626747635344	0.905605364066801	2.44654243112585	-2.55221894478376	0.794700565890402	0.0569365682742659	0.493861745557769	-2.64117261822105	-3.25764968708005	-0.865682109301039	0.677348430844741	-4.41897933525038	6.42023897308661	-1.52738849152881	-1.38596141717876	-0.563868672578053	2.46386685062754	-0.343764695939735	1.30836242659544	0.0864235950564623	1.98470026355539	2.72347767267031	-4.40432003597054	0.807648316298213	-1.15500855063933
AAGCGTTTCAAACCCA-1	-2.65819501339183	5.10313042927607	2.70158612970212	7.3767451614187	-0.447307648031175	-4.71921413435152	1.04450903993366	6.78899953925915	-2.77197788582859	0.11904822600602	2.92895143164542	3.04160658297761	5.59328478135524	1.31296948720674	-2.91891338502037	-1.04717800237653	2.59954114480713	-4.55568744140932	1.99010251193644	3.21883868790604	-3.71244007087088	-0.726839886146771	-1.83832333754982	-2.48887549983724	-3.73054017671019	-1.27864537351359	2.40033882735619	-1.11792589194751	1.63706957762578	-2.32670259960654	-0.206731661558956	0.504618580981734	-2.27541000433726	-2.14996865849197	1.62725454581034	-0.397501252086416	-0.714683515210161	-1.33515079809564	-0.573153327144652	1.64541798497214	-0.361766826536103	-1.88608480456548	-0.290004771408206	-0.189443316056741	-2.95112300676842	0.667832368258373	1.27956768611355	2.84495011621952	0.155035932634429
AAGCGTTTCCTAGCCT-1	7.85759774450039	-7.83852857780072	10.0557315505653	-1.28906602059675	5.47069406552253	-4.00928466986661	-3.07480744769267	4.36553457690903	-1.62276466159996	-4.29964771696565	2.42575272963527	0.566657338289847	-6.60976389246914	0.42076562488798	-2.65894219313434	-1.27452148014765	-2.22223313715398	-1.49489538670345	0.853091358863876	-1.56792416653738	-6.59807635752913	-2.80858066914454	-1.91299260943677	2.02866546642754	0.595529131899528	-1.83991356980525	-0.974132944635377	-0.574161576459752	-0.568911073662122	-3.51245274546754	-1.85822798963849	1.12314447657769	-2.75247179304299	4.37829798990181	0.89950541900346	0.554823977108709	-0.909391730342283	-2.23208885861519	-0.256369848432318	1.28720547170896	-3.07253177211513	2.18139414008043	1.65126668318993	-0.084427059122847	-0.760523686717271	-2.61379142373932	-2.45510044198481	-3.22907354799345	0.331684257064177
AAGCGTTTCGTGCAGC-1	-2.7026034904445	3.10134649589981	6.17412515366681	1.40136728509958	2.56137385933164	0.669348819830094	-2.55642916858533	2.23930631671146	1.90275840035511	4.49091201092076	5.21291838766209	-2.03629829785223	0.949918821588557	-4.65377282754787	-6.36208125149099	-1.25314000517442	3.28552590262985	0.418904823526222	2.142155862547	0.56903395593415	1.7218059814608	-0.522285601712303	-0.0103532935571823	2.81146627563017	3.6514941224053	-1.37220047825606	3.91888806932439	-0.0928888079193101	2.81401588926016	-0.105917799818537	-3.38599810056988	0.741971625843577	1.17875625876137	-0.468475803290914	2.44635540882963	-2.37976459144074	0.600824398117035	-0.228141730958996	0.866153152277261	0.648704083628464	0.064824531013408	-0.62164181147165	-0.996753616171221	-1.44054813210164	2.46950077192636	-2.90680574778417	-1.32548867494648	-0.125819955723093	-2.04467457947959
AAGGAATAGAAGATCT-1	-4.28359803349645	0.982285602557516	2.38576700645739	-0.342975781937795	-0.0842952129430333	-7.2557434956954	-2.24525456184121	-0.419273623944122	5.50699575145833	-3.85557842774498	1.70417063831935	0.681508858528152	1.43163635724506	0.57420004011494	-1.59286755444622	-0.897051385966685	-0.124133232010364	1.37483332109398	-1.02128348352064	0.0133715009832987	-0.651713851721831	0.485729005122077	-0.893230248371344	-3.12183124371055	-1.24541086441289	1.91472749440419	-1.17793072095024	0.372037940753287	-1.82894892256428	-1.62295213789564	0.91683901327482	0.614391427085859	0.295682958820528	-0.861106134314742	0.929416200372287	-0.91653899778415	-1.28627467533777	1.04948557685666	-1.12105014863703	0.741505479309561	-0.327491605309157	-0.311623421691397	-1.26671215083016	0.148532866101097	0.079106609191332	1.0316821431346	-0.124068737881784	0.0270398707282627	-2.37942819792175
AAGGAATAGACGCTCC-1	-4.27099278709771	-2.64123088689428	-7.37835693085093	-5.34999778543598	-7.77382198915026	-3.51993370494121	-5.2890049129099	-2.2620011932606	2.29740190716277	1.30002704795883	-6.88202753350088	0.65311234463521	-0.171425552423359	3.61428469408786	-1.17981517427266	1.47750342066565	0.287527191824167	1.9461452284583	-0.298308729831531	2.05270482234186	1.95831356211427	0.0730615905411779	-1.0845602693606	1.32075240414796	1.4623528796378	-1.52877775706929	-4.04030501089503	-0.338190914215536	-2.84674944264625	-0.120650557993402	1.02833202099447	1.26778910236669	0.107408594341656	-0.850988720730873	1.59796814603453	1.85287291614636	1.39255754850892	-0.873201308814329	2.04871882879699	-2.76745424353299	-3.62213190411936	-0.75917894601616	-0.669799055731254	1.11236160794476	0.217419004852033	0.130018338319013	1.57657103485928	-3.99540693117154	-0.19290497404153
AAGGAATAGCTGACAG-1	2.82038244673884	2.08864361474546	-1.03739239496936	10.9892414728947	4.13374669773951	-1.67518622067484	-0.562901133954413	-2.04697933500587	7.38414651768878	-3.47151814081456	-0.60673887130503	-5.23383762683205	-3.4708701674098	-0.24619615043423	-2.24425637037963	-0.362602682508365	2.57201884951854	-1.59933630052987	-1.72388233005424	1.63095852283961	1.69646849739329	-0.933980274437257	0.0601414417167127	2.77237550910764	1.2450293378599	-2.27104664499531	0.546488525514198	1.67553984416626	-1.18890976351208	2.35944501833435	-1.58874244165903	1.31110293846996	-0.908958908844679	-1.09487433699098	-1.09048935245013	-0.521522676744485	1.99680819685885	-1.07832860883747	-0.987740544430055	0.303857647669904	-0.507087795289627	0.477775970314616	-0.542501062094653	-1.03529605132164	2.33326801313905	-1.38004413147678	0.990760566189017	1.57718998255893	-1.11287863113843
AAGGAATAGGCTTAGG-1	-2.24392937274976	-0.547435369986886	8.13662054902882	1.85246068468125	-2.52658131441173	4.54953166368609	-1.78319315916801	-6.55675370738366	2.8348172929973	0.183105981410499	-8.2941461709178	-1.25451196036404	2.60303592997479	1.14713909533463	1.63232506814347	0.80289250333601	0.306769156944215	-0.815066789343254	-5.52851414501936	3.50976451111053	2.17559190118896	-0.548385224220482	0.895128501054095	-2.811161991714	4.14870353256406	-2.68567299336507	3.42521424955015	0.612322229437403	-2.35837892175672	-0.341019219372713	-0.229760452252326	1.77436914594242	1.07277727663581	1.74927962345489	-1.21692345644906	-0.337963417692293	0.160952642545086	-0.44139812183716	-2.63846037284835	1.12067558623887	-1.00902691610724	0.197126320934103	-1.46347859350722	0.422217352548833	-2.20688094277298	0.260314976965735	-3.01756608757438	-0.401704947470526	-1.52567324107912
AAGGAATAGTTAACAG-1	-5.31170247918909	13.1785211227833	9.57235277468334	-3.57747599196147	6.61641362885834	6.05282722373238	4.72745484988684	3.37519141267965	2.46511866204049	0.992348889936202	-3.11490956034347	-2.23717882269798	-0.813987434112251	0.123177230879353	-1.56616247251909	0.983029602193404	1.81097661448484	-4.12503296167559	-0.192722214248925	0.526085394148584	-0.995998400628478	-0.376060920767467	3.19518712384393	3.40449883643311	-0.978852680820682	1.34309434098322	0.812730572870469	-0.225471470933187	2.99347080537266	0.4456797573397	-2.44410950731811	0.951305352441373	-0.273545720609885	0.719954475525243	-2.013702210697	-3.51834312739437	0.437254424613344	-1.96926382615143	1.81838037141046	3.30138859491698	-2.18387431818431	4.0885394682264	4.24098487518705	-1.42457636042605	1.89685362520007	2.61753680167651	1.99613261407407	-0.347611712482528	0.736994908707747
AAGGAATAGTTTGGCT-1	-5.61233241464601	5.94078117210339	-2.0913091661642	-2.27195359100988	-2.1866372234946	-7.1517103667834	-4.25499502880919	-3.4000049364718	-0.703906760166943	3.18130126936427	0.667447240592867	1.71546328870457	1.51446671178876	0.810960358528819	0.121083378627785	-1.14790438810334	2.28266108195527	-0.0196215879088086	0.854456982531252	-0.216749896603564	-2.74191463437974	1.43854639763238	-4.08134503356461	-1.09861169612578	-0.0027187068503195	-2.3424367755124	-0.782964552796057	0.268800705196634	-1.66782295824176	-0.309335787694634	-0.601142629342657	0.773432709087783	1.20067312357968	0.713109643956016	0.447569190801455	1.91341194562649	-0.177382279542224	-1.959592121335	0.602294827008554	1.10821388634551	-0.675320681460049	0.42691665248563	1.10326051448289	-0.32995878541415	-1.32291914155127	1.3163152203787	-0.240061896331792	-0.133996990329834	-2.19601690802235
AAGGAATGTTTCTATC-1	-7.01645380191857	7.81975573692679	3.78877256280226	2.78413863675685	3.28260145326546	-0.527287326490736	5.2239944987117	-2.64614177207201	3.3325326531438	-2.10337977406726	-3.69512346643287	3.43679804850387	0.357960800153757	-5.06599382386807	-2.76288709844223	0.653601302083426	5.24202701070046	-6.4968959517339	-0.555845231771074	3.23384528439503	2.17967328364413	1.27220287113669	4.67065681722163	2.11717319856496	-2.81480435687867	3.78159707331048	-1.80121139309958	0.325261029146733	0.0366454059401412	1.62973634956543	-0.261822461156133	1.55478829718838	-0.300567240442646	0.324911394001298	0.221117246089018	-2.20509393688738	0.506701049223992	-2.57636225405068	-2.55603895930978	1.73844537720479	-1.69938696998097	2.53741444956346	0.768065355130656	-0.348574938773079	1.03023347959794	1.79003983316983	1.01566858382248	-0.54147674485145	2.64417504026039
AAGGAATTCATCTATC-1	-6.09823904198866	-4.59088118867081	4.19669215511984	-0.750103968063097	4.54600434678739	-2.78821427793665	-1.975487600236	-8.0393932249698	1.93068020027395	6.40579234296908	-0.723485258850318	2.80135934939303	-2.65565787117857	2.27723534154664	0.693415197320224	-2.28250875762062	-1.11767324463954	3.40912459301824	-0.226011970053676	1.69334540613822	-1.44801435355479	-0.97789531598544	1.67911117127119	-1.93713433520702	1.21911127512049	-0.797548387962426	-0.231308348468092	-2.6606863840403	-1.95815312516231	1.54967759312199	-1.86383182451373	0.126070331742014	-0.840365515999232	0.106891403062175	-1.62221020467158	3.22142397877788	2.2876480675115	-3.1033317184312	0.179011965628046	0.891539021963894	0.627956845693227	2.43209166244954	-2.8241484636553	1.97484360247583	-3.41037233672634	-0.535885480359311	-1.45394202464536	0.154305951310011	-1.45244341401625
AAGGAATTCGCTATTT-1	-6.808434676153	-0.816004663867213	8.57626786350781	9.13364904201122	7.89384253489349	-4.85911033198034	1.84351699792582	0.326447145183474	-2.89413323380097	-1.12024219675917	0.316782256582714	-0.0821374882379713	0.961882461987892	-2.20636847890874	-0.221872503357464	0.695192002473654	0.759045092258162	3.79288612693254	2.22941462728734	3.87887179273073	-1.41912931623494	-0.01508857538124	2.78620040381556	-0.562662263776113	-1.70017643551237	0.562443403334424	-1.64683369567083	-2.82725605183863	-0.395914874860881	-1.24756739102511	1.89952159508171	2.0658249301494	-0.267835572093493	-1.17324583020851	1.71192491282384	-0.53772405881863	-2.35452512469427	-0.239938134983455	0.395864840431922	2.77625891668269	0.224992166544262	0.972249116387795	-0.988802407642792	-1.34946779188299	1.24718053830707	-0.442121841291696	2.60057195534644	2.02622570947742	0.156197792414782
AAGGTAAAGACATACA-1	8.40172061598953	-12.0964441345576	-5.68802273263511	-4.3784436038398	1.93953376811913	-9.79435233349497	0.895036492133708	-6.22829395745338	-2.21282669831574	0.509598241983721	1.19306999063986	2.93052949547101	2.23347155769968	1.64201826568309	-4.70528210375157	-1.95765379979256	-2.1009309769353	-4.0868851458276	-2.84551046188738	-1.03021757952445	-1.29172624282415	0.824729443979336	3.411805669902	-0.625888739309494	4.28182769128263	0.321266272449864	-0.979027460530651	-0.984277490733971	0.857691825444624	2.10466345972645	-0.905632219978074	-2.36716218352727	2.66441534989124	-0.41716135970836	-2.690934494368	1.89873799982846	1.19090048256674	-1.86595478741483	3.10343915211714	-2.28453945179429	-2.96450227814332	-1.10760625358119	-3.30112181562444	2.27564951870537	-0.394795592624523	0.137276167284373	-0.238810688717071	-0.337458180596457	1.34850537174047
AAGGTAAAGTAGCATA-1	5.62033768855884	10.096243636056	-5.87421548934816	-2.68014887064723	-2.54272282520504	1.00036358422408	2.28463419645948	7.72485722271407	2.41642218836823	0.542972925593381	2.03796599942237	3.47663693827147	-3.38895356077241	2.21212121260545	0.342024254281509	1.65740472949107	-2.91883842863189	-3.24044107795013	-1.59599272215825	2.01893910684519	-2.72915552303997	-1.64876959365618	0.830827271520235	-2.35544529470736	0.160786138764579	1.67651455101145	-0.715648786910681	-0.774996946738473	-0.525205184730355	-0.340174012093685	-0.393962192539731	0.986054003458967	0.574001640769563	2.18690931160681	-0.913312502974965	2.19397122567614	0.513880402223252	-1.21729289767656	-1.03380493124803	0.410026269182253	1.6112769525109	1.12908435718102	1.46015252688866	-1.2863448381665	-0.911198221565793	1.63125502889522	-1.21728009403561	0.437036714440622	3.21319789150446
AAGGTAACACGCTTAA-1	9.14648086568986	1.97758843056057	3.1201051407561	-1.0496687308145	-0.247457101559557	-6.68757868361516	-4.87266256633709	0.499785376817297	1.31559152685459	-0.144177292972255	0.314469068303136	3.49916725399926	2.52589602370065	0.71745654749574	3.02846726638202	-0.868401557951184	-3.59621194363051	-3.12251501622803	-1.56782267700622	-1.4200732628235	2.94356717464848	-1.37235912851367	1.99985402192916	-2.7310614627778	2.97968264860074	1.59839188415541	-2.05493891068059	-1.23442215428292	2.35892160911544	0.0977991119476118	1.18737426343694	-1.34695944247436	1.00310173738471	-2.02064912126889	-1.88309522230504	2.17438544366791	1.4308771276173	0.261273029646434	-0.140219299044402	1.53073031398492	-1.17704480454644	-4.43897815878322	-0.515572834719245	-0.334348697700846	-1.87869329498743	-0.613563971026549	2.13057655378674	2.58877004637582	-0.848191878931821
AAGGTAAGTCGAACAG-1	9.65503033047961	5.54269882478708	-1.71065377553916	-0.531692629417058	2.45833617433649	-2.00655977365993	1.1381852805157	-4.20230923080506	-0.769361227738051	-2.24693155480495	4.31753160547207	0.356130499378721	1.07567441946843	-0.88045521094982	4.10914040765635	-0.165462624906305	-1.33259076970614	0.0904690308984175	-1.28940602906676	0.382868618906534	0.344760866974896	-0.204513883047736	-0.565593959822312	1.01595774248478	0.766277282420531	-2.01525419038353	0.798620284482727	-0.71318924436671	-1.97631102093102	-0.850047842289385	0.286020606634074	1.78587082482853	1.09557921046215	-0.567409778632337	1.26967463883384	-0.396460676702208	1.26998947259284	-2.84186874278422	1.18587507857393	1.06246075456571	-0.378495574573333	-1.05390495215355	-0.190983956662748	-0.811374950346022	-0.605720735267175	0.205795886441264	0.144497013852403	0.563662390956004	0.16613712210063
AAGTACCAGGTACAGC-1	0.337703144413621	0.155088378119043	-3.46421965996809	0.18600986543516	0.313403611562516	-2.83821107713049	-4.05263744323524	-0.909627012785212	-1.54328667325825	0.467411867682695	-0.0305134651401596	-5.18134183022984	1.70587909045041	-1.15446372485982	0.728291508063957	0.0501520858002151	1.56652204262115	-0.780847837836419	-1.83154478609703	-0.39271895949565	0.642301149152963	-1.42239149824937	-0.0457181754675983	-2.62784819573316	-0.145321807045335	0.187929228889309	-2.88865305937392	-2.72639852766209	-1.20539207964829	-0.69625078946252	1.40788006936269	-0.486707335174537	1.42173613311899	-0.291807819123252	-0.453741350326273	0.971452518883961	-0.0223377967523557	1.52972307454831	-0.606475210540303	-0.610504581825281	0.320270457645913	1.52747739944219	1.55077208336384	-0.0351128602333765	-0.464824581894626	-0.242234376887216	-0.745658632240356	-0.554718383005306	1.11700123344574
AAGTACCCAGGTTCGC-1	4.42378811807939	2.66010227153143	2.32711492986717	5.07749989947996	-3.35696450063416	-8.20189167435532	-1.57395426749024	-3.84702699508043	7.23144542806201	0.0783477835730763	3.11359492004823	-0.0354984026234019	-0.525393794272449	3.40887723393559	1.28509835396623	0.0887240865189359	-5.61302292213313	-3.63763783241426	-5.55802892561318	-0.0453812102205784	-1.39751748893749	-0.208617545875782	3.42253298851988	-3.09396977788104	1.33481680445065	-1.99786178890938	-3.7076130848058	1.56887795937528	2.64283948973881	2.87800787043815	0.57386992361653	0.366232237359229	-2.72220243606175	-2.3381536115758	-1.47734451516601	0.333767774847713	1.21707985762831	-1.34457259017342	-1.85370014011086	2.45035955947377	0.91832192980691	-0.444847209380235	2.26048463235654	-3.89506527119139	1.71220653412714	1.84565378320278	-1.75265933026369	-1.75058518186639	-1.44257198094441
AAGTACCGTCCTCATC-1	-7.68862231347689	4.25428450609655	2.14196596373632	-0.526952424543745	-3.9516440924616	-5.6614576444328	-3.85067851222496	1.00855893789827	0.394096908328499	1.78845125329264	0.697956654729652	1.26051496001807	-1.39145189677912	-1.68635855820499	0.973793439870484	0.179421334628433	0.70374359549288	-2.70169962617122	-0.224937544688216	-2.3704088898391	0.733322304660243	1.830331393074	2.54325870553925	-1.75396293635274	-0.0731911835843486	-1.35913875418568	1.7025426356249	-1.72814360011701	-2.49557101596242	3.06597928335947	0.130107776019476	-0.336260060313202	-0.176640302090291	-0.261664137837225	1.50626890691226	-2.09892418141688	0.937444642131384	-1.10134370518212	0.222726853005529	0.213351245088397	-1.29846242375197	0.176584610915967	-1.76504091690342	-1.29982047868095	-0.392123712963068	1.94086396263119	-1.9550311781158	-2.13947198385783	0.961489813926991
AAGTCGTTCACTCTTA-1	4.50000528062749	-2.27759810803756	6.47104308953272	1.83801766216123	3.46808355520743	0.0395619508346325	-8.76799757337172	-3.71250786504519	-0.510406547080741	1.71395691285042	-0.461799861866768	-6.59481333764965	0.558316640611361	-4.34470862601959	-4.26837894141819	2.08358884534976	-1.39184274600708	-0.0617458590301202	-0.317169226933666	-1.50132522642951	0.396886623234857	-0.138843369895034	0.667480209850084	-0.552849500064168	-0.20382189804432	-0.210765018197572	-1.36321154825183	-0.413217167131698	-0.871686828895815	-0.806184177152107	2.47037280632937	-0.378078324955207	-1.12522173143447	1.70182999306022	1.87885252574437	-2.0313652313902	2.39030822356672	0.613049904346691	1.43236138441368	0.487736569607981	1.12018040183833	1.61484024627529	2.04297969753552	1.13844828417809	-2.46324859436561	0.185733524248307	3.26233329068074	2.65057016452514	1.25785532322432
AAGTCGTTCAGTGTTG-1	-0.452544989169701	8.73188985612795	0.37223637542049	2.17925491735617	3.34253832015169	4.16302186155868	-3.1408300642912	1.76136632677817	-0.535799296899528	3.71300712940961	-0.386176118583367	1.92594032426279	-3.30914475732121	1.14566027471782	-0.620886662618135	-2.60039646266763	2.4084765306579	4.52702204794684	-2.54024312519424	3.0424373906778	0.519489428783688	0.436118860159145	-0.148080990975351	1.73660147770374	-1.02903218884521	1.16393102845094	-0.589443218724362	2.21658135101448	1.12421476821209	-2.01867241551683	-2.02677610905307	1.6205170153638	-0.153568762544869	2.12741978950809	-2.45095343510991	-0.721590244608485	-0.877111435544998	-1.17246699252701	-1.19836570894899	-2.02502346993012	1.9709277634208	-2.59984267036881	-2.51763705057853	-0.875704072311938	-1.83618582467554	2.62065137599965	-0.74698879371954	0.652436145660942	1.00934791856843
AAGTCGTTCATACGGT-1	-3.03261618845846	-3.92030939715534	14.6380748871567	7.00824805991822	-11.6016774452686	5.14165372645402	6.87078975871284	0.871831882441523	-3.83960504285255	-9.89661724165308	5.22539966975295	-0.265648088086973	-2.80202850824664	0.177877244213893	-4.86222550547065	-2.93979946953625	4.57862951980444	-0.117045203000275	-2.15758006001053	-2.63979287028588	0.989429481430385	3.05058278964388	-3.26793650171819	2.42573755366178	-0.619359511451331	1.18668726478431	-1.59791150558648	-3.78098388200244	-1.56222341821957	-0.439597739234476	-0.903340007933916	-0.86901066348969	-1.42576334712037	-1.32222154784845	-2.9889948750826	6.19133511851863	3.2089321724998	-1.80404388495161	0.790376485324419	0.215680198553009	2.00558732635119	1.25641651422382	1.45166093072806	-1.09817754732869	-0.811083121149401	-3.09541700419269	2.45159793662406	0.855203236996109	-0.924506164365193
AAGTGAAAGAAGAACG-1	9.28117341907485	1.90494383556418	0.328656484255737	-3.03949415795387	0.61827864222161	5.29530455194731	0.0424850185388792	-3.44522687893142	0.68528697798859	1.37115317135012	1.71251179903362	-3.28399534574447	3.16247565798714	-0.82085263434954	-2.97776713819084	1.61235563643224	-1.82381091918209	1.00045787105755	-0.778992724313604	-1.8102606910111	-1.26612398376302	-2.71079678528045	-0.982535293330981	0.025286767367988	-0.689547410982617	0.0080471382178079	0.867390804183644	0.679645367514787	0.458851544144447	1.54616818993828	0.904323634301189	-0.279061257609628	-2.45954198371997	1.34153484629425	1.24139041987742	-1.42511443606486	1.71617307167198	-0.450352655528724	-0.195962133405796	-1.73115563049448	0.022156927420425	-1.73388451977559	-0.272441917799564	-2.16157269431703	0.694278697106405	0.561940033699601	0.709576502704963	-1.6434857318004	2.07339439584356
AAGTGAAAGAGTTGTA-1	15.763957010044	3.20031922441312	-2.8108545396389	0.453356864877373	4.78768080958464	1.67318559077408	0.5042007060459	-2.41678211689109	-1.01442526255196	0.351187850015757	-0.244744412869729	0.65565998822942	-0.617493544266038	4.67542740183926	-3.07776257683211	-2.04520148241916	0.140375381490947	1.23381498459294	0.394966198007724	-3.76917408045029	-1.54670619648905	-1.45551660427894	-1.04752295464568	-1.48298885704292	-1.10428394802192	1.04608569580093	-0.978887837936991	-1.16471389573002	-2.32748882280068	0.934409078406174	0.646460907570565	0.869799001140999	-0.436121341986123	-2.29913449206191	0.955910715336446	-0.0773068903160557	2.06357154372852	-1.56512858035836	-3.84951378678281	-0.392808553358139	-0.83894694008654	3.44680169200037	-0.504148411801338	-0.319977016755738	0.663235253828613	0.727960575649784	1.00605612591665	0.499364785031752	-0.0661783286521809
AAGTGAAAGTAGCAAT-1	-4.6371543977789	-4.24238949954908	0.374939096042163	-1.38074210284351	-1.15051757432824	-4.71346093749973	-4.63809564252768	-5.67732018325199	-0.936302751380028	-1.94573047677511	0.601708620097941	-3.41197633722276	2.48274949555271	-1.38568174343042	2.53425252686249	-0.993514895504572	2.11199129409877	-1.10090952831184	-2.16717805300702	0.751068238355006	1.74096885079986	-1.96305700738631	0.314010846223425	-1.85017689592419	0.267227692415235	-0.0320021901115171	-1.34006622599945	0.181952105879044	1.44287647412378	-0.97630554892558	-2.22823765121051	1.73058588084685	0.183066824247931	1.53667880516603	3.63600402993325	-1.11866028557274	-1.25096168486297	0.799651176216364	-2.15108535450549	0.744841121318247	2.09821643769008	1.16528573189618	-0.338496791255804	-1.43375614099149	-0.842629416270534	0.657597092521524	0.258664135725608	2.13323017585199	-0.411865918949286
AAGTGAACAGAGGAAA-1	-0.103252828934898	0.0366019234733022	0.0796820640318131	2.56742318833995	0.208020356132141	3.28360787255272	-0.721136313662557	-1.04806955763255	-1.69824495208824	2.44067655626969	2.10029893576475	2.32323472905984	2.33397859958411	0.521623683512534	1.78316111455105	-0.968479574055142	3.81188207457283	2.80025223162373	3.12865630436309	-1.03015538575853	3.55398701939562	-1.03859187965578	-1.23523154610653	1.03920316540944	1.11878954123698	1.6788420008026	-1.5139119430401	-2.40358102930364	0.0941116768623527	0.29232924852573	3.47143867926131	-1.41467176825355	0.320440759194558	0.297789876121569	1.35016910823872	-0.954363883630216	-1.20981134223346	0.965507335535027	0.486665697089576	-0.136500263935308	-0.0226571787780336	1.78818098636535	-0.278560322132497	0.0755895744232791	-0.692004254352675	-1.85596035657331	0.314417912593007	0.506884698744307	0.822561554763895
AAGTGAAGTACCACGC-1	0.816483040101635	-0.62331180835319	-4.14197957657531	-7.45720805934712	1.46310684989755	-0.883769237735319	-2.33029844356228	1.46123539111408	4.49185551172388	1.80326788118482	0.0906322633965003	5.91696446831077	3.48538032113516	-1.02674619594632	-0.824954751823274	-0.504337463463903	1.42122959175999	1.97087615276457	-2.40013845112682	2.80713539905186	-1.49948109476995	0.249495345677978	-3.06355782327036	2.08385257916997	1.60487248515827	0.177597485816711	-0.511722775737632	0.636536052855454	0.666127452011819	3.05450775350822	-0.701359814439955	2.8283578806621	2.05487251264577	-1.24291339109739	1.98046279078902	1.14328764601113	-0.0431971232973583	0.659607586049588	1.39987997250335	1.02449837175203	2.56968560779278	-0.884672405635652	1.99871284447948	-0.490464201428028	2.25354700186795	0.163801149009287	-0.46998370770744	-0.603253683053731	-0.373231949524451
AAGTTCGAGCTAGATA-1	-1.3341081947124	3.55259046035369	6.53136030662087	-0.832429324716721	10.8435627099563	2.73089951340687	3.01022488973613	-3.82677261382373	-1.32619522297413	-0.593429478179446	5.84256755765972	-4.88235338282423	-5.09290810990808	1.69546226738273	1.33858951592047	0.301982297216578	-3.42822176854403	0.0949927785193602	0.795460964230204	3.17524692702728	-1.21535854890407	0.228707327990178	-1.81861463809978	-1.6914963378494	2.67854718856949	-1.83072622121475	0.809610244220161	-0.0295342480702245	-1.13970375030359	-2.12981513560094	1.41606816396012	2.15158594410813	2.65906851711178	1.74215433475122	-2.71840755482073	-1.0501070103551	0.488950689306375	1.2513276300167	-0.233944205159286	-0.164532766718131	-1.1717241633327	1.01240166601428	-0.690314114332672	-0.663241996911287	-0.616002242997418	0.175129124874421	0.176051524744316	-3.17687355116589	-0.967027490856034
AAGTTCGCAAGCTGTT-1	5.03799801703334	0.568359856665919	-9.43083338549963	1.43986288253088	2.47059599715918	4.4281095832605	3.45782304052958	5.26873463372599	-0.138268126270371	0.309043277257396	3.64055072735354	-5.1121651064965	-0.931799531798542	-0.517412884194391	-1.09361899596216	1.40964489151661	1.08479064844641	1.51814579935824	-0.502712802640458	-0.897993085152801	-1.09931608783786	-1.27395575971186	-0.11666123125386	-1.05613955855951	-3.03693060162415	0.488019247580836	-0.175100828639029	2.33001892405006	-2.02696705074804	-1.86371050557733	1.44737845552531	-0.00851406740271903	-1.55395701899506	-1.14803572420803	-0.288870934833872	-1.59548906577195	-1.69208824292297	0.475939656001619	0.395227205014608	0.508246769430787	2.42086270508762	1.77159012976577	2.04211513016009	1.29171034964591	-0.538310749798326	-0.553464510996698	-0.684490105588014	-1.19917126105699	-0.838254747819635
AAGTTCGCAATTGGTC-1	8.51723965326558	-10.7713849291724	3.85947633464408	-5.45227074564179	-10.0199026010536	6.04541693760997	-2.12627671631792	-3.50204610770304	-3.60748960379173	-3.53012181387878	0.790380865608062	5.35315156676528	3.80456445140314	-3.18952991456472	4.5207804173487	2.72548093461859	-1.68124908087309	-2.40948844464558	-0.297566070292342	2.77695753519635	-1.2012581326853	-1.26038873658439	-0.0122810294946434	0.798061302526154	2.07901816358156	-0.140205503622688	3.91776615007439	0.90860541187992	1.74862124040397	5.33837038175471	0.528788976696952	0.818437638114969	1.10161809728791	-0.698530983246054	1.78309256715009	4.1398914033316	-3.86123155236223	2.1063921255547	-2.82032032441378	4.01813912657045	-0.933175498059459	-1.24034319483701	2.70506050616	0.908936757575022	1.58263874195423	-3.12916653819157	-0.0354256938398917	-0.367143650994521	-0.120058037552635
AAGTTCGCACCCTAAA-1	0.392243986489209	4.16040612259063	0.43734720871571	-4.58869183452316	-1.02310923135645	-0.176989003679864	-5.85206044776492	3.42070869748969	0.451399934369312	-2.45738481964024	2.04758836117532	-0.0631861891455568	-0.492661397298593	-0.825081261771924	2.27803328585084	1.24089940811938	-0.0426771809343226	-1.54789791239075	-1.75920503363248	2.06275298876028	-0.394176735478158	-1.46227652513115	0.0235445562875703	0.911928050737364	-0.771855154132378	0.765213390743016	1.18517471426498	0.149591807908849	1.13411015484353	0.521403037886295	-0.441949434048267	-1.50091112582666	-1.5299062256706	-1.70452647024221	0.0431330613425206	-1.87207425822942	-0.0140140046565701	-1.63919372359872	0.385353127880697	1.52683066683813	-0.365680867906598	-1.21237611830327	-1.58179510016094	0.319807974859661	1.13719940839554	0.226881805838148	-0.0590534097881598	-0.485649012932913	1.48328870088603
AAGTTCGGTGGCCACT-1	6.72486339175996	-1.35978570792999	-8.92953923462319	-0.950166154625558	-0.659387802965947	-1.59170772487637	-0.221242842132154	3.10595100693552	1.13119301368335	-0.816068327894882	-4.00301042377304	3.77403106568982	-5.68139799459624	-3.6393338677564	-6.48441584853978	2.22236259881215	-1.10212543395785	-3.07935240871956	1.66590037765184	-1.07697173020573	-1.89539582460293	-1.10561040398645	0.753600863191432	1.48970708101531	1.38858605943099	0.126040609410058	3.67732575099396	-3.0990841097823	1.40509172532163	-1.78411469487805	0.889890464441636	-2.15198103779088	-0.913658499398731	0.17554614711054	2.22747144123399	2.44087806386261	-1.08262664272817	-0.490568906051359	2.16795783072014	0.68572042540651	0.387329767886498	-0.974041335234905	0.0418669375434576	-1.71712065249734	1.0609154503177	-0.238350510211987	-0.366329974666861	0.549856884375204	1.69887025862873
AATAGAGCATTCTTCA-1	2.26521002543078	-6.31993713084071	-2.28550864585229	-6.18356176076673	1.65874423816481	3.81226282827087	1.65209661004937	4.30477421148104	2.88714400005655	4.32889630965188	7.75272418864254	-1.47013067784023	2.67322706533782	-0.489282117650745	-5.20524532151615	-2.33599801976142	4.43660101584692	1.27501718845232	2.56344974193987	0.00220119417570195	-1.67416553760589	-0.309308029214989	-1.68632917077076	2.23220973979234	0.827745957496944	-0.522019349924384	-0.031524192773834	0.829770591065819	2.09845095884804	2.31629577466395	-0.874156781053305	0.988982382477724	-0.425136249633564	0.94361899282597	2.7038813718137	-0.777251642607765	5.0488939897741	-1.82955655297769	-2.12119479297595	0.0784106590044563	-1.01319649972134	0.06850143008292	-1.47511009942955	0.647071314685852	-1.31599953266774	0.637735000434009	-1.16912562451885	1.96885649374762	-2.29905584270145
AATAGAGGTACAGAAT-1	-1.51476732872688	2.27859330807426	-7.06790521164698	1.49867448214553	-7.33038128856263	-1.58446147884007	1.44820394905619	0.634339905801561	-1.27205787332079	-0.532186886732964	3.79097062049945	0.164990754055323	-1.3093536271164	-2.52690292560019	1.1662494896419	-0.75430447588265	1.10923041609825	0.401131482604532	-0.406700536355567	2.85403469584915	2.41776964060037	-0.24638128558038	0.283238656211289	0.0456009826256057	0.218145207851641	-0.440603758228513	0.265642575855956	-0.641270554825143	-1.23603669990222	-3.77023069117977	-1.87514361988753	-2.02029314381073	0.794899716177401	0.96574249560072	0.962703638057257	-2.13233049056857	3.58468951095653	-0.452477716669157	1.12060062196144	3.71591650491998	3.34314347702759	1.20106139493217	-0.614694780889973	-0.308083736103891	-2.7174353353422	0.397028504367485	0.850767812929847	0.00220951238587218	-1.63725501755309
AATAGAGTCGTTCCCA-1	16.3716303300761	3.04424622958352	1.23582136552073	-3.6707970285918	4.95725393705425	-2.50582522782579	-1.66099327345368	2.48318078561956	-0.864122602819605	-2.33190429827048	0.969057621976953	4.57972823206558	-3.33747029799802	0.569839889163378	-6.22647706589566	0.521692376069947	-2.70421025487639	-2.48977916056662	0.986959184576227	-4.06675959927391	-0.675829181847765	0.936520946168263	-0.438449089637971	-0.630676524118263	0.700767617253838	-0.366234224382976	-1.59943667119655	1.07582360757096	0.36452644285095	2.41720895220371	1.14671942004707	0.4567121305036	-0.214363559701885	1.77664348777631	2.90129180190621	-1.9406861962427	-0.688774014056363	-1.85175303870307	0.566701346543014	-0.420216218679127	-0.96085960997816	2.13035827061922	-0.452495847477639	0.234811286723567	-1.83291184527916	-1.76571279617114	1.04566855730076	-0.330630121389761	1.04278337219503
AATAGAGTCTTCGGAA-1	2.94387515625648	2.44564824363128	-3.61465342736817	1.03145310745202	1.99099182257493	0.71713861418882	-5.77683440430595	1.6669129857821	-5.24567620635406	1.89015962062573	-5.18495194611333	-1.81591897713988	-2.04674414382037	-2.31568560521444	-0.860976487588912	0.689591284215325	1.75123861593464	-2.4481501427748	1.95509564534575	0.198666973283742	1.97641714678619	-2.49701880791155	-0.638085248380816	0.318759583726953	0.473327615006016	-0.265215633811537	2.02054636542802	-0.0671288224224711	5.53366354759869	-1.00396724965272	-3.27727832663302	1.9380132134654	2.03232628868561	-0.917576515262329	1.91451236888925	-0.589646092101623	-2.26973339050845	0.909950028821746	0.196615264927284	3.52173824484722	2.91193166713473	0.638584911869917	0.663349558969235	2.04028044453384	-1.93524062535644	-1.66366278763432	1.21013072528541	-2.48765632359535	0.196978646318907
AATCACGCAACCGACC-1	-9.63090005585558	-4.10490742463112	12.1148229953798	-4.04764686309368	12.0660650183684	3.70650350256909	4.3585423909856	-7.44762910035767	-2.2295748318361	3.49556707752371	-6.80701668844762	-4.83101292024863	-4.09210338868546	1.86476949821056	-0.0906862738146976	-1.5280043354219	1.89624933006507	0.717735239811994	-0.283977797876491	-0.231668309224129	-4.34090160184875	-1.47891481482443	3.24732212819239	-3.01381933072685	1.26143535709095	-2.2906321528025	0.789863482890621	-0.713504220053435	1.56618027078207	-1.12603310572233	0.411493090015637	0.28251650783666	-3.21016442557002	2.50611513926796	-0.812592250178956	0.456790966543579	-0.50339199842534	-0.948107595646505	-0.0528912866255134	1.26074413366482	3.43957184883572	0.361779107654081	3.84766308390124	-1.08288538620204	1.28704789156288	3.80471388546516	-2.55854523710144	-2.08802909059112	1.12504699591846
AATCACGGTGGATCAG-1	9.27988324134966	2.84569048458408	-1.05282054979051	2.1617866052449	-4.35799438756596	6.43432577532997	-3.00171611029401	5.59410729094875	-1.37875226405669	-3.93265935532272	0.801076288568763	1.35366356129403	1.68713252288261	-2.17923499054709	2.45719904367608	1.17355877644122	0.853848002970364	-0.774572917380897	6.53764757649302	-1.94220511844669	-1.30068694738135	-2.87483962361421	-2.89303553835931	0.943377351327672	-1.7435788066288	-0.563049285551587	-0.950866670586154	-0.128235041128593	2.51470852223616	0.119332126548178	0.799322825020289	-0.507406680689091	-1.61343478285529	0.658372490221849	0.254241508555656	0.448856528084233	0.212550157670835	-0.533338591680443	-0.518565012152807	-0.760470085049283	0.445992922232555	0.75492916341738	-0.0388899965586501	2.32212958359591	0.836841741105611	1.12102878049725	0.401660076426785	1.5353775650923	-0.230433437778683
AATCACGGTTCAAGTC-1	-5.53543282640374	-2.01395533473469	-5.00161800997504	-1.08208619676602	1.06121858490845	-7.16116470986967	0.580405227383202	0.0380586391264614	0.668759375770224	-7.58818973586828	0.631899485384345	-0.280415713971196	0.537655354790804	-0.408284169701198	0.0927977578664045	2.61849114715574	-2.48983860168836	5.42362101587339	0.591748412345905	5.62807059224806	0.991468741149535	-0.907041916432736	-0.527848122276515	-4.82935722968396	-0.762648109378179	2.05137249507335	-0.666627087262003	1.06439085320227	-0.987015733258021	4.13335484694819	0.340677175539812	-2.24750276627197	0.389277918055903	-1.67180157389687	0.644493951759237	0.488621450504286	1.24744514332167	2.56294276984186	-1.15200618098669	0.0386788710295995	0.654277174917314	-0.995930483227781	-1.61389509149458	-0.766572705936904	2.37978196871997	1.12226223786912	-1.51559707797667	1.02017073640201	0.991485650332139
AATCGACCACCGTGCA-1	9.25356459698219	-3.9459795575113	-9.3781799362654	7.05639888611283	0.919542012520443	-1.07103902355053	-3.26068818802006	3.19153759498738	-3.39003295197178	-2.39375612428132	3.69327053892072	3.51492891354935	-4.88156279176522	-0.884674274547386	3.17075411351868	0.0945467026773694	-1.74779440882597	-2.32950394504939	0.48070336189469	-3.86461187792277	-0.800528224313286	0.80205553392436	-1.7016092460784	-3.61635545101901	2.54642667130677	-0.425465126906887	2.49817142100271	-2.32456661735886	1.47612690082647	0.816556193811973	-0.615172638575707	1.70369138895699	0.41548732703609	-0.293137982306258	0.720016062280573	-0.180237987576915	0.387443531182458	0.143285790341148	-0.0745040612216364	0.121518565528316	0.641093274784818	-1.23700100354578	1.49722750399877	-0.669382931013626	-0.234097369578545	-1.75545161873908e-06	-1.09173620237201	0.0576184318645445	0.107018704080135
AATCGACGTAGTTACC-1	0.304514293785433	0.703152364626126	-6.43676576834131	-1.36183100442627	-1.62452557053286	1.11383936730137	1.33221545796312	-0.743356576060101	-4.41678495042334	-2.32914789852733	1.98927191719516	1.07838154716782	-4.20058729940768	-3.2920234706372	1.76562159566435	-0.477932832435842	0.473198436781097	-2.49232815516166	-4.17351352285422	0.836368931495962	3.45213027105118	-0.579546372246144	1.87705233122481	-0.326068002403835	0.946808912304294	-0.883521345875127	0.0558257705275865	0.166101796786302	0.548529144416223	-1.76043133823103	-0.0551293661079938	-1.55524330342606	-0.785725447296781	1.95740732582509	-0.400309738295687	-1.06648646337374	0.932619208498633	-0.254025671582356	-1.01265953167355	-0.492718054877684	-0.148892177798488	0.447448629296321	-0.132559640395019	-0.124991554168274	0.629815159681212	0.712691060499507	1.16738540164152	1.51221014086446	0.854346229971964
AATCGACTCCGCTAGG-1	-6.91146484496179	5.99386983574325	5.27593741877564	0.512085797772151	3.74166759670605	4.65249870578142	4.18907765649718	-2.64766491928285	-0.465691543783001	3.45969895762026	-3.84924431648544	4.79750594886041	-2.05401353973775	-1.00351737440342	-1.47234144768582	1.1503888905134	-0.40360577726615	-1.90599754268823	3.72677762704936	1.04603885125378	3.51922132908759	0.793228724430781	0.0179497869447957	3.03457168185074	-0.734957467294318	0.45376623192559	-4.42638516798474	0.0674968879656025	1.68554490974683	-0.838652097480591	-5.84516544920449	-0.337435101554965	-0.314798933005431	2.08020495964487	0.542462855939317	-2.08652630230117	1.05060876838185	-0.417044113170309	2.73716304395479	0.286591178572242	0.602841337423901	1.10890464405301	0.500449695248525	1.48166782991798	0.121636974472553	0.549947732838054	0.166641352909043	-0.361521619410208	1.56299163700867
AATCGTGCACACCTGG-1	-9.5311268285287	-3.22073977742934	-2.90801073430363	-6.6054190740641	-6.55904833971552	2.57627049266741	-0.135384041595539	5.23320182928877	-1.47360928334957	1.94611049471245	-4.4541177071431	1.66714361836011	-2.65907751807358	0.406654792875515	2.29522017237543	3.63063089490163	-2.42155547906136	3.51816080347282	1.59649428616742	2.27292950001987	-0.717064368299039	1.58287008888074	-0.535420538043694	1.64590481890421	0.945384953094637	-2.41136103378282	-3.76796672658333	-3.41057613014622	0.141105657054321	-1.73303089862355	-0.510484929062612	2.8081269266613	-1.40030995631902	-0.112133610069012	-2.21096030174842	-2.05462505966592	4.17358225105027	0.53340221694841	-1.11224603906984	-1.37590792983432	-1.51227888936098	1.11633708265671	-0.160588418966748	-1.59891245146095	-1.6035589439412	-0.164452364822681	-1.17967056328779	2.00241782995933	0.437274650144577
AATCGTGCACGTACAT-1	2.79790424683233	-1.59267590758529	-11.109840851608	-1.48686221050049	0.714066915763002	-1.17616087844985	1.03976453183402	-1.34319005333036	-0.593217798050495	1.96627669262606	2.31279054578534	1.91894304683245	-2.4839840202572	-3.40539512528533	-1.82778282447286	1.8118783667027	-4.42303375086283	-3.20190718510935	-1.98524381817591	-1.90351672929978	0.695868464744982	0.0737109943406912	0.840890176485067	-0.159632779609103	3.63545999263501	1.46749384489305	-0.81571893694499	-3.26710033206039	0.841312190992708	-1.78696021063047	-3.94513868788757	-4.23117045972251	0.532879320125956	1.62548658909202	-1.15465044726792	1.28437858173074	-1.7620095762311	2.08738654349613	0.617727738985723	-0.633298572355034	1.07003365175519	-0.987097643499231	1.18073501839304	0.253676910933042	0.453538847342727	0.440465731461902	-0.815621643914646	-0.54483089463254	1.4251431219964
AATCGTGGTGTCCTAA-1	5.14781116190628	1.33832633633727	-8.56217234462803	6.57000712831812	1.36226309493955	1.05401029189103	-2.0547045313493	1.38976099140495	-0.78984068972318	0.873245152984222	1.91081687964738	0.437514671514403	0.135909954362999	-5.87857502739708	2.19127720868836	0.576868905528306	0.784009939566932	0.768272106958651	1.55536248677158	1.28482856667195	-0.617943453598328	0.748125824568965	-0.57612436293312	1.97634349889435	-1.44274275532084	-0.305363566243383	1.82132086400912	1.72637090230195	-2.33136265959211	0.259957194709131	0.032122307612815	-0.962680727186667	-1.5145526488794	2.2776682984115	-2.62774643122835	-1.18093003381214	-1.43583596834938	-1.04282349519126	1.05176004068675	0.319315790950564	2.27350243454991	0.475949960268116	1.39754587090419	2.7707038705568	0.406706649423667	-1.34135222406751	2.30797572049188	-0.24440402412198	-2.45522296647174
AATCGTGGTTTGAACC-1	-4.94468309444779	-0.687420582139813	5.30102813871512	0.279250579268794	2.0762082503317	1.75478274453069	-0.517925156162074	3.73579663530069	2.81799916997996	-3.51404283686342	1.94283858002288	-2.75683378074668	-0.675649628955769	3.01985989286362	3.18053178781134	0.226371059459828	2.4099738164254	-2.7954204015175	4.07340215234221	-1.72852906827763	-3.86621313618923	-1.64154822688812	-0.278337020183908	3.12450048979402	-1.86794593937641	-1.93156345795784	2.83900189170264	-0.822565841401651	0.359171468665141	1.49294110045834	1.8314522603339	-0.785085113322599	2.92749293225209	-0.597267443436891	0.372681013332963	-2.45935877286411	-0.0452693076704422	0.179083841842943	0.344533817587141	-1.51783605592969	-0.125116214407323	0.564400721721664	0.938756613525523	-2.63138337350506	-1.72412064862062	2.3127248983057	-1.25325095471224	-1.27435878148589	-1.06084493478734
AATGAAGCAATTGTGC-1	9.63959766672798	4.53201936505679	1.0919890175657	0.115027105630184	3.07931409726494	1.06165632252578	0.930546329977319	-3.44859287865422	-3.104267741417	0.551240225139832	0.538412669120109	-1.90840607743306	1.11667159275146	0.0298937111655585	-1.08604417522924	-0.702363186505308	-0.423239208887178	-1.81077744519322	-1.23811228417051	-1.84056565948407	2.7465839895629	0.313391639609595	-0.085382857570645	-0.510767774829021	0.673400667088766	-1.00621593385516	-2.26920141039768	-0.669259082750973	-1.30681200216012	-1.22306828117783	-0.160081526739159	-1.38620870263993	2.54173134368893	-2.1297501002745	2.56610024443048	-1.47382057224833	-0.531421940600444	1.0035844981386	-0.44805420470151	-1.98229350441703	0.157443749475285	0.537291361199957	0.726547241639137	1.77641617984486	-0.393029964955025	-0.628869850788463	0.158673858444917	-1.41371120265342	-0.892839369469887
AATGACCAGTTGTCAC-1	-0.627159438196871	-5.20988941398248	4.72754709216199	3.59223806667205	6.87008172858029	1.4866708204006	3.90955485197406	-4.70551822895699	3.14710412511136	3.97511566696478	6.27668124773761	2.75825693669227	1.66873209050271	1.51223143231446	1.69566099424034	-0.864612619004087	1.88059916459297	-1.6009094984052	-0.292988995469871	2.15498485155653	-7.57669859443343	-0.614337490031491	1.39418150814651	0.867262810782151	-2.09002815575813	-0.394914242667058	2.05690012374823	-3.18509396774198	0.0676314204291674	-0.662181658956319	0.373237972323771	-1.31291086339945	-2.77269917764623	-1.93678015736359	0.802569615789554	0.302556239188237	0.413833912921072	0.0810649510591348	4.59843181830741	-0.788482233563649	2.09887130554321	2.85847710755342	2.77998976375835	-0.625644816547083	-1.24487738644755	2.63335509723912	0.374032583749676	0.0419196568581076	0.216366487858248
AATGACCCAAAGGCAC-1	-2.47859389388494	-0.370017314676765	1.10745897475948	-3.10015202080331	-2.87845580159733	-1.37875659552879	-5.53996911476042	1.22053473567614	0.458447213700117	-1.24180291158227	0.883634242660654	5.11692845172042	-4.58120057741205	3.63884916006703	-0.661611059216286	-0.56047555729631	-3.34808185080685	-0.552358477701765	-1.0136587649952	-3.59227060332423	0.297049880525597	0.596127389452837	-2.12567461630352	-1.51115467177333	0.883904686577345	-1.14676267529459	1.3671824910159	0.272682919497682	-0.3297593998	0.833553449111159	1.0255347122267	-1.78451629663243	-0.733065449103882	0.124833195353255	0.795468957513604	-0.441267440166759	3.15536799275038	-0.712261284124128	-0.0740666525859404	-0.886357300393378	-0.0993603619487072	1.22429565661835	-2.14926576465862	-1.3333678757028	-1.04227197127642	-2.34854870236365	-0.303129361108674	1.05795439525212	0.193435843593711
AATGACCCATGCCATA-1	-6.15133875525328	10.1068418285848	2.31290079454531	2.24001613215176	-6.83749779143968	-6.59569952088656	-7.06702225707551	-0.098260309126032	0.730265045389023	-0.10998206668076	-1.72764885906755	0.383893760056318	-0.00698538004815545	1.33291875909937	1.05004213628246	1.64424665565776	-0.455040740351729	-2.020081691098	4.2031631617955	-0.121055919003887	-0.489556751937453	1.88770172288751	-0.284824783949821	-0.497339676452611	0.305285487542682	1.44407496596346	-0.0610035533751382	0.547315976157617	-0.798240551928629	0.0159113060847546	-0.403192810567237	1.81574286116381	-1.3746289371123	1.17888715796529	0.0791756125259636	-0.650493467453825	-1.89852327111448	-1.30048136404225	-2.82973605835458	1.48601807865728	2.63830822947397	1.31667772266298	0.811834929292703	-2.43359863492564	-0.527992494721998	-0.34242641432267	-0.0977808096347185	-1.49704756661567	-0.632441873339967
AATGACCGTACTGCGC-1	-2.41092474127858	0.275430225494631	0.613909281669458	-3.54824385641097	3.79719559682449	-0.103643357456266	-4.77643961409736	-0.695070340916499	4.09205171884615	4.15782237572766	0.0140317149746136	0.0448399443266078	0.946230494321493	1.35383920980381	1.44169382955953	-1.31986226885632	-0.336741523274114	0.191121493839694	1.893875835979	0.0619875278868944	-0.498417588898236	1.27011850333168	-0.642453078856605	-2.04672488346194	-2.77284239564632	3.43585917706912	1.64408178593664	-1.55645092602972	0.534507682897611	3.3950192964948	0.209067155082826	-1.10213081961377	0.00637654060137599	1.93985416702279	-0.0180426391995217	1.73828991731931	-2.14712897797681	-1.39333618543948	0.659420673221825	0.321640214681285	0.488785426183056	0.0320596002902501	-0.989569189247209	-0.405837080415347	-0.905366776886831	0.967598054051062	1.14845269882962	0.162107884240535	-0.863518105087831
AATGACCGTAGCACAG-1	8.67396499890708	10.1914003044093	-11.1627274089628	0.542873542739996	3.98427651290976	1.43699567809572	8.81590528025729	0.460389082215581	-3.58988723369072	-3.46716251820551	-4.48997926504235	2.55633190492563	0.798468072316966	-0.468736510505783	2.54995829918727	-1.07780599003093	4.07038897163355	-1.14914543112666	4.63892682588435	-1.79667022805424	0.475728352562659	4.84205979832055	7.05255320797406	0.0139403454646391	-2.1460111198859	0.552847070347488	2.43927279731461	-0.589118869209064	-0.899618895171981	2.17855563339444	-0.246945812035955	0.444198154139206	1.76621227590863	0.406869273610809	1.79497763168235	-0.370936640164058	-0.75887951467644	1.15712772034908	-1.84446190975551	1.39632202440385	-0.133479053651116	0.948932781996288	1.66366830160377	-0.0133604099945359	0.817039955789416	-1.0169737145443	0.28014127890827	-0.58462877138415	-0.0425535135352635
AATGACCGTCGTTGCG-1	1.90871915821673	8.00972552768686	-6.99730602656454	1.93039834425643	-4.25487807606613	3.01329391229391	0.336012504348428	2.36376240001763	-1.74314292248537	1.38810516723614	1.49790894290126	-2.31800141832669	-1.30870635159513	1.85420984928018	1.33873195704741	-0.853395265687421	-0.266685695708482	0.195429755165002	3.32517137786938	0.857806392361533	2.09041976778671	-0.0436036320344324	-2.15239088447294	0.776262858016896	-2.03548428198511	1.3169638326297	1.73087953794161	-1.37758854889317	1.15893712703331	-2.33351517367143	0.288521878587284	2.96656255413988	-1.30076754911117	0.0107514173479035	0.11261118159037	3.76165433096712	0.042832671540587	1.00188911208258	2.87867383549326	-0.430352874408967	1.86609637719558	2.25874739347464	-0.349980728187354	-0.435965333263644	0.830300644156968	1.49237328670406	0.76628724537833	0.360800724199574	0.771438022156194
AATGACCGTTCTTGCC-1	-3.02602095656616	-4.45347275375842	-1.81272177932844	-4.933159033689	4.76925770047894	-2.88228314310045	-1.56144602095323	-0.850961157349296	0.38221382249398	-0.305543445708177	-0.379596438619905	3.13456421349806	3.40409418337978	3.46878493323349	1.72254941753221	-0.978473329872355	0.471400180950578	2.52353060073171	-4.59164664033422	-2.62842559285701	-3.75989936801761	0.926329728406384	0.435019484970544	-1.26292386358491	-3.39097846043144	1.82916218305204	-0.553371864704437	1.13006196614646	-0.436566651655159	1.7844445827701	0.476698621993793	-3.76061415114893	-3.40019276252442	-3.14290585697512	-0.444756846816992	1.35378139592666	-1.021310141442	-0.49589380246785	-1.98408532178526	-0.736706833812483	-1.70383763918369	-1.36407263862527	0.733714667596871	2.08749306332517	-0.00787059620782226	-0.233513918644591	0.243068157355098	-1.79619007396518	1.81293505565375
AATGCCAAGAAGAACG-1	-3.6466897153719	-0.019741647986383	-5.44007780276317	0.0750252952757734	-0.732773510986819	5.61234662306735	-0.406630666976111	0.478091569947334	-0.268870389122721	6.44669246815814	-4.25523503654762	1.2267836431494	-4.67594474589359	-0.11025482221877	-3.46711758905068	-0.0644498516676798	-2.45739006700671	2.63044916875405	-2.05681199610497	3.8800611241425	1.01990456985967	4.61637230933427	-0.807600685519938	1.87619775793355	-0.651175352133282	1.33605687779516	-1.69725947060993	-0.349321692232361	2.12141949398638	-1.96306066789006	1.58730179464927	-1.13253717233079	-0.591507139293733	-2.52635258911965	0.207334501687092	2.53985553196711	-0.615374325768871	-0.266285339212244	-4.68547477997291	-4.64252980093917	4.05688339698099	-1.20052482894148	-0.794296470913386	-1.97967437993031	0.0264640230984179	2.66329062064563	-2.60479453429524	-0.600956938066172	-0.993746791455887
AATGCCAAGAGGGTCT-1	8.27265687006584	5.96109842381154	-6.86131117265979	-5.43775799540824	2.57164398694583	-0.0970191233350227	3.39361204778765	-3.06954324447636	-5.67517580251271	-2.14692331039933	-4.07877115499205	-0.918598805450518	1.3801386546843	4.28246284787285	-1.49555785065195	-1.23723917176897	0.244318888796226	-0.0283309164508651	1.69672275067698	-4.52020690370296	-1.83723527005896	-4.20100651166502	-1.29517674766413	0.601468504382536	0.232208738212207	0.231453856879693	-0.455183626829547	-2.35311304837581	-0.718128766149915	-0.411438764908952	1.52143511875073	3.33737975763016	1.5570367145885	-0.0061393447499019	-1.47870481856548	1.70296739568744	0.437712761157906	0.505415702635022	-2.64752882491443	-1.66975940247823	0.813534240755623	-0.246498263315331	-0.170868357388636	1.26323833235879	-0.468977837288148	1.38629603205545	0.336098134689041	1.18740289591651	1.16080664167169
AATGCCAAGCACTTTG-1	5.45090366064255	-3.55255532430359	-4.92157004252626	1.9666025606626	3.04810278725828	-2.46078192044015	-0.813288811026021	-1.94440620319298	9.45512885524488	2.14062743453155	4.16906519565006	6.94738046672262	1.38389127233847	-2.42858929585768	-3.17396068940282	0.555619416317314	0.756971490786025	0.298564879956781	2.90348483619201	-2.37320712285172	-0.868466415262219	1.800342508788	-0.0799298213338231	2.96242360350146	2.31373207389709	0.0652808792203086	1.31424003577506	-2.43816115335526	0.195438577993486	-0.955280981634259	-1.81926593864185	1.96498390589998	1.86920900993002	-0.189633804677364	2.69221191854245	-0.384494245456756	-2.67588412353261	0.711957348259967	1.58132322840338	-1.15760732702023	2.22819951156922	-2.80444139417793	-0.735697559524672	-2.40934841455301	4.11776368267966	0.612431667722352	1.14429709529113	-0.0880020357436154	1.54724468308711
AATGCCAAGTTCAACC-1	0.760630837799906	-4.59003966841273	1.17135318961332	-1.3029156556339	5.16690227446132	4.31638721874279	-4.30123557254346	2.64162919679716	-0.602318742568371	2.10186739430745	-7.77347305524535	1.20551224478637	1.04791299701318	0.447767710740521	2.18482879041045	2.4043096630103	1.48032878251406	-2.58356697177428	-2.36278581511405	-0.884079889369377	-0.165610237763784	0.0610577178893321	2.83078528100085	1.79514176021225	-0.362043624891662	2.22068116683608	1.20426897808772	-0.774103998381349	-3.85547602423169	-0.777758735405176	-0.104923345205672	3.04524612291504	2.37172263696607	-1.09896631981107	0.0824921265945889	-0.406110570821351	1.31167016823091	-1.36654893728076	0.218332092349411	-2.74615724933393	-2.50896792361991	0.932676198347373	-1.91780080523892	-0.732247706580227	-1.43589109147828	-3.2818986509746	-2.76269284687158	0.519479805420399	2.62296954859115
AATGCCAGTGGTGATG-1	-9.39758431015381	-4.03058259016911	-5.96176030728142	2.64959274137084	-5.84105041249522	2.76607605712033	7.59014914085001	7.54465720411118	2.08542130956371	3.73465034482256	0.892002571693951	-3.59975110119636	1.19630665965959	-3.12690379047202	1.2085244244995	1.44833237115038	-2.4557858696752	0.59805044170347	-2.41654714334054	1.64655787714205	-5.93009463592058	-2.41341087183716	-1.58023478709538	-0.0353455002035503	1.62446663974706	0.00318085189731417	1.79322390812145	-4.29353564715073	-0.793292116356763	-1.24092911600663	-2.28869834992691	0.283228252673062	5.15747186358436	-1.07720422770306	1.98743198888051	-4.00330469960869	1.24190809065418	-2.19740144043369	1.93776231014074	0.863736968144764	-0.331655546652558	1.14389701579224	-0.176213683259974	0.0391219972169625	2.14195199340306	-0.565741700567046	-0.342961745778113	-0.120921800371329	-1.98760406199154
AATGCCATCCATTGCC-1	-7.94801684559705	-4.10011728640501	-0.454775852069321	3.62438148396925	3.93224110773608	-2.86703232918362	-0.665971637056204	-3.12212975939939	-1.12970264042754	-4.66903414961516	0.96529948681349	1.29395946355402	0.589699149313359	-1.96843576743523	2.21920803145355	0.12434509802431	3.78958501131464	-4.00931577254736	3.16464585768667	-0.601150770886089	-0.853162678375473	2.35124067702227	-4.69473930200807	-0.400185668370626	-4.29124481680312	1.04389582952164	2.57246190972646	-1.87082662655793	-1.15962044812592	2.38628874818096	2.17853388970499	3.06469557312966	2.3549010047851	-3.17680334828309	-0.303208804481765	1.20630517595279	-1.26976833198924	2.72732251761274	-3.32763188492598	-1.92461146719614	-2.94810787798296	1.27098633096984	0.286702847547591	-1.91857945171543	-0.622445806726269	-1.24166452573898	-1.20958547648153	2.8167045299396	2.05896810255158
AATGGAAAGCTTCATG-1	-3.61662906945206	2.01731341762018	1.09439407910258	-3.02193992928308	1.35149463580958	-6.7367229588078	-4.27780350385693	-0.479970825031413	2.17478277452951	4.96512365741224	2.20420822272775	2.19735165373961	1.29313199138396	-1.29767934461366	-2.30947925026966	-2.50811184063886	3.41571784564581	-2.5843379936492	-0.335215140347791	-1.05755848405966	-2.04675081302444	3.5944181222986	0.725152792315054	-2.05281864939225	-1.13078563172346	-0.389770286297683	0.961451575202149	-0.818401145552897	-0.618143587687153	-0.379748086909956	0.244178610104672	-0.440269678877912	-1.31380484662009	1.45502750500645	1.61300472371927	2.54546267361021	-1.86109817288004	-0.0452423413049026	2.04852284115219	0.635701753308772	1.2835698503473	-0.504906585914577	0.825065371467369	-0.113945105997525	-1.9884683621705	0.303055629364491	-2.26781426162352	1.9468895104581	-1.93142573853174
AATGGAAAGGGATCAC-1	2.36961845091081	3.27136756968295	6.28791344254185	5.61753527200878	1.60175648613486	-4.3425858258896	-1.21091490776368	1.99026014257414	2.22650300313869	-0.0879173004304795	-4.76573383097652	5.73315090769512	1.73654072723524	0.549741748222389	-1.15309558320798	1.63426481133335	-0.35404607367982	0.423193231274711	-0.449032474651747	0.941679656721021	-4.90328491431463	-5.63743610402529	-0.562008902905481	0.0583606721091967	0.322864891096729	0.251836145686281	-1.07289144043975	-2.6027907905113	1.66168192814734	0.391670831452013	0.69303731310832	2.25800878535521	-1.64369949262591	2.48608292865024	4.5266841806427	3.26574882688531	1.6258158498937	-0.349767223150502	3.20022998362865	3.67327730065474	0.457040269384258	-1.98358535686152	-2.87682314318181	0.156014120024411	2.79613451597861	0.208366575470662	3.02997489735326	2.71331364452973	0.989764603872663
AATGGAACACGCTTAA-1	-7.36129858848502	-3.24326325376973	-2.55858607895476	5.09916534029864	-0.950719690320576	-1.83012158045608	2.7679825228714	0.847228231266517	1.26036143401655	0.527671317744804	-0.425500511858611	2.4907643239272	0.738155026894579	-1.97453338745785	-1.35076350286352	0.917181547682996	0.964714286340426	-0.612648613395446	-4.78968894676303	-1.28405101131112	-0.157898659372329	-0.0301613144427587	-1.08562725731981	-4.41780657643121	0.972288420471176	-2.86681429201543	-0.517492449663169	0.557105565017669	0.651629783031248	0.193524801922469	2.29070204098688	0.39564767638873	-0.150108415865663	-0.566956651848392	1.19791683463957	1.16536694872004	-2.15689610564015	-1.33979233681357	-0.887634575692412	1.93129906815111	-1.87598537922627	-0.880300818555148	-1.95633050077996	0.502386156078667	-1.03313614601261	1.03694158819902	-0.59424642601457	-3.23275974196122	1.99916278809355
AATGGAACAGGTCCCA-1	-4.03426742976631	6.2133603394656	-3.33354456061577	0.84138795266542	-5.05215966994332	-3.40620388197507	-1.21348081213675	4.2809076171716	-3.93190810386629	2.03486650169692	1.73120578193301	0.767412292803412	1.9416862077022	-2.14539897309902	-0.93780312938322	0.616054628091807	2.70768607251751	1.07586710863309	-1.92987252602505	2.71787834684266	-1.67277766571403	1.69648030696617	-0.0542722239059404	-1.79252915227192	-0.198413087895494	-1.0721236607784	-1.20766190457778	-2.4241532275057	-1.10299807731604	-0.0234745667795263	-0.558972023398346	0.364191099940839	0.706661346481062	0.138784887359312	-1.2547054471756	-0.362194785077717	-1.41654724092977	-0.270669119179546	1.61687939644543	0.157138160432218	0.246471442272701	-2.03862643245992	0.760867763212975	0.105655208127524	-0.890780111659151	2.23806665985422	0.67172842498194	-0.136446106281419	-0.793595597530767
AATGGCTAGGCTCCCA-1	-5.6902414175436	0.417497987342387	10.107801151768	2.21686761732986	7.33673343063092	2.84588949895906	0.601463746320573	5.30850761027911	-1.95228630359666	-2.369618969975	-1.88883951482164	1.42245023082273	1.2956850455474	2.3980737396828	2.10440926526175	1.4256142882439	-0.0213101982901824	0.378612335406299	0.889057790751499	1.10003750093175	4.45523068187728	-0.821737653171762	1.44654209966803	2.1790114270454	0.964470880004885	-1.06996688109712	-2.51230984999226	-2.171804573992	0.472512265959202	-0.0570133862735071	1.36510030110157	1.08743501812101	-0.427255543515336	3.47413409758538	0.495266037789897	1.65657646113194	1.82125983689333	1.46047865234003	2.35275765180791	-1.21642789212348	0.911664627065752	-1.45182746960917	-1.10554761805556	1.74943552269878	1.58626240445649	0.414566446753309	0.801354326585375	-0.421019742484084	0.347638076902661
AATGGCTCAGGATTCT-1	0.00555742619142322	-3.34949250537184	4.74735275336487	3.19324813771276	-3.14720819202409	3.95112061405215	-5.06573193896546	0.864253906736268	-2.43064573091323	6.45245157479883	-1.9676879908609	2.74709854901696	2.7356446552042	2.4529661056513	0.969687256305494	0.590023650747579	-3.81928516019867	1.29690949508966	2.69382198245722	-3.15056348266447	2.6834958441658	-4.25705739689274	-2.58009419171455	1.27187146810107	0.272356696676993	1.65825375537178	2.26596156913224	0.670688878011396	2.32715903834667	1.85982738238092	1.05539361567598	-2.27688351229855	-0.782841163928156	1.11400333053273	-0.222919611840358	0.685165895569161	1.847381452984	-1.7327196787656	0.654501601815683	1.65045288871575	-0.401155569309523	0.65779250224351	1.89519491073694	1.26111332420852	-1.49095748347717	2.06087318370064	1.18718781588642	-1.96864637477293	-0.445126294843754
AATGGCTGTAGACGGT-1	7.73350676503072	-3.14507572357738	-1.87912316707206	-4.78299213283817	3.9297415327673	-3.27216657601406	-1.87092387680418	0.365405404941857	-1.98174651521773	4.15787224536181	5.45247182911998	-4.39039509267158	2.66882154382698	2.6944806936331	-2.51124166016397	-1.08769496714555	-0.152492885987816	-0.284803590082998	2.03181204223445	-2.62798652182683	-2.01809660432381	0.777670080733307	3.66130122482989	-1.22643062075907	0.520808409163488	-2.13860963499286	-1.94385830614204	0.883231479908019	-0.0546383633111019	1.89352137946882	-0.168324474709331	-1.38345647001292	-0.126754516824033	-0.282282302236183	-1.55377724511687	-0.405789681050164	-0.679156344498142	-0.164353603069748	1.00088959155804	-1.17775728821394	-3.29939052922077	2.24742167536021	-0.711727046962243	1.43665144493775	-1.29982971208345	-1.96209579354284	0.486400071632624	0.571451715081036	-0.080684256063245
AATGGCTGTATGATCC-1	-0.47387664019441	12.1005240838026	2.10744764865132	-0.778512365978263	-3.83420866317359	1.2905174999751	4.04362384122568	-1.52600182800271	3.16307749095709	-0.713278008618962	-3.4420308387517	3.82290088464776	2.12190887757814	-2.92463825795395	-2.82951211253776	2.40390450298829	2.25938194621201	-2.68743830704301	0.317050609061257	0.0923739308903467	0.240742767794172	-0.294118730649267	4.84866440171194	2.88146546161834	-4.08560257993938	4.85321955944982	-0.0345134252273812	0.52980859813425	1.60658541782027	1.52019244131757	0.925930975719252	1.18730939332829	-0.0230812302554468	-2.4528838699573	-1.07389671084343	0.208184669352696	1.20936320099238	0.0823440267550618	-0.260322532945749	0.621347611932338	-2.60997974881296	3.27599652646737	1.12411938476162	-0.894215820258183	1.88731670671063	1.24894521681229	-0.333536370320367	-2.1897991581934	0.426996041219491
AATGGCTTCGTCACCT-1	-2.35933391825513	3.67929141572249	-3.43556218566393	3.66010700583064	-5.0067923337795	0.456672224650054	1.86753110191819	3.08310412623077	-3.7462486734675	-1.07656637082624	2.27777627705195	-1.00172110416836	-0.134829784178972	0.437512322014236	0.223289279774514	-0.490646359923783	0.982780267503744	-0.242257497208253	0.384540994569503	0.246144305603928	3.67820594658266	-0.957292457807498	0.652739399369981	0.752186207335965	-0.884493461113751	2.82801720675927	-0.491805844912219	-2.58100820955531	-0.586275370845616	-1.41350596201649	2.48322474830756	1.60827387736338	-2.52507223633627	1.14740535005505	0.413181395434253	-0.156158337603111	0.274494255971516	1.13902958910287	1.09314905129851	2.58909815671899	-0.962029355259947	-1.00976478083392	1.16269483922236	-1.04702863356821	1.47619909344589	-0.0395675220901498	0.510485893401048	0.942690015467272	-0.581639513236892
AATTCCTAGTCAACAA-1	-6.06399831688282	-0.995423380383457	-1.19967193748235	-2.94923935327554	4.26663179259273	-0.690873044641254	0.807051718565607	-6.99945317222263	2.44898569626617	-0.183590000358863	-3.86847276946856	-0.426791265955127	4.25391648384073	-3.78231366286635	2.91898287662932	0.685387528906294	0.267301819515863	-0.381908545610225	-0.357771499352519	-0.063886382565889	-2.84133645007583	-1.07057598286238	-4.25230468113433	-1.63687077450435	-0.033913413417885	0.367888622370106	3.72124551395124	1.35520333357856	-0.0051071215883429	3.62192304354458	1.46081218232558	-1.59488382186283	0.325229827150921	1.84672689188626	-2.60883982232215	-0.382153045298592	-0.526764224978351	0.611590734571155	-0.860833965025101	-2.67772303377569	0.270091243857702	-0.443485960005929	1.32258092906918	-3.1098834078237	0.288737582226642	-2.54910468646798	-1.69787166280928	-0.281459623646634	-0.633987860780452
AATTCCTCAACGGCTC-1	1.04922951644346	-4.5731265366655	-4.46136178757225	2.63335024140757	0.724663758652898	0.729952418351796	1.44067750075395	-7.54391520753002	-0.383326558227063	-4.28900771216075	-5.92123481050666	-3.48719227569435	-4.07163151022957	1.7761660181913	0.809115293303386	1.40399080736083	-2.69068625411915	-0.50348649391896	-5.21582866134701	-4.90426226522955	1.26296586501908	-1.95713034120671	0.280812291449861	-2.46030993067977	2.5383618252993	-1.15764753113015	0.489704963105912	1.94487423121536	-0.402999437706103	-1.0508266737513	2.42586750544529	0.196783998330222	-1.84660699854879	-0.586918330122477	-1.77399176168498	-1.57776409824932	2.06297659776105	0.851147928140322	-0.20864985179265	0.278166529372436	2.31425964931769	-2.51993360224544	-2.03997153817267	-3.01755440200373	0.801638853070444	-0.935022761285578	-0.991170747950317	-2.79724522007674	-0.0682467453657516
AATTCCTCAGTACTAC-1	-1.79569238193042	-6.95719394971954	-2.63975530687027	5.84026860403296	-3.0609879262012	1.03301266448249	-2.36032526090052	1.41179937685992	-4.32934904468077	-2.74106115719476	0.831244490332975	6.32078829228039	-6.10898376426553	1.59488038215246	2.0799428726786	-2.81992730190112	-1.24666785633697	0.147455977426807	-1.57558146379013	-2.14388429355788	1.5827042659699	-3.92886625711669	-2.99403763040815	-3.61949869677908	0.46033996649782	-0.0408322890309039	0.44656999014192	0.498867096973602	-0.292627422405586	1.31146765907296	-0.994167991064202	-0.621450353291589	0.704210271258645	0.527133136169277	-2.20782464013982	-1.48239756744873	2.39246686157635	0.56482304658269	0.288712517592033	-1.91465954231195	-2.03181734729926	0.232483816606824	3.06518860812678	-2.00437245529347	-1.05042767057626	0.153314614619124	0.0995260788249859	1.20284608637392	-0.706382184258479
AATTCCTGTTGTTGCA-1	0.809435403450864	-10.1903462950898	-11.3596481011248	-3.79034367271317	-1.97013393389802	4.89038427946144	-1.69392959947012	1.51981657189984	-0.251390835448956	1.4562573625703	-4.2215610647577	-3.84880112830215	-3.58039307020741	-0.866139079796048	-2.53106152597898	1.45929821897067	-1.59267335032676	-1.09012942326892	-3.8041628475559	4.99915258906387	1.13583764968011	1.43969303093749	-1.08846394115338	2.69282893519755	0.55130073965724	0.080980680473843	2.05383974431744	-3.84511971679786	2.26788466587585	-0.989040760181085	1.47670910731257	-0.166753108676944	-3.88197690929376	-0.713520018185359	-0.26328645112045	-0.562468304336678	2.91168519368965	0.318741816901536	-1.44765896530203	1.99165757304214	-2.11042682367944	1.78396794324191	0.610511437932747	-0.678382195199125	2.46646139054883	-2.1495203616476	-0.344977082307238	-2.20363760934925	0.434374359339108
AATTCCTTCAAATGCC-1	-8.64553654640723	1.64538141287935	5.03406429951478	-1.92381983876036	-0.639467953757633	-0.469617153677765	-2.8987821641249	4.4458593504679	-0.315752613318991	-2.29701220909	-0.574697836051141	2.77439455026685	0.779526224625539	-1.0601430488697	4.17863161320336	1.22243526469898	1.44226446581989	0.934199345656657	2.71205269704104	-3.53665278907386	-3.32070599045888	1.58534199753576	0.4975701096994	0.237741421163431	-1.90933985106187	-2.05470994487273	-3.69876053079527	1.62185344958384	0.814477279544092	-0.117644239432367	1.26212442827348	0.457489964776495	0.0927163180842972	-1.37086959882994	-0.954375696580921	-2.03932736374064	-1.51826301642309	0.968603218168916	0.834706196334386	0.29886746154254	-0.283443181477012	-2.19389607571945	-0.33805197381392	-0.159654083455366	-1.45052824290738	-0.916370612553063	0.523523236672741	-1.63000057543152	-0.111777418600296
AATTCCTTCCGTGTCT-1	-7.68815632035077	-1.14585996906951	7.43949706536427	-0.724070786953341	3.07289955316237	2.91543086972459	-0.665874150851651	4.21011841838043	2.53044463879811	0.628378020132673	-3.19446920778316	0.468482191216829	0.675137822082677	0.261085481496712	4.25455672714761	3.37369851174675	-3.41826941035794	3.40183941669033	-3.72648434722569	-3.40154557185078	-2.82609537515708	2.64328310704961	3.36311454773231	-4.00424208040303	1.18320846196603	0.907103297764929	-2.8807657805341	-0.98801297690606	2.22525992091091	1.49126376735065	0.187732167661678	1.59397482180015	1.57255495193955	0.691963474291825	0.41112905598155	0.743267320570237	2.26192414888915	0.134365517738471	-1.908616882154	-0.961609985525687	1.02369969189953	-2.50285287048268	1.16424676282683	-0.36837385296365	0.0569640474604259	0.849553615550227	0.352365173546443	-0.592033091924511	1.07559205048422
AATTTCCAGAGTGTGC-1	-7.91496332323828	6.25388438431126	-0.394675581095431	-5.64260949681937	-2.53838336678629	-3.46268487089655	1.95495317821413	0.697637012566557	-1.50029766164016	1.80118486877099	4.30111670738462	0.168858253835363	-2.40869308309946	-0.522628303897619	0.0883947849910481	-1.40727420461944	1.01455807285855	3.30217779566572	1.23710227395447	-2.1797843795811	3.31296308857189	-0.309056576644215	0.0508368421827253	-0.429160227896512	1.06072810557615	0.913725885212124	-1.47012997525018	-2.90401448388608	-1.96981582931547	0.00350780426732435	-5.19032685228652	-1.20397980281753	-2.14242472996714	1.62124196526874	1.03267244718105	-2.01491340955041	1.67236022958825	0.600652900284748	0.49658239756827	0.865324444850252	0.49452594539545	-0.921714671729767	0.301012872297768	-1.6675593332734	1.03876123875859	-0.602718519943499	2.17866961909274	-0.320325161913872	-0.0369970508143823
AATTTCCTCTGCCCTA-1	2.91047794210973	1.13795826808395	5.72781566989247	-3.33298120804879	3.5814447249209	3.24284587046524	-2.12693749705548	-2.1515206234425	-1.36666020634157	3.88791441147872	4.16095323474327	0.678274594889241	-0.114489802042827	-0.257748617730043	5.29764668292359	-1.39293966127573	-0.954912128064145	1.7243463414895	-2.12345684032439	0.642089261166243	0.413092930075774	1.07342559317888	0.243603839972965	-2.11331107135037	-0.134893722306791	0.867393911569361	-0.475804441834256	-0.431250492487717	1.86177055072778	-2.61070892792988	0.112563598031644	3.24099858359372	1.25463798522531	-1.72239985040704	0.105541209954376	-3.34693879247049	0.0856644196897015	-2.33520239436024	-1.73415415402214	2.51955990956072	0.798967300976851	-0.396005903682258	-0.0650731922517747	1.86497093154554	-2.37811443503228	2.43547265991764	0.715916935613461	-3.33621088389772	0.925666412070526
ACAAAGAAGCTGAAAT-1	3.79033215417447	5.10368047145951	-7.97924829737504	5.63809952398025	-3.15598428290502	-0.42646112622856	2.34031448268665	4.67176165621397	0.168420609152348	-2.9349678881969	0.344184377807916	-2.3467284807866	-5.97019145407218	-3.52472511724104	-3.27372448174503	1.01780813420015	0.411669950858992	-0.626108193137968	-3.46461147469706	-0.43768862304113	-1.06719080947796	-0.719406435544968	0.0613670659327344	0.302903313620035	2.1442166419244	-2.28963777381013	-0.502182633982025	4.42722827769393	2.44192602063912	0.652352786946195	-2.95781147809118	-0.471032133582252	0.325608009897282	1.68280840718743	-0.936321585852938	1.81114317654051	-3.94293545169982	-0.0695627104549296	-0.75513927687838	2.77989945600733	2.71939972799923	0.522533409963566	3.46285120671603	1.37284306053054	1.48587167007979	0.261148151538119	3.10041743035684	-2.46399456646818	-0.0682054462658107
ACAAAGAGTGGCGCTT-1	12.5071355141305	10.3970723818556	1.96132871577263	-5.87486574843132	-3.1845223633494	5.54088086682583	1.67274658800551	-6.91597104954892	3.17119876502094	-0.79077193614182	-0.472854502096928	1.18081887606612	4.84253649040395	-0.0500181196424348	-1.75667270940807	0.273881937249177	-1.37924015078125	-3.00865394340019	-0.713428335047234	1.5918610585562	0.514413859711465	-0.937612031425299	-1.25180017239385	-3.62732819797411	-0.483519020084312	0.229641638606617	0.0518698145132142	0.00693767844729942	0.258927970825392	-0.518171669386607	2.23916184275398	-1.33341449046397	-1.29013965917642	1.46558053647769	1.81591914896116	-1.93298945660687	-1.39429231537639	0.621450063069887	1.06035087960006	-3.49207765076821	-1.75616582465214	-0.952298183511916	-0.698209530090029	-1.07275067019172	0.121016623276764	1.24421161010952	1.33835467683971	3.31772927267822	0.240018664634631
ACAAAGAGTTCTCTCG-1	4.24624154589505	-1.82573392129939	-3.45225791992658	1.46339868705591	3.12619954952053	-2.17675966913405	-3.98558710879797	-2.26604309387992	1.67057098571371	2.40383235677773	-0.330734835140962	1.16046718478731	3.11973592451429	-0.91736247798882	1.76382517467288	0.611643094302273	0.539624359046706	-4.72573528620098	3.63411964829409	1.97732341928067	-2.38523612552633	2.34475595522704	-4.66446209690989	-0.621251438925959	1.97763881316363	0.87607268542099	-2.23913663255469	-0.721982923091266	-2.051550780588	1.44563486704453	1.03982910089407	-1.13621247293863	-0.288113707787519	1.72781411438799	-4.54498117204109	-2.3706986197164	0.944061335161371	0.410370177849369	2.61841630423968	3.2703638073023	2.05170030746118	0.0123704167961143	0.647055333068774	0.0224210048550816	-1.61948206674447	-1.64531706573553	-3.27610825764473	-1.10999154089928	0.16860116714307
ACAACCAAGGTCGTGA-1	-10.4517759881934	4.27791307848869	1.26330966887989	0.200381186213554	-0.698722352319357	-0.0292877882013512	0.0153298493654889	1.76105590467103	-1.68411226549626	4.22122656615454	0.504690646212151	-1.93238929389265	-3.94696359705009	-0.972494584380214	1.49964903770435	-0.65595659006693	2.88184414751895	-1.53906957637463	0.626215346362922	-2.09148435036611	2.85733486185098	1.3836357438907	-2.03924281164319	1.13594139000418	0.546321312206091	1.21684312798796	-3.00782935428518	-0.589987985728461	-2.25916884772709	2.39724187057047	-2.01382232450751	-0.272494464881617	-0.244520715456708	-1.92543279951329	-0.536403479441725	-1.07649506060996	-0.122720629256961	0.0803066796032829	3.25184786491848	-2.17253043186387	1.36646769196755	-0.825030349566392	2.60765305002857	1.51542219679291	-1.09653018152049	0.893207871213493	0.940647355211236	0.623475765897085	0.480218811376683
ACAACCAGTCTTCAAG-1	-8.45668010725729	0.42847162690317	-1.45711207326949	-2.07337625133003	-3.19019795108204	1.86760041409432	0.0871902587632884	-7.71551403424966	-0.0906144043721732	7.99022821673036	-7.7291029394119	-3.46898651599852	0.189037265334349	1.28208044136814	0.134319022467906	0.506804822901042	-5.47299037038518	-3.22120322545823	0.793466516556603	-2.09946693274658	2.33082292228044	1.34940339133755	-4.56242605860136	-2.26420677073973	1.5612414909657	3.02037518968145	4.71121300213874	-2.73976683375809	-1.39523819704918	-0.999638720432363	-2.8886945025035	-1.51589289484893	1.13771397441184	-1.2750042158659	2.43649193473975	0.947060295674816	0.401597698360744	-0.000798821296811777	-0.453596181842307	0.435253509153945	4.86345372583942	0.378261517793224	-3.41872502187713	-1.13286163792942	-4.9667014637152	0.332547063224138	-1.60489306446676	-1.82709336311131	-0.21721063590792
ACAACCAGTGCCTGAC-1	8.85032048947545	-5.79092865722296	1.23741782172879	5.06571380916631	3.48279637897007	5.78479918613711	-4.91069856691785	-0.663206958523548	-1.51700618906184	5.02111122582465	-5.48885855746949	-1.70529587378625	1.64820464933781	2.97110247955081	-2.63010593974767	1.26573897935825	-2.93700590323536	0.688150460284316	1.99690440466103	-1.05446949411505	2.41055308044209	-2.88806614041428	3.98784258911491	0.881885838672838	-0.129468808119968	-0.854982260300011	-0.0428192351587995	2.02612310942769	-1.62872069808867	-1.71637295242312	2.8277729459153	0.433495005725729	1.13841241850548	-2.01523189917938	-0.572993232335423	1.70214650798518	-1.1475447508515	-0.501296159897978	1.89498057558033	-1.25185187656057	-1.62329790603873	-1.09188188724992	1.40826632697098	1.15024925354231	-0.0144445855866634	-2.46884381359811	1.61249602800665	-0.268232085806396	-0.393983722036509
ACAAGCTCACAGAAGC-1	8.87782352726401	1.70050503099356	-6.0478844917702	2.52013365530703	-1.10579198463115	1.27844976215012	-2.08548479507383	-0.803053840179363	4.93816517472962	-1.87292652140483	0.0868612776457301	-1.90704971506818	-0.952992165433354	0.542481900242001	-1.85470247282205	0.387568074670374	0.843625926961768	2.31073688208652	4.74706788413634	-5.73663056508413	1.63057798415642	-3.15554193559831	-2.08562745603786	-0.647132736387187	2.33167376892298	-2.75558863692478	-1.76161165105258	-1.31412528081923	1.80089567327646	0.794089300792381	-3.98238805660785	-2.40745070958967	-0.506575842753357	3.02242015796177	1.89590621767388	-0.279886201727626	3.44081188089596	0.151921722040245	0.0434423098008524	0.620336310129673	-0.37727833261041	1.60069078605619	0.621495414117807	-0.96050271567328	-1.55888157801722	0.585367364560241	0.160243960388679	-1.75954701018203	1.22946319629025
ACAAGCTCAGTCAGTT-1	3.67266156398724	0.0857280167001243	-5.82670523944424	-0.719291721674199	-0.346941432191397	1.17275489113109	0.782579005082069	3.99378136386877	4.04623831899258	0.381950497371217	-3.29132347906835	5.4860095506353	1.84143228247727	1.47624995605129	1.84316792884943	2.40982262295947	2.41652171939158	4.91172145270119	0.2510220013899	-3.121873229761	-4.79592797267003	-4.45140475972604	1.33898834996722	1.58019067415225	-0.735344278029405	0.245872124100073	0.506223567581412	0.0941265468544013	-4.08039259885802	-1.59343195247023	1.03809957053177	-0.598006611175782	1.18831354029646	1.45185175263608	-0.516119635490447	-0.999495743245807	-1.12694123786501	-1.80213022431902	0.248022193497891	2.92577825059799	0.63249783499688	-1.60687793080739	-1.54266459143889	-2.01974445726319	-1.62852213390897	1.75743320368676	-0.697205840795795	-0.175177095174614	0.0646442075489941
ACAAGCTTCCATTCGC-1	1.75913645100268	-8.07066408737642	-2.02204079883601	1.88790453246069	0.319432196319461	-1.25096264743477	2.97442678449894	-0.220444320155034	-4.64069917325615	2.89662945660011	3.32942814948372	4.69077745311232	1.81001198182813	-3.05571677220541	-0.405306750282604	-1.87302277443843	3.69127953510974	3.50255898664336	4.83296027151434	-3.30357406317128	-1.77045120428359	0.808447919425768	1.65821970521624	5.10638228353812	-2.33523921304648	1.10677647865327	0.777146022462514	-3.31063976793528	2.91422887123378	-0.459915302507481	3.17714905978224	0.541428509108205	1.77216481281152	0.840708080573879	0.415521824370891	-1.27063355848818	0.130979316154092	-1.08699577625246	-4.73151924929553	-1.53923043621772	-4.60916953996346	1.52178703136649	-5.54275631537286	-0.190084284841363	0.377532696748072	1.24191022600968	-4.43164124787966	-0.0611539963429148	-0.13410637384656
ACAAGCTTCGAGGCAA-1	8.16243057110281	6.70365601755524	-8.24856612936804	2.46143589227453	-1.21652515523196	0.45507265651024	-4.49640453149526	2.20789453999305	-2.08315040239297	0.122734308213308	-0.768686266105432	0.535815804066927	0.675248675790922	-0.512876293637028	3.04430865984722	-0.448496452550789	0.916099785012759	-0.844825055779391	1.04645224863506	-1.19320798948252	-1.68138148657576	4.29079665048491	0.684673685405565	1.57773603584787	-0.136386047633276	-0.292045790680654	1.7827619685838	-2.21668768289988	1.91220860342289	1.30126062561735	-0.348715029689082	-1.59357978795734	-0.735115229660006	2.06854428557599	-1.11352428507675	0.965587287000326	-1.01089478217556	1.18754669977912	1.24873881706359	0.976761764170424	1.19036030363427	-0.269293618745683	1.92194787052573	1.61215949078504	0.943707894458071	2.14953593130028	1.13067917918336	1.95939708540902	0.64258237541614
ACACAGTAGCGTACAG-1	0.0798795022928009	4.66483132332643	-3.50902414025257	-1.53323250553653	1.1811265083134	-1.33573676816059	0.136591848802184	0.0825525269682668	0.264916626273916	-3.29963985217868	-3.59945215377337	4.06221828295807	0.449108407461137	-0.343623033655181	0.972075335000606	-2.10443182635516	5.81289739655677	-4.24732585188216	-2.23215553364661	2.61660764809974	1.89194408815094	0.227375526932636	4.38920172833792	0.9457485664867	-3.4425181091819	3.95000838091645	-0.130431737728088	-0.344778697953471	-0.612771195098201	0.723061486241572	-1.26561258079072	1.42576964833518	1.29882050655719	-2.3079880762085	0.566575826328684	-0.940516433749031	1.40173110937305	2.59461713991901	-0.130629061878638	-0.51807153383294	-0.0744231239019145	0.56906220879748	-0.58093157667634	-1.06593437430201	-0.789036858888891	0.0676173174775107	-0.40020072057035	0.0686941205269162	1.06836221376806
ACACAGTAGCGTGAAC-1	-8.73424372847594	2.65284927032759	-4.79264338828709	7.094759550141	-7.53065288638011	-3.23829616347237	1.30637553931656	-0.91750267722768	1.83109802207213	3.00840078956577	-0.0694067163055149	-3.06641535255813	-4.65346065714122	-1.93270106488295	-1.42681928316144	0.8123665761315	-0.932079263987258	0.548836110722887	-4.65382840078349	2.42198722976574	3.80803348758641	2.36798245732425	0.338325069967314	-0.736290136371106	1.20238902314601	0.856158551215455	-0.396636660590079	-5.55960876810862	-2.2650234129498	-0.993675898126737	1.52786614087326	2.41308358323113	-0.455900320294352	-0.720136687469687	1.64785412528715	-0.361482235703095	-0.965730202574279	-0.874899813169212	1.20325806191948	0.750573094991393	-0.461825234654588	-2.01906118629449	0.811283277219674	1.60445984121082	1.88742993038909	-1.72897712305854	-2.11542219450141	-0.277751406860005	-0.773034318621767
ACACAGTGTAGAATAC-1	-3.09362942195219	-3.8203500659875	-1.8578538602552	-6.31362172868891	0.159461378867476	-3.44318173632758	0.162195878608679	-2.7003581679243	-1.47279222250015	0.560614249315649	4.83364019243412	2.60596596794433	-1.30378415836622	-0.256256104697375	2.41341626527183	-1.25224753389967	-0.995992981826456	-3.29988229130669	-0.370254034737531	-2.94179852831139	0.369669101829347	-4.57022694574422	2.79614355853193	2.14947734770887	-0.351414087260477	-0.777759843085448	0.333042307154279	2.27156510821596	-1.77429891660341	1.56081867969781	-1.32449317725819	-1.04780239365003	-0.0585850262457649	-0.887075893562652	0.729575794138134	0.868134255985004	-1.43294879049814	0.194939086433933	1.88272569068924	-3.29465465015125	0.102831166787309	-0.967433695059447	-1.00120509021457	1.12750446553607	0.402668062212131	1.04533656950016	-1.42976634958963	-0.933868880786014	-0.907124377699726
ACACAGTTCGCTTAAG-1	-4.76676720815162	-3.37279037793995	-4.83309124106402	7.77520116714046	-4.93184388873012	-4.37251203111154	1.28571828081731	0.0680055515275897	-2.34395048130429	0.66459449042227	3.66840118153676	-2.30171130379668	3.7839090621554	0.561022116312884	3.41113499807996	1.23442881906363	-0.798021931110474	0.378638602056599	-1.48308671679521	0.204800595805138	-2.58618699979936	-3.00806583739506	0.388612809602158	0.563856532751839	0.135170980734765	-0.47177040530361	-0.935838690934438	-2.17317260174826	-0.85535309982373	0.876682192566653	-1.38117227489762	-1.04476563646922	-2.71470216210461	1.02172855639124	-2.8080725713833	0.57706601557729	0.645447290518155	0.966309653902185	1.57464683104362	1.47863895821696	3.63965890027303	-1.66759463775438	1.3428114364725	1.96605920273471	-0.915074910634488	2.4416848282694	-3.45977773650576	-1.06819408519543	-0.69351487180316
ACACCAAAGATCCAAA-1	-0.709783635537345	-4.64519729695947	3.18470179857625	0.212953127735227	4.57835863417643	-0.193579039250797	-2.78058440349882	-2.87898569111281	-0.934525798058828	4.37085921112562	4.86920668774118	0.89774818145476	0.502808895784983	-2.93827881216276	2.92166498615733	1.64321131656672	-1.51840404055854	-0.809385291812746	2.10939613042299	-2.66463609404937	-2.34874097666283	-1.81410277163224	-1.98383415761053	-0.142903468095634	-1.33747726839288	1.44975418784334	-1.70403686325279	0.434711491177848	-1.47283071580741	0.598643499306461	0.505206331833472	-0.134693610527546	0.179218283703626	-1.2953921674047	1.05852464016756	0.600470768881051	-1.85983810420264	-3.41695816966589	-1.65370292562358	1.26335210318822	-0.992644744021797	-1.2527417599066	1.56672382382483	-0.639206300629277	0.353506691347207	-0.712897632617918	-0.596828885019053	1.45076264622014	0.406863801341457
ACACCAACAGAGCCCT-1	9.25253788137127	-3.71342077986804	-6.40974031905825	0.744365796046184	6.31917107920006	-1.75545049162116	0.43975733827429	2.76274213509149	1.78747796389499	-3.80660608592212	-0.398076946533537	5.40486463098701	1.30631432025647	-1.8231974045412	-2.96925823210185	0.677241094333334	0.396159844383837	1.21521958285473	-3.23216838495681	0.835913097591957	-0.900123162515009	-1.08266809523644	1.34366083084196	-1.70251069448273	2.01508715737315	-0.0658382297758898	-0.421196383543923	2.3235542077184	-2.09469393033959	3.19966653617433	-0.572656129546096	1.72663551172228	-0.113095709605114	-1.63218410919031	-0.938158551398161	0.955942585805796	1.17881333918969	-1.12931074084655	-1.47732884972373	-3.3526038835647	1.58749418497938	2.11621011075046	1.6189022276925	0.717394869463615	1.16182598972594	0.466616430566767	-1.95485074281822	-0.899646988777994	0.456144281540908
ACACCAATCATTGCTT-1	-6.50122711370531	-6.9654488351096	0.966026190135548	-6.52717676806206	-1.31794046173351	1.42483427432342	-1.85861813712269	2.36290783129436	-1.87111131464955	-0.411059102534325	0.255277016534821	-6.73065384709773	1.45312490611736	0.945729926550777	2.87949243194599	-0.200223675536527	-2.93710792078362	-1.2092725597403	-2.91034487728367	3.37319628234853	0.598842584588799	0.365928341444329	0.574010426676659	0.635068028020719	-1.75280298816353	1.39799214118998	-1.19709737240025	1.19124506646781	-1.41807599209466	1.85785379637455	0.464314148774683	-1.37709028083838	-3.0704245323587	0.922229548535252	0.176189899467269	-2.05639580042268	0.465252078991381	1.19868251859567	-2.25370660644681	1.34394963335977	0.371571765615905	1.29994328553202	3.14084788749263	0.631107337221895	-1.45199156994977	0.534943637572523	-0.122291118901111	1.57502694273983	1.18602770383479
ACACGCGGTCTCTCTG-1	13.8217052092623	-6.10407170224909	-8.51454090335838	3.60963269083917	4.31896808280456	1.40703911373057	-4.64809233568279	-4.21105374747356	-0.232354552374969	4.34667905668625	1.08747982833044	0.472045389139212	-0.397188384766321	-0.621207158384603	1.20519926745102	1.90373289848139	-1.99195302337158	-4.18678640604373	6.54017405427997	-1.23753839773575	-0.125232490036517	2.65447168729404	0.514321256253796	1.37104420052646	-2.37308186022408	2.29997548369703	2.57127708507918	-2.19294773295646	-1.20981419552178	-0.013546905968189	1.40118925640022	-1.67840507546933	-0.704289387676169	0.452982666779883	2.3007030310799	0.254463395593345	0.663873083831479	1.35820954421177	1.29533142406781	-0.417925926331235	-0.0207180197191932	0.612845439779572	1.75586658924656	-0.33909803851448	1.36574620075742	-0.576832071159275	1.79311926796591	2.5073930225793	-0.961189456898701
ACACGCGGTGGACTGA-1	-1.02492208071126	6.89986550432052	-5.80327538549831	-2.27403039162629	-2.49012611222043	1.36074876869844	8.8494472801039	-2.53018444575772	-0.752239710148111	0.12070363885848	0.76594885024532	-3.18072913199394	5.04257528199443	-0.244228381006675	1.28296728212918	1.36637508846084	-2.52429689931347	1.17519920943784	-4.08494698978998	-0.739505838951149	-0.161676161578215	-4.02434352451217	-0.317853702127593	-0.826595025612147	0.409246160528838	1.27390742490458	3.41733512747234	-0.201687014906205	0.040429248171782	-1.1426047126516	-2.90519306367067	0.775016749409343	-0.773694693389176	-2.32935950777808	-0.796742094414703	-0.590144426614497	-1.45253655061052	1.05762695643376	-0.139567348276813	2.77152747360645	2.03354088236131	0.715406323840408	1.58157399173895	0.682047624759341	-0.762585032771241	-3.48260052600387	1.03144589321844	-0.12636932015001	0.213561927919519
ACACGCGGTTCGGTTA-1	5.30599076660068	12.6611643719572	0.792705450508853	-3.34755072030439	-0.576031305156674	1.25529003503783	1.28090662408376	-1.14324686194325	3.31662488756642	0.0160411694631011	0.785263891014165	3.51024008345719	1.6245021641329	-2.38351412279233	-2.15707933957739	1.16217158536845	2.49591209665283	-2.4983245792911	1.26080431319222	1.34452046977898	0.425418105822857	-0.220976806395954	3.28822092795912	0.900428648339236	-1.53411595855188	2.4791161569243	-3.27770716776751	1.04684907648724	0.760906394912646	-1.24495595650877	-0.283052579810952	-1.21968618101462	1.5940629809211	-0.586216860248671	-2.35644399221845	-0.120084563405201	1.07882365571822	-1.45071370158539	1.69732411360081	-0.935361354952303	-2.12346793573778	-0.0884402006070113	-1.30972573999007	1.46381607759941	-0.91527689771125	-1.38782248207689	0.475255495015093	-0.825097624732638	0.0904001116252135
ACACTGACAACTCGTA-1	5.62833498780643	3.63251288848315	-3.59412514581632	2.86884743869363	6.18508885708989	-6.01593855181972	-1.46819849097041	-1.37499878203145	-0.366707568006101	-5.75580675308947	2.41483871753738	-3.0787243310864	0.266487463514001	-1.48179558042827	0.950736637817825	2.04039414231901	-3.37548221164209	1.77221997543259	5.41150781516417	2.54718546472286	0.365226551870574	2.11138545717636	1.5809795671933	-1.47367794405473	1.34295397531599	1.20604741282918	4.14108050186679	-1.80870800743029	-2.02450896795803	0.250581323741994	0.827895063417737	-1.00340647450632	-0.0431092959664646	1.87702826085672	-2.95657065162212	-1.39294802557555	0.949777866617724	2.47901770780141	0.325854160059166	1.12391356979178	1.74868858106586	0.671293834130289	-0.619264472191335	-2.03139155730915	-0.818551795978598	0.702494435440784	0.0396911912957466	-0.72387979338375	-0.0480577153828647
ACACTGACAGATCCTA-1	-4.27660047847982	-7.09132310698129	-2.68836116484435	-5.44773480060828	2.45348403632014	-6.0216523190179	2.99532100883418	3.85254516278266	4.98595641882716	-7.13353396483618	1.7296029522769	0.731414254903934	1.72731249431698	-0.953015878566135	-0.245957571061856	2.67396280548829	-4.96842280404111	11.4025596656423	6.10782116829987	4.55928704629516	1.87767074264418	1.4678887972933	2.62439499971595	0.37834167382398	2.8349711742824	1.54896681721413	4.71867063319718	0.705917740960844	-0.943244687679994	0.284512589801419	-4.62898491522342	-3.82654704834624	1.19147003912167	2.82402685895675	1.52735195999213	-0.391368210055453	4.59173438303107	-0.722003215655804	0.760188284817145	-3.24794059149058	-4.2897130570472	1.60061202135471	-3.9916948728228	0.926074174049352	0.769381160673878	-2.57311897278292	-4.80855431537357	1.21987763184679	0.6982648210386
ACACTGAGTTCTAACG-1	-2.14647606642508	1.82184955771676	9.5745568528292	-2.67711990874284	-6.36749096836949	4.21599331298876	-5.1752955819836	1.86003545481327	1.02346780376396	0.245712640605114	-4.79212445725614	-0.128708238940814	-1.08747119546536	4.35572344975875	-0.0650698205169763	-2.48171811096813	0.189308587072269	-1.41588171207001	0.5575977051026	0.109329644774849	3.02330677089293	-0.157489981854028	2.51351102455752	-3.60262609134987	3.55908409115779	-0.203160314132181	1.87095142587317	2.95372237786097	0.0530837957694072	-0.643155161522536	-1.28857509287991	-1.37039122359182	-0.401532567033265	2.42495124681334	1.0919004859596	1.60965544368836	-0.309298844942956	-2.86263850150658	-0.62495871113924	0.493079673214577	3.88662888808418	-1.30264280492478	-1.05474075660714	2.1575108297802	-3.38225145334455	-0.921376169552697	-2.33519486276906	2.11584775284277	0.911774387548015
ACAGAAAAGGACATCG-1	4.57050647047335	12.5523324340074	-2.84579565472416	-2.71157247953767	0.00365298550388039	-0.252959267190196	1.4712336598914	2.69880979905918	-1.28921055592294	-4.18505278597295	0.089665709101204	4.53229183912065	-3.22012480513543	0.247262208979103	1.31744648227953	-0.778079429610975	0.780153695717852	-1.05277911750022	-1.11934522022609	0.0795207783796745	-1.04807286242482	-0.668821837430625	0.369617810128522	-0.652645350665907	0.518026369223067	0.374304454180484	-1.45503842831594	-3.1864643109261	1.72189611860976	-0.456816904546695	0.291157600309379	0.0594775507879787	0.958390977302796	-1.32644707308281	-1.37804381236706	-0.0216024551750235	0.548526089979967	1.61547619528808	-0.805678929273727	-0.78556183715299	0.651934507443117	-0.877422110603085	-0.0431876057744033	0.880913370609486	-1.40997650243217	-1.26908739861624	-0.0628511522912162	1.36369946559951	0.53680649226042
ACAGAAACAGAATGTA-1	-6.8655220258798	-0.0886118257260934	7.99438143395412	-6.31778076926971	4.81166956566451	-2.34234531549754	1.80357430897058	2.48010713715886	4.04160740614004	-8.36205350297545	-1.83113457542249	-6.60010775065616	0.901476905538796	1.02268522096106	0.469309648700903	0.204828243578159	0.855807804439057	1.82421665915311	0.323729695484406	-0.205645791888186	-1.02981077339701	0.579303349255366	-0.610654338659532	2.08380849180687	1.04069454760824	-1.42697359591965	5.03317895483173	0.471081899103951	-0.4258979574485	-3.43445965925273	1.82595513510044	-1.02781044282862	0.581818518335097	2.39183429605747	0.650484382782075	-3.89929391031059	1.04477744305296	-1.92984160322841	-0.984698738258751	2.07411154818936	-1.26199764603435	-0.518565064848818	-0.046712348336	-3.02306482280749	3.34243871710912	2.787688251732	-1.98090230569157	-0.947209898263233	-1.48624393289625
ACAGAAACATACCACA-1	14.5155665641418	-8.50303695204255	5.0902393935681	3.27025024636841	-12.1651678300379	1.93235231768187	1.22582917258038	-7.17140113514758	1.64500518240677	-5.20576420732181	3.84689921154545	2.32684795515687	-0.522122114510681	-0.527862942715059	3.3276041921801	1.37998967477005	-2.0405332340653	1.75242054362471	-2.3356268323039	-1.61760486672638	2.00507990127538	-2.10659002522276	2.15381039072316	-0.141535407992523	2.87606584033466	2.9010638395443	0.821042074837826	-2.48585271771143	0.612344421308864	0.896459819953397	0.607883317161192	-0.166094304013912	-0.678609312115101	-1.93170924569955	-0.265595933669684	-1.28136445374185	-1.71066166358621	-1.69274118652791	-2.93734042919576	0.959699782381208	1.18553946807653	-0.147491710587236	1.17437535086449	3.73951739399534	1.31811641686724	-1.26533040882568	2.92390283307339	-1.39962298472783	2.7245651675
ACAGAAATCAACTCTT-1	-3.34937811400367	-9.60811553510375	-9.10345513294644	-9.75022370320221	-6.17166151305135	-4.54999764816221	-0.440582725681998	-4.70046122776696	-1.26550102069231	2.43939215453867	-0.644087536467453	0.130772121892169	0.14221425893363	0.671229531032238	0.843604266549232	2.92488274331893	-5.96565542391044	-5.42254269320697	0.767441028541775	3.71992225639384	-2.83516892803367	2.3127319869459	0.465212301519271	-2.28719988800161	2.15841745475569	-2.06598790419807	-0.234855546784628	-0.462109145460842	-1.00789741449882	-0.425965399599889	1.12031362111833	3.89185106096153	3.07064177960792	0.0167216544630353	1.82959610754451	2.79063602101781	2.46534407588291	0.755558561140102	-0.785300516985282	-0.311416231516256	-2.93633033264864	-0.90778377491218	1.81569149414857	0.175481544453837	1.84523314864429	-1.2178856346938	2.39022314982828	-0.0361646009875806	-2.51523349218668
ACAGAAATCAAGAGGC-1	-2.92348251986688	-1.29585574782059	5.75280280950902	-6.19707213910953	-1.46119842498731	-3.01379004517172	-4.08300422210668	1.31491659894688	1.99048331993751	-8.62126680366973	-0.262500147294274	0.478797582942988	-3.33884349292984	-0.897750833880871	2.40877366596534	0.48532343830126	-1.18710981415406	-0.675706452528935	-1.08486362473372	-1.09759585439705	0.711419345656962	3.77491975761188	2.8325743881868	2.99661100402569	1.14079914568131	-1.35857146962739	-0.549294565087376	0.567707056493853	1.32030517440999	-1.84143192043084	3.82028026038303	-1.77514992402248	2.07131977020258	-3.56032912624133	1.11885838336319	0.52365809691585	0.49145627370848	2.83286140378837	-0.525088641537316	-0.085347343729035	0.771354344451088	-0.883923196223213	-2.73554688696029	1.17118586967501	-1.13089459936882	-0.394887506413274	-2.02969077668801	-0.669649456342023	1.57924793927562
ACAGCCGAGGGTGGGA-1	6.32709151479432	6.57312714407663	1.33315906178004	-0.342952186114266	3.32734461610616	6.11582285995409	-3.77971435527429	-0.90241714946551	-0.261236643493111	0.442930881089405	0.768074697317554	-3.27833651098997	-1.15653315423964	0.484050867076742	0.166106830538963	-0.486143928357148	0.490450484433633	-4.58499189845382	1.22123508203785	-0.0985975399643876	0.720120601302282	-0.794956744391299	-5.30919561188979	0.723807967110914	-2.19815854838079	1.34503718033698	1.46990886483183	0.680548032609171	-1.7434684761564	0.402275623815952	-0.953735116306329	-0.112651796727838	1.04707037438564	1.09359578070574	0.70105696035545	-1.88662989521263	1.23856151081682	0.396532314129025	0.138899838489358	1.8223244973456	-2.04440641645111	-2.6680567523092	-1.44707329526308	0.374359491315978	-1.7885826780847	0.720591443692108	0.55158439147118	-1.57580639396871	0.313259739260443
ACAGCCGAGTCACTAC-1	7.96334230916761	5.20625647282512	-9.69173595760809	2.29263326417089	1.1856373210004	3.55399645904594	7.86347877781009	-3.08067570339802	2.28621974403121	-1.10465093390437	0.323899093722401	-3.46998252965493	-0.0791026090451727	-3.20463009101592	0.577502347053687	1.73978431163411	1.88518157285842	-1.51277211721366	3.2784702988897	-3.36746289096838	1.68092909061589	-0.195886677677248	1.26532049738243	-1.54802919984284	-0.74097862146622	-1.48908476476427	0.776261876807932	5.05874967948877	-0.179288415152622	1.69214238326975	0.471137878133088	0.410001108673761	-3.03558389438498	1.40632371920183	-0.11656126670308	3.6190840296981	-1.69621730370127	-1.05707474837228	0.0857325070745846	0.00544402497322152	0.85567693757816	-0.77973203810519	-3.14153618051667	-3.19840515032741	1.30284052008225	-0.420523848804263	-0.882143986536427	-0.298399112039149	-1.77286339324008
ACAGCCGAGTCGCCCA-1	-6.1273617810108	-3.46089314294301	-0.0772319247251412	6.19239705354261	-1.54770933442007	-3.47679480213585	1.41659546574356	5.63932799527642	1.21814663674971	-1.1368764859317	-1.06985529412562	0.24818034618518	1.47860644449471	-1.46458350370307	-2.91421217088845	1.02262035602396	0.789044326363189	-1.52918620125067	-4.15253515426787	0.702242473748242	-6.2674007112755	3.52303497475944	-1.43206698046008	-5.02230376606844	-1.70121998845463	1.12884770693527	-1.06984021224506	0.458588616437128	6.65785825929099	-2.53540421561636	-1.07795004101815	0.429647267255906	2.92609519932004	-4.16889667995455	-1.06531456245486	-0.401512766612453	2.12816187821	-2.72797905050344	-0.18409997580899	-1.34508596414147	2.0469239443627	-1.86973758786132	0.83621946088002	-0.818680120351029	0.162011021756038	-2.00795915837331	0.8792073007759	1.78539514099272	0.214023996562998
ACAGCCGCATACACCA-1	-3.35215014727721	7.62323768984706	9.55893025645674	-7.09917318214885	9.64655390280481	1.61051969250265	9.46555470548945	-3.85133051783121	1.52601261198493	-7.69050197085244	-2.95576491440021	-2.17554927546333	-3.95526642703636	-3.30084530226261	0.0480257075024813	1.28982445905809	-1.7124025617471	-0.399711212379061	0.163287250567652	2.07793202716287	-1.15638680094651	-1.01031384436791	3.92648691691458	1.01043273072438	-0.875512063113511	-1.63928894326047	-2.6770879500195	-1.64947313593207	3.44815930371296	-0.684099266273758	2.92309965015172	0.2427221260608	1.04170841000732	2.66210518220797	-1.61225242187744	-0.814750996267919	-2.03606141344096	1.66535601865331	-1.29707838915773	2.26550788493571	-3.10256058055489	3.47163916337619	0.352787633753803	-0.789333965221885	3.16758729435296	-1.333137818726	-0.955235684204357	-4.27999687669594	0.403141198789571
ACAGCCGGTACTAGCT-1	20.2099654810441	-12.3044802491424	14.0543129052875	-8.43993866625986	-9.32853162077599	3.23270690751693	2.14117344236498	2.9643902565332	-6.22406767398687	-4.83413210810647	2.72503904739135	1.5418849416606	-0.583792603165621	-0.520786035115901	-3.36067197069997	0.263072897699507	0.0391846223738512	0.352907693767387	-1.85917416079983	3.59947818342944	-2.75148440580784	5.35486681236635	-4.75783824390844	5.78628486214033	-4.51891790303187	4.72380062439546	-2.8869733539404	-0.720866959547915	-2.91380197538039	2.8380427260503	-7.58201391569513	1.04282110131723	0.186856551635684	2.23639374279607	4.38667897504775	0.508917426825783	-9.90943533313128	-1.83883590711014	1.88880353362574	-0.174333658573095	4.4012276916025	3.66909789238184	-5.32869478510943	2.84808545839998	-3.63576722456138	-0.608881447176278	-3.29080048710187	-4.02697409222127	4.06009296421695
ACAGCCGTCCTACGAA-1	-3.69188155318718	-0.0519399491410481	9.2996893327758	-0.651092365340713	9.4525326452101	5.77569244709831	1.00971400642024	-5.95400770455533	-4.54877363716481	2.29378430460576	1.44925765780829	-2.5097013855734	-4.1587722043869	1.38698404532764	2.5828129598031	-2.34607249271439	2.54925360595733	-1.42216688824159	-3.86250532306105	1.1616726892468	-1.33806348922272	0.868574625250649	-0.34944342035357	-0.853591275501661	-1.29117377251349	-1.61162182765425	0.0814422994597714	0.0729209245726615	0.863264630886817	-2.16375493900014	-0.384542334900166	1.43650186924472	-1.12224675921988	2.9283230327786	-0.288317214260324	-2.69930129098185	0.870238703181523	-1.78702744504719	-0.0553332829592503	2.00010349560516	0.499867702915074	2.89866423013296	1.48509104296119	-0.220897417733134	-0.265278376868516	2.08356926111691	-0.824818480199827	-3.63476054666318	-0.782556883189736
ACAGGGACAGGCAATG-1	-7.03941559184111	-6.18650149387719	-2.78745398017602	5.32936976135505	-2.31745654934155	-7.19694256607168	-3.13882367372553	-1.057165011756	-2.77983146543239	-1.41791038921074	1.54367208051099	-7.30710665747381	1.41348560745594	-3.4632459925587	2.1081734859408	-0.404259743042184	1.6749947535731	-0.475980893927394	-4.06037923326257	1.63451093733648	-0.97854950646314	-4.3270624907598	-3.95483632721132	-5.41827639226168	-1.70673796899225	0.476445419961378	-3.15717774876169	-1.49729084929221	-0.810436529057271	2.10287357193269	1.02164394025632	2.27853950317241	-0.282681657064696	0.961128764700014	1.22071791847451	3.42850685511271	-0.73137425839579	-0.519512738606049	-1.09244769123444	-1.9496016708653	2.34482361382465	0.254794159836397	0.6793206218752	-0.698631264474305	-0.235421186485521	4.79875168302737	0.574976576984794	2.25309608256125	4.75640924860806
ACAGGGACAGTCCCGA-1	-8.26458263677199	3.44578183102833	0.743733550581414	-1.52376733959278	-5.29916634278229	-2.15765756223007	0.486208604514479	7.44294721969978	0.701906746863209	0.548856137509099	-0.251557773422164	-1.60732769910242	-0.919192917430816	-0.654172637929816	-2.56786294473014	1.47818990624719	2.26202384604488	1.1013802354804	1.72608455907536	-1.91825239281464	-1.00415876857559	0.90683932119735	1.96700455270305	-1.80653034347362	-0.977840217866047	-0.26188643576414	0.0712928096278835	-1.76923650643851	-1.66220079987144	0.52521417242308	1.41526296937172	1.24210491865981	-0.0573047276532922	-0.981438849161577	3.59137327514732	-1.56047624383705	-0.178423780714949	-0.199355914526622	-0.948970749012618	-1.32836966029964	-0.302530372688951	-0.0732245372853204	1.38737699605089	-0.639458726932574	-0.656111279582873	-1.58011458205722	-0.128276237581163	2.85062525852901	-0.96548900040643
ACAGGGATCAATGTCG-1	-2.09093434675421	5.71547961533343	9.75478615977791	-1.74722537379912	5.6256104457806	-0.329011261993594	-4.52875529793615	2.33424401576127	-0.651288327431066	-0.601111786293554	-2.40197389907036	-1.68430563318277	-0.171807302320943	1.7707342349678	1.82244194244096	-0.116115153697226	0.875673725136921	4.02988761146594	0.799752399910347	2.30758724703333	-5.75275157553735	-2.6984886167485	3.44429497811504	-1.33756105663599	-1.97640556010286	2.42319201552052	-1.24135675339223	-0.810907790256517	-2.15775178316904	0.877123333166719	0.995716726651114	1.28034242935355	-2.39518437649283	1.76165567953085	-1.46533918097532	3.49240678814504	-1.22700627806585	-0.275563354685477	0.398479835033677	1.03138200647354	-1.54647735376278	2.16687392172886	0.183107631572848	-2.4587199876193	1.88394912307828	-1.22849096647231	-1.23314175408405	-1.22960095232342	-2.57410177522117
ACAGGGATCCTGTTAT-1	-4.39278889207899	3.3125575733636	0.811992432518726	-3.6795812510991	2.30329520276019	-3.97738829467965	3.85269911047712	-8.68937620822584	-0.37586337123222	-1.99150108643039	0.378542092676157	1.85294002523964	5.32181850151084	-3.8158014710941	-5.52285506375932	3.41419947554159	-3.06954481266803	3.40769911194452	-1.49164923449021	3.04971596459009	3.14788381728473	1.64098466484011	2.68266523606443	-1.94607169583705	1.00550682647194	1.00347190157608	2.54894038131319	2.97768401710147	0.0762710658779148	1.34246319150573	3.28632330298785	1.87459850012695	-4.94189879578239	-2.3985467287464	-2.78392879170894	1.53834363227871	-0.304557865507878	0.785897485656187	-1.45748587164892	1.41965702074791	2.33902631217396	1.27258608859832	-0.276840617588848	-3.11126791928769	1.84526278363694	-0.889778326990748	-2.28406772558823	-0.575091442187454	4.15588886718907
ACAGGGATCGCCTAGG-1	-4.94542098399683	-5.44256958188692	-11.6763860076286	-1.94728714826107	-5.0385223988341	0.143783093247101	7.5863361166883	4.07357271501128	2.77466643217011	0.777089612293377	3.31313336902298	0.364769085196054	-1.45729592607313	1.21718699077692	-1.32519447455548	1.74830382100298	-3.31095207487818	-3.28082938950977	-2.45915241544658	5.54264343247589	0.443092259376003	-2.68604354221459	-0.603619508621807	-5.17164686051317	-1.74529836648253	-0.250032966898113	-2.86991957114215	-2.80046609460305	-2.46635672781776	-1.43772001131556	3.39737970317943	1.6230886309219	-3.49566129847497	-1.20603520289405	0.755967743471353	2.01241198042653	1.44549334629653	0.0623959058572533	1.24462180389156	1.59171558123736	1.13457300761668	4.77983231970203	1.47782799259347	0.586222482095404	-1.71903475352465	1.56250413331943	4.26504494759419	-0.677711670228396	-0.537403577764448
ACATCCCCAATCAAGA-1	0.258828663303517	-4.11525106571233	-0.0833891544135286	3.82021325419027	3.58906308810605	-1.2181481040404	-0.17146729503307	-5.3453878994672	1.58193693037586	-1.50250384996002	1.65061104480071	5.04014595067268	-2.93881868051053	-3.03411342716577	-1.74486805070278	0.133813519100407	-1.01713915644279	-6.98841057624471	-2.77838537537277	0.660265180312408	-2.9573614845614	-0.510800594311333	-3.30809077111452	-3.72230483188593	-1.34802729409339	0.507413889904676	0.00313664546292469	0.23332218141366	-0.888558787009876	-3.74925902155	-1.29479469981107	-1.46897082602306	0.533901949955358	0.988992555144648	-0.417203209890905	-0.394923369124209	-0.49371441884565	1.30354336372128	0.986644981925784	-0.81931584257132	2.6627934760655	1.39283305147232	3.45294838822228	-1.89813067672389	0.0689582348671329	1.81141330900714	-0.324120857010206	1.42383871834656	-1.11727264407515
ACATCCCCATCGATCA-1	-5.27726049476227	-5.50216004276486	-2.10193934411266	-5.42148553756836	-5.86968333771321	-9.94950477779002	-6.70976431961035	-1.71445370431443	-3.5737811849207	-2.30779923963427	-5.5728409574398	2.3080580411986	4.43242144354645	2.31713808573674	-2.43489884360657	0.889335385916461	0.875825620187298	-0.374687325488957	-0.859932542507499	-2.60626698881524	0.298006867458724	3.37103950443882	0.347639239836253	1.94249787700534	-0.825506719247479	-0.868164489273824	-3.80238544687114	3.30414345589298	2.93680420283688	-0.992437840417515	0.577023905386152	3.87147562631047	-0.209489689718527	-0.358270527319673	1.35171088389494	0.0781074560686758	0.0145422892545928	-0.899643711027738	-0.916460002162922	1.07132549842389	2.47083552714714	2.49438429845944	0.54092978721007	-2.47385697603915	0.119677834158656	-0.729881026379731	-1.24288453711345	-0.49987274063531	-3.38274456162358
ACATCCCGTAACAGTA-1	-0.401575131301723	-5.737002695559	0.0782410087151465	8.75090817632257	2.95842438917723	-0.0226371166977347	6.91210019011907	1.14070272721298	-5.42738789143226	-2.11928615388281	3.85848460921327	2.47795379943057	3.99580575540031	-0.384920505154379	0.0204620537554549	2.24371244543235	-4.84177433707474	1.85421939951749	6.83008081596472	3.70958842581084	-2.77425402526206	-0.734203226193059	0.356133243226449	-1.97266363958155	-5.55764728558696	0.227082452187804	3.54757047313778	0.490218944925779	0.272097136329919	-0.586414765986485	1.65709002373644	-3.02372589967476	-0.115874165322076	-1.55007964651644	-2.95429408819869	1.37425811960322	0.991559011000005	0.432072618419977	0.534692658624823	1.49827864096109	-0.191483363038059	0.364855028221614	-0.0110541521931432	-0.556185990708011	2.67572943678819	-1.75930231442199	0.267341178493395	0.716583445628481	0.91249005439806
ACATCCCGTCGTTTCC-1	6.79156522539034	1.54854766196778	-7.41115179106462	-7.49776302379763	0.105078352794652	1.02770800247759	0.949885610136615	3.02329664989299	-2.88268476451354	-0.565564654122674	0.0961665019823774	-2.67851251535828	-4.36070430026966	1.32943472073694	-1.63736341481442	2.05042263018015	-4.46175519968339	-0.956410734410734	2.07607926135304	-0.0119822059318524	3.22331561806509	-0.977924971897342	1.43435737697911	0.164864143801022	1.26499206522086	-0.698415487993537	-3.4665833992875	-1.79678518619187	-1.36218563847838	-3.83185485052416	1.88824781583399	2.31686421768127	0.434912632744505	-1.86679371208635	-2.30113693057907	-0.115022303313739	0.817861108202503	-1.6941214014577	-0.264460948768797	2.74123133905555	-0.16935863205192	1.89280820114	-1.81528312356574	-2.18323327895982	2.1912812672438	0.845144668855691	-0.190332067448767	-0.379298543069977	1.86347228820908
ACATCGACAGCGGTCT-1	-3.10988773209019	7.32930167649926	1.65744856467403	3.65034150967559	-1.23029970877253	-2.30618654369634	-4.24291985093365	-2.18229167118044	6.26985563732076	-2.59923495349544	-2.74939455646963	3.63543293845053	-2.76069564329914	4.18903811513558	-3.3748391059844	1.91870468651581	-2.40135956958789	2.16240353542175	1.72038424471739	3.30708191044087	0.107491541972206	0.374697528767816	-0.0237185733333281	-0.713622290175272	-1.10593834545873	-1.3245567442821	-3.91753124892008	3.19994942522196	-2.60739008168396	1.90628345390544	-0.177812550013066	-2.33640017431459	-3.01636191627413	1.85962220840148	-0.844064754028768	0.887758003870907	-0.267490307370042	3.48566995312954	-0.259926104360357	-1.29296253108278	1.31679459339401	0.872139421351162	0.0432522391801986	-0.0952254935693645	-0.442330389192212	-0.984056328809536	1.88219356347083	1.78619441399496	0.483136170034066
ACATCGACATCTAACG-1	-11.8295544022798	-2.51609966233923	3.66809178085707	-5.30142996943104	0.308729772808931	-2.35344964360115	-0.308495318582592	-5.57412663656121	1.25333054581614	6.80291658939971	-0.11168067397001	-0.936904974476849	0.110591182296009	2.63964984017046	-1.29318547949473	-6.02456562555826	0.221292187727454	1.99560693570436	3.0456325856109	0.0460495897259677	-2.80355012806714	1.390319796661	-0.972272448571154	-0.546926111314884	-3.50902400650712	-1.86431376836101	3.05597363233916	0.247416177303083	-0.381280630473105	-0.392020525965429	-3.79884672709803	1.34573712638687	2.30540373258975	-0.969417752221963	1.26056477234019	0.025222925565184	-3.22875335510965	0.946776110571977	3.97549443219774	2.09488900558136	-3.51177767813768	-1.67962875518418	3.7325636741179	3.3908688260648	-0.863515409617205	1.42936734635447	-1.32243487946851	0.20390037502935	-2.14058466441679
ACATCGAGTCAGCTTA-1	-7.30297630212028	-3.6962035263873	-1.78486269446996	-3.58336140939992	-0.962140758412725	-3.41554138618393	-1.04301557134149	2.63407192158897	5.10854616662039	-3.64872994529744	1.66717823831662	1.93251134282783	2.80897591295235	-0.346868456218805	1.63842241920911	3.37585798500674	-2.33707668909859	-0.324917509114213	5.0708601665112	3.520802680176	0.710319659007902	0.0794090220141262	0.980379863978026	-4.08931749073076	-0.65811236200592	-1.78058169579994	-1.28451236300868	1.61266315300131	-0.818349138546646	1.96245767547573	-1.12754225878491	0.791521709305682	-1.01778661136289	-0.10265548473086	2.38702870036352	1.30934332644434	0.373914381182416	2.73700715041645	0.39269961738107	-0.878970051964881	3.62076820906157	0.144351783420328	-0.453498793083007	-2.71687619609399	1.11368260646987	-2.71431940016791	1.73710555589074	-0.0186889945706441	-1.14126280922304
ACATCGATCGAGTCTA-1	3.24951454387188	-5.82709423644743	-2.78955729278996	-4.73126083889939	6.21682987101237	-2.95892669228077	-2.25854822879672	-4.91246027245107	0.753997745080971	1.11603565653986	1.63220585010322	8.5713817790419	-1.9358931450765	-2.69223467773321	-6.24879438573116	-3.13552581398334	2.13695622409815	1.41069423052216	0.0628916965600021	4.12941614079043	-0.51411337098091	-0.676518106065842	-4.19867836478257	2.82711181173385	2.42267276548225	-1.79768919743994	-0.0437384907409977	0.129009660635463	3.35514776566525	2.44110550801901	-4.71444813111963	0.477922638455275	1.54221237883821	-0.262616862028253	2.13347389441657	-1.12989149535692	-0.398382670475631	1.71955592519362	1.53272672929268	-1.31154963259703	1.52024209896885	1.59658733403352	-0.175920853481521	-0.587657305106521	0.492086526140116	-0.468535728084831	-1.77829790709237	0.116853602492657	1.0605023278517
ACATCGATCGCCCAGA-1	1.21554818100579	5.68870657742984	0.877190324085813	-4.722369124046	0.917297076195153	-0.347186333113172	-7.65354395766473	3.78217522693676	-0.382677253058027	-2.95970013626675	-2.24330430344582	-1.81180554754484	-1.76642856004637	0.784286446551852	-0.82724281743622	-1.46984103320292	3.33032904309313	-2.3031847105006	-0.674855145960592	1.1526789163324	1.70779273387475	-1.35253589720691	-1.01850372983618	2.78266089318769	-1.33085670903955	-0.146538186665399	-0.463204448151263	-1.00544413017692	0.0520390728504054	0.320244760651415	0.284261790121737	0.826305539921165	1.38629435817327	-2.7482758058978	-0.592110431735021	-0.731348234277931	-1.26891590062269	-0.692327782672226	0.00307661037847594	-0.85268898898541	-0.106516782018622	-1.86877207082853	-1.18045988803111	0.876439899202381	-0.0306224619889668	0.375063371961057	0.727956499548138	1.43616281232985	0.599045250971668
ACATGCACACGCAGTC-1	-8.15248207107397	2.99880154404479	2.72793960053565	-1.80567997474683	0.117667867809683	1.25468921613034	10.993659722432	-0.928440589299325	12.6523342549704	-2.90628165377135	-13.2750499181859	2.36825777947645	5.32653435527595	-17.2073603638096	1.36159745899329	-37.1706017002888	-21.1638912061464	-1.75791354291919	5.45905179833277	-0.24398893605468	-1.9313478903556	-0.319863268360899	0.301618681177135	2.52606544873283	-1.30688591305816	0.325435179214666	-5.08702788100609	1.99309159522284	-1.65829878967796	-0.33108855335973	1.35708399161375	0.963475701645543	-1.07165468488455	1.06493443186964	-4.29781734641291	-2.4845609636219	-4.43497352404418	1.5065124804217	3.80139702956168	0.974946305142931	-1.52984206817364	2.8259746133071	1.15852873318021	4.67327015890111	0.386284337508335	-3.50719291634189	0.340756798022451	2.24592904595076	1.28784727505372
ACATGCACATCAGTCA-1	-5.86558534866612	-2.47103639702999	-1.18808778536271	-2.86069709801685	2.97949847273725	-5.83721774647011	-1.71633448621035	-2.66562269555298	-1.76843364273371	1.30129345485418	-2.03013489655057	4.75612998929355	-0.827141882023419	0.700975252161439	-0.00644162140513883	-0.585323874704945	-0.675261021508652	-3.27920562974863	0.600333742591303	2.16131149333555	-1.2323798345221	0.894025414551988	-1.40710016944731	-2.14684216925267	-2.97237584521438	1.4662507139842	0.728236305584869	1.81008177848849	-0.4078724854577	0.584960507690084	-0.18787690919084	-3.39481608774188	-0.992680666106035	1.30567561019051	0.395852416570262	-0.113691390594252	0.167849988880853	-1.42447498555728	0.400215517122103	-0.338269640026641	0.0731296091193766	-0.941569079516179	0.635156869889808	1.18515810583251	-2.02063291488567	0.254690327015993	-0.953639500801684	1.02895211033983	-1.02390782026331
ACATGCAGTAACGTTC-1	7.40808826299151	3.617590866558	-1.50684720869668	-5.8092053516218	1.69440525883729	-5.53663433900919	-1.17989898356609	-3.97706777432997	-3.24511760327883	-1.99822823591009	1.1835163231017	-0.319877729256997	3.56910734037888	-0.86681152365304	2.32017127074206	-0.349516742064517	-2.61847533864479	1.52863932563447	0.314179993520176	0.384498361778916	-1.22583225392427	1.0856834831085	0.320531119580507	-0.156057308270687	1.09789405976873	0.29827532116889	3.73495673058918	-0.571010490231622	1.00892696197234	-2.77385976149939	0.399124490485536	1.25353673151018	0.690503220477223	-0.03234498401345	1.08400827691001	-0.923267581331031	0.744774885231334	-1.12601865983306	1.1938081795707	-1.31033773007236	-2.54303785080953	-1.49316710761965	-0.0379389564481289	-0.914049653622557	-1.90734125177922	-0.639551642147902	0.402502366922869	0.710606368352156	0.475149729001005
ACATGCAGTCGCTTGG-1	-1.9651911857863	-2.14373059379122	-1.29181250313104	-3.4616963582281	2.18728607595121	-2.48472589661538	-4.55410404094615	-2.09295390524451	3.24758530168714	0.691925090772673	1.50839317984277	1.9117401609815	1.89831345770377	0.325267814795192	3.37922752780041	1.04104003426382	-0.635371690599523	-0.362047382265473	-2.68870911106264	1.90441613414434	-1.95886266460399	1.3273022895165	0.527684780828581	-0.860007961514005	0.131746392025518	0.0213949226208281	-1.7281462024085	-0.583642360646591	-2.40482684396783	-1.31351303257004	0.111218817072748	0.546610535173901	-0.405074453243326	-0.999369279695495	-1.47684135858473	-0.168647265049512	0.286017076605348	0.348953810631405	-1.53375152578395	0.459578282841056	1.2271971040637	-0.811076154194922	-1.42503281183442	-0.233101193487152	0.67142335289567	0.359973076252934	-0.491915244449069	0.623771877780952	-0.44416479955557
ACATGCATCTGATTCT-1	3.61605731760082	-1.55490643366664	-1.84601680740649	-0.852640022759789	4.48562461849767	1.94142650620168	-1.06048180369446	-0.292212079389727	-3.11856725317647	5.79015977775805	1.3493870653519	1.05669377542037	-1.52325909072887	-1.26222197937226	0.661895720560366	0.8776378606818	-1.48002087279974	-0.282451141614182	-0.383480493077381	2.44471934064157	-3.57319621197261	-0.568162574322734	-0.875274338783432	0.186278485606494	-2.7840949825293	0.1415909197191	-1.65012997864083	-2.34900204368731	-0.43182701603262	2.54063524487407	-0.545620288950476	-3.29863439183012	0.15837332401567	-1.03746526958375	0.776947155612866	0.10610092862862	-0.604651832297223	-0.566611925767828	-2.42175338658028	2.61667368102171	-3.08011764102396	-0.176005843855198	-1.27559601129403	3.96931861517548	-1.16254558543487	-0.653148463910779	0.494484264056865	-0.419839413963291	1.83150942103106
ACATTTCGTAGTCACT-1	-4.11215760484342	-1.81289197668795	-2.22170998028617	-3.720966354831	5.51744858641746	-1.1798873269008	-1.22514918745933	-7.65810862721527	-4.28142168987145	2.35895614375745	1.78965857962076	-0.476046312751828	-0.136109782208258	-1.19051035553696	1.16886842151792	-1.88858215112954	1.92942852880011	1.72540309644434	-1.08931353399984	-0.065008484304642	2.51842177777264	-2.65846109230215	-0.0473684874092093	1.98884994474377	0.872213814971424	-3.24500410195614	0.0981825350821239	3.20258191545477	1.90153918012969	0.959541157987677	-1.32658606722936	0.803238250191644	2.95634097764394	-0.668349953277404	-1.44474947293577	0.602275721455533	-1.23341998513554	-2.0074595541971	1.17225911545753	0.837040280059016	-1.09974538788697	-1.72378729650758	-0.634091209414123	0.429479776619696	-0.131109399881209	-1.26022740067119	0.840183902341517	0.768471377023073	-1.7007469437418
ACATTTCGTCAGGCAA-1	4.79256591035268	5.01483970764528	-7.23999751002907	-1.7629832598439	-2.3528084636355	1.12552991490448	3.79787916837073	3.57236857710731	5.00758142341114	1.30383744374729	0.467179335061388	1.90014295078462	-5.97532063361618	-2.10555150702519	-4.43627553127864	2.71579852671731	-3.46165988432996	-3.79262781803635	0.624873362970146	-2.96104433428828	-1.0468177894891	-0.152659658688041	3.87324670660833	1.23309150520769	0.0910239632314873	1.51259884458149	4.2501295698728	-0.157972560760345	-0.833079650153391	-4.48887755731133	2.29131784012083	2.0328310742993	-1.4040161948483	0.366738379628819	0.852047204516825	2.06493502829096	-4.26328463886678	-3.23527119469087	4.24837187340632	2.79338177767374	-0.640262991946818	-1.65060680053365	-0.686022938433158	-0.0510111423770466	5.30091936227668	-1.57464506246253	-0.75558871646775	0.581676661889146	-1.54623069389031
ACATTTCGTGGTAATA-1	-0.0130358029154765	2.8642323784464	-0.886025240053216	-4.86759681399604	1.22767717206859	-0.569327961154575	-0.599144307194287	3.3259935522898	-3.22829607172656	-3.19818692160886	-1.57027168894273	2.92165408062053	-2.06925138728744	4.6196944220001	3.8783639952678	0.738228360814987	-2.57628130959748	-3.53199788858679	-0.804311336976596	0.53338402996332	-3.91596918545543	-1.80331694072009	0.0892902088598233	-0.290837557571226	-3.59734758334149	-0.434391542671942	-4.05027445252038	3.32273295760089	-2.08980922048628	-3.0499568954759	-0.980238956876143	0.0629899420120099	-2.78005744139359	0.135568900591306	-1.43991435193896	0.591440460035633	0.757805618048251	0.621081619397692	0.614414440378027	-3.15939648845444	0.790669958508451	1.10758475098788	-1.90933261458244	0.333120861106557	0.572993675577298	-2.33062776969194	-2.73916608908365	-0.219037517683452	-0.417590597395073
ACATTTCGTGGTCAAG-1	0.200460468461168	8.12333410947342	-1.14099818409962	1.75281970099169	-2.61019291948308	-3.75421421580889	6.29621873177978	-0.347868381918767	2.19287239295541	0.627988986210334	-1.35427306810038	3.35665944784287	5.44263470194654	-1.98204898322695	-6.10245771900306	1.49682282616899	1.39220342767834	-3.1027619961655	0.677650406989339	-1.5120142585803	3.83904164952654	1.16793352470545	6.51991839233013	2.9375897570829	-0.255748066409671	-0.0312037173915281	-3.70845198447843	-0.31634171927351	0.657063708787993	-1.12524917352391	-0.540563999955643	-2.18879141635655	0.0700547830354134	1.60817894735824	-1.09977291577399	-0.676412489739018	1.08901828174019	1.16807994249929	-1.40630549429087	2.49800486414242	-0.698914094544636	-0.800513005231256	0.921230592956813	0.35799529835397	-0.373044122804959	1.11532926656129	-1.81990536456108	-1.63398258975659	0.817360921407669
ACATTTCGTTGCATGT-1	-5.35942693531363	3.11379853002387	4.02842102124006	4.59618673158345	5.93447765998788	5.38938134214585	0.161974697009566	-0.549603428211186	-1.17305106143731	6.12869124928978	2.8780216519031	1.15066617715981	-3.41337736778619	0.385381971876815	2.6656132154797	1.12322343824103	-2.75536238805413	1.27247240152337	4.16961184858183	1.82792601171932	2.15808713805438	-0.619010968389313	0.85969215244286	1.87501781492899	-1.24686322139324	-1.75313282555087	0.652682356659672	3.18243982528424	-1.22034637929049	3.45684220551915	-1.59611583620584	-0.562338074029715	-0.792147259527616	0.0310255623296801	-1.81334485340018	-0.694362593443419	0.426867969297275	-0.386266183792826	0.0550926498189115	-2.59845587642165	0.25080145534269	-0.0601196201570542	0.474363736161501	2.0516729718223	-1.89373298116251	-0.0854091350343471	1.47792860861191	0.42280920223876	1.23304477258058
ACATTTCTCAAGCCGC-1	-2.88112753393042	6.55978099758241	-1.92446492505099	-2.1431543423289	0.235907099406292	-3.33480584611952	-3.84043014110363	-1.06485071270473	-3.84058991980713	-1.36370397480019	-1.49521867998681	1.72179430061799	-0.946266018772967	-1.17785907813728	3.86980498312214	0.280456889384105	-1.473792922633	1.10663452681382	-2.55563929585141	0.0486511498089932	-0.390938606985562	-1.79327503747339	1.27162327109886	0.435117319534351	0.573313013580461	-0.294975163488259	-0.682382578059354	0.332593304663652	-1.32611154604611	0.638507784091915	-0.804570335992775	-1.86848309522983	1.75938019698495	-0.86837952076483	1.6293710141732	2.07040211482756	-1.0083878428811	-0.817402361914894	0.0491943524996445	-0.983917374615263	-0.572759356757818	-0.137543391113403	0.899898968678902	-0.77919405454891	0.994928779104725	3.45874349705232	1.15848823960024	1.6999720048734	-0.550550244572831
ACCAAACGTAGCGATG-1	3.2965904569579	-13.255115685082	8.85116496363277	-3.49166573011703	-8.42314426159746	9.12852176755519	1.02062574369699	2.0130948554588	-0.188338987629937	-10.713500447337	-5.18776898259049	-1.7652193802532	-3.32358363967791	0.816451525742543	-8.03056431054344	1.02207305923241	5.14496910654523	-2.64996574929577	-2.35867537503544	-0.0758208116646351	-1.16828839600211	2.03326050186145	-0.623218297390956	0.523777243011941	2.09751344698014	-5.23814029405988	0.872928515303463	-3.71524954842879	-3.13372535917684	1.26183773425812	0.598417086543425	-2.17576839590779	3.82459994994738	-2.00680855198768	-3.22530801133853	5.06291907590955	2.76572280999534	4.58007830737764	-2.23035035210932	4.2331542036383	1.16946313949691	1.45894943158945	-1.29879910011777	3.12259682234154	0.982525819708812	0.231393097164189	-2.20712340528204	2.41174190186409	2.2635140997013
ACCAAACGTGGTAACG-1	-1.98479054878562	-0.945078633065959	3.19735806466302	4.60325150125704	1.97306997662376	-8.49551517594017	-2.24564985805107	-5.82571743087298	1.82850585037334	-1.39731477042398	0.938605866037047	5.59249247442308	-1.71511614888626	2.75086030158036	-0.733214076260602	-0.455048766250322	-2.33727223466742	0.776833576287396	-1.29117307653588	-1.0876553972783	-2.11349940295535	-0.855037298737531	2.06014094561779	-0.338549659632831	-0.685107366873764	2.10386236918025	2.79745363839457	-1.38474368993618	-1.49164898523241	-0.559597634572863	0.965800198822955	2.58773888642947	-3.68852902532086	-0.108250003157117	-1.00704779301183	1.65708187736412	1.18617661119132	-0.25670271625206	-1.03022890878453	-1.53081875892014	-0.67160221204938	-0.880120993662835	-1.07241477872825	1.74362887236449	-0.8857749192155	-1.39552295611354	-0.240350822053707	1.55404805996632	0.245696758231561
ACCAAACTCCATTTCA-1	0.25209944444872	-7.96827814292889	1.59397736913978	9.1118923986269	3.02620157082379	-0.377002439855672	5.85016753919144	4.66996365954449	-6.21290953127684	5.78026099838289	3.14237449207134	4.56858303576049	9.97648279072417	-1.66873140666964	-3.5994648545747	0.231737819518668	-4.57834043680523	-4.44294124221963	-1.27851493829915	-2.08333656760268	3.31604969706589	-2.70258518609526	2.06823427884602	5.41931152965575	2.17440464716813	-1.46302778315548	3.71333259350014	2.59143841683274	3.05508765412427	-2.13888723107334	-0.309449562718886	-0.782393841958057	-0.744700550494044	0.520945557374615	0.65262092768526	1.14143148536762	0.0916192643146962	2.00085769902519	1.1537918371668	0.800297408353014	1.09299286882225	1.45933000247082	-2.37973176258588	0.693774520128299	-0.260394388642401	1.97788050508203	-0.801245666842739	0.631206165602217	0.720632675776332
ACCAAACTCCGAGATT-1	-10.8183412159558	-6.27994115798498	3.5814621839982	15.2269027260658	5.82686734969689	-5.39682614363932	7.28198753235196	4.40398187736843	-5.45881210216279	-1.74219208743556	-5.19709968490559	0.913635057230251	3.7309271517089	-1.29183162207203	-6.94778358262182	-0.200160803124763	0.583734762323429	-2.20759597984872	0.00157879516603106	1.59478392921374	-2.57391745113712	2.05554260420153	-3.30323841865742	0.777129375142147	-2.11951747794756	-0.0152016957966214	2.87098948536495	0.129379114998664	2.38692740648149	1.14096378393317	1.96656444796827	-2.91486284640972	4.7357169059402	-3.22580042299138	3.98522735119658	-0.817194174228773	-2.43934791577822	-3.57503575853045	0.553548570957366	2.00581629609164	3.51606710891704	-0.91013478076159	-0.645286181183506	0.477422891321755	0.712155170235449	2.02278110292573	-0.380154476033534	2.9806015744509	1.71584452454917
ACCAAACTCGCCACTT-1	33.7861560033547	-9.88526551434541	17.976414533961	-2.72521388129258	-2.61216213433576	-21.4784650943563	10.7580429841523	4.11144962309992	7.38375028687313	15.0631652560756	-3.47833243511516	-0.717194273486137	-4.15385155493442	-2.24209237973291	9.04709020464367	-1.38536667665053	5.0836656379673	0.851122794797088	1.57991384046789	-0.6664077701718	5.31674675791789	-2.30914868617362	0.42850182271052	-0.560668390992142	-2.32964874205326	-3.32479384522917	-0.930268409735576	1.45932229113988	1.97749762601985	-3.02641195076999	0.687524230369596	-0.668475953791606	0.877778909044622	-0.919703197021406	0.0126672731988277	3.47529430431916	1.68633926626163	4.0212471663238	-1.66216669752006	-2.44067768167481	-0.359182874666435	-0.0617808730287667	-0.977995004297353	0.217003409728601	0.316227216037357	-4.64521048587137	-0.93653903495457	-0.103532417232083	1.86474192575022
ACCAACAAGGTATTGA-1	1.49926632448545	4.95079815453302	-3.78532661814597	3.36188582237661	2.24713290225218	2.10116939108815	0.719646763847665	2.51061423903359	-3.65620834771998	-0.0973175358224191	-2.24583629236678	-0.227592238696134	3.87281116915296	1.80516900862167	1.80524819401839	-3.28731086669099	0.0955252203737274	2.60342520386114	-1.9376944382135	-1.61197014174215	2.20598447042953	-2.97906597783486	-1.30174235255929	1.2726393444559	-1.38179248797017	1.76571266790201	0.351887934967695	-0.3047063231103	-0.451145684353594	0.73897022024977	0.758504098909793	-0.591401172836085	-0.860645855727474	1.11102504185899	-1.91213412682437	0.690269056051288	-1.54846256080056	1.18310099809833	-0.54453684917257	-0.653845242179909	-0.957584254893687	-1.17513493947106	1.04091243861124	0.173359953210231	1.5628359716517	-0.234909369817483	2.83657627820802	-0.858607006820982	-0.169160467279365
ACCAACATCATCGACA-1	-3.95224800692818	-6.72412264924419	-8.8841437812829	3.72073799094925	-3.55924792126892	-0.628033156559786	3.46189308396777	0.464053347396848	-0.0594014006778104	-1.21841061320084	1.46684259056991	1.10219843127984	-0.111905282355092	-3.7011493260963	-0.861448885093213	0.342068868034246	-0.191256193325269	-1.61743316164124	-2.60301993078676	2.62104047705225	0.157568272069073	-0.340832756466788	-1.17084930531135	-3.2605838593493	-2.28382530356635	-0.759666056247896	1.50273147750139	1.57690953471404	2.53671686111442	0.519278912563419	3.74226117275649	-0.160666164518233	-2.11703135276256	3.40296876322281	1.25130496042041	2.64372323793966	-1.37765485396753	-0.803032276229031	2.44044949122476	2.34739791915838	-3.07442399288685	1.98023260639951	1.24598515661824	1.08126489369899	1.31801931075156	0.539005838171324	1.8363353195483	1.76018252411491	-0.116960925990255
ACCAACATCTTTGCAT-1	0.473199674128842	-0.723679426595818	0.0321383374380716	1.60653521477624	-3.9658524913161	6.26268031004387	-4.54217672531211	-0.925525823642057	2.25749393411632	2.21130090730387	0.633340482043836	0.408865438809732	1.80669306847297	2.08185639402818	4.14037830927043	-1.0329044823848	-0.138213986525303	-0.4144390670107	1.07883283132624	-0.195948408165355	2.4471269405754	-0.688989665814986	1.07316882979795	-3.14952605598679	1.8000559104493	-0.558487882413079	-0.459691912675929	-3.07955293609464	0.793053340138232	1.39751419651386	2.01990509694766	-1.8829660980282	1.67737591588402	0.995938142263406	-1.34180863425567	-1.94108440459824	0.779432940818701	2.13745874311749	-0.594327775150373	1.78362208506986	1.24631697224907	0.682361200914045	-1.35060889090837	0.958154459241225	-2.40348879279462	-0.134885948077132	-2.18791492020915	-1.41926242047017	-2.16051646143917
ACCACAAAGTATTAGG-1	-8.73113182869793	-3.18114776753401	-8.7398456522655	-7.63746962773714	-5.76527178837086	-3.80693509842676	-0.978152280066548	-2.70281749074632	-1.54294022161398	5.88413547772214	-1.92144724550521	-1.22354363048451	-1.16497657578812	2.45991836880952	1.4549480548449	-1.64864088552417	-1.648616708663	-3.01951289171155	1.28624914718005	0.142068345096432	0.856310871560174	2.32421625510431	1.95679205943726	2.6998968809409	-1.87769077586066	1.01764178699851	2.58138643519086	-0.403899100780264	-3.04360954529098	1.52709582986738	1.05095963676422	2.60995219344271	1.08030083762046	4.0513950317501	3.15716549213141	0.0684856753426816	1.20943030450106	-2.32153065758839	-1.18922604380965	-1.46762447690284	-1.95842175160909	2.253455574693	-0.835133405321734	-4.45674507692789	1.84021876355205	-1.70142838281515	0.167061993733683	0.0986639783038601	-2.18962230487935
ACCACAAAGTGTTCAC-1	-3.74044664620911	-0.862628925793173	-5.42468728150794	-8.05503309642207	-3.13327791390997	-2.45947057964437	2.23954669062899	4.2622876881287	3.64518919624459	1.5407859601068	8.32070068588417	2.72774842072093	1.20547854937277	-0.326315752531202	1.79687762254246	1.38860903629463	0.924367436348875	0.710392381485336	0.357995874751024	-3.93809146484937	-4.58770830196496	0.0683546778285961	1.26609520233801	0.938458213184059	0.995329506730982	-0.395805264738707	-1.88406851811452	-1.47098875424981	0.349282461714479	0.976812165386351	1.51845833424385	0.512681611365925	2.32456396475629	0.858301043442144	-0.513168350742145	-0.702579295490142	-0.0595976386909647	-0.511509952868414	-2.06605305932954	-0.385039575779279	-0.666040322547488	-1.40308085576329	0.950746744668693	1.80913100613796	1.65437777423956	1.95517700616276	1.34119126479123	1.78918815127883	0.528717721527725
ACCACAACACAGGATG-1	-3.68721274070609	6.04026293595584	5.22706522525799	5.76485813781223	6.79419352967772	3.15425480807328	0.937729576120618	1.42203562345047	0.563008711844172	2.38210068529136	1.9559688402761	7.58603582275169	-6.78374304721905	-4.71369176275971	-3.63885878878155	0.970963557412943	0.742945346034328	1.17707396225667	-3.03006491305724	2.93606501838537	0.529315140968187	1.10547543932608	2.43593864240969	-1.97682747439096	0.105952649956207	-1.95426947498781	1.60602087414323	2.85523771420849	0.126209116690253	1.37209884223262	3.10478395714185	1.7207616079584	-2.03067276436323	0.80887699084371	0.528352430033162	0.659613577838022	-1.04928717153818	1.93262056017138	0.944560596593806	-1.48678301111317	1.24401816880392	-2.43181500582178	0.540884378566106	-0.115879657155181	-2.63348039892447	0.992757545359013	0.520373145255988	-0.959806598607826	2.1818482057291
ACCACAACATATTCGG-1	4.1622882747664	-12.7563354888773	-9.17941689316895	0.923067668523013	-2.62914056437549	-8.13206567533462	-5.30412369648345	-1.86670941668574	-6.08298037859234	-1.61316315352957	2.10839337843035	-3.3705179618307	-0.133987766974956	-4.13758219936053	1.66845821579743	1.03593226737492	1.52514349161116	0.156065296357773	0.315931173082456	1.3282110542617	-1.56952247694752	-0.260961704926772	2.59045776507044	-1.77952448339896	1.75504437194963	-1.34428366284884	-2.10007639401797	-1.8291378251411	2.40778184215131	-0.673054166828587	1.892104405346	-1.13746422273098	2.18941066765878	1.74808792718867	-1.52226723455892	-3.12986186622248	-1.27558596232888	-3.25421042084462	1.43974616394518	1.17848090511404	-0.439424427144141	-0.45641602605405	-0.783434906192926	-2.37489147934527	1.43675261837363	-0.00723449076698578	-0.125091171517644	2.64932464903904	1.14604446995695
ACCACAACATGGGATG-1	-5.80845525472936	-2.35078695777904	-1.97968634317416	-3.73217154341421	-2.50740099350374	1.41001626006834	-2.36914883585836	0.779671433503444	1.25730352128869	0.247035451135096	-4.3656961201202	6.17456349134901	1.76813749828603	-0.614148309471873	5.31738603923248	2.5092767468783	-1.06450866908657	-1.57311252612313	0.395686368248325	-1.12454312629696	-0.183473630608998	-0.987526003129684	0.191992849715898	1.48641585269941	-0.857761110044655	-0.202576314932185	0.871577791484258	0.563557928799446	1.23300462134169	1.5666980515095	-0.176035118699979	-2.13017808246605	-1.10293937789918	1.8571367299377	0.566394461549199	1.79172041814866	0.920388195687122	-4.84023280792551	-4.38137384514032	0.798929697914132	-0.949246523660644	-0.418289721082956	2.11778803794802	-1.28914362498997	-0.375141857121947	0.0143954158105882	-1.22142580084923	-2.56591331532505	1.54085867740011
ACCACAAGTGTTATCG-1	0.421121580116058	0.0331453766702547	1.36791761087346	-0.0694993151571983	3.60493393174966	-3.91144025348046	-5.92313369944216	1.07181446163126	3.87311208284391	-0.138445816517596	1.61980513302944	0.648415398782374	1.18760427452607	-3.35398291095057	-0.420116571059435	0.928300728193826	1.26059763517294	-2.51459622201908	0.819599284059498	2.23013117139292	2.11051678566396	0.288287721125972	-0.303202916902402	1.19803523389326	0.268770898994802	-1.50069160437596	-1.13153154086576	-0.877334622695703	-0.126928476320332	-0.859405195935445	-3.81785988053279	1.38281235559957	0.756199065280146	-2.70472675366665	1.6520904819962	0.997755672721379	-0.495768813754615	0.248080171601166	-1.31043970835237	-0.210180834356684	-0.996815695932079	0.0791788603015431	0.652543963215867	-0.566767835477613	0.932194262920504	0.0609694802087907	2.38712887493833	-0.6026747263482	1.022054061639
ACCACAAGTTAAGCAA-1	1.26760676802007	-13.4501044429993	-6.82193944727942	9.04055912690672	4.34778667714099	-6.73438852174104	-6.73265757042032	2.20126292221148	-2.42840008486233	-3.126830943114	-0.288297087133513	2.49907794604496	-5.75384927508767	-3.45227173471596	-5.10149098784831	0.815333782689244	0.7203163287154	-2.31570953778119	1.4083198721792	-3.53524521754284	0.188011542974566	-0.391459562964134	-2.02340183625817	-1.4081029374218	1.29725263763103	0.927692174357648	5.04782148575502	0.739741239704702	1.9661113803043	1.18080963955997	-0.348001809586532	5.46470024637406	0.0356528645450699	0.312730991080035	-0.813305171907602	-0.259560705800663	0.21875371706301	-1.8370380341688	1.23872109439735	0.960342983485398	0.931423282565827	0.015742712946925	-0.277837966461321	-0.110860487939224	0.494778715203874	-0.224749792686485	-1.22730008771468	1.44853035144504	1.37110450141918
ACCATTTCACTGATTG-1	-8.70023129470685	-1.59655326834523	-4.90662468926997	1.33916452400004	-0.141750839750872	0.841740206279563	6.63585534507571	-0.805797781417813	-3.58413295077453	2.33964346553953	3.99995370265094	-0.268911704983599	-4.67436168665335	-0.455834772827426	0.419384124164833	-0.84047708521016	-0.426130179495905	1.97528361836138	1.48121459782445	-0.714846314399604	1.98195065183274	-2.93980553892055	-0.312160256881317	1.3853889636629	-3.16172675631096	0.245844313911003	-2.56674883815857	2.62976903369402	0.660684571284807	-0.545786711178937	3.55896074937014	0.419874017149476	-0.3914099923145	-1.98658245290117	-0.801934136901317	-0.884581467160654	-4.1553037699702	-0.414450991947176	3.20471494815407	-0.728884889163409	0.888322262337628	-2.00752267666753	-0.0656741056845387	0.784722362205658	3.0338572378267	-0.268597106117004	0.31686689601641	3.4269888693756	0.467743795937971
ACCATTTCATGTGCTA-1	-9.33239903962726	-4.67829444268797	-1.79040307053686	0.838427282609888	-0.276039788750622	-2.87930105469771	-4.83759527218384	4.49538595017913	-2.26346605845378	-0.183411116633124	-0.711052203384443	5.96505898100517	-8.97534866747727	3.68883796359924	-0.231742378322558	-0.0295268886284713	-1.10328435444705	-0.56215534294465	-1.02454245168634	-0.993674401383516	2.05774817649844	-0.64993553157123	0.249666497870394	0.533695855644724	-2.03639639739327	3.30434141871504	0.848474759837663	3.85406272235465	0.593576557739679	1.07354130849533	1.32029102412642	2.67372866097239	1.43113041110549	-0.480261224000115	-1.37641224428123	-2.56230085908641	-1.20937903727719	1.65412057326671	1.04417156976249	1.32644684586895	0.249973402593843	2.55698709010839	0.939591004834636	0.958602737810951	-1.27781699700896	-0.318069045533721	0.244640060305703	-2.01572411467377	0.822962445528994
ACCATTTGTCCTGTCT-1	-1.50581956213188	-1.78274817071775	-7.48992672426398	0.442652409319734	-4.84640209876169	-1.58713320419947	1.82483099526355	4.23988750688588	-2.09731564119466	-0.547995477141514	-1.73992168483126	1.4631939981702	-0.477958278408562	-3.96796466871326	2.48014177607908	3.22094338451247	1.95711442436469	2.02634219129594	1.2330821550242	-2.28505372133758	-4.30253988990643	0.545419570255018	0.184390145135507	-2.11258116836292	-1.98257961286936	-2.52917345721513	-0.134132940962432	1.62020274957091	1.16981618901408	-4.34336849263984	-0.649627427727098	2.58985825799368	0.257208421619528	1.64240813593752	-2.48537980797549	2.21327864561856	-1.80476081653692	0.601497337739866	0.962433943525381	-3.10940351440019	0.349193608939347	2.10272272796688	-0.417881714396487	3.58219494880715	0.141145172383485	4.1817853530918	1.13176513906179	-1.12975330202438	0.609999255514397
ACCCAAAAGAAAGTCT-1	-7.54122820789406	3.65894336634858	5.04139005338299	-3.70826046013589	1.22359139709337	-1.75038943530658	1.11885169750626	3.92367223294867	0.986578818472297	-0.964572867998729	0.328889466819765	0.162530721100085	-3.65860521645035	-0.821626908338091	0.0342837628670257	1.01054251661414	1.89240769030483	-1.64579596394394	0.148505783614044	-4.24606311319316	-4.22178104772027	-1.62145276287507	-0.95443481903464	0.303793372344763	0.670379229649261	-0.915542724926275	-0.828128205589875	-0.112178363247818	-0.186812855716943	1.47561353949158	-0.292919668224756	-2.44707110812778	0.0797537536627365	0.0791378242167572	-1.61534800798455	-0.594335819833754	-1.02159536989735	-0.613150394949701	-0.681638586400749	-0.333873389682775	-1.95043802332796	-1.76206577137504	-0.473364449483788	-0.911608334087557	-1.97368211702912	1.09762283603944	-1.71526798278347	0.80300576133377	0.304186768306881
ACCCAAAAGAGAGGTA-1	-3.55436814710591	-3.13834893107671	-4.01895843686833	-0.368278976395241	0.405971527359263	7.98443066199878	5.20248414457757	6.28755059306263	6.28048792023506	2.40154462224575	-1.22395007665933	-3.90620342843579	-2.5178586757921	2.1286463267923	-0.480565653336826	0.354065419143122	2.31393709022743	9.56527654498925	-4.29867071689719	-3.10966941411113	2.35111857849845	1.14155147198662	-2.00505059747183	-0.0817736749025104	-1.94465245289377	-0.408005036896841	-2.65972328668463	5.05943198315573	0.649658631775133	-1.78387876462516	-2.12677435914354	-0.197014408391047	-0.214427442396381	0.321521330893197	-1.86314034614578	-1.61515118112845	-2.44014124211289	-5.991868760269	0.0826858518272284	1.95032151046723	-2.49231101328664	-0.443664206159831	-2.61065277914314	0.150036479519706	1.16359561663421	-1.02642656243915	0.414426841526025	-0.20807414860832	-2.05248341999979
ACCCAAACAGTTTCGA-1	16.6623810956197	-8.39132010610486	7.83122232083388	4.49909835448495	2.76757678258416	5.44236085387011	0.120111623623864	-0.287584523686652	0.729492891733851	1.44966357690176	0.856612713649642	-0.960441042590575	0.916954622790886	-1.577590634665	-3.24083569122875	1.86493992701605	-2.20521277259324	0.427108542358951	-2.04546170603285	0.990314754538619	2.08296858499131	-1.06167888681836	1.59927669993991	1.74899184897856	1.44660648391696	0.680864243937635	1.37579644361003	2.33976290307223	-2.68107173136364	-1.1092927277013	1.65665653118772	3.31391434883915	-0.661063911581368	-0.19157526982073	-1.31617910201909	-2.24794710027004	-3.68959196534833	-1.1015490349026	-1.4263765062331	-0.906549298021045	-2.67067032205988	1.84554305289164	1.1463003017305	-1.23538442125164	-2.02455419784875	0.580043719701862	-0.217613035679504	0.111195529788983	-3.0809390550965
ACCCAAAGTACTGCCG-1	0.394328927039184	3.79431624128262	-3.00009906719387	-0.991992567911743	0.442065002798698	-6.18733659720236	-1.51844021311579	-3.40550885027062	1.10883035033668	-2.54450152195201	-0.0696602822659003	0.265286954031419	-1.51751253553908	3.04148896159115	0.338674493556598	-2.05053557134117	-1.72989297885278	0.231125007173571	-1.69683616074196	0.972660608481351	2.6525939796456	1.54087566623148	1.51666780821436	-2.40524891555272	-1.88354187909522	-0.00166772701929436	-0.620763670555276	1.33720202187205	-2.57740471926925	-0.824335011014081	2.32556356488433	-1.80528013034542	-0.119880895633354	-0.261755895361991	0.0603036396587133	0.439369638506426	-2.43304185120488	0.266315782725186	0.410930890734502	1.06748253130077	1.12911836119304	-3.33604667222676	0.500024432103456	-0.735880771364206	-1.48996434679011	-0.664272207400197	-1.34704263275399	-0.957883914290928	-1.4369194209305
ACCCAAATCCATCGTC-1	-9.47285263222914	2.98582819524855	0.491821588498826	-2.96434577934883	-0.082450872300498	-0.603087784995363	-0.189058018074531	2.11276229358572	-0.794530143761711	-4.9860384509959	-2.27530443070039	3.97725772945816	-3.30473991754307	-0.965326958789987	4.29155796029548	-0.546528955280116	-0.671256866400482	-2.72279448979454	0.182281759540018	-2.99967277040443	2.65004741115057	0.205877007273888	-0.499640078832239	0.469923214386756	-0.388391656986397	1.25208027120347	-0.0376756327357951	2.61147581783061	0.0269314102363583	1.90567676620135	3.28797711565208	-1.28010013976315	0.470545024735443	-0.513422508777679	0.929439921638336	-0.895251383151154	-0.468879668347031	1.18665420557505	0.30711409075212	-0.972457007376741	0.906918888400608	1.1443010059072	1.57506609249453	0.723044572805924	-0.417522558306714	2.3017537921891	1.71956637245307	0.688215482659196	0.406964818938266
ACCCTCACAAGTGCAG-1	-2.43899690787489	-10.0825602174245	-0.614052969129652	3.92307078741818	3.0486695196271	-0.89837683095071	-4.79693057695965	-4.35533808236094	3.20728398739204	1.00767700775747	-3.9575169747848	1.0292212166238	-1.19515813320423	-3.78211389654941	-0.71051052118752	1.96430769693666	1.2024285251609	-2.02866815509935	0.360750940017408	-0.518606210613828	0.806198714065177	-0.605840450825857	-0.954544528815181	-0.5383652628834	-0.216568338563677	1.8814504066675	0.501304109205847	0.616846487509939	-1.15180519374231	-0.801526277770863	-1.05556191617429	3.35852956309568	2.47079603530817	1.35877161984321	-1.67531808412394	-1.07676033475474	-0.228881760104367	1.3405596305501	0.845820788456604	-1.09021310721799	0.917380614639111	-5.51351768738409	-0.992312647088469	0.211275066732511	1.42246995423069	-1.95008555251517	-1.01118135504799	-2.25444882206561	-1.1890361566262
ACCCTTGGTACTAAGA-1	3.0736539106416	5.00756319651389	0.914388428039397	-3.72528779885156	0.91676063936132	0.871172816281365	-5.18552973484412	0.158919337810748	-0.933209850715183	1.56377378710061	0.0777568659703261	0.604453663966092	2.35108383879926	-1.32750135246267	1.1729221615517	0.624035599067273	-0.277571772872571	2.81763630428009	-1.30212896349394	-3.08121143806596	0.647278763973559	1.44620553445052	-1.47099088525901	-0.345252658840142	-0.797244386011742	1.94989201196074	1.10324120761637	1.54043278153175	2.28821659925359	-0.122137450004068	1.65643538848948	2.63437597859382	-0.848355300397928	-1.5096221909285	1.35542087903894	0.24480045389642	-1.08786923484267	0.406878872705974	-0.523711436502795	2.71212656045042	-0.911854832591043	-1.84131374337635	1.64625593504738	0.474292370793572	0.312625703607513	0.0422972874894484	0.842812323467005	0.319612764201468	1.09645235919436
ACCCTTGTCAAGATAG-1	-2.22597230936396	-4.09912102147137	4.76988532504404	-7.71555252412523	-7.95810608629105	7.19433917611931	-3.82484074515377	-6.63574737128572	4.82006157949754	0.815675739317678	-5.5448431557407	-1.03952372716562	2.99254626696827	3.99430948489991	4.45389736525585	-1.9707702530516	5.40891444968596	-2.9153405957828	1.3151113262288	1.64885940686038	1.27664025648538	-2.8498464038508	-2.6213130475009	-3.74052019114426	3.59077134373758	-0.739168449537561	5.5685189698691	-0.012980905227256	0.278967317907518	2.10833847412812	-4.10521673593235	0.00478462104370434	-0.158984674975681	3.50418227453168	-0.0858255179225419	-2.70633924786359	3.10011724407646	-6.40620894700384	-1.45951597244023	0.26028177245309	0.01348795692114	-0.815132170798338	-0.173099299775177	5.42929046090677	0.415957515738483	0.016120625972954	-0.104210186763663	-2.58263080750732	2.1680756178291
ACCCTTGTCAGATTGC-1	2.56867355289073	0.532473264215947	-7.8172838002096	-8.97504406027164	0.452540608156546	4.90253264347535	2.87044407885394	4.69646285712858	-2.75266533134119	0.9231312380167	1.13025673447387	-1.9478682016782	-3.32275657880481	4.33029654857928	2.61073429342339	0.995721767803794	-2.77155815071685	-2.51077401057397	0.82425002185593	-0.871625894297576	0.0413950257530203	-0.952845273189096	2.5918664944024	1.33271593105392	-2.95064191960359	2.06571549986106	-1.13693453445384	1.68523524179205	-0.041031561204496	-2.31350382575482	2.37590365779524	0.820409616012087	1.7760145700761	0.936706749460668	1.07799553972983	-3.12029727482727	0.173437154264444	-1.23495702492236	-0.605293613471234	-0.604350953983674	0.450204624905691	0.582725579282629	-1.82652135035556	-1.5370528125703	-3.34249452139181	-0.0596743508640082	0.870805947345726	-0.0825866433082866	3.52159514385769
ACCCTTGTCTGTAACG-1	-5.06545682911359	-5.5384817233366	-2.17400197860005	1.93552470645625	4.10935124018565	-1.73020817563512	8.232532268578	-1.52281025441237	-7.44351655880482	1.17211665342099	-0.930378762282888	1.29413884682076	8.14493596647109	5.50067904340319	-0.682401748398117	-0.55133269748727	-2.03312980827174	-4.01928539956429	-1.60581849442951	-4.28859533419534	2.87278212154528	-2.25810881614518	-4.85600233743589	2.89176169295982	3.62233072625687	-1.23675281881599	1.05451991997312	1.19544548771837	0.410462885530096	-5.85725662688424	-1.73525278350907	0.325461826232112	-0.0479990951552616	-0.330852614635292	-7.1774272586276	-4.34104124926258	-2.22477157912413	5.34263976305005	0.819296676357674	-0.173440693626553	2.11381700577225	1.5174496670284	-2.43985279481587	0.423799140321501	-2.24363907508302	-0.945569001964327	1.33014477930372	-2.55089594290949	1.40776286456479
ACCGTTCAGGCGACAT-1	-7.49549260097282	0.204110468788689	7.51247062298335	-2.6468651564968	6.75935535678066	0.272702324706764	-2.15068991254362	0.233730537350109	2.65517770691595	-1.87656221829845	-3.63371199706839	-1.74193114747012	-2.65141032524553	4.78534725243131	1.97937041564448	-0.71769548776326	0.692119150838722	0.271782320420886	-0.858596894005181	-2.38890051712913	0.902349574815449	-2.27582242419057	1.39454991796227	-0.722851044446941	1.22020867610213	0.352303930790837	-2.53174201028568	-2.45792320581962	0.824115666420889	1.99117258615437	0.00576742415490921	-0.832461994815794	-1.75953236874008	0.277674784905227	-3.42862285319467	2.06475468689294	0.246012694273677	0.00988857982810497	2.32303104176249	1.53014177227776	0.0316926381625601	0.567264344745463	-0.823962183523929	-3.75661287694283	3.38144402054944	-1.05754117891733	-0.700570548670686	0.351429898956645	-1.60237688153181
ACCGTTCAGTGGTCAG-1	-6.15076265248143	9.23230939327943	2.75123920662017	1.97144136580057	-1.5026426356873	-2.40693331197808	1.88723008502099	-2.55474032651227	4.25761078652014	0.802679184127033	-5.86973806814385	5.4344651347086	0.778404411732621	-5.28555940468302	-2.919028890801	2.21365847832092	3.75405162263562	-0.665067696824745	-0.481418458946666	0.443638565745589	2.8698076544736	1.29828561760671	4.46412833057971	0.973677700544379	0.126966711228172	4.32680429899406	-3.48557625913558	-0.911383461840724	-2.63104428540852	1.67351256729619	-0.597360203377673	0.941894924214392	-1.19976718361814	-2.00498825370435	0.130037446683225	0.824603076896342	2.34949488505125	0.667142430336395	0.794956018487059	0.272889897182274	0.487427412945616	-0.156585647902254	-0.171350411595914	0.614578311662762	2.04327284209865	1.45641426786032	-1.17294668643775	-0.962895328928767	3.51123510040621
ACCGTTCCACCATATG-1	7.10838114253437	0.916015133147578	-1.57152502674733	16.5955263475495	-7.20113828601505	-0.797684032974284	2.10081446274852	-11.6657480373859	5.7106201414926	2.4379215299617	4.26304419094854	5.49596929559076	-4.84636790271837	3.72785365201785	-1.39538539936527	0.825968573739324	-3.44606972469449	-2.17685449645614	3.5828198571202	0.834494263469351	-4.19607891721206	0.912949534792913	1.37344712793953	0.647914128935694	0.0501196768065028	-1.48716702066136	-2.18793899502453	2.72232684089487	4.92197586509988	0.0324664629082712	-1.38324724238794	0.549573430901113	-2.95923854482095	5.39265766084149	-0.369124928941129	-2.82449910691946	0.848866669083998	2.31289491745062	-3.80355538920695	-2.45619100129233	-1.60068460111057	4.44435364285373	1.81868250959335	-0.163304508272028	1.11818967799071	0.618312842907858	-3.61293537424126	0.0760965767779053	3.63718783899183
ACCGTTCTCACCTTGC-1	-10.951449070575	-7.7257067559618	3.73044164758869	5.15440370127767	3.76017798672386	5.31346221322929	5.22052357008581	-1.84115206386532	-4.38435658787904	4.66475462579718	-3.04240334158102	0.930860879314246	-4.90588350114938	-0.39127406287598	3.01949570387253	2.58751928253867	-0.531322681287992	1.11220807899684	-1.85343513223143	0.49331877780195	-1.34021874594949	-2.29648405723089	2.24302156998435	1.88702451430051	-0.914840944635994	-0.406886806151626	-2.06066664957558	0.911932329383985	-2.06357977647275	-0.412643260222937	-2.51589009651023	0.345171114991011	-2.48205781088273	-1.05851821834377	0.398295480309655	-3.19534372539225	-0.0500916128353236	-2.50784115368652	-1.8581271769939	-0.284958333114862	1.28398254378035	-0.9514602961466	-0.346364173477099	-0.97733195148952	-5.20299869753267	-0.402222473270321	1.49934208488576	1.99398142349562	-0.359562765941284
ACCTACCAGAGTCCGA-1	-3.67731029585918	-0.930739069602563	2.22269958666203	-7.36576679596033	-0.24021837588054	-4.81098371067677	-3.35720354780842	-1.05446699212479	-1.26949924255564	-2.4036341066184	3.9690489325061	3.63311258973653	0.131496618419793	-1.39805939961116	3.04256499126212	-0.498078280951616	-0.84166554761716	-3.14690087268164	-1.65124714223541	-4.36687466219333	-1.68024056951809	2.1448807703384	1.87431369519009	-0.880272947185593	0.832162194691667	-0.0849322470962953	-1.98134018465313	2.3968436266722	-0.432951029747723	1.71643111952293	-0.948571348439192	-0.968073863208331	-1.93228958761461	-2.0381184337496	-1.06014253697228	2.13423111190012	-0.157399590549959	-1.19521725789619	0.393415789169478	-1.03660166078005	-0.932507828539668	0.589949236351107	1.36133702715257	-1.23827514525587	1.01121525382205	-2.40394485745838	-0.720761622480425	0.701566735201752	0.949772628758469
ACCTACCAGCATGCAG-1	-0.404187926730643	1.56461318780737	-1.73878498540636	0.134794606712648	3.34463316335667	2.89169294294293	8.54128869868794	-1.20062719872611	-0.153211451559884	1.19804491591713	4.27774042989055	0.921296748147748	-1.2489163659517	-1.72384543488699	3.7173735947012	-0.752899554234098	3.46751628755322	-3.18869635625573	1.97792727369684	0.351610800334005	1.47876834446526	-0.775803058465918	5.56212924461499	1.15475894116049	-3.44193764785098	4.44905299056738	-3.47000774603458	2.03829415286522	-0.166832845533274	2.53536163586094	0.963530860519382	0.0989116525989839	2.6858046796251	-1.51406272787205	0.17785345813835	0.38139532578268	2.78683792833907	0.559291980662551	-1.43401794981164	0.0593712577158135	-0.710508871323876	1.63499298132695	-0.792062107806812	-1.11272485309802	-0.0255635650254198	0.057766181887417	-0.275297706422876	-1.75768231882954	0.0701876656338703
ACCTACCAGGTCACTT-1	-5.1955428426246	1.69444219136914	8.77664537959626	2.20283041107547	4.34918482893335	-0.0434489600893397	1.86056533376112	-1.23654963189303	-2.18684218610128	-1.35987226988707	0.389141290607773	-2.38152047620046	-0.592089020735816	2.90799331289844	1.89304533798994	-1.01084122305552	0.357988153183331	-3.14047813789877	-1.13217854424368	-2.17823759466637	-3.10060950702242	-2.08453446137522	-0.805925543529007	-2.56200585716131	-0.642708267740801	1.05121870356783	-0.530906393963992	-4.1938858747026	-1.85544069225635	3.41288450896668	1.43501241265968	1.30228783711149	0.117239054342157	-1.63595340539568	2.01753998221702	-0.910610807467978	1.07815047882452	-0.275300064521093	1.35935755698623	-0.931858753277517	0.0150930835938879	0.67854112117552	-0.849004708289173	-4.08738438036097	1.92770565451471	0.288214833845459	1.84904934882299	-0.371875301841657	-1.4703857599057
ACCTACCCAGAACTCT-1	0.959290123169137	0.883337034815203	-2.23141605926252	-4.62472149227706	2.34436140695747	2.35062306835153	-0.563298285070731	-2.05898844913571	0.644121877568366	0.622915233991722	-1.87556515288317	1.65281219588447	2.80720667328244	2.04764439944412	2.62574272832561	1.49410648008055	-2.58687979055646	-2.37968464859137	-0.21910514470544	2.08822307122543	-0.384591113235784	-2.31275288078974	-1.36077923365018	1.47969065621277	0.964420956571059	-2.29127351677765	-1.82611272693339	0.976955941195027	-0.198711527162485	0.38535980417504	-1.73460032633735	0.898461385009716	-0.586366115777989	2.00383808814453	0.399761258233653	-1.35980926927105	0.474767480910137	1.11637697682934	-2.18768878213769	0.941764431052461	0.247257868286398	0.937162353835162	1.30284055136724	-1.58803705690836	-0.439553427731712	-0.235511897421798	1.24179157282194	1.33142654987113	0.313277217406996
ACCTACCTCTGCGGAC-1	-6.94371205966156	4.24661339588493	4.27395358652252	-3.55927877053618	1.07291497121998	-5.13897148741465	1.73524032229764	-3.1433032614725	-8.49175913799758	-2.52814229280492	-1.58779463120452	-0.366346679566096	0.540038200815541	-1.08845016013121	3.69223499933602	0.250258522823222	1.72532986765496	-1.60316537489209	1.85145126643239	-1.83514083282946	-5.50970210662729	0.0465483408527143	-0.941791129039286	-0.945184763140541	-1.47338692601088	-0.318604385041939	2.63629170537942	2.30538851856116	-3.94245619431759	-1.34563247637082	-0.627458181521351	0.879499673495101	-1.66439344068202	2.57890815311437	-0.489574421819009	-1.74145002859235	2.07702511598339	-0.136896410485634	-0.386593816068271	0.926204864715558	-0.220848497804432	0.346777653877966	1.44234987639795	-1.24842646088039	1.51675391530379	0.283856818451489	-0.121190585479609	0.137363846200517	-0.4519346125885
ACCTGAAGTCTAATCG-1	4.43106158802982	1.41352939990006	-6.3436896621035	0.52517483175804	0.553577692029606	2.12144946408552	2.17358324377109	1.54449005800191	-0.842411304416366	-0.441545627964346	3.23468369013844	-0.327283486888912	0.517128111423447	-2.14854225342808	2.81054289866292	-2.16897712625939	1.42559797027061	2.15879445097454	0.663765040828099	1.84450699340267	-0.297067733759092	-2.87166331021239	-2.25023508264583	1.00452207225137	1.27700791424467	-0.832405319754108	0.475992777136384	-1.89600733216817	0.417409582099846	-1.24408677587233	-2.514923812401	-2.60352952735213	-0.601110929561596	2.17891353419237	2.18127690316533	-0.160541499668925	-2.48204732599357	-0.614285830447897	1.39195478359618	3.40339055457969	0.534657146566844	-0.286848871911946	-2.24059614966543	-2.69495641802791	-0.0159918851547077	0.403644731311617	-0.914693565090037	-1.03123296747529	0.208843692279279
ACCTGAAGTGTCCGTG-1	-1.14347662448145	8.23816231043757	1.70184121993668	4.39197390878753	3.20679242700516	0.238164518978925	-2.08178333319046	0.990538686587025	0.003524367875051	1.44617281151267	-0.989955380012011	0.631342267273313	-1.96311415080408	-0.430006079909595	4.04941018866064	-0.40280074493463	0.812414209081294	2.2766294789285	-0.921447087970077	-0.297700728784741	2.75298863584987	0.951955978762247	0.893466368513628	-1.87172839548504	1.06425650223705	2.49315900189863	1.93457772687201	-3.42435423409592	-1.64330883641948	0.0561669690829348	-1.70964605198054	0.299316468586908	-1.03217108730821	0.80198010128427	1.21324598264455	1.93817522777487	-3.68188422035127	1.25115805091374	1.29928721946436	1.29075770239853	1.35624831735921	-0.645352265846057	-0.629427650820489	-0.722216124788937	0.664504718413705	-0.917928195230164	0.227727125828608	0.842681334825828	1.93825676509952
ACGATCAAGCCGAATG-1	3.60177185744144	11.088121758176	-2.12419404190065	-2.12722516346594	-2.06377878440276	1.42701970583306	4.07041199916695	-0.413254148076104	2.30271821165437	-0.804260007466331	4.45645858278893	0.354316701673962	-2.27574548323877	0.436539565537678	-2.07339501763421	0.553814911884837	0.32350964068935	-2.56512174755196	0.255758957342519	0.695012405245471	1.78908276600732	1.58924861674134	4.25462287699649	2.70253949385978	-0.567434715310273	1.55946543049372	-1.44145602615589	-0.851700655919331	-0.158125698914691	0.377857580732516	0.990182325297824	-0.150410530255892	1.07894811507753	-1.57251176081867	-0.176977122151632	-0.434745063098051	2.81793680099772	-0.707965185230671	0.858569616319682	-2.5633749510311	3.64552557132761	-1.6910889865364	0.281787643619254	0.0529212207620067	0.079481680011604	-1.49742267596914	-1.30269175808509	-2.67948722389578	-0.0586056058433913
ACGATCAAGTTCCTGA-1	5.64868282544323	-6.54374770925106	-10.2559854329421	-3.70745360643827	4.61309695815034	-1.81389885231523	4.80006013324532	-1.99849288793055	-2.44265466344088	1.27825797499283	-5.39792563924904	3.82233925176097	-2.61080693482863	4.08384328758532	-3.09235966675124	-1.07608134353841	2.12220383310329	3.70207173329901	2.08224791456297	-3.31491470455045	-4.18699480003476	-1.15027303864427	4.46120563945949	1.19271958052779	-2.09926402225206	0.000319186962104192	-1.20410302900852	-0.20753255764982	-3.52373296683211	0.259038196434767	0.15395563848959	1.60481474893986	1.91089047158663	1.43418676879604	3.42456588376201	-0.843491238149481	0.595721626370218	-0.436144002896793	-5.78571203585696	0.628655864613381	0.697125469894755	-2.99298242426675	-2.83127054711925	-0.281932898518384	1.75047650915136	4.05377960284759	3.45811611240305	-1.61949229488773	3.64498424940816
ACGATCACAGGTTCAT-1	2.80760193787633	-0.309182927257553	-2.40048027155811	12.4858683877536	-6.59253890413786	1.62335988011928	-2.19139133923687	-4.63726313573315	3.24595520599293	0.720855124080629	0.779107837694628	-5.73818415907152	-1.7350754404651	5.42225836000909	0.920540734552629	2.39305442160462	-3.0077856735635	1.45066900812897	0.300468508950613	-0.937445324781508	0.0633314869955248	2.57639874277101	-1.14684476661973	3.85922851559227	-0.824215730264149	1.83841065834613	-2.64624117099532	0.274619466344761	4.8408950818521	-0.92630146951493	-0.408140523519851	0.686513790134945	-2.66928035777131	1.02799118697077	-0.561441986670272	0.660741022929444	-0.505546562706955	-0.382417230565606	-0.55123537431502	-0.984563900563942	-1.95373606635383	1.07978888730972	1.02009329063537	0.170590350498909	0.0642720442031952	0.0238310745672675	1.34710199575292	0.92883529132972	-3.06713100012931
ACGATCATCAAATGCC-1	6.38786821721124	1.66538564651551	-0.943683003524693	6.38740311622015	-5.01515820569372	5.66105407719888	-0.845316488176914	-4.17558778472538	0.210934070214538	-0.685661324447419	2.38412622764931	-1.75445266820355	1.57485908240868	3.01762700623804	3.0524053531018	-2.22177802731043	1.61265269233483	-0.160266252890514	4.03511085375137	0.617465340388507	1.27473452329427	-5.0020520601446	-1.0950920406194	-3.79359068670799	-0.2461059188331	-0.773625936192367	1.17085208802182	2.67659375816447	1.5934161797312	-1.82295596679297	-3.55743872852704	0.102220212934693	1.6009280238767	2.28143110480787	0.646994547965879	-2.93274045778749	0.0505939928126304	0.781949808278143	1.99996939472776	-3.44546866551537	-1.62940148155295	-1.66096781958614	0.815353275543066	-3.92776455362425	1.07968425377437	-0.163913485867405	1.22888503280806	-2.03184579852372	1.93835064046553
ACGATCATCACCCATC-1	-0.653477580713909	1.05339773194354	-0.323279131905317	4.65512950313825	2.11315598668421	2.3774499547829	-1.74303351021869	5.02643930490719	-1.87793614872762	-3.19509494703797	-6.14184716833488	2.47216810403283	0.555223924785658	-3.20617802324285	4.34734640170133	2.22265631553259	1.28091875199947	3.0740649746949	-2.91635497189248	-1.09041591497412	-2.13324007910617	-2.01957238468323	-1.13246217310338	2.07250797629505	-0.776365098539371	0.69159629533308	-1.70835215329946	-0.358341506341088	-1.75868819493679	-2.00943223027605	-2.85737781179294	-1.36364603254002	-0.500996241469407	-0.958501121768164	1.51626666852397	0.349818975151927	-0.671593036520254	1.09908776644236	1.68482137852393	-0.427668305110441	-1.75225271274386	2.92898322491146	-0.464515651065839	0.443808406272665	-1.22508425516234	0.770126983129608	-0.95380807702472	-0.0236447120542869	0.59875053276304
ACGATCATCTAAGCCA-1	2.69992943166716	-10.9990027385388	-2.66130515172346	7.81263029788798	-1.9432363377892	-6.1835877364123	-3.82582166224215	-1.58507371238065	-0.821465298504105	-2.60307208564211	2.27584314079629	-0.433962977505495	5.31819504044028	-0.537569649516248	5.47859771226473	2.13747610967077	0.220162661150444	-2.85881353901323	1.84792650802157	-1.79625574316238	-1.49802016170078	-0.719449578921454	-2.5176197746213	1.13407324998682	0.687488842009101	-1.87925570794796	-5.14712957429595	-2.45418526575708	0.00859076851961032	-2.31727277177949	1.55984946735409	0.688972070429878	0.442900779811522	1.27667582600081	0.727173438415308	-0.540282587617567	1.17274230267557	-0.604440663317746	1.22206107421805	3.66300574096772	2.99056288029709	-1.17818069150727	0.191214052089197	-0.811691860051995	1.05586132881625	-0.794200127286206	-0.725183922644202	-0.314230690238118	0.962124784843931
ACGATCATCTCGCTCA-1	-2.27765128933244	-2.28876070922012	2.19021977325944	-0.341482296355295	0.321218286115521	-8.23493131487556	-1.33223406305266	0.218089928598201	-1.34203493897633	0.647281719081622	0.576669644879723	3.83319228601365	8.31934834895103	2.81410223887797	-1.90660548865139	-2.72710417636601	1.4200993928213	-2.08244531021589	-4.51850443788467	0.580402759524321	1.17508155621275	2.09800350685432	0.755795823850654	-2.76351813248549	2.45326179228521	-3.24225198911376	-2.42137890106648	-2.3250122324472	5.68040521701676	-2.30189309485597	-2.74563731618588	2.46017730297495	1.52210308063148	-3.7445540429743	0.0172630559843002	-2.92866993904285	-2.18302663050474	1.71154028098215	2.17954455081922	1.78706332332625	-2.53113392575018	-0.357882476212593	-1.04735694234365	-4.28574053122775	-2.88302352513804	1.4048602757454	1.25420387851196	0.387848989729407	1.76611682673391
ACGATCATCTCTATAC-1	-9.36378808348531	-4.5341083284523	-3.02667949223319	-6.52521949846998	-5.36763022776453	0.907351286323649	1.33720901385374	4.46444355569015	4.35004207872991	-0.220580073573141	-3.41250830245999	-0.74183819835589	0.288792295965206	0.139901978003638	-0.184913830073271	1.42553407515483	1.66544065760329	6.4900915413372	0.00618864315589926	-3.74138354795399	3.13568235193663	3.2269862174806	-0.976081496619445	1.28554527944611	-1.39795195743146	0.341727802416727	-2.34123697002988	2.90855959147817	-1.04838010672268	0.00275424936502593	0.370491491696108	-0.782616048226689	0.136584596741671	1.06694208409867	1.98040310091495	-1.40533653589261	5.14638761446539	-1.7890847714208	-1.71211244589915	-1.31465022537236	-1.32164886161785	-1.3821795128569	0.0207063325744192	-2.02349427860803	2.06710837658284	-0.512912499725888	-2.72295651276275	-1.22973229100892	-1.27874544492599
ACGATGTCACGCTGTG-1	-3.32007341730075	1.03778009152227	-1.21067072527752	0.236999428944128	1.44012201838831	-4.37198164903818	2.30144449026167	-0.880183284182947	6.30831327301693	-3.38757967406976	1.8374418139588	-3.94035140953816	0.0422571770282866	-0.33064167134898	-0.0678045333969743	0.63072710699767	-0.425651251881344	1.23595041091047	1.89188658873836	-0.191141454320506	3.29099556272361	-0.514217229397496	-3.8490067460498	-0.663562832556966	0.0220555473704657	-0.291185239716325	1.22580051819784	-2.94955740393314	-0.752298567751605	-0.15605074978357	-2.48864003128402	2.67218218685949	0.224546187242599	-3.89883904289397	1.5591262840848	-0.143278909404032	1.91720446231132	0.541008663982978	1.60502323458062	1.82591950266812	-1.45025727514216	-0.408557333173142	-0.156144288353034	0.876965505008124	0.227916063858256	0.186904039236109	-0.695608845470247	-1.96675296033478	0.875013457895064
ACGATGTTCAGGTAAA-1	-7.449813300629	1.78282383861451	6.35078380747124	2.55247174509199	2.79875819214463	-2.01608457298162	0.809623254533231	1.39456947317956	-0.164705590228727	1.18523567257346	1.43340477600418	-0.491467137656419	4.63598510141091	0.118823912318925	-1.39507925105986	-2.04294894397292	3.669232567821	-4.99442286481441	-1.17508393855674	0.731380931894967	0.559900147619439	1.76846365836492	-3.59457425681932	-2.46845539893522	-0.347519967125218	-0.54628832139692	2.18981919141812	-2.14996028569292	0.522702207552499	-1.1067464259951	0.768090727646787	1.40579662326875	0.0454979223678342	-1.20829073976553	-2.13253387873912	1.98235179829672	-2.86321245942749	-2.01230628489394	0.679365162244332	-2.32245517335717	1.52248879481231	2.02337827153552	-2.73290394098795	-3.22918320276746	-0.895183818052216	1.0897809643386	-0.467974181263631	1.57634445520709	2.4517641289948
ACGATGTTCCGCGATG-1	1.94640857551462	1.20754690786374	-1.95991019054043	-1.66861881471107	1.17224438200556	0.371295432653102	-1.81566750759656	-5.77430037705879	-4.68416207078538	2.29105008133063	1.33910588398608	-1.72747162861892	-2.63608912509663	-1.54034966618082	-1.93306744452064	0.411056371391891	-2.21134120356448	0.904428479279001	-2.78859654308487	-0.561823365061185	-1.70397859078775	0.432809710324867	1.42811513588287	-0.505090684292794	-2.85348634911685	-0.937842352037706	0.113730338816265	1.09404954053897	2.85571167413255	2.22097131575961	-1.72261611884687	0.275400787023034	-0.697842263133365	1.51038379751591	-0.403690384128381	1.25924002579574	1.20446539678582	2.33958421646258	-2.5363407031365	-3.09308281174422	-1.32099460980492	-3.50616466481782	-0.767995716498332	1.25555370315754	0.0760367446523562	0.494129180676445	-0.499301745983991	0.866295401623168	-1.86846528621224
ACGCACGAGCGCACAA-1	-2.83100554022334	-3.1214885703973	0.974083073701096	3.06714901829723	4.99175653744838	3.80177284146258	-3.03777367838147	-0.11482815237309	1.42706306479294	-3.76747892188604	-6.04809866190287	-1.87392052327122	-0.407760684182719	-1.54826145036678	1.29995244927535	2.96159981596223	3.23475998441131	0.60658324239817	0.600464719433771	-2.12755693493118	2.34593477141473	1.75391499603945	-4.31211312984646	0.792229078037622	-1.73090072473797	0.737943835538523	-1.46558696115645	-1.13392956149495	-1.75648497185129	-2.55129738755972	1.06632086911142	1.38524731799904	0.0606314243693048	1.24207388901286	1.82958520815981	-2.53788557957122	-0.0883414476840543	2.49947462515347	-1.71861498963075	1.18483008881289	0.244006212731525	0.479389467375152	-1.42448472952291	-0.762048007355091	3.99374263090656	2.10862594910235	-1.44365231843517	-1.58311844026569	1.41931860946774
ACGCACGCAACTAGAA-1	3.32944194000035	-2.69436436437853	-7.84115596636279	-3.08865964766473	1.28138558388243	-0.219811797874725	-3.39503262997603	0.517493362305442	-0.993529472384515	-3.34204774046003	-0.980218176944755	-1.32414376541427	-0.828711477342057	-1.79874444410836	-1.7016076331375	-0.862149333803681	3.26776676077871	2.59883507919268	-0.204137345372769	1.58636596532532	1.66828616948917	-2.47136166184657	0.685304136914971	0.898461252693474	-0.420954346576766	1.52422191234027	1.02234772441658	0.419449741404356	-2.06090855126576	2.11213740132717	2.04651152281869	-0.178893726965919	-2.062824478822	0.68671402241467	0.215158440373672	-0.319478828923207	0.347680478747219	0.950347707766438	-0.31225972581585	-0.654002703974329	0.873917306187007	0.260419177565148	0.886006068836138	-0.492546377439698	-0.552226911901239	0.0619813899838517	-1.16771951521245	1.1329136443894	-0.503997553401497
ACGCACGGTGTGAATA-1	-2.96116082279012	4.28626503371757	5.11914307227605	2.44954959985885	-1.31493589226119	-0.105383881286735	-5.0264216554886	-3.29790294497572	-0.735580801046878	2.26506305882137	-0.714427115100772	0.24059846741044	-1.31547287518768	0.701506165723615	1.08465051472979	-0.0566451545787006	-0.902932940967844	4.96625611887993	0.653445417932464	-2.20273778452804	0.256304809893608	2.3170194984474	2.52860445560763	-0.252532636408681	-0.779578206147786	-0.71591510559795	-1.53080680244101	1.44573008260792	0.660383645646678	-0.139469045277917	0.291574286886894	1.54129110324689	-0.256652984738454	0.115179770133995	0.52929324550445	1.4715014848384	-0.253524978482096	0.661115799709817	1.3257948323488	2.28922718365556	-0.329380324441738	-0.176571728637804	1.32426784144192	0.550561984713303	-1.24154923615908	-0.484607204847243	0.848673969393548	3.03694807534848	-2.61168100125327
ACGCACGTCAACCGAT-1	-11.73128861653	-5.01449073788423	-1.82382818928488	6.2507569792475	-4.75444126251896	-2.44481286522883	6.46199530929192	5.45536280549804	3.55400999481255	0.604576709556731	-2.88078037974338	-2.53596109249385	0.225355093606123	0.211155079491594	-3.4690516908785	3.13007011971787	0.602586518997941	2.2458945092867	-2.24682144419359	-0.129819154193979	-1.60557361589941	-2.00047256376304	0.7103443762982	1.03616071732817	-2.24286533375686	-1.88316010533411	-0.38183856039622	4.27557490805865	-2.82400497793355	2.13871885544305	3.53709245133027	-2.5789289320026	0.726143755577683	-2.05081037843226	3.86082131214042	-3.69836471032522	-2.37503186762226	2.25673265917785	-2.58721488242194	0.488309956638662	0.999052034904165	-2.31153239086246	-0.0928425683884826	1.51629843333418	-0.302838250431401	1.21114172078078	0.611593276323046	0.0335130695093674	-0.578906791923139
ACGCACGTCAATCTCT-1	-15.2214275849939	-0.455101649205216	4.56848591176035	4.40840034217214	-2.7360580457667	-7.7473679387119	1.31758498362229	5.86422540699082	1.0262962094655	-3.84377451751304	-6.02414653082607	1.44539224131917	1.53619975764977	-7.21478862506159	0.783694645501784	-0.396941936497866	-0.651745796809046	4.89115049940381	3.95991193695283	-2.64689547158939	-2.11350091177052	0.834849302876258	0.670023332270985	1.26161696701663	4.25322027555499	-1.39064073675205	-4.80417541754719	-2.13275913740472	0.760764902011189	-1.05479262233757	-3.73508917214541	1.98709951738886	-0.539456061047048	-3.54574657183744	2.73045724056587	-0.0196284350683206	-2.55578770226052	0.893347742679082	-1.53906499725151	-3.64084239856728	3.27341437882216	1.19707736067023	1.63121676213495	0.215009450718827	-2.69756258523164	-2.40680711183504	1.18789671506898	-1.45199929997103	-0.0172968045705036
ACGGAAGAGTGATAAC-1	9.82522312774631	-1.63486487244933	3.26309332029482	-1.13289613136513	-5.9050605194999	7.5858110093371	-7.63246281467394	5.54153129904889	3.9313416284115	4.59799638382657	-0.414618270546215	1.96339346822441	5.6452889053069	0.569618897190375	2.57338388475736	3.69387534288662	-3.50534331931992	0.789969135537227	-1.4749042985576	1.55571161573758	2.60726857863453	-0.236989104996346	4.87812776525829	-0.597841481756986	0.181883357097733	-1.27093395220391	2.57397396040068	2.88625597340522	0.62895560903565	-1.02451804757817	1.77856041203059	-0.891834191175916	-0.354862260584355	-3.17511958982558	3.01688005612935	0.614414480521868	0.0920740201919695	-2.04003095197851	-2.00908437841978	-0.915027733989767	-0.518207992487072	-1.84784561312379	1.64110864420247	2.69297849666196	2.59125738171158	3.36661403077907	-1.59532283059721	-1.74112432691984	1.30064454347687
ACGGAAGCATCTATCT-1	-5.58222627967059	6.39542041953071	0.0272254453684733	2.21963391553493	-2.80960939125454	-3.12670495805677	2.03213220621107	3.29812796761803	-1.35259000245026	-2.0017460243157	1.0522748302669	1.28691126994393	1.27117575375487	0.602719896718634	1.35360144764865	1.23014158215632	-0.864230620237464	0.0184760648513907	-0.594318209700349	-3.61562847958217	4.06819931885763	-1.35125143550667	-0.719277742408281	0.505942805876157	2.08613881197541	-0.925291771547495	-1.88458081214518	-1.74564564932097	-1.08141553225979	0.477906023896585	0.46401936228701	0.0722488466544866	-0.79447840663898	-0.105111971665786	-0.236516783914007	-1.69866244106765	0.875626723272175	-0.799885734919081	-0.637995514903404	0.856498868210156	1.89688531347435	-0.4039152123992	1.24069878187873	2.39199984919941	-1.25177627969153	-0.156585952659493	0.807330847856525	-0.322838427490539	-0.268380100647626
ACGGAAGGTGGTCTAT-1	2.0011545590419	-1.43816154168099	1.61376348079194	-0.106173645134343	-3.45686822725653	0.389817777715967	-3.3365743334796	0.974353537640301	2.76711445078376	0.528759246256471	2.24023620948157	-3.28011849508134	3.62298475423529	1.84808267933471	-0.732746907199762	1.11433940088279	-0.109567634461964	1.10331777385066	2.18806090360481	-0.783826279733701	0.0716231699336289	-2.15950069657357	0.28510946467501	-1.60012583710643	1.35557549743263	-1.96954392929716	1.6613787805029	-1.16537700567761	2.24194627147064	0.511200125181579	2.52782965600521	-0.688916365956005	-0.964369294540068	-0.292098999496078	0.93395094506317	-0.265282528661273	-0.537233522405981	-1.12758296502889	0.147227485544366	-2.12362442087657	2.20996312626131	0.676987219284764	1.60507765538531	1.94287378242636	-0.393137028656983	-1.05633069903329	-3.31234835464217	-1.02569479151351	-0.780621883326397
ACGGAAGGTTGCTCGG-1	4.29633959742467	-0.438919573702094	0.231338639579514	-1.77534264766319	1.13334830153364	0.539218465378008	-2.79056949070648	3.166413003502	0.606076041478428	-4.66828057894728	4.24337725407376	1.23799066735911	4.13954443771694	1.08434037393867	4.98233051068739	-1.39970780489709	0.183588542308143	-1.69699305108543	-1.87439764069098	3.05178682758092	2.46440362938964	-0.739791795639157	0.254517327097453	0.553743629284597	-0.12259862001132	1.16108439625696	-2.47251464468689	-0.521451687608329	2.68832972862743	0.136628807128903	2.05700563328576	-0.120586241630137	-1.15280148166692	-2.45482418243005	0.507187333645198	-0.568650097986278	0.591434218752678	-1.77600832200033	-0.689629920140366	3.77121379158001	2.33172022574283	0.0768284817825613	-1.72185549088689	-0.677239068834086	-2.22481249723194	0.205295063129238	0.978413522167638	-0.94496921751726	-0.203995680180671
ACGGAAGGTTTCGCTC-1	11.5473515070812	-0.814364270070642	9.0378730689903	-1.27273835292422	-6.25651527400142	4.54531008077288	3.43682354468424	1.79856904845475	-4.25032192545186	-2.77528226795921	2.03495971010108	2.00498771158061	0.977858546115835	-0.81447994977994	-0.683059677100866	0.57296321305729	-1.27825527015164	1.2476698789787	0.316733720654756	1.96665568216689	0.20836153646092	2.16170693068326	-2.17436401512707	-0.0746388434465417	-1.49055833408989	-1.36966244935662	-0.158135588157242	-1.7256528347537	-0.81901459524361	-0.518788912368426	-1.96594462987367	0.741595568089749	0.909063758319684	-0.895022904779787	5.08612156499923	-1.22692004836244	-2.10415371157322	0.0321069702878784	2.40407029820246	-0.315031456317365	-1.95778105226629	0.616447750445399	1.17236425787847	-0.606191812406229	-0.609618309660472	-0.680257843584999	-0.629941683177964	-0.337015866230399	-0.158760654475336
ACGGGTCCACAGTGTT-1	-4.34684720445444	4.42071364145608	4.20606109236934	3.71856701191145	1.84204164166383	3.30349161525202	-1.1013867614533	-1.39803624225216	-1.0588361715613	7.53895285206674	6.31154144836313	0.0636253390230908	0.0208736333229111	-2.79326238635806	-0.255021943814401	0.202382363966114	3.48600842421298	-0.527786581699588	2.55914637772084	-1.40562515507902	0.0754477231424198	2.54365427949175	-0.641065838330543	-2.87701568971335	-0.273803591654134	-1.09916776083887	-0.90635931103351	-0.197040293558349	-0.226906850553342	1.36686029541622	-1.89050491356358	0.935180329525173	-0.424248441760718	-2.36751469471628	-2.89488162787295	-2.23530283749066	-1.76558951347542	-0.410448239029827	-0.804498697271784	1.37916801492008	-0.653464758840295	-1.04355409554876	1.30862352657491	-0.890229259494986	0.773391137219515	-1.91977526995325	-0.929716799319641	-0.523033969729838	2.2667611507037
ACGGGTCCACATATCG-1	-5.92115593866268	-1.3524090881295	-0.150382588400791	-7.19034747821483	1.14824663990212	-4.13712766399046	-3.53279989174972	-2.7417765230129	0.0519375166624632	-0.432602174337457	-1.75421137586653	-0.0822365178397963	0.202731691480169	4.58839120303918	-0.969141544308419	-1.88093994846823	3.89817435814299	-2.43334865529254	0.736411477875886	-0.202544744610073	0.189883298066995	2.24715263821482	-3.08179804041223	-0.304831830020612	-4.30495871014049	0.717539586458618	-3.02182254906056	1.12646196124584	-0.618762628302111	-0.534499882317974	0.87126450179594	2.4196920768544	2.53914250381135	0.168740568273755	1.46195244473738	1.58741226459672	1.56477376579954	1.07497783037589	3.1684793889071	-1.99996175492913	-0.86406705849465	-0.275059068611623	1.13486321405788	1.91189646960516	-0.209454583876253	0.205136351511838	-0.693163795087409	3.36350221368823	-1.51767653331139
ACGGTCGCACTGCGTG-1	9.53387039004155	13.2810820798347	-2.76077916442078	1.66985591043285	3.51158525831039	-0.418482785018657	-0.237275117231978	0.834479733619395	1.95100452172393	-1.56033538987921	0.577826182300768	1.87407962220507	-2.2042854336972	-1.944868800731	-4.70098920831913	-0.438779102430922	2.79927296592732	-0.726745073271337	2.33599104433666	-0.494791173819548	0.563229975535166	0.820799018868082	2.32812853319643	-0.157485199833646	0.707404571028361	-0.836989972466543	1.05038454150841	-0.976692417570629	-0.801525348112471	-0.198866511219293	0.647797239337	0.746330015022174	0.44886190725114	0.207784004566761	-0.899477252216889	1.65790364242231	-0.201500996094344	-0.39119211348674	-2.34689693528009	-1.89047430615466	-0.332113135642776	-3.98556613256456	-1.62797049952729	-1.85821392302905	-1.39457328699903	-0.309330605761984	-0.721969057780947	0.164141280044877	0.804732055910949
ACGGTCGGTTAGCGGA-1	-2.92056350163431	5.34282289701816	1.36664207346961	6.36562331318669	1.31303974725626	-3.73855359120156	-2.78245288003104	1.98773823291413	6.47656458606286	-6.42738159031244	0.901792682270588	-1.56478114062627	-0.971210604457001	-1.05626272700081	2.13619101475152	3.91181689798702	-1.77396798340201	2.61685360873228	0.419459018224171	0.620122118520643	1.48964765327667	3.75918766676118	0.859410924630352	1.34026847789258	0.197355297556542	1.70443319961005	1.79746550495399	0.0819806379029362	-2.89810087357009	-2.62415018436394	2.55412931549779	1.12094839003101	0.240921108609484	-0.577307671875828	-0.0665000646137663	0.318620379701413	-0.691041981545577	-0.0559449445313636	0.569224329208367	0.553017301055136	3.24639279594215	-0.350774008764607	-0.151167691091831	1.63142816229529	-1.93674103603382	-0.297619000248142	-0.609466592383372	-0.114352876045967	0.133680141996812
ACGGTCGGTTTCGTTT-1	9.39037979173755	2.60771733003245	-9.17576177329785	6.14010986355969	3.48668718457966	2.21872055219546	0.146357869171593	2.61687608808406	-5.24319128680268	-4.8596489599661	-2.53273320284113	-1.716098896737	-1.37831132642258	-0.619325168470802	-0.187068274048464	0.216119008452256	0.0695659940458753	0.651051728374923	2.15001245418392	1.30242880971185	2.62391030659104	0.764472851787079	0.15094777979947	1.4102078865578	0.567457281141223	-3.18673825563159	0.384821529021378	1.78902876963985	0.0389705186465529	-0.184026839138105	-0.12644301366124	-0.538313540877478	-0.134644249437392	-1.2993924939575	-1.06550067303029	2.77047620416393	-0.423028097337372	-3.643344908102	0.109845039602055	-0.406781529397759	-1.45519969306195	-0.485209150463525	2.23573920474568	1.0523231046398	1.30525613980545	1.04207658203281	1.64956898598875	-1.42869408731363	-1.07834271168736
ACGGTCGTCGCAGTTA-1	-7.33266065209769	-2.58605800795948	2.22616675718554	2.49987461503268	-1.98254709472753	-6.39774682739089	-5.86623433618284	4.57916231064586	-2.83765873342612	-0.543404152034196	0.588183306597202	6.3224909675377	-7.13772058200865	-0.932948812565928	0.0112793441353481	-2.73629863037848	2.29555762064485	1.12577612947539	-1.58897790719026	-2.79024753539016	-1.16243161280301	0.351675352827763	-2.23474937719184	1.72509258846644	0.207138723701606	0.273134372064429	2.35932062414572	-0.241732098053989	1.75872813672836	-0.890301391141958	-1.45432688842539	0.275188392841439	3.26674730216379	-0.656153007358649	1.7207330281684	-0.54863418641259	-0.565593609441924	-0.948354975571084	1.7443395136137	0.230731764264281	0.859533691958451	1.86513152598093	1.83313176575364	-1.22354977894006	0.923381687985532	2.03618876375664	-0.117535413055204	-1.20062550024816	-0.0449123195630181
ACGGTTAAGTCCTACA-1	-1.16234994894955	2.4656655929231	-2.77983396919229	1.62112661124885	0.340141541478671	-3.27750687249715	0.797269107813924	2.10654601791869	-8.27808463003876	-0.704085497500193	-4.30088449423281	-2.29457660085749	6.52016112912596	-1.68030759062787	3.71006616939133	-2.3882818007591	1.68179376042557	1.47449516343413	-3.70301723625972	2.13397561543228	-0.536253840360552	0.253212203560576	3.25171006003294	-0.693696024058829	0.415538607626864	1.95294738194442	2.06113357429034	-0.780881159085177	-0.402073477133566	0.27838370677873	-0.826213633153105	-0.250883451604289	-0.232706406165774	-0.798308488279139	-3.17576072466734	0.595641174187344	-1.78555930409388	0.991748229519013	-0.859069319415443	-1.99796819903349	0.28734524908411	0.366246675711893	1.93243748021321	0.580744292890263	-2.05163077990124	2.43929643428232	-1.97357854706154	1.27130774515651	-2.16277221147602
ACGGTTACACCTGCAG-1	-3.37900278531187	5.26178087670349	-1.16486327586882	-2.50114789368117	-2.07938026805242	-3.8081687516491	1.01474933922684	-2.40277516614304	-2.13999520837825	-2.45798643510829	0.5239595427551	-3.35733299030392	0.222406145414034	-3.45983578640984	-0.871645384110217	1.1959575341483	0.431629309554005	0.551280228092255	-4.46477004550209	-2.6794777423582	-0.675685529522954	0.129587626693509	-3.40159778005966	-0.403886427130642	1.77785932582134	0.184778473875513	1.44249545351448	0.161484059494598	2.00527164620509	1.23284000298542	1.69861528386815	1.2037008293504	0.429149289555243	-0.125006745944291	0.763083387697073	-0.0478227435607835	1.13909511224494	1.51758898583162	1.28617656722887	-1.54436631024729	0.120082142449378	-0.501468623741803	0.952342782534881	0.066102546966989	-0.333264201061276	-1.59709464984969	-2.79071596037625	0.655170086983735	0.132025158123497
ACGGTTACACTACCGG-1	-9.63640878699965	-1.1950374263759	5.21179854966583	0.28992527305112	-6.30423457544219	0.297721311050122	-2.51803009316952	0.869541926755644	-1.88375721768957	2.64080776720216	-5.32868860051044	2.34994073305326	0.25829266191951	1.57895361781168	-3.65609691704781	2.02328190825387	-3.07189963199175	0.0947501445416179	1.8250775121014	-0.691615241358483	2.91287301545695	4.29469911423606	0.0567218336592373	-3.35576580159501	0.215991158141232	0.6846480856333	0.13653632520379	3.97992729639363	-0.245610251919506	-1.32951036432031	-0.705064093769596	0.538427194604884	1.62671373782508	-1.1519414366183	-0.475582931340403	-1.31830204418279	1.9210936586292	0.945286164749896	0.389154316283987	0.163792164173205	2.28258670362547	0.241027138628791	1.18709077699515	0.61422602094593	-1.37528455113529	-1.88458566839404	-0.958409435742925	-2.79218632087534	-1.37913590627506
ACGGTTATCACCTTGC-1	-7.67859600521146	-1.53148097910949	3.30118140555671	0.476312287319068	6.85855771074322	5.92149878787372	4.69212647659579	-4.57270630320166	-2.99203761832761	4.75167367504803	0.269007310983949	-0.0746213955805286	-7.43964369492126	3.67589176684173	0.903860657900857	0.949717784926065	-1.88164757243651	1.59401506479112	3.64421656170208	-1.64096622512032	4.85081570748556	-1.75381221667797	-0.226198412530302	0.138857159704636	-0.579257415064861	-3.14299425527659	-4.23842727664422	3.50034626916662	2.0446180220429	3.59768299429538	-2.994531601051	-2.53154813186167	0.671334668569381	1.5730147904517	-1.41858425982308	2.16289969006667	-3.44727715792215	-0.672081347222094	1.731683019323	-0.558809026197759	0.623287536065472	-1.00617056374111	2.33964389299227	2.60237949479981	1.09152242837113	1.64872960305187	1.07715605394085	-1.79904434774806	-0.280897941515127
ACGTAACGTACCGGCT-1	-6.45768420060222	0.225280402481422	-2.46881507998067	1.60323928959954	-1.45088119702137	-3.73909994466064	2.45042136892354	1.95714743296831	-3.77703328148635	-0.247660913363115	0.669464508241318	-1.71306848167698	-3.23282372965996	-6.90027267705031	-2.80718793912855	1.02514718149778	3.24390683101251	-1.87918503021554	0.964791926471725	-1.78123883233086	0.950863678438626	-4.05487391318392	-1.2644022921642	-0.435953460794176	-0.337616315788227	1.28288634587322	0.285082606151631	0.147075220387761	-0.238796398547865	2.38059063437282	1.01206054232552	1.8311897953578	0.943141337491316	0.0087451298519254	2.22816313623731	-2.93776763300295	-1.11135968660487	-0.433681556732358	-1.57651478490478	0.37693932534444	0.331699112656625	0.674622733755108	0.308777157806937	-0.212358485818777	-1.39704852075229	-0.0417169843536389	-1.20701059551194	1.11260472554542	-0.326484708529377
ACGTAACGTCGTATTG-1	0.305963171078603	1.30387307627836	-1.78535040024561	-1.63742844825403	-1.23930150444283	-1.88899872327305	-1.09015305077853	2.15740269532908	-1.93646659921995	4.62967583835941	2.74729393865146	-2.92542506444651	6.93691783535822	3.12719331742503	-2.08957970134661	0.636871093751213	-0.954343373723389	-0.829770938180066	-0.767869189830099	-0.764158425798969	-1.6366437781918	-1.02284260953822	1.18080953681079	-1.30688766355836	2.64699847522201	-0.36776377795845	-3.28473931859676	-2.17545922876124	0.0927169837464032	1.93234691923268	-1.34222396719623	-0.0373211784956989	-1.2093661113198	-1.11774678123946	0.246582676519188	2.17821006632387	0.267593619389616	0.935206680584033	0.733609672156549	1.62714101556148	0.896233503982869	-0.222573794352625	-1.46038694466953	1.93579273374615	-2.37168076197432	-1.16091914438888	0.865056936572385	-1.6662143991792	-2.18250988178835
ACGTAACGTTCGTAAC-1	-2.9739825202818	5.48593670592505	-6.25766051171443	-2.7605112878582	-2.35964907031016	-4.01846370269555	1.71228958392364	2.16050051187165	-1.16973724315939	-2.8758884901803	5.34036032558699	0.53767347777983	-0.767519929810194	-0.406886627500701	2.44326447183925	-0.0657374024641061	-0.0279093318348517	2.35955487056035	1.26915628155287	2.58681952030261	0.669253383116147	-0.0190356429794399	-1.08016900437904	-2.9574387509505	1.24310196326208	1.7488552623697	0.927740225031589	-1.26878684495397	3.81085785669296	0.144345105581145	-0.278522098473273	1.04995907726529	-0.800910081524085	-1.28170707568122	-2.67977830857189	2.08215085052521	-1.68464548606441	-2.39002995735563	-0.770363171708417	1.05384449046586	0.580007351554221	2.63698117071236	0.951108801801199	-0.768399327628226	-1.36152167723104	0.902977995949379	-1.79559019252251	-0.619447084328693	-1.47050403839086
ACGTACACAAGCAGGT-1	2.44279294663113	-4.97979062360348	1.06052053749262	0.708505604158668	-3.75117569407854	8.03919163655725	-5.76550205873664	0.921714474277956	-0.292331096802548	-1.14248926495567	-5.02871220299592	1.99300868185905	-1.24585578485341	-0.226942007976584	-1.84361036873379	2.2487152138724	-0.478785201227954	0.430391982376796	1.47219443294158	-1.61915590595778	1.49665751571197	-0.687776189442646	-3.51493755388575	1.44402263627697	-0.886537282020346	-1.93977013591382	-1.52198921919579	2.29550383893163	3.01590090686361	0.554422200386617	1.56552607107795	-1.78657193973388	2.16352753913251	-0.883697715853995	-0.870519742687106	1.76925816591644	-2.03464033058766	0.824509704622195	-0.270146642157099	-0.225223883500454	-2.03677093408044	-1.61395514078236	0.102225022467702	2.00903320349531	-0.913680403031508	-0.389566508899648	1.84753656655868	1.72307184447942	0.17579510960894
ACGTACAGTACCACGC-1	-8.30429060255738	1.03095670882659	-4.25541628857072	-3.61724409192512	-1.35007913353845	-2.38566501794406	-0.745689386653335	2.29786768242185	-0.15179292870166	0.170499846266631	0.870170815214632	0.396200108040362	-2.56780179992636	0.426665802026295	2.35962024565531	-1.09310531676613	4.41970728690899	1.88852758561008	2.51884221273716	-0.940983580268403	-1.51519934764585	-2.4895832697524	0.940819459016522	1.06472569752635	-1.12773484765318	1.42373180367485	0.194878211230892	-0.77718382231045	0.756974463484387	-0.087764553590922	-0.211428750545817	0.882557663627124	-1.91173985389173	-0.941441873644674	-1.45322272656309	0.46117106289579	-2.8825753255102	1.31031087474631	-0.578951902547755	-3.2082146365132	-1.1482827288065	-0.0708004220288598	1.3660868113018	1.99250699652635	-3.52141235612902	1.07879054336163	1.78813841284446	1.13049716502347	-1.40059297033539
ACGTACATCAGCAGAG-1	1.58531330900683	3.81130369553884	2.08511607215319	1.36345725978587	-3.50582896270998	5.50364981484925	-5.08605638066717	8.26450465441607	3.70048784436398	0.935156714941247	1.6314799781934	2.96893903540084	6.10031918808509	-0.46703634876897	4.6319204077311	1.18591855299122	3.17228065423886	0.696972482954217	3.54087961748597	0.253936401645221	0.49180213236577	-2.5785340384853	-3.48466240596292	-0.00363384695823224	-1.31718851778029	-0.587498680277892	-2.76457033833103	-1.2547705205675	1.24956982129376	0.464207002929165	2.17654562749713	-2.40386130266198	-0.702352790778708	2.63827968205917	-0.372614011906354	-1.14882115161461	0.996634297627556	0.755893521740159	1.34426257112842	0.173598842231173	-1.10653448992409	-2.86826988712596	-0.291579354920925	-1.0874675815905	0.458710111742951	1.02670746226331	-0.13503948992578	-2.17838958338727	0.142907352225753
ACGTACATCGGAGATG-1	3.83862437382398	6.15005187792481	-0.345958308648419	10.5702426835028	-5.33947658042998	-1.61952772150294	-3.30887986534153	-3.15137839924825	4.51069458115561	-4.45147747026715	2.25052550478812	-3.71957032723844	-1.8045275127739	3.62107993478099	0.522860720149402	-2.17732776471337	2.82378365481674	-0.487920556411819	-0.564464986395868	0.694289719805633	1.66599285467727	0.777739778178016	-1.04998730826887	0.738340942752567	0.923015045946407	0.804990725066372	-1.14925767972071	-0.221959393790768	0.781517975145985	0.159127313048789	1.94696179718604	0.924302654665495	-0.501479284016076	-0.099415226453733	-0.629092737895542	-0.858317848513157	0.535924150557554	0.189038489919606	-1.45238189221467	-1.93751601009799	-1.40365495966297	1.06225962346133	-0.48399725576302	-3.82252063862653	-2.14208463118271	-0.362115541808636	-3.29387542788089	0.202739138662721	1.00884200559628
ACGTAGTCAAGGCGTA-1	2.11639830060692	-5.35073419325907	4.68334342765035	-0.148873787832925	-5.39575221684959	7.50321452291154	1.90351711763839	5.71664463623957	-2.37779188012089	-2.70038039285807	0.280696701700249	0.148915776386481	3.3367382470382	0.264890653077398	-0.744463471269078	0.0398739322740941	1.91568527181275	1.44701236029131	-0.0326720488734615	-2.54189925272116	-1.85613729297809	1.94706864326009	-2.44055344083958	1.26897205435638	0.584235754325939	0.868683702034663	-0.743687951458528	-0.573407370217391	-1.08091720372701	1.39339709801274	-1.42677904685483	-1.60362238759564	-0.899141022781896	-0.132719489852122	-0.808334285646522	2.98666846468646	3.10015708298191	2.32696314484301	-0.933727413417527	0.339919651477463	-0.239678892433711	-0.269030066822652	2.80834391758245	-1.51721700032206	0.607369609539831	-1.23983231793715	1.48798989801833	2.68535346558585	-1.60210726050243
ACGTAGTGTAGCTTTG-1	9.6073162323615	-1.02733228580679	7.11421468680119	-2.87078972377056	-4.81645165584985	2.95664589799297	-2.46473437878107	0.959309630032469	0.317896188038834	-2.93322956724138	0.311738198509243	1.74901566492798	-0.868388931126488	0.0380285454677514	1.27134029604804	-0.560297422352327	0.684159480228749	0.207710740739435	-4.88632526294232	1.15311995600401	4.06836139383929	0.101926825192042	1.58987848651222	-2.27401765729246	0.946843868287583	2.96528081646417	3.88480119871584	-0.593030982969765	1.41171382508919	-1.2990855515385	-2.18105795977312	3.17394486654248	-1.43391470489181	-0.753287437738368	3.28505490494925	-0.303812234693863	-3.54810846398741	2.6992931767958	-0.0638259709841704	2.18315105446477	0.271064543067691	1.34730558156413	-1.97239374903833	2.29491902675577	2.16560179529422	4.3630063413166	0.644698301492479	-1.97374891650838	-0.756487309475858
ACGTAGTGTAGTCCTA-1	0.0191188027311727	2.26542246216677	6.69600674379089	1.24055268108314	-11.4321386781353	1.89970796354882	-4.32449919659738	-0.45517824237441	-5.20983901268663	-3.84410464935707	1.68996701926601	-6.19398697486826	0.484476947179611	4.79838324019779	0.278502915063736	1.16126008946474	-3.11847365764896	-0.0375592141698883	-0.389811489765643	-2.43415819933512	1.79915523723079	2.44369779400719	0.192939136520898	-0.699246501776726	-0.884580426489979	-0.0482142462200021	-4.51137058170185	1.12095115092592	3.75711682463396	0.584510158495546	-0.29429184839255	-0.281279202264887	-0.742615623236246	-0.310884891292327	-0.116132358102433	-0.909755910279719	1.20951982526163	1.02075302459892	-0.974042459542053	-2.18718107819418	-0.0625072132924414	1.68581261868506	-1.60395618504372	1.57566245469865	1.72550032064406	-2.39766339797558	2.34088000107201	1.73673154320678	0.122804593067146
ACGTCCTAGGCGCTCT-1	-3.73637513739026	-1.75514050908897	-8.34568493204477	-7.73454535344447	2.15512485913484	5.1829299431792	5.75011488332814	-1.8741315014246	-2.15594313811658	2.94297684944252	-4.60006343299166	-4.47086969635235	-4.46397196031858	5.32462195714936	0.74841545693224	0.019695286853073	-3.59367583278991	-1.15950834474897	-0.408478637760831	3.38993114045479	-1.17057993135714	-1.44575084788447	-2.00474605555071	1.38782410224843	-2.02370061672101	4.05944460651216	1.24675431158767	-5.39505177462173	4.82296625286713	-0.923830050293048	-0.923952371136467	-0.0765407918716211	-3.14159367925889	1.72829298652855	-2.45694273563901	0.696182697093337	0.708510856723505	-0.329392681164115	-4.65186112881559	-0.720818301329566	1.456573210545	2.16872764119473	-2.97750054810357	-0.299273062196859	-0.100040062823969	-0.776996053949256	3.65698295292326	-4.83490065200967	0.942781942844557
ACGTCCTAGTCATGCT-1	-1.42553426047941	-0.231526261645557	-5.4975096184638	1.54907209326128	0.407924921397636	6.87289137525276	5.29522194376803	3.02894321139668	0.681092727656986	-0.650225850003897	3.46620409693537	0.885684388197253	-3.43661042295239	-2.83246764800462	2.01119165724861	-0.532235757344943	0.644371362794053	2.07242031170877	-4.74947565863633	0.625090879031391	1.75322444133122	0.853526342907201	-1.3867569116581	-0.923306524148174	0.215482041008933	-1.05545498702297	0.536927117547288	3.53638552429554	-0.547918530927754	-0.879986286324878	0.0550389498704254	2.71666360117656	-1.09116960573618	0.935756067623527	-1.8615632211033	1.10070567752079	-0.683114485322476	-2.27005181360286	1.58672957658389	-0.575762780561218	0.339461396920235	4.3498446711882	-2.18364255630156	-1.90970299348861	-0.810361457631088	0.257413327068422	-4.13539514461143	3.97838657197187	0.932116324252917
ACGTCCTCACTGATTG-1	-1.91157871411821	-0.994818562745756	-8.90152173444241	3.16954561149531	-2.53604923695555	0.581242098271647	14.7995300587302	-1.03736899877498	-1.19250549058923	-2.17718065664973	-5.5123584341425	2.6346176453774	8.827321641489	-3.20064300666937	-0.319517859922672	2.32826620646617	2.46523078228595	0.0772951940165756	-3.14944747044325	1.4435725009484	0.882028882672648	-3.63525667964217	0.231903898132019	0.240815012604512	0.858801418901909	-0.878832289552614	0.095490151447643	-2.93793854942806	2.70043083699998	-1.98671951081907	3.63915739683644	-1.41056060634486	-1.73653924684442	2.38910376158009	-3.20733413884118	0.670720538918992	-2.50847975764804	-1.04616150588073	2.13677071408893	-0.189958420246363	-1.89173213874358	-1.95072143024813	-3.84842982896911	-0.222205971994444	-1.54744219922241	0.185192480366395	-0.610062597003312	0.557713883102977	1.59946348133224
ACGTCCTTCCGAGCTG-1	-3.49204818639173	-8.54600428043235	-10.0291242247572	4.46681207956212	-0.25289380596424	-4.5169398810455	6.36925664466959	3.48452678025	-4.93012677065367	2.67222788903455	1.42004985551916	3.5404777054675	4.49448844238104	-0.943136069433681	-2.7789976372336	1.74268929467241	-1.80954180807122	-1.61555967377874	-2.65937186937075	3.66357614709979	3.03605998995205	-2.27400284449231	0.358852747487932	0.0511075216041521	-1.18686629848708	0.339501553927533	3.62778747305124	4.03829929134695	0.379092318494436	3.38482872674739	2.062372817643	-1.71028321251346	-0.149520191759888	2.49983381520297	-0.19007080861725	1.97895335000617	0.777109663304287	-0.198891096138888	-1.16142379266309	1.11164450982135	2.53640925196834	-1.19856823126061	0.624826713804836	-2.5805667935715	-0.187480604961915	1.34421776009105	2.95086315842751	-0.0369265748695297	0.730685603432409
ACGTCCTTCTTTCAGT-1	-4.83157199521886	3.1895709802127	1.60220235657755	7.16585143675669	-4.75043557232061	-4.27652937026569	2.48091025960408	-4.24595441753544	4.48560269310057	-4.80450560705239	-2.87451478294343	3.49219991575208	-1.29900628903491	2.83062127517609	-4.85728872141638	-1.10586737180689	2.61287716148248	-2.78601965745093	-0.838769227095515	1.62309677748318	1.00705284144135	1.39723264447491	0.61488508193313	4.01269807332744	-2.21056985043024	2.97238410901152	-2.75038338888374	1.21659189907175	1.72938398321583	-1.15351635230911	-0.268049562797629	-0.178112835378615	5.20714281147694	-1.59285843393737	-3.62703255240567	-1.51970768387553	1.31252517211949	-0.396343878943021	-0.177162604466564	3.34591261021667	0.0728469643488662	0.944240367701912	-0.956917371804255	3.39158844482951	-1.77042030617341	1.57754923915534	-1.9299531230977	0.0370587618068152	3.33687075140081
ACGTTCCAGTGCCTCG-1	-3.68409035649933	5.43976250156041	-4.5315059044077	-7.07356589675211	-3.55170442569932	-2.70319002791474	8.38560847910301	-5.63039112441295	0.248027256021288	-1.19749828327793	1.00131072729148	0.249585240746444	0.207822050036606	-4.41751824434817	-0.219256163017284	0.411695917682936	-0.606113242605903	-1.35874348552799	-0.722087346415705	-0.211314708298242	0.680972480303481	-1.75011295683814	-0.464047303770289	-0.879467482666721	1.68985312055714	-1.63560902978099	0.0640516819085423	-2.07570339254055	-0.524408782534487	-0.873075813269966	0.0417050013262286	-1.13241028711961	-0.756047268700798	0.935654473164172	0.87599432887813	-1.21529718284447	0.0263091638371192	-0.850984140032671	-0.212143551954599	0.523356042475303	-0.339833187576241	-1.3806892164796	1.33131121079107	-3.38520473315021	1.97287294277571	-1.83423949792455	2.94086188049278	1.88884789500053	-0.975433243725296
ACGTTCCCACTAGTAC-1	5.49898075286205	2.00788565609859	-3.94104548445676	-8.09556234388141	1.65626880439886	-2.65761672826002	-2.46831238028102	2.58125832842046	2.64344998969853	-2.75361030436311	2.20467866805883	-0.372639077255199	1.01097233433872	-1.01106789228361	-1.8815723596794	0.678306567824894	-0.562883719626073	0.463709734082392	0.524337297933568	-1.72371740738048	1.68215209431432	-2.10380837761368	-2.0296733358171	-0.0199459222428584	1.7313680920884	-0.834691815022997	-2.83342477846391	-0.430278581808598	0.409912401488398	-1.63969371604023	-3.57674652690114	1.83386033945913	1.92260227510384	1.10757254422847	2.1241233140553	0.605915978174149	0.00420084231821111	1.17494154123717	3.55228850390184	-0.792042550571807	-0.463407998787269	-0.562574859613526	0.46671037521167	2.01605661292354	-1.32273516028944	-1.01633693301611	-0.610775138659085	0.82066961133162	0.352967645336629
ACGTTCCGTGGGCTTC-1	-3.22515231434102	4.085388644846	5.34223642152468	2.95823236178818	2.40243380754097	-0.831415054878494	-0.243924969059093	3.73478032016864	-0.700338469240647	-5.05317967787798	-1.18148371364075	-2.20139583058704	-0.149149107840848	2.48831608717269	0.0319006558735773	0.0669034623412962	2.81445519698991	-0.290009478628878	-1.01720900300983	0.418285174593313	-1.51361664677348	0.270092931112337	-1.62563510741026	-0.645201474493393	-2.26520156484315	2.16372317100036	0.640724865436928	0.652570765618153	0.7624259611603	-1.63254446672329	2.18486655434144	-2.77426726224662	-0.125499708520567	1.47460675855845	-1.91587477026842	-2.73101651613542	-0.650102007592386	-0.4843328826897	0.406481159560433	-0.577380979051242	0.174684718434029	1.18754910582178	0.394166644555702	-0.713104898954846	4.00402228147738	0.461077354151288	-0.425867767215641	-3.21554328164365	1.64838774086277
ACGTTCCTCATTGCCC-1	4.54927258946672	5.26915854392801	-4.26634982300529	-9.56446742978138	1.66735623907243	-1.02105798016946	-0.0779257141384244	-3.40566873130807	1.24367266916685	-3.4252724912715	-1.34029274383844	-4.33024136765217	2.66515230973097	1.02608300674429	-1.36583697661332	-0.80152103618786	0.943926459040282	1.94246537616626	-3.17783290186407	-0.345388132647276	-2.37250409046247	-4.2532152952214	-0.803303645690818	0.0998871142396752	1.09413212924101	0.131895355853798	0.574305310119065	0.889015775987192	-0.906562776986016	1.34883618475138	-0.83710965763053	0.161762620287552	0.452102662473272	-0.0776762102546887	-1.48879864356914	-0.417848869867744	2.12974915299799	0.577739259805101	1.37374625348889	0.796553371312621	2.49919553898051	0.0550612749140359	-0.0299858231507124	2.14788065283932	-0.56417824153515	1.18258656405829	-1.44497261887715	0.580073864459867	1.03505690246233
ACGTTCCTCTCGTGGG-1	-0.664902247407543	6.7406179840298	2.46856302714542	2.67741110967012	-0.783122790864251	1.9505573602116	-4.61873226601742	-0.561393547485052	0.86048570862115	-2.96996284528931	-4.75757251574603	-2.03778275305602	-2.29663907041526	-1.34304319823526	-0.0873883367265343	4.09142962401895	-3.9516592791853	0.346614448904871	-0.313852020465226	0.281938533176832	-1.34999672860172	1.25181092946435	0.108729227601969	-0.893597163335506	1.74624335001139	-2.45973147699362	0.714358317835028	1.85534661921056	-1.78147659218121	-1.84326425615722	0.445946001125538	0.971338209248489	2.7221835736696	0.709094264824772	-2.50089530075765	-0.818908233497738	0.204726519654404	2.56693273592581	0.604491969150709	1.85370402298552	0.058424642435521	-0.351700355138262	1.52865739984657	-1.65559522745656	-0.130687470093803	1.85629488069384	-2.73288715876701	-2.58131327970831	-1.29620738700899
ACGTTCCTCTTGCAAG-1	-12.6020560409334	-7.20187021368055	8.52206296563585	5.39688873221474	6.72715444785142	-0.530422972282253	4.8305188065887	0.953331761004649	-2.66005793901557	3.07456376207725	-1.80841565088417	2.06247022730429	2.58624244585067	4.84769488115339	-2.85158332642599	0.0155223903720815	-0.78161051028954	-0.82318851639801	2.76001128588766	0.828222994729033	1.4243884979182	-1.13361533434412	1.28704450038664	0.592507269361691	-0.609942556871281	-1.85235886002206	0.166956485707849	-3.02152917609362	0.31025410022332	1.85716489152017	-2.74757494509156	-4.14271057098605	2.00115841333782	-1.87064227297387	0.0651192340452148	0.23585841427278	-0.572788128752996	-1.03846683102734	-1.09514376710759	-1.52725423607339	1.03688716322172	-2.4481985291406	1.04216536125639	-3.58087939578678	1.50670971298243	-2.33009310792747	-0.046508235012964	1.31469765001548	0.180279050744898
ACTACGAAGGTTATAG-1	-2.60271409037097	6.21396295615757	6.42726602504861	-1.31956980841502	-0.244459175161211	3.02548081575005	-0.739827447618986	2.26481691184575	-0.208449478394027	0.722371422489686	4.02228605791675	0.560775263794158	-1.50917389768264	0.417518537368162	-3.4650031344483	2.2255512458831	-2.28520211411506	0.0685898537487089	5.15922581598521	-0.769202005332429	1.02349362436523	-0.762935339882287	-1.2897726421056	-1.52114219084258	1.56294076817896	-0.978242421553129	-1.13433581727085	-0.0957399793676776	0.656478303739668	0.0216939791325758	0.750824689861169	2.1141668308951	2.08434296934997	-2.71551372995495	-3.10006780206054	1.74737847688953	1.00424529978133	2.16692774310149	0.745795929455973	0.383341422587782	0.684840071294295	1.95047530112541	-0.803410926444849	0.352449420164105	2.53461769433719	0.0730765822935355	-2.74992839499568	-3.06802384942369	-0.935792508383805
ACTACGAGTCCGGACT-1	-9.20839899017979	-5.00218436038813	-0.924199607861356	-5.55963275046393	1.5730792254553	-2.55601993501223	1.94325135050318	-0.147147143703943	-1.06253260496661	2.28237195601805	-0.566753099405956	2.14949552258957	6.78404039604248	-0.224125635182756	1.1958612602054	-1.36696830139831	0.406801579581135	-1.55451043290679	-3.67676480881775	-0.0418577478587843	2.29438126309216	-4.26090908419162	0.35875755207427	0.441529271774946	3.68567275113443	-2.03830786543303	3.11330780433167	0.273036810514073	-1.7102487339301	4.05181578846408	-1.33316272670181	1.71521761124281	-0.899983023521097	-0.15683938503143	0.902285435845564	-0.38122492349982	0.423994179837579	-0.960182270855316	-0.531301511216323	-2.04038294555012	-4.27213717392369	0.633317381100867	-1.18159550466326	-3.59951160214506	1.08786713742276	-0.238591678374895	1.31988511419852	2.28554879755731	0.662217641888489
ACTACGATCTTGCAAG-1	-4.91801653371336	4.68666029937024	7.77958910187929	3.09879937479646	7.26780114109109	-3.52757053549831	0.805030136432024	-3.25737235111383	-7.17425327429542	2.29416986827475	-1.56957026769376	-1.17454310393981	-0.00413370969176063	-4.93746582764438	1.1772384794634	1.280203024978	-0.363521494508526	1.26659581659822	-0.865874469714463	0.552974857623582	-4.54532170244259	-1.38529467703254	0.7847382334015	-1.81343757011617	1.50545704760435	-1.66927969151053	0.704950582971759	-1.26096308966026	-3.04002881475206	1.54060713536387	-1.40940330191645	3.6394795570214	1.09306663306443	3.32523967929563	1.95656683671825	-0.684060975628569	2.94458071764353	-0.0607592900617412	-1.04547502960977	1.82560491044907	0.37065065208804	-0.0300546609345723	-3.79338010510628	-1.18069792608395	1.15768057291706	0.728494002371685	-1.39101952299655	0.535680796497736	-3.39479465488643
ACTATCTAGTGCACTT-1	-8.1205957490261	2.7206309813429	8.39373610347008	-3.83012506180419	3.03502060119835	-6.64356569522013	1.75887610379383	-3.08384305678635	-2.16546782786526	-3.7673903499338	-2.58189510658482	8.3048653821488	-4.56056645088482	-1.20673002183712	-0.834121754946639	-1.23150083827456	-0.485321143162331	1.05784343252641	1.07390435185591	0.173510230513396	-0.237978247096893	3.6831256858105	-2.27256658537085	0.636811103717353	-2.7040401421645	5.62743430405192	4.73466984367455	1.28856829547675	-3.85616175971845	0.0675836939101613	0.0550997035475235	-2.41811190605918	-1.07740137154347	1.94842456082221	-1.70028787658497	-0.697621996443948	2.32367501125161	-0.983889096572883	2.59648843098402	-0.631238789550044	1.58790228386784	0.123081428111695	-1.84191929442266	-0.262763406320125	2.01176701694058	0.347571928726181	-0.513471373069274	0.773494704499865	1.88518902534787
ACTATCTCACAGCATT-1	-10.1479105482741	-19.6877386270231	8.96205026545568	-3.69749603541321	-1.03983386414629	-2.32322181556687	0.246753528922445	-4.35610597271185	1.68106191475014	2.3162436151532	8.35490561648033	-5.21756245638963	1.17748389573402	1.69735157605117	1.33575721951118	-1.47205548086809	1.74578147554125	3.07856113495973	4.21065916315533	2.27543658956372	-1.47110488418248	4.45104241057448	2.54432925184989	-0.572357283463297	1.05970215870245	-2.05658942039582	2.29365250403072	4.79884241579179	-0.808293097193797	-2.63648962765198	-3.48027361963877	5.21244052553569	-0.233808776321211	-5.60018267053279	2.06687604133022	4.08161336164906	-0.364895817704383	2.55120952187076	3.71217181385049	1.34884347392232	-3.83376381930898	0.432769764796295	4.42177879011344	1.37833077968884	1.08481568703288	1.8218518722578	-0.494065648849489	-1.84975626253945	2.28727794293538
ACTATGGCAAGCTGTT-1	11.4231344868722	3.89246645471399	2.9774979153024	-0.603592262955958	-4.75651586313162	0.874028265661717	-3.30921245768083	0.160999068253689	-5.38628141628379	-2.85413669931937	2.28195593829395	1.05076102860668	2.30966850675871	-0.45074792824794	1.64115700400638	-2.35062729358197	0.0597624543096759	-2.40505167235417	-1.64008895816297	0.979758275758401	1.10952839536344	-1.1929515217175	-0.310561434975072	-1.74450984606317	1.10241835638223	1.28835435773409	0.862184129634625	-4.40477853994751	0.288686627284291	3.48215180556858	2.3823289945189	0.969154699498437	3.01546315547854	1.03761350173868	0.785221158597399	-0.931483964774745	-0.796792933220254	0.683797600537296	1.51838608430676	0.210073030711099	-0.956443850611687	-1.05735005289692	-1.97923088813954	-0.606771705394937	0.385240933088685	1.29738605052574	0.556192426571235	0.630303250937817	1.83683781128846
ACTATGGCACCGTCTT-1	2.36888368860623	-1.90497592931502	-5.47087737170506	5.06877258649153	-3.06894709822119	-0.619872805006718	-5.53446994846849	-1.49376843919563	0.946727716733285	-1.04020552363108	0.168830779125732	2.13819578157131	1.32055816594735	-3.86020255433159	1.82663073520167	2.33654889156964	1.21962384519763	-1.36998814681403	-0.851136875880318	0.615488623036231	-5.0896435564531	-1.61904448142334	0.592123958458047	2.35224183161451	0.874580201369856	-1.58547132552242	-2.46632647740975	-3.3779985993667	-1.24051594558355	-1.84211104983319	-0.104281800503891	-0.521187581522507	-1.375228009705	-2.79430003210678	-4.45678318719718	-1.38071217531319	1.73839149268893	-0.446468693383511	-1.33337809799326	-1.47125906758038	1.10131707989884	1.08045647202456	0.182305642790256	-1.75813547527345	1.09091033256474	-1.47310577660805	-0.395721825542696	-2.95271425140075	0.163025183339481
ACTATGGCATGACGAG-1	-3.5391355881181	3.05661136394612	4.31132203120403	0.397927091429328	3.10526435216502	-1.17581670387246	-1.34203198098848	0.52338114178883	1.29432661578943	-3.97296381077459	-2.68525087996943	3.78896236628783	-3.98510077811445	1.95363286968684	0.460100303024769	-0.913617878620358	-0.459481255439311	-2.68298966531045	-2.2134287589199	-1.87917098309129	1.37539742215326	-2.31062160973839	-2.5226949522984	-1.78584060030041	0.826333844923209	-1.71212269428012	-1.06487872484609	1.70469666974733	-2.53696196909678	0.12521950959316	0.926435007697407	-4.89130659934032	0.6301939618817	1.00789800697717	-0.507997991452455	1.62871458167115	-0.468908059328577	-0.796700498321816	0.216448129344182	-0.517430964433526	-0.951896798701236	-1.16112007574883	1.93079987579495	-1.08728257742318	-1.71299477507229	1.96473233576064	0.666622764297752	-0.0371552364663597	-0.624811292807623
ACTATGGGTACCGTGC-1	-4.37913191463816	3.92210450907229	-7.61202735253914	1.02393571606465	-1.90905226747098	0.275539498293525	1.48635731244995	0.493243684037782	-2.15979873161792	0.358307800764655	-1.12486474640905	0.715734890519067	-2.77089566163235	-0.378905562931028	3.12997448287099	-0.871098217373602	0.833554603240304	3.43207667716261	0.204394320746182	1.5191973091453	2.05954778188688	1.7930656607439	-0.444161454499892	3.21462498490071	0.642015514583729	0.0713384075252836	2.32977030132589	-0.869089436236847	2.53959993605168	0.696067102449302	-1.19496781165571	-1.97686871709398	-2.23130151831466	1.16200312931377	-1.24819702471424	1.51919463762029	-1.9745954753075	-1.13444193188642	-1.23698606588797	-0.213311910239745	-0.794518101842565	1.89645481330993	0.941569992215273	1.24899872528514	0.463144639346896	1.73903726560215	1.51898829344075	-0.759936589552972	0.275317729688691
ACTATGGGTCCGAAGA-1	-3.1673065063818	5.83932413632077	1.16001832506525	2.19013683566468	-0.467661627169727	-0.563012500926198	-1.26186508878446	3.21931020759264	-5.38183466052405	0.951246627385444	-0.934985066505561	2.83106250289117	0.809228479896405	0.43111899028786	-0.800600880160658	0.6314378492155	-2.24262139942996	-4.28949706971926	0.223594613506541	-0.762254926551793	3.53476925294431	-1.1782368623461	-2.3025045125812	-1.6678845905796	1.60999236156556	1.53006758665077	-0.216979982673552	-1.1843846949516	-1.57138465087531	-1.01728651519607	-0.779492079669234	-1.16560997799914	0.219826645757606	-1.05563782608739	-1.76554705067659	-0.0878416573216357	-1.43302903836673	-0.467821435281611	-2.81193407243754	1.28251189180756	-2.10247203627021	-1.75662720378961	0.146714351135455	1.68474451245086	-1.55656064454439	-0.238391938558564	-1.04100989774852	-1.25623705480859	1.82847715008854
ACTATGGGTCTCGCGA-1	-1.01736797305667	7.3100583549301	2.36583020199646	-2.49351367274418	-4.14906398771446	-0.529522535715133	-3.24901765497032	-0.286462806705753	-1.16953429535836	0.198560462749542	0.530112156192872	1.40540914801205	1.06363165029744	0.567092486778468	-1.23949002878079	-0.744368865474265	0.479076368138645	0.26603209636079	1.21459166832503	-1.20262928196192	0.668634040323855	-1.30207307121838	-3.07318773067988	0.808922532794313	-1.37715520126489	-1.29840516002838	2.13294249471089	1.12598928706429	0.0630567645951874	0.41545700978	-0.18032560974261	0.712711741018893	0.133938535913549	-2.27354115676789	1.42109813139233	0.636374309178347	0.266293661417336	0.347009192648631	0.585365671126553	1.99004974174223	-3.72099168061704	1.44984532245418	1.58080841151579	-0.130631695720407	-0.639628859285723	-1.13735148865257	0.00914824820010816	-1.63326740303672	0.199166703868991
ACTATGGGTGAGCCAA-1	-1.07418655205148	9.34006423467142	8.52820412081385	-3.74383974968805	0.606820649830585	0.157729867908887	-1.82434842131214	3.98905202628943	-2.19545816336614	-2.04778483843763	1.30169921079954	0.123410754729196	-1.48838802150191	4.88304725657781	-1.13647571036847	-0.479211004141248	-1.10285660761421	0.39327258269444	0.183539942641976	-0.552464658823817	-0.192392528436834	-0.307444358600956	0.986564392964473	-0.6508386900969	-2.78230129382952	0.602421568936465	-0.149262226527012	3.66675369141335	1.96292114519855	-2.30881735426034	-0.398927100623016	-1.10419630660814	-0.511067610041103	1.28356895485454	-0.206005734029116	-0.818287653702239	-0.348927933984488	-0.819386922098298	-2.03858699742772	0.339078622740905	-0.135624893247628	0.875053142256491	-0.429381337127315	1.33834767360172	1.20865622648115	1.75898159458322	-0.984381777186253	-0.140513648927592	0.235037896520758
ACTATGGGTGCAAGAC-1	2.5131593270004	-5.90880411412557	-1.22022598043155	0.870826122212472	-3.43961973205465	0.568305993916363	-7.67852099802243	-2.35886805831495	-1.22889708093359	8.37864925521289	0.837365634666227	1.60544253938342	2.52585070238444	0.486883753397643	3.25439998945463	2.3233746861067	-7.13279088386435	-0.630536015965314	-0.358105862144198	1.24474483702387	-0.136518398569384	0.776485895321768	-0.0628693369894228	-1.9626213888305	0.406632031756578	1.54978243524812	0.40422487180053	-1.90811000628052	-0.0846713848625568	-4.65174113334925	-2.62163461477389	-0.885406396694306	-1.74739712892778	1.32253528329623	2.45243657128694	1.88903129587101	0.0370911747179091	1.95892220278883	-0.193088811662275	1.34198010218664	0.909355164745165	-4.08884898670672	1.10412272900251	-2.45164692036373	-0.316114752811855	2.44722208855307	-2.6451819799375	1.20647203920914	1.1886438900764
ACTATGGGTGGCACTC-1	-5.60951662364143	-5.07470229954234	-1.63867095047735	0.297889842668444	-1.54570791541917	-4.71757789809932	-2.68089086982079	0.594642271422352	-3.05436718789329	1.48815328783346	3.19967741740504	2.51807283286813	-2.87047451451876	0.268699638757808	-1.44273936759915	-1.65339729747953	0.600672288789531	4.90138887244041	0.0757855991662143	-2.96257647432032	1.44635019345748	0.578660989943878	-1.67457924027873	-2.52499547618468	0.932690258845825	-0.452706267720574	1.39692920005676	0.118681805623942	0.52087132457299	-0.888610018095333	0.285283265475795	0.812279028438226	-0.476610968731735	1.49534270706719	0.609778374883553	-2.08440012266246	2.23912834024031	-1.34896964134725	-1.32570567115463	-0.355339471081171	-2.57647209338711	-0.010208223241624	-0.923598936325112	0.918155585689224	1.24845490288742	1.59250536703267	0.443540222648448	-0.173989185749358	0.170402520856184
ACTATGGTCAAATGAG-1	3.53252916531116	4.63292647841344	-1.17918725508763	-2.35745682363383	-1.09932121249436	-3.14444801774445	3.86142003625843	-7.5100735403347	2.97066969255516	-4.91520777420356	-1.69537909361333	-2.60033211034683	5.79580941097641	2.0622977211688	-2.19006611421768	0.481937906414356	-1.58261105648659	0.101301620360312	-0.336323267543959	-0.242928150976687	0.0632948901149202	-1.77950751558481	-0.177325414589758	-2.47661919144274	-1.84996871452743	-0.81986542076404	1.13976264657824	0.835853353820058	-0.624431490126738	-2.98992877995939	0.236725145608627	0.717182532982597	0.804218578572279	-1.76696750691264	-0.279562788099492	-0.426377418930498	0.127831693678732	0.233850650467715	-1.22084466117802	-0.513325777855776	-0.863086017262249	-2.03804868756098	-0.546931047817975	1.50220196943291	-0.492396170360986	2.01619433432971	2.82965922471657	-0.255617735220258	-0.84160414361852
ACTATGGTCCAGGACC-1	-7.17774718627171	-5.61772594501289	-6.08062185492456	-7.53384784728202	-3.39852406791821	-1.7332728883259	3.42216075180759	5.2910179472814	1.10230752373729	0.0367660862787932	6.41582181549004	-4.88592730088942	-0.869734666782946	1.78044826823887	1.12442529804412	-3.87350055392063	1.51890254914606	0.0901837787256276	-1.27311626969325	0.726886999618677	0.374518934872943	-3.36059232991985	-0.582258621055759	-0.79185389416218	2.67556882397314	2.16204084727841	-0.302695302947472	2.06222844225017	0.0293477794800152	2.84421557679452	-0.589921014051491	0.748528926377887	-1.97609296132988	0.76942933546538	3.26339304204338	1.47504571622663	-3.13570844530794	2.15234956787231	0.597818631156029	0.0344304467989711	0.80782774386341	3.2153389010467	-1.05824933542887	0.0782652523747423	1.72627492198965	3.0618205153919	-0.396279805286079	1.33358240793013	-0.344725699091829
ACTATTCAGTGGCCTC-1	4.63012627180376	-13.9986894241348	-4.10612275858622	5.09023986449357	1.76322627464423	-2.36991324430549	-1.74649090113445	-6.4158459437347	-3.70716090883163	-1.85501015163282	1.60624708170275	-1.04118924842975	0.00187426155947937	1.87816370838285	0.35063895119347	-2.12170619098345	0.508102902274041	1.34004172480941	-1.73057823712473	-4.50960458944166	0.422224929240657	-2.01919566036942	1.52207323097864	-1.90171091173173	-0.248251120097078	2.32338362799439	-2.67178096179788	-1.4963336840138	-0.505329820453034	1.9570107569982	0.799792842933554	1.94235070617771	1.42660013019888	-5.10077984495824	-0.289179335594795	1.05843058776301	2.18751819832753	-2.55977216945718	0.0433805910897988	-0.242518179304801	1.63776940884127	1.65201417577557	2.76021409611093	-1.00675616485833	-1.50682605982444	-1.27485534014236	0.248939669667396	1.85796980200434	-0.825433090941635
ACTATTCCAGCGCTTG-1	-3.9570387749607	2.58036034083056	2.03492118687092	6.0402469552331	2.63659283456349	1.23212009011409	1.82536848474152	7.457964976825	-0.398863531205194	-2.45682042738226	0.886731463075611	1.46061523159148	4.51177852979334	-0.265036872171338	-1.95940781165019	-0.306266582964977	3.09585960009717	-2.47731900096789	-1.01179319943522	-0.247746379568836	1.13088496867554	-0.790642612465	-1.50680015509217	-0.269029067105798	-2.30969731563577	0.237174692876133	1.59818470378589	-1.05829560779696	-2.3854949260803	-1.24288169951982	0.959844646176414	-2.16866634358355	-0.36954593152251	-1.07484106655274	1.36314534271985	0.548696083713012	-0.262169342377747	0.296827624795684	0.4702759206227	0.745511262243019	-0.967048555439675	-1.37462559388401	-0.226852253396174	-1.22725990513592	0.687198097491556	0.483532227696797	0.977118499492948	0.358271187929031	1.99464976171983
ACTATTCCATACTTTC-1	10.8030227541757	-10.0639851494067	9.21692206567026	-1.18147480296129	-2.78382958607006	4.4311417212386	7.17159636058738	0.419311220169459	-5.27749431262908	-4.33283514464622	9.44025945002011	0.749395543400881	2.70511206653414	1.51014397251035	-3.09659017172945	-0.468621975570028	-0.535507499091349	2.03675748462022	1.33819099772548	3.34773292504061	-3.63193344210173	4.1533555969164	-0.803725323293098	-1.59134341606248	-3.10313682258545	2.41444819672433	1.23714987869901	-1.07503042711114	0.204153289147744	2.61499737285212	2.13919064021554	1.52832316713232	2.41753162301891	2.26763681635352	4.20994436694338	-0.0786210951969331	0.891215181362007	1.90319087248393	-1.55852575777815	-1.58594279231529	1.49808861365888	-0.329739804740927	-1.54127548078817	0.233407755099355	-1.78441127706755	-3.09410342638372	0.0406518098696285	-2.66495436653676	1.66343919702567
ACTCCCAGTACTGAGG-1	0.173794499285425	0.446943673075788	3.54326225497922	3.08802987820457	-4.4394620503185	3.88692565023431	-0.66162244440576	4.59034488207611	1.00587377504263	-3.68932780562544	-1.9306814883886	2.27029691088903	1.60352216614091	-1.82204050951083	1.37921490547931	2.71401472866682	0.988081617770648	1.09294416306571	0.0304967106047524	-0.836706362029918	-0.481188501642615	-2.83464212389614	-0.442301895460601	2.86243967914292	-1.13470372222607	0.576438383141251	-0.391274493332301	-1.51948978437476	0.559830010868175	-1.8107554792017	-1.64051858835562	-1.05721523453525	-1.05884304325132	-2.57038786434878	-0.204541200908343	-2.09407027601892	2.58320233788139	-0.283298024617154	1.07610993662827	2.86620324869767	2.02691496733043	-3.63257316856982	0.944014727082328	0.317972938443089	2.31019225727608	-2.23868245903197	3.06653404189154	-0.427977773403658	-2.42887997098779
ACTCCCAGTATAGCTC-1	0.631396054466717	0.336430717140835	7.93348572044212	-2.17560183641548	-7.45082034349131	0.849992387545185	-4.57169394326172	-2.65170058935714	-2.1878688094085	-2.2773678804897	1.2456141631537	0.596757454381242	-1.11914050581044	-0.794835367386575	-0.355424758807644	-0.253183140550463	-0.470325524927715	2.34329961893765	-1.24645120057048	-0.89893724064833	1.29702690526265	1.26472499211989	1.48551673294178	1.89880687097898	0.0303513362181192	-1.65620862998495	-0.845871122999898	1.7585813241313	-3.13944766595406	-2.7973714668555	-0.748235990035268	0.167831700186383	-1.80868902750119	0.116060613137095	-0.301662431420754	-1.3159608069923	1.7127095758856	-1.30284348032662	-0.37569985504314	0.855080813488805	0.0553674221747281	-3.93082229416499	0.44257103348844	-0.114899608343381	-1.23765406487957	0.338205448171771	3.23653371870703	-0.168482822027041	-0.977932441024976
ACTCCCAGTTGCCTAA-1	-9.99662817497544	-5.65096402398377	4.0085988631032	-4.23178295099191	3.39854488510187	1.6573680662177	-7.46827844667284	1.24323570401618	5.75969574126453	0.468946644605821	-5.02046803656089	1.02106614040778	1.30271123289047	2.57900640662629	3.12607856353512	-2.78950477705631	4.36483131918911	-3.39305172958154	-2.0151169094021	1.87326993547839	-0.470461090403755	4.58440051059435	0.0646993343905628	2.14058317705938	-2.23708422854754	-0.480847063747224	2.62246800586456	-2.08503505558097	-0.401250001923065	-0.380228955586193	-4.15756426373947	-2.8190642630189	-1.47965333175288	0.368532199487129	2.02848419463135	0.194644174289246	-0.391847260007145	2.11530740539924	2.0660140891736	0.951163080511592	3.53796298693046	3.24380168069263	-1.04443279657903	-4.2667450389683	0.468694413975639	-3.72814289056042	1.45842419619506	0.139859401796927	2.28865752310771
ACTCCCATCTGCGGGT-1	0.749839096951643	9.94670431765894	-0.938361339908516	-3.16024841398702	0.525407320242452	1.38464191806153	2.93612790479148	2.97121475099885	1.07994679790397	-1.25284335228821	-0.681633865826889	4.45499908300062	2.5978277321839	-1.16719388977386	-0.879510121967948	0.241713566551232	2.50878582984693	-3.6232523520458	0.602763940181945	-0.0275877375319583	1.26812149795594	-1.7704283781836	1.77111710783674	2.17133378316676	-0.964954139363104	1.06833886246088	-1.19223284952782	1.03720496721675	0.6804351226635	-0.161907860074819	-1.69788414656018	-0.977485330515862	2.42352584146954	0.29285444915637	0.573751663189478	-0.0917232976935577	0.928982506718356	0.699698265971909	-1.1356813681756	1.92421633096054	-0.649987129599538	1.12851721026115	1.13393322701902	1.32864909156991	-0.616993367697029	-1.15579016631062	-0.577155625869977	-2.2736802739531	0.0242129614743809
ACTCTCGCATAATCCG-1	-4.25492690091062	5.26850757615295	-1.79788867328621	9.74081199008382	-8.8898164350736	-3.51884673966941	4.56781088039725	-0.0684579015381887	4.11344288773	0.906088872049548	2.23229050293377	-1.31412746681488	-4.83299361253595	1.71780357761144	0.10163571643081	1.97636411336312	-0.42627883264151	0.418783288720343	-3.60799185005341	0.751694912624831	-4.78514922113337	-1.30633528817991	3.10793435328647	0.56044522048777	-0.155213351750948	-2.13969514399453	-1.34386761750263	-1.22410084702499	-0.951519443829809	0.161453172867246	1.03524829024365	-0.0401421709594366	-0.523552931590352	-1.78059553603053	-0.021233356201416	-0.608909133182126	-1.31890666392572	-1.90945155522116	-1.93036148707781	1.34912687540282	-1.95163432318875	-2.39332988961802	1.28268095398019	2.06107371259227	0.0963854526015961	-0.766948562342492	-2.9328272651621	-2.44214153764814	2.69946180797564
ACTCTCGGTGGAAATT-1	-7.00370517954812	-6.52575196171689	-3.77929530082938	6.22894734653787	-3.38706800168984	-0.234724778104611	0.844591045831148	6.44979286897957	1.95375615383356	5.80673229996722	0.54540500124007	-3.7985005233744	9.98882453652704	0.212543817525856	0.47772728566355	1.56174194180292	0.202705839340899	0.0382395377273776	-8.03716049224824	0.238097428162333	-0.747321135566737	-0.0405431606312507	1.74074745308853	-1.20015122391056	0.930260285560086	-0.758635111446273	0.0838721105592825	0.628480400496665	-0.203795373006559	1.69466507468139	-1.28670541151391	0.44322713610497	-1.28274656623206	2.58847340669468	-0.493094926958178	0.651089226704301	0.388805468078656	1.11261157155902	3.82598061068732	-1.53159905003887	0.625353251178992	0.842365897563311	-1.4012968941042	-2.75933469281949	-0.562259942605239	2.53570531970446	-0.39311734203941	-3.15767063604898	2.14071905872001
ACTCTCGGTTCATCTT-1	6.13619007755964	23.8818377071432	5.44384402733764	-6.78924170318727	0.739584078613341	3.16439053827895	0.137540067717853	0.709803871203062	1.49239049688298	-0.532655259993191	1.33372009223485	-7.66980183498624	-0.450665955332917	7.94838900910762	0.200382889825189	0.102882826409508	-2.82244134277954	1.94331361343883	0.490055431081681	-1.29282576281079	-3.89886164698554	-1.22851807282785	-2.79384170054859	2.35141579126049	1.71034046976179	-0.164775335911985	0.765310470060018	1.77311965962802	3.18567600613404	2.65124087226865	-1.27583945993882	-0.472960683194692	2.15617102087437	-0.862352070799332	-0.648345430695471	-1.30353055954498	1.84434824090788	1.07081507124648	-0.312406464196665	-1.25370409880926	0.52345150204729	0.876363745262959	1.41479630883356	2.99220468259968	-0.0650650907716183	-0.612705446920993	1.81932429212877	2.91989478869065	-0.204594752241742
ACTGATGAGGCTCTCG-1	1.52499843673014	-2.42988069160527	1.05172846494207	2.46769925581693	1.6321301760083	3.37893271552002	-1.28118961355767	0.523757182771367	3.36823646737914	-1.88483409398474	0.211267783297367	5.9249444732307	1.46526610515361	-2.38776925566545	1.09627361414314	1.64711887938721	-1.17005801895242	-2.45491646849687	0.359164917532546	-1.08942826508402	-4.03808869503951	-6.36073688850312	-2.34679821587532	2.94662148432781	-0.834396438122867	-0.370588080864309	-0.223982591646299	-0.824763348857257	-0.789219267014323	1.42874941508875	0.022044772232631	-1.90416698556496	-1.18983662987849	0.698343713005723	0.999621971227399	0.909745621560429	4.06029545887011	-1.13686632366274	0.54262319227096	1.3082915028414	2.51605651028093	-0.357079095718751	-1.64551890197734	-1.94010060331263	0.59503279599827	3.2327314812893	0.174965159209496	0.197705476247155	0.884268561820328
ACTGATGCAAATGGCG-1	-12.1678150790885	-4.06029050073139	7.07136202932601	-1.72290285442293	1.6814840467234	-0.740076158215171	1.11158542360918	2.38949808871045	-2.88568884971938	4.35938380671501	5.38460122508169	-2.23755200145188	0.802668795149253	2.08990715650081	0.956295195414143	2.24115622476909	-2.77681949595162	-4.71420859601852	3.18740103432934	-2.70418449574403	2.10817044999285	-2.92582409715625	0.452453158002909	-0.22897702748494	0.898082155745534	0.678630418872395	-2.2982968040049	0.261231321525205	-2.4533624014374	3.84457663490372	0.74090043477103	1.71852774697539	1.31957261564081	2.37464674719217	1.11347905617376	-1.1815064948925	1.77027524167967	-0.217131189878558	-1.78646676028311	-1.82531287811822	-1.37925374450026	-3.41955382521172	2.25172206828883	-0.242303323591453	1.49213600537547	-0.234522932569834	0.488102912725019	1.90449743577376	-0.295971356519403
ACTGATGCAGCTGTTA-1	-2.26056913032244	3.80316088673968	-2.11396261629559	3.51404799578911	0.827469380175904	3.14985612443347	0.956635817942319	-0.146525207411664	-4.10973926459151	2.77687901998269	2.28788744648026	0.924687662619329	-2.64715834218637	-4.64966164783667	2.51380954834374	-0.188336047316187	-0.831614020346815	1.69270879994256	-3.82790694864876	2.39595790797418	0.595021490750058	2.23107858559843	-1.55660805927604	-0.342823416429114	-0.293328027561114	0.81625898521108	-0.266172302857999	1.72286845434506	-2.16157602851679	-2.21788025098732	-3.65241899321733	-0.403196012695141	-0.198733446222232	0.424055981701471	-3.42868249142063	-3.27047760188883	2.33894548668564	0.497490929004518	-2.80769982215154	-1.87206462610322	0.82065539170217	0.286093647707512	1.999701840444	1.60371278513187	2.99635556552578	0.819616284697587	0.940488416728432	1.96037956850073	-1.04428875676257
ACTGATGCATCGTCCT-1	1.60912845824392	4.96664854701824	2.46821552286134	-0.981666501652052	1.33494140798073	-4.62553198513118	-4.58948058892402	1.39782863102175	-3.02658777169676	1.71354391999603	-2.4352165761697	3.25364222755453	5.74844266246348	5.38346518410381	-2.99775889372038	-2.39486334723224	-0.963144794517711	-4.46107259137516	-4.56888674280127	-1.43306261151769	1.13144310744128	-0.686895827203164	-1.09650428635368	0.119243362561664	1.07592714107749	0.278911496525508	-0.827657381150387	-0.450708225835243	2.09078343363854	-1.553047143078	0.600454091771747	-0.932683455239872	0.693680193193487	-0.191177258994105	-1.99215942632306	0.869366328208992	-0.319552987712107	-0.256165370775993	-1.76543648050817	2.89455508173276	0.0243308350397043	1.37338558992511	-0.775149901290755	-0.956695718823203	0.480788555226485	1.96966188538631	0.284507855401937	0.971099151619545	-0.750903926823877
ACTGATGGTAGGCAAC-1	-1.5945195030236	0.303825811512529	-9.37913540328644	1.58839133873852	-3.91179370203816	-1.83481201583631	3.48287080174761	-1.97888671953992	1.39852918222939	-1.29550020080581	-0.532146709597258	-3.35885831525713	-1.70551143445959	4.03256425864661	0.800549219975242	-0.975614472387487	4.04459974573915	3.799434550942	-2.0923468386396	-0.740759017440742	-5.30502832852689	0.0109793035655681	-2.3089404423673	1.59244947746922	-2.34663565833171	2.60122191074377	1.26941551173538	-1.87719320212415	-0.266471408476076	-1.06129560865081	-1.39314232163269	-1.03280484602445	1.37216777422575	-2.74762505320041	-2.24840389767559	1.41300683128137	0.37053494412527	2.36100113216715	-1.80648390146024	-1.46210088026278	-0.912150585918573	0.713074096370235	0.560289343166163	3.73452893670698	-2.15143923621371	3.06184762776664	-0.846113920879986	-2.69121862321238	0.692599177212007
ACTGATGGTAGTTAGA-1	10.151666274577	1.18693087089917	-0.343124132074691	-3.38930925491446	-1.90527693069978	0.231488177220838	-0.824267091450689	-2.26474903633725	-1.70475242382014	-3.15653170674678	3.66982956628685	-1.05029755380423	2.31197131752298	3.21970517035377	0.650826610274013	-2.75996002243779	2.7334352999392	0.0392013221554051	0.293605523346644	0.719071584363433	-0.477307299304408	-0.985397937107303	-4.3600342104914	-0.852099353854374	-1.95359882703398	1.03267637647629	0.981092977378851	-0.864864452371836	4.48378518425157	-0.327790261265668	-0.228130036229295	-2.34311571770212	1.78160851392301	-1.75279950192202	-2.44923463314836	-1.25946577379073	0.668762850813496	-0.170249269744106	3.43803937950962	1.94909274952236	-3.04887929883358	1.19368321721732	-2.87135473028362	-2.12831800382176	-3.61432730655807	-1.81579937475491	0.33177602261089	2.43184733021218	1.22554827816379
ACTGATGGTCAGTTTG-1	2.33109392806738	9.7391701742164	-3.57936014049997	-5.83541846329237	2.48737528250449	-1.12635526511624	4.36431046601597	-4.11321762524125	0.316602457056137	-2.04531641138909	-2.99859855217691	2.67987890918036	-0.930003999605566	3.06847901861881	2.33681020243679	-1.19886942750153	0.256163847972361	0.538859258725669	-1.87776967485689	-0.777372280464911	-2.57205447367113	-1.89595609123681	-0.444028653179329	-2.30550847956699	-0.529881910348223	0.442194894531599	0.101137997006615	-0.148965588846	-1.5222402072169	0.0296634102851448	2.29287896947247	3.95353214987177	3.24237963721896	-1.76541580874679	-0.0754432140425065	-0.976202010552744	0.693714443079731	0.676119325591087	-1.48328417261461	-1.76444806399371	1.53720771232046	0.077829513764903	0.188847157445058	-0.737210754157581	-1.67041918990956	-1.41886559969401	0.74455582732919	-0.579988812306639	1.84969247807194
ACTGATGGTGCCTGAC-1	-5.49255221615385	-2.02458839073469	2.61578124383063	-2.11456772966102	-1.79526910717403	-1.91871752545083	-1.60921687595065	-0.290498205172709	4.05536517694067	-3.10724685880995	4.59209042137966	-1.79153805241656	-2.01064595499927	0.41820302345706	3.58325744269876	-0.123480744007383	-0.61423175195212	-7.73593501212921	-1.17518493594379	2.54507964911541	0.641841315867696	2.11741025002583	-0.714954667863725	-0.80126854419311	3.7501356769715	-1.59311408291206	2.3279639502718	-4.26104636687631	-0.346193256614361	1.89137252685548	0.927725180476504	-1.11981231857109	-2.05938567883577	-2.7502258097781	-1.75410891974683	-0.87523446796508	0.247210323745993	-0.034498094967571	-3.04907362515844	1.22833314526356	-0.215655796275633	-0.65657290234393	-0.187289861644787	0.536189678962345	1.50398977540974	1.17478114194312	-0.722292346967721	2.61482434233569	-0.627716115355792
ACTGATGTCTTACGTT-1	-0.153834263188071	-1.57228497769832	-0.136804269024328	-4.32832125292377	1.05699763843994	1.53757841508707	1.67642757895633	-1.0632259766885	2.88114568027397	-3.32332931523465	3.27201635728725	6.88545340727023	-1.27556727551144	-1.93730772718191	0.635709251908514	-0.558472189760101	0.971566802394677	0.773789282504659	0.761196717872479	3.44450396476073	1.76494023472788	-0.143992405789818	-0.551455965144274	3.50798696750975	0.365652483090571	0.538777015479925	3.52888483539716	0.156300944648954	-1.86671883852484	0.373166056111794	1.74182671609873	0.987989992522653	-0.888770886950213	-1.16767926058163	0.961483461490153	-0.43203215188482	1.01107946342346	1.60437060379703	0.261396081525124	0.334848827845002	0.124798843521628	0.53150812694506	-0.250553234847048	1.62346419155764	-0.495078959124532	0.290477303289124	-2.63595693019899	1.50225145194232	1.00674840838055
ACTGCAAAGTGGATTA-1	-0.678590775520753	1.83861258810812	-4.00116908245777	0.411583581073337	0.195511747683246	-5.8317863165587	3.59162545756541	-3.95808387524136	-2.14374956559052	1.7260362984865	4.02605871073815	2.00432082168404	3.02047922089799	5.67274720406965	-1.99916442770558	-2.08225245952607	-1.51336133206682	-0.279760318219094	-3.2744646383485	-2.82982348497208	2.87843861645792	-1.17742452230894	-0.920525888899741	0.338696715805445	1.50189408549098	0.19995307350339	1.35270931422407	-1.05978632073635	0.996393339032381	-1.22662455375653	-0.47471008015893	-0.407974917117002	2.38992836327809	-0.363526349824454	-2.11214605760405	0.46176126577002	-3.36232852317517	2.66275541776912	1.52740406932019	-0.0118953659794592	1.98388047073657	2.11216384213581	1.03136863032382	0.813004656768706	-0.657962469594057	1.34095958612852	-1.21856481858983	-0.434627934732874	-1.47565824337235
ACTGCAACAGTAGATA-1	2.574042071847	6.33614750800834	1.15363125147088	-1.97263073776601	6.29819006681799	1.38676118393719	-1.3409006121438	0.170717034360158	3.74803794779152	-3.03709525946907	-1.26548355428453	-1.56077188387984	0.832380168571639	0.546548147806811	-1.99880029746197	-0.65229409680946	1.62614083459202	2.09689546978127	1.03643316954045	3.19765000851395	2.28567939552252	-2.54998389394082	-1.70128293670267	1.73688748040336	0.326665978798826	-0.0225818250804703	-1.22408642461736	-0.710700633995166	-0.562596347139096	-0.576661716837811	-0.351856234513293	2.01032190343403	2.45357035869762	-1.33628444240748	-0.115281773508328	0.658615979968503	-1.57936370885081	-2.23647804614879	-2.68629641952424	0.130033887023393	0.449301245154561	-1.35193064213715	-2.15432453988671	-0.21394071776991	0.303201946834598	-0.141111820392894	0.349951407344852	1.45507255208131	-0.944040377968122
ACTGCAAGTCCGACGT-1	11.4237589917086	0.975534093248476	13.5481644135345	2.46995820355772	-9.16091554994173	-3.30421023454802	2.16905535581174	3.36688592395476	2.25884109375389	0.408655177340978	-0.319350174790027	-1.44018721234411	-3.82057408641268	-1.02673237579824	3.37415056024845	-0.559946619735892	-3.45560248073462	0.911817094010844	-4.59206619903752	1.61481819055026	1.31120852360348	0.600903994299253	-0.310766643149577	-3.17717327674152	0.69513818360334	1.76366700456265	2.20145673639403	-0.037545646641828	-0.526351603731459	-0.785398059541665	-2.30944118736762	-0.321244038586469	-1.69022688850898	0.0516646989562094	1.12170532869636	2.10656631562588	0.0030133020304997	-5.49638943343289	-2.17210545994852	-0.547683395048333	-2.00190331531162	-1.15535578072432	0.837131160184831	-1.85704229151351	-3.43170416359103	3.89534795937671	4.15927318391736	-0.860563873465596	-0.47534994055451
ACTGCAAGTGCCCAGT-1	-3.84378258954529	0.326404944808572	2.90991403706954	5.23916633485865	1.26343797770899	-1.44910336799676	2.7771560503258	0.706524254160752	-4.35687978417945	-5.30707739145601	-0.32236914485676	5.19452945107545	5.65096323332818	0.551406607264144	1.07759896218214	3.92140511018908	-4.51963160763576	5.18713204178563	6.47159031628493	-2.64012401222144	3.79840349799916	1.22047079722093	-3.30997635443135	3.31716624771543	0.777619560169159	0.516883792129774	-1.19212045037711	-0.836494974368668	0.230242961314825	-3.48911516948873	0.0108320816807074	-3.57947902031917	2.52131847144086	1.69621869828824	-0.607275326414707	-1.18726570918828	-1.13528145999686	2.20337587675535	-0.76935214781097	1.43023471974229	1.59106713469811	1.24473950481627	-0.661329571434593	0.497226245429637	2.20882627178454	0.614599802747284	0.484712325944323	-2.35932781512031	1.8729663548466
ACTGCAATCACGATCA-1	-7.79577698526784	1.36626029863552	-5.08923427898218	-1.91685584792335	-2.81798816256314	-1.40390472938743	5.36691663215663	0.0292664145611498	-3.79823114187146	5.27961415126311	-1.19787642981618	-2.16933309102848	0.271670678052373	3.63915534737316	-0.79722877187072	-0.20419806076011	-2.67637380456247	-2.41838797908231	0.256018648572345	-2.40806411302767	3.52007660049355	-1.13158728238576	-2.25308124902578	0.607780842952823	0.627535200225262	3.94765613499631	2.54299630469807	-2.59246784749384	-1.80689172084219	-1.07620545011836	1.61590115242402	1.02627476982119	0.621834987337729	-0.515247246016537	-0.851282379595591	-0.896315440494846	1.26612752619882	0.541703632897	-0.583497125890857	-0.509652375833087	-1.48764381483387	0.855836523265813	2.70439587275074	0.995140710927823	0.137575649214212	-0.666025149268753	-0.68949204802605	-0.966564288245423	-1.21171483163987
ACTGCAATCTGAACGT-1	2.83514955131043	-1.93433499705898	-0.630306797607095	2.9348500179241	6.82850274188856	2.24605673022581	-0.00161192005474547	-3.98572350153232	4.11327594112616	0.41644509198683	1.26030378092314	0.837843511235594	-2.28933198423827	1.34844534482763	-0.493263335384124	0.846849220956905	0.788134469415873	-0.634170612946807	1.65540545953867	-2.49634749780343	-0.932944435707553	-2.59853092965858	0.793729938476613	1.54215825566578	-0.118314996900718	-1.10798571292172	-3.36705459034548	-0.0173596457775333	-0.167924833290031	0.781629120883727	0.247773576083133	1.45787591846935	1.17682572332105	-0.228129291599136	0.558862539114836	0.227158081077079	1.78410313362045	-1.07295598872795	-2.99305283426266	-2.07995036146185	1.75163947879252	-0.932884569961195	-0.246540360126372	1.7268486041437	-1.88119323713401	1.32775913744695	0.362108750632399	0.295030102069802	-1.91397674780998
ACTGTCCCAAAGCTAA-1	3.37651327597553	0.496216016085897	-5.34020692563844	-6.43401655884165	-0.439400174841533	-0.0688121036009455	0.891043842096911	5.160697245864	-3.77781726075841	1.6897804107236	1.45278951985382	-1.74588754221255	-0.364160397643199	1.44184373982879	0.634163772427858	1.10304314021361	-3.20076322724784	-2.02514211729719	-1.44496090962068	2.1350490836855	1.68042156826847	-0.232137284541308	4.10905180421783	2.62559957247629	0.824356840224368	0.445585542051842	1.62233384410456	-0.695213745765924	-1.24755769446512	-2.25683294123482	0.359189684080968	-1.00699280387904	-0.873433024092634	1.66818361391417	1.64643883739214	0.0740979150936154	-2.18967631668391	1.44597796199862	2.70559648498623	3.25989736878184	-2.85909737892047	-3.16870188006411	0.942525886249234	-0.291585636654279	1.14976615712496	-0.368036315224408	1.20867158963686	2.17832480853864	0.844739171070135
ACTGTCCGTGGCTTAT-1	-1.22674565311961	6.0667464595827	3.02311981404156	2.81994644492794	-2.52574893769141	3.34964534376693	-0.697403618150063	-3.6570182617936	-6.1649490035563	1.28394019153218	-3.09838196840147	1.77384529416697	5.11946825051489	-1.94367297574027	-0.443313445829918	0.866281596673195	-0.371792110546164	-1.06463761393002	-0.345026433606528	-0.0996376178149952	1.64366894167572	-2.38627088204236	-1.12791459911398	2.65518175909176	1.20794706658074	-2.11648427871207	0.680033337195895	1.33708149119888	0.597634464384629	2.24756287243033	0.506315863141969	0.875466025781036	-1.36614488978419	-0.979568262474298	-2.32604373285872	0.37394876018476	0.402283612068515	1.60588625323509	0.320265698733897	-2.59772212008401	0.112470882402552	-1.46588570217348	2.24816899292356	-0.529959461511703	-1.28257881448412	0.0687506190440555	-1.92672439129332	0.856127522161236	0.0764342537866319
ACTGTCCTCCATCTCG-1	-10.227491386814	-4.28139794903801	2.41480277264433	-5.75615670148995	-3.19237636699666	-3.53537984873889	-0.567878335997435	-2.24790013894941	1.74503080011844	-0.504075692159409	-1.24679700147508	0.788985082754477	1.01843416356834	1.81625983770086	-1.25315547100135	2.47428830011008	-0.316652830984622	-1.33429535352121	5.14616523474249	-0.574242175657331	-3.25852655800361	1.46766459049472	-0.596014129707637	-2.22902731633173	-1.82405300629088	-1.27910279287407	3.85432407956899	3.46529120501115	-4.93364045081659	2.01817900929549	-1.41995524344411	-0.204204018323382	0.281582173686857	-2.48513115062028	1.00178393860503	-2.67131125998189	2.05690990935766	0.29843888673463	-2.77360948624565	-1.35003841231475	-1.2540592216264	-1.8648509348082	0.754016267652637	0.545769314877711	0.222988410334733	-0.518135589725889	-1.80105185115364	-1.78463863202934	-0.673351329775945
ACTGTGAAGGCGAAGG-1	-2.20403620631744	5.20820775977972	-0.90830376958163	-4.82343503981517	1.45615499918931	-4.89799755168592	3.46684091189603	-4.17726158368303	-2.54260534603134	0.787844850395349	3.75023497677511	-1.72341025104457	1.30751901859151	0.799924854586775	0.808108658556931	-2.58275962215136	1.24868135662402	0.306525302208892	0.0730965649726217	-4.4289687746795	-0.137915577482961	-0.567654925677412	1.03099315260249	-1.55878974268069	-0.712881625119143	1.47048175736944	2.87922201627783	-1.237536248605	-2.67358176020647	-3.61557828355536	0.839849080859953	1.84855241085276	0.138391041862855	0.51728707129052	0.0120105319367556	-1.63604288523958	0.769028686509869	1.23669851128031	2.23040689839701	1.4399163975512	-0.0621282451993034	-0.543663127001997	-0.420144079111989	0.798712251741975	-0.613003485802105	-0.127580804011038	1.31966310066483	1.32910468666648	-2.18265886918546
ACTGTGAAGGTTGTTC-1	-2.09021239781859	-1.55603645659353	6.35412347363372	9.92456737087826	7.12376100503831	-0.520683716128567	3.69113667895472	3.47150727575985	-0.182654532072556	0.914805684675463	-1.1740706547195	1.9439293350508	3.31484184885735	0.621172093161739	-1.01166579880565	1.9190453602414	-1.71404660582524	-0.692501081931514	-6.28803595747571	-0.0206590962560744	3.50595978246542	-2.65860793369171	2.79622740640732	0.935926317709317	1.99526067699409	-2.18759877491855	-1.62520378330015	2.47743022328723	-0.943030067059894	-1.75858932836976	-0.784886543971113	2.55991595237333	1.5176369366751	3.83390359101259	5.37628170693623	-0.818474865012234	-1.0191217773302	0.982019079835006	0.507140978410861	-0.393479697751689	0.175159828158371	-1.57207543416735	0.952686747201375	-2.76292796896096	-1.01000569056241	-2.03680602239798	0.158232105096286	1.36640921394598	1.25004535854756
ACTGTGAAGTATCTGC-1	13.025773690364	-12.6592338752216	-8.24440808515962	-0.0494700783142574	6.5144891662742	-2.68012518967099	-5.53484618632226	-4.79314047237283	2.27284580031236	-4.17781249460165	-4.0392844517142	-0.897267484035034	0.337791118791376	-0.346886823027566	-1.95162418929102	2.37394841505819	-1.75880448392403	-3.03390232898464	-2.60515975721465	-1.64897863489089	2.60537095752793	1.35063663039009	-0.599440062332917	2.17210117036054	-0.806496854260659	2.31315857381529	1.0991198926461	-0.516163215634807	-2.63436895168182	1.58480578829532	0.288921715856466	-2.75680514377461	-0.856622815928989	-2.35809337006868	2.28190023168645	-1.75143390538967	1.6021817432885	-2.40250588221188	2.04068322166322	1.49183257974092	1.48310021141564	1.8399626430208	-1.09054054337212	0.60262741523306	1.96000938934895	0.117963124656805	-0.201059184912417	-1.90605222013488	-0.423627638422204
ACTGTGATCACAGTGT-1	8.31712048803907	-9.33901983745342	6.22352332356433	-2.93498477672277	10.7553026449782	-1.23471395146727	-1.13885655138011	-1.66079548907163	3.02526222938282	-3.30649635319647	3.84789144280337	-2.72797113270798	-1.15144875853145	3.27663367285959	-3.1922855467257	1.81223408842046	-1.89297397360488	1.48717509684515	6.38694523430852	1.52074113205649	-1.24746332463072	2.67822284722539	3.82001322057	-3.33108739854981	-0.581073057203444	1.68933828910785	-0.0149559842040988	-2.58419601329565	2.49208550112126	-3.42921357083045	-1.00660647916358	-5.29710341811499	-0.752242392939396	2.32827176153026	-2.95504893748556	-1.45188147167228	-0.138972314128754	-1.27523853191147	-1.757723208183	1.48989564562655	2.02127446149932	0.42913629477477	-0.563075108852641	1.04300996839118	-3.73159279206093	-0.261672360339433	2.69388959631687	1.26753207991253	0.393009874395289
ACTTAGGAGCTGACTT-1	-3.33707791536934	8.27729705139218	6.03224232347864	1.37969380868948	-1.95114846008342	5.84564066009913	2.36822015627259	-3.49499308586009	2.0011019713448	0.840400776841197	-1.71592773837814	3.16513093004972	-0.852624789564717	-1.2497951066393	-1.71897847368345	0.406764485888305	1.02593805491719	2.71651017316396	0.966095225666243	0.22970521153318	1.04217237520605	-1.98661472331968	2.84130805772196	-0.50483127662472	2.35967048352487	-1.45669411990361	3.01959309686257	0.813359292578316	2.60977762976726	1.47204990001355	2.11054629672	-0.54652635522797	-0.929521035647995	-0.176027149059567	-0.91348961769802	1.29424770769841	-1.26112210500413	0.393863630548538	-0.152410790784878	1.12270554381676	-1.84941995561095	3.81922575000062	-1.41429496161317	-0.108672725545555	-0.790205603826779	-1.38118142945447	1.53472724646032	0.64133156337605	-0.361908275226365
ACTTAGGAGGTAGCAC-1	-4.56797792532538	-1.78911941690654	0.0505551864904542	3.44576662165438	-0.647679010688023	2.0926193279541	-2.08976514035689	5.81036062444614	-2.80739577268671	5.6247779395727	-3.41670792353049	6.05945782743233	-3.36331507762262	1.11424709858881	0.0991484938036769	2.20422865020841	-1.33804430570025	6.55102550408544	0.704970032771532	-1.7256160934237	-2.75969016822026	-1.60066868738685	-1.55050838857973	0.986450955400808	0.445515540585574	2.07886690447585	-0.869478073179278	-2.79061695139476	-1.19430579978965	-1.41897207625183	-0.0651054254664302	0.212466404542297	0.949279653994039	1.08419731351597	-0.601303501610532	-0.183798201360229	0.430813096943946	0.380526898643578	-0.449551779362311	1.42536713700022	-2.35339490613601	1.15687652583492	-0.545621505747108	0.943089040060225	-1.59283447439517	0.186533270121219	-1.37648443849169	0.907371942510333	-0.337027080385597
ACTTAGGAGTTAGTAG-1	-1.09879603618186	0.932796007101592	-5.0084289952562	-3.39718020719771	-1.90815684135776	-3.27160335117343	-4.6397376183503	3.2333838273743	1.99465151200034	1.35347901964943	3.28492791730922	2.32333442505092	-4.78424447853938	4.07696042100734	-1.14164692029289	-2.05230304039592	0.706556790627336	2.70212184509893	-0.22706294018769	-2.0927980239061	-2.63938631331906	-2.40016660739023	-1.48168164790078	-1.09378162853454	0.585136570494114	0.00756224332290367	1.73621940597546	-1.05498505561446	0.301453993365074	0.122116098291341	-1.81149545671675	-0.889579907915142	-0.751671474714527	0.620117718566153	1.39767358672629	3.10741226465498	-2.84648735774569	2.09046149454636	-0.212138118027203	-0.783470063628515	-2.80781878293075	0.213640153858834	1.37314719847974	-0.251214044891184	0.588873049925642	-0.34572471264512	0.0150841597096014	2.26397779194427	-1.79109887648256
ACTTAGGCAACCACGC-1	4.11493984271571	11.6492484291905	-4.21226805752802	1.44514484829542	-1.40735433310304	0.934478876400303	1.32817638854276	-3.58340227081683	2.7605314634908	-1.92410385987695	-0.492404101571564	1.79728411105561	2.06600669279629	0.628682550986055	2.60515828281284	0.702826430771881	3.20665572621288	-2.26727945975697	3.02768116073887	-0.819799152118371	0.295086419575368	2.22247608472375	4.57209671922143	5.18388866344061	-2.56233143271574	1.89831215230607	-2.04257488476577	-0.976233390335581	2.58058606660954	1.18708756752256	-0.0347700400729992	-1.89973862514716	0.821797883311653	0.571521106196857	-0.459141541022586	0.0463891126198454	-1.69509216949283	0.258632491541913	-2.08975574228001	2.75869298446872	0.554585822688228	2.14539652728362	2.0714102347748	-0.302154994153524	-0.763528730281533	-1.35146857689715	-1.45243391870633	1.84688936163148	-1.11741387799253
ACTTAGGCAACTGTGT-1	5.32309691118264	13.2721271413234	4.54418456976967	0.142709783506017	1.48594446515224	4.05079079749349	-3.87840592961798	5.85035905273748	2.60398420457755	3.49146593220703	3.39767047488948	-1.59276674616051	-0.833954167829311	2.40932770363436	0.643042668093923	-0.107845919086759	0.892538278995146	-0.490872769608627	-0.811867282041371	0.416713491630037	-0.807110748061133	-0.46352174038	2.2683066871409	-1.5227113548157	-1.26477915006311	1.80388701662609	-2.72070572344497	-1.02528859855825	0.599279227853794	-1.39191647127225	-1.2388567521485	-0.502779232214784	0.823606716961901	0.222290712138075	-1.38170460172053	-0.208659164447871	-0.118505036784859	0.618031105337006	-0.547722923834944	-0.36027471556349	0.491473474422997	-0.56029690259321	0.583195952487559	-1.56268462707357	-0.676845691131912	1.10219113739751	-0.0149024810246606	-0.636746724215663	-0.0450876161234757
ACTTAGGCATGTGCTA-1	-7.90000408077835	4.76296547511526	4.62936458169861	-0.13493255565643	1.8727379837262	-2.38352035590973	-0.965574205600806	-0.687820895332295	-2.0927552166917	-1.66644298783914	-2.49734829889466	1.30712592602942	0.035996893967281	-1.59876131940967	1.90069850992783	0.0130559091927377	1.34073033777428	-0.0323304590223498	-1.30885271440649	-0.770527239024194	-2.04626211448619	-1.74127947672285	-2.71177264371947	-3.10617418167352	-1.18881559548562	1.3505407601886	-0.47085604763589	-2.99473188470484	-3.66711278268372	0.125757207898639	0.188192133272359	2.85064004703262	-2.27523044766435	-1.93779884864112	1.36513674098711	-0.0488804273012036	1.07646921028662	0.539480318073318	-1.88606954724637	2.14665177290997	-1.028850033738	1.03770525813483	1.41140326992361	1.31094355511684	2.06961665282538	0.636207473096401	2.11938529906658	-1.4066699951259	-0.367091901508329
ACTTAGGTCAGGTAAA-1	-7.80183066318516	7.06179954381317	2.86281508336703	-1.68525305543405	-1.7849710702691	-2.87047318552208	-3.73876716293421	5.38558748388429	-2.96077636246438	-0.204961569835025	0.508462250393372	1.62568647540759	-2.32273306238103	-0.948909851543115	-0.130718924237041	0.254536874584299	4.61044023798802	0.165848221274703	3.574026812393	1.06883561770439	-0.888830376364555	1.36295683660826	-0.542346195500843	0.520156946212329	-2.15357098634736	-1.927166766025	-0.229475086509527	1.02281035602878	1.17408474556249	0.0425330199804145	0.256121350968155	1.77707763763063	-0.590866627140774	1.35994207136805	0.494096320441587	-0.34486107726775	-0.983440183774821	0.492456728538668	1.04623627288096	-1.9428241599816	1.03262227302223	-1.06638099068041	-2.02457795221531	1.59928229018468	-1.92238785333103	-0.161413095909272	1.75673445963438	-0.496385726272938	-0.984949060989778
ACTTAGGTCTGAGCAT-1	-1.85111605313907	7.39691544675683	4.90625622649084	1.55367801484991	4.33246355348737	0.0872369081581567	-6.226066539615	0.48153576505668	-0.232986142093459	1.54725692701095	3.02234039562158	-1.85023432926724	2.67138846794095	-0.298735142714793	1.80880312206011	0.738691183359104	-1.44246286415661	2.54393742679322	1.92220973738443	1.61988837988246	1.50840542488048	-1.76566404900767	2.2519205228483	0.843984901088867	0.830981583187032	-1.18078688405355	-1.40839161081316	0.706672751654959	0.63491063934186	2.01811886694641	2.74619778305677	-1.98071697628746	2.29614297622262	-0.697150795089592	0.240505302154397	2.75502989875455	-1.10161618849121	-0.946215937638701	0.571036269162081	-2.12534624372478	0.526863000802444	2.17385457839582	-1.51606845700523	-0.872482677007724	0.698937057181252	-1.68680623776176	1.19930923459649	-1.09890513241454	-1.62737433498219
ACTTAGGTCTTTGGAG-1	-8.20878193219623	-5.12253039263223	1.97519330619401	-0.464107825272294	-1.8365375161669	1.6587754893728	3.82601601248249	3.0368365212475	2.40173728281741	-0.662537535223548	-0.068429173172162	-0.66375148880077	2.73617954828146	-2.82062298649385	-3.34198089852521	-0.0272437766875693	6.82452701251759	2.0306789422802	1.74346060577903	3.94417009725506	-2.29209662226844	-0.675245229079082	-2.84307394810964	6.11992240062253	1.82438337367571	-4.56724738409678	-1.43655403699008	-0.922973756507046	1.32617873780374	-3.54860740365525	-2.3891508557396	-1.20293089258566	-1.678478191855	-1.06006763629063	0.83667412300102	1.0009414193884	-1.60102742903707	-0.898063854605242	-0.756308998267469	-0.280541828778648	-0.0930271894559066	-2.66071617112022	-3.63741179234929	0.459169688421658	-0.277253677225326	2.54632575608924	-1.95302624819135	2.0551894708849	-2.27574601489538
ACTTATCAGAAGTATC-1	-1.66785286678549	-4.27335445629606	0.658243008164055	3.34041860491126	3.21428725245537	-2.72902899049425	-2.8614270099652	1.50003060704966	3.76605393388246	0.691979087214805	0.97749414065738	1.36532575441346	3.10032758674017	-4.23359813072824	0.9553783060213	1.63103284595869	1.49576181744588	0.138398427528812	-0.788865294250396	-0.0295397814616018	2.31785605245529	0.586864984115666	-0.589088996005084	-4.560029519656	0.175111469433172	1.84478319525971	-2.05291820241482	-3.48638186601265	4.24710390340688	0.716067798518177	-0.153033790780867	0.816028767827585	-1.11752151277243	-0.969777226128981	0.0726728630253483	1.06260400787092	-0.62642687007081	-0.83747712979967	-1.01252672318454	1.26958333396389	0.0741146843692038	0.787048910731377	1.47550088811749	0.50167211384154	2.0038007308611	-0.305154787839543	1.07125853129972	2.21479410360064	-1.35348763434717
ACTTATCAGCGCTGCT-1	-4.50640163130962	-9.21308922773669	1.88509116279337	3.91768439635704	-3.38317725361505	-1.23145242749017	-6.21579903400489	-3.90673967420611	-4.52618927481974	3.33143374473007	-0.0981666124705164	-3.74499747606025	5.19756986031881	-0.198939067742968	0.121477160362268	-0.911594873937236	1.64583732612779	0.0441760180193748	1.97289133427978	-1.36488178330691	1.35670181909499	-2.78296328172389	0.962307993403851	-0.406427806938258	-4.24179905599834	1.52430072076834	-2.60080396009695	0.290857133179079	1.27915676612726	-0.642539404991261	-0.750684132051417	-1.92070186588529	1.00438721051633	-0.470312592249581	0.649308348687105	0.364222302663118	1.68563176455713	-1.88577088025376	-1.01524420642539	-1.27860086536587	0.577692485462937	-0.189346059288389	3.80429472019461	-1.98167286367176	-0.521435989136061	1.92410417965278	-1.0450418972302	1.4486706360452	1.46122866810908
ACTTATCAGGCTCACC-1	-0.154790041279857	4.58667226686698	-0.734870252274185	-2.99761803069882	-5.56133213122461	5.1543419499518	2.20016620258317	-2.60158587771152	4.47703288474704	-1.20122244373499	-0.938032154497942	3.94191363146332	5.60510731048556	-4.3350828963694	4.72397090410383	-0.460069544966817	6.16380101467125	-3.37115624996828	5.03546312352173	0.0501094002300009	2.40215845461366	-3.06451236308784	6.00969289254249	2.49640369686014	-3.06927854858257	0.674763743176719	-2.64327436317262	0.467930666298219	2.60357367715495	-1.30607647281871	-3.36758297258091	-0.844156329802104	0.254274789862653	1.46250903174254	-0.696310216657191	-1.0448473620638	0.31482054336049	0.631570413879485	2.4994398867161	0.786346541280162	-0.739584182073897	1.86369977607027	0.962829815189744	-0.642164925308339	0.355758544743592	1.16851956681926	0.41122322404651	-4.45655476802267	2.6504670588189
ACTTATCGTCTAATCG-1	3.96110808472892	-3.56659374164341	-4.99564939272427	-0.730333363673364	1.66475838501871	1.59053712589332	2.30025133577714	1.41740610291794	7.77912617348403	-1.82973576284923	8.41667102023696	-2.45431729261848	0.506819064221029	3.58770621743593	0.199449713621131	0.0909476363934693	-0.401882947468289	-6.14340316083143	0.996933648255842	-1.59874880275191	2.00731719433187	-1.17532199878162	-0.494560551131176	-1.12843843715309	-0.747527609272325	0.929677065948454	0.309466121391397	1.12939641206742	0.207191112531075	0.951774634581236	1.32171883706813	0.285549712254257	-2.12289715023	-0.340744109615764	1.70743106364154	0.350119980620063	-1.21775674764355	0.191885556269592	-0.357980417557416	0.407821834891117	2.05209164105761	-1.94622198310015	-3.74766399664208	0.784996678429621	-2.68308057366275	0.800154915414789	-1.03129597151031	-2.50631368132574	-2.89828660848325
ACTTATCTCACTTCTA-1	5.06684032214154	-5.56608162579107	-14.0313240744266	-0.0877575139786791	1.95353122498071	-3.31602280983085	2.5448601299282	-1.71305041814094	-1.67468596410252	-2.45334635811026	-1.5614457549394	1.5116522999134	1.1424037219562	-2.78703531166476	-0.751468406493331	-2.36422106602223	5.75980853742556	3.1114302199407	-1.61960039449991	-0.302566667552151	-2.89383961129133	1.31198652667027	0.154119230283943	-2.9203835300849	0.271836514257345	-3.3305876285084	0.310736947076689	0.533676853781393	0.810930527162503	2.45710033550336	-1.78453899880156	-2.53671862279276	1.86957771467539	1.49525672131057	-1.15455219247831	1.26491658465644	1.32917519514818	0.69073297169991	1.98590877381037	2.88623159701696	0.591735205727748	-1.96345085358254	-0.564903260950747	1.04608111449998	-1.2592414860524	4.63009069799022	2.61221666073007	-0.684288250532205	2.43900449348042
ACTTATCTCCGAGATT-1	9.25584372722496	-2.73858004392338	-10.3691912296173	2.94616458745951	3.44910539894308	1.42075766493619	1.21058302169152	-0.0278370991604478	-5.18515685426163	-2.09591700601629	-2.26604461195351	-3.48763869721539	1.32783202112428	1.17631979020281	4.55362764676832	-1.11007424781814	3.79513286125851	3.03809616471168	0.301748849110235	-0.0625359782823557	1.23401991820035	1.21088981929144	3.39116788312723	-0.754698601545369	-1.63053267373648	-0.844956751579001	0.54868025196306	0.804890712820871	-3.46558347327087	-0.385225308977133	0.221495202555089	-0.86809745924447	0.26742429872343	0.305822021509894	0.714766350670858	-2.12579206446808	-1.79049264469544	0.187370596667767	-1.67213888771124	2.13093286944987	2.00623192481587	0.581328925039907	2.80135975471169	-1.63064315956237	-0.536722657309879	0.242700689398708	-0.987927540735971	2.6412056583406	-1.98354963221284
ACTTATCTCTCATGCC-1	-9.34803361758172	-8.48319383961073	-1.32513512934474	1.50955660718138	0.0330172035377346	2.1821627500053	-1.58276098343158	-7.21772262933892	2.31120842274152	-0.689707207163461	-0.399038530925695	1.1393093348494	3.31178528165294	-1.30707085073063	5.33710025114956	-2.30150958549149	4.4078980138281	0.114833191040809	1.99215765289891	0.868280019218609	2.63590642431146	0.099560118586303	-2.98578411696033	2.00716053755236	-0.69271680853233	-0.580931084548592	1.19807461826964	-0.259158938408699	0.889620796897393	0.525959669894151	-1.41828340810419	-2.54314463024885	2.22322131026892	-1.20921343809205	-5.24288533204295	-1.48243898705653	0.133725786570656	0.324159967047821	2.03974565602741	0.482048208196981	0.43325276813944	-2.13017638971281	-1.00015303621201	1.27020012357518	-0.590053307202841	0.235960762308911	0.999357491525551	-1.88175776218135	-1.13734550621042
ACTTCCGAGACCATAA-1	-5.75873624747853	11.9972080550457	-2.96893256432886	0.70506039472598	-6.63880097823127	0.772874086653815	6.09938495219942	1.70281623062174	6.97234424748793	-0.43261255792536	-5.91195947911836	1.71025195009629	2.98353004077415	-2.44328494588756	-1.02510738990019	2.85384600240213	5.65432987991907	2.35694260040508	3.23960349302432	-2.44875318290495	-1.61042207710584	2.01246349588773	0.205231257368161	2.90681120197656	0.310925984598398	1.04630154914833	-0.40122942188817	-3.14780939014303	-0.639581778800703	-0.627981749104728	1.86152796734149	2.43400617706885	-0.739931181854061	0.0739339002050064	0.288173507174196	0.930911429720402	1.25244503536643	-0.628595342408034	-0.330594631465675	-2.67943095114269	-2.06712628496904	0.137512755935859	1.31961598974673	1.70788422675572	-0.705921681902781	0.551842466748845	-0.330823774894499	-1.07090882770277	-0.494741272469295
ACTTCCGCAGGGCTTC-1	-11.0598350545792	-10.9646753253333	-0.456326199030422	2.97551099596115	1.98453032709431	-5.54851113857235	-2.60388490527474	3.15312146114957	-2.83225761634615	2.6504402270837	4.01276128564875	3.61025550083342	-1.95319208474487	1.38769558734891	3.66466677228071	-1.66790088357867	-3.19286567466603	0.102344898822833	-1.06902585956681	-1.04814906701019	-1.85818308803344	-3.00765961919538	-4.25779194109096	-0.223956061509083	2.57060540301753	-0.654836711593914	0.1463060070659	1.70378498029612	-0.550610940292688	-0.225707304973951	-6.36870293769579	2.26463062474774	1.99487635791535	-1.84986788728639	-3.38985138327148	-0.357071299497695	0.562778203646389	-1.58586022879544	0.564920448760654	2.17771950850717	-0.490141398537208	-0.542893072646034	1.26996759384624	1.79688111791834	2.3497790538012	-1.06099539917051	1.28129048603539	0.574511790246957	1.2648847079941
ACTTCCGGTAAGTTAG-1	4.61865357466664	2.38695773524039	-5.96441668658628	12.4693335301953	3.18533094277682	-0.38667867844726	4.34538831277479	8.76345267571116	-3.36272156290424	-1.79148576214347	-6.09987466718106	-0.113986601184228	2.78535953874344	-0.309796643429621	2.29120003894078	-1.19207159774568	3.2417660747701	2.32085085764234	-4.9668405099911	3.58382799156932	-0.653416873681863	-1.89160126491683	1.02357486091338	-0.804010515337837	-0.364203244513891	0.450895040247768	0.827898301154021	0.0692362913120749	-1.74520744070602	2.50417715665588	-2.9443421676034	-0.349171800050683	1.28571483030746	0.747107873845846	1.78562850376201	-0.0553628888335412	3.34069780193654	-1.18914828762863	-0.152092840963193	2.1813576394472	0.603153280384762	-3.19674625908427	1.1939655953257	1.89989358214897	1.59156796130647	-1.07978157429009	2.16592978942339	0.452494400392639	0.0158664316210189
ACTTCCGTCTGCCCTA-1	0.899767147761962	-12.9412827343296	-7.76992103187592	8.81331675518676	-3.1240690760307	2.54414320518757	4.10593734307059	4.23768205542773	11.753843650487	4.14523010712452	-10.0869773116555	-0.293639691852915	14.8125043468675	-3.8859980051443	-3.62223714976184	-37.1686064305879	-14.0276776264794	1.01929978447424	4.00858887649361	-0.235076231171607	-4.50169969466304	2.14164548724103	-0.68044464703123	2.84069138712762	-4.49508449756681	0.71820430181665	0.0895226982809602	-1.67706273794828	-2.53761662840779	1.08461113244057	3.69647342593545	0.896587081327339	4.26738425805137	2.31510230749593	-0.159834913063109	2.9975980492117	0.639700878358516	1.00177417267083	1.54806413136074	-2.37678360341043	-1.15770141179194	1.569291549873	2.73070534784267	-1.6193512086032	-0.025567765984758	0.702757263051373	-0.569100644012817	0.319238362925849	-0.624794772019169
ACTTCGCAGATTACCC-1	11.0917815020471	-4.32906709685452	-1.56282634323949	-3.70203036791002	-2.7781942623072	1.93656494797131	-5.28514015019071	-0.502826266598862	-1.14560371652142	1.17213556139235	0.723566158416483	2.44325953044586	0.379735271746107	-0.301673433261805	-0.863855276327146	0.0673787772668207	-1.87778921506065	0.0234361008397875	1.79152223963343	0.0436230439267834	0.0511907587567013	-1.97517746808563	4.7506368378812	-1.21671118086855	1.70149765709747	-0.13817926524542	-0.383741643342663	-1.48508764705211	1.11595148573972	-0.770295998355289	-0.822141375287829	-0.261064183450052	3.02064514492695	-0.164914368560401	0.580475901738714	-2.78257058552451	0.37822029893024	1.03184412246043	1.3908473386652	-0.533085938290056	0.294210820074869	-1.41146854330562	-1.40614581212658	2.42072282210026	0.793191001189	0.664302789071387	-1.52294885911699	-0.295865750429206	-0.532303027828579
ACTTCGCAGCGACATG-1	14.2825015745623	-0.609913794901908	-5.53095766392581	2.95254118652306	6.92156075623316	-2.10689545158034	-2.61700007793404	-3.06733485951109	2.75874027879012	-2.73358244327003	2.64862389624912	-2.09576025679193	1.90342097005258	-0.0303087108591701	-0.59579857534344	0.238102445252177	1.15322265822229	-1.1866280917448	1.53201964726189	-1.46536966516716	-2.76054402753614	0.796804043381484	-3.0169850620145	0.901666162562864	-1.42431556165605	0.217462275607583	-0.726166245288117	-1.09520086320552	-1.35167932874356	-0.847644334850698	-0.809706173001426	1.39740365604913	0.887756506954992	-0.669199293735828	0.0222580614208544	-2.66410106685033	-0.831573153374878	-0.826201792950018	1.75906683935399	-0.172999797692928	1.36148853613472	1.31281264156754	1.22560167522317	-0.865747452175039	1.66066394451361	-1.42872739687985	2.33637227239886	-1.34551575578077	-0.570234602181417
ACTTCGCCAGCTGAGA-1	-5.10782621750715	0.965958135460639	6.79799203151303	-1.18899494754539	3.61631388257952	-1.3954013987604	0.124094934410953	7.05374672782749	-4.0512163761863	-4.65366655668102	-0.718043767817745	-0.0119633750356858	2.18003862962458	-0.107123437168681	-2.71908040639107	-1.78929612424883	0.665152920852458	-0.528762137232297	-0.931531554572373	-0.89144405262269	1.99758024533134	-1.13608829432732	-0.596597058985622	0.449760767003871	0.140896680705504	0.620350825629311	-0.714962360702234	-2.55914219529135	2.62060565561338	-2.93898319059402	0.162253452327672	-1.20519593075911	-2.97465336641794	-0.666736797789518	-0.534250653330121	-1.38306718968189	0.0269194218460535	3.49093915270905	0.602789891921728	-2.56585779440924	-0.889629973660207	0.00852456356404008	-0.296060485071158	-2.83840437495287	-0.423913307903703	1.03148220889297	-0.500230852632111	0.370521243008044	0.268539280474018
ACTTCGCTCCACTGGG-1	-1.8976540095956	9.92465001201087	3.02351187737475	-4.17355503352239	0.751934020033247	1.36390833110823	-2.50771549599901	-2.68556332247688	-5.06772618811133	3.07632265518441	1.21805198693905	0.574971773900433	0.401741255415808	1.05648552897063	-0.699553771610821	0.00450119254980827	-2.68591883605453	-0.119420138544956	1.35635018009279	-1.20737027237343	-1.95234785549785	0.0956833127193666	-3.02630148206453	0.127221834332168	-1.29608386090929	0.698149724132338	2.47754154508612	1.9517477835152	-0.172222128471254	0.362216442626162	-0.152327811243666	-0.21772687011847	2.31134311405219	-1.86238989012719	0.888371097281017	-0.436808804958806	1.02233316047389	0.974134974828976	0.461669930230722	0.551028800880575	-1.83195231502253	-0.62760150668733	2.84984021894923	1.4605219596389	-0.194925462623055	0.226459801069684	0.360401223020779	0.599296527429717	0.416200344926173
ACTTCGCTCCAGTACA-1	-5.60191705750537	-4.64424609877079	-1.71922580736486	-7.7446581971342	-2.83278306510439	-3.11651187398777	-5.50049977681981	0.577456529043342	1.37277655331067	1.57492171592696	-3.75063333518756	-5.48763468874285	4.78637911896863	-3.49007414016247	-2.14435199315415	1.06638239528293	3.96016321083545	-1.11654586850007	-2.82068868374222	1.14787809597538	1.52317396718074	2.16116577479485	3.60590052648295	0.973481431027777	0.938593771632913	0.502015295251812	0.412512472589487	0.765541384480577	2.72941388262371	-2.28745890899862	0.979825163628762	1.74334773991557	-1.0428630859043	2.20758174345069	-0.294100012432135	-0.574964194754582	0.85479928744327	0.213620350281936	1.90584731627753	-0.521232834959713	0.72270110423473	-0.0921777509515676	-1.50662026958059	1.06283193224028	-2.42094759539106	-2.3580257064088	-0.614310636517512	0.947528971653869	2.40506924546019
ACTTCGCTCGTCACCT-1	-10.929288557354	-0.255133076383801	-2.79720461705998	2.10637487849828	-6.2776153336197	-0.301697465711587	1.7280717272767	-8.09356777774719	-3.12140338059341	2.59905926367648	-7.281461208041	0.749944396826921	1.09140526689792	-6.46573456834114	0.425231244763601	6.06871314681354	0.462436479200567	-2.59104651902381	3.92703398063441	-0.749152214797252	-0.273067241969613	1.77192550655578	-2.83957469141222	0.705317292568171	2.23741596558405	-1.64171423520665	2.55048043797505	-1.42273973913837	-0.188379190791701	1.20831032133195	0.784054719669659	0.673904165629548	-2.89218509557202	-0.548893627288469	0.17005188688506	-0.0106425111702693	-2.18185033903358	-0.266238252191757	-0.472235672344916	-0.225582970137242	0.275329304376805	1.3844489314481	1.71653992843258	2.27017023562574	-0.883545189354438	-0.509930217076304	1.29846940944633	0.314002648351183	-1.27754746672625
ACTTCGCTCTTTACAC-1	18.5831762790466	-4.76503959144413	13.1161210088028	-6.38710503062278	-8.836411148133	2.42390478604334	0.843947192185418	2.5426362761947	-6.47956396932257	-4.32285428699833	3.27745588727059	1.6347066274704	-0.190298550647913	1.57859236895421	-1.98315834799023	-0.399025955904559	0.213037049009857	0.581507241999998	-0.461319405987736	3.04644659636376	-2.76968185841534	3.47266480656438	-3.74533409362154	-0.0670322464871778	-3.63350924524856	3.90228703932831	-4.85398611649758	0.169877768529735	-4.29678000030915	6.26764495359739	-2.13107074746927	1.05233108831327	-1.86001650255375	2.90198398243297	2.9871082093059	-1.70229896521886	-5.17068330299905	-3.17493580864356	2.24272798674851	0.530987910760528	2.09573812287187	0.283045707334917	-1.12135716264005	0.440522220094768	-2.33207970121164	-3.24714635083914	-0.67016750527787	-0.981515055336702	1.39154633059455
ACTTTCAAGACGATAT-1	0.73433391470559	-9.1316001932821	-7.32277070107584	-1.70010023689878	0.308169321798369	1.7821675998628	-2.81336081107508	-4.88840203510454	-0.0134040015546694	3.7131833757333	-1.46828378976088	0.309505670510426	-0.165335758260402	-2.31883378538828	-1.05485552726575	1.98088460717782	0.437412641863681	1.88952933316068	-2.60059859944737	1.59786161675558	-1.17976809939047	1.39823657521723	-2.10349853168394	0.158519343480462	0.332796037105006	-1.30838663328719	-2.12069529540516	-1.25730570784615	1.94888234037038	-0.568113916298818	0.745175569891208	-0.638653212826002	0.863449780382733	-0.696712795716363	-3.50407140154454	-0.508777635572776	-1.19793878871631	1.29334217375084	-1.00434193216145	1.25620887273622	1.70202406403329	1.11039558077566	-0.573192479979904	-0.389870572368107	0.766441463805722	-0.328897907980431	-0.362538448880019	0.829836532923942	-0.563505568897317
ACTTTCAAGCATGATA-1	-2.11508575462722	1.28453243863201	-3.26702692836056	-4.71784174317286	-1.31819762928289	-2.63036885696189	-2.16209766753626	0.511916871370583	0.685651769290578	3.26441651933957	3.22589163709923	2.72499448811306	1.33903730787028	3.01585353805169	2.69234910508839	-0.986271210710759	2.6316877287667	1.99801188479265	1.83267550107012	-0.0267459929179812	-4.75990383633744	0.650642862817926	0.171057046714903	2.67285755355216	-1.81467088162609	1.47256304067621	0.959040208211655	-1.3430168047938	-0.142676658199922	-1.23536171526056	-1.99905286461923	1.62141300824446	-0.268457524106743	-0.936700162980571	0.217441480742239	0.550745315867658	-1.83185945767192	1.70437476341059	0.817112001749821	-2.13634547298399	0.72142608055917	0.558317410297122	2.58560436606997	0.0265986529087128	-1.17890951768786	2.03374802850112	1.2463836053231	1.94614272028267	-0.591461703100759
ACTTTCAAGCCTCTTC-1	-6.44771306881962	-0.158367995399944	-0.0524111147178105	1.70680746522086	1.27600903914742	-2.82628340161994	5.48541274690486	-8.34887062539529	-5.85562131034894	3.63910456491584	-1.43484788168364	2.40984000252399	2.95534757105123	-3.51708114802451	-0.591254128760874	2.20175409912044	-4.23304068740925	0.386437538745647	-0.997523561124194	-1.62701046826003	-2.26751289532679	-1.24866592296205	-1.40690049481705	0.636163264931985	2.43820652920342	-0.941854839251056	1.08420867627692	1.77597032795154	0.713220336601867	3.69883178205773	1.37953655123563	-0.728285307450327	-0.0675839430418419	-0.222793807965185	0.276479114849362	0.412702768041931	0.299273445021719	-1.24423759638891	-2.1287297527203	0.528867566624765	-0.787453035369302	-0.460110390812914	-1.97788061422936	-0.587809263981796	2.06826568728616	-0.119323045618074	-0.925717477045978	-1.14815917294541	2.97758499778462
ACTTTCAAGTGCAAAT-1	3.28708014388127	0.593608635191152	-7.67486068419566	-1.8975794452689	-2.71647091800182	1.34848604392401	-0.238889273088949	-1.00126230904132	2.78318023455856	-0.268634363620357	4.63199224929969	-0.993180056038591	2.61716438279024	1.33254986369771	2.78016446690215	-0.165828963526312	-0.888506768111686	4.12003811030855	-2.57263948101202	2.36064518868527	0.404795448204783	0.097551366538625	-1.09898865045419	0.900797911470139	-0.400101177288632	-0.116646793381321	-0.538521451581875	0.116918162865317	2.20735418919565	-0.989420367166498	2.39704679272097	-1.45552768135037	1.09692566732363	0.111062090542765	-1.59873756152906	0.83269549067229	1.07284842950878	0.0810815434499084	0.929131450810105	0.0243084102413046	1.66315546324536	-0.604572399012585	-0.180394231254458	-2.29491073757817	-0.0494586901688234	1.16940136964834	0.0285149243658796	-0.0609264472839035	-1.14373138693407
ACTTTCACACTGCGAC-1	9.07772564222772	2.80171469455042	-2.33591471584406	3.70083990099149	3.66690519709886	-2.12969058458926	-2.31166271790403	1.91725553948178	-2.83355672652616	2.83356696803013	1.37158150130984	2.57739786956351	5.59157853310906	-0.741812869092864	0.2130876069835	1.58630508572383	-4.65231274558522	1.1999207874997	0.609414497001373	2.70523754106303	1.77009133089465	-1.66222801128263	1.37668904099453	-0.992036688814285	-0.11088652029244	0.33086947911324	-1.30326257227142	2.12872778732321	-1.86392249805437	0.26136111494592	-3.28098121839083	-0.0679852997042156	0.779436208054002	0.895719844770488	0.388736828431228	2.76256309494735	0.74111329415798	2.0129892296741	-0.193324089585314	-1.68618005937566	-0.0251524555562868	0.127699977981404	0.816675830618179	0.241172608123287	0.321206788530349	-0.787717045352421	-0.782288824295233	0.766858117404611	0.164503055959235
ACTTTCAGTGGCTTAT-1	-12.5610796513321	-4.06184372033775	0.887916896538368	-3.515671353112	-1.24821242362951	-5.99717931278627	1.71646697883721	0.569401421595618	2.36101733339734	-6.41516050188087	0.0321266485053086	0.437129068064142	-0.629374586477152	-2.97322784840532	2.24995625951756	0.417780445473411	2.84376651180764	0.376382257062853	0.831874173835155	0.962743599375487	2.46816228338395	1.86817136788886	0.0900239545177007	-1.74386092063806	2.43641610529819	-1.0105978104001	0.522540764721343	-0.835082357671281	2.95828210644574	2.64105851611503	-0.662808784281609	1.14684528445655	2.1816624303626	-2.46200048318015	1.89338292062146	-1.28912251815529	0.090918011499258	1.99667028054456	0.54319625762445	-1.64723794867121	1.36522846877395	0.368153786924309	1.4497367304526	1.12099532057431	-1.22301037919372	-0.85337037178536	-0.529344933888646	0.995459444378332	-1.3400357429032
[truncated: 3,888 more rows]
[truncated: 1 more columns]
