# Supplementary material for: White and brown adipose tissue share a convergent fibro-adipogenic progenitor population
Source: EMBO Rep. 2025 Oct 8;26(22):5612–36. doi: 10.1038/s44319-025-00591-6 (PMC12635263; doi:10.1038/s44319-025-00591-6)
Supplement: Supplementary file 8 — Source data Fig. 1 [file 44319_2025_591_MOESM8_ESM.zip › Figure 1 source data/1F/wat_cc_umap_coords.csv]

	umap_1	umap_2
AAACCCACAGAGCCCT-1	-2.39324493796268	-3.92022015813572
AAACCCACAGTCAGTT-1	-0.781726316517978	1.09895060297268
AAACCCAGTATGACAA-1	-1.19970198065677	1.93034670587795
AAACGAAAGCGCAATG-1	1.54168705552182	1.36736676927822
AAACGAACACATGGTT-1	-2.70144791991153	0.558926560843163
AAACGAAGTGCGAGTA-1	3.02650217621884	2.35607407327908
AAACGAATCCTGTTGC-1	-3.33706398398319	0.995172717535668
AAACGCTAGCAGTACG-1	-0.728190974301486	0.975700714552575
AAACGCTAGTCTCCTC-1	-2.30098648459354	-2.12179007295353
AAACGCTAGTTGTACC-1	4.14670519440732	-0.13745202783329
AAACGCTGTAAGACCG-1	1.9648970803555	-3.42330195668919
AAACGCTGTCGATTCA-1	4.91808275788388	1.81604168649929
AAACGCTTCACTGTCC-1	3.55106429665646	1.87472388979214
AAACGCTTCTAGACCA-1	-0.53212775380054	0.208584644758873
AAACGCTTCTTGCGCT-1	-3.07583804518619	-0.643942467009849
AAAGAACCAGCTTTGA-1	-1.28631301314273	2.20950863596218
AAAGAACGTTCGGTCG-1	-2.51661200911441	-2.81001033548099
AAAGAACTCTCTCTAA-1	0.795922680788846	-3.57746078733189
AAAGGATCATTGTGCA-1	0.0752417575877025	0.192198135817223
AAAGGATGTAGACACG-1	1.50183205216488	-2.20335998300297
AAAGGATGTTGCCGAC-1	-3.34484119803348	1.15061829324978
AAAGGGCAGAAGATCT-1	-3.73281593710819	-0.179179272687263
AAAGGGCCAAAGCACG-1	-0.470688656872897	-1.67112954620106
AAAGGGCGTTTGGGTT-1	-2.65076418311038	-0.875907174384422
AAAGGTACACTACTTT-1	4.53832153885922	1.25808975931423
AAAGGTACAGACAAGC-1	0.655369444781156	2.93587372537869
AAAGGTAGTATGCGTT-1	4.18960098832211	1.81408188577908
AAAGGTAGTATTTCTC-1	-1.28762252718845	-1.51117720369083
AAAGGTAGTCTGTGGC-1	-0.557085529870181	2.32349226709621
AAAGGTATCGGTGTTA-1	4.04150919526181	3.29025409456509
AAAGTCCTCCGCGATG-1	-2.65241451651493	-1.18618228200657
AAAGTGAAGCGTTCAT-1	-2.88328237921634	-3.31830718282444
AAAGTGAAGTGGTGGT-1	-1.34380109698215	-2.92037131551487
AAAGTGAGTCTTGTCC-1	0.930781229430051	0.168289639914208
AAATGGACAAGCAGGT-1	1.68053059189877	-0.508566669261283
AAATGGACAATACCTG-1	2.75169591515622	1.50583431955593
AAATGGACACGTGAGA-1	0.476948573284955	2.01748488184231
AAATGGACACTCATAG-1	-2.97443600088993	1.79314921137112
AAATGGAGTACTGCGC-1	1.07138101666531	-0.903767435884304
AAATGGAGTAGGAAAG-1	4.43019060700497	0.265110352003746
AACAAAGCAGGTATGG-1	-0.512373403615145	1.32893727060574
AACAAAGCATAGAGGC-1	-3.20535130888858	-3.20202352765781
AACAAAGGTCCCTGTT-1	3.1735175093945	-2.49891152147037
AACAAAGGTGCATTAC-1	4.72217516511044	4.2393517279269
AACAAAGGTGCGGTAA-1	0.1859175330337	-1.6699819779752
AACAAAGGTGGTTTGT-1	0.710685892992826	2.19926545854824
AACAACCAGCAGTCTT-1	-0.756769017285495	1.18352649446743
AACAACCAGGAGAATG-1	-2.28208227545658	-3.15480806592686
AACAACCAGTCATGAA-1	-1.2330667534534	-1.90008582833988
AACAACCCACGGCACT-1	-0.944513515538363	2.0462102675082
AACAACCCAGAGAATT-1	-1.57650275618473	-3.3976693368314
AACAACCCAGCGGTCT-1	-0.152385474151759	0.405447103941613
AACAACCGTAGACGTG-1	2.91173677056393	-2.5000304198621
AACAACCGTTTGATCG-1	-1.12706573397556	-1.33158325318081
AACAAGACAACTGATC-1	-2.688167766637	-3.02771236661655
AACAAGACACGACAGA-1	-1.66768331915775	3.6094598555209
AACACACAGTCAGAGC-1	0.29438623695931	-2.83363785508854
AACACACCAAAGGGTC-1	-2.1637844601337	-3.38243462804539
AACACACCAAGAGTTA-1	0.214648469382138	1.50705001589077
AACACACTCGATGCTA-1	-3.9233276405994	0.62616143461483
AACAGGGAGACGACGT-1	3.95819096177182	2.00613186594265
AACAGGGAGGATCACG-1	1.3014357528027	1.13325879808682
AACAGGGAGTTCGCAT-1	-1.24799676329532	3.42901656862515
AACAGGGGTGGTGATG-1	-1.19472511202732	1.79452822443264
AACAGGGTCTGTAACG-1	-0.521154836720614	-2.17684795621616
AACCACAGTCAACATC-1	3.58964423745236	0.807917334997826
AACCACAGTGTGTGTT-1	-1.65597696692386	-1.38176842693073
AACCACATCACAAGGG-1	-2.12454433829227	-3.22621085408909
AACCACATCAGGACAG-1	-2.53636117369571	-2.20920767549259
AACCATGAGTGGAATT-1	-1.68415232092777	-1.23925351265652
AACCATGGTACACGCC-1	3.72877220719418	0.270181038344078
AACCATGTCGTCGGGT-1	1.91613678544125	-0.538763604199714
AACCCAAAGCAATTAG-1	-0.932735995358615	1.05178985830563
AACCCAAAGCAATTCC-1	-1.37907119185367	-3.33629562619907
AACCCAAAGTCGAATA-1	2.74400977700314	1.83480069872158
AACCCAACACACCTAA-1	-3.04764218718448	0.0412876987101368
AACCCAACAGCTACAT-1	-3.16106624991336	-1.42995308998806
AACCCAACATCATGAC-1	-0.841121927804141	-4.05736853841526
AACCCAAGTGATTGGG-1	-0.471972838944583	-0.806373051440544
AACCTGAAGATCACTC-1	-0.957488850659518	-3.90459491971714
AACCTGAAGTGTTGAA-1	4.44238571732602	3.93444965120571
AACCTGACATCGCCTT-1	4.66107945054135	1.4546255850436
AACCTGAGTACAGGTG-1	-2.69272561461368	0.949291565382653
AACCTGAGTTGAAGTA-1	3.98104362099728	1.30942557092922
AACCTGAGTTGACTAC-1	0.783750339442105	-2.75099112752659
AACCTGATCAAATGCC-1	-2.30313988119998	-3.99262883428318
AACCTTTCAAAGCAAT-1	2.5747511824902	1.09894917246121
AACCTTTCACTTTATC-1	-0.0963155785266445	-1.54844816688282
AACCTTTGTCTAGATC-1	3.65010528176388	-0.895052733903951
AACGAAAAGTAGAGTT-1	0.576238497191282	2.59517834421413
AACGAAAGTAGTGCGA-1	1.61220459549984	3.46763608690517
AACGAAATCGTGTGAT-1	1.36719636529049	-2.45879783395512
AACGAAATCTAGTCAG-1	-3.06261845023075	0.668052651846581
AACGGGAAGAACTCCT-1	0.525640561276288	-1.15487887624485
AACGGGAAGCTGACAG-1	-0.561327592438845	-2.08577265504581
AACGGGAAGGCATCTT-1	-3.69085307509342	-0.513447425401039
AACGGGAAGTAGCTCT-1	0.134334540956826	3.03971026178616
AACGGGAAGTGACCTT-1	2.5438354453381	-2.47065832380039
AACGGGACACCTGAAT-1	-1.99344725996891	-3.75949313405735
AACGGGACATGACGAG-1	2.55197052567563	-1.2700527525304
AACGGGATCGCTTGCT-1	-3.08706303030887	1.81980989214199
AACGTCAAGAGTCACG-1	-1.02762945086399	-2.01671173337681
AACGTCAGTCAACACT-1	-3.40651030928531	1.30466864343899
AACGTCATCAACTGGT-1	-2.25469775587955	2.26570461031216
AACTTCTAGACATAAC-1	-3.23225899130741	-2.81741192105991
AACTTCTAGACCTCCG-1	2.18035845368466	2.85599467989224
AACTTCTGTAGTTCCA-1	-0.456115440434603	-0.88507828030569
AACTTCTGTGTGAATA-1	-1.51632292658725	3.86805341478603
AACTTCTGTTACGTAC-1	-1.5776187935535	2.59362504717129
AACTTCTTCGTGTTCC-1	2.12869433968625	0.363258697951012
AAGAACAAGTGAGTTA-1	-0.333443478650241	-1.51272144082767
AAGACAAGTCTAGTGT-1	1.58734719365201	2.184574105704
AAGACAAGTGGTGATG-1	-0.160000787085681	1.48862288233059
AAGACAATCCGGGACT-1	2.21006588547787	1.49712512727993
AAGACAATCTCTTCAA-1	-2.92322988898197	-2.61706259015781
AAGACTCAGCGCCTCA-1	-3.13398833662906	-0.988898187017269
AAGACTCTCAAGAGTA-1	1.9309705933865	0.523564674818688
AAGATAGAGGAGTCTG-1	3.20704488366208	0.432298519575768
AAGATAGAGGCACGAT-1	0.292096286111684	-3.02698948148472
AAGCATCAGGTAAACT-1	2.85079936593136	2.63186309572475
AAGCATCCAAGCTACT-1	-2.84003992468753	0.0438641094805531
AAGCATCCAATTGAGA-1	-2.99308486372867	-0.0331720328686901
AAGCATCCAGAGCTAG-1	3.22067145913205	0.897624232733422
AAGCCATAGCATGCAG-1	4.28758291810116	1.93746111627834
AAGCCATAGCCGATCC-1	-0.902301327294497	1.20807192560452
AAGCCATAGTCACACT-1	-0.641004041737704	2.50037811037319
AAGCCATCAATTCGTG-1	4.24829153626523	2.9915604376437
AAGCCATGTTCGGTTA-1	-3.67007894904056	0.249856688940697
AAGCGAGAGCGTGCCT-1	0.817170663767667	2.34346578356045
AAGCGAGCAAGATTGA-1	0.364254756861539	-2.29077186349613
AAGCGAGCACAGAGCA-1	-0.651765302724032	0.814592816794091
AAGCGAGCATAATCGC-1	-1.37836666495243	2.474688508475
AAGCGAGGTTTAGTCG-1	0.00893714933952833	-2.0316374516843
AAGCGTTGTAACTAAG-1	-1.06019194514194	2.2230844282748
AAGCGTTGTGTGGACA-1	3.49787597268185	1.92051313158291
AAGCGTTTCAAACCCA-1	-0.473424927300601	-1.15084855917675
AAGCGTTTCCTAGCCT-1	-0.541767255372195	2.32852218385952
AAGCGTTTCGTGCAGC-1	0.192136964791627	-2.60415401223881
AAGGAATAGAAGATCT-1	-2.11592932135501	-2.3332469678281
AAGGAATAGACGCTCC-1	-2.78617854506412	0.728482224905663
AAGGAATAGCTGACAG-1	0.333312644654126	1.00366387602108
AAGGAATAGGCTTAGG-1	3.50862125962338	-0.0150080538151928
AAGGAATAGTTAACAG-1	1.2772955140408	-2.93365742925388
AAGGAATAGTTTGGCT-1	-0.543141500062136	-1.36334156159145
AAGGAATGTTTCTATC-1	1.28501073926053	-2.76348867181522
AAGGAATTCATCTATC-1	-1.56939323336521	-3.28303601506931
AAGGAATTCGCTATTT-1	-1.25078828722873	-2.62069895032627
AAGGTAAAGACATACA-1	-1.37498445898929	3.04710290666836
AAGGTAAAGTAGCATA-1	0.0339437080856278	1.32655809160488
AAGGTAACACGCTTAA-1	1.74876241295895	2.13883111711758
AAGGTAAGTCGAACAG-1	1.79269044011197	2.53071782823818
AAGTACCAGGTACAGC-1	-0.625303463048129	0.732775070631676
AAGTACCCAGGTTCGC-1	0.928064330511899	0.228848078215294
AAGTACCGTCCTCATC-1	-0.438777879780917	-1.57955052617771
AAGTCGTTCACTCTTA-1	0.743942423754544	1.1203982615115
AAGTCGTTCAGTGTTG-1	1.24540607541165	-0.947396616524286
AAGTCGTTCATACGGT-1	4.80964331238827	1.14485190149563
AAGTGAAAGAAGAACG-1	2.97397260277829	2.71507189508694
AAGTGAAAGAGTTGTA-1	1.58549158185086	2.94918511148708
AAGTGAAAGTAGCAAT-1	-2.40592832953372	-0.913621113708443
AAGTGAACAGAGGAAA-1	0.135008617335172	-1.25948237541897
AAGTGAAGTACCACGC-1	-1.60621531397739	1.46034858461636
AAGTTCGAGCTAGATA-1	0.29114313333592	-4.06264879468662
AAGTTCGCAAGCTGTT-1	-0.506255046433596	2.745285251105
AAGTTCGCAATTGGTC-1	4.25850634186825	2.20209691759365
AAGTTCGCACCCTAAA-1	0.650369926386686	-0.701289973294563
AAGTTCGGTGGCCACT-1	-1.1937555828754	3.78993175264614
AATAGAGCATTCTTCA-1	-2.30302973181644	2.47818372484463
AATAGAGGTACAGAAT-1	-2.38765378386417	0.578929283583336
AATAGAGTCGTTCCCA-1	1.62919895260891	2.37104032274502
AATAGAGTCTTCGGAA-1	0.581834717684598	1.58701989885586
AATCACGCAACCGACC-1	-0.506854192322879	-4.21040966275913
AATCACGGTGGATCAG-1	3.17102388947567	2.41300342317837
AATCACGGTTCAAGTC-1	-3.18082733542362	-2.54879178765995
AATCGACCACCGTGCA-1	0.234752728634687	3.07120034929531
AATCGACGTAGTTACC-1	-0.100493014759211	4.13768289324062
AATCGACTCCGCTAGG-1	0.825666173392148	-3.25265099767429
AATCGTGCACACCTGG-1	-4.0474366703693	-0.398945829903907
AATCGTGCACGTACAT-1	-2.05906362921634	3.33345506426113
AATCGTGGTGTCCTAA-1	0.174946292334409	2.87625358339565
AATCGTGGTTTGAACC-1	-1.75302799136081	-3.36290719274265
AATGAAGCAATTGTGC-1	1.87655834763608	2.6822616839053
AATGACCAGTTGTCAC-1	-0.988503889149813	0.794985630476647
AATGACCCAAAGGCAC-1	-0.911729768819003	-1.06666568580849
AATGACCCATGCCATA-1	0.24715314715466	-1.59376080993397
AATGACCGTACTGCGC-1	-0.836553470200686	0.212461330855065
AATGACCGTAGCACAG-1	1.77416352837643	3.57871482607143
AATGACCGTCGTTGCG-1	-0.17664228469768	1.17990443941372
AATGACCGTTCTTGCC-1	-3.64224834830204	-2.53569152120335
AATGCCAAGAAGAACG-1	-2.55211849600711	1.01048574682491
AATGCCAAGAGGGTCT-1	1.66437713711819	3.05643270250576
AATGCCAAGCACTTTG-1	-0.861004606789737	2.82836554285305
AATGCCAAGTTCAACC-1	0.178582004302354	-3.57658626798374
AATGCCAGTGGTGATG-1	-3.67979069144168	-0.0694841957448192
AATGCCATCCATTGCC-1	-2.69971819312015	-2.58187725309116
AATGGAAAGCTTCATG-1	-1.03506668002048	-0.953821291288561
AATGGAAAGGGATCAC-1	0.0911215832766011	-0.9684378235398
AATGGAACACGCTTAA-1	-2.34343214423099	-0.549046806132621
AATGGAACAGGTCCCA-1	-0.625185445851474	-0.732626370227165
AATGGCTAGGCTCCCA-1	-1.18221767336765	-3.66997005704624
AATGGCTCAGGATTCT-1	3.13750462143979	0.727200248205834
AATGGCTGTAGACGGT-1	-0.829044536656527	3.22155282732266
AATGGCTGTATGATCC-1	2.36753182023129	-1.93139132026417
AATGGCTTCGTCACCT-1	-1.56541796118656	0.401311733687096
AATTCCTAGTCAACAA-1	0.530790670805783	-3.7732579923032
AATTCCTCAACGGCTC-1	-0.750715092724948	2.63212774034756
AATTCCTCAGTACTAC-1	-2.09636111647525	0.335663535559349
AATTCCTGTTGTTGCA-1	-2.82265801817813	2.64831087824123
AATTCCTTCAAATGCC-1	-1.15674944312015	-2.66056372884495
AATTCCTTCCGTGTCT-1	-1.86559052855411	-3.12331321004612
AATTTCCAGAGTGTGC-1	0.666618331366391	-2.19141664270145
AATTTCCTCTGCCCTA-1	0.367477103167386	-3.84391524556858
ACAAAGAAGCTGAAAT-1	-0.0169802987638996	1.14909289118069
ACAAAGAGTGGCGCTT-1	3.29419402688107	-0.3566662288068
ACAAAGAGTTCTCTCG-1	-0.343852625197558	2.7396666788699
ACAACCAAGGTCGTGA-1	-1.55028219611087	-2.00483729604465
ACAACCAGTCTTCAAG-1	-1.98192878157535	-0.499664596354789
ACAACCAGTGCCTGAC-1	1.05736206381878	2.32260177370327
ACAAGCTCACAGAAGC-1	0.246124162369581	2.77358243700283
ACAAGCTCAGTCAGTT-1	-1.40240950972476	2.3480205320956
ACAAGCTTCCATTCGC-1	-2.31821389586368	1.53645918604153
ACAAGCTTCGAGGCAA-1	1.09209529965481	1.92163822885769
ACACAGTAGCGTACAG-1	2.07569722741208	-0.966735470181531
ACACAGTAGCGTGAAC-1	-0.90265496165195	-0.538097015654869
ACACAGTGTAGAATAC-1	-3.17734809309879	0.513820507490807
ACACAGTTCGCTTAAG-1	-1.68978829771915	-0.237667403256721
ACACCAAAGATCCAAA-1	-1.44740076453128	-3.43984343770725
ACACCAACAGAGCCCT-1	-0.639496640271334	3.1874456190707
ACACCAATCATTGCTT-1	-3.80505080611148	-1.8281422472356
ACACGCGGTCTCTCTG-1	-0.080521658963351	3.08859822984951
ACACGCGGTGGACTGA-1	3.2972579440411	-2.39723446134312
ACACGCGGTTCGGTTA-1	2.66734127610287	-1.16422187451107
ACACTGACAACTCGTA-1	1.10119084923825	1.63473794695156
ACACTGACAGATCCTA-1	-3.43545956999698	-2.75172283414585
ACACTGAGTTCTAACG-1	3.88201169579587	0.508452870810204
ACAGAAAAGGACATCG-1	2.28409437745175	-0.40882631305439
ACAGAAACAGAATGTA-1	-2.12127776534	-3.69091393712742
ACAGAAACATACCACA-1	3.74851493447384	2.6034464621188
ACAGAAATCAACTCTT-1	-3.48209758192935	1.49391577478664
ACAGAAATCAAGAGGC-1	-2.66828365713993	-2.60317518476231
ACAGCCGAGGGTGGGA-1	2.23577026932797	0.412979462111168
ACAGCCGAGTCACTAC-1	1.98394434063992	3.29387519594448
ACAGCCGAGTCGCCCA-1	-2.20107503325382	-0.901070441192216
ACAGCCGCATACACCA-1	1.14210216610989	-3.8267567372678
ACAGCCGGTACTAGCT-1	4.48054079621396	3.01381323572414
ACAGCCGTCCTACGAA-1	-0.413570926493792	-4.22048690084202
ACAGGGACAGGCAATG-1	-2.61946554572025	-1.07449062827808
ACAGGGACAGTCCCGA-1	-2.85123796851078	-1.27326386336071
ACAGGGATCAATGTCG-1	0.315529911809774	-2.83852734330875
ACAGGGATCCTGTTAT-1	1.45138005822262	-3.28258564237339
ACAGGGATCGCCTAGG-1	-3.46489377409854	1.02694843050259
ACATCCCCAATCAAGA-1	-0.96001453787723	1.78069684740322
ACATCCCCATCGATCA-1	-2.56020350844303	-0.771590641772575
ACATCCCGTAACAGTA-1	-1.67825205714145	-0.318290612733192
ACATCCCGTCGTTTCC-1	0.463593586378904	2.47628257509487
ACATCGACAGCGGTCT-1	0.837585791045041	-0.686820677554435
ACATCGACATCTAACG-1	-3.0297774830524	-2.01414301160557
ACATCGAGTCAGCTTA-1	-3.39676852614322	-1.98949446443302
ACATCGATCGAGTCTA-1	-1.36182077319065	2.69542620416897
ACATCGATCGCCCAGA-1	0.737478002005429	-0.513006559645958
ACATGCACACGCAGTC-1	2.01326291173062	-3.49705459836704
ACATGCACATCAGTCA-1	-2.53594274908939	-1.77043750051243
ACATGCAGTAACGTTC-1	1.70129255860409	2.15753433939236
ACATGCAGTCGCTTGG-1	-1.27467294127384	0.662177422011071
ACATGCATCTGATTCT-1	-0.0615528830949352	2.50452444788235
ACATTTCGTAGTCACT-1	-0.446227923936038	-3.79368974927647
ACATTTCGTCAGGCAA-1	-0.567696289128451	1.63799283739346
ACATTTCGTGGTAATA-1	0.799926265173764	0.842659094298058
ACATTTCGTGGTCAAG-1	2.39073209374508	-1.63417037490589
ACATTTCGTTGCATGT-1	-0.266286508149295	-2.85058333638889
ACATTTCTCAAGCCGC-1	1.07317535489163	-1.60665049318058
ACCAAACGTAGCGATG-1	5.1084757289227	1.9651555800082
ACCAAACGTGGTAACG-1	-0.801619247502475	-0.147655329739875
ACCAAACTCCATTTCA-1	-1.52464862257877	-0.165653131043739
ACCAAACTCCGAGATT-1	-1.67983336836734	-1.48877783778889
ACCAAACTCGCCACTT-1	4.84161095231137	4.47568938967007
ACCAACAAGGTATTGA-1	0.898873134547086	2.62152836557644
ACCAACATCATCGACA-1	-3.02024050146976	1.23168895479458
ACCAACATCTTTGCAT-1	3.01693825333676	1.19734094377773
ACCACAAAGTATTAGG-1	-3.17658658415714	0.502633907759362
ACCACAAAGTGTTCAC-1	-3.47075791747013	0.780419208967858
ACCACAACACAGGATG-1	-0.314131692952304	-2.82256080869419
ACCACAACATATTCGG-1	-1.6982299843494	3.12551210161465
ACCACAACATGGGATG-1	-4.0394644299213	-0.624535403287239
ACCACAAGTGTTATCG-1	-0.307622925347476	0.785390474760704
ACCACAAGTTAAGCAA-1	-1.33532805830875	2.14774725672024
ACCATTTCACTGATTG-1	-3.06522341162601	-0.118072710072822
ACCATTTCATGTGCTA-1	-2.95054598242679	-1.63480188611729
ACCATTTGTCCTGTCT-1	-2.88228102118412	1.50839278932827
ACCCAAAAGAAAGTCT-1	-0.908210829800753	-2.89720048669559
ACCCAAAAGAGAGGTA-1	-3.66117949873844	0.58504781957882
ACCCAAACAGTTTCGA-1	3.65491013138852	2.79006192919033
ACCCAAAGTACTGCCG-1	0.335675491982312	0.303598024809533
ACCCAAATCCATCGTC-1	-1.50412185580173	-2.57437147859318
ACCCTCACAAGTGCAG-1	-1.3157414951984	1.59800956484097
ACCCTTGGTACTAAGA-1	1.67016772835812	0.152348616087609
ACCCTTGTCAAGATAG-1	3.42701081841549	0.611988403761559
ACCCTTGTCAGATTGC-1	-1.76966495901981	2.19047377344387
ACCCTTGTCTGTAACG-1	-2.40623851210514	-0.310811302697486
ACCGTTCAGGCGACAT-1	-1.63401110560337	-3.8656766629575
ACCGTTCAGTGGTCAG-1	1.39637021630368	-2.24454893830997
ACCGTTCCACCATATG-1	0.625244780474515	0.63580248590725
ACCGTTCTCACCTTGC-1	-1.74378855616489	-2.6563955760358
ACCTACCAGAGTCCGA-1	-1.88514395148197	-1.74297853473408
ACCTACCAGCATGCAG-1	3.15930895417294	-2.26986028913242
ACCTACCAGGTCACTT-1	-1.12459786326328	-3.7155301785825
ACCTACCCAGAACTCT-1	1.61418943017087	-0.81766463730318
ACCTACCTCTGCGGAC-1	-0.288650796717791	-3.21404125455601
ACCTGAAGTCTAATCG-1	0.189860581451268	3.6055683874728
ACCTGAAGTGTCCGTG-1	1.11352829545102	-0.964073910450763
ACGATCAAGCCGAATG-1	2.92022542565426	-1.52008875373585
ACGATCAAGTTCCTGA-1	-2.31667919547	3.23593757387417
ACGATCACAGGTTCAT-1	0.542113556557508	0.555958726370507
ACGATCATCAAATGCC-1	2.53038839905819	1.97504184480923
ACGATCATCACCCATC-1	-0.253897891348986	-0.495386592185325
ACGATCATCTAAGCCA-1	-1.0809888401691	2.20634267565029
ACGATCATCTCGCTCA-1	-2.36535354048648	-1.81747629407627
ACGATCATCTCTATAC-1	-4.16545291335025	-0.456323794162101
ACGATGTCACGCTGTG-1	-2.83060903937259	-2.30847730401737
ACGATGTTCAGGTAAA-1	-1.25873382479587	-2.95582821134312
ACGATGTTCCGCGATG-1	1.04727797120175	1.45517418619412
ACGCACGAGCGCACAA-1	-2.09033890158573	-3.58322670224888
ACGCACGCAACTAGAA-1	-1.40523620039859	3.61552427049892
ACGCACGGTGTGAATA-1	0.371279223852964	-1.79461546901447
ACGCACGTCAACCGAT-1	-2.8452915707294	-0.592532268798179
ACGCACGTCAATCTCT-1	-2.03787036330142	-1.8457403397916
ACGGAAGAGTGATAAC-1	3.06297068207821	1.98607728716152
ACGGAAGCATCTATCT-1	-1.01386089713016	-1.1956150150655
ACGGAAGGTGGTCTAT-1	3.12733034699521	1.54560206171291
ACGGAAGGTTGCTCGG-1	0.343034072810025	2.19495032068508
ACGGAAGGTTTCGCTC-1	4.40226797669491	2.61348483797329
ACGGGTCCACAGTGTT-1	0.099326903962703	-2.50974001649601
ACGGGTCCACATATCG-1	-1.76272101790348	-1.58022447589619
ACGGTCGCACTGCGTG-1	2.19794683068356	0.269333698713952
ACGGTCGGTTAGCGGA-1	0.0804757774185255	-0.491177133357353
ACGGTCGGTTTCGTTT-1	0.758047266894193	3.46439883943813
ACGGTCGTCGCAGTTA-1	-2.57970304877201	-1.54939802650196
ACGGTTAAGTCCTACA-1	-1.37338824660221	-0.700274727380104
ACGGTTACACCTGCAG-1	1.13585333436093	-2.21317519906742
ACGGTTACACTACCGG-1	-1.648128704137	-1.31074085000736
ACGGTTATCACCTTGC-1	-0.48910333306232	-3.99416854146702
ACGTAACGTACCGGCT-1	-2.52682514578739	-1.17553184095604
ACGTAACGTCGTATTG-1	-1.14676781088748	0.864320018255883
ACGTAACGTTCGTAAC-1	0.365357681208463	-0.678047469889946
ACGTACACAAGCAGGT-1	3.47503428071103	1.84747717615383
ACGTACAGTACCACGC-1	-3.24576564223209	-0.825593172645397
ACGTACATCAGCAGAG-1	2.41378502457699	0.250834681952172
ACGTACATCGGAGATG-1	1.00887636750302	0.276218631231957
ACGTAGTCAAGGCGTA-1	4.79825310319027	1.54111311670559
ACGTAGTGTAGCTTTG-1	3.98323635666928	2.80341623064297
ACGTAGTGTAGTCCTA-1	3.70139841645321	0.574829199278527
ACGTCCTAGGCGCTCT-1	-3.47840900809207	1.56999538179653
ACGTCCTAGTCATGCT-1	-2.46952863127628	1.41902230020779
ACGTCCTCACTGATTG-1	-2.76944847494998	1.27984020944851
ACGTCCTTCCGAGCTG-1	-2.78541226775089	1.14097926851528
ACGTCCTTCTTTCAGT-1	-0.115392045087008	-0.0125102019665905
ACGTTCCAGTGCCTCG-1	2.72283916085324	-2.992756388223
ACGTTCCCACTAGTAC-1	0.409395410710187	1.79895637270229
ACGTTCCGTGGGCTTC-1	-0.568056301182895	-2.68114592794163
ACGTTCCTCATTGCCC-1	1.70636300652585	2.17648790117519
ACGTTCCTCTCGTGGG-1	1.26768235772213	-0.663848660027809
ACGTTCCTCTTGCAAG-1	-1.99108596236148	-3.05031492475254
ACTACGAAGGTTATAG-1	0.747055633955808	-2.42462184194309
ACTACGAGTCCGGACT-1	-3.61969919592777	-1.79900249007923
ACTACGATCTTGCAAG-1	-0.406004653281359	-3.3337614751218
ACTATCTAGTGCACTT-1	-1.01626916319767	-3.35825421575291
ACTATCTCACAGCATT-1	-3.37737412840763	-2.31652190450413
ACTATGGCAAGCTGTT-1	3.59217886536679	2.44432113405483
ACTATGGCACCGTCTT-1	-0.260349110669284	1.97247121568935
ACTATGGCATGACGAG-1	-1.02140064627567	-3.14463712934238
ACTATGGGTACCGTGC-1	-2.28959603697696	0.68061826463955
ACTATGGGTCCGAAGA-1	-0.359676585501818	-1.60075928930027
ACTATGGGTCTCGCGA-1	1.23100630848965	-1.22442101601345
ACTATGGGTGAGCCAA-1	0.609546407156797	-2.38403298619968
ACTATGGGTGCAAGAC-1	2.44631747811398	1.41245672937649
ACTATGGGTGGCACTC-1	-2.88924522787967	-1.24905674818737
ACTATGGTCAAATGAG-1	2.32827334015927	-2.28878249887211
ACTATGGTCCAGGACC-1	-4.0350584545795	0.520838358366661
ACTATTCAGTGGCCTC-1	-1.22883065134922	2.43779204126614
ACTATTCCAGCGCTTG-1	-0.711517528599887	-1.59112473491413
ACTATTCCATACTTTC-1	4.80802826493344	2.76996348139065
ACTCCCAGTACTGAGG-1	4.14149336426816	1.03439650770443
ACTCCCAGTATAGCTC-1	3.95502857773861	0.748644211256676
ACTCCCAGTTGCCTAA-1	-3.40619702727237	-2.29883649114353
ACTCCCATCTGCGGGT-1	2.76418189614377	-1.54999699357731
ACTCTCGCATAATCCG-1	-0.33652319104114	-0.404921493565864
ACTCTCGGTGGAAATT-1	-2.83048053175846	-0.168142697846717
ACTCTCGGTTCATCTT-1	2.1544106444653	-1.43532111409885
ACTGATGAGGCTCTCG-1	2.62325553505978	2.31497285600918
ACTGATGCAAATGGCG-1	-2.16378183752933	-2.85048343900425
ACTGATGCAGCTGTTA-1	0.980791076117368	-0.93893335021866
ACTGATGCATCGTCCT-1	1.32270710080227	-0.621314874923057
ACTGATGGTAGGCAAC-1	-2.42994137198368	0.999782779181176
ACTGATGGTAGTTAGA-1	2.85662917702755	3.02633807894009
ACTGATGGTCAGTTTG-1	2.71980790703854	-2.06097569230778
ACTGATGGTGCCTGAC-1	-3.11972637564579	-2.42607071164829
ACTGATGTCTTACGTT-1	-2.98620672614017	-2.90604462388737
ACTGCAAAGTGGATTA-1	-2.00532455832401	-0.322171351945228
ACTGCAACAGTAGATA-1	2.29372338860592	-0.44890233043415
ACTGCAAGTCCGACGT-1	4.53483776658139	3.15832422014492
ACTGCAAGTGCCCAGT-1	-1.51402981669345	-1.74998845819218
ACTGCAATCACGATCA-1	-3.15168733984867	0.0163473271967701
ACTGCAATCTGAACGT-1	-0.358623669451861	2.12542460199612
ACTGTCCCAAAGCTAA-1	-0.0276536130968616	2.31335876222866
ACTGTCCGTGGCTTAT-1	1.37638406365475	-1.63292112115604
ACTGTCCTCCATCTCG-1	-3.41193218619266	-1.9155867910741
ACTGTGAAGGCGAAGG-1	1.63387469857296	-2.87598886255009
ACTGTGAAGGTTGTTC-1	-1.0453305998508	-2.14148416284306
ACTGTGAAGTATCTGC-1	-0.940213874882846	3.3321742796542
ACTGTGATCACAGTGT-1	-0.670170382565646	2.15610954996365
ACTTAGGAGCTGACTT-1	2.99647144883236	-1.02662064794285
ACTTAGGAGGTAGCAC-1	-1.8174355784122	-0.968821040427513
ACTTAGGAGTTAGTAG-1	-1.63475044161716	0.588586428129845
ACTTAGGCAACCACGC-1	2.49291543572506	-0.727618119752235
ACTTAGGCAACTGTGT-1	1.82607404797635	-0.491418085133857
ACTTAGGCATGTGCTA-1	-0.531226233548312	-3.01270010236484
ACTTAGGTCAGGTAAA-1	-0.153042406744151	-1.96587779287083
ACTTAGGTCTGAGCAT-1	0.615576191836209	-2.15355255368931
ACTTAGGTCTTTGGAG-1	-4.11309428603092	-0.939294325726307
ACTTATCAGAAGTATC-1	-1.27421982676425	1.41986582514065
ACTTATCAGCGCTGCT-1	-2.01992102057376	-0.651040635144538
ACTTATCAGGCTCACC-1	2.82627801507077	-2.36170091394169
ACTTATCGTCTAATCG-1	-1.65882189661899	2.70228908296841
ACTTATCTCACTTCTA-1	-1.81952579409519	3.58335349794643
ACTTATCTCCGAGATT-1	0.442432864600034	3.70535085436123
ACTTATCTCTCATGCC-1	-2.09013076216617	0.135447719061547
ACTTCCGAGACCATAA-1	2.2902794322308	-2.09863688710911
ACTTCCGCAGGGCTTC-1	-2.97114367873111	-1.74087049726231
ACTTCCGGTAAGTTAG-1	-0.320335463589816	0.705605604612999
ACTTCCGTCTGCCCTA-1	-2.29277606398502	1.79807875391262
ACTTCGCAGATTACCC-1	2.77357654183468	2.84711764093655
ACTTCGCAGCGACATG-1	0.681858523779721	2.93061301943081
ACTTCGCCAGCTGAGA-1	-1.41675336748996	-3.54128887418491
ACTTCGCTCCACTGGG-1	1.43879882901272	-2.17390634778721
ACTTCGCTCCAGTACA-1	-3.3502177754108	-0.652537248170204
ACTTCGCTCGTCACCT-1	-2.11053653151432	-0.423950097596473
ACTTCGCTCTTTACAC-1	4.45808605759701	2.95715997453945
ACTTTCAAGACGATAT-1	-2.24810500533023	2.25520107980984
ACTTTCAAGCATGATA-1	-2.31911893278995	0.560516216719323
ACTTTCAAGCCTCTTC-1	-1.80828006655612	-0.542417339122123
ACTTTCAAGTGCAAAT-1	-1.62451882750431	2.98968456026333
ACTTTCACACTGCGAC-1	1.16978828518948	2.4116625570895
ACTTTCAGTGGCTTAT-1	-2.95964403540531	-2.27147331002933
ACTTTGTAGAGTCTTC-1	-3.57386322409549	-0.517683914935417
ACTTTGTAGCTCCCTT-1	1.99851028531155	-2.21322610143406
ACTTTGTAGTGCTAGG-1	0.880519731932492	2.54477951761501
ACTTTGTCAATCAGCT-1	-2.23870559126773	2.74346444841641
ACTTTGTCACAGCTGC-1	3.04894475548825	2.66660497423428
ACTTTGTGTAGTCCTA-1	1.26435367673001	-1.77148612502796
ACTTTGTGTTACACTG-1	-2.283231929845	2.08727095361965
ACTTTGTTCGTAGGGA-1	-0.067620099491267	2.26079199548977
AGAAATGCAAATGGCG-1	-1.74341090113559	-2.45553436044437
AGAAATGGTAGATTGA-1	1.14905409424862	3.68688390489834
AGAAATGGTGGCTGAA-1	1.6484269341763	-0.387610993420906
AGAAATGTCACCTTGC-1	-0.612913922375827	2.01402495142239
AGAACAAAGACATAAC-1	4.26800112336239	1.75640819307583
AGAACAAAGTGCGTCC-1	0.0491326758947089	1.75550911661404
AGAACAATCCTATTTG-1	1.24355856984219	-2.12817480329258
AGAACCTCAAGGCCTC-1	-1.22046394736209	3.48534867998379
AGAACCTCAATGTTGC-1	0.694450362616391	3.85740421053188
AGAACCTCAGACCAGA-1	-1.02224703223148	-1.53465237382633
AGAACCTCATACGCAT-1	-3.40254850775638	0.222757556402855
AGAACCTGTACCGTCG-1	-0.136285142010836	-2.85020246270878
AGAACCTGTATGAGGC-1	0.216406329565854	3.90309379335659
AGAACCTTCATCACAG-1	0.56961248725018	-0.393517694508857
AGAAGCGAGATTCGAA-1	3.15216116517148	1.4327487730624
AGAAGCGCAATTGCCA-1	0.152335769527765	4.07838533159512
AGAAGCGCACGGTCTG-1	-0.315219179696231	-0.873046687877006
AGAAGCGCAGACAAGC-1	2.13249091713986	-2.26681186918003
AGAAGCGCATGACGAG-1	0.492919101410718	-1.17646808091385
AGAAGCGGTAGAGTTA-1	2.82115726082882	-2.6721540904401
AGAAGCGTCTTCGGAA-1	2.22243957131466	-1.23758836749775
AGAAGTACAACAAAGT-1	-0.133450449413447	2.07107231851833
AGAAGTACAGGTGTGA-1	1.61292199700436	1.3969924234988
AGAAGTACATTCTTCA-1	-2.46907253653446	-1.71976681712849
AGACAAACAGATCCTA-1	-1.00706191450992	2.83999059435146
AGACAAACAGATGCGA-1	0.554980947666974	-1.94844534162266
AGACAAACAGGTAGTG-1	4.3222880801495	0.776475646460228
AGACAAATCACTCCGT-1	2.96381382554135	1.08065269228237
AGACAAATCTTTGCGC-1	-2.99037762076297	-3.0632319665311
AGACACTCAATACCTG-1	-0.190228746241717	0.182952024901085
AGACACTTCAGACAAA-1	1.02454046814999	1.45590946909206
AGACACTTCTCGTCAC-1	4.57545141785702	1.856355645621
AGACAGGAGACTTAAG-1	4.60193876832089	1.17629406687038
AGACAGGCACATTCTT-1	-2.70963187605777	-1.32312517527325
AGACAGGCATCTTTCA-1	-1.17516632468143	-1.35932432774288
AGACAGGGTGAAAGTT-1	-3.2547542610828	1.71844885584133
AGACAGGGTGAGATCG-1	-0.196187929219393	-1.09344112042171
AGACAGGTCACTAGCA-1	-2.85255093962589	-1.71432300571186
AGACAGGTCCGCTTAC-1	-0.0539405429426715	0.516384341681176
AGACAGGTCTATTGTC-1	2.82323531716427	-2.82226314309818
AGACCATCAGCGTAGA-1	-1.25162597090641	1.28059528108852
AGACCATCATGTGCCG-1	0.141660592549653	0.439241149389916
AGACCCGAGGGACTGT-1	-0.511451081341891	-0.0266596889851757
AGACCCGCATGTACGT-1	0.926323994093747	-3.20983054403049
AGACCCGGTCTGTCAA-1	-3.31274528891483	-0.201936028039283
AGACCCGGTGGGACAT-1	-1.3722211876575	-2.63557841542942
AGACTCACACGACCTG-1	3.7144041499432	1.65242932077663
AGACTCAGTAGTGTGG-1	-2.17379684836307	-1.82416208747608
AGACTCATCGCTCCTA-1	-2.64816375166812	-0.599698535239524
AGAGAATAGGTAAAGG-1	2.58094839661679	-2.76982869867069
AGAGAATAGTCCTGCG-1	-1.91928418070713	-2.59508218530399
AGAGAATCAAGTGCAG-1	-2.74816627890506	-1.04146271858198
AGAGAATCAGGAGGTT-1	3.96366314499936	2.70098564859646
AGAGAATGTATTTCGG-1	1.48221366017422	-1.24346446160061
AGAGAATGTCAATCTG-1	-1.02733893782535	2.74389074083584
AGAGAATTCATGCCCT-1	1.29465095608792	3.84074352022427
AGAGAGCAGAAGGTAG-1	1.38118557541928	-0.867400384580917
AGAGAGCAGCAGTAAT-1	4.67318110077939	4.36207912203091
AGAGAGCAGCCTGGAA-1	1.04934082835278	2.30610583063381
AGAGAGCAGGATCACG-1	-1.99579496771732	0.0569810056330494
AGAGAGCCAAACGGCA-1	-0.777293221062808	-1.32836797002537
AGAGAGCCAACCGGAA-1	2.91469864457211	2.21263311144131
AGAGAGCGTAACATGA-1	1.51694874375424	1.4726567053439
AGAGAGCGTCCGTACG-1	2.54511098473629	-0.245591840779609
AGAGAGCTCACGGGCT-1	1.96620814412198	3.10656163927334
AGAGCAGAGAAGAACG-1	-0.433684484070925	-1.29468240503056
AGAGCAGAGCTGTACT-1	0.0900071906234934	-0.377901694810218
AGAGCAGAGGTTATAG-1	0.558160944872709	-1.71720453265888
AGAGCAGCAGCATTGT-1	-0.785666660374789	0.933471896612816
AGAGCAGCATCCTTCG-1	0.31520771890244	-3.21584250692112
AGAGCAGGTTCGGTCG-1	0.995546146326871	2.22730682131069
AGAGCAGTCATGAGTC-1	-1.50942380816379	-0.855237356459922
AGAGCAGTCGTCAAAC-1	0.202978371673436	1.07134387727993
AGAGCCCCAAACCACT-1	4.93890337555966	1.74449966188686
AGAGCCCCAGAAATCA-1	1.28765003293118	-2.6127549624799
AGAGCCCGTGAATTAG-1	-2.06326527983585	-0.0341544962285228
AGATAGAAGGATACCG-1	2.94969896882138	-1.03572910938246
AGATAGAGTAACAGTA-1	0.781910463267179	0.562982418501549
AGATAGAGTAGATTGA-1	1.46962945073208	-2.17955949071629
AGATAGAGTAGTCGGA-1	1.96525208561978	-2.12166025403721
AGATAGAGTATCAGCT-1	-3.41235466391483	2.26927731271999
AGATAGAGTTGAGGAC-1	-2.28322668463626	-1.7739516711591
AGATAGATCTCTGCTG-1	-1.75753624827304	-1.26491435531361
AGATCCAAGACAGCGT-1	0.778382583552213	-2.48763360742313
AGATCCACACGTCGGT-1	2.30155925362668	-0.475557289159126
AGATCCACAGCAAGAC-1	1.5635469397839	3.21170947786587
AGATCCAGTCATATGC-1	0.337725504332395	3.31569097276943
AGATCCAGTGTGTACT-1	-2.32408042342105	-2.36857821706516
AGATCCATCGGAAGGT-1	-0.0150319272343204	-3.36153390172703
AGATCCATCTTCGGAA-1	0.435516520434232	-2.60702802900059
AGATCGTAGGTTCCAT-1	0.995105012350888	3.43198011156338
AGATCGTCATCCGATA-1	0.233786343627782	1.60365984674709
AGATCGTCATGTGTCA-1	1.47364716141781	-0.0349555826543041
AGATCGTGTAAGACCG-1	-0.516273752755313	-2.54636897805912
AGATCGTGTATCATGC-1	0.891281290942044	-0.372956595456428
AGATCGTGTATTTCGG-1	1.34836749642453	-2.14104606870396
AGATGAAAGTCTGGAG-1	0.906234069758268	-1.3768991446851
AGATGAACATGACACT-1	0.15938796012959	3.17583081957119
AGATGAAGTTTACTGG-1	0.37140299289784	1.68756911989468
AGATGAATCACCTGGG-1	0.775440796309323	0.341712453329735
AGATGAATCGACCAAT-1	1.58492533772549	-0.211045465504951
AGATGAATCGCAGAGA-1	2.13954476922116	0.685140230620079
AGATGCTGTCAGGCAA-1	3.1261759242352	1.6789600634219
AGATGCTGTTGCTGAT-1	0.84241853564343	-1.08141975764019
AGATGCTTCGGTCACG-1	-1.27862306029239	-2.62444784406406
AGCATCAAGTTGTAGA-1	-2.60116858870426	-3.54527332547886
AGCATCAGTCCAAAGG-1	1.21610645859799	1.99125669237392
AGCATCAGTGATTCTG-1	0.256037755900235	2.30737540956753
AGCATCATCATCTACT-1	-1.83805354029575	-2.93157722715122
AGCATCATCCCGAGAC-1	0.4447560152348	-2.26003184083683
AGCATCATCGATACGT-1	-4.09106202513614	0.713072516882592
AGCCAATAGAATACAC-1	1.24699251263699	-2.73671688798649
AGCCAATAGGGCGAGA-1	2.44223718255124	-0.53093706730587
AGCCAATGTCCTGAAT-1	-0.559748248166232	1.11387107607143
AGCCAATTCTGGGAGA-1	1.62821046917996	-1.79530014756901
AGCCACGCATCGCTAA-1	-0.664453760689883	-2.57519807580692
AGCCACGCATCTGGGC-1	2.51707391350827	-1.96837486985905
AGCCACGTCAACCTTT-1	-3.63121409804264	-1.92508449319584
AGCCAGCCAACGTATC-1	-2.20650978476444	-0.376598975694007
AGCGATTAGCTCGAAG-1	-1.69599171072879	-3.21783425573093
AGCGATTAGGCAGGTT-1	-0.404322341984896	-2.36193611386997
AGCGATTCAAGGTACG-1	-0.443320468968539	1.38798330065029
AGCGATTGTCACTACA-1	-2.25593300253787	-0.47101639870388
AGCGCCAAGACCAGCA-1	1.04601810782513	2.08700177904385
AGCGCCACAGCCTATA-1	-2.83013863951602	2.84889767404812
AGCGCCAGTAGCGTCC-1	1.62286083310208	2.90686176058071
AGCGCCATCCACGTAA-1	-0.538012281960635	-0.512367419040031
AGCGCCATCTCCATAT-1	-0.600583449906497	0.10768113371151
AGCGTATAGTCGAAAT-1	0.153171262734742	1.08269236322659
AGCGTATTCTCCGCAT-1	2.74046163170895	-0.73429273728115
AGCTACACAACTGCTA-1	-3.33215399176517	0.334026315176659
AGCTACAGTACCTAAC-1	3.18701891511044	-1.6712716436742
AGCTACAGTGATAGAT-1	0.808452650004239	-1.75183530811054
AGCTACATCACTCGAA-1	1.34355787842831	2.00923393007534
AGCTACATCGCAACAT-1	2.47989134400448	0.45163808103817
AGCTACATCTTCTGGC-1	0.826491042071195	-3.82864167455418
AGCTCAAAGGTGCAGT-1	1.77511493771634	-0.0607371545193859
AGCTCAACAGCGTGAA-1	-3.39826913268009	2.24721715685146
AGCTCAACATCGGAAG-1	1.50123481362423	2.71905300852078
AGCTCAAGTATAGGGC-1	-0.374946908063082	0.380987384283715
AGCTCAAGTGCGCTCA-1	-1.37163396269718	-3.88076760534031
AGCTCAAGTTGCCAAT-1	1.29802612870297	1.54690525766628
AGCTTCCAGGCATCAG-1	0.039475555562587	-0.645504615342445
AGCTTCCAGGTGCCAA-1	-0.220961556739001	-4.17677380803806
AGCTTCCAGTGAGTTA-1	3.28937606423459	-0.76923092368824
AGCTTCCGTGGCTCTG-1	-1.26298602015415	1.66667959924954
AGCTTCCGTTTACCTT-1	-3.37570495993534	-2.54864122632725
AGCTTCCTCCACGTGG-1	0.49984292595944	3.33812997576016
AGCTTCCTCCGGCTTT-1	-2.13415046126285	0.080425240957909
AGCTTCCTCGCAAGAG-1	-2.21148510367313	-1.58327265743
AGGAAATCACCGGCTA-1	-0.623909250802188	1.51367662187832
AGGAAATCACTTGTGA-1	-0.519754365986972	-2.18686892751438
AGGAAATTCCAGTACA-1	-1.10620124728122	-2.31102480653507
AGGAATAAGAGTCTTC-1	-0.119088382429271	-0.925839247254855
AGGAATACAAGTTCGT-1	-0.969724015301852	2.18124220606106
AGGAATACAATCGTCA-1	-2.69776602179447	2.74739954706448
AGGAATACAGCACAGA-1	-1.97002859503665	-2.0415034509061
AGGAATAGTTAGGGAC-1	4.50238947480282	1.08817956682461
AGGAATATCATACGGT-1	-2.34936662108341	-2.55246200326664
AGGAATATCGCGCCAA-1	2.37098650544247	-1.67299624446613
AGGAATATCTTGGTGA-1	0.906746431284757	2.46141884561794
AGGACGACAATGACCT-1	0.659261508875699	-3.50901939634067
AGGACGAGTACACGTT-1	-0.852484778470187	-2.95361902478916
AGGACGAGTGATACTC-1	0.626745148592801	2.479735591376
AGGACGATCCTATTGT-1	-0.34269835144916	-2.71241833928806
AGGACGATCGTAGCTA-1	1.22094230263791	-0.459584674870796
AGGACTTAGTGGAAAG-1	1.88525263875088	-0.0144546246884533
AGGACTTGTTTGTTCT-1	3.65554027169308	0.251666643583947
AGGAGGTAGCCAAGTG-1	-1.53646595866123	2.18631909128445
AGGAGGTAGGGACACT-1	-2.48162932784	-3.11435510877354
AGGAGGTCAACGTATC-1	-0.0205137887660549	-0.229559145009346
AGGAGGTGTAGGCAAC-1	1.26690058320126	-1.94734217885715
AGGAGGTGTTGTGTAC-1	3.08288411706051	-1.66860397819263
AGGAGGTTCACGGTCG-1	3.3258018931683	2.41302201982754
AGGAGGTTCGCCAATA-1	0.82488821356854	-1.40881528619511
AGGATAAAGAAACTCA-1	-1.44185002238193	1.92127154108303
AGGATAAGTTCCGCTT-1	-0.624367193287997	-0.0832618689892956
AGGATCTAGTGGTTAA-1	0.540301336937757	2.0058119082095
AGGATCTGTCGCGGTT-1	2.50804047196469	-0.460856757199592
AGGATCTGTGACTGTT-1	-1.61877782732883	2.7954950117709
AGGATCTGTTACCTGA-1	0.13865422367415	-4.20851471189243
AGGATCTTCCTGGGTG-1	3.66128735154233	1.28184626337307
AGGCATTAGAGTGTTA-1	0.999761982851834	2.03531835314053
AGGCATTCAATGTGGG-1	3.63575105279049	-0.652488193547554
AGGCATTGTGGCTGAA-1	0.566247834854932	-1.41323172215206
AGGCATTTCATCACAG-1	-2.50870867163578	-2.86669745210392
AGGCATTTCGACCATA-1	-0.960394934720187	2.57282874819058
AGGCATTTCTTTCCAA-1	-3.53917022139469	0.078295924627953
AGGCTGCGTAGGATAT-1	4.55190281479916	2.27614925142544
AGGCTGCGTTTCCATT-1	0.0964291347499802	-2.93525316480381
AGGCTGCTCTCGTCAC-1	0.231115638309331	0.355109550917321
AGGGAGTAGACTCTAC-1	0.493330671482892	1.64978883501308
AGGGAGTAGAGATTCA-1	-1.23914487749973	3.38857028719204
AGGGAGTAGGAACGAA-1	-3.23322124869266	0.785716631376915
AGGGAGTTCGTTTACT-1	2.96948747246823	0.0559025787951283
AGGGAGTTCTCGGTCT-1	0.412105484896512	-0.607528559005088
AGGGCCTCAATTGAAG-1	-2.02563066870609	2.60610244508999
AGGGCCTCACATGACT-1	-2.94015307814517	-3.33839752439243
AGGGCTCAGCTGAGCA-1	-0.627109543389468	-0.874787136053867
AGGGCTCTCAACTACG-1	-3.54196043402591	2.00658962961453
AGGGTCCCAGATGCGA-1	-0.812773005074649	-2.99059774640781
AGGGTCCTCATGGTAC-1	-0.920338646477847	-2.64914562467319
AGGGTCCTCGGCTGAC-1	4.36816505997738	2.51371429201382
AGGGTGAAGATCACCT-1	-3.51376648337284	-0.466248950993843
AGGGTGAAGCGTCTGC-1	-0.917991177148013	-2.6551269507764
AGGGTGACACCCTATC-1	-3.74925227553287	1.12822745081204
AGGGTGAGTTCCGCGA-1	2.10906247704587	-2.29271485570652
AGGGTGATCCGATTAG-1	1.5271095475491	-3.45030524495823
AGGGTTTAGCAGGTCA-1	-1.25955768019596	3.14926336046475
AGGGTTTGTTAATCGC-1	2.35644201844296	-1.4728639936803
AGGGTTTTCCAACCAA-1	-2.33544321448246	1.83600113626736
AGGGTTTTCTTCGTAT-1	-2.7052290001575	-2.30680014852268
AGGTAGGAGAAAGCGA-1	1.77828709691128	-2.38369312051517
AGGTAGGGTGGACTAG-1	4.45982651322445	2.15103051897305
AGGTAGGGTTTCGGCG-1	-2.50827689558902	-1.49480720523579
AGGTCATAGATAGTGT-1	1.72902493088803	-1.97982933286411
AGGTCATAGTTTGCTG-1	3.22581820099911	0.861424543821984
AGGTCATCATAGATCC-1	-3.01977939993778	2.71842882868069
AGGTCATCATCTGTTT-1	-2.87539477736392	-0.436776212489433
AGGTCATGTATCGTTG-1	1.95813374131283	-2.47545649770481
AGGTCATGTCGTTGCG-1	4.43816094010434	0.762057878935509
AGGTCATTCTCATTAC-1	-2.68680496603885	-0.979522562658615
AGGTCTAAGACTGTTC-1	-1.11097748667636	0.95274732347744
AGGTCTAAGAGTCTTC-1	-2.18360014349857	2.68923590418118
AGGTCTAAGTTCCGTA-1	4.57854990571103	3.66640613313931
AGGTCTACAGGGCTTC-1	2.06203023999295	-2.9657616830228
AGGTCTACATCGTGCG-1	1.21128038971982	-0.878899558520145
AGGTCTAGTAGACGTG-1	0.717833145552488	-0.437014154231376
AGGTCTAGTATGTCCA-1	-0.323522225922732	2.1055946135165
AGGTGTTAGCATCTTG-1	-1.43215556532779	3.6452321791293
AGGTGTTTCGGACCAC-1	4.26256899445614	0.974660494291954
AGGTGTTTCGTTCCCA-1	-1.30098672301212	2.96356628175991
AGGTTACCAGTCGCAC-1	-1.06231863886753	-0.255694947278328
AGGTTACCATTGCTTT-1	-1.19034083277622	-1.17188551191074
AGGTTGTAGTACAACA-1	3.08808331101498	0.288224675619774
AGGTTGTCAGGTGACA-1	-1.66309924513736	3.70588348146694
AGGTTGTTCGGTCGAC-1	2.93940858452878	2.03556058641689
AGTAACCTCATTCTTG-1	-2.3977887192432	-0.101491472756691
AGTAACCTCTCCTGTG-1	0.473419263058515	3.18671796556728
AGTAACCTCTGGTGCG-1	0.598330601149411	3.56623790498989
AGTAACCTCTTCCTAA-1	-1.80153711230197	1.40491292711514
AGTACCACACCCTTAC-1	-3.00701470763126	0.14574597116726
AGTACCATCCTTCAGC-1	-2.82169194609561	1.577969052756
AGTACCATCGCACGAC-1	-1.07084401041904	0.764029004538231
AGTACTGGTAGCACAG-1	-1.4517551222507	-2.6244942164777
AGTACTGGTAGCCAGA-1	-0.000380055016665215	-1.01172986540777
AGTACTGGTGTCATGT-1	1.04918287604413	-0.855547807252235
AGTACTGTCAACGTGT-1	3.10569386094174	-0.278656444585151
AGTACTGTCCTCACTG-1	-0.319539205140261	3.84673784014004
AGTAGCTAGCCTGACC-1	-1.67819114119449	1.85839698549526
AGTAGCTAGGGACCAT-1	-0.542592541283755	3.44991920229214
AGTAGCTGTAGATCCT-1	-0.187653646773486	1.26930759187954
AGTAGCTGTCAAAGTA-1	4.04888705819211	1.12505719896572
AGTAGCTGTTCAGCTA-1	3.66145567505917	0.240012385809594
AGTAGCTTCCTTCTAA-1	-2.36536522299686	-0.829712412392921
AGTAGTCAGCATCAGG-1	1.56539277642331	1.49155304666775
AGTAGTCAGGGAGTTC-1	-3.71312852293888	1.78198573824184
AGTAGTCAGGTCACAG-1	-3.39969487578311	1.96673009630459
AGTAGTCCACATCCCT-1	-0.647723690575747	3.00220368143337
AGTAGTCTCGTGCACG-1	2.09600667565426	0.786634423697167
AGTCAACAGGTGGTTG-1	0.0351577652927353	-3.43492295507175
AGTCAACAGTCTCGTA-1	-1.38514955431858	-3.11273028615696
AGTCAACCAATCCTAG-1	2.39181975930295	0.469727494681054
AGTCAACGTACGTGTT-1	1.59005992024502	-0.945304939596183
AGTCAACGTTCCGTTC-1	3.64423398583493	-0.721013612186737
AGTCAACTCAAAGCCT-1	-0.253809706277041	-0.116588554417915
AGTCAACTCAATCAGC-1	1.18118517010769	-3.70619537595493
AGTCAACTCACTTGTT-1	0.830267890387387	2.9261479162814
AGTCAACTCAGCGCAC-1	-3.22854705244937	-2.91942968133671
AGTCACAAGTCCCAGC-1	-1.91240103632846	-3.95878174070103
AGTCACAAGTGGACGT-1	2.4707165202435	-2.67545141938908
AGTCACAAGTGGTTGG-1	-0.815246180600314	2.33452699419277
AGTCACAGTAAGGAGA-1	1.68316690533719	-3.59135749105198
AGTCACATCCCGAAAT-1	0.544646128111692	-2.08915104631168
AGTCATGTCGCTACAA-1	2.92466072648129	-2.91785182718021
AGTCTCCCAAGATGTA-1	-1.56803174406925	-3.46529176000339
AGTCTCCCAGGCCTGT-1	-0.788435296124606	-2.8823443866132
AGTCTCCGTAATGCGG-1	4.04308108895382	2.41951081987637
AGTCTCCGTGGACTAG-1	4.69590572922787	2.55422899957912
AGTCTCCTCCAGGACC-1	-3.01776595503726	0.000298120939903668
AGTCTCCTCTGGCCGA-1	1.33319727986416	1.9689512037875
AGTGACTAGTGCACCC-1	2.32591061204037	-2.82197692159397
AGTGATCAGACCAGCA-1	-1.22301192671695	2.15488622423428
AGTGATCAGGTGAGAA-1	1.71278063862881	1.91821143862026
AGTGATCCAAATGGCG-1	1.01625971406064	-3.63128926519138
AGTGATCCACATTCGA-1	-2.49761338622013	1.77761171098965
AGTGATCGTGCTCTTC-1	2.42922691910824	-1.81734224323017
AGTGATCGTTCCACGG-1	1.00485978930554	-0.791669837271995
AGTGATCGTTGGGAAC-1	2.69782595246396	-0.637297681605644
AGTGATCTCGAATCCA-1	3.90648202508053	2.80700013872402
AGTGATCTCGTAGCTA-1	1.25915555565915	-1.30092536572201
AGTGATCTCTCTCTAA-1	-0.102292255467562	0.247053005659752
AGTGCCGAGCGGGTTA-1	1.55697946160397	-0.587399742638893
AGTGCCGAGGTACCTT-1	4.79345564454159	2.46405718561428
AGTGCCGGTATAGGAT-1	-2.25775547415653	-3.84550788167698
AGTGCCGGTCATGGCC-1	-1.82919295222202	2.26625225778835
AGTGCCGTCGAGAAAT-1	0.615889652663083	-1.42224212650043
AGTGTTGAGCATCTTG-1	0.38803164570889	3.17567107912319
AGTGTTGCAATGCAGG-1	0.116972788267942	0.667546489203148
AGTGTTGCACCAGTTA-1	-1.53079040438571	2.91336057420986
AGTGTTGCATACCATG-1	-0.309011862582354	-2.34822144273502
AGTGTTGGTGCCGAAA-1	1.11969916432461	-1.40188073281033
AGTGTTGGTGCTGCAC-1	-2.99209709555545	-0.612573376929588
AGTGTTGGTGTTAACC-1	0.777108832293363	2.64340684648769
AGTGTTGTCTGTGTGA-1	-2.98106356055179	-2.81001403096897
AGTTAGCAGCCATTCA-1	2.02309636681637	0.17920634981411
AGTTAGCAGCCTCTCT-1	-0.45250208765903	0.204650380575829
AGTTAGCCACACACTA-1	4.82369713395199	1.56257508035915
AGTTAGCGTCCGAAAG-1	0.313178791695447	-0.605752489602394
AGTTAGCTCCTCACTG-1	1.44505505173764	-2.77956428292973
AGTTAGCTCTCTTAAC-1	4.59670834153256	1.83438251253384
AGTTAGCTCTTAATCC-1	-2.69443769843021	-2.3020585990308
AGTTCCCAGTCCTGCG-1	3.03617887108883	0.16258630987423
AGTTCCCCAGAAATTG-1	-2.00989766508975	0.560685613119774
AGTTCCCGTAACATAG-1	1.31814043133816	0.0485475444437794
AGTTCCCGTCTGATCA-1	-0.367140100306659	3.05119488474148
AGTTCCCGTTTGCCGG-1	5.02516274064145	1.87410972353237
AGTTCCCTCGTTAGTG-1	3.87906555741391	0.697194673979454
AGTTCGAAGTGCCCGT-1	3.86805014222226	1.63010142084377
AGTTCGACAAGATGGC-1	3.53977923005185	0.22051141496914
AGTTCGACACCAACAT-1	-1.64294989497104	-3.16659524205906
AGTTCGAGTATTGACC-1	2.08805899231991	-3.26928927663547
AGTTCGAGTGCAACAG-1	1.92295806019864	-2.48282136682255
ATACCGAAGCAACCAG-1	-1.4894281187717	-3.09509970906956
ATACCGACAAGTGGCA-1	2.84171180337033	-0.900843019670076
ATACCGATCACGGTCG-1	-0.0946925291482494	1.4966029905917
ATACCGATCTAGCCTC-1	-0.381620363301425	-0.281907281911201
ATACCTTAGGAGACCT-1	-2.08830042273441	-1.86837883952839
ATACCTTAGTTACTCG-1	1.66554848759732	2.45370004411953
ATACCTTCATATGGCT-1	0.881498201781125	-0.340089163815803
ATACCTTGTAGACAGC-1	0.286359949999662	-0.272661945855445
ATACCTTGTAGCGCTC-1	2.6468217810925	-2.99468614820225
ATACCTTTCGGTAGGA-1	-1.49896986872592	-2.74077155355198
ATACTTCAGACATGCG-1	1.87704805939755	-0.235757849252052
ATACTTCAGGTTGCCC-1	-3.39370818526187	1.57083223100918
ATACTTCCACTTGTCC-1	-1.16130133063236	0.663691379988366
ATACTTCCAGCAGTAG-1	2.56761197655758	-2.41469897989017
ATACTTCGTATAGGGC-1	1.23642091363034	-3.29274823430759
ATACTTCGTTTGCAGT-1	0.266232519441457	-0.740139476096458
ATACTTCTCGTCCTCA-1	-0.939771846837191	0.346647837126427
ATAGACCAGACAGCGT-1	-3.73539538771549	-0.744042313730545
ATAGACCAGCCTTTCC-1	1.54221157639584	-2.48004987004978
ATAGACCAGTAGTCAA-1	-1.88659806639591	0.855655529463463
ATAGACCCAGAGTCTT-1	0.414021893435331	-0.796477205192871
ATAGACCTCGCTGCGA-1	2.65642003624997	2.85858843561428
ATAGACCTCGGTCGAC-1	2.53880719750485	0.375939943754845
ATAGAGACAGGTCCGT-1	-1.71130438239017	1.90352914568203
ATAGAGAGTTTGGGTT-1	-2.85351224333683	-3.28880908254368
ATAGAGATCCTCAGAA-1	0.694303079539151	0.00326762434261363
ATAGGCTAGACTGTTC-1	-0.309501186913638	-3.69507124189121
ATAGGCTAGCCTCTTC-1	0.781055136614652	3.63394210573452
ATAGGCTGTATGAAGT-1	-0.495772556370883	-1.60688712362034
ATATCCTAGACGATAT-1	0.909559532099576	2.27809546228664
ATATCCTAGATTAGTG-1	2.64252667038998	-0.599562785661048
ATATCCTAGTCTTCGA-1	-0.800274566716342	2.91643593546169
ATATCCTGTAACGGTG-1	-3.31559057623783	-2.04709210160953
ATATCCTGTGTTCAGT-1	-0.478304580754428	2.46637103792446
ATATCCTGTGTTTACG-1	0.868965252333493	2.10724137064236
ATATCCTTCATGGTAC-1	3.56146959870419	2.56344626184719
ATCACAGAGGCATCGA-1	1.21903936474881	1.64233563181179
ATCACAGAGGTTACAA-1	-1.584004119939	-2.64377405408604
ATCACAGCAGCAGATG-1	-0.721229509419589	0.517702915632897
ATCACAGGTGGATACG-1	-1.25414688975254	-1.94113495115025
ATCACAGTCCTCTCGA-1	-1.84321649462619	-0.22998931173069
ATCACAGTCTGCGGCA-1	4.4501014193829	4.12687871691006
ATCACAGTCTTCTGGC-1	-1.87385936171451	-2.80750455621464
ATCACGAAGGTCGTCC-1	-1.43647106081882	-1.89944936994297
ATCACGACAACTTCTT-1	-1.23749108702579	0.115293838942223
ATCACGACACATTCTT-1	-2.83455105215946	1.05766365762966
ATCACGACATCATCCC-1	-3.19731851012149	-3.39917757276279
ATCACGAGTATTAAGG-1	-1.66562898547092	-0.764253056680984
ATCACGATCTCCAAGA-1	-2.91166777998844	0.449875452482872
ATCACGATCTTTGCAT-1	0.301216318302961	2.96572182413357
ATCACTTCAACTCCAA-1	-3.71382422835269	1.25853560205715
ATCACTTCATTGCTGA-1	0.501578434401365	0.916216351950341
ATCACTTTCATCTCTA-1	-0.610297278470187	3.63125322099941
ATCACTTTCCGTGGGT-1	-3.35182114035526	0.792592623198204
ATCAGGTAGAGAGAAC-1	1.74338953106961	-2.46073927644474
ATCAGGTAGTCTGCGC-1	-2.65942593008914	-1.13024381462318
ATCAGGTCAGCTATTG-1	-0.845965401238589	0.321910479033165
ATCAGGTGTATCACCA-1	-2.53581185728946	-2.43181767228825
ATCAGGTGTTGCTCGG-1	-0.761647299832492	1.49010894533413
ATCATTCAGCGCCGTT-1	1.47276179402432	0.944189646208458
ATCATTCCAGACGCTC-1	3.84811787217221	0.954112389052086
ATCATTCCAGTGCCTG-1	-1.50075121313968	-1.54908265832645
ATCATTCGTAGCGCCT-1	1.40015260785183	1.75950000520962
ATCATTCGTCCCTGAG-1	1.26223127453885	-1.59983553651554
ATCATTCTCGGCGATC-1	-1.53300364405551	-3.47002198461277
ATCATTCTCTGGCCAG-1	1.03891055195889	3.6781682753207
ATCCACCTCTGACAGT-1	-2.71530456931034	0.469962456190758
ATCCACCTCTTCTGGC-1	-1.65044541747013	3.71756551500576
ATCCATTCATTCAGCA-1	-0.731052950925021	-3.94888999227268
ATCCATTGTCGGAAAC-1	2.08768801301083	1.06567487951534
ATCCCTGAGACCTCCG-1	3.59995369523129	0.683895685637169
ATCCCTGAGCACTGGA-1	-2.63228030592838	-1.09124503198845
ATCCCTGAGGCTCAAG-1	-2.73588223845401	-1.34380479816181
ATCCCTGCAAACTCGT-1	-3.29222007185855	-2.9220559811948
ATCCCTGCACCAAATC-1	0.177126667493196	2.56785009142178
ATCCCTGCACTGTGTA-1	1.16777174084744	3.03187320467251
ATCCCTGGTGAACCGA-1	-2.71641631514469	0.436999418699913
ATCCCTGTCTTTCAGT-1	-2.03347797781864	-2.90845038655979
ATCCGTCAGATGGTCG-1	1.13091771214566	0.0176244759203724
ATCCGTCAGGCCACCT-1	-3.9548205891315	0.132553436720543
ATCCGTCCACCTTCGT-1	-1.41931362540164	-3.66058852437717
ATCCGTCGTACTGTTG-1	1.90400855153164	-2.20727815393192
ATCCGTCTCAGTCCGG-1	-3.57591410071292	-2.25156321290714
ATCCGTCTCCGTTGAA-1	-0.848459319180636	-0.547684392964668
ATCCGTCTCGCTTACC-1	4.28820614426694	0.957167723143273
ATCCGTCTCTGCATAG-1	4.49506191819272	3.71408984895962
ATCCGTCTCTGTGCAA-1	3.79069308846554	2.54413388010281
ATCCTATCAAGCGATG-1	-1.28640396983066	-0.813933140671081
ATCCTATCATCCGCGA-1	2.81346468537411	-2.62627568010075
ATCCTATGTGCGGATA-1	1.25995831101498	1.70207998987454
ATCCTATTCAAATGAG-1	-3.09152598769107	2.88368771311062
ATCGATGAGTGCGTCC-1	-1.95636339575687	0.572691776716881
ATCGATGTCTTCACGC-1	2.15931491463742	-2.9608423924802
ATCGCCTAGCGAGTCA-1	2.34136228173337	-1.99314191106541
ATCGCCTAGCTAGAGC-1	1.20819108098111	-1.72657360795719
ATCGCCTCAGTGTATC-1	-1.6281650820438	-3.4557941174863
ATCGCCTGTAACAGTA-1	4.46464972107968	0.916520812475853
ATCGCCTGTAGGCAGT-1	2.41066174119076	-0.49972676399929
ATCGGATAGCGATGCA-1	2.69946555703244	2.42670009371059
ATCGGATCACCTATCC-1	-0.973933891362338	1.29675767656582
ATCGGATGTTGGCCGT-1	-0.66958828360477	-2.43842186692936
ATCGGATTCACCTCTG-1	-0.155589968866496	-2.87724807027561
ATCGGATTCATGGAGG-1	0.0294083347853138	2.39834735628384
ATCGGATTCTGAATCG-1	-1.99166913420597	-2.99543716672642
ATCGGATTCTGGGCAC-1	-3.89697428137699	-0.234633348023719
ATCGGCGAGACAAGCC-1	0.0167139014538243	3.19823453661221
ATCGGCGAGGTCTACT-1	-1.81502194792667	1.59936712023037
ATCGGCGCACGCTGAC-1	-2.43785543829837	-4.12946464780552
ATCGGCGCAGGCTACC-1	-0.550705210274844	-2.02155282262546
ATCGGCGTCAACACGT-1	1.151840253764	1.03859029051083
ATCGGCGTCCAAAGGG-1	0.709359689646573	-0.757965392505951
ATCGGCGTCGACGTCG-1	0.452356471711011	-0.859548262393303
ATCGTAGAGACAACTA-1	2.58014063447079	-2.83735074762089
ATCGTAGAGCAGATAT-1	1.0398881873425	-3.16040184262974
ATCGTAGCAAGTTGGG-1	0.361546262198301	-3.85645344022495
ATCGTAGCAGAGTGTG-1	1.40925995915494	-0.106264731919593
ATCGTAGCATCGGCCA-1	-0.193761036700396	-1.51123829845173
ATCGTAGGTTGAGAGC-1	-0.0728151509229228	-2.13684167627079
ATCGTAGTCACTGGTA-1	3.06511263459286	-2.68199469808323
ATCGTAGTCGAGAGCA-1	1.54300670235714	0.572915770971947
ATCGTAGTCGTCACCT-1	-0.774695412224917	-3.34876563314182
ATCGTCCAGAGGGTGG-1	-0.236550078696398	-1.47642054322941
ATCGTCCCACGTACTA-1	1.58130411713681	0.0769601845385365
ATCGTCCCAGTATACC-1	2.65453748314938	0.0293106221796803
ATCGTCCGTAGTCGGA-1	2.81481270402035	-1.74829169276936
ATCGTCCTCCCATAAG-1	-0.357297823733477	-1.11127229694111
ATCGTCCTCTCGAGTA-1	-3.13885088354984	0.0976662420870594
ATCGTCCTCTTCGATT-1	-0.393699065751223	0.559482314551049
ATCGTGAAGGTGCTTT-1	-0.00397305280604815	4.00078723665493
ATCGTGATCCACGTGG-1	-3.66345448882022	1.58327386614101
ATCGTGATCCGGTAAT-1	-0.167415008849292	2.68187997576016
ATCGTGATCTATACTC-1	0.334331586056562	1.27424857851284
ATCGTGATCTGCGGAC-1	-0.437053159779696	1.69335792299526
ATCTCTAAGAGAGCAA-1	-0.142055855101733	0.435201384985619
ATCTCTACAAGTAGTA-1	-3.96936459929386	0.833773114645653
ATCTCTAGTACCCAGC-1	-2.8633386650745	-1.54129310611469
ATCTCTAGTACGTGTT-1	-0.0848239669267223	-1.96846737626774
ATCTCTAGTATCCTCC-1	-3.08944673926273	2.91122601267117
ATCTCTAGTCAAGCCC-1	-1.39798219592014	-0.61745097402317
ATCTCTATCCGCAAAT-1	-2.5384604492847	1.94388745065945
ATCTCTATCGAACCAT-1	4.10548119156918	0.734349586928063
ATCTCTATCTTCCACG-1	-2.16169424445072	0.038782813513451
ATCTTCAGTAGTTAGA-1	-0.47069193512836	2.57860157724636
ATCTTCAGTCCCTGAG-1	-2.7771923103992	-1.61726989511234
ATCTTCATCTCCTGTG-1	-2.49728770644107	-3.7106256699918
ATGAAAGAGACATACA-1	-2.91125531584659	-3.3756795144437
ATGAAAGAGATCCGAG-1	4.02666835396847	1.32825229402798
ATGAAAGAGTCACAGG-1	4.09366659730038	3.23534105058926
ATGAAAGAGTCCGCCA-1	0.0564173572074487	-2.58873798612339
ATGAAAGAGTCGAAAT-1	0.899218185835691	-2.1062783217786
ATGAAAGTCACCTGGG-1	-3.13884778410831	1.86551711794155
ATGAAAGTCACCTTAT-1	-0.46924956232944	0.145806410277062
ATGAAAGTCGAACTCA-1	1.0252950033482	2.29815528627651
ATGACCAAGCAATAAC-1	-0.12881904930511	-1.23739378813488
ATGACCAAGGCATCGA-1	5.04546551316342	1.85574600931423
ATGACCAGTACGGGAT-1	1.13858728020749	0.5368884586932
ATGACCAGTATCCCTC-1	-1.58061023146549	-1.4156649327634
ATGAGGGAGGTCACTT-1	0.535043968849988	-2.84254541162235
ATGAGTCAGGTACCTT-1	-1.81415696532169	-3.90689637426121
ATGAGTCCAGTTTCGA-1	-1.98928470999637	1.7446908735873
ATGAGTCTCAAGAAAC-1	4.51258139222226	3.25777576204556
ATGAGTCTCGAACTCA-1	-2.80365820319095	-1.6823098874448
ATGAGTCTCGGTCGGT-1	4.72201876252255	2.1321100973727
ATGAGTCTCTGACCCT-1	-2.84915013701358	-3.58970334295017
ATGATCGAGAGCTGCA-1	-2.44225163847843	-0.164030513799018
ATGATCGCATCTAGAC-1	-0.0545229026738689	4.06240651842373
ATGATCGTCGCTGATA-1	1.52907137482724	-2.64289619687778
ATGATCGTCTACGCGG-1	4.6993108233746	0.968986132109337
ATGCATGAGAGGCCAT-1	-2.67666097075382	1.39621279474514
ATGCATGAGATGAATC-1	3.86711744874081	2.23053000208157
ATGCATGAGGATCATA-1	-2.56709881216922	-0.949547938144035
ATGCATGCAACGTATC-1	4.01668052285275	2.25589416261929
ATGCATGGTTCAATCG-1	0.0565573545481875	0.959742763006859
ATGCATGTCGCGGACT-1	0.363639785939069	-1.86718317035419
ATGCATGTCTTGAGCA-1	-0.901962117261081	1.95766327615994
ATGCCTCAGTGATAGT-1	0.736891194277616	-0.760339043176002
ATGCCTCCACAAACGG-1	-1.83160729796329	-2.65587570432407
ATGCCTCCAGGCATGA-1	-2.78416009337345	-1.65826674464924
ATGCCTCGTCTCAAGT-1	-3.36528726012149	-0.694867304599113
ATGCGATAGGGCCAAT-1	0.398002698117109	2.12590191599148
ATGCGATGTGTCTTCC-1	4.00355152695736	-0.338273844754524
ATGCGATTCCTCTTTC-1	-3.74199552924076	0.539244153464013
ATGCGATTCCTTCACG-1	0.245749070340009	3.93730495210903
ATGCGATTCGAAGAAT-1	-1.15450151354709	-3.15721561673862
ATGGAGGAGCTTTCTT-1	-1.59742565543094	-3.25740697149021
ATGGAGGCAAGTGCAG-1	0.583045228415342	2.51709840532558
ATGGAGGCACGGAAGT-1	-1.17175681979099	-2.10629668000919
ATGGAGGCAGAGTGTG-1	2.59205417244992	0.44758341547268
ATGGAGGCAGCGTATT-1	3.48679928391537	1.03889415498989
ATGGAGGCATGGATCT-1	0.405946030312391	-1.60049470428211
ATGGAGGGTACTCCCT-1	-2.3542129555408	-1.79847546581013
ATGGATCTCGTGGGAA-1	0.652043386393399	2.29365775820034
ATGGGAGAGGTGGCTA-1	1.56888048260769	0.802862384283715
ATGGGAGAGTTGCATC-1	3.29087929337582	0.760927655661278
ATGGGAGCAAGCACAG-1	1.99741725533566	-2.95536257985813
ATGGGAGCACTACCCT-1	-3.53855104834476	-0.722777045404739
ATGGGAGGTAGTGCGA-1	-2.65760512740055	0.884816267454796
ATGGGAGGTCAATCTG-1	-3.45697970778385	-2.07631697419865
ATGGGAGTCCCTGTTG-1	-0.785515383786349	-2.50919487241489
ATGGGTTAGGTACAAT-1	-2.93323846251407	-0.216028354203529
ATGGGTTGTGGCTTGC-1	1.69919709771237	-0.819011933243103
ATGGGTTGTGTTCCTC-1	0.376541330509992	2.85679123636501
ATGGTTGAGACCATGG-1	-2.61428804785648	0.932475902998619
ATGGTTGAGGGTTAGC-1	-1.2407389441196	-1.88993998531086
ATGGTTGCACTGCGTG-1	2.51527027695736	-2.51260950330479
ATGGTTGGTAGCTAAA-1	1.50199405758938	3.34189889665859
ATGGTTGGTCATGACT-1	-0.890835122174411	3.48440358873623
ATGGTTGGTGACATCT-1	-2.26649947554508	-2.68314864400608
ATGGTTGTCACAACCA-1	0.274152471714826	0.17153177496212
ATGGTTGTCGGTTGTA-1	1.01446674674115	-0.41172530416233
ATGTCCCAGTAGGGTC-1	-2.01564784438053	2.15599415537136
ATGTCCCCACTGTCGG-1	0.197566210323186	4.14321038957851
ATGTCCCCAGGAACCA-1	-3.10843081862369	2.82111666437405
ATGTCCCTCTAACGCA-1	-1.07773204237857	2.44342372652309
ATGTCTTAGGAGGTTC-1	-2.8858143845264	-3.22516991857273
ATGTCTTTCATCGCTC-1	-3.2862255135242	2.49249503847378
ATGTCTTTCCCGAGTG-1	-3.54653640181461	0.744427897894555
ATGTCTTTCTTTCGAT-1	1.38081173508725	0.611328461134606
ATTACCTCAGCGCTTG-1	-1.27334375769535	2.99968526598232
ATTACCTCATGATGCT-1	-1.55865283400455	2.41618988748806
ATTACCTCATGTGTCA-1	-1.1095168152515	2.16874358888882
ATTACCTGTCATAACC-1	-0.41593591958919	1.31554267641323
ATTACCTGTCGATTAC-1	-1.47244031817356	0.419927813971215
ATTACCTGTTATAGAG-1	-0.121249095505862	3.36159608598965
ATTACCTTCCGCACGA-1	-1.6751027861301	-3.80530597928745
ATTACCTTCGTCTCAC-1	-3.74227662474552	-1.57987870935184
ATTACTCCAGAGTCAG-1	1.77260152905545	2.25973389383572
ATTACTCTCAGTCAGT-1	-3.5611495533649	-2.23792936567051
ATTACTCTCCGCCTAT-1	-1.79578502566257	-2.66494633916599
ATTATCCAGATACTGA-1	0.147487803393216	-0.88850223187191
ATTATCCAGGCATCAG-1	1.64874248116574	1.86502740618008
ATTATCCGTAATTAGG-1	-3.46579976469913	0.171934583151513
ATTATCCTCGGCCAAC-1	-3.70883365065494	1.57221458193081
ATTATCCTCTCTATAC-1	-1.1630452433292	0.242169001066857
ATTCACTAGCTCTTCC-1	-1.36503453642765	-4.01400496724827
ATTCACTCAAGCTGCC-1	-0.339109853810458	-1.77291103366596
ATTCACTGTTCGATTG-1	-3.37884660155216	-0.775404191648788
ATTCACTTCCTCACCA-1	-0.351183013028292	3.55511615511196
ATTCACTTCTTCTCAA-1	-1.4514824906055	-2.79015400174839
ATTCAGGCAAGTGCTT-1	-1.14032264143863	1.93253276582974
ATTCAGGCACTAAACC-1	-1.740338520116	2.55869171854275
ATTCAGGGTACAGTTC-1	0.211071609550328	-3.16047312978489
ATTCAGGGTTTGTTGG-1	-2.10241551787296	-1.20120640758259
ATTCAGGTCCATAGGT-1	-1.61169190794864	1.06640730139034
ATTCAGGTCGCTATTT-1	3.18264560311398	0.339979627096825
ATTCAGGTCTTCGGTC-1	-1.47666855246463	0.309036710226708
ATTCATCAGCACTGGA-1	-3.69342966467777	1.50939843889492
ATTCATCCACGGTGTC-1	0.851563437872739	-1.87332864764912
ATTCATCGTTGCCAAT-1	-1.76581592947879	0.0108192348124317
ATTCATCGTTGGTGTT-1	-1.86170990855136	-2.66389872792942
ATTCATCTCGACGTCG-1	2.00242952912411	-1.31687822107059
ATTCATCTCTTAGGAC-1	-2.13216848761478	2.21565816637295
ATTCCATGTGGTATGG-1	3.27378706544003	1.28553626772183
ATTCCATGTTGTGCAT-1	-0.27207605630794	-2.18960513833744
ATTCCATTCGTGGGTC-1	4.59308771699032	2.96878812547939
ATTCCATTCTGAATGC-1	3.17425422280392	0.272414066755944
ATTCCCGAGCTGTTAC-1	-3.34660096556583	-2.84450402024967
ATTCCCGAGTCTGGAG-1	-2.20854730994144	3.14084480043667
ATTCCCGAGTTATGGA-1	-1.03896637350955	-3.61221887830479
ATTCCCGCAAGGAGTC-1	3.24828509896359	2.97503469225185
ATTCCCGCACGCTGCA-1	-0.404912964409976	-0.518464795386619
ATTCCCGGTACACTCA-1	1.39218179791531	-2.1811211324094
ATTCCCGTCGGCATTA-1	-2.4856884041492	-0.85990869913084
ATTCGTTAGCCAGTAG-1	1.32385353653988	-3.01931955579502
ATTCGTTAGTCGTCTA-1	1.24993531315884	3.65335843797939
ATTCGTTCAGGCATTT-1	-2.79144759566226	-2.12721230748875
ATTCGTTCATAGGCGA-1	-0.68162258059421	-0.210155746972389
ATTCGTTGTACATTGC-1	-3.43082781226078	-0.380186638867683
ATTCGTTGTCGACGCT-1	1.56829087346158	-3.6347069955228
ATTCGTTGTCGCATGC-1	-0.958314136571078	-2.64860548738224
ATTCGTTGTCTCTCTG-1	2.75621132462582	2.69471476312893
ATTCGTTGTGCCGAAA-1	0.144060849243016	-3.90388371709568
ATTCTACCACGTACTA-1	2.82910017579159	-2.95253898862583
ATTCTACTCGCTCCTA-1	-0.330958411997943	2.47263143297451
ATTCTACTCTGAATCG-1	-2.14625068098941	2.36914823290127
ATTCTTGAGGAAAGGT-1	1.00191138594708	3.01985595461147
ATTCTTGAGGGAGTTC-1	-0.677424565858035	2.67652652498501
ATTCTTGCAGCAGAAC-1	-1.73979063422122	2.82945177789944
ATTCTTGGTCTAGATC-1	1.04792736380658	3.77465579744595
ATTCTTGGTCTTAGTG-1	0.526643647843213	-2.49795450929386
ATTCTTGGTGCATACT-1	1.21595494359097	3.18173978563564
ATTCTTGTCCCAACTC-1	2.79026012032589	-1.34702777031643
ATTGGGTAGAGCCTGA-1	1.58903531640133	0.499114491903954
ATTGGGTAGCTAGATA-1	2.88863877862057	0.325096704924279
ATTGGGTAGGTCCTGC-1	-3.80687041670719	-1.45346125129444
ATTGGGTCAAATAGCA-1	3.09108261674008	1.16533539530056
ATTGTTCAGACTAAGT-1	-1.93191774279514	-3.61080147985203
ATTGTTCCACATGTTG-1	-0.5661042490665	2.47052142854946
ATTGTTCCATGAGAAT-1	-0.195448503798632	2.70800016161221
ATTGTTCTCACCCATC-1	-0.716489032811312	-3.35841085675938
ATTGTTCTCATAAGGA-1	2.32125739663205	-3.45125391248447
ATTGTTCTCGCAATTG-1	-0.995203928059726	2.24243591066616
ATTGTTCTCTCTGCCA-1	-2.49595590025821	-0.49751689199192
ATTTACCAGAATTCAG-1	-3.19719882399478	-1.79595830205662
ATTTACCCACAGCATT-1	0.0430920506205275	-1.61875035527927
ATTTACCCATTGGGAG-1	-3.20087929160037	-2.6039339518903
ATTTACCTCTCCGAGG-1	-0.943376616543917	-3.16381122831089
ATTTCACGTGTTCCTC-1	-2.66709037215152	-2.83354999784214
ATTTCACGTTAGGCTT-1	1.07644943802914	-2.91564776662571
ATTTCACTCGCAGTGC-1	4.27073721497616	3.7379450583102
ATTTCTGAGAGCAGCT-1	0.114865771525712	-3.27546121839268
ATTTCTGAGGTTAGTA-1	1.93910221665463	0.0944100403429798
ATTTCTGCAGAGTCTT-1	-0.919546381539492	-2.50895418885929
ATTTCTGTCTCGTCAC-1	-1.24322266966739	-2.03259434465153
CAAAGAACAAGACAAT-1	-3.09801764876285	-2.78889145616276
CAAAGAAGTCAAGTTC-1	4.61882738679013	2.78434727426785
CAAAGAAGTCGACGCT-1	1.77009312718472	0.570163586104088
CAAAGAAGTGCATACT-1	-1.37835045248905	2.91649911638516
CAAAGAAGTGTTCCAA-1	-3.16632004172245	1.18670175310391
CAACAACGTTCAGTAC-1	-4.05110593230167	-0.423163554704017
CAACAACTCAAGTGGG-1	-2.7657827892963	1.93933317896145
CAACAGTCACTACCGG-1	2.30702499955258	-2.94089462522251
CAACCAAAGTTAGTAG-1	0.0542169697891786	-2.09631480935795
CAACCAACAAGTGGCA-1	-0.727139905995517	1.95820067163723
CAACCAATCCAAAGGG-1	2.71503119080624	-2.91753508809788
CAACCTCAGCGGACAT-1	2.97514395325741	-1.91920807126743
CAACCTCAGGATTTCC-1	-3.91101761252323	1.31456253763454
CAACCTCAGTCAACAA-1	-3.6192709961597	-2.35469057325108
CAACCTCCAAACAGGC-1	-2.08455868155399	-3.32726886037571
CAACCTCCAATGCTCA-1	0.57276521533093	0.109343149626427
CAACCTCCATAGTCGT-1	-0.252361343211322	2.65665099855679
CAACCTCGTATGAGGC-1	1.52735416501126	2.68996522661465
CAACCTCTCACAAGGG-1	-2.26225467116275	-0.489799163377113
CAACCTCTCCTTCTTC-1	0.624501570158811	2.9116191649081
CAACGATAGAGGCGTT-1	-2.51953740507999	0.744198777640038
CAACGATCACTAGTAC-1	1.97031871884427	-2.54664458993656
CAACGATCAGTGACCC-1	-3.77187319189945	-1.58500005964024
CAACGATCATTCACCC-1	-2.15867872626224	-0.875081549471445
CAACGATGTTAACCTG-1	-1.22043927103916	0.0608194851519398
CAACGATTCGTAGAGG-1	2.59335283845028	1.83265826936977
CAACGATTCGTGTTCC-1	2.16469959824643	-2.82770230535252
CAACGGCAGACTAGAT-1	1.23575679867825	3.61764238115566
CAACGGCAGATGGTCG-1	0.206068306260915	-2.41335572961552
CAACGGCAGGATGAGA-1	-3.46719284445682	1.7323355459811
CAACGGCAGGCAATGC-1	-0.645102218693881	2.60888264414089
CAACGGCAGGGACAGG-1	1.64521710484585	0.898317673170739
CAACGGCGTCGTTGGC-1	3.08028440087399	-1.21798773769123
CAACGGCGTTCGGGTC-1	1.24110190480313	2.00215146776455
CAACGGCTCCGTCAAA-1	0.77241794674954	2.47700975176113
CAAGACTAGCCTATCA-1	-1.30297072321811	-3.05719020131809
CAAGACTGTATACAGA-1	-0.651319579190402	-3.89644195798618
CAAGAGGCATGTTCAG-1	-1.45929212958255	3.1307205938937
CAAGAGGTCGGTTCAA-1	-2.92638178259769	-1.23701318267567
CAAGCTAAGAATTCAG-1	-1.77894206435123	-1.68951626781208
CAAGCTACAAACTAGA-1	-1.5768988886539	1.16709563967007
CAAGCTATCAACTACG-1	2.66994123070797	0.0239845299364857
CAAGCTATCTTCTGGC-1	-1.14231367499271	2.42397878404873
CAAGGGACAGGCAATG-1	-2.92255921751895	2.96281049486416
CAAGGGAGTTCTTGCC-1	-1.07417090327182	0.840428330862694
CAAGGGATCACGATCA-1	-1.38630624205509	3.72800348039883
CAATACGAGCATGGGT-1	-1.8410647669498	-2.60771276715977
CAATACGAGGATATGT-1	-2.10876245886722	1.74005363222378
CAATACGGTTATGTGC-1	-0.718140915936618	-4.06047870877964
CAATACGTCGGACCAC-1	-1.52004642874637	3.53082607027309
CAATCGAGTACACTCA-1	-1.00466032416263	3.30765006777065
CAATCGAGTCTGTGTA-1	0.644962235384793	-2.82113029721958
CAATCGATCACATCAG-1	4.78836826890072	1.83517525430935
CAATCGATCACCATCC-1	2.03868155091366	-2.64649011853916
CAATCGATCAGCGGAA-1	-2.56431289107242	-1.60671820405704
CAATGACGTAAGATAC-1	1.11236219018063	2.83658812280911
CAATGACTCAAGCTGT-1	0.569165810042234	0.0355416917444996
CAATGACTCATCAGTG-1	-2.57719989211002	-2.60180690053684
CAATTTCAGACCGCCT-1	1.31246344655118	2.7225334429385
CAATTTCAGGTCGACA-1	4.09893421738705	2.07406161066311
CAATTTCCACAACGAG-1	1.28526143639645	-2.81604470971806
CAATTTCCACGTACTA-1	0.829595967226834	1.3441839003207
CAATTTCGTGTCCCTT-1	1.29397861569485	0.355038859808617
CACAACACACGACTAT-1	-0.422303752011447	-0.15845610860569
CACAACAGTACCAGAG-1	-0.589031771725802	-0.0164002395032116
CACACAAAGATCGCTT-1	-0.760928110188632	-2.1519737458585
CACACAAGTAATGATG-1	-3.80983896643558	-1.03401664558632
CACACAAGTTAGGGTG-1	-1.2268274584476	-0.155264458691902
CACACAATCTTCTGTA-1	0.604561372691007	1.47474811311977
CACAGATAGTTCCTGA-1	1.06193421691021	-1.97909178498966
CACAGATTCAAACGTC-1	-0.695358172959475	3.01342628237026
CACAGGCGTATCAGCT-1	1.39779226391873	-1.32192873123867
CACAGGCTCAGACAAA-1	-1.91370673567691	-0.701762653028793
CACAGGCTCCCGTGTT-1	3.13476280778012	-2.59707929853184
CACATGAGTCCATCTC-1	0.73349474280438	1.99431417223232
CACATGAGTGCACGCT-1	-3.38957662970462	2.68600414034145
CACATGATCAGCTAGT-1	2.96258549302182	0.258681991064721
CACCAAAAGACATCCT-1	-1.0386396208469	3.7077355169894
CACCAAACACGACAGA-1	0.978940649920316	1.97793171640652
CACCAAATCATCACAG-1	-3.64626164824405	-0.548458389079399
CACCGTTAGGATTACA-1	-0.446848765916018	2.23098204370754
CACCGTTCATCCTTCG-1	-0.219853208369403	-3.48604562047703
CACCGTTCATCTCGTC-1	-1.86889524847904	-1.0595512754081
CACCGTTGTACAAGTA-1	2.70342115967831	-1.34950330022556
CACCGTTGTCTCGACG-1	-0.830354527539401	3.06115887399929
CACGAATGTTCTCGTC-1	-3.22705741316715	-2.10886385205967
CACGAATTCGCTAAAC-1	-1.23561008364597	2.61467287775295
CACGGGTCACGCTTAA-1	0.565696462088437	2.43905685182827
CACGGGTCAGTAACCT-1	-1.33496554285923	-2.6468216395734
CACGGGTGTGTTACAC-1	1.92058508008084	0.96084389921444
CACGTGGCATCTGCGG-1	-0.643172697133212	-0.724109030401535
CACGTGGGTGGACCAA-1	2.8106503924664	-2.55054940942509
CACGTGGGTTAGGCTT-1	-2.23209472090641	-1.56137623552067
CACGTGGTCACGATAC-1	-1.0572672644321	-0.993719666337795
CACGTTCAGGTAGTCG-1	1.18251936047635	-1.2317138827203
CACGTTCGTACGATCT-1	4.68760113328061	2.29327342745083
CACGTTCGTCAAACGG-1	-3.25803919226566	-2.98896577123386
CACGTTCTCACTTATC-1	4.41063122361264	3.11099050279873
CACGTTCTCAGAATAG-1	4.43298821061215	2.68581102129238
CACGTTCTCATTACGG-1	-1.61004300505558	-0.763408637678451
CACGTTCTCCATACAG-1	0.963639481955381	-1.99359729055149
CACGTTCTCTTCGACC-1	-3.16820450217166	-1.11508300069553
CACTAAGAGACCATTC-1	4.82013849824032	4.46008537050503
CACTAAGAGAGGTGCT-1	0.409897848063321	-3.14693953756077
CACTAAGCAGTAACCT-1	-2.04785628706851	-1.37238370541317
CACTAAGGTACACGCC-1	-2.10617490202823	-1.76887466672642
CACTAAGGTAGGAAAG-1	-0.330994890040545	-3.76943661931736
CACTAAGGTTGCATGT-1	-1.31991393954196	-0.766781575119323
CACTAAGTCGCTCATC-1	-0.575543836659579	2.88646528955715
CACTGAAAGATCGCCC-1	4.02281360238156	2.74397156473415
CACTGAAAGTAACCTC-1	0.352239235335202	0.274470069372826
CACTGAACAGAATCGG-1	-0.321996347016482	-2.96356823209507
CACTGAATCATAGCAC-1	3.30668334572873	1.10590312715786
CACTGGGAGAATCGTA-1	-0.724296227997927	2.27817723985928
CACTGGGAGATCGCCC-1	0.372280611687513	-2.23680104974491
CACTGGGCAATGCTCA-1	0.604717298441739	1.44988677736538
CACTGGGCATGACTAC-1	-1.87045128733554	2.26423309084194
CACTGGGTCACTGGGC-1	4.79191021531186	4.38854501482265
CACTGTCCAATTGCAC-1	1.77004329770169	1.44676730867642
CACTGTCTCAATCCGA-1	-1.13120134264865	1.00785837408321
CACTTCGGTGCCGGTT-1	-0.907823459214358	-0.575813791787452
CACTTCGGTTCAGGTT-1	-0.393431470698504	1.41906879183071
CACTTCGTCGATCCAA-1	4.6310472926434	4.25930068727749
CAGAGCCCAAGTGGAC-1	0.700245304995389	-1.81288554433567
CAGAGCCCAGCTTTGA-1	2.405826373988	1.51822684046047
CAGAGCCCATTGCTGA-1	-0.157510266608386	-2.88974036935551
CAGAGCCTCTCCGATC-1	2.56630305855832	-2.68172790769321
CAGATACGTAACCCGC-1	-0.760309890813021	2.26047537561672
CAGATACGTCGAACGA-1	-3.35006065756717	-2.23604418996555
CAGATACTCGTGCGAC-1	-2.63096852690616	2.10224435564297
CAGATCAAGGCGACAT-1	3.09450511544308	1.5171096109988
CAGATCAAGGTACCTT-1	2.98827676385006	-0.0638554907201
CAGATCATCTCCGCAT-1	-0.101806239194064	3.43176839586514
CAGATTGAGTCATAGA-1	3.72371821015439	2.09440920587795
CAGATTGCAAGGCAAC-1	-3.88243670851627	-0.873288809394664
CAGATTGCATGAGAAT-1	-2.9285172978107	-2.48788859609348
CAGATTGCATGTCGTA-1	-2.17265839964786	1.17845771547573
CAGATTGGTCTGTGCG-1	-2.41480727583805	-3.54062750104649
CAGATTGTCAAGTGGG-1	1.96763567536435	-1.01555597696287
CAGATTGTCGAGCACC-1	-0.43486954361835	-0.897459651416368
CAGATTGTCTTAGGAC-1	-0.522367314404635	-3.86866261724216
CAGCAATAGCTCTATG-1	-2.52452488333621	-2.18508090738041
CAGCAATCAGTGTGCC-1	1.67739169209561	-1.58984061244709
CAGCAATCATTGGATC-1	5.14993147461972	1.88337037798183
CAGCAATGTCCATAGT-1	-1.30804462820926	-0.158570847546882
CAGCAATTCGCCAATA-1	-3.6246044197742	-1.74119337562305
CAGCAATTCGTTGTGA-1	1.33114366143307	-0.850225268935985
CAGCACGAGTAAAGCT-1	-2.96280546576419	-2.78969099286777
CAGCACGAGTTGAATG-1	-2.72853656203189	2.54460094209927
CAGCACGCAGCAAGAC-1	-0.356058792180209	2.32681653734463
CAGCACGCATTATGCG-1	-3.58019347578922	-0.5170945740102
CAGCACGGTCGTCGGT-1	0.451540513926358	1.82244751688259
CAGCACGTCGTAATGC-1	0.268914415531965	2.71265051599758
CAGCAGCGTCCTGGGT-1	-1.22849209696689	0.0858920597674183
CAGCAGCTCAAACCCA-1	-2.93837709814945	2.64877889391201
CAGCCAGAGAGCAGAA-1	3.02720980256161	2.31510064836758
CAGCCAGAGATGTTGA-1	-0.86486347109714	-0.832390612995452
CAGCCAGAGTTAGTGA-1	-1.01886053473392	-2.23811175588352
CAGCCAGCAACCAATC-1	-2.50873942763248	-3.93926026586277
CAGCCAGCACGTCTCT-1	-2.5637175598804	0.128917672598534
CAGCCAGCATAGAAAC-1	-2.13230414778629	-0.441168270146675
CAGCCAGTCGTGTTCC-1	1.54364995568356	-0.97090193915946
CAGCGTGCAACGTTAC-1	2.38196162789425	-3.39672686818821
CAGCGTGGTTCGTAAC-1	4.24012426941952	2.89170382257717
CAGCGTGTCTCGTGAA-1	0.931848510199399	1.56339237924831
CAGGCCAAGGAGTACC-1	-0.0626893797580287	-3.96914055112583
CAGGCCACACAGGATG-1	2.32017306893429	-0.49771272305233
CAGGCCATCGAACCAT-1	4.28232817261777	-0.0681163287518688
CAGGGCTAGTCGGCCT-1	0.540483697348447	-1.4554712987302
CAGGGCTAGTTTCAGC-1	-1.60501702219882	1.75675342317837
CAGGGCTGTAGGCAAC-1	2.86740021317563	0.393517830336266
CAGGGCTTCGCTTACC-1	0.369342519932599	1.45983503099697
CAGGTATCACATTGTG-1	1.39564375489316	2.27685187097805
CAGGTATCAGAGTGTG-1	1.86338512509427	-0.808540894722766
CAGGTATGTCACTCTC-1	-0.904514864987521	-1.89101757768375
CAGGTATTCCTCCACA-1	-2.09268470198551	-3.05202128652317
CAGGTATTCTTAGCAG-1	-1.75810308844486	3.31334207292812
CAGTGCGCACACACGC-1	-3.24382419974246	-1.23135303620083
CAGTGCGCATAACTCG-1	-4.16302438170352	0.763483741247826
CAGTGCGGTAGTTAGA-1	0.545573576384397	-3.0897908425687
CAGTGCGTCCCAGTGG-1	0.180633499317975	-3.14527680639011
CAGTTAGAGAATCGTA-1	2.78740028946957	-2.08576454881412
CAGTTAGCAGATAAAC-1	0.874354704314084	1.26139042612331
CAGTTAGGTTGTCTAG-1	-3.83495946318546	-0.669801882541008
CAGTTAGTCATCCCGT-1	1.29061023800931	3.26613757845181
CAGTTAGTCATCCTGC-1	0.629346652918668	4.06529901262539
CAGTTAGTCGCCTTGT-1	-0.195343271798281	2.90822551485317
CAGTTCCAGAACCCGA-1	3.68198017685971	1.29011271234768
CAGTTCCCATGATCTG-1	0.905064924650998	-1.15890917841179
CAGTTCCGTGCCGTAC-1	-0.282037989205508	-0.230856022870369
CAGTTCCTCCTCTAGC-1	-1.37057705313602	1.84392330881374
CATAAGCAGACATAAC-1	0.807942255431028	3.74772022005337
CATAAGCAGGAGGTTC-1	-0.410043940848498	-0.199814579522438
CATAAGCAGGTGAGAA-1	-0.440786198681979	-0.805561772620506
CATAAGCCACTACTTT-1	-3.18898101241031	-0.261207304036445
CATAAGCTCAGAATAG-1	0.464447989159436	-1.3541414952634
CATAAGCTCATACGGT-1	-0.0411839419666812	-1.35464661482555
CATACAGCAGGACTAG-1	3.17505101769528	-1.07635003987534
CATACAGCATCCGTTC-1	-1.28343398959079	3.76433274980801
CATACAGCATGAAAGT-1	-1.91933842093387	-2.63918354276401
CATACAGGTCGCATGC-1	3.71107248871884	0.773479797804528
CATACAGGTTGTGTTG-1	-0.607187346524386	-2.71431579354984
CATACAGTCACTGGGC-1	3.37128548234067	1.80875108476894
CATACCCAGTGATTCC-1	2.17941693871579	-3.24950482610447
CATACTTGTAGAGCTG-1	-0.856485740250735	2.41538450952786
CATACTTGTGGTCCGT-1	-1.52989812285343	3.20975158449429
CATACTTTCGACGAGA-1	-2.34501810461917	-0.831537193691558
CATACTTTCGAGAAGC-1	4.20919375031552	2.66077897783535
CATACTTTCTGGTCAA-1	3.75655631630978	1.9512829565646
CATAGACTCACTTGTT-1	-1.16030569464603	2.76405523058193
CATCAAGCATCCTGTC-1	4.7330661258038	1.90334985491055
CATCAAGGTCTGGTTA-1	1.36391596406064	2.44711015459316
CATCAAGTCATGAGAA-1	0.751919790201993	1.27207777735012
CATCAAGTCTAGGCCG-1	-3.66913123518863	1.2354581141116
CATCCACAGGTAGGCT-1	-0.0757714369956539	0.0314345144869618
CATCCACAGTGCGTCC-1	-0.2541244784061	-0.953999656325407
CATCCACCACTTGTCC-1	0.0857977206196501	0.263910748922997
CATCCACGTATCACGT-1	-2.37102361113468	-1.90425988200886
CATCCACGTATGTCTG-1	4.42127995102963	2.80526182886379
CATCCACGTCGTATTG-1	3.8475635489758	3.39956424471157
CATCCACTCTAAGAAG-1	2.77544979661068	-2.83319391969425
CATCCCAAGCTCCCTT-1	-0.958972887105136	2.72948882814663
CATCCCAAGTGTTCAC-1	-2.0886952439014	0.821355082953148
CATCCCAGTGAACCGA-1	-3.78099675566593	0.514076688254052
CATCCCAGTTTGATCG-1	-0.508762792653231	1.50592777963894
CATCCGTAGTAGCAAT-1	2.25675706475338	2.30689738031643
CATCCGTCACATGTTG-1	-3.38873763472476	-1.87970431808216
CATCCGTCAGCTGAGA-1	-1.92926068694034	0.992833950483971
CATCCGTGTAAGATCA-1	-0.85508473307529	-2.68886496785862
CATCGCTCACCCTGAG-1	-1.78091962725559	2.9123961710574
CATCGCTCACGGTGCT-1	1.84348051159939	0.204701640570336
CATCGCTGTTCTTCAT-1	0.461204751425596	3.63566110368984
CATCGCTTCTTCCCGA-1	-1.92222662360111	-1.68678291801197
CATCGGGGTAGCTTGT-1	1.8296237429913	0.856395223105126
CATCGTCAGTTTCGAC-1	1.42014329045376	1.15500376459377
CATCGTCGTCCTATAG-1	-0.815995828217654	-1.67159970763905
CATCGTCGTCGAATTC-1	2.96083097069821	-2.07954849961979
CATCGTCTCCCATAAG-1	1.4174721679028	-3.21319749120457
CATCGTCTCTCTGCCA-1	-3.00091667563358	2.22295377489346
CATCGTCTCTCTTGCG-1	-1.63693066031375	1.60963866945522
CATGAGTAGGGCAGTT-1	0.102385561012836	-2.54751982454044
CATGAGTCATCCCGTT-1	0.757614715987058	-2.20509328607304
CATGAGTGTGCAAGAC-1	2.96294073670468	0.866490461790734
CATGAGTTCTGATGGT-1	-0.917100087708621	-3.45800544980747
CATGCAACACACCGCA-1	-1.77296932131687	-0.853216438627071
CATGCAACACCTGAAT-1	-1.22877891451755	1.16003940340298
CATGCAACAGCAGGAT-1	1.28060535996518	2.55621979471462
CATGCAATCGTCTAAG-1	1.39828412144742	1.75257394548672
CATGCCTCAAGTGACG-1	3.70823769181332	2.09564349886196
CATGCCTGTCATGGCC-1	-3.45994277388492	2.42454550501125
CATGCCTGTTCTCGTC-1	4.40080504029355	3.20355746980923
CATGCCTTCGGATACT-1	-3.09984178931156	-2.51605608228428
CATGCGGAGGTATCTC-1	-2.70102830321231	-3.96235372785313
CATGCGGAGGTTCAGG-1	0.896269424849363	-0.278913459813423
CATGCGGCAAGAATAC-1	-3.19760508925357	-3.66094376806004
CATGCGGCATGGCTAT-1	1.0129009327229	-1.45567419294102
CATGCGGGTAATCAGA-1	-2.34169669539371	-2.69492056134922
CATGCGGGTCTACGAT-1	-0.406215892142443	-0.547637871539421
CATGCGGGTTGGGATG-1	4.17130665391049	2.45862696405666
CATGCGGTCCACGTCT-1	-0.412309513396411	-0.0589930630086132
CATGCTCAGATACCAA-1	1.5231199702557	1.96489618059414
CATGCTCAGTTGAAGT-1	1.57378677933774	2.27911827799099
CATGCTCCAACCGGAA-1	4.65058950989804	2.08866832491177
CATGCTCCAACGGCTC-1	-0.886443809575229	0.476000168287926
CATGCTCCAGCTGAAG-1	0.209652169638486	-4.01986648801548
CATGCTCCATAATCGC-1	4.01362232773861	0.956809976065331
CATGCTCCATCAACCA-1	2.93556336968503	2.17749831911343
CATGCTCGTGCAATAA-1	-0.0739569673005626	-2.73000266317112
CATGCTCGTTCACCGG-1	0.296301662021489	3.10972879167812
CATGCTCTCCTCATAT-1	-2.35615773589054	-0.541268906628913
CATGCTCTCGAGATAA-1	0.287942140394063	0.417516567671471
CATGGATCAAGTCCCG-1	3.3476729831036	0.495335199797326
CATGGATCAATACGAA-1	-0.441262320584445	1.36811850305813
CATGGATCATGGGTTT-1	2.08130459397397	-2.85466923478825
CATGGATGTATCGCAT-1	0.246361254745336	-2.42577697995884
CATGGATTCGAGCTGC-1	0.0514693493332579	-3.34252383474094
CATGGTAAGCCACCGT-1	-1.99464984328189	1.89896295305508
CATGGTAAGCGGTATG-1	1.28254263012967	-2.73404397729618
CATGGTAAGGTCGAGT-1	1.72108416169247	0.281449892485314
CATGGTACAGCTACTA-1	0.894346936636777	-0.554490319526023
CATGGTATCCTCTAGC-1	2.73454098313412	2.61845038172024
CATGGTATCTGGCTGG-1	4.76878075211606	4.28872964617031
CATTCATAGTAGGATT-1	3.34725503533444	0.857140281164818
CATTCATCAAACCGGA-1	-0.911260203427462	-0.0365373111127086
CATTCATCACACAGCC-1	4.2662053546246	2.43371246095913
CATTCCGAGCTGTTCA-1	-1.96079965025821	-1.24218671683056
CATTCCGAGCTTTCCC-1	3.62606339066586	2.51997897859829
CATTCCGCACCAGACC-1	-0.962027625149874	-1.04237811181528
CATTCCGGTGCATTTG-1	-0.273034320181994	-3.1975629544614
CATTCTACATGCCGCA-1	0.20678780882916	2.50605437990444
CATTCTAGTCGTAATC-1	4.43856720536313	4.0978369497897
CATTGAGCACTCACTC-1	0.694498701983304	-3.63635065320713
CATTGAGGTCGGTACC-1	1.91080109685025	-2.18120064500553
CATTGAGGTGGATCAG-1	-1.31720240504184	2.54073403116482
CATTGAGTCGCTGTTC-1	4.98647503464779	1.34598443743008
CATTGAGTCGGTCGGT-1	-0.611547187871127	-1.89241715434772
CATTGAGTCGTGTGAT-1	4.16227440445981	2.20148990389126
CATTGCCAGATTGGGC-1	-0.75388707310596	0.774505236113244
CATTGCCAGTTCCGGC-1	-1.47587211520114	-0.643201402461357
CATTGCCCAACGACTT-1	4.9218769511517	2.12857029672878
CATTGCCCACCCAATA-1	-2.49807258040348	0.100289323294335
CATTGCCCATGGCCAC-1	-0.950830773419528	3.24377582308071
CATTGCCCATGTGGTT-1	-2.24863453299442	-0.401617071664161
CATTGCCGTACAATAG-1	-3.41636033446231	-0.743204048907585
CATTGCCTCGTGGTAT-1	3.16513852685055	0.135295131170922
CATTGTTAGAATCGTA-1	-0.199572072333483	1.84524939295071
CATTGTTTCACAACCA-1	-2.96494837195316	-1.64441873792393
CATTGTTTCATGCTAG-1	-3.99396081358829	-0.022009513413734
CATTTCAGTGTTGATC-1	-0.784722463196902	-3.04110839132053
CATTTCATCATGAGTC-1	1.17245905011258	2.9434282564761
CCAAGCGAGTTACGAA-1	0.113735000633807	3.41320226427334
CCAAGCGCACCTGTCT-1	-3.54781742484012	0.263485887015038
CCAAGCGCACTTTATC-1	-2.51700873763004	0.00192312237041514
CCAAGCGCATTGTACG-1	-2.23469109923282	-1.92426218751652
CCAAGCGGTTAGTCGT-1	0.823772414618344	0.0820232414843373
CCAAGCGGTTTGGCTA-1	-2.02098365218082	-3.97686602834446
CCAAGCGTCCATGAGT-1	2.10616998284421	1.5765418791415
CCAAGCGTCGGCCTTT-1	1.95403067677578	-0.386015079057045
CCAATGAAGATGATTG-1	0.615708216124387	-0.629127941167183
CCAATGAAGCTATCTG-1	-3.06416602522769	-3.08162882093174
CCAATGACATCCGAGC-1	3.77215342133603	1.33869455095547
CCAATGAGTACTAACC-1	-0.907640532559542	3.67705104585903
CCAATGAGTCTTGCTC-1	-3.46357269675174	1.97960589166897
CCAATGATCCAGGACC-1	-2.24494595915714	1.81232974764126
CCAATGATCTTTCTAG-1	-2.76468677908817	-1.61477174524052
CCAATTTCACACACGC-1	4.50044064133725	4.08170745607632
CCAATTTCAGGAAGTC-1	-3.51712842375675	-2.02352812055332
CCAATTTGTCCGATCG-1	-0.906183318204074	-0.21176763538105
CCAATTTGTGACAGGT-1	-2.48858089835086	2.20516226526516
CCAATTTGTGTCCCTT-1	-0.958469585484652	1.71930620905178
CCACAAATCGCCAACG-1	3.50218276589474	0.688731529677086
CCACACTGTGGAAGTC-1	0.12878875344357	3.147051789725
CCACCATCACTAGGTT-1	3.1275482615765	-1.94957794908268
CCACCATCATAATCCG-1	2.04345337956509	-0.303665123021431
CCACCATGTGCGAGTA-1	-2.29935117155948	-0.618108770882911
CCACCATGTTGCACGC-1	2.16577319710812	-2.12887634996159
CCACCATGTTGCATAC-1	3.02005557625851	-2.08917333844883
CCACCATTCAGGACAG-1	-3.79877920538822	0.412281253302269
CCACCATTCCACTAGA-1	4.82353071778378	1.9594399714114
CCACGAGAGCCAAGTG-1	0.375734075003476	2.73142144914883
CCACGAGAGTGACACG-1	1.10998777955136	0.399507143461876
CCACGAGCAACACGTT-1	4.59664826005063	0.762987472975426
CCACGAGCATGGCGCT-1	-1.21436889559665	-1.84865029815418
CCACGAGTCCCTCTCC-1	-2.01548166663089	0.517014958822899
CCACGAGTCTCAGGCG-1	-1.83308906943241	-3.40463998082859
CCACGTTAGGAGACCT-1	-3.3036872902576	-0.773911825454063
CCACGTTCAGAACCGA-1	4.0704217395123	1.01363895174282
CCACGTTCAGTAGATA-1	0.804970606261106	-1.49765875104649
CCACGTTGTACCTGTA-1	2.71017078965268	-0.822854778802223
CCACGTTGTTCTCTCG-1	2.35066537468991	-2.49012365106327
CCACGTTTCCAGTTCC-1	0.425219967060895	-4.18577887777073
CCACTTGAGGCCACCT-1	4.24465040772519	-0.0933584785817333
CCACTTGCAAATACAG-1	-1.30893142611423	-2.82901932958347
CCACTTGCAAGGTCAG-1	3.61783556550107	2.75093791719692
CCACTTGCAGCAGTCC-1	-2.54786987692752	-3.85858180288059
CCACTTGCATCCGGTG-1	1.6907556495007	-0.449042609965629
CCACTTGCATTGAAAG-1	2.81450061410031	-0.777036584055252
CCACTTGGTCAGATTC-1	-1.12020774275699	0.227668621504479
CCACTTGTCACTCACC-1	3.08263735383114	0.902957775557213
CCATAAGAGCCTCTTC-1	-1.62129874617496	2.62722895380276
CCATAAGCAATTGAGA-1	-1.87182565123477	-3.8091249680875
CCATAAGGTACCTAGT-1	4.8629637202557	1.31697294946926
CCATCACAGTTGTAAG-1	3.82785920708737	1.92391965624111
CCATCACCAAATGGAT-1	4.11987833588681	0.39637480016964
CCATCACCACGATAGG-1	0.0946288993891194	2.79918096300381
CCATCACTCGAATGCT-1	-3.10241766364017	1.90577790972012
CCCAACTAGAGCCCAA-1	-2.77919693381229	1.78327605959194
CCCAACTAGCTGGTGA-1	-0.685604230469851	2.67372653719204
CCCAACTCAAATCAGA-1	2.85103087037167	-0.995635121202297
CCCAACTCACATCATG-1	-2.65275402457157	-0.2091311431287
CCCAACTGTATCGTGT-1	-3.18290658385196	-2.304972312486
CCCAACTGTTAAGAAC-1	-1.88072629362979	-1.03539459321482
CCCAACTGTTCCATTT-1	-3.40831966788211	-3.09869386914951
CCCAACTGTTGCATTG-1	2.14677338212094	-1.74092265132648
CCCAACTTCGACACCG-1	-1.91752489001194	2.95764396425503
CCCATTGCACTTGGGC-1	-1.78967221171298	-2.20427753690464
CCCATTGGTCTCTCAC-1	2.0793521842297	-1.08691125277264
CCCATTGGTGCCTTTC-1	-3.50090022475162	0.684777357542687
CCCATTGGTTCAAGGG-1	-1.38338835627475	-2.15817000631077
CCCGAAGTCCAGCTCT-1	-0.755173222130923	-1.86259516242725
CCCGAAGTCTTTGGAG-1	-1.32766147047916	-2.12387325528843
CCCGGAACATGTGGTT-1	-1.40351994425693	-1.85845025542957
CCCGGAAGTATCGTAC-1	-3.35592909247318	0.380636193716698
CCCGGAAGTGAGTAAT-1	3.55144385903439	2.7086767935397
CCCTAACAGTGAGTGC-1	-2.83071656615177	-0.38796939614994
CCCTAACGTGCTGATT-1	1.50224690049252	0.44743464227932
CCCTCAAAGGAAACGA-1	3.62300781815609	3.23136232134121
CCCTCAAAGTTGCCCG-1	-2.22922487646976	-1.95385184053165
CCCTCAACACTTGAGT-1	-3.28025479704776	-0.443026951587028
CCCTCAACATCGCTAA-1	1.29247157185635	-1.96908082727177
CCCTCTCAGATGCAGC-1	-3.73949261099735	1.67746088739651
CCCTCTCAGGTCACCC-1	3.92287997811398	2.96092508074062
CCCTCTCGTCCGATCG-1	-2.56681485564151	-3.83360244992954
CCCTCTCGTCTTCGAA-1	1.75753538220486	1.10645411249416
CCCTCTCTCGTAGCTA-1	-1.15852089316287	2.94028804537075
CCCTCTCTCTCCCTAG-1	3.84421543686947	0.354720332586937
CCCTCTCTCTCTCTTC-1	-1.74134095103183	2.22205851312893
CCCTGATAGTAGATCA-1	-1.0362004795734	3.44308088060635
CCCTGATAGTCACTCA-1	-3.17261834532657	1.20636604067104
CCCTTAGAGAATTGCA-1	0.604680581980558	-0.195462963616676
CCCTTAGCAATAAGGT-1	-3.13171883017459	-3.67952754262669
CCCTTAGCATAAGCGG-1	1.48434691041073	0.552434422934227
CCCTTAGCATCTGGGC-1	0.0386699652608349	-1.03946682724935
CCCTTAGTCCCGAGGT-1	-1.24231691748538	2.34643218752163
CCCTTAGTCGAAATCC-1	3.38077740281186	0.455436089003258
CCGAACGAGGAATTAC-1	2.99730114548764	1.96536920305508
CCGAACGGTGCTTCAA-1	0.28843362539372	-4.09836151365025
CCGATCTAGACCAAAT-1	-0.901779965466647	3.24103210207241
CCGATCTAGTTGCGCC-1	4.73859934418759	4.40570018526333
CCGATCTTCTGAGCAT-1	1.37719552128872	0.439870097601586
CCGCAAGCAAGGTCAG-1	-2.7960972347919	0.605230429136925
CCGCAAGCACGGCACT-1	2.66900806038937	2.41880915399807
CCGCAAGCAGCCGTTG-1	-3.25383038908878	-2.71867241624577
CCGCAAGGTTGAATCC-1	0.715353651934476	1.29256270166653
CCGCAAGGTTGCATAC-1	3.08553223221859	-2.03320779565556
CCGCAAGTCAGGAGAC-1	-2.50771422774234	-2.7606505370496
CCGCAAGTCCGATGCG-1	0.121480054252954	-3.98281695607883
CCGGACACAGCTCTGG-1	-0.331557826108126	-2.72115578416569
CCGGACACAGTCGGTC-1	-0.394937799281268	2.84819767709988
CCGGACAGTAGCTGCC-1	2.92599801629147	0.361394145453148
CCGGGTACATGTTTGG-1	0.934985919886441	-1.56302066806538
CCGGGTAGTTTCGCTC-1	-0.527755455083041	3.04471872087734
CCGGTAGTCGTCTCAC-1	1.43941228001675	-1.56586750510914
CCGGTAGTCTGGTTGA-1	1.12733487694821	1.39166257616299
CCGGTGACAAATTGCC-1	4.94234280198178	1.52989957567471
CCGGTGAGTTCCTAGA-1	1.1474194964703	-2.25487961534244
CCGGTGATCCTTGAAG-1	0.884444161349149	-3.96333362821323
CCGGTGATCGCTTACC-1	3.13816790192685	-2.01124992135746
CCGGTGATCTTTACAC-1	-1.64080686957279	-0.121017060315437
CCGTAGGCAAATCCCA-1	-0.748260215825229	-1.8644080376981
CCGTGAGCAGACCTAT-1	-2.08578796774784	-3.47543098691685
CCGTGAGGTTGGGCCT-1	-3.30173797995487	2.5985898756625
CCGTGAGTCCAACTAG-1	-0.413420931405215	0.969806888067894
CCGTGAGTCTTCCGTG-1	-3.13435931593814	-0.807201764619178
CCGTTCAAGAGATGCC-1	0.61065469592175	-2.99153234723789
CCGTTCACAGGGTTGA-1	1.73125998585782	-3.51347305539829
CCTAACCAGAGTCAGC-1	-0.621359364098697	-4.2321636891721
CCTAACCCAATGAACA-1	0.128484956019731	3.03436682459133
CCTAACCGTACCCGCA-1	-3.80353875548282	1.43291661974209
CCTAACCGTAGTTAGA-1	1.20533303826413	3.40181730028408
CCTAACCGTGTCACAT-1	-2.70265837103763	-0.00907113317233998
CCTAACCTCGGTGAAG-1	-0.817336873120456	-1.66073133710606
CCTAAGAAGACCTCAT-1	-2.61958737761417	-0.283780834710426
CCTAAGAAGATGGCAC-1	-1.74244947821537	-3.42327000859959
CCTAAGACAGAGGCAT-1	-0.258389131135134	2.64124248262661
CCTAAGATCACCCATC-1	1.26418451874814	-3.79878856900913
CCTAAGATCTCGTCAC-1	-2.96892900854984	-3.41203715566379
CCTACGTAGTTTGGCT-1	4.64559177964291	1.02796647783535
CCTACGTCATAACGGG-1	-2.40887756735721	-3.5629902100919
CCTACGTGTTAGGAGC-1	1.61625127404294	-3.38200094465
CCTATCGAGCTAGCCC-1	-3.37958784491458	1.32898423906582
CCTATCGTCAAGAGGC-1	3.48709539979062	1.12627504106777
CCTCAACCACTCCCTA-1	0.549394234114499	3.78000352617519
CCTCAACGTCTTCCGT-1	-3.38818760306278	-0.59678327206356
CCTCACACAGGTGACA-1	-2.17140789420047	2.76005766626614
CCTCACAGTAGGCAAC-1	-3.04794760138431	2.488599994147
CCTCACATCGTAACCA-1	-2.79701776892581	2.4429399752261
CCTCAGTGTGGAACCA-1	1.79887275307736	3.52476260896938
CCTCAGTTCAGTGTCA-1	-3.64158387572208	2.19447086092251
CCTCATGCAGCTCATA-1	2.92011622994504	-1.67311247352344
CCTCATGTCTCCGTGT-1	0.346385224753232	3.11397359606045
CCTCATGTCTGTCGCT-1	1.1362209758099	1.51005552049892
CCTCATGTCTTTCCAA-1	-2.32969637305179	1.59588167902248
CCTCCAAAGATTTGCC-1	-1.42036385924259	-1.38691946033222
CCTCCAAAGCACTCTA-1	-2.9017302551929	-0.708529836571045
CCTCCAAAGCGAGTAC-1	-1.91957040221134	2.25338123079556
CCTCCAACACGAGGTA-1	4.67882160752377	1.08349774118679
CCTCCAAGTGGTAACG-1	-1.01249010950962	2.79504845377224
CCTCCAATCCGACAGC-1	1.24642936795315	-0.152225813901252
CCTCCTCGTATGAGGC-1	1.41238002389035	-1.84574993613941
CCTCCTCGTCAGCTTA-1	-1.27436407000461	3.5234641813876
CCTCCTCGTGCACAAG-1	4.40602640717587	3.07971141573208
CCTCCTCGTTCAATCG-1	2.40083388894162	-0.387399516141243
CCTCCTCTCACTGTTT-1	-0.997828558987765	2.19240114923733
CCTCCTCTCATGAGGG-1	0.063462743100883	-3.4602844930051
CCTCCTCTCGCTACAA-1	-0.601295486992984	3.4926442885043
CCTCCTCTCTCTGCCA-1	-3.71287317664066	-1.23603861693127
CCTCTAGCAGTCTTCC-1	0.445873036080213	3.62795350786465
CCTCTAGGTGAATGTA-1	-2.6121007958118	0.800140240156823
CCTCTAGGTGTTGATC-1	2.14011101334652	-0.222720525300331
CCTCTAGTCTGGCTGG-1	-1.06206722647586	-0.400028011834449
CCTCTCCAGGATAATC-1	-0.769257680482058	-0.165466270482368
CCTCTCCGTTAGAAGT-1	-0.111336813277392	2.4862577700259
CCTCTCCTCATTTGGG-1	4.83178381531796	1.28370950456875
CCTCTCCTCCGCTGTT-1	-0.484003559655337	0.69671032663601
CCTGCATAGCTCACTA-1	-2.79191513449588	-0.75663921896202
CCTGCATAGTCCGCCA-1	1.08388964741787	-3.84083153966648
CCTGCATCATTCGATG-1	4.81121639817319	4.44153449770229
CCTGCATGTATCACCA-1	-2.55502744109073	1.94269535776394
CCTGCATGTATCGCTA-1	3.75159291833004	1.35306046243923
CCTGCATGTTAAGCAA-1	3.64294962494931	0.995623567068749
CCTGCATTCTGCAGCG-1	0.0590377385105803	-2.25562956098301
CCTGTTGCACTCTGCT-1	-0.494274035996585	-1.43045412663204
CCTGTTGGTCGTTGGC-1	1.42468933671078	-1.84315391544086
CCTGTTGGTGTTACAC-1	1.96921543686947	-1.21412559512836
CCTGTTGTCCACTGAA-1	0.910339101248594	-3.69459059003574
CCTGTTGTCCTGTTGC-1	0.158451757424684	0.0628679179789357
CCTGTTGTCGGAGTGA-1	1.85690836518368	1.47399018045681
CCTTCAGAGAGGCGTT-1	-0.0354826906386898	-4.01234962705357
CCTTCAGAGCAATAGT-1	-2.39068837553897	1.18855021234768
CCTTCAGCAGCAGTCC-1	4.51906017869076	3.78794620271938
CCTTCAGTCGCCTTTG-1	-1.15832586676517	-4.0172298169492
CCTTCAGTCGTAGTCA-1	3.05613498299679	0.676575281584435
CCTTCAGTCTGAATGC-1	2.32830004304013	-3.4069249844907
CCTTGTGAGCACTAAA-1	-3.51651926428714	-2.39257480863316
CCTTGTGAGGTAAAGG-1	-1.12713976294437	-2.44639041188938
CCTTGTGGTTTGGAAA-1	-0.358241037434726	-3.42922594312412
CCTTGTGTCCTTATAC-1	4.88705448716244	1.22423575159329
CCTTTGGAGTAGGATT-1	1.84136895745358	-1.99195828202946
CCTTTGGAGTCTAGCT-1	-1.38113410860935	-3.39216282132847
CCTTTGGAGTCTTCCC-1	4.4840541323956	1.12312553163784
CCTTTGGAGTTTGGCT-1	-0.268643871850161	-1.2408015346883
CGAAGGAAGAGATGCC-1	2.87649612038693	-1.34212758306248
CGAAGGAAGCAGGCTA-1	-0.892860666817813	-1.27058710817081
CGAAGGAGTATCACGT-1	-3.20680447012821	-2.86593916181309
CGAAGGAGTCAGATTC-1	0.884023948603482	0.524149038756066
CGAAGTTTCGCCAATA-1	0.0773831308197095	3.9202976011874
CGAATTGAGAGTCTTC-1	1.78212933152279	-0.254354975259132
CGAATTGCAGTAACGG-1	0.066987582164058	-0.124241433179206
CGAATTGTCTGTGCAA-1	1.35031787961087	-0.246362111604042
CGACAGCAGAAACTCA-1	-1.09937556178012	2.95334575411099
CGACAGCAGACATCAA-1	-1.32124336153903	-0.589687428510017
CGACAGCAGCAGGCAT-1	-2.66808386237064	2.71083233591335
CGACAGCTCGCTGTCT-1	4.63561920731625	3.07485530611294
CGAGAAGCACCTTCCA-1	1.30971877186856	-0.420368096864051
CGAGAAGGTGAGATAT-1	0.476812108450742	-2.16176690820438
CGAGAAGGTGAGTCAG-1	-1.14834602267185	-1.13542937401516
CGAGAAGGTGTACATC-1	-0.237026528424411	-1.58795132402164
CGAGAAGTCGTCTCAC-1	-2.2249736347858	1.84839174982327
CGAGGAACAGAGCGTA-1	2.80000238030514	-1.51245703462345
CGAGGAACAGATAAAC-1	-1.33573861510196	-4.04941823247654
CGAGGAAGTGTTACAC-1	3.16264419167599	3.02192137476223
CGAGGCTAGGGAGGCA-1	-2.87164492995182	-3.33168818715794
CGAGGCTAGTTCGCAT-1	0.141777700775476	3.30280635591763
CGAGGCTCAATCTCTT-1	-3.21438355833927	2.33398626085537
CGAGGCTGTCGTCTCT-1	2.66327647774777	1.34537098642605
CGAGGCTTCAAGCCAT-1	-1.09883649737277	3.34692046877163
CGAGTGCAGAGCATCG-1	4.03290419190487	0.808827259504967
CGAGTGCAGGGACTGT-1	1.45084373562893	-1.75631978276951
CGAGTGCAGTGCCAGA-1	0.288229881816716	2.25385639902371
CGAGTGCGTCCTGGGT-1	0.0832307767432048	-1.37366067532284
CGAGTGCGTCGGATTT-1	1.91785912125668	-0.40122064117176
CGAGTGCTCACCATAG-1	2.65238408654294	-1.95180167916996
CGAGTGCTCGTAGTCA-1	0.612076564722867	-1.22243463162167
CGAGTTAAGCCGAACA-1	2.44357590287289	-1.74957921270115
CGAGTTACATTGAAGA-1	0.545507683449598	-0.489057860410041
CGAGTTAGTGGTCCGT-1	1.69931869118771	-0.704176775252647
CGATCGGAGCGTTACT-1	4.57811503022275	1.42138455148953
CGATCGGAGGATTTGA-1	1.38224308102688	-3.57601549390537
CGATCGGGTCTCTCTG-1	-1.56384725958744	-1.42998378638012
CGATCGGGTTCCGTTC-1	-0.716958478993563	-3.27217962506992
CGATCGGTCGCTTAAG-1	-1.16675730139652	-3.202970526254
CGATGCGCATCCTCAC-1	-0.538132266110568	2.94888279672878
CGATGCGGTGATTCTG-1	-2.5674230614368	0.138569691145592
CGATGCGTCGCCAACG-1	1.15921966641507	-0.503289035594291
CGATGCGTCTACCACC-1	2.03495232670865	0.0608009481074147
CGATGGCAGCTACGTT-1	-1.07365329653659	2.45248029466885
CGATGGCCAGTAACAA-1	0.165267064267011	-3.24923207524998
CGATGGCGTACGAAAT-1	3.60493616669735	1.59927938219326
CGATGGCGTCTAACGT-1	0.760476692610593	-2.51900639299137
CGATGGCTCCGACGGT-1	-0.0652543613378093	0.87463567491787
CGATGGCTCTCGCTTG-1	4.1806135615643	1.0075368666293
CGCAGGTAGGTTGGAC-1	2.94299416153988	0.588425734007531
CGCAGGTGTATTGCCA-1	1.06003932564816	2.62317822214382
CGCAGGTGTTGTACGT-1	-3.16937394530216	2.06576702829617
CGCATAAAGTTCTACG-1	-3.31851811797061	0.344139554464989
CGCATAACACGCGGTT-1	-3.52019353300968	2.41040346857327
CGCATGGAGATGTTCC-1	3.25159649460873	-1.48126133445484
CGCATGGAGCACTTTG-1	-0.897385493821292	3.25437972780483
CGCATGGCAAAGGTTA-1	0.776283725195737	-2.65032245877964
CGCATGGGTCTTGAAC-1	-2.32064171225467	1.7582053923251
CGCATGGTCTGGCCGA-1	-2.69533772856632	-0.751843622958488
CGCCAGACAGTTTCGA-1	-1.57711716086307	2.18131969209927
CGCCAGACATATGAAG-1	4.27334742158017	3.20082423921841
CGCCAGAGTCATCGGC-1	1.77960853188595	2.95054195162075
CGCCAGAGTGTACGCC-1	1.90238825886807	-2.16452946428043
CGCCAGAGTTCAGTAC-1	0.322270824604841	3.07204435106533
CGCCAGATCGAACCTA-1	-0.0813417592708156	-1.66343422893269
CGCCATTAGAAACTAC-1	0.520286276036115	1.19205115076321
CGCCATTCATCATCTT-1	-3.33221836478153	-2.12279822591526
CGCCATTGTCGTACAT-1	-1.16507859618106	-2.46438457730991
CGCCATTGTGTTACTG-1	0.881785078936429	-2.36446239713413
CGCCATTTCTAGGAAA-1	-1.70204539687076	-3.73403098348362
CGCGTGACACACACGC-1	4.78100447266659	2.71843002077358
CGCGTGACACAGAGAC-1	-3.75856800467411	1.60549733873623
CGGAACCAGGTCCCGT-1	-0.245771662301211	1.82246539827602
CGGAACCCATGACGGA-1	0.44275371640286	-0.56804557803852
CGGAACCGTTGTTGTG-1	1.95170740693173	2.48773215051907
CGGAACCTCCAGCAAT-1	-3.23037429243961	-3.57713153127415
CGGAATTAGATCCCAT-1	3.70174150078854	-0.141100189721412
CGGAATTGTAGGAGTC-1	1.93276576607785	1.1970674776675
CGGAATTGTGCCTAAT-1	4.27530865281186	-0.194788894688911
CGGAATTGTTCGGTTA-1	0.385651930266233	2.59212634798306
CGGAATTTCTTAGCTT-1	1.96743492692074	-1.892767629659
CGGACACCAAGTGATA-1	1.71197025387845	-0.24941297534687
CGGACACCATCTTAGG-1	2.7555168113049	1.49954579111355
CGGACACGTGCTCGTG-1	0.295101969533773	-0.486131212746925
CGGACACGTGTTGATC-1	2.67813376992306	2.50281617876308
CGGACACGTTGCATGT-1	2.31972698777279	-0.239682576691932
CGGAGAACAAACTAGA-1	-1.31035037428775	-2.44895341161472
CGGAGAACATATGGCT-1	-2.05093379408756	-2.71900989774448
CGGAGAAGTGGAGGTT-1	-2.34098501593509	1.77207324739712
CGGAGAATCGGTCTGG-1	-0.684840814179568	-1.74820860389454
CGGCAGTAGGCGCTCT-1	-0.378331796235232	-0.0469347453473278
CGGCAGTCACTGTCCT-1	2.57188467591366	1.04537282224911
CGGCAGTCAGCTCTGG-1	-0.264260516471057	1.59196779962795
CGGCAGTGTCGTTGCG-1	0.200670718246312	-1.32710879210216
CGGCAGTGTCTTCTAT-1	1.0964626511868	1.08602640863674
CGGCAGTGTTAAAGTG-1	-3.41029901892581	0.82674167391079
CGGCAGTGTTGCCAAT-1	1.45643512814602	-0.850001371538467
CGGGACTCACCGTGCA-1	4.72878126710019	4.2295770430209
CGGGACTCATTGAAGA-1	1.36097447484097	2.28908965822475
CGGGACTTCTTAATCC-1	-3.49233694464603	-1.87488981250507
CGGGCATAGGTAGCAC-1	1.2087593516644	-2.0922494149564
CGGGCATCAATTGAAG-1	-0.0716863134566829	0.682095267737084
CGGGCATGTGTAACGG-1	0.0657868916477873	-2.07040550473911
CGGGCATTCTGCCTGT-1	-1.07894404322544	3.05049488779324
CGGGCATTCTTTACAC-1	-1.45177956015506	3.52937839266079
CGGGTCAAGAAGCGCT-1	4.19217400162777	0.654677488768273
CGGGTCAAGAGTAACT-1	-1.1533171692554	1.57961032625454
CGGGTCAAGCTAATCC-1	-2.16548819929996	1.97090122934597
CGGGTCACACACGCCA-1	-0.99271626860538	0.251556255781823
CGGGTCAGTCCATACA-1	-0.742621318406253	-3.09659578565342
CGGGTCATCAGGTAAA-1	0.281263946586461	3.74924037691372
CGGGTCATCCCACAGG-1	-0.0381360808078334	-3.28821661237461
CGGGTCATCCGTATAG-1	-0.77984811455646	-2.71211125615818
CGGGTCATCTTCGGAA-1	-1.34497375876346	-2.44676294091923
CGGGTGTAGAGCGACT-1	1.27438931077084	-0.858190647399253
CGGGTGTAGCCGTCGT-1	0.918617590361448	0.95466075178402
CGGGTGTAGGGTACGT-1	0.55788911789021	2.53385398622768
CGGGTGTAGGTGCGAT-1	2.46497182458004	-0.0775399423001476
CGGGTGTAGTTCCGGC-1	3.63044099419674	0.169266202414208
CGGGTGTCACTACTTT-1	-1.03274186045566	3.5724611067416
CGGGTGTTCATTTGGG-1	-2.83387585074344	-0.184360764062233
CGGGTGTTCGAGCACC-1	1.30483929722867	2.83041427370327
CGGTCAGAGTCCGTCG-1	2.43508915513119	-0.080551526582069
CGGTCAGCAAGCACCC-1	1.57522074788174	1.75843546625393
CGGTCAGCACAATTCG-1	2.12171225159726	-0.743619448578186
CGGTCAGCAGTCAGCC-1	4.82855324357113	1.10676644083279
CGGTCAGCATCAGCTA-1	-1.03768737704196	2.73084137674587
CGGTCAGGTAGGTCAG-1	-0.918057874745517	-1.35975690845234
CGGTCAGGTGCCTAAT-1	0.502709283524366	0.657903172934227
CGTAAGTAGACCAGAC-1	-2.22447581679264	2.03603670831936
CGTAAGTAGCTGAGCA-1	-3.39212270171085	1.01365695234554
CGTAAGTAGGTCACAG-1	1.59279636948666	-0.157136759793586
CGTAAGTCACTCGATA-1	4.96346573441586	1.86371348139065
CGTAAGTCATAGTCAC-1	0.834036572867246	2.99617002245205
CGTAAGTTCACAACCA-1	4.79281763642392	2.74391100641506
CGTAAGTTCCGACGGT-1	-2.40901012808719	-2.77397193673832
CGTAATGCAAATCGGG-1	1.2621735772427	1.08475468393581
CGTAATGCAGCAGATG-1	-3.51934667021671	-0.613295517003364
CGTAGTAAGATGACCG-1	-3.19842524916568	1.1108767771365
CGTAGTACAAATCCCA-1	-2.81472463995853	-3.55238129857761
CGTAGTACACTACCGG-1	1.90309826939663	-2.9104125714658
CGTAGTAGTTGCCGAC-1	1.81112281888089	0.363757946455651
CGTAGTATCACGGTCG-1	-2.83316941649356	-2.40919997457249
CGTAGTATCCATTCAT-1	2.07131652443966	-3.32422830823643
CGTCAAACACTGGACC-1	2.22498230546078	-0.1432251549123
CGTCAAACATTGAAGA-1	-0.0859438189927623	-0.708035728967018
CGTCAAAGTCTAGATC-1	1.7229457339581	3.49574659105557
CGTCAAATCAACGCTA-1	4.37287525742611	2.89074013468044
CGTCCATAGAGAGAAC-1	-1.97237272650638	-3.82031657460911
CGTCCATAGCATTGAA-1	1.69398371785244	-2.63165654901249
CGTCCATAGGTAGTCG-1	1.69435624688229	0.468872168028527
CGTCCATCAACGGTAG-1	-0.160092414325862	-4.14346792463047
CGTCCATCAGAGATGC-1	-2.86870594412723	0.797572591269188
CGTCCATGTGACAACG-1	-1.37100322634616	-4.25728990796787
CGTCCATTCACGGTCG-1	0.915121539526792	0.587097265684777
CGTCCATTCAGAACCT-1	2.11387614815793	2.7629444384219
CGTCCATTCCATCCGT-1	0.21899247079453	-3.35667087796909
CGTGAATAGGGCTTCC-1	0.143493912213655	3.32605598207729
CGTGATAAGCACGATG-1	3.32371573060116	0.191612102949791
CGTGATAAGCCGATTT-1	1.85157553761563	0.619923927748375
CGTGATAAGCCGTAAG-1	1.54239813893399	-2.43925466302616
CGTGATAAGGCCTTGC-1	4.22890238373837	0.849028804266625
CGTGATAAGTTGTACC-1	2.99376897423825	2.34685037370937
CGTGATAGTCCAAAGG-1	0.0273548765417054	3.09291169878262
CGTGCTTCAATAGTGA-1	-0.517901138371615	0.429279305899315
CGTGCTTCACGTACAT-1	-2.03488154799381	1.48575518366116
CGTGCTTCACGTGAGA-1	-0.544979051655917	-1.95711519483311
CGTGCTTCAGAAGTGC-1	0.870893701010556	2.76761172052639
CGTGCTTCATAAGCGG-1	-3.16890163809696	1.68660781618374
CGTGCTTTCGTGGAAG-1	0.260164662295194	-1.3733114517091
CGTGTCTTCTCTCGAC-1	-2.51163764388004	-2.31048753026707
CGTTAGAAGGTATCTC-1	-0.225125239199786	-0.649975500142402
CGTTAGAGTGGTCTGC-1	1.50246982186398	-0.951206269746847
CGTTAGATCCCACAGG-1	0.219388990693898	0.501848676169091
CGTTCTGAGAAGCTGC-1	1.41634599774441	-3.62920238736851
CGTTCTGAGATTGGGC-1	-1.39385636240879	-1.40599017504436
CGTTCTGAGGTAGCAC-1	-2.54017134100833	-3.45729806188328
CGTTCTGTCGTGCACG-1	1.66883616059384	-3.16492249730808
CGTTGGGCAGCAGAAC-1	1.56355015843472	0.649783709013634
CGTTGGGTCCACGGGT-1	-1.30870862395206	-3.65072014096958
CTAACCCAGGATATAC-1	-3.46562858015933	-2.27375855211002
CTAACCCTCAAGAGTA-1	2.82028178780636	-1.5839017844556
CTAACTTAGGGCTAAC-1	4.68948607056698	1.81937048670071
CTAACTTGTCGCATTA-1	3.03242807000241	2.64177439447659
CTAACTTGTGATTCTG-1	-3.16761942297855	-1.69497611287815
CTAAGTGAGCGCAATG-1	2.89972714989743	0.66494546171444
CTAAGTGCACATAGCT-1	-3.59019751936832	1.64498780008572
CTAAGTGTCATCGCTC-1	4.71690086930356	1.75448177095669
CTACAGAAGAGCAGCT-1	-2.71113009840885	-0.785014427339859
CTACAGAAGATTAGTG-1	1.24533776848874	3.49338386293667
CTACAGATCAGCTAGT-1	1.40557376950345	1.71312234636562
CTACAGATCCCGAAAT-1	1.7305528363522	-0.909280597305126
CTACATTGTGAGACCA-1	-2.13730307013431	-1.08818917635662
CTACATTTCCCGTTGT-1	0.350356175595136	-3.44414236310703
CTACCCAGTCGGATTT-1	1.53690986245236	2.1511850142123
CTACCCATCCAGGACC-1	-2.52173872382083	-0.468882612025566
CTACCCATCCTCTAAT-1	4.43363194077572	0.524716594183617
CTACCTGAGCAAACAT-1	-2.56528230101505	2.00621531244534
CTACCTGAGTGGTGGT-1	-3.56639929205814	1.0730030321719
CTACCTGGTGACACAG-1	-3.3479144135181	0.879002549612694
CTACCTGGTTAAGTCC-1	1.02387271731457	-2.27900364164097
CTACCTGTCCATTCGC-1	4.28428797333798	1.67843625780361
CTACGGGAGCTAGAGC-1	-0.600668088502078	-4.29562523130161
CTACGGGCACCAGCCA-1	0.771357937746854	2.28231499429958
CTACGGGCAGTCCCGA-1	-0.398885861939578	1.15876720186489
CTACGGGCATGCCGAC-1	5.04943565934262	1.94056794878262
CTACGGGGTGCCCACA-1	-3.79020758063236	-0.415012619530983
CTACGGGGTTCCACGG-1	-0.0461339438025043	-0.18355592254383
CTACTATAGATTGACA-1	-3.33687801749149	2.20798371073025
CTACTATAGCCATTTG-1	4.27285627930722	3.14074228044766
CTACTATCACTGTCGG-1	0.975555225306363	1.57476923700588
CTACTATCAGAGATGC-1	-1.19977910906711	-3.03520705465061
CTACTATCATGAGATA-1	-0.517424241608767	1.95061967607754
CTACTATGTGCAATAA-1	2.64221052735409	-0.481837532555885
CTACTATTCCATTCGC-1	4.310109659129	1.25895450350063
CTAGACAAGATGCTAA-1	-1.24002344996372	2.98251030679958
CTAGACAAGTCACGAG-1	-0.278475896424441	1.25842354532497
CTAGACACATTAAAGG-1	0.926200672083707	2.76976225610989
CTAGACAGTCCCTGAG-1	2.35192684739193	-2.29006101850254
CTAGACAGTCTCCCTA-1	-0.822002903527407	2.53075835939663
CTAGACATCCCTCGAT-1	0.249388157420964	2.02620766397732
CTAGGTAGTGCGGCTT-1	-0.637291506833224	-1.589724681413
CTAGGTATCGGAAGGT-1	-0.136205331391482	-2.39515294793827
CTATAGGCAACAACAA-1	1.29053704350552	-2.84008707765324
CTATAGGCAACCCTAA-1	-1.89461477190891	-0.220537505185432
CTATCCGAGGTAAAGG-1	-0.114168004101901	-0.569365314280815
CTATCCGAGGTGTGAC-1	0.608372434073301	-1.38957669500095
CTATCCGCATCTTAGG-1	1.92991284936032	0.357035257780724
CTATCCGCATTGGGAG-1	4.75570778458676	1.73336432214993
CTATCCGGTGTGTCGC-1	1.25872866719327	-2.90969969991428
CTATCTAAGCCAACCC-1	-0.413835720128207	-1.77271243098957
CTATCTACACACCTAA-1	-1.26180036456027	0.985269286596947
CTATCTAGTAGCACAG-1	0.411373897486539	-0.192788741624183
CTATCTAGTGAAGCTG-1	4.53999142258725	0.631141641104393
CTATCTAGTTATCCAG-1	-3.09844632536808	2.11927054163235
CTATCTATCTGACGCG-1	3.92430667489132	1.92336938616055
CTATCTATCTGAGCAT-1	1.38560812085232	3.51184413667934
CTATCTATCTGTGTGA-1	1.07050315945706	2.37315867182034
CTCAACCCACGCTGAC-1	-0.912948206967501	-3.81885959867222
CTCAACCGTCACTCAA-1	-1.5403097429935	3.66325805422085
CTCAACCGTCTTAGTG-1	4.77569584458432	1.69816825624722
CTCAAGAAGGAGTCTG-1	2.90551786034665	-1.93002905610783
CTCAAGAAGGGACCAT-1	-0.283000395602374	2.84865639444607
CTCAAGAGTCCGACGT-1	-0.49548132807651	1.45878813501614
CTCAAGATCGCTAAAC-1	-0.637938396042971	-1.46513422492725
CTCAAGATCGGCTGTG-1	-0.58681513459125	-2.797807834184
CTCAATTCAGACCTAT-1	-2.66567654997745	-1.38457237843258
CTCAATTGTGGTCTTA-1	0.368716283732267	0.16205034490841
CTCAATTTCCTCTAAT-1	-1.12453742415348	0.0776439690233998
CTCACTGAGCAAACAT-1	-2.57514639288822	-2.48994567159397
CTCACTGAGCTCTGTA-1	1.90129117577633	-2.01897170308811
CTCACTGCAGCGGATA-1	4.43593315690121	2.25661561723965
CTCACTGGTCGCATCG-1	0.14131668119988	1.77902839418667
CTCACTGGTGAAGCTG-1	-2.84678907782474	-1.73918112281544
CTCACTGTCTCCCATG-1	-4.14383025557437	-0.877019952124185
CTCACTGTCTCGTCGT-1	2.22458772271237	-2.22546555761082
CTCAGAAAGCTAATCC-1	4.34578137009701	1.12344978090542
CTCAGAAGTAAGGAGA-1	2.32826094239316	-0.0056410050748058
CTCAGAAGTCGTGCCA-1	4.31093887894711	3.48298404451626
CTCAGAAGTGGTCTAT-1	-3.56836171538272	1.89349816080349
CTCAGAAGTGTTCATG-1	2.27056936829648	-0.964477340763635
CTCAGGGAGCTCGTGC-1	1.05813448041043	-0.558049223458595
CTCAGGGAGTGGCCTC-1	0.885138197832914	2.19225595232266
CTCAGGGCACTCCTTG-1	-2.31320448309818	-0.742649531996078
CTCAGGGGTGCAATGG-1	2.81652168839535	-3.04337169889194
CTCAGGGGTGTCCATA-1	2.50513987153134	-2.96468975309116
CTCAGGGTCGAAGGAC-1	0.337605073147626	-1.60434105161411
CTCAGTCAGAGCACTG-1	0.954942329817624	1.27729485269802
CTCAGTCCAATACGCT-1	0.578791960173459	1.00690088506954
CTCAGTCGTTCCGCTT-1	2.65613154976925	0.654459693396264
CTCAGTCTCAACGTGT-1	-0.00554441005626177	-0.48336084846241
CTCAGTCTCCTCGCAT-1	-1.21091051489749	3.11226985689419
CTCATCGAGTAGTCAA-1	-1.59644074828067	-2.1576026893018
CTCATCGCAGGGACTA-1	0.595832332068296	0.392025210821801
CTCATCGCATCGCCTT-1	-3.20918960959354	1.31213829752224
CTCATCGCATGCCGCA-1	-3.44757314116397	2.55641815897244
CTCATCGGTATGACAA-1	0.405443056517453	2.65898988481777
CTCATCGTCAAGAGGC-1	2.63316301911435	0.0937050366045765
CTCATCGTCAGTCAGT-1	-1.06314297110477	-0.980139239764041
CTCATGCAGACGGTTG-1	-0.63724888951221	-1.28445615533573
CTCATGCAGTGCTCAT-1	-2.65345306784549	-0.54423799279911
CTCATGCTCCGTGGCA-1	-2.09425897986331	-3.73593666318638
CTCATGCTCTCTAGGA-1	3.36840324013791	-1.62760647300465
CTCATGCTCTTAGTTC-1	-3.88137836844364	-0.469726703202552
CTCATTAAGTAGCCAG-1	-0.778515712327151	3.04593250986355
CTCATTACACTTTAGG-1	-0.24744843036571	-3.18172290090305
CTCATTAGTCGAAACG-1	-0.918638364380984	0.548482992613488
CTCATTAGTGTTACTG-1	0.712773545676084	-0.214582881963081
CTCATTATCGCTGACG-1	-2.03824444205204	0.573818781340294
CTCCAACAGAAGCTCG-1	-0.897912220067172	3.30587623354214
CTCCAACAGAAGTCTA-1	-3.0124811688129	-0.418724260365791
CTCCAACTCTGTGCAA-1	-3.65848656088748	1.73224303957241
CTCCACAAGGGATGTC-1	0.135567716353746	-0.0241538501141735
CTCCACACAATTGCGT-1	-1.3147706547443	-2.35493089917881
CTCCACAGTAGCTAAA-1	-2.15185304076114	-0.220619580781288
CTCCACAGTCGTGGTC-1	0.0470506409492209	0.590100624525719
CTCCACATCATTCACT-1	-1.49344737917819	2.90254614588039
CTCCATGCATAAGCAA-1	1.23300473301968	1.93126580950039
CTCCATGGTAATACCC-1	3.29548482506833	1.45016334291714
CTCCATGGTGAGAGGG-1	1.12065951436123	3.5997786306979
CTCCATGTCGGTCATA-1	-1.40772409827152	2.19978902574795
CTCCCAACAACACGAG-1	3.30776242821774	-1.81144495967609
CTCCCAACACGCGGTT-1	-2.25212498099246	-1.3416857934354
CTCCCAACAGGCACTC-1	-3.91753192336002	1.20009491678494
CTCCCAAGTTTAGTCG-1	3.03097681611142	0.752833702528649
CTCCCTCAGGGCTTCC-1	-3.25613661200443	2.07853815790432
CTCCCTCAGTAACCTC-1	0.0360016627546265	0.562025167906456
CTCCCTCCAAGTCGTT-1	1.10531859009823	-0.144046983754463
CTCCCTCCACTGGATT-1	-3.49764342696109	1.64063999887722
CTCCCTCTCAACGTGT-1	4.16357378571591	1.51764509912746
CTCCGATAGCTCATAC-1	-2.93549771696964	1.63209030863064
CTCCGATCACTAGGCC-1	5.06119446366391	1.77263663049954
CTCCGATTCAATCCGA-1	0.850679024153562	3.20104358431118
CTCCGATTCATCACCC-1	-1.48786540419498	3.42938134905117
CTCCGATTCCAGCACG-1	-3.28601880461612	-2.78926470044834
CTCCTCCAGAGTCTTC-1	3.00457458108029	2.13773248430508
CTCCTCCAGGCCCAAA-1	-2.45987363249698	-2.51298608545048
CTCCTCCCACTAACGT-1	-0.605954662865786	-3.73808767560703
CTCCTCCGTCGCAACC-1	1.84651581852994	2.33045218225735
CTCCTCCGTGCAATAA-1	0.0558218909736588	-1.77517887119038
CTCCTCCGTTACCTGA-1	-1.99319024474063	-1.5983044720052
CTCCTCCTCATGCCCT-1	-2.49357791335025	-3.34853484395725
CTCCTCCTCCAACACA-1	-3.77481885344425	1.18116400476711
CTCCTCCTCCGAGGCT-1	-2.68622846991458	-1.01292423818094
CTCCTCCTCTGGGCAC-1	4.60135321229062	3.12103603121059
CTCCTTTAGAGACAAG-1	-1.77345593363681	-1.56662257674915
CTCCTTTCACATAACC-1	-1.05798406989017	0.0731242680193714
CTCCTTTGTCCAGGTC-1	-1.86279387862125	-1.97441246274692
CTCCTTTTCTATGCCC-1	0.146876691871495	0.280462720358544
CTCGAGGAGTCTGCAT-1	-1.77595098406711	0.100557067358666
CTCGAGGGTGTGATGG-1	2.04793481438717	-1.58997674945576
CTCGAGGGTTCGCGTG-1	4.60542063325009	4.27907035585659
CTCGAGGGTTGCCGCA-1	-0.0154125922981784	-0.723904541766471
CTCTCAGCAGTTGGTT-1	2.89187197297177	-1.27127485636455
CTCTCAGGTATGACAA-1	-0.746398166722445	-4.24717404607517
CTCTCAGGTCGCGTCA-1	-1.94600220114627	0.50606034036892
CTCTCAGTCAGACATC-1	-0.114695073074488	-3.0211348748563
CTCTCAGTCCGTGTAA-1	-1.00405748278537	-1.48680975202305
CTCTCAGTCGTCCTTG-1	-2.07271118552127	1.41970226999538
CTCTCGAAGAGATCGC-1	-0.648417667454867	-3.43518807653171
CTCTCGACAATTGCGT-1	1.80325405209622	1.67064163919704
CTCTCGAGTTGCGTAT-1	-1.55766387373844	-0.825024037694759
CTCTCGATCTCGGGAC-1	-2.48416324049869	-3.99042441610081
CTCTGGTAGGGTTGCA-1	-1.15138442904392	-0.644968411958046
CTCTGGTAGGTAGTCG-1	-1.31418700606266	-2.78405787709934
CTCTGGTTCCTTCTGG-1	-1.59013350397983	0.617433168852501
CTCTGGTTCGAGTGAG-1	1.63268546670041	1.76808927294033
CTGAATGAGTCGCGAA-1	-1.2778141060535	-3.27932741407139
CTGAATGCAAGTGCAG-1	4.28781466096005	0.741881706679039
CTGAATGCAGTTGTCA-1	4.59940580933652	2.2720951819064
CTGAATGGTCGCGTTG-1	0.795176847868772	2.92388270136135
CTGAATGTCCGGCTTT-1	-2.53976054579654	2.09952471491116
CTGAATGTCGGTCATA-1	4.43568091004452	3.6045188688876
CTGAATGTCTAGTGTG-1	3.59070186226925	1.22128412958401
CTGAATGTCTTGAACG-1	1.43659035771451	2.27404997583645
CTGAGCGAGCCAAGGT-1	1.55076102822384	0.785721757376366
CTGAGCGAGCCGATCC-1	2.33742622941098	-2.66862621072514
CTGAGCGAGGTCGACA-1	-1.6414410629932	-3.36444999936802
CTGAGCGCACACTGGC-1	3.12937287896237	-2.27232947114689
CTGAGCGCAGTGCCTG-1	0.383199050122113	0.855651357138329
CTGAGCGGTCGAGCAA-1	0.868756934100003	-0.83968683991415
CTGAGCGTCATCTCTA-1	3.21284775345883	-1.6184466100095
CTGAGGCAGCGTACAG-1	0.112384571724744	2.54704187151211
CTGAGGCGTGACAGGT-1	-1.63822563082614	2.2524521135928
CTGAGGCGTGGAGAAA-1	1.87178926079831	1.76642868753689
CTGATCCAGCATACTC-1	-2.35939784438053	-0.0899539804814525
CTGATCCCATAAGCGG-1	1.74055819123349	1.15706107851284
CTGCAGGAGAATTGCA-1	2.29987864106259	-2.47103621724827
CTGCAGGAGTGCGACA-1	-1.07334740549961	-2.69211914304478
CTGCAGGCATTGTACG-1	1.36711089222989	0.573200919592553
CTGCAGGTCAGCCCAG-1	-3.67066116721073	1.13984582659023
CTGCATCAGACTCTTG-1	-1.17143888861576	0.861779072249108
CTGCATCAGACTGTTC-1	-0.24116979629436	1.01422975298183
CTGCATCCACATTCTT-1	0.0674143506639502	-2.03218867543919
CTGCATCCAGTCACGC-1	-3.51054902464786	1.7550029539706
CTGCATCCATACTGAC-1	0.186227477186532	3.21381185289639
CTGCATCGTTGACTAC-1	2.37606815903744	-1.22799625161869
CTGCATCTCGTCTACC-1	-3.01782269865909	1.48981569048183
CTGCCATGTTAAGTCC-1	-2.29888673216739	-1.88005997899754
CTGCCATTCAAACCCA-1	1.26037315934262	-1.83003445628864
CTGCCTAAGAATAACC-1	-0.476600185937075	-3.79423548940403
CTGCCTAAGGAACGCT-1	0.984080239230008	0.262602546179467
CTGCCTACAAACACCT-1	3.96571068375668	0.63763890501278
CTGCCTACAAGGTCAG-1	4.79095987885556	0.878789999449425
CTGCCTACATGAGGGT-1	-0.97495229632297	-1.56232138637287
CTGCCTACATGTGGTT-1	-3.62980122954288	-1.9455014682172
CTGCCTAGTCGTGGAA-1	3.16069869607052	1.23844716783779
CTGCCTAGTGGCGCTT-1	4.77072243302426	4.43155381914394
CTGCCTAGTTGGTGTT-1	-0.46783901841083	0.427937366926842
CTGCGAGAGTTGTAGA-1	4.51267246811947	4.12152478929775
CTGCGAGCAAATGATG-1	-2.42929644972721	2.7717289709689
CTGCGAGTCGCTCATC-1	3.00269417374692	-1.50673415425999
CTGCTCATCACTACTT-1	-2.14846988112369	2.69828341242092
CTGGACGGTCACCGCA-1	-2.46281071097293	-0.252668938672371
CTGGACGGTCATATGC-1	3.26273302643857	0.637716987097435
CTGGACGGTCCACTTC-1	-2.44319029242435	-0.00106235507709462
CTGGACGGTCTGTGAT-1	3.86902145951352	1.98451159235256
CTGGACGTCCTTATGT-1	0.871888562136502	1.49378726717251
CTGGACGTCGGTCTGG-1	1.58993987649045	0.648089983427697
CTGGCAGGTTATCTTC-1	4.00016479104123	1.53016422029751
CTGGCAGGTTTCGGCG-1	-0.343584612912326	0.0393369578959278
CTGGCAGTCTCCGAGG-1	-2.88057203680912	-2.86372675660831
CTGGTCTAGGTGCTGA-1	0.101002383076759	3.34735248323696
CTGGTCTAGTAGAATC-1	-1.82600028902927	-2.88329746488316
CTGGTCTAGTATGGAT-1	-0.675826744145541	2.08517740007656
CTGGTCTCACGTATAC-1	-1.2334329643909	-1.53794189456684
CTGGTCTCATCCGAGC-1	-3.39586420447269	-0.0847071028111644
CTGGTCTGTGGTCTAT-1	-0.698356584614901	-3.01954438451511
[truncated: 2,332 more rows]
