# Supplementary material for: White and brown adipose tissue share a convergent fibro-adipogenic progenitor population
Source: EMBO Rep. 2025 Oct 8;26(22):5612–36. doi: 10.1038/s44319-025-00591-6 (PMC12635263; doi:10.1038/s44319-025-00591-6)
Supplement: Supplementary file 8 — Source data Fig. 1 [file 44319_2025_591_MOESM8_ESM.zip › Figure 1 source data/1F/wat_cc_clusters.csv]

	x
AAACCCACAGAGCCCT-1	wCAPs
AAACCCACAGTCAGTT-1	Early Preads W1
AAACCCAGTATGACAA-1	wCAPs
AAACGAAAGCGCAATG-1	Early Preads W1
AAACGAACACATGGTT-1	wCAPs
AAACGAAGTGCGAGTA-1	wFAPLs
AAACGAATCCTGTTGC-1	Early Preads W2
AAACGCTAGCAGTACG-1	wCAPs
AAACGCTAGTCTCCTC-1	wCAPs
AAACGCTAGTTGTACC-1	wFAPLs
AAACGCTGTAAGACCG-1	Early Preads W3
AAACGCTGTCGATTCA-1	wFAPLs
AAACGCTTCACTGTCC-1	wFAPLs
AAACGCTTCTAGACCA-1	Early Preads W4
AAACGCTTCTTGCGCT-1	Early Preads W2
AAAGAACCAGCTTTGA-1	Early Preads W1
AAAGAACGTTCGGTCG-1	wCAPs
AAAGAACTCTCTCTAA-1	Early Preads W1
AAAGGATCATTGTGCA-1	Early Preads W4
AAAGGATGTAGACACG-1	wCAPs
AAAGGATGTTGCCGAC-1	Early Preads W2
AAAGGGCAGAAGATCT-1	Early Preads W2
AAAGGGCCAAAGCACG-1	wCAPs
AAAGGGCGTTTGGGTT-1	Early Preads W2
AAAGGTACACTACTTT-1	wFAPLs
AAAGGTACAGACAAGC-1	Early Preads W1
AAAGGTAGTATGCGTT-1	wFAPLs
AAAGGTAGTATTTCTC-1	wCAPs
AAAGGTAGTCTGTGGC-1	Early Preads W1
AAAGGTATCGGTGTTA-1	wFAPLs
AAAGTCCTCCGCGATG-1	wCAPs
AAAGTGAAGCGTTCAT-1	wCAPs
AAAGTGAAGTGGTGGT-1	wCAPs
AAAGTGAGTCTTGTCC-1	Early Preads W4
AAATGGACAAGCAGGT-1	Early Preads W1
AAATGGACAATACCTG-1	wFAPLs
AAATGGACACGTGAGA-1	Early Preads W1
AAATGGACACTCATAG-1	Early Preads W2
AAATGGAGTACTGCGC-1	Early Preads W1
AAATGGAGTAGGAAAG-1	wFAPLs
AACAAAGCAGGTATGG-1	wCAPs
AACAAAGCATAGAGGC-1	wCAPs
AACAAAGGTCCCTGTT-1	Early Preads W3
AACAAAGGTGCATTAC-1	Differentiating wFAPLs
AACAAAGGTGCGGTAA-1	wCAPs
AACAAAGGTGGTTTGT-1	Early Preads W1
AACAACCAGCAGTCTT-1	wCAPs
AACAACCAGGAGAATG-1	wCAPs
AACAACCAGTCATGAA-1	wCAPs
AACAACCCACGGCACT-1	wCAPs
AACAACCCAGAGAATT-1	wCAPs
AACAACCCAGCGGTCT-1	Early Preads W4
AACAACCGTAGACGTG-1	Early Preads W3
AACAACCGTTTGATCG-1	wCAPs
AACAAGACAACTGATC-1	wCAPs
AACAAGACACGACAGA-1	Early Preads W1
AACACACAGTCAGAGC-1	wCAPs
AACACACCAAAGGGTC-1	wCAPs
AACACACCAAGAGTTA-1	Early Preads W1
AACACACTCGATGCTA-1	Early Preads W2
AACAGGGAGACGACGT-1	wFAPLs
AACAGGGAGGATCACG-1	Early Preads W1
AACAGGGAGTTCGCAT-1	Early Preads W1
AACAGGGGTGGTGATG-1	Early Preads W1
AACAGGGTCTGTAACG-1	wCAPs
AACCACAGTCAACATC-1	wFAPLs
AACCACAGTGTGTGTT-1	wCAPs
AACCACATCACAAGGG-1	wCAPs
AACCACATCAGGACAG-1	wCAPs
AACCATGAGTGGAATT-1	wCAPs
AACCATGGTACACGCC-1	wFAPLs
AACCATGTCGTCGGGT-1	Early Preads W1
AACCCAAAGCAATTAG-1	wCAPs
AACCCAAAGCAATTCC-1	wCAPs
AACCCAAAGTCGAATA-1	wFAPLs
AACCCAACACACCTAA-1	wCAPs
AACCCAACAGCTACAT-1	wCAPs
AACCCAACATCATGAC-1	wCAPs
AACCCAAGTGATTGGG-1	Early Preads W3
AACCTGAAGATCACTC-1	wCAPs
AACCTGAAGTGTTGAA-1	wFAPLs
AACCTGACATCGCCTT-1	wFAPLs
AACCTGAGTACAGGTG-1	Early Preads W2
AACCTGAGTTGAAGTA-1	wFAPLs
AACCTGAGTTGACTAC-1	Early Preads W3
AACCTGATCAAATGCC-1	wCAPs
AACCTTTCAAAGCAAT-1	wFAPLs
AACCTTTCACTTTATC-1	wCAPs
AACCTTTGTCTAGATC-1	Early Preads W3
AACGAAAAGTAGAGTT-1	Early Preads W1
AACGAAAGTAGTGCGA-1	Early Preads W1
AACGAAATCGTGTGAT-1	wCAPs
AACGAAATCTAGTCAG-1	Early Preads W2
AACGGGAAGAACTCCT-1	Early Preads W3
AACGGGAAGCTGACAG-1	wCAPs
AACGGGAAGGCATCTT-1	Early Preads W2
AACGGGAAGTAGCTCT-1	Early Preads W1
AACGGGAAGTGACCTT-1	Early Preads W3
AACGGGACACCTGAAT-1	wCAPs
AACGGGACATGACGAG-1	Early Preads W3
AACGGGATCGCTTGCT-1	Early Preads W2
AACGTCAAGAGTCACG-1	wCAPs
AACGTCAGTCAACACT-1	Early Preads W2
AACGTCATCAACTGGT-1	Early Preads W2
AACTTCTAGACATAAC-1	wCAPs
AACTTCTAGACCTCCG-1	Early Preads W1
AACTTCTGTAGTTCCA-1	wCAPs
AACTTCTGTGTGAATA-1	Early Preads W1
AACTTCTGTTACGTAC-1	Early Preads W2
AACTTCTTCGTGTTCC-1	wCAPs
AAGAACAAGTGAGTTA-1	wCAPs
AAGACAAGTCTAGTGT-1	Early Preads W1
AAGACAAGTGGTGATG-1	Early Preads W1
AAGACAATCCGGGACT-1	Early Preads W1
AAGACAATCTCTTCAA-1	wCAPs
AAGACTCAGCGCCTCA-1	Early Preads W2
AAGACTCTCAAGAGTA-1	Early Preads W1
AAGATAGAGGAGTCTG-1	wFAPLs
AAGATAGAGGCACGAT-1	wCAPs
AAGCATCAGGTAAACT-1	wFAPLs
AAGCATCCAAGCTACT-1	Early Preads W2
AAGCATCCAATTGAGA-1	Early Preads W2
AAGCATCCAGAGCTAG-1	wFAPLs
AAGCCATAGCATGCAG-1	wFAPLs
AAGCCATAGCCGATCC-1	wCAPs
AAGCCATAGTCACACT-1	Early Preads W1
AAGCCATCAATTCGTG-1	wFAPLs
AAGCCATGTTCGGTTA-1	Early Preads W2
AAGCGAGAGCGTGCCT-1	Early Preads W1
AAGCGAGCAAGATTGA-1	wCAPs
AAGCGAGCACAGAGCA-1	wCAPs
AAGCGAGCATAATCGC-1	wCAPs
AAGCGAGGTTTAGTCG-1	Early Preads W3
AAGCGTTGTAACTAAG-1	wCAPs
AAGCGTTGTGTGGACA-1	wFAPLs
AAGCGTTTCAAACCCA-1	wCAPs
AAGCGTTTCCTAGCCT-1	Early Preads W1
AAGCGTTTCGTGCAGC-1	wCAPs
AAGGAATAGAAGATCT-1	wCAPs
AAGGAATAGACGCTCC-1	Early Preads W2
AAGGAATAGCTGACAG-1	Early Preads W1
AAGGAATAGGCTTAGG-1	wFAPLs
AAGGAATAGTTAACAG-1	Early Preads W3
AAGGAATAGTTTGGCT-1	Early Preads W3
AAGGAATGTTTCTATC-1	Early Preads W3
AAGGAATTCATCTATC-1	wCAPs
AAGGAATTCGCTATTT-1	wCAPs
AAGGTAAAGACATACA-1	Early Preads W1
AAGGTAAAGTAGCATA-1	Early Preads W1
AAGGTAACACGCTTAA-1	Early Preads W1
AAGGTAAGTCGAACAG-1	Early Preads W1
AAGTACCAGGTACAGC-1	wCAPs
AAGTACCCAGGTTCGC-1	Early Preads W4
AAGTACCGTCCTCATC-1	Early Preads W3
AAGTCGTTCACTCTTA-1	wCAPs
AAGTCGTTCAGTGTTG-1	Early Preads W1
AAGTCGTTCATACGGT-1	wFAPLs
AAGTGAAAGAAGAACG-1	wFAPLs
AAGTGAAAGAGTTGTA-1	Early Preads W1
AAGTGAAAGTAGCAAT-1	wCAPs
AAGTGAACAGAGGAAA-1	Early Preads W1
AAGTGAAGTACCACGC-1	Early Preads W2
AAGTTCGAGCTAGATA-1	Early Preads W3
AAGTTCGCAAGCTGTT-1	Early Preads W1
AAGTTCGCAATTGGTC-1	wFAPLs
AAGTTCGCACCCTAAA-1	Early Preads W3
AAGTTCGGTGGCCACT-1	Early Preads W1
AATAGAGCATTCTTCA-1	Early Preads W2
AATAGAGGTACAGAAT-1	Early Preads W2
AATAGAGTCGTTCCCA-1	Early Preads W1
AATAGAGTCTTCGGAA-1	Early Preads W1
AATCACGCAACCGACC-1	wCAPs
AATCACGGTGGATCAG-1	wFAPLs
AATCACGGTTCAAGTC-1	wCAPs
AATCGACCACCGTGCA-1	Early Preads W1
AATCGACGTAGTTACC-1	Early Preads W2
AATCGACTCCGCTAGG-1	Early Preads W3
AATCGTGCACACCTGG-1	Early Preads W2
AATCGTGCACGTACAT-1	Early Preads W2
AATCGTGGTGTCCTAA-1	Early Preads W1
AATCGTGGTTTGAACC-1	wCAPs
AATGAAGCAATTGTGC-1	Early Preads W1
AATGACCAGTTGTCAC-1	wCAPs
AATGACCCAAAGGCAC-1	wCAPs
AATGACCCATGCCATA-1	Early Preads W3
AATGACCGTACTGCGC-1	wCAPs
AATGACCGTAGCACAG-1	Early Preads W1
AATGACCGTCGTTGCG-1	Early Preads W1
AATGACCGTTCTTGCC-1	wCAPs
AATGCCAAGAAGAACG-1	Early Preads W2
AATGCCAAGAGGGTCT-1	Early Preads W1
AATGCCAAGCACTTTG-1	Early Preads W1
AATGCCAAGTTCAACC-1	wCAPs
AATGCCAGTGGTGATG-1	Early Preads W2
AATGCCATCCATTGCC-1	wCAPs
AATGGAAAGCTTCATG-1	wCAPs
AATGGAAAGGGATCAC-1	wCAPs
AATGGAACACGCTTAA-1	wCAPs
AATGGAACAGGTCCCA-1	Early Preads W3
AATGGCTAGGCTCCCA-1	wCAPs
AATGGCTCAGGATTCT-1	wFAPLs
AATGGCTGTAGACGGT-1	Early Preads W1
AATGGCTGTATGATCC-1	Early Preads W3
AATGGCTTCGTCACCT-1	Early Preads W2
AATTCCTAGTCAACAA-1	wCAPs
AATTCCTCAACGGCTC-1	wCAPs
AATTCCTCAGTACTAC-1	wCAPs
AATTCCTGTTGTTGCA-1	Early Preads W2
AATTCCTTCAAATGCC-1	wCAPs
AATTCCTTCCGTGTCT-1	wCAPs
AATTTCCAGAGTGTGC-1	Early Preads W3
AATTTCCTCTGCCCTA-1	wCAPs
ACAAAGAAGCTGAAAT-1	Early Preads W1
ACAAAGAGTGGCGCTT-1	Early Preads W3
ACAAAGAGTTCTCTCG-1	Early Preads W1
ACAACCAAGGTCGTGA-1	wCAPs
ACAACCAGTCTTCAAG-1	wCAPs
ACAACCAGTGCCTGAC-1	Early Preads W1
ACAAGCTCACAGAAGC-1	Early Preads W1
ACAAGCTCAGTCAGTT-1	Early Preads W1
ACAAGCTTCCATTCGC-1	Early Preads W2
ACAAGCTTCGAGGCAA-1	Early Preads W1
ACACAGTAGCGTACAG-1	Early Preads W1
ACACAGTAGCGTGAAC-1	Early Preads W4
ACACAGTGTAGAATAC-1	wCAPs
ACACAGTTCGCTTAAG-1	wCAPs
ACACCAAAGATCCAAA-1	wCAPs
ACACCAACAGAGCCCT-1	Early Preads W1
ACACCAATCATTGCTT-1	wCAPs
ACACGCGGTCTCTCTG-1	Early Preads W1
ACACGCGGTGGACTGA-1	Early Preads W3
ACACGCGGTTCGGTTA-1	Early Preads W3
ACACTGACAACTCGTA-1	Early Preads W1
ACACTGACAGATCCTA-1	wCAPs
ACACTGAGTTCTAACG-1	wFAPLs
ACAGAAAAGGACATCG-1	Early Preads W3
ACAGAAACAGAATGTA-1	wCAPs
ACAGAAACATACCACA-1	wFAPLs
ACAGAAATCAACTCTT-1	Early Preads W2
ACAGAAATCAAGAGGC-1	wCAPs
ACAGCCGAGGGTGGGA-1	Early Preads W1
ACAGCCGAGTCACTAC-1	Early Preads W3
ACAGCCGAGTCGCCCA-1	wCAPs
ACAGCCGCATACACCA-1	Early Preads W3
ACAGCCGGTACTAGCT-1	wFAPLs
ACAGCCGTCCTACGAA-1	wCAPs
ACAGGGACAGGCAATG-1	wCAPs
ACAGGGACAGTCCCGA-1	Early Preads W2
ACAGGGATCAATGTCG-1	wCAPs
ACAGGGATCCTGTTAT-1	Early Preads W3
ACAGGGATCGCCTAGG-1	Early Preads W2
ACATCCCCAATCAAGA-1	wCAPs
ACATCCCCATCGATCA-1	wCAPs
ACATCCCGTAACAGTA-1	wCAPs
ACATCCCGTCGTTTCC-1	Early Preads W1
ACATCGACAGCGGTCT-1	Early Preads W4
ACATCGACATCTAACG-1	wCAPs
ACATCGAGTCAGCTTA-1	wCAPs
ACATCGATCGAGTCTA-1	Early Preads W1
ACATCGATCGCCCAGA-1	Early Preads W3
ACATGCACACGCAGTC-1	Early Preads W3
ACATGCACATCAGTCA-1	wCAPs
ACATGCAGTAACGTTC-1	Early Preads W1
ACATGCAGTCGCTTGG-1	wCAPs
ACATGCATCTGATTCT-1	Early Preads W1
ACATTTCGTAGTCACT-1	wCAPs
ACATTTCGTCAGGCAA-1	Early Preads W1
ACATTTCGTGGTAATA-1	Early Preads W1
ACATTTCGTGGTCAAG-1	Early Preads W3
ACATTTCGTTGCATGT-1	wCAPs
ACATTTCTCAAGCCGC-1	Early Preads W3
ACCAAACGTAGCGATG-1	wFAPLs
ACCAAACGTGGTAACG-1	wCAPs
ACCAAACTCCATTTCA-1	wCAPs
ACCAAACTCCGAGATT-1	wCAPs
ACCAAACTCGCCACTT-1	Differentiating wFAPLs
ACCAACAAGGTATTGA-1	Early Preads W1
ACCAACATCATCGACA-1	Early Preads W2
ACCAACATCTTTGCAT-1	wFAPLs
ACCACAAAGTATTAGG-1	Early Preads W2
ACCACAAAGTGTTCAC-1	Early Preads W2
ACCACAACACAGGATG-1	wCAPs
ACCACAACATATTCGG-1	Early Preads W1
ACCACAACATGGGATG-1	Early Preads W2
ACCACAAGTGTTATCG-1	wCAPs
ACCACAAGTTAAGCAA-1	Early Preads W1
ACCATTTCACTGATTG-1	Early Preads W2
ACCATTTCATGTGCTA-1	wCAPs
ACCATTTGTCCTGTCT-1	Early Preads W2
ACCCAAAAGAAAGTCT-1	wCAPs
ACCCAAAAGAGAGGTA-1	Early Preads W2
ACCCAAACAGTTTCGA-1	wFAPLs
ACCCAAAGTACTGCCG-1	wCAPs
ACCCAAATCCATCGTC-1	wCAPs
ACCCTCACAAGTGCAG-1	wCAPs
ACCCTTGGTACTAAGA-1	Early Preads W1
ACCCTTGTCAAGATAG-1	wFAPLs
ACCCTTGTCAGATTGC-1	Early Preads W2
ACCCTTGTCTGTAACG-1	wCAPs
ACCGTTCAGGCGACAT-1	wCAPs
ACCGTTCAGTGGTCAG-1	Early Preads W3
ACCGTTCCACCATATG-1	Early Preads W4
ACCGTTCTCACCTTGC-1	wCAPs
ACCTACCAGAGTCCGA-1	wCAPs
ACCTACCAGCATGCAG-1	Early Preads W3
ACCTACCAGGTCACTT-1	wCAPs
ACCTACCCAGAACTCT-1	wCAPs
ACCTACCTCTGCGGAC-1	wCAPs
ACCTGAAGTCTAATCG-1	Early Preads W1
ACCTGAAGTGTCCGTG-1	Early Preads W1
ACGATCAAGCCGAATG-1	Early Preads W3
ACGATCAAGTTCCTGA-1	Early Preads W2
ACGATCACAGGTTCAT-1	Early Preads W4
ACGATCATCAAATGCC-1	wFAPLs
ACGATCATCACCCATC-1	wCAPs
ACGATCATCTAAGCCA-1	Early Preads W1
ACGATCATCTCGCTCA-1	wCAPs
ACGATCATCTCTATAC-1	Early Preads W2
ACGATGTCACGCTGTG-1	wCAPs
ACGATGTTCAGGTAAA-1	wCAPs
ACGATGTTCCGCGATG-1	Early Preads W3
ACGCACGAGCGCACAA-1	wCAPs
ACGCACGCAACTAGAA-1	Early Preads W1
ACGCACGGTGTGAATA-1	wCAPs
ACGCACGTCAACCGAT-1	Early Preads W2
ACGCACGTCAATCTCT-1	wCAPs
ACGGAAGAGTGATAAC-1	wFAPLs
ACGGAAGCATCTATCT-1	wCAPs
ACGGAAGGTGGTCTAT-1	wFAPLs
ACGGAAGGTTGCTCGG-1	Early Preads W1
ACGGAAGGTTTCGCTC-1	wFAPLs
ACGGGTCCACAGTGTT-1	wCAPs
ACGGGTCCACATATCG-1	wCAPs
ACGGTCGCACTGCGTG-1	Early Preads W1
ACGGTCGGTTAGCGGA-1	Early Preads W4
ACGGTCGGTTTCGTTT-1	Early Preads W1
ACGGTCGTCGCAGTTA-1	wCAPs
ACGGTTAAGTCCTACA-1	wCAPs
ACGGTTACACCTGCAG-1	Early Preads W3
ACGGTTACACTACCGG-1	wCAPs
ACGGTTATCACCTTGC-1	wCAPs
ACGTAACGTACCGGCT-1	wCAPs
ACGTAACGTCGTATTG-1	wCAPs
ACGTAACGTTCGTAAC-1	Early Preads W3
ACGTACACAAGCAGGT-1	wFAPLs
ACGTACAGTACCACGC-1	Early Preads W2
ACGTACATCAGCAGAG-1	wFAPLs
ACGTACATCGGAGATG-1	Early Preads W4
ACGTAGTCAAGGCGTA-1	wFAPLs
ACGTAGTGTAGCTTTG-1	wFAPLs
ACGTAGTGTAGTCCTA-1	wFAPLs
ACGTCCTAGGCGCTCT-1	Early Preads W2
ACGTCCTAGTCATGCT-1	Early Preads W2
ACGTCCTCACTGATTG-1	Early Preads W3
ACGTCCTTCCGAGCTG-1	Early Preads W2
ACGTCCTTCTTTCAGT-1	Early Preads W4
ACGTTCCAGTGCCTCG-1	Early Preads W3
ACGTTCCCACTAGTAC-1	Early Preads W1
ACGTTCCGTGGGCTTC-1	wCAPs
ACGTTCCTCATTGCCC-1	Early Preads W1
ACGTTCCTCTCGTGGG-1	Early Preads W1
ACGTTCCTCTTGCAAG-1	wCAPs
ACTACGAAGGTTATAG-1	wCAPs
ACTACGAGTCCGGACT-1	wCAPs
ACTACGATCTTGCAAG-1	wCAPs
ACTATCTAGTGCACTT-1	wCAPs
ACTATCTCACAGCATT-1	wCAPs
ACTATGGCAAGCTGTT-1	wFAPLs
ACTATGGCACCGTCTT-1	Early Preads W1
ACTATGGCATGACGAG-1	wCAPs
ACTATGGGTACCGTGC-1	Early Preads W2
ACTATGGGTCCGAAGA-1	wCAPs
ACTATGGGTCTCGCGA-1	Early Preads W3
ACTATGGGTGAGCCAA-1	wCAPs
ACTATGGGTGCAAGAC-1	Early Preads W1
ACTATGGGTGGCACTC-1	wCAPs
ACTATGGTCAAATGAG-1	Early Preads W3
ACTATGGTCCAGGACC-1	Early Preads W2
ACTATTCAGTGGCCTC-1	Early Preads W1
ACTATTCCAGCGCTTG-1	wCAPs
ACTATTCCATACTTTC-1	wFAPLs
ACTCCCAGTACTGAGG-1	wFAPLs
ACTCCCAGTATAGCTC-1	wFAPLs
ACTCCCAGTTGCCTAA-1	wCAPs
ACTCCCATCTGCGGGT-1	Early Preads W3
ACTCTCGCATAATCCG-1	Early Preads W4
ACTCTCGGTGGAAATT-1	Early Preads W2
ACTCTCGGTTCATCTT-1	Early Preads W3
ACTGATGAGGCTCTCG-1	wCAPs
ACTGATGCAAATGGCG-1	wCAPs
ACTGATGCAGCTGTTA-1	Early Preads W1
ACTGATGCATCGTCCT-1	Early Preads W1
ACTGATGGTAGGCAAC-1	Early Preads W2
ACTGATGGTAGTTAGA-1	Early Preads W1
ACTGATGGTCAGTTTG-1	Early Preads W3
ACTGATGGTGCCTGAC-1	wCAPs
ACTGATGTCTTACGTT-1	wCAPs
ACTGCAAAGTGGATTA-1	wCAPs
ACTGCAACAGTAGATA-1	Early Preads W1
ACTGCAAGTCCGACGT-1	wFAPLs
ACTGCAAGTGCCCAGT-1	wCAPs
ACTGCAATCACGATCA-1	Early Preads W2
ACTGCAATCTGAACGT-1	wCAPs
ACTGTCCCAAAGCTAA-1	Early Preads W1
ACTGTCCGTGGCTTAT-1	Early Preads W3
ACTGTCCTCCATCTCG-1	wCAPs
ACTGTGAAGGCGAAGG-1	Early Preads W3
ACTGTGAAGGTTGTTC-1	wCAPs
ACTGTGAAGTATCTGC-1	Early Preads W1
ACTGTGATCACAGTGT-1	Early Preads W1
ACTTAGGAGCTGACTT-1	Early Preads W3
ACTTAGGAGGTAGCAC-1	wCAPs
ACTTAGGAGTTAGTAG-1	Early Preads W2
ACTTAGGCAACCACGC-1	Early Preads W3
ACTTAGGCAACTGTGT-1	Early Preads W1
ACTTAGGCATGTGCTA-1	wCAPs
ACTTAGGTCAGGTAAA-1	wCAPs
ACTTAGGTCTGAGCAT-1	wCAPs
ACTTAGGTCTTTGGAG-1	Early Preads W2
ACTTATCAGAAGTATC-1	wCAPs
ACTTATCAGCGCTGCT-1	wCAPs
ACTTATCAGGCTCACC-1	Early Preads W3
ACTTATCGTCTAATCG-1	Early Preads W2
ACTTATCTCACTTCTA-1	Early Preads W1
ACTTATCTCCGAGATT-1	Early Preads W1
ACTTATCTCTCATGCC-1	wCAPs
ACTTCCGAGACCATAA-1	Early Preads W3
ACTTCCGCAGGGCTTC-1	wCAPs
ACTTCCGGTAAGTTAG-1	Early Preads W1
ACTTCCGTCTGCCCTA-1	Early Preads W2
ACTTCGCAGATTACCC-1	wFAPLs
ACTTCGCAGCGACATG-1	Early Preads W1
ACTTCGCCAGCTGAGA-1	wCAPs
ACTTCGCTCCACTGGG-1	Early Preads W3
ACTTCGCTCCAGTACA-1	Early Preads W2
ACTTCGCTCGTCACCT-1	wCAPs
ACTTCGCTCTTTACAC-1	wFAPLs
ACTTTCAAGACGATAT-1	Early Preads W1
ACTTTCAAGCATGATA-1	Early Preads W2
ACTTTCAAGCCTCTTC-1	wCAPs
ACTTTCAAGTGCAAAT-1	Early Preads W2
ACTTTCACACTGCGAC-1	Early Preads W1
ACTTTCAGTGGCTTAT-1	wCAPs
ACTTTGTAGAGTCTTC-1	Early Preads W2
ACTTTGTAGCTCCCTT-1	Early Preads W3
ACTTTGTAGTGCTAGG-1	Early Preads W1
ACTTTGTCAATCAGCT-1	Early Preads W2
ACTTTGTCACAGCTGC-1	wFAPLs
ACTTTGTGTAGTCCTA-1	Early Preads W3
ACTTTGTGTTACACTG-1	Early Preads W2
ACTTTGTTCGTAGGGA-1	Early Preads W1
AGAAATGCAAATGGCG-1	wCAPs
AGAAATGGTAGATTGA-1	Early Preads W1
AGAAATGGTGGCTGAA-1	Early Preads W4
AGAAATGTCACCTTGC-1	wCAPs
AGAACAAAGACATAAC-1	wFAPLs
AGAACAAAGTGCGTCC-1	Early Preads W1
AGAACAATCCTATTTG-1	Early Preads W3
AGAACCTCAAGGCCTC-1	Early Preads W1
AGAACCTCAATGTTGC-1	Early Preads W1
AGAACCTCAGACCAGA-1	wCAPs
AGAACCTCATACGCAT-1	Early Preads W2
AGAACCTGTACCGTCG-1	wCAPs
AGAACCTGTATGAGGC-1	Early Preads W1
AGAACCTTCATCACAG-1	Early Preads W3
AGAAGCGAGATTCGAA-1	wFAPLs
AGAAGCGCAATTGCCA-1	Early Preads W1
AGAAGCGCACGGTCTG-1	Early Preads W4
AGAAGCGCAGACAAGC-1	Early Preads W3
AGAAGCGCATGACGAG-1	Early Preads W3
AGAAGCGGTAGAGTTA-1	Early Preads W3
AGAAGCGTCTTCGGAA-1	Early Preads W3
AGAAGTACAACAAAGT-1	Early Preads W1
AGAAGTACAGGTGTGA-1	Early Preads W1
AGAAGTACATTCTTCA-1	wCAPs
AGACAAACAGATCCTA-1	Early Preads W1
AGACAAACAGATGCGA-1	Early Preads W3
AGACAAACAGGTAGTG-1	wFAPLs
AGACAAATCACTCCGT-1	wFAPLs
AGACAAATCTTTGCGC-1	wCAPs
AGACACTCAATACCTG-1	Early Preads W4
AGACACTTCAGACAAA-1	Early Preads W1
AGACACTTCTCGTCAC-1	wFAPLs
AGACAGGAGACTTAAG-1	wFAPLs
AGACAGGCACATTCTT-1	wCAPs
AGACAGGCATCTTTCA-1	wCAPs
AGACAGGGTGAAAGTT-1	Early Preads W2
AGACAGGGTGAGATCG-1	wCAPs
AGACAGGTCACTAGCA-1	wCAPs
AGACAGGTCCGCTTAC-1	Early Preads W1
AGACAGGTCTATTGTC-1	Early Preads W3
AGACCATCAGCGTAGA-1	Early Preads W1
AGACCATCATGTGCCG-1	wCAPs
AGACCCGAGGGACTGT-1	wCAPs
AGACCCGCATGTACGT-1	wCAPs
AGACCCGGTCTGTCAA-1	Early Preads W2
AGACCCGGTGGGACAT-1	wCAPs
AGACTCACACGACCTG-1	wFAPLs
AGACTCAGTAGTGTGG-1	wCAPs
AGACTCATCGCTCCTA-1	Early Preads W2
AGAGAATAGGTAAAGG-1	Early Preads W3
AGAGAATAGTCCTGCG-1	wCAPs
AGAGAATCAAGTGCAG-1	Early Preads W2
AGAGAATCAGGAGGTT-1	wFAPLs
AGAGAATGTATTTCGG-1	Early Preads W1
AGAGAATGTCAATCTG-1	Early Preads W1
AGAGAATTCATGCCCT-1	Early Preads W3
AGAGAGCAGAAGGTAG-1	Early Preads W1
AGAGAGCAGCAGTAAT-1	Differentiating wFAPLs
AGAGAGCAGCCTGGAA-1	Early Preads W1
AGAGAGCAGGATCACG-1	wCAPs
AGAGAGCCAAACGGCA-1	Early Preads W3
AGAGAGCCAACCGGAA-1	wFAPLs
AGAGAGCGTAACATGA-1	Early Preads W1
AGAGAGCGTCCGTACG-1	Early Preads W1
AGAGAGCTCACGGGCT-1	Early Preads W1
AGAGCAGAGAAGAACG-1	wCAPs
AGAGCAGAGCTGTACT-1	Early Preads W4
AGAGCAGAGGTTATAG-1	wCAPs
AGAGCAGCAGCATTGT-1	wCAPs
AGAGCAGCATCCTTCG-1	wCAPs
AGAGCAGGTTCGGTCG-1	Early Preads W1
AGAGCAGTCATGAGTC-1	wCAPs
AGAGCAGTCGTCAAAC-1	Early Preads W3
AGAGCCCCAAACCACT-1	wFAPLs
AGAGCCCCAGAAATCA-1	wCAPs
AGAGCCCGTGAATTAG-1	Early Preads W2
AGATAGAAGGATACCG-1	Early Preads W3
AGATAGAGTAACAGTA-1	Early Preads W1
AGATAGAGTAGATTGA-1	Early Preads W3
AGATAGAGTAGTCGGA-1	Early Preads W3
AGATAGAGTATCAGCT-1	Early Preads W2
AGATAGAGTTGAGGAC-1	wCAPs
AGATAGATCTCTGCTG-1	wCAPs
AGATCCAAGACAGCGT-1	Early Preads W3
AGATCCACACGTCGGT-1	Early Preads W3
AGATCCACAGCAAGAC-1	Early Preads W1
AGATCCAGTCATATGC-1	Early Preads W1
AGATCCAGTGTGTACT-1	wCAPs
AGATCCATCGGAAGGT-1	wCAPs
AGATCCATCTTCGGAA-1	Early Preads W3
AGATCGTAGGTTCCAT-1	Early Preads W1
AGATCGTCATCCGATA-1	wCAPs
AGATCGTCATGTGTCA-1	Early Preads W1
AGATCGTGTAAGACCG-1	wCAPs
AGATCGTGTATCATGC-1	Early Preads W4
AGATCGTGTATTTCGG-1	Early Preads W3
AGATGAAAGTCTGGAG-1	Early Preads W3
AGATGAACATGACACT-1	Early Preads W1
AGATGAAGTTTACTGG-1	Early Preads W1
AGATGAATCACCTGGG-1	Early Preads W1
AGATGAATCGACCAAT-1	Early Preads W1
AGATGAATCGCAGAGA-1	Early Preads W1
AGATGCTGTCAGGCAA-1	wFAPLs
AGATGCTGTTGCTGAT-1	Early Preads W3
AGATGCTTCGGTCACG-1	wCAPs
AGCATCAAGTTGTAGA-1	wCAPs
AGCATCAGTCCAAAGG-1	Early Preads W1
AGCATCAGTGATTCTG-1	Early Preads W1
AGCATCATCATCTACT-1	Early Preads W3
AGCATCATCCCGAGAC-1	wCAPs
AGCATCATCGATACGT-1	Early Preads W2
AGCCAATAGAATACAC-1	Early Preads W3
AGCCAATAGGGCGAGA-1	wCAPs
AGCCAATGTCCTGAAT-1	wCAPs
AGCCAATTCTGGGAGA-1	Early Preads W3
AGCCACGCATCGCTAA-1	wCAPs
AGCCACGCATCTGGGC-1	Early Preads W3
AGCCACGTCAACCTTT-1	wCAPs
AGCCAGCCAACGTATC-1	wCAPs
AGCGATTAGCTCGAAG-1	wCAPs
AGCGATTAGGCAGGTT-1	wCAPs
AGCGATTCAAGGTACG-1	Early Preads W1
AGCGATTGTCACTACA-1	Early Preads W2
AGCGCCAAGACCAGCA-1	Early Preads W1
AGCGCCACAGCCTATA-1	Early Preads W2
AGCGCCAGTAGCGTCC-1	Early Preads W1
AGCGCCATCCACGTAA-1	wCAPs
AGCGCCATCTCCATAT-1	wCAPs
AGCGTATAGTCGAAAT-1	Early Preads W1
AGCGTATTCTCCGCAT-1	Early Preads W4
AGCTACACAACTGCTA-1	Early Preads W2
AGCTACAGTACCTAAC-1	Early Preads W3
AGCTACAGTGATAGAT-1	Early Preads W3
AGCTACATCACTCGAA-1	Early Preads W1
AGCTACATCGCAACAT-1	wFAPLs
AGCTACATCTTCTGGC-1	Early Preads W3
AGCTCAAAGGTGCAGT-1	Early Preads W4
AGCTCAACAGCGTGAA-1	Early Preads W2
AGCTCAACATCGGAAG-1	Early Preads W1
AGCTCAAGTATAGGGC-1	wCAPs
AGCTCAAGTGCGCTCA-1	wCAPs
AGCTCAAGTTGCCAAT-1	Early Preads W1
AGCTTCCAGGCATCAG-1	wCAPs
AGCTTCCAGGTGCCAA-1	wCAPs
AGCTTCCAGTGAGTTA-1	wFAPLs
AGCTTCCGTGGCTCTG-1	Early Preads W1
AGCTTCCGTTTACCTT-1	wCAPs
AGCTTCCTCCACGTGG-1	Early Preads W1
AGCTTCCTCCGGCTTT-1	Early Preads W2
AGCTTCCTCGCAAGAG-1	wCAPs
AGGAAATCACCGGCTA-1	wCAPs
AGGAAATCACTTGTGA-1	wCAPs
AGGAAATTCCAGTACA-1	wCAPs
AGGAATAAGAGTCTTC-1	wCAPs
AGGAATACAAGTTCGT-1	Early Preads W1
AGGAATACAATCGTCA-1	Early Preads W2
AGGAATACAGCACAGA-1	wCAPs
AGGAATAGTTAGGGAC-1	wFAPLs
AGGAATATCATACGGT-1	wCAPs
AGGAATATCGCGCCAA-1	Early Preads W3
AGGAATATCTTGGTGA-1	Early Preads W1
AGGACGACAATGACCT-1	wCAPs
AGGACGAGTACACGTT-1	wCAPs
AGGACGAGTGATACTC-1	Early Preads W1
AGGACGATCCTATTGT-1	wCAPs
AGGACGATCGTAGCTA-1	Early Preads W3
AGGACTTAGTGGAAAG-1	Early Preads W1
AGGACTTGTTTGTTCT-1	wCAPs
AGGAGGTAGCCAAGTG-1	Early Preads W1
AGGAGGTAGGGACACT-1	wCAPs
AGGAGGTCAACGTATC-1	Early Preads W1
AGGAGGTGTAGGCAAC-1	Early Preads W3
AGGAGGTGTTGTGTAC-1	Early Preads W3
AGGAGGTTCACGGTCG-1	wFAPLs
AGGAGGTTCGCCAATA-1	Early Preads W3
AGGATAAAGAAACTCA-1	Early Preads W1
AGGATAAGTTCCGCTT-1	wCAPs
AGGATCTAGTGGTTAA-1	wCAPs
AGGATCTGTCGCGGTT-1	Early Preads W3
AGGATCTGTGACTGTT-1	Early Preads W1
AGGATCTGTTACCTGA-1	wCAPs
AGGATCTTCCTGGGTG-1	wFAPLs
AGGCATTAGAGTGTTA-1	Early Preads W1
AGGCATTCAATGTGGG-1	wFAPLs
AGGCATTGTGGCTGAA-1	Early Preads W3
AGGCATTTCATCACAG-1	wCAPs
AGGCATTTCGACCATA-1	Early Preads W1
AGGCATTTCTTTCCAA-1	Early Preads W2
AGGCTGCGTAGGATAT-1	wCAPs
AGGCTGCGTTTCCATT-1	wCAPs
AGGCTGCTCTCGTCAC-1	wCAPs
AGGGAGTAGACTCTAC-1	Early Preads W1
AGGGAGTAGAGATTCA-1	Early Preads W1
AGGGAGTAGGAACGAA-1	Early Preads W2
AGGGAGTTCGTTTACT-1	wFAPLs
AGGGAGTTCTCGGTCT-1	Early Preads W1
AGGGCCTCAATTGAAG-1	Early Preads W2
AGGGCCTCACATGACT-1	wCAPs
AGGGCTCAGCTGAGCA-1	wCAPs
AGGGCTCTCAACTACG-1	Early Preads W2
AGGGTCCCAGATGCGA-1	wCAPs
AGGGTCCTCATGGTAC-1	wCAPs
AGGGTCCTCGGCTGAC-1	wFAPLs
AGGGTGAAGATCACCT-1	Early Preads W2
AGGGTGAAGCGTCTGC-1	wCAPs
AGGGTGACACCCTATC-1	Early Preads W2
AGGGTGAGTTCCGCGA-1	Early Preads W3
AGGGTGATCCGATTAG-1	Early Preads W3
AGGGTTTAGCAGGTCA-1	Early Preads W1
AGGGTTTGTTAATCGC-1	Early Preads W3
AGGGTTTTCCAACCAA-1	Early Preads W2
AGGGTTTTCTTCGTAT-1	wCAPs
AGGTAGGAGAAAGCGA-1	Early Preads W3
AGGTAGGGTGGACTAG-1	wFAPLs
AGGTAGGGTTTCGGCG-1	wCAPs
AGGTCATAGATAGTGT-1	Early Preads W3
AGGTCATAGTTTGCTG-1	wFAPLs
AGGTCATCATAGATCC-1	Early Preads W2
AGGTCATCATCTGTTT-1	Early Preads W2
AGGTCATGTATCGTTG-1	Early Preads W3
AGGTCATGTCGTTGCG-1	wFAPLs
AGGTCATTCTCATTAC-1	wCAPs
AGGTCTAAGACTGTTC-1	wCAPs
AGGTCTAAGAGTCTTC-1	Early Preads W1
AGGTCTAAGTTCCGTA-1	wFAPLs
AGGTCTACAGGGCTTC-1	Early Preads W3
AGGTCTACATCGTGCG-1	Early Preads W1
AGGTCTAGTAGACGTG-1	Early Preads W3
AGGTCTAGTATGTCCA-1	Early Preads W1
AGGTGTTAGCATCTTG-1	Early Preads W1
AGGTGTTTCGGACCAC-1	wFAPLs
AGGTGTTTCGTTCCCA-1	Early Preads W1
AGGTTACCAGTCGCAC-1	wCAPs
AGGTTACCATTGCTTT-1	wCAPs
AGGTTGTAGTACAACA-1	wFAPLs
AGGTTGTCAGGTGACA-1	Early Preads W1
AGGTTGTTCGGTCGAC-1	wFAPLs
AGTAACCTCATTCTTG-1	Early Preads W2
AGTAACCTCTCCTGTG-1	Early Preads W1
AGTAACCTCTGGTGCG-1	Early Preads W1
AGTAACCTCTTCCTAA-1	wCAPs
AGTACCACACCCTTAC-1	Early Preads W2
AGTACCATCCTTCAGC-1	Early Preads W2
AGTACCATCGCACGAC-1	wCAPs
AGTACTGGTAGCACAG-1	wCAPs
AGTACTGGTAGCCAGA-1	wCAPs
AGTACTGGTGTCATGT-1	Early Preads W3
AGTACTGTCAACGTGT-1	wFAPLs
AGTACTGTCCTCACTG-1	Early Preads W1
AGTAGCTAGCCTGACC-1	Early Preads W1
AGTAGCTAGGGACCAT-1	Early Preads W1
AGTAGCTGTAGATCCT-1	Early Preads W1
AGTAGCTGTCAAAGTA-1	wFAPLs
AGTAGCTGTTCAGCTA-1	wFAPLs
AGTAGCTTCCTTCTAA-1	wCAPs
AGTAGTCAGCATCAGG-1	Early Preads W1
AGTAGTCAGGGAGTTC-1	Early Preads W2
AGTAGTCAGGTCACAG-1	Early Preads W2
AGTAGTCCACATCCCT-1	Early Preads W1
AGTAGTCTCGTGCACG-1	Early Preads W1
AGTCAACAGGTGGTTG-1	wCAPs
AGTCAACAGTCTCGTA-1	wCAPs
AGTCAACCAATCCTAG-1	wFAPLs
AGTCAACGTACGTGTT-1	Early Preads W1
AGTCAACGTTCCGTTC-1	Early Preads W3
AGTCAACTCAAAGCCT-1	Early Preads W4
AGTCAACTCAATCAGC-1	Early Preads W3
AGTCAACTCACTTGTT-1	Early Preads W1
AGTCAACTCAGCGCAC-1	wCAPs
AGTCACAAGTCCCAGC-1	wCAPs
AGTCACAAGTGGACGT-1	Early Preads W3
AGTCACAAGTGGTTGG-1	Early Preads W1
AGTCACAGTAAGGAGA-1	Early Preads W3
AGTCACATCCCGAAAT-1	Early Preads W3
AGTCATGTCGCTACAA-1	Early Preads W3
AGTCTCCCAAGATGTA-1	wCAPs
AGTCTCCCAGGCCTGT-1	wCAPs
AGTCTCCGTAATGCGG-1	wFAPLs
AGTCTCCGTGGACTAG-1	wFAPLs
AGTCTCCTCCAGGACC-1	Early Preads W2
AGTCTCCTCTGGCCGA-1	Early Preads W1
AGTGACTAGTGCACCC-1	Early Preads W3
AGTGATCAGACCAGCA-1	Early Preads W1
AGTGATCAGGTGAGAA-1	Early Preads W1
AGTGATCCAAATGGCG-1	Early Preads W3
AGTGATCCACATTCGA-1	Early Preads W2
AGTGATCGTGCTCTTC-1	Early Preads W3
AGTGATCGTTCCACGG-1	wCAPs
AGTGATCGTTGGGAAC-1	Early Preads W1
AGTGATCTCGAATCCA-1	wFAPLs
AGTGATCTCGTAGCTA-1	Early Preads W1
AGTGATCTCTCTCTAA-1	Early Preads W4
AGTGCCGAGCGGGTTA-1	Early Preads W4
AGTGCCGAGGTACCTT-1	wFAPLs
AGTGCCGGTATAGGAT-1	wCAPs
AGTGCCGGTCATGGCC-1	wCAPs
AGTGCCGTCGAGAAAT-1	Early Preads W3
AGTGTTGAGCATCTTG-1	Early Preads W1
AGTGTTGCAATGCAGG-1	Early Preads W1
AGTGTTGCACCAGTTA-1	Early Preads W1
AGTGTTGCATACCATG-1	wCAPs
AGTGTTGGTGCCGAAA-1	Early Preads W1
AGTGTTGGTGCTGCAC-1	Early Preads W2
AGTGTTGGTGTTAACC-1	Early Preads W1
AGTGTTGTCTGTGTGA-1	wCAPs
AGTTAGCAGCCATTCA-1	Early Preads W1
AGTTAGCAGCCTCTCT-1	wCAPs
AGTTAGCCACACACTA-1	wFAPLs
AGTTAGCGTCCGAAAG-1	wCAPs
AGTTAGCTCCTCACTG-1	Early Preads W3
AGTTAGCTCTCTTAAC-1	wFAPLs
AGTTAGCTCTTAATCC-1	wCAPs
AGTTCCCAGTCCTGCG-1	wFAPLs
AGTTCCCCAGAAATTG-1	wCAPs
AGTTCCCGTAACATAG-1	wCAPs
AGTTCCCGTCTGATCA-1	Early Preads W1
AGTTCCCGTTTGCCGG-1	wFAPLs
AGTTCCCTCGTTAGTG-1	wFAPLs
AGTTCGAAGTGCCCGT-1	wFAPLs
AGTTCGACAAGATGGC-1	wFAPLs
AGTTCGACACCAACAT-1	wCAPs
AGTTCGAGTATTGACC-1	Early Preads W3
AGTTCGAGTGCAACAG-1	Early Preads W3
ATACCGAAGCAACCAG-1	wCAPs
ATACCGACAAGTGGCA-1	Early Preads W3
ATACCGATCACGGTCG-1	Early Preads W1
ATACCGATCTAGCCTC-1	wCAPs
ATACCTTAGGAGACCT-1	wCAPs
ATACCTTAGTTACTCG-1	Early Preads W1
ATACCTTCATATGGCT-1	Early Preads W1
ATACCTTGTAGACAGC-1	wCAPs
ATACCTTGTAGCGCTC-1	Early Preads W3
ATACCTTTCGGTAGGA-1	wCAPs
ATACTTCAGACATGCG-1	Early Preads W1
ATACTTCAGGTTGCCC-1	Early Preads W2
ATACTTCCACTTGTCC-1	wCAPs
ATACTTCCAGCAGTAG-1	Early Preads W3
ATACTTCGTATAGGGC-1	Early Preads W3
ATACTTCGTTTGCAGT-1	Early Preads W3
ATACTTCTCGTCCTCA-1	Early Preads W4
ATAGACCAGACAGCGT-1	Early Preads W2
ATAGACCAGCCTTTCC-1	Early Preads W3
ATAGACCAGTAGTCAA-1	Early Preads W2
ATAGACCCAGAGTCTT-1	Early Preads W4
ATAGACCTCGCTGCGA-1	wFAPLs
ATAGACCTCGGTCGAC-1	wFAPLs
ATAGAGACAGGTCCGT-1	wCAPs
ATAGAGAGTTTGGGTT-1	wCAPs
ATAGAGATCCTCAGAA-1	Early Preads W4
ATAGGCTAGACTGTTC-1	wCAPs
ATAGGCTAGCCTCTTC-1	Early Preads W1
ATAGGCTGTATGAAGT-1	wCAPs
ATATCCTAGACGATAT-1	Early Preads W1
ATATCCTAGATTAGTG-1	Early Preads W3
ATATCCTAGTCTTCGA-1	Early Preads W1
ATATCCTGTAACGGTG-1	wCAPs
ATATCCTGTGTTCAGT-1	Early Preads W1
ATATCCTGTGTTTACG-1	Early Preads W1
ATATCCTTCATGGTAC-1	wFAPLs
ATCACAGAGGCATCGA-1	Early Preads W1
ATCACAGAGGTTACAA-1	wCAPs
ATCACAGCAGCAGATG-1	wCAPs
ATCACAGGTGGATACG-1	wCAPs
ATCACAGTCCTCTCGA-1	wCAPs
ATCACAGTCTGCGGCA-1	wFAPLs
ATCACAGTCTTCTGGC-1	wCAPs
ATCACGAAGGTCGTCC-1	wCAPs
ATCACGACAACTTCTT-1	wCAPs
ATCACGACACATTCTT-1	Early Preads W3
ATCACGACATCATCCC-1	wCAPs
ATCACGAGTATTAAGG-1	wCAPs
ATCACGATCTCCAAGA-1	Early Preads W2
ATCACGATCTTTGCAT-1	Early Preads W1
ATCACTTCAACTCCAA-1	Early Preads W2
ATCACTTCATTGCTGA-1	Early Preads W1
ATCACTTTCATCTCTA-1	Early Preads W1
ATCACTTTCCGTGGGT-1	Early Preads W2
ATCAGGTAGAGAGAAC-1	Early Preads W3
ATCAGGTAGTCTGCGC-1	wCAPs
ATCAGGTCAGCTATTG-1	wCAPs
ATCAGGTGTATCACCA-1	wCAPs
ATCAGGTGTTGCTCGG-1	Early Preads W1
ATCATTCAGCGCCGTT-1	Early Preads W1
ATCATTCCAGACGCTC-1	wFAPLs
ATCATTCCAGTGCCTG-1	wCAPs
ATCATTCGTAGCGCCT-1	Early Preads W1
ATCATTCGTCCCTGAG-1	Early Preads W3
ATCATTCTCGGCGATC-1	wCAPs
ATCATTCTCTGGCCAG-1	Early Preads W1
ATCCACCTCTGACAGT-1	wCAPs
ATCCACCTCTTCTGGC-1	Early Preads W1
ATCCATTCATTCAGCA-1	wCAPs
ATCCATTGTCGGAAAC-1	Early Preads W1
ATCCCTGAGACCTCCG-1	wFAPLs
ATCCCTGAGCACTGGA-1	wCAPs
ATCCCTGAGGCTCAAG-1	wCAPs
ATCCCTGCAAACTCGT-1	wCAPs
ATCCCTGCACCAAATC-1	Early Preads W1
ATCCCTGCACTGTGTA-1	Early Preads W1
ATCCCTGGTGAACCGA-1	Early Preads W2
ATCCCTGTCTTTCAGT-1	wCAPs
ATCCGTCAGATGGTCG-1	Early Preads W4
ATCCGTCAGGCCACCT-1	Early Preads W2
ATCCGTCCACCTTCGT-1	wCAPs
ATCCGTCGTACTGTTG-1	Early Preads W3
ATCCGTCTCAGTCCGG-1	wCAPs
ATCCGTCTCCGTTGAA-1	wCAPs
ATCCGTCTCGCTTACC-1	wFAPLs
ATCCGTCTCTGCATAG-1	wFAPLs
ATCCGTCTCTGTGCAA-1	wCAPs
ATCCTATCAAGCGATG-1	wCAPs
ATCCTATCATCCGCGA-1	Early Preads W3
ATCCTATGTGCGGATA-1	Early Preads W1
ATCCTATTCAAATGAG-1	Early Preads W2
ATCGATGAGTGCGTCC-1	Early Preads W2
ATCGATGTCTTCACGC-1	Early Preads W2
ATCGCCTAGCGAGTCA-1	Early Preads W3
ATCGCCTAGCTAGAGC-1	Early Preads W3
ATCGCCTCAGTGTATC-1	wCAPs
ATCGCCTGTAACAGTA-1	Early Preads W2
ATCGCCTGTAGGCAGT-1	Early Preads W3
ATCGGATAGCGATGCA-1	wFAPLs
ATCGGATCACCTATCC-1	wCAPs
ATCGGATGTTGGCCGT-1	wCAPs
ATCGGATTCACCTCTG-1	wCAPs
ATCGGATTCATGGAGG-1	Early Preads W1
ATCGGATTCTGAATCG-1	wCAPs
ATCGGATTCTGGGCAC-1	Early Preads W2
ATCGGCGAGACAAGCC-1	Early Preads W1
ATCGGCGAGGTCTACT-1	Early Preads W2
ATCGGCGCACGCTGAC-1	wCAPs
ATCGGCGCAGGCTACC-1	wCAPs
ATCGGCGTCAACACGT-1	Early Preads W4
ATCGGCGTCCAAAGGG-1	Early Preads W3
ATCGGCGTCGACGTCG-1	Early Preads W3
ATCGTAGAGACAACTA-1	Early Preads W3
ATCGTAGAGCAGATAT-1	Early Preads W3
ATCGTAGCAAGTTGGG-1	wCAPs
ATCGTAGCAGAGTGTG-1	Early Preads W1
ATCGTAGCATCGGCCA-1	wCAPs
ATCGTAGGTTGAGAGC-1	wCAPs
ATCGTAGTCACTGGTA-1	Early Preads W3
ATCGTAGTCGAGAGCA-1	Early Preads W1
ATCGTAGTCGTCACCT-1	wCAPs
ATCGTCCAGAGGGTGG-1	wCAPs
ATCGTCCCACGTACTA-1	Early Preads W1
ATCGTCCCAGTATACC-1	wCAPs
ATCGTCCGTAGTCGGA-1	Early Preads W3
ATCGTCCTCCCATAAG-1	Early Preads W2
ATCGTCCTCTCGAGTA-1	wCAPs
ATCGTCCTCTTCGATT-1	Early Preads W4
ATCGTGAAGGTGCTTT-1	wCAPs
ATCGTGATCCACGTGG-1	Early Preads W2
ATCGTGATCCGGTAAT-1	Early Preads W1
ATCGTGATCTATACTC-1	Early Preads W1
ATCGTGATCTGCGGAC-1	wCAPs
ATCTCTAAGAGAGCAA-1	wCAPs
ATCTCTACAAGTAGTA-1	Early Preads W2
ATCTCTAGTACCCAGC-1	wCAPs
ATCTCTAGTACGTGTT-1	wCAPs
ATCTCTAGTATCCTCC-1	Early Preads W2
ATCTCTAGTCAAGCCC-1	wCAPs
ATCTCTATCCGCAAAT-1	Early Preads W2
ATCTCTATCGAACCAT-1	wFAPLs
ATCTCTATCTTCCACG-1	wCAPs
ATCTTCAGTAGTTAGA-1	Early Preads W1
ATCTTCAGTCCCTGAG-1	wCAPs
ATCTTCATCTCCTGTG-1	wCAPs
ATGAAAGAGACATACA-1	wCAPs
ATGAAAGAGATCCGAG-1	wFAPLs
ATGAAAGAGTCACAGG-1	wFAPLs
ATGAAAGAGTCCGCCA-1	wCAPs
ATGAAAGAGTCGAAAT-1	Early Preads W3
ATGAAAGTCACCTGGG-1	Early Preads W2
ATGAAAGTCACCTTAT-1	Early Preads W4
ATGAAAGTCGAACTCA-1	Early Preads W1
ATGACCAAGCAATAAC-1	Early Preads W3
ATGACCAAGGCATCGA-1	wFAPLs
ATGACCAGTACGGGAT-1	Early Preads W4
ATGACCAGTATCCCTC-1	wCAPs
ATGAGGGAGGTCACTT-1	wCAPs
ATGAGTCAGGTACCTT-1	wCAPs
ATGAGTCCAGTTTCGA-1	Early Preads W2
ATGAGTCTCAAGAAAC-1	wFAPLs
ATGAGTCTCGAACTCA-1	wCAPs
ATGAGTCTCGGTCGGT-1	wFAPLs
ATGAGTCTCTGACCCT-1	wCAPs
ATGATCGAGAGCTGCA-1	Early Preads W2
ATGATCGCATCTAGAC-1	Early Preads W2
ATGATCGTCGCTGATA-1	Early Preads W3
ATGATCGTCTACGCGG-1	wFAPLs
ATGCATGAGAGGCCAT-1	Early Preads W2
ATGCATGAGATGAATC-1	wFAPLs
ATGCATGAGGATCATA-1	wCAPs
ATGCATGCAACGTATC-1	wFAPLs
ATGCATGGTTCAATCG-1	wCAPs
ATGCATGTCGCGGACT-1	wCAPs
ATGCATGTCTTGAGCA-1	wCAPs
ATGCCTCAGTGATAGT-1	Early Preads W3
ATGCCTCCACAAACGG-1	wCAPs
ATGCCTCCAGGCATGA-1	wCAPs
ATGCCTCGTCTCAAGT-1	Early Preads W2
ATGCGATAGGGCCAAT-1	Early Preads W1
ATGCGATGTGTCTTCC-1	wFAPLs
ATGCGATTCCTCTTTC-1	Early Preads W2
ATGCGATTCCTTCACG-1	Early Preads W1
ATGCGATTCGAAGAAT-1	wCAPs
ATGGAGGAGCTTTCTT-1	wCAPs
ATGGAGGCAAGTGCAG-1	Early Preads W1
ATGGAGGCACGGAAGT-1	wCAPs
ATGGAGGCAGAGTGTG-1	wFAPLs
ATGGAGGCAGCGTATT-1	wFAPLs
ATGGAGGCATGGATCT-1	Early Preads W3
ATGGAGGGTACTCCCT-1	wCAPs
ATGGATCTCGTGGGAA-1	Early Preads W1
ATGGGAGAGGTGGCTA-1	Early Preads W1
ATGGGAGAGTTGCATC-1	wFAPLs
ATGGGAGCAAGCACAG-1	Early Preads W3
ATGGGAGCACTACCCT-1	wCAPs
ATGGGAGGTAGTGCGA-1	Early Preads W2
ATGGGAGGTCAATCTG-1	wCAPs
ATGGGAGTCCCTGTTG-1	wCAPs
ATGGGTTAGGTACAAT-1	Early Preads W2
ATGGGTTGTGGCTTGC-1	Early Preads W1
ATGGGTTGTGTTCCTC-1	Early Preads W1
ATGGTTGAGACCATGG-1	Early Preads W2
ATGGTTGAGGGTTAGC-1	wCAPs
ATGGTTGCACTGCGTG-1	Early Preads W3
ATGGTTGGTAGCTAAA-1	Early Preads W1
ATGGTTGGTCATGACT-1	Early Preads W1
ATGGTTGGTGACATCT-1	wCAPs
ATGGTTGTCACAACCA-1	Early Preads W4
ATGGTTGTCGGTTGTA-1	Early Preads W1
ATGTCCCAGTAGGGTC-1	Early Preads W2
ATGTCCCCACTGTCGG-1	Early Preads W2
ATGTCCCCAGGAACCA-1	wCAPs
ATGTCCCTCTAACGCA-1	Early Preads W1
ATGTCTTAGGAGGTTC-1	wCAPs
ATGTCTTTCATCGCTC-1	Early Preads W2
ATGTCTTTCCCGAGTG-1	Early Preads W2
ATGTCTTTCTTTCGAT-1	Early Preads W4
ATTACCTCAGCGCTTG-1	Early Preads W1
ATTACCTCATGATGCT-1	Early Preads W1
ATTACCTCATGTGTCA-1	wCAPs
ATTACCTGTCATAACC-1	Early Preads W4
ATTACCTGTCGATTAC-1	wCAPs
ATTACCTGTTATAGAG-1	Early Preads W1
ATTACCTTCCGCACGA-1	wCAPs
ATTACCTTCGTCTCAC-1	wCAPs
ATTACTCCAGAGTCAG-1	Early Preads W1
ATTACTCTCAGTCAGT-1	wCAPs
ATTACTCTCCGCCTAT-1	wCAPs
ATTATCCAGATACTGA-1	wCAPs
ATTATCCAGGCATCAG-1	Early Preads W1
ATTATCCGTAATTAGG-1	Early Preads W2
ATTATCCTCGGCCAAC-1	Early Preads W2
ATTATCCTCTCTATAC-1	wCAPs
ATTCACTAGCTCTTCC-1	wCAPs
ATTCACTCAAGCTGCC-1	wCAPs
ATTCACTGTTCGATTG-1	Early Preads W2
ATTCACTTCCTCACCA-1	Early Preads W1
ATTCACTTCTTCTCAA-1	wCAPs
ATTCAGGCAAGTGCTT-1	Early Preads W1
ATTCAGGCACTAAACC-1	Early Preads W1
ATTCAGGGTACAGTTC-1	wCAPs
ATTCAGGGTTTGTTGG-1	wCAPs
ATTCAGGTCCATAGGT-1	wCAPs
ATTCAGGTCGCTATTT-1	wFAPLs
ATTCAGGTCTTCGGTC-1	Early Preads W2
ATTCATCAGCACTGGA-1	Early Preads W2
ATTCATCCACGGTGTC-1	Early Preads W3
ATTCATCGTTGCCAAT-1	wCAPs
ATTCATCGTTGGTGTT-1	wCAPs
ATTCATCTCGACGTCG-1	Early Preads W3
ATTCATCTCTTAGGAC-1	Early Preads W2
ATTCCATGTGGTATGG-1	wFAPLs
ATTCCATGTTGTGCAT-1	wCAPs
ATTCCATTCGTGGGTC-1	wFAPLs
ATTCCATTCTGAATGC-1	wFAPLs
ATTCCCGAGCTGTTAC-1	wCAPs
ATTCCCGAGTCTGGAG-1	Early Preads W2
ATTCCCGAGTTATGGA-1	wCAPs
ATTCCCGCAAGGAGTC-1	wFAPLs
ATTCCCGCACGCTGCA-1	Early Preads W3
ATTCCCGGTACACTCA-1	Early Preads W3
ATTCCCGTCGGCATTA-1	wCAPs
ATTCGTTAGCCAGTAG-1	wCAPs
ATTCGTTAGTCGTCTA-1	Early Preads W1
ATTCGTTCAGGCATTT-1	wCAPs
ATTCGTTCATAGGCGA-1	wCAPs
ATTCGTTGTACATTGC-1	Early Preads W2
ATTCGTTGTCGACGCT-1	Early Preads W3
ATTCGTTGTCGCATGC-1	wCAPs
ATTCGTTGTCTCTCTG-1	Early Preads W1
ATTCGTTGTGCCGAAA-1	wCAPs
ATTCTACCACGTACTA-1	Early Preads W3
ATTCTACTCGCTCCTA-1	Early Preads W1
ATTCTACTCTGAATCG-1	Early Preads W2
ATTCTTGAGGAAAGGT-1	Early Preads W1
ATTCTTGAGGGAGTTC-1	wCAPs
ATTCTTGCAGCAGAAC-1	Early Preads W1
ATTCTTGGTCTAGATC-1	Early Preads W1
ATTCTTGGTCTTAGTG-1	wCAPs
ATTCTTGGTGCATACT-1	Early Preads W1
ATTCTTGTCCCAACTC-1	Early Preads W3
ATTGGGTAGAGCCTGA-1	Early Preads W1
ATTGGGTAGCTAGATA-1	wFAPLs
ATTGGGTAGGTCCTGC-1	wCAPs
ATTGGGTCAAATAGCA-1	wFAPLs
ATTGTTCAGACTAAGT-1	wCAPs
ATTGTTCCACATGTTG-1	Early Preads W1
ATTGTTCCATGAGAAT-1	Early Preads W1
ATTGTTCTCACCCATC-1	wCAPs
ATTGTTCTCATAAGGA-1	Early Preads W3
ATTGTTCTCGCAATTG-1	Early Preads W1
ATTGTTCTCTCTGCCA-1	wCAPs
ATTTACCAGAATTCAG-1	wCAPs
ATTTACCCACAGCATT-1	Early Preads W3
ATTTACCCATTGGGAG-1	wCAPs
ATTTACCTCTCCGAGG-1	wCAPs
ATTTCACGTGTTCCTC-1	wCAPs
ATTTCACGTTAGGCTT-1	wCAPs
ATTTCACTCGCAGTGC-1	wFAPLs
ATTTCTGAGAGCAGCT-1	wCAPs
ATTTCTGAGGTTAGTA-1	Early Preads W1
ATTTCTGCAGAGTCTT-1	wCAPs
ATTTCTGTCTCGTCAC-1	wCAPs
CAAAGAACAAGACAAT-1	wCAPs
CAAAGAAGTCAAGTTC-1	wFAPLs
CAAAGAAGTCGACGCT-1	Early Preads W1
CAAAGAAGTGCATACT-1	Early Preads W1
CAAAGAAGTGTTCCAA-1	Early Preads W2
CAACAACGTTCAGTAC-1	Early Preads W2
CAACAACTCAAGTGGG-1	Early Preads W2
CAACAGTCACTACCGG-1	Early Preads W3
CAACCAAAGTTAGTAG-1	wCAPs
CAACCAACAAGTGGCA-1	wCAPs
CAACCAATCCAAAGGG-1	Early Preads W3
CAACCTCAGCGGACAT-1	Early Preads W3
CAACCTCAGGATTTCC-1	Early Preads W2
CAACCTCAGTCAACAA-1	wCAPs
CAACCTCCAAACAGGC-1	wCAPs
CAACCTCCAATGCTCA-1	Early Preads W1
CAACCTCCATAGTCGT-1	Early Preads W1
CAACCTCGTATGAGGC-1	Early Preads W1
CAACCTCTCACAAGGG-1	wCAPs
CAACCTCTCCTTCTTC-1	Early Preads W3
CAACGATAGAGGCGTT-1	Early Preads W2
CAACGATCACTAGTAC-1	Early Preads W3
CAACGATCAGTGACCC-1	wCAPs
CAACGATCATTCACCC-1	wCAPs
CAACGATGTTAACCTG-1	wCAPs
CAACGATTCGTAGAGG-1	wFAPLs
CAACGATTCGTGTTCC-1	Early Preads W3
CAACGGCAGACTAGAT-1	Early Preads W1
CAACGGCAGATGGTCG-1	wCAPs
CAACGGCAGGATGAGA-1	Early Preads W2
CAACGGCAGGCAATGC-1	Early Preads W1
CAACGGCAGGGACAGG-1	Early Preads W1
CAACGGCGTCGTTGGC-1	Early Preads W3
CAACGGCGTTCGGGTC-1	Early Preads W1
CAACGGCTCCGTCAAA-1	Early Preads W1
CAAGACTAGCCTATCA-1	wCAPs
CAAGACTGTATACAGA-1	wCAPs
CAAGAGGCATGTTCAG-1	Early Preads W1
CAAGAGGTCGGTTCAA-1	Early Preads W2
CAAGCTAAGAATTCAG-1	wCAPs
CAAGCTACAAACTAGA-1	wCAPs
CAAGCTATCAACTACG-1	Early Preads W3
CAAGCTATCTTCTGGC-1	Early Preads W1
CAAGGGACAGGCAATG-1	Early Preads W2
CAAGGGAGTTCTTGCC-1	wCAPs
CAAGGGATCACGATCA-1	Early Preads W1
CAATACGAGCATGGGT-1	wCAPs
CAATACGAGGATATGT-1	Early Preads W2
CAATACGGTTATGTGC-1	wCAPs
CAATACGTCGGACCAC-1	Early Preads W2
CAATCGAGTACACTCA-1	Early Preads W1
CAATCGAGTCTGTGTA-1	wCAPs
CAATCGATCACATCAG-1	wFAPLs
CAATCGATCACCATCC-1	Early Preads W3
CAATCGATCAGCGGAA-1	wCAPs
CAATGACGTAAGATAC-1	Early Preads W1
CAATGACTCAAGCTGT-1	Early Preads W4
CAATGACTCATCAGTG-1	wCAPs
CAATTTCAGACCGCCT-1	Early Preads W1
CAATTTCAGGTCGACA-1	wFAPLs
CAATTTCCACAACGAG-1	Early Preads W3
CAATTTCCACGTACTA-1	Early Preads W1
CAATTTCGTGTCCCTT-1	Early Preads W1
CACAACACACGACTAT-1	wCAPs
CACAACAGTACCAGAG-1	Early Preads W4
CACACAAAGATCGCTT-1	wCAPs
CACACAAGTAATGATG-1	Early Preads W2
CACACAAGTTAGGGTG-1	wCAPs
CACACAATCTTCTGTA-1	Early Preads W1
CACAGATAGTTCCTGA-1	Early Preads W3
CACAGATTCAAACGTC-1	Early Preads W1
CACAGGCGTATCAGCT-1	Early Preads W3
CACAGGCTCAGACAAA-1	wCAPs
CACAGGCTCCCGTGTT-1	Early Preads W3
CACATGAGTCCATCTC-1	Early Preads W1
CACATGAGTGCACGCT-1	Early Preads W2
CACATGATCAGCTAGT-1	wFAPLs
CACCAAAAGACATCCT-1	Early Preads W1
CACCAAACACGACAGA-1	Early Preads W1
CACCAAATCATCACAG-1	Early Preads W2
CACCGTTAGGATTACA-1	Early Preads W1
CACCGTTCATCCTTCG-1	wCAPs
CACCGTTCATCTCGTC-1	wCAPs
CACCGTTGTACAAGTA-1	Early Preads W3
CACCGTTGTCTCGACG-1	Early Preads W1
CACGAATGTTCTCGTC-1	Early Preads W2
CACGAATTCGCTAAAC-1	Early Preads W1
CACGGGTCACGCTTAA-1	Early Preads W1
CACGGGTCAGTAACCT-1	wCAPs
CACGGGTGTGTTACAC-1	Early Preads W1
CACGTGGCATCTGCGG-1	wCAPs
CACGTGGGTGGACCAA-1	Early Preads W3
CACGTGGGTTAGGCTT-1	wCAPs
CACGTGGTCACGATAC-1	wCAPs
CACGTTCAGGTAGTCG-1	Early Preads W3
CACGTTCGTACGATCT-1	wFAPLs
CACGTTCGTCAAACGG-1	wCAPs
CACGTTCTCACTTATC-1	wFAPLs
CACGTTCTCAGAATAG-1	wFAPLs
CACGTTCTCATTACGG-1	wCAPs
CACGTTCTCCATACAG-1	Early Preads W3
CACGTTCTCTTCGACC-1	Early Preads W2
CACTAAGAGACCATTC-1	Differentiating wFAPLs
CACTAAGAGAGGTGCT-1	wCAPs
CACTAAGCAGTAACCT-1	wCAPs
CACTAAGGTACACGCC-1	wCAPs
CACTAAGGTAGGAAAG-1	wCAPs
CACTAAGGTTGCATGT-1	wCAPs
CACTAAGTCGCTCATC-1	Early Preads W1
CACTGAAAGATCGCCC-1	wFAPLs
CACTGAAAGTAACCTC-1	Early Preads W1
CACTGAACAGAATCGG-1	wCAPs
CACTGAATCATAGCAC-1	wFAPLs
CACTGGGAGAATCGTA-1	Early Preads W1
CACTGGGAGATCGCCC-1	Early Preads W3
CACTGGGCAATGCTCA-1	Early Preads W1
CACTGGGCATGACTAC-1	Early Preads W1
CACTGGGTCACTGGGC-1	Differentiating wFAPLs
CACTGTCCAATTGCAC-1	Early Preads W1
CACTGTCTCAATCCGA-1	wCAPs
CACTTCGGTGCCGGTT-1	wCAPs
CACTTCGGTTCAGGTT-1	Early Preads W1
CACTTCGTCGATCCAA-1	Differentiating wFAPLs
CAGAGCCCAAGTGGAC-1	Early Preads W3
CAGAGCCCAGCTTTGA-1	wFAPLs
CAGAGCCCATTGCTGA-1	wCAPs
CAGAGCCTCTCCGATC-1	Early Preads W3
CAGATACGTAACCCGC-1	Early Preads W1
CAGATACGTCGAACGA-1	wCAPs
CAGATACTCGTGCGAC-1	Early Preads W2
CAGATCAAGGCGACAT-1	wFAPLs
CAGATCAAGGTACCTT-1	wFAPLs
CAGATCATCTCCGCAT-1	Early Preads W1
CAGATTGAGTCATAGA-1	wFAPLs
CAGATTGCAAGGCAAC-1	Early Preads W2
CAGATTGCATGAGAAT-1	wCAPs
CAGATTGCATGTCGTA-1	Early Preads W2
CAGATTGGTCTGTGCG-1	wCAPs
CAGATTGTCAAGTGGG-1	Early Preads W1
CAGATTGTCGAGCACC-1	wCAPs
CAGATTGTCTTAGGAC-1	wCAPs
CAGCAATAGCTCTATG-1	wCAPs
CAGCAATCAGTGTGCC-1	Early Preads W3
CAGCAATCATTGGATC-1	wFAPLs
CAGCAATGTCCATAGT-1	wCAPs
CAGCAATTCGCCAATA-1	wCAPs
CAGCAATTCGTTGTGA-1	Early Preads W3
CAGCACGAGTAAAGCT-1	wCAPs
CAGCACGAGTTGAATG-1	Early Preads W2
CAGCACGCAGCAAGAC-1	wCAPs
CAGCACGCATTATGCG-1	Early Preads W2
CAGCACGGTCGTCGGT-1	Early Preads W1
CAGCACGTCGTAATGC-1	Early Preads W1
CAGCAGCGTCCTGGGT-1	Early Preads W3
CAGCAGCTCAAACCCA-1	Early Preads W2
CAGCCAGAGAGCAGAA-1	wFAPLs
CAGCCAGAGATGTTGA-1	wCAPs
CAGCCAGAGTTAGTGA-1	wCAPs
CAGCCAGCAACCAATC-1	wCAPs
CAGCCAGCACGTCTCT-1	Early Preads W2
CAGCCAGCATAGAAAC-1	Early Preads W2
CAGCCAGTCGTGTTCC-1	Early Preads W1
CAGCGTGCAACGTTAC-1	Early Preads W3
CAGCGTGGTTCGTAAC-1	wFAPLs
CAGCGTGTCTCGTGAA-1	Early Preads W1
CAGGCCAAGGAGTACC-1	wCAPs
CAGGCCACACAGGATG-1	Early Preads W3
CAGGCCATCGAACCAT-1	wFAPLs
CAGGGCTAGTCGGCCT-1	Early Preads W3
CAGGGCTAGTTTCAGC-1	wCAPs
CAGGGCTGTAGGCAAC-1	wFAPLs
CAGGGCTTCGCTTACC-1	Early Preads W1
CAGGTATCACATTGTG-1	Early Preads W1
CAGGTATCAGAGTGTG-1	Early Preads W1
CAGGTATGTCACTCTC-1	wCAPs
CAGGTATTCCTCCACA-1	wCAPs
CAGGTATTCTTAGCAG-1	Early Preads W1
CAGTGCGCACACACGC-1	wCAPs
CAGTGCGCATAACTCG-1	Early Preads W2
CAGTGCGGTAGTTAGA-1	wCAPs
CAGTGCGTCCCAGTGG-1	wCAPs
CAGTTAGAGAATCGTA-1	Early Preads W3
CAGTTAGCAGATAAAC-1	Early Preads W1
CAGTTAGGTTGTCTAG-1	Early Preads W2
CAGTTAGTCATCCCGT-1	Early Preads W1
CAGTTAGTCATCCTGC-1	Early Preads W3
CAGTTAGTCGCCTTGT-1	wCAPs
CAGTTCCAGAACCCGA-1	wFAPLs
CAGTTCCCATGATCTG-1	Early Preads W3
CAGTTCCGTGCCGTAC-1	wCAPs
CAGTTCCTCCTCTAGC-1	wFAPLs
CATAAGCAGACATAAC-1	Early Preads W1
CATAAGCAGGAGGTTC-1	wCAPs
CATAAGCAGGTGAGAA-1	Early Preads W4
CATAAGCCACTACTTT-1	Early Preads W2
CATAAGCTCAGAATAG-1	Early Preads W3
CATAAGCTCATACGGT-1	wCAPs
CATACAGCAGGACTAG-1	Early Preads W3
CATACAGCATCCGTTC-1	Early Preads W1
CATACAGCATGAAAGT-1	wCAPs
CATACAGGTCGCATGC-1	wFAPLs
CATACAGGTTGTGTTG-1	wCAPs
CATACAGTCACTGGGC-1	wFAPLs
CATACCCAGTGATTCC-1	Early Preads W3
CATACTTGTAGAGCTG-1	Early Preads W1
CATACTTGTGGTCCGT-1	Early Preads W1
CATACTTTCGACGAGA-1	Early Preads W2
CATACTTTCGAGAAGC-1	wFAPLs
CATACTTTCTGGTCAA-1	wFAPLs
CATAGACTCACTTGTT-1	Early Preads W1
CATCAAGCATCCTGTC-1	wFAPLs
CATCAAGGTCTGGTTA-1	Early Preads W1
CATCAAGTCATGAGAA-1	wCAPs
CATCAAGTCTAGGCCG-1	Early Preads W2
CATCCACAGGTAGGCT-1	Early Preads W4
CATCCACAGTGCGTCC-1	wCAPs
CATCCACCACTTGTCC-1	Early Preads W4
CATCCACGTATCACGT-1	wCAPs
CATCCACGTATGTCTG-1	wFAPLs
CATCCACGTCGTATTG-1	wFAPLs
CATCCACTCTAAGAAG-1	Early Preads W3
CATCCCAAGCTCCCTT-1	Early Preads W1
CATCCCAAGTGTTCAC-1	Early Preads W2
CATCCCAGTGAACCGA-1	Early Preads W2
CATCCCAGTTTGATCG-1	wCAPs
CATCCGTAGTAGCAAT-1	Early Preads W1
CATCCGTCACATGTTG-1	wCAPs
CATCCGTCAGCTGAGA-1	Early Preads W2
CATCCGTGTAAGATCA-1	wCAPs
CATCGCTCACCCTGAG-1	Early Preads W1
CATCGCTCACGGTGCT-1	Early Preads W1
CATCGCTGTTCTTCAT-1	Early Preads W1
CATCGCTTCTTCCCGA-1	wCAPs
CATCGGGGTAGCTTGT-1	Early Preads W1
CATCGTCAGTTTCGAC-1	Early Preads W1
CATCGTCGTCCTATAG-1	wCAPs
CATCGTCGTCGAATTC-1	Early Preads W3
CATCGTCTCCCATAAG-1	Early Preads W3
CATCGTCTCTCTGCCA-1	Early Preads W2
CATCGTCTCTCTTGCG-1	Early Preads W2
CATGAGTAGGGCAGTT-1	wCAPs
CATGAGTCATCCCGTT-1	wCAPs
CATGAGTGTGCAAGAC-1	wFAPLs
CATGAGTTCTGATGGT-1	wCAPs
CATGCAACACACCGCA-1	wCAPs
CATGCAACACCTGAAT-1	wCAPs
CATGCAACAGCAGGAT-1	Early Preads W1
CATGCAATCGTCTAAG-1	Early Preads W1
CATGCCTCAAGTGACG-1	wFAPLs
CATGCCTGTCATGGCC-1	Early Preads W2
CATGCCTGTTCTCGTC-1	wFAPLs
CATGCCTTCGGATACT-1	wCAPs
CATGCGGAGGTATCTC-1	wCAPs
CATGCGGAGGTTCAGG-1	wCAPs
CATGCGGCAAGAATAC-1	wCAPs
CATGCGGCATGGCTAT-1	Early Preads W3
CATGCGGGTAATCAGA-1	wCAPs
CATGCGGGTCTACGAT-1	Early Preads W4
CATGCGGGTTGGGATG-1	wFAPLs
CATGCGGTCCACGTCT-1	wCAPs
CATGCTCAGATACCAA-1	Early Preads W1
CATGCTCAGTTGAAGT-1	Early Preads W1
CATGCTCCAACCGGAA-1	wFAPLs
CATGCTCCAACGGCTC-1	wCAPs
CATGCTCCAGCTGAAG-1	wCAPs
CATGCTCCATAATCGC-1	wFAPLs
CATGCTCCATCAACCA-1	wFAPLs
CATGCTCGTGCAATAA-1	wCAPs
CATGCTCGTTCACCGG-1	Early Preads W1
CATGCTCTCCTCATAT-1	Early Preads W2
CATGCTCTCGAGATAA-1	Early Preads W1
CATGGATCAAGTCCCG-1	wFAPLs
CATGGATCAATACGAA-1	wCAPs
CATGGATCATGGGTTT-1	Early Preads W3
CATGGATGTATCGCAT-1	wCAPs
CATGGATTCGAGCTGC-1	wCAPs
CATGGTAAGCCACCGT-1	Early Preads W2
CATGGTAAGCGGTATG-1	Early Preads W3
CATGGTAAGGTCGAGT-1	Early Preads W1
CATGGTACAGCTACTA-1	Early Preads W1
CATGGTATCCTCTAGC-1	wFAPLs
CATGGTATCTGGCTGG-1	Differentiating wFAPLs
CATTCATAGTAGGATT-1	wFAPLs
CATTCATCAAACCGGA-1	wCAPs
CATTCATCACACAGCC-1	wFAPLs
CATTCCGAGCTGTTCA-1	wCAPs
CATTCCGAGCTTTCCC-1	wFAPLs
CATTCCGCACCAGACC-1	wCAPs
CATTCCGGTGCATTTG-1	wCAPs
CATTCTACATGCCGCA-1	wCAPs
CATTCTAGTCGTAATC-1	Differentiating wFAPLs
CATTGAGCACTCACTC-1	Early Preads W3
CATTGAGGTCGGTACC-1	Early Preads W3
CATTGAGGTGGATCAG-1	Early Preads W1
CATTGAGTCGCTGTTC-1	wFAPLs
CATTGAGTCGGTCGGT-1	wCAPs
CATTGAGTCGTGTGAT-1	wFAPLs
CATTGCCAGATTGGGC-1	wCAPs
CATTGCCAGTTCCGGC-1	wCAPs
CATTGCCCAACGACTT-1	wFAPLs
CATTGCCCACCCAATA-1	Early Preads W2
CATTGCCCATGGCCAC-1	Early Preads W1
CATTGCCCATGTGGTT-1	Early Preads W2
CATTGCCGTACAATAG-1	Early Preads W2
CATTGCCTCGTGGTAT-1	wFAPLs
CATTGTTAGAATCGTA-1	Early Preads W1
CATTGTTTCACAACCA-1	wCAPs
CATTGTTTCATGCTAG-1	Early Preads W2
CATTTCAGTGTTGATC-1	wCAPs
CATTTCATCATGAGTC-1	Early Preads W1
CCAAGCGAGTTACGAA-1	Early Preads W1
CCAAGCGCACCTGTCT-1	Early Preads W2
CCAAGCGCACTTTATC-1	wCAPs
CCAAGCGCATTGTACG-1	wCAPs
CCAAGCGGTTAGTCGT-1	Early Preads W4
CCAAGCGGTTTGGCTA-1	wCAPs
CCAAGCGTCCATGAGT-1	Early Preads W1
CCAAGCGTCGGCCTTT-1	Early Preads W1
CCAATGAAGATGATTG-1	Early Preads W3
CCAATGAAGCTATCTG-1	wCAPs
CCAATGACATCCGAGC-1	wFAPLs
CCAATGAGTACTAACC-1	Early Preads W1
CCAATGAGTCTTGCTC-1	Early Preads W2
CCAATGATCCAGGACC-1	wCAPs
CCAATGATCTTTCTAG-1	wCAPs
CCAATTTCACACACGC-1	Differentiating wFAPLs
CCAATTTCAGGAAGTC-1	wCAPs
CCAATTTGTCCGATCG-1	wCAPs
CCAATTTGTGACAGGT-1	Early Preads W2
CCAATTTGTGTCCCTT-1	wCAPs
CCACAAATCGCCAACG-1	wFAPLs
CCACACTGTGGAAGTC-1	Early Preads W1
CCACCATCACTAGGTT-1	Early Preads W3
CCACCATCATAATCCG-1	Early Preads W4
CCACCATGTGCGAGTA-1	wCAPs
CCACCATGTTGCACGC-1	Early Preads W3
CCACCATGTTGCATAC-1	Early Preads W1
CCACCATTCAGGACAG-1	Early Preads W2
CCACCATTCCACTAGA-1	wFAPLs
CCACGAGAGCCAAGTG-1	Early Preads W1
CCACGAGAGTGACACG-1	Early Preads W4
CCACGAGCAACACGTT-1	wFAPLs
CCACGAGCATGGCGCT-1	wCAPs
CCACGAGTCCCTCTCC-1	wCAPs
CCACGAGTCTCAGGCG-1	wCAPs
CCACGTTAGGAGACCT-1	Early Preads W2
CCACGTTCAGAACCGA-1	wFAPLs
CCACGTTCAGTAGATA-1	Early Preads W3
CCACGTTGTACCTGTA-1	Early Preads W3
CCACGTTGTTCTCTCG-1	Early Preads W3
CCACGTTTCCAGTTCC-1	Early Preads W3
CCACTTGAGGCCACCT-1	wFAPLs
CCACTTGCAAATACAG-1	wCAPs
CCACTTGCAAGGTCAG-1	wFAPLs
CCACTTGCAGCAGTCC-1	wCAPs
CCACTTGCATCCGGTG-1	Early Preads W1
CCACTTGCATTGAAAG-1	Early Preads W1
CCACTTGGTCAGATTC-1	wCAPs
CCACTTGTCACTCACC-1	wFAPLs
CCATAAGAGCCTCTTC-1	Early Preads W1
CCATAAGCAATTGAGA-1	wCAPs
CCATAAGGTACCTAGT-1	wFAPLs
CCATCACAGTTGTAAG-1	wFAPLs
CCATCACCAAATGGAT-1	wFAPLs
CCATCACCACGATAGG-1	Early Preads W1
CCATCACTCGAATGCT-1	Early Preads W2
CCCAACTAGAGCCCAA-1	Early Preads W2
CCCAACTAGCTGGTGA-1	Early Preads W1
CCCAACTCAAATCAGA-1	Early Preads W3
CCCAACTCACATCATG-1	Early Preads W2
CCCAACTGTATCGTGT-1	wCAPs
CCCAACTGTTAAGAAC-1	wCAPs
CCCAACTGTTCCATTT-1	wCAPs
CCCAACTGTTGCATTG-1	Early Preads W3
CCCAACTTCGACACCG-1	Early Preads W1
CCCATTGCACTTGGGC-1	wCAPs
CCCATTGGTCTCTCAC-1	Early Preads W3
CCCATTGGTGCCTTTC-1	Early Preads W2
CCCATTGGTTCAAGGG-1	wCAPs
CCCGAAGTCCAGCTCT-1	wCAPs
CCCGAAGTCTTTGGAG-1	wCAPs
CCCGGAACATGTGGTT-1	wCAPs
CCCGGAAGTATCGTAC-1	Early Preads W2
CCCGGAAGTGAGTAAT-1	wFAPLs
CCCTAACAGTGAGTGC-1	Early Preads W2
CCCTAACGTGCTGATT-1	Early Preads W1
CCCTCAAAGGAAACGA-1	wFAPLs
CCCTCAAAGTTGCCCG-1	wCAPs
CCCTCAACACTTGAGT-1	Early Preads W2
CCCTCAACATCGCTAA-1	Early Preads W3
CCCTCTCAGATGCAGC-1	Early Preads W2
CCCTCTCAGGTCACCC-1	wFAPLs
CCCTCTCGTCCGATCG-1	wCAPs
CCCTCTCGTCTTCGAA-1	Early Preads W1
CCCTCTCTCGTAGCTA-1	Early Preads W1
CCCTCTCTCTCCCTAG-1	wFAPLs
CCCTCTCTCTCTCTTC-1	Early Preads W1
CCCTGATAGTAGATCA-1	Early Preads W1
CCCTGATAGTCACTCA-1	Early Preads W2
CCCTTAGAGAATTGCA-1	Early Preads W1
CCCTTAGCAATAAGGT-1	wCAPs
CCCTTAGCATAAGCGG-1	Early Preads W1
CCCTTAGCATCTGGGC-1	Early Preads W3
CCCTTAGTCCCGAGGT-1	Early Preads W1
CCCTTAGTCGAAATCC-1	wFAPLs
CCGAACGAGGAATTAC-1	wFAPLs
CCGAACGGTGCTTCAA-1	wCAPs
CCGATCTAGACCAAAT-1	Early Preads W1
CCGATCTAGTTGCGCC-1	Differentiating wFAPLs
CCGATCTTCTGAGCAT-1	Early Preads W1
CCGCAAGCAAGGTCAG-1	wCAPs
CCGCAAGCACGGCACT-1	wFAPLs
CCGCAAGCAGCCGTTG-1	wCAPs
CCGCAAGGTTGAATCC-1	Early Preads W1
CCGCAAGGTTGCATAC-1	Early Preads W3
CCGCAAGTCAGGAGAC-1	wCAPs
CCGCAAGTCCGATGCG-1	wCAPs
CCGGACACAGCTCTGG-1	wCAPs
CCGGACACAGTCGGTC-1	Early Preads W1
CCGGACAGTAGCTGCC-1	wFAPLs
CCGGGTACATGTTTGG-1	Early Preads W3
CCGGGTAGTTTCGCTC-1	Early Preads W1
CCGGTAGTCGTCTCAC-1	Early Preads W3
CCGGTAGTCTGGTTGA-1	Early Preads W1
CCGGTGACAAATTGCC-1	wFAPLs
CCGGTGAGTTCCTAGA-1	Early Preads W3
CCGGTGATCCTTGAAG-1	Early Preads W3
CCGGTGATCGCTTACC-1	Early Preads W3
CCGGTGATCTTTACAC-1	wCAPs
CCGTAGGCAAATCCCA-1	wCAPs
CCGTGAGCAGACCTAT-1	wCAPs
CCGTGAGGTTGGGCCT-1	Early Preads W2
CCGTGAGTCCAACTAG-1	Early Preads W4
CCGTGAGTCTTCCGTG-1	wCAPs
CCGTTCAAGAGATGCC-1	Early Preads W3
CCGTTCACAGGGTTGA-1	Early Preads W3
CCTAACCAGAGTCAGC-1	wCAPs
CCTAACCCAATGAACA-1	Early Preads W1
CCTAACCGTACCCGCA-1	Early Preads W2
CCTAACCGTAGTTAGA-1	Early Preads W1
CCTAACCGTGTCACAT-1	Early Preads W2
CCTAACCTCGGTGAAG-1	wCAPs
CCTAAGAAGACCTCAT-1	wCAPs
CCTAAGAAGATGGCAC-1	wCAPs
CCTAAGACAGAGGCAT-1	Early Preads W1
CCTAAGATCACCCATC-1	Early Preads W3
CCTAAGATCTCGTCAC-1	wCAPs
CCTACGTAGTTTGGCT-1	wFAPLs
CCTACGTCATAACGGG-1	wCAPs
CCTACGTGTTAGGAGC-1	Early Preads W3
CCTATCGAGCTAGCCC-1	Early Preads W2
CCTATCGTCAAGAGGC-1	wFAPLs
CCTCAACCACTCCCTA-1	Early Preads W1
CCTCAACGTCTTCCGT-1	Early Preads W2
CCTCACACAGGTGACA-1	Early Preads W2
CCTCACAGTAGGCAAC-1	Early Preads W2
CCTCACATCGTAACCA-1	Early Preads W2
CCTCAGTGTGGAACCA-1	Early Preads W1
CCTCAGTTCAGTGTCA-1	Early Preads W2
CCTCATGCAGCTCATA-1	Early Preads W3
CCTCATGTCTCCGTGT-1	Early Preads W1
CCTCATGTCTGTCGCT-1	Early Preads W1
CCTCATGTCTTTCCAA-1	Early Preads W2
CCTCCAAAGATTTGCC-1	wCAPs
CCTCCAAAGCACTCTA-1	Early Preads W2
CCTCCAAAGCGAGTAC-1	Early Preads W2
CCTCCAACACGAGGTA-1	wFAPLs
CCTCCAAGTGGTAACG-1	Early Preads W1
CCTCCAATCCGACAGC-1	Early Preads W4
CCTCCTCGTATGAGGC-1	Early Preads W3
CCTCCTCGTCAGCTTA-1	Early Preads W1
CCTCCTCGTGCACAAG-1	wFAPLs
CCTCCTCGTTCAATCG-1	Early Preads W3
CCTCCTCTCACTGTTT-1	wCAPs
CCTCCTCTCATGAGGG-1	wCAPs
CCTCCTCTCGCTACAA-1	Early Preads W1
CCTCCTCTCTCTGCCA-1	Early Preads W2
CCTCTAGCAGTCTTCC-1	Early Preads W1
CCTCTAGGTGAATGTA-1	Early Preads W2
CCTCTAGGTGTTGATC-1	Early Preads W1
CCTCTAGTCTGGCTGG-1	wCAPs
CCTCTCCAGGATAATC-1	wCAPs
CCTCTCCGTTAGAAGT-1	Early Preads W1
CCTCTCCTCATTTGGG-1	wFAPLs
CCTCTCCTCCGCTGTT-1	Early Preads W4
CCTGCATAGCTCACTA-1	wCAPs
CCTGCATAGTCCGCCA-1	Early Preads W3
CCTGCATCATTCGATG-1	Differentiating wFAPLs
CCTGCATGTATCACCA-1	Early Preads W1
CCTGCATGTATCGCTA-1	wFAPLs
CCTGCATGTTAAGCAA-1	wFAPLs
CCTGCATTCTGCAGCG-1	wCAPs
CCTGTTGCACTCTGCT-1	wCAPs
CCTGTTGGTCGTTGGC-1	Early Preads W3
CCTGTTGGTGTTACAC-1	Early Preads W4
CCTGTTGTCCACTGAA-1	wCAPs
CCTGTTGTCCTGTTGC-1	Early Preads W1
CCTGTTGTCGGAGTGA-1	Early Preads W1
CCTTCAGAGAGGCGTT-1	wCAPs
CCTTCAGAGCAATAGT-1	Early Preads W2
CCTTCAGCAGCAGTCC-1	wFAPLs
CCTTCAGTCGCCTTTG-1	wCAPs
CCTTCAGTCGTAGTCA-1	wFAPLs
CCTTCAGTCTGAATGC-1	Early Preads W3
CCTTGTGAGCACTAAA-1	wCAPs
CCTTGTGAGGTAAAGG-1	wCAPs
CCTTGTGGTTTGGAAA-1	wCAPs
CCTTGTGTCCTTATAC-1	wFAPLs
CCTTTGGAGTAGGATT-1	Early Preads W3
CCTTTGGAGTCTAGCT-1	wCAPs
CCTTTGGAGTCTTCCC-1	wFAPLs
CCTTTGGAGTTTGGCT-1	Early Preads W3
CGAAGGAAGAGATGCC-1	Early Preads W3
CGAAGGAAGCAGGCTA-1	wCAPs
CGAAGGAGTATCACGT-1	wCAPs
CGAAGGAGTCAGATTC-1	Early Preads W1
CGAAGTTTCGCCAATA-1	Early Preads W3
CGAATTGAGAGTCTTC-1	Early Preads W1
CGAATTGCAGTAACGG-1	Early Preads W4
CGAATTGTCTGTGCAA-1	Early Preads W4
CGACAGCAGAAACTCA-1	Early Preads W1
CGACAGCAGACATCAA-1	wCAPs
CGACAGCAGCAGGCAT-1	Early Preads W2
CGACAGCTCGCTGTCT-1	wFAPLs
CGAGAAGCACCTTCCA-1	Early Preads W1
CGAGAAGGTGAGATAT-1	Early Preads W3
CGAGAAGGTGAGTCAG-1	wCAPs
CGAGAAGGTGTACATC-1	Early Preads W3
CGAGAAGTCGTCTCAC-1	Early Preads W2
CGAGGAACAGAGCGTA-1	Early Preads W3
CGAGGAACAGATAAAC-1	wCAPs
CGAGGAAGTGTTACAC-1	wFAPLs
CGAGGCTAGGGAGGCA-1	wCAPs
CGAGGCTAGTTCGCAT-1	Early Preads W1
CGAGGCTCAATCTCTT-1	Early Preads W2
CGAGGCTGTCGTCTCT-1	wFAPLs
CGAGGCTTCAAGCCAT-1	Early Preads W1
CGAGTGCAGAGCATCG-1	wFAPLs
CGAGTGCAGGGACTGT-1	Early Preads W3
CGAGTGCAGTGCCAGA-1	Early Preads W1
CGAGTGCGTCCTGGGT-1	Early Preads W3
CGAGTGCGTCGGATTT-1	Early Preads W4
CGAGTGCTCACCATAG-1	Early Preads W3
CGAGTGCTCGTAGTCA-1	wCAPs
CGAGTTAAGCCGAACA-1	Early Preads W3
CGAGTTACATTGAAGA-1	Early Preads W1
CGAGTTAGTGGTCCGT-1	Early Preads W1
CGATCGGAGCGTTACT-1	wFAPLs
CGATCGGAGGATTTGA-1	Early Preads W3
CGATCGGGTCTCTCTG-1	wCAPs
CGATCGGGTTCCGTTC-1	wCAPs
CGATCGGTCGCTTAAG-1	wCAPs
CGATGCGCATCCTCAC-1	Early Preads W1
CGATGCGGTGATTCTG-1	Early Preads W2
CGATGCGTCGCCAACG-1	Early Preads W4
CGATGCGTCTACCACC-1	Early Preads W4
CGATGGCAGCTACGTT-1	Early Preads W1
CGATGGCCAGTAACAA-1	wCAPs
CGATGGCGTACGAAAT-1	wFAPLs
CGATGGCGTCTAACGT-1	Early Preads W3
CGATGGCTCCGACGGT-1	wCAPs
CGATGGCTCTCGCTTG-1	wFAPLs
CGCAGGTAGGTTGGAC-1	wFAPLs
CGCAGGTGTATTGCCA-1	Early Preads W1
CGCAGGTGTTGTACGT-1	Early Preads W2
CGCATAAAGTTCTACG-1	Early Preads W2
CGCATAACACGCGGTT-1	Early Preads W2
CGCATGGAGATGTTCC-1	Early Preads W3
CGCATGGAGCACTTTG-1	Early Preads W1
CGCATGGCAAAGGTTA-1	Early Preads W3
CGCATGGGTCTTGAAC-1	Early Preads W2
CGCATGGTCTGGCCGA-1	wCAPs
CGCCAGACAGTTTCGA-1	wCAPs
CGCCAGACATATGAAG-1	wFAPLs
CGCCAGAGTCATCGGC-1	Early Preads W1
CGCCAGAGTGTACGCC-1	Early Preads W3
CGCCAGAGTTCAGTAC-1	Early Preads W1
CGCCAGATCGAACCTA-1	Early Preads W3
CGCCATTAGAAACTAC-1	wCAPs
CGCCATTCATCATCTT-1	wCAPs
CGCCATTGTCGTACAT-1	wCAPs
CGCCATTGTGTTACTG-1	wCAPs
CGCCATTTCTAGGAAA-1	wCAPs
CGCGTGACACACACGC-1	wFAPLs
CGCGTGACACAGAGAC-1	Early Preads W2
CGGAACCAGGTCCCGT-1	Early Preads W1
CGGAACCCATGACGGA-1	Early Preads W3
CGGAACCGTTGTTGTG-1	Early Preads W1
CGGAACCTCCAGCAAT-1	wCAPs
CGGAATTAGATCCCAT-1	wFAPLs
CGGAATTGTAGGAGTC-1	Early Preads W1
CGGAATTGTGCCTAAT-1	wFAPLs
CGGAATTGTTCGGTTA-1	Early Preads W1
CGGAATTTCTTAGCTT-1	Early Preads W3
CGGACACCAAGTGATA-1	Early Preads W1
CGGACACCATCTTAGG-1	wFAPLs
CGGACACGTGCTCGTG-1	Early Preads W1
CGGACACGTGTTGATC-1	wFAPLs
CGGACACGTTGCATGT-1	wFAPLs
CGGAGAACAAACTAGA-1	wCAPs
CGGAGAACATATGGCT-1	wCAPs
CGGAGAAGTGGAGGTT-1	Early Preads W2
CGGAGAATCGGTCTGG-1	wCAPs
CGGCAGTAGGCGCTCT-1	wCAPs
CGGCAGTCACTGTCCT-1	wCAPs
CGGCAGTCAGCTCTGG-1	Early Preads W1
CGGCAGTGTCGTTGCG-1	wCAPs
CGGCAGTGTCTTCTAT-1	Early Preads W1
CGGCAGTGTTAAAGTG-1	Early Preads W2
CGGCAGTGTTGCCAAT-1	Early Preads W1
CGGGACTCACCGTGCA-1	Differentiating wFAPLs
CGGGACTCATTGAAGA-1	Early Preads W1
CGGGACTTCTTAATCC-1	wCAPs
CGGGCATAGGTAGCAC-1	wCAPs
CGGGCATCAATTGAAG-1	Early Preads W1
CGGGCATGTGTAACGG-1	wCAPs
CGGGCATTCTGCCTGT-1	Early Preads W1
CGGGCATTCTTTACAC-1	Early Preads W1
CGGGTCAAGAAGCGCT-1	wFAPLs
CGGGTCAAGAGTAACT-1	wCAPs
CGGGTCAAGCTAATCC-1	Early Preads W2
CGGGTCACACACGCCA-1	wCAPs
CGGGTCAGTCCATACA-1	wCAPs
CGGGTCATCAGGTAAA-1	Early Preads W1
CGGGTCATCCCACAGG-1	wCAPs
CGGGTCATCCGTATAG-1	wCAPs
CGGGTCATCTTCGGAA-1	wCAPs
CGGGTGTAGAGCGACT-1	Early Preads W1
CGGGTGTAGCCGTCGT-1	Early Preads W1
CGGGTGTAGGGTACGT-1	Early Preads W1
CGGGTGTAGGTGCGAT-1	Early Preads W3
CGGGTGTAGTTCCGGC-1	wFAPLs
CGGGTGTCACTACTTT-1	Early Preads W1
CGGGTGTTCATTTGGG-1	Early Preads W2
CGGGTGTTCGAGCACC-1	Early Preads W1
CGGTCAGAGTCCGTCG-1	Early Preads W1
CGGTCAGCAAGCACCC-1	Early Preads W1
CGGTCAGCACAATTCG-1	wCAPs
CGGTCAGCAGTCAGCC-1	wFAPLs
CGGTCAGCATCAGCTA-1	Early Preads W1
CGGTCAGGTAGGTCAG-1	wCAPs
CGGTCAGGTGCCTAAT-1	Early Preads W1
CGTAAGTAGACCAGAC-1	Early Preads W2
CGTAAGTAGCTGAGCA-1	Early Preads W2
CGTAAGTAGGTCACAG-1	Early Preads W1
CGTAAGTCACTCGATA-1	wFAPLs
CGTAAGTCATAGTCAC-1	Early Preads W1
CGTAAGTTCACAACCA-1	wFAPLs
CGTAAGTTCCGACGGT-1	wCAPs
CGTAATGCAAATCGGG-1	Early Preads W1
CGTAATGCAGCAGATG-1	wCAPs
CGTAGTAAGATGACCG-1	Early Preads W2
CGTAGTACAAATCCCA-1	wCAPs
CGTAGTACACTACCGG-1	Early Preads W2
CGTAGTAGTTGCCGAC-1	Early Preads W1
CGTAGTATCACGGTCG-1	wCAPs
CGTAGTATCCATTCAT-1	Early Preads W3
CGTCAAACACTGGACC-1	wFAPLs
CGTCAAACATTGAAGA-1	wCAPs
CGTCAAAGTCTAGATC-1	Early Preads W1
CGTCAAATCAACGCTA-1	wFAPLs
CGTCCATAGAGAGAAC-1	wCAPs
CGTCCATAGCATTGAA-1	Early Preads W3
CGTCCATAGGTAGTCG-1	Early Preads W1
CGTCCATCAACGGTAG-1	wCAPs
CGTCCATCAGAGATGC-1	Early Preads W2
CGTCCATGTGACAACG-1	wCAPs
CGTCCATTCACGGTCG-1	Early Preads W1
CGTCCATTCAGAACCT-1	wFAPLs
CGTCCATTCCATCCGT-1	wCAPs
CGTGAATAGGGCTTCC-1	Early Preads W1
CGTGATAAGCACGATG-1	wFAPLs
CGTGATAAGCCGATTT-1	Early Preads W1
CGTGATAAGCCGTAAG-1	Early Preads W3
CGTGATAAGGCCTTGC-1	wFAPLs
CGTGATAAGTTGTACC-1	wFAPLs
CGTGATAGTCCAAAGG-1	Early Preads W1
CGTGCTTCAATAGTGA-1	wCAPs
CGTGCTTCACGTACAT-1	Early Preads W2
CGTGCTTCACGTGAGA-1	wCAPs
CGTGCTTCAGAAGTGC-1	Early Preads W1
CGTGCTTCATAAGCGG-1	Early Preads W2
CGTGCTTTCGTGGAAG-1	Early Preads W3
CGTGTCTTCTCTCGAC-1	wCAPs
CGTTAGAAGGTATCTC-1	Early Preads W3
CGTTAGAGTGGTCTGC-1	Early Preads W1
CGTTAGATCCCACAGG-1	Early Preads W1
CGTTCTGAGAAGCTGC-1	Early Preads W3
CGTTCTGAGATTGGGC-1	wCAPs
CGTTCTGAGGTAGCAC-1	wCAPs
CGTTCTGTCGTGCACG-1	Early Preads W3
CGTTGGGCAGCAGAAC-1	Early Preads W1
CGTTGGGTCCACGGGT-1	wCAPs
CTAACCCAGGATATAC-1	wCAPs
CTAACCCTCAAGAGTA-1	Early Preads W3
CTAACTTAGGGCTAAC-1	wFAPLs
CTAACTTGTCGCATTA-1	wFAPLs
CTAACTTGTGATTCTG-1	wCAPs
CTAAGTGAGCGCAATG-1	wFAPLs
CTAAGTGCACATAGCT-1	Early Preads W2
CTAAGTGTCATCGCTC-1	wFAPLs
CTACAGAAGAGCAGCT-1	Early Preads W2
CTACAGAAGATTAGTG-1	Early Preads W1
CTACAGATCAGCTAGT-1	Early Preads W1
CTACAGATCCCGAAAT-1	Early Preads W3
CTACATTGTGAGACCA-1	wCAPs
CTACATTTCCCGTTGT-1	wCAPs
CTACCCAGTCGGATTT-1	Early Preads W1
CTACCCATCCAGGACC-1	wCAPs
CTACCCATCCTCTAAT-1	wFAPLs
CTACCTGAGCAAACAT-1	Early Preads W2
CTACCTGAGTGGTGGT-1	Early Preads W2
CTACCTGGTGACACAG-1	Early Preads W2
CTACCTGGTTAAGTCC-1	Early Preads W3
CTACCTGTCCATTCGC-1	wFAPLs
CTACGGGAGCTAGAGC-1	wCAPs
CTACGGGCACCAGCCA-1	Early Preads W1
CTACGGGCAGTCCCGA-1	Early Preads W1
CTACGGGCATGCCGAC-1	wFAPLs
CTACGGGGTGCCCACA-1	Early Preads W2
CTACGGGGTTCCACGG-1	wCAPs
CTACTATAGATTGACA-1	Early Preads W2
CTACTATAGCCATTTG-1	Early Preads W1
CTACTATCACTGTCGG-1	Early Preads W1
CTACTATCAGAGATGC-1	wCAPs
CTACTATCATGAGATA-1	Early Preads W1
CTACTATGTGCAATAA-1	Early Preads W1
CTACTATTCCATTCGC-1	wFAPLs
CTAGACAAGATGCTAA-1	Early Preads W1
CTAGACAAGTCACGAG-1	wCAPs
CTAGACACATTAAAGG-1	Early Preads W1
CTAGACAGTCCCTGAG-1	Early Preads W3
CTAGACAGTCTCCCTA-1	Early Preads W1
CTAGACATCCCTCGAT-1	Early Preads W1
CTAGGTAGTGCGGCTT-1	wCAPs
CTAGGTATCGGAAGGT-1	wCAPs
CTATAGGCAACAACAA-1	Early Preads W3
CTATAGGCAACCCTAA-1	wCAPs
CTATCCGAGGTAAAGG-1	Early Preads W3
CTATCCGAGGTGTGAC-1	Early Preads W3
CTATCCGCATCTTAGG-1	Early Preads W1
CTATCCGCATTGGGAG-1	wFAPLs
CTATCCGGTGTGTCGC-1	Early Preads W3
CTATCTAAGCCAACCC-1	wCAPs
CTATCTACACACCTAA-1	wCAPs
CTATCTAGTAGCACAG-1	wCAPs
CTATCTAGTGAAGCTG-1	wFAPLs
CTATCTAGTTATCCAG-1	Early Preads W2
CTATCTATCTGACGCG-1	wFAPLs
CTATCTATCTGAGCAT-1	Early Preads W1
CTATCTATCTGTGTGA-1	Early Preads W1
CTCAACCCACGCTGAC-1	wCAPs
CTCAACCGTCACTCAA-1	Early Preads W1
CTCAACCGTCTTAGTG-1	wFAPLs
CTCAAGAAGGAGTCTG-1	Early Preads W3
CTCAAGAAGGGACCAT-1	Early Preads W1
CTCAAGAGTCCGACGT-1	Early Preads W1
CTCAAGATCGCTAAAC-1	wCAPs
CTCAAGATCGGCTGTG-1	wCAPs
CTCAATTCAGACCTAT-1	wCAPs
CTCAATTGTGGTCTTA-1	Early Preads W4
CTCAATTTCCTCTAAT-1	wCAPs
CTCACTGAGCAAACAT-1	wCAPs
CTCACTGAGCTCTGTA-1	Early Preads W3
CTCACTGCAGCGGATA-1	wFAPLs
CTCACTGGTCGCATCG-1	Early Preads W1
CTCACTGGTGAAGCTG-1	wCAPs
CTCACTGTCTCCCATG-1	Early Preads W2
CTCACTGTCTCGTCGT-1	Early Preads W2
CTCAGAAAGCTAATCC-1	wFAPLs
CTCAGAAGTAAGGAGA-1	Early Preads W1
CTCAGAAGTCGTGCCA-1	wFAPLs
CTCAGAAGTGGTCTAT-1	Early Preads W2
CTCAGAAGTGTTCATG-1	Early Preads W3
CTCAGGGAGCTCGTGC-1	Early Preads W4
CTCAGGGAGTGGCCTC-1	Early Preads W1
CTCAGGGCACTCCTTG-1	wCAPs
CTCAGGGGTGCAATGG-1	Early Preads W3
CTCAGGGGTGTCCATA-1	Early Preads W3
CTCAGGGTCGAAGGAC-1	Early Preads W3
CTCAGTCAGAGCACTG-1	Early Preads W1
CTCAGTCCAATACGCT-1	Early Preads W1
CTCAGTCGTTCCGCTT-1	wCAPs
CTCAGTCTCAACGTGT-1	Early Preads W4
CTCAGTCTCCTCGCAT-1	Early Preads W1
CTCATCGAGTAGTCAA-1	wCAPs
CTCATCGCAGGGACTA-1	Early Preads W4
CTCATCGCATCGCCTT-1	Early Preads W2
CTCATCGCATGCCGCA-1	Early Preads W2
CTCATCGGTATGACAA-1	Early Preads W1
CTCATCGTCAAGAGGC-1	Early Preads W1
CTCATCGTCAGTCAGT-1	wCAPs
CTCATGCAGACGGTTG-1	wCAPs
CTCATGCAGTGCTCAT-1	Early Preads W2
CTCATGCTCCGTGGCA-1	wCAPs
CTCATGCTCTCTAGGA-1	Early Preads W3
CTCATGCTCTTAGTTC-1	Early Preads W2
CTCATTAAGTAGCCAG-1	Early Preads W1
CTCATTACACTTTAGG-1	wCAPs
CTCATTAGTCGAAACG-1	Early Preads W2
CTCATTAGTGTTACTG-1	Early Preads W1
CTCATTATCGCTGACG-1	wCAPs
CTCCAACAGAAGCTCG-1	Early Preads W1
CTCCAACAGAAGTCTA-1	wCAPs
CTCCAACTCTGTGCAA-1	Early Preads W2
CTCCACAAGGGATGTC-1	Early Preads W4
CTCCACACAATTGCGT-1	wCAPs
CTCCACAGTAGCTAAA-1	Early Preads W2
CTCCACAGTCGTGGTC-1	wCAPs
CTCCACATCATTCACT-1	Early Preads W1
CTCCATGCATAAGCAA-1	Early Preads W1
CTCCATGGTAATACCC-1	wFAPLs
CTCCATGGTGAGAGGG-1	Early Preads W1
CTCCATGTCGGTCATA-1	Early Preads W2
CTCCCAACAACACGAG-1	Early Preads W3
CTCCCAACACGCGGTT-1	wCAPs
CTCCCAACAGGCACTC-1	Early Preads W2
CTCCCAAGTTTAGTCG-1	wFAPLs
CTCCCTCAGGGCTTCC-1	Early Preads W2
CTCCCTCAGTAACCTC-1	wCAPs
CTCCCTCCAAGTCGTT-1	Early Preads W4
CTCCCTCCACTGGATT-1	Early Preads W2
CTCCCTCTCAACGTGT-1	wFAPLs
CTCCGATAGCTCATAC-1	Early Preads W2
CTCCGATCACTAGGCC-1	wFAPLs
CTCCGATTCAATCCGA-1	Early Preads W1
CTCCGATTCATCACCC-1	Early Preads W1
CTCCGATTCCAGCACG-1	wCAPs
CTCCTCCAGAGTCTTC-1	wFAPLs
CTCCTCCAGGCCCAAA-1	wCAPs
CTCCTCCCACTAACGT-1	wCAPs
CTCCTCCGTCGCAACC-1	Early Preads W1
CTCCTCCGTGCAATAA-1	wCAPs
CTCCTCCGTTACCTGA-1	wCAPs
CTCCTCCTCATGCCCT-1	wCAPs
CTCCTCCTCCAACACA-1	Early Preads W2
CTCCTCCTCCGAGGCT-1	wCAPs
CTCCTCCTCTGGGCAC-1	wFAPLs
CTCCTTTAGAGACAAG-1	wCAPs
CTCCTTTCACATAACC-1	wCAPs
CTCCTTTGTCCAGGTC-1	wCAPs
CTCCTTTTCTATGCCC-1	wCAPs
CTCGAGGAGTCTGCAT-1	Early Preads W3
CTCGAGGGTGTGATGG-1	Early Preads W2
CTCGAGGGTTCGCGTG-1	Differentiating wFAPLs
CTCGAGGGTTGCCGCA-1	wCAPs
CTCTCAGCAGTTGGTT-1	Early Preads W3
CTCTCAGGTATGACAA-1	wCAPs
CTCTCAGGTCGCGTCA-1	Early Preads W2
CTCTCAGTCAGACATC-1	wCAPs
CTCTCAGTCCGTGTAA-1	Early Preads W3
CTCTCAGTCGTCCTTG-1	wCAPs
CTCTCGAAGAGATCGC-1	wCAPs
CTCTCGACAATTGCGT-1	Early Preads W1
CTCTCGAGTTGCGTAT-1	wCAPs
CTCTCGATCTCGGGAC-1	wCAPs
CTCTGGTAGGGTTGCA-1	wCAPs
CTCTGGTAGGTAGTCG-1	wCAPs
CTCTGGTTCCTTCTGG-1	Early Preads W2
CTCTGGTTCGAGTGAG-1	Early Preads W1
CTGAATGAGTCGCGAA-1	wCAPs
CTGAATGCAAGTGCAG-1	wFAPLs
CTGAATGCAGTTGTCA-1	wFAPLs
CTGAATGGTCGCGTTG-1	Early Preads W1
CTGAATGTCCGGCTTT-1	Early Preads W2
CTGAATGTCGGTCATA-1	wFAPLs
CTGAATGTCTAGTGTG-1	wFAPLs
CTGAATGTCTTGAACG-1	Early Preads W1
CTGAGCGAGCCAAGGT-1	Early Preads W1
CTGAGCGAGCCGATCC-1	Early Preads W3
CTGAGCGAGGTCGACA-1	wCAPs
CTGAGCGCACACTGGC-1	Early Preads W3
CTGAGCGCAGTGCCTG-1	Early Preads W3
CTGAGCGGTCGAGCAA-1	wCAPs
CTGAGCGTCATCTCTA-1	Early Preads W3
CTGAGGCAGCGTACAG-1	Early Preads W1
CTGAGGCGTGACAGGT-1	wCAPs
CTGAGGCGTGGAGAAA-1	Early Preads W1
CTGATCCAGCATACTC-1	wCAPs
CTGATCCCATAAGCGG-1	Early Preads W1
CTGCAGGAGAATTGCA-1	Early Preads W3
CTGCAGGAGTGCGACA-1	wCAPs
CTGCAGGCATTGTACG-1	Early Preads W4
CTGCAGGTCAGCCCAG-1	Early Preads W2
CTGCATCAGACTCTTG-1	wCAPs
CTGCATCAGACTGTTC-1	Early Preads W1
CTGCATCCACATTCTT-1	wCAPs
CTGCATCCAGTCACGC-1	Early Preads W2
CTGCATCCATACTGAC-1	Early Preads W1
CTGCATCGTTGACTAC-1	Early Preads W3
CTGCATCTCGTCTACC-1	Early Preads W2
CTGCCATGTTAAGTCC-1	wCAPs
CTGCCATTCAAACCCA-1	Early Preads W3
CTGCCTAAGAATAACC-1	wCAPs
CTGCCTAAGGAACGCT-1	Early Preads W4
CTGCCTACAAACACCT-1	wFAPLs
CTGCCTACAAGGTCAG-1	wFAPLs
CTGCCTACATGAGGGT-1	wCAPs
CTGCCTACATGTGGTT-1	wCAPs
CTGCCTAGTCGTGGAA-1	wFAPLs
CTGCCTAGTGGCGCTT-1	Differentiating wFAPLs
CTGCCTAGTTGGTGTT-1	wCAPs
CTGCGAGAGTTGTAGA-1	Differentiating wFAPLs
CTGCGAGCAAATGATG-1	Early Preads W2
CTGCGAGTCGCTCATC-1	Early Preads W3
CTGCTCATCACTACTT-1	Early Preads W2
CTGGACGGTCACCGCA-1	Early Preads W2
CTGGACGGTCATATGC-1	wFAPLs
CTGGACGGTCCACTTC-1	wCAPs
CTGGACGGTCTGTGAT-1	wFAPLs
CTGGACGTCCTTATGT-1	Early Preads W1
CTGGACGTCGGTCTGG-1	Early Preads W4
CTGGCAGGTTATCTTC-1	wFAPLs
CTGGCAGGTTTCGGCG-1	Early Preads W4
CTGGCAGTCTCCGAGG-1	wCAPs
CTGGTCTAGGTGCTGA-1	Early Preads W1
CTGGTCTAGTAGAATC-1	wCAPs
CTGGTCTAGTATGGAT-1	Early Preads W1
CTGGTCTCACGTATAC-1	wCAPs
CTGGTCTCATCCGAGC-1	Early Preads W2
CTGGTCTGTGGTCTAT-1	wCAPs
[truncated: 2,332 more rows]
