# Supplementary material for: White and brown adipose tissue share a convergent fibro-adipogenic progenitor population
Source: EMBO Rep. 2025 Oct 8;26(22):5612–36. doi: 10.1038/s44319-025-00591-6 (PMC12635263; doi:10.1038/s44319-025-00591-6)
Supplement: Supplementary file 8 — Source data Fig. 1 [file 44319_2025_591_MOESM8_ESM.zip › Figure 1 source data/1F/wat_cc_pca_loadings.csv]

	PC_1	PC_2	PC_3	PC_4	PC_5	PC_6	PC_7	PC_8	PC_9	PC_10	PC_11	PC_12	PC_13	PC_14	PC_15	PC_16	PC_17	PC_18	PC_19	PC_20	PC_21	PC_22	PC_23	PC_24	PC_25	PC_26	PC_27	PC_28	PC_29	PC_30	PC_31	PC_32	PC_33	PC_34	PC_35	PC_36	PC_37	PC_38	PC_39	PC_40	PC_41	PC_42	PC_43	PC_44	PC_45	PC_46	PC_47	PC_48	PC_49
Myh11	0.0771120050060719	-0.0241148048302825	0.0570964468342828	-0.0138588833935397	-0.0229473517570457	-0.0789338592982449	0.0474862059000478	0.00674275176599176	0.0238754087199842	0.0588444924499816	-0.0143457401285995	-0.00534840477011731	-0.0225682527891831	-0.0278873726914832	0.0230715468079823	0.0117277374213529	-0.00293994316948607	0.00349197166262864	-0.0197187866489182	-0.0246327289610597	0.0330840681882144	0.00552738405808484	-0.0173718284129273	0.00593931096549481	0.00457280179268721	0.00271310262203762	-0.00584966118379157	-0.00973796481886595	0.023046978366642	0.0184372224454897	-0.00989304371310782	0.00829931743433797	0.0117544418438867	-0.0290904336039278	-0.018798281745235	0.00519160037551623	-0.0210147292759386	-0.00744692249989719	0.00204950749307533	-0.0174521517758801	-0.0332600555668641	-0.00695873697225096	-0.00663272293196795	-0.0223852205512258	-0.0318636651733046	0.0214706913369825	0.036955307725534	0.00169449491059875	0.00674463919141576
Cemip	0.0411006378124911	-0.0349773322515816	-0.0160419168302799	-0.00942877898321923	-0.0114673831884711	0.0332362474926717	-0.00767810652439972	0.0305241168996328	0.0237180453920696	0.0239251893038989	0.0341019276268161	0.0213330922842959	0.0373698537999711	-0.0290200039132686	-0.0192892118289665	0.0447988065362065	-0.0560856643310989	-0.0193254905165543	-0.0537618473062757	0.021647924677167	-0.0233656798263843	0.0529456700723006	0.0286021018182991	0.00388443247753804	0.00573472188500354	0.0160669210506716	0.00883852673366759	0.0272677314048043	-0.00588827537423844	0.0182895043456338	0.0313974335203397	0.0180903339885209	-0.0527673293100396	-0.0229881016501516	0.059225225677917	-0.0515021972432162	-0.0181149824333774	0.0045822673438868	0.0224258905795511	0.00551452738072266	0.0170435533749627	0.020080882805397	0.0199011704351053	0.0457487480331756	0.0168700207780046	0.0337900833693044	0.00226603772107879	-0.0381369177946722	0.0176004391086714
Spp1	-0.00701712335135426	0.0153418710668784	-0.0312324797429974	0.0454422273353189	-0.0234146078005504	-0.0171101858144077	0.0102724281249615	-0.0136977436234847	0.0172633604499463	0.012423115322997	-0.000511692100550755	-0.0252464210851032	-0.0274755641943627	0.0542681596839563	-0.0265227530080244	-0.00381481185660832	0.00877722454129543	0.0121066062733209	-0.005256740440303	0.0117658033793861	-0.0680023499305124	-0.00729422062566878	0.0166162354357965	0.00268682871691031	-0.0565101558822517	-0.0272186483811987	-0.0293232714793822	0.0680689747642201	0.0250291904812142	0.0351177542736729	-0.0246628121965914	0.0331726757740412	0.00932206637395048	0.0901834922247085	-0.00528002235576181	0.0417693559978738	-0.0697387756785295	0.035366878111199	-0.0424160018895922	0.0159978248128966	-0.0260203218356344	0.015853357285179	-0.0542097988706349	0.00240857268757856	-0.00786786322338819	0.0293418399604406	-1.78629252864632e-05	0.0147572830144961	-0.0232898086398538
Actg2	0.0777113450345725	-0.0103493572431486	0.0380109796993874	-0.0115016354185261	-0.0463085304752914	-0.00842234404404936	0.0178002456240865	-0.0275900984394932	-0.00767781950536144	0.035914823272819	0.0187558504979711	0.00558209966833616	0.00145766490427275	-0.0162245452457988	0.0124822605354745	-0.00104933208935714	-0.0343052994544928	0.0304130861720897	-0.0149524369677231	-0.0242007954765202	0.037007685934072	0.00675624202956507	0.0131343021230778	-0.0274284526916365	0.0211664415577138	0.00267639682295142	-0.0050201001035353	-0.000514591283446398	0.0322584040010849	0.00142593327040017	-0.0189956098488429	0.0138630705162236	0.0215797635958415	-0.00450441204832263	0.0123353610944297	-0.0441802147153512	-0.0435884722834718	-0.0342730187943632	0.0131189643271093	-0.00704656595664264	-0.0393022901935158	-0.00977785010893575	0.0141139219493617	-0.0352506104177967	-0.0375766476165293	0.0154536137894814	0.0182702377587905	0.00499902544187659	0.000417600016355627
Saa3	-0.011746805412989	-0.0109566825141888	-0.00542350469483896	0.0174137062575227	-0.00188780332624518	0.0219314118437608	0.0216212955913827	0.0353824636646587	0.0372273642372448	0.031125751875697	-0.0200667168865263	-0.0207962358373521	-0.00871029857248183	-0.0116293498943443	0.00118493921461232	0.0108853310943928	-0.0185175428688916	0.0376734354063004	-0.049116360851859	-0.00635445561123156	-0.0504420622858827	0.0371593290405573	0.0184086897576392	-0.00961580970619157	0.0226529665014074	-0.00579601351895319	-0.0112361855775482	-0.0213632199965884	-0.00957009818672448	-0.0116591969591202	-0.00836933497731629	0.00295692111837249	0.0282120130415421	0.00613804303198602	0.00414564057663747	-0.0404530865830447	-0.020201125866521	-0.00129874511677379	0.00879783086397703	-0.0118191883257292	0.029245885515789	0.00439504208459917	-0.0373485442258892	-0.0145317059033988	0.0316420047255669	-0.0404336856324067	0.00247536790802037	0.0402504005671255	0.00468261965377163
Ccl2	0.00538614377114993	-0.000975540347053704	-0.0432013662308279	0.0596675966169977	0.0220872985630719	0.0499137433516443	0.0272599324273109	0.0822248122248747	0.0443150888776177	0.024933154492179	-0.0497722498793293	-0.0216367976800929	0.0439501709845114	-0.0178529181663608	0.0389763213753488	0.0257397959595827	-0.0169275790988321	0.0807911161900013	-0.101008827448222	-0.0106901644715978	-0.0519383672072665	0.0763367795321301	-0.00276886192616836	-0.0196997099680796	0.0174130595035296	0.0371912303510137	0.0148184348267352	0.0475107205988609	-0.0395084385119175	-0.0152585260005979	-0.017304877180659	-0.00594079502086485	0.0900156787549825	0.011796367769453	-0.0403885364665468	0.000491418562726357	0.0248027962293152	-0.0548790060183229	0.00193752254754711	-0.0732766418461037	-0.00193712312724629	0.00769700891512289	0.0256731285927841	-0.0156878462035473	0.0378264292002012	-0.0391452429238475	-0.0713084619527725	-0.00251214087351306	-0.00594326817959014
Cxcl5	-0.0209508455965404	-0.0111838788531716	-0.00953474536691284	0.00819838341412517	-0.0136347264039261	0.0520084446254292	0.0172720253508907	0.0520746892042251	0.0255218013466856	0.0493002716561002	-0.0668138152298912	-0.019092857836428	-0.0154883926642634	0.0151848078544752	0.0273833584564893	0.0586315896755766	-0.0333940840294037	0.0641340916590685	-0.0601339125672462	-0.031760129742287	-0.0195508912391712	0.0520085359920675	0.0290244148801731	-0.0252355524192913	-0.0167411335635216	0.0312324915412299	-0.0276037152167506	-0.00129406784773785	-0.0307687196719102	-0.0562481668788094	0.0293303289351969	0.0753220389552113	0.0347030502807011	-0.0251084978710279	-0.0118811770054528	0.0249575334773884	-0.0358668297513628	0.0071273153888058	0.0056459794438996	-0.0214898630764488	0.00471375868530779	0.0359354073846692	-0.0238768680242008	-0.0338716481480638	0.0107176445626872	-0.0403943902322833	-0.0146663104307866	0.0257897214329149	0.00299589134377181
Kcnip4	-0.00934879316928438	-0.0153371296657991	-0.0102455623803175	-0.00695032064382941	-0.0124972851066228	0.00277071151654708	-0.0385554471735569	0.00677047698420512	0.0111979609250654	0.0449343981258283	-0.0131363474062525	0.0134681347281491	0.00306612048266801	-0.0411795316001577	0.00272639143133824	0.00236869083064132	0.0374627795279707	0.0395095739519048	0.00829720737849078	0.00826843345058588	-0.0162111609875048	0.0539940464731669	-0.00761576482186149	0.0393282360652906	0.0257498117639607	-0.0313137766804537	0.00625199352713097	-0.0479322218382865	0.00643842885329522	-0.0249388845068423	-0.0222438286145582	0.0116274263118782	-0.0477449271094509	-0.0312532565423467	-0.0275917052033118	0.0296801890568626	-0.00761101126641893	0.00419348314449764	0.0103358675442708	-0.0344873704076029	-0.0772121643367957	0.0125009537268004	-0.0440972967614239	-0.030470472307292	-0.0274637738665078	-0.0109404881698319	0.00753305618045081	-0.0308224360469156	-0.0120796073843512
Hp	-0.00971472663821753	-0.0164677667617413	0.0459150887863082	-0.003865859271586	0.0642033073499225	0.0158375644492963	0.0199558368105317	0.00963747064979617	0.0190570740582114	-0.00337761199102356	-0.0033010020512754	-0.027648529859117	-0.0274590344735004	0.0248090164095249	-0.00125991717516232	-0.00918904847293775	0.0151047641708021	0.00111325297867354	-0.0192989063726941	0.0120017776524702	-0.0724942070817379	-0.00672185929221431	0.0606692851110009	0.0153796978810905	-0.0057734181597876	-0.0390999464566522	0.00717635934481914	-0.0392498299053233	0.0353796194168607	-0.0525746948584831	0.0220519529046437	-0.00696138799036887	-0.0404443454810118	0.0808927300866746	0.00680667844677898	-0.00945782719042091	-0.0210765584612728	-0.0331392823455648	0.013310099076993	0.0131537620819904	0.00966373061563516	0.0178886387053271	0.0984419050408577	-0.0312006068345361	-0.000690175633969507	0.0215244307833584	-0.0287903747679629	-0.0484969628318614	0.0240683187996839
Tinagl1	0.0571228255141589	-0.0110417920311558	0.0481286198660449	-0.00845538149664037	-0.0256746604094034	-0.0922177714138873	0.0510900857381254	0.0380009810888691	0.0156130508247214	0.050376951841118	-0.0236537623815655	-0.00360553688508747	-0.0283736048281782	-0.00690885338011291	0.0653408457723155	-0.00590199231566119	0.0305936637965427	0.0196824467853793	0.0140951727146257	0.0320604740393305	0.0261448462264286	-0.0190167045816115	-0.0412240921062058	0.000654273104883356	0.00303571692033519	0.00427682524690816	0.0231330105623979	0.0191398365749731	-0.0062367319257776	-0.00350475956458711	0.0333194734982852	-0.0333075475373881	0.00592550996055138	0.0143125804067856	-0.00517873182711438	0.0406319073283097	0.0242912010921695	0.0116234934691911	-0.000788437036926116	-0.0143545567017729	-0.0177744507435076	0.011760105593412	-0.0119082771127329	0.00247094886886241	0.00494405340469651	-0.000702336580440086	0.00642672188407803	-0.0220879255210697	0.0165509623439813
Gm26917	-0.00450779595498668	-0.0230079283014406	-0.0213315928016038	0.00842743014347668	-0.00684351650927086	-0.0206339824301486	0.0211822467524505	-0.0371200743203156	-0.00172200548825505	-0.00925862047766522	-0.0336756711218738	0.038836155548358	0.0044446651226411	-0.0348546610427781	0.0200990669573522	0.00777041687752445	0.0372616800275976	-0.0238867096303442	0.0108486051903486	0.0054182466214131	-0.0133058885847707	0.0175290927334254	0.0327653649281392	-0.0043899154359163	-0.00010193282832186	-0.010123603590774	-0.0183041131256126	-0.000835470092220071	0.00246230289899821	-0.00472527564350053	-0.0136824647783771	0.00467573845010562	0.0125383195604026	-0.0309191372449145	-0.0171608515840346	0.0284965246651955	-0.00233354527158422	-0.00265129812327302	0.0169804701050854	0.00733432596631399	-0.0122712236653932	0.00507922427391009	0.0200887639412514	0.0203521116530639	-0.0346011702081121	0.0471588514220017	0.0148068026914377	-0.0180006537461723	0.0360328052684837
Ube2c	0.00253353277384408	-0.0266793746561071	-0.00878298694485138	0.0145011930095854	0.00760744209009272	-0.0230057957104162	-0.0626762896371113	0.0474313592009981	-0.045259947538429	0.00365858166111758	0.0272695604721925	0.0119932868999011	-0.0606195881294625	0.0511766571384761	0.00847304307250678	-0.0253775635844018	-0.0292171208508123	0.039564355368417	-0.0181228771261857	-0.0367806163872349	-0.0317952882293635	-0.00548640433064383	-0.0837950773803609	-0.00918617785145781	0.0470965765924411	-0.0383893838381894	0.066687312738399	-0.0130023604334162	-0.00780186702110299	-0.0101325181775007	0.0262110370056888	0.0077859833491937	-0.00839236961196878	-0.0141476628009588	0.0581387462457904	-0.0109721811387635	-0.0137412007825133	0.0198982170511534	-0.0375912111697981	0.00511442291367661	-0.0104808142109008	-0.0152866558828547	0.0413098572927061	-0.000833411641300288	-0.00399904549394548	-0.0359467370197197	-0.00817782593949642	0.0193163968961854	-0.0349144614715982
Dkk2	-0.00400315988054698	-0.0119882601436796	-0.00291353591279643	-0.0145164969091799	0.014764629182459	-0.0193184675785712	0.0177087840831136	0.0013615235195869	0.00886641959704014	-0.0403543680219955	0.0329048848971083	-0.0150705148880483	0.015818222518336	0.0264838115256685	-0.00493605241863616	-0.0172071568710957	0.0205507204642042	0.0523278489216903	0.0599771390480477	0.0470672002526253	-0.00838990515749931	0.029123482486228	-0.0167700295618727	-0.0347869486748452	0.00853757934624553	0.0127326757689201	0.0079316651181578	-0.0118557672863396	0.0255928999886346	-0.0342913397949922	-0.0134546048722196	-0.00402607872036345	0.00492061666514364	0.0234854385130564	-0.0441368907261281	0.00882042248371804	-0.0241125785565418	0.0228479808836948	0.0256109790431061	-0.023681508172916	-0.0376571742983127	-0.00503481299789848	-0.00498446234907631	0.0177368704913865	-0.013079847740945	0.00937202636199386	0.0149423905022046	-0.0146241225114144	0.0104152553676969
Col8a1	0.0361366906302738	-0.00562617809954821	-0.0211121301023426	-0.003190162109168	-0.00761150568446766	-0.0471681578243737	0.00464437914642843	-0.0207044978568926	0.00328331961141349	0.0137836404530502	-0.0478947892786874	-0.00872065683917355	-0.00156259531783665	0.0713166202149694	0.0375051762272032	-0.0290970967480604	0.0230628758353723	0.0477639568018608	0.00149302427051936	0.0320576448838235	0.0152230768898153	0.03582551397502	0.0177666631959371	-0.0265889726571607	-0.0136159266484585	-0.0450490935353197	-0.00665878782384246	-0.0271282573005312	0.0274334182548743	-0.0149036636515595	0.0264601031892253	-0.011814005811241	0.00662581109673329	0.00187637381959951	-0.0216596273972472	-0.0389139020351533	0.0155168459350976	0.00583068523089338	-0.00579478578445523	0.0239125895479863	0.0207673057232872	0.0171445080279344	0.00596973025727585	-0.0586962293300691	0.0111674230152354	0.0093579928103569	-0.0657444355720584	0.00395206784682196	-0.00336415860609519
Cenpf	-0.0125196761358602	-0.0270924068986374	-0.00853516927585475	0.0221521700461088	0.00424548009952324	-0.0150844014558928	-0.0128095078624779	0.0204826666360156	0.0134765058956534	-3.86963620144046e-05	0.0104492961413813	0.083831934544042	-0.0681528566684462	0.0132881843645604	-0.0213865430481563	-0.0062228026751716	0.0272925750781072	0.0110186315133664	0.00314055969493001	0.00112912969971554	-0.00516330157357291	-0.0208367656998982	0.000220531934500337	0.0242694161409846	-0.0241332177206032	0.0449498018982701	0.0134160658174701	-0.00649133012753634	-0.00232387662399118	-0.0120042297458693	-0.0339677044270012	0.0205148336314504	0.0530327528406962	0.00149470587790282	-0.0364601794840163	-0.0414742000727424	0.0458590455760147	-0.0105137230040116	0.00340725223995814	0.0783394019468209	-0.0137202574244493	0.0266178999709734	0.0359142625659601	0.0438073746061832	-0.00552055721732433	0.0129205237537295	0.0175994443126285	-0.0168154062099364	0.0225708733816239
Ccn2	0.0701661570813752	-0.0312820307874337	-0.0401262468091142	0.00672239137637173	0.0421241498957084	0.0270883700519097	-0.0358439260717013	0.0117943960481466	0.0188761609956869	-0.0199768988477937	-0.0749844081132689	-0.0466763429713155	-0.00613910904389403	0.0131053236057394	-0.0780207242086457	0.00591318190609088	0.0206887123533069	-0.0016817978876258	0.0642335125102344	-0.0445525421131248	0.0396670280285107	0.0130581437912574	-0.0259570499267464	0.0221806320440809	0.0110950040269809	-0.0250960061666487	-0.0141154643897712	0.010453294757741	-0.0503790415504412	0.0172780473148704	0.00229650498382977	-0.0066179193820748	-0.0240770071412598	-0.0459422189275061	0.0218038790983469	-0.0253997189460972	0.00692719114021557	-0.0212384158015684	-0.00246518426787546	0.00760087074408668	-0.00973204487149259	0.0303279199656505	0.0342309768263058	-0.0215792312267231	0.0290674585839092	0.0495168291291523	0.0139344394204375	0.00236933621776839	-0.0168381056170884
Mgp	-0.00280784175562524	-0.011729492174675	0.00560221942084945	0.0394429389163926	-0.0593732800450556	0.0122824455486176	0.00677283494317304	-0.0105583527745892	0.0438533282645771	-0.0391225904748768	0.0203638683789184	-0.0355476853582848	-0.000211307611704309	0.0909406165060603	-0.0342636302686846	-0.0258988629374266	0.0424521820252276	-0.047417782135662	0.0170556111960648	-0.0189308962629861	-0.0796499135580364	0.00249159587103485	-0.0462597475197835	-0.0263995110479999	-0.0839110102172562	-0.0214042706426253	-0.0461809963638279	0.0381657345262878	0.0404838908752402	-0.0176458597860237	-0.00363754323761336	0.0255903757272929	-0.0543902672568657	-0.0166201138390577	-0.0136771465193317	-0.0018947977876868	0.0298038755399215	-0.00325969712386517	-0.00764339518803512	-0.0465658941683178	-0.000693132646696689	0.0457035814959171	-0.027077402371084	-0.0394489469104726	-0.0147097209145541	-0.0341632929314917	0.0362871678581465	0.00841813025124559	-0.0331458563369466
Igfbp2	0.0345861944510492	-0.0121256933536145	0.0318053828271728	-0.0152513169045085	-0.0303982544665188	-0.0518057052693475	0.0386800657855362	0.0252117143033197	0.0313151346324934	0.0576089079958477	-0.0202324279051934	-0.0127301069230366	-0.0251491905932075	-0.0155433062403041	0.0313125938813416	0.0143133755025805	0.00514205569912848	-0.00654528340382164	-0.0196620837064294	0.00140380926492849	0.0501937680733987	0.0110020138197411	-0.0203197073446626	-0.0029002909225024	-0.0162346320002404	-0.0189420234709759	0.0128143310520347	0.0326353941216278	0.024493287009891	0.0233194693866259	0.00352725591577044	-0.00425617141900102	-0.0016542963426468	-0.0139378894220176	-0.00414341076272393	-0.0317858852779169	0.00870944532217926	0.0288064183691768	-0.00780778791881414	-0.0207107026148986	0.00568992281399761	0.0204658269910764	0.0102280464783656	-0.0164105230454792	0.0309069874750583	0.0343853465098249	0.00313302463017112	0.0010333323444132	0.00166504315993569
Lgr5	-0.00863864758430878	-0.0141892585669604	-0.0193695093257067	-0.0223307451461525	-0.00880796242320674	0.00901577227610552	-0.0144327228312885	-0.0105036698811333	0.0100722252624609	0.0289370100022219	0.00018363292385132	-0.0018886921122061	0.000968352431865843	-0.00107373992845721	0.0240778279506348	0.0107899171612851	-0.0169472539209132	-0.0132615097830209	-0.00114771991307008	0.044979768199195	0.0158910222223077	0.0150360192691161	-0.00704345493839947	0.00755961129805442	0.0032152539185957	0.0191322210295513	0.00373854337611701	-0.0499739505143232	-0.0120061222123575	-0.0307820125835983	0.00915022625714902	0.000768568590913876	-0.0129903743307033	-0.00186606688995912	0.0127482453008311	0.0371281950901201	0.00250536681981267	-0.00550959383355409	0.0162165529439961	0.0123080435933677	-0.00545579523119329	-0.0236452528701428	0.0279226275842921	0.012772625549676	-0.0136347271162863	-0.00760644530640687	0.0115584563558908	0.0288125796327949	0.0194562659809653
Dlgap1	-0.0334742079689949	-0.0163328994268609	0.0380470152215077	0.0170063234648443	0.0163342142539042	0.0157665785071977	-0.0429901432731773	0.0188501288202923	0.00392705536498534	-0.0539112663673532	-0.0458535055846309	0.0117493612646231	-0.011998338228395	-0.0340442880990906	0.0299719666358353	-0.0222875963327971	0.0180019456791596	-0.0238849714727554	0.0110737250455047	-0.01270353327137	0.0304747957683528	0.0372548046239634	-0.00793467152548716	0.0184989131161509	0.0084719516257108	-0.047657721994183	0.0182589541664212	0.0153618347171273	0.092527851490375	0.0224373228600993	0.0541361039143313	-0.0435306854928996	0.0153395770808874	-0.0713012937331826	-0.0432365717217268	0.0234253657470679	-0.0147901953513979	0.0571824822481772	0.0166953889549163	-0.013680446035359	0.0305860839450182	0.0168414927656738	-0.0231908628637874	-0.00147300098502436	-0.00841860440873413	-0.0161691945066489	0.00104747031910962	0.00071329987441729	0.00345494780002317
Dcc	-0.00260878720700378	-0.000806721033987774	-0.0126831136216619	0.0182495641381657	-0.0150918508216418	-0.0094903762981528	0.00361223459924887	-0.0242767316408761	0.00609791138376695	0.00518207882814555	-0.0060170020548565	-0.012203723547507	-0.0192993988933665	0.0212691845739555	-0.00812775663528741	0.001652230308737	-0.0050156935866942	0.00852188923043935	-0.0109561773408188	0.00335051571653554	-0.0117743392426763	0.0121196248818353	0.013091404914915	0.0289397306139032	-0.00516403026548018	-0.00442779071145889	-0.0145071779223061	-0.00688852024064455	0.0138560818439888	0.0102365542862131	-0.0069737098188288	-0.0062221817611323	-0.0120016173162089	0.0120730728336346	-0.0105006810735871	0.0240517587966996	-0.0204270447822117	0.0106134965753146	-0.0158438215393377	0.0192400225181271	-0.0346741046610757	-0.0162502303683734	0.00133381532994739	0.0044709851380963	0.00460926921957997	-0.000456970034721574	-0.0230917453378486	-0.0184276368218496	0.023756599278704
Hist1h1b	-0.0139282017272447	-0.0415320816687259	0.0103352224743258	0.0195516412422684	-0.0067934459545198	-0.0174826984906451	-0.0500259146514974	0.000988365492925447	-0.0720544338643118	0.0179238506661994	0.0239039779550383	-0.187674129626307	0.102202958494027	-0.0272253806043377	0.0587365994545387	0.00525033446180157	0.0139434279820404	-0.0232163086347009	0.00590155351562617	0.0130564074591789	0.0274464894400966	0.0338048446910683	0.0501064606514424	-0.024324188687267	-0.0180382267498791	-0.0133004228467997	-0.0532877068198166	-0.00475351601621571	-0.0180052510770375	0.00224704504451577	-0.00202017090638054	-0.0258066530383589	0.000473061284899325	-0.0126935811416052	0.0102716175646179	0.021077399431441	-0.0173137549234006	0.00901825116049027	-0.0149913161106366	-0.0108510141045078	0.00347211758632235	0.0092456188755842	0.0124333265518117	0.00122659056708472	-0.0186789394798324	0.0060926464909172	-0.000105931127203268	0.00160627074055496	0.0127401821912063
Igfbp5	-0.0010749566563593	-0.00420841752394171	0.0300542646591502	-0.00600338415421432	-0.049833738104504	-0.0348091818573915	0.00901642482223202	0.00160909699879179	0.00959974058785205	0.000430774019984606	-0.0187075603596189	0.0029081109411334	0.00544929855829313	-0.0305615408946793	-0.00698868540155851	-0.000715084324232772	0.029531488507997	0.034787977128813	0.0300076107375528	-0.016802738646882	-0.00202012202450841	0.00816234219711525	0.00457027811360097	-0.0277382270114135	-0.0151681679427723	0.0207716214760201	0.0423771385297455	-0.000939345192702044	-0.0197768285314157	-0.0375422866358149	-0.0382972746536842	0.000471658806192539	-0.0315149426704001	0.0304497826422321	0.0210063142409433	0.0260128536474133	0.0444440487862763	-0.0455534085646581	-0.0826512494227313	0.0278782056151761	0.0192170484245223	-0.0109440521452621	0.0202611009992018	0.0459413134170938	0.00536118399908741	0.0119760958211306	0.0348002221916664	-0.0390344023709073	-0.00404614767246746
Pde10a	-0.00631120031468282	-0.0117047818191313	-0.0424366584398344	0.00873960645685452	-0.014393018003789	0.0159634230131761	0.0695135140712335	0.0202826384063924	-0.0145779910440076	0.00781836166707221	0.0491473573217594	-0.0327986241166092	-0.0145620074425959	0.016809060106397	0.0338631389743939	0.00501549924868429	-0.00677506190466667	-0.0217733369715196	0.0545707812607743	0.00040026145799442	0.0302170918498354	-0.0309972136873172	-0.0127519622333804	-0.0340151710180599	0.00424545583098265	0.00179954417572575	4.67474007773891e-05	0.0606504133774784	-0.00413018601957245	-0.0398537248162219	0.0230353532195541	0.110899865027	-0.0405300074401265	-0.08115374010642	-0.025058353310052	0.109349535271994	-0.0452440066248801	-0.0357347562981658	0.0841064165535264	0.0228801057045574	0.0446028944506511	0.0718889671262061	-0.0621622519691885	-0.00708183081036907	0.0110729680284409	0.0179372884934738	-0.0342688165778181	0.00613461583075501	-0.0105973898542072
Hist1h2ap	-0.0143912762585554	-0.0342217423945118	0.011885750742532	0.0149337002098686	-0.00819260471082653	-0.0165100050688438	-0.0468512955008456	0.00734406221430514	-0.070886131456494	0.0240412812483011	0.0263214616822596	-0.191519709164444	0.104051018413566	-0.0201925468379417	0.0571856707792342	0.00849281503942618	0.0165426900504352	-0.0245844924367847	0.0108951201494572	0.0108038310744973	0.0249924687023517	0.0384616604214199	0.0442988807193846	-0.0210720973251081	-0.0213305046546649	-0.00754847525178472	-0.0546485004922376	-0.0187326580441666	-0.00970560266800349	-0.00831820666578625	-0.00322850992993422	-0.0276408272054034	0.00975424852702384	-0.0133205969681856	0.0137202689458537	0.011579861872027	-0.0228248006674914	0.00678312548392811	-0.0250195669567387	-0.00438834253667351	-0.0113049942792261	0.00950275132363286	0.00153155902479327	0.0165875614113231	-0.0125643396414466	-0.0149087580539694	0.00536183486293298	-0.0142632060197077	-0.00789061142175027
Top2a	-0.0117233103287606	-0.0784313260599824	0.00270407503849328	0.0426565302862742	-0.0081509624267306	-0.0197631167211477	-0.0858721511241569	0.0409203013367574	-0.0669956987823838	0.0119613081026174	0.0510664278673246	-0.083637345211211	-0.00788162626266384	0.0283042283685333	0.0488428047676666	-0.0163978700739264	-0.0150961758974236	0.0280294105612081	-0.00712096070160358	-0.0231728210791494	0.000796402379716619	-0.00460643974758216	-0.0404600100911277	-0.0257706439951934	0.0189108456563434	-0.0331415767742608	0.0297285399580023	-0.00103894913269298	-0.0182035924140311	-0.00468768401625839	0.0106501534605942	0.00398737410228504	-0.0173158524314944	0.00212592840882361	0.0219105141110896	0.00617855455093134	-0.00665302181193225	0.000827956879987508	-0.00280502353370584	-0.0147691806566705	0.0178701829707413	-0.042020904606072	0.0040653644049897	-0.00488709962539843	-0.0107909905161499	-0.00508716994525056	-0.0152789033860867	0.0121975714926843	0.00254687873254686
Ppp1r14a	0.0761447800961734	-0.014433112144979	0.0654185620579284	-0.0199224453130563	-0.0237421296577706	-0.0651261061626653	0.0444620486637502	0.0196792019480858	0.00658702608836612	0.0269757501046027	0.00127012636521257	0.00263445892823064	-0.0210805490593895	-0.00562670622123061	0.0202577265112659	-0.00171470066652667	0.0168554337104873	0.000597373088204865	-0.0250911154319842	-0.00736851627554239	0.0204830272847719	0.00322253947334674	-0.0449312182777241	0.0336610301736207	-0.0248481666931272	0.00106488670517788	-0.00411821597044078	-0.0081701324899582	-0.0181948145490884	0.0183120721927983	-0.00834960344652204	0.00496211944510145	-0.0023883281510514	0.00252683002937309	-0.0147537138954777	0.0163647352303593	-0.0102616318198945	-0.0149315274164163	0.0121859775077771	-0.00179722003038369	-0.00602820294811099	-0.000372207520635596	-0.00224898533334748	-0.0232895597930348	-0.0228621254309818	-0.0248521744079547	0.00977385124670037	-0.00846892298579711	-0.00742323725523122
Ankrd1	0.04976112041116	-0.0127912847368042	0.00412318086692814	-0.00694948641649393	-0.00545780529827661	-0.0168607173162617	0.0213032322789361	0.0133013352216754	-0.0198215435043083	-0.00847362444372694	-0.0517552181016786	-0.00843301511033522	-0.0150991458199893	0.017848388205891	0.00108978664036715	-0.00176207949263327	-0.00716349764260749	-0.0147645526789341	0.000483058194311424	-0.0283160989502538	0.0265880126755711	0.0390023065753915	0.0193259338180888	-0.00806341805821728	0.0235658506030048	-0.0255108695799759	0.00892876375302186	-0.0135620516729235	-0.0162141033381386	0.0622772630954277	-0.0160835051537838	-0.00174368032116252	-0.00651491032461993	-0.0320256197149385	0.0176282889151879	-0.0570034193795822	-0.0285491066369046	-0.00130399203301936	0.00995129378030268	0.00662529211055608	0.000214488877121661	-0.00652366394704123	0.0231158350898091	-0.0261030466426663	0.00136559131111128	0.0331679823690603	-0.00285545484880129	0.0189391940394718	-0.0147350839563644
Fabp4	0.0205105713816119	0.0024488451633901	0.0515036221786667	0.017711804114742	0.0888058126171773	-0.0359808825950399	0.02573255684001	0.00576774178512732	-0.0126634025246925	-0.0219676434685969	-0.0159153607509958	-0.0175319670907519	-0.031378164645075	0.0168589316287	0.0541932263756877	-0.00638970272416881	0.00538883324396615	-0.0188973526520059	-0.0333887414799728	0.0260660852626836	-0.0237078777376051	-0.0485333391902212	-0.0113214023081669	0.0224633878340208	0.00642066980284991	-0.00930045544127934	-0.0345909685492063	0.0234699225543618	-0.0115025514032591	-0.0127071550562801	0.0271937694851474	0.0139219926155729	0.0318991364737143	-0.00204880658045564	0.0507766086660741	0.0192645139666402	0.0561721313546955	-0.0126960824649282	0.0305818358530807	0.00264033607121933	0.0150521681332021	0.0377360870218809	-0.0138062876800114	0.0261700145680882	0.0172809690824284	-0.0686599445725179	0.00875001065793294	-0.0492544236868809	0.0148308654542069
Kcnd2	-0.0208983665173387	-0.0169549324200091	-0.0188621684285991	-0.0309875728722046	-0.0285954304458248	-0.0264391667451884	0.0050649956518543	0.00241050879994962	-0.00711884483127129	0.0181946779236423	-0.00828879095201467	0.0231901482186582	0.0340370349725157	0.0444689173480367	-0.0208637964688372	-0.00994742852921766	0.00384408304765677	-0.00671530724084619	0.0242885286647016	-0.00640686217020296	0.0139777008854393	0.0309903087090525	-0.0277671028655185	-0.000459660641903675	-0.0174081810468792	0.0193124042254652	0.00184147541856186	0.0115233956371257	-0.0271185683097547	0.0049824168037164	-0.000369943855117237	0.0610623236890926	0.0335318741203054	0.0256044978760299	-0.011507821811015	0.0114652409896168	0.00901003267918517	-0.0240960584624152	-0.00292633838149646	-0.0527569731249103	-0.0123231148697113	0.0160152685202669	-0.0103411029638611	-0.0245986481961248	0.00153762992991793	0.00924040638315141	0.00366754628582416	-0.0322683337127836	0.017964970691402
Prc1	0.00252984156563983	-0.0688533563390742	-0.00485403864436621	0.045425800747541	0.00451935697704508	-0.0214286038924609	-0.0787225670525248	0.0559357130819531	-0.0437733964710698	0.000885237979038739	0.0486743917363815	0.00317418572414456	-0.0553618763179309	0.0369091893614294	0.0345105497715321	-0.0124000202394898	-0.0232157790872177	0.0352346946027983	0.000660502708258283	-0.0314036629289646	-0.00374585573190937	-0.00950562877409766	-0.0496870218065977	-0.00947532812364388	0.0217017621735427	-0.0148117760392636	0.0402771523729438	-0.00638885001795524	-0.0190032592844278	-0.0202723958395794	-0.0120866400602782	0.00262769011657062	-0.000687124891379993	-0.0114268965474256	0.0279626161485349	-0.0103584372459685	-0.00567800562808148	-0.00907934411081466	-0.0100890872214681	0.0128114794453909	0.00226592332709681	-0.016136948366053	0.0417990689387737	0.011735668976075	-0.00759514548791228	-0.00333653896727291	-0.00836895519275347	0.0116853397204915	-0.0157447471570097
Tm4sf1	0.063198275561759	0.0107311618828422	-0.0335729926631134	-0.00490630900576183	0.0198257729883942	0.0337699932752821	0.0541625157235563	0.000531469720099842	-0.045747343937439	-0.0047277384287583	0.00522826675317772	0.00640418528169165	0.00930981491033552	0.0789196673158441	0.0233370642934226	-0.0285044382868776	0.00475659997727829	0.0113595502761075	0.0178535334651588	-0.0205808968035244	-0.0348561530914666	0.0672695804341108	-0.0253346442528954	-0.033266417920153	0.00549500589462588	-0.015855840233404	-0.041649968897902	0.00559990932911753	-0.0244374750189188	0.0181672571847652	-0.0273303072404475	0.000248156283036057	-0.0229824103320521	0.0107555639395895	0.0294400985592877	-0.0217262091888644	-0.0161515764436567	-0.0553596026225613	0.0187791010365548	0.0207743856297857	0.0428706293171927	0.0111299988458023	0.00743263395484171	-0.00409860494045347	-0.00808207907794358	-0.0434312469037777	0.011803415373923	0.00746853285083051	-0.0567448088105798
Gm13889	0.0446240310553449	-0.015346121532998	0.0468122295894861	-0.00834457478268723	-0.0212789700602623	-0.0610598806530201	0.0373703887703929	0.0249640022364172	0.0211225458163877	0.0549443297422675	-0.0160354606357025	-0.00488004471530241	-0.0385245725928385	-0.0146591888725549	0.0411954732519167	-0.00117241335496478	0.0253348674761645	0.00374191464432522	-0.00934425168514706	0.00687130453063493	0.0315677188085121	-0.019768145471216	-0.0258282317047846	0.0181909891358836	-0.0401061207952983	-0.00329240010053357	0.0232006302352121	0.0196745599854278	0.00648145018636235	-0.0186035107764286	0.0119613719853736	-0.0159514470072207	0.00322213574134558	0.021332052969244	-0.00863509738372419	0.0588188571267895	0.0220706230841461	0.02659385466193	-0.0393851892209625	-0.000574279660304228	0.0102052461758466	-0.0053584425509371	-0.00061140099746833	0.0048476268673171	-0.00729804230292538	-0.03621493590897	0.00863269343909462	-0.0101431189749425	-0.0052032623953358
Cdkn1c	-0.0406042071362401	-0.010451269208771	-0.0477036074389658	-0.0519856708989054	-0.0483565917494541	-0.0550513611690718	0.0355400211443088	0.0650505431730652	0.0644141968778641	0.0325999918935284	0.0117654387131141	-0.0354245924313233	-0.0210726124846976	-0.0127725310888797	-0.023509911870828	0.0169659808425662	0.0425969551224588	-0.0106956695293055	0.0223704839732904	-0.0451326365689726	0.0036014299740405	0.00227204874049541	-0.00895770608631952	-0.00663700062571191	-0.00409749911864816	-0.0447699162653959	-0.010917560107021	0.00211646540010796	0.00668573028667392	-0.00832125780894068	0.0293509911971295	0.038181035483475	0.0215989598646335	-0.0228927317042341	0.0526033550663532	-0.00121018874107564	0.0129640109058175	-0.014449410719958	0.00569415900648147	-0.0167051759507462	-0.00867822999564308	-0.0111572090093529	0.0298157102797622	0.0286127009710663	0.0170576955157446	-0.0378119833882515	0.00403887635010362	-0.066502230827273	0.000713607073218961
Apoe	-0.01619980855378	-0.0156832608146552	0.0668069794029524	0.021643166769988	0.0294084159909797	0.0323542233903262	0.0363536493406343	0.0413482076226461	0.0177122168096021	-0.00814696063590759	-0.00476049534264999	-0.0367640528210345	-0.0207963782596344	0.0316744763816551	-0.0139867094827938	-0.00259159210776256	0.00701606199855163	-0.0486253746770096	-0.0295583256586912	0.0045383415062953	-0.0366611658661133	-0.01570502675858	0.0469744142181843	0.0188611129495751	0.0389556142700202	-0.0216436335652123	-0.00717568695961067	0.0102310328637352	0.037462794002419	-0.0212247883124642	0.0183090326733424	0.020712980580591	-0.0321156271569533	0.0164964803771193	0.0436017261248351	-0.0162448488334723	-0.0186086538581893	-0.0374031299111014	-0.00839197548662861	0.0181810818384437	0.030047102726549	-0.0146004896057933	0.0280978614238956	-0.0466291828697517	0.0569183755765097	0.00739581513332186	0.0624287381576605	-0.000555680067024745	0.0144619578138016
Rgs5	0.0327822611188653	-0.0159858751898497	0.0459290775949676	0.00216013341008936	-0.0441683365411231	-0.0068333031257329	0.0383026577128956	-0.00182338758425179	-0.0223894537712212	-0.0146018222542706	0.000945492356572873	-0.00661135147528629	-0.0174705452437792	0.0128110187621482	-0.00660576903339519	-0.00160862607175243	0.0159567701330813	0.0130771462733156	-0.0177359258091832	-0.000536971796837483	0.00319545918188348	0.0196146381639134	-0.0448466912404233	0.0350074948744281	-0.0316398915218108	0.0419915276646719	-0.0314175533673749	-0.0206692539830176	-0.0470052006162704	0.0435493609717504	-0.0227576014251422	0.0228047518457998	0.0102665014627622	0.0325878580851157	-0.0116935046140115	0.0402751160375304	-0.00546426520041704	-0.0363979564200459	0.0106875631832336	-0.0093566092313835	0.049042535282457	0.0210715979627447	-0.00678626333286771	-0.0192990877039546	-0.0145004417522211	-0.0562317393909547	0.0244843791711499	-0.0212365808473003	-0.0459464143496409
Eln	0.00911896742344451	-0.0227190459949788	0.035331365404214	0.0197328702573169	-0.0483151281779903	0.00469347424407187	-0.0244274303896094	-0.0163327875474338	0.0629649073542364	-0.00392862543292023	0.0804917908116534	0.014783982484205	0.0585183856219332	-0.00918618320367883	-0.0151544355793962	0.0080390382394279	0.00787991489379339	-0.0123566567817897	-0.011666274619775	-0.0319248582749348	-0.00725488530830228	0.0537273912516945	-0.0625404667818644	0.108244511062773	0.00874776528146145	-0.0511782581234263	-0.0538765447537589	0.00474193743282244	0.021000447517515	0.0367193871097362	0.0243384100823692	-0.00962008477393753	-0.0531123936798372	-0.0628088946525239	0.021845475310254	0.00948199760649859	0.0616328306854358	-0.0162592694851673	0.0284687468525368	0.0182238213660278	0.0175839538879726	-0.0175756460186935	0.0103929522617773	-0.0231544027691996	0.0176996853309701	0.00690871674230227	0.0503311032298915	-0.0176742503071288	0.0232483877406374
Ifit1	-0.00402317957764647	-0.00806305612727269	0.000103507674927043	0.0044380597173299	-0.0105429969538712	0.0114328255553687	0.00374226555823328	0.0240115446294384	0.0376841591279206	0.00114952724668005	-0.0382179605803116	-0.0197437429018959	0.0143341029893845	-0.0690454328200769	0.000180377930888573	-0.19764371095939	-0.108724613634394	0.000173433647929041	0.0302942855007618	-0.00340399013777313	-0.0219982391022834	0.0183268407262937	0.00132109345999319	0.0155970396923987	-0.0104102258509588	0.00308061634234741	-0.0246377911847668	-0.000297989061105813	-0.00944750653999485	0.00131412850985283	0.0212569029170311	0.0265372907310502	-0.0127642440696695	-0.00472938821005013	-0.0174895687297318	-0.00373087425924116	-0.00763769088895351	0.00582155170759067	0.00284711581940035	0.000755757930170106	-0.00142348642458127	-0.00949350585845832	-0.00225578093437983	0.0112190240845572	0.00594251623013825	-0.00761185278197359	-0.00237860234576392	-0.0020301952372357	0.0057864310169429
Isg15	0.00623397345422359	-0.0136948733543414	0.0190721088575955	0.00344221388145624	-0.0255368893731557	0.0145651157806647	0.00313228144936066	0.0275200964363842	0.0461474877997219	-0.00473503596947564	-0.0331079826903482	-0.0202889105389123	0.0100087237905065	-0.0685896939069357	-0.0056477325219785	-0.212867979389866	-0.110702713371193	-0.00257139696257721	0.0287773907273669	-0.0103989643448808	-0.0198187352334024	0.00528422970321424	0.010687619662025	0.00803046193805923	-0.00867152768843648	0.00512272933219174	-0.00969047268002388	0.00449691073319176	-0.00171634454799058	-0.00843276455128189	0.0141379498527334	0.00591868455086346	-0.0125897184298398	0.00731325680586893	-0.0135567970984513	0.0112262643173091	-0.00763328395030743	-0.00157176822941116	-0.0134288926339422	-0.0115851350652817	-0.000981481162053025	-0.0157802517404701	-0.00739602319872372	0.0150113643522524	-0.0115511283293742	0.00234040435699585	0.00346069192129444	-0.00387815069877273	-0.0028494934800217
Serpine1	0.0653494809070141	-0.0346425596702756	-0.0366446246972375	0.0431091435232325	0.0512195327642493	0.0253653351939891	-0.0154486447334675	0.00614433789106229	0.0402729024672999	-0.036597690678348	-0.0284037141439586	-0.0279067206152714	0.0105194099942762	-0.00106016191978588	-0.00782316073236299	0.00289508529898	0.0224082822671025	-0.00195998871155698	0.0303119929140306	-0.0329057059900735	0.0162704945016809	0.0513906921144966	-0.011413908361525	0.0194486908634963	-0.00490597308883014	-0.0156040568519433	0.0296054364743352	0.0281705170988385	-0.0644226131211136	0.0112157774218129	0.0133384871050721	-0.0125110713277357	-0.0481369025017384	-0.0050201991455438	0.0524657001077826	-0.00206959130405604	0.0259351735602328	-0.0186418180349074	-0.016858059039483	0.0226782073949676	-0.0111207907315024	0.0295653910736085	0.0161067729003863	-0.0192858870035391	0.0419311369412861	0.0218729354469737	-0.00812819450076173	-0.00678019675277523	0.00845786296199921
Kcnma1	0.00270543955286402	-0.0364458395179725	0.0360176939991991	-0.021857060588657	-0.0313645591381832	0.0288020950455968	-0.000806846479186467	0.00157702768160781	-0.000316995221143484	-0.000240350834477851	0.0228300232277412	0.0152133323168321	-0.00133657985693498	-0.00456018332023832	-0.0445570689583616	-0.0172576608173943	0.0597766682303061	0.00941472621371174	0.00781806269389724	-0.0355106641837299	-0.0281960060552606	0.0847846814379928	0.0250790431641749	0.00672036989903984	0.0114325863591696	-0.00190427775531592	0.0570825888561012	-0.0192614103437038	-0.0239420970363673	-0.0244761527824499	-0.000815695303343909	-0.0151401632273222	-0.0443084973923565	0.0186436301516295	-0.0169823559773854	0.0626822551731276	-0.00841465135848558	0.00870734541712112	0.0507335027242894	0.016768313894998	-0.0041696973075911	0.00785459916727148	0.0175308088672854	0.0329093668159577	0.0101489790411213	-0.0415696237998167	0.0120085793144833	0.0163296776035981	0.0251208550269032
Cpa6	-0.00944017187969383	-0.0189490725282648	-0.0719511187633292	-0.0382147868462976	-0.0387225494195437	-0.00695806398814672	0.0235680975211082	0.0105549269644948	-0.013115081488886	0.0456236740209595	0.010235126983261	-0.0173356469955038	-0.0300195429572586	0.01402891451402	-0.0196373976103896	-0.00983146495919309	-0.00612370414529501	0.000880589228738405	-0.0318616332904064	0.0357858298534735	-0.00206234828497223	-5.82038770121386e-05	0.045248358443471	0.038154631626016	0.016202937358181	-0.00343286829519578	0.00950218442939644	-0.0556433840890975	0.000516132248721769	-0.0116507107330843	0.0380994202141057	-0.0333921241764583	-0.0179641926567975	0.0579373082550429	0.0113846111072796	-0.00396449538628459	0.01522329782668	-0.0255880847853231	0.0466424831170685	0.023816409339888	-0.0197516244856265	0.00549924313932885	-0.024197267519425	-0.0502018758273242	0.00267956508385979	0.00432356384442874	0.0202850757447516	-0.0073667625566049	-0.0131631876152329
Sorbs2	0.0200500274281422	-0.0407973488614057	0.0505086744782332	-0.0387668069385513	0.000601043857153487	-0.0132547253716316	0.0210491360549761	0.00887811978570786	0.00873621490737841	0.0369578591596934	-0.0399761431040659	0.00142362393997153	-0.0229519721851643	0.0506937185522592	0.0353386941424625	-0.0208643729074566	0.0565305007510429	-0.0156868676010058	-0.00711292989246554	0.00999411814761615	-0.00505966245582803	0.0329973700300877	0.00584087148718581	-0.0214144364188816	-0.0339782533244559	-0.000454992053404274	0.00462502205043775	-0.0147342520497609	0.00259019128297332	-0.0420785312914434	0.0137833387246886	-0.0427608465758896	-0.034164861606175	0.0915603126933868	-0.0192762902642191	0.0081512678046891	-0.0140833571653682	-0.0246445994924133	-0.00176657563188919	-0.0174946415602583	0.0125848403721015	0.008950121994235	0.0386349369801782	0.004090064613307	0.0220038886386833	-0.0553478757240682	-0.0498433133928567	-0.0154447993665597	0.0195071448655639
Pde7b	-0.0285861351849624	-0.0133482734724705	0.00634130589300292	0.0143128511576487	-0.0290874201640786	0.0231370509764964	0.0662359686087908	-0.0257209171927666	-0.0210069124638611	0.0350830214164932	0.0154707846868579	-0.0297716013742619	-0.0290125379986452	0.0433261562397652	0.00945499269968046	0.0103276850893163	-0.0557064108471811	-0.0107125932785366	0.0595598593874774	-0.0154755892191025	0.00607715649219852	-0.0153115690136331	-0.0125482773796364	-0.0414199643014456	0.0237519305042297	0.0104017056253773	-0.0320275217309996	0.0413046878333721	-0.0131507827262789	-0.0176499281084031	0.0181193605245484	0.0930254420402662	-7.16604778926335e-05	-0.121434378500178	-0.0547145733488893	0.0744857416031691	-0.0303337219931267	-0.0408791814396471	0.0606504291663172	0.0203656118670791	0.0429507521546239	0.0300772630449184	-0.00115356203769645	0.00651472504402529	0.0102830109123796	-0.0203998429043944	-0.0424067016551497	0.0149979099203563	0.00360019766308008
Crabp1	-0.0129480633783761	-0.00327904245319237	-0.061921682217295	-0.0431635393338742	-0.0386786130209378	-0.00418567642721801	0.0323161044576615	0.0316592495010258	-0.0045671232379808	0.0097950452157434	-0.00349546979822965	-0.0147636246481911	-0.00599523086325231	0.0342139218634794	0.00595925184889531	0.00592427879198234	0.0087134039193544	-0.0510889955103873	0.0319739246721512	-0.0506871909406737	-3.64789534914071e-05	0.0251184795656404	0.00754026913338524	0.00656084767547477	0.0407621090367433	-0.0296556349439061	-0.00140551236545732	-0.079969345265571	-0.0212108408341595	-0.0269386625568985	0.038372036719925	0.000593251080840447	0.0180873777967702	0.0292642946441593	-0.00135299474787617	0.022114445773443	0.00778644516841259	0.0299348156152182	0.0341387188235576	0.00263427252613644	-0.0270613297171177	-0.00792498731684116	-0.00148896983179783	0.0315889606393186	-0.00302807815293207	0.0150017113975714	0.0158617945037829	-0.0488884883311363	-0.0255189605600193
Cyp7b1	-0.0656743555557179	-0.0252486230236694	0.0135882592584783	-0.0130633817155793	0.0507589858864394	-0.0185546336092084	0.0371741786442169	0.0246124742509051	0.0618760032871614	-0.00360772364169036	-0.0102502970394048	-0.0410692990924791	-0.0231309790040781	0.0156958988043469	-0.00397618958020719	0.0428803022269977	-0.0353264777509499	0.0738982371167054	0.0241155025455029	0.00452036001824628	-0.0265222659903108	0.00313590434353937	0.00955213432101095	-0.0305532385142652	-0.0152570126667465	-0.00361471798984923	0.00427525600600667	-0.0212828167292091	-0.0182054094334575	0.0144626143169545	-0.0205262827351149	-0.0264774195197959	-0.0311336795741564	-0.0296047735081496	-0.0143427796044978	-0.0485380716639917	-0.0182432567816448	0.0147613504493975	-0.00437359608501122	-0.0126143207690619	-0.0310174989040087	-0.00340874108135684	-0.00915526769193055	-0.0184115240831653	-0.0354813060984166	-0.0041416844408105	0.0288116832810598	0.0245317060519814	0.00751447901413284
Kirrel3	-0.015364170883044	-0.0138115182932153	0.0173872972427772	-0.0010714231301852	0.0553597446967348	-0.0183729353183422	0.00176709924074391	-0.0187296699630156	-0.0165095236532899	-0.0224157048229942	5.05689651552597e-05	0.00442840809371781	-0.0092573620535387	0.0209258557227808	0.0265069466441616	-0.0106722570869512	-0.014722224420725	0.00426044524754197	0.0347603109200228	0.0214193343679845	-0.0103942738601297	0.0213366596598949	-0.00490769229448636	-0.0508618184708342	0.00544595115051011	0.00160621333122422	0.012865541466136	-0.000818672206372963	-0.00391373513490241	0.0176114134480767	0.00236494504354922	-0.0145134847251226	0.00295694059143332	0.0172745838619865	-0.0365784361810714	0.00453002652312571	-0.0363076979939215	-0.00855619886807935	-0.0218683019114674	-0.0260392966019907	0.0321266640230506	0.0244163891597663	-0.0215112092980856	-0.0239115129595431	0.0561845877721884	0.0094732734190051	0.0463065517146279	-0.0409156172908292	0.0241145179045564
Kcnb2	0.00139550896471251	-0.00834263929458997	-0.0150330535304329	0.00284952421201233	0.0109655610554866	-0.0126984658947854	0.00245885569143146	-0.0059571345900207	-0.0219127320195689	-0.0168668119517974	0.025372160303069	0.00730397739896311	0.000787032400693506	-0.016187900014355	-0.00719906062342446	-0.0161486493809784	-0.00409507493069714	-0.0219949233856459	-0.0509135558760954	-0.00888106553638443	0.00150863030918984	0.0227414014848541	0.0135679009716432	-0.00203002995103998	0.043624265232463	-0.00730460540529678	0.0202299674596275	0.0197737745541786	0.0688937655696337	0.0276269975634877	-0.0298939249676397	-0.0550612982474247	0.0600423797717995	-0.0324712225406062	-0.0418971143432548	0.0105599362048577	0.0296129304739169	-0.0245111995019018	0.0162008810659344	-0.0536196863887042	0.0497373916361393	-0.00252482882992368	-0.018814643026997	0.0273964780897404	0.0290726524109542	0.0115296662641788	-0.00472096291788462	0.0246877123214959	-0.0239821433028165
Gabrg3	-0.010305505123477	-0.0279259328336281	0.0379926291227178	0.00673518845546788	0.0289029064549273	0.0359129391735714	0.0229073367383488	0.0203342217586408	-0.0128387260904801	-0.0291487572323128	-0.00325971053616628	-0.0181260004460789	-0.0113036679478575	0.0177962521274728	-0.0178708235583419	-0.00242143705752822	0.0119123279267161	-0.0158695369461197	-0.0164366251921439	0.00545446484563118	-0.0188083230761688	0.0142793023429899	0.0209880333524731	0.0306604444863048	-0.00362041243611519	-0.0445752996380647	0.0268523240441954	-0.0254347853684262	0.0632815331133084	-0.0536736084718792	0.0291848579580143	-0.0395754866585989	0.0250518730125077	0.0365533893426859	-0.0134302727762144	-0.014188293834958	-0.00516922819279786	0.0724120942792507	0.0193475240982307	0.0110834324454963	0.00548094272618247	0.00832400817012688	0.0357541851105743	-0.00834958856143965	0.0308002888231376	0.0514447875765345	-0.0251252190205875	-0.00463532796032804	0.00632770991765468
Grik1	-0.00765235963627224	-0.0150598533510531	-0.00547669002751033	-0.0277833075206764	-0.0160643900739369	-0.0110895425829776	-0.00306927423375277	-0.0115238789493666	0.000267046888712807	0.0214513874334996	0.0165016958411834	-0.0168967430294315	-0.0164734848784326	0.00184661013635256	-0.0109281761871507	-0.0127790785236645	0.00127217890859313	-0.0103629318190067	-0.0204129158365087	-0.00242305212700961	-0.00549579158475036	0.0551318609818727	0.0243100650235857	0.0245729820492692	0.0106016857077853	-0.0115944623048443	0.0247092995817437	-0.000736915086939567	0.0018902181699358	-0.0454762082931935	0.028871710079429	0.0085208697227851	-0.0177271847150115	0.0150647076882784	-0.000166264162505067	0.016718629194322	0.0101034550599909	-0.0454672605472896	0.0566275703389841	0.0225881919478585	-0.0623210826825614	0.00124590341256818	-0.00555496832786973	0.00124926548894308	0.0358343221691477	0.0196393886810015	-0.0223490478470685	0.000867789313909924	-0.0313754614323444
Ccl5	-0.00116940496431332	0.00110876609784487	-0.000502285802034349	-0.00322520439787417	0.00293205411071627	0.000290211572202047	0.00224383239588468	0.00151527424961076	0.00585661625928504	0.000460680494737341	-0.0095334776317885	-0.00200326556336372	0.00117506065345208	-0.0207305731346419	0.00226332094421228	-0.0443447987336028	-0.0239611807278341	-0.00393409511535085	0.0012974375180417	0.00139687833199601	-0.00877103912227786	-0.00290686155259251	-0.0026337760980808	0.0104847060552733	0.000265659652117818	2.82360656602262e-05	-0.00745193920466788	0.00346726683255054	-0.00758200218317898	0.001447293937603	0.00355618452324719	0.00237123461841226	-0.00665822350494441	0.00256699172911965	-0.00271027286640775	-0.00148179561712404	-0.00213873025791072	-0.00253750607223967	0.00684496008146987	0.00423196601578923	0.0048890278749527	0.00891647253609744	0.00242674347083363	0.0235260393484867	0.00447034514470226	-0.014907201794291	-0.00376385223656433	0.00724186945407456	0.00779858647759198
Lxn	0.0457214615321435	-0.00833982569063874	0.0669585810979214	-0.00255767960963003	-0.0440632715392471	0.0510313003761445	0.0107677789435873	-0.0174156625975302	-0.0440629809074022	-0.0112583637921089	0.0494734222533019	0.00818607179396122	0.0085146558627568	0.00603379951905378	-0.0546223773518209	-0.006019874231333	-0.0228662400816293	0.0323598040427486	-0.0238055291635429	-0.00851371204903683	-0.0248250167196983	0.0373087163864542	-0.021736312942367	-0.0164784407596843	-0.0349285959631976	0.0525364240207334	-0.0141890195960213	0.0181983696157147	-0.0261059426981047	0.0503095928472434	-0.0226193403773875	0.0295529031551788	-0.0144073461865009	0.00402909052802464	0.044933926472269	0.0184802066037733	-0.0121800159913016	-0.0390157032820686	0.0201452944453129	-0.033715069211046	0.00713338340538093	0.0147511435042311	0.0178461298660742	0.0155857600752653	-0.0126088189880729	-0.00957100646089053	0.018533644071256	-0.0447642962204326	-0.00327512243022225
Iigp1	-0.00951794924497749	-0.0101963773121428	0.0122141344205865	-0.000400127505571655	-0.000146398991511217	0.00912238628309304	0.0104706393798418	0.0211852842140993	0.0339149493789935	0.000634249049718533	-0.0384934551329356	-0.018083605701756	0.013560314534094	-0.0611627485441091	0.0107381372242152	-0.176905395794593	-0.0927973446223162	-0.00290302701030553	0.0173330089584453	-0.0109730062142642	-0.0228515102004713	0.0134258343271085	0.00624007257519083	0.0052129751964368	-0.00607928245274617	-0.0133716103616289	-0.0126161876256318	-0.003765303188578	-0.00820842136094778	-0.010042624673728	0.0117758351262379	0.0245190123565495	-0.0162991377216762	-0.00483990860426634	-0.00738318210562739	-0.00124241805899025	5.13435637877991e-05	-0.00468957870149794	-0.0118233547432181	0.0115493360953558	-0.00716524364952141	0.00657041014045886	0.00506713682176538	-0.0030724756515459	-0.0127441195805936	-0.00156124499504109	-0.00327727609673373	-0.003535558953748	0.00231259367109678
Acta2	0.0929141023457557	0.0133417387465034	-0.00935119475980712	-0.0422084267289584	0.0154908196538346	-0.0127101600197484	-0.0293591835167508	-0.0492569888986396	-0.0055744407320113	0.0422853582107368	0.0727274503468758	-4.87996983773e-07	0.00666094680161463	-0.00625103194058561	0.0190446418364663	-0.00128047979368566	-0.0752419321808197	0.0129100128944701	-0.035953651172237	-0.0487087552423215	-0.0177356744430063	-0.0132268319902945	0.000469421916339636	-0.0364724278137702	0.0246494762263007	0.00293654954530835	-0.0191054748787338	-0.0201161535787681	0.0538429165301232	-0.0262267295803843	-0.0134067399213142	0.0055373574393442	0.0619518482748939	0.00384748665254954	-0.0297932671785647	0.0257813746570691	0.0110128007186827	-0.0502602423813985	-0.00711019612101885	0.0388228222838602	-0.0726901113818515	-0.0209826660343605	-0.0101842887410533	-0.0348364480932324	-0.0302636089271629	-0.00261009137645033	-0.0213330129935809	-0.0237330880898538	0.00534266733785838
Cenpe	-0.0110506581901519	-0.0148497536747338	-0.0120025323563222	0.021528525003373	0.00101713738188632	-0.00318695453674958	0.0229788590444364	-0.0112974825372137	0.0313310360354356	-0.00300138026088804	-0.0126139541781681	0.075159627461661	-0.00797122876827609	-0.01919547304788	-0.0159825581741668	-0.00420263768969594	0.0340758489474331	-0.0229731599475334	0.0149092931252172	0.0339325016541575	0.0337135426254988	0.0223410303340615	0.0607165033670743	0.0304041808539004	-0.0478961830562672	0.0471262580662017	-0.0531072998271046	0.0133448326231238	0.00206429003534841	-0.0152575300718547	-0.0537119302730657	0.00588076669023082	0.0423595456097005	-0.00795449832178779	-0.0221869462210448	-0.0665496195906255	0.0197360719056594	-0.0235765420411413	-0.00447128042766151	0.0512106516989852	-0.0237744738820917	0.0540210156971344	0.0420415246289111	0.02488707881011	-0.00176296469777271	0.0266945281203809	-0.0162841954931551	0.00671750145197814	-0.0275026618829867
Adgrb3	-0.00912912709033552	-0.0175715311397396	-0.00351596728782286	-0.0132334260415305	-0.0202584276764723	0.0101224854374155	0.00886112869447448	0.0193985612191545	0.00770581669107308	0.0116803513147553	-0.0166345030044181	-0.0114280754808248	-0.0138261519365038	-0.00142336314586769	0.00725399966809929	0.0219434466902251	-0.00702231939717012	0.00989887626320267	0.00580420744354226	-0.00289578686494048	0.00246532423129533	0.020368085607299	0.0447715472292466	0.0148171889056486	0.0146370276641883	0.00450003892216293	-0.00587507632584231	-0.0195394520716011	0.00280691430716144	-0.0181485196315179	-0.0102502326825937	0.021784225568047	-0.00289603183384116	0.0110105682424134	0.0030512751991786	-0.0274028490121398	0.018392058585018	-0.0167925564116246	-0.00479068701580344	-0.0358939847847444	0.00780095709916501	0.0030867985151323	-0.0305752757449196	0.0116247125890562	0.0166065910978575	-0.00680077560719568	0.00517259928989126	0.0148446250445683	0.0233165279343781
Hist1h2ae	-0.0154761833912802	-0.0289731716689655	0.0117599766541096	0.00656419277604245	-0.0100733761385264	-0.0129224443456244	-0.0435025389792182	0.000301632214000775	-0.0714655457345834	0.0195303951236099	0.0157070183052718	-0.183312223684299	0.101049941879291	-0.0286937554385133	0.0526591208567258	0.00744096776264976	0.0151602304999002	-0.0316146852175495	0.00945722511511087	0.00588252246612153	0.0263860868196364	0.0278667662039943	0.0526596676588269	-0.0171535134673187	-0.0226925808861257	-0.00830920218594809	-0.0560538110212598	-0.01802480274983	-0.0048161549220461	-0.000762109497518697	-0.00270719702649164	-0.034166347326915	0.0045855018856701	-0.0125217645356878	0.00320560879998014	0.0115388607802218	-0.0221698166689463	0.00279405322299365	-0.0138759747951583	-0.0171853065476472	-0.00755488043522991	0.0256925525508957	0.00639258812431818	0.0224903020506393	-0.0303039663722103	-0.00522304886879319	0.0150717319057651	-0.0159399759054612	0.0137169138701342
Ccl7	0.0066022098945785	0.000878478787931515	-0.025050881289039	0.0530421588147403	0.0259233260892543	0.052991908780678	0.0084975495884289	0.064609705037964	0.0447414722649215	0.01954835262328	-0.0537680633117367	-0.00146470601449031	0.0538294281816336	-0.0277581113046223	0.0547729466601419	0.0121044689134424	-0.0210976797590302	0.0812797900004708	-0.0904412952905586	-0.00457262755388063	-0.0152098772304306	0.0628976201603436	-0.00550415387658857	-0.0153426415138094	0.0305898081163867	0.0392077345930855	0.0114372882256114	0.0349855398429131	-0.0396837797435006	-0.00427969188078006	-0.0110654643139406	-0.0136785153052107	0.0946663902743801	0.0190743971022558	-0.0243222862055024	0.0125518712879983	0.0135085731950705	-0.0433922490383851	0.00545002130531471	-0.0774777586257207	-0.0197144614612349	0.0157390211370273	0.0304407255174102	-0.00334220317215282	0.01650782489296	-0.0574990267157133	-0.074423380082287	0.00214099359717574	0.0108036952289909
Cxcl10	-0.00266308300233817	-0.00103744088128564	-0.00108380785136296	0.00365284483630576	-0.0011681025345998	0.00427901710322082	0.00354779525552182	0.0100977695468069	0.0120901184342637	-0.000617766150056703	-0.0187985004546473	-0.00747923912896664	0.00194012513513598	-0.0324615392762702	0.00608628046562814	-0.0745369623559042	-0.043847330748399	-0.000397055899934716	0.00844171175913254	-0.00114358260846996	-0.0035359499443767	0.0136920129335533	0.00153389412811732	0.00691418843540568	-0.00379395559310415	0.0052475636717941	-0.0113546282799582	0.00950278756021323	-0.00379381414352654	-0.000749197559361893	0.0106086867403725	0.0223961219915011	0.00297823762212086	0.00113904221226876	-0.0181327773889699	-0.00719090095394784	-0.00821388931942798	-0.0114859335264263	0.00657702040091755	0.00265747039115877	-0.000553407930250031	0.000259020487670452	9.26539805109055e-05	0.0135105849150752	0.0060919945278058	-0.0113701673397946	-0.00636286942550744	0.00646460058589633	0.00747624609234373
Adgrl3	-0.0308475518284251	-0.0444062454891518	-0.0144817146292618	-0.0249558806778536	0.0141945680448835	0.0254937805407235	0.0396467924063455	0.00473791216294878	-0.0198300034712702	0.0127174365141924	0.00279880231698783	-0.0363610898123094	-0.0621440788038616	0.0361109588546477	-0.0151791855541946	-0.000201285869238512	-0.0637844257220831	-0.064786133888411	0.00327435736970391	0.0503640743459121	0.0538027532370623	0.0115013233356168	0.00186244495676107	-0.00749313437775467	0.00221971878921487	0.0395610866826367	0.01691585693106	-0.0406847561663848	0.0816916242985789	-0.00888372993190045	0.016698503664685	-0.0171008959445729	0.0176637288465911	0.0234285741158327	0.00974111165863993	0.0125357329170448	0.0208410800811297	-0.00294750393752591	-0.0188661054318161	-0.0451736770814076	0.0404675677292894	0.0068529885386846	0.0227958417520666	0.0253921066566061	0.0344373912357376	0.0290484050423363	0.00173573814647995	-0.0308118275642302	0.0209816480363993
Mki67	-0.0214078510287	-0.0345465612285822	0.0108611046678231	0.0158455349177014	-0.0020739597214475	0.00161720787194577	0.0172308702155875	-0.0527630568359644	-0.00951572158738922	0.00761387755981812	-0.0227020533834713	-0.0765432392160133	0.083384007980946	-0.0660058106405318	0.038245768595458	0.0333688619204235	0.031891369313093	-0.0294885127850631	0.00497414065118149	0.0248876309267462	0.00791463489243208	-0.00417266948179819	0.0241934009027921	0.00529384179359912	-0.042111978172227	0.0210796028196773	-0.047378389202567	0.016906795665457	-0.00487764980790588	-0.00205738913676668	-0.0353044898438522	0.00472164263321808	-0.00802199746154329	0.0122662161663171	-0.0286138580318466	-0.0362092348346204	0.0214608446408867	-0.0291613675630883	0.0271893066805273	0.0370757871271546	-0.0072261710521346	0.0142397686021545	0.0207534517770578	0.00263404372988133	0.00766537524799868	0.0154764330167542	0.000248938593382758	0.00578700250254251	0.0131019257791931
Ctnna2	-0.00999108793684054	-0.0400068403384322	-0.0415141954111451	-0.0440979562874851	-0.00645548413985371	-0.026288257747688	0.00246453778833035	-0.0175253371586686	-0.0283524096132237	-0.025114355266555	0.0491594853940873	0.0113575388752191	-0.0275350180896503	0.0168595105153994	0.00627475425965375	-0.02129460475263	-0.0385155368413483	-0.0153162938921539	-0.0278851574381967	-0.00540494232854214	0.0700584418081839	0.0318952374809282	0.0483716188900389	0.0180070152488756	0.0384058982925778	0.0109784468092666	0.0091277135723271	0.0374601460287302	0.0353661878592563	0.0355861274575292	7.86583413181937e-05	-0.0561120475711233	0.0306526409725292	0.00174530550463966	-0.0197861746340266	-0.00437712914138593	0.0182684709291569	-0.0169077261527603	0.016011933155685	-0.0359104853369326	0.00719258269237221	0.00264086340402729	-0.021345471147325	-0.0368065002869123	-0.0241937074331263	0.0153137539154119	-0.0147198233762254	0.0148349635700559	0.00495469601212424
Thbs1	0.0683802593651284	-0.0563388807744148	-0.066960832089903	0.00157616696486042	0.0622506447121087	0.00668963415264934	-0.0213132647760131	0.0326949502958066	0.0560548822585828	0.00473782438170704	-0.00489123629304639	-0.0233568905649416	0.0207882979489108	0.00243877559335469	-0.0153689085475821	0.00959197414246033	0.0069913016186186	0.00691081966675358	0.0242701163538545	0.0234223012171102	0.0448649133891729	0.0337801462815024	-0.00781237395594431	-0.0403527105625139	-0.0217080795525602	0.0308903565383847	0.0239293904787802	0.000381872308031471	-0.00239551956945094	-0.0061768317661713	0.00459082381468352	0.0194548491696509	-0.0226427259813648	0.0157597152568189	0.0486261149771629	0.0321602864860308	-0.00240069293114753	0.000372283253484779	0.00794262989093368	0.00572582860029196	-0.0124090195783898	0.000228365587726909	-0.0433657310204168	-0.0121464431777012	0.00772369988796038	-0.00648160898463938	-0.000630245823471054	0.0219274993579799	0.0159179645113569
Scg2	0.0119852070948255	-0.019571078644502	0.0262337473375187	-0.0158463064494318	-0.0448308250402048	0.0265013058208791	-0.010756436237929	0.00217197847514362	0.00704939234461221	-0.00523311197703383	-0.0109088693221264	0.00852265959638798	0.00411777618866689	-0.0204188308863368	-0.00538890529825052	0.0158061330824376	-0.0181609232048725	-0.0277005620657154	-0.00538317569786989	0.00996865846085816	0.0133733027996796	0.0147978209586077	0.0160757120220936	-0.0131972470557993	0.0120969480609267	0.00830836688296575	0.0514041543100867	0.021198944766797	-0.00802136616125007	-0.00389105141808321	-0.00601045323191192	-0.000113112058278056	0.0069325713254008	-0.00475376079411431	-0.00045487513310369	0.04274088421267	-0.0277859506385909	-0.0226942412004691	-0.0437827589300429	0.0289653964455343	-0.00552306842722312	-0.0232990991849445	0.0166087501633222	0.00768349321264893	0.00382932309964389	0.0197649956829734	0.0432964031795241	-0.0488182225977999	-0.00895817172226216
Tll1	0.0200181153072457	-0.0168473276470995	-0.0175259433881228	-0.00173953728553364	0.00237350100005754	0.00311734674713713	0.0179817507919655	-0.0111968457904348	-0.0360276603810671	-0.00222610426485481	-0.0428533869439292	-0.00158461886704294	-0.000622400958571147	0.0428798646256899	0.00275193731455424	-0.0155532912392558	-0.00195679400386368	0.00518039016029443	0.0222030412051125	-0.0254455356906946	0.0378956107354876	0.0414950725411093	0.0265812665683618	-0.0307949159674934	0.0153600381760535	-0.0279769673592881	0.0113384977752621	-0.0265556865617734	0.00980283534415641	0.0365055542865549	-0.000666320472781876	-0.0264208869605386	-0.0155931494162291	-0.0505219223780936	-0.0088430237547176	-0.0112151199943243	0.0167803000867099	-0.0446116428183778	0.027471079603277	0.017760374522738	0.0271511726209592	0.0162141747180435	-0.000503233387253876	-0.00828441755543875	0.00147897089816407	0.00571980176040739	-0.00353714243625107	-0.00138529489474632	0.0216266468375155
Ptn	-0.0701178954432124	0.0111997344263218	-0.0757910734814217	-0.0583829122218753	0.0138534568071831	-0.0732425376418346	0.00368615283818421	0.0126843637348417	0.0424828150984454	-0.00992530682992528	0.0375144351457975	-0.0374841227125131	-0.038380726538997	-0.0224206882219935	-0.0321794366105693	0.00747584104690447	-0.0246007641977248	-0.058414688661434	-0.0186052427695358	-0.0627663827455884	0.0391374508565689	0.00733152571358536	0.00413486529144363	0.00757307132433737	0.0121054581492891	0.0225871298337895	0.00628983560115444	0.0564386276872673	0.0251408169878534	0.0304399045215815	0.0127805611660475	0.00880949594773734	0.0119216686908837	0.025123666407555	0.00896559812402119	-0.0280327060431215	-0.0157852371588761	0.0206393631068443	0.0334621589140933	0.0016589623217497	0.0149979570840808	0.00691805196487705	-0.0104994218904598	0.0194501817353452	0.00406556570290345	-0.00558640020056211	-0.035945546887957	-0.0451059024003035	-0.00679739796670287
Crim1	0.0705926521970058	-0.0481273570597392	0.00910855033298206	-0.0295839730071124	-0.011194393302339	-0.0216037445508565	0.0170223569747734	0.000183784790234624	-0.00282152199726632	0.0145829701082103	-0.057254512002087	-0.00893306308655525	-0.008842491171848	0.00235236126832027	-0.015760504476044	0.00638250458402386	0.026745854351923	-0.00569100938675278	0.0164100386077896	-0.00232781671655823	-0.0113610539759298	-0.00682767231225887	0.0376188562607532	0.00399523633717258	0.0196003310661404	0.00296497368266588	-0.0260190048320386	0.00248893684007334	-0.0323081520766746	-0.0151489192052267	0.00207814765583249	-0.000510471825023737	-0.00987603407000748	-0.037712799105224	-0.00614472146738351	-0.0264164951494474	-0.00704432950771595	0.0321395480053983	-0.0219697759139551	0.000831265280669199	-0.00533367205659632	-0.00563072983442546	0.00819308852933306	-0.00978322249396994	-9.57128974644603e-05	0.00423302943345584	0.0139362427792187	0.015345692726325	0.00150467121403133
Kcnk3	0.0416209129950996	-0.0122769682360602	0.0414740179378638	-0.00851005513345246	-0.0128024025890636	-0.0658059610655882	0.0411968106902845	0.0186084675573911	0.0284900898377515	0.0558647547564693	-0.0215402559007191	-0.0150450627386036	-0.0380954565168442	-0.0138796482393844	0.0412335622180448	-0.0117940852780693	0.0273898553930852	0.00392891114644972	0.00437743754973051	0.00343489571626523	0.0305094569633462	-0.0154902924313954	-0.0187963828616553	0.0106177160893356	-0.0387384797862552	-0.0254043617806532	0.0115220893102258	0.0161792369327831	0.00790295979575801	-0.0224553699671753	0.0142955445448383	-0.00258640453046962	0.0183934071920439	0.0334741191008916	-0.0159236966555958	0.0637851144399734	0.0475662470591929	0.0262821372743444	-0.0354672305544784	0.00478685966824186	0.0207526618306638	-0.00756121768894919	0.0147631639723466	-0.0074918057511909	-0.00478132760916048	-0.0344684324352904	-0.00629166324693637	-0.01373027976393	-0.00389109647730694
Fgf14	-0.0255987266352289	-0.00524301639772326	0.0179346254385369	-0.00939443154016972	0.0273902835931751	-0.016357861150952	0.00892488865575856	-0.00662425627772978	-0.0225408941954344	0.00255721435455767	-0.0144234749227503	-0.000816669045615426	-0.0210691398090339	0.0206729386311295	0.0011048501379363	-0.0109711719030075	0.000237734905663777	-0.016683733133036	0.00630671292295195	-0.0380005129308648	0.00564539429471558	0.0175404886524076	0.00899207596588949	0.0096274092897569	0.0117785632916019	0.00434449603631157	0.00330828760043347	-0.0114128397281931	0.00543607777901858	0.0106569700816385	-0.0191980275663235	0.034224328819118	-0.00909351124628947	0.0141558491094835	0.0240693551033075	0.0143344233288946	0.0374291177777755	-0.0276119638819974	0.0404278371140931	-0.0138031481743108	-0.0194881493256043	0.0196366254567179	-0.0511904802203484	-0.0319963846096528	0.0473662840699795	0.0341518171106034	-0.0312738520466243	-0.00785753288654679	0.0384548905545477
Hmga2	0.0220466523960911	-0.0127431254280667	-0.0852148322442577	0.0241676740789822	0.0281060507651113	0.0261761326441794	0.0704444400392717	0.00210222936094781	-0.0493475185271449	-0.0291203791281107	-0.00185421952945128	0.020831531513571	0.0154237267413006	0.0242091599936148	0.0187422579430763	-0.0627266355099488	0.0583153385187336	0.029825034645402	-0.0126655382985146	-0.00972826809350219	0.0378495626280181	0.0499162861980346	-0.0237092924636272	-0.0377111500515273	-0.0374451778473528	-0.0110188584901351	0.000132191434277663	-0.0209955977927874	0.0173234766658837	0.0128672805624816	0.00612640954932092	0.000344019483000991	0.00963439014589523	0.0100579429056521	0.0404034335805874	0.0248562883188553	-0.00381705957382368	-0.0335914788730847	-0.0251961918978435	0.0111604375642419	0.00365942520038755	-0.0276919201622064	0.00486909914887678	-0.00467359493312567	0.0106727711944808	-0.0030527336938866	0.0313125191584634	0.0105436884012431	0.0203551346569962
Cck	0.00681537772632424	0.00518004155374729	-0.0224007280426972	0.0184997615434874	0.00595902077431751	0.00354802364114537	0.0283508905699455	0.0138515250876858	-0.0112873112148146	0.02086026859094	0.01506759071909	-0.0108689971359378	0.00734454586533565	0.0316599187471484	-0.0191032458160001	-0.00463451388624263	-0.00364794404442959	0.00830257739063233	0.0084580386525176	-0.0020968269369963	-0.0315865738487368	0.0351208693175565	0.0127667606953801	-0.0346574254934979	-0.0214669596645046	-0.0485288396621613	0.00428203395575448	0.00933769905034884	-0.00880654572815651	0.00940540193903391	0.00718584631226255	-0.00327242621111072	0.0247386557351722	-0.0067061949089117	0.0240493031887421	0.0206124437316206	0.000282909225991003	-0.0222704106992681	-0.00328379302468009	0.0340201300827193	-0.0303314422118602	-0.0548561112725336	-0.0181262459513786	0.00426658332039551	0.00298186919122274	-0.00549444730840057	0.022806812350017	-0.0153368281851695	0.0221514110238236
Dmd	0.0526812553656225	-0.0434691065413232	0.00708907073559481	-0.00352335477131157	-0.0163152901531172	-0.0268706788384719	-0.012192793903433	0.00809111793086344	0.0241721597401554	0.0313218460009688	0.0034520346900802	0.0147964236850764	0.0193943228939592	-0.0164872437896641	-0.0152305069533343	0.0228813215932856	-0.0200899774103032	0.000312777685695377	0.0285813786114516	-0.0186769939947209	0.00262391253858768	0.00596160213726381	0.0278418453415088	-0.000529564151438985	0.0315505016406654	-0.0154064684320226	-0.00610476448102563	-0.0311302860245165	0.0329785658735777	0.00941601743790901	-0.0269291715735626	0.0104806525155893	0.0130000752893534	-0.0222056569857453	-0.0081893374184922	-0.00478196636932595	0.00529993981251971	-0.0262917996689563	0.0287651576322492	-0.00882834413304516	-0.0252109867506991	-0.0323888116376649	-0.0526330424395108	0.010984498527075	-0.00487337991699148	0.0116675848458911	0.0202844902182414	0.0110777844338915	0.071326452321919
Ntrk3	0.0362601568157264	-0.0208536828495509	0.0310184513538564	0.0019928102480286	-0.0366295484636155	-0.00211818429678629	0.0221552122127586	-0.00556521665954892	-0.0231355303535113	-0.0226957636844308	0.0172571796293565	-0.00523143097405009	-0.00336126773196584	-0.0102198526266561	-0.027282916584997	0.0152722697601679	-0.0167883909670066	0.010660980325189	-0.00130705057492847	0.00682602724047904	-0.00690429436804078	0.0299701986862887	-0.0366181796477829	0.0492668231654973	-0.00545585193188737	0.0392812282047213	-0.0385076795489661	-0.0206024236466763	-0.0216016155312622	0.0609193896250866	-0.0411869960892509	0.0238011037399045	-0.0268654442753519	0.0162417599133359	0.0029567036854593	-0.0471428803302621	-0.0489099172221507	-0.0726850152118302	0.0205119366324628	-0.0403313860033066	0.0319850409785548	0.0211461661854496	-0.0394832000317594	-0.00978285362235129	-0.0240535320236138	0.0047519306525487	0.0208358751254278	-0.020944313117249	-0.0214444232681575
Opcml	-0.0401869799865363	-0.0176635236270278	-0.0181569138360385	0.00991193182462703	0.0139080827118015	0.0101104986260448	0.01229115605721	0.00699857005401653	-0.0244132675333178	0.0929636636895764	-0.0177290809616848	-0.00112398443131384	-0.0418066832727419	-0.0135248385238554	-0.0182143031887435	0.000235624611414145	2.05510929353818e-05	0.0200418363881896	0.00269615109807027	-0.0463304550257154	0.00237276657109919	-0.000530057225691196	-0.0260561843219746	-0.00232792848584621	-0.00514462477272514	0.00736500784305212	-0.0206276521666808	-0.0281978329829671	-0.0064018690372911	0.0565808448347989	-0.0282539870808134	-0.0382731695878937	0.0155678668878098	-0.00585001192000762	-0.0266869687039818	-0.0189517277894569	-0.0406548372623971	0.0137804382624154	-0.0151720566876766	-0.00610251340771842	0.0294031553110623	-0.00403218186138668	0.0201962423587021	-0.0111874388162444	-0.0545284023061239	-0.00553990756311474	0.00384855254259969	-0.022525630408665	0.033923382569545
Ptchd4	0.0332763738030292	-0.0260674276740221	-0.0434126833433201	-0.00121721439687283	0.0429801128798871	0.00455701844243059	-0.0099650036511337	0.0136092333250668	-0.0029319367370049	-0.0142621144510378	-0.00617329332776959	-0.0288654343642982	-0.0176012740458002	-0.0265513353756772	-0.0391856897092008	0.014153731187008	0.00638909227720755	-0.0222147487809016	0.0134421782139812	-0.010393689709598	-0.0233979653158249	0.0335742223740816	0.0423636372024609	0.000187120568046287	0.0287584379552484	-0.041367220145881	0.0231706417868971	0.00127922810274181	0.0207058217265281	0.0178874122774342	-0.0174952327465999	-0.0213519014881041	-0.0523965062068783	0.0017559297417354	-0.0141600261397379	-0.0520502559354365	0.0082286395172296	-0.0347720244667063	-0.00748871071862177	0.0405770891157824	0.0140351146387833	0.0103002745893077	-0.024897829436483	0.0355803893203651	0.0204922141004617	-0.0165509762392547	0.000225238185101504	-0.00628565331290719	-0.00341916360232527
Hmgb2	-0.00352175395836871	-0.0145293732202836	-0.00937796517310528	0.00608975675521545	-0.00233192024942999	0.0164231488370067	-0.0131821033665653	0.00795982076269363	-0.0105240901929883	0.0103143271565148	0.0182858434690485	-0.0374301372745937	-0.00832342968265832	-0.0117443239228053	0.00977861669523235	0.00402588145993909	0.0309376853383552	-0.0238519751963106	0.00447980309756583	0.0388665328076239	0.0198201935822403	0.0293596146281062	0.0781299526513843	0.0179331489166934	-0.037368510715019	0.0435116745835089	-0.0454853267805173	-0.0217321385963238	0.00748554029936777	0.000389707039151004	-0.0193366256125993	-0.011187914498992	0.0111236471264099	-0.0112115396292992	0.00992603457276924	-0.00448961469331473	-0.0386557328803841	0.042065413359981	-0.0429149708080056	0.0131865091199146	-0.0118407506360108	0.0208577392082228	-0.0417909873310213	0.0101392808593875	0.0369510093859045	-0.0436877998438162	0.0310670126535691	0.0297950643934331	-0.0783480933403681
Pclaf	0.00169803968910517	-0.00265311066455452	0.00297406677445009	-0.0254741133583326	0.00955852663432363	0.00400510023861707	0.0153898698799674	-0.0346570455096797	-0.0533093576652518	0.0120663915864836	-0.00861012471819686	-0.147056780065261	0.0895488861263601	0.00783646949642872	0.0457494860651865	0.00826758225235965	0.0137058931680649	-0.00849024587449062	0.00568704228611251	0.00194012683832296	-0.00653622495021507	0.0176607851935795	0.00529919040095198	0.0070892516953215	-0.015084503944852	0.00682748118153563	0.0334056538092087	-0.0225770211104284	0.0163469442480904	0.0145034210488337	0.00466768029476098	0.0203978036390744	0.037991688676487	-0.0257809605715484	0.0215062382043541	-0.0331609402447677	0.00323874673891554	0.0226627295642628	-0.0134643341894752	0.0220539296632801	0.00237525201922527	-0.031965304402736	-0.0171477043270775	0.0436027530377686	-0.00785721572605783	-0.0597120172019006	0.0164950720545055	-0.0108923103850632	-0.0605513114791873
Itgbl1	-0.0278001376701325	-0.0188654271131458	-0.00478525672747397	-0.0277349776790906	-0.0324497488790348	-0.0135259272874712	-0.0279270848125703	0.0122577207481519	0.018448912896543	0.00246754607456972	-0.0393599133100656	0.0170196534853032	0.0193253772666361	0.0496208229062838	0.00944489551847502	0.00981105521317206	-0.00625241206485808	-0.0577741231831487	0.0349577903655859	-0.00434167368281411	-0.00731403757730594	0.0384648955898139	-0.0369061797779294	-0.0269836167594238	-0.0268510531545781	0.00245826541518256	-0.00300523161893284	-0.00619965492884666	-0.00275220095403165	0.0245212852989501	0.00362941669548908	-0.0127945470996523	-5.53443978072999e-05	0.0184911153399694	0.0322649843025916	0.00549612194552627	0.0689136556316101	-0.0429849370246923	-0.0178917030684605	-0.0322604688516744	0.0300458327679309	0.021292581281687	-0.0395558981471484	-0.0626037544302003	0.0194881590665385	-0.0540359856551891	-0.0238756379213253	-0.0356079143428134	-0.00757696858471132
Hs6st3	0.0135492211317864	-0.0178417859670075	-0.03865947592579	-0.0145573797707575	-0.00625909595053818	-0.0149271782590647	0.0306916799504584	-0.00593217463414762	-0.0416643116784988	0.0363972250059492	-0.0153502427617487	-0.0107408942183493	-0.0380767930708677	0.0424725750285987	0.0188126656895373	-0.016737264387824	-0.0318357182714268	-0.0215499189371633	-0.00335396463177694	0.0309832003624422	0.0018756799027285	0.0363696520004739	0.0198414230032288	0.0125586732886266	0.0201608130025665	0.0188346809194654	0.00514930908340792	-0.00228725845274977	-0.0151495184931812	-0.00957467905127855	0.0379097210535095	0.00484391265805524	0.00263734382124624	0.0109977408555257	0.00884272899964771	-0.00295191228391427	0.00128519184745909	-0.0139706359145398	-0.0294904719810141	0.0269995342215716	0.0359797820537211	0.0372216233370092	-0.0320368730276181	-0.0460097202900778	-0.01387820368084	-0.0193871717672256	0.0277521286474456	0.00114960650590157	0.00933457270885915
Timp3	0.0391375830464034	-0.0461211972853162	-0.00230629304576071	0.0160282650908568	-0.0547137633551134	0.0718325716694104	-0.0552296536256746	0.00037794367363712	0.0506979202179745	-0.0194364875837855	-0.00282556380775035	0.0435723877178818	0.0646296862824602	0.0108413620683319	0.0650769245072622	0.0411997049162895	-0.0631174634920696	-0.0903051836913468	-0.0400275863721923	0.0139678480624608	0.0189831798799003	-0.0253751527485074	0.00202189044993573	-0.00188230382680175	0.0316559862888616	0.0029216796525493	-0.00911543692999179	-0.0138716277433952	0.0305883965386767	0.0141167774056701	0.0300695989381924	-0.0404261227667267	-0.0170968129925107	-0.0589894611421315	0.0147065087424346	0.0404109497817883	0.0489513632246864	-0.0274231087932564	-0.0330448282614622	0.0631677179986409	0.0270595909273511	-0.010395490066904	-0.00969944816177591	-0.0194146447112634	0.0476163608628762	0.00493784678358847	0.0216832714191003	-0.0170257207238219	0.0100220615011163
Pcsk5	-0.0642251567959093	-0.0304140981941174	0.0150991669892125	-0.0370585492016805	0.00471687006985016	0.0086784956053396	0.00243121569357028	-0.000127223273555518	0.0396193605311915	0.0486574044781162	-0.0585402122463779	-0.0103147156587352	-0.041094172622707	0.0549611196713716	0.0517958251157311	0.0265665691965453	-0.0198766209228078	-0.0248101571523403	0.0499886047240199	-0.0109821842876854	0.0122994687590615	0.00157801385080279	0.00562438901491102	0.0021289454316021	0.0282534949337803	-0.037120341036947	-0.0123826098551868	-0.000656245742147499	-0.0355846946891621	0.0717162894970454	-0.0459673473068323	-0.000577462096807183	-0.00545880541972708	0.0284616410744927	-0.0240080593363682	-0.042049623848082	-0.0473679024273177	-0.0291319737392309	-0.00773498377753902	-0.027816450001964	0.0055045785031962	-0.0024095525886168	-0.0089886310356761	-0.0155808443576009	-0.0631522373039836	-0.0283647659636384	-0.0177909820844206	0.0106894346090057	-0.0212276926271024
Ifit3	-0.00535059047367695	-0.00958274763650466	-0.000736903425875977	0.00782494187375109	-0.00978039183785988	0.00940379547085671	0.00863520509379371	0.0222673097158145	0.0280353192353466	-0.00606553420472357	-0.0337413512137558	-0.0156540420205082	0.0188482118524501	-0.0570255232226776	0.000661910472996443	-0.169281351537863	-0.0955703404259544	-0.0024160728968745	0.0333691988125568	-0.00296167056436214	-0.0167243524573657	0.00665582248374929	0.00292468483140166	0.0155073684265316	-0.0221542856405889	0.00400039541181103	-0.0138987288821346	-0.0040224875126245	-0.00152157651793787	0.000130873083782638	0.00832882293890592	0.0179371146315054	-0.0035093174594757	-0.014566772626679	-0.00845535036962098	-0.000422667683315215	-0.00577431593177768	-0.0009697641037829	0.0193492859178736	-0.00224381737984438	0.000490153362570278	-0.00123409019918445	0.00216709702942226	0.00341500242816373	0.00368296665491635	-0.00232806368521773	-0.0104381344997256	-0.00426295427930193	0.00703414179983889
Acta1	0.0167142999460337	0.00499831982479953	-0.00637464030551912	0.0134403072321445	0.0205564171784306	-0.00741700388721381	-0.00841656258137974	-0.000908198485712581	0.00993797213014725	0.0205906898941345	0.0209563496944222	-0.00465604481036585	0.033949144941746	-0.0155252798286517	-0.014807348245066	0.0178778031996765	-0.0215251518178784	-0.0180191505964002	0.00491351278040893	-0.0217833010506644	-0.023111854333051	-0.0141417596503924	0.0162188247533868	0.00380985213196679	0.0328980938435032	-0.0056616587172433	-0.0396595377280192	-0.0321449605264838	0.00998181039311172	0.0119179392508571	-0.00998345442733069	-0.00992795811186473	0.0172223716899434	0.00128489819927363	-0.000151669763422867	0.0273884065238767	0.0438604141551757	-0.00576720200365915	0.0575423570849471	0.0132764669375448	-0.0292144702944345	0.00976692502574353	-0.0265501487877508	0.0527053074355421	0.0117273945407817	-0.0207213101602977	-0.00318392489679417	-0.041738310605908	0.0269362673057778
Astn2	-0.0108106690898861	-0.00956759062891309	0.0470707762775432	0.0358628516957074	0.0368223807034558	0.0201160972469038	-0.0100370430066298	-0.0188268183817322	-0.031494395435485	0.00958853837584165	-0.00256887216062013	0.0132619213916578	-0.0299563835939795	-0.0364302606444434	-0.0261534153400236	-0.021276487585587	0.0100940043828053	0.0155137433843395	0.00457639158991478	0.0205758265192638	-0.00502640528940764	0.018732674001053	0.0262293497413046	0.00599378440903972	0.00822130132442628	-0.0524486290066055	-0.00721639472027028	-0.00113422271411152	0.0568323635243686	-0.0159854410755347	0.0252707861998474	0.00833834565619682	0.0239505039168851	-0.0168791514373399	0.0121679874235737	0.0253384152591956	-0.0394829780110113	0.0256482914074237	-0.000989569959413248	-0.0210013571500955	0.017406613674318	-0.000951950615516087	0.0235937444377663	0.0275992740610262	0.0317412576116249	0.0664239109955872	0.000783692582968372	-0.0460022326609215	-0.0612117780073097
Rspo2	-0.00860840395695421	-0.0107363459740074	0.0157472176706824	-0.0252119753975369	-0.0066636324805036	-0.0344992174317577	-0.0053155067851821	-0.0118552773725086	-0.0470694727681169	-0.00205460852917538	-0.0248326744134866	0.022997177191763	0.0248324412659429	0.0255767160868844	-0.0312199843943581	0.00583977174398067	-0.0273247981585513	0.0144061716409482	0.0269442151344014	-0.00417160031062766	-0.0567036130577444	0.0486922753343626	-0.00996215154757737	-0.0190499534701909	-0.0593278412892111	0.000467811147421349	-0.000370911534173334	0.0688304004380282	-0.00193362692857034	-0.0371576803199959	0.00470370964717876	-0.0161050582794768	-0.00377951709976818	0.0207540251576913	0.0320247466835091	-0.0148221248104747	-0.0198339553805643	-0.0344745549178274	0.014915401257018	0.00199674146170297	-0.0226112542417839	-0.0223497789161921	-0.0282127330996342	-0.00412316184795224	0.0186939478228619	-0.0314227553206563	-0.0355690013088486	-0.054031739914481	0.000417957555310161
Mid1	-0.0158246821524512	-0.046304802005384	-0.0299881438450738	-0.0485452813026664	0.00852322586235852	0.0175371313985187	-0.0298431216734379	-0.0123602315950045	-0.0106889519276938	0.0169281091120902	-0.0309535345215424	0.0166721770023764	0.0436087523850679	-0.00933826051118641	-0.00089462530048428	0.00506944984442248	0.0355007506960421	0.093949559765016	-0.0169423645748083	-0.00986047783787736	-0.0158274004408402	-0.0229991625224715	0.0119459185221764	0.0280310945599032	0.00646449020874157	-0.0152811532175142	-0.00215723209520572	0.0424807520159025	0.0376120471994641	0.00715348736838728	0.0169263235359691	0.0150916076947585	-0.0141374149564953	0.00921539463464448	0.0139994854737129	-0.0287335428404993	0.00701831853486035	0.0213929248282857	0.0326959539458926	-0.00738417313474584	-0.030207791465172	-0.0133273298775259	-0.0237293428419045	0.0321534502173773	0.0137140923767494	-0.000109051865461573	-0.0134272842009149	-0.0111104654891572	0.0441788821497839
Des	0.0258688473669799	-0.00263897452809853	0.0203587229099879	0.00267368109098731	-0.0170476569603035	-0.0251551214703106	0.0217398670823014	0.00563979789328033	-0.00522866135814047	0.0171106575415056	-0.013248576197399	0.00143353719610117	-0.00471671876794843	-0.00425673328618113	0.0192814941349107	0.0041547813015894	-0.00505277712784554	-0.000787038393125608	-0.0110865467544043	-0.0111952107779251	0.019153939321907	0.0136912105024049	-0.00246285577179989	0.00123066229171908	0.0155164740873326	0.00668229221547776	0.0099035859953083	-0.00754962323828899	0.0101573552876221	0.00851003470216011	-0.0329691690976814	0.00935077174459776	0.000240747056516623	0.00803086353416097	-0.000809727022809697	-0.0244491168180844	-0.0320095187581257	0.012379014880672	0.0355820696310285	-0.0257088104296438	-0.0109918615810126	0.0197144466538719	-0.0017159830389719	-0.000865116393833475	0.0197215028877367	0.0582817654546081	0.0268408079574072	0.00297654225301608	-0.0554106799977719
Ccl20	0.00296668837528377	-0.000778781704215931	-0.00370652294568861	0.00701600153148972	0.000453127008879267	0.00553671979024308	0.000324939657831962	0.0060782749416433	0.00343468562511212	0.00280185378301793	-0.00398317885438907	-0.000707626183065237	0.00747143868245468	0.00193034846678894	-0.000252999802797091	0.00241598696619076	0.00446058182402453	0.00651507050977749	-0.00701800607754525	-0.00711439925154684	-0.00257666274329133	0.0132951502685197	0.00149577641119421	-0.000230721562113521	0.00338352715503813	0.00880195043641954	0.00642245164629057	-0.00684108429159417	0.0064039426837476	-0.00834496531436951	-0.00077212189961574	-0.000924043615070196	-3.64867646448917e-06	-0.00437071262679136	-0.00904613988673794	0.0100780468381871	0.0112674188802583	-0.00236577220205733	0.00179827468761784	-0.00607016422206652	-0.00103417769188449	0.00747863462645182	-0.0109184004514926	0.00373195472442581	0.00409212942280417	0.00221780231291882	-0.011256020065865	-0.014240511850068	-0.00339918614898516
Sorbs1	0.0873211426020443	-0.0569893927890672	0.004362041252587	-0.0169714079235334	0.0268175509016959	-0.00383196521345669	-0.012415081714791	0.000351156953308456	0.00190375732457552	-0.0114746485901089	-0.0156011455450156	-0.0155984362379992	-0.00716241140163799	-0.0270134034517538	-0.0607635444654753	0.00613111223600858	0.0124775273141344	-0.0320862353943021	0.0266925859117109	-0.0517192772881805	0.0058163624318257	-0.0300268040246387	0.00732101096188194	-0.00107274614114816	0.036668847810714	-0.00181310054278645	-0.00191114602556064	0.021371918671414	-0.0478952331202256	0.00771917573475662	-0.0272218777972834	0.0212719863251194	0.000287119044052397	-0.0195619868614334	-0.000240990356845397	-0.0162739614514543	-0.0107800391919672	-0.0055735942473682	-0.0141263488971432	-0.0248919087157864	-0.00913141541914987	-0.00878985339225822	-0.00280843677319166	0.0219208103693407	-0.0171686530903698	-0.000403978323263254	0.0248843546547517	0.0124225599669037	-0.00183331210917876
Lmcd1	0.0439805563914473	-0.0200433615759042	0.0364473019985076	-0.0100260066911335	-0.0275456872969647	-0.047103355027181	0.0340919864917859	0.0162965865049634	0.0146424468754071	0.0358440057566284	-0.0147873057211791	-0.00496843101439572	-0.0287365781754327	-0.0104028757677984	0.0215501452325174	0.0027316770046491	0.0238373551757835	-0.000889318583108042	0.0019444777982714	0.014345831956419	0.00747536701680774	0.0121374863201616	-0.0509762827540888	0.0209636118692422	-0.0227026919462837	0.0176518894291777	0.000873777703303075	0.00345398236822946	-0.0232247871056029	0.0443256047735537	-0.00426733445227732	-0.00160525665491882	0.000573751780942835	-0.00720864543599656	-0.00824279253004716	-0.0163485740674813	-0.0457088462851642	0.0162381034025277	0.00484791465344603	0.00417680930500087	0.0263493028709959	-0.00159220282972961	-0.029350193838696	-5.45465290819793e-05	-0.00228463856099144	0.00277760087021259	-0.0148857088544321	-0.0193055153525965	0.026615197646605
S100a4	0.0333156586928282	0.00369001623098692	0.00928069824460657	-0.00103356539028857	-0.00380927770137326	0.0522102234699591	0.0441454399071158	0.00142270478451993	-0.0580234004353084	0.0156315626678495	-0.00424978327033261	0.0184403406064751	0.0327578033104476	0.0566686317395431	0.0325333034400969	0.00703280304169287	-0.0275034544679371	0.0387961491782671	0.0340081924444848	-0.0194360697294176	-0.0293758575306596	-0.0643856781319752	-0.0121434408794975	-0.0233071027561984	-0.0588489510330546	0.0405193826914924	-0.0166997450161464	-0.0412862253766738	-0.0266744820303128	0.0455787423454854	-0.0159414183641147	0.00175264946499173	0.0311990885257057	0.0381264618599814	0.0811294278325742	0.0151559881721256	0.0757939888667805	0.0348349264091817	0.0592704926193875	-0.0123841350320701	-0.064781425220093	0.0394856073955409	-0.0481734337371191	0.0113321631279695	0.0135325154799499	0.0268485458535521	-0.00509207431133098	0.0190762086620549	-0.0379980267041026
Gfra1	-0.0264360191808197	-0.0122334746585166	-0.0424926383898775	0.0035116206378911	-0.0271144164715844	0.00297853569013337	0.0498044153484715	0.00902720846734766	0.0304191445001941	0.02995880278769	0.0221631164037529	-0.0442078787233353	-0.0380382821571059	0.00734266575032571	-0.00283833110233009	-0.00556167133358693	-0.000348583513330265	-0.02558944020343	-0.00713695777238337	-0.0154677494405699	0.0105123827934809	0.0117698648100526	-0.0244710449113659	0.0121708857300804	0.00451071635433445	-0.0218791379418347	0.0108357130286323	-0.0177387695603467	-0.044218807065137	0.0206060125981804	0.0161686563203837	0.0173295801895363	-0.0236416829044631	0.00318975355292394	0.00846578844555947	0.0197538718532622	-0.0359660580717284	0.00835696037759369	0.0333230459856727	0.0315008288659194	-0.0092812368800464	0.00729272975051395	-0.0196634003663153	0.0347644594588626	-0.0194268402156846	-0.000956475931569204	0.0414746687046156	-0.00648371377525871	0.0219496403158476
Cxcl14	0.0156325985004528	-0.00696106909350241	0.00954920644887514	0.0185592213620927	-0.0361355023232783	0.0720102957456876	-0.0171495565925575	-0.00216724355644636	0.0206569898409412	0.00825514365511527	0.000120047179240506	0.0194454845190943	0.0172584256261207	0.0164579078908866	0.0235326192800851	0.0125382555234761	-0.00814035725907443	-0.00483169412182487	0.0468454257114665	0.0151399696963187	-0.00240807199991733	-0.0285681264677525	0.013380716601915	-0.0584598724463494	-0.00406488925374619	-0.0287661467826222	0.0276938241046965	0.0125902102985636	0.0168603679234981	0.00203344864015972	0.00475622847745364	0.0180333534969942	-0.00666274984066677	-0.031820804481779	-0.00296010347242287	-0.0163578814472162	0.013906348559012	0.0562802372865528	0.0173274813127267	-0.0338883576626772	-0.0610302007866803	-0.00653717480801265	-0.0220590477959196	-0.0163641403768445	0.0145814613353446	0.0161863828639098	0.0156433966504064	-0.00701587756487467	-0.00714464336305202
Hspb1	0.0605483999256836	-0.0155342547928954	0.0367842903807471	-0.0118731840678689	-0.0222048457743276	-0.00822338886489819	0.0180011082940842	0.0190484660207659	0.0141407754847842	0.069223614861123	0.0160634112970497	0.0334421778689609	0.0502428258599841	-0.000703861308380912	0.0199915169899502	-0.00248501329483764	0.0128107365232969	0.00211828823767884	0.0191770679388185	-0.0210664871996842	0.0131016626385793	-0.024667772158515	-0.0184698984049135	-0.0113491048302332	0.00462608560471605	-0.0272027920564759	0.0224295134256153	0.0253815950290049	0.0466889106069013	0.000549267199675087	0.000626537215694127	-0.0331235659654702	0.00475570279506266	0.0243482513525787	0.0196406998851317	0.0176279014584221	0.0227466997503757	-0.0326512544247125	0.0550033929600139	0.0104641820344172	-0.0764944544019266	-0.0344516987146502	0.0312078621208662	0.00360227089073846	-0.0235298501481652	-0.0149654565683885	0.0140917229050409	0.00826865698706135	0.0192647691920534
Cryab	0.0628826931213156	-0.0291087663547119	0.0867950512081125	-0.0096210772279527	-0.0372994787728152	0.0404970661855203	-0.000331228466785468	0.0165730578074347	0.0107241651111447	0.0175136386213643	0.00991786793179518	0.0296892854021165	0.0463408545097437	0.0170019915102812	0.0153782310864103	0.0187870447781121	-0.0650833338466852	-0.0443143725039755	0.00738070507917799	0.0175773905327418	0.0307902214131237	0.000485180354066655	-0.0240820751633959	-0.0299008554511544	-0.0141899786615276	0.0106847692402558	0.0238335294257545	0.0329271457311098	0.0385715836771805	0.0188480152692821	-0.0112592667962381	-0.0109603065771453	-0.0132323282668492	0.0110037756884284	0.00695289254037351	0.0136512136840835	0.0213912552744793	-0.00299469433198795	-0.0115673938448279	-0.000294750892289017	-0.0426539604777683	-0.0127342626003566	0.00856575996697843	-0.0161446394317026	0.00602977198398217	0.0124700699312927	0.00250988113616955	0.0207056333492673	-0.0138654585427082
B3galt1	-0.0197678761538398	-0.0604926155998687	0.0567548298555843	-0.0303575050073872	0.0525441070391949	0.0539389534260355	0.0172091079148104	-0.0174825641647906	-0.0242579987037031	-0.0128387625081554	-0.0149454212459697	-0.0173427147452141	-0.0292434119944612	0.0444428555570913	0.00408932191178966	-1.78925386592691e-05	-0.0259536751444163	-0.0284666367144048	0.023363164229765	0.00345244214162678	0.0176791252541604	-0.0040212843028809	-0.0313631207440741	0.0019657849907764	-0.03146082033603	0.00705041360264709	0.0228792903255863	0.00392021639902972	0.0567792451219509	-0.0209807241977288	-0.00840632383109081	-0.0142967319328249	0.0507298956249526	-0.0069310643291214	-0.0196868979147992	0.0249750315456433	-0.0251591769762915	-0.0128706246040325	-0.00277786747501799	-0.00775736151203714	0.0102312520590745	-0.0419432515171875	-0.0234231032925037	0.0245268946851372	-0.0334103712725949	0.00368153658653741	-0.0348167667942457	0.00263884587035197	0.024335634726162
Diaph3	0.00357355743138755	-0.0579842969059573	0.000777789119728325	0.0174649796585836	0.00920538853100342	-0.000139639940139371	-0.00817370918986015	-0.026266212178196	-0.0246715728093213	-0.00335971869707784	-0.00261416907886596	-0.033750866825492	0.0438183981284381	-0.0290061541039319	0.032948637772012	0.0102245641012436	-0.00488560453011632	0.00650570902126583	0.0113550904091568	-0.00686709897880832	-0.00352541624341318	0.00596024212780323	0.000638155872678925	0.0202324671257777	-0.00626216856254536	0.00799355939790079	0.0281071293026212	0.0303013942965041	-0.000952303026532863	-0.0134837021537359	-0.0418464114841315	0.0438552357572229	-0.0174408341753749	-0.013845705520807	-0.0152199828539055	-0.038130513662453	0.0238780419005362	-0.000554581075730837	0.0452973410716543	0.0275080250665935	0.0546246637980618	-0.10039620943015	0.02126630680762	-0.0334418083895906	-0.0274715763118919	0.026819970917773	-0.0203589735473027	0.0445809043372974	-0.000969231837915182
P2rx1	0.0262327648466303	-0.00612567239588375	0.0188483644937272	-0.00375612580155672	-0.00658633696014947	-0.0483033917452411	0.0259266472846116	0.0141350133184039	0.0206489595545769	0.0471684562139008	-0.0247666643353738	-0.00772758171709822	-0.0245741015732499	-0.00285607644577801	0.0381440388414926	0.00385289409823775	0.0181217274728476	0.00265883588089215	0.0037942631744082	0.00596328122792054	0.0356984295404013	-0.0111164860187022	-0.027313392216056	0.0105563037258606	-0.0212053936068405	-0.0203851132439908	0.0136047821837103	0.01350782635072	0.0194911773543082	0.00927184130994097	0.0235065732792382	-0.0160103809469087	0.0076214606796167	-0.0186478456262209	-0.0248177871356484	-0.00961112200308648	0.028036897752563	0.0389396257059722	0.00494291583171225	-0.000834488975512477	-0.00864961060514673	0.0150244016146355	-0.00381172796520116	-0.0155031413258501	0.0216861307079966	-0.00315327147910937	-0.0239312813487895	0.0104912490223832	0.00294836484046697
Cdkn1a	0.00239186380617249	0.00099828323268355	0.0204944201985343	0.0717481604709154	0.0208792594514348	-0.0224730304955353	0.0143035448817323	0.0640337676696559	-0.0491216637227674	0.0278004127514241	-0.00594364261523754	0.0503730333637464	0.148845099028713	0.0524631991473223	-0.0558272577605052	0.0046650809361939	-0.0262881073028997	-0.0381817077728962	-0.00771384810665729	-0.0190199245706782	0.0716271516667826	-0.0188635090259942	0.0135164291209466	0.0572672092330835	0.0322017470266839	0.00738200798637326	0.0577044022655299	-0.0308756000813651	0.0164635256407049	-0.0123774283162215	0.0281001070264794	0.0473567334091735	-0.0340313498095167	0.0357244867159275	-0.0208134145457458	-0.00451486397041275	-0.0409503515580157	0.00452594409558821	-0.00876477855679074	0.0129896689693839	-0.0155281733045037	-5.80824782366873e-05	0.00640435111931507	0.00458659744578499	-0.00356313885487408	0.0125618637843089	0.00518104642500797	0.0105435150920848	-0.020394528909317
Ccnb1	0.00504724898652365	-0.000802378551040316	-0.0144837727573088	0.00259890572790465	0.00604316559366502	0.00213954300707568	0.00375628091706515	0.0108775264576915	0.0125912180788744	-0.0130997959398351	0.00797577123573848	0.0753811484239092	-0.0605550315742645	0.0359185578165638	-0.0117509254585992	-0.00412244822688857	-0.0111867890470284	0.0269775043901527	-0.00153021931726008	-0.0174874851283485	-0.0240766917411565	-0.0144648168725835	-0.0381176345568207	-0.00216328125932519	0.0102268057061781	-0.00125522898866281	0.0458261696221398	0.00908635492695475	0.00956313307603357	-0.00453829892215096	-0.0168790159923777	0.0012991803757288	0.0387956338604289	-0.00964482318701273	-0.00039332531572482	-0.0242444665715286	-0.000431466939076915	-0.00098352256811136	0.000562805725782044	0.0300304262941775	0.00733852632811029	0.0286598601271139	0.0641603237223146	0.0385668238448911	-0.0238301214539964	-0.0333216149675456	0.0318043253834479	0.0399683708210761	-0.0313897853359372
Gm12153	0.0425264975323475	-0.0265426385984781	0.0405509590583548	-0.0248391469374275	-0.0117576297787343	-0.043983627567793	0.0414386688063857	0.0148912784036924	-0.00341027769575989	0.0381861560955746	-0.0177655460634406	-0.00258482693781559	-0.0233357199610768	-0.00155543291909074	0.0385035359159985	-0.0152964497019486	0.0342138484218281	0.0102952373036436	-0.0252063883182348	0.0187965013847474	0.0209945452071629	0.0100603084105809	-0.00175294870685173	0.0246040621868449	-0.0340401646209013	-0.0677372173337362	0.0155417743308237	0.0273589238152836	-0.0179205625042322	-0.0232912275962126	0.0318330323197348	-0.00834911450542113	0.0304657401195579	0.0181725133245371	-0.010957223864067	0.0444417440063829	0.0322228844615591	0.0309564667249344	-0.0546789911622679	0.0184790803302165	0.00875392417364779	-0.0116398851081403	0.0272878684003431	0.00657887275071144	0.000337352430541508	-0.0166044805494018	-0.0146044012218743	-0.00327708908115182	-0.00254721450168725
Olfr558	0.027803658131342	-0.00786916982640543	0.0277201179617585	-0.0064274389137729	-0.00722042116030894	-0.0540098473725967	0.0313553376474896	0.0156849693600933	0.0255726735802811	0.0487940878111431	-0.0197366344784267	-0.00925349527716906	-0.0284487639702275	-0.00895726845785425	0.0407013552451201	-0.00846176986526804	0.0275343227022157	0.00140748928647008	-0.000479909620312956	0.00510158318892632	0.0338635665322246	-0.0230813012081213	-0.0116989282528407	0.0081839235627739	-0.029927174171391	-0.0262362034828923	0.0211050254115837	0.0199622431047297	0.0131932703327489	-0.031854799918052	0.0198048101871127	-0.0150654237328637	0.0171109600139225	0.0176932542971221	-0.0150868418240599	0.0569473554857411	0.0530662129377987	0.0347735575165371	-0.0327908911852477	0.00335348487874716	0.0143489437750179	-0.0102925385665507	0.0153105785373636	-0.00288624911823311	0.00720271521938373	-0.0348673705964556	-0.00218007337861086	-0.00232100627437444	0.000968091245307201
Pcdh9	-0.013430600526178	-0.0329174734293141	-0.0199241566138499	-0.0475636773629299	0.0311796404158707	-0.0232178484627337	0.0177385080026079	0.00967535522500769	-0.0692779904056926	-0.0224495621937985	0.0194265340862302	-0.00528197007124952	-0.0188553496726127	0.0353646391538803	-0.00647548030296517	-0.0180019696717696	-0.0235940411299595	0.0187887843938377	-0.0119228370787316	0.00792088211464488	0.00733697732631935	0.0363808696212363	0.0301515379991684	0.0295210235909335	0.00027020444813575	-0.038807789046526	-0.0197450072899082	0.00854288063693346	0.0292951238243998	-0.0587986890307159	0.0344054101919515	0.0100722617557068	-0.021847887444075	0.021394323963436	0.0120047245670445	-0.0250481558680868	0.0260683882293343	-0.0324844751958202	0.0172068244937929	-0.0369557788143836	-0.0375446313064001	0.0414237900458134	0.0124977796558326	-0.0386622536667409	-0.00426632783622654	-0.0128936563717823	-0.00176721439322946	0.0175582213623542	0.0401304950242811
Kcnq5	-0.000172311076242099	-0.0106200392754315	-0.0295953631153197	-0.0176532392760343	-0.000970955481411587	-0.0240384902561498	0.000368286612084018	0.0174398278448681	-0.0127807410209944	0.0229419992674838	0.00132983968839384	0.00530567294541613	0.014467587990116	-0.000896939693139778	-0.0138082316413917	-0.00667758030120933	0.0377380287577922	0.0321255168633887	-0.0119477182092357	-0.0189824626702332	-0.0496474550066699	0.0276403167247443	0.0347593760156233	0.0149659356813666	0.0105542529531807	-0.0237025774427977	-0.00196033458266421	0.00634950727638103	-0.0108604044861414	-0.0215128847907576	-0.0232699499579868	0.0190263211032249	0.0242144891440784	0.0223724347667711	-0.0319060599372313	0.0209921933409004	-0.0171024486373695	-0.00705274344556438	0.0179696384594525	-0.0295679880434999	-0.0286016000455384	0.00728887399984755	-0.0129384884887861	-0.00225304600554713	0.0265562143386755	-0.0129223758003685	-0.000549888325813379	-0.0231025918345909	-0.00901637042130662
Lrmda	-0.0277546239643091	-0.0241007777534692	0.0137434105252409	0.0365056630291937	0.01053671839672	0.0201970820830304	0.0204481128664511	0.0427893236985991	0.0298251734636955	0.0409294674666757	-0.0432488277027611	-0.0119610902132388	0.0152722126430696	0.0111175304865161	0.00603243564460102	0.0263246434217216	0.00402369552500558	0.0439574054628622	-0.0486194469927765	-0.023946249574008	-0.0766654850769657	-0.00428207366045422	0.0191621849370217	-0.0212024908823013	0.0148606176261853	0.0029915606648374	-0.0151406912888614	-0.0082800237987941	-0.00471514336526055	-0.0336794503057023	0.0116623551052009	-0.0155518187297917	0.0429434022402674	-0.00388214536438508	0.0364635019192645	-0.038501815530118	-0.0110916972275865	-0.00986733349118919	0.017247201489499	-0.00131242530554666	-0.00460058933322489	-0.0187326405422121	-0.0157930427726899	-0.048980117473589	0.0176516540055625	-0.0107977325083655	0.0370989321302612	0.029566379003287	0.00978413956965935
Mgat4e	0.00430804515165556	-0.00235325384466998	0.00257837897382444	-0.00378693674506006	-0.000184103860579071	-0.00314593497214089	0.00376602953822348	-0.00773536031298986	-0.00220873249447234	0.00509216146261627	-0.00296035780001457	-0.00443965014858461	0.00756391184103047	-0.00730000192076332	-0.00127049103644593	0.0013007355123658	0.00422560819949967	0.00593640702861121	0.00144001429269077	0.00256913893411485	0.00663082478604188	-0.00131813581775919	0.007417142420824	-0.00372404096945792	0.00307226660797456	-0.00946064423314607	-0.00935198245184291	0.000187816160353239	0.00275468092161402	-0.00286592480647829	0.00654372861565615	0.00162271406604358	0.00080037643095234	0.00932991680442388	-0.00692590149167104	-0.000442828314285298	-0.00330155175037828	-0.0087583153155517	0.00241335812137235	-0.00131713279522	-0.00200401897293084	0.00723774702559521	0.00106607757778442	-0.000257583730445539	-0.00572194840640033	0.00186712751820186	0.000489249815627833	0.00275247482554655	-0.00257995300845177
Gjb2	0.0149285719334241	-0.00524187128229216	-0.0174601349011335	0.0109270715540367	-0.0102556275143538	0.0136261558767921	-0.0112610510593054	-0.00786273350034909	0.000101687500712823	0.0174121798123342	-0.00297829280646608	0.00410878642167119	0.00216001490085745	0.019574734521417	0.0184252838838423	0.0154389651714812	-0.0314156871543539	-0.0302415358443457	0.0389757263678421	0.00382527535379338	-0.000328304074274603	0.0161600284972325	0.00172441143172515	-0.0158777589410449	-0.00579817126691511	-0.0170838540881874	-0.0112614079681944	-0.0162752675691542	0.0211248801812479	-0.0246753433469428	-0.0117887945133904	0.00712733215991481	-0.019347729201685	0.00505523498052215	0.0246075830754211	-0.0179748007510853	-0.013508643942553	0.0176530554260909	0.0196881791211739	-0.0237120670979785	-0.00738224252511933	-0.00391142284324838	0.00808021880235784	-0.0224840427961252	0.03558564344248	0.0149030356062305	0.0229858289578354	0.0276817823220227	-0.0118106282781654
Nav3	-0.0516875963024047	-0.0126733001476541	-0.000837728639836981	0.0275303850013337	0.0420426764097622	-3.89618356884116e-05	0.00532635073156	-0.0298591535431835	-0.0365280829015983	0.049681937142229	-0.046158545574745	-0.0241233151685079	-0.0735389507061643	0.0334962890209966	-0.00776391430404911	0.00697212604504195	-0.0604291277664919	-0.00307106472599507	0.0226598287380033	-0.00908121660013911	0.0352050832319782	0.0134705473365533	-0.0493446631388798	0.0345984402786894	-0.00847897616152774	0.0285579056679335	-0.00279431784845822	0.0204194547862981	0.0244327015571235	0.0113956684957434	-0.0360555905398654	-0.0289307779040648	4.97208856042547e-05	0.0426540994515334	-0.0070105248507271	-0.00785557646365161	-0.0250722810456866	0.00135166718946611	-0.0118022229027453	0.00989746762224387	0.00113126660174573	-0.00453768576176971	-0.0341726123585347	-0.0245100493241618	-0.0434737577310321	0.0146898014389662	-0.00828905382798668	-0.0312768726869533	0.0194344686902749
Col4a1	0.0486473203470391	-0.0325333978456007	0.0354898405748102	0.0397743718955167	-0.0643372828162428	-0.00972835200431449	0.0510959037673348	-0.020813148639504	0.0225935186549976	-0.0832290751903303	0.0203630740637014	-0.0252719178847698	-0.0229710855083104	0.0183123412050954	0.02001247422161	-0.0180586219402765	0.0150748787527695	-0.023634873151698	-0.0589279384356871	0.0370648080895162	-0.00261735954021514	-0.0928204775699308	0.0423344756920325	-0.0468545492919638	0.0115622463576311	-0.0278130492613872	-0.00853507654066997	0.0533820194018676	-0.00426340941696361	-0.00120745161033444	-0.0336058036345974	0.0568562057397118	0.021356532967002	0.0238000647374941	0.0364489291730758	-0.0214567893493584	-0.0195756007123976	-0.079429705580062	0.0160982360877695	-0.0453507278281114	-0.031890769797548	0.00627377306050043	0.00234587650038295	-0.0105762449687637	-0.0209590021123189	-0.00415345236742342	0.0148260533166091	0.0174800255085584	-0.0496858318384089
Olr1	-0.0021224880543961	-0.00461580836957382	-0.00939676462785151	0.0357713278820353	0.00864912786007789	0.0011608680569967	0.00736644592650117	0.00411929681372721	0.0210879297128554	-0.00660479574993532	-0.00230998969750193	-0.0185095625345604	0.00413146168602644	0.0103063414961699	-0.00084675573299452	-0.0100069407797202	-0.00659619620416693	-0.0127678278090326	-0.00246432730876181	0.010867398766252	0.0143267518027211	0.012161664589743	-0.014253939655078	0.00198539689398627	-0.0137515131612275	-0.00486603426619666	-0.00377190089314372	0.0296248408172844	-0.00607223193570733	0.0174669618370968	0.00411634213253154	0.00560887831622861	0.0332963114647483	0.00543422083070547	0.00249460523308012	0.022289882012073	-0.00167141347705079	-0.0364186937749166	0.0219980069671692	0.0056659860420384	-0.0046075701528945	-0.00897438922582598	-0.0106806857592585	0.0026497270902079	-0.00504109243276984	0.0133080839662257	0.00398850266347992	-0.0131715916929717	0.00154697843166657
Pparg	-0.0214578798901061	-0.000437674699770234	0.0259011633831787	0.0353715353096579	0.0945350501500137	-0.0298222102453238	0.0195539960511771	-0.00171165392419396	-0.00890719365310894	-0.0210554382595037	-0.00485918990461924	0.0142658839278905	-0.00278543554914761	-0.0301208768535026	0.0637141363511218	-0.00342834636337585	-0.000185303104418705	-0.0218649269001811	-0.0223337209971958	-0.0116968412069437	0.0229525553965248	-0.0106684970138689	-0.0165742515503744	0.0093255728330916	0.00560748768709532	0.00662699602543681	-0.041685171654268	-0.00251553372184138	0.0469746535800794	0.0492378129769855	0.0403729671651657	0.0111001538208763	0.0485750671294915	0.0189578474709943	0.0659303492404645	0.0156821817684475	0.00588328588278287	-0.024475624723725	0.00702901895701326	-0.01308618751261	0.013885178498227	0.0124993008425771	-0.018880353761912	0.0230022046866069	0.0253804564878252	-0.0254587823013382	0.0119637733901046	-0.0472138430131883	0.0244477239284771
Tafa1	-0.0172271903368187	-0.00745644244430471	0.00106212603171016	-0.0218082326266426	0.015795071653772	-0.0259563950840758	0.0228521569921802	0.0119216399096975	-0.00665599192625786	-0.0351701719126978	0.0144731818763843	-0.0132047262693775	-0.0111549491581319	0.0169316758771777	0.010854405928269	-0.00162107575926738	-0.0131346151726495	-0.0124252819272686	0.00100664280644534	-0.0296547398683741	-0.00104434175010773	0.0224660586899355	0.00280629454488022	-0.0136780710315229	0.00672918466612319	0.00192560809424181	-0.000339322595614584	0.0249860887582208	0.00529720238724537	0.0161866761768051	-0.0356640832220526	-0.0539092927979511	-0.0120035792267962	-0.00464481100889208	0.00124450067328369	-0.030759533213064	0.0215719399042746	-0.0129310379194964	0.0232112133949471	-0.0520127937430808	-0.0131097146096462	0.0206207386851596	0.0133076871989584	0.00531556792030312	-0.0103776125936922	0.016250754753305	-0.0295416341209928	-0.0161640432014728	0.00113790345269721
Zfp804b	-0.00572741732099628	-0.0127899609755334	0.00195684009070915	0.000423080407438546	-0.0184519793723314	0.00630107859296656	0.00184009317879912	0.0108547994020342	-0.00664429217360746	0.00480399746565709	-0.00567701851606008	0.0161703359526942	-0.00807461144576711	0.00754866819860495	-0.00795592550021946	-0.00628568030284971	-7.29429033682019e-05	0.00483803690563277	0.00326288181652698	-0.00593112497031981	-0.00304327471947633	-0.00115688052679052	0.0133648380394847	-0.00544980688192734	0.0131673859767433	-0.0154672424180394	-0.00320093645485454	-0.0111308615767584	0.00655434810856099	-0.010146804870324	-0.00541654555656177	0.00815409527168598	0.0267324657618024	-0.00646186353707876	-0.000873216655770549	0.00992364106562096	0.0238341682084518	-0.00857473029955313	-0.0108322393843901	-0.0102709558413216	0.00109377860698443	0.027677793695853	-0.0106896274698626	0.0161738034960301	-0.00764601722294261	0.0139938988383684	-0.0463409013870486	0.0130531031652719	0.0190089783005974
Flt1	0.0392639870236772	-0.025268548245231	0.00975761576717018	0.0469313912676385	-0.0385488508194338	0.0252607287763205	0.0342412039616146	0.0181495224800784	0.0315056862103221	-0.0218383607366689	0.00623104092204159	-0.0175438160234249	-0.0171195522188122	0.00112999787493377	0.0125943760712864	0.000255905516187482	0.0186069630579576	-0.0120325036065072	-0.0130110724090786	-0.00552959475986981	0.00560171551627906	0.00994563003537773	-0.0285701481936218	0.0323425173292019	0.00669799269782437	-0.00228741190371804	0.0480161189047877	0.0724879410612494	-0.0163811551435946	0.0150537868593494	-0.0115063696896037	-0.00809322339885637	-0.0426286036827204	-0.0357383249951108	-0.0273679767900742	-0.0120131828519312	0.0149689860285247	0.0497344029002811	-0.0151821573825069	-0.0207745662914317	-0.0228569744330373	-0.00521530618183603	-0.0016926279066895	-0.0116343165172346	-0.00601241145328171	-0.00228123127509755	0.0165945211339169	0.027460113865747	-0.0115458453500826
Abi3bp	-0.0167030313302147	-0.0343898629242907	-0.0152067157260803	-0.044878057312907	-0.0101169678129812	0.0245079421505352	-0.0106567908202084	0.0142471211223114	0.0367447923868925	0.0287699737760065	0.0320414478139161	-0.00448312844095745	0.0107880694232514	-0.0224843525083124	-0.0164897938145158	-0.00399227906230674	-0.00087610281855498	0.000339930725445351	-0.0412787194984524	0.0602540823052837	0.0260908463043338	-0.00897958895132146	0.0462443747584614	-0.0450310527786858	0.0340441418448368	-0.0110633917051213	0.032900649976487	0.0317907145904677	0.0212643500477991	0.0568886156485513	-0.00574450569438452	-0.00532395726830781	-0.0513516329594898	0.03554492421575	0.0102355219231831	0.0109845964575361	9.60245127004296e-05	0.0196155316737647	0.00665831679234523	0.0367872784233209	0.000341638345206866	0.00162808370989324	0.0205300102025192	-0.0161378404619199	0.0155759785147749	-0.0264047330888127	-0.0339459452539795	0.024551278407603	0.0112994863812141
Cxcl12	-0.0222253987969639	-0.0316433957809455	0.0099085731892313	-0.0469276686042121	0.00721980750341675	0.0799678913646228	0.0517610179768892	0.0160483527753581	-0.00116094019990003	0.0216257215001274	0.0476834677976801	-0.0376316541327975	-0.04486666819419	0.00615083230994209	-0.0316717112068076	0.0209089365037306	-0.0345742038661026	-0.0884271510186308	-0.0330937247859666	0.00768324822395979	-0.00577375948819946	0.0380477440740447	-0.0104775430811163	-0.000264494725680964	-0.0226561218841896	0.0395614500332154	0.0326284647819945	-0.0414902842883318	-0.0287685867895396	-1.86724022082407e-05	0.0570848980969599	-0.0250549344737318	0.0157334214480927	0.019622618360469	0.0013093374728038	-0.0100071450447669	0.00384778904419361	0.0309706072893497	0.00818920600233136	0.0481983839499478	0.0100293282797606	-0.0248742262054342	0.033149507603701	-0.0110003392508701	0.0589561434759474	-0.0183037849177645	-0.000594205707760903	-0.0314154741767589	0.0250713219631809
Grem1	-0.00244374136496874	-0.00811023853295373	-0.00671411086528404	0.0316701653760823	0.0236826327201443	0.0215659224615462	0.0364227169499023	0.00525448952094293	-0.0219338044590972	0.0490297970530152	0.0476373794139472	0.0154626592356417	0.0231062714649509	-0.00415882331797904	-0.0629046370989956	-0.0127443144523157	0.0209678880010666	0.0228978412629798	0.00881705738141471	0.00342296779299094	-0.0223879065178706	0.0565719331274548	-0.00124619101984177	-0.0234969541868643	-0.0280505492588351	-0.0401709955297453	0.0324686810480134	0.055462734852161	0.0469513705384531	0.0209277011465803	-0.00144590602418297	-0.0229728821040764	0.00163823010092051	-0.00111421840166639	-0.0200003277854398	0.0330650005725537	-0.0237663360273332	0.0321735226322271	0.0561336024933376	0.0340941021363064	0.0238344872237977	-0.0350332765293169	0.00612410465621903	0.0151741633509152	0.0114420176923923	0.00229420805942148	0.00430513735826853	-0.0164975822462417	-0.00594834440059709
Arl6ip1	-0.00953159219980629	-0.0242935717613219	0.00386579580315756	0.0258251231814846	-0.000359432723213772	-0.0174349818360136	-0.0341382991879398	0.0592606959675878	-0.0128052133126906	0.0023278952957263	0.016900542549899	0.0565455062105064	-0.0399677240839679	0.0300070788159473	-0.00416355156157028	-0.0270165798515326	-0.00934485086968574	0.000328294103610307	-0.0187008342330747	-0.0325517615839143	-0.00196890346910389	-0.0148202698130756	-0.0361199268570838	-0.00304175830856753	0.0204989704056133	-0.0149696075949243	-0.00411511110944754	0.0123845375050502	0.000587423916154791	-0.0214578339197374	0.00888091802556363	-0.0155484054971069	0.00615709848187737	-0.0171104924173268	0.0386065656852675	0.00203942522893996	0.0136498418428087	-0.0292736525138732	-0.00693092161305665	0.014702566831654	-0.000997185748478601	-0.0316297430933876	0.037483716659455	0.0275488491563367	-0.058750422755972	0.0133167821094928	0.0203505290415385	0.0492409053127229	0.0145345550764653
Tpx2	0.00389959050774019	0.0119602431650082	0.00208874854297359	0.00330179626591788	-0.00572351645463596	0.0159877272291848	0.0566989627855205	-0.0591952092304168	0.024199222339974	-0.00668408755002552	-0.0336255382055064	0.0168683940744507	0.0454044530316799	-0.0739380062613077	-0.010849283919883	0.036739242838212	0.0136899346425804	-0.0181258030739254	0.00903514789467377	0.0345327548975923	-0.00298121407290971	0.0248706903614064	0.0166943196881853	0.0153658826841395	-0.0150621104824176	-0.0160500374759372	-0.041427384856238	0.0125111152591494	0.00109821223907548	-0.0102472777264514	-0.0184355358789757	-0.00330140824102811	-0.0122394147922613	-0.0113665693619111	0.00503301865796711	-0.0197547955127447	0.00627050197020833	-0.0329152173312361	0.0431221750142325	-0.0209608555697859	-0.0131255452552404	0.0310926446956318	0.0413234317797031	0.0246799253313637	-0.0166394286454778	0.00525792239889822	0.00850018522296659	0.0228060446734815	-0.00405260868829534
Lum	-0.00700959527329037	-0.0418417880828673	0.0511194370438991	-0.0375256346542018	-0.0485301743704853	0.0739139082635231	0.0332036711079621	0.0279821094194976	0.0333215084481005	-0.0634214611182658	0.0171182838503753	-0.02482946886299	-0.0123146846282824	0.0381344068381973	-0.0333636939868677	0.0174560817273188	-0.0119827510240759	-0.0170443980754912	-0.00121926673222819	-0.0193380602091224	-0.0285402786745948	0.0448523079722048	-0.0216974572642864	0.0260538417842186	-0.0111260809744901	0.00810750387614615	-0.00277182986034913	-0.0169563914642187	-0.00194897724704698	0.0159464587515651	0.00528313554648559	0.0221956190923294	0.0265564422086279	-0.0223893799071896	-0.0132953146443963	0.00660857473098438	0.0197334250627681	0.00729737297506234	-0.0268700185471961	0.0254199534350226	0.0266397946442465	0.00977982401596189	0.0177883581838177	-0.045617520305269	-0.0113351916229765	-0.00210633769411038	0.0162641443404197	0.00935893892926146	-0.033130145807321
Prlr	-0.0369862724094086	-0.0218313666815908	0.0207480611418567	-0.022448551743081	0.0323327478695361	0.000240251875843465	0.00254383818185669	0.0265056275799853	0.0378194770393046	-0.011868555439876	-0.0324131149865862	-0.0237536389754759	-0.0296945308071726	0.0192530758467761	0.0144907245805286	0.00243995746711443	0.00796070948276183	-0.0303086328276084	0.00472470537352112	-0.00222820778235127	0.0163552137419695	0.017305580072017	0.0134114098782461	0.0146614918194407	0.0361825234329759	-0.0366021134951347	-0.0117523840520079	-0.0508470688408527	0.0298525212965096	0.056632661460052	-0.00864249274616337	0.0183854288383873	-0.00812225903046683	-0.0122314968309313	0.0436595439073276	0.005868598796686	0.0222448820372421	0.00564445485557257	0.0503131611040732	-0.0268371959147592	0.0162669412659766	0.0318736483746276	0.0173207176502372	-0.0150119910598917	-0.0228411165319694	0.00287738912250052	-0.00365039834477059	-0.015207610649764	-0.00371677367791377
Reg1	-0.00800741215938235	-0.00330572633777851	0.00178664108420283	0.00988225377579586	-0.00609054503785232	-0.00993012425319757	0.00846803700383838	0.00932844051974187	0.0210458814949297	-0.0050744747059254	-0.010183280599405	-0.00891347277166232	-0.0105940282499724	0.00879875822983232	-0.00450977125763609	0.00767273755550665	-0.00502197283585555	0.00800625655274675	-0.0091913498026639	-0.00985175951142807	-0.0113348670129892	0.00436174920470755	0.0125015130675713	0.000371961761642637	0.0122992920455167	-0.0149311432825337	-0.00258242630298598	-0.0142566273793839	-0.00669569188714776	0.0163210567677362	0.000745103343523231	-0.00186154977577745	-0.00465885787932818	-0.0264356202295142	0.0335970247445858	-0.0252500468336417	-0.000580853161870304	-0.00384292993546241	-0.00598224974037472	-0.0050403621262569	0.0171347609249534	0.00739274128222467	-0.0018055769043085	0.0165508412477241	-0.00227920659045331	-0.0068154943505774	0.0149268102430626	0.00355459494098248	0.013932350429632
Cdk1	0.00422481263829218	-0.0409196775428839	-0.00812682156777883	0.0267902760485739	-0.000989479078727193	-0.0117063419476802	-0.0662937731294625	0.0521918100439139	-0.0434527505046047	0.00194635968834914	0.0392092975987556	-0.0287872352413	-0.0401439845676936	0.0493408433689632	0.0206308347442959	-0.0301063859360009	-0.017020427223654	0.0303602558966085	-0.000290947999194339	-0.00908395186932976	-0.0105577440710892	0.00405164596492739	-0.0231640409969339	-0.0178697067749622	0.0206941140297055	-0.0440338040982233	0.0371170717871765	-0.0169318987430153	0.0060502505763886	0.0150430622926759	0.0215108178084627	-0.00745853219809877	-0.0011205783299325	-0.0129245601941008	0.0375481261020946	0.0165551447637691	-0.0246462861172149	0.0157555861903137	-0.0345959668766128	-0.00164140488287254	-0.0039790384965199	-0.0445737086581695	-0.00879220012950108	-0.0144150931699151	-0.00994058171722279	-0.0457729588422992	-0.00738854356818297	0.0241980499502767	-0.0243607472422922
Grid2	0.00720897570488016	-0.0238635569148303	-0.0179129291498548	-0.0178013099725963	-0.00739625258114859	0.0136637123523152	0.0234946478436051	0.0133189045454762	-0.0101668529844382	0.0198201489894082	0.0117895759701694	-0.0193065442115747	-0.0238737741167796	0.0140610151501054	-0.0153611436709599	0.0343281618020977	-0.0484621264276853	-0.0111042337315961	0.00283328127966753	0.0193791955258421	0.00497889848145863	0.00600312045416085	0.0492595252371936	0.00602324296498456	0.00958256713500962	0.00411894752036625	-0.000919432067345001	-0.0124694966553007	0.0147901612014652	-0.0325862140065566	0.00358210606873063	0.00522258539019025	0.0191737909899262	-0.00428583641573849	0.0014342711505404	-0.0170322646140954	0.0182888626488726	-0.043786691721992	-0.00752845152555793	0.013134217727269	0.017176313899291	0.0323658645867513	-0.0378273604849815	0.00453154926503673	-0.0207921168666433	0.0260866645299451	0.0343863830820946	0.0523969101919384	0.0281821868390945
Nusap1	-0.0170760604289234	-0.0655195604479903	0.00341233286927036	0.0334736026105382	-0.00611505331373851	-0.0287509753619388	-0.0799331533728646	0.0545299578896257	-0.0394888004067112	0.00557883898883115	0.0483699999908398	-0.0190573786745469	-0.0544222180347897	0.0404707927034175	0.0198557433054566	-0.0197429302901793	-0.0307694661028247	0.0368581176147464	-0.0129630497128524	-0.0313576118536595	-0.00202877628932978	-0.0299419710020615	-0.0713631720640904	-0.0229623806413022	0.0300120250049235	-0.0164978613859914	0.0408431350020819	0.00491457022968677	-0.0197584783648941	-0.0100648305217186	0.0149157236528091	0.0203575371546209	-0.00402534839479199	0.0270333432244273	0.008939996205658	-0.00530969580253954	-0.00112292197450652	-0.0174248087065468	-0.00469319252193929	0.00329827577537959	-0.0018442416909735	-0.00742042402296648	0.0172609395035648	0.00992065918750798	0.00249968340763983	0.00976232635331033	0.00757088853182636	0.0109927616912851	0.0273396142694601
Igfbp3	-0.0153339807233167	-0.0402634675234862	0.0102581677235027	-0.0580362961838257	-0.00026820345852793	0.0470682936646175	-0.0050771189432975	0.0754648388277422	0.064478961277142	-0.058382658450414	0.00348263190863274	-0.000221645383488053	0.0210640924587018	-0.0295896566553087	0.0561442516043218	0.0578931807786255	-0.0609408158796815	-0.0372062022637753	-0.0220568052087646	0.037276341976324	0.0173638912811669	0.00627561399357441	-0.0277464692888092	0.00486422526774531	0.0594936556048426	-0.0379259085331077	0.00261867386264783	0.0358434139377765	0.00785524236292084	-0.00270402899479711	0.000617234519059858	0.0131909895240428	0.0380788197084904	-0.00524717396365286	-0.0196767112149687	0.018510309232963	0.00303782626843693	-0.0210583492370105	-0.0200075388869848	0.0216157226080477	-0.0453059022317891	-0.00588429984229072	0.00182700108633735	-0.00682448532203469	-0.0264325370977271	0.037293883237808	0.0127952893080533	-0.0144896410062479	-0.0122120159853113
Hmmr	-0.00352473092543559	-0.000531282838947201	-0.00209968464609955	-0.0040578963969669	0.00177598821778744	0.0152860038810777	0.0393925496553772	-0.0120220412369972	0.0269921614997083	-0.00762655092823177	-0.019066906312431	0.0578261483606341	0.0101308218948579	-0.0169737162838789	-0.0187831106355419	0.00973694993089473	0.0277233526954462	-0.029392071190638	0.00306979737010568	0.0244272166879509	0.0231344952318911	0.0136052976217403	0.0354923033392551	0.0203031018918283	-0.019955885196703	0.0106517413462964	-0.0406215649821098	0.0124477389750313	0.00270639828251832	-0.0207361892423823	-0.0205100149326476	-0.00775931646135101	0.03673114233612	-0.0100839903846979	-0.0122160803552465	-0.0398909402761779	0.00129487019258658	-0.0411960403069747	0.0101125064110384	0.0728162299651208	-0.052688277684576	0.0822374574082217	0.00224587815039433	0.0405992549204263	0.0242452880813348	-0.00565588763098149	0.0327734376421795	0.0102028090461656	-0.00684002546829542
Cnn1	0.0814279769514768	-0.0137069155363821	0.0189066891533356	-0.00916842833009074	0.00999076832838124	-0.019463036571887	-0.00317784608796203	-0.0293006191404552	0.000685653375253358	0.0473001832902943	0.0469117050676056	0.0165982303594581	0.0249206593547583	-0.0393874498958612	-0.00701119106665233	0.0255902930283298	-0.0387559440007847	0.000735183035404903	0.00322885772471444	-0.0501581839509295	-0.00328752085504828	0.0317960958715954	0.0091653763060994	-0.0270042963155522	0.0431547131441585	-0.0164125586011668	-0.00197398816521826	-0.0169527153024375	0.0547145995803974	-0.0202702438011246	-0.00501775582975271	0.00948706220947679	0.0114365574105298	-0.0347017246880196	0.00834194631677654	-0.0373265340769258	-0.0170101545431787	-0.00646099296802077	0.0349402447029269	-0.00937514357684906	-0.0511853522059849	-0.0236284914885176	0.0258482275290901	-0.0146787699784377	-0.0575324698117798	-0.0174359235540705	0.0221254570641231	-0.0243476695749173	0.0239310691299477
Pkp1	0.000135699065305339	-0.00163445216342484	-0.000909387168782736	-0.000792407988673093	0.00161698826448611	0.00419041038455279	0.00212277141774942	-0.00432524760744848	-0.00134433819521657	-0.00226194631059263	-0.00605017771010631	0.00604373072687104	0.000595123801560768	0.00141334595403844	0.00379790612553455	0.000133160705306985	0.00304262701165242	0.00384752659771153	0.00105881449641315	-0.00151391802813796	0.00328278516340748	-0.000784474956144051	-0.00489571911328666	0.00318771920243455	0.00280788248746221	-0.00357761445058052	-0.00210059059679154	3.31785555332967e-05	-0.00185808245851516	0.00279498061905387	0.0029223450634769	-0.00956714723873608	0.00142690487191838	0.00106983826856263	-4.82333322716471e-05	0.000309147144373198	-0.00201370414370877	-0.00902174942906389	-0.0128682787733234	0.00313795611416348	0.00129852272590111	-0.00553822027087341	0.00259168667065718	0.0118518529237314	0.00129064369033181	0.00058519478211299	0.00231721102265238	0.00998704915301611	0.0140885322357384
Pappa	0.0169583324311528	-0.0207559877256938	-0.0454690200485093	0.021723191245313	0.0356958257607904	-0.0243271341249712	-0.0402336803203935	0.00591181801930869	-0.013653453987372	0.0293204289155651	-0.00651407590070819	0.010695609526423	0.0115503323223475	-0.0539451357583283	-0.0656458324431661	-0.00724346478937842	0.0382063682649323	0.00598822922240995	0.00081197123322059	0.0375205446043625	0.031595184739756	-0.0306074050658405	-0.0615199831786624	0.0265923734208546	0.0230072695513352	-0.0587809546476234	0.0233474317158205	-0.0136861509333683	0.0101919406180826	0.0170906223920049	0.0243583751874354	0.0225456275691767	0.0347239829455123	-0.0197497040862164	-0.016553578810258	0.00030174415574597	-0.0677377994084231	-0.0294489838866029	-0.00212290986927358	-0.00117889188138495	0.0097113080098514	0.0182209334975853	-0.0310398138814603	-0.00183171309939045	0.0295352012632138	-0.00473752301387165	0.0579547300353109	0.00161940244221931	0.0550098898828262
Spon1	-0.0212085672592366	-0.00729279570186425	0.0305544696098804	0.0364643565996518	0.0361554907962374	-0.0230824133909074	0.000856158042711902	-0.00102399509553458	0.0542611137598839	-0.0284305800387723	-0.0145972698582189	-0.0172732974634523	-0.0107140908919059	0.0422513251982944	0.0146259995484951	0.0144590599638961	-0.00885797246907166	0.0339079531093234	0.00434910510354408	0.0109192338358503	-0.039257603983968	0.00697114699002884	0.0550139579024087	0.010918352442132	0.0210720760413466	-0.0111946540652165	-0.0262074159522732	-0.0742579814920246	0.0254614786839602	0.019893330212814	0.00519829016310971	0.00746570816014906	-0.0375087081444926	-0.00862122856998888	0.0240423057638862	0.0156786330509701	-0.0136023915233825	-0.0152004908119746	0.0228928428039284	0.0270787576933476	0.0513735948295567	0.00563226869943944	0.00501929307954798	-0.0248273175329931	-0.0214495847037924	-0.026834439589959	0.0296035511421706	0.0115895708555491	0.0413770265011563
Ptx3	0.0181583789174224	-0.0238789599705064	-0.0292994010375382	-0.0548260530746632	0.0400416299820894	0.0848251721799238	-0.0622329246109688	0.0280836391854216	0.010136233829928	0.0333877580183022	-0.0479434553202904	0.00878353288589439	0.0156812047946913	0.0158553614775312	0.0558529033724228	0.00931939370671979	-0.00744683491826444	0.0285584889085771	-0.0604787760875004	0.0454616732637962	0.00116333007532041	0.0272696048655973	0.0122919181953227	0.0301462558699258	-0.0247990093876075	0.0330754307548499	-0.00103815480730078	0.022947813125816	0.0182504595068994	0.00462215095390349	0.0360879514197688	0.055195997919931	0.000162472629225469	-0.0164952267014388	0.0270225501847279	-0.00636615895989923	-0.0312444720333459	0.0339201560056563	-0.0634109293679033	0.0260018018243308	0.0102286470387054	0.0192542157642195	-0.022298588857021	0.0128873184707359	-0.0110990213213787	0.0152648837780094	0.0138241614954497	0.00783392583173972	0.0422029873275904
Ano3	-0.0165579026300071	-0.0155817120052787	0.00727094683960451	0.0396833331534394	0.0244424226218753	-0.039643704486537	0.0438895811095007	0.0360789157312268	-0.0492493341062205	0.0212908037636159	-0.0119600436240096	0.0480218883495955	0.147496862287509	0.0797493691798288	-0.0771279175153012	-0.00797624541769843	-0.0385749409987639	-0.0358818672055007	-0.0469530725215721	-0.0274773205395638	0.0758752889791448	-0.0369157385058702	-0.00077850784292346	0.0547723158787974	0.0486416929020224	0.00637221714107901	0.0279525467366793	-0.0199087901331201	-0.0122079301404206	-0.0371517670678351	0.0170828919003396	0.0574700713490665	-0.0300879324655721	0.0170072530410511	-0.0670234740279309	-0.0121314987514757	-0.0370231848626671	0.03731820693482	-0.0462270943151847	-0.0153194476715416	-0.00236517096140886	-0.00304547891033236	-0.00288904721984781	0.0152794850997802	-0.027734277781515	0.00146446674628236	0.0164172045522537	0.0144158073607239	-0.00466145863574651
Cenpa	0.00472463144397679	0.062162790635539	-0.00317962881777978	-0.0483977591822195	0.00776989331743341	0.0284715526427273	0.081613301498063	-0.0923631776912974	0.0371307518470234	0.00156464920157692	-0.0564525301131124	0.020114543869886	0.0142827283997049	-0.0182874966826279	-0.0341941240408842	0.0224815885453009	-0.0203296432110722	0.00567530435625016	-0.0100687333389837	-0.00192916489493007	-0.0469919263445136	-0.0321428469503308	-0.068037776940508	0.00520253116360315	0.0260850560451844	-0.0172942209920406	0.0871403068914728	0.0174338831954651	0.028397205114017	0.0165112455230548	0.00698590958151856	0.04196210176192	3.89767288492917e-05	0.0164069012991141	-0.00547479426851135	-0.0139668597041871	0.0371183240984298	-0.00135883927218554	0.00577402780130734	0.0282942912002395	0.0167917434738909	0.0205222101010104	0.0196125960020089	-0.0038235634482844	0.00663115403423772	-0.00660196583612552	-0.00690303676052783	0.00659005602733477	0.0137466701346595
Chl1	-0.0135552435007799	-0.0109836121140347	0.00257352811647378	-0.00588071680861191	0.01490756558138	0.030225276774797	0.00339009170346328	0.00605183413413192	0.00892430266456017	0.0449811003566938	-0.0271967091047981	-0.0170448038038917	-0.0319746460565889	0.00552181011269594	0.0103044236789252	0.0142811557402134	-0.000885403755782969	0.0190147489109992	-0.00220309801673343	-0.0070599651769028	0.0031988342765211	0.0204574326198128	0.0322787012971316	0.0327939420299378	0.0310295220078194	0.00298255832676373	0.016438638947142	-0.0438762289600761	0.0245834549366231	0.0034692848800767	-0.0313443314915549	0.0131054394562084	-0.0317708112906479	0.00929823082925148	-0.0245954496550839	0.0176684909884489	-0.0175204181285065	-0.0188471719400776	0.0269113827108823	0.00550471851042762	0.0177936616448458	0.0189926463813237	-0.0348662743667501	-0.0265204179554967	-0.036842827355249	-0.0105352912447408	0.0228726309009506	0.0381735437171642	0.0301059808524219
Cdc20	0.014554766739782	0.0435062395344732	-0.00360764007323981	-0.0120936494755867	0.0087038299448801	0.0224374403783141	0.0678067864461142	-0.015251795966039	0.0648362429502031	-0.0116498359605143	-0.0211431367176934	0.104960695620788	-0.011230439339289	-0.00283526291505453	-0.0454062051015513	0.00792165354199083	0.0265856682761407	-0.0138768559957222	0.0177086919146668	0.0120404749350965	-0.0027883535500901	0.00892414179835486	0.0351449405865182	0.0223815868941588	-0.00277647827176388	0.0128818438424643	-0.024216530654251	0.00404444052560309	0.037668013445041	0.00465948284929043	-0.00475542462068032	0.00507705176767037	0.0239210011003036	-0.0141754355040696	-0.00430287075626511	-0.0077080446405124	-0.000278417618983174	0.00885281690378233	-0.0154165638762742	0.0307588692624907	-0.0304819272017366	0.0588880994326587	-0.00115408469390425	0.0387435111048508	0.0010393385347209	-0.0512880943095231	0.0267484541157702	-0.0119319114111069	-0.0387662691818973
Mamdc2	-0.016078744288008	-0.00866582549386429	0.0037478583842566	0.0288227322532753	0.0355821865959013	-0.0120040965051071	0.00109479620710756	0.00179794314330705	-0.0225396309788366	0.0373447022864302	0.00518906479099755	0.00773057655277436	0.0128631736443683	-0.0213606025350077	-0.0490465117954533	0.0103294848191866	-0.0119237987086904	-0.0418947889296852	-0.0157280705935556	-0.000534925752372296	-0.0319648711424473	0.0258556959184677	-0.0277724003994905	-0.0500279979132848	-0.0436220738047885	0.00976280443949911	0.0249562690219749	0.00401181195609848	0.0384809661984617	0.0122110461639845	0.0297770941825669	-0.0461190241385184	0.00677411671857397	0.0415188150099027	0.0423306594946859	0.00585332396612211	0.00535696626372457	0.0313791441881086	0.035867949713928	0.0343478774136534	-0.00132506074541939	-0.00445932264068654	-0.00477996407599519	0.00432800382942015	-0.0256917650013011	0.0125177544704663	-0.0273790594875131	-0.0190882312204581	0.0232611882211648
Tenm4	-0.0310491067394255	-0.00606162146729323	0.0144348977702442	0.0463937099139068	0.0134434795422914	-0.01830453449666	-0.0235781132236243	0.0397245475516983	6.5135694541303e-05	-0.0156789996650357	-0.0436926911006843	0.00266772321846954	-0.0219365441110055	-0.0822252206562384	0.0108657082046971	0.0357772564605089	0.00365066011905801	0.0196878932704069	0.0049768299212897	0.0832354445939235	-0.0423140829424869	-0.0174814863726574	0.0227026333494588	-0.0277539411392014	0.037672656211029	-0.0734956395275105	-0.0118148255650731	-0.0476085108687273	0.0367807558107261	0.0642884630677809	-0.0155757238052523	0.0400433161241634	-0.014788779541835	-0.0114811489630829	0.0138803666222078	0.0392122492906036	-0.0194697617756069	-0.0118187101809452	-0.0242988884788575	-0.0192059118484638	-0.0272766658309393	0.0126150136757679	-0.00525788300105766	0.0200728472899488	0.0177421425765532	-0.00694152010161806	0.0405705589830949	-0.0411042197819502	-0.0422670462012507
Epha3	0.0115139106436427	-0.0467672779465612	0.0164267354348679	-0.0203180788390279	-0.0776534121560244	0.013183497268721	0.0168354955891223	-0.038053090295037	-0.0306266972277772	-0.0666253921834734	0.0134577879294633	-0.0167462900473608	-0.021314856535091	0.0112040471160782	-0.0566229325131232	0.0168580120332835	-0.0591131390616895	-0.018214752440868	-0.0310559238426267	0.0351071535505666	0.0376631119052857	0.00392446005828417	0.0272412813867238	-0.0275578519595066	-0.00872242691647653	0.0194432158195394	0.00699476381660144	0.0446085301573598	0.0302977402593451	0.0756412556504557	0.0740070421245809	-0.0544429502828219	0.0290045635036354	0.0487944492452439	0.0352901051592455	-0.0545210339824525	-0.0116812386344862	0.0252568758979165	0.0426130059662614	0.0331132536218801	-0.000521806365113616	-0.0056022900486756	-0.0445296438094018	-0.0254542657483416	0.0212712533924017	0.00181175136997021	-0.0204884784889833	-0.0086433277775366	-0.00720036939955063
Aldh1a3	0.00853263902328646	0.00546054646441003	0.01891832235118	0.0505685595127646	-0.037655172147981	0.0333478991913052	-0.0105782033217243	-0.0561398346197387	-0.005569065586295	-0.00374097661081571	-0.000571662734193372	-0.0144181266472639	-0.0152896611696976	0.0415711703498342	-0.00773106956685363	0.0198928178556951	-0.0309916454234687	0.0063901643818902	0.0280839141810007	-0.00124003792088112	0.0163106631002268	0.0147659254537848	-0.0117656732502685	0.072276309576301	-0.0134305864448021	-0.047967956294487	-0.0635257769164839	0.0532404468682194	0.0378222526775968	0.0147527345639518	-0.0215618988664058	0.0183726320809546	-0.0333948760793238	0.0491734299463441	-0.0035410008257879	-0.0180342070991482	0.0443830115303058	0.0390905025514671	-0.00742884781371093	-0.00102008679568235	-0.0283578898638259	0.00120134183331296	0.0210861708082127	-0.0085939385345578	0.0271040046260165	-0.00937885615507429	0.00790666744457996	0.0493460564969915	0.00206905715569589
Kcnab1	0.0271611510056773	-0.0160025559556951	-0.0217910614567363	-0.0324686514841273	-0.00735454356872377	-0.0229963943327192	0.0225842196361007	-0.00310159812772087	-0.0376157606428673	-0.0194235190406469	-0.0334350867855341	0.0076209914742938	0.00474634515643095	0.0367195531805828	0.0277212158255724	-0.0239633069077051	0.00383544840001426	0.022649892106765	-0.00897855670264138	0.0093648265941084	-0.0291952904351438	0.0262031448997111	0.0401287317394453	0.0206057566579557	-0.000900264936409282	-0.0825937696441887	0.00879082757206027	-0.00395215764893935	-0.0162697223208792	0.0136189623859969	0.0187397523737063	-0.0204324383583852	-0.0190988997463652	-0.0140021978192661	-0.000669420266658299	-0.0521007190822372	0.0125973006476288	0.0378255551969241	-0.0173338675353141	-0.0113282659854616	-0.000737069618586402	0.00345990992336453	-0.00898587934109949	-0.0137671605155836	0.0246763910148601	0.0180694281529886	-0.0147741466379643	-0.00942473153535241	-0.0411446868926841
Tpm2	0.0936496174618913	0.0170261066911249	0.0393981901481421	-0.0260959792627881	0.000654407604910482	-0.0283638013870537	-0.0186416297504897	-0.0389975904836503	-0.026219700253115	0.0180753187647163	0.0530297007453134	0.0240673689997749	0.0202145556528183	-0.014438267600683	0.0106316697376828	-0.0032663615409094	-0.0533669983313037	0.020110611335358	-0.0262924524097769	-0.0467667274548599	-0.00600458262997081	0.00445907890651652	0.0111736103213306	-0.0471296757734516	0.00832734529109167	-0.00309182901710398	0.00589685540724506	-0.010409951090597	0.0665330723783248	-0.0329020754573953	0.00303484828696315	0.00465190241164119	0.0468770460836858	0.00225341452513689	-0.00538949849838915	0.0245861039572333	0.00466186445353634	-0.044788715833257	0.0111792746084994	0.00968904824292099	-0.0743391816454851	-0.0198782146409058	-0.00775516093919119	-0.0202022995982831	-0.0474086800887858	-0.00470873637132644	-0.00309061504059118	-0.0277712109341949	0.020715138746586
Mylk	0.0618462909588315	-0.0452676726414952	0.0486416664684122	-0.0364547521603754	0.056760386572209	0.0117176677311074	-0.0158467604848779	-0.0385724324355141	0.0590376863377801	0.0403816271211796	0.0826240939991661	-0.0129884642938797	-0.00538328144451137	-0.0327947380585856	-0.0229333857996564	-0.00718766442479016	-0.0155495407635628	-0.0233963216560342	-0.00511022785200506	-0.0167602460342134	-0.0124633859246847	-0.0189306735241334	-0.00400900262100269	-0.023136231095899	0.0442735023851493	-0.000773092758397114	-0.00193193806394985	-0.00794330412296225	0.0010846061010447	0.00761302670926814	-0.052550329923976	0.0177722394868183	-0.00938654650115447	-0.0157315892835574	-0.020182199541353	-0.00444704119968155	-0.0183863723499635	-0.0300105436397197	-0.0418085675635447	0.0105785481826267	-0.00689263469835687	-0.0300185626993382	0.0245908495435703	0.0179353679617385	-0.0315638850490721	-0.0369711386245813	0.00343984416152772	0.00918288419100762	0.0153793203437293
Plxna4	-0.0213670803261618	0.0059065141728178	0.0131489342370106	0.0376620361646695	0.0107268452993554	-0.0130566767005019	-0.0252539305358044	-0.0679180797205739	-0.00991190212582631	0.0254592288380828	-0.0175911502551257	0.0160098133206321	0.0177439544990644	0.00411482706783303	0.010893887848855	-0.000415421167537874	0.00345355304897231	-0.00546106454858895	0.0210283223497668	-0.0170783425080249	-0.00722648704181026	0.0192629229305705	-0.050555656435879	0.086058675815627	0.0193029190380974	-0.0557750169661336	0.0030463430567153	0.0773408515442762	-0.0326045072986533	-0.00629095721521947	0.0418280577218417	-0.0712087678430584	0.0426579651848029	-0.00102663642987137	-0.00301865367139544	0.0227886871080774	-0.0617051179633455	-0.00524206222569448	0.0769256009743721	0.0164207396160871	-0.0138644099332775	-0.0198148415105518	0.00231280319762624	0.0366200759972062	-0.000456981994599885	-0.00279303028716073	0.0433449285172354	-0.0138664983309162	0.0120543527655493
Synpo2	0.0479403491881121	-0.0239598523254239	0.0246562675186601	-0.00465956309064593	-0.00136372847097978	-0.0766089792381568	0.0264520826399069	0.00594438375190227	0.0287830589920118	0.0325951486630287	-0.0294318132921946	-0.0134949151005382	-0.0315738024991868	-0.0209258248587858	-0.00921278310433895	0.0164669219065426	-0.01505148366915	-0.00216922016266779	-0.00651948459368681	-0.0373429034119282	0.0255820806811257	-0.0383597579100714	-0.0108343259933684	0.0031341271208146	0.00885733569849425	0.000294981219615329	-0.0196289084631149	0.0204006960570053	-0.0192598940265277	-0.0275893247498565	-0.00415981701356734	-0.0346361456975059	0.0401064191305574	-0.0114960902548339	-0.0415949117106692	0.0355670759752891	0.0261460096506379	0.0141400029371483	-0.0458996205226967	0.00780581613159029	-0.00152898913413305	-0.014075952766477	0.0107556513679878	0.0106384289060813	0.0106294322845918	0.00638629889775663	0.019623473461284	-0.0211053971281579	-0.0141464944677885
Unc5c	-0.0242582364447638	-0.0126647290515541	0.0396272351478808	0.00419205924320396	-0.0210666041719032	-0.0275904492564465	0.0152752720934583	-0.0214941684375101	0.00507109882472101	0.0100563177644614	-0.0522686034392221	-0.019991362257248	-0.0413656251311132	0.0439050451587063	-0.0116122874009235	-0.000177062947788823	0.00448040889934104	0.00792449751685899	-0.00471547485860391	-0.0693332213370661	-0.0291431609885095	0.031184395038345	0.0624937103242129	-0.0111936375938541	-0.0173016851876467	-0.004477606578948	0.0254387267873081	-0.00820528994776598	0.0445032505086343	-0.0251043377550634	0.0232229257679306	0.0279715104665935	0.0235990800447832	-0.0122369392214096	0.0321263706285828	-0.0381884381318157	-0.0141534739855269	0.00711916222347731	0.0146926775255393	0.000494636439544159	-0.0157727330959489	0.0250439148421076	-0.0413201103660062	-0.0461293340676167	0.0187633832832717	0.00664479540512398	0.0367039030768259	0.0227626689085524	0.0220425291511595
Cdh8	-0.00584397054973768	-0.00716185178076207	0.000736503195868493	-0.0155399356792319	0.00284922462838132	-0.00363539939880167	-0.00167987456862379	0.0041224624416916	0.00171730548791393	-0.0082655145419821	-0.00121375760142796	0.0014301381176024	-0.00592159215904039	-0.00754890881969716	-0.00074715012987055	0.0125974872186523	-0.0164675919361579	-0.00778595131110685	0.000842268335980071	0.00945914166621208	0.00590194787266614	0.0205845368626236	0.0153747272351141	0.0114900296348833	0.0218252459049644	-0.00024900831815858	0.00470464231078259	0.00117697386209969	0.0125343822027199	0.00941300371982872	-0.00550057748475614	-0.00864016756830897	-0.00402546843056031	0.00629922367603352	0.0147758493632059	0.00980944301815668	0.0294149790665008	-0.00112984930796701	0.00846324351872931	-0.00333772279375569	-0.0255099640570782	-0.0238840154434059	-0.0210503322463883	-0.00766043780780425	0.0208143544038796	-0.0142082862659222	-0.0104415209926672	0.0154593974652091	0.0134727666262514
Cxcl1	-0.00629272052087945	-0.00386365238636526	0.00205763228067149	0.0179305879195658	0.00728287157157776	0.038193292715022	0.0133589286681645	0.0381915733405606	0.020243492780792	0.0155104901778811	-0.0474192323811826	-0.00884641869636156	0.0128951414929629	0.000657365542122826	0.0288270749863235	0.0319189431878512	0.00508869994205126	0.0651477902981025	-0.0671176157003251	-0.0345448518834054	-0.00142582028075966	0.0228565505017363	0.0227119524358518	-0.0117304694556463	0.0046407775388402	0.045986745795513	-0.0124397587201425	0.0222379354574581	-0.0334946665483854	-0.0360852345464498	0.00095146285602593	0.0189293794096562	0.0344553220309545	0.0010909749304718	-0.0087711439410219	0.0304268985971725	0.00746445095325496	-0.0389691664947101	0.00395289514236501	-0.0338709597874906	-0.0116524234461256	0.0537145707835525	0.00756677797363473	-0.0456005544273247	0.0300152957744573	-0.025612784798094	-0.0831230154168193	0.0243514519352074	0.0112358770208487
Angpt2	0.0301225856940976	-0.0179237393049519	0.0529686739159553	-0.00183314520419636	-0.059991406878268	-6.38859027854295e-05	0.0519620551748769	-0.00444583911696246	-0.0435905491628496	-0.0746877904341339	0.0398521718488278	-0.00173859862042965	3.21801428630117e-05	-0.00384013250600146	-0.0361540664602038	0.00665836069707224	-0.0214993477532499	0.00987232258774116	-0.0170699859612409	0.0109999667335787	-0.0311253477839744	0.0494183605797993	-0.0314860240415654	0.00504841442365005	0.00423112510444109	0.0678221065680574	-0.0104039580868205	-0.0192038994417563	-0.0507816246812908	0.0165000876509914	-0.021491712900764	0.00370053447997985	-0.00222967944684228	0.0179128662914718	-0.0127249190224896	0.0286171381747466	-0.0126628394004734	-0.0494323035451691	-0.0272876723572267	-0.000749741128663333	0.0371392600866686	0.00326788545169818	0.00282357913596194	-0.0195808869071826	-0.0235852194088902	-0.00183383108000736	0.0361404917909241	-0.0718484657297731	-0.0132685473881776
Parm1	0.0306047431047602	-0.0172056774210915	0.0352805840505925	-0.00574204189474882	-0.0126624115087055	-0.0718757641994511	0.0443067792116433	0.0191279545642053	0.0407930239567859	0.0600765910389808	-0.0303185250740003	-0.0116082829733722	-0.0144879271766139	0.00455148044734026	0.0332345209993228	0.0184530904767151	0.00581739269433043	0.0104115760943849	-0.023090630769082	0.000263615761620279	0.0209614621810031	0.0144620631748077	-0.0260211665883035	0.0319029836972985	-0.00255137680714234	-0.00480703606781757	0.0159603383555628	0.0155147023910415	0.00577686473636303	0.0139285374706597	0.0137744530777847	-0.0206278861049173	-0.0071653155866323	-0.0383229727042643	-0.0217390084973294	-0.00623364425598524	0.0254109766254175	-0.0212432121556711	-0.00348997558050976	-0.00778830986717366	-0.0224545104863781	0.010308164804634	0.017267321824812	-0.0364448245669377	0.00856008807687154	0.0216839565805639	0.0255327173711741	0.00692012829372804	-0.0213089860464166
Birc5	0.00230549465222088	0.0378857195637299	-0.000192077038297778	-0.0291049532562094	0.010029703664276	0.0199047362999379	0.0562830134795603	-0.0611349291571412	0.00602963553320442	0.00937367475410116	-0.0325405028986412	-0.0866376020098083	0.0807690450169153	-0.0224931849945302	0.000884907487441393	0.00966004050645022	0.0267339736807619	-0.0177437386735829	0.00816954118812636	-0.0101053783594994	-0.0185266137525627	0.0158099951069684	0.00599475954766945	0.0171463189531571	0.00346669462199681	-0.0138254273992574	0.0131535011645019	-0.0114805672585496	0.0289600401150298	0.0155843022346314	-0.00414539145657007	-0.0426589378875586	0.0255219088980339	-0.00596765444816404	0.00632117503665092	-0.0105988213838401	0.0109729070486568	0.00619628615143043	-0.0169155932834587	0.00683621912061302	-0.0122714923103769	0.0357477941461652	0.00822541726539045	0.0602955764994419	-0.00626968251243922	-0.0644272251937137	0.0138825219744695	-0.0040071408674211	-0.0468877892732997
Galnt18	0.0465523910955285	-0.0362848046352225	-0.0665340558184209	-0.00168471800142872	0.0131898669351246	0.0302108915378142	0.0167031704739795	0.00550293384939674	-0.0111247949232964	0.0076052304891059	0.030725335655119	0.0176314382960411	0.0318705357321713	-0.0148528715861488	-0.0188432576332979	-0.00646613121994891	0.0273911191232507	0.0295236839565536	0.0134061682098468	-0.0681093393780255	0.00331576487650262	-0.0141650355860741	-0.0274550544789357	-0.000280620588055438	0.0427723001786317	0.00190290801169541	-0.0354860349570811	-0.000259755608182483	0.00240594087704316	0.0188781239403616	-0.0289080889314081	-0.0144885181489207	0.0149273677477377	0.00369608094222642	-0.0170537563736193	-0.0356996333635827	-0.00150891731298802	-0.0109880418726107	0.0216632996922309	-0.0227736994213806	-0.00353310391297236	-0.0156342488772912	-0.00891509946272209	0.0276822953750887	0.0193788963635708	-0.0189413429580118	0.0320471278513647	-0.0500419909854703	0.0362908265375896
Nxph1	-0.0037807205519688	-0.00954502189142425	-0.00742145852837359	-0.00654304287404193	-0.00996205877474609	0.0152451310405572	0.00846544165551019	0.0119622090333382	-0.00135591670172096	0.0143838769135981	0.00110299122734785	-0.00312518139760585	-0.00913715759012053	0.00181688120310609	0.000589269524099148	0.0164675082394597	-0.0153092447057924	0.000344215679080946	-0.00148056444685894	0.00614288224743425	0.0120295598305705	0.0124821769906311	0.00391237128363409	0.0261852797925661	0.0159309957944171	-0.00250091000258783	-0.00339785989859859	-0.00932637170887094	0.00568225163422192	-0.0217028766893724	0.00448775496020622	0.0174153054351754	0.0029777215463138	-0.00130323213546682	0.0057179179974063	0.0135942227593389	-0.00220315782744531	0.00564571570490609	-0.0108188254933607	-0.00667191752332739	0.013714485406656	0.0256207426331	0.000294007272417087	-0.00122061887832211	-0.00162117546977491	-0.000279674886340867	-0.00243327841928808	-0.00571865992610816	-3.14603537824144e-05
Adamts16	-0.0029505255343975	0.00224546832866615	-0.00848334326929973	0.0132539983505097	-0.0317329441900602	-0.00376055647919856	0.00243939005052883	-0.0221174733610808	0.0126050836641472	0.0108105297263206	0.00851429364070688	-0.00740673857311806	-0.00192687434677974	0.0186808795450876	0.00124898847865276	0.00484487336836268	-0.00563622461205331	-0.0130344028356927	0.00646486745379818	0.0198697085117078	0.000182122366516886	-0.0170817489058885	0.0310335148338285	-0.0337167044267639	-0.0177160070780037	-0.00411301603673163	-0.0036544684271274	-0.00247153436495249	0.0107718597472891	-0.0166607234408262	-0.000562267150641476	0.000282008109358388	-0.00617545974482228	0.0296098542485258	0.00613501618202896	-0.0214376324407355	-0.0206688023566933	-0.013701406032526	0.000741177314208736	-0.026870556248932	0.00471012109842062	0.0267485649891424	0.0248320095958151	0.0250126803692326	0.0332300845241397	-0.0168624584885381	-0.00859493721928684	-0.0248489029017929	0.00737624068881459
Dlk1	-0.0339060836710435	0.0123724229075946	-0.0945556962447322	-0.0392360455031461	-0.0395771658494081	0.00178144781320311	0.0412799541068143	0.0600951930147796	0.0209952954231579	0.0470966641725612	0.0527818215863252	-0.0346382004037881	-0.00237558278304902	-0.010707013527219	-0.0286679127391525	0.00345483936777693	0.0193756901180081	-0.0147317557054311	0.0225666118133144	-0.0379453959132727	0.0116650271218935	-0.0124508528745665	-0.0356555003180391	0.0369631609983033	-0.00607999521638026	-0.0574549379019723	-0.0243121057014425	0.026231454622039	0.00317184777578443	0.00673732791542067	-0.0120078386777583	-0.0173704564439468	-0.015059650407819	-0.00287690153154944	0.00797334233821797	-0.0352140930520827	0.028257858431651	0.0102640083918813	-0.0186523008079711	-0.0286869091732896	0.0100284568004342	-0.00931296365693294	0.00707780732932213	0.00234454907313661	0.0285850852069689	0.0437553506892496	0.0272848212681687	-0.0368662416502247	0.0179805978196202
Dqx1	-0.000512238732484743	-0.00215398981091271	-0.00107484248200661	0.00700175299458522	0.00155872129140174	0.00445501588251687	-0.00115683220284326	-0.00733042989087018	0.00259476668715458	0.00267138141947788	0.00654064478372486	-0.00208778168501994	0.00266112995699912	-0.00133454618324284	0.005317343395886	0.00725434619699752	0.00325922462141008	0.00491904978532245	0.00745340255503854	0.00701653307593381	-0.00251476782157974	-0.00318176795015983	-0.000151648767598668	0.0175735818746969	-0.00025076180509355	0.000440882307683001	-0.00842557728892674	-0.00946204969308434	0.0061316568548771	0.000520428568368208	0.00561252267338772	0.00241666459650872	0.0114408480032158	-0.00739224621888557	0.0128692466967991	-0.00788819683079121	0.00642883022595078	0.00401638171074643	-0.00746346406566123	-0.00364792214010942	0.000514001039152336	0.00359138217966149	0.00118301668079155	0.0144719008956902	-0.0284098107361535	0.00642564266540412	0.0116809134203341	0.00918899509572235	-0.0131691871678431
Gm4951	-0.00805071489010025	-0.00889226318266132	0.006608247055464	0.00369995064600662	-0.00357814076277021	-0.00145892793599369	0.0115588005404442	0.0124539090277108	0.0324339736070551	-0.000884583717091197	-0.0287848364411898	-0.0105862271026165	0.0180044812008875	-0.0459105773403574	0.00447601571861354	-0.149672931195347	-0.0734806835255313	0.00140074212827986	0.0212689314239133	-0.0119862886943919	-0.0183488869629246	0.0113505204761861	0.0122538783498859	0.00687825912252264	-0.00410396467910885	-0.00123743957851974	-0.0147412433803541	-0.00579135267787781	-0.00902303436893743	-0.00181904507357599	0.0193520632676668	0.00485467602183106	-0.0109883065357364	-0.00454076328353815	-0.0135316656983784	0.0115346461203301	-0.00827529714065604	-0.00828517280736936	0.000723231298678671	0.00981450725834545	-0.0115485354861131	0.0101937861173816	0.00500813715341854	-0.00346329614981262	0.00471661477185418	-0.0200226742692277	0.00320458542396786	0.012842381101419	0.00697782223173689
Adamts5	0.0319978928788438	-0.0509721204903129	-0.0214129581555653	-0.0871398881401483	-0.0306499107294991	0.0275246900177181	-0.00775945473425323	0.0280771414493291	-0.016582645273434	-0.0391996331278848	-0.0499921400759617	0.0316478009304263	0.0300945262676785	0.0298897678251016	0.0485295303086474	-0.0108597525811965	0.0289684137286563	0.0452495645938666	-0.0467987005748362	0.0293071905989375	-0.00936766351761332	-0.0410086356407361	0.038176778624896	0.0286803187630508	-0.00134284057383485	0.0138187868813465	-0.0104712395291969	-0.0280147743049323	0.021767297438525	0.026246905284548	0.012444088434409	0.0092764070176125	0.0212239717853461	0.0463579277103157	0.0574797426593651	-0.034493160388014	-0.029218521892617	-0.000654000491482915	-0.000419815274736075	0.0271918552244577	-0.0234935016064491	-0.000866553866546936	-0.0328432530157436	0.00428199976923013	0.0116732873878347	-0.000660590496543838	-0.0173037443411658	0.00760322822691974	0.0521088969098202
Robo2	-0.0159111262484093	-0.0228967631040831	-0.0231091987446834	-0.0281883063554033	-0.0205167437172216	0.0128526688024965	0.00242091642929203	0.0057358669702914	-0.0109770792860396	0.0269842078425514	-0.0347949610060686	-0.00193265824247743	-0.0102765360017022	0.0203243384066378	-0.00738700795395299	0.0208879448010962	-0.0335597545304629	-0.0411943395241057	-0.0238499886299078	0.0399746896146076	0.0146592710164106	0.0511787456253874	-0.0261973692357091	0.0131986565709726	0.015009644124087	0.00976155945198884	-0.0194931203597599	-0.0486385073537857	0.0330824496123001	0.0192731481684174	0.0122768523972766	0.020394672144412	0.0401587805431744	-0.0105240248601884	0.022151408450382	0.0538221780525477	0.0488553155203768	-0.00647799766495344	0.00641599964601583	-0.0454663314377088	-0.0272040978883163	-0.0245332105683386	-0.00289050215813358	0.00535140847261324	0.0113469515676608	-0.0177866303052657	0.000712474952832972	0.0143371955232939	-0.0160389755292389
Cks2	0.0115543791342938	0.0405459283971775	-0.0118452588618199	-0.0105757337184337	-0.00129740146505147	0.0149239981438409	0.0540949667060129	-0.0222372134359549	0.0485525801602544	-0.001566264748034	-0.0162447588254013	0.0302349711278981	0.0253645701603	-0.00499889911131679	-0.00608291743091871	0.0159138386623098	0.00576880221475058	-0.0207523074472783	0.00144609338532316	0.0193914387087722	-0.0153201186786511	0.0322685046017413	0.0125226668606562	0.0102295329232998	-0.000154434045882133	-0.000242908772767331	-0.0564415642355005	0.0036064364252318	0.0323926019084639	0.00137138046832413	-0.0211579999341286	-0.0422371355067769	0.0218297644478171	-0.00389699120368895	0.00926915397791281	0.0222725124181083	-0.0293198180051024	0.000335199664896866	-0.000523336665406357	0.00748076659997184	-0.000190129224861649	0.0418979248739274	-0.0205586419791779	0.0373508868547894	-0.00160920633554714	-0.0281647957466391	0.0231585679799851	0.0371803156181182	-0.0333350081178151
Serpinb1a	0.0197639597548309	-0.0198469642728303	0.0575024454044531	-0.0168120781813732	-0.0568273862169756	0.0482894078141177	0.00456590656276347	0.00825555606068301	-0.0105656748423505	-0.0449204316183644	-0.00262289122839503	0.0125242262345838	0.0091870916032439	-0.00585381860795039	0.0126670634983626	0.009219777960488	0.0037870481284768	0.0100191408372942	0.0179938728896588	-0.0222454560576924	0.0140724135462686	0.0155337286847197	-0.00978851506597471	0.00956336145641751	0.00404195836423477	0.0289205163072369	0.00632303072322281	-0.0196389886544786	-0.0434613922871644	0.036350926249369	-0.0307803401026803	-0.0210756638033056	0.0320070461381909	0.0618313951862336	0.00182294201014975	0.0320243240168206	-0.0301418115551467	-0.0175793006664591	0.00971311074903731	0.0533279126589433	0.0462644754231013	0.011288815176491	-0.024963917786539	0.00940675852610425	-0.0238612666580555	0.00302670105797743	0.0186030850550836	-0.0399500843385163	-0.0105086678264984
Slit2	-0.0124035260015391	-0.0487123606146272	-0.0896939031439856	-0.0140018550894843	-0.0327098514475851	0.0165641525520048	-0.0336538414400936	-0.016787370584339	-0.00305591486682414	-0.00244059357880979	-0.0364495121031077	-0.0109646484820932	0.00858533645021204	0.0353143362856019	0.0188940968170113	-0.00875245700694868	-0.0329171852338611	-0.00422152639107511	-0.0758604382928485	0.043253662032455	0.013265058246569	-0.0373445922505853	-0.0224490871635722	-0.0267518420573846	-0.0605770870086324	0.0122695223787023	-0.00960365311919385	0.0661071008622284	0.046042854693863	0.0210228915793876	-0.030799117594402	0.0025369523291627	-0.0256645447974324	-0.0190103322931632	0.00503624202809135	0.0179427225737192	0.0343750532093476	-0.00351051903662203	-0.0274136144104775	-0.00267764455650169	0.028111142360369	0.00663256897058119	-0.0462855032329395	-0.0180228117597829	-0.0191293538081472	-0.010369144964971	-0.00219507612940201	-0.0151867712921179	-0.00188454625911186
Ghr	-0.051876254420466	-0.0310244912751163	0.00665227208669626	-0.0177732427364244	0.0153629574037737	-0.0518779391956073	0.0502445542954653	0.019082650313337	-0.018384362169052	-0.0392259897348662	-0.0662576628747195	-0.00755055625888776	-0.0157275175693442	0.0267596969459796	0.0155932254935617	0.0157795398051635	-0.0451798873837438	0.0517773460513993	0.0321484193189976	0.00248396889870688	-0.0105776242469578	0.00456496489542223	0.0207377875467095	-0.0618513246093288	-0.0130859947894965	-0.0221583180932786	-0.00628887019683611	-0.0251035701972891	-0.0138867356449975	-0.0141036799729248	0.0147422769687288	-0.036698165693693	-0.00998410580097668	0.0148652200403355	0.0183481863109424	-0.0122116408652939	0.0211623531946041	-0.0079123729691198	0.00886212216599758	-0.023740230284517	-0.0318999088802973	-0.0099080157841983	0.0110586592218374	-0.0307431014317001	0.00759168559210541	-0.0261481622242194	0.0265804736288068	-0.000662249302355004	-0.0368781849658678
Hmcn1	0.00753486246367822	-0.019216530548172	0.0378705071618918	0.00379166852219434	-0.0159650279843334	-0.0213249915315623	0.0204150045916174	-0.00324849940636226	-0.00545742830474007	0.0610650900819642	-0.0294731994101743	-0.00442976638540813	-0.0184538415034802	0.0226160267167878	-0.0119287297544358	0.00526891126789969	0.00233521520314673	0.00847196105261018	-0.00596327212528968	-0.0109373583990811	-0.00466919470503578	0.017785227482727	-0.0132620174774559	-0.00952856940226766	-0.0403827595755999	0.00224903722971955	-0.0138138363057746	-0.00559099257388167	0.0400663485263434	0.00822221457693142	-0.00234558006793724	0.0148936481682843	0.0341367530333836	-0.000754251065873764	0.0360956281897222	0.000610570189387534	-0.0583024834013175	3.55406331273637e-05	-0.0143803867294486	0.00545498875464799	0.0582527263413061	0.0385004747665826	-0.0136040588297059	0.0239994718512486	0.0328759560357031	0.0148040719468785	-0.0148232413960917	-0.0400473715915377	0.0293117098031959
Aspm	-0.0126151745015502	-0.0276033834593882	-0.00790806642585699	0.0226287836259856	-0.00105415685835708	-0.0179480608716011	-0.0173419566059224	0.0272930898266396	0.0115105613241065	-0.0057345543473358	0.0154504497458353	0.0888762458667526	-0.0556414567042798	0.0223180584424402	-0.0144485045429537	-0.0271340333035971	0.0184991548716951	0.00230603380507039	0.0194455432681376	-0.000901536996166232	0.000533499395080577	-0.00837719415593187	0.0151930418822102	0.0295433619464225	-0.0296482682353623	0.0609876520046042	-0.0117533333984977	0.0116562642856074	0.00458426613131903	-0.0134701721468742	-0.0255862588736813	0.0397530862919301	0.0629635960977248	-0.00486079727027793	-0.0235976233317239	-0.0475552879100203	0.0408776293413698	-0.00877360891490729	0.00656055529005568	0.0905362475813158	-0.041601986586347	0.0560300050593725	0.0384188233538111	0.0371737506335916	0.00570275571055569	0.0230727397713896	-0.0162311547866141	-0.0310565464164254	-0.00460597992218104
Sncg	-0.0012764401383714	-0.00126536141041284	0.0211183042000675	0.0260485190547253	0.0154609054383404	-0.0220100705124019	0.0182094271696158	0.0272371365951681	-0.00655181062048506	0.0176976948543598	-0.0181315971770852	0.0206396295944433	0.0443675829038428	0.0226107371739523	-0.0148032379648751	0.00156140800472752	-4.28617772031576e-05	-0.00439915595837443	-0.00556263442244984	0.00837781033694926	0.0144297619034819	-0.0551661353599383	0.011738881724599	0.0187519430747503	0.0351849415425123	0.0143715129080914	0.00108858778961778	-0.0174286549506564	-0.0193503049378299	0.0150841196875087	0.00505737166808801	0.00697830707463462	-0.020856666110411	0.0736103592047922	0.0116218451817638	0.0434645146365943	0.0154034073978826	-0.0261624820341016	0.0386881486313048	0.00435212564774116	-0.0121664603058345	0.00510257364956787	-0.0585684790125935	0.0414336608664583	0.0363112012098295	0.0383808530364975	0.0648637057776646	0.0186723309758606	-0.028233100716984
Il1rn	-0.0117653025303677	-0.00863296120313104	0.015076902221069	-0.00160335249216994	0.0117919070462262	0.00875107056114351	-0.0145118901994581	-0.0125835858533977	0.0118555549210766	0.0310461866765302	0.00537445900209829	0.000916980784590843	0.0130381880166035	0.0261363664446445	-0.00868418166522955	-0.00862696890114891	0.0260661119212024	0.0316631682790598	0.0302119419847708	0.00130288606128992	-0.0246287230872822	0.0125158296118588	-0.0176349197265245	-0.0244727063224736	-0.0325075877665902	0.00194533084827643	-0.00225157557393896	0.0100607644347494	-0.00637136905538479	0.01186034705231	-0.0174819648518208	0.0441371981058845	-0.00479160465463071	-0.00853350267801671	-0.0064299887197096	0.0216415909172949	-0.0185296490824007	0.0129078074602188	0.0134454700781783	0.0166119657664759	-0.00796895196967366	-0.00548653540748842	0.0421784099296127	-0.0142835639424381	0.00145619693646199	-0.0195219063668875	0.0076380198002031	-0.0457437447398102	0.0278427951936932
Chrm3	-0.0118026778078542	-0.0148582895704443	-0.0146887582976372	0.00333686275142711	0.0188732596648337	0.0114100522177516	0.0297033406657307	0.0198515082997746	-0.00710348162541562	0.0193703329645797	0.00964349213521491	-0.0188753838298312	-0.0357556593996005	0.00180679644272612	-0.0058221936499109	0.0136498895383101	-0.0277585911725695	-0.0434558899636943	0.00177738362962991	-0.0116372821607299	0.0174737052255593	-0.0152799238493131	-0.0232132951351457	-0.00718483201612252	0.0171623077299742	0.0122704735473	-0.00678676402141747	-0.00273217791285004	0.0287500249423639	0.00581316279493698	-0.0236992024970187	0.0331511161442313	-0.00801464928376996	0.0117153005714779	0.00144726181305778	-0.0087838435791063	-0.0179837452890869	-0.0214805044855331	0.00866097877963978	0.00679776303280758	0.0148729883391165	-0.00828263629004855	0.0141203870864128	0.00571905007937891	0.0189572891040435	-0.0248604083080811	0.0339026452139858	0.0181404660809812	0.0102990495064259
Xkr4	0.0134264446954105	-0.0351305867420337	0.0230199460733626	-0.0251909612971206	0.0104879860702798	0.0155910953690929	-0.000344272184461133	0.0138732992468853	-0.00414146248488014	-0.0246554788689689	0.00445560284065856	-0.00367266274398006	-0.000740953003963741	0.00802878446460884	-0.0139119673817122	0.0119006141733084	-0.00990249664414329	-0.026890953314961	-0.00594267052327346	0.0526062402276585	-0.021374529799384	0.0241594181039317	-0.00258682496801305	0.0430006766910789	-0.00890457694592127	0.00112710003720721	0.0329668151813703	0.0116477006003492	0.0171161718157325	0.0270199911923382	-0.00138449545112711	0.00198261793329126	0.00788481736536895	0.0174562343449268	0.0282864443163642	0.00222215694859643	-0.0205782389935899	0.00869108776432405	-0.03574743664855	0.0089155235337907	-0.0192074722386369	-0.0317341668151613	-0.00168910187929834	0.02216190975374	-0.0320313797321897	0.0230649524429165	-0.0347706598980427	0.0360396111126309	0.0359876752415426
Higd1b	0.028615498895627	-0.00854272541045485	0.0275160265457795	-0.00611197931993866	-0.00653749407941035	-0.0585287804328812	0.0329035243792858	0.0159295535478521	0.0264293137413148	0.0537246272467641	-0.0232968457910204	-0.0114842838355853	-0.032122142510759	-0.00714226314345585	0.0474052437834536	-0.00706339971574793	0.0311549121311388	0.00433754953601516	-0.000228702869173261	0.00381785107516927	0.0373692069087833	-0.0275604485454084	-0.00997543352955637	0.00944644055627598	-0.0355134853350069	-0.0267489010622496	0.0197389469668188	0.0226118206330031	0.0169257488449427	-0.0361705773013199	0.0250444231655183	-0.0184969692166376	0.0227399473979557	0.0150648887990291	-0.0131624944418832	0.0606634521877402	0.0600937366240329	0.0391011912847618	-0.0324295214256214	0.00751453360905165	0.0136182367434382	-0.0104124566880745	0.0155644813392308	-0.000591818030167859	0.00885241897301478	-0.0415948916139866	0.00125136323977258	-0.000904342572548508	0.00193916331545219
Tmsb4x	0.0887077033485478	0.0103106854810219	-0.0136643604560877	-0.0180591402010704	-0.0344453403182569	-0.00102485326879415	0.0163425489409108	-0.00143559518778529	-0.00826584811411532	0.0195271577233135	0.0129062501239206	0.00217677089494391	0.0186664109350319	0.0408585565021071	0.0243784405294857	0.0185391192468938	-0.0978719108782321	0.00455963777438716	-0.0197240630232636	-0.0315905102488268	-0.0167667374479433	0.0409891203149063	-0.0156027892591696	-0.0559570901518032	0.0108996584510271	-0.0013979521223817	0.0114281976320766	0.0292944460220574	0.0321842993409645	-0.0506341629463297	-0.00657988321122363	-0.0293368591132292	0.0655696743762611	0.00982735682439985	0.0152868747271291	0.0234722455215475	0.00424516197657041	-0.0514315935598563	-0.0245025963684177	0.0356042155713795	0.00591933878643607	-0.0316343252566555	-0.0161825052881478	0.00185000988776549	-0.0241217590509662	0.0229401344144671	-0.0221466686678763	-0.00845213124601935	0.0115437420141157
Plk1	0.00280128266949305	-0.00525228767606031	-0.0130959435918627	0.0151043173574114	-0.00133778420674226	-0.00435249213287392	-0.00985632371313305	0.0306261511955383	0.022755005368155	-0.00594918593045578	0.0132533625156722	0.0871911973384636	-0.0492144248069608	0.0246395589555124	-0.0114845941805294	-0.024201345725456	0.00523158275367774	0.00519600200316889	0.00149099427636338	0.0035633932150686	0.0027350953700797	0.000865930349361019	0.00804780605596011	0.0188435890955002	-0.0176328624434274	0.0228806278256517	-0.0122116311093573	0.00553901887631094	0.0047880308626526	0.00175674978999868	-0.0187506272989431	-0.00379670515789823	0.056151131585057	-0.0105137142646157	0.00250129221785432	-0.0436039113636126	0.00838963383641481	0.00939095030607933	-0.0201541020653508	0.0899327605040487	-0.0340573779079647	0.0902661926090332	0.0512884023493353	0.027869367479556	-0.0235724824015795	-0.0412353172268273	0.0245743147871644	-0.00204738526235918	-0.0302491475216323
Igf2	-0.0317897727662865	-0.00479051322336711	-0.0577698586249089	-0.0130269414773542	-0.00785303563988566	-0.0395588670585711	-0.00577899204185779	0.0197364604595859	0.0584103963792459	0.003112949338667	0.0312607761042983	0.0104183331260243	0.0594933402159857	-0.014147199811627	-0.000649314293345338	-0.0037494988576317	0.0796024809313972	0.0228334315900195	0.0211638457991748	-0.0447713865004071	-0.0448639703994255	0.0289989228137469	-0.0632353983671127	0.0720782531548107	-0.0185654658546152	-0.0637498463342117	-0.0482938199742984	0.0206056295731546	-0.000842664839969121	-0.0464159109501969	-0.0315958278876153	-0.027455790504567	-0.0431516889803203	-0.0316298276052723	-0.0372664609726544	-0.0416558847880398	-0.0168339711190069	-0.0500040460009541	0.00112852126268676	-0.00687505789696498	0.0518918938727764	-0.0192053217495421	-0.00777140457723479	-0.00622639848911419	-0.0107256332879061	0.0361675652813877	0.0409824853580028	-0.0545685099708254	0.032239821997812
Tenm2	-0.0018331115119657	0.00759431064414185	-0.0174421613119738	0.0103825213028266	0.00211093074206798	-0.030478198510842	-0.0162261255808306	-0.00748767109902143	-0.0174408446831992	-0.0321333692419122	-0.00323139767284121	0.00263287058015062	-0.0143194734536332	-0.0353427373698657	-0.00502080047319152	-0.00123684366729319	-0.0224285539599705	0.0117629926426688	0.0094078192108411	0.0216157253843358	0.0141363734788035	-0.00399957681574342	-0.0325564531706088	0.031578443905332	0.0259946359599821	-0.0351624947485152	0.0134394205055894	0.0135321141667536	-0.000549326029085911	-0.0237625496189485	-0.017288096306733	-0.00164243333484509	0.0220350843030737	-0.0121923071744767	-0.0125496953902492	0.00946163820356439	0.00405097163237689	-0.0262170421385892	-0.0300509152945676	-0.0133399894765005	0.0234942635627612	0.0185748958633362	-0.0125525014701345	0.011665288315603	0.0167170278769648	-0.00732919026686905	-0.000682084973218587	-0.0252634643652672	0.0126191208047216
Csmd3	-0.00800624190560701	-0.012671310985493	-0.00485268737083821	0.00465584923128413	0.00662269216284149	-0.0024352209851546	0.0078864253887784	0.010587386876697	-0.0124736374368044	0.00612644929443479	0.015327401952731	0.004127067360601	0.0234287982027768	-0.006729224823049	-0.00732758756118997	0.014615309318271	-0.00691441736741485	0.0119948903879815	-0.00987960838570451	0.0204778927169025	0.0128614805947585	0.00341833551499551	0.00147794114954072	0.0191520845765832	0.00477270267194185	-0.00788056197160513	-0.0050177341926548	0.0338635293640844	0.00685867110577362	0.0167366252094511	-0.0271025369707493	0.0030845966788403	0.0299750465692478	-0.0121897530387803	-0.0173106254355542	0.0287067219699563	0.00067876038547918	0.000249874348938484	-0.00424812503041444	-0.0371325943370109	-0.00665495413782561	0.00108603540443031	-0.0100946210375333	0.0364095816120712	0.0302410448100487	-0.00934237184410131	0.00175103559252313	0.0377702195966178	0.00328219853003508
Fgf10	-0.0367986120392598	-0.0144007302668099	0.0305119210551501	-0.00198657687501734	0.0630807373148383	0.0113438555667215	0.0405458665739742	0.0210388626246205	0.00775109243371458	0.00255702713869749	-0.0231989879650966	-0.0134872370262379	-0.0258402450538233	0.0213375131843644	0.0192594150468594	0.0222354723832264	-0.0271735680283464	-0.00163154756784784	0.0138315056261528	-0.0443966156299473	-0.00460225119373513	-0.0257669362425642	0.0233545047232782	-0.00043081662583645	0.00942716566492402	-0.0315959457795532	-0.0638368693451904	-0.0037187195712523	0.0447029824957464	0.0259415512775445	-0.00487398867749633	0.0470548127620385	0.0272640609414878	0.00256928126056436	0.0408329738469884	-0.0369664620726823	-0.033046495235383	-0.00204793377835151	0.0331842306708098	0.00906476295258013	0.0118314199229531	-0.0253322294351306	-0.0200687620280945	0.00526412162336184	0.0136745282650107	0.0334477658155732	0.0171296321178231	-0.0100465226161964	0.0190476674178343
C1qtnf3	-0.0136431527265937	-0.00489682023976586	-0.0410183238464884	-0.0164376617886629	-0.0210629676811688	-0.0186283181302173	-0.0228532464154528	-0.00299640552664503	0.0448740759879452	0.0520457980576539	0.0130885107010929	0.0127635759339489	0.0576439594509893	0.0267070374158863	-0.029346061485997	-0.0228433967381946	0.0591044648140945	0.0487879027264097	0.0166705154083395	0.023270493697304	-0.02298964659706	0.0414679376389369	-0.0431481092096064	0.0144830353782076	-0.0119590152234344	-0.0419429785922066	-0.0273530789134325	-0.00941511567136107	0.000134610826211142	0.0399072313684483	0.0112229444802114	0.00749640210579009	0.0205736204453628	0.0196478450403683	-0.0078856141378701	0.065554282045593	-0.0177675950379895	4.22351499734633e-05	0.0934637145569079	0.0309539188075356	-0.00586227420319148	0.000340574791381858	0.0208514135854117	-0.046486185151875	0.00504427039025523	0.0114662781368801	0.0141043817766552	-0.0342711100462693	-0.0297039141703709
Tgfb2	0.0364747839625706	-0.00739070481853102	0.0255336639513506	0.0166955179896375	0.021165796952962	-0.0810158148430097	0.012073775850067	-0.00906722870059096	0.0106170008722321	0.0595478898207059	-0.0420167160479527	0.00210556508716927	-0.0134092204162639	-0.0143656310402355	0.0180040045691852	0.00758335247901738	-0.00294628776745801	0.00424870765842646	-0.0064973631661627	-0.00706297995608041	0.0104822216132152	0.0252410432718923	-0.0209304986466031	-0.0125808652328525	-0.0258584928951884	0.00909178921468163	-0.00473769214459488	-0.0108265799822761	0.00532482707368431	0.0623928915160543	-0.0152925292706805	0.0100771252723534	-0.0156833812029002	-0.0618299192672655	0.0205700025187345	-0.00191581673122446	-0.0261000866919284	-0.015507573989627	0.00771374277120515	0.0041694373019198	0.0325670407452856	0.0467890640030009	-0.00925316437631723	-0.00504959514828441	0.0310511466319453	0.0102103330246193	0.00692220387854617	0.0259312064621368	-0.00231324827559247
Sema3a	-0.0384591759919242	-0.0125645757566604	-0.0411363060329278	-0.0364009032730371	-0.0137374199268554	-0.0319250905338965	0.015122386791529	0.020760128606534	-0.0288728820396116	0.00129560528320957	-0.0495919889145876	-0.0154877436464513	-0.0302731526677017	0.00688351570621738	0.00689299859852258	0.0350057111729131	-0.0527022490366715	0.00159758721666318	0.00120511290318806	0.0587778937769045	0.0162836714540836	-0.0180149504512237	-0.00362780522354029	-0.0200108363355464	0.0165657320719879	-0.0178986239566596	-0.0178544525910773	-0.00827576678879436	-0.0352111280223423	0.0804618708100509	0.0321096961828762	0.0471190672794762	0.0601997196448498	0.0415621955531368	0.0212644672955319	0.0120956806104986	0.0121941946621421	0.0343190783295582	-0.0205847178761791	-0.0306547849417386	-0.051286352594211	-0.00262114854857388	-0.0215034077886944	-0.040870221103622	-0.01065576168486	0.00407947071085242	0.00823951310074083	-0.0429483899416658	-0.0312143238545948
Tagln	0.0958554168395824	0.00080187016939741	-0.0205117269359854	-0.014548624088198	0.0192300719333784	-0.0110392504294111	-0.0117066241224978	-0.0242676533704874	0.0107399068444855	0.0267032293267745	0.0819467396774544	0.0019227040634514	0.0177281302333829	-0.00104089434878338	0.00310894180982739	0.00802489040963388	-0.0749967449353657	-0.0225042847626167	-0.0238657623587561	-0.0606280599852036	-0.0323461709628457	-0.00621922256933509	0.00470317549463188	-0.0431066655482339	0.0148895612505622	-0.0270467288671024	-0.0337656073445256	0.00634968354036587	0.0676257121709082	-0.052879715024533	-0.0151219801990223	0.00261298462970644	0.0303580519656597	0.00649314179983653	-0.020917496289768	0.00484484159069214	0.00734494476762154	-0.0524179926332107	-0.017770387162811	0.0203871276552407	-0.0399952014588242	-0.0123682151229645	-0.0065130120461677	-0.0190944595999282	-0.0246196836117424	-0.0227700230563281	-0.00173208136980776	-0.029083789099677	0.00637393011345739
Inhba	0.0716417023921679	-0.0213603276426972	-0.050834823150144	0.00706325195662384	0.0335704954446497	-0.0149862179757732	-0.0355987649227427	-0.00660399986122514	-0.00260230391887329	-0.0527009650072544	-0.0146432990003715	-0.00406922683940943	0.0296457090887783	0.0131511656417409	-0.0477928630416913	-0.0161493873286254	-0.00299989551751618	0.00362415404656278	0.015578275723424	0.00325120014559441	0.00122818602450166	0.058629350291316	0.00901155001060563	-0.0201436433192437	0.0112095572078693	-0.0171693810249482	0.0325717793107707	0.00243746897348761	0.00883438855715342	0.0281425461298386	-0.0353846417682714	0.0250707531160329	0.013758162432334	-0.033217784680743	0.0383204765721993	0.0125702168868261	-0.0298916052749837	-0.0508691037735726	0.0108916477477108	0.0298239402372055	-0.0176826314029025	-0.0117464996162268	-0.0231134236765772	-0.00315463262433052	0.00729106849257713	0.00171062751812577	0.0311853018212502	0.00427392554956064	0.0263975749761256
Smoc1	-0.00212920624966869	-0.00179716203589961	0.034942432218006	0.0192998458824517	0.04547707226707	0.0229253078177087	0.0197722066790026	-0.0227318021008035	-0.0426810859483777	-0.000190340909611551	-0.00454175875275972	0.00549517449672132	-0.0160325878083656	0.0296126114738719	0.0183479041989336	-0.0161477442515365	0.0126774192275406	-0.0061919308564507	0.0146665372127043	0.00138612668833972	-0.0183974251342424	0.00673254307784374	-0.0305460958897703	0.00573710143208834	-0.00836073038294561	-0.00667606460293344	-0.0357593110802938	-0.0189519225854471	-0.0287779576967611	-0.0240639200240076	0.0202403305088801	0.0255237111973597	-0.0195597702645194	0.0249363689984169	0.0298774459742008	-0.0124454426550088	0.0188925325742883	-0.0450227196146778	0.0592165204573635	-0.0181119965475525	0.0170664920891428	0.0230344584682566	0.00943954769781859	-0.0322881133595275	0.0310719991962351	-0.0253374842571516	0.0246931635516389	-0.0577072328563926	0.0616688543948305
Ptprz1	0.0500909227860457	-0.0258483568563664	-0.0380126042257709	-0.0212829213963115	-0.00095966252479994	-0.0293013969775422	0.00170807399722346	0.0227275523349297	0.0173977642715754	0.0483497965204483	-0.0170814649376208	-0.0111131759326934	-0.0180731441800897	-0.00736610832716096	-0.0156541450020022	0.035104142915123	-0.0196040593842592	-0.022078841035667	0.0163800380268766	-0.00394603905656823	-0.00687133879059446	0.0185256891879653	0.0264879824714982	0.0130637239510242	0.0361527603184651	-0.0422380840946627	-0.021259003268631	-0.0585864487381706	0.00462890999909661	-0.014654099421526	0.00566956228030798	0.0172616710243972	0.0227559614244162	-0.0246757290354788	-0.0110593029062203	-0.0445547093750664	-0.0248580515872656	-0.0347186993657861	0.0253033289519429	-0.00705640719775412	-0.00610750177744145	0.00405938559196301	-0.0268296683409955	-0.0144425890556378	0.00235316447020766	-0.000524625997048719	0.0260506754819904	0.0307828919716003	0.0441281942278498
Cttnbp2	0.00212701029255363	-0.0279346235444912	0.0299415098606413	-0.0116884178583021	-0.0516662218663109	0.0559359362698521	0.00528754307885133	-0.00545978171841009	-0.0209620692647463	-0.0225348033018821	-0.00808360649853468	-0.000392095483128242	-0.0196370790486581	0.00772781952716976	0.0103969052072304	0.0105749064714414	-0.00618639934248505	-0.03359274052766	-0.0135067708550424	0.00985460278851668	0.0196341496699468	0.0185727200430113	0.0222307493598183	-0.0111323264425388	0.0669366408477539	-0.0101080363196934	0.0202790402149356	-0.0289143928102676	0.0206012634877719	0.0156449863580132	0.0346553005828515	0.0205072459037459	0.0778052718275587	-0.0182561217454488	-0.0247992845615422	0.0468724606966515	-0.00677337279754996	0.0802642357974191	-0.0200729358662723	0.0580899936101571	-0.00302276437855567	0.00215242329111013	-0.0184080812611172	0.00742484768702976	0.0175707999027795	0.0188251668135383	-0.02729881486952	0.0167225252336863	0.0112548597991167
Bmp4	0.0272750679425931	-0.0237091404264299	0.0114390504601088	-0.029189428328378	-0.0166477359167664	0.00818193118896369	0.00459226891833096	0.0102285670132086	0.000837545476978927	-0.00679436435194627	0.0124969745085582	-0.00682811051550507	0.00512092429528041	0.0188437702549388	0.00487136817584104	-0.0217189892827029	0.0432393637057885	0.0109208821871886	-0.0161200608684152	0.044908053895325	-0.0205041129955095	-0.00405772318508211	-0.035476456629916	0.0211127332034531	0.0421388190833439	0.0108418615481183	-0.0343027085553375	0.0304850456848407	-0.023510817640882	0.0511278296395696	-0.00433254367634019	0.0189749230071106	0.0050204962695944	-0.0176607977286896	0.0199124989942999	-0.0366722401505486	-0.0466181637882508	-0.0139293626777412	0.00612774165140772	0.0356381591853509	0.00623639405638041	0.0259652150204587	-0.0273873752121285	-0.0196926383837706	-0.015712532923872	-0.00641821392774912	-0.0229028322230619	-0.0103880902268113	0.0248386839253057
Olfm3	0.000475159509035339	0.00235225742915022	-0.00386826841025519	-0.000668678223962336	0.000976650331356919	0.00132753213509367	0.00243236225729395	-0.000730513714806987	0.00255316349325007	0.00276358603554578	0.00218894691442348	-0.000188013715771115	-0.00264980862743967	-0.00259800196946988	-0.000874033261980312	-0.00222504568126475	0.00810401297928984	-0.00335411860521102	0.00896523006491344	0.00067947240925085	-0.00125428737395212	0.00414571743046063	0.00974497227143384	-0.00176275027553497	0.00150986205081147	-0.00249853139129753	0.00593954108553976	-0.00723610998011164	-0.000931708792168778	0.00724300628531986	0.0023721239542748	-0.0124344960165927	0.0109143903574787	0.00301951395679715	0.00159890533479158	-0.00538514195573186	0.00119686594179912	-0.00303002568193229	0.00762597872688328	0.00335354791959152	-0.00695800286911869	-0.000144767827532229	0.0105929159454005	-0.00904569427023449	-0.000738072734502422	0.00246303750082242	0.00625664713542514	0.00655715946643867	0.000278270032018404
Lpl	-0.0505362006319972	-0.00604973832092678	0.0139397836821598	0.00891381510983724	0.0915119632227326	0.00276353230737137	0.0352619443382769	0.0637856019587167	0.0465147257569973	-0.0474342191463264	-0.00179933928470708	-0.0382571393212046	-0.0184739392960368	-0.0411846457945822	0.0102937580847812	0.03225131118966	-0.00874970710096221	0.00418757252571559	-0.0190312794318269	0.0688942177304866	-0.00412837622454379	-0.0929505168472317	-0.0234866999171463	-0.000255396105973292	-0.0122709722726403	-0.0954767360705849	-0.0184328554508927	0.0544304228950044	0.0158981158509514	0.00944328709471808	0.0347256885645039	0.0280639957029416	0.0369649351511675	1.14666140904584e-05	0.0199304033617677	-0.0233882876235343	-0.0263351178446207	0.0035788088639974	-0.0324050564468241	0.0069428211043809	-0.00671142878991919	-0.00953929774558108	-0.00614582693761221	0.032136850433089	-0.0333559477522796	-0.00468357569835488	-0.0171386402636329	-0.016727633640688	-0.0184846758251274
Gm32647	0.00497396672838476	0.00239881787748525	-0.0133488645761221	-0.00064316362531706	-0.00145601529365385	-0.00374034860083935	0.00901932994444753	0.00457973192631406	-0.0274365329816403	-0.00480122486874346	-0.0208468953722083	0.00596252469006801	-0.00282198489540433	0.0184835916369274	0.000926821604442646	-0.0045034710579653	-0.00347933696512467	-0.00489536964482113	0.0101305072589035	-0.0122395228324772	0.000424889842752897	0.0271758475514539	0.0123874052748677	-0.00858748133114079	-0.0007456059820934	-0.017475187651274	0.00273399065536326	-0.0226075415130661	-0.000757812952714792	0.00875006659986433	0.00378139607758264	-0.0279818758712027	0.0018653504830828	-0.00430243272522253	0.0233020034200449	0.00265544839064616	-0.00869034474585891	-0.00839925388713642	0.00527831036081702	0.00913291384509904	0.000611188343141636	-0.000513416356880601	0.0249274504727504	0.00350187425259264	0.0182547524912726	-0.0197386420164302	-0.00243612368008719	0.0105207244758136	-0.0216004847655738
Kif11	-0.0178053811214413	-0.0625827285974157	0.00205385501503289	0.0331339834959823	-0.0102123818429854	-0.0189314549816892	-0.057487308718359	0.0265838886661396	-0.0405759140364328	0.012355073102532	0.0448552313151301	-0.0586639244806889	0.0109621040939062	0.000214264447514857	0.0261846110702326	-0.00833753020160358	0.0166230335634053	0.00451307906458584	0.00775101805851716	0.00362030584298757	0.0183801737047919	-0.00921722848540985	0.0168267815646017	0.00333285817175564	-0.00928117929486754	0.00391017201784052	-0.0162013114711524	0.00529856323435208	-0.0186990876112462	0.00157477425059438	-0.0108279658107941	0.0195196456367182	0.0143828854842375	-0.0086957289447292	-0.00199251768222671	-0.000513073924607419	0.0132762873154917	-0.0110081784931711	0.0230181662332345	0.0374925597300132	-0.0233581368643101	0.00165767461037846	0.0268061073316007	-0.00249233545277686	-0.00321630345661819	0.0340370784771742	0.00362691908775917	-0.0240538722253263	0.0104149023597405
Pgr	-0.00488127091525815	-0.00262880434404122	0.00106894146330795	-0.00413574771033136	0.0166519836821959	-0.033650507118064	0.0108887294135128	0.00994539833134203	-0.000692208015937024	-0.0475627864662101	0.00880054326974523	-0.000169293963193473	0.0184266094635687	0.00788369070476814	-0.00912928588280968	0.0249432392185017	-0.0439929796459785	0.0598259273180675	0.0824395182123004	0.0573751202181173	0.0109095306812258	0.0320809285926526	0.00869614345326747	-0.0376834885997761	0.00462681984553323	0.0115454201490809	0.0501681806276799	0.0102206602666786	-0.00100115405869057	-0.0149844793632881	-0.013102625080915	-0.0435799098777946	0.00536329798724896	-0.00450713349326643	-0.0485804027150773	0.00196142097687972	-0.00054009338027998	0.0017986567994619	-0.0176727843149558	-0.0151628866165431	-0.0132467323051428	0.00537865750701608	-0.0216975698304577	-0.0157479935081055	0.026747169670657	-0.0140010922063787	0.00891820437158595	-0.00015123228908763	0.030220790679872
Il33	-0.0120852152591354	-0.015436726075393	0.0212244605807955	-0.014426789403913	-0.0327951058703698	0.0147457738261514	-0.00272941246402585	0.00217552143779873	0.0378912811464519	-0.0387985331603843	-0.0138212976817769	-0.0240297994989681	-0.00996461522670384	0.0141915328135078	-0.000398000211154499	5.26443498281412e-05	0.0209622322904631	0.00209973194920416	-0.00993349062195417	-0.0377230560836672	0.00498526058526322	0.0349672627833905	0.0384062378612333	0.00268098417798084	0.0469592443688844	-0.0245713567990124	0.013435461668101	-0.0185509034548687	0.0127433662433342	0.00794093041874968	0.0262807034991387	0.0120726603500677	0.0414838913896176	-0.0172429893257549	0.00353582749714312	0.00244437964654701	0.0289720284981165	0.0235003323261547	-0.0197314989027533	0.0298667198953502	0.0186386520860589	0.00897947231560817	-0.0312497157744434	0.00841714301025151	0.0425822317537461	0.0184780013487776	0.00263260415960825	0.0270762251776376	-0.0171647048822419
Arhgap6	-0.0292968906949016	-0.0212999708322891	-0.00380812024817639	-0.00201428068935412	0.0058399719028006	-0.0461735963019765	0.0439569893458846	0.0290375598496767	-0.011433873617709	-0.0201171515732851	-0.0165532886838186	-0.0201978863434735	-0.00563479857441544	-0.0480497725842845	-0.00546243964300984	0.0297867778017018	-0.0337453394681927	0.0359324051789125	-0.0142215114948043	0.013254322980131	-0.0160987080761941	-0.0304731039245861	-0.0224243218768964	0.00525036954895859	-0.0139780565691908	0.00546386305129827	0.0332030355231801	0.000794195531276417	0.0297367055410357	0.0279656743921341	-0.0246097779226574	0.000928204512763518	-0.0109361093554594	-0.0477450754401638	0.0440534906162964	-0.0242219528944479	0.0223021452215868	-0.0139338926357302	-0.0414708759374224	0.0157805278327186	-0.0269460636585959	-0.0153274544605841	-0.0062797006509487	0.0141027593550172	-0.0236352758059216	0.0100733517110408	-0.00128828544121029	0.0167999386711612	-0.0172173057885741
Il1rapl1	-0.000502486565187102	-0.0281672633954133	0.0287468588825737	-0.0110687012708566	-0.00591591047436698	0.0239357598115437	0.00844776913687875	0.0065938209602945	-0.0301333003131187	-0.0285974557861187	0.00261667362998619	0.0090578595500919	-0.0127485038610019	0.0165098663714201	-0.0202592868522966	0.00309993239273092	0.0102587769585107	-0.0208954712532652	0.000234465340421415	0.00809582882990356	-0.00798488678415892	0.0501075552577896	-0.0127212393169104	0.0156087135839169	-0.0280136720120101	0.0118459069932927	-0.0164487606365341	-0.000709937452558977	-0.0236718431526634	-0.017716603512708	-0.0158904631365547	0.00705526007850973	0.00298978102499228	0.0311887785146598	-0.0111528754909956	0.00455199886435564	-0.0195120215046111	-0.0384245367125495	0.0169630266269646	0.00697443123903833	0.0224865517526457	-0.0179941788696752	-0.0277898466955297	-0.0144769695816239	-0.00787200463083266	-0.0271850086004544	-0.0421222504766219	-0.00110000356824611	0.0740406989188986
Nrg1	-0.00967558930810413	-0.0087385254945732	-0.0318369894255444	0.00105466011518227	0.00117784166843947	-0.0604051755871435	-0.00290802585377185	-0.0314242061374608	-0.0181742235480644	-0.0271653347993274	-0.0118772855458758	0.00574941210199539	0.0363263327525841	0.034095263524517	-0.0135582573632348	-0.00365013701398961	-0.0350509774967557	0.00593056489099015	-0.0483585888644945	0.0112083759868722	-0.00349407530520513	0.0353067390795239	0.00833469663711495	0.016478262589331	-0.0234076608766694	0.0127403947197689	0.00392335198089713	0.0412264784698559	-0.00653714729990456	-0.00576184215092669	0.0022011966060609	-0.0402814851054497	0.0132195259248559	0.00172671413260151	0.00834301595588567	0.0157516596851725	-0.0208478997377716	0.011218665794603	0.00806820704025808	0.030411403497425	0.00725338253308139	-0.00315667426970714	-0.0412040494427796	0.0386609286488147	0.0276346701006965	-0.00890233872260819	0.0257231160991548	-0.00250162928935896	-0.0389900296764679
Adgrf5	0.0109539604786163	-0.00227577947320792	0.011014290147215	0.00303969142141681	-0.00188904058212127	-0.0249277595381869	0.0163955822963398	0.00847423556422301	0.00501579012757465	0.0260671850376942	-0.015506814360258	-0.00898666930446169	-0.0104864258469233	0.00286594542278883	0.0249447675621036	-0.00938734892304156	0.0334475077089668	-0.00369049432244931	0.0125702683164429	0.0195033141438199	-0.00273027512156124	-0.00871865670641128	-0.0113912969256947	0.00072400656732283	0.0452025592642072	0.033560664189733	-0.00377324605673607	0.050628803281161	-0.00238799276530358	-0.0289280493798847	0.0199231429791007	-0.0102258780932536	0.00800878535648576	-0.0126046555775692	0.00287986439287648	0.0138528999034831	0.0298088343645329	0.0244105940236456	-0.00804429839710692	0.00972642892941875	-0.000891055985247316	-0.00933970842006046	0.0127627378098918	-0.00274809297397133	0.00316052742546662	-0.0127792234657979	-0.000217041486361354	-0.000972547079317275	-0.00726631228637279
Ly6a	-0.00471350542264585	-0.0012562068785339	0.0179643555621751	0.0266415356036275	-0.000582330874493217	0.0656359239341685	0.00674095579155418	0.0550408745077056	-0.00736149143290458	0.0202361525366557	-0.0354544242947546	0.036496386678122	0.0712128003452515	-0.0394703476410493	0.0235737341007116	0.00028489831651307	-0.0400736141957551	0.0467985054059017	0.0466874428133062	0.000492750267499804	-0.00778772913964267	-0.0497838023727388	-0.0728342721286591	0.0662022237440743	-0.0158855613209974	-0.00753083958045531	-0.0305266408847877	-0.0191818919893332	-0.0396366257257197	0.00952025298479279	-0.00452412328670458	-0.0407564296101306	0.000927058241754983	0.020215078149802	0.0286668894958962	0.017212365970975	0.0443075892503906	-0.017335476493622	0.0621990352625697	0.0525803914894171	-0.0104623937121818	0.0426666260618266	-0.0528052727297123	0.0440679977669764	-0.0116378635697998	0.0425430271175171	0.00960553466319171	-0.0160588034506116	-0.00890370661124096
Tas1r1	-9.41341246274896e-05	-0.00228354009308328	-0.00151611148326149	0.0013226037542519	0.00277286031066073	0.00174181516377337	-0.00307394766428175	-0.00391755839906532	-0.00462858726382231	0.00250087850636449	-0.000289352411787201	-0.00446914356340932	0.00239431954284174	-0.00274673900604434	0.00602270879305113	-0.00646113977599726	-0.00587375293739194	0.00529759028834324	0.000519407789755071	0.00939890160275325	-0.00846293637506249	0.00326528156052026	0.000297271027865273	0.00248825222566844	-0.0136830763169923	0.00443733675939711	-0.00419541245957538	-0.00699415784624074	-0.0121898343261592	-0.0131419537343113	-0.00881612935719161	-0.0102529141610707	0.00292793065628467	-0.00704922182170313	-0.000163495221219164	-0.00971818403454054	-0.0112799630209001	-0.00219901041195935	-0.0108621373885985	0.00133028139108862	-0.000526352435487731	0.00288163040462172	0.0176860706974007	-0.0091094585974095	-0.00652342990567845	0.00423005147917679	-0.00352755892838509	-0.00398059901921263	0.00399469612875876
Pdlim3	0.00235381211947274	-0.0246237113503939	0.0299765103909923	-0.0121630979347903	-0.00967113031505145	0.0269399122271852	-0.0138482676593306	0.00217021812350466	0.032923205816802	0.0145828640386232	-0.0115426423009662	-0.0129703525575907	-0.00697568979382452	0.0407171187922894	-0.0153852084841919	-0.0216757767379624	0.0409668228446454	-0.0397149011729863	0.0206073427724721	0.00998145343407933	0.00520970205970661	0.0207856005179874	0.0214497097915045	-0.054271377517718	0.00258653723735156	-0.0117409795040393	0.0180339649602561	-0.0275167086370732	0.0101764312541563	-0.0132514091396005	-0.0129835471684217	-0.0411362500663013	0.00736373281955543	0.0440149418378484	-0.0165716876859903	-0.0119268632287068	-0.0125401633619823	-0.043241738686953	0.0119524476572531	-0.000178974897440086	0.0535989823527453	-0.0227647462295026	0.0284002708894854	0.0390742932817712	0.0302522341123322	-0.0503667839181226	-0.00351011854339792	0.0209735081450502	0.0387966738052237
Zfp804a	-0.00224586017743232	-0.00190538980034368	-0.00418318637140558	0.0155005770251826	0.00431871445576178	-0.0227610689013845	0.0137121903896156	0.00568152327847503	0.00192376241001616	-0.03053570403551	0.00697942889652711	-0.000189521755164045	0.00430336700012951	0.0103153718902811	-0.0190007160153397	0.00737835829233165	-0.0271791151992407	0.0274518392630999	0.027577940988914	0.0425010893777696	-0.00498753853826659	0.0307918943317158	0.00496555049057857	-0.0252751060940885	-0.0214008013553516	0.0182707742536117	0.0279804780570561	0.00706720318923865	0.0189775159998066	-0.0200372430998424	-0.000746902139171418	-0.0204216625133206	0.0206351120994466	0.00457480113166263	-0.0243945544393686	0.00417339030220717	0.000747396277352448	-0.00356604763494886	-0.00692079914983562	0.0137345203448483	-0.0113820219122773	-0.0162150445328498	-0.054428233657758	-0.00699107697618162	0.00178672071599754	-0.00550255658371122	-0.0141236263619086	0.0185887059763762	0.0449268846061684
Slc8a1	0.0108223539319682	-0.0572603116157779	0.0254431056722983	-0.0203544067159027	0.0118894718105284	0.0227392636525928	-0.0506833788504235	-0.0378273629198674	0.0189033843331713	0.0215615051437697	-0.049316488608288	-0.0105647601969859	-0.0230822114521199	0.00500231495902875	-0.0225899157442936	-0.00567416673627748	0.0173036537823029	-0.0118930912312386	0.00596042614917907	-0.000790645327480784	-0.00693175318425289	0.0444793874524914	0.0193906292754788	0.0291621970876654	0.0219292213769047	-0.00971945581080745	0.0414791164455638	0.00589228017365772	-0.00111545709877707	-0.0193256302736632	0.0107940906318054	0.0176205716201066	0.0400903389496713	0.00152073476362668	0.00159868577206252	-0.0127580246641515	-0.000470187803019108	0.0278616034301353	0.0343773009689923	-0.0161475653177051	-0.0249245705236722	-0.0204361939542539	-0.0766390009675782	0.0076891368251785	-0.0395818742146645	0.00321509284986814	-0.0183404721193992	0.00574084409995467	-0.00884821122778352
Sulf1	-0.0317323460063835	-0.0263154706901147	0.0200391247079383	-0.00388770937213774	-0.0464786484744876	-0.0135858430012402	0.0097514101441393	-0.0743106441964919	0.0494194440027726	-0.0100738252425053	0.0179595036508139	-0.0175339129536821	-0.0207321423590598	0.0658736636214296	-0.0170230892987904	-0.0274609557387755	0.00767869804442707	0.0258250751205275	0.0340256728618877	-0.05289747459741	0.0472451095701668	0.0399395503353577	-0.00480534600812309	0.0364467141541331	-0.0154858243523569	-0.0257985967414251	0.0238009471254431	0.00676673969440948	0.0204695240749965	-0.0778223349043299	0.0103375266345904	-0.0339290346929383	-0.0441246896413006	-0.0806379503186208	0.00417609615091427	0.0120389128336741	0.0322080850538571	-0.0776157005752934	-0.012969894002902	0.0134855048529538	0.00216845527538767	-0.0159182506972923	-0.0119011328792023	0.0159233135797205	-0.0734399017112691	-0.0207010383084408	0.0254176797801032	0.0315807891978719	-0.00746398722519181
Pilra	0.0356350928388969	-0.0102307066892906	0.0273188195190409	-0.00548578574915369	-0.00815733473089218	-0.0614876308724307	0.0295651766265566	0.0163518708159626	0.0214602793969308	0.0573238997305202	-0.0233061972406337	-0.00979113286743245	-0.0324665645043075	-0.00604055755325748	0.0454513236151345	-0.00141354873422668	0.0248013636273655	0.00618485476984482	0.00636747110097992	-0.000697790804394547	0.0385917415019487	-0.0147122461022095	-0.0183895965498339	0.00428524620266543	-0.0339746222010708	-0.0334929584614795	0.0127227700777277	0.0172357122732948	0.0127332166808345	-0.0118656682708426	0.0224332047767127	-0.019851050679875	0.018966080878907	-0.010364174978084	-0.0181368268156654	0.0291415188743205	0.0368383286864964	0.0416410351461088	-0.0196062563052868	0.0116014366250313	0.00684155170431834	-0.00344252286253902	0.00512124038636683	-0.00663855050759341	0.0205197707202672	-0.0405832610288161	-0.00172645889879763	0.0132781482162953	0.0199392541163613
Sned1	-0.02903025401171	-0.0181903567214071	0.0592308295251195	0.0301139387430184	0.0234909524787873	0.0406936853403759	0.0269481678557164	-0.00336038862144149	-0.0298905321395772	0.031193614882322	0.0494349347628341	0.040272484442214	0.00298821528307707	-0.0505787604279268	0.0150584505570621	0.0116464522702311	0.00294127118291058	0.0302096012437619	0.047056778696194	-0.0570765780118179	-0.00636256102892855	0.0123754191316944	0.0406608667985361	0.00670928132363153	-0.0165631743061016	0.00940114240488094	0.0422422739994484	-0.0155351018859339	0.0236030830012302	0.00186038846834252	0.0296058886590891	0.0311844494591414	-0.0579796987019585	0.0302143236340522	0.0195213922270132	-0.0247360910339825	0.0154651377232298	0.0520059087146563	-0.0388627902945665	-0.0109538990814115	0.00730362184221721	0.0430436027214729	-0.00117564024522107	-0.0196631100035803	-0.0447975108948657	0.0382851078013338	-0.0336270647183777	-0.0484682537137368	0.0395198474812956
Tnmd	0.0153170115437019	-0.00479462703947201	0.0078956425000556	-0.0259915467802021	0.0151042505082236	-0.0247595679637064	-0.0519793551368522	-0.0100200212888595	0.0439207890023133	0.0351859209001171	0.0208582192704828	0.00623458712621406	0.0254834818302053	-0.0180181210110383	0.00760669886129511	0.00131347946302335	-0.0159027007342693	0.0134207180670802	-0.0158727648647686	-0.0361695559061023	-0.000579087880522455	0.0156860637876361	-0.0264763124894598	0.006825343726787	0.0392754789567899	-0.00137506387315525	-0.00924362493584008	0.00728473576041425	0.0767752818605541	-0.013030212425325	-0.0311295806404796	0.0171908234868401	-0.0119423530270794	-0.0457471047562941	-0.0174797532242517	0.0200166714666486	-0.0443631824930597	-0.0543847532584444	-0.0172121517058076	0.0121669133404075	-0.05043400700739	0.0152526370020706	0.00861723081719707	-0.0145517826887926	-0.0419301310215128	0.0256328963097185	0.0105525358995128	-0.0450028018118047	-0.00922030494370091
Cdh13	-0.00124860532367932	-0.0153549407018699	0.0225469100523652	0.0342675683465291	0.00070525592212151	-0.000886944798750379	0.020355290715171	0.0128587673263412	-0.00808316967620237	0.017729296668174	-0.00504566828087994	0.00219890280462843	0.00861179621501366	0.0154266895492579	-0.0117692110728944	-0.0193519261829736	0.0333588845140296	-0.0195624734375871	0.00444889936428506	-0.00109298253488509	-0.0499864847376511	0.0265704616987235	-0.00182094639212921	-0.0171060353661582	0.0775528698357846	0.0586268273142515	-0.0300352160617488	0.0143608855202881	-0.000867556299011277	0.0136252042652336	0.0139460970955363	-0.00876317576665181	-0.00758928544888509	-0.026316819849712	0.0253363984681821	0.0223590739129004	0.0204593166193988	0.0408699159204095	0.0302697831849777	0.00175322244187734	0.0163154339034413	0.0234692318055232	0.00395552373794376	0.0437385395231767	0.0275299977443954	-0.0060155728004201	-0.00705100966311615	-0.00773486520528519	-0.00832349068202829
Hist1h1e	-0.0168304384585321	-0.0407491589904255	0.00781128320508085	0.0117305603000304	-0.00188551492730201	-0.020517147904304	-0.0251400927513836	-0.0252529571590448	-0.0645744335717473	0.0118825640589534	0.00978781416231418	-0.135102776394675	0.0816986523333052	-0.0417587472045092	0.0455693454726646	0.000865983560023781	0.0253967028056584	-0.0213442658081666	0.00848153880410919	0.0139376855550265	0.0177616761893542	0.0221686854696788	0.0316522893440349	-0.00941949438738116	-0.0170412202068687	-0.0102875371626496	-0.0424062186231664	-0.00403952538901573	-0.0410401479198776	0.00881791276212632	0.00663447371979041	-0.00721020544142446	-0.00377702656034153	-0.0134414334956945	0.000913061574167686	0.00480746605140852	-0.0175573932211197	0.00863013608352429	-0.00931860411281852	-0.00893405459677558	-0.0171057399530204	0.0179969219521993	0.0211970805080016	-0.00993448981337236	-0.00797066159927593	0.0287489403634393	0.00702023475378048	0.0194216021143889	0.0220855428347705
Prex2	0.0350464111856745	-0.037801259489239	0.0388342926897008	-0.0217356852883998	-0.0132099798423896	0.00166096052630319	0.0394243867570494	0.00933891113340317	-0.0236042735289755	-0.00880683933728432	0.0156656653485126	0.00856849588395401	-0.00119812850841472	0.0027262935979182	-0.0103830461962668	0.0135691449347235	-0.0378591402279327	0.0012882064646273	0.00927699080028672	0.0845076323120356	-0.0392010366056954	0.0382506385403029	-0.045537240076726	0.00364184617617384	-0.000406614983882276	0.0539710902480865	-0.0140368319658726	0.036587411209085	-0.0332646592182502	0.0834836925503872	-0.0256975725565338	0.0232397979043713	-0.00756488824212091	0.0140369870852428	0.0410143705237333	-0.00629994706151619	-0.0506588367003389	-0.00684758588870026	-0.0112755212284292	0.0109337357496105	-0.000670043483911138	-0.0304098581895405	-0.0208277058051377	0.0151515266296362	-0.0494295069222244	-0.0060220229843937	-0.0303079995115418	-0.01107045790002	-0.00447137714476777
Adm	0.0471857335483729	-0.0367170271219741	-0.0175112394174121	-0.0650033226182711	-0.00121580547003325	0.0312113346304294	-0.00102888879586896	0.0630290853593938	-0.0225526718885735	-0.0448715800953426	-0.0246816372168125	0.0029766809950763	0.00141809378431885	0.000496052035472908	0.00964663527410475	0.00346369035466907	-0.00823787115021011	0.00338088008420152	-0.0266016995845439	0.0455056155362136	-0.0123930763410104	0.0362733201232861	0.0132070662690518	0.0246944587461866	0.00892661128985353	-0.0130563144051376	-0.0125309646419154	0.0210118394117071	-0.0331390119957655	0.00726787477162991	0.0209924462995511	0.0163244014859632	-0.0165937609760958	0.0364482320471886	0.0784972154476592	-0.0222234008586351	-0.0468924598161326	0.0270976760151093	-0.050482720990922	0.0371489383497762	-0.0120239016291	0.00110737484792281	0.018408042721246	0.00411749191114286	-0.0351023219057424	-0.0183015436272192	-0.0228304082341219	0.00968396556000014	0.0640335017051962
C77080	-0.00215283589699848	-0.0015360278273547	-0.00345186192069068	0.00929931218568731	-0.00990695728126856	0.00131335619135047	0.00578141739273047	0.00734338996550776	0.000786330415042312	0.00478301611895634	0.00155928880170299	-0.0035620008590277	0.00310745488781894	-0.00547244851788563	-0.00608497673166244	-0.00532548991585628	0.00143201267866104	-0.00317110602104731	0.00967330256943004	0.00351136648191027	-0.00488986562110562	-0.0144250663200918	-0.00563067907417283	0.0143352705770886	-0.00669185562615726	-0.0159161386072416	0.00883275487276132	0.00309945020990358	0.0110838245008883	-0.0228445734305162	0.00756237748865176	0.00319839677260388	0.00451935215262346	0.013150182102401	-0.0166261268239966	-0.00736461293051869	0.0122484548265944	-0.0117447613150113	-0.00896109895707104	-0.00921123505737553	0.00859826047497869	-0.000252402081735517	-0.012506105826834	-0.00146513893322029	0.00445631760992942	0.0105602072230379	0.0100674521109696	-0.00761265490935327	0.00125174382398505
Smc2	-9.46911213563364e-05	-0.0194365415682935	-0.00204181191481803	0.0027173681687925	0.00285362075549294	0.00872394390416172	0.0158837658341665	-0.00156828449188163	-0.0101629150093972	-0.00855087674449454	-0.0251784430426356	-0.0144630553566278	0.0251973546070488	-0.0203410572922503	0.0229786198735386	-0.0027946801888851	0.0105596558056397	-0.0218681822181017	0.0179503235147102	0.0019821743539282	0.0186180428960284	0.0623589854658104	0.0651235471578736	0.00284197545647311	0.00433003802725847	0.00545675082013384	-0.031485650603457	0.00683621884592308	0.000209745337481878	-0.012867196805229	-0.0303502217433628	-0.0464683009419654	0.0223372921113706	0.0247428346642004	0.0116023847441535	-0.0188331158137317	0.0154650417785922	-0.0051942472555221	-0.0250140629357206	0.0443260232033251	0.0146247500084897	0.00207178397538284	0.0238113766212735	0.0331802219235308	-0.0386452130965626	-0.00800647404916655	0.00286110415066768	0.0581718838145839	-0.0379063619405364
Csmd1	0.00553285555989728	-0.0109129846690338	0.0209639054884766	0.0108063300232306	-0.0158099058074767	0.0270617846863332	0.00565359522492237	0.00013097570558772	-0.00738239100989428	-0.0098564374930471	0.00821784968024917	0.00299218987672786	-0.0121609692520963	0.00589503052701299	-0.0131111184104998	-0.00561542986706386	0.00663606876999111	0.0192542799227227	-0.0136642536374193	-0.00383618251427877	0.0002084406012144	0.0108654709383889	0.0145292728613609	0.0131746218178757	0.0009096943245843	0.0271987897611343	0.0164589166952732	-0.00629077309025046	-0.017510946272848	0.0160635042249262	-0.0247491516158892	0.000796371764509944	0.00369962235446223	0.0076871944528431	-0.0286732089120339	0.0189044488952042	-0.00399940384957794	0.0112189122975462	-0.0210264746255665	-0.0177058589206201	0.0411259942117928	0.0344623514851154	-0.00426400802144966	-0.0219562158422238	0.000537570835209505	-0.00524619724611154	0.0242748288196292	0.0297537071513955	-0.0219076084688348
Tgfb3	0.0331693881954322	-0.0074786422385384	0.0181493201980559	0.039692050419742	-0.00964120799172083	-0.0617473740673213	-0.0328416734259686	-0.0616052167501444	0.0774473329446515	0.0523381983851694	-0.0195049728556887	0.00154396396500108	-0.00532546933777637	0.0503941263503476	0.0117731254879641	0.00761577108882419	-0.00230160372393345	-0.0530787586196209	0.0117613397480458	0.0128570380772653	0.0213655351686404	0.0457081924408251	-0.0403816121569699	0.0142469381149123	-0.0290090142970155	-0.0101615570142291	-0.0104687197526637	-0.0121672445333342	0.00120958656033822	0.0462767977086612	0.00694679550968737	-0.0125404403209333	0.0188599522944127	-0.0529335786090472	-0.0365108387785533	-0.0196421308380843	-0.0290028309888386	-0.00323217426386568	0.0066999656545908	0.00647248198712782	0.0229232251806787	0.00854260881168556	-0.0383027260759522	-0.0155309136085599	0.0349072694210219	0.00135786962099237	0.0070448000486911	0.000264644595183277	0.00949243106627066
Npr3	0.04290021638154	-0.0289898438473486	0.0249303498947963	-0.036775242425861	-0.0343041025637517	0.00351259832927408	0.0255581359816716	-0.00510465338862086	-0.0129448190229659	0.0246689791547767	0.000665832355654564	0.027395670670815	0.0131410134447354	0.0204733102598108	0.0365074710515711	-0.00233881122744374	0.0294396962819894	0.0442755549977694	0.0167430239785597	0.0337568018953123	0.016584203786056	0.00715145140964223	-0.0212912532325193	-0.0317731755198918	-0.0410480001478111	-0.027735531997947	-0.0171881423096088	0.0326539071534905	-0.027687365082042	0.0372319482747774	-0.0129434209192388	0.0648465245350473	-0.0055944928002832	-0.032674108023955	0.00660107366098991	-0.0185616251595785	-0.0897819002037636	0.0043029592906694	0.0232630733068297	-0.00437237164313488	0.0158605332926106	-0.0210503592768825	-0.0149009771056658	0.06395435080176	0.046308402794888	-0.0146013574111726	-0.0287196671377711	-0.0169796413635056	0.0663321617883001
C1qtnf7	-0.00747491709627554	-0.0275676691334116	-0.0384497144450939	-0.00728598747368763	-0.0478740096851944	0.067851416983795	0.0313342209874704	0.0032429311500917	-0.0196036885071961	0.0421169963591802	0.00559389595260006	-0.0118723427323606	-0.00991397233259523	-0.0179350806269396	-0.0231381553378732	0.00492419591396786	0.0312100944430895	0.0501567162390553	-0.00193534546983251	0.0241548684637197	0.0554415362224069	-0.0441795804726365	-0.0324634270198115	0.0169016894738515	-0.00901947301498844	-0.0014280525232814	-0.024062865910987	-0.0274780731326814	0.0303841945224041	-0.0125626324501069	0.0410413142669471	-0.0231180128095079	-0.0164138529124703	0.0155638863696251	-0.0160489648600923	-0.0257149256013936	-0.0174886035381658	0.0239673287329793	0.0126390498490038	0.0180427064684445	-0.0123782450856164	-0.0283096231946754	0.00697639152332213	-0.0392324287331673	0.0122620459332955	-0.0214654563389398	0.00868370702415475	0.0429570971719934	-0.00393088890553465
Ctla2a	-0.000388535279435493	0.000577834748096892	-0.0295498958031868	-0.00898798950592239	-0.011257825596891	-0.00792082124675054	0.0361610142157027	0.00687757866574743	-0.0155780562294061	-0.00276542887319832	0.0150292324908178	-0.0191689105041763	-0.0116443745371734	0.0555678440972502	-0.00273716079276208	-0.0120953815869214	0.00522247065398153	-0.0317475666063441	0.0131056166141695	0.0312155925658178	-0.0255231012398677	0.0186811801484624	0.00936735076161	0.0134996428225262	0.0541353229008065	0.0284880543378288	-0.0510081502625505	0.0714518764714275	-0.0143286105432802	-0.0281751259076319	0.0713845879699973	0.0118502770119773	0.0243937276404044	-0.0035003600021966	0.00878449485963947	0.0248577015623119	-0.00742152888749876	0.0195355970214375	0.0286270270304515	-0.010729800969113	0.000359982139115832	0.00437604835537377	0.00689459511277718	-0.000371803671914135	0.0143981772510808	-0.00679972054084	0.0084034162216301	-0.0072383147541851	0.00757749416212499
Nkain3	-0.00448039305023053	-0.0249109407135562	0.0131429278099313	-0.00174558081634906	0.00542664668833449	-0.0116025624112115	-0.00907337506716641	-0.0268610593295925	-0.0221251988688559	-0.0463410518736641	-0.0190237206812287	0.0175309273157711	0.0106733635953389	0.0433783745069411	0.0184196379479159	-0.0107263089972459	-0.0182930695884121	0.00753268472131161	-0.00731152726851623	-0.0187678194912454	0.0442186145315694	0.0279518905971014	0.0290419136505836	-0.0140610107545108	0.011527098775302	-0.0113947003323536	0.00783189005173273	0.0271377326728562	0.0305014219530994	-0.00380790836093305	0.0283129591573318	-0.00869610710121442	0.0433842444960266	-0.0428530203714043	0.0148016577360249	-0.0185894910905373	-0.00604150431838091	-0.0212499529688423	-0.0260178580339234	-0.0405088944533432	0.00177231084273262	0.0111840353492153	-0.00748195408527917	0.00205805341298165	-0.0475844247506982	0.0253366820077067	-0.0549034312088256	0.00899869906405602	0.0112701984059153
Ntm	0.0123316529985855	-0.02257740151022	0.0447579925394069	-0.00722307270203986	-0.0393503918241061	0.0200331238580105	0.0277289611681235	0.00544054406241552	-0.0221845786148517	-0.0371120050686775	0.00932016277476168	-0.015143909683047	-0.0227681861749152	-0.00611109265780669	-0.0369721278128685	-0.0225995638144175	0.040749434879764	-0.00903422811075519	-0.0185657912006575	-0.0200825704284964	-0.0168331780272146	0.0440950709241677	0.0148908664675458	0.0181873879418153	0.00603058033728911	-0.0012430054637978	0.0352555138932403	-0.0347039481408831	-0.0523273915071939	0.00519936018931692	-0.0156067621333029	-0.0070146328920695	0.0484002546549642	0.0507691883263241	-0.0500987174760256	0.105083302878533	0.0200112113281351	0.0168593550947996	-0.0418200524892679	0.02603830217139	0.0655679500981085	0.0144944981083209	0.0144160395242344	0.0021987541612304	0.00808144023280502	-0.0320252592532954	0.0109594339743359	-3.82585490946376e-05	-0.000969281777301385
Car3	-0.00630825985774026	-0.00237951499607145	0.0114017509278683	0.00141898178356438	0.0236278316309997	0.00297381617381721	0.00351148175968154	-0.000505894640772732	0.00282370928930712	0.000323863952508591	-0.0105206997115814	-0.010864938687919	-0.0127218224808601	0.00981047915613467	0.00622659934887308	-0.00267719460980286	-0.00717088248626159	-0.0135430119638644	-0.00292928712822242	-0.00210729686749242	-0.0132828225193445	-0.0202881096190577	0.0237418512838109	0.00479083224922954	0.0136301595705878	-0.00389124526531227	0.000100000393680573	-0.0229090993017005	0.00982183200914702	0.0260087024997268	-0.00750624196475842	0.0118877926854218	-0.00459962106404235	0.0261753396801484	0.00256819453826025	0.00347955362869943	0.0111324519358386	-0.0103554088479436	0.0199972640217043	0.0131444181011067	0.0179593831232496	0.00753797052909003	0.00432842014582488	-0.0269256375335234	0.0127613386204808	0.0197415400816421	-0.00610750153591611	0.00382384072632587	-0.00115893866442547
Pde3a	0.0227877295412479	-0.0372483717032453	0.0632431549527408	0.0195771805116317	0.00797366108611643	-0.00201132246013643	0.0384857600990424	-0.00798186546632924	-0.0066592155097989	-0.06429597357903	0.015802250932454	-0.00340381380791357	0.0139145808518648	-0.0138770496911733	-0.010537822487266	-8.41056782863164e-05	-0.00181391005596605	0.0170172052873315	-0.00210684546464332	0.0115426106664475	-0.0365820456470648	0.0105594161966038	-0.0224143986419002	0.0123836598646361	-0.0422090050344585	-0.00127808508128374	-0.00678002824135012	-0.0139344532680116	0.00440102341443968	-0.038375587196987	-0.0284648020109366	-0.0184805241869736	-0.0613874954559973	-0.00640811718866979	0.00894411675525002	-0.00414188037478173	0.0325385635739207	-0.0432732156950174	-0.0116580824508522	-0.0251454696179146	-0.0628903013326508	-0.000115156880779983	-0.0146279790830221	0.0227221507143005	0.0247295116932336	0.0109887437975131	-0.0224860578714137	-0.00879120606378272	-0.0308360530537986
Agtr2	-0.0316164474596922	-0.0257133774141407	0.00311875277186312	-0.0323175614022572	0.00376912067901965	0.012534365414113	0.0462951993427031	0.0561725970929954	0.0333364400661289	-0.03066879397385	-0.0103960596643671	-0.0352905675491279	-0.0175941197465987	0.0251070282901971	0.00137956557786904	0.0343700247965357	-0.00936653328259016	0.0133219113579217	0.0295526249319636	-0.0481541185457839	0.0150119918565568	-0.0239581735497191	0.00414169013464981	0.0273710618501879	0.016430886734634	-0.0136135076392099	-0.0376664230241856	-0.00920325538847066	0.0247329783375617	-0.0190249321860079	0.0120672326337903	0.0444230979957406	0.0269687129458513	-0.0053569086417061	0.0265902018351728	-0.0631156658831062	-0.0135408070187502	0.0369095865505278	0.0349766655057703	-0.0355195016293341	-1.00067366594628e-05	-0.0236213181427046	0.0326960539958156	0.0324898475100375	0.0120233018142508	0.00874669539720744	0.00242996864200315	0.0307625499741115	-0.00792936318613105
Fstl4	0.0126988356804023	-0.00777378887908326	-0.0238765675238234	-0.00394658483196942	0.00971231815909785	0.00736636227887831	0.0140381976451284	0.0109648080109798	-0.0144496309892818	-0.0089964768115197	-0.0042852701843668	-0.00378507581867791	0.00113107558151292	0.0250343324040631	0.0136927274478754	-0.00808267925992382	-0.0135755171004991	-0.0166026945590995	0.0132306252523172	-0.00370700219622903	0.00557866303218538	0.0159245896056861	0.00424751956880716	-0.017045933237402	0.0140582374522168	-0.0320883864713629	0.0107909906266236	-0.00736265959968033	-0.0119971372497228	0.0123367418924998	-0.00463255392636117	0.00531088792131436	-0.0106275387970515	-0.0272749009335466	0.0163867074193867	0.00233432543825589	-0.00526072054322887	-0.00767449909578581	-0.0178022136506322	0.0188816167076126	0.0123282065083684	-0.00944755637700878	-0.00708464735702623	0.0142557320201267	0.0112293524551344	0.00679220891724921	-0.01340770084211	-0.0119952684664494	0.00838421073743772
Ccn5	0.0374516672428273	-0.00441631516136549	0.0435359977784042	0.0316220840174533	-0.035089340377744	0.0401318776748809	-0.0610407731239568	-0.0234860388469273	0.0229749438027249	0.0164149908199946	0.0177805883709152	0.039925430565922	0.0657189496790271	-0.0179101523497183	0.0459980430323501	0.040763072962111	-0.0661466739833573	0.0444631226305404	-0.0540271436922062	0.0171436970539038	-0.0291832126299994	0.00323255727978087	0.00248038247752758	-0.00858715133220386	0.0103638763385596	0.0413626954318781	-0.0310104228057415	-0.0242529190914571	-0.0443072923046326	0.0223031025732111	0.019121694017838	-0.0414317140587254	-0.0659853545764914	-0.0390624026647993	0.0371862863346309	-0.0182472052974363	0.0149656450376598	-0.0286352257164071	0.0103745914631044	0.0336149702279718	-0.0427575092948951	0.0372478134210627	-0.0074685419151602	-0.000857297056175254	0.017802660041595	0.00665544896199998	0.0400907514878435	-0.0225437543518515	0.0085846384913049
Nkain2	0.00757640361903083	-0.00213226163304226	-0.0108679872315138	-0.00220801031282252	0.00465669810749003	-0.00597863341663884	0.0120855340170242	0.00656292398993008	-0.0162722160600145	-0.00513993365852956	-0.00437952826393303	0.00307651412024807	0.00419329915026001	0.0210565341517395	0.0140437056648369	-0.00793736606032788	0.00657936332312324	0.002877032548386	0.00773538303945575	-0.00956133880688243	-0.000595739077015985	0.0320856200866889	0.0219910672090498	-0.0135253149970674	0.000423403748369987	-0.0148369669169285	0.0136209010308714	-0.00454754127471349	-0.00714279341343464	0.0147207320565322	-0.00871034069593855	-0.0094481992094766	-0.00971093434534594	-0.0133512123092437	-0.00085349636635437	0.00190164908117944	0.0100384786822539	-0.00487648136195063	-0.012405601288484	0.0164835289386193	0.00644177061585503	-0.00761700409723175	-0.000865142805542921	-0.0118554923122126	0.00294008522403859	0.0130977185852798	-0.0316739772209574	0.0063291300274504	-0.0263573199983575
H19	-0.0364234804073538	0.00289359528866259	-0.0626229246766688	-0.00991898816515425	-0.012080579895824	-0.0337774649905245	-0.0185366633709388	0.0169285567814041	0.0683627473880019	-0.0101212106373574	0.0375730719663025	0.00334422898609513	0.0453548935467289	-0.00557991154810707	0.0204475045470182	0.000590367762145177	0.052618009318114	0.00490452865019601	0.0240989749619679	-0.0550974254800366	-0.0486893007745081	0.00805311346850844	-0.0806604233048288	0.0621420959379765	-0.0107009379300832	-0.041948002259691	-0.0554691879729809	0.0321332544584667	0.00918456642469791	-0.0473926026430632	-0.00587641665633787	-0.0287252140004922	-0.0371729624599066	-0.00536087241895297	-0.0297440406328306	-0.0443323976714142	0.00135461941162826	-0.0298686540100112	-0.00573250023121503	0.0231290710044979	0.0469714616659811	-0.00453797370237936	-0.00390499205410836	-0.0252646054502933	-0.0199097988233709	0.00382659847048876	-0.00160635335574156	-0.0910728502613255	0.027068694280601
Lrrc7	0.00226851504910273	-0.0105923525370955	-0.0242800195008964	-0.0106739692406793	-0.0355544918475392	-0.00191787574638377	0.0155514499983341	0.00839931728361666	-0.0234657617382577	0.0166309417940875	-0.0282346160365075	-0.00172389345882885	-0.035365148215708	0.0312747925283939	-0.00887880216487995	0.00863720079276874	-0.0281078844825671	-0.043039372801237	0.0148625368727155	0.0326270994700844	-0.000475789678493111	0.0450069310421251	0.00444255300039666	0.0100721336676006	0.00118709566165387	-0.0146155873613829	-0.00304869406543814	-0.0590073126264242	0.0137235856827039	-0.0381086269937791	0.0217358306680193	0.03430468446622	-0.00134503826522241	0.0140022723195556	0.0163123665761584	0.0373385601978196	-0.0135731243849377	-0.0117531210431905	-6.26429124544435e-05	-0.0213556533441347	-0.0452220250512857	0.0420957691230077	0.00497309007415342	0.0123192596762713	0.00787394579584341	0.00517401178715591	0.0528068555948571	0.011859600261983	0.0259211417945685
Ncam2	-0.0124957295391822	-0.0109945401717647	-0.00509112604153736	-0.0139846117638097	0.00174857979825014	0.00101988803273967	0.00731503238015518	0.00798465396794559	-0.0140139229297306	0.0197654143460641	-0.0109833592965105	-0.00772677869247305	-0.0141805674719877	0.00281644856854879	0.00262840795733277	0.00899025538654523	-0.00533740831543663	-0.00170696225967916	0.000608862876703012	0.0145577517612784	-0.00357237050825325	0.00827297801238176	0.0194105543506558	0.0322892017159186	-0.00306548942192598	-0.0213301212890349	-0.0100641117648447	-0.0144040534435197	0.0083462419526513	-0.0257988961097119	-0.0145811635508537	0.00132264881498912	-0.0277227392063013	0.0186927160674851	-0.0066151182251864	-0.00976389572944657	0.0189907154960849	-0.0265319302318809	-0.00458469994230295	0.00594440179757563	-0.0190246505167593	-0.00923454356894243	-0.0225258947829584	-0.00995629849587862	-0.0102307144812074	-0.00714536713928406	0.0348857014383324	-0.0135482568745735	0.0158974017474473
Nhs	-0.0120555899412541	-0.0526734278367623	-0.00264431101245326	-0.0239316784790365	-0.0300164589090837	0.0152432690961822	0.026726790323817	-0.000823779973405219	0.0451713262692373	0.035408824680905	0.0153487600257599	-0.0338644764897622	-0.0470130508704882	0.0149581689689569	0.00643892988362789	0.00392222991902441	0.0152498012763468	-0.00691293441908316	-0.0211037956325603	-0.00922955188803366	0.00110564357420461	0.00283469995300349	-0.00960371035421461	0.0269375893361245	0.00430879447947277	-0.00401878007810832	0.00918532012517019	-0.0488647921765716	0.00259231452585248	-0.0224973689284933	0.00268588088345653	-0.00792304026275684	-0.0375540633420705	-0.0139203667460291	-0.0257318823087406	0.00744446604819143	0.0481058228857728	0.0133933758953492	0.00772075348031494	-0.00440266420298081	-0.0254439718633808	0.00584313084418248	-0.0268879726371335	0.0132799182301251	0.010394504916547	-0.000596911729620057	0.0247647884698583	0.0153266040925441	-0.0469438246457183
Kif23	-0.00845552790626175	-0.00375495255430143	-0.0141480303828646	0.010938717421315	-0.014078488324981	1.97118552106988e-05	0.0211900218888717	-0.0165233113765648	0.0276323776650713	-0.0113892100001933	-0.0143692001437763	0.0549150671630668	-0.0174684555531294	-0.0150915397464659	-0.0177395477765388	0.00551922214922148	0.015957883417592	-0.0117326582485711	0.00183340201259339	0.000592256385923582	0.00893233551991668	0.0119567071582266	-0.00240667106028998	0.0187496020197209	-0.0130552763635202	0.0238625582867178	-0.00244480374494681	0.0162985079587919	0.0165973042210438	0.0126682629054747	-0.0234942549423262	0.0296502071163863	0.00920560080834814	0.00460414138177001	-0.0216311366057078	-0.0346024475318503	0.010019522802219	0.00147138132259823	0.0225848007852215	0.0450265656568303	-0.012785721783007	0.0823886419504191	0.0574960884209063	0.0353073439399572	0.0279531399806834	0.00215303036723378	0.0296451573823592	0.0116511755910798	0.0377525972908561
Cyp26b1	0.00542614925372408	-0.00851078242410012	0.00869541824169706	0.00720514212482657	0.0106255581630799	0.00913708297848699	0.00304880051194192	-0.00789872564722817	0.0189057627266325	0.0326661747621016	0.0288391522758577	0.0170070054007654	0.00199083280002059	-0.00479562885180288	0.00669799000505741	-0.00200010201507351	0.00136493090103589	-0.00858070380755986	0.016325421667349	0.00674034461643296	-0.0163440524703002	0.035068504311964	-0.00488396956762438	-0.00908044697031274	-0.00238473176443396	0.0064711385411774	0.00187995501943747	-0.0234910667547744	-0.00166142431542056	0.0240539136029869	0.0200958271213603	0.00189584617226881	-0.0151230342632345	-0.00235777612168726	0.0143697020227777	-0.00320228741844212	0.0134091120671527	0.0208418409871336	0.0156252070972811	-0.026436173868087	0.0228863482670203	0.00430328452307992	0.0112315625605896	-0.00528318561623064	-0.022804004212457	0.00233108873776152	0.00699048008725286	0.0110230467574712	-0.00718545856114927
Rit2	0.000323966666518877	-0.00021669871546957	-0.00207498947795366	-0.00165230614463032	0.000427784598624998	-0.00023786591082197	-0.00134274492472828	-0.00132368331476187	-0.000230893350090369	0.00101958322030177	-0.00199215805444696	-0.00133546763561866	-6.32225861832603e-05	-0.000805023445526104	-0.000217764503823167	0.000969977259505972	0.000445273670227043	0.00195866975294316	0.00150665296120744	-0.00456547135862193	0.000726242402116524	-0.00012432946015986	0.00113156446215393	-0.000778013203363669	-0.00112040641199243	0.00407202460792029	0.00225735436877943	-0.00403118582232306	0.00814767462632406	0.004764824834379	0.00248094798608938	-0.00730828160673588	-0.00315656709915534	0.00137430843556581	0.00144119260145088	0.00920628546427235	-0.000465218533022963	-0.00418656699161934	0.0030163323723296	-0.004218647928763	0.000115125728815412	0.000298895013743	0.0017117512743955	-0.000910193941723561	-0.000802039796213455	0.00728432266281902	0.00399991544187161	0.00853916813002782	0.003566040968321
Anln	0.00913250609046485	-0.0273971240011929	-0.00267154414631937	0.00831615732434325	0.00702223656535302	0.0118819084101372	0.0272535070622009	-0.0246964825485435	-0.00266796341171646	-0.00820663996107646	-0.0224062515464569	0.00222579881298987	0.0375495726828426	-0.0221613868950593	0.0210651372490456	0.00507482026917074	0.0153404080825656	0.000123060218496378	0.0166955800173865	0.0259239479638096	0.0169940854424076	0.00359708792349084	0.034375653940482	-0.0204363396569034	-0.0222816682229132	-0.000982776870404144	-0.0203345093702413	-0.00410651577644318	0.0191243848673739	0.00095497319438902	0.00315373984796555	-0.0079353075862392	0.0264167111551927	-0.016120272135668	0.0170677942773013	-0.0384992918132583	0.00234438534820181	0.0138121640672183	0.0289144905633783	0.0279412594978166	0.00748655183091042	-0.03639522558335	0.00965999592314423	-0.0166508289559681	-0.0281115925389813	0.00137353396400224	-0.0496441097964589	-0.00823156190233621	-0.0256415255606939
Esm1	0.00427662768243706	-0.00190614439766928	-0.0013071261294979	0.00370426968302215	0.00173766874097982	0.00628276045814753	0.00750280782581668	0.00132747939835234	-0.0108528266953113	-0.00340843288492689	-0.0029631763445921	-0.0036183370705167	-0.00108126348406826	0.0192913855838468	0.00839540258140108	-0.00976363417866404	0.0136108019359293	0.00258397826883681	0.0159021226753661	-0.000587795425699728	-0.0132741064970577	0.0174001471568856	0.00330713267893471	-0.00765481944322853	0.0202891340214414	0.00425731766848299	-0.00905897353426284	0.00939273842017449	0.00187156902377118	-0.00552849176516108	0.00341620236367978	-0.000142636799117621	-0.00820345893494458	-0.0213950785885759	0.00683203183692142	-0.00356140875690824	0.00162946769622475	-0.0045744840658878	-0.00450858028642716	0.00972303397805452	-0.00545489826301874	-0.00596913180330357	-0.00344350798927511	0.00121776945483417	-0.00979543466861948	-0.0127994036438794	0.00197849920595733	0.00263492009396228	-0.0113175084634391
Esrrg	-0.0161461775655751	-0.00725093602197523	-0.00138499620979259	0.00893031580414206	0.0282115139328141	-0.0149469769285942	-0.0208036520835812	-0.016336436484203	-0.00205942043691367	-0.00212822050946803	-0.0229429993110274	0.00967503759389554	-0.000546074246353588	-0.00128553664423833	0.0179723731370608	-0.00998304724760622	0.0254815811455167	-0.0360020958365833	0.00660809086775647	-0.0320299774086598	-0.0386073293807411	0.0312082400448545	-0.0728155823584191	0.0214118013351549	-0.0269936502444589	-0.0107833448926401	-0.0113120576195599	0.00951226982836019	0.00877238425959884	-0.0288828407343714	-0.0227391190564579	0.016767235891084	0.00149700847448749	-0.00291527319339342	-0.0385863776799579	-0.012766755416865	-0.0134055284750736	-0.0290545393621221	0.0105107680481856	-0.0433515137738014	0.00461501389129504	0.0235050924957168	-0.0342111947610214	0.0171037467301725	0.0320946995781103	-0.0185736674697124	0.0337259951893003	-0.00208973338451746	0.00942306959440508
Sox5	0.00800404991640075	-0.0276164157444322	0.0431086981145401	-0.00615756222321266	0.0295153029580084	-0.0832861862269623	0.0349563425108654	-0.00178181266441709	-0.00548186675125029	-0.0110579800822431	-0.0139719025929165	-0.0112853142436367	-0.0133685890781045	0.0231788878721046	0.0257266542578852	-0.00328282517279212	-0.0301462842048117	0.0239455165653631	0.0137903431865836	0.062640845333984	0.00796087330841303	0.0180873732562088	0.0115122542282451	0.000491908167332247	-0.0239706484914226	0.0154397985710064	0.0721052586831824	0.010691281578633	-0.00971377963842292	-0.0222258852177524	0.00262647646862036	-0.0337979472495898	0.0055628368260847	0.0547466159363816	-0.0437781439530352	0.0452520576055762	0.00192796698210008	0.0154383490371491	-0.0175571590076529	-0.00541735353254521	-0.0233704549803574	-0.00263021703955497	-0.0193145551369831	-0.00477445025932768	0.00184034031294943	-0.0112632451240508	0.028189260115572	-0.0160652013568989	-0.00639532246484482
Plcl1	0.00915896266922698	-0.0595908746426668	0.00532029381672687	-0.00965392412871291	-0.0460429296447385	0.0198214118650385	0.0136171347121819	-0.0333540046310488	0.00720896991955401	-0.0589941939661917	0.0219961376801924	-0.00808270720402823	0.0115076574001611	0.0314001596605465	-0.00876033146518073	-0.01381567945528	-0.0357976697966818	-0.021509222313017	-0.0200700282785458	0.0154928234280007	0.061503329905246	-0.0275710114225598	0.00267924756058622	0.0235252724221786	0.0198717733315236	-0.0145431987085479	0.00756357715977486	0.00854371425881467	0.0138967625809418	0.00574748153965667	0.0388347889812902	-0.068976119076002	0.0291332290726868	0.00014258584214696	0.00923585700809672	-0.0225861429847652	0.047823920373344	-0.0101196488110929	0.0480964648616632	-0.00789861033447765	0.0142924904697696	-0.0047470214896631	0.0082237044643162	0.015925870619802	0.00544494318858351	0.0015099393187437	-0.0280896760785979	-0.011468024109422	-0.0274783964799613
Nrk	-0.0296843978916594	-0.0251451979100937	-0.0370498854889787	-0.069448960802166	-0.0534010591689525	-0.022216016582232	0.0261375584831432	0.0237670313671146	0.0160010950813178	-0.0352417473532229	0.0129060935158405	-0.0104264288036321	0.00332452289041217	0.0130743048818788	-0.00943788212341615	-0.00335556944377135	0.0199990364312823	0.00727686588808449	0.0169958410999631	-0.0153237159709298	0.0123079357895784	0.0116754600611323	0.0161061440866067	0.0116982326291143	-0.000172693864778472	-0.0236734745009354	-0.0265411211319438	0.0338400969695257	-0.0074339433747626	0.0334869889562574	0.023202662676295	0.00939779925246456	0.0101401582494604	0.0384237199577506	0.0148215452467927	-0.0261667415095154	0.0451155677186169	-0.0261222714665075	0.0306020433854342	-0.0174455505443503	-0.0169255608176358	-0.00107868224994692	-0.0221704041234	-0.0875691743997567	-0.0326973557577773	-0.0132744200950158	-0.0121769977932205	-0.00829337580976859	-0.0228094468326147
Slit3	0.00259394343871269	-0.0373018544441838	-0.0279793481015782	0.0415618315464004	-0.0731701408531592	0.0198893005985501	0.072175402288922	-0.0337994691118972	0.0122516874265726	-0.00877735657316315	0.053013615236773	-0.0311205899528763	-0.0305692346797495	-0.0124077942706149	-0.014546750890618	0.0426929032673603	-0.0828061321499862	0.0409287418032276	-0.0437066469638684	-0.0272234438981021	0.0385225912507072	-0.0423144220731709	-0.00762822609823707	-0.0251052033278318	0.0234099888493433	0.0172016287510295	0.0111854302768011	-0.0145581025802445	-0.0186168468451313	-0.0332558771841292	0.0420522946558005	-0.00536563523437077	0.00230828158886382	-0.0500479062761243	-0.00116239282198363	0.0108386542802343	0.00378029147361984	0.0220556228670546	0.0215082596382492	0.00101902013102308	0.0265370346738529	-0.0190945697246757	-0.00207300187974793	0.0471711025989513	0.0192853285931244	-0.000130975088748034	0.000229722137244758	-0.0471713369828951	-0.00675203126509544
Tafa2	-0.0076526631805726	-0.00491726922924831	-0.0128014529556636	-0.00105516577380205	-0.00865067219828774	-0.0105709661356979	0.0121178534717701	0.00396450111835997	-0.00424441433877264	-0.000510621274087004	-0.00221078004782137	-0.00644339480452356	-0.00715392722338435	0.0205466400460409	0.000647064800555754	-0.0026405338872067	0.00254713132537343	-0.00452759346248786	0.00608942093781656	-0.00585856714516654	-0.00693669662048918	0.020504405732796	0.00122369428037846	-0.00034623011493213	-0.00819708881874946	-0.0117718910896034	-0.0057177397697895	-0.00172491261649109	-0.0189294199239763	-0.00773772207835338	0.0334779830809484	0.010128669185845	-0.00341558456720856	0.00587952174612841	-0.00683258802398194	0.0201574265052489	-0.0179252707590634	-0.000226277867193951	0.00039639068419036	-0.00470653309638679	-0.0174532283255303	0.0127678090383028	-0.00442582652385424	-0.014393301596387	-0.0115706212109421	0.00472652790668504	0.00737867221770896	-0.0268464722567817	0.0120948961863755
Hs3st5	-0.0236058887833027	-0.0132947890041371	-0.0240657330677558	-0.0255340331889372	-0.0307433125788095	-0.0327390531406825	-0.00976170397716584	0.00396533839995737	0.0125552651174777	-0.0157168577411394	0.00372322331798159	-0.000825308567612094	-0.00157657180681925	0.00247698831147823	0.00513047572462958	-0.00353340702162397	-0.00573952910363038	-0.0117039490400988	-0.000506517836430054	0.0233890467371728	0.00769925927099392	-0.00472642177555013	-0.0300293258577561	0.0464188076287131	0.0146216123298088	-0.0550883960609814	-0.00746852212680366	0.0275571425217449	-0.03065079365124	0.0083964358953705	0.00941894572786924	-0.0453418551094407	0.0344905638229078	0.0338106482701061	-0.00571008559903518	-0.00760265264604142	0.0111082917106188	-0.0492461063038011	-0.00728543944411039	0.0168014634017011	-0.0243907585392155	0.00788738902700832	-0.0205932609838851	-0.0527623065898469	0.0174986872993198	-0.0138208649539651	0.0164501168797481	0.01855656907816	-0.0131462194363716
Gpx3	-0.0306758358066625	-0.00458839785409675	0.00233088073928853	-0.0070930461264913	0.0406094650838576	-0.0207561626473149	0.0158961678048429	0.0392329815248884	0.0599331482414424	0.0227414307258611	0.0486105953522824	-0.0296176357280348	0.030195672492734	0.0201359588635442	-0.0532095429616491	0.0119032903140832	-0.0247455997770769	0.0551172698595209	0.0266574929571471	0.0804512821773214	0.029457044048759	-0.020932696225642	0.039535312757159	-0.00644204496450862	0.00921188734052572	-0.0265167369381206	0.085143556678421	0.0647230471780927	-0.00873176611272165	0.0520010596306622	-0.00896273649180275	-0.0310786564478485	-0.0187276995477779	0.0257064897077726	0.00272407171671069	-0.0464578005187264	-0.0132826923009117	-0.0271224222073156	0.0142603430396322	0.0088036611359195	0.0182088005453258	0.0030808119800512	0.0316032924484499	-0.0416516631422837	-0.0259696720028146	-0.0585950706858586	0.0120029201505515	-0.0305076435637495	0.0148081512637795
Gabrb1	0.012943910585302	-0.0130769056458462	-0.0248334104862933	-0.0112543321228003	-0.0172936914512246	-0.0176653882906389	-0.000937812258355004	0.0119948095946605	-0.0227516606444984	0.00809722534112147	-0.013969112968483	0.00732521792748189	-0.0117655370338591	-0.0153473510338129	-0.0124853800379747	0.0216344827095557	-0.0205917503664541	-0.0239411111534235	0.0112845472766651	0.0135227026437905	-0.02295154604937	0.0167109705039293	0.0411864773053875	0.0246433240107797	0.0209901285244299	-0.0396987221993176	0.0191658064431072	-0.0121595558732695	0.0089104203697041	-0.0288484584319905	0.0381746982728221	-0.000459823808783511	0.029742100233766	-0.000570522540430568	0.00609422953631691	0.00597139137604453	0.0218632984851936	-0.0262965077998453	0.00626006223929706	-0.000305273313275517	-0.0318566735070952	0.000339609557204128	-0.0589508808430625	-0.0141013083624294	0.0175826836735299	-0.00103729390117434	0.0440441816513102	0.0141842291047443	0.0464420921159459
Igfbp4	-0.0110470061917652	-0.0135655566671413	0.0545601801114576	0.00758040557689283	-0.0802515567225866	0.0365762774554717	-0.0386946620476881	0.0107183337197308	0.0687543896505683	-0.00882422340016589	0.0167887632396822	0.00146287213696617	0.0155887914581842	-0.0117365560507521	-0.0196464632845066	-0.00485769423480824	0.05966077064719	0.0035372452698723	0.0114140982557526	-0.031560795978393	0.00580106967864972	-0.00036479403349052	0.0390437215906527	-0.0640844289452682	0.0376454222338596	-0.0444250386981215	-0.0010138153476826	0.0354687314236548	0.0424826199640647	0.0562050852312661	0.0200279651355087	0.0279895961643905	-0.0255621405330629	-1.43429145267793e-05	0.0315316094625483	-0.0178988303034058	0.0116111180161535	-0.00956289802447257	-0.0120039846114474	-0.0111305499884439	0.0400910880053595	0.00595184232628345	0.00749943097372361	0.0126029140042509	-0.00129292841466731	-0.00331610648085833	0.0183201876425793	-0.082268926104713	0.0124875811536416
Cdca8	0.00580004206685355	0.0157620036714711	-0.00299737896095773	-0.0028142650591984	0.00504595224126733	0.00575665498610837	0.0463805219250804	-0.0251844504072466	0.0134024242699598	0.000796672571617417	-0.0183448245290791	-0.0114338135538835	0.0398548778258982	-0.0275704384273893	-0.00528027071763923	0.0071242000287637	0.0240480342246581	-0.00749403928975369	0.00658880829703664	0.0182716989484823	0.00185208523020519	0.0398584738820799	0.0428792017446924	-0.0087741634596433	-0.00881647061116771	-0.00575930104512784	-0.0379408216614191	-0.00877322194690182	0.0285456117037262	-0.0060653927002128	-0.025320617226596	-0.0491303854242096	0.0325407078923187	-0.00841086234819658	0.00614648737181506	-0.0119247927182383	-0.0126721255889804	0.00675519494196417	-0.0319974434354964	0.0275984781985296	-0.0355332476574063	0.0430620884796095	0.0408109680220918	0.0129282666518815	-0.0308748356474087	-0.0412066790522234	0.0149747767892801	-0.00788727779073526	-0.0729159132403144
Ror1	0.013429151051866	-0.0659051788346781	0.0442554025850002	-0.0323045667212604	-0.0288607464244753	0.0480822108524113	0.0211894076046918	-0.0610671409434289	0.0115609885192705	-0.0264936019792396	0.0250799583374274	-0.02039606576843	-0.0341085971037799	0.0144540760444989	-0.0170190450042023	-0.0151828397518613	-0.005375156209823	-0.00611541075352053	0.00546966359231178	-0.0309563384951145	0.0224044957365024	-0.0249266926042185	-0.0327939944939803	0.0228726120051108	-0.0171186704253366	0.0109748358933418	0.0126390800120734	-0.0238314982840175	-0.020650388281647	-0.0266626314427427	-0.00415131043687014	-0.018899806760239	-0.0662021863163927	-0.0332987026429539	0.0129837384023546	-0.0144216383112089	0.0131103403561106	-0.0280226450357631	0.0357730294210582	-0.00740543677288938	-0.0128873012836617	0.0132540615099086	-0.0113454437940057	0.0383755270571244	-0.0482265791010212	-0.0107608984858194	-0.014481753419819	0.0353285588550545	-0.010053058902707
Sorcs1	-0.00589745513500749	-0.0186483823221673	0.00935095697559151	-0.0232858051707568	-0.0011734392281213	0.0131879696405528	0.0235669823875381	-0.00652566580283954	-0.0190787483681798	0.0109222557111717	-0.00403408243145804	-0.00784584371303101	-0.0217243255971789	0.0191702608808263	-0.00972669901421111	-0.0132476974087858	0.00170279763267486	0.0238105349455748	-0.0174510168900788	-0.0188339060998861	0.00401491313486202	0.0324121799532766	0.0571753461740543	0.0120185012506485	0.0134479117339767	-0.00588567507569808	0.0316491896529069	0.022660141141641	0.0296439723148173	-0.0118019358892755	-0.000658596905071088	0.00195528598891539	0.00876307400660158	0.0422339396608438	0.0235216125722769	0.0169621185237649	0.0435153646152222	0.00364915796705486	-0.00167591609078326	-0.00822266192797034	0.0136377688688008	0.0477164425464966	-0.0171547167260273	-0.00249137615838351	0.0319164206003017	0.0148935556078131	-0.0119448711511582	0.0302473293838102	-0.0310086580454222
Csgalnact1	-0.0270045868425001	-0.0166678867475556	0.00609161404823462	0.0538868237327036	-0.0196770022979986	0.0222023992730624	-0.0366587446001853	0.00954235476589175	0.0146311922588007	0.0553774953342862	-0.0776415118686082	0.00444568823853364	-0.00830934813423721	-0.00254707786895876	0.000866131256798358	0.0215526948456363	0.0143372133166401	0.0192293979026765	-0.0261554628052729	0.0265735663569506	-0.0280480543381876	-0.0461317963300278	0.0124412234134851	-0.0105169235968427	0.0209471480779352	-0.0110281275545732	0.0167955260914958	0.00291663982373827	-0.0269025545510845	0.0353895601075636	0.0155326187195464	0.01266399579316	0.0363523326581654	0.0477562383052634	0.0118827422386889	0.0352106616281067	-0.0295528974939425	-0.00026302165588361	0.0247712700991241	0.0331152513547889	-0.0248897850455137	-0.0158412825046519	-0.0492435580677972	0.0267915746001144	-0.134512869236584	-0.0346222625481023	0.0116514229745838	-0.0264820758336572	0.00735312902052266
Egfl6	-0.0131226740299241	-0.0119265522463172	-0.0260945083380956	-0.0239983675951131	-0.0181172142359734	-0.00142111076923724	0.0151290516038735	0.0255930609308702	0.0279739208066755	0.0280640056626725	0.0103201420170838	-0.015931567979684	-0.00455703442740544	0.00451589577337484	-0.0186806522095438	0.00866231300750412	0.00332564906327063	0.00534095803855849	-0.0145990878927585	0.00137492481191392	-0.00741771316166048	0.0195721086214654	0.00708691039053143	-0.0257971746786146	0.00136877744793394	-0.00309264113345489	-0.0352007692521968	-0.010076798130889	-0.01618630316458	0.0169477100018367	0.00448793717104653	0.0403999607876618	0.0224818693183831	0.018055780911482	0.00786839303549436	-0.0113593586711975	0.00911053536363415	0.0169718052092762	0.0258379818164059	-0.0139162859598669	-0.00575971832880855	0.00963292448768004	0.0276570844234588	0.00130543264897059	0.00834670532673178	-0.00555581770855572	0.0180094488861338	-0.0539111503421935	0.0337862030296937
Malat1	-0.0211823676243777	-0.0903458932206569	0.0331313564507297	0.0683286097163208	0.00897802958143709	-0.0519357045142397	-0.0278642906807298	0.0271212187011317	0.0104090583031792	-0.019642490921155	0.0203823594383306	0.0678075456153313	-0.0141169316039362	-0.0516062601637724	0.00320307860785829	0.00649066813187568	0.0156751124599129	-0.035528056995399	-0.00108456298890956	0.0152768167588821	-0.00221454665606529	0.00418958584686894	0.0667465723834812	0.00591418164434897	-0.0387467760110981	0.0376929110184995	-0.0239467046925455	0.0107585795864881	-0.00136677833826871	-0.00412293090923678	-0.014849712056322	-0.0139349249876232	-0.00862778026441022	-0.0369710658675282	-0.0158842240118128	0.0480105671648329	0.00406806601087712	0.00209385543351342	-0.0185633342930745	-0.0262726850520679	-0.0183544200658509	0.00641155612294995	0.00921374175562551	0.0231987984438076	-0.0224283359580687	0.0148474028957269	-0.0198019479735448	-0.0157372577092988	0.0283184774305526
Adamtsl3	0.00740742137915541	-0.0410792489504759	0.00126155911459632	-0.0131090432151345	0.0285795537519768	0.0593897096976384	-0.0669299807729253	-0.0350221787524613	0.0372722830227146	0.0146517935944908	-0.00625047150647653	0.0228754800762851	0.000628238555007124	0.0362900763802698	0.0309409960640743	-0.039647596197798	0.0568485604182939	-0.0292136694842087	-0.0193935726381281	0.0410052081677405	-0.00278224437319766	-0.0189132055566914	-0.0407968532387752	0.0244390032881345	0.00046074082836286	0.0153989919754233	-0.000536239808938047	-0.0473758425689616	0.0469566551955825	-0.00828198854056699	-0.00183352059794354	-0.0353851604783101	-0.029838163704608	0.000355648050926273	-0.0340192022911884	-0.0299947410574651	0.0225486219129019	0.00341854704082808	-0.038955159194181	-0.0151043801428788	0.0255286469638139	0.0208873331150446	-0.0394636583676232	0.00986826689199449	0.02444262192018	0.00818226490446454	-0.0244380523853967	-0.0222921007441239	0.00513404191572278
Oasl1	-0.00338331411822832	-0.00128641977975928	-0.000610363978033364	-0.000629168171664683	-0.00143839336811406	-0.000948527836741775	0.00180009860840409	0.00686615903568653	0.0128524770090313	0.00481014332671527	-0.014775913867265	-0.00526924667371018	0.00892383059261612	-0.031163145076888	0.00615000767451555	-0.0893497444001498	-0.0504660170024452	0.00191979238226463	0.0165887215209719	0.0078208979760975	-0.0078963738302901	0.00348912929317083	0.000749284545519575	0.00321777309192911	0.000291334396876054	0.000233625524247944	-0.0111262094647169	0.00663162370453588	-0.00316855018934843	0.0105054734749966	0.0151740550521232	0.018228810749964	-0.000759584843295408	-0.00464373773973138	-0.0164864265849448	0.00182348353721053	-0.0122087476019961	-0.0139893963782952	-0.00374821019288757	0.0146068670438122	-0.00714327316520848	0.00906047554436596	0.00371858997048178	0.0150592215487031	0.004061284256094	-0.00770705143694361	-0.009034255241931	0.0151271326798379	0.0036092561802929
Trpc6	-0.0103263373824262	0.00474803329323441	0.0175355524109176	0.0116722917468992	0.0171442914926849	-0.0573525410539368	-0.0153574842969521	-0.0237585284566127	0.00895966154725721	-0.0448485953095427	0.0176070554668298	0.00386568324770446	0.0219949123791547	-0.00336159221684289	0.00381065473385011	0.0366517923561902	-0.067417887408101	0.0574703388551072	0.0369064236584446	0.0482694717095329	-0.00744343413405112	0.0236108962233623	0.0205995831345698	-0.0130186889608929	0.0118366865579123	0.0220665231775231	0.0360058422805359	0.0085559383150941	-0.0259463343745771	-0.00381925977791152	-0.0133077946198059	-0.00826926182290383	-0.0323743542714136	-0.0178672159335677	-0.0217091178131427	0.0350056440641522	0.0139911174973187	-0.0142137697304126	-0.00370975893986312	0.0208030647303582	-0.0443782276206277	0.0148786553375666	-0.0491693494728365	0.00959452460710094	0.0319034222788214	-0.0253497610488711	0.0108040942788571	-0.00317435291977751	-0.00403219354977148
Kif20b	-0.0121086627617912	-0.0355664797328983	-0.0110874103084828	0.0303505099119064	-0.00774733631617547	-0.0192366449941044	-0.0291505790001441	0.0296352515260309	-0.00688593138259036	-0.000751089257598482	0.0274647947946148	0.042378364333511	-0.0291207996400757	0.0247560868590446	0.00779074297258318	-0.0191646754147281	0.0285395276669517	-0.00265222326807064	0.0069292720901835	0.011913987652221	0.0037876018807974	0.0148902475729918	0.0303453936388541	0.00435104910881823	-0.0452088827233639	0.0191867588057214	-0.0122804166826254	0.0066474033058378	-0.00990872840443537	-0.0115004785572751	-0.0266090578988678	0.0339205036579492	0.0337719770004929	-0.0252109443675428	-0.00952231691096838	-0.0185189154639595	-0.000810134124964244	0.0211410817669956	-0.00202507653516309	0.0377535053067413	0.00744711634273622	-0.0169061350421663	-0.000914810891036799	-0.0194776056336992	0.00137080056968348	0.019470510292478	0.00130679559842177	-0.0390973491345853	-0.0269359175057656
Rasl11a	0.0288168935290917	-0.0135904787400401	0.0583774170900811	0.0134766148025524	0.0179406372770757	0.0564021419468858	0.0207550260517224	0.0135004527805759	-0.0417671540132583	0.00829278646324799	0.0619721845588189	-0.0111884958413098	-0.0401688935968501	-0.0480758479887117	-0.0307293620714582	0.0129188466130247	-0.0450862608363407	-0.0124567313195733	-0.0519388244693126	0.0308656589431888	0.0129766827811916	0.0210677443186242	0.0149454425756288	-0.0166480750145676	-0.0243859082371416	-0.00734779435842454	0.0104823193074069	0.0341380502701092	-0.00716567844863853	-0.00186303204005661	0.0275593881603961	0.0197793616360743	-0.0262871552875379	0.0288769781127461	0.0607694242047259	-0.0123652942323347	0.0256669057459516	0.00495905822380182	-0.0178161317628485	-0.0269442263353831	-0.00984237476420511	0.0126674681507841	0.0187196571998122	0.00137191282333604	-0.0268580010761842	-5.01431816965796e-05	0.0378084296295809	-0.0175077617253616	0.00594596865893608
Gria4	-0.00896308217036631	-0.0290984503687552	0.0205506105339465	-0.00947624726960431	-0.0125425319607905	0.0341414825599104	0.0158126967737225	0.0056250751818814	-0.0344154293695342	0.00104213322482439	0.00513287514693074	0.00238531139467758	0.00823250118200466	0.00278423724276911	0.0106389011000388	0.0189730634465464	-0.0321041901525542	0.0161479626155341	0.00152587439991418	0.00802968011893507	0.00433711716778405	0.00996518488260068	0.0135902173969982	-0.00979235373359912	-0.00199663303463488	0.00114485251662844	0.0205799625659427	0.00575985514439743	0.0317796118750399	-0.0270170825060024	0.0188012168031567	0.0184405625899386	0.00982982572014267	-0.0561040600692407	-0.044935031602686	0.0276279909192725	0.00591302247731679	-0.0223959425352033	0.00253189161340551	0.00838763548510563	0.0162102249169626	0.0280088029163604	0.00444136133404984	0.0190165407451871	-0.00871287105793231	0.00202043533717213	-0.0362825476738311	-0.00951302846267481	0.0383828301902448
Errfi1	0.0142249669689572	-0.0271049015880243	-0.00725260266975722	0.0186355516824756	0.0294892983721895	0.0156485067801661	0.0336737445282076	0.0198064590272823	0.0329610889183315	-0.0565321473582133	0.00201750101480289	-0.0350533687784885	0.00735212886162219	-0.0110223291630398	-0.0111336020143491	-0.0121841107636765	0.0379564115176039	-0.00260989424481292	0.0527525657528465	-0.0450652909921302	0.0637393850133608	0.0301769124124881	-0.0146874780659862	-0.0532086608379149	-0.00595570393213195	0.0094733602020225	0.0420135164221759	0.0296248176485855	-0.00728001551698844	0.00491439188519151	0.0196366396035322	0.0305066527030265	-0.0159936968227498	-0.00565946878189492	0.0192140718617451	0.0465279035769068	-0.0101391964356466	-0.00999059155628503	-0.0529273213303871	0.0289115289372672	-0.0465230666652469	0.0421579273200273	-0.051323951380526	-0.0475779630232857	0.0268710101457795	0.0175417050196127	-0.0382890842957445	-0.0317587066239192	0.0367116431608137
Col14a1	-0.0161801417518347	-0.035804033642914	0.021954412068568	-0.00114822828824551	-0.0881391058182266	0.0657275102153566	-0.00121149327994769	0.00848587187498255	0.00971064179850088	0.026685115854726	-0.0375987305215378	0.0187587261623166	0.00538932830244	-0.0165963163834863	-0.00910757982506772	0.0379717653450512	0.00807730477879226	0.028355441037419	0.0370084976886064	-0.0150607384099458	4.33596942292681e-06	0.0177735321787878	-0.0540231283900902	-0.0225521199675368	-0.0146769355556713	0.0136015808010721	-0.0364924817825032	-0.0316727313978383	-0.00821561235202101	0.0641506614396582	0.0164790493090051	0.0282381388914401	0.0129654736781334	-0.00133649107196579	0.0155425352726303	-0.0218377552334478	-0.0355428604456609	-0.0220512561207682	-0.00715159682484179	-0.00619999152605135	0.0793553599111321	0.000186687573796051	0.018424030041717	-0.0232910457930213	-0.0493629282260136	-0.047807757378926	0.0149791539995206	-0.041652034147484	-0.00457767086955037
Rasef	0.00203548287936829	0.00184104657657265	0.00165784868560155	-0.00219007675611021	0.00238651900684296	-0.000861243529874851	0.00195340738435058	-0.00324489405587114	0.0025963938121394	-0.00121972023404939	-0.00234553967350868	-0.000537690884335509	-0.00218283083484074	0.0076746958281238	0.00173512556934313	0.000631167086308139	0.00153508428005315	0.00271026876285004	-0.00157932228281224	-0.00350471779811487	0.00239954032005904	-0.00519381286137818	0.00495924053436319	-0.00712473789396993	0.00167183294904677	-0.00258658382326518	-0.000365134962440442	-0.000226120749779819	-0.00842639045738446	-0.00268593632496813	0.00772892533430627	-9.02492572766977e-05	-0.00267196363900528	-0.00591314339538523	0.0138621169631393	0.00431733897858927	-0.00194742846734719	-0.00953159744410534	-0.00427243631240252	-0.00193120505556686	-0.00443150991628549	-0.0031988670134651	-0.00749117978813276	-0.00549186861089627	0.0083519836977501	-0.00926446164592137	0.0115598740372382	-0.0056036628016262	-0.00532498339620429
Fbxl7	-0.0206649446728334	-0.0439124216609433	-0.0268759050754081	-0.09182934233963	-0.0349411859373094	-0.0558384258953076	-0.0196376697345785	-0.015450586464651	-0.0391552398334664	-0.000923120153371096	-0.0209329498170024	0.0133891111067876	-0.00680375981258067	-0.000615617631461857	0.0132011958226369	0.0141101658197952	-0.0340725848822047	-0.00854792777706003	0.00239622481753865	0.0146088305312449	-0.0214986952673498	-0.00860940541599048	0.0183449579748296	0.047599159343771	0.0461564699816507	-0.0353037345288946	0.00242172133230679	0.0370174822258611	-0.0371309452937865	-0.00721615938245304	-0.0126975060818469	0.0117739431809938	-0.022342273019542	0.00917748854514872	0.012606168929733	-0.0182804633581814	0.00407516073172134	-0.0633203927938965	-0.00828258868550363	-0.0198201068815033	-0.0263011732091468	-0.0107327872224456	0.00702529010481425	-0.0221938631918413	-0.0166384582806096	-0.0229873253154227	-0.0291718105937855	0.00634134993395494	-0.0111057404400883
Creb5	0.0293457601112553	-0.0216417964406115	-0.0194259330270493	0.0144302136900605	-0.000618108237700491	-0.0395159026457326	-0.00816480412564803	-0.000610630073867413	-0.0144615784352328	0.0118969634745453	-0.0337306634377759	-0.0231862308919782	-0.0241013855019749	-0.0469618268368525	0.00716736183078847	0.0270715432532955	-0.00321851922432006	0.0263511159916437	0.0284816133854365	-0.0140849850387118	0.0215203331290344	0.0353694382950224	-0.00773390420041139	0.0669197293778667	-0.00695596928672716	0.0104284793939814	0.0156924679914276	0.00626257447613033	0.038542881646945	0.00490530290123252	0.0378892926151968	0.0039761796489712	-0.0490728428637479	0.0282706834920234	0.00135105824387749	-0.0408287421355389	-0.0554060585964182	-0.0327545343599731	0.0312021820333319	-0.000385674514262425	0.0515761867168935	0.0361877521316634	0.0220506029443705	0.0185159981504052	0.0490806254048456	0.00406395339687762	0.0413464999579465	0.0530734330266043	0.000380771360993952
Rgs6	0.0177398117058459	-0.01475462953596	0.0159691716933942	0.018845732784483	-0.0170239629565863	-0.00464851674131226	0.0041643872304471	-0.00470580246557189	0.00483539975145804	-0.00541527751639839	0.0173632547904622	-0.00158341033234414	-0.00607723066202124	0.0172968915488622	0.0120096677604759	0.0105436724578483	-0.0049195016230229	0.00375041237127298	0.0352273313147147	0.00135986161376993	-0.0170588637145959	0.0271405768668746	-0.0277835970757517	0.0385359299285249	-0.0117877956977201	-0.0252127919738347	-0.0326230036922809	0.0192069536112717	0.0304268166407671	0.029070510003908	-0.00937954162661429	0.00863567550943302	-0.0033320730614102	0.0179637037422831	-0.0156941605625417	0.0374616019237416	0.0202994716217249	0.0123947216387685	-0.0251396693460482	-0.00113350369207452	-0.0317819794179032	-0.0183431441769985	0.0023647443399384	0.0599876595385371	0.0379495072719651	0.0202094075649522	-0.00565183798586515	0.0794866270306889	0.00125600466834669
Lgals3	-0.0143926495816187	0.0105553017504975	-0.0067215720729157	0.0408434960903231	0.0151915472158432	0.0132947779743018	-0.0186621112721364	0.0838360738333919	0.0114098287492127	0.0184925816246141	-0.0396559126256954	0.0276319760383635	0.0365473045785704	-0.0383307479562245	0.0229422302383163	0.0545836015397083	-0.0130170564474709	-0.000407656999474105	0.0641075459450126	0.0242049449935647	-0.0524058308800837	-0.0567528454520475	-0.0355624835356345	0.000802747838994694	-0.00852943435803115	0.0033791723942148	-0.0259392880655694	-0.0394538611142077	0.00313607471415493	0.0197565523844913	-0.00423269543584029	-0.0278996785942447	-0.0242790906153154	0.0513926173033288	0.00758788577117275	0.0493620906184582	0.0240761472349584	-0.00642664420975701	0.0390044020972083	0.0267161168291568	-0.0169557980053108	-0.00740110971470091	-0.0750504845404806	0.0792142351427532	-0.017885856834048	0.00134129472005415	0.0046387414243805	-0.0107269687768521	-0.0179637833690186
Aff2	-0.00353051450562065	-0.0360463270756181	0.0424342080744817	-0.0142387414405953	-0.00719996980742338	0.0266681132524385	0.0188160342743311	-0.00651691152136226	-0.0241387958978157	-0.0135169013953984	-0.0137338563456109	0.00512579322092281	-0.015701485745528	0.00900886583216696	-0.00572958112574111	0.0141926320005	-0.0112826806971515	0.00667618252903021	0.00430661098508308	0.00107266981330703	-0.0243696128051701	0.0427803657500659	0.0142036657838318	0.0344278252017703	0.0161519930844424	-0.0156456603229584	0.00717401901908246	-0.0206246148649521	-0.0196397500297814	0.0250715634625892	-0.0254094617033973	-0.00369773153844099	0.0236448741602776	-0.0152110595676338	-0.0349910858474361	-0.00416460024634374	-0.0258994117759802	-0.0170567008244308	0.0314209950854248	0.0367677203501841	0.00673404567174171	-0.00412121693813608	-0.0201715604611146	-0.0556058613865136	0.0344676400921176	0.03152528339272	0.022976724475402	0.0293220963717346	0.0402863947121212
Lmod1	0.0856783364360734	-0.0445458077855117	0.000781374640584011	-0.0121885905484247	0.0267431689043569	-0.0197785937590876	-0.0239138541165331	0.0058126604278228	0.0217303117240517	0.0113771875082325	-0.00760417927431702	-0.0183917271177736	-0.023086866125093	-0.0384607831330925	-0.0810788987503064	0.0192363064207938	-0.00930338164431148	-0.0210668347709616	0.0298771153692491	-0.0527709679644552	0.00894688672595109	-0.0390219780124469	0.0352294038193134	0.0113759132149199	0.0365722575834074	0.01276692020126	-0.0134322763317025	-0.0181108049014062	-0.0338937753412222	0.00990960412446913	0.00138402876420378	0.0208511979459907	0.0156247011323938	-0.0166807320653291	-0.00714138487196925	-0.00695685872739282	0.013560725475615	-0.00798313201138363	-0.00397460757362856	-0.0117816446591066	-0.0150128259991843	0.00669838085154331	0.000569249176925874	-0.0100198074293097	-0.0137128863621088	0.0063733156162568	0.00323610980251765	0.00698638653467335	0.024184364122584
Wdr72	-0.00762580271510151	-0.00405482322387209	0.0143534793801306	0.0204633737720423	0.0182324389025331	-0.0127892200008574	0.0128574094291895	0.0117152224665012	-0.011052017084708	0.00836766575251622	0.00219049053418761	0.00957459578416966	0.033685638701494	0.0125506147764831	-0.0339372588174929	-0.00378290131026423	-0.00401783412853136	0.0107902198646288	0.00174248501702427	0.0184810336680144	-0.00685511979469004	-0.00180048536036583	-0.00325671426668145	0.00335511896890958	-0.00214639627715564	-0.0203710501534832	0.0116863162813751	-0.0189855501651681	0.0263010582532009	-0.00610195902082091	-3.02338878517295e-05	0.0075415094828741	-0.0164801050554532	-0.0165786925183027	0.0320189123707274	0.00453873283801482	-0.0251674324025727	0.013793862374277	0.0127288229549631	0.00573228195722712	0.00884084892473788	-0.00953102904764878	0.0091126043601195	0.00167724277840721	-0.0249070848583183	0.016544993295959	0.00570726463423519	-0.0114114893414658	0.00968040490547541
Edil3	-0.0225941411970064	-0.013126150517945	-0.0300330570576873	0.0140150872744089	-0.000494850501982134	0.00358776003997822	0.020424876154938	-0.00184744234809471	-0.0240320853410853	0.0577184698210847	-0.027825805881906	-0.0221065535966851	-0.0372129223838051	0.0313107788870888	-0.027566597636463	0.00902024443539949	-0.0278558186679273	-0.00539603551973231	0.00106305825765083	0.0274343075217452	0.0250480732436146	0.0184926939857158	-0.0205581272782107	0.00594729327903275	-0.0348070661692688	0.0312404119928869	-0.0155660325162545	-0.011827787758853	0.0193740449016853	0.01472738864007	-0.0249282133151718	-0.0264339770433804	0.0221142454801612	0.0305212507658135	-0.0318713182572797	0.0303147487787604	-0.0163255455109606	-0.0112029594537768	-0.0261363430224416	-0.00187618517302225	0.0198230471265707	-0.00136922000337059	-0.0282693669515652	0.00739842426127978	-0.0650663503090023	-0.00927833876635017	0.0138787359830962	-0.069337273614932	-0.00980258196609732
Gucy1a1	0.0132324916181752	-0.0273028413899409	0.0692243623795312	0.0158116122371356	-0.0104602224352059	-0.0638196371939101	0.0549595073050405	0.00464743665139544	0.0469660437902566	-0.0560358492330611	-0.012247436850176	-0.0354149031583028	-0.031729138292811	0.0343885727324513	0.000229017055585328	0.0118706438517349	-0.0368426830557423	0.0202144718592889	0.00673850167216113	0.0193628437860827	0.0120902143759813	0.00559380206405856	0.0059791371278595	0.0319616676618703	-0.00863889959585316	-0.00256450598211521	0.0169132449518312	-0.0406106712397355	0.0229734711028222	-0.0300226077997063	0.00349773636134434	-0.0416927492151721	0.00454294478864026	-0.0272064781289286	0.00886141510492064	-0.0308689299916253	0.0208396173847325	-0.0199411258300277	-0.0345689659086285	-0.0289741203781371	0.0120398937891403	-0.00196684445559418	0.0255810170200932	0.017881385124444	0.0228170979395638	0.0199445162551546	0.0432414291913848	-0.0362325013978997	0.00965404865341822
Tnc	0.0204530908868697	-0.00129810096956447	-0.0663530319907215	0.0267051846536212	0.00207887211190381	-0.0277491557683139	0.000687475557677413	-0.0338824068618927	0.0299245084295275	0.0124949691126025	0.00966096140624774	-0.0215206621772364	-0.00386602716859221	0.000909664233031361	-0.0228416163886327	0.00342158676089501	-0.0266852829887173	-0.0159455324480487	-0.0256414366370173	0.0130093014124752	0.0321314028610468	0.0625094835415317	0.027859990889034	-0.0350499796132787	0.00343411518144502	-0.0136452829960718	0.0508180735247658	0.0635994925753351	0.0127680194982319	-0.00603086565755614	-0.0477820642612944	0.0114847187467807	-0.0655686117531683	0.069332250768386	0.00426680386521997	0.0271660466503498	-0.0506480464348163	-0.0668493157363399	0.014750649561565	0.0336524145508445	-0.0490712119313855	-0.0071151456485098	0.0728311900289989	-0.0232211525496435	0.0220570550045132	0.0278990488346817	-0.000604202295466544	-0.00443170259904892	-0.0233763890632426
Ifi44	-0.00326687204220197	-0.00399927773537128	-0.000929692117717332	0.00510442279082973	-0.00387078502978338	0.00550633155971459	0.00101840425150685	0.00696786536924722	0.0185035144898656	0.00853657459145647	-0.0207266389817391	-0.0063469734703397	0.00560863614257409	-0.0363606604144027	0.004282507229503	-0.105974794094447	-0.0555237237210604	0.00226105648364509	0.0215150382929945	0.00252724874536848	-0.00977634111386378	0.000288733347839501	0.00659091234941699	0.0111440629702584	-0.00314316340436923	-0.00142861618500403	-0.0110148698764997	-0.00831169855816761	-0.0039827554060055	0.00592566500242873	0.0141339543735541	0.010564877330534	-0.00239743878318402	0.00702771529601572	-0.00258553774412387	-0.000322450443156192	-0.0152907027303247	-5.54419016869868e-05	0.0124602784887854	0.00900226192923981	0.000968555316234272	0.0116862833234877	-0.00177682089726073	0.0190895552444283	-0.00476549636592858	-0.00265632995901183	-0.00495953608365109	0.00802194529637339	0.00624098804933828
Myl9	0.0986558934337809	-0.0105619682960692	0.00312757837136919	-0.0405712375518259	0.0167915222734266	-0.00909364698030741	-0.00776412930645314	-0.0162955860188565	0.0179569728436053	0.0238703035575878	0.0780063988183435	-0.00951538878883655	0.00411099022218567	-0.0105161335766033	-0.00564462344179478	-0.0028498612594946	-0.0445090168743443	-0.00418723131371969	-0.00911613435415456	-0.045359888216196	-0.0432942252522451	-0.0211221469868234	0.0108239285692294	-0.0406509996196208	0.0332574750955142	-0.0124809710608641	-0.0208610814919095	-0.0306961614616698	0.0487323628611935	-0.044072478297564	-0.0100020436776297	-0.0137408523644291	0.0378875842591105	-0.00333225569153337	-0.037008549346208	-0.000878309917024383	-0.017331872563609	-0.0294055200042585	-0.0182356386364276	0.0289123835404632	-0.0183058310777609	-0.0193449351414965	-0.0149775989101947	-0.028967564801914	-0.0203841163807707	-0.0402126644540834	-0.0130527880064421	-0.0105663960669614	0.00419188729795317
Mest	-0.0203790945217998	0.00194487117136331	-0.00699253604467612	-0.0339368747972278	-0.0577114099038767	-0.0162732317507971	-0.0198735354390104	-0.0483647294501057	0.0515667207355085	-0.00415058185400151	0.00884386523015683	-0.0134592510126849	0.0143205433426835	0.0579081004712197	5.15272360912578e-05	-0.0290714453660288	0.0740998710361396	0.0556506135926859	0.0276775507718922	-0.0770295722916861	-0.013076623954822	0.0113924553352237	-0.000648144085978721	0.0148018099650224	0.0131913102534492	0.0103506272471373	-0.0145399791406735	-0.0127657552086933	0.0146164954148328	0.0128448402765944	-0.00236743009364797	0.0370751366666278	0.0031741273772651	-0.0115977903946279	0.0296350304337992	-0.0427258793633778	0.0102080946659962	-0.028236435269062	-0.0208118820677529	-0.00932664399993452	0.042890551695269	0.0195461780038967	0.0150688547926159	0.0100131428097828	-0.0499941825141148	0.00421773330230923	0.00578104281055993	-0.0319522611870592	-0.0202191324487192
Cacnb2	0.00457711687600399	-0.0351599869974397	0.0236438158850435	-0.0187725253796865	0.0138908443218501	-0.00999125244997303	0.0219216285161674	0.00109251442507636	-0.0181500576964984	-0.00635410950337796	0.00411397107715279	0.00896473546507943	0.00478186901764872	0.0109228939838077	-0.011666496072912	0.00932787916057358	-0.0146875665359758	-0.0260590459115873	0.0147910881618565	0.0366163552977638	-0.0165130303153555	0.052392993866918	-0.00662061229151796	-0.0116445651809646	-0.00875590340764704	-0.0218698280098687	0.0124382732681851	-0.0194957247780594	0.0345797178477732	0.0524974325445854	0.0375623435292674	-0.0251833656568693	0.0247090770194398	-0.0187152102433872	0.00869290834332943	0.0147865700906814	0.0175691003442588	0.0109063752294779	0.00942166665484324	-0.00192156677169935	-0.0207003291098992	0.00486500124955969	0.0132313161596988	-0.00279937176381815	0.0117640444393336	-0.0101737301876814	0.00202793442202585	0.0332973144923916	0.00391010327270109
Ccbe1	-0.0256881762722958	-0.0196835597392124	0.00303600895646536	-0.00517710395089442	0.0165722004440547	0.0100045962314045	0.0165039888695477	-0.00532327439068859	0.0392373493746487	0.00662826710529024	0.0239468591165104	-0.000314417771135282	0.0247608154046174	0.00537451150187753	-0.0019859491450153	0.00343868983478184	0.0366062281285509	-0.000417248391506988	-0.0486170900717464	-0.00374208753362417	-0.0542426867379337	0.0487652539920961	-0.0690466472200795	-0.0204301628092309	-0.0160783824746188	-0.030359340790373	-0.0223666846366522	-0.0363659518691974	-0.0212364440441408	0.0302919842783355	0.0183798279383608	-0.0359779565609796	-0.00773212191449579	0.00352504068660777	-0.0269919191744195	-0.013605297039934	-0.0196276791290766	0.0491015108366301	-0.0408980848134104	-0.00320906254209292	-0.0429451316074905	-0.0282302540960994	0.0326999551445056	0.0316569607427995	0.0440602021076459	-0.0298080563623542	-0.0339146011155183	0.00537309651121438	0.0167483775106143
Adamtsl1	-0.0231400770036072	-0.0279991026768985	-0.0386299011934739	-0.0484518073006765	-0.0230414301121189	-0.0304922563220987	0.00102640028278596	-0.0160368112279163	0.0282243573523479	0.0772986089849581	0.0161359687302358	0.00595854062072899	0.0468980486235298	0.0225258619018124	-0.0371925965662284	0.00250312849524544	-0.00294136391028241	0.0616073250762015	0.0392325644510463	-0.0108578661582187	-0.0418497417266447	0.0216733879135967	-0.0168039866882797	-0.0230132992265073	-0.0164243239654243	0.00231886907029836	-0.0207098495391092	-0.00454277846464693	0.00902397008983959	-0.00515475896112496	-0.0581908914973608	0.0134558436083296	-0.0278867749972042	0.00447737035501298	0.000929704523196267	0.00150364760262749	0.0155581233196624	0.0307027203932454	-0.0146585382318467	-0.000423686983325097	-0.0718241499138531	-0.0117974241243747	-0.00508155573342522	-0.0405671854075978	0.0282953488187589	0.0153018805928851	-0.00116565447746777	-0.00765437750485064	-0.0370369733160718
Slc24a3	-0.0144969277779303	-0.0227488744345257	0.0230172064596193	-0.0224320957135053	0.00045224885412018	-0.0589488187503555	-0.062707135360112	-0.00753690375541925	0.025753792945136	0.0103860925972232	-0.0424059489620136	0.0450196702692051	0.0425211072910923	0.0047066290936926	0.0235752328852944	-0.0232935085357274	0.0236072910675743	-0.0137026125996848	-0.0315443126521071	-0.0240638514860731	-0.0585030439275934	0.00709528635347172	0.0314861802133253	-0.0381251088399963	0.00824311809350925	-0.0378829384353397	0.0104046567497511	-0.00190004921118078	0.0353305706817747	0.0197839796250612	0.0203277819619982	0.0275624513966058	-0.00545821478197605	0.0235678639475828	0.0159712621059468	-0.0172618908460506	-0.0164780579559877	-0.0255877850933879	-0.0276779156960419	0.0524154950576248	0.0185535587730598	0.0099096104861929	-0.0344589332498384	-0.0322948149605385	0.00737120821438558	-0.0141421207887234	-0.00391142317703892	-0.00723736195529311	0.00373249913908606
Vcl	0.0734637423471648	-0.0593090153421933	-0.0292031804816658	-0.00356790410562372	0.0460605737819408	0.0152641699189985	-0.0127837604430985	-0.0121971083258493	0.0346879504990448	-0.0191856150433107	-0.00786654235566896	-0.0394716481350591	-0.0202221124047397	-0.0205212931730685	-0.0694098901626858	0.0079791712519852	0.00185300690648115	-0.0349606928224587	0.0364359515517942	-0.048434348966906	-0.00858810044251654	-0.0711340036331981	-0.00164961120687114	-0.0263266273631908	0.00431360979030971	0.00885935957992499	-0.0329997655314591	-0.000906297518021139	-0.0309107093471118	-0.0209112702910838	0.00875094396655824	-0.0201476552751773	-0.00939455238550983	0.0176953043333872	-0.0263075228455274	0.0237463839759403	-0.00279689823120127	0.0257198898128213	-0.0336032202668327	0.0378606136022209	0.0195018269207364	0.0136102227034337	-0.0138331410928356	-0.0133358785035832	0.0263683713862895	0.00522463773690686	-0.0168662102568781	-0.0129978293338752	0.00163701753344814
Col4a2	0.0440073310798416	-0.0345951393591428	0.0366412959863077	0.0383135346918202	-0.0653119606064907	-0.00406115987394193	0.0499367989189099	-0.0218358649570761	0.0273806473096224	-0.0777360534641763	0.0164107703453646	-0.0221578695247198	-0.0191872465301604	0.00802072534874009	0.0196990370271819	-0.0184606097995718	0.0213555324551426	-0.0235183288062552	-0.0510907326753439	0.0348299303730014	0.00508481746658051	-0.0931935231812323	0.0341364002552999	-0.0524618546549809	0.0191712605770753	-0.0152797501265783	-0.0109483146159403	0.0513937696958448	-0.00334521297727142	-0.000322847602662036	-0.0398700018565848	0.0603011348092236	0.0124778249945539	0.0278785397990512	0.0365932044740843	-0.018701112427728	-0.0212835885491336	-0.0830837516726925	0.0122055281020703	-0.0467247182413207	-0.0317331766194171	0.00662321841422314	0.00318593303908245	-0.0191593568626017	-0.0180254757296556	-0.00753705993933963	0.0180140412822581	0.0127363083248193	-0.0425317720032058
Grip1	0.00753501856896721	-0.0244263736531519	0.0204211623309854	-0.00496813018186248	0.00460299843466392	-0.0352004820856954	0.0231623727967041	0.0167708098733698	-0.00807337915451995	0.00670178021229054	0.000382887401077527	-0.0062213878237072	0.0351880759757996	0.0127185796876528	-0.0115544808285424	0.00696916777923557	0.00302291938676091	-0.0255882723260474	-0.015531654757486	0.00481588119025899	0.0195438305022148	0.0100637754926387	-0.00417618725706421	0.0423976610658585	0.0138777308891869	-0.0182449197010728	0.0076120672075887	0.00891669597174869	0.00799735519964389	0.016190867662446	-0.0118418839631691	0.00221885395670905	-0.0359844792167233	-0.0019017119697615	-0.0513231425810562	-0.0268833118871374	-0.0642558444042423	0.0240517952703032	-0.0110364983049457	-0.0101735044956015	-0.0264420886121953	0.029898321084406	-0.0257631507099858	0.0187703188976611	0.0268208068519879	0.0613840505890206	-0.00801023418228325	-0.00875267606993163	0.0218072339267989
Incenp	-0.0137675770343272	-0.0551049752786652	-0.0013602617791406	0.0360086910594827	-0.000704251818004277	-0.025750711222349	-0.0645436129106404	0.0415177960958409	-0.0335216339417757	0.0113776797552367	0.041166575549583	-0.0260923723612508	-0.0206076868917876	0.0239211862199844	0.0391326517121354	-0.00903091279334662	-0.00965341413811461	0.0173801993544689	-0.0133497542187504	0.00241070308303486	-0.00877930445943556	-0.0038007296336739	-0.00614522600038766	-0.0110960969312302	-0.00714657418187185	-0.00250862655255691	0.00167239861310065	0.00972504918767843	-0.00249326720863612	-0.00542491104309225	-0.0205937329362706	0.0161135899501916	0.0196362831173869	0.00111898429836528	-0.0150810184955649	-0.0257593418350871	0.00665817536890708	0.0132218978595391	-0.00356608720854691	0.0298213762870145	0.029092754892008	-0.000509949490998304	0.00778909509690672	0.0236426377685867	-0.00108464932708082	0.014670797132851	-0.0104472600480186	-0.0165743831933807	-0.0161694921622929
Fst	0.0169844286854719	-0.0329833932095845	-0.0212956390205015	-0.0348426903470409	0.0407350260769785	0.0334745595369003	0.00229611334118143	0.0101703268558723	0.0479324742444199	0.0359608794119323	0.0274835633058086	-0.0022653678141616	0.0251888444419	0.0421845139605765	-0.00863191351882428	-0.0140514040658413	0.0323425712821553	0.030829047203649	-0.00564441841615499	-0.0254398314530392	-0.0133663126130488	0.0531444780393986	-0.0149581121574506	0.0192489473889622	0.00514719172648467	0.0198485330166898	-0.0239808000899832	0.0146815871796359	-0.00481698803296645	-0.00715768375363399	0.00416284535493284	0.0267575509109156	-0.00123020077837597	-0.00162336225098667	-0.0212298101578202	-0.0239814104504153	-0.0140589414483546	-0.0223443380459708	-0.0287294030958435	-0.0177099500105291	-0.0341222180596926	-0.0362130060736116	-0.044120788628626	-0.0272902694639077	-0.0280036307018324	-0.0311888253245756	0.0463364539416496	-0.0129035258276346	-0.0181464218014648
Ccna2	0.00389756581539797	0.0104604445570456	0.0040810460017668	-0.00946013213952354	0.000895977860994045	0.010812767951546	0.0206036107450547	-0.021444919617415	0.0141702473731311	0.000988931699267344	-0.0140932445465318	-0.00494226075120668	0.0237361785844841	-0.0272621884196476	0.0147888462122536	0.00532258751685972	0.0187684682088217	-0.025189858016771	0.0216191692851097	0.0160471904609556	-0.000434761576439704	0.0303294574875255	0.0414182262755173	0.0144045088672268	-0.0218775783638081	0.0203821904461827	-0.0386161757710435	-0.0134996632166375	0.018793848393366	0.0157179546941475	-0.0306621094588724	-0.0287181491160643	0.052454469298082	-0.03568091982421	-0.00545490176101737	-0.0227932353150458	0.0039463452423041	0.00385842917338764	-0.0117434375463134	0.0528627777501752	-0.0371625257476585	0.0475753118634752	0.0304402479650804	0.0447809462156683	0.0185891777240168	-0.0879073224796721	0.0257491763339887	-0.00827941538246002	-0.0436678439527953
Etl4	0.00536264576007219	-0.0341491588192908	-0.0416653597723805	-0.0439021021275453	-0.0376162679288924	-0.0357451638318322	-0.0156703273137658	0.0138747348872699	0.00922885868628194	0.0265138188974542	-0.00925948373755459	-0.00998519143640283	0.0167262513881551	0.0235233152353456	-0.00436811861092772	-0.0133870249935938	0.0141095284020969	-0.00673276633992064	-0.0224523497280131	0.052624463833955	-0.0259283062584792	-0.0170178361715816	0.00455238190749619	0.000647398047271887	0.0260666484155773	0.0331547718764377	0.0029788002150047	-0.0364327832035915	0.00926327268473612	0.0202669091759847	0.012192117371258	0.0146090848617729	0.0165358049381147	0.0242967444269906	0.0284386464407958	0.0269121166113908	0.0316335909123638	-0.0140175323300602	0.0726972778022593	-0.0331873222522642	-0.00269032316493679	0.0385076023915656	0.00492642507397315	0.0389747992092094	0.0129552592996763	0.031402054635477	-0.0365830346571642	-0.00827531381628579	0.0239571624403594
Ccn3	-0.00596017786105908	-0.032599156577582	-0.0342021450758325	-0.0831254665657218	-0.00817798907409432	0.0312799906385641	-0.0464896732072516	0.000462661909982861	0.0483418792295687	0.00196571120519529	0.0434501154946359	0.0241560470659838	0.0490863408229896	-0.0243787094058767	0.0200873423781747	-0.0148131523258591	0.0116916781631565	-0.0110113778647312	-0.0339662341002607	0.0344299513457358	0.0705577059500307	0.00940539886564852	-0.0350621744970668	0.0284413204314296	0.0755753009741252	0.0266054048398099	0.0258570184192713	-0.00796500831023965	0.00552561001204132	0.0572768417939711	-0.0269051130231098	-0.00856053438579468	-0.019856839729977	-0.0199111463554422	-0.0444016566462474	0.0569134192921838	0.0145128171749842	-0.0320003022330855	0.0577627462209019	0.0689345520660853	0.021524019423265	0.00269959521495852	0.00508848599634626	-0.0430208692943152	-0.0039649614968238	-0.0456532841189411	0.00260352252343219	0.0171812106760067	0.00638409269412547
Ecrg4	-0.0146816060605994	-0.0277202104692373	0.00523973110322213	-0.0594398488964478	-0.000474174645706296	0.0300640205627376	-0.000814528346576189	0.0219401066136992	0.0525538712239763	0.0308511209741413	0.043415690660858	-0.0254294956595358	-0.00281775501599568	0.0140303021526388	0.00297910232476352	-0.00972782005768893	0.00327880577837071	-0.0317202810764278	0.019519472134574	0.00233312455814586	0.000671338161515078	0.0378390374703818	-0.0252686213497878	0.011157238738445	0.0423052651583083	0.00574782767261265	0.021858191982396	-0.0270712683991939	-0.00110528006527758	0.0433906746567072	-0.0618565665038959	0.0206592482911192	-0.0444819723424025	-0.00805802119886243	0.00703055563599619	0.0174910977618067	0.0106119374739948	-0.0181245438625972	0.0337030929016438	0.0215388304138152	-0.0456498690710089	0.0205723773279232	0.00844934437037548	-0.00783524124698409	-0.0143409685208062	0.0143304523325809	-0.0332829154055701	-0.037094641159843	-0.000479211480176989
Nav2	0.0348299521938724	-0.0405367265313846	0.0356580681477928	0.0324917966763864	0.0706002483205165	-0.00294096169947958	0.0171755873656683	0.00748713304318357	-0.0374626860424223	-0.00113472928785235	0.0438714453971338	0.0194273833855306	0.0162951984586799	-0.0113433030730399	0.00895038004219788	0.0176937713945003	-0.0192777285459092	0.0400334739668688	0.0781549735498951	0.0452973995050251	-0.0327167590699169	0.0284449211896754	-0.00697689317605062	0.00368356454209241	0.00918217571008657	-0.000808573151806271	0.0351734626479997	-0.00636828128377172	-0.0597616734947699	0.025034885459382	-0.0104640669377762	0.00200901078531773	-0.0128256538106005	-0.0397344898679225	0.0125826521567336	-0.0182694020783914	0.0191557007167398	0.010922522881578	-0.0161277719300015	-0.0247384354091002	0.00803551689718724	-0.00839017350792112	-0.0228149691650484	-0.00588009861712072	0.0365647731757496	0.000661303486876148	0.0532260124926193	-0.0186886832198178	-0.0296789762756833
Epha7	-0.0263588794872661	-0.0122904967467753	0.0391216615799904	-0.000518720296007581	0.0324859781605408	-0.000367646546397678	0.0272408375921543	-0.0120547856251475	-0.0475255597023809	-0.00352439979049927	-0.0188724753945273	-0.0139199942179209	-0.0147550849047024	0.0193325102730478	-0.0288910812682226	-0.0092907953295684	-0.0217308141685525	-0.0122090834085895	-0.00774202613379778	0.0186001808108695	-0.0162726651659704	0.00386899320463881	-0.00759755308583888	-0.0042465958563826	-0.0122126289369785	-0.0361822232363698	-0.0174849319393445	-0.0110680915393491	0.0430403062801526	-0.0214148332467237	-0.0232244536569268	0.00450626120523417	0.02567121801957	-0.00929189147151418	0.0107523110395307	-0.011249933567673	-0.00738719870444243	-0.0246281222207786	0.0159651179491251	-0.0205449336900327	0.000287971778341954	-0.00231183381596714	-6.79889624181323e-05	-0.0386160652673741	0.00934871909819196	0.0108790431079431	-0.0135510461817087	-0.0218110333030295	-0.00450759042718399
Stac	0.0238840419183837	-0.00800111113710237	0.0194376405330356	-0.00814012954754731	-0.00886526868995048	-0.0458707639983036	0.0289609097800298	0.0115062323902296	0.016176931897457	0.0416032543084486	-0.021825057656443	-0.00872221992429861	-0.0214101576334357	-0.00721866165699622	0.0283385440763909	0.0086299725998974	0.0106688843756425	0.00365491729947965	0.00398112951243746	0.00528787199019563	0.0247894839032356	0.00180852071480483	-0.0288125866039691	0.009032802942066	-0.0298698830306902	-0.0105355539848101	0.0175035294826815	0.0106088460236606	0.0155832234005837	0.0212196832414909	0.0126940905801722	-0.0172528386660955	-0.00604097776164372	-0.0182718510198525	-0.0244273017072694	-0.0170905383308464	0.00777332227315107	0.0238260365042298	0.0226689750413334	-0.00936527726897785	0.00829060534730548	0.0203030771838438	-0.0242814837099943	-0.00507761389643161	0.0304906933688108	0.0253796083632397	-0.00806721173104823	0.0182804344473898	0.0048908873473045
Sfrp2	-0.0563579012938673	-0.00786639549237552	0.028860638535214	-0.0445595338070053	0.0755860492970753	0.00707916833389687	-0.0172141105843126	0.0228758393324669	0.0668118177729441	-0.0140946685794892	0.0568051613541847	-0.0256280044871105	-0.0025451804099179	-0.0337243573112763	-0.0223146684493244	0.0143278264810857	0.025187964450261	0.0290305052852691	-0.0356446493404041	-0.0446731518205145	-0.0103576181520865	0.0521043525773951	-0.0072913484123931	0.065173417331842	0.0134568447039107	-0.0228565436285907	0.00971325465168949	0.0552956476999972	0.0124900209331814	0.0400535201651933	0.0132907101504188	0.00885428531299889	-0.0270019491332466	-0.00836198578229517	-0.0300571723419196	-0.0253822742576016	-0.00387498583602396	0.0116369197133666	0.00150251638640009	0.041016514329971	0.0123246231571535	-0.0213308644095145	-0.0352097581144218	0.00636304967186144	0.00675204420581556	0.0110467191749777	0.0291162233149234	-0.0536101119707321	-0.024563587666582
Id1	0.00511190543622004	-0.000609481968607858	-0.0132125684917595	0.00723179012312644	0.0530423721337036	0.0536901879328246	0.0381350296050701	0.00263455109734458	-0.0249622028111108	0.0698735370550944	0.0664228516759442	-0.000476665385644507	0.0095848858676178	-0.00256244699500381	-0.0350142506767269	-0.0330045074067083	0.0084720196439694	0.042011689700371	0.0395836239866428	0.0733333629811248	0.0384658055447714	0.0128933390343701	-0.0176913331337054	0.0530075675863102	0.0298779880658252	-0.0258451754271376	-0.0348614729897657	-0.0298961952768506	-0.0126933715632143	0.00507970928785341	0.0214242308902964	0.0327238626548291	0.0543729472638903	-0.00493973707232619	0.0972553054892314	-0.0206758617762823	0.0592171803810575	-0.059482681738755	-0.101458051007801	-0.0347379541620941	0.0108408576417168	0.0419294754919145	-0.0465874928765125	0.01020458180264	0.0076934550382255	0.0582708176411359	-0.058686832272932	-0.0382093215916187	-0.0294919174386031
Pid1	-0.0218044367029014	-0.0478394624719591	0.00385700795165836	-0.0533851314375708	-0.0293401526208576	0.0129117277677928	0.0164395892519506	0.00365478327982151	-0.00334306430551929	0.00481740503194586	0.0200405530554657	0.0241367148495351	0.0692037005836431	0.0527772917938941	0.0126646709194085	-0.0192287371102201	0.00929694241991137	0.00780217519341648	-0.0161147864685574	0.0107672417977107	0.0104986949695124	-0.021343710030829	0.012927831520158	0.0220123264718468	0.0407492295184223	-0.0663631608762582	-0.0279340970146341	0.00617140653111655	-0.0373758532904342	0.0521928460701876	-0.00705463643732155	-0.00537426146367778	0.0235288813662673	0.0403641936711757	-0.0602296764161309	0.0145909647417407	0.00374805938311791	0.0103242942499582	0.0028547350439054	0.0167475784558887	0.00587406267977998	0.0253725159985768	-0.0167305032132237	-0.0371188351843746	0.00255142049863351	-0.00301290051351241	0.0099383556711845	-0.0115183550618806	-0.0135091364456347
Tmem196	0.0229571770105602	-0.0137560269638348	0.0295333648208295	-0.00631136124274556	-0.0455636536681671	0.0104792952703887	0.00396606367626773	-0.0111820058887601	-0.0282830487353087	-0.024290753193046	0.00241499929139025	0.0124129318952314	0.00258985867736326	-0.00236832620659292	-0.00952819047192685	-0.00323475584247754	-0.00713295183818246	0.0211630844229282	-0.020552545940424	-0.000407419064669333	0.008368657072166	0.00956859857466579	0.00376711420299864	-0.00840799377248847	0.00389971204548057	0.0385211700187075	0.00119427779160332	-0.0071537284845279	-0.00508445283804254	0.0169077627265084	-0.0359284137249053	0.0169842410515926	-0.00757766912902194	0.037697878459362	0.00469459693867573	-0.0193082063584043	-0.064307445595824	-0.0275672634619874	0.0123457548644606	-0.0378038251803558	0.0359326131036298	0.00740321697668341	-0.00821047346268025	0.0478699088432869	0.0335120721430365	0.0125664508545913	0.0149799037903521	-0.041141527480237	0.0109351330401486
Pdgfd	-0.0134783446225328	-0.0469219041034626	-0.0196330347638478	-0.0428811295559388	0.0361006103050858	-0.0431504042025861	0.0222070306723673	0.0293041881476488	0.0120616459040899	-0.0235563254724157	-0.0273951151750092	-0.0212173581186938	0.0124851908804975	0.0361291315123438	-0.0277633313488593	0.040169364131416	-0.0548824941140092	0.0579480784831739	0.0627989082252051	0.085102391967791	-0.0141651093120862	-0.0036543446042599	0.00896640629555233	0.00556787880945279	-0.00181217955969616	-0.00118821121570405	0.000499221606671913	0.0019022663248917	0.0152334493016986	-0.0218474487191676	0.0176644107069666	-0.0109340795334133	0.00709241121660932	-0.0598263427873603	-0.0047135478449827	-0.0170626001189419	0.0115958995033253	0.0173649309026245	-0.0113438685239976	-0.0190541522611001	0.0176079424731669	0.0300431700165526	0.00460930808923086	0.0230477123300904	-0.0471372926932678	0.0171079622332502	0.0319169509460595	-0.0141110097454094	0.0412417670737306
Mecom	-0.0126246611763157	-0.00451521336596437	0.00834041210717464	-0.000524074800025685	0.0532088341833585	-0.0267886420698483	-0.0131024857429764	-0.0232285704900922	-0.0362360622505428	-0.00857180033531807	-0.0270816043362362	0.00459169888382432	-0.00837966042370894	0.0368510681594172	0.0207590129397322	-0.0168562058013726	0.0045944610648366	-0.0537822435204705	-0.000416849650000268	-0.0166523285875897	-0.0299511071266545	0.0349332239073387	-0.0406893869972698	0.0348972712290271	0.0175647934018524	0.0523474420488793	-0.013069262717848	-0.0099077814850379	0.0175501470190322	-0.057202202271155	0.00789165367897233	-0.0259184382243213	-0.0152814804933765	0.00906214686272654	0.00226936904169805	-0.00422245077056663	0.00747038324628635	-0.0584259013381534	0.0241282722156941	0.0230537676300439	0.0384986256644265	0.0414791306654061	-0.0247826542040372	-0.0120825403854689	0.0467048053162807	0.0151210473192814	-0.00970307411824664	-0.0248526380758533	0.0285780214705102
Grem2	0.0084801316975678	-0.0190135299036917	-0.0389312113594659	0.0375618192034263	-0.0173809966557521	0.0645541222389164	0.0340448259813958	-0.00175255163589515	-0.00669763175115816	0.0102826515393582	-0.0277955911575413	-0.0103208675817597	-0.0240344201034096	-0.00741233519777859	-0.0125274298573135	0.0370380936587319	-0.0281208360298853	0.0243731691497859	0.00865451220485429	-0.0191075053351574	0.0125159572872043	0.0608011687002586	0.00348503102274476	0.0361856961648908	0.000934087362398719	-0.0210445572002988	-0.0191825438138872	-0.012898746831434	-0.00305225846578037	0.0162943709705592	-0.0148219081893064	-0.00820343665701383	0.0147556910423283	0.00307557950546736	-0.0221290322807464	0.0643872390984876	0.0560102425858125	0.0144956833362082	-0.0115309562725856	0.030481984809688	-0.0583013271472373	-0.0139035831804228	0.0209323630475122	-0.0265228373668639	0.0368820919140739	0.000981822097161964	0.00977710693455804	0.0325228608972071	-0.0171846013265928
Knl1	-0.0122843435819083	-0.0377864098922922	0.00157828877328119	0.023666655632112	-0.00283531122262319	-0.0120744090647631	-0.0174741815757407	0.00293579967260333	-0.00464152625510229	0.00828676020984005	0.0149650886823589	-0.00647808489478358	0.0159882359229722	-0.021908635552472	0.0202344467148621	-0.010501094402471	0.0330733099991146	-0.00848187490254542	0.014023538681719	0.0187106632359575	0.0315512769493379	0.0223295293856593	0.0359876319649409	0.0111130275255599	-0.0318274087099717	0.0450353690140796	-0.0364445980838984	0.0174775827275635	-0.0193623350719432	-0.00407511745940233	-0.0423504423906887	0.0332214634307605	0.0539582385155826	-0.0219010613616931	-0.0345844332829913	-0.0189415745288677	0.0132048402519166	0.00523418381574896	0.0257640925883075	0.0729113060968864	-0.0139546930786093	-0.00887497439150068	0.0461096978623271	0.0148061561865333	0.0117617768392015	0.0383717634622585	-0.0157216038460025	-0.0255895378185639	-0.014100337909891
Spock3	-0.00337120050391014	-0.000853120834546563	-0.00826192218881006	0.00638438747259239	-0.00879708696728185	-0.0216803790655424	-0.000707994409209944	-0.00717699327739987	0.00944682241376636	-0.0101024152904145	0.00157095092512938	-0.0126391318991118	0.00808123584547756	0.0261100489938165	-0.00741679801055212	0.0105992595137218	-0.0197578865819028	0.0155877809336847	0.0114429087976543	0.0190588298185412	-0.0139499930391564	0.0212560365650842	0.00790095304162862	0.00295605478172784	-0.00566411861082844	-0.00958552289288324	-0.00295949476583672	0.0248310013754071	-0.00698643362260138	0.00680806032804056	0.0126670549677338	-0.0191202219963251	0.014444461634304	0.0209572106890139	-0.0269918281886007	-0.0107252726680956	-0.0118478210213324	-0.00968968456956506	-0.0119754701805881	0.0116704944004916	0.0233467548192466	0.00378933049302324	-0.0180665612430885	-0.0291127780761119	-0.00199452816048207	0.00580586186774132	-0.0190077993084403	-0.0172838812778907	-0.00624657877600454
Plcb1	-0.00852141055404526	-0.0338365968494277	0.0354982170728508	0.000883678579607196	0.0660241679930769	-0.0111711901895224	-0.00720378385656685	-0.0144137436301735	-0.019456872119502	0.00489667288298606	-0.00243641558680167	-0.00160352162316182	-0.0132732788952412	0.00762313649276988	-0.00152466542373604	-0.0151751664927309	0.009877151857749	0.001262296390276	-0.0328849215885449	0.0107421355833314	-0.049433536141117	0.00552274022409494	0.00917571629398981	0.00999277990828953	0.00369452659606494	0.0251604079647689	-0.00600547399815368	-0.0486018148152333	0.076846313986866	0.0207228966433101	0.00311710160937083	0.0226850879723236	0.000153510697221698	0.00727445341928897	0.0270530760937791	0.0171437303450286	-0.0112150277384695	-0.0172114537334895	0.0284715165181172	0.0027405857617235	0.0317193499506125	-0.00949058898721131	-0.000939282799666371	-0.0207481875804829	-0.00921176009430957	0.0255313895786258	-0.000516097493688777	0.0141706354435913	0.0113808545137046
Esr1	-0.0229679122998202	-0.00498646567322215	0.0170086424730565	-0.00641550496473585	0.0282570152711069	-0.0421919788012173	0.0277063609304071	-0.0166995739029705	0.00891468517300216	-0.0388142918793219	-0.00222087024568719	0.00502133410470462	0.0310478184584628	0.0257756849627972	0.012662102030424	0.0340316410269469	-0.0629473734631997	0.0474787839564717	0.0557052870083834	0.0146239978473784	0.00170042584685472	0.000687567103499517	-0.00251254793250813	-0.0255807592759278	0.0280178383239722	0.00560936909620247	0.0335244461944596	-0.0278082349343482	-0.0115753286837484	0.0100387433248137	-0.010800313713567	-0.022606413563414	-0.0306645073803219	-0.00416911096090997	-0.0360925060056136	0.0151031340120168	-0.0120259145495504	-0.0308592518254163	-0.0211258134596696	0.00848357378125017	0.0206774918713545	0.00998204954465572	-0.022518589817021	0.00674778513243486	0.0370252633799645	0.00125307548193508	0.0178097135836564	-0.0143248118458602	-0.00641073240501169
Col15a1	-0.0191814945027835	-0.0039671929383404	0.0450835003987382	0.0772968645216336	0.0128205822900912	-0.00437503565947373	-0.0203461364726354	-0.0458470916399869	0.0456879793973835	-0.0435812964327867	-0.0196511074521043	-0.0187814139146562	-0.0227366745830911	0.0331773017376756	0.0105981958693097	0.0370810951216671	-0.0571014210358326	-0.00402684027867922	0.0235418258231198	-0.0178815866968789	-0.00291143393812181	-0.0166523247215479	0.0249401112624268	0.0139320083424998	-0.0090067186616092	-0.00105607430601756	-0.0430430943088446	0.0207539498477405	0.0828755240566056	0.00840559474036261	-0.00772664200907052	0.0315581049018595	-0.00118731719615838	0.01786305402004	0.0351729795079482	-0.0459414577327484	0.00514339866913417	0.0492097776771214	-0.00994924440305144	-0.0381265566625044	0.0215784285771721	0.000409160814173567	-0.010207399244339	0.0213734887827261	-0.00448114982678327	0.0197712980380007	-0.00139914064917587	-0.0134400972269538	-0.0156003316959378
Ngf	0.0227106477325887	-0.00667986174305065	-0.0194475938477999	0.0206465575860575	0.025223892532195	0.00902832325647728	0.0350691754993861	-0.0115764975139637	-0.0122055353820771	-0.0430989037350149	-0.0203913391765472	0.0220638033308058	0.0215575122633652	0.0278079760066909	0.0378725823280997	-0.0264145133102444	0.026775320076237	0.016976832781533	-0.0581856259038195	-0.0153661931595815	0.0260293423376993	0.0466247893114576	0.0181753077753119	-0.036870543157796	0.049068611331769	-0.0324678882288426	-0.0112542014775933	0.000210726300472012	0.0160192950429835	0.0541152753684287	0.0374228428718444	0.00813058485870408	0.00689217226296722	-0.0478590819813018	0.0446997864120215	-0.0280023869204573	0.0232975748286567	-0.0169379838025024	-0.0114641855365944	0.0295041534687183	-0.00559246693003088	-0.0278743873891614	0.0183119136366705	-0.0223296724983718	0.0061176520408364	-0.033038214637284	-0.0156111368644477	-0.0456156618645414	-0.00825563510826318
Piezo2	0.011786136621013	-0.0137755962673118	-0.00370546403852302	0.0442562119727231	-0.0123443943561353	-0.0212394731782042	-0.0212608037367011	-0.0856930119087305	0.0333709433071175	-0.00288098067947439	0.00617549047741334	0.0119469364733779	0.0104779347387893	0.0503690222431993	0.0516077156067763	-0.023955086604211	0.0169715461455855	0.0294725051104038	-0.0479102195227171	0.0201987185254236	0.0203496173327324	-0.0143449814399353	-0.03412477144931	0.025922406935241	0.00345367300321531	-0.0133759304228419	-0.0475069876572873	0.0278071101051009	-0.00640866441334159	0.00238813935906049	0.0306384957864505	-0.00558679902372964	0.0169884484635357	-0.0219420553609632	0.0339778129974667	0.0283131204049302	-0.00898095456291851	-0.0516276329653661	0.0179043395165729	-0.049151769918696	0.00480521926456273	-0.0100863828419297	0.0370611945272172	0.0230736853687013	0.0304256012904264	-0.0251500666389414	0.0542304412952932	0.0343644680503228	0.0239300435179003
Prkg1	0.00711320105825085	-0.0832177463460713	-0.0396984932349978	-0.0143528926298075	0.00471139731700494	-0.0347394535142588	0.00306118559649017	0.0221701973916854	0.0019981441679591	0.0140543750791339	0.0529195370470818	-0.00702342241714195	-0.0195702190664729	-0.00157928539204445	0.00444809019624134	-0.0116139012389369	-0.0215161107062452	-0.0265054764431912	-0.0624850866023721	0.042141275531481	0.0246154939647922	0.021269907432879	-0.023384306761704	0.0237153357487888	-0.0036964383237514	0.0108461793910261	0.0170031908750738	-0.0111919512400943	0.0415766358078174	0.0320647755421086	0.021936899447403	-0.00480829861612268	-0.0144403389732033	-0.0111275935959936	0.000169444831057357	-0.00184662498421391	-0.010014307650834	-0.00172702729161445	0.00505017282073589	0.0094900048841872	-0.000412819954044145	-0.0111100133559441	-0.0163346823945363	-0.0293634729603738	-0.0224889031598958	-0.00871750051187662	-0.0147573475677176	0.0160536373924696	0.0116727045142191
Brinp3	-0.0196676021549272	-0.012698046525258	0.00636783639308835	-0.0141497166669372	0.00884424559468101	-0.0161206764603331	0.0202097487864992	0.0151344206828726	-0.00328791800402349	-0.0205424771530453	-0.00543607864058519	-0.00749205461859269	-0.0119087662900591	0.00365131276514165	-0.0067007115076475	0.0230549531036431	-0.0318375943025028	0.0304671398854806	0.0317890376348188	0.00182167664219418	0.00465352496553778	0.0108669339151688	0.0223475880109109	-0.00884178459032567	0.0110660492463051	0.000572825109630447	0.00887210480066132	-0.0025967071094378	0.0113559011558627	-0.0236890871646535	-0.017839822502373	-0.0137936181524218	-3.47845192318487e-05	0.0206704635370921	-0.028141667056823	-0.0268967285605933	0.0293172690225146	0.0129413366563397	0.00269760067762396	0.00718506061008151	-0.0313780391553046	0.00870843546446576	-0.0109780629801226	-0.0452787250883179	-0.0200674449642411	0.00909834191996752	-0.0339505721369952	-0.0265575882163509	0.0165115684418912
3830403N18Rik	0.000651571356197668	-6.72968882334677e-05	0.00111322911076562	0.000157725008097867	-0.00458768916437865	0.00423352184564575	0.00224873491706883	-0.00390171221094469	0.00598893507619198	-0.00248313551435732	-0.000579037880577349	0.000762367448580006	0.00433949972361346	-0.00429127642045739	0.000133223158074886	0.00557795370040124	-0.00457942620696659	-0.00479106774138039	-0.00802537681275795	4.23717349030039e-05	0.00492699397740252	-0.00869325919673082	0.00525888270251295	-0.00416445326305789	0.0116365572612307	-0.000579671968174402	0.00211524118101282	-0.00434839518904157	0.00353974061629027	0.00406240235488592	-0.00776069158244615	-0.00648655134750275	-0.00589457107720503	-0.0109760975009324	0.00486612746989596	0.00395948388411448	0.0189939216270948	0.0112173564867606	0.00928948228186196	0.0012814357530454	0.00509244900249748	0.00900601989704789	0.00268390575381666	0.0103577459255752	-0.000490114999744239	0.00551918154577491	-0.00797669377313687	-0.00483074128136244	-0.00955542624912773
Gas7	-0.0530770226181659	-0.0176566908830003	-0.0169448030143358	0.0140243418246955	-0.0219931254567941	0.0176690911793632	0.0651049680819551	0.0155699660627082	0.0137291993386111	0.0368281800321098	0.00455417727431802	0.00133074884314103	-0.00612637949847246	-0.00216876537713675	0.0264183331745893	0.0324367068934548	-0.0191645761132081	-0.0553485879566942	0.0826140677891446	-0.00486349404521917	0.0447439453057729	-0.0318565693430311	-0.0245296412780134	-0.0317093355364306	0.0150127532626127	0.037744855605921	0.0137523382668614	-0.0190435383714865	-0.00875514637421125	0.0607291368650815	-0.0296455025658534	-0.047872758582993	0.0040536705413155	0.0190001433720897	-0.0242174823886789	-0.0146860776828323	-0.00591737122238165	-0.00372037922172982	-0.0243099066813492	0.0156453332429874	0.0205393724702911	-0.0157102703271263	-0.0069925812561758	-0.0254271776277362	-0.00619421363845984	0.0133779591238833	0.00587854638751474	0.0207154208773014	0.0291537258233202
Tpm1	0.0913360020223963	-0.0341860571694816	-0.0353228334469621	-0.040381285157267	0.00166178837896989	-0.0149645825141703	0.00609471993380643	-0.0340873915925882	0.0287182681106228	0.0347624060086871	0.0379525592099718	-0.000335874769200593	0.00613383577121586	-0.0181950319009947	0.0065249546329972	0.0229819304118279	-0.0361169856894661	-0.0196710092086362	0.00158489831432564	-0.0472340727771384	-0.049462236067691	-0.00939933132994997	0.0327530736767864	-0.0469444284689642	0.0183061639538786	-0.00274135814301385	-0.0280348621535898	-0.0426003641473845	0.0172862150043163	-0.031583953966983	-0.00248022672848397	0.00684167363197199	0.00103752406717584	0.0142995052576501	-0.0511041197120517	0.0294772360043673	0.0039238485249781	0.0173288156453502	-0.0452263742796296	0.01556515584976	-0.0012220438401228	0.00513393237784483	0.00380552376056178	-0.0254271401946995	-0.0191251997972965	-0.0202280452248891	-0.0356922947838048	-0.0241142145645782	-0.00940557098896263
Mustn1	0.0599905026272541	-0.017168975625341	0.0598379889431894	-0.00207553128092587	-0.0180665348386266	-0.0191820297767614	0.0267762801400256	0.0156772814358004	-0.0121560173451281	0.0196912976527907	0.00495331254574598	0.018122523305359	-0.00517601198036297	-0.0135721026485349	0.0166375257839934	0.0218002187678216	-0.021616662995511	0.00925456957075806	-0.0173502508199439	0.00380172942521436	-0.0163830845552602	0.0156861152580499	-0.0618003072855152	0.0190997107815629	-0.0455989786079958	0.0324281579991986	-0.0203176095843579	-0.0101126294198524	-0.00800820749946042	0.0254437233921418	0.00471157023064268	-0.000349558608689698	-0.036727273778239	0.0296742406734044	0.0258187931116189	-0.0334121330789097	-0.038664380132633	-0.0325941510325249	0.0102640679424838	-0.0168804324349193	-0.0287476100793013	0.0168671657892681	-0.018536190117624	-0.00709748002495702	-0.0159610600940698	0.0319020337955773	0.0098198761020165	-0.0352274287308552	0.00699653499445043
Lurap1l	0.0308539919324455	-0.0295955700888064	-0.00315733281884728	0.00193032680902518	0.00758217433229805	0.0463979437806795	-0.0673534888012059	-0.0163584836656393	0.000165200564188379	-0.00919325466354951	-0.0457755957030796	0.00411923908221211	-0.00655414242543387	-0.0011958495105062	-0.0455767593521028	0.0189240668163891	-0.010976977845455	0.0457353034530249	-0.0100242694321822	0.000890442289941304	0.024839069810262	-0.025329139743894	0.0166763396632498	0.0284884588005785	0.0302818850280048	0.0201822115637029	-0.0326829415527133	-0.0268258225875195	0.0394202329812873	0.0150159874546776	0.0516066325120771	-0.0272641166547638	0.0049422086150269	-0.0261923660704298	-0.00583158198148432	-0.000472486821910019	0.02223412902942	0.028874689786073	0.00997444957562694	0.0419341404939224	0.00273253460049192	-0.0118526681467102	0.0120911198993526	0.0234737724161814	0.0528276674370636	0.00720073295351025	0.00250312551716866	-0.0634181025642439	0.000481247101033238
Serpinb6b	0.0311817611478626	-0.013925870932096	0.028087204013236	-0.0127215484837566	-0.0231208905887722	-0.0190584170673499	0.0110576800119222	0.00276893117802564	-0.00493531622290272	0.00483820711739705	-0.0135028243222392	0.00289003045191964	-0.00520682815946875	0.00720068210924409	0.020618210271403	0.00663098938637592	-0.0152229269721329	-0.00107078424845148	-0.0185291015666003	0.00184357385029376	0.014088606928363	-0.00385941157262433	-0.00889447143312717	-0.0119891060585667	-0.00516892176900302	0.0217101505669531	0.0130856948995452	0.0102200405906522	-0.0194778162887961	0.0152276740434654	-0.0140280807961298	-0.00185161623629792	0.00639868039768046	-0.000791237344799446	0.031644429415463	-0.0110387862269838	-0.0288284528871293	-0.0138028477496433	-0.008455089568028	0.00213180813203119	0.00348566085825248	0.00383106392116924	-0.0113970661895281	0.00351128053460893	-0.000821590580329096	0.00935967487460023	0.0351741924078225	-0.0189124378647882	0.0332772737571169
Sncaip	-0.0455430601313278	-0.0273896771224335	0.0565966157736839	-0.0455001086882666	0.0777929520086953	0.0205154641291992	0.00670299880692555	-0.022143403059162	0.00683288679302614	0.020030727148546	0.00331987358871749	0.00226421824277879	-0.00784641942059015	0.0438901983553985	0.0180650704572177	-0.00993108249850141	0.0117848822463067	-0.0230135889384885	0.0343409212695832	-0.010743335034697	0.00695403228228567	0.0180568161407004	-0.00881730781761578	0.0224559536153316	0.0145289190403488	-0.0385885607426693	-0.0207804918874961	0.0265601030389513	-0.00203032892703038	0.030576970197764	-0.0334252051707411	-0.0124020606356796	-0.013577144450335	0.0181558564908922	-0.0421246844223792	0.0150448632606977	-0.0183233608189897	0.00986253613907624	0.0209292909211326	0.00204923963880467	0.00543818688548832	-0.0190571643514785	0.0427460721706348	-0.00566031831043285	0.0202219917277312	-0.00473731269786822	0.0122827388117286	-0.0254695055330018	0.00338578863507518
Kif26b	-0.0374043550589684	-0.0211311731495529	-0.01242855982181	0.050276383500468	0.00826570903924125	0.0129457969811946	-0.0210771060744189	-0.0914416291120656	0.0576091241901143	0.044646014524057	0.026952224674541	0.00737869457294274	-0.00398261690084922	0.0309282734330099	0.0409028375104964	0.0174495693735616	-0.0628755285251972	-0.00977231548978055	-0.105410160453029	0.019269195952143	-0.011537321052631	-0.0164410949635722	0.0106390550961404	0.00438265383940146	0.0320055398837665	-0.0316749043234271	0.0124174051900802	-0.0152709313521997	-0.0846901128970396	-0.0293129969433183	0.0503670524172058	-0.0661390596676891	0.0259289818496431	-0.0352541742438552	-0.0177966357874014	-0.0202598531160064	0.0018272996791737	0.000963400281188973	-0.0219329962256713	0.0130887109886727	-0.0053788612313162	0.00305017566673164	-0.032477355339261	0.00118053135431715	0.0126155753015697	0.0309869252518794	0.00666640316802228	0.00199607785811131	0.0114631113829572
Stc1	-0.00688506814359319	-0.0226763412615179	0.0492397921935371	-0.0135944788108805	0.0388945102436052	0.0112373892561026	0.0168891557312965	0.0110404854808459	-0.00445397191414285	-0.0427257944914674	0.0208162647490883	-0.0232457246761263	-0.0223900591673648	-0.000555298727204159	-0.0328661386203523	0.0136038086097319	0.000972885098837986	-0.00556058623241129	-0.0024161245000573	0.00802168923737973	-0.0403222944817862	0.0476343780646232	0.0143899337533629	0.000790462568830305	0.0136797422817798	-0.0335898138290606	0.000819849865218575	-0.0254081313643538	0.0249345120991702	-0.0245318362610592	0.0311586834729724	-0.00642931166799642	0.0061240889542126	0.0487146740888108	-0.021701338816581	0.054108988521533	-0.00520437226498817	0.0144118804909081	0.00614581576192733	0.00492975385574536	-0.0130103506450462	0.000153272427925978	0.0758596749444414	-0.00864091240052553	0.0369325621349799	0.0289559220201575	-0.0401012688362235	-0.0309583197852643	0.0298117333350628
Ereg	0.0133975674393856	-0.0157119721471689	0.00576715483559394	0.0103995655619332	-0.00559459971603802	0.0196631914104537	-0.00233079032647171	0.00909748283032649	0.00251152647799636	-0.0118296987265776	-0.0145702346748601	-0.0018405184685933	0.00492297238077887	-0.00274986866296279	-0.0100398778953577	-0.00588307930274199	-0.00655686495478936	0.00590729584276403	-0.000491492165740962	-0.0281926765782118	0.00621897689043294	0.0122997690862183	0.00461366079409981	0.0101515244865617	-0.00274205647332053	0.0170573849354741	-0.00756745884321007	0.0142042048754281	-0.0168590181742469	0.0213554136634127	-0.0215163883272383	0.00265716333210648	-0.0273528888053379	0.00741120684288117	-0.0153084251696511	0.0284288280758391	0.0224703900230195	0.0321230869625777	-0.0234114547424733	0.00477705116928837	-0.025689894679677	0.0118382859895396	0.00667080726119278	-0.0238216615931551	0.0186471322032688	0.025868090010877	-0.0218361724247056	-0.00837862587433113	-0.00415321036074595
Ect2	-0.00405653956334272	-0.0410400812852737	-0.0128520292320107	0.0233054009094744	-0.00647177859060915	-0.00921743466800608	-0.0257122562250986	0.0178641600919605	-0.00603727888342582	0.00514380087880833	0.012070260278297	0.0343780484879711	-0.0191209569221077	-0.00213767899036421	0.00361497181409941	-0.0173447881263531	0.0210122967192063	0.00161789998746288	0.0139031411376466	0.0100868321837385	0.00748382859812516	0.00262494607463311	0.0315825912217454	0.00714211387035176	-0.0181657803881382	0.0100850740497027	-0.0120607032246897	-0.0247715106978845	-0.0137279854921184	-0.00707789199740116	-0.0293069408494981	0.0108748383544754	0.0328957234586453	-0.00917528974882241	0.00594717597579304	-0.0288497076696182	0.000484369993927858	-0.0126209632892796	0.0231417196731668	0.0583180370846484	-0.0154794563687531	-0.0212615966921552	0.0353914306846231	-0.0292005975388237	0.021241583937202	0.025347065906663	-0.0337039654096219	0.00527876042574135	-0.0179370289774872
Rrm2	0.0179147558983194	-0.00377472009933695	-0.00238779767922772	0.00785316127846556	0.0280568705435838	0.0147528132500494	0.00832889168315974	-0.00164421291170111	-0.028654696937302	0.0204365039079814	0.00610125090714533	-0.0306460960591094	0.0531255159215481	0.0170889797296378	0.0337405717054082	-0.00766287950348825	0.0253340345922103	0.0170565202410826	0.032523056859956	0.0229857627024959	0.00671825690006899	0.016620240642177	0.0219042136610005	0.037759316794646	0.00597859706961026	-0.0428037438954479	0.0134224724768478	-0.0132316259559181	-0.00729207016026732	-0.00334889072338276	-0.00355450250619148	0.0282087236004189	0.0266767281528763	-0.0553709476345971	0.0540548088998484	-0.019375240540182	-0.0131331758924235	-0.00364433445096236	-0.016989091856845	0.0414441116633826	0.00451207570894817	-0.0317098070858099	-0.0343519509266778	0.0236222106015627	0.0208867046147296	-0.0850389762102844	-0.0487362967688349	-0.0362957979727347	-0.0936356646340987
Ntn4	0.0418046176293947	-0.0123729833980069	0.0167099474310494	0.013619951661888	-0.0334604118944049	-0.047048101453613	0.0367386651724427	0.00487125607362729	0.0155156900382314	0.0498160619873325	-0.0431247053514525	-0.0113133331819239	-0.0222950972585086	0.0284747883045778	0.0241962875601732	-0.00039034326492418	0.00790272432097038	0.00814878263110418	0.0219603324181538	0.0102386920501742	0.0327295055573189	0.00174099735860759	-0.00105839571345369	0.0119162001403463	-0.0187751842869721	-0.0400706305481952	0.0173326378660187	-0.0144355079945914	0.0113994054369011	0.0268670901605624	0.0153110259661683	-0.00771525434240204	-0.011240520401752	-0.0186116495202961	-0.0294784460988596	-0.0490884942887031	0.00163785502414159	0.00655302821390547	0.000906535210785682	-0.0109534844147777	-0.0199228648144806	0.00369037411844289	-0.00143567426196614	0.00981511655590769	0.0258351190183936	0.0154288284902271	-0.0306665216080641	0.0119948944487651	0.00511103246076185
Ltc4s	-0.00466576970945242	-0.00320303095213597	0.00906605059006958	0.0268986408713116	0.0099023481868874	-0.00681806521627232	0.0153717883496606	0.0199823065297706	-0.00283149769846459	0.00305264252023341	-0.0201373134433386	0.0050358597199815	0.0354015315309752	0.0160315433094988	-0.00469032896285828	0.00484720859653799	-0.00995832859700108	-0.00158558635629962	-0.0254902952254881	0.0171703562942569	0.00146663572807637	-0.0345114621374238	0.0060958365409107	0.00438172624142685	0.0144432450952206	0.00217478865461953	0.00190585363193339	-0.0229948070946402	-0.0150492932993903	0.0148970157787386	0.00111971196291011	0.0219984994017946	0.00414009344045183	0.0510672656506068	0.0170948594555189	0.0241995203094858	0.00791048707762965	-0.00395200685874636	0.0146994100026532	-0.0162875369785715	-0.0173463126812236	-0.00385959220950526	-0.0308240356014793	-0.0116318035542029	0.0237581096244676	0.0243018943286381	0.0346075500870619	0.0404695324881376	-0.00113331938319395
Hmgcll1	0.00314217423717022	-0.0130306272240005	0.0218908406597789	1.25032825892377e-05	0.0210051075805736	0.00801163446096031	0.00903774793203353	-0.0322602990637952	-0.0149697588128625	0.0225479942353658	0.0163262091436487	0.0118775349891798	-0.00153044899831947	0.0206851186276816	-0.0211059453117588	-0.0179589329554777	0.00631447377812675	0.0292252815174242	0.00144046836996307	0.0294000578692279	-0.0075401456395174	0.00237948336270221	-0.00225264404901385	-0.0232823097623732	-0.022235505235312	-0.0313370295515471	-0.012332830228362	0.00607053274601599	0.0167203453028387	-0.0356994340805957	0.0217076977220358	0.0342385893005828	-0.0017074899369053	0.00944966503007889	0.0286382384435237	-0.000475824526839973	-0.0157424155026266	-0.0493445011232903	0.014320868982258	-0.00655334621392522	0.0471073757287088	0.0139996643113678	0.0489969739966712	-0.00946107114306786	-0.0546034851851899	0.0117748512659308	0.00154241022237128	-0.0390339165060245	-0.0161006547489047
Gpc3	-0.0171732914062708	-0.0438069123353961	-0.0214887644714356	-0.0571958729492766	-0.0317620637320162	0.0248004382376385	0.012872665299014	-0.00885946617754976	0.0254905878155592	0.0278878009896475	0.0090966415423786	-0.00694724060534065	0.0147211509768687	0.0123451587291954	-0.038459257366477	-0.013972257252602	0.03235989527396	0.0290042224911701	0.0176996097779711	0.019514927648522	-0.0375198980270299	-0.00105596121436891	-0.00309490151089442	-0.0143189148663799	0.00649150275807183	-0.0302362679500601	-0.00753222518842333	-0.0472793917694446	0.0311525304269108	-0.019899400030847	-0.02147757300997	0.0290037798613607	0.0294393243865988	0.0433096766947058	-0.0067353903311827	-0.0281267133193065	-0.0317310289843511	0.00455549787666343	-0.0299238980010553	0.00114120905141121	-0.00272714694387206	-0.0320471060055224	0.0296868977205105	0.0163663933752754	-0.0185960624308129	0.0349583186483886	-0.0390436548661201	0.0137181180223021	-0.0205886793342714
Ptgs2	0.00994498788860436	0.00105280234877137	-0.0290683404067523	0.0169413241465479	-0.00436804603930589	0.00817530077674144	0.0154287220637909	-0.00357668494580076	-0.00856234896563738	-0.00678809646479636	-0.0346162989001544	-0.00929222703085786	-0.00301622813748869	0.0293714829791202	-0.00870469231930671	-0.0109607135681103	0.0396292351117039	0.0275266508473593	0.0288022206841421	-0.0376579380552813	0.0121272728901222	0.0677720793342086	0.00936719341490679	-0.0182845697396838	0.0101741976809671	-0.0457964576865775	0.00729551598350495	-0.00142266251689608	0.0173410354113828	0.0265426613398305	-0.00790733771537612	0.0250345695950899	0.00755912880181551	0.0144647134169821	0.019805121720241	0.0298621943385252	3.46009241186554e-05	-0.0118474513755022	-0.0072773708971863	0.017525630284738	-0.0465034924368569	-0.0179798856279998	0.0444384765061299	-0.015223160785166	0.0239374332975455	0.0253582843236767	-0.011075909819113	-0.0277473445582454	0.0201984653937691
Dusp2	0.00219540935711199	0.000522893684037203	-0.000986648075585644	-0.000245179073737052	-0.00105044980395402	0.00240723791604076	0.00529361023680482	0.00203089720700044	-0.000644115797266845	0.00363292051953951	-0.00687811158999942	-0.0066888611958947	0.000735223105985821	0.0078309607475659	0.000317549319247717	-0.00770708497860507	0.0190048491674642	0.000586188525984344	0.0117343679794345	0.0149702033576636	-0.0232179804765184	0.00323595356076882	-0.00632128190114392	0.00342573152038902	0.0591516297722071	0.0439797742284521	-0.0123994936250933	0.0379998009183144	-0.00625918779089152	-0.00932465665866478	0.0110998522823168	0.00087729282992115	-0.0082576876110422	-0.0188886252886101	0.0165410870938033	-0.00443444829475765	0.0128304711034234	0.0061537562621602	-0.00650553171279477	0.0114703567238677	0.00117063306796939	-0.0113811757466738	0.00194133829277355	-0.0116407022458013	-0.00322209500928225	-0.00122682562817843	-0.00979151247829552	0.00543553454002604	0.0078124239472375
Aldh1a2	0.00902914964373069	-0.0122413718469232	0.0219430973647093	-0.00594474291338176	-0.00894448430288488	0.011407534815869	0.0133819628556655	0.00409027170013561	-0.0141731423367008	-0.0469341682882838	0.00671675918242815	-0.000737100443692658	0.00303644676813886	0.00515112183168739	-0.0161764642210077	0.00467831670851721	-0.0143312895576372	0.0252487811412734	0.0294196086262288	0.0170245542321687	-0.00737481755980112	0.0279962612649657	-0.0144287446130213	-0.000190623462693476	-0.0107794867617989	0.00820522896133534	0.00720913889288514	-0.0156515280969375	-0.0175982878395713	0.00134187830113918	0.0369590006244537	0.00495363412716912	0.0301688050178577	0.00628827621649917	-0.029116128138071	0.0102229492527725	-0.0209949490880518	0.00770445248029624	-0.00608851970066531	-0.000352260247831004	0.0189312697191131	0.0249802526014997	-0.0111804278232156	-0.0272210042026059	-0.0160492859130687	-0.036127055357565	-0.00177028898525152	-0.0312628996359402	0.00786352966136742
Plac8	-0.0122309979160043	0.00501807187666279	-0.0669205553210384	-0.0202651418776069	-0.0470821825816412	0.0324006857973528	0.0351033606207675	0.0234474249073267	-0.00358085241269365	0.0660458128340963	0.0137714927974266	-0.0226264980974684	-0.0143300011734164	-0.0241639228800136	-0.0367165360875731	-0.0380487962567201	-0.0152322184085712	0.0112005034963267	0.0209115966602411	-0.0129553195725079	0.0269600575066629	0.00332557471712796	0.00593383808770314	-0.000880444233576197	0.00850197642590218	-0.00820851186638833	0.00544811564678739	-0.0288384678082538	-0.0143042603845748	0.00370616053859645	0.0629915050738238	-0.00181025794563998	-0.0109104426703248	0.0271058942339796	-0.0245146301189934	-0.0142424779122862	-0.0130014141368315	0.0287804156351584	0.036680200013052	-0.00795433791936453	-0.0178053711737197	-0.0118397385503754	0.0130939718870983	-0.0138213011833139	-0.0681559542970349	-0.0148634763736187	0.0195466884569792	-0.0172267569734996	-0.0153094380830723
Prr16	-0.0336053451750453	-0.0253061476316944	0.00437939966962399	0.0083884847332297	0.00845661745619169	0.0159678249469913	0.0234677681723381	0.0189865436850423	-0.0163510707180802	0.0326645535840052	-0.0310132243308778	0.00193182066929374	-0.0115872165141045	-0.00241969772977411	-0.006959112763987	0.0271551474544074	-0.0301086963537228	0.022223359325513	-0.0315384319054339	-0.00302337329610174	-0.0202498833880259	0.00870556813996215	0.0243758976424968	0.00810691545879129	0.00308930010759627	-0.0121247770556906	-0.0114014421765873	0.0132755652453812	0.00307666183738618	0.0288089684985295	-0.0193089852173246	0.00397903795223062	0.0214959258830845	-0.0115704814206829	-0.0273313101545385	0.0226632519556496	0.00731949342450443	-0.0157312096805174	0.00623909714122176	-0.00849586404987697	-0.0323036119839442	0.00228479026427555	-0.0313612852387637	-0.0542232702854332	0.010194378381769	-0.0363587676411883	0.00980192475390304	0.0389738495562667	-0.0395802018900772
Bmpr1b	0.00630724329811152	-0.0368019997388786	-0.0536878118076199	-0.0271977052277167	-0.0274772746037398	0.014376190896569	-0.0243027757436615	-0.00881270006177231	-0.0204959340346884	0.0282403086038555	-0.0396530987661162	-0.00323861304549946	-0.0123899083851225	-0.0255919985525672	-0.0628778566670525	0.0103566779909718	-0.00353890346821971	0.00643150263830539	-0.00444382612717086	-0.0159789944655762	-0.0154728958445477	-0.00351916552101166	0.0160417109761826	0.0290574988477617	0.0106006082275631	-0.0544852259796873	0.0422073635557918	0.0409190088915532	0.00988807892927753	0.0167697121179527	-0.00331117460503453	-0.00752020223039547	0.0208172219757607	-0.0168042967673849	-0.00948746163619451	-0.0187726654075805	0.0276732189930678	0.00334176657100151	0.0290969761894507	-0.00975771995157233	-0.0637032911813646	-0.0239899904377265	-0.00982318998899476	-0.0215310883541122	-0.0455765547504788	-0.0309023075570922	0.00541520743845274	-0.0271522650312231	0.0433402330785481
Negr1	-0.00817723161024932	-0.0164108160151032	-0.0197068615997413	-0.0157083332223781	-0.00163229862103666	-0.00146259916944857	0.0291876155726459	0.0134480473410748	-0.0462295028226102	0.000534845242216018	-0.0038867041284475	-0.00798362310217011	-0.0100207604615784	0.0215541283415765	0.00741162219525803	-0.00714608685218621	-0.015052807261035	0.00420117629503054	0.0175512898060348	-0.0172212356863834	0.00300082608200034	0.00936003233727107	0.0331725481450404	0.0269061133670492	0.0173158121915857	-0.0223947779105879	-0.0108487595461675	0.000532044648460528	-0.00754358003618756	0.0098662510638571	-0.00809171404974827	-0.0136486721359348	0.018588078242768	0.0126881155397691	-0.0150976391513557	-0.00671171844434635	0.00291509750697903	0.00934281437640503	-0.019027491959131	-0.0133374672432116	-0.0100793821364744	0.0031444671178912	-0.030443147875847	-0.0198870976082806	-0.0113311454591842	0.0268513442904088	0.0152365766838153	0.0252453616884034	-0.00380086755315281
Gm29585	0.00774888470065943	0.00167698093179532	-0.00161455040970482	-0.00219482736226274	-0.0012480243486922	-0.000551712751010022	0.000465384918999034	0.000305647421754568	-0.018879453031525	0.00193363874625669	0.00349269813613624	-0.0120063977716589	0.0147061123213449	0.00338040538839771	0.0144118420864774	0.00613984386474744	-0.00658067298612459	0.00669781570501825	-0.00272649816334354	0.000321082667059225	0.00243098760121671	0.00113226808081262	0.00529156315534099	-0.00616581644696232	0.00386422201725977	-0.0104575119379813	-0.0122567756581697	0.00173384870303849	-0.0147062165861794	0.00324729903975944	0.0110400440650501	-0.00703752562054136	0.0233684926965838	0.00892713094541489	0.0095164537677978	-0.0171873915835287	-0.00853501898014859	-0.00448026926262632	0.0304747161992715	-0.013420914747437	0.0154541770197791	0.0250291047976015	0.00603308519267952	0.00413392062646545	-0.0261257480927466	-0.0254755290052453	-0.0120870108324169	0.0177204388589472	-0.0130533398160552
Itga4	0.0273874670577763	-0.00796913143208029	0.0213062675475292	-0.00794227760676803	-0.0173888878540158	-0.0253533743250914	0.0244328109500189	0.00583290741794451	-0.00664868181859546	0.00107620095732077	-0.0109710400737036	0.00427884620431037	-0.0125298072155282	-0.00262205532016885	-0.00346737570408815	0.00408984488260111	0.00130013398815803	-0.00147775976317047	-0.0110263868502199	0.0162344194965136	0.000975221869024881	0.0280374279835178	-0.0365408289312243	0.00838530645090672	-0.00628038785393617	0.0174506997325202	-0.0112330880391617	-0.0100736532099151	-0.0118777023143085	0.0541001140197668	-0.0206101512453794	-0.00645958816661352	-0.0222241878509154	0.00783385225571011	-0.0133730414440482	-0.0383204163103613	-0.0420417866183415	-0.0221929078364199	0.030173936949261	-0.0152768003836464	0.0191800667596875	0.0159549932035558	-0.023282158236062	-0.00382708383148442	-0.00530804089810654	0.0272871531298306	0.00265445640921351	-0.0031843692025041	-0.00726109977729779
Runx1	-0.0147463326477739	-0.00794662998252918	0.0156547602009885	0.0796807955721372	0.0307475731640861	0.0502253101963224	-0.0333882806093159	-0.0911945616008557	0.0575488173508493	0.0411840757401005	-0.00105362758240893	-0.00770058784072271	-0.0265839147963456	0.0257773150028907	0.0492738148521854	-0.0204177887744745	0.0152103189319191	-0.0212274817072445	-0.041959853720506	-0.013782483936291	0.0188870105289764	0.0338799743148573	0.0206448510408533	0.0220411059300852	-0.0249216769249522	-0.0286227796243442	0.0238202775727472	-0.00724974071893062	-0.0791748172634554	-0.0426423011836373	0.0285622232348513	-0.020430204448362	-0.0156182894994571	0.0125494349093462	0.026255104383403	-0.0162421241557507	-0.0236599907719964	-0.00142127685012743	-0.00553250248005985	0.00442931973846284	-0.00240825077635591	0.00715511050920482	-0.0263916214284461	0.0154254423294368	-0.0281537030858424	0.0449925147488058	-0.00607481399002818	-0.0187863967747824	-0.0232938080654635
Atad2	-0.000485348155422679	-0.035880630521442	-0.00221755356872971	0.0263881721489785	-0.00588249252145323	-0.000588601147079919	-0.000916032815452285	-0.00525979894028567	-0.00711291828813152	0.00736180026856063	-0.00132840329517143	0.00737190821877321	0.00972884774019288	-0.0292746775583776	0.0188510293712287	-0.0172790355136293	0.0403913576785341	-0.0107345649973886	0.0169404479457492	0.0163220777598301	-0.00413232454642785	-0.00279892440398415	0.0474428477218832	-0.00502794455755218	-0.0153583708964687	-0.00889504280341392	-0.0264541752288234	-0.00415118877488956	-0.0145727461186454	-0.0128457556647055	-0.0227189046652596	0.00213337633090972	0.0248659704438563	-0.0227371543370637	-0.0320766312466677	-0.0142129754312181	0.0192753567059016	0.00432939793716091	2.03509642822255e-05	-0.000234159004337827	0.0251140643945353	-0.0212857078440403	0.0512277913784515	-0.0552104475869512	-0.0491642446668024	0.0604872822784792	0.0264687724023037	0.0343063801452629	0.0435598876688667
Has2	0.00117489427323117	-0.0089854615812807	0.0114728175373407	0.00873170238056613	0.0350183480452918	0.0270551338032868	0.0137839352745106	-0.0387253565081433	0.0105753333695286	0.0508490579595047	-0.0531368941729063	-0.0241334554950524	-0.045123938675235	0.0366637976532325	0.0242411374141817	-0.0229686067733799	0.0291211007264561	0.0604359322231271	0.0177637058269799	-0.0448200086998064	0.0632922455693272	-0.00947072262653564	0.0301226341557569	-0.00531714873847747	0.0119317014303183	0.0146344704111368	0.0227965518925731	-0.0438106055193805	0.00202550788487014	0.00788083709492789	-0.0335348395531957	-0.0135519537964621	-0.00530137196107078	-0.0089379202816443	-0.0209535384451302	0.0716164172666261	-0.0270480564165568	-0.0397285126295207	-0.0259946639679163	0.040204046168829	-0.011504640908998	-0.00372759695575161	-0.0372681968627385	-0.00225944487813447	-0.0383912324842463	0.0150091769940193	0.0412689896112948	-0.00739850172954949	0.0272673012111071
Ldb2	-0.0490916486033561	-0.0167917797241716	-0.00239362489521315	-0.0631280735490091	-0.0388336451738359	-0.0761013645824555	-0.00883465481338166	-0.0242883743533845	-0.00837871752503289	0.00250839504728902	-0.022466136344997	0.0169643782931694	0.023974109357508	-0.0168218916258101	0.00565115650871426	0.00154836270315595	0.00160771226107851	0.0346868884022502	-0.00370683605454143	0.0163966899162163	-0.0167427926139905	-0.0160747755797044	0.000545495969984376	-0.0315106227462919	0.0592506651780161	-0.00157109894831944	-0.00588171017078667	0.0138458601202284	0.00190621594036281	-0.0123337652106359	-0.037393311390113	0.0265258899429138	-0.0284077319533576	-0.014147789764255	0.0512503312336697	-0.00686403551493939	0.00044860319203595	-0.0310042472204831	-0.0459190506837424	0.0108708061359785	-0.0423460919682692	-0.0301659612069413	0.0549876274516447	0.0217086278199082	0.00798978247616409	-0.0139524785388573	0.0070578576050195	0.0292715899857569	-0.0163752713330634
Thsd7a	-0.0221975454435884	-0.0329870804211923	0.0277415054201973	-0.018300710981094	0.0252467082709073	0.0401898868104807	0.0133347758906999	-0.00552394211805968	-0.0480759498788282	0.0143774306961785	-0.0523428748570103	0.0256126500903591	-0.0282923842563871	0.0245918141842877	0.0276335245005604	0.015439881259286	-0.0222047532119986	-0.0306048394434335	-0.015443892161362	-0.00119917631725687	0.00919158067045358	0.0392746785100414	-0.00854088829727071	0.00499265051255517	0.0212300066813399	0.024017606251017	-0.0331111200365542	0.00447989651868551	0.0137956730760862	-0.0401570558856603	-0.0307807142372015	-0.0364650770710939	-0.008308431014526	0.0484009151027463	-0.0159830840039475	0.00361302636113019	-0.0205759401245	-0.0473677802964497	-0.0320582055997964	-0.0140461896021613	-0.00578819250547036	-0.0235400936760643	0.00928431574951884	-0.012182224854638	-0.00149456473576308	0.000680004111548278	0.00297709132720458	-0.0279741672063356	0.0418682335666304
Plxdc2	-0.0336657490279459	-0.0597223806737133	0.0384694434826357	-0.0250793400472396	0.0685854535284678	-0.00042859111704641	-0.03436281926564	-0.00498475559637921	0.0240854801322316	-0.00988263071419108	-0.0355585565696042	0.0247961402325135	0.0504643377017701	0.0473523073144969	0.0158008747890024	-0.0222940864416866	0.0355127294730124	-0.0206132587900319	-0.0130588546172323	-0.0139306992392804	-0.00432419468798791	0.00491659120362701	-0.0275250859693982	0.00698028098957106	-0.00761547222011202	-0.0311914804573765	-0.0103155089852868	-0.0314807253106847	0.0458659822591612	-0.0267491002748915	0.0287553051600316	0.00501454739131854	0.00352855139655532	0.00738053159386696	0.00116916303789978	0.00221044626290477	5.61342981379069e-05	-0.0248138902391966	0.00990747201900644	0.0137405397441087	-0.0343512504579542	-0.0307693644920634	-0.0417762164372541	-0.0477682245338597	0.00666402744375179	0.0254518652060816	0.00725532261291739	0.0182880074494782	-0.0105765051839202
Bmper	-0.0485639152569672	-0.0145779012742644	0.0280977468999444	0.0104906222818829	0.059370000630085	0.016721205218164	-0.0297924939844646	-0.0151055116602217	0.0322442966279229	0.00340655070440854	-0.0523000140426633	0.0112461445457165	-0.0255245159885309	-0.00489679252560684	0.0819808861722469	0.0040779076430173	-0.00351449312127879	-0.0376628895822081	-0.00995371962698578	-0.0698936854401191	0.0145896688088655	-0.00259662815354909	0.015544071966407	3.46795306902246e-05	0.0304296591206758	-0.0259605243585094	-0.00125209633237651	-0.0120654403416757	0.0509520891938856	0.0162929904754463	-0.0316293203897035	-0.0211489938433362	-0.0464816589237983	0.0151201906762696	-0.00628897671559087	0.00180589963194858	-0.0298423629039695	-0.0229911345743675	0.0326138303347209	0.0135454912813928	0.0123965485279726	0.0044662753898175	-0.00991150832278441	-0.0318740914870803	-0.0405258244904672	0.0152237230565865	0.00339480756087987	-0.015036757974607	0.00177703516407027
Gadd45g	0.0491885950734945	-0.0229354341029978	0.0158648097467863	-0.03333894019698	0.0212535276446033	-0.0110669213961366	-0.0419326492124339	0.00385560221313125	0.0197307819258623	0.0200194364915502	-0.0346736586196269	-0.0171851224956697	0.0105227542548837	0.0235637327765541	-0.0212294180578727	0.0123851443062929	-0.0255945588793944	0.00769753301013855	0.0481403140175741	-0.0157495534781093	-0.0220772133926477	-0.0105742155229554	0.0292898531478253	0.0198295219009903	-0.0046233609428639	-0.0407008545981307	-0.0107587313283082	0.015048567199254	-0.0985169746441055	0.0123696125208932	-0.00348611733411556	-0.0218272913184595	-0.0190254565659071	0.0011302325607265	0.0176958989199352	0.00858131119439483	0.0198606044299085	0.0342062132807265	-0.00735013050013797	0.0230225295943493	0.0363412238441298	0.0421671891805424	0.0149275049154276	0.00309293653467788	0.00155630600082476	0.0331474764981023	0.00944363986707371	0.0231823933399068	-0.0237163141180588
Cited2	0.0569262075960794	-0.0222597802919128	0.0218572337095642	-0.0488763189614381	0.00559324263492344	-0.000506629337798192	-0.0104224603125281	0.00681742085433713	-0.0423053808956774	-0.0395261474656402	-0.0713511445646784	-0.0010413303721332	-0.00160782230707882	0.0171706196209431	-0.0606360637815884	-0.00490407198787489	-0.00453944576021044	0.0450565310665201	0.00823401684797461	-0.0102379933884108	-0.00573705478884092	0.00201111388060885	-0.0106078911090734	-0.0129069657004294	-0.00033532279905309	-0.018855630096917	-0.0658028540984185	0.02334966927654	0.000280659915779484	0.00255301622371765	0.0201263962118361	2.47501456019219e-05	-0.0133461249160265	0.0139577661344718	0.0069107246286738	0.0197004369608988	-0.049481796955895	-0.000103618038506744	-0.00486228253474161	0.0140655152714107	-0.0113131076352452	-0.000413388991609329	0.00296179687430099	0.00478777108458782	0.0448173110591077	0.0149516550247862	-0.0130070555854808	0.00601834898094933	-0.00435804395802014
Fabp5	0.0666648869708678	0.0208435206322234	-0.0331301116426222	-0.0462885070868653	-0.000199002740870818	-0.000309756964635458	-0.00389031059820841	-0.00365541888450275	-0.0213917010109144	0.0105822944710999	0.0136237583929962	-0.0037640292896734	-0.0151272023981637	-0.00510957146123008	0.0853788875451899	0.0142767369966535	-0.0206604208746303	0.0126437711402573	-0.0226686767365233	-0.0196500433479051	-0.04975762359272	-0.00460302119543724	-0.0452488205647084	0.0265933853233899	0.0229553764544726	-0.00930719660682687	-0.0334319671233481	-0.036573245246697	0.0259791650966201	0.00520727391006709	0.00349575443362571	-0.00600251049458843	0.0147703625565466	-0.0351287669765117	0.0191517468330894	-0.0253676414041437	-0.027008638370774	-0.0258954953770011	-0.0124603579302917	0.0538764748064331	0.0214761563587327	0.0296721408122907	-0.0156314189125737	-0.00697518876247551	-0.0356963849373619	0.0264989199641152	-0.0359256768234942	-0.00224963202829394	-0.0242895232368554
Kif4	-0.00707511792304274	-0.0357459357316296	0.00102605720150779	0.0172134466900734	-0.00245828565530142	-6.54484166790233e-08	-0.00915449336693974	-0.00521291904118169	-0.0187722762719855	-0.00397240976746848	0.0111074959708847	-0.0198597907006148	0.0252757094732346	-0.0279020218736702	0.0281630353487983	0.0112461584118741	0.0177820079778305	-0.00687377214459154	0.00660447460919376	0.0141135484732214	0.0240261158361658	0.0335073970685582	0.0406439571039924	0.0135017682870971	-0.0233967053019716	0.0354243474623822	-0.0214385828360305	0.0168458171098645	0.0113881636618017	-0.00628027333755378	-0.0467414615874994	0.0199705659732873	0.0449909257203608	-0.0118607077101253	-0.0223921223299314	-0.04269402909986	0.0218223677418869	-0.00834721616737786	0.0287928900794713	0.0575523338533247	-0.0181269508132994	-0.00793750242486765	0.0276635777275914	-0.00313265457937523	0.00160268348487852	0.0213648216825902	-0.00120576352467698	0.0401749638868002	0.00445163001762689
Hdac9	0.003075810641454	-0.0253369560191121	-0.00925797255855499	0.00667913242693045	0.0121501789923946	-0.00851177495520891	0.0162295696661566	0.0148718318745626	0.00222917032885708	-0.0122332316445952	0.0161145690886509	-0.0128370492863246	-0.00209208454995295	0.00129886318994408	-0.034138353072465	-0.00277333666858851	0.0103799313328337	-0.0397146697542199	0.0131978830046675	0.0384303147201689	-0.0577962211029468	0.0549058496330167	-0.0219927157749176	-0.0414814041800449	-0.0149427730436991	0.0377105854152088	0.00601672966037015	-0.00992617904494317	0.021809973388524	-0.0274564176938905	-0.00194635592277452	-0.0214091296583556	-0.036797170361607	0.0290488320507533	-0.00342204083456342	0.00319010854706692	-0.00359091685945126	0.00512722103467956	0.0439804998704889	0.0319845597783795	-0.0071446093975803	0.0125371111660445	-0.0272840532188814	0.0192287410512343	0.00461093528845849	0.0103701372417933	-0.0261192547927758	0.0183520412839375	-0.0330807486535942
Chsy3	0.00533723794968004	-0.0465801359890367	-0.000447529493572815	0.0114987453437409	0.0242120082767824	0.00237134125059609	-0.0421778710210987	-0.0500068826859466	0.0409704602118091	-0.0205986018074017	-0.0271331152217776	-0.0332210262051987	-0.0347063565637048	0.0042020523403499	-0.0438000415752238	0.00675014065470435	0.00512299932625302	0.0118001816153165	0.0162698591790416	0.0189413732305191	-0.00894697014259566	-0.0370928237450513	0.0331601733695572	0.057475149740976	0.0184146823120941	-0.0110697017111909	0.00794235566246154	-0.00872817560205277	0.0160535560790599	0.0214361502332784	-0.0341165810415523	0.0374853898518742	0.0339200577120928	0.00691928267928335	0.022747450587577	0.00195086951786509	-0.00689592841528546	-0.0214005450230925	-0.0115780165426437	-0.0263171179866	0.00870930495518718	0.00682004706724118	-0.0383247143324645	0.0286738102334732	-0.036585440701162	0.0028555035644206	-0.0241529960643121	0.0111018565805768	-0.00899474304398693
Sfrp1	-0.029330812398593	-0.0494687690062565	0.00937188008474057	-0.0359712295809531	0.0372933591882846	0.0878020901322752	-0.0465744806556141	-0.0317472018132834	0.10489886417583	0.0610250138258618	0.0658112402675388	-0.00345057603333019	0.0127096378620678	0.0313121837034283	0.00343192319453064	-0.00254863980103409	-9.10906792072523e-07	-0.0531214825031895	-0.0199359856042759	-0.00256904567931092	0.0113011535261202	0.00870645620369672	0.0120300320966383	-0.0445379591774188	-0.000858025777153885	-0.00480869786134152	0.0280346846457291	0.0348801730246966	0.0508884955659369	0.0262297237035916	0.0196471909651309	0.0283131268689841	-0.000394598075591751	-0.0617758786977698	-0.0146220116872805	-0.0248823011531078	-0.0261800370671362	0.0047587332844204	0.011034321060072	-0.0037188810506849	-9.5654053319715e-05	-0.0470909717871541	0.0306186836774173	0.0128878090640714	-0.0455118195037149	-0.0266247957754231	0.00508413959775418	-0.0237195107365293	0.00870551633177531
Grm7	-0.00173728543368603	-0.00146501794803173	-0.00393342740232831	0.00546532006973716	-0.0115131627250596	0.00502408017274454	-0.000755172565471187	-0.00828732483905964	0.00776371876807365	0.00855340632768053	-0.0143141906899383	0.00555759790270983	0.0036985344469997	0.0144399469247921	-0.0030115848989858	-0.000952029397968316	0.00668787831255728	0.013252689053874	0.003258039953419	0.00176236152947511	-0.0160515968777531	-0.00519900762494814	0.00501225533166764	-0.0176964873702324	-0.022991244234536	-0.00342970386228557	-0.0083019894295852	0.0083776190860799	0.0150919247070885	-0.0085915011086046	0.00800936805904147	0.00630701305458323	0.00750338479232117	0.00800471308352349	-0.0106040874929862	-0.00125005741267774	-0.0242275314466563	-0.0165876572762709	-0.0164176915811825	-0.00503753344309511	0.00154546231420678	0.00922118625606971	0.00249361243943536	0.0230932255558424	0.0184804100308207	-0.00103058421070022	-0.0144621726811465	-0.0164485822501053	0.00646072676060377
Gm30275	0.023923724790386	-0.0144328940626083	0.0382125182493367	0.00301424341099958	-0.0320038829749375	0.0156485953625516	0.0195739800529677	-0.00442886285666356	-0.0153616127908956	-0.0249554859923958	0.0112181063884542	-0.00597427655415112	-0.0117880657170375	-0.000805719554824606	-0.0295986628305504	-0.000304021353398773	-0.00558756673214035	-0.000357733074705556	-0.0261905473319583	-0.0260173459843557	0.00317988069386939	0.0304124617279657	0.00592596229824282	0.0144439402493068	0.0189583487119028	0.0335490492366242	0.00129443260880615	-0.0185560312751687	-0.0250018595309397	0.0179408176923996	-0.0274613771954608	0.00211685786223928	0.00662981058065606	0.0116327869088227	-0.0236938528553296	0.0150084387977043	-0.0287012378495518	-0.0016120609041449	0.00180517909760912	-0.0258719034787798	0.0184017131471072	0.0321534500959633	0.0130741814636797	-0.0399530408984872	0.00571384185068144	0.0442462388443135	0.0835385664070968	-0.0146431169527511	-0.0791550660557789
Tnfaip6	-0.0208233898504799	-0.00892403987531163	0.0145432894834079	0.0021741632022486	0.00195845880822209	0.0101167705214832	0.00201147958705716	0.0230517998236991	0.0175963901755382	0.00511676016695226	-0.0330851996380777	-0.00901824129919509	0.00517284417000038	-0.0176262483621261	0.00244182997600674	0.0250806875758859	-0.0230615600514713	0.0333494744192581	0.0158110169064242	-0.0170753344930355	0.0231585486078537	0.0168225324518495	-0.00829095631308696	0.0271656389832092	0.000241029646993193	0.0146847971440421	-0.0178491902999639	0.0239538720036333	-0.0280306573569074	0.0248088527575757	-0.0480442755354591	0.0108642341738476	0.00685452002886636	-0.0345032588065689	-0.0167031814529846	0.04785657800267	-0.0167372507401291	-0.0298699283660699	-0.0512393478861536	0.00444551203636966	-0.0394221535707492	0.0398051027447339	-0.0138308393419929	-0.0228800056708428	-0.00282826368175945	-4.75397820035326e-06	-0.00747401710468935	0.062643014084166	0.013521852860854
Galnt17	0.0150587930358051	-0.057133613451997	-0.0841294883476303	-0.0324657589694247	-0.0259426243179115	-0.0120857650797071	0.00809253166971322	-0.00609356782776399	0.0311684544517193	-0.0278744708226631	0.0457280109936284	0.00292396888135191	0.000203099171772686	-0.00146020288144771	-0.000950217889687021	-0.00409504788753527	-0.0321618393614836	-0.0128312508889045	-0.011227455885912	0.0293082365190317	0.0325620526286728	-0.0312496177993883	0.0174253773120611	-0.015396033316669	0.0240753182160114	-0.000793317287469631	0.044676834505217	-0.0266148240687471	0.00174469344533602	-0.0193237048353752	0.0226878792719613	-0.0761193884677135	0.021559870902229	0.0419179341140096	-0.000436031532984762	-0.0192635267155762	-0.0151993736090608	0.00139626239002697	0.0279713457885344	-0.00802242575124551	0.0370529649739494	-0.00926162297902739	-0.0231111296571995	0.0427476607727385	-0.0206910499359066	0.00636034066604507	-0.0113535196605151	-0.0154045490893037	0.0250665925091928
Rsad2	-0.00126091856637544	-0.00073054308936849	-0.00093631919131974	0.00135790459051508	-0.00144845484572871	0.00128584706464767	0.00392783503775634	0.00506470188636147	0.0106305108978192	-0.000910189517317684	-0.0122618709033994	-0.00446028128221475	0.00811553179276847	-0.0211711377020301	0.00355656510630921	-0.0599501138349087	-0.0358539354279156	-0.000924985022421727	0.0121263965095579	0.000165191981466625	-0.00626724877823594	0.00366026895284809	0.00112024879483922	0.00570003160771386	-0.00249023921483015	-0.00033564767178714	-0.00938096339172656	0.00223062025024045	-0.0035544372021006	0.00429336891536695	0.0121366271996709	0.00650509077748143	0.000583347990935993	0.000338672683285956	-0.00875717096950667	0.00232315547069423	-0.00725061893498024	-0.000893768154283561	0.00464441459684001	5.03602210275199e-07	-0.0006265278513598	0.0105950138961869	0.0049572848547524	0.00948104698047282	0.00135228297115356	-0.00734655760350952	-0.00287554622850836	0.00511250914894538	0.000678761504741893
Bst2	0.00440065566142233	-0.0108513985515704	0.0208074952696289	-0.000958803120452615	-0.0299439062153811	0.0114383755881545	0.00919846537382766	0.0500365592156413	0.0396468315094171	-0.00569183911204306	-0.031843882591973	-0.0187104043222701	0.0142317028179803	-0.0473814800461242	0.00380052199551569	-0.132623000326302	-0.0453348972376906	0.000450780010054081	0.0253227996600665	0.0266602443639226	-0.0371341235035416	-0.0270849034228441	-0.0182986719859709	-0.00536630380876705	0.0271845103243735	-0.00826074745035073	0.0120726110787981	0.00602839859787535	-0.00514001403685467	8.77631663659703e-05	-0.00267371345978721	-0.009479321208239	-0.000223145367851405	0.0196691318841829	-0.00531657635153829	-0.0258713221217352	-0.0113171973381469	-0.0346371763526247	-0.0259935954440409	0.00746791883741795	0.0162037943951558	-0.000160685250619914	-0.0116867985503368	0.00772599020767094	0.00437353059225233	0.00797443164537126	0.0378492520925692	0.00309914090745012	0.00675278872158051
Ebf2	-0.0181578236816792	-0.0197998642554792	0.0419521147342834	0.0235176766757496	-0.0221524355579591	-0.0425113421441655	0.00349915973500809	-0.0365536042280496	0.0400125919104753	-0.0583584069739033	0.00955943377465922	0.016154839573629	0.0379062910908707	0.0311868906017238	0.0414256843952061	-0.0269617003845911	0.0584173876621205	0.0219827983709509	0.050243984046921	-0.0379663503376616	0.00708401961722182	-0.0199103776864093	0.00453163531688435	-0.0124281137157023	-0.0126864992548993	-0.0316953741388489	0.0059838390286625	-0.0193078277775127	0.0678415425542705	-0.0707918314056029	0.0201491724495381	-0.0369477470926983	-0.0018490079014079	0.0257260062471375	-0.00921520094720773	-0.0397759718564143	-0.0419579684340213	-0.0489075422845545	-0.0228345683480132	0.0221359092425516	0.0121924154437211	-0.0108178885609963	-0.0393028315065701	0.0292111204509777	0.00237485387924814	-0.0181578559831269	-0.0174100738432785	-0.0203596830619137	0.0298908302416491
Tmeff2	-0.0158668590103406	-0.0332627548261581	0.0469234588840944	0.0108539234110169	-0.0305094272828951	0.0514220292842695	-0.00608397741184733	-0.0234390072872524	-0.0229359468331327	-0.0102261944746971	-0.0132699416566898	0.0248769616438915	0.03528954271349	-0.000419241056609889	-0.00374274632725964	0.0374787358021562	-0.0245234183096702	0.0652693467276831	0.0620693499194186	-0.0108763388948642	-0.00166159744192607	0.00199115688788548	-0.0185108089394738	0.0145694401129925	0.000295071215384607	-0.0224842802435059	-0.0211265378058596	-0.0171390801375214	0.038718737567774	-0.0220570232235679	0.0256063740559973	-0.0173572026190012	0.0348868355310114	-0.0341753939547442	-0.0222915571865378	0.00454109850183753	0.0105988628189708	0.0205252342074482	1.87077287418744e-05	0.000721639346349881	-0.00208561277803668	-0.00041889818951539	-0.0035873001266158	-0.00484536945843147	-0.0225881695702047	-0.00482959455384789	-0.0372572234819527	0.00844078694813348	0.0148217844556579
Aurka	0.00145790175358469	-0.0214481173304141	-0.0131506342899719	0.0224824146839212	-0.00216431555548067	-0.0112299020979275	-0.0395461204651862	0.0476095090180379	-0.0137371324075675	-0.00353598237048274	0.0169288204228097	0.0655913843654209	-0.0704028780243865	0.0502490602437375	-0.00155370135912853	-0.0286129056085434	-0.0046783776626611	0.0354731716695734	0.00323268591199439	-0.00486891879395198	-0.00648609861836236	-0.000318135432591859	-0.0111157240263679	-0.00187293327534852	0.00720439546643536	0.00155989701610897	0.0153668746948908	-0.0225717750648681	-0.01362308226819	-0.0166194953778353	6.075965641352e-06	0.0127270977972812	0.035749841211419	0.00449519118400755	-0.00951403969246418	-0.00710685830363825	0.00411882437650288	0.0237254763656545	-0.0166533112243381	0.0323889507896505	0.00723411388386083	0.0313149363564459	0.0227308887445165	-0.00320840247557591	0.00606390783816008	-0.0168336191323401	-0.0119696652033672	0.0135678073013823	-0.0285446835510481
Hs6st2	0.0370375156504589	-0.0416924855350517	-0.0280938131043836	-0.039751953361429	-0.0187145676441959	0.0161425380863384	-0.0386571929639339	-0.00881141065877447	0.016606082262588	-0.00637464530840874	-0.0444056755351233	0.0166518112477296	0.0337034809470273	-0.00461307669731273	0.0398809471708765	-0.00289311512574746	0.0365185685001473	0.00317404499436003	-0.0432432119097347	0.0126564252709094	-0.0141416990570326	-0.04681093145724	0.016236839453617	-0.0121207181754026	0.0492305953391884	-0.0492584745199626	0.0420692582584219	0.0286803576328548	0.0416186041178165	-0.00778140098772609	-0.00604452417783913	0.060372626542931	0.00697251516432775	-0.0335802085218995	-0.00733660495098262	-0.0102000777024973	0.0252462650307598	-0.00941794917303208	-0.000279399919990065	0.00140572845017887	0.0126155126655195	0.0298721351940499	-0.0130809832865286	-0.0302694556031884	-0.0301255675479842	-0.00808374561958141	0.0136026178898266	0.0107523493260126	0.00401742920243247
Rad51b	-0.0330662730126667	-0.0376489233116332	0.0104883413590333	0.0163018731114596	-0.00950083037581478	-0.0212410064949445	-0.00160040188718694	0.00316429081446792	-0.0176214090523194	0.0200184779660648	0.0054016005337869	-0.022481243268301	0.0294525762502296	-0.0160005622226986	0.000598546236617335	-0.00400231913951658	-0.00498617344853243	0.0239809050574385	-0.0268550197852599	-0.0171521145313393	-0.0279318817026647	-0.0210842147080498	-0.0390454332174165	-0.0190582317016436	-0.0145043286291834	0.0225201622708312	-0.00483168251225326	-0.0252220578939078	-0.0213352439382319	-0.0324116759549678	0.00109672377117771	-0.00999230595971804	-0.0308905177210099	-0.00255862077684018	-0.0097742461497434	0.00815342872479743	0.0535369069155794	0.00661190257995438	0.00285087462586592	-0.0263505885972713	0.0270032419339771	-0.0410612779410333	0.00197926346801336	-0.00756748845563084	0.00895708376768123	0.029769792834887	0.0302634679689408	0.00248024042312263	0.0163800423757151
Pde1a	-0.00841253224464249	-0.0206407107871652	0.0719342835509378	-0.00105699485818125	0.0358474934527749	0.0394494123272689	0.014500842035131	-0.0217958093645104	-0.0288061191654252	-0.0371192836792992	-0.00492687803557756	-0.0146450932458855	-0.0301418796476981	0.00414395167978751	0.004055749148274	-0.00692739618365611	0.0291358474706096	-0.000964941410467369	-0.0193445152842393	-0.0238462824015988	-0.0228888742596348	0.0246219417168911	0.0334742171530198	-0.000985684372397183	-0.0204760125783472	-0.0238364198836583	0.0139520105373839	-0.00842899615009517	0.0313595810014992	-0.0553204461191039	0.0245666587687547	0.0380117413624259	-0.0468373972729131	0.0229464891817848	-0.0207891539298147	0.0232965576534371	0.0244017269874339	0.00624279374412928	0.0617165063061442	-0.0264581319261281	-0.00824341039530052	0.0373512197729247	0.0390896339759964	-0.0272487129909062	0.0108615814155063	0.0157325221030301	-0.0183431692508744	-0.0458293230738676	0.0262402642033534
Ism1	0.000797514953594687	-0.022179438691457	0.0292420423489846	-0.0129927007750407	0.00811935439809183	0.0436628098320567	-0.00597190374343575	-0.0037471396631123	0.0153951787898392	-0.0026517254473803	0.00254651383885056	0.0140207538985969	0.00651917404090789	0.0251089457931281	0.0161610839829868	0.00880755968353689	0.00262682969341222	-0.00539384378457216	0.0142868384463168	-0.0231415372525993	-0.030615173527795	0.0230303529591888	0.0129295283723177	-0.00319241617605951	-0.00306472675522357	-0.0116800316428674	-0.00823089548937675	0.00498980937614706	0.0125551870628345	0.0160150087539633	0.00556891951114428	0.00727624542149244	0.0103217346841608	-0.00344084370500273	-0.0324475635179654	0.0363260640668673	-0.0116901603708945	0.0625287689714791	-0.0247503561242307	0.0215660287008863	0.0144425719950683	-0.000463548366161266	0.00148904465830429	0.00204421964034805	-0.00452521811398811	-0.0029518908143172	-0.000465571933301283	0.00256374148479013	0.0122014041201473
Akap6	0.0113844849447521	-0.0101856126670371	0.00842350190751388	-0.00441702280833231	-0.00574088499990514	-0.0189070399998182	0.00977989234680715	0.00301647916509445	-0.00713654733820796	0.0159253920385808	-0.00150895382876867	-0.00136312348913896	-0.00190858445696162	-0.00525806420158225	0.0257899766774204	0.00156879214198463	0.0010117853322472	0.00812522017800968	0.0120679755014483	0.0181263165514008	-0.000218353152367277	-0.00292968515079855	-0.00454451266171298	-0.00547272597761742	-0.0192025141553381	-0.026220007919929	-0.010749726370134	0.0147407046906309	-0.0065959361156084	0.030435986487652	0.00235980560183292	0.00364383545457292	-0.0102791311362783	-0.0129447553451465	0.0171783496370671	-0.0142968396078191	-0.019263559830085	0.00883177582949264	-0.0114114947854718	-0.0223359234773643	0.00205590969575735	0.0334594855923585	-0.00334252260646279	-0.00286872340950885	0.0102082975285382	0.0272113012495736	-0.0219265975588532	-0.00727170652265238	-0.0152452535182964
Gm32913	0.00391115419798385	-0.00130399533656492	0.00232051182985292	0.00130121552628232	-0.00332648670504199	0.000875357265065383	-0.00218395684082722	-0.00215035377249691	-0.00523987311424832	-0.000171632774128799	0.00508991531313249	0.000752902898532276	-0.00423349917376727	-0.00262143698909134	0.000685672847098693	0.00328383746219155	-0.00400032371007085	-0.00379312663717625	-0.00143163948088491	-0.00337880555424396	-0.00505258185903782	-0.00638279693713551	0.00147322738728874	-0.00356478199215896	0.00443738196211844	0.00683931383107771	0.00413687392843097	0.000270195117586043	-0.00311183365518628	0.00905585155743648	-0.00072275379087031	-0.00110137858174713	0.00148622355643803	-0.002556825319389	-0.00083259590861954	-0.00175381150472064	-0.00893432641518385	0.00742892357519945	-0.00921913408168758	-0.0080052809017657	-3.08663469289708e-05	0.00344529692238401	0.00576464867858134	0.0120779978448886	-0.00265719240783475	-0.00390809318760851	0.0070693880273851	-0.00577048672124489	-0.0138396302742813
Agt	-0.0126396723093788	-0.0179849414507784	0.0577447286037431	0.0106235606451677	0.0671370048792418	0.0128372104098771	0.0195057409468836	0.0100570142868861	0.0153498869032986	-0.00500036882487658	0.016857408087663	-0.0204617795480355	-0.0178983948214647	0.0294825677895203	-0.0132599504050596	0.0229262781602869	-0.0231917335777034	0.020201816676024	0.0407606373010942	0.0479595719566396	-0.022031432475752	-0.0211363641357943	0.0350936729876412	0.0032980606549164	-0.00254365824229125	-0.040658258456389	-0.0253353763326724	-0.0103119430479867	0.0337697479242327	0.0442921363055468	0.0214385635741115	0.0217679127374637	0.00347226161801782	0.0178903607457005	0.0195974250098837	0.0188480603824436	0.00334346004279692	-0.00849088824184866	0.0092569875246461	-0.026716554912143	0.011185855859727	-0.0218829341096252	0.0926324559020718	-0.0162066889406655	-0.0153322841474806	-0.0243205671379139	0.0397400525566385	-0.0149120687274555	0.00833692565662357
Nlgn1	-0.0113715323489352	-0.0128321191934047	0.00482792766652521	-0.00406964697025481	-6.43782900606882e-05	0.00290850339711704	0.000184547426648808	0.00604329787763738	-0.0125368327207886	0.0108652407324912	-0.016410525505324	0.00443468504280373	-0.00183210440049449	0.0168843468208849	-0.00766292449866632	0.000433104381481787	0.00373789233979283	-0.0271450442467485	-0.00161124274202322	-0.00329830874671412	0.00912030710539849	0.0188155537908149	0.0219231435016558	0.00384280509837193	-0.000193348707161264	0.00992255696440511	0.0159650344091735	0.00336423819325538	0.0123825146424778	0.0101795125769369	-0.021290872622085	-0.00475197752540455	0.00654024259238338	-0.000851194262430242	-0.01398083198959	-0.00918786683527148	-0.015685371602808	-0.0243859540828438	-0.0185058195965574	-0.0104581081915977	-0.00887302164624426	-0.0106946677812969	0.0128597637752126	0.0165644691393823	-0.0130118359830128	-0.00941498124123396	-0.0475903866204646	-0.00333782894142868	-0.00664708009216549
Myom1	0.0523483766418436	-0.0194182520350588	0.031667045771126	-0.00519247140945421	0.000576036756286878	-0.0674377142239685	0.0245709826189469	0.00552794107691444	0.0278083917666839	0.0486059624470878	-0.0173037652991467	0.00121089845550019	-0.0189097681282839	-0.0191588972979206	0.0146843927525522	0.0130608863954436	0.00809469217720137	0.00731489153949174	0.00818437050849312	0.019834138514166	0.0108099661943659	0.011655149073571	-0.0287262656082705	0.0111724766825692	-0.0123149285771288	0.0146098474115669	-0.00790699216286396	0.0192574703162579	0.00534518499469398	0.00460238458803835	0.0287648458480944	-0.0152554676648921	-0.014635900919139	-0.0200550705027182	-0.020739040001641	-0.0213479142960819	0.0121370153849	0.00139963110169237	0.0118945081157933	0.00318740653305598	-0.0206478007581421	0.00830341270826393	-0.00270335828475354	-0.0196323947028009	-0.0062930306759808	-0.0135233935646053	-0.00733973217937308	-0.00574113435508871	0.0175290178172057
Gpr39	0.022556243784867	-0.0305249433464972	-0.00038719644043432	0.0144010396675141	-0.0130861016543549	0.0689050161053554	0.00823036180354706	0.0092591714492299	-0.0118463451565652	-0.0329058603435411	0.00861772025413196	0.0173495061981513	0.0172547382446934	-0.0154683402352603	0.0239987374525804	0.00254390493509158	0.0129322823368705	-0.0116595022295304	0.00776191953457125	0.000240300684852609	0.0200934582418257	0.0179660868856283	-0.0246024945737418	-0.0450715368393679	-0.0179700718173195	-0.0331098680720566	0.0235659579310545	0.0566321441343027	0.0341726323950084	0.047676920360036	0.0143138185396841	0.0332759985375377	-0.00954123682919517	-0.0191862765564275	-0.0098665592077803	0.000525631679951795	-0.00279299067566703	0.0490608328377587	0.0257623693085086	-0.00787415141745013	-0.0281012971007945	0.0219860411192663	-0.00818326116970691	-0.0283614499955444	-0.0158168718941653	0.0216014116212747	-0.0116486198257877	0.0073147579522579	-0.00405189588202615
Fhl1	0.0571678659331271	-0.0212023123940351	0.046005663436602	0.00137443577509546	-0.0533209757860523	-0.00594634160764064	0.0123361780515619	-0.00103749149952788	-0.0167245817882341	-0.00449527483769683	-0.00262599716969672	0.0178411773188053	0.0125558308570397	-0.00677590170988338	-0.0329955462115041	0.00685664832474456	-0.00432812601267049	0.00549563683318886	0.00712992217860629	-0.0196136417812172	0.00404437779128252	0.0169273458700758	-0.00180257103527359	-0.0289854001654118	0.0135458184413888	0.014826799399972	-0.015461812829769	-0.0532120800912661	-0.00369245524827491	0.0572671251449411	-0.0124384352988666	0.00994037908442816	0.00789721346237458	-0.0131136051120653	0.0218908332574637	-0.0420574075426941	-0.0707844372560934	-0.0424490779310984	0.0631123441676421	-0.00744884834372179	-0.00311699593451941	0.0391076753065456	-0.00344730360949893	-0.00344956465183202	0.00475286800188743	0.014626020843122	0.0313385656868079	-0.0131997451804965	-0.0223757009033545
Ccdc3	0.00562541366122379	-0.00599964692186852	0.0342849170977169	0.00843501569752222	-0.0215274273938446	-0.0131904293353654	0.0152570649691976	0.00885583978407879	0.0100935825868917	0.00908947020899067	-0.0224628641259256	-0.00562855197036756	-0.00209663444220598	0.00595304514091942	0.0213430506696497	-0.0216630133508364	0.0457341133371415	0.00728258042408612	0.0377886235048709	0.0261488692666489	-0.0167428685644702	-0.0452734056166727	0.0399854603957641	-0.0247694621430284	0.0749624925336307	0.0066111776034247	0.0238217071796649	0.0173188013616774	-0.0196514955242493	-0.0676104868108372	-0.0109659448124707	-0.0200711088364675	0.0107983542780601	0.0367334354914976	0.0170582381760447	0.0750713128561892	0.0218771773251361	-0.0398289705386699	-0.024013616489295	-0.0236464165200594	-0.00391487406615604	-0.053619222709162	0.0343210224790365	0.0182313013544856	-0.00233621081821079	-0.0290526467556051	0.0555650932360498	-0.00960118130956181	-0.0164706598061977
Sgo2a	-0.00962608759046759	-0.0436074777037452	0.00358234127561641	0.0216501709259559	-0.00970522537784988	-0.0128908540833247	-0.0390762082609709	0.035562668966031	-0.0164028482650692	0.0100349147125003	0.0315580821132764	0.0256561769340711	-0.0352964087331415	0.0260041581597953	0.00769274116411864	-0.0145493557785864	0.0115345057130201	0.0185083627230514	0.013444262600876	0.0118162464153803	0.0146247328629956	0.000491663449410123	3.46750739070399e-05	0.0227268389873017	-0.0285829228628612	0.025631058505332	0.00246587847940613	0.0162339565156527	0.0127067110467352	-0.00405717409352779	-0.0274122830377552	0.0242801090395122	0.0522670847320922	-0.00973311939924987	-0.0289784378258391	-0.0485513394642842	0.0143945319463513	-0.0103501155704821	-0.00509672821729646	0.06924330468455	-0.00760733606113342	0.0120495769571459	0.0581722353116156	0.00133707971732128	0.0104790088661378	0.00673813922618148	0.0153056373802766	-0.0236559578077506	0.00553603575038236
Ckb	0.064314440680618	-0.0144741324159794	0.049455680132044	-0.0167402904550869	-0.0192719165431063	-0.017199923554853	0.0310950520322089	0.021141155961503	0.00634946981779643	-0.0151853294764262	0.0532766687358672	0.0175941664612257	0.0161010963959485	0.00140306044174273	-0.00147740804494857	0.00913847136924111	-0.0367426339112959	-0.00940987315002369	0.008270966311766	-0.0179564722526306	-0.0218584056853818	-0.00474360815346222	-0.00920762559748338	0.000884341376890208	0.00448586716823435	-0.00421180567931232	-0.0124793296546355	0.00561879729656826	0.0411126225744374	-0.0149073459401198	-0.01962678387646	-0.0115134682817251	0.0230139100404416	0.011735260633148	-0.00110795742916296	-0.00860033231406759	-0.0272659231735196	-0.00888800011101889	-0.00878058729930552	-0.0170987904462398	-0.0348131618150158	-0.0144674481686235	0.0113195301048197	-0.0179752938950036	-0.0375912347838932	0.0151449306748275	0.0129700886998445	-0.0451986479487943	-0.00735049829236886
Vav3	-0.000852524214787428	-0.00119306264562955	-0.00618222457178375	0.0566366607978063	-0.0316747664103011	-0.0211811684447192	0.013614415041593	-0.031801833111268	0.0195585310198209	-0.0312834421681864	-0.00834627496507664	-0.0330650448079064	-0.0229277849687836	0.065719805010089	0.00173444500418306	-0.00519460588167867	0.0133628659627248	-0.00878118403493496	0.00654164333311586	0.0257943030146478	-0.0529990940385295	0.0132336962390596	-0.0134098756664096	0.0645690735413183	0.0572056117005235	0.0119143483116692	-0.0539189621176576	0.047169817306518	-0.0169244200553427	0.0114640175158631	-0.0214721663760324	0.0170551765055593	-0.00372216163038499	0.0231908674368431	-0.00701092034322256	0.0195482905033191	0.00721150089684621	0.0286242696280699	-0.0155135779167746	0.0246182937499025	-0.045320342534581	-0.0324274056772493	-0.016685317617355	0.0197819096058919	0.0112283065502524	-0.0274527433546077	-0.00518009233445987	0.0319189696614436	0.0655226555779122
Shroom3	0.00861402771304257	-0.0291820147312005	0.0532475569697171	-0.00303602439774788	0.0102191638174218	0.039090431608374	0.0144405404558048	-0.0233445598653691	0.00438639623695383	0.0473057089352288	-0.0192049825881344	0.00859288704844745	-0.023568130674156	0.0292574816211425	0.0137901359961091	-0.0162829656785353	0.0157218764298463	0.0141707838155891	-0.00895817180074798	0.0135564534644837	0.00868250782565228	-0.035646880200188	0.0443074718534704	-0.061209571477086	-0.00687711352237734	-0.039214703796887	0.0146151493628243	-0.000550130974517038	-0.00774798945857021	-0.0232812390414994	0.00824037476180553	0.0376528621396102	0.00450204938240639	0.00943953599588203	-0.00375196081387594	0.01184502834307	0.00588762358888082	0.0057047023295545	-0.0212414374176021	-0.00325583691120597	0.0369919022564184	0.00356275903921034	0.0492979293732968	0.0253033777482641	-0.0266638092149677	0.00349615107774969	-0.0184209038570782	-0.027046808585654	0.0364246242041358
Tmtc2	0.00799224668153847	-0.0350494312186772	-0.0225085178002794	-0.00796183296966989	0.0182797858710215	0.0196506567850275	-0.00680093710101873	0.00904470756243012	-0.037685579254015	0.000319580070397763	-0.0251951983917622	-0.0160351781333811	-0.0396376184162021	-0.0179983581004947	-0.0119698292110615	0.0134921277111501	-0.00319825807071466	-0.00442000366004075	0.0129817106246722	0.013391651001815	-0.00417179045181768	0.0256914789801054	0.0189856662661208	0.0320444472348356	0.0150663754537176	-0.0184602484856134	-0.0244499576593692	-0.00520234357564515	0.0334000667459018	0.0283683582991517	-0.0123290045384824	0.0434895422131185	0.0102458581698736	0.00300873723988142	0.00804047460653086	-0.00407121327455405	0.0382682389909028	-0.0340977024809703	0.00568133593579779	-0.0454262151092524	0.00900304906173058	0.00817523197827849	-0.0670187956619099	-0.0226503991656598	0.0335952351630534	-0.0397293051052585	0.0124556846305341	-0.00401215817858032	0.00103850197094059
Cenpp	-0.018838195225401	-0.0251074415249336	0.0192909025423331	0.0137882630751087	-0.00752335664508894	-0.0152929786444387	-0.0184676167598751	-0.0201036931718951	-0.0203151362716277	0.0138618956590466	0.00822990670302817	-0.077185648370982	0.0321051435485025	-0.0102275906018523	0.0186962699763039	0.0202125945324122	-0.00235922913827317	0.0183316318934888	0.004039751748081	-0.00386725809969586	-0.000189304155869271	-0.00591785511906846	-0.0203276928179697	-0.0014726719567652	-0.00848239062306739	0.011024319810784	0.00958816008245777	0.0140430891578789	-0.02258892320613	0.0075852466621099	-0.0294160508830139	0.0377290165580221	-0.000461982764643034	0.00574493078093979	-0.0227377292964448	-0.0116289732383302	0.0314201686961288	0.00448619645387986	0.0415957251851672	0.0330134386319479	0.028749291186829	-0.0347983269242785	0.00283215763745398	0.00570749913873927	0.041341229718933	0.0243627273107899	0.00446211013997301	-0.0185957570214816	-0.0399807048019803
H2afz	0.00784400713309571	0.0715505264871348	-0.00680079715823252	-0.0418640478884497	0.00964875080972131	0.0170476204412839	0.00313329887959314	-0.103875695954179	-0.0346686296731659	-0.00381697670362837	-0.0171752579882982	-0.0685922464216941	0.00730824132700533	-0.0284578118821365	0.00565976434173517	0.00919211936991905	-0.0185676632011979	0.0294562492270792	-0.0127141521731613	0.0117204375856436	-0.0751568687530563	-0.0315290579522559	-0.0688891180609283	0.0193673711881188	0.028943729840011	-0.00404741493081176	0.087112161164781	-0.00161872920643316	0.0501020386082313	0.0180490385840721	-0.000275033551058034	0.0208335108037028	0.0210617957809793	-0.0171423333553232	0.00126059368937597	-0.0224533725220173	0.0139338029696692	-0.00483006381165293	-0.0107820320473185	0.0181643218108036	0.00767474057488773	0.0322799359824439	0.0164245713779882	-0.0177528018240646	-0.0158223191957532	0.0334429841250224	-0.00307073515164472	0.00703070289223552	0.0234350344120149
Gdf15	0.026394328903866	0.00669030326205046	0.0285880094460956	0.027833230683892	0.0319522588817134	-0.00432773291492466	0.00496117189108549	0.0248648661639542	-0.0520102811520881	0.0128685810512668	0.0134407654846215	0.0138170594692454	0.0464460387151613	-0.00533250829605986	-0.0172235028299737	0.0121814536763911	-0.0278001509007615	-0.00244063613410557	-0.0290368999952969	-0.00247417612967128	0.0159547789491675	-0.00841381949483033	-0.0354473013330997	0.0401087853428177	0.0301357793648732	-0.0149947461598728	0.00461030679597194	-0.00664211278955216	0.0229574356051455	0.0170893919515277	0.0109037175527319	0.0485648081971224	-0.0187902383200019	-0.0127081715405268	0.0216692588983551	0.00156897880397758	-0.0348697950211909	-0.0245605226332491	-0.0059541083208761	-0.00487715445990948	-0.0256970467231023	0.026782325842944	0.0109758099037798	0.00360469721826304	-0.0392709564225131	-0.0152127606121114	-0.00977841434153462	-0.0225829904578562	0.0129068174505885
Cadm2	-0.00597273314472736	-0.00759132954963051	-0.0140461980250856	-0.00677270927931224	-0.00907297972450022	0.00949478430832053	0.00272632026196848	0.0126580310528741	0.000343426513178107	0.0135042172122861	-0.00596084879654894	-0.00392484375910288	-0.00947531770795129	-0.00114007453965487	0.000487792773466707	0.00462525500455292	-0.0116382398602479	0.00148364551180997	0.0033690681990156	0.00709675575019518	0.00987992562822589	0.0084951320628795	-0.00321562554506742	0.0143969925450057	0.00556130971223587	-0.01008652422771	-0.0140295482217474	-0.0110025843403692	0.00299126301629094	-0.0113738956085617	0.0198633086584319	0.0170926750156635	0.00601345047928605	0.0177788254639003	0.00976927246825332	-0.0151317163675468	-0.00389559377720929	-0.000389674856425754	-0.0164304409071957	-0.00792103366150412	-0.0311221879380763	0.00528580184380803	0.00146050302426993	-0.0313122568028553	0.0122627127126406	-0.0368320265647186	0.0315561935753089	0.0231326566280974	0.00794507916191292
Il1rl1	0.000299773092376692	0.00356780863970841	-0.0418936360492571	0.0180867712637597	-0.0103426939785348	-0.00013196098780798	0.0387542682779179	0.0336744178143266	-0.00419721216632064	0.00430404609697604	-0.0036606205439597	-0.00849159623634723	0.00771208083786288	0.0269632629803789	0.00451237469032037	0.00451127462347256	0.00265053595239967	-0.0256885979667907	-0.0126667668955498	-0.0167735657755461	-0.0407484240382181	0.0254493207290155	0.01961115001639	-0.0442664559829992	-0.0290720909411068	-0.023233806042522	0.00180293497896278	0.0244272785987376	-0.00638284143847223	0.0122060303712745	-0.0228026950275563	0.0141052870346996	-0.00535725038091376	0.00785471560793042	-0.0449691862157211	0.0569031950910595	0.0239974653034642	-0.0124481242766667	0.0120060011941656	0.0217296987670977	0.00498347855526762	0.0303306289248538	-0.0187946998791122	0.0387753752389978	-0.0110322577766123	0.0518421037117016	0.0344352088952656	-0.0538126309304291	-0.00201079447593371
Mageb18	-0.0065310988779805	-0.00772755212408735	0.000778091483253998	0.00810526460804563	0.000533212550614252	-0.00594947900075027	-0.00288977656980097	-0.00578898162293631	-0.00690801134722073	-0.00537401544312347	-0.00941210796632423	0.00620463726315396	0.0149406117587072	0.0100021900744623	0.0114956109126012	-0.00703528859425074	0.0104505997290062	-0.00208006829488969	0.00766894525805977	-0.00840783630677591	-0.0158682847004076	-0.000109535375099466	0.00128278444649666	0.0198847243896307	0.000136719766114906	-0.0120933922042575	0.00303376231951545	0.0112518432222376	0.0115646980441379	-5.19981440069144e-05	-0.00307959670306878	-0.022794463935716	0.00710554196750612	-0.00279230742521193	0.0105956873157861	-0.00191705640445738	-0.0162912132823276	-0.0126727700031432	-0.0212859090153798	-0.00781034719246493	-0.000636936855209967	-0.0007077480902532	-0.0143426584553194	0.00158758623114146	-0.0247961104374297	-0.00797885048349095	-0.00359075346037334	-0.00556814762344244	0.0337077042349643
Itga8	0.0176412332743279	-0.0261278985669254	0.0113709805020377	-0.0227593750928005	0.0214214908541448	-0.0779923709398832	0.0261284919729594	-0.00507367731904387	0.014804426728089	-0.00928903686316889	0.0317580987422429	-0.0133702124851978	0.0104446957824321	0.0144942522267943	-0.0366089347445319	0.0207553158235107	-0.0446685233184647	-0.00449250897825346	0.0337447158512684	0.0302106256870499	-0.00997888566708399	0.0344357565039783	-0.0295136625177014	-0.0327623284005578	-0.00248824317501565	0.0252342935446434	0.0295651906301416	-0.0127198697906093	0.0196910082152978	0.0329426242515368	-0.0181989696827205	-0.0192485793970874	0.0182328205643124	-0.0441228854981731	-0.0462585056921662	-0.0203303349971461	-0.0345794953778331	-0.0101121764875716	0.00538967185252832	-0.0279851192325466	-0.00431672026025416	0.00443073979214097	-0.0298064714403624	-0.00455981719783403	0.0241691762578154	0.0166207731435935	-0.0146021329780051	0.0137427468837785	0.0198030283540347
Col24a1	-0.0283956960974332	-0.0294180428299464	-0.0281701977241665	0.00424428017946404	0.0180943302464725	-0.0182735559341784	0.0464901548070575	0.000877596377411971	0.0277362955463406	-0.0113484726245819	0.0305282676610739	-0.0468252725038673	-0.0220239447629424	0.00407103505718025	-0.0301857557045884	0.00848307976165069	-0.0185850421143668	0.0677788098413312	-0.00804260059490896	0.0428434248510769	-0.00272752253371557	0.0286559456154433	-0.010040139999431	-0.0402392319184143	-0.0215810407030206	0.0378986873678899	0.057929008904386	-0.0268924209727833	-0.000449756240843818	-0.0223643816620494	-0.00736503081846637	-0.0659210180177459	-0.0219352187363845	-0.0119421162569639	-0.0193692290840307	0.00832516097213102	-0.000637755938711823	0.0138576493916083	0.029526955191036	0.0130038691328509	-0.0100602091809731	0.0135701335499591	-0.0273357396990115	0.00911599146166088	-0.0407853057931529	-0.00147635323522306	0.0270987332699493	0.0213214109648306	-0.0187696739575011
Wfdc18	-0.00185662700574279	-0.00433847387333702	-0.00206823540308339	-0.00293372040438127	0.00147743678089651	0.00993650299646369	0.00215188076845649	-0.00437586471209412	0.00335556495588398	0.00943832900078605	6.11780668912309e-05	-0.00390554388262711	-0.00246526376576129	0.0172975164754008	0.00571859416076992	-0.00390460110947876	-0.00331803263990262	-0.012109816312098	0.00354198134731747	0.0025764850746679	-0.00165254587474691	-0.000555109167846663	-0.0106116326867683	0.00420160652247486	-0.00825224477818688	0.00134842698423381	0.00202304374105841	-0.00106921293789652	-0.00431295619759754	-0.000500290985154493	-0.0128539984514731	-0.00694760653603717	-0.00403667758448806	-0.00437889651251766	-0.00812437091067545	-0.00536502590860719	0.00436907185416769	-0.000707649865952672	-0.0068816711805576	-0.00346909524727639	0.0101308366331692	0.00784283301218854	-0.00282830649223356	0.0127360536313792	-0.00607321904712573	-0.00851262779019812	-0.00259611774203837	-0.0150460690148407	0.0109396738295208
March1	0.00701095254867954	0.000907689556263407	-0.0181785269340153	0.00329048256486279	-0.00155929093564021	-0.00103342680303241	0.0120661905029452	0.00785531296253565	-0.0242849597456397	0.000414058230980315	-0.0161247371576302	-0.0110859856863489	0.000711331385717597	0.0204890533586726	0.00790222115451868	-0.00640065787072833	0.00658339894848847	0.00557892496152214	0.00911698126205746	-0.00948729414070995	-0.00661837148451224	0.0319141089256602	0.0170532079930945	-0.0097605715129219	0.0026585855942982	-0.0346089811042803	-0.00207800200837098	-0.0121737894276444	0.0131851107793558	0.0131453392620021	-0.000329868901053493	-0.0140958057354207	0.000377193635304874	-0.00270514192738134	0.00963130325852272	0.00862236295096196	-0.00431425657682484	-0.00522048685658887	0.00588507895193146	0.0142051121317372	-0.00546613913478555	0.0176316685717119	-0.00487072673771618	-0.00225113420172255	0.00932380260322058	0.0181931096283304	0.0169469616831061	-0.00185488305098928	-0.0171775435644895
Cdh5	0.000946695649102091	-0.00242144294811955	0.00872483749014474	0.00846497748391203	-0.0390544783777886	0.0242788523138111	-0.0164762296131082	-0.0124643998629447	0.0111548640978182	0.0205490625496433	-0.0205816190325879	0.00375793510273676	0.0184615565556451	0.0250321093274359	0.0103989652368678	-0.0355300459149859	0.0508763950450049	0.000136976139312927	0.0590534753283756	0.0384782306572652	0.000380152824739862	-0.0498429144854179	0.0284691468422273	-0.0820281573096591	0.0783395080596574	0.0315059207914372	0.0293833833474303	0.0256036441641179	0.0203916930577774	-0.0313431532249793	0.0181176563234347	-0.0270948598595631	0.0049404433895116	0.0247118408165503	0.0228577488266897	-0.0430253582921325	0.00897162042233678	-0.0513631505462771	0.00727482350297444	-0.0519154457195284	-0.00265093355527355	-0.00457265438605697	0.0198167227072192	0.0460205983001365	0.0552974023587949	-0.00978657211550217	-0.0199028491674876	-0.0140895437624264	0.0445968449996096
Tshz2	-0.0381251932456291	-0.0294846490308335	0.0371809487237691	0.0303030326545739	-0.0336116400371382	0.00810744520278132	0.0664595685777018	-0.0190293636687882	0.0325557549253156	-0.0170565269805243	0.0465865015769934	-0.00711884225943431	0.00376263366380729	-0.0124941358949394	0.0111815886196911	0.00397034435578714	0.0223809869237473	0.0579739295596359	0.0327026856864849	-0.046144351051479	-0.000798508034199021	-0.0177240737119866	0.0219332946459962	-0.0417271978104883	0.0263588686651753	-0.0313299782915082	-0.0241813084439483	0.00492515692280545	0.0295942831709087	0.00161670399148012	0.0266520496215398	-0.00827198946499134	-0.00290983649247119	-0.0476495662772263	-0.00205900482046536	-0.0227423652970492	-0.0666280446415509	0.0456158449916174	0.00277876879768815	0.0181394371167282	0.000633982914384153	-0.0208692970189112	0.0050090809266706	0.0409806314153883	0.0304952705711818	0.00768350274374507	0.0143164062385808	-0.00497110556755576	0.000364051969972113
Sdk1	-0.0248649072907157	-0.0474896715279226	-0.0129556747669705	0.0290439998525882	0.00282603987708301	-0.0152877859377075	-0.0115283100483789	0.0365630284389657	-0.00612184850174687	-0.00312090373955146	-0.00373806717606813	-0.0315734022113692	-0.00349130738549198	0.00446752602289547	0.033153808126334	0.00295382565139457	0.0257822914435356	-0.00669715897314348	-0.00602442535098533	-0.026686658017529	-0.048860882480917	-0.00662677437211917	-0.00720256261940768	0.0073317983546915	0.0275150410551343	0.024748941274944	-0.00886615855996948	0.0401225835711048	0.0132689460881473	-0.00142303822718051	-0.0130257325348337	-0.00601617589297653	0.00458794012416055	0.0201290591994187	-0.0141445119393425	-0.0191395773870997	-0.0155717286416384	-0.00573691687501559	-0.00819001953913222	0.0129041044249879	0.027695026816943	0.00635207138211132	-0.00512497020520499	0.0159572880575653	0.00136007240545093	0.00388623308805531	0.0171464200956793	-0.00316789683721905	-0.00632668001506
Ckap2	-0.0104395330735718	-0.0110558906576712	0.0024118482358485	0.0135226311257331	0.0165308573725329	0.00230120920931058	0.0200210460044598	0.021629244189593	0.0104348344551374	0.00615937991672002	-0.00700953170634539	0.0786257100341561	0.00866783145443526	0.0267635646795018	-0.0381224902366232	-0.00228357563669425	0.00700620546446324	-0.0147379515681691	-0.00414139872043648	-0.0114248619356616	0.0306449203880634	-0.00538176575976808	0.0173755609195892	0.0174411308875177	0.00416635211131859	0.0104800513623424	-0.00168489703235493	0.00577309097205795	-0.0120835869133348	-0.0112544899371362	-0.0115326690101607	0.0349329267738871	-0.0169171080669667	0.0116028570357408	-0.027769178349915	-0.0124720439753097	0.019999314312775	0.0035403031525	0.00532367127889445	0.0242166916608008	-0.0270053725253559	0.019281762796632	-0.00155338233780153	0.0101791827826556	-0.0160438512190795	0.0350749394026218	0.0185829544887737	-0.0144542409190201	0.0163902947742929
Limch1	0.0204484974006001	-0.0320180445428687	0.0408794878261531	-0.0277492400452529	0.0023497711170212	0.0230554478006677	0.0146032723888321	-0.025456628751715	0.0127160023703302	0.0412797893819244	0.00777167478954788	0.00112311771021103	0.00768262480128534	0.0174291411073166	0.0146889313960332	-0.018554955761344	0.0322720754666695	0.0185383066974229	-0.0304245489354658	0.0622742924195027	0.0049308558067193	-0.0279265273444539	0.00971673366254539	-0.0245617533639534	0.0426295503854808	-0.0280379648984728	0.0156991656455078	0.0143134125946781	0.00047534547183326	0.019295210191755	-0.032937453501785	-0.0167187880126503	-0.0164603553275379	-0.0157761808510581	0.00131674647855291	-0.0358391243872755	-0.0511361677166293	-0.0614774738518306	0.0432654136644868	-0.0145823658402869	-0.0124823097320513	0.00541620752661265	0.0321266765488865	0.0157095571574235	0.0227949256063922	0.0262650543457466	-0.00196489436487618	-0.0057082046688557	0.00232774043116911
Klhl1	0.00322517429928611	-0.000363062824150057	-0.00611708055098082	0.00154012393562141	0.00162653589396357	0.00175627598308122	0.0058904002796063	0.000215194451167721	-0.00432803591951492	0.00183717025250496	-6.06035169861737e-06	0.00302667652736323	0.00756483314774513	0.0013496089407762	0.00157849371220892	-0.00430306880236412	0.00150111977304864	0.00506953844772362	-0.00315460940509399	0.0023875658277363	0.00445184386678486	0.0136774548042004	0.00516556741360208	0.00546426224306329	0.00311406287532513	-0.00509119929402907	0.00841061528870522	-0.00388388940898221	-0.0121568504765067	0.00686909449309973	0.00294254585144126	-0.0102267953089069	0.000645410810032984	-0.00103515081607842	0.00771162303380827	0.00465470578540994	0.0079273795238905	-0.00422354065601514	-0.00431012504652463	-0.00492015040383647	0.00957355424329844	5.31658362793456e-05	0.011685193943938	-0.0042885824476411	0.000372490996540994	0.00409035650697755	-0.00551514879852829	-0.00256525825820819	0.000947658205660946
Mdga2	-0.00101267202952933	-0.00672901232340868	-0.0028516059450457	-0.00168136056511474	-0.00540678991265228	0.00589874178030143	0.0139602813990611	0.00136541236399314	-0.00363489007877367	0.00350009517060184	-0.0117458589199716	-0.00201889732694516	-0.00972192625146174	0.0073025435398405	0.0053580236720614	-0.0140225642640365	0.00264775688579909	-0.0211444785441916	0.0119832608739214	-0.00372814893718141	0.000492120294923278	-0.00844782383095427	0.012057304681319	-0.0112452330094318	-0.00189717018845367	-0.0142176994881216	-0.00236649083108639	-0.0137904116754889	0.00199243679548353	-0.0176074649730307	0.0102450947088848	-0.0309282604904876	-0.0223963465324954	0.00734155395038463	-0.0127576540519953	-0.00402439576929912	-0.00421435255453381	-0.012471953110051	0.0078511882187708	-0.00409255190735017	-0.0153802555938079	0.0304355372914603	-0.0181144439215278	0.0027646942091065	0.0217289627849341	0.0196233781521519	0.00343978765007458	-0.0177897083452106	0.0296366466899992
Hcn1	0.000280020937463133	-0.00704136282587349	-0.0125740601696826	0.00680385599544781	-0.0029891738798717	0.00607987106308628	0.00568399419667756	0.00527401534190395	-0.00525790853994702	0.0120500399203062	-0.00540505051681874	0.000371862573475974	0.00366410063306429	0.0014837160197807	-0.00485323664736467	-0.00190921796769783	0.0025795197602201	0.00854506876224065	0.0018148400748374	0.00260546242827804	-0.0064518530943943	0.0117429271066841	-0.0115252088736579	0.00523770514348386	-0.0129603826726845	0.000552645278011166	-0.0101133521518544	-0.00307665936658602	0.00994519820918445	-0.0166659560429659	-0.0171634763635978	-0.00473516371048503	0.01341239932758	0.020649703867856	-0.0054100769453804	-0.00203841282168723	0.0107855772543732	-0.00649231738940669	-0.00554511113752409	-0.000273457982494299	-0.0121999286655661	0.0118229692332815	-0.0276492458106501	-0.0134466466959358	-0.00404183993267128	0.0339968241141118	-0.000785227619465801	-0.00678911909201987	0.0123634021520282
Actb	0.0908250608618225	0.0162924318617033	-0.0415853216820252	-0.0417274255066164	0.0441377413117515	-0.000638034186742612	0.014168489414196	-0.0277697210567027	-0.010941653770623	0.0256694014514213	0.0637368966795658	-0.0188851346230694	0.0100191229458991	0.0271646068483238	0.0380038204221843	-0.00776747383002221	-0.0446669499893311	0.00504787166057687	-0.00722967110692049	-0.0345484619238527	-0.0677436097134074	-0.039595959657784	-0.00810383363204842	-0.023629522056717	0.0121959316342574	-0.015894188218779	-0.0272234670444302	-0.0190683133009478	0.0304881364091205	-0.0256530924181945	0.000625358148186663	-0.00154883866112826	0.02888611911397	0.0129715663096144	-0.048743659388168	0.0148763985902816	-0.00800077877636373	0.00453105930379657	-0.0331283990919457	0.0433659824259793	0.0162198041099996	-0.0231760340834503	-0.0259778845477451	-0.0269787294163103	-0.00627260567326236	-0.0144050193368246	-0.0248413592147624	-0.0109697290623829	-0.00298224019996302
Grin2a	0.00056243475844293	-0.000257873850095085	0.00164223126920059	0.00583313035423221	-0.000633070044830516	0.00209688409879022	-0.00038137286248033	-0.00442941327794336	0.00495801586619861	-0.00105474792297456	0.00447173639746249	-0.00237267788173334	-0.00385635253223295	0.00940840160330581	0.00202823587778662	-0.00065795468956434	-0.00239580037343225	-0.00489718685314559	0.00216653674955891	-0.000153246285278307	-0.01082135052443	-0.00438548766684691	7.07211014415228e-05	0.00566887061124597	0.000451099966565723	-0.00730472522137604	-0.00986471045977673	0.00608792464579822	0.0170111482001807	0.00807959886268015	-0.00236266548744585	0.00784958702062187	-0.0101676852243956	0.0195729068685444	-0.0017237823166495	-0.000143907436092847	0.00191678549649084	0.0154795540117409	-0.00303996985165995	0.0114080448484553	0.00242176626260799	0.000546774729373505	0.000111201719305293	0.00300415911324985	0.00929552377461642	0.00559841389141744	-0.00093656373204544	0.00142594528063598	0.0116417818975464
Kctd8	-0.00907788089727825	-0.00606630279892154	-0.00675590435467196	-0.00830155623047157	0.00439313985151773	-0.00269751286264118	0.0203294933543803	-0.0159690626216543	-0.0203714154491597	0.0256435639110975	0.026589762971394	0.00851573420958586	-0.0101253003981483	0.0116522317059974	-0.0103581504740655	-0.00262708441198855	-0.0244843068157851	0.00763466716102239	0.00489530649469861	0.00869534706589778	0.0152764328287472	0.0146163798170443	0.0243081008875378	0.0194747658873453	0.016293458324639	-0.0217458125937975	-0.00835708101279873	0.0197209670189359	0.00140180157814802	-0.0142322188528645	-0.0177010014630306	0.0263441500329992	0.0271594048826923	-0.0142167083162582	-0.0220696848131871	0.0247416836345742	0.0055575168559729	-0.0120786997407246	0.0346296123794572	-0.0277952831957698	0.0303760132580427	0.0277621801382155	-0.0574361668047462	0.0114145347769021	0.0164880422135442	0.0239439171131577	-0.0255063185792714	0.00364112379827577	-0.00162770333715024
Nefm	-0.00124439701674649	0.00343301321131321	-0.0118209541465119	-0.00115184336025144	0.00631339280691412	0.00423751075380926	0.0173938616416539	-0.00352297697139647	-0.0100251720103044	0.0170769882397718	0.00188693991974531	-0.00594568506782691	-0.0151787737913908	-0.00691462532017856	-0.0176619067731533	-0.000868605322980446	0.0105118299638127	0.0235238458739293	0.013816176779634	-0.00456828552364507	0.00126843553060581	0.0203566344436696	-0.000700439604425337	0.00667472367026812	-0.00407919047502803	-0.0070130510907378	-0.000420952092249353	0.0161158053401474	0.027657933421764	0.00676752648488106	-0.0217900369969003	-0.0253227553621346	-0.0106641030431896	0.0219589001092723	-0.0268113630653878	-0.00635310403305658	-0.00640720601010386	-0.0018777155628979	-0.00280354017720678	0.00927802298208671	0.00656890596600896	-0.0427937998612384	-0.0114178766418241	0.0259382859706083	0.00892849570022195	0.0249978399552224	0.0052472822343738	0.00160231986262475	0.0053313516565097
Cdh18	-0.000245305600811009	-0.0133867374212623	0.00910306831820847	-0.0176550437968355	-0.00104724051983823	0.0021595171089473	0.00948396842553698	-0.00504528864638067	-0.0171371134693827	-0.0155292194638651	0.01119887616728	0.00292881879915956	-0.00569530302929553	0.0281731078672518	0.000616623838521235	-0.00226230574496254	-0.00676575471010282	0.00435001626240102	-0.00666854415195875	0.0173407134489877	-0.0116587670471999	0.0272644299537483	0.000893866006064982	0.0121567457557976	0.0046007518767957	-0.0289294686771506	-0.0308369946927343	0.00151105398980277	0.022700804069546	-0.0113960862178375	0.0143156520714473	0.0258090292866726	-0.00611425850718782	-0.000802495324310643	-0.00913234918271489	-0.00323806587017562	0.0226010849056407	-0.0112131869566815	0.0369720106335167	0.00696227206438395	-0.0219025218490987	0.0125818348361349	0.0149605892901261	-0.0244135948012936	0.00246783243719359	-0.00764349821289764	-0.0119650571307009	0.00545762514699563	0.00881910312295722
Smc4	0.00298207382636915	-0.0305081421719128	0.00152930379979292	-0.00397597399864549	-0.0089266582408224	-0.00169257137117132	-0.00498556127365751	-0.01849120256563	-0.0101259644374616	-0.00457935676793371	0.0101965696030231	0.00512717194330199	0.000537529996130222	-0.0194911043719528	0.0353712051611934	0.00545731867201335	0.0138924275030123	-0.00996177359784375	0.0197834723178889	0.0129616411795218	0.0244181343756443	0.00250510386310661	0.0331906834394408	-0.0102479666077333	-0.0029589225238636	0.00748843104161451	-0.0288324238532463	-0.0141856524175862	-0.0103267944099255	-0.00329478463003165	0.00302402663884783	0.0209861779699651	-0.0217367785399117	0.0228937961961731	0.0126019614003756	0.00661482956839191	-0.0348612726011874	-0.00719219661534929	0.00118945948227368	-0.039605282197635	0.00793941153056655	-0.0448489624837751	-0.0479378989396315	-0.026555769335313	-0.0209952882298029	0.0189109920836334	-0.00084660212629321	0.0146986081459981	-0.0349769417420518
Itga1	0.059562593361685	-0.0490553260316496	0.0510821857498071	-0.0155293803799403	0.00711642849803687	-0.00445858895871663	-0.00607888480927048	-0.0332765358192191	0.0293676592864193	0.0147572544886133	0.000694005265294539	-0.024959778663585	-0.0307203832739725	-0.0193645308167129	-0.0355735728527557	0.0055207702782547	-0.0018448120740004	0.000386628904124691	-0.0106975815097667	-0.00369700625327454	0.0231502219707491	-0.0327028578270692	0.0135560774323365	-0.0212652637780129	0.0256191895472598	-0.000928934523989148	-0.0344046628647	-0.006954512973522	-0.0262625786361595	0.0148221439446937	-0.00632421352520224	0.021647407705665	0.0120080749989615	0.0067681120592919	-0.0268511104438462	0.0143221819011656	6.97989012334957e-05	-0.003889101543208	-0.0302276839462877	-0.0113603922485555	0.0125574966278104	-0.00277045272051413	0.0251524847924013	-0.00545202815828566	-0.0271621005137185	-0.00129870066024508	0.00478497802535546	-0.0107563317483168	-0.00619481104422898
Mis18bp1	-0.0120955193854017	-0.0486092341445407	-0.00659078902890676	0.0338105799480769	-0.00260941803816157	-0.0235115402713435	-0.0544451897702024	0.0367695199943834	-0.032877030979382	0.00571321249159741	0.0389822836562406	-0.0047585313458768	-0.0400858287243218	0.0285286882585298	0.0173376794104876	-0.0323141357695985	-0.00771440646294945	0.0312767819393387	0.00584353818139298	-0.00547628776963112	0.00565160805814903	-0.00531275116525779	-0.0321398254870715	-0.00414945082066102	0.00370574899611953	-0.0074477205286905	0.0196832212718238	0.00915033290243006	-0.00348578274662835	-0.00193364998035098	-0.0271607567599219	0.0228005026437895	0.015677450530047	0.0165379019188074	0.0105503354624906	-0.0127225437182748	0.00603334396834712	-0.00293662759702397	0.0278463618389994	0.0368455026993115	0.00755946192731146	-0.00523822835749253	0.0111929101921166	0.00408124006838272	0.0208222309065647	0.00499642504222658	-0.00695300114146222	0.0112039016540367	-0.0303439108329372
H2afx	0.00216443252344245	0.00489611308609636	-0.00405164128003849	-0.0085655451374807	0.0189254679210912	0.00297936131013565	-0.0129650564068237	0.00908619587570191	-0.00264361186670384	0.0128230382812352	0.0317123501036086	-0.042594334336178	-0.00338559665476833	0.0381042589265463	0.0282985479685064	-0.00437262272926365	-0.0205045396825704	-0.0168845326887894	0.000822706114837101	-0.00779818548756104	-0.0213920669796256	0.0102718568626913	-0.00700225796252408	0.00514137377558511	0.00572958900984874	0.0125484036405879	-0.0169506449537096	0.0108743444507042	0.0240217068153662	0.0129070718367345	-0.0159175064526023	-0.0221751508587176	0.0123415645578254	0.00601577353685213	-0.00791919983886574	-0.0140634254354928	-0.006142597218494	0.0254576244747131	-0.0181442076768845	0.0334694188654469	-0.000149963063421534	0.0749389475383204	0.0017220280022269	0.0471086832014673	0.00916988201142666	-0.0180422761700785	0.0219439522735049	-0.00132907076082608	0.0190593061870373
Rpl39l	0.0046500770019231	0.00180069690762575	-0.014259474844794	0.00842317200952088	-0.00782756196924983	0.0135215352515386	-0.00407985350793842	0.0039051681077993	-0.00368003218205636	0.0272683419973106	-0.0114693068932141	0.00530601388666077	-0.0172904466162625	-0.0149807029410109	0.0114367448546201	0.0110717844383176	-0.0373267533856813	0.00138208235786376	0.00967441927393232	0.0141575056811893	0.00811957942663052	-0.00884021914291156	-0.00479014322422326	-0.00556267686664127	0.0112939658730284	0.0183733428565854	-0.00661832641914699	-0.0723759405215045	-0.000543793962532309	-0.0346455129685909	-0.027565917033212	0.0186859581668352	-0.00918809259251805	-0.00698400785520318	0.015942032337373	0.0121904147038817	0.0313228700661468	0.0431104203861456	-0.0064072269493511	-0.0379980438620594	0.0020342215169325	-0.0268151003200896	0.0136874752065355	-0.00616880064132168	0.0279685786660838	-0.00582249673417221	0.00261255672161713	0.0224314434137581	0.0581000921594984
Ckap2l	-0.00428514618768409	-0.0279335633576397	0.00152098365844844	0.00690534946948363	-0.000362536297421401	-0.0124031913791041	-0.0128372906935087	0.0146833752074086	-0.00540815813120579	0.0061759094861887	0.0153999941349459	-0.00524231933510779	0.00363953391330374	-0.0140978749432961	0.00982094355592581	0.0142860095261669	0.0182117258035067	-0.0128444416156561	0.00379388828334328	0.014315819545646	0.0208776749026468	-0.00327387688474989	0.0333758906018774	0.0175968486144683	-0.0202828466407115	0.0386611703441029	-0.0374947133858411	0.0188707286482385	-0.0132419645604106	0.00968299147541714	-0.0169612787255919	0.00823033960639055	0.0331717238864225	-0.00339738744612591	0.00318886572205204	-0.0326823995057545	0.00216231535305151	-0.00035011406881525	-0.00187697510137467	0.0264233409986942	-0.00890798010621432	0.0196493048913711	-0.00880378269062629	0.00628988794156036	-0.0301492588089927	0.0388167945789547	0.0180289103627934	-0.0218792903603832	0.0226317043103458
Dlgap5	-0.00865746043544416	-0.0125992824211597	-0.00335542371935252	0.00966699964248135	-0.000898895807618489	0.000519365062790289	0.00991305658026761	0.00830648877024154	0.0203446063176416	-0.000409782747405045	0.0079936194835032	0.0554817389844893	-0.0099774080952848	-0.00288771638679009	-0.008490852450035	-0.0109051039491787	0.0283391832730996	-0.0154840807651116	0.0138492257463839	0.023275392560014	0.00869407049828322	0.0158335738591904	0.0664637701406167	0.010541532199637	-0.0372876800128872	0.0408058117597845	-0.0276807359568272	0.00423642461479813	0.0043731216296473	0.00271529285018419	-0.041485479722962	0.0179700536441952	0.042786500684221	-0.0104863993700112	-0.0150151951936001	-0.0218868033521335	0.0164421040965354	0.00264710571000228	0.0186993347331325	0.0279546472323001	-0.0192403725683463	-0.0115305107402814	0.0167365964999527	-0.0236635980629809	-0.0114886210642229	0.0298573025597434	0.00711464844659023	-0.0209289278867818	-0.0169873249564755
Galntl6	0.000689807489000053	-0.00503559434050435	-0.00554639942399003	0.00446939435246685	0.00416607282892278	-0.00287250557905535	0.00389761587411651	0.00176224396473238	-0.00569196403246814	-0.00582523116383899	-0.00878934388649829	0.00261262350190274	0.00845249200551921	0.00525014852869345	0.000559901235505679	-0.000181029331819565	-0.00692285328965193	0.00529525611434883	0.00593062249155252	-0.00222847077192847	-0.000247145588382604	0.000430825446908834	-0.0037487322747667	-0.00457749516348257	0.00456498208163928	0.000232987585061257	-0.012387877322902	0.00249760514081511	0.00258444771649058	-0.00244958252970293	-0.00330455453709385	-0.0106394996747686	0.00652381958391827	-0.00304304801247503	-0.0142707748483152	0.00588355145587501	-0.0025365554878176	0.0156042993934089	0.00799699504110677	-0.00548384944072513	0.00693295681586211	-0.00757258101255103	0.00175227332913209	0.000272433431878819	0.00298043191785772	-0.0125156316682501	-0.00230296612567211	3.94081535721476e-05	-0.0108063030284674
Tnfsf15	-0.00159332604232334	-0.00215817042554772	-0.00287019646731173	-0.000511560640010645	-0.006467652141265	-0.00227971612700743	-0.00676146654145185	0.00620169188171026	0.0060705838892191	-0.0049987572476355	-0.00209748181148845	-0.00231311097448432	0.0155040556146084	-0.0053364247080293	0.00280513743854425	0.00191340628367046	0.00202533126445007	0.0167928886001299	0.00599056232469815	0.0120234238971017	0.00960193194353777	0.00314807483208324	-0.00331026415115425	-0.00918179706517273	0.0103006633545119	0.00695132285986274	0.00961614559511917	-0.0112020632474174	0.023976360390378	-0.00126585326127712	0.00462833390112204	0.00734437220931191	-0.0213354628583365	-0.00738528774291237	-0.00289126030126722	-0.00380329054879538	0.0110814659050636	-0.0152878470875627	-0.0137914828106212	0.00350481791995068	0.0113600415935686	-0.000552256915032618	0.00681072582836368	0.00708193975442708	0.00356335716027806	-0.000835316260492676	0.0130997708410128	-0.000899221359141814	-0.0023121050743827
Mir99ahg	-0.0887646539095044	-0.0273026655802651	-0.00369300111196027	-0.0429645250208273	-0.0226740615122979	-0.0369161493736029	0.0114949920917308	-0.0279681931159239	-0.00999726473445098	0.0344018205529825	-0.0368521502249448	0.0263787875926858	0.0201657002841381	0.00232651919948628	0.0218457205917763	0.012102485580157	-0.015497331561672	-0.00565287213407363	0.0168841247378235	-0.0287339705032723	-0.0184438510746008	-0.036080229851542	-0.0257811511081872	-0.049507092902191	0.00709035255652729	-0.00851585737418334	-0.0243150819780509	-0.000878556429115069	0.0253826295824611	0.0213051574683595	-0.0101525056138388	-0.00480980956638496	-0.0319777790214154	-0.00147534467098995	0.00792168446271157	0.00452425777931149	-0.0383084687412269	-0.0339641756701463	-0.00018413767983386	0.0299751108181334	-0.0168865142077599	0.00309266600444442	-0.016730654774818	-0.0266072365749431	-0.00929070085005602	-0.00509937316374349	-0.0429023254115924	0.0155503641906465	0.00320217679960951
Irx1	-0.00806372260023422	-0.0132283625534176	-0.0469901474942268	-0.0213461347135853	-0.0381476012297626	0.0332570255204411	0.0286686816436593	0.0180884753507446	-0.0214967781971998	0.0501975430047376	-0.00631391184458382	-0.0287844019006906	-0.064621856615017	0.00117333412981873	-0.0100268341523353	0.0382572839583031	-0.0873034225000256	-0.054107708006591	-0.0125375303545372	0.0840666195853574	0.0445921661208781	0.0150050666651389	-0.00337112930356706	0.00979591590519611	0.0130966671874847	0.0338133910941734	0.00592949064241249	-0.108783493887968	-0.00499674073854199	-0.0559571128735061	0.044659758866825	-0.0137140006213783	-0.0508174090388617	0.0217599669036667	0.0195784588132189	0.0179573535817217	0.0230033639060026	0.011755938903674	-0.0286393156191253	0.0388131359258854	-0.0380206612820184	-0.0238825197149266	0.0508385696563081	-0.0618932152511016	0.0199192885668806	-0.00183154668245763	0.0242737986642166	0.0210927211791797	-0.0352507150927242
C430049B03Rik	-0.031756899008864	-0.0108306164732749	-0.0345728324446172	-0.0563725390757293	-0.0375517355523653	-0.0317337256916222	0.0235166644837597	-0.000435729176612648	-0.00848608378866616	-0.00270144528760338	0.0308488581691864	-0.0119645781498087	0.00104864689733487	0.0069489650760013	0.020859806534873	-0.00940513094892625	-0.00279893765338696	-0.0162771370402359	0.0346161804700611	-0.0559160928633899	0.0208365561937688	0.000477568923523165	-0.0114423328874728	0.0106110567462719	-0.00731359645470861	0.0455419827818813	-0.0201794488639336	-0.00788264005112061	-0.0240237245074912	-0.0181455362306304	-0.00470854404170482	0.0228767280656412	0.00327037441470012	0.00297292009326006	0.0188617986021519	-0.0132961999383585	-0.00557537366500741	-0.00916827645307213	-0.0230636808135969	-0.00747662207857211	-0.0179516766575107	0.00133248444253142	-0.0117304195643464	-0.0260714632289047	0.00161390132047807	-0.00908775537096234	-0.00613095727216866	0.0620887929807656	-0.0273939997105283
Id3	0.0243712443330983	0.00288818366437893	0.00275841432370222	0.0116288286822676	0.0487281451938287	0.0459947660140469	0.0144478483991144	-0.0114827592987386	-0.0210849458602816	0.0678450099706754	0.0875981645439367	-0.00660461312871795	-0.0177834751552017	-0.0229646114801019	-0.0595806635678813	-0.0579588548121672	0.0382539716143568	0.0571408568707242	0.0170990488052844	0.0564291796453058	0.0549210293826369	0.016991015974722	-0.0290480053723235	0.0275570460511717	-0.0117597892400505	-0.0143341933035399	0.000290592515212659	-0.0276688103418107	-0.0160783724765471	-0.0613016461871684	0.0206039167097708	-0.00462146185051493	0.0437175692230119	-0.00878226277517928	0.0691626286179793	-0.0114628415701868	0.0995625392919922	-0.0852632759982226	-0.0683021492285606	-0.0338573694026824	-0.00396990944701247	0.0570770609060103	-0.0533691358439228	0.0304765385306141	0.0076312597762802	0.0286529585472754	-0.044926447116634	-0.0615622551759614	-0.0230354744585212
Eya4	-0.00587720700299476	-0.0216617579934074	-0.037685172215591	-0.00419246552565644	-0.0320180743321691	0.0337097431178668	0.0330958895398423	-0.0221235810451862	-0.0561741359104516	0.0201639799551907	0.00369771020405976	0.00181454664285714	-0.0211991331014386	-0.00457841287212839	-0.0114682968766426	-0.0111715201176539	0.0159597555291191	0.00278925466151863	-0.00781064476681068	0.00337503622023748	0.0342472162194353	-0.0159149646000262	-0.00224680938833194	-0.0161828593866274	-0.034312203132172	-0.0184264450729695	0.0212056683700963	0.0436542835367326	0.012046327553943	-0.0025416480871694	0.0334854530233234	-0.032653411160799	-0.0261745360686378	0.0362776657905628	-0.0198000143207756	-0.0149188074208129	-0.0130362602375594	0.0422127600432237	0.0624173101346928	-0.00536684815232781	0.0401688682122129	0.0101852119375458	0.0264688495749355	-0.0542483501026379	-0.000153318665430793	-0.0637588671435235	0.0199382255962299	-0.00751724297286822	0.0221354536015569
Galnt13	-0.010939367160126	-0.0186018454980061	-0.0232203816786586	-0.00582085815678402	0.0281256958295058	0.000672719670293114	0.0204307204035979	0.0125545267186755	-0.0277350504081055	0.0238361294735756	-0.00385425711549389	-0.00956449692234281	-0.0171543834234812	-0.0053568781588343	0.00451996408980993	0.0193420494697345	-0.0331040692560746	-0.00245321403807341	0.0175492725357112	0.0142104017737145	-0.0154163699024494	0.0264379059952957	0.0138545897289734	-0.00800196080016815	-0.00769148030598049	0.0125032804986423	0.0103944660315302	-0.0172253781049507	-0.0177632230184024	-0.00774204135437545	-0.000299912808678385	-0.00337154465735208	-0.0116543249661122	0.0218897948083107	-0.0093393384978173	0.00768571379767991	0.0379415315974328	0.0166618271079924	-0.0312019162803752	-0.00365298706308773	-0.0186969669399853	-0.0110859999946621	-0.0347843225326168	-0.0166194970414404	-0.00890005193569099	-0.0211125404898364	0.0553714782521474	-0.000401259559394893	0.0469083461985836
[truncated: 1,588 more rows]
[truncated: 1 more columns]
