# Supplementary material for: White and brown adipose tissue share a convergent fibro-adipogenic progenitor population
Source: EMBO Rep. 2025 Oct 8;26(22):5612–36. doi: 10.1038/s44319-025-00591-6 (PMC12635263; doi:10.1038/s44319-025-00591-6)
Supplement: Supplementary file 8 — Source data Fig. 1 [file 44319_2025_591_MOESM8_ESM.zip › Figure 1 source data/1G/bat_cc_umap_coords.csv]

	umap_1	umap_2
AAACCCAAGATGACCG-1	3.50594474739999	-1.23516660754465
AAACCCAAGATGGTAT-1	3.7602980322358	0.488302888228668
AAACCCACAACTGAAA-1	-1.94472251467735	-1.42924482201122
AAACCCACATCATCTT-1	-2.50623534255058	-3.39128452365182
AAACCCAGTAACTAAG-1	4.39751150078744	1.31187838490225
AAACCCATCGACGCTG-1	-4.52865121893913	0.982097806288971
AAACGAAAGAATTCAG-1	0.84546627469033	3.32436484272696
AAACGAACAAAGGATT-1	-3.52806304030448	3.22357863362051
AAACGAACAGAGGACT-1	-2.34683940939933	1.56103772099234
AAACGAAGTAACCCTA-1	0.723203558396995	-2.44506174151681
AAACGAAGTAAGGTCG-1	3.66445614762276	1.37144488270499
AAACGAATCATTACCT-1	-1.96070454649955	-0.501992521927582
AAACGAATCGATGCAT-1	-0.957919102239907	0.471756281211151
AAACGAATCGTTTACT-1	2.11469151444405	-1.73062929336809
AAACGCTAGAATCTAG-1	-3.51692793898612	-0.554636417076813
AAACGCTAGCTAATCC-1	0.383545000028312	-0.552261589215027
AAACGCTCACCGTCGA-1	1.4356274790284	-2.98001473967813
AAACGCTGTCGATTAC-1	1.18794812626809	0.38539713795401
AAACGCTGTTGAATCC-1	0.864379782151878	1.51243776257254
AAACGCTTCAGGGTAG-1	3.08525468773812	-0.0587435347297056
AAACGCTTCCATCACC-1	2.54891182846993	-1.41119421844266
AAACGCTTCGGCTGGT-1	-0.398531269359887	2.590710343673
AAACGCTTCTTCTTCC-1	0.87731863923043	1.83543580944754
AAAGAACAGATGCCGA-1	4.01997758812875	1.98824948246695
AAAGAACGTCTGATAC-1	1.20180859036416	-2.24139863078378
AAAGAACTCATCGCTC-1	0.00666396684616788	0.429004492118134
AAAGAACTCCGGACTG-1	3.68362047142953	0.508011283232941
AAAGGATAGAGGTGCT-1	-1.58072517447501	3.14370840962149
AAAGGATAGGACATCG-1	2.22129442162484	-2.89830475871347
AAAGGATAGGGATGTC-1	3.34452392525643	0.185710014655365
AAAGGATAGTCTTCCC-1	0.380343038510978	-3.63296514575265
AAAGGATCACAAATAG-1	-2.52592299513847	-1.1758156848409
AAAGGATCATGTGTCA-1	2.04155685372323	-2.48724382941507
AAAGGATCATTACTCT-1	-0.83711246781379	-0.539523480580078
AAAGGATGTAGCTGCC-1	-0.827132087278664	2.96179884846426
AAAGGATGTCGGAACA-1	0.997224230241477	2.64686626370169
AAAGGATTCCATGATG-1	-4.47359846167594	0.406142296149506
AAAGGATTCGCCATAA-1	2.80159642167062	-0.99090570037149
AAAGGATTCGGTCGGT-1	-2.97954891257316	3.30439680989005
AAAGGATTCGTCGCTT-1	3.82989265389413	1.16844338352896
AAAGGGCAGCGTCAAG-1	1.21012474961251	-2.79874771659158
AAAGGGCCACTCCCTA-1	-1.6626344733718	-1.15671293263219
AAAGGGCGTAGTCGGA-1	-1.02020744614631	3.24908942158438
AAAGGGCGTCACTGAT-1	-3.95721242957145	2.53800553257681
AAAGGGCGTCGCGGTT-1	-0.922029476690591	1.43495053227164
AAAGGTACAGCTGTTA-1	-2.95697091155082	3.34266966755606
AAAGGTAGTTACCCTC-1	-0.428076561618149	-0.214102326081024
AAAGGTAGTTATGTGC-1	-3.05517981581718	-2.24134236399911
AAAGGTATCCCTTGGT-1	-3.38762686781913	0.413558067633881
AAAGTCCAGCACTAGG-1	1.73279740281075	2.97662228520132
AAAGTCCAGGGACTGT-1	-1.90728674464256	-0.423916516945587
AAAGTCCAGTCTTCCC-1	-0.717318844127953	-1.21210168127798
AAAGTCCCAACACACT-1	2.71876146264046	-3.17194264952921
AAAGTCCGTCATCCCT-1	0.371655125093162	-3.01269298617624
AAAGTCCTCCATTGGA-1	-0.389130305576623	2.75893801624991
AAAGTGAAGCACGATG-1	5.15399219460458	0.580185593917145
AAAGTGACAAGCTGTT-1	-2.1210633330825	-0.345853446171509
AAAGTGACAGAGGGTT-1	-3.33076594405204	2.27088970120169
AAAGTGAGTAATTAGG-1	-0.945003490972817	1.31184619839407
AAAGTGATCACTTGTT-1	-0.547586720514596	-2.56694787566446
AAAGTGATCTTACACT-1	-1.93780229620963	-1.77229639713548
AAATGGACAAACTCGT-1	-0.389949496913254	-2.11994069640421
AAATGGACACTGCGAC-1	0.188302982520759	2.0516445058129
AAATGGAGTACGATTC-1	-2.36875675253898	-3.2193744761207
AAATGGAGTCCTGGGT-1	-3.36624501280814	1.54788321430899
AAATGGAGTCGGTGTC-1	-0.938711028623879	2.19183033879019
AAATGGAGTGTCATCA-1	-3.42438386015922	2.47556942875601
AAATGGATCGTTCATT-1	2.97154142327279	-2.86827581946634
AACAAAGAGACATGCG-1	-0.515193890857995	-3.90383201663278
AACAAAGAGCTAGAAT-1	1.78318311638802	0.407354416205658
AACAAAGAGTGCACCC-1	-1.610612016249	1.49714273388602
AACAAAGGTCCTACAA-1	0.385949212979972	-3.49538928096078
AACAAAGTCAGACCCG-1	-3.41227696471244	-2.84947877948068
AACAAAGTCAGTCAGT-1	0.949059862565696	-1.11531445209764
AACAACCAGAGCTGAC-1	-0.407356452274621	2.25335759098746
AACAACCAGATCCTAC-1	-1.48258433871299	-1.1464793366649
AACAACCAGGTAGTCG-1	-2.87458012633353	-0.429076133415924
AACAACCCAATAGTGA-1	1.05144431061715	-0.393118022129761
AACAACCCACGGATCC-1	4.68561508126229	-0.0290412289359434
AACAACCCAGAACCGA-1	-0.500866960811913	-1.89708131377481
AACAACCGTTGGGTTT-1	0.0235857254979013	2.3505877869866
AACAACCTCTCATTTG-1	-0.393051158714593	0.976605119063629
AACAAGAAGCTATCTG-1	-1.83476708464652	1.4560405629418
AACAAGAAGTAAAGCT-1	-3.02949402861625	0.173735679938568
AACAAGAGTACAGAGC-1	2.39324500031441	0.376117648436798
AACAAGAGTATGCTTG-1	-3.44472311072379	0.892321528746857
AACAAGAGTTCCACGG-1	-4.1108698659423	-1.41806757275842
AACAAGATCCCATAGA-1	0.157976586293876	2.40857213909842
AACAAGATCTTCGGAA-1	-3.88797638945609	2.03087824757315
AACACACAGAACTCCT-1	-1.72512457900077	0.211194457366242
AACACACAGTCGTCTA-1	-3.87232778601676	-2.4541566950538
AACACACAGTCTACCA-1	-2.94340060286552	-0.509602187321411
AACACACAGTGGAATT-1	-0.697846692133248	-2.04707729642175
AACACACCAGTAGGAC-1	3.37632181115121	1.52713531429984
AACACACCATGGTACT-1	-0.776909273195565	-2.44931763236307
AACACACGTTCGATTG-1	-0.780184071588814	1.82225889141776
AACAGGGAGCGCATCC-1	-3.46814296774894	-0.336028812573181
AACAGGGAGTATCTGC-1	-0.436924394297898	2.65613717015006
AACAGGGAGTCACGAG-1	0.524535257291496	-4.01033669535898
AACAGGGAGTCCCTAA-1	0.764375347566306	2.7346016782067
AACAGGGAGTGTCATC-1	-2.99931119017631	1.81190508778311
AACAGGGCAAGGCAAC-1	-4.4321703725341	0.747183026625885
AACAGGGCAGCTTTCC-1	-0.127377625632584	2.09233564312674
AACAGGGCAGTAGGAC-1	-2.08324275546104	-3.06172960822366
AACAGGGCATGGCCAC-1	-4.13112972312003	-2.06893974368356
AACAGGGCATGTGCCG-1	-1.08555350832969	-0.84102070157312
AACAGGGGTAACACGG-1	5.47378065056771	0.493022503211273
AACAGGGGTTCTTGCC-1	5.10355712838143	-0.814515052483307
AACAGGGTCATGCATG-1	2.43871929116219	-3.36268549983286
AACAGGGTCCGCACTT-1	-2.66967294745475	1.91889065678336
AACAGGGTCGCCACTT-1	-2.48612831168205	2.98462599690176
AACCAACAGGTCACAG-1	0.593706566762626	-2.07350909535669
AACCAACAGTGGTTGG-1	1.52607109017342	-2.23556542222284
AACCAACCATACTGAC-1	-0.640834104347527	-2.08741950814508
AACCAACCATTGTCGA-1	2.767362136316	-2.23526114051126
AACCAACTCATGAAAG-1	-0.408423286009133	0.537076773001923
AACCAACTCGGACTTA-1	1.66950060791939	-3.88704019610666
AACCAACTCGTGGAAG-1	-0.305248301554024	-2.1195055228927
AACCACAAGAAACTCA-1	-0.450995665121377	0.218188108756317
AACCACAAGATGACAT-1	-1.03080395989448	-2.0775275809028
AACCACAAGGGATCAC-1	-1.47171972327262	-2.2010342461326
AACCACAAGTAAGCAT-1	4.20570041604012	-1.27188938681863
AACCACAGTCCGAAAG-1	0.543740529489219	-0.128166852638946
AACCACAGTGACTCGC-1	2.79353548951119	1.174206437423
AACCACAGTGTGTGTT-1	-0.551676314401925	2.86477154667593
AACCACAGTTTAGACC-1	2.96486069626778	-3.1417719704368
AACCATGAGTGCACTT-1	3.36419417328805	-1.33455542300724
AACCATGCAAATGAAC-1	-0.775906365442574	-2.89151793544077
AACCATGCACAAGCAG-1	-4.44959972434074	1.37747568066336
AACCATGCAGGGTTGA-1	2.32693483300179	-2.69766324584268
AACCATGGTCGTCAGC-1	-3.59520767264396	1.69271105702139
AACCATGGTCTGGTTA-1	4.45796873040169	-1.1497732383468
AACCATGGTGAATGTA-1	0.120325405072868	-2.02118223731302
AACCCAAAGCTAATCC-1	-0.483627732920945	-2.84225958411478
AACCCAAAGTGATAGT-1	-2.46641181044608	-0.215730605766998
AACCCAACACGCTATA-1	-1.29046354823142	-2.12775260035776
AACCCAACACGCTTAA-1	0.909358996820152	-0.275709806130157
AACCCAAGTAAGATCA-1	-0.345832679498494	2.93897265370108
AACCCAAGTTGTGCAT-1	-0.734418105411828	2.67256540234305
AACCCAATCGCGCTGA-1	-0.957548718977273	-0.459115980313049
AACCCAATCTTGGTGA-1	-2.54019210867912	-1.28258482192539
AACCTGAAGCATTGTC-1	-3.12071917586356	1.71827811176993
AACCTGAAGCGTGTTT-1	-1.82196889452964	2.13087195332266
AACCTGAAGGTGGTTG-1	-1.12932090096504	1.09796756680228
AACCTGAAGTTCAACC-1	-3.14615295462638	-2.39473801677011
AACCTGACAGGGTTGA-1	0.02067162461251	-2.34887641494058
AACCTGAGTACGATTC-1	0.473317760896385	2.9775216000817
AACCTGATCTATTCGT-1	-1.76632986598045	-2.45040839736246
AACCTTTAGAAATCCA-1	-4.327937107611	0.82089895184256
AACCTTTCAAATCGTC-1	3.20397974915475	-1.60522872035287
AACCTTTCACTCCGGA-1	5.19655229516	-0.207887588188873
AACCTTTCATCGAGCC-1	-1.75028274588615	-2.29794114653848
AACGAAAAGAATTTGG-1	-2.79497287802726	0.775771798445954
AACGAAAAGATGGGCT-1	-0.622373383570016	0.276225151374115
AACGAAAGTAATCAGA-1	0.780136722993553	0.0228332894585268
AACGAAAGTGAGATTA-1	-1.81453738741905	0.114480079962982
AACGAAAGTTAACCTG-1	2.00222112603158	-3.47235494677805
AACGAAATCAAGCCAT-1	2.98372079796761	1.86794322903372
AACGAAATCCTCAGGG-1	1.26704515881509	1.84875768597342
AACGGGAAGACCTCAT-1	2.23135806984872	-2.74879020278238
AACGGGAAGAGATCGC-1	-0.266746819097102	-1.79932379548334
AACGGGAAGCTCGCAC-1	-0.547289501953423	3.29299563343741
AACGGGATCCAATCTT-1	0.863694805574119	-0.304435549423919
AACGGGATCCTCGATC-1	4.50372411675423	0.0838372128746645
AACGGGATCGAAGGAC-1	1.09404661126107	1.38110035832144
AACGGGATCTTTACAC-1	1.92943980164498	-2.7695351225593
AACGTCAAGCAACTTC-1	2.55995919175118	-2.13182192866586
AACGTCAAGTCAGAGC-1	-2.28955982260734	-1.46826664929174
AACGTCACAGAGGCAT-1	-1.03022174172431	-3.60546380107187
AACGTCACAGGGTTGA-1	-0.76594011120826	-3.71629124705576
AACGTCAGTACAGCGA-1	-0.423449840474427	3.27064818318106
AACGTCAGTGGACTAG-1	2.11707283921212	-0.101716814682709
AACGTCATCAGCTGTA-1	2.07075049347848	-3.72149807040475
AACTTCTAGCGATGCA-1	-2.90519569449455	-2.80327874247812
AACTTCTAGGAAAGGT-1	-2.74934289984733	2.07846206600882
AACTTCTAGGCATCGA-1	3.11464240021676	2.17146653111197
AACTTCTAGGCGCTTC-1	-1.9354775958541	-3.38865333621286
AACTTCTCACCAGGTC-1	2.33567668862313	-3.96000844065927
AACTTCTCAGCAGATG-1	-3.03796408705741	0.184804143264069
AACTTCTCATGAAGGC-1	4.79940463967294	-0.329321859524475
AACTTCTGTTTCCAAG-1	3.2076070494172	0.409639062239899
AAGAACAAGAATTTGG-1	1.23047365612954	-3.21012240474008
AAGAACAAGAGCACTG-1	-2.9802329354766	3.284708680465
AAGAACAAGGTTGTTC-1	-3.00163147978812	0.0687049048683779
AAGAACACAAATAGCA-1	0.686819810342491	-1.16925586585783
AAGAACACACAGACGA-1	-2.11539195113212	0.626298488929047
AAGAACACACGGCGTT-1	0.0759188420292733	0.738091172530426
AAGAACACAGAGGTAC-1	0.656776506375968	0.369624437644257
AAGAACAGTAGTGGCA-1	-1.55890951685935	3.03798455174185
AAGACAAAGATAGCTA-1	3.55570318169564	1.8770679848931
AAGACAAAGCCAGACA-1	-1.84097550444633	0.787459792449249
AAGACAAAGTGCGTCC-1	-0.600946229029	-1.26346413616918
AAGACAACAAATCAGA-1	-4.45520208411247	2.21973174984671
AAGACAACAGTCGCTG-1	2.17989851899117	-2.33895581786417
AAGACAACATGAGTAA-1	0.0759643799778817	2.00139707501151
AAGACAAGTGATATAG-1	1.70327367253274	-3.86222153727792
AAGACAATCTTACGTT-1	0.904087323617637	0.550464214637055
AAGACTCAGTGCTCGC-1	4.45913078255624	0.271933140113129
AAGACTCCACTATCCC-1	0.979889888238609	-3.39142495219492
AAGACTCCATGATAGA-1	-0.575333695936501	-1.50631978933595
AAGACTCGTTAAGGAT-1	-3.59855435423881	2.40346831257559
AAGATAGAGGTCGTAG-1	4.12006236977547	-0.176804481194244
AAGATAGAGTGCAACG-1	-2.07977376513511	1.80451244290091
AAGATAGAGTGGACGT-1	-2.88849328093559	3.59778374607779
AAGATAGCAAAGGATT-1	-0.266953874457181	2.103720607116
AAGATAGCATCGGAGA-1	5.02535058922738	1.60726493771292
AAGATAGGTACCACGC-1	2.28413679070443	-3.39089971606515
AAGATAGGTGTCTCCT-1	0.720893341970146	3.02051228459097
AAGATAGGTTCGGACC-1	-1.14081339173347	1.04871148045279
AAGATAGTCAGCGTCG-1	-2.56098483138114	1.98367375309683
AAGCATCAGGCACCAA-1	-1.20970730118781	-3.38398033206247
AAGCATCAGGTATTGA-1	-1.47257683806449	1.36552590306021
AAGCATCCAAAGTATG-1	-3.13768647246391	1.1729971783898
AAGCATCCAGGACTTT-1	-0.341521632004082	-3.3083830458381
AAGCATCGTAGACACG-1	-1.13916830353767	-1.1862964165666
AAGCATCTCCCGAATA-1	1.62141539521188	-3.6681266409614
AAGCATCTCCGATAAC-1	-2.91092131667167	-3.16966467921518
AAGCCATAGGTTGGTG-1	-0.29478177808553	3.16460532124258
AAGCCATGTCTGTAAC-1	3.16180636353463	-0.933593778059707
AAGCCATGTTCCAAAC-1	-0.365644168186486	0.190047325446381
AAGCGAGAGAGGCGGA-1	2.33924533791512	2.92088669712759
AAGCGAGAGCAATAGT-1	-3.41062830023795	1.60951084072806
AAGCGAGAGCGACTGA-1	-1.58758686118156	2.01950973446585
AAGCGAGAGGTAGCCA-1	2.62784506745309	-0.0887247902610167
AAGCGAGAGTAATTGG-1	0.921307701539695	-2.38964587275766
AAGCGAGCATGCAGCC-1	1.74300648636788	0.294257821395172
AAGCGAGTCAGGAAGC-1	-3.88752983145744	2.12902873928763
AAGCGAGTCCATTGTT-1	1.77732088036507	-0.995560286686645
AAGCGAGTCCCGAGAC-1	-0.176828537214101	-0.0629389864661558
AAGCGAGTCCCTGGTT-1	1.7638061232087	0.451576294257416
AAGCGTTAGAGCCGAT-1	-0.860560219812691	-1.65059342806123
AAGCGTTGTAAGGCCA-1	-2.3451478295806	2.12262076313712
AAGCGTTGTCTTCATT-1	2.26551367707223	-0.887010900423752
AAGCGTTGTTCTCCCA-1	0.512181777429283	2.75243252690054
AAGGAATAGAGCCGAT-1	-2.36369369559318	3.30081910069205
AAGGAATAGCCTCTGG-1	3.5620079226014	2.31059688503958
AAGGAATAGGCATCTT-1	-2.22105501227409	2.28422445233084
AAGGAATGTGCTAGCC-1	-0.821524363088906	0.464370312049164
AAGGAATGTTAGTTCG-1	-1.78551385931999	0.166754307105316
AAGGAATTCATGCAGT-1	-2.0198738389495	2.64683026249625
AAGGTAAAGGTTGACG-1	0.0668462998387216	-0.726312814400421
AAGGTAAAGTGACACG-1	2.2340483850953	0.0339584964058535
AAGGTAACAATCTCGA-1	-3.26576779418021	3.31291312153555
AAGGTAACACTAGAGG-1	-1.16123716168433	-0.115053711579071
AAGGTAAGTCCGAAAG-1	0.268793839883506	-2.01787042443536
AAGGTAAGTTCGGTTA-1	3.54639079041451	-1.76001959864877
AAGTACCAGCGTCTCG-1	-0.567332189607918	-0.180000243828522
AAGTACCCAAACTCGT-1	0.859883207750022	0.789990367247833
AAGTACCCAACGACAG-1	-2.16369901232749	-0.981791643545852
AAGTACCCAAGTCGTT-1	-2.53540084891349	-1.65519979421877
AAGTACCCAATTTCGG-1	3.27928020424813	1.01045698101736
AAGTACCCATGTTCAG-1	-1.84916291766197	-0.787517009423004
AAGTACCGTACGACAG-1	-1.44856153063804	2.76815575535513
AAGTACCTCGCTCCTA-1	-0.259340403679311	-1.53617100243352
AAGTCGTAGACGGAAA-1	-1.00168166689903	2.29358643467642
AAGTCGTAGGTCGTCC-1	-0.498046886253655	-2.63035934989236
AAGTCGTAGGTTGGTG-1	-2.10016284518272	1.85203379566885
AAGTCGTAGTCGGCAA-1	0.574985820722282	2.6979257481835
AAGTCGTCACCTCGTT-1	0.836937088441551	3.72203892643668
AAGTCGTTCATCACTT-1	-1.8135567718032	-1.16114860598825
AAGTCGTTCGACACTA-1	3.33684112496346	1.11530751164175
AAGTCGTTCTGAGATC-1	-2.46560094885856	0.074410857512726
AAGTCGTTCTTGAGCA-1	-1.68003640704185	-1.15867523674749
AAGTGAAAGTCACAGG-1	5.00690700478524	1.39115256245352
AAGTGAACACACCTTC-1	-0.226449070576132	1.37871450360037
AAGTGAACACTTGACA-1	-1.45246038966209	2.35320133145071
AAGTGAAGTTGAATCC-1	3.31575538582772	-0.142492590592132
AAGTGAATCATGAGTC-1	-1.43126581244499	-0.859723208592163
AAGTGAATCCAAACCA-1	3.95846797890633	0.486648144080414
AAGTGAATCCGATAAC-1	-0.494588356542885	-0.165219960854278
AAGTGAATCTCGACGG-1	-2.57133529715568	-0.332188902542816
AAGTTCGAGTTCCAGT-1	1.02286483712167	-2.39033859793924
AAGTTCGCAGTCAGAG-1	0.874665755700767	-3.47705513064645
AAGTTCGGTCCCACGA-1	0.133729565810859	1.54596227581717
AAGTTCGGTTCTCTAT-1	-2.24493597083122	0.311258973433747
AAGTTCGTCATTCGTT-1	4.65206577248544	0.875966729476227
AATAGAGAGATACGAT-1	-2.08286641173393	2.88246315891959
AATAGAGGTGGCTTGC-1	-2.74335668616325	-0.237676797554718
AATAGAGGTGTCACAT-1	0.923606652688682	2.87074440891959
AATAGAGTCGATCCAA-1	2.33817984528512	0.10652488644339
AATCACGAGGCCACCT-1	2.82271315522164	-2.16192912881158
AATCACGAGTAGAATC-1	-0.322075899768174	2.84515446598746
AATCACGCAGACCAGA-1	4.72019531197518	-0.159597573921905
AATCACGCAGCAAGAC-1	-0.635956835079491	-3.65700203006052
AATCACGGTGGGATTG-1	-1.78610263400108	-2.53806322638773
AATCACGTCACTTATC-1	-2.22370253138572	-1.3397612796434
AATCGACAGCTAATGA-1	2.42848779625863	2.3739261048577
AATCGACCACAACATC-1	-3.63614152007133	-2.75999444548868
AATCGACCAGGCGTTC-1	0.63617535300225	0.347656788184418
AATCGACGTAGGAGTC-1	4.65236904091805	1.63774246151663
AATCGACGTGACGCCT-1	4.02180673546761	-0.33107060019754
AATCGACGTTGTGTAC-1	1.77870943016976	-1.79375451628946
AATCGACGTTTGGAAA-1	-3.7663497739318	-2.48784273688577
AATCGTGAGGCCTGCT-1	4.44736005730599	-0.468423424408661
AATCGTGGTAGACGTG-1	-0.920419912863076	-1.05766308133386
AATCGTGTCTCACCCA-1	-1.83377335600883	2.2702814954064
AATCGTGTCTGGCCTT-1	0.806205291223228	-2.21377152030252
AATGAAGAGGTTAAAC-1	0.653532165956199	2.86153954441763
AATGAAGCACCGGCTA-1	4.97735359139413	0.542776407553925
AATGAAGCATGGTACT-1	-3.58911130957633	1.48060959751822
AATGAAGCATGTCGTA-1	-1.81424818568259	3.82979649479605
AATGAAGGTGAGGATC-1	-3.60530279212028	1.74165457661368
AATGAAGGTTGGACTT-1	-3.61140368514091	2.69803828175284
AATGAAGTCCACAGGC-1	-0.240414039309621	-1.15913015429758
AATGAAGTCTCATTGT-1	1.76295592255563	-2.49968939845346
AATGACCCAAGAGTAT-1	4.22885229058236	2.1781560796044
AATGACCCAATCTAGC-1	0.432764191102683	-0.659678040192352
AATGACCGTCGCAGTC-1	2.30856682724923	-0.876884369299637
AATGACCGTGTTAGCT-1	-1.69645844035178	-1.17254233186029
AATGACCGTTATGTGC-1	-3.31168458991081	-0.0567501169898375
AATGACCTCTGGCCTT-1	3.1179800219056	-1.5557830167272
AATGCCAAGCTGACTT-1	-3.6545390897277	0.187339844062103
AATGCCAAGGCTCTCG-1	0.0618845111843942	2.30585235531546
AATGCCACAAGCTACT-1	-0.0280064158919455	3.24633759434439
AATGCCAGTACGATTC-1	2.92007305092782	-1.57122850243829
AATGCCAGTCCGATCG-1	5.06039621300668	0.0644997971794741
AATGCCAGTGCGGATA-1	-2.03185747199088	0.900783957793488
AATGGAAAGAGTACCG-1	-1.76814137034446	-3.11446219508432
AATGGAAAGATTGAGT-1	0.365515191030204	-3.08269649569772
AATGGAAGTCGAAGCA-1	1.03138520188302	2.92145079548575
AATGGAAGTTCGAGCC-1	4.34432079262704	0.80932611401297
AATGGCTAGTGCAAAT-1	-1.90818725161582	1.13138288433768
AATGGCTGTGGCAGAT-1	4.19812871880502	-0.273471770928131
AATGGCTGTGGTAACG-1	5.06365777916878	1.5433322804711
AATGGCTGTTTGTTGG-1	-0.585077952671349	-1.07598388020776
AATGGCTTCGAACCAT-1	0.011172044944465	-2.25549912278436
AATTCCTAGATACATG-1	-3.81489871077567	1.91164559300162
AATTCCTAGTTGAATG-1	-0.228249549012184	3.64215010578848
AATTCCTCACGCAGTC-1	0.962801594209373	-3.43028646533273
AATTCCTCATCATCCC-1	4.63897373146981	-0.00696962897561626
AATTCCTTCAAGTCGT-1	-1.20688990883857	1.53804272587515
AATTCCTTCGTGCAGC-1	-0.559426378536523	-1.22677818511509
AATTTCCAGACAACTA-1	0.0507598406788705	3.34274500782706
AATTTCCAGTCGAAAT-1	-2.6599261575225	-2.43940752570413
AATTTCCCATCGCTAA-1	-0.233528364061862	1.06958979542471
AATTTCCTCAGCGCAC-1	1.86126377053231	-3.34722596232675
AATTTCCTCCGCTGTT-1	-2.99178789191276	-3.24996036116861
ACAAAGAAGGTCCAGA-1	-3.83850215010673	-2.51090067450784
ACAAAGAAGTGCCAGA-1	2.94604541726083	0.189234079673065
ACAAAGACAAAGGCAC-1	4.24165346093148	0.510553540541901
ACAAAGAGTGGGTTGA-1	-0.937219958830178	2.58383745129324
ACAAAGATCATCTACT-1	-0.189373903054297	-1.46386991266988
ACAAAGATCGGCACTG-1	0.475676376294792	3.49627942021109
ACAAAGATCTTAGCTT-1	-0.189297109920085	2.91697138722159
ACAACCAAGAGTCAGC-1	1.71126141018838	-1.20250959520124
ACAACCAAGAGTGTGC-1	-0.294787388372719	2.74961298878409
ACAACCAAGATGAATC-1	1.52561368412942	-3.48976546351694
ACAACCAAGCTAAATG-1	0.00475727386444791	0.318301143004669
ACAACCAGTACAGTTC-1	0.802220124673545	-0.867446271822677
ACAACCAGTAGATGTA-1	0.914581555795371	0.420993031813873
ACAACCAGTCACCTTC-1	-3.84300134711295	-1.39363732759737
ACAACCAGTGAGATAT-1	-3.45179937415153	3.45201653416373
ACAACCAGTTAATGAG-1	-1.60123036437064	2.1878098862908
ACAACCATCGACACCG-1	-2.07896171145469	-1.45902208809637
ACAACCATCTGAACGT-1	-1.65357599787742	-1.24881794874452
ACAAGCTAGAGGTGCT-1	-1.09002105526954	-0.49769794766687
ACAAGCTAGTGCTACT-1	0.808138508271873	3.09250468189932
ACAAGCTCACTCAGAT-1	2.69324614472359	-2.31727289979242
ACAAGCTCATAAGCAA-1	-1.21024278931648	-2.44051617209695
ACAAGCTGTAGAGTTA-1	-0.568862509060204	3.54354876454092
ACAAGCTGTATAGGGC-1	-0.885683935213387	-0.958019254849182
ACAAGCTGTGCAAGAC-1	-0.747383814382851	2.29115766461111
ACAAGCTGTTCTTAGG-1	-1.7307486348632	2.42203468258597
ACAAGCTTCCCGATCT-1	-3.69406149916679	2.18212002690054
ACAAGCTTCCGAACGC-1	0.105218101215064	-3.82022362773202
ACAAGCTTCTATCGCC-1	1.93444587655038	-3.72622138087534
ACACAGTAGATGCTTC-1	1.09614350266427	1.85361045773245
ACACAGTCAGAGGTTG-1	-4.04866002135307	-1.27315532614373
ACACAGTCAGGTTCAT-1	-2.82561395697623	-0.248018203423248
ACACAGTGTCTGGTTA-1	-3.56960747771293	-0.375929651901947
ACACAGTGTGAGGCAT-1	-1.24479101233512	0.24644392903067
ACACAGTGTGCCTATA-1	-1.79706416659385	-3.16834086005472
ACACAGTTCAATCGGT-1	0.0350732690808175	1.14732402737357
ACACCAAAGACTTAAG-1	4.06701375908822	-0.484357295677887
ACACCAATCGCGTGCA-1	-1.80755029253989	3.03068608219839
ACACCAATCTGAGATC-1	-3.34398577742606	-1.12122055713914
ACACGCGAGCTAGATA-1	3.25039650864571	1.76873749668814
ACACGCGCAAACGGCA-1	-2.70561740927726	2.64701909001089
ACACGCGCACAGTCAT-1	-0.845770161676705	2.73633355076529
ACACGCGCAGCTGAAG-1	-2.68885634474784	-1.12209373538278
ACACGCGGTACGTACT-1	3.99115039772958	1.75616401608206
ACACGCGGTATACCCA-1	-2.94725773863822	0.156811298682465
ACACGCGGTGCTTCAA-1	2.14098526902169	-3.99511653010629
ACACGCGTCAACGAGG-1	-3.46566961340934	-3.11613839690469
ACACGCGTCACTCGAA-1	-0.736285250711739	-1.13873860065721
ACACTGACATGCCATA-1	-2.6451179795745	0.939706744506134
ACACTGACATGTCGTA-1	0.755693275403678	0.583314956977143
ACAGAAAAGTGTAGTA-1	-0.561176907348931	2.66020959789969
ACAGAAACAATGAGCG-1	-2.25372622542411	-2.64599150244974
ACAGAAACAGAGGACT-1	3.47847916550606	0.544506611182465
ACAGAAAGTCAGGTGA-1	3.14821340508431	2.23603958065726
ACAGAAAGTTTCGATG-1	-1.98633430533439	2.9446846860192
ACAGAAATCCCACAGG-1	0.326323766183555	0.172638954474701
ACAGCCGAGGCACTCC-1	-2.71586678557426	-3.13688450877451
ACAGCCGAGGGCCAAT-1	-2.9489612393859	0.338046850516571
ACAGCCGCACAAGCCC-1	-1.29326925807029	-2.37000208918832
ACAGCCGCAGCAAGAC-1	-1.98941455416709	1.50210756237723
ACAGCCGGTAGTCGTT-1	-1.6010894589904	-3.1474499088981
ACAGCCGTCCATACAG-1	-4.39915416770011	-1.03096675698541
ACAGCCGTCGTCGCTT-1	-3.24734948210746	-2.48261421744608
ACAGCCGTCTCGTGGG-1	0.971907515000999	2.18354934628226
ACAGCCGTCTTCGGTC-1	2.24164797730416	0.401686968161835
ACAGGGAAGTTGGGAC-1	0.769016284417808	0.237060012175812
ACAGGGACACTGAATC-1	2.20443393654794	2.86238926823355
ACAGGGAGTAATTGGA-1	2.83655907578439	2.05454391415335
ACAGGGATCCATTTCA-1	-0.246763093474806	-3.68377262179636
ACAGGGATCTCGGTAA-1	2.37677194542855	-2.31354641740106
ACATCCCAGCCTGCCA-1	3.37522675461739	1.9331621545098
ACATCCCCATCGATAC-1	0.24085252351731	-3.38666826312326
ACATCCCGTACCAGAG-1	-1.27944157652885	0.0613860505364077
ACATCCCGTCACTAGT-1	-3.78470705084831	-0.184232531235443
ACATCCCGTCTTGCTC-1	2.1840315050599	-1.74351915542863
ACATCCCGTGCCCTTT-1	3.52206446595162	1.6396252530358
ACATCCCTCCACTGAA-1	-0.979546468782723	-1.76916268293642
ACATCGAAGCCAAGCA-1	-1.5385186486724	-1.94019669120096
ACATCGACATGAAAGT-1	-1.58705256514579	3.80942648823477
ACATGCACAGCTTTCC-1	0.167645770978629	-2.844237504647
ACATGCATCCACGGGT-1	2.38647868103951	-2.91291481082223
ACATGCATCTATGCCC-1	0.545057374906242	1.60448068554617
ACATTTCAGTGCACTT-1	4.63608934349984	0.7043430226586
ACATTTCCAACCTAAC-1	1.50310339398354	-3.99283987109445
ACATTTCGTCGCAACC-1	5.51395990319222	0.531095208480133
ACATTTCTCGGACGTC-1	2.62017561860055	2.25348347599722
ACCAAACAGCGACAGT-1	1.38257326550454	-0.891853658602463
ACCAAACAGGCCCAAA-1	0.269094545316398	3.67115849430777
ACCAAACAGGGAGGCA-1	-0.395527388978303	1.15124267513968
ACCAAACCAAATCAGA-1	2.92761280007333	-1.1739796382644
ACCAAACCAGCATCTA-1	4.83852817482919	1.36866873676993
ACCAAACGTAGTAAGT-1	-0.939598839807809	0.584067763640656
ACCAAACGTTTCCAAG-1	-4.50314806036979	0.223370374991669
ACCAAACTCACTAGCA-1	0.119361180734336	-0.758856950447784
ACCAAACTCTCCATAT-1	-1.75952659182578	-1.60893261258386
ACCAACAAGCATGAAT-1	0.505772370767295	-2.0878830534675
ACCAACAGTAGCGCCT-1	-2.50418899588615	-2.34548955981515
ACCAACAGTCCCAAAT-1	-1.72658525042564	-2.41541296069406
ACCAACAGTTCCACGG-1	-2.15160582594901	2.60366600926138
ACCAACATCCTCTGCA-1	-0.142357062626183	-3.68260055606149
ACCACAAGTAACGATA-1	1.708235640001	-0.278826175377594
ACCACAAGTCTAGTGT-1	0.310908872556388	1.64266652043082
ACCACAAGTTCAAGGG-1	-1.91501067214042	-2.39301997248911
ACCACAATCCTTCGAC-1	-0.335894700217545	2.20310777600027
ACCATTTAGTACTCGT-1	2.24735238022774	-3.18987184588693
ACCATTTGTAAGATCA-1	4.60315849251717	2.09887594158865
ACCATTTGTCGTGTTA-1	2.18200971550912	1.82498687679984
ACCATTTTCCCTAGGG-1	-0.11015018456012	-2.93341916625284
ACCATTTTCTGTGCTC-1	-1.348884206343	-0.0748544317939146
ACCCAAAAGGCACCAA-1	-1.43356130652457	-0.349202333138214
ACCCAAACAAGACCGA-1	3.2110250181672	2.43357986386038
ACCCAAACAGCCTTCT-1	-0.536065500307381	-2.98315805022501
ACCCAAAGTCGATTTG-1	3.45045353836983	1.59295576985098
ACCCAAAGTTCAGCTA-1	-0.340973828065694	-0.188229022667633
ACCCAAATCAGACAAA-1	-0.833031695413888	-0.543320654080139
ACCCTCAAGGCATGGT-1	-3.53124759726554	3.04967564518668
ACCCTCACAAGGCTTT-1	0.205335993241966	-1.17523819033884
ACCCTCAGTATGCTAC-1	-2.58525274329215	-3.26406735007547
ACCCTCAGTGGGCTCT-1	-3.39861486487418	-0.69857662741922
ACCCTTGAGCCTTCTC-1	4.07051469750375	-0.86673036043428
ACCCTTGAGTCCGCCA-1	2.28589870400399	-2.25334620301508
ACCCTTGCAGCTTTGA-1	-1.47222910456687	2.03907054836966
ACCCTTGCAGTATTCG-1	-2.72882698111564	-1.03483030025743
ACCCTTGGTCTCGACG-1	-0.293973483223021	3.26733321125723
ACCGTTCAGGTCTGGA-1	-0.903686326074898	-1.39078199689172
ACCGTTCCAGCAGACA-1	1.13159002728432	-3.24781411711954
ACCGTTCCATACCACA-1	-0.446067389178574	0.669564189269318
ACCGTTCTCAAAGACA-1	-0.2358678258802	-2.74718898360513
ACCGTTCTCCAACCAA-1	0.473983008336723	-2.79080980841898
ACCTACCAGCGTGAAC-1	-1.8808175139907	2.57124775822379
ACCTACCAGGATACCG-1	-0.660963099527657	0.937506617858185
ACCTACCAGTCTCCTC-1	-2.29847310118705	-2.97827166144632
ACCTACCCATAGGAGC-1	3.17947961754769	0.720146598174347
ACCTACCGTAGACGGT-1	2.60178281731576	-0.671178100750671
ACCTACCGTTGTAGCT-1	-3.46920011572868	1.92661398823477
ACCTACCTCTGCGAGC-1	-0.703641366291344	3.66753786976553
ACCTGAAAGATCGGTG-1	2.57096483178109	0.585460843398346
ACCTGAACAATACGCT-1	4.74156858391732	0.546032251670136
ACCTGAACAATCTGCA-1	-2.06719086699516	-0.897498009846435
ACCTGAACATGACTAC-1	-0.199216861355603	-2.05783629243158
ACCTGAAGTCACATTG-1	0.450463730764091	-3.51691657130502
ACCTGAATCATGGCCG-1	-2.54078934721977	-1.95073824946664
ACCTGAATCCCGTTCA-1	-2.23375509314567	-2.47695737902902
ACCTGTCAGACTTCCA-1	-0.82406817011863	-3.87229972903513
ACCTGTCAGGCCCAAA-1	-3.0318801217559	-2.2901266795852
ACCTGTCAGTGTTCAC-1	-2.77419589095145	-2.33507972781442
ACCTGTCCAGGTGGAT-1	2.05666448540658	-1.33670626499586
ACCTGTCCATGAGATA-1	-3.71145771079093	-2.88322990958475
ACCTGTCGTAAGGAGA-1	2.28202011055917	1.22253102238394
ACCTGTCGTCAAACGG-1	-1.58896515898734	-0.549648521588074
ACCTGTCTCATGACAC-1	-2.40170906119376	0.930031718566193
ACGATCAAGGTTCAGG-1	2.0096078104493	1.95322698528983
ACGATCACAACACGAG-1	0.431626994085014	-0.603342590973602
ACGATCAGTAACATAG-1	-0.763457696962655	-2.11934989516519
ACGATCAGTGAGTGAC-1	-4.22816298537284	0.342171491935028
ACGATCAGTGTCCTAA-1	-0.860415022898019	2.62052077229239
ACGATCATCAGTCTTT-1	-3.50832555823356	-1.76662298862718
ACGATCATCGCCAACG-1	4.16464378304452	0.798596562697663
ACGATGTCAGAGTTGG-1	-4.19523881011039	1.61120480473257
ACGATGTTCGAGAAAT-1	-3.36305878691703	-2.8468409163215
ACGCACGAGAAACTAC-1	-2.99322460227042	2.49991983349539
ACGCACGCATTAGGCT-1	3.96295215554208	-1.74999731604837
ACGCACGGTCAAGCGA-1	-0.806887488889992	1.63721651013113
ACGCACGGTGACTCGC-1	-3.75173590712577	0.96044129307486
ACGGAAGCACCGTCTT-1	0.0778108126637338	-2.45458525244974
ACGGAAGCAGTCAGTT-1	-2.14143620066673	-2.54495817248605
ACGGAAGGTACCAATC-1	2.53864147133797	-0.76403814379953
ACGGAAGGTAGCTAAA-1	-2.40359757475883	-0.240756807968841
ACGGAAGGTATGAGGC-1	-1.59525380663902	3.88241261418082
ACGGAAGGTTACAGCT-1	2.73447300858468	-2.09697729174875
ACGGGTCCAATCGAAA-1	4.40420963234872	-0.173529921219574
ACGGTCGAGCACGTCC-1	-1.43667254977256	3.08765477116324
ACGGTCGAGCGTTCAT-1	0.453966993760764	-0.741332290814148
ACGGTCGAGCTTGTGT-1	2.52600004143685	-1.75543147151254
ACGGTCGCATGTGGTT-1	1.2690301126954	1.63659709866263
ACGGTCGGTCGTTATG-1	-1.91648016505271	2.36448925907828
ACGGTCGTCACTGGTA-1	-3.88181565337211	0.668709697081818
ACGGTCGTCCACGTGG-1	-0.803158145475686	3.4890953915856
ACGGTCGTCGTCCTTG-1	-0.597927730608285	-2.53584474150919
ACGGTCGTCTCATAGG-1	1.60370387501687	-3.90593653743051
ACGGTTACATCCGTTC-1	1.85794808335274	-2.54891222541116
ACGTAACAGGTCCCGT-1	-4.11172626547843	-2.02904814307474
ACGTAACAGGTGCGAT-1	3.26044775910348	-1.84252995078348
ACGTAACTCCAGCACG-1	-1.98673472933799	0.67151683743216
ACGTACAAGCCGTTAT-1	-2.32134936385185	0.448142828299774
ACGTACAAGCGTTACT-1	-0.924344401884377	-1.67390009586595
ACGTACAAGGTGCTAG-1	-3.25383852057487	-2.05301946227335
ACGTAGTAGAAATGGG-1	1.21880032486886	-1.3725479898312
ACGTAGTAGCGTGAAC-1	-3.29391692214042	-0.267800031349884
ACGTAGTCATCACCAA-1	-3.87108419470817	1.0396496670983
ACGTAGTCATGAAGGC-1	5.08679677910775	1.14238280232169
ACGTAGTTCCCTCAAC-1	1.80351449913949	0.800321282698883
ACGTCCTAGAATAGTC-1	-1.99500308566123	-2.98274713580392
ACGTCCTAGAATTGCA-1	-2.12758193545371	0.384586633994354
ACGTCCTAGCAACAAT-1	-1.46168826155692	-3.31460243289255
ACGTCCTAGTAGCAAT-1	-2.49864552550346	3.36524266178824
ACGTCCTCAGGTCAGA-1	-0.445056345391572	-0.114815650627838
ACGTCCTCAGTTAAAG-1	0.0385708398339151	-0.325440583870636
ACGTCCTGTTAGAAAC-1	-2.76786563925773	-0.304493961975799
ACGTCCTTCAGATGCT-1	0.0913541204449533	-2.72693687503122
ACGTCCTTCCATCACC-1	5.54712202019662	1.02511686260916
ACGTCCTTCTACACTT-1	0.265735465955436	-2.9032682759025
ACGTCCTTCTCCATAT-1	-0.1752730720523	-3.18124562327646
ACGTTCCAGAGCCGAT-1	-2.64933274321586	3.69190186436392
ACGTTCCCAAACGTGG-1	1.0463384575364	-3.03504735057138
ACGTTCCCAGGTCAGA-1	0.8991798347947	-0.121184883759247
ACGTTCCGTTTGGAGG-1	-0.608433913517296	-1.32066296635091
ACGTTCCTCCAAGGGA-1	-1.26970456175834	1.97848504955985
ACTACGACAACAAAGT-1	2.04866291947335	-3.36010032717966
ACTACGACATTCTTCA-1	-0.322677958834469	-1.72679838363908
ACTACGAGTCAAATCC-1	-0.850288909006417	3.36320370609976
ACTACGAGTTCGGACC-1	1.54005886979073	2.00279826100089
ACTACGAGTTTGAAAG-1	-3.98720000319511	-1.10633925919317
ACTACGATCCACAAGT-1	1.18881000943154	1.10794609959341
ACTACGATCCCTCATG-1	2.8696959204194	-1.6941983086326
ACTATCTAGACCGTTT-1	-1.23938499026328	0.390008272483124
ACTATCTCAACAGAGC-1	1.31470324463814	-3.07254165236734
ACTATCTCACACAGAG-1	3.09825875229806	-1.49386271660112
ACTATGGAGAGGTCGT-1	-2.73630927138358	-0.80170219962381
ACTATGGAGTTCCAGT-1	1.37434102959603	-2.73659366194986
ACTATGGCAGACCTAT-1	-3.88154528670341	0.396767558409943
ACTATGGCAGTCAGTT-1	-1.76091681056052	-1.10183737997793
ACTATGGCATCATGAC-1	-0.226151321161091	0.203795255973114
ACTATGGGTTAAGAAC-1	1.88158728547066	-3.27163630549692
ACTATGGTCACTCCGT-1	-3.9538280778411	0.477162541701569
ACTATGGTCTTAGGAC-1	-2.42415950827628	2.2346369641564
ACTATTCCAGAAGTTA-1	0.266810316514671	3.18202608998038
ACTATTCCAGTCGTTA-1	4.7652287668702	0.0330358165047304
ACTATTCGTCTGCAAT-1	4.51709367699593	0.229329051329865
ACTATTCGTGTACGCC-1	-2.31033204131156	0.661744536711945
ACTATTCTCAGACCCG-1	-3.58248041205436	-0.671477912113891
ACTATTCTCTATTGTC-1	-1.70256267123252	1.00457114155508
ACTATTCTCTCAGTCC-1	0.530118543576896	-2.98384517256998
ACTCCCAAGACCAAAT-1	-1.73541770510703	0.811568917586579
ACTCCCAAGAGTAACT-1	4.43020107216805	-0.444337664292084
ACTCCCAAGATGCAGC-1	5.16205264992684	1.2424277680657
ACTCCCAAGCGCCGTT-1	2.9524321741578	1.88480252201773
ACTCCCACACTGCGTG-1	3.11497928566903	-0.687087355301605
ACTCCCAGTCACAGAG-1	-0.846866529512704	-1.47994178359293
ACTCCCAGTTAGTCGT-1	-1.56662700705558	0.0500808375618593
ACTCCCATCATGGCCG-1	-0.288501694876254	-2.69986980979227
ACTCCCATCTCCGCAT-1	3.84113265938729	-1.07082485978387
ACTCTCGAGACTCTTG-1	-2.76312611632377	0.305499376609101
ACTCTCGCAGTCTTCC-1	-1.28873763613731	-1.56272601907037
ACTCTCGGTACATTGC-1	-3.00844548277885	1.82682818348624
ACTCTCGGTCACGCTG-1	-2.99150941901237	3.33441227848746
ACTCTCGGTCAGTTTG-1	2.47239424653023	-2.99733203475259
ACTCTCGGTCATCTAG-1	-2.68471334509879	-0.0274505001761778
ACTCTCGGTGGAATGC-1	1.08727087445229	3.23593968327261
ACTCTCGTCACGATAC-1	-3.90577624373466	-1.72297543113016
ACTGATGAGAAATGGG-1	2.10328199334115	-2.42913621489786
ACTGATGAGGGCAGAG-1	0.736229259442985	-2.18472766701959
ACTGATGTCAAGAATG-1	2.08829142518014	-2.89496820990823
ACTGATGTCCGCAGTG-1	-2.03971992068321	-1.4454397467234
ACTGATGTCGTGCAGC-1	-0.20059753962189	3.5290386098168
ACTGCAACAGCCTATA-1	-3.39691088728935	2.93910664494254
ACTGTCCAGACTGTTC-1	-0.915197353887856	-0.726848958180176
ACTGTCCAGGATCACG-1	2.35738398499459	-2.29076033656381
ACTGTCCCACCGTGGT-1	4.40399171776742	-1.19739657466196
ACTGTCCCACGTAGAG-1	2.57999684281319	0.229133786513581
ACTGTCCCACTACGGC-1	-2.44635794692069	-2.54454308573984
ACTGTCCCACTATCGA-1	1.64514865345925	2.47865575726248
ACTGTGAGTGCCCAGT-1	-1.39994357161552	0.257163228347077
ACTGTGATCATTGCGA-1	0.0469194836136697	0.18833333428122
ACTTATCAGCTTCATG-1	2.4237353987214	-1.30048003804766
ACTTATCAGGGCAATC-1	-0.315165590572655	-2.13664388482355
ACTTATCAGTTGAAGT-1	-1.05116067461997	-1.35406314034842
ACTTATCCATACTTTC-1	0.372458893727958	1.87574881489493
ACTTATCGTTCCGGTG-1	4.57065059609383	0.762808741881623
ACTTATCTCTACACAG-1	5.16371490426034	-0.681577144310699
ACTTCCGAGCTAAACA-1	-3.88807962470084	-1.07986759965204
ACTTCCGAGCTATCCA-1	2.42930581040353	-1.5996936542251
ACTTCCGAGGTCACTT-1	4.59133340783089	0.886068286254181
ACTTCCGAGTCGCCCA-1	-1.59409914546043	0.512784423186554
ACTTCCGCACATACGT-1	-2.88687727980644	-2.31928813283228
ACTTCCGCAGCTTCCT-1	-0.0656402819636466	-1.92107665364526
ACTTCCGTCCCATACC-1	2.08734681076974	-2.05088853661798
ACTTCGCAGTCCGCGT-1	-1.64956114821464	0.700785340621247
ACTTCGCCAAGCCATT-1	0.017065245580375	-3.39061695163034
ACTTCGCGTATAGGGC-1	-0.732191454696953	-0.214156685517059
ACTTCGCTCACTCTTA-1	5.35791398949593	1.02227276737906
ACTTCGCTCAGGAACG-1	-3.81809948020011	1.01319903309561
ACTTTCAAGCCTCTCT-1	1.24344613022774	-3.99184971873544
ACTTTCAAGGATGCGT-1	-1.45454869799644	3.74427050526358
ACTTTCACACTCATAG-1	-0.83449844651252	-2.71764188830637
ACTTTCACAGAAATCA-1	-0.929277043867409	3.81922024662711
ACTTTCAGTAAGATCA-1	1.5721522755143	-0.695314047978149
ACTTTCAGTGGTTTGT-1	-2.09036574893028	-1.39830151026033
ACTTTGTAGGAGAATG-1	-2.65108559660941	3.2532760518334
ACTTTGTCACGTGAGA-1	-1.08984617524177	-1.11490823154234
ACTTTGTTCGACGCTG-1	0.91296841568917	1.72375720913626
AGAAATGAGAACGTGC-1	1.74955250687569	1.74755734379507
AGAAATGCAATTGAAG-1	2.96717383332223	1.71761363918997
AGAAATGCATCAACCA-1	3.36788227028817	0.399839224173798
AGAAATGGTCATCAGT-1	2.08454348511666	-1.57683366362833
AGAAATGGTCTGTGCG-1	0.264093238782585	-0.688069461033569
AGAAATGGTGGGTATG-1	2.65832926697701	-0.23692267958902
AGAAATGTCCAACTAG-1	2.4066136068818	-2.51879399840616
AGAAATGTCGTAACAC-1	-3.7761530690673	2.17638558323599
AGAAATGTCTAGCATG-1	-1.60951624445945	0.618154587104096
AGAAATGTCTTTCTAG-1	3.45071222252816	1.98184603626944
AGAACAAAGGTAGACC-1	-1.04795811705619	-1.7649366540172
AGAACAAAGGTAGTCG-1	-0.445796649980843	-2.37854033534311
AGAACAAAGTGCTCGC-1	0.903985161256492	2.96250838215567
AGAACAACAAACAGGC-1	-1.7540116124633	-0.2744167429664
AGAACAACAGTGTGGA-1	-1.88647137217551	-1.21707821463131
AGAACAACATAACTCG-1	-2.67926834158927	-2.76178902213358
AGAACAAGTTCAGTAC-1	4.24404479927987	0.334998907401337
AGAACAATCGGTCATA-1	-1.86925576262504	1.46168989117361
AGAACCTAGCAAATGT-1	2.77065946526498	-2.66886943404459
AGAACCTAGCACTCTA-1	-0.332026746201813	0.29647690232016
AGAACCTAGGACAACC-1	0.0817502922531961	0.83749002392508
AGAACCTAGGCGCTCT-1	4.60921813912362	-0.0279973131873472
AGAACCTCAGCATTGT-1	0.122558940124214	3.18866747791983
AGAACCTCAGGCTTGC-1	-0.680171024132073	-0.823245523617492
AGAACCTGTGTAGTGG-1	1.14512147374123	1.35649341519095
AGAACCTGTGTGTCGC-1	1.17790569729775	2.35555261547781
AGAACCTTCTGAGGTT-1	0.950745124292075	-0.399365184948669
AGAAGCGAGATGTAGT-1	-1.26561914019614	2.83276385243155
AGAAGCGAGGTCGTCC-1	-2.14125106864005	-0.587062357113586
AGAAGCGCAACCGACC-1	-0.290960092175305	3.52722281391837
AGAAGCGCAGGTCAGA-1	-2.6935958676818	-1.53909820143961
AGAAGCGCATGAATAG-1	5.3326263613221	1.6627866643212
AGAAGCGCATGTGCCG-1	2.04530884690255	1.47151535923697
AGAAGCGGTACGACTT-1	1.66200210518807	-2.14201766078256
AGAAGCGGTAGTGCGA-1	1.12630285687417	2.22870868618704
AGAAGCGGTCACTAGT-1	2.77283122010201	2.58480924542166
AGAAGCGGTCAGCGTC-1	0.645016867589652	-1.94958931033395
AGAAGCGTCCGTATGA-1	-1.40524159007102	1.35840815479971
AGAAGTAAGGAGATAG-1	-3.8303100877288	2.97477597172476
AGAAGTACACTGCGAC-1	-3.19936678938895	3.65068406040884
AGAAGTAGTCTCTCTG-1	3.79789831109017	-0.217364607498871
AGAAGTAGTTAAGCAA-1	1.78986503548592	-3.02396565501474
AGAAGTATCCAGTGTA-1	-0.863626580763161	1.77196473057486
AGAAGTATCTGCTTAT-1	5.36403991646737	1.48226660664298
AGACAAAAGCTCATAC-1	0.347826439809501	0.687915505721344
AGACAAACATGTTTGG-1	3.40363861985177	1.07960790569998
AGACACTAGGCAATGC-1	1.26088001198739	-0.488129435227142
AGACACTCAAGGAGTC-1	-0.33558521800071	-1.19301828567766
AGACACTCACCCTGTT-1	1.62978650994271	-3.83312517230295
AGACACTCATCACAGT-1	-3.23447607092887	0.597205461814179
AGACACTGTCCGGCAT-1	2.51463081307381	-1.86387896363519
AGACAGGAGACTCTTG-1	-0.359425973224938	1.5787441151879
AGACAGGAGGATCACG-1	2.56295659012765	2.86261147434927
AGACAGGCAGCTGCCA-1	-2.32551429801017	-0.509408531830536
AGACAGGCAGTCAGTT-1	-3.37256310515434	-0.574038980648742
AGACAGGGTCGGCTAC-1	-4.23850129179984	1.23126405651785
AGACCATAGTCCCAGC-1	0.903238672685325	-3.25011128012918
AGACCATGTGTGAGCA-1	-1.05155150227577	1.78129571850516
AGACCATTCAGAATAG-1	-1.95467768244773	3.0602156537316
AGACCCGAGCATATGA-1	0.973248619508445	-0.333869932339416
AGACCCGAGCGTTACT-1	-0.775952082205117	3.27694100315787
AGACCCGAGGCTTAAA-1	-2.7595138364318	1.13133186276175
AGACCCGCACTACTTT-1	0.180307406854331	0.624803246810211
AGACCCGCACTAGGTT-1	-0.855039637613595	-1.56408446852945
AGACCCGGTAAGTCAA-1	4.00036098427743	0.499119223906769
AGACCCGTCCTAACAG-1	3.61160780854195	2.05844086582877
AGACCCGTCGCCGAAC-1	-1.62559066348106	0.297938765837921
AGACTCAAGATGATTG-1	2.97868730492562	2.12345951969839
AGACTCAAGCCAAGCA-1	-0.601857107210457	-2.65419965808176
AGACTCAAGGCCTGAA-1	-0.340863753187955	-2.31797379081033
AGACTCAAGGTGAGAA-1	-0.301124457347691	0.565646232917084
AGACTCAAGTGTAGTA-1	-3.00651143126518	2.50264424259879
AGACTCAGTATGCTAC-1	-3.27743576102287	2.40640515263297
AGACTCAGTGTCATCA-1	0.0129733867165445	1.18735855992056
AGACTCAGTTCTTGCC-1	-1.26939688258201	0.264232339217438
AGACTCATCATCCTAT-1	3.37277938790292	-0.835944114372955
AGAGAATAGACACACG-1	-2.15301404528648	1.23309034283377
AGAGAATAGCCTATTG-1	1.31844820446938	1.70003646786429
AGAGAATAGCGCAATG-1	1.26906182236642	0.407932104422821
AGAGAATAGCGCTGCT-1	0.830761928033531	3.00245493824698
AGAGAATAGGTATTGA-1	3.26999952263802	1.96330398495413
AGAGAATAGTGAGTGC-1	-2.53690455489188	0.542091311766876
AGAGAATCAACAACAA-1	-4.0992035680297	-1.8420191985824
AGAGAATGTTCGGTAT-1	-2.96794674925834	-2.51484793250345
AGAGAATGTTGCTCAA-1	0.339832503270805	1.00392598088004
AGAGAGCAGACTTCCA-1	1.14748444027871	0.66684097225882
AGAGAGCAGAGCATCG-1	2.82948352761239	2.87811583454825
AGAGAGCAGCAATAAC-1	3.18011977143258	-0.25607961241983
AGAGAGCAGTCTCTGA-1	1.32896842427224	2.21504372532584
AGAGAGCCAGCTACCG-1	2.64270283646554	-3.24400967185281
AGAGAGCCAGGTGACA-1	-0.796844642687142	1.0045618432305
AGAGAGCCAGGTTACT-1	-2.63852451376945	-0.468251882240997
AGAGAGCCAGTTGGTT-1	-3.2699742131713	2.92473524983145
AGAGAGCCATGACTTG-1	1.6640941090104	-1.52915979747556
AGAGAGCCATTGCCGG-1	-0.107020255255997	-3.87158256594919
AGAGAGCGTTCAACGT-1	-2.32790420584708	0.385080398871674
AGAGAGCTCATCGTAG-1	-1.63298938803703	2.77926463062979
AGAGAGCTCGCAATGT-1	2.95809175438851	1.97715443546988
AGAGCAGAGCGCGTTC-1	-3.15942357115775	-2.03402125661157
AGAGCAGGTATGCGGA-1	-2.7994582467559	1.35405177052237
AGAGCAGGTTCAACGT-1	0.159803707074821	-3.28418844764017
AGAGCAGTCACCCTCA-1	-3.3226241879943	3.0268904584191
AGAGCCCGTACTCCGG-1	-2.07676384978324	2.82627266819693
AGAGCCCGTATACCTG-1	1.06984641022652	1.47160762722708
AGAGCCCGTGGACTAG-1	0.556280333471	-1.80176731769823
AGAGCCCGTTCTCTCG-1	-3.42667840056449	2.97190922672964
AGAGCCCTCAGAATAG-1	-0.659165721464455	0.752597274138703
AGATAGAAGCAAGCCA-1	1.72603811688393	0.540519775702728
AGATAGACACTACAGT-1	1.01126005120248	2.20707148487784
AGATAGACACTCCCTA-1	3.38109709687203	0.79802125866629
AGATAGATCCCTAGGG-1	-2.73520873122245	1.39909595425345
AGATCCAAGATAGCTA-1	0.160008478831947	3.59726017887808
AGATCCAAGGTAGTAT-1	3.9498253054139	-0.604855178044067
AGATCCACACGCGCTA-1	1.39404692120522	3.45359200413443
AGATCCAGTAGCACAG-1	-0.679573636579812	-0.735733984158264
AGATCCAGTCTCAGGC-1	-0.488348659205735	2.61503762181021
AGATCCAGTGCTATTG-1	-0.83762333922416	3.18549937184073
AGATCCAGTGGAGGTT-1	0.156990934085548	2.23340386326529
AGATCCAGTTTGAACC-1	4.51344587273568	0.903636397673859
AGATCCATCTCAACGA-1	0.661016125154197	-3.93779712741159
AGATCGTGTTTGAACC-1	3.18966390557259	0.0875206607124941
AGATCGTTCCATTGGA-1	4.7764649576661	0.986073674514069
AGATGAAAGACTGTTC-1	-3.78318570189506	-0.298432169602142
AGATGAAAGACTTCAC-1	0.846083301973045	-0.480154691384064
AGATGAAAGCTGACCC-1	-0.128920476961434	1.8871576207421
AGATGAAAGTGCCAGA-1	-1.39325855307609	1.34511894161917
AGATGAAGTACTTCCC-1	4.23825551934212	0.589892687155976
AGATGAAGTAGCTAAA-1	-0.658269416618645	1.80752366955496
AGATGAAGTATGCTAC-1	2.44542290635079	-1.46655155544065
AGATGAAGTGAAGCTG-1	0.630560893487632	-0.053751288101898
AGATGAAGTGATAGTA-1	-2.70897768073112	0.195681990935578
AGATGAAGTGCAGGAT-1	-0.987120430994332	1.86255878384329
AGATGAATCACCTTGC-1	-2.03604910903007	-1.58762070362352
AGATGAATCGCTCATC-1	1.47212340302438	-3.34673839633249
AGATGAATCGGCGATC-1	2.83638669915169	2.64783352787711
AGATGCTAGCATCGAG-1	-1.6172334962371	1.60778349812247
AGATGCTAGCGTGTTT-1	-4.28503654532462	-1.08411817078374
AGATGCTAGGTGCTGA-1	-0.68883673481971	-2.49860077922128
AGATGCTCACTATCGA-1	-0.107026618051827	-3.6340952498176
AGATGCTCATCCAACA-1	3.73076583809823	-1.14837069635175
AGATGCTGTTCAGGTT-1	1.60133566327065	-4.01128274028085
AGCATCAAGCACCCAC-1	1.22591461605996	-2.33921521727823
AGCATCAAGGGAGAAT-1	-3.55139158301383	1.96020454342581
AGCATCACAACCGCTG-1	-3.52864883475333	-3.06653612677835
AGCATCACAATTCACG-1	-2.93125865988761	-0.132661042855011
AGCATCAGTCGTCAGC-1	2.681673306894	-2.68375748221658
AGCATCATCCGTGTCT-1	-0.090566407966912	2.99812764103629
AGCATCATCGTGCACG-1	2.88320638604134	1.86442989285208
AGCCAATAGAGCTGCA-1	1.46401955552071	-0.322639046356903
AGCCAATAGTGAGGCT-1	-0.828850191164315	-3.24878841464304
AGCCAATCAAGAGTGC-1	-0.5344318860057	-3.64479738299631
AGCCAATCATACCAGT-1	0.491533119153678	-1.53778174345277
AGCCAATCATCAACCA-1	-0.986925762224496	-1.07790751580976
AGCCAATGTGAGTAGC-1	-3.19652531676322	2.18368643696524
AGCCACGAGTGGATAT-1	-3.34356854491264	2.71345728810049
AGCCACGCACCAAATC-1	0.385896701287925	-1.44096495036863
AGCCACGGTAGCTTTG-1	-2.76160905890495	1.47706741268851
AGCCACGTCGCACTCT-1	-0.284697983491719	2.72574395115591
AGCCAGCAGCGATCGA-1	2.32701494164437	-3.33095484797739
AGCCAGCCAATTCTCT-1	-3.17280076079398	-0.393302081272827
AGCCAGCTCCCATGGG-1	-1.24521241717368	3.21374386723257
AGCGATTAGCAGCGAT-1	-2.89190695815116	0.690367879225983
AGCGATTAGTAAACAC-1	-4.16701982550651	-1.69377934758447
AGCGATTAGTGCGCTC-1	-2.93203757338554	1.21714061672903
AGCGATTCAATACAGA-1	-3.21731660895377	3.63765543873526
AGCGATTGTAATTAGG-1	-2.51178238921195	-2.47085600917123
AGCGATTGTCCCGTGA-1	-0.721527617502511	2.79563206608511
AGCGATTGTTGCCGCA-1	0.840423840951621	-3.56617313449167
AGCGATTTCAAATAGG-1	2.14869787163705	-3.4205782992103
AGCGATTTCGCCTCTA-1	5.30368186898202	1.31141513760306
AGCGCCAAGTGGACTG-1	-0.438773673105538	0.139146389319672
AGCGCCACACTGGAAG-1	2.74143411583871	2.73177641804434
AGCGCCACAGCGTTGC-1	-3.80937574439079	2.36503356869437
AGCGCCACATCTCATT-1	-0.685275536108315	-3.13601153914713
AGCGCCAGTGCTGCAC-1	-2.90836809210807	0.492652119948639
AGCGCCATCAGACCGC-1	0.518640000295341	-0.69150715892099
AGCGCCATCCTACCAC-1	-2.90668581061393	-2.21207082097314
AGCGCTGAGAATTTGG-1	0.92174162335366	0.819416703536286
AGCGCTGCAGGACTAG-1	-4.07380650572807	1.72820466931082
AGCGCTGCATGTAACC-1	-2.99428961806327	3.04101485188223
AGCGCTGGTCACCTTC-1	-3.09705899291068	-2.90011209075235
AGCGCTGTCGAGAGAC-1	4.19304277367562	0.720483960463776
AGCGCTGTCTCGTGAA-1	1.96761848397225	2.0932282822869
AGCGTATAGCACGGAT-1	-0.642782013941109	0.617353023841156
AGCGTATCACAAATAG-1	-2.06776092581779	1.46880453999258
AGCGTATGTATCCCAA-1	-1.3949411921981	0.720762433364166
AGCGTATGTCTCTCCA-1	-2.00827620558769	0.464033307387604
AGCGTATTCCATAGAC-1	-2.89304302268058	3.68849343235709
AGCGTATTCTGGAGAG-1	-1.30063984923393	1.67665809567191
AGCTACAAGCGATGAC-1	-0.0916206353190543	-1.92095118586801
AGCTACAAGCGTTAGG-1	-3.02906868987113	1.27642935688712
AGCTACAAGGTGGGTT-1	0.662603039216697	0.653884114577545
AGCTACAAGTGCTAGG-1	0.888676781129539	-1.70926934306406
AGCTACACACTTTAGG-1	-3.02152655653983	-2.8008341175773
AGCTACATCTTCCAGC-1	-0.1136205755952	-1.67797025863908
AGCTACATCTTGGAAC-1	-2.89615486197501	0.496436538054718
AGCTCAAAGCCGTCGT-1	1.04282547898263	2.39514511997916
AGCTCAAAGTAAGAGG-1	1.72874047226876	-2.12678110425256
AGCTCAACACGCTGAC-1	-3.84372804694206	-0.266854463265167
AGCTCAAGTGAATTAG-1	2.33069660134286	-3.11428254668497
AGCTCAATCCATACAG-1	-2.26375697188407	-3.18523865763925
AGCTCAATCGCCGAAC-1	0.670143205594718	-4.03448301379465
AGCTCAATCTAACGGT-1	-1.32006822161704	0.98570460255362
AGCTTCCAGCACAAAT-1	3.50292779870003	0.0981689112923281
AGCTTCCGTAACAGGC-1	-1.94023583464652	3.04273146565176
AGCTTCCGTTAGAAAC-1	0.395550448369682	2.14426416332938
AGCTTCCTCCCTTCCC-1	-1.02023873858482	-1.71736860101007
AGGAAATAGGGCTGAT-1	-2.17742548518211	-0.247080622360931
AGGAAATAGTTACGTC-1	-1.25131450228721	-3.42373567645334
AGGAAATCAAGGTCGA-1	0.0693690068241952	3.44296854908682
AGGAAATCAGACCTGC-1	2.52095748848885	-1.96976083342813
AGGAAATCATCCTAAG-1	-0.000935133624375029	-0.973243026182876
AGGAAATCATGGACAG-1	-2.62108467154533	-0.742365239308105
AGGAAATGTATCGATC-1	-2.67647932105094	1.09024638111807
AGGAAATGTGAATTGA-1	3.52128245301217	0.286744536711945
AGGAAATGTTATGACC-1	0.893029350709617	-0.489610491440521
AGGAAATTCATACAGC-1	0.208703745078742	1.54103201801993
AGGAAATTCATTTGCT-1	2.8509221262452	-0.312334356949554
AGGAAATTCCTACCGT-1	-1.53613029055625	-3.16929870669626
AGGAAATTCTATTTCG-1	-1.86782632403404	-0.577753899739013
AGGAATAAGGGTGAAA-1	-2.87746952109367	-1.86678892199777
AGGAATAAGTATAGGT-1	-1.86382637553245	1.33535427029349
AGGAATAAGTTGTAAG-1	-0.575262677002251	0.910839976622833
AGGAATAGTCCGGTGT-1	2.39087726540536	-2.28942030493997
AGGAATAGTCGTACTA-1	-1.66636202864677	-0.0998370033957823
AGGAATATCAAGTGGG-1	2.2659132666108	-0.441586313889252
AGGAATATCGCCACTT-1	-1.85477064185172	-0.461262164757477
AGGAATATCGTAGGGA-1	-1.14285932116538	3.05687540943839
AGGACGAAGCGCCTCA-1	-1.20812670521766	2.07205575878836
AGGACGAAGGACATCG-1	-4.15786717467338	1.33602017338492
AGGACGACACCCTATC-1	2.65328146882027	-1.17297813122057
AGGACGACATGTTCGA-1	-2.68158720068961	-0.441244660065399
AGGACGAGTATGAAGT-1	-3.49820421271354	3.34690827305533
AGGACGAGTCAACATC-1	-2.42142985396415	2.72107333119131
AGGACGAGTTCTCCAC-1	-0.199984233904183	3.11036509449698
AGGACGATCTGAGAAA-1	-1.86470482878715	2.85249012882925
AGGACGATCTTTGCAT-1	4.03710653252572	1.22610062535025
AGGACTTAGGGCGAGA-1	3.08073284096688	1.2027458565972
AGGACTTTCGCTACGG-1	1.39488150544137	1.24123758251883
AGGACTTTCGCTGCGA-1	-2.917691927481	0.760085763289704
AGGAGGTAGGAGGTTC-1	-1.16343317561179	3.71078556950308
AGGAGGTCACTACCCT-1	-1.12723622851402	-3.45211368624948
AGGAGGTGTAGTAAGT-1	4.33893777794808	-0.55998027150415
AGGAGGTTCACTCTTA-1	3.22112132973641	0.244947137191071
AGGAGGTTCCGCGATG-1	-1.05277423195869	-2.94579762046121
AGGAGGTTCCGTAGGC-1	2.48149277634591	-1.33323103574
AGGATAAAGCTGCCAC-1	-1.89010189108878	0.664446772887482
AGGATAAAGGAGATAG-1	2.61563469834298	1.01433438236929
AGGATAAAGGCCTAAG-1	4.51177837319344	0.178309621169342
AGGATAACAAGACTGG-1	-2.53203890852958	-1.24523793731712
AGGATAACACTGGCCA-1	0.068702448081672	3.46389979298331
AGGATAACAGATTAAG-1	-0.318096641528905	0.886183442427887
AGGATAAGTCGATTCA-1	1.5479014105317	-2.99923699919962
AGGATAAGTCTCAGAT-1	-0.000553529787361784	1.64758199627615
AGGATAAGTTGGCTAT-1	4.40537263817757	0.843119801833405
AGGATCTAGAGCAGTC-1	-3.4390837960723	3.02075690205313
AGGATCTAGTCTGCGC-1	-2.53883765273124	-1.89814179961465
AGGATCTCAACCAACT-1	5.10903980202645	1.24679249699332
AGGATCTCATCCTATT-1	4.56263782448739	-0.921527175352798
AGGATCTGTAGAATGT-1	-0.0120570176127555	2.52669543202139
AGGATCTGTTGTGGCC-1	0.622389156293571	-0.185054240868316
AGGCATTAGGAAGTAG-1	1.92983366913766	-1.97097039048456
AGGCATTAGTGTACCT-1	-2.60304687552482	2.57971900875784
AGGCATTCAAGCACAG-1	-1.33587489657432	0.421500267340912
AGGCATTCAGACATCT-1	-0.550412725735009	-0.821769116566406
AGGCATTCAGCTCGGT-1	-0.507888566780389	3.7224151509545
AGGCATTGTATGGAGC-1	3.71311141915292	-0.414847372219787
AGGCATTTCTAGTTCT-1	-0.0302482210877539	-3.64506393496774
AGGCCACAGCTCACTA-1	5.28021909661263	1.70110911305167
AGGCCACTCCATAGAC-1	-1.24507568411857	0.500714005782379
AGGCCACTCGCTCCTA-1	1.41381289429635	2.89727038319327
AGGCTGCAGACGGAAA-1	-0.867474000978768	0.325252832724823
AGGCTGCAGTTGGCGA-1	-1.12807468705207	0.6228901761315
AGGCTGCCAAGCGAGT-1	1.06350447602242	2.76309269840933
AGGCTGCCAAGGTCGA-1	-4.29713295035392	-1.76282843773149
AGGCTGCCATCGCTAA-1	-2.24402616553336	-2.76112800662302
AGGCTGCCATCTGGGC-1	-1.86718402438194	-2.66333657328867
AGGCTGCGTGAGGCAT-1	0.783018488359153	0.918604554488434
AGGCTGCTCACCGACG-1	2.22176076836556	-3.81432181422494
AGGCTGCTCGGCTCTT-1	-2.04212616019279	0.801872195555939
AGGGAGTCATTGTACG-1	0.115402776670158	0.264217318846955
AGGGAGTGTAACGGTG-1	0.0476282126423715	-0.768520830319153
AGGGAGTGTCAACCAT-1	0.569493193101585	1.29818147595145
AGGGAGTTCACCGCTT-1	-1.33721337847739	3.00696152622916
AGGGAGTTCTAGTACG-1	3.70846869416207	1.49344247753836
AGGGAGTTCTCGGTAA-1	-1.44708965353996	2.36398714955069
AGGGCCTAGCAAGTCG-1	-1.29662678771049	3.12093037541129
AGGGCCTAGGTTAGTA-1	-0.321683522391617	-1.02196320717119
AGGGCCTTCGAAGTGG-1	0.18844078845948	-0.254423556969391
AGGGCTCAGACGCAGT-1	-3.42143915228873	-3.08263522212289
AGGGCTCAGCTAATGA-1	-2.90160797171623	-3.30731242720865
AGGGCTCAGGATTACA-1	-1.27667890124351	3.11580771382071
AGGGCTCCAAAGTATG-1	-0.918146472502053	-1.0107063931682
AGGGCTCGTAGATTGA-1	-1.0121514611724	3.19353407795645
AGGGCTCGTCAGGTGA-1	2.70130516953439	-0.895542172835098
AGGGCTCGTTATAGCC-1	-1.18465874724418	-1.08713932161115
AGGGCTCGTTCAACGT-1	2.44551708168954	-1.1525024456241
AGGGCTCTCAACACGT-1	2.27675630516976	-4.0781162363746
AGGGCTCTCTCATGCC-1	-1.76431034140617	-0.564417062447296
AGGGTCCAGTATGGCG-1	0.952197093438804	0.402505935981049
AGGGTCCCATGACGAG-1	-0.350250307548344	-1.30400624324463
AGGGTCCTCATGAGGG-1	-4.11541960768729	0.758310736968292
AGGGTCCTCCTGGGAC-1	-2.47298024230033	-2.40478581015848
AGGGTCCTCGCCGATG-1	2.51310588784188	-0.616596875832306
AGGGTCCTCGTAGTCA-1	-3.07420514159232	-0.413686929390655
AGGGTGAGTATACAGA-1	0.461886424493491	1.4326247590325
AGGGTGAGTCCCTAAA-1	5.03326131768197	-0.355357049153076
AGGGTGATCGAAACAA-1	-0.618184279728234	0.192774357154144
AGGGTGATCTAGGCCG-1	0.295118827295005	-0.961195496962295
AGGGTGATCTCGTCAC-1	2.40592147774667	-3.02103704039835
AGGGTGATCTGCCTGT-1	0.769703168344199	-0.0611770731665953
AGGGTTTAGAGCGACT-1	-2.20814321570426	3.43115395481802
AGGGTTTGTCTTCTAT-1	-0.676125329065621	0.987318696334137
AGGGTTTTCCACGGGT-1	-1.70525775485069	3.05139511997916
AGGGTTTTCTGTCGTC-1	-0.622035753059685	2.44632119114615
AGGTAGGAGATCGCTT-1	-0.867327194738686	-0.244111953423248
AGGTAGGAGGGAGATA-1	2.74603559441537	1.81642502720572
AGGTAGGCAACAACAA-1	-3.78069041304618	2.59432381565787
AGGTAGGGTGTTTGCA-1	2.44644548363656	2.72174471791006
AGGTAGGGTTACGTAC-1	2.68378545708627	-1.33517188963376
AGGTAGGGTTCCATTT-1	2.20976712174386	0.0432721989891665
AGGTAGGTCGCTTGCT-1	-2.57661674551994	3.03452080662466
AGGTAGGTCGGCTATA-1	4.4685774034974	0.278104366614594
AGGTAGGTCTACTTCA-1	2.56126501030892	-3.46593266551279
AGGTCATAGAGTATAC-1	-1.62413714461356	-0.745580254242645
AGGTCATAGATCCTAC-1	0.607941348027885	2.18560856754996
AGGTCATAGCCACCGT-1	0.612634081315696	1.13234538014151
AGGTCATCACATTCTT-1	-1.42999778323203	-1.04509913747095
AGGTCATCATCGGAGA-1	2.9377997107026	-1.32632643019676
AGGTCATCATGTCTAG-1	1.17020644612282	0.568147243811859
AGGTCTACAAAGGCGT-1	-2.26908276610404	0.873345078780426
AGGTCTACACCTCAGG-1	-2.30361006789237	-3.05731862609171
AGGTCTACATTACGGT-1	-0.796733360815346	-2.30629020755075
AGGTCTAGTATAGGAT-1	0.991412181329429	2.89221877033926
AGGTCTATCGAACTCA-1	-2.46184323363334	3.02408904011465
AGGTGTTAGAAGAACG-1	-3.83465979628593	-2.2512136680343
AGGTGTTAGAGATTCA-1	-3.67348096900016	-1.82384991471551
AGGTGTTAGCCTGAAG-1	3.66324927277535	1.06279319699027
AGGTGTTAGGAACGTC-1	-0.653544586229623	1.85776633198477
AGGTGTTCACCCTAAA-1	3.61143686242074	2.16223591740347
AGGTGTTTCCAACTGA-1	3.01951863236398	2.04704994137503
AGGTGTTTCGACCATA-1	-0.415096219706834	-2.81769841735147
AGGTGTTTCGTTGCCT-1	-0.602222275066674	-2.27950048272394
AGGTGTTTCTTAGCAG-1	4.03448583550423	0.391100944831146
AGGTTACGTCGATGCC-1	2.01533152527779	-2.31806582038187
AGGTTACTCGAGATGG-1	-2.14204810194999	-0.830034969494568
AGGTTGTAGTATAGGT-1	-1.9492236190322	1.98332518513419
AGGTTGTGTCGTGCCA-1	-2.12674818568259	1.90420431072928
AGGTTGTTCAGCGGAA-1	-2.43430898718864	0.118327798201813
AGTAACCCAGCAGTAG-1	4.11770202584237	2.36487883503653
AGTAACCTCCGTAATG-1	0.962958354425132	0.424577416732086
AGTACCAAGCGGATCA-1	0.157638270330131	3.13901585514761
AGTACCAAGGGAGTTC-1	-2.5123271756652	2.91205042774893
AGTACCACAAACTAAG-1	5.26987745232552	1.19853943760611
AGTACCACAAAGGCGT-1	4.44553663201302	-1.14794458274625
AGTACCACACTGGACC-1	0.899409074258506	-1.06254729454301
AGTACCACAGATAAAC-1	-1.99558494620353	2.7152449506066
AGTACCAGTCCACTTC-1	4.90402795739144	-0.344155250237213
AGTACCAGTCGGTAAG-1	-4.01012752585441	2.22295159275748
AGTACCAGTGGTCTGC-1	3.3154463953492	1.89027017529227
AGTACCATCCACGTAA-1	2.5369630045411	2.56475442822195
AGTACCATCCATAGGT-1	-2.29923389487296	1.22474283154227
AGTACCATCCCGAAAT-1	-0.268314519974888	-3.29911655013345
AGTACCATCCCTCTCC-1	2.16457964844674	-3.23408406798624
AGTACCATCTCGGGAC-1	0.641874570321739	3.10046833927847
AGTACTGAGAAGCGCT-1	3.21259214348763	0.846480311705841
AGTACTGAGAGTCACG-1	-0.111210476684868	3.55404728825308
AGTACTGAGTCACACT-1	2.28431941933602	-2.3957226855018
AGTACTGCAGGACAGT-1	-2.99580834441215	0.692952575042023
AGTACTGTCCGCTGTT-1	-3.1867291741851	-0.760951576874481
AGTACTGTCTAGCAAC-1	4.48364307351083	0.588057102515473
AGTAGCTAGGTCCAGA-1	0.413646180104911	2.48926323826529
AGTAGCTCAAGTATAG-1	-3.15138528876334	3.17374915058829
AGTAGCTCACACAGCC-1	0.264115709733665	-0.667564926789032
AGTAGCTTCCATAAGC-1	4.52339651055306	-0.206937966988312
AGTAGCTTCTAGAGCT-1	-3.19446132712394	1.89063567097403
AGTAGCTTCTTCCCAG-1	-0.664141845035851	-2.22308403079294
AGTAGTCCAACTGGTT-1	-0.272078123021424	-2.9268643242576
AGTAGTCCAGCAAGAC-1	-0.0598553680661322	2.1445023434899
AGTAGTCGTGTTACTG-1	-1.50233982138664	2.37035626347281
AGTAGTCGTTAATGAG-1	0.308492440652549	0.804675521209015
AGTAGTCTCGCACGAC-1	4.19667674965829	-0.972739247725235
AGTCAACAGAACGCGT-1	0.14154170818299	-3.37309819285654
AGTCAACAGAATAACC-1	-1.69246719412833	3.7486373799584
AGTCAACAGGTCGTCC-1	-3.21823308997184	3.19437188084341
AGTCAACCAGCGAGTA-1	1.56116928524941	-3.41968422953867
AGTCAACGTAACAGGC-1	1.53392316765755	2.48576134617545
AGTCAACGTAGGGTAC-1	-1.89112244181663	1.42996114666678
AGTCACAAGCCGGATA-1	-0.985659640360177	0.0921044963143007
AGTCACAAGGGCTTCC-1	-0.253301848735213	-1.36078914080642
AGTCACACACCTGTCT-1	1.07178892559975	1.58056801731802
AGTCACACACTTTAGG-1	2.54410912461251	-1.12370481912874
AGTCATGAGGTTAGTA-1	-3.61567876868278	2.76576727802969
AGTCATGCAACTTGGT-1	1.33151771492928	-4.00443464343332
AGTCATGCAATGGCCC-1	2.23311354584664	2.94929570133902
AGTCATGCAGACTCTA-1	-0.816915851164162	1.44191783840872
AGTCATGCAGCCGTCA-1	-3.91143725447685	0.907468261077179
AGTCATGGTAAGATTG-1	1.83126832909554	0.701059521987213
AGTCATGTCAAGCCCG-1	-0.598590176630318	-1.70792737428926
AGTCTCCCACCAAATC-1	1.45316507286996	2.20242208416678
AGTCTCCCACTAACCA-1	-2.39528534941703	-1.53767576639436
AGTCTCCCACTAGAGG-1	0.770030874681175	2.69256752903677
AGTCTCCCACTGAGTT-1	-1.29249165587455	1.69201058323599
AGTCTCCGTAATTGGA-1	3.71673252053231	0.531156720473541
AGTCTCCGTGCCCACA-1	0.493578035306632	-0.528809784100281
AGTCTCCTCACGATAC-1	0.210366416644752	-1.89218407695077
AGTCTCCTCGACATCA-1	0.127185482454002	0.116469921424164
AGTCTCCTCTCTAAGG-1	-3.806945543814	1.31312769825674
AGTGACTAGTACAGCG-1	0.0400861389157174	1.60300725872733
AGTGACTCACATACTG-1	3.35515977807015	2.43149846966483
AGTGACTGTGAAGCGT-1	-0.627637457180321	1.88291615421988
AGTGACTGTTACCTGA-1	0.221013564538658	-0.0760831219413145
AGTGACTTCATCCTGC-1	1.14522149033517	3.08242482121207
AGTGATCAGATGCTAA-1	-0.0574109964850547	-1.29029735376023
AGTGATCAGGAATGTT-1	0.907434482049644	0.552418293311371
AGTGATCAGGACCCAA-1	3.97113992638558	-0.900958953545318
AGTGATCAGGGCGAGA-1	-3.30973551802665	2.14610880787589
AGTGATCAGGGTTTCT-1	-2.10220621161491	-0.314859328911529
AGTGATCCAAGACCGA-1	-1.84856889777213	1.6610674279473
AGTGATCCACATAACC-1	-1.54868481688529	-1.09208695416235
AGTGATCGTACATTGC-1	-2.36242745451957	-1.88527691190027
AGTGATCTCACCTTGC-1	3.64163281388253	0.75216812069632
AGTGATCTCCCATACC-1	-3.7913582139495	1.75023740704276
AGTGATCTCGCAGATT-1	1.64240040249795	1.8594042676232
AGTGATCTCTACGCGG-1	-3.42972181372672	1.59510368283011
AGTGCCGAGACTTCAC-1	-3.7554216199401	2.18585962231375
AGTGCCGAGCGATCGA-1	2.30268217987984	0.606191458060517
AGTGCCGCAAGAGTAT-1	3.13892318673104	1.56807750637747
AGTGCCGCATCACCAA-1	-2.25963161520988	-2.08764666144632
AGTGCCGGTCTTCGAA-1	-1.40671060614616	0.514081777884735
AGTGCCGGTTACTCAG-1	-1.1317855530265	3.3059203046105
AGTGCCGGTTTAAGGA-1	-3.31883285574943	-1.98406171624445
AGTGCCGTCGTAGCTA-1	-1.13615677886039	2.4068793671868
AGTGCCGTCGTCTACC-1	-4.16533396773368	1.53034919674612
AGTGTTGAGATCGCTT-1	0.94121720261544	-3.42426925723337
AGTGTTGAGCTGTGCC-1	1.2361018843171	-0.498016772911773
AGTGTTGAGGAAGTGA-1	0.148144561719596	1.24862402851798
AGTGTTGAGGCTTAAA-1	-3.08380411200553	2.32281798298575
AGTGTTGCAACTTGGT-1	5.01083280510873	0.197080077483429
AGTGTTGGTCATGGCC-1	-0.592729907560647	2.39587801869131
AGTGTTGGTCCTGTCT-1	-3.6378679090026	1.40834349568106
AGTGTTGGTCTGTGAT-1	1.23734726376504	-2.29878794972681
AGTGTTGGTGACTATC-1	1.29583157963723	1.98183173115469
AGTTAGCAGCCTGAAG-1	-0.910886090326607	1.23058456356741
AGTTAGCAGTGGTTCT-1	2.67977787919015	1.29791683132864
AGTTAGCGTACAAACA-1	4.08840085930794	2.01707333500601
AGTTAGCTCAGTGTCA-1	-2.58511207633048	1.63526624615408
AGTTAGCTCCACGTGG-1	2.83708884186715	-1.30822743673705
AGTTCCCGTCCAACGC-1	-1.26519320540458	-1.28148506034993
AGTTCCCGTTACCTTT-1	1.75709320969552	3.07695073063589
AGTTCCCTCGGTGTTA-1	-4.21686695151359	2.20697635586478
AGTTCGAAGCGATGGT-1	-0.34811739258796	-0.7532746178367
AGTTCGACAGCATTGT-1	-1.88631473116905	-2.76305419032358
AGTTCGACAGCTCGGT-1	2.49884297318429	-1.52806801919721
AGTTCGAGTGCCCACA-1	-0.271993704217971	3.15304631169058
AGTTCGAGTGTTTCTT-1	-3.24492166571647	0.930077018096222
AGTTCGATCCATTTCA-1	-1.57347653441459	-1.40969703172229
ATACCGAAGTCACGAG-1	-1.48243306212455	-0.653969584152923
ATACCGACAGAGTGTG-1	-2.51634309821159	0.540761174514069
ATACCGAGTAGCGCTC-1	5.30149890847176	0.804547252013458
ATACCGAGTCGAAGCA-1	-2.76440880827934	0.457948388411774
ATACCTTAGACCTCAT-1	3.93946458764046	1.25427645619131
ATACCTTAGCCAAGTG-1	1.01416565842599	-3.80458003108286
ATACCTTCAGCGTTGC-1	-1.04817644887	3.00692099507071
ATACCTTCATCGCTCT-1	-1.74367723994285	1.01763433392264
ATACCTTGTATGGTAA-1	-1.12224791579276	3.35387724812247
ATACCTTTCAAGCCTA-1	4.14296199746102	-1.08289919619344
ATACCTTTCACTCCGT-1	3.28891207642525	-1.48653188173555
ATACTTCCAATGTCAC-1	1.17092360920876	-3.9110727888801
ATACTTCCATAATCGC-1	-2.24075077109367	2.09109586651541
ATACTTCGTGCCGAAA-1	3.53890802330941	1.37152713711478
ATAGACCAGCAAACAT-1	-2.78535554938346	-3.17505973403238
ATAGACCCAAATGGCG-1	2.28631450600594	-4.07716756884836
ATAGACCCACAGCTTA-1	3.07244469590157	-2.295793293164
ATAGACCCAGATACTC-1	-0.568992476988137	-1.92740607087396
ATAGACCGTATGCGTT-1	-0.271605942476094	2.36233490879752
ATAGAGAAGTCTAACC-1	0.924587149095237	-2.41776782099985
ATAGAGAAGTGAGTGC-1	0.10087781019181	3.21115321095206
ATAGAGAGTTCCCACT-1	-3.22318718962699	1.30655378277518
ATAGAGATCAAAGAAC-1	2.65115668244332	-1.25540680264019
ATAGAGATCTGTCTCG-1	3.28819777436227	0.21343738014914
ATAGGCTAGGAACTCG-1	-2.06577275328666	2.1472734826348
ATAGGCTAGGGTAGCT-1	-2.2446155362609	-1.28633313451789
ATAGGCTAGGTAAGGA-1	-2.57438037924796	-1.97588765446924
ATAGGCTCAATCTAGC-1	1.59968020386666	-3.78247147624277
ATAGGCTCACTCCTGT-1	-2.5473146253112	0.0505284684441225
ATAGGCTCATCAACCA-1	-4.00920174651176	-0.346716283009277
ATAGGCTGTAATGATG-1	-4.09365437560111	-0.625524995968567
ATAGGCTGTTGGGTAG-1	0.0540702826496957	-0.062980590508209
ATAGGCTTCAGTCACA-1	-2.7974822335723	2.41696304257132
ATATCCTAGCATAGGC-1	2.07413389153451	-2.96673983161234
ATATCCTCAGCTGTGC-1	-0.159027773964703	3.59348553593375
ATATCCTGTTATAGAG-1	2.93951107926339	-2.9635116440513
ATATCCTTCAAGTCTG-1	-2.45540855460197	-2.96384125773691
ATCACAGAGTGTTGAA-1	2.6243186182496	-1.11771480564855
ATCACGAAGACTGGGT-1	-1.54874513678581	1.15475863392569
ATCACGACAACAGATA-1	4.50533725686044	-1.16104274813913
ATCACGACACCGCTAG-1	0.140352416705787	2.67929953510977
ATCACGACAGGTGACA-1	-2.86117981009513	0.076026977851166
ATCACGAGTTTACACG-1	1.9414024538514	-3.58173209254526
ATCACTTAGGGCCCTT-1	-2.62323282294303	-2.95787793223642
ATCACTTCAGTACTAC-1	4.24973537392586	-1.31096772582166
ATCACTTGTCTGTCAA-1	-1.31051312022239	-2.31530594651483
ATCAGGTCAGAGCCCT-1	2.56884815163583	-1.34003740002297
ATCAGGTGTGTCCCTT-1	4.85409118599862	0.889313163115753
ATCAGGTGTTATTCTC-1	-1.43894455962211	-2.92300909583353
ATCATTCGTGGTCTTA-1	2.47874500222176	-1.21259982709669
ATCATTCTCCGGACGT-1	3.97250797219247	1.61249631817557
ATCCACCGTGAGTCAG-1	2.9301629251954	2.67402023251273
ATCCACCTCACTGCTC-1	-3.79668281607658	0.994294108702912
ATCCCTGAGCTGGAGT-1	0.0601002759453653	0.531006635977997
ATCCCTGAGGACCCAA-1	-1.16209379963905	2.49935144360281
ATCCCTGCAACAAGTA-1	3.33421422905892	0.00128263409353657
ATCCCTGCACGCTATA-1	-1.58054540686637	3.45641917164542
ATCCCTGGTGAATGTA-1	-2.08772132926017	-2.86607914988779
ATCCCTGGTGGACCAA-1	-0.767163854170144	-2.01563918416284
ATCCCTGTCATACAGC-1	4.72041322655648	1.84124177868582
ATCCCTGTCGGAATTC-1	2.66245796151131	-0.648785648987518
ATCCCTGTCTAATTCC-1	-1.11152873568565	-0.87497684185289
ATCCGTCAGCAATTCC-1	3.07450749344796	-0.342447696373688
ATCCGTCCATACCACA-1	0.971783656549156	-2.45476120536111
ATCCGTCCATGACACT-1	-1.8647339158538	-1.19490061526083
ATCCGTCGTTGTTTGG-1	1.24672891564339	2.04383891995169
ATCCGTCTCAGCTGTA-1	2.5030811018464	0.897246541335358
ATCCGTCTCGATGCTA-1	-2.06197820239097	-1.85096359078668
ATCCTATAGAGGACTC-1	-2.66739628844291	-1.03145772044443
ATCCTATAGGTGATCG-1	-0.967822294760049	-0.0680631977774961
ATCCTATCAAGACCGA-1	-3.9134673886779	0.269831241919769
ATCCTATCATCGGTTA-1	1.24993552632302	0.00798088486410542
ATCCTATGTATCGCGC-1	-1.7432659678939	-0.833175478623138
ATCCTATGTGAGACGT-1	-1.59306464724571	3.76502293522574
ATCCTATGTTAAGTCC-1	1.20771660275429	0.0879966634056704
ATCCTATTCCAACTGA-1	-2.24297855429679	1.62647551472403
ATCGATGAGCAGTCTT-1	-0.652581524181664	-3.85622006480478
ATCGATGCAAGTGGAC-1	3.17223026223153	2.75694579060294
ATCGATGTCATCACCC-1	-4.05607793860465	-1.10273290996336
ATCGATGTCTGCTTTA-1	-2.99651954703361	1.12078803951956
ATCGCCTAGCACTAGG-1	-2.74875615172416	-3.51835614268564
ATCGCCTAGGTAACTA-1	3.71886803574532	1.20666498120047
ATCGCCTCACCTGCGA-1	4.89675952858895	0.638684095694794
ATCGCCTCATACCAGT-1	-4.17074535422355	-2.04929596011423
ATCGCCTTCGGATTAC-1	1.89361526436776	-2.61714750354074
ATCGCCTTCGTAACAC-1	-0.73887319498092	-2.70843857352518
ATCGCCTTCTCGTTTA-1	4.46625043816537	-0.613372324154602
ATCGGATAGCGAGAAA-1	-1.84668789439231	2.64198297436453
ATCGGATTCTTGGCTC-1	-0.339915525245965	2.90841597492911
ATCGGCGCAAGACTGG-1	-0.177393805313409	2.89644879276968
ATCGGCGCAGTGAGCA-1	-1.77628789477378	2.60333413059927
ATCGGCGGTAAGGTCG-1	0.290809530687034	2.97444361622549
ATCGGCGGTAGCGAGT-1	-1.75923345618278	0.11883813317038
ATCGGCGGTATTGAGA-1	2.1754660791871	-2.65302151267313
ATCGGCGGTCAAGTTC-1	-2.81642888121635	2.86192673619009
ATCGGCGGTCGCTGCA-1	1.57599629826516	-2.61709958140634
ATCGGCGGTCGGCCTA-1	-3.08763382964164	1.79756111080862
ATCGGCGGTTCGGTTA-1	-0.823011916208565	2.92413777287222
ATCGGCGGTTGTAGCT-1	0.19845106072396	-2.69917565409921
ATCGTAGAGAGATCGC-1	5.09409381813973	0.536694230391754
ATCGTAGAGAGATTCA-1	3.99407436318368	-1.62185171072267
ATCGTAGAGATCCGAG-1	1.28558268017739	1.49526423390128
ATCGTAGAGCAACCAG-1	-3.35232899718314	-0.0873249155738218
ATCGTAGCAGTATGAA-1	-1.36562321715385	-3.05933421675943
ATCGTAGTCTGGCCGA-1	-3.80464480452567	2.27399987156607
ATCGTCCAGGTAAGGA-1	-0.378750916648209	-1.82078978245042
ATCGTCCAGTTAACGA-1	0.0467422790047525	-0.0662496668555601
ATCGTCCCAACCTATG-1	-1.69470987849265	-1.66312500660204
ATCGTCCGTCGAACAG-1	-1.85054908328086	1.97521180088736
ATCGTCCGTTGACTGT-1	-3.07786772780448	2.11644262249686
ATCGTCCGTTGTTGCA-1	-0.810422938394845	2.33963507588126
ATCGTCCGTTTGTGGT-1	3.17919494576424	-1.97152858798288
ATCGTCCTCGCCTTTG-1	-2.76358006529838	2.14930814678885
ATCGTGAAGATCCTAC-1	2.36381961770028	-0.452991364643799
ATCGTGAAGGCACTAG-1	0.580440062951743	3.34450930531241
ATCGTGAAGTGGATTA-1	-1.95797000460655	-3.54735165660165
ATCGTGACACGTAGAG-1	-1.11741505198509	-1.04186355893396
ATCGTGAGTAACTGCT-1	5.17879487938851	1.63073414738394
ATCGTGATCGACGAGA-1	-4.43442628912956	0.279382528617157
ATCGTGATCGCCTATC-1	5.4334678835389	0.151091756179108
ATCTCTAGTGAGGATC-1	-1.03098301224738	0.945469798400177
ATCTCTATCGTGCTCT-1	2.35679008431405	-1.51514242415212
ATCTTCAAGCACTGGA-1	-0.0131452643159033	2.28193110401846
ATCTTCACATATGGCT-1	-1.51602993540794	-1.08373670105718
ATCTTCAGTACCCACG-1	0.533447999429405	-3.24688309256815
ATCTTCAGTACGCTAT-1	-2.40786908202201	3.23534268315054
ATCTTCAGTCTAACTG-1	5.12732078499764	-0.312078414604889
ATCTTCAGTTGGGAAC-1	1.28345634407967	0.122875274970307
ATCTTCATCCTTGGAA-1	-0.979370277452767	3.37482327397086
ATCTTCATCGACATCA-1	1.72554518647164	-3.25185555045389
ATCTTCATCTATACGG-1	4.9568791574952	0.312620343520416
ATCTTCATCTCGTTTA-1	5.398465651941	0.571992935492768
ATGAAAGAGCAGTAAT-1	-4.28221700720817	2.07587617809988
ATGAAAGAGTGTCATC-1	3.67322184510201	1.85412377293326
ATGAAAGGTTCGGGTC-1	-1.86636934809715	2.30815142567374
ATGAAAGTCAAACCCA-1	-1.35418711237937	-2.86854153697275
ATGAAAGTCACACCGG-1	1.48919286198586	2.81764429981924
ATGAAAGTCGACGATT-1	-2.06948648028404	2.77893847401358
ATGACCAAGCGATCGA-1	2.99368216462106	2.33196157391287
ATGACCAAGTCTGTAC-1	-0.61483303837806	-2.25076693122171
ATGACCACACAAAGCG-1	-1.6694431119445	-2.86316901271127
ATGACCACAGTAGTTC-1	-1.34031091265708	2.53838890965201
ATGACCAGTGGCGTAA-1	4.22271110482186	2.25616592343069
ATGACCAGTTATAGCC-1	1.04430880017251	0.0309601443550722
ATGACCATCACCTACC-1	1.49707486100167	-3.3866530043342
ATGAGGGGTACGTTCA-1	-3.24704526000053	0.47523552353598
ATGAGGGTCGAGAACG-1	4.25993492073983	2.33001393254019
ATGAGGGTCGAGATGG-1	3.05620457596749	1.39258879597403
ATGAGGGTCGGTAGGA-1	3.16326310105294	2.65555805142142
ATGAGGGTCGGTCTGG-1	2.4662466234681	1.1223015206597
ATGAGGGTCTGAGGTT-1	-1.86414871745139	0.541746320082916
ATGAGTCCATGGGTTT-1	1.8522238916871	-3.90841394488596
ATGAGTCGTCGGAACA-1	2.42167093224496	-2.01632648532175
ATGAGTCTCTTCGACC-1	5.39301635689706	0.0126509087822573
ATGATCGAGCAGGTCA-1	1.57946469254464	-2.71508639876627
ATGATCGAGTAATTGG-1	-1.00710831217796	3.13179129536368
ATGATCGCACAGTACT-1	-0.725856404829323	-3.37156706874155
ATGATCGGTACAGTTC-1	2.93809606499642	0.117515267684235
ATGATCGTCCCTCGTA-1	-0.260649452063739	-0.183344660446869
ATGATCGTCGCTTAAG-1	1.25121178097695	-1.14599099581026
ATGCATGCAATGTCTG-1	5.06536437935799	-0.678451059506164
ATGCATGCAGACATCT-1	-1.4735464864257	-2.49128740851663
ATGCATGGTCTTTCTA-1	1.60867037243813	2.41759509022452
ATGCATGGTGCCCGTA-1	4.48431446022958	-0.739673195526825
ATGCATGTCTTGGTCC-1	-2.10882065825492	-1.98805510823511
ATGCCTCAGACTGTTC-1	-3.35692856841117	-0.159900246308075
ATGCCTCCAGCCGTCA-1	1.66635991997689	0.939377488448395
ATGCCTCGTAGCTTAC-1	-1.19822685055763	0.901644410445465
ATGCCTCGTCTAGGTT-1	-0.239321120754107	-2.34409099643015
ATGCCTCGTGACTAAA-1	1.16750134892434	2.37265771801688
ATGCCTCGTGATCGTT-1	-3.56619833045036	2.08574122364737
ATGCCTCGTTCAGTAC-1	-3.24913452200919	-3.17550319258951
ATGCCTCTCAGGCGAA-1	-1.80699489645988	3.64271944935538
ATGCCTCTCGCGGTAC-1	0.663125712346732	-3.06851428572916
ATGCGATAGTATGACA-1	-1.60487745337516	-1.25985835318349
ATGCGATCAAGTGACG-1	0.558057326745689	1.61297315533377
ATGCGATCAGCTCATA-1	-1.20609567694694	2.41122573788382
ATGCGATCATTGGGAG-1	-1.77180550627738	2.02167433674551
ATGCGATGTTAGTCGT-1	-2.68359921507865	2.51759118015982
ATGCGATTCCGCGAGT-1	1.44902159638375	-2.16562652413629
ATGGAGGAGAGAGCAA-1	-0.0578396730902793	2.15193337376334
ATGGAGGAGGATCATA-1	2.29368950791329	-0.787341414139496
ATGGAGGAGTAAGACT-1	2.02393295235604	-0.514564929650055
ATGGAGGCAATACGAA-1	3.9113354868409	-0.743301926300751
ATGGAGGGTCACTCGG-1	-1.16754327349693	-3.45176797930978
ATGGAGGTCGAAATCC-1	-3.1366381459716	1.45944613392569
ATGGATCAGATGTTCC-1	-2.5998527818206	1.89900010998465
ATGGATCAGCACACCC-1	2.36570574707955	2.0961191075585
ATGGATCCAATAGGGC-1	0.994709629487693	0.407915415122284
ATGGATCCAGTAGAAT-1	-3.37963436179191	2.62819570477225
ATGGATCCATCAGCTA-1	-0.031037684607804	-1.10721994762205
ATGGATCGTACGAAAT-1	1.14118864006966	-2.53120320861124
ATGGATCTCATCCTAT-1	4.48086072869271	-0.61192267958902
ATGGGAGAGGTGCAGT-1	-4.28472135596305	2.12632268841483
ATGGGAGCAGAGACTG-1	2.26657034821481	0.906113328292145
ATGGGAGCATCCGGTG-1	-2.51146934561759	2.95034617359854
ATGGGAGCATCGGATT-1	-1.89615796141654	2.94290846760489
ATGGGAGGTAGGGTAC-1	-2.98145173125297	0.664845647170319
ATGGGAGGTGGATCGA-1	0.887689132165611	3.13148087437369
ATGGGAGGTTGGCTAT-1	-1.56381736331016	-2.42448192660593
ATGGGAGTCAGCGGAA-1	0.642453510236442	1.97487491543509
ATGGGAGTCGTCAGAT-1	2.45297052330941	-1.67501550738596
ATGGGTTAGACCTGGA-1	-3.4591307454589	-1.89479493920587
ATGGGTTGTCCACTCT-1	4.45323039956063	0.952321233107819
ATGGGTTGTCGTTGCG-1	-0.653656344938576	0.660284818961395
ATGGTTGCAAACAGGC-1	1.04748918480843	-1.46068247978471
ATGGTTGCAAGGTCAG-1	1.14569773144692	3.00361031468131
ATGGTTGCATCCTGTC-1	2.86046626038522	-2.24563413684152
ATGGTTGCATCGCTGG-1	-0.487549033093751	-2.57774156157754
ATGGTTGGTACAAGCG-1	-0.555419903326333	3.23272389347769
ATGGTTGGTCAACACT-1	2.55199791855782	-3.19014221255563
ATGGTTGTCATTTCGT-1	-1.58722112708122	1.56691330845572
ATGGTTGTCCTATTGT-1	2.93932439751595	-0.0800122601249083
ATGGTTGTCGCGTTTC-1	0.269292134713828	3.32888001377798
ATGGTTGTCGTTGTAG-1	5.24007942147225	1.6325189488671
ATGGTTGTCTCGAGTA-1	-4.01678202681571	1.44283670361258
ATGTCCCAGCGCCTAC-1	5.27952005333871	-0.438372491047607
ATGTCCCAGGAACTAT-1	2.18879582352608	-2.11162727896951
ATGTCCCAGGAAGTAG-1	-0.284511812109053	3.30818766529776
ATGTCCCAGTGCAAAT-1	4.61332323021859	1.88949245388724
ATGTCCCCAATCTAGC-1	1.43315972752541	-3.85470157687448
ATGTCCCCAGCGTATT-1	0.798875469636619	-1.96888667170786
ATGTCCCGTATGATCC-1	1.75202764935464	-3.06217151706003
ATGTCCCTCATCTGTT-1	-1.30492232375175	-3.19190007273935
ATGTCCCTCCTGTTGC-1	1.9290356821534	-2.13367259328149
ATGTCCCTCGGACCAC-1	0.252565283250511	-2.34445267741464
ATGTCCCTCTGGCTGG-1	-1.86062489085227	-0.485192773983703
ATGTCTTAGTAACAGT-1	1.79895498223275	0.374497355773224
ATGTCTTCAAGGAGTC-1	-0.339772578406632	3.47538918431021
ATGTCTTCATTGAAGA-1	3.45413495964974	2.26468247349478
ATTACCTGTACGATTC-1	-1.69354091219932	-2.82851809088968
ATTACCTGTGCAACAG-1	0.791544455957115	0.453648628546967
ATTACCTTCAAGGACG-1	0.100877989005744	-2.95568162028574
ATTACCTTCGCTGCGA-1	-3.85439417891532	1.22960442478873
ATTACTCCAAGGTACG-1	-3.10788581900626	-2.91206973616861
ATTACTCCACATGACT-1	-1.43886516623527	1.67406934674002
ATTACTCCAGGCTACC-1	-1.54735849432975	-0.952005056784378
ATTACTCGTAGGCAGT-1	-1.95900366835624	1.53752225811697
ATTACTCGTGCCCGTA-1	5.10107757515877	0.858557881667389
ATTACTCTCCGATCTC-1	-0.523346852588952	1.45372051174857
ATTACTCTCCTATTGT-1	-1.71496997408897	-2.19323241536401
ATTATCCAGACCTCAT-1	-1.35047624640495	-2.49629324500345
ATTATCCGTAGCTGAG-1	-3.30311034255058	-3.02074235503458
ATTATCCTCGTGGCGT-1	-1.14309565358192	1.93959707195975
ATTCACTAGACTCGAG-1	-0.756042998361886	-0.325589535877929
ATTCACTCAACCACGC-1	-1.81904349856406	-1.20317948435329
ATTCAGGAGTCGAGGT-1	4.44620181984872	0.200516642882599
ATTCAGGCAGGTAGTG-1	-2.14734802775413	-1.25361814920686
ATTCAGGCATCCTATT-1	-3.52155707411796	-0.323514698193298
ATTCAGGGTAGTTACC-1	4.75194789833993	0.301918925597443
ATTCAGGGTCATCGGC-1	-3.27577946715385	-0.516635416195617
ATTCAGGGTGCACATT-1	-0.12690351538688	-0.0534983259894712
ATTCAGGGTGTTAGCT-1	-4.20478437476188	2.68296212132193
ATTCAGGTCATGGAGG-1	-1.42083702616721	-0.250158367798553
ATTCAGGTCCAGTTCC-1	4.12811233468026	0.0772148984215395
ATTCAGGTCCGCATAA-1	-2.76240561537772	-1.56078857009195
ATTCATCAGACAGCGT-1	2.36638571686715	-0.665527580425964
ATTCATCAGACGTCGA-1	-3.24081323676139	1.18466705258109
ATTCATCAGGGACAGG-1	3.75219275422066	2.17494887287833
ATTCATCAGGTTCCGC-1	2.37151791520089	-1.56560399954103
ATTCATCCAACGCATT-1	4.70467426247567	1.62572044308402
ATTCATCCACGACCTG-1	2.06053521103829	-2.58779138152383
ATTCATCGTTGGTAGG-1	2.30106975502938	-2.27400410001062
ATTCATCTCTTACGTT-1	0.868535298776328	-4.00942307536386
ATTCCATAGGCTCAAG-1	-3.39184282355338	-0.694204507515655
ATTCCATAGTCGCGAA-1	2.18237282700509	1.69187301571585
ATTCCATCACTTGGGC-1	3.64663698143929	-1.64159294788622
ATTCCATGTCACGACC-1	-2.71051834158927	2.33884781773306
ATTCCATTCACTCTTA-1	-1.72703252368003	-1.7941499335029
ATTCCCGAGGAAACGA-1	-0.213889328840673	2.65869087155081
ATTCCCGAGGGAGGCA-1	-1.9731094651702	2.66132873470999
ATTCCCGCAGACAAGC-1	2.91389538712472	-2.42604929034494
ATTCCCGTCAAGCTTG-1	-1.03894225888282	-0.990880517409073
ATTCCCGTCACGACTA-1	-2.56710384421378	2.39766282017447
ATTCCTAAGCTCCACG-1	0.0320061928746103	-0.747645257160888
ATTCCTAAGGATGCGT-1	-0.98999105029136	-2.83080798213266
ATTCCTATCAATCAGC-1	-0.593170207071603	0.284241618468537
ATTCCTATCCCTTCCC-1	-1.35948668055564	-0.890249995634781
ATTCGTTAGATGATTG-1	1.96248461670846	-1.51456124906324
ATTCGTTCATACCATG-1	-1.62085304789573	0.0628765242836611
ATTCGTTGTCTCACGG-1	-3.27789328627616	-2.83193450991891
ATTCGTTGTCTTCTAT-1	1.40638758606881	-4.00300675456308
ATTCGTTGTGGTTTGT-1	-1.3491009288314	-0.369455574200378
ATTCGTTGTGTACATC-1	1.32479896016091	3.02055281574942
ATTCGTTGTGTTCATG-1	-0.807113569307625	0.778882207228913
ATTCTACAGGAAAGGT-1	1.15012123055428	-0.141597090409027
ATTCTACCAACGTTAC-1	-0.895580034780801	-3.61737209384225
ATTCTACCACTGAGGA-1	2.8391828722474	-1.64740449015878
ATTCTACCAGAGCCCT-1	5.15178062386483	-0.577517984554992
ATTCTACTCACGGAGA-1	-0.325742792415917	0.994844855620636
ATTCTACTCCTCGATC-1	2.80601074166268	-0.936035065100418
ATTCTACTCGTAGCCG-1	-4.14535329871207	0.305424751593842
ATTCTACTCTCTTGCG-1	0.686700779866874	-1.68486445967935
ATTCTACTCTTGCGCT-1	-0.746285658407509	-3.72961836879037
ATTCTTGAGTAGGAAG-1	-0.0991319679501654	3.0627414601586
ATTCTTGCACAGACGA-1	0.978840727281272	-1.2579726559379
ATTCTTGCATTAGGAA-1	0.27185638613671	-1.51420369570039
ATTCTTGTCCACATAG-1	-1.68812428050071	-2.84010547225259
ATTCTTGTCTGTCCGT-1	5.07090904183358	-0.330109058068023
ATTGGGTAGCAAATCA-1	2.23665787644356	-2.35681575362466
ATTGGGTAGGCTGGAT-1	1.44640352196664	-2.33880489890359
ATTGGGTCAACGGTAG-1	1.06542517609566	2.01144975598074
ATTGGGTCAACTGATC-1	-1.28944669299155	-2.49422234122537
ATTGGGTCAAGCCCAC-1	3.72596003479928	-0.820557592556701
ATTGGGTCAGCACAGA-1	-0.103584941554368	-1.02315276686929
ATTGGGTCAGGTTACT-1	0.495696920823753	-2.10248023097299
ATTGGGTGTCAGACTT-1	5.05561592049569	-0.527153609440552
ATTGGGTGTCCCACGA-1	0.910585183572471	-1.13430499856256
ATTGGGTTCAGGACGA-1	-0.93381212286979	-0.574187098191009
ATTGGGTTCCACGTAA-1	-3.99537251524955	1.75911444599844
ATTGGGTTCGATACAC-1	-2.21994219355613	2.20994275982596
ATTGGGTTCGTCAGAT-1	-1.90306518607169	0.705103577925934
ATTGTTCCACTACCGG-1	2.19876625008553	-2.09674882714532
ATTGTTCGTAGTCCTA-1	0.0266698784348367	-0.303197680161224
ATTGTTCTCGCTACAA-1	-1.49328337245017	1.07922953541495
ATTTACCAGGCTAAAT-1	-2.27071211867362	-2.6695366484382
ATTTACCAGTTCCAGT-1	-1.99627647929221	0.549133004500641
ATTTACCCACGACCTG-1	4.4644999689576	1.94529718334891
ATTTACCCAGACACCC-1	0.192598719072044	1.26098603184439
ATTTACCCATCGGCCA-1	-2.91745994620353	2.805216492965
ATTTACCGTTGGAGGT-1	-2.48178098731071	0.709606351210846
ATTTCACAGGTAGCAC-1	-0.677782844829858	-1.28081571136497
ATTTCACCACAAGCAG-1	2.66591693825692	-2.93892401282571
ATTTCACCATGGGTCC-1	-1.28019819788963	-1.06559577410005
ATTTCACGTGTGCCTG-1	-1.40516350798637	0.59324580605246
ATTTCACTCAGCGTCG-1	0.842880267572105	3.36635607655264
ATTTCACTCGACGCGT-1	0.822346229028404	-3.25303190772317
ATTTCACTCGGCTTGG-1	4.57532550759286	0.313892425849213
ATTTCTGAGACCTGGA-1	3.49138452477425	0.691752375914826
ATTTCTGAGACTTGTC-1	-4.60084198050529	1.80021876270987
ATTTCTGAGTCAATCC-1	-3.9552871995452	2.04134315426566
ATTTCTGCAAGAATAC-1	0.986561197709739	-0.622107206032501
ATTTCTGCAAGAGATT-1	-1.69560061030418	-0.565061329052673
ATTTCTGGTACAGCGA-1	-0.0739249997618796	1.24811357434012
ATTTCTGGTCTCTCCA-1	4.52754260964364	-1.12641237501882
ATTTCTGGTTCGCGTG-1	-4.12397788100272	0.0944100039742128
ATTTCTGTCACCATAG-1	-1.72973857455283	2.35989779408194
ATTTCTGTCCTTCAGC-1	4.26282741494149	0.921654166533722
ATTTCTGTCTCATGGA-1	-3.91445062689811	-2.44279318873666
CAAAGAAAGAACTTCC-1	2.48713256783456	2.62413853581168
CAAAGAAAGCTAAATG-1	-1.04595349364311	1.04769557888724
CAAAGAACAGCGGTCT-1	0.822522539567649	0.745864571883454
CAAAGAAGTAGGGAGG-1	4.11749317116708	2.04163283283926
CAACAACCAAATGCTC-1	-3.4282059484008	1.46616524632193
CAACAACGTCCAACGC-1	0.653217870664298	-1.18506051425718
CAACAACGTCCGGACT-1	2.90656020112008	-1.90274095361017
CAACAACTCTAAGCCA-1	1.17826082177132	-0.218854008362518
CAACAGTAGGTGGTTG-1	4.96210576958627	1.05080670292593
CAACAGTAGTTGAAGT-1	0.676637072038352	1.26690095837332
CAACAGTCATGATGCT-1	-4.17913244299918	2.70463913853384
CAACAGTGTATGAAAC-1	-2.2251733356002	-2.13622194354318
CAACAGTGTGCTCCGA-1	1.10100473828286	-2.86769085948251
CAACAGTTCAGAGTTC-1	0.140447575521171	3.13930910999991
CAACAGTTCTAGAACC-1	2.72509242958993	-3.06630331103586
CAACCAAAGTATCTGC-1	4.55663968987435	0.349666895224823
CAACCAACAAGCGAGT-1	1.29428412384957	-0.264004169152008
CAACCAACATACCAGT-1	2.77359559006661	-2.81864100520395
CAACCAACATGGCTGC-1	-1.63146970801383	-3.6218083483436
CAACCAAGTCGTTATG-1	1.21823718018502	0.195418776824249
CAACCAAGTTTCGACA-1	4.08770801491708	1.39415830548026
CAACCAATCCTTTGAT-1	1.1027509159562	-0.298723874733673
CAACCAATCTATCGCC-1	-0.0231405609133841	-0.822172878430115
CAACCTCAGGCCACTC-1	0.990688819360435	0.926875056578888
CAACCTCAGGTCCCTG-1	-1.38319359355003	2.40834659512259
CAACCTCAGTGCCCGT-1	-3.45044968657523	-1.86363357131265
CAACCTCGTCAAAGTA-1	-4.00632284216911	-2.15232223098062
CAACCTCGTCCGTACG-1	-0.43323085837394	-0.599688230202423
CAACCTCGTGCTCTCT-1	5.56542207665414	1.06549757893301
CAACCTCTCACGATCA-1	4.06706096596688	0.522422375037445
CAACCTCTCGCCTCTA-1	0.072818625640571	0.403823675467743
CAACGATAGCATATGA-1	-0.306433323848546	-3.4937246424415
CAACGATCACCTATCC-1	-0.0992831700327994	0.186512531592621
CAACGATGTCGCAGTC-1	-2.75288508467704	1.90167421276785
CAACGATTCATTTCGT-1	2.35987712807626	-3.26427250926279
CAACGATTCGTCCTTG-1	-3.96450231604606	0.692378463103546
CAACGATTCTACTTCA-1	2.38911773629159	-2.17479282443307
CAACGATTCTTCGGTC-1	-0.35776880763799	1.08907741482474
CAACGGCCACAGAGAC-1	-1.75770280890495	-0.582899270699249
CAACGGCCAGAGTTCT-1	-1.32832286887199	0.461737336470856
CAACGGCCAGTTCCAA-1	3.88745977349252	-1.11687446956419
CAACGGCGTAGGTCAG-1	-0.985001187849343	-1.63710406248354
CAACGGCTCATCGCAA-1	-0.0467478298428656	-3.67630940501474
CAACGGCTCTTTCAGT-1	0.12849890060395	-3.4707217795112
CAAGACTAGTGTACCT-1	1.02887620396584	0.166855038954987
CAAGACTGTTGGAGAC-1	3.35006286568612	0.171920718505158
CAAGAGGAGAACCGCA-1	-2.22032425932914	1.71749609883048
CAAGAGGAGCCAACCC-1	-2.04952905707389	3.02947920735098
CAAGAGGCACTCGATA-1	-3.18245003752738	-2.94433051173471
CAAGAGGGTATCGAAA-1	0.289587993097007	2.60014456684805
CAAGAGGTCTGTCGCT-1	-2.69632027678519	2.72118777210928
CAAGCTAAGAGTCCGA-1	-0.752371769476235	-3.97602349345468
CAAGCTAAGATGATTG-1	0.966382760476768	-0.694350658104645
CAAGCTACAAATCCCA-1	-1.07009730868369	-2.41595345561288
CAAGCTACACAACGAG-1	-0.595383893776238	-1.24326075439237
CAAGCTACAGCTGGTC-1	0.927991647195518	3.09540432865836
CAAGCTAGTACCGTGC-1	1.62332882351845	2.97578114445425
CAAGCTAGTCCTCATC-1	0.243193287324607	0.779212893798126
CAAGCTAGTGGTAATA-1	-0.866619389581978	-0.847768573210464
CAAGCTAGTTCGTACA-1	3.36324765152901	-0.348617611572967
CAAGCTATCGAGTTGT-1	-3.53595493369132	-3.13805574004434
CAAGCTATCTGGCCGA-1	4.40485526986092	1.89953750546194
CAAGGGAAGATAACAC-1	-1.47449193530113	0.570318164183869
CAAGGGAAGCTCTTCC-1	0.848069924783408	0.648256244017853
CAAGGGAAGGGTAGCT-1	-0.242395564991534	0.490615071608795
CAAGGGACAAGGTACG-1	-2.98607013754874	-2.1980600935676
CAAGGGACACACTGGC-1	-2.91076515250236	-1.28593721439026
CAAGGGACAGCTATTG-1	1.18719436593026	-1.44726036314748
CAAGGGAGTATCAGGG-1	-2.40842173628837	1.99437493260123
CAAGGGATCGAGTCCG-1	1.0779603905198	0.0619208234093325
CAATACGGTCTAGGCC-1	-3.19127510123283	0.212454261138214
CAATACGTCAACACGT-1	1.91000797219247	2.87432831700064
CAATACGTCTCGCAGG-1	0.78754391140908	0.784586848571076
CAATCGAGTTAACAGA-1	-2.08156428866416	1.40035194332816
CAATCGATCGCAATTG-1	1.19852854676217	1.22510022099234
CAATCGATCGTCCATC-1	3.07952596611947	2.05610317166068
CAATCGATCTACACAG-1	-0.646085303354561	2.16212433750845
CAATGACAGGTAGGCT-1	1.0481203979966	1.89736503536917
CAATGACCAGAAATTG-1	-2.51355979971915	-2.96280962054514
CAATGACGTAGCCAGA-1	-3.52866695456535	-0.881086526558624
CAATGACGTTTGTGGT-1	-0.780377548265755	2.02410596783377
CAATGACTCCGAACGC-1	3.17131378121346	0.173045100524201
CAATGACTCGGACCAC-1	0.454080302190482	0.589002909018769
CAATGACTCTTACCAT-1	-3.46608684592277	-2.89249306742929
CAATTTCAGAAACCCG-1	1.22933711476296	-0.980847386763321
CAATTTCAGGAGGGTG-1	2.15388776726693	-0.329030988857971
CAATTTCAGTGGTTAA-1	-1.1432390027526	0.148534359290375
CAATTTCCATACAGGG-1	2.53811027474374	-3.07575720374368
CAATTTCGTATGTCAC-1	-0.299844417798817	-2.02333789889597
CAATTTCTCAAGCTTG-1	-0.0517692976477744	-1.42583429639124
CAATTTCTCATAAGGA-1	-0.0677456819298865	-2.22006457869791
CACAACAGTGGGTATG-1	4.88119127221078	-0.552725730583893
CACAACATCAGTCCGG-1	0.895542163324058	3.26482790882803
CACACAAAGCCTCCAG-1	-2.80282304816276	-2.57876485411905
CACACAAGTCTGCGCA-1	4.78362514443368	0.954243125273956
CACACAATCACAATGC-1	-2.72941110663444	-3.26578610961221
CACAGATCAGTTACCA-1	-3.87964509062797	-2.37638288562082
CACAGATGTCCCAAAT-1	0.996205944490135	2.86795681889273
CACAGATTCTGGGCCA-1	1.54783679909676	-2.75546973769449
CACAGGCAGTATGGCG-1	2.3158605284211	2.9875780957482
CACAGGCGTCATCTAG-1	1.31709434456795	-1.36183454294585
CACAGGCGTGGGTCAA-1	0.215167839002311	2.36225480015494
CACAGGCTCTCCATAT-1	0.304393429231345	-2.8132510763862
CACATGAAGGATACAT-1	-2.2316715531829	-2.84297710482858
CACATGACATGGTGGA-1	1.33848668999642	-2.81805258815073
CACATGATCTTACCGC-1	-1.36745725207359	-1.77401941840433
CACCAAAAGAAATCCA-1	-1.13748387627631	1.21196025784232
CACCAAACAAAGACGC-1	0.46101107068032	-0.717298505947815
CACCAAACACAAGTGG-1	1.07022442288369	0.584923447921051
CACCAAACATTGCCTC-1	-0.70937986307174	-1.26944436703704
CACCAAAGTACGGATG-1	4.84010555214852	1.74757403309561
CACCGTTCACTTCATT-1	0.788113851022422	-2.11115294520639
CACCGTTGTCGCAGTC-1	0.698865491819084	2.42488950665213
CACCGTTTCCTACACC-1	-1.53450022273093	-0.833020029709564
CACGAATCAACAACAA-1	0.0733421034333108	1.92817157681204
CACGAATCAGAACTAA-1	-0.0436930470946433	0.110635222747101
CACGAATCAGCCGGTT-1	0.171974588107765	0.0745466368935244
CACGAATGTATGGAGC-1	-0.133501071560681	2.39928573544241
CACGAATGTCAGGTGA-1	0.419271487664878	-0.349997816727386
CACGAATGTGCGTTTA-1	4.34732582039803	-0.779512761280762
CACGAATGTGTTCGAT-1	-3.33086178832084	3.07535952503897
CACGAATGTTAACCTG-1	-1.31112931304008	-2.05921685521387
CACGAATGTTTACCAG-1	2.93517758316964	0.817524613692536
CACGAATTCTCGCAGG-1	-4.43462465338737	0.0707972663185732
CACGGGTAGCTCCATA-1	-0.140881281423867	1.18067044193961
CACGGGTAGTCGAATA-1	1.91392685837716	0.509093703582062
CACGGGTCAGGCCTGT-1	0.632409591149986	-0.759066758797394
CACGGGTCATAGGCGA-1	-2.00777731471092	-0.455786822483764
CACGGGTGTTCCACAA-1	-3.17347667746574	1.02048081333853
CACGGGTTCAGCAATC-1	4.61011363930672	1.61442750866629
CACGTGGAGAGCATCG-1	0.99845208592385	3.15337723667838
CACGTGGAGTGGTTCT-1	2.34155823655099	-1.56284574990057
CACGTGGGTGAATAAC-1	4.16774894661874	0.856509150817169
CACGTGGTCATAGAGA-1	0.973901051950157	2.43186301167227
CACGTGGTCCAACTAG-1	-0.262264199632704	0.792691649749054
CACGTGGTCGTTAGTG-1	-1.35662506155998	0.936640919997467
CACGTTCAGAGCCCAA-1	2.5140822119233	-0.894552378103958
CACGTTCAGGCTGTAG-1	-3.29677818350822	-0.983330546066986
CACGTTCAGGTCATTC-1	3.87358190484017	-1.80810746376299
CACGTTCCAACCGTGC-1	-3.19812605910331	-2.81063276355051
CACGTTCCAGACCATT-1	-3.2127609067443	1.99996012623526
CACGTTCCAGCTCTGG-1	-0.345926735627949	-2.81801992480539
CACGTTCGTACTCGAT-1	-2.26307128005058	-1.55657276336931
CACGTTCGTTCATCGA-1	-1.30235312514335	-0.713693020985351
CACGTTCGTTGTGTTG-1	-1.85299895339042	1.06808036740042
CACGTTCTCAACCGAT-1	-1.42276714377433	-1.92621570651315
CACGTTCTCCTGTTAT-1	4.7935810274598	-0.563998578236328
CACTAAGAGGTACCTT-1	-2.56113551192313	-2.56362110202097
CACTAAGCAATGACCT-1	-4.07890174918205	0.492305459334625
CACTAAGCACAGCTTA-1	0.660368401479423	-1.01679140155099
CACTAAGCACGCTTAA-1	-2.97742674880058	-2.31111180608057
CACTAAGCACTCAAGT-1	-0.342917274761498	-1.83209562127374
CACTAAGGTACGGATG-1	-1.95159647994071	-2.86847036902689
CACTAAGGTCGAATGG-1	-0.363663990128338	-3.988231478379
CACTAAGGTCTGCCTT-1	0.132489431571662	-3.59110861842416
CACTAAGGTTACGCCG-1	2.34269167847604	-1.21367163036846
CACTAAGTCACGAACT-1	-0.144469488489926	-2.15176260297083
CACTAAGTCACGGTCG-1	-2.86764739089042	0.12690276081778
CACTAAGTCAGTCATG-1	2.05883314080209	-2.06624775950693
CACTAAGTCGACGAGA-1	4.97630741066903	0.0963503735802309
CACTGAAAGGCCCACT-1	1.50479175515145	-3.7470718008735
CACTGAAAGGGAGTGG-1	-0.435331281352341	1.26511424954153
CACTGAAAGTGATCGG-1	1.66123523182839	2.15019077236868
CACTGAATCACGAGGA-1	-1.18537716202766	1.14759439404227
CACTGAATCTAGCCAA-1	-3.12178156905204	3.54483717854239
CACTGAATCTATCGGA-1	3.41130282349557	0.394841970755829
CACTGGGAGCCTGAGA-1	-1.33696983389884	1.86807269032217
CACTGGGAGGATATAC-1	1.92261983818978	-0.863245276854263
CACTGGGCAGAAACCG-1	-0.777817469168008	-1.60096156422876
CACTGGGCAGAGGAAA-1	2.95907308526009	0.936393679930939
CACTGGGTCATCTATC-1	-2.80299232535392	1.98393434460379
CACTGTCAGGAGATAG-1	3.12833167977303	-0.639276502773987
CACTGTCAGTTCTACG-1	-3.16162441306144	0.359197558715119
CACTGTCCAAATACAG-1	0.0673463530060647	0.610835971190705
CACTGTCCAAATGGTA-1	4.07825853295296	2.34596485073782
CACTGTCCAAGCTCTA-1	-2.20478580527335	-1.64819741074823
CACTGTCCAAGGCTTT-1	-4.25654743247062	-0.101467667267547
CACTGTCTCTACTGAG-1	-2.14499805502921	-2.46286076133035
CACTTCGAGGTAGACC-1	1.51786567635506	1.71537250454642
CACTTCGCAATGCAGG-1	-2.10883782439262	-2.98797231738351
CACTTCGCATTCACCC-1	-0.846138279962838	-2.44225269381784
CACTTCGGTAGTGGCA-1	0.873414415788352	-1.71717965428613
CACTTCGGTGGACAGT-1	-3.00347040228873	-3.36209088389658
CACTTCGTCCTTGACC-1	0.957967895936668	-3.49799209658884
CACTTCGTCGGAGATG-1	-0.765129190016091	2.18500060017325
CACTTCGTCTTCGTAT-1	-0.191035408604443	-3.481484471009
CAGAGCCAGAGAGCCT-1	-3.91174338393241	-2.49939101760171
CAGAGCCAGAGGCTGT-1	1.86073758072823	-2.47721129481577
CAGAGCCAGTCTTCCC-1	0.647683340978324	3.50868863041617
CAGAGCCCAATAGTAG-1	-1.51738868289024	0.181651057555451
CAGAGCCGTAACTTCG-1	-0.750985663461983	1.15303200657584
CAGAGCCTCCACGGGT-1	0.719137508344352	2.09156269009329
CAGAGCCTCCCAACTC-1	-2.37899492316276	-2.95898681704782
CAGAGCCTCTGACCCT-1	4.51977540917367	1.74341887409903
CAGATACAGAACAGGA-1	1.98481585450143	-1.92864537064813
CAGATACCACTGGATT-1	4.27679302163094	2.25957912380911
CAGATACCAGGTACGA-1	2.66232182450265	-1.43174604897283
CAGATACGTCGGCCTA-1	-0.279664896506369	1.45642155583121
CAGATACGTTGAATCC-1	-1.87085161738426	1.10190242703177
CAGATACGTTTCGTTT-1	-0.142049316394627	-1.44420338992857
CAGATACTCATAAGGA-1	-0.586010556745827	0.564300956084503
CAGATCAAGAAGAGCA-1	3.82792188591927	1.37182730610587
CAGATCAAGTGTAGAT-1	-2.81909773879081	0.686285437896027
CAGATCACAACAGCCC-1	1.85873844094247	-1.5620276463487
CAGATCACATCAGCGC-1	1.61278202004403	-2.90366607730173
CAGATCAGTTGCAAGG-1	0.235947329473197	3.45913189823843
CAGATCAGTTGGACTT-1	-3.73079631857902	1.46676033909537
CAGATCATCCGTGTGG-1	-2.42821906142265	2.69626206333853
CAGATCATCGCTAAAC-1	4.04207803673714	-0.699209926769958
CAGATTGAGTGTACAA-1	3.18939973778695	2.45721692021109
CAGATTGGTATAATGG-1	-2.75181673102409	1.76746457989432
CAGATTGGTGACACAG-1	5.03371812767953	0.510334791495575
CAGATTGGTGCACGCT-1	-1.21498541169196	-2.64071196143411
CAGATTGTCCACGGAC-1	-3.40673015646964	2.63561195309378
CAGATTGTCGGCGATC-1	4.99160863823861	0.489519180609955
CAGCAATAGGATACAT-1	-1.83408067755729	-1.13497380738042
CAGCAATAGGCTGAAC-1	-2.05944834284812	-2.92746704642557
CAGCAATCAACTGTGT-1	-1.62591181330711	-1.58393338148378
CAGCAATCACACCGAC-1	-1.25738034777671	0.925826730086579
CAGCACGAGCAAACAT-1	-1.38254652552634	-3.13273089949869
CAGCACGCAGGTTACT-1	-2.35153172545463	0.736082257582916
CAGCACGGTCATAAAG-1	3.24051453537911	1.65515130932547
CAGCACGTCTAAGCGT-1	2.80990292496651	0.0860411542198793
CAGCAGCCAAGCACAG-1	2.23109533257455	-2.89673656050943
CAGCAGCCACTCAAGT-1	-1.35606859259635	1.37977332051016
CAGCAGCTCCCGTGTT-1	4.61423017449349	0.315201224639191
CAGCAGCTCCTTGAAG-1	2.9532444662568	-0.13165288989328
CAGCAGCTCTATCGGA-1	-0.954237859773934	-3.33996587817453
CAGCCAGAGATGGGCT-1	-3.4975042157653	2.14400118763663
CAGCCAGCAAATCAGA-1	-2.01338599257499	-0.700565217182861
CAGCCAGCAAGCAATA-1	-1.27567205958396	-1.62256875459932
CAGCCAGCACCAGTTA-1	-0.935371141958535	-1.0905411077001
CAGCCAGCAGGCACTC-1	-3.78722117476493	-1.96657502476953
CAGCCAGGTAGAGTTA-1	-0.579926829862893	-1.91494214360498
CAGCCAGGTAGTGGCA-1	-1.28587840132743	2.6707577126763
CAGCCAGGTCTTGAAC-1	4.85494377083749	0.0348034518501894
CAGCGTGGTAGAATGT-1	4.57645894951791	0.474671186759247
CAGCGTGGTGACACGA-1	1.67074109978646	-3.81029730860971
CAGCGTGGTGATGAAT-1	0.767212528657615	2.01404923374869
CAGCGTGGTTAACAGA-1	0.546702701520622	3.15004271443106
CAGCGTGGTTGAGGAC-1	-3.4138049893859	-2.7142280918815
CAGCGTGGTTGCCTAA-1	-2.11664734416038	-2.28596979205392
CAGGCCAAGTCCGCGT-1	-2.18247519068748	1.46588081295706
CAGGGCTAGGCCGCTT-1	-3.06119368605644	-0.652165649578796
CAGGGCTCACGGGTAA-1	2.28867103524178	-0.621271846935974
CAGGGCTCAGAATGTA-1	1.93995906777352	-2.99993496958994
CAGGGCTCAGTGGCTC-1	0.64968796439141	-1.99798917596124
CAGGGCTTCGATGCAT-1	-0.0106908195498587	2.45757526333548
CAGGGCTTCTAGTACG-1	4.57415630288094	0.648204149558319
CAGGGCTTCTCGGTCT-1	-0.430078830647767	-2.86094194476389
CAGGGCTTCTTACACT-1	-2.15483067564994	-2.95696097438119
CAGGTATAGAGATTCA-1	1.22838463253945	2.72877806599356
CAGGTATCAGCAGGAT-1	0.222699332904517	2.35431593830801
CAGGTATTCGCACTCT-1	-0.467636045146287	0.15354854042746
CAGGTATTCGGTGTTA-1	-1.60767148070365	3.63806790287711
CAGGTATTCTCGTCAC-1	-0.674861263561547	2.02133149082877
CAGGTATTCTTACGTT-1	1.75829162068337	-3.47255307261728
CAGTGCGAGCAGGCAT-1	-3.94352362685233	1.18784207279898
CAGTGCGAGCCGATAG-1	1.34148075051278	-0.0231330973365171
CAGTGCGCAGCCATTA-1	-0.497769903469384	-2.04600137297891
CAGTGCGTCATTGCGA-1	3.01697184510201	1.98231834347464
CAGTTAGCAATCGCCG-1	-2.7224273496154	-1.21790849988245
CAGTTAGCACGTCGTG-1	-1.89589105181724	-2.01463848178171
CAGTTAGCATGGGTCC-1	1.46267141766518	2.97006005223013
CAGTTAGCATGTCAGT-1	3.49855687088937	-0.331284044430481
CAGTTAGCATTCTCCG-1	-1.30887172751457	0.194866957022919
CAGTTAGGTCGTAATC-1	1.23908485836953	0.57836634094931
CAGTTAGGTTCCTAGA-1	3.79534580178231	-0.144457755730377
CAGTTAGTCTCACGAA-1	-1.03938434653312	-3.06243485038065
CAGTTCCAGATCCCGC-1	-1.4555393271926	-0.716012535736786
CAGTTCCAGGGTACGT-1	1.02141489453286	-2.69062012259744
CAGTTCCCAGCATCTA-1	4.36712648339242	2.13353818829276
CAGTTCCCATTGAAAG-1	2.86511566109627	2.35874813969351
CAGTTCCGTCAGGTGA-1	0.291041213941276	3.30436724598624
CAGTTCCTCACCTGGG-1	2.32794477410287	-2.96703511302255
CAGTTCCTCATTTCGT-1	-0.14989280335933	-2.32988864009164
CAGTTCCTCCCTCTAG-1	1.01234044499367	-1.49048137490533
CATAAGCCACTACACA-1	-0.758695703077614	-1.34283923183464
CATAAGCGTCAGGCAA-1	1.78870942063302	0.759191216780915
CATAAGCGTCGAATGG-1	-0.397227700877488	1.52472800190665
CATAAGCTCCACGAAT-1	-2.37894461684257	-1.12662492518209
CATAAGCTCGGTATGT-1	-0.97554145388633	1.21811121876456
CATAAGCTCGTCGCTT-1	-2.66409800581962	2.01671618397452
CATAAGCTCTGCTAGA-1	0.315334517430961	2.31055635388113
CATACAGAGGCGAAGG-1	-1.61176763110191	1.86866086895682
CATACAGGTAACACGG-1	-0.522810649204552	0.184039892508759
CATACAGGTACTAACC-1	-3.66693137221366	-2.25470501010202
CATACAGTCCCAATAG-1	-3.44924567275077	2.10802167828299
CATACAGTCCTCGATC-1	-0.060905631709397	0.362009348227753
CATACAGTCTGCTTTA-1	-2.36610029273063	-1.4437550288894
CATACCCCAGCAGTGA-1	5.33389284081429	1.12944406445242
CATACCCCAGTCTGGC-1	-4.19495318465263	0.00607532437063618
CATACCCGTAAGGAGA-1	0.903609055947959	-1.00578248326562
CATACCCGTCTCGGAC-1	-2.46271465353996	-1.68358829443239
CATACCCGTGTGCTTA-1	1.81958128876656	-1.78488480870508
CATACCCGTTCTTGTT-1	0.464439589452445	-3.90547209803842
CATACCCTCTGAGAGG-1	0.71994479365319	1.59395092900015
CATACCCTCTTTCTAG-1	4.49687101311654	-0.133421717331634
CATACTTCAGGATTCT-1	0.632605034780204	-0.00173693721078472
CATACTTCATAAGCAA-1	5.4454536623475	0.861217440917267
CATACTTGTAACATAG-1	-0.64310155444175	-1.93644290988229
CATACTTGTTTGGCTA-1	-1.0979298763755	-0.381343839810119
CATACTTTCCTTCACG-1	3.70424081749886	-0.486692128823028
CATAGACAGCACTCGC-1	2.18868257470101	-1.51064708654665
CATAGACCAATCTGCA-1	-1.73010967307121	-3.33397251193307
CATAGACCAGAGCCCT-1	-0.139675241041482	1.64819997723319
CATAGACGTCCAGCAC-1	-3.06563685469657	-0.232157645867096
CATAGACTCCAGTACA-1	-1.82994137339622	-3.62681585376047
CATAGACTCCGTGTCT-1	3.87644674248666	-1.38778798852943
CATCAAGAGCACAAAT-1	-0.634443771171868	-3.69170766894601
CATCAAGAGTCAGAGC-1	-1.4536615424636	2.84130209858633
CATCAAGCAAGGCTTT-1	1.18396510548562	-3.88479715411447
CATCAAGCATCAGTGT-1	-2.70756838851005	-0.409247694657074
CATCAAGTCCGATGTA-1	0.22690405316323	0.977735699965729
CATCCACAGAAGGGAT-1	-2.27369807295829	0.536146225287689
CATCCACGTATTCTCT-1	-3.79502175383598	-0.106766997025238
CATCCACGTCATCCCT-1	-2.60363839201957	-2.40336662356638
CATCCACTCCTGCTAC-1	3.50854136414498	0.784281195952667
CATCCACTCTGATTCT-1	-0.0522163920882346	-1.04092305724405
CATCCCAAGGGAGATA-1	3.41333462662667	2.0983642953179
CATCCCACACAGTACT-1	-2.33221052222282	-1.03610578005098
CATCCCACAGGAATAT-1	2.17391588158578	-1.95419287507318
CATCCCAGTTGTAGCT-1	5.26254798836678	1.75486439640738
CATCCCATCAGAGCAG-1	-0.849821370172799	-1.65872034256242
CATCCCATCGTAGGAG-1	-1.98404298357993	0.346146764113678
CATCCGTAGAGTGGCT-1	4.68113901085824	1.9080304520867
CATCCGTAGATGGGCT-1	-0.33466369293958	0.615997852637543
CATCCGTAGTAGAGTT-1	2.35186006493539	-1.76141661231302
CATCCGTCAGCTGTGC-1	-0.949224393892586	1.50971239979483
CATCCGTCAGTATGAA-1	1.56265499062508	-2.74125569884561
CATCCGTGTGTACAGG-1	4.39929582543343	-0.612973926708923
CATCGCTGTAGGCAAC-1	-2.34435985617667	3.04092520649649
CATCGCTGTGCAACAG-1	-4.39521120123893	1.61851710255362
CATCGCTGTGTAAACA-1	-0.619224261570275	-3.14051860396646
CATCGGGAGCAACAAT-1	0.149142820310294	1.84262222225882
CATCGGGAGTTGCTCA-1	1.03413190312356	-0.37409502093576
CATCGGGCAAGAGGTC-1	2.21860076851815	-1.57290792290948
CATCGGGGTCACAATC-1	-3.25858114295036	-2.42847269599222
CATCGGGGTCACCGAC-1	-3.04513404898673	0.33087963040091
CATCGGGGTGCCGAAA-1	-0.648929338980019	-0.89228612010263
CATCGGGTCGTCACCT-1	3.76903869576424	0.245652736975922
CATCGGGTCTACGCAA-1	1.99699427552193	-3.0559405667045
CATCGTCAGATGCTTC-1	0.31461044020623	2.50898093159415
CATCGTCAGTAACCGG-1	-0.410938885140717	-1.01114347402834
CATCGTCAGTGGACGT-1	0.281542677354514	0.42047661717154
CATCGTCCACAGCCAC-1	0.112990785312354	-3.61677962367319
CATCGTCCACGACAGA-1	0.419204194020927	-2.88853829924844
CATCGTCCAGCACACC-1	1.19780959553689	-2.38169318263315
CATCGTCGTTATCCAG-1	-3.13675544791251	2.75974482472159
CATGAGTAGAGTTCGG-1	-3.40333293013602	-0.762279031918274
CATGAGTAGTGCCGAA-1	-3.27009532980949	1.86020702297903
CATGAGTCACACCGAC-1	-1.63818369441062	-2.12113249127649
CATGAGTCAGAGGAAA-1	-0.636322956610024	3.52831953938223
CATGAGTCAGCACCCA-1	-3.36707566313773	-0.539446888611542
CATGAGTCAGCATCTA-1	-3.91685770087272	1.02493447239615
CATGAGTCAGCTGCCA-1	2.33061434693307	-1.43318810139679
CATGAGTGTACCCGCA-1	2.85168053574532	-1.87471842591547
CATGAGTGTACTAGCT-1	-0.865951161909402	-2.34630566661142
CATGAGTGTCTAGGTT-1	-1.32735620074302	-1.5483717453935
CATGAGTGTGATATAG-1	-1.65487585597068	1.10770124371268
CATGAGTGTGCCGAAA-1	1.30320014424294	-3.16510122840189
CATGAGTGTGGCTGAA-1	-2.24206493430167	0.482325734450592
CATGAGTGTGGTATGG-1	4.00356342263192	0.104333223654999
CATGAGTTCATTATCC-1	-1.66434310011894	-0.681511936829315
CATGAGTTCGCTCATC-1	-2.59365604453117	-0.164262591049896
CATGAGTTCTACCACC-1	-0.381036173630059	3.71500462467886
CATGCAAAGGAGGTTC-1	3.00311281151742	-2.84003978793405
CATGCAAAGTCTAGCT-1	-1.46821234755546	-2.2736791354873
CATGCAACACCGTGAC-1	3.56301905579537	-1.05880412285112
CATGCAAGTTGCATTG-1	-2.05587981276542	3.21840495045401
CATGCAATCGGTAGAG-1	0.387571889829337	-1.86709409777902
CATGCAATCTAGCAAC-1	0.748106319379508	-1.83588462893747
CATGCCTAGTGCCGAA-1	2.33917381234139	-1.11042536620878
CATGCCTCACGGAAGT-1	-3.90481374793082	0.572279753043427
CATGCCTGTCGGAACA-1	2.81463458008736	0.896545829131378
CATGCCTGTCTGATAC-1	4.29811670250863	0.188900532080902
CATGCCTGTGGTAACG-1	0.355215269994438	-2.39758509223245
CATGCCTTCGCAGAGA-1	1.31232263512582	0.991764249160065
CATGCGGAGTTCGGTT-1	5.3013878054139	0.62507707054831
CATGCGGCAACTGAAA-1	4.55373765892953	1.34986967022635
CATGCGGCAGGTCTCG-1	-0.698945533562005	0.439215006186737
CATGCGGGTAGTCGGA-1	1.09275569386452	1.1914662736199
CATGCGGTCCACTGGG-1	1.29374803967446	1.80797738011099
CATGCGGTCGTCGCTT-1	0.156987834644019	-0.395948050663696
CATGCTCCACGAGGAT-1	-3.54041050009757	-2.95009201590799
CATGCTCGTCACGCTG-1	0.795079130601585	-1.22837249760412
CATGCTCGTGAGGATC-1	3.14642550415963	0.308551849677338
CATGCTCTCATTTGGG-1	0.240215498876273	-0.1051052195289
CATGCTCTCCACGAAT-1	0.162184644412696	-2.50364631240152
CATGCTCTCCGTGACG-1	5.45028449959725	0.794058265044464
CATGGATAGGGAGAAT-1	1.28380240864724	2.18216127331473
CATGGATCAATACAGA-1	-2.21798060469657	0.77401870663382
CATGGATCAGCTACTA-1	4.05919076867074	-0.902604607985245
CATGGATCAGCTATTG-1	-0.511412512588799	-1.03032478515886
CATGGATGTGTTAGCT-1	3.77281667656869	1.09971445973135
CATGGATGTTGTGTAC-1	-0.0261149220946433	-3.13962155406259
CATGGTACAAGGTCAG-1	2.36513354248971	-3.55733567302011
CATGGTAGTAGCTTTG-1	4.18033363289803	1.14874714787222
CATGGTAGTCCATACA-1	1.10203709073037	-1.56290072028421
CATGGTAGTTACACAC-1	0.676563460302055	2.40776556904532
CATGGTAGTTGCCTAA-1	1.71200754113168	0.81341809208609
CATGGTATCACCCTGT-1	4.39138366646737	-0.0740576369025572
CATGGTATCCATTCGC-1	2.28490974373788	-0.171018539116607
CATGGTATCGGTATGT-1	1.01664175457925	-1.57367414061807
CATGGTATCTTCGACC-1	4.34539606041878	2.0551423447869
CATTCATAGGATTTAG-1	2.97637655205697	-1.69652247254633
CATTCATCAGCCATTA-1	0.888017434549033	-0.465218244240509
CATTCATGTGGATTTC-1	1.20674397416085	-2.89940446440958
CATTCATGTGGTCCGT-1	-4.50908897452384	0.198993028952851
CATTCATTCGGAATTC-1	-0.710185628462136	-3.02907270018838
CATTCATTCTGCCCTA-1	-0.910461466837228	0.571691455199494
CATTCCGAGGCACCAA-1	0.651564616632163	0.963591994597687
CATTCCGAGTATGACA-1	2.27093674607247	0.149577917411102
CATTCCGCAACACTAC-1	-4.18170450263053	2.58847516949393
CATTCCGCACCGGAAA-1	0.812001842927635	-1.69212603394769
CATTCCGCAGGCTATT-1	-3.48725007109672	1.58008831913687
CATTCCGGTGTTCCAA-1	-0.199168112206757	3.44672459538199
CATTCCGGTTACGTAC-1	5.13918878502816	1.91340011532523
CATTCCGGTTCGGCTG-1	-2.08839331202537	1.04653114254691
CATTCCGGTTGGCTAT-1	-3.54294918112785	-0.456757245705353
CATTCCGTCGAGTCCG-1	2.70115544266671	1.83349269802786
CATTCCGTCGGCATCG-1	1.60189213223428	-3.75082856242441
CATTCTAGTCCAATCA-1	-0.387890499162972	1.78462451870657
CATTCTATCCTCACTG-1	-1.39316008620292	0.759173573806061
CATTGAGAGAAGTGTT-1	-2.11167786650687	0.499201001479401
CATTGAGAGCGAGTAC-1	0.651247221898734	-0.715827642128692
CATTGAGAGGCTTCCG-1	-3.71028373770744	-0.29652195994638
CATTGAGAGGTGCCAA-1	2.26756264634103	-0.472744463131653
CATTGAGAGTTGGAAT-1	-3.02575204901725	3.58967322285391
CATTGAGGTACCAGAG-1	-1.16942213110954	-3.34555440966867
CATTGAGGTTCCTAGA-1	1.18377961583108	1.81284111912466
CATTGAGTCAGCAGAG-1	-3.35587595038444	2.34123820240714
CATTGAGTCAGGACGA-1	0.918339271020591	3.45729178364493
CATTGAGTCGCTAGCG-1	1.55505289502114	-1.23954609607242
CATTGCCCACGACGCT-1	1.80965306229562	-3.54409891192697
CATTGCCTCAAACCCA-1	-2.11405096583396	-2.41839688842081
CATTGCCTCGAACGCC-1	-0.323315735984147	-2.98367827956461
CATTGCCTCTCCGTGT-1	-2.35536168150932	0.385826529814972
CATTGTTAGGCTGAAC-1	-2.56373093657523	-3.15544682566904
CATTGTTAGGGAGGGT-1	1.83902337021798	-1.77553406183504
CATTGTTCAACCCTAA-1	4.59779359765023	-0.799756107971893
CATTGTTCAGTGTGGA-1	3.50610734887093	0.0336855071327822
CATTGTTTCACAACCA-1	3.59957506127328	-2.18663704221033
CATTGTTTCCATTGCC-1	-2.45671747260123	3.42720669682242
CATTGTTTCGACCCAG-1	-3.3942737393859	-0.721765754864441
CATTGTTTCGACGATT-1	-2.25305722289115	-2.12939810578607
CATTGTTTCGCCAGTG-1	0.557725209665	-2.04352867429041
CATTGTTTCGCGTAGC-1	-0.399243678975403	-1.94782179419778
CATTGTTTCTGTGCAA-1	-3.00955746703178	-2.78201383178018
CATTTCAAGGTTGCCC-1	-4.41244838767081	0.098978580786957
CATTTCACATGCAGGA-1	2.36508848137826	2.30191153462149
CATTTCAGTGCCGGTT-1	-3.00184176497489	3.11295098240591
CATTTCAGTGGTGATG-1	0.0955113954064248	-1.16527278547071
CATTTCAGTGTATCCA-1	2.87892391152352	-2.65724032943033
CATTTCATCCCGGTAG-1	1.70570136971444	-3.59173518245004
CATTTCATCTTAGCTT-1	-0.972058635282815	1.70231765682913
CATTTCATCTTCTCAA-1	4.51598836846322	-0.331035791084991
CCAAGCGAGATGATTG-1	-1.85257432990104	-1.56939095084451
CCAAGCGAGGAACGAA-1	3.85294248528451	-1.06894382660173
CCAAGCGAGGGCAATC-1	0.508886773061454	3.33396881993033
CCAAGCGCAAATGAAC-1	-2.85199258856803	2.86584443028189
CCAAGCGGTCAGTCGC-1	-4.32279394202262	1.50717920239188
CCAAGCGTCATTGAGC-1	-1.7749860101226	-1.9124737364509
CCAATGAAGCACACAG-1	0.151240039539039	-0.280467568085419
CCAATGAAGGACGCTA-1	-2.45278571181327	2.84471672947623
CCAATGAAGGATGCGT-1	-0.190939564335644	3.02562207157828
CCAATGACATTGCCGG-1	4.8630242533204	0.46942144806601
CCAATGAGTTAGGCTT-1	1.30196561284035	-3.7103310209968
CCAATGATCATTGCTT-1	-1.21517048411399	-0.911579189942108
CCAATTTCAAGTGACG-1	-3.05250595145255	-1.25674116437219
CCAATTTCACAGTGAG-1	2.5391500181672	-0.0530753714301451
CCAATTTGTCCGAAAG-1	2.36354352898568	-0.845474330828415
CCACAAAAGAAACTAC-1	-0.56296975545913	0.734823884322418
CCACAAAAGGTACATA-1	3.15024568505257	-1.91844737355493
CCACAAACAATTGGTC-1	-2.35178230338126	1.32404631550528
CCACAAACAGCAAGAC-1	1.7543120569703	0.132519306494965
CCACAAAGTCTCACGG-1	-0.895089607763589	-2.7258989197471
CCACAAAGTGAATGTA-1	-2.88934038214713	-2.91386216704629
CCACAAATCATTGCCC-1	1.25321485466927	-0.552626310036407
CCACACTAGAAATGGG-1	2.3245229906556	-0.13541585032724
CCACACTAGAGCTTTC-1	-2.01826487116843	-0.827720789358841
CCACACTAGGCGAACT-1	1.40700592465371	-3.33339172427438
CCACACTAGTAGCATA-1	-3.83094595007926	0.070720614745392
CCACACTCAATTAGGA-1	2.69950105614632	-0.992503641293274
CCACACTCACATATGC-1	0.224401134919822	-2.57436042849802
CCACACTGTACCCACG-1	1.3693502134797	-2.86656302039407
CCACACTTCATTTGGG-1	0.680272716951072	-1.72406297747873
CCACACTTCCCTTGGT-1	0.779018182229698	-0.245910344765411
CCACCATAGACGACGT-1	-0.0800061040404441	0.254042805983795
CCACCATAGGGTGAAA-1	0.676172990274131	3.03762597019888
CCACCATCAAGTTCCA-1	0.983698148202598	3.05703133518912
CCACCATCAGCATCTA-1	-0.366716098118127	0.647515000655426
CCACCATGTACCGGAA-1	-3.3135487847808	-1.46021994774126
CCACCATGTCGAAGCA-1	0.151582259607017	2.36171621258475
CCACCATGTCGAGATG-1	-1.10362092785865	0.562196673705353
CCACCATTCTCCAAGA-1	-0.51855139069587	-2.19302087847971
CCACGAGAGTTGAAGT-1	1.31681730217904	0.726625623061432
CCACGAGCACTCCTTG-1	-0.948725085783303	1.88705939228751
CCACGAGCAGCACCCA-1	-2.48408601813346	-1.63126262848161
CCACGTTAGCTGAGCA-1	-1.86714993052512	-0.474171279118286
CCACGTTAGTAGTCAA-1	-3.71822283797294	-1.5825290066459
CCACGTTCACTATCGA-1	-1.81448839240104	-3.64374714915536
CCACGTTCATAGCACT-1	2.27871396012276	-2.64403062884592
CCACGTTGTTACCGTA-1	-1.15272841982871	-1.23271490459226
CCACGTTGTTGCTGAT-1	-4.34778450064689	2.52104276592947
CCACTTGAGACTTAAG-1	-1.07606921725303	0.203701080634369
CCACTTGAGGCAGGTT-1	1.71567656464547	-0.687013385937439
CCACTTGAGGTAAGAG-1	-0.737963836717904	0.756765784575714
CCACTTGAGTCAGGGT-1	-0.347433801818192	0.436951579406037
CCACTTGCAAGTGACG-1	-0.290978785682023	1.38993257458426
CCACTTGCAATCTCTT-1	-0.963207941580117	-2.40651410643838
CCACTTGCAGTGTGGA-1	-3.18095801405936	0.566128911330475
CCACTTGGTAACGATA-1	4.04612876839608	0.765255154921784
CCACTTGGTCAATCTG-1	-0.778193634081185	-1.63714733545564
CCACTTGGTTTAAGGA-1	2.02960135407418	-1.84827697102808
CCACTTGTCACTGTCC-1	4.47887422509164	-0.692158935711609
CCATAAGAGATGGCAC-1	-3.09213111929923	0.57572347099997
CCATAAGAGGAGTCTG-1	0.446928460073173	-0.17370086734079
CCATAAGAGGCAGTCA-1	-0.558819841671288	-0.841254083559738
CCATAAGGTATTCTCT-1	-3.25243685774833	0.460060419394745
CCATAAGGTCGCACGT-1	0.275623697709739	-0.41560441081308
CCATAAGTCACGGACC-1	0.763776320886314	-3.04307597701334
CCATAAGTCATTGTGG-1	1.40068473286599	-2.64329200808786
CCATAAGTCCCATAAG-1	0.0519567317482827	2.09740203793265
CCATAAGTCCTTCTAA-1	-0.558480393219292	-1.65528675739549
CCATAAGTCTTAGCTT-1	-1.54587541155845	-2.43626469199442
CCATCACAGACTGGGT-1	-3.7237951570037	-0.702637670681701
CCATCACAGGAAGTCC-1	-0.563042800951302	1.56489223416068
CCATCACAGTCCCAAT-1	-2.0334977918151	-3.24688774173044
CCATCACGTGCATTTG-1	5.01676132149667	0.271452011420502
CCATCACTCGCATAGT-1	1.31673802800149	-3.57030397479318
CCATCACTCTCCATAT-1	-1.6492456012252	-2.04789453570627
CCATCACTCTCTTCAA-1	4.89663984246224	-0.520062087223755
CCCAACTAGAGCCCAA-1	-1.34991405539542	-0.489629803345428
CCCAACTAGGTCGTGA-1	-1.49920998148948	3.00687331135489
CCCAACTAGGTGAGAA-1	1.21955205864876	-3.16723626677774
CCCAACTCACCTCTGT-1	-1.75008235507041	-1.2283377927997
CCCATTGAGTGCGTCC-1	-2.89268515639335	3.19767493183829
CCCATTGAGTGGTGGT-1	0.348747987222373	2.58477753575064
CCCATTGGTAACTGCT-1	2.18101241059273	-0.979789970562683
CCCATTGGTACAACGG-1	1.20327856011361	-1.63394114200853
CCCATTGGTATGAAGT-1	-2.87839911513358	3.19600171025015
CCCATTGGTCCGGATC-1	2.41479017205209	-1.79243072693132
CCCATTGTCAGCATTG-1	1.46353127427071	1.71291083271719
CCCATTGTCGGCTCTT-1	0.520245928239524	-0.482646940396057
CCCGAAGAGTCCGCCA-1	2.16651632256478	-3.64649635379098
CCCGAAGGTATTTCGG-1	4.2260909265992	1.8244933503411
CCCGAAGGTTGCATGT-1	2.5201332754609	1.82575482304312
CCCGAAGTCGGACCAC-1	3.0613131708619	-2.20540016715311
CCCGAAGTCTAGAGCT-1	-0.731425385999978	1.77663511212088
CCCGGAAAGCACGTCC-1	4.67414762444466	1.79591578419424
CCCGGAAAGGCTTAGG-1	0.304006595086753	3.15328043873526
CCCGGAAAGGTATTGA-1	3.86245920128793	2.07135528500296
CCCGGAAGTAAGCTCT-1	4.28569938607186	-0.0981807095267637
CCCGGAAGTCATGACT-1	-2.55633733801872	0.954927625014557
CCCGGAAGTTCAGCTA-1	0.177015382718742	-3.29621869151376
CCCGGAATCAGTGCGC-1	-2.3876180463317	-0.849594352886902
CCCGGAATCCACGAAT-1	0.217746425342262	-2.05968808953546
CCCGGAATCGAACGCC-1	1.97773076958626	-2.45084982936166
CCCTAACAGTGCGCTC-1	-3.54119203619987	-0.614692686245666
CCCTCAAAGCTTCGTA-1	1.09492625660866	2.36071032459952
CCCTCAAAGGGCAGTT-1	4.4545769876954	0.322884740187897
CCCTCAAAGTGATAAC-1	-2.36738393836051	-2.54583865229868
CCCTCAATCATCACTT-1	3.2067787832734	2.01264423306204
CCCTCAATCGTGAGAG-1	-2.77911232047111	0.817353190734162
CCCTCAATCTATTGTC-1	-1.87012837462455	-3.00356274668954
CCCTCAATCTTTGCAT-1	-1.98092363410026	-2.54049426142953
CCCTCTCAGCCTGAGA-1	2.67973305649728	2.90062970097281
CCCTCTCAGGGCCCTT-1	0.0117480940338968	-3.81870180194162
CCCTCTCAGTACAGAT-1	2.49545599884957	-3.64212351863168
CCCTCTCCACGCGTGT-1	0.529417294931114	2.66371840412833
CCCTCTCCAGTCCGTG-1	-0.894802313375771	-2.64316063945077
CCCTCTCGTCTACGTA-1	4.12070943779916	0.265860618903412
CCCTCTCTCAATGCAC-1	-3.5488216691497	2.96556681568839
CCCTCTCTCTTAAGGC-1	3.68615843720406	-0.638647912190185
[truncated: 3,959 more rows]
