# Supplementary material for: White and brown adipose tissue share a convergent fibro-adipogenic progenitor population
Source: EMBO Rep. 2025 Oct 8;26(22):5612–36. doi: 10.1038/s44319-025-00591-6 (PMC12635263; doi:10.1038/s44319-025-00591-6)
Supplement: Supplementary file 8 — Source data Fig. 1 [file 44319_2025_591_MOESM8_ESM.zip › Figure 1 source data/1G/bat_cc_clusters.csv]

	x
AAACCCAAGATGACCG-1	bFAPLs
AAACCCAAGATGGTAT-1	bFAPLs
AAACCCACAACTGAAA-1	Early Preads B1
AAACCCACATCATCTT-1	Early Preads B5
AAACCCAGTAACTAAG-1	Early Preads B1
AAACCCATCGACGCTG-1	Early Preads B3
AAACGAAAGAATTCAG-1	Early Preads B2
AAACGAACAAAGGATT-1	Early Preads B3
AAACGAACAGAGGACT-1	Early Preads B2
AAACGAAGTAACCCTA-1	Early Preads B1
AAACGAAGTAAGGTCG-1	bFAPLs
AAACGAATCATTACCT-1	Early Preads B1
AAACGAATCGATGCAT-1	Early Preads B1
AAACGAATCGTTTACT-1	bCAPs
AAACGCTAGAATCTAG-1	Early Preads B1
AAACGCTAGCTAATCC-1	Early Preads B4
AAACGCTCACCGTCGA-1	bCAPs
AAACGCTGTCGATTAC-1	bCAPs
AAACGCTGTTGAATCC-1	Early Preads B2
AAACGCTTCAGGGTAG-1	Early Preads B5
AAACGCTTCCATCACC-1	bCAPs
AAACGCTTCGGCTGGT-1	Early Preads B5
AAACGCTTCTTCTTCC-1	Early Preads B2
AAAGAACAGATGCCGA-1	bFAPLs
AAAGAACGTCTGATAC-1	bCAPs
AAAGAACTCATCGCTC-1	Early Preads B1
AAAGAACTCCGGACTG-1	bFAPLs
AAAGGATAGAGGTGCT-1	Early Preads B2
AAAGGATAGGACATCG-1	bCAPs
AAAGGATAGGGATGTC-1	bFAPLs
AAAGGATAGTCTTCCC-1	bCAPs
AAAGGATCACAAATAG-1	Early Preads B1
AAAGGATCATGTGTCA-1	bCAPs
AAAGGATCATTACTCT-1	Early Preads B1
AAAGGATGTAGCTGCC-1	Early Preads B2
AAAGGATGTCGGAACA-1	Early Preads B2
AAAGGATTCCATGATG-1	Early Preads B3
AAAGGATTCGCCATAA-1	bCAPs
AAAGGATTCGGTCGGT-1	Early Preads B3
AAAGGATTCGTCGCTT-1	bFAPLs
AAAGGGCAGCGTCAAG-1	Early Preads B1
AAAGGGCCACTCCCTA-1	Early Preads B1
AAAGGGCGTAGTCGGA-1	Early Preads B2
AAAGGGCGTCACTGAT-1	Early Preads B5
AAAGGGCGTCGCGGTT-1	Early Preads B1
AAAGGTACAGCTGTTA-1	Early Preads B3
AAAGGTAGTTACCCTC-1	Early Preads B1
AAAGGTAGTTATGTGC-1	Early Preads B5
AAAGGTATCCCTTGGT-1	Early Preads B1
AAAGTCCAGCACTAGG-1	Early Preads B2
AAAGTCCAGGGACTGT-1	Early Preads B1
AAAGTCCAGTCTTCCC-1	Early Preads B1
AAAGTCCCAACACACT-1	bCAPs
AAAGTCCGTCATCCCT-1	Early Preads B1
AAAGTCCTCCATTGGA-1	Early Preads B2
AAAGTGAAGCACGATG-1	bFAPLs
AAAGTGACAAGCTGTT-1	Early Preads B1
AAAGTGACAGAGGGTT-1	Early Preads B3
AAAGTGAGTAATTAGG-1	Early Preads B2
AAAGTGATCACTTGTT-1	Early Preads B1
AAAGTGATCTTACACT-1	Early Preads B1
AAATGGACAAACTCGT-1	Early Preads B1
AAATGGACACTGCGAC-1	Early Preads B2
AAATGGAGTACGATTC-1	Early Preads B1
AAATGGAGTCCTGGGT-1	Early Preads B3
AAATGGAGTCGGTGTC-1	Early Preads B2
AAATGGAGTGTCATCA-1	Early Preads B3
AAATGGATCGTTCATT-1	bCAPs
AACAAAGAGACATGCG-1	Early Preads B1
AACAAAGAGCTAGAAT-1	Early Preads B2
AACAAAGAGTGCACCC-1	Early Preads B1
AACAAAGGTCCTACAA-1	bCAPs
AACAAAGTCAGACCCG-1	Early Preads B5
AACAAAGTCAGTCAGT-1	Early Preads B4
AACAACCAGAGCTGAC-1	Early Preads B2
AACAACCAGATCCTAC-1	Early Preads B1
AACAACCAGGTAGTCG-1	Early Preads B1
AACAACCCAATAGTGA-1	Early Preads B4
AACAACCCACGGATCC-1	bFAPLs
AACAACCCAGAACCGA-1	Early Preads B1
AACAACCGTTGGGTTT-1	Early Preads B2
AACAACCTCTCATTTG-1	Early Preads B2
AACAAGAAGCTATCTG-1	Early Preads B2
AACAAGAAGTAAAGCT-1	Early Preads B1
AACAAGAGTACAGAGC-1	bCAPs
AACAAGAGTATGCTTG-1	Early Preads B3
AACAAGAGTTCCACGG-1	Early Preads B5
AACAAGATCCCATAGA-1	Early Preads B2
AACAAGATCTTCGGAA-1	Early Preads B3
AACACACAGAACTCCT-1	Early Preads B1
AACACACAGTCGTCTA-1	Early Preads B5
AACACACAGTCTACCA-1	Early Preads B1
AACACACAGTGGAATT-1	Early Preads B1
AACACACCAGTAGGAC-1	bFAPLs
AACACACCATGGTACT-1	Early Preads B1
AACACACGTTCGATTG-1	Early Preads B2
AACAGGGAGCGCATCC-1	Early Preads B1
AACAGGGAGTATCTGC-1	Early Preads B2
AACAGGGAGTCACGAG-1	bCAPs
AACAGGGAGTCCCTAA-1	Early Preads B2
AACAGGGAGTGTCATC-1	Early Preads B2
AACAGGGCAAGGCAAC-1	Early Preads B3
AACAGGGCAGCTTTCC-1	Early Preads B2
AACAGGGCAGTAGGAC-1	Early Preads B1
AACAGGGCATGGCCAC-1	Early Preads B5
AACAGGGCATGTGCCG-1	Early Preads B1
AACAGGGGTAACACGG-1	bFAPLs
AACAGGGGTTCTTGCC-1	bCAPs
AACAGGGTCATGCATG-1	bCAPs
AACAGGGTCCGCACTT-1	Early Preads B2
AACAGGGTCGCCACTT-1	Early Preads B2
AACCAACAGGTCACAG-1	Early Preads B1
AACCAACAGTGGTTGG-1	bCAPs
AACCAACCATACTGAC-1	Early Preads B1
AACCAACCATTGTCGA-1	bCAPs
AACCAACTCATGAAAG-1	Early Preads B1
AACCAACTCGGACTTA-1	bCAPs
AACCAACTCGTGGAAG-1	Early Preads B1
AACCACAAGAAACTCA-1	Early Preads B1
AACCACAAGATGACAT-1	Early Preads B1
AACCACAAGGGATCAC-1	Early Preads B1
AACCACAAGTAAGCAT-1	bFAPLs
AACCACAGTCCGAAAG-1	Early Preads B4
AACCACAGTGACTCGC-1	bCAPs
AACCACAGTGTGTGTT-1	Early Preads B2
AACCACAGTTTAGACC-1	bCAPs
AACCATGAGTGCACTT-1	bFAPLs
AACCATGCAAATGAAC-1	Early Preads B1
AACCATGCACAAGCAG-1	Early Preads B3
AACCATGCAGGGTTGA-1	bCAPs
AACCATGGTCGTCAGC-1	Early Preads B3
AACCATGGTCTGGTTA-1	bFAPLs
AACCATGGTGAATGTA-1	Early Preads B1
AACCCAAAGCTAATCC-1	Early Preads B1
AACCCAAAGTGATAGT-1	Early Preads B1
AACCCAACACGCTATA-1	Early Preads B1
AACCCAACACGCTTAA-1	Early Preads B4
AACCCAAGTAAGATCA-1	Early Preads B2
AACCCAAGTTGTGCAT-1	Early Preads B2
AACCCAATCGCGCTGA-1	Early Preads B1
AACCCAATCTTGGTGA-1	Early Preads B1
AACCTGAAGCATTGTC-1	Early Preads B2
AACCTGAAGCGTGTTT-1	Early Preads B2
AACCTGAAGGTGGTTG-1	Early Preads B1
AACCTGAAGTTCAACC-1	Early Preads B5
AACCTGACAGGGTTGA-1	Early Preads B1
AACCTGAGTACGATTC-1	Early Preads B2
AACCTGATCTATTCGT-1	Early Preads B1
AACCTTTAGAAATCCA-1	Early Preads B3
AACCTTTCAAATCGTC-1	Early Preads B4
AACCTTTCACTCCGGA-1	bFAPLs
AACCTTTCATCGAGCC-1	Early Preads B1
AACGAAAAGAATTTGG-1	Early Preads B1
AACGAAAAGATGGGCT-1	Early Preads B1
AACGAAAGTAATCAGA-1	Early Preads B4
AACGAAAGTGAGATTA-1	Early Preads B1
AACGAAAGTTAACCTG-1	bCAPs
AACGAAATCAAGCCAT-1	bFAPLs
AACGAAATCCTCAGGG-1	Early Preads B2
AACGGGAAGACCTCAT-1	bCAPs
AACGGGAAGAGATCGC-1	Early Preads B1
AACGGGAAGCTCGCAC-1	Early Preads B2
AACGGGATCCAATCTT-1	Early Preads B4
AACGGGATCCTCGATC-1	bFAPLs
AACGGGATCGAAGGAC-1	Early Preads B2
AACGGGATCTTTACAC-1	bCAPs
AACGTCAAGCAACTTC-1	bCAPs
AACGTCAAGTCAGAGC-1	Early Preads B1
AACGTCACAGAGGCAT-1	Early Preads B1
AACGTCACAGGGTTGA-1	Early Preads B1
AACGTCAGTACAGCGA-1	Early Preads B2
AACGTCAGTGGACTAG-1	Early Preads B3
AACGTCATCAGCTGTA-1	bCAPs
AACTTCTAGCGATGCA-1	Early Preads B5
AACTTCTAGGAAAGGT-1	Early Preads B2
AACTTCTAGGCATCGA-1	bFAPLs
AACTTCTAGGCGCTTC-1	Early Preads B1
AACTTCTCACCAGGTC-1	bCAPs
AACTTCTCAGCAGATG-1	Early Preads B1
AACTTCTCATGAAGGC-1	bFAPLs
AACTTCTGTTTCCAAG-1	bFAPLs
AAGAACAAGAATTTGG-1	bCAPs
AAGAACAAGAGCACTG-1	Early Preads B3
AAGAACAAGGTTGTTC-1	Early Preads B1
AAGAACACAAATAGCA-1	Early Preads B5
AAGAACACACAGACGA-1	Early Preads B1
AAGAACACACGGCGTT-1	Early Preads B2
AAGAACACAGAGGTAC-1	Early Preads B4
AAGAACAGTAGTGGCA-1	Early Preads B2
AAGACAAAGATAGCTA-1	bFAPLs
AAGACAAAGCCAGACA-1	Early Preads B1
AAGACAAAGTGCGTCC-1	Early Preads B1
AAGACAACAAATCAGA-1	Early Preads B3
AAGACAACAGTCGCTG-1	bCAPs
AAGACAACATGAGTAA-1	Early Preads B2
AAGACAAGTGATATAG-1	bCAPs
AAGACAATCTTACGTT-1	Early Preads B4
AAGACTCAGTGCTCGC-1	bFAPLs
AAGACTCCACTATCCC-1	bCAPs
AAGACTCCATGATAGA-1	Early Preads B1
AAGACTCGTTAAGGAT-1	Early Preads B5
AAGATAGAGGTCGTAG-1	Early Preads B1
AAGATAGAGTGCAACG-1	Early Preads B2
AAGATAGAGTGGACGT-1	Early Preads B3
AAGATAGCAAAGGATT-1	Early Preads B2
AAGATAGCATCGGAGA-1	bFAPLs
AAGATAGGTACCACGC-1	bCAPs
AAGATAGGTGTCTCCT-1	Early Preads B2
AAGATAGGTTCGGACC-1	Early Preads B1
AAGATAGTCAGCGTCG-1	Early Preads B2
AAGCATCAGGCACCAA-1	Early Preads B1
AAGCATCAGGTATTGA-1	Early Preads B2
AAGCATCCAAAGTATG-1	Early Preads B2
AAGCATCCAGGACTTT-1	Early Preads B1
AAGCATCGTAGACACG-1	Early Preads B1
AAGCATCTCCCGAATA-1	bCAPs
AAGCATCTCCGATAAC-1	Early Preads B1
AAGCCATAGGTTGGTG-1	Early Preads B2
AAGCCATGTCTGTAAC-1	bCAPs
AAGCCATGTTCCAAAC-1	Early Preads B1
AAGCGAGAGAGGCGGA-1	bFAPLs
AAGCGAGAGCAATAGT-1	Early Preads B3
AAGCGAGAGCGACTGA-1	Early Preads B2
AAGCGAGAGGTAGCCA-1	bCAPs
AAGCGAGAGTAATTGG-1	bCAPs
AAGCGAGCATGCAGCC-1	Early Preads B4
AAGCGAGTCAGGAAGC-1	Early Preads B1
AAGCGAGTCCATTGTT-1	Early Preads B2
AAGCGAGTCCCGAGAC-1	Early Preads B5
AAGCGAGTCCCTGGTT-1	Early Preads B2
AAGCGTTAGAGCCGAT-1	Early Preads B1
AAGCGTTGTAAGGCCA-1	Early Preads B2
AAGCGTTGTCTTCATT-1	bCAPs
AAGCGTTGTTCTCCCA-1	Early Preads B2
AAGGAATAGAGCCGAT-1	Early Preads B3
AAGGAATAGCCTCTGG-1	bFAPLs
AAGGAATAGGCATCTT-1	Early Preads B2
AAGGAATGTGCTAGCC-1	Early Preads B1
AAGGAATGTTAGTTCG-1	Early Preads B1
AAGGAATTCATGCAGT-1	Early Preads B2
AAGGTAAAGGTTGACG-1	Early Preads B1
AAGGTAAAGTGACACG-1	Early Preads B2
AAGGTAACAATCTCGA-1	Early Preads B3
AAGGTAACACTAGAGG-1	Early Preads B1
AAGGTAAGTCCGAAAG-1	Early Preads B1
AAGGTAAGTTCGGTTA-1	bCAPs
AAGTACCAGCGTCTCG-1	Early Preads B1
AAGTACCCAAACTCGT-1	Early Preads B4
AAGTACCCAACGACAG-1	Early Preads B1
AAGTACCCAAGTCGTT-1	Early Preads B1
AAGTACCCAATTTCGG-1	bFAPLs
AAGTACCCATGTTCAG-1	Early Preads B1
AAGTACCGTACGACAG-1	Early Preads B2
AAGTACCTCGCTCCTA-1	Early Preads B1
AAGTCGTAGACGGAAA-1	Early Preads B2
AAGTCGTAGGTCGTCC-1	Early Preads B1
AAGTCGTAGGTTGGTG-1	Early Preads B2
AAGTCGTAGTCGGCAA-1	Early Preads B2
AAGTCGTCACCTCGTT-1	Early Preads B2
AAGTCGTTCATCACTT-1	Early Preads B1
AAGTCGTTCGACACTA-1	bFAPLs
AAGTCGTTCTGAGATC-1	Early Preads B1
AAGTCGTTCTTGAGCA-1	Early Preads B1
AAGTGAAAGTCACAGG-1	bFAPLs
AAGTGAACACACCTTC-1	Early Preads B2
AAGTGAACACTTGACA-1	Early Preads B2
AAGTGAAGTTGAATCC-1	bCAPs
AAGTGAATCATGAGTC-1	Early Preads B1
AAGTGAATCCAAACCA-1	bFAPLs
AAGTGAATCCGATAAC-1	Early Preads B1
AAGTGAATCTCGACGG-1	Early Preads B1
AAGTTCGAGTTCCAGT-1	Early Preads B1
AAGTTCGCAGTCAGAG-1	Early Preads B1
AAGTTCGGTCCCACGA-1	Early Preads B2
AAGTTCGGTTCTCTAT-1	Early Preads B1
AAGTTCGTCATTCGTT-1	bFAPLs
AATAGAGAGATACGAT-1	Early Preads B2
AATAGAGGTGGCTTGC-1	Early Preads B1
AATAGAGGTGTCACAT-1	Early Preads B2
AATAGAGTCGATCCAA-1	Early Preads B4
AATCACGAGGCCACCT-1	bCAPs
AATCACGAGTAGAATC-1	Early Preads B2
AATCACGCAGACCAGA-1	bFAPLs
AATCACGCAGCAAGAC-1	Early Preads B1
AATCACGGTGGGATTG-1	Early Preads B1
AATCACGTCACTTATC-1	Early Preads B1
AATCGACAGCTAATGA-1	bFAPLs
AATCGACCACAACATC-1	Early Preads B5
AATCGACCAGGCGTTC-1	Early Preads B4
AATCGACGTAGGAGTC-1	bFAPLs
AATCGACGTGACGCCT-1	bFAPLs
AATCGACGTTGTGTAC-1	bCAPs
AATCGACGTTTGGAAA-1	Early Preads B5
AATCGTGAGGCCTGCT-1	bFAPLs
AATCGTGGTAGACGTG-1	Early Preads B1
AATCGTGTCTCACCCA-1	Early Preads B2
AATCGTGTCTGGCCTT-1	Early Preads B3
AATGAAGAGGTTAAAC-1	Early Preads B2
AATGAAGCACCGGCTA-1	bFAPLs
AATGAAGCATGGTACT-1	Early Preads B3
AATGAAGCATGTCGTA-1	Early Preads B3
AATGAAGGTGAGGATC-1	Early Preads B3
AATGAAGGTTGGACTT-1	Early Preads B3
AATGAAGTCCACAGGC-1	Early Preads B1
AATGAAGTCTCATTGT-1	bCAPs
AATGACCCAAGAGTAT-1	bFAPLs
AATGACCCAATCTAGC-1	Early Preads B4
AATGACCGTCGCAGTC-1	bCAPs
AATGACCGTGTTAGCT-1	Early Preads B1
AATGACCGTTATGTGC-1	Early Preads B1
AATGACCTCTGGCCTT-1	bCAPs
AATGCCAAGCTGACTT-1	Early Preads B3
AATGCCAAGGCTCTCG-1	Early Preads B2
AATGCCACAAGCTACT-1	Early Preads B2
AATGCCAGTACGATTC-1	bCAPs
AATGCCAGTCCGATCG-1	bFAPLs
AATGCCAGTGCGGATA-1	Early Preads B1
AATGGAAAGAGTACCG-1	Early Preads B1
AATGGAAAGATTGAGT-1	bCAPs
AATGGAAGTCGAAGCA-1	Early Preads B2
AATGGAAGTTCGAGCC-1	bFAPLs
AATGGCTAGTGCAAAT-1	Early Preads B1
AATGGCTGTGGCAGAT-1	bFAPLs
AATGGCTGTGGTAACG-1	bFAPLs
AATGGCTGTTTGTTGG-1	Early Preads B3
AATGGCTTCGAACCAT-1	Early Preads B1
AATTCCTAGATACATG-1	Early Preads B3
AATTCCTAGTTGAATG-1	Early Preads B2
AATTCCTCACGCAGTC-1	bCAPs
AATTCCTCATCATCCC-1	bFAPLs
AATTCCTTCAAGTCGT-1	Early Preads B2
AATTCCTTCGTGCAGC-1	Early Preads B1
AATTTCCAGACAACTA-1	Early Preads B2
AATTTCCAGTCGAAAT-1	Early Preads B5
AATTTCCCATCGCTAA-1	Early Preads B2
AATTTCCTCAGCGCAC-1	bCAPs
AATTTCCTCCGCTGTT-1	Early Preads B5
ACAAAGAAGGTCCAGA-1	Early Preads B5
ACAAAGAAGTGCCAGA-1	bFAPLs
ACAAAGACAAAGGCAC-1	bFAPLs
ACAAAGAGTGGGTTGA-1	Early Preads B2
ACAAAGATCATCTACT-1	Early Preads B1
ACAAAGATCGGCACTG-1	Early Preads B2
ACAAAGATCTTAGCTT-1	Early Preads B2
ACAACCAAGAGTCAGC-1	bCAPs
ACAACCAAGAGTGTGC-1	Early Preads B2
ACAACCAAGATGAATC-1	bCAPs
ACAACCAAGCTAAATG-1	Early Preads B4
ACAACCAGTACAGTTC-1	Early Preads B4
ACAACCAGTAGATGTA-1	Early Preads B4
ACAACCAGTCACCTTC-1	Early Preads B3
ACAACCAGTGAGATAT-1	Early Preads B3
ACAACCAGTTAATGAG-1	Early Preads B5
ACAACCATCGACACCG-1	Early Preads B1
ACAACCATCTGAACGT-1	Early Preads B1
ACAAGCTAGAGGTGCT-1	Early Preads B1
ACAAGCTAGTGCTACT-1	Early Preads B2
ACAAGCTCACTCAGAT-1	bCAPs
ACAAGCTCATAAGCAA-1	Early Preads B1
ACAAGCTGTAGAGTTA-1	Early Preads B2
ACAAGCTGTATAGGGC-1	Early Preads B1
ACAAGCTGTGCAAGAC-1	Early Preads B2
ACAAGCTGTTCTTAGG-1	Early Preads B2
ACAAGCTTCCCGATCT-1	Early Preads B3
ACAAGCTTCCGAACGC-1	bCAPs
ACAAGCTTCTATCGCC-1	bCAPs
ACACAGTAGATGCTTC-1	Early Preads B2
ACACAGTCAGAGGTTG-1	Early Preads B5
ACACAGTCAGGTTCAT-1	Early Preads B1
ACACAGTGTCTGGTTA-1	Early Preads B1
ACACAGTGTGAGGCAT-1	Early Preads B1
ACACAGTGTGCCTATA-1	Early Preads B1
ACACAGTTCAATCGGT-1	Early Preads B2
ACACCAAAGACTTAAG-1	bFAPLs
ACACCAATCGCGTGCA-1	Early Preads B2
ACACCAATCTGAGATC-1	Early Preads B1
ACACGCGAGCTAGATA-1	bFAPLs
ACACGCGCAAACGGCA-1	Early Preads B2
ACACGCGCACAGTCAT-1	Early Preads B2
ACACGCGCAGCTGAAG-1	Early Preads B1
ACACGCGGTACGTACT-1	bFAPLs
ACACGCGGTATACCCA-1	Early Preads B1
ACACGCGGTGCTTCAA-1	bCAPs
ACACGCGTCAACGAGG-1	Early Preads B5
ACACGCGTCACTCGAA-1	Early Preads B1
ACACTGACATGCCATA-1	Early Preads B2
ACACTGACATGTCGTA-1	Early Preads B4
ACAGAAAAGTGTAGTA-1	Early Preads B5
ACAGAAACAATGAGCG-1	Early Preads B1
ACAGAAACAGAGGACT-1	bFAPLs
ACAGAAAGTCAGGTGA-1	bFAPLs
ACAGAAAGTTTCGATG-1	Early Preads B3
ACAGAAATCCCACAGG-1	Early Preads B4
ACAGCCGAGGCACTCC-1	Early Preads B5
ACAGCCGAGGGCCAAT-1	Early Preads B1
ACAGCCGCACAAGCCC-1	Early Preads B1
ACAGCCGCAGCAAGAC-1	Early Preads B2
ACAGCCGGTAGTCGTT-1	Early Preads B1
ACAGCCGTCCATACAG-1	Early Preads B5
ACAGCCGTCGTCGCTT-1	Early Preads B5
ACAGCCGTCTCGTGGG-1	Early Preads B2
ACAGCCGTCTTCGGTC-1	Early Preads B5
ACAGGGAAGTTGGGAC-1	Early Preads B4
ACAGGGACACTGAATC-1	bFAPLs
ACAGGGAGTAATTGGA-1	bFAPLs
ACAGGGATCCATTTCA-1	bCAPs
ACAGGGATCTCGGTAA-1	bCAPs
ACATCCCAGCCTGCCA-1	bFAPLs
ACATCCCCATCGATAC-1	bCAPs
ACATCCCGTACCAGAG-1	Early Preads B1
ACATCCCGTCACTAGT-1	Early Preads B3
ACATCCCGTCTTGCTC-1	bCAPs
ACATCCCGTGCCCTTT-1	bFAPLs
ACATCCCTCCACTGAA-1	Early Preads B1
ACATCGAAGCCAAGCA-1	Early Preads B1
ACATCGACATGAAAGT-1	Early Preads B2
ACATGCACAGCTTTCC-1	Early Preads B1
ACATGCATCCACGGGT-1	bCAPs
ACATGCATCTATGCCC-1	Early Preads B2
ACATTTCAGTGCACTT-1	bFAPLs
ACATTTCCAACCTAAC-1	bCAPs
ACATTTCGTCGCAACC-1	bFAPLs
ACATTTCTCGGACGTC-1	bFAPLs
ACCAAACAGCGACAGT-1	Early Preads B4
ACCAAACAGGCCCAAA-1	Early Preads B2
ACCAAACAGGGAGGCA-1	Early Preads B2
ACCAAACCAAATCAGA-1	bCAPs
ACCAAACCAGCATCTA-1	bFAPLs
ACCAAACGTAGTAAGT-1	Early Preads B2
ACCAAACGTTTCCAAG-1	Early Preads B3
ACCAAACTCACTAGCA-1	Early Preads B1
ACCAAACTCTCCATAT-1	Early Preads B1
ACCAACAAGCATGAAT-1	Early Preads B1
ACCAACAGTAGCGCCT-1	Early Preads B1
ACCAACAGTCCCAAAT-1	Early Preads B1
ACCAACAGTTCCACGG-1	Early Preads B2
ACCAACATCCTCTGCA-1	bCAPs
ACCACAAGTAACGATA-1	bCAPs
ACCACAAGTCTAGTGT-1	Early Preads B2
ACCACAAGTTCAAGGG-1	Early Preads B1
ACCACAATCCTTCGAC-1	Early Preads B2
ACCATTTAGTACTCGT-1	bCAPs
ACCATTTGTAAGATCA-1	bFAPLs
ACCATTTGTCGTGTTA-1	Early Preads B2
ACCATTTTCCCTAGGG-1	Early Preads B1
ACCATTTTCTGTGCTC-1	Early Preads B1
ACCCAAAAGGCACCAA-1	Early Preads B1
ACCCAAACAAGACCGA-1	bFAPLs
ACCCAAACAGCCTTCT-1	Early Preads B1
ACCCAAAGTCGATTTG-1	bFAPLs
ACCCAAAGTTCAGCTA-1	Early Preads B2
ACCCAAATCAGACAAA-1	Early Preads B1
ACCCTCAAGGCATGGT-1	Early Preads B3
ACCCTCACAAGGCTTT-1	Early Preads B1
ACCCTCAGTATGCTAC-1	Early Preads B5
ACCCTCAGTGGGCTCT-1	Early Preads B1
ACCCTTGAGCCTTCTC-1	bFAPLs
ACCCTTGAGTCCGCCA-1	bCAPs
ACCCTTGCAGCTTTGA-1	Early Preads B5
ACCCTTGCAGTATTCG-1	Early Preads B1
ACCCTTGGTCTCGACG-1	Early Preads B2
ACCGTTCAGGTCTGGA-1	Early Preads B1
ACCGTTCCAGCAGACA-1	bCAPs
ACCGTTCCATACCACA-1	Early Preads B1
ACCGTTCTCAAAGACA-1	Early Preads B1
ACCGTTCTCCAACCAA-1	bFAPLs
ACCTACCAGCGTGAAC-1	Early Preads B2
ACCTACCAGGATACCG-1	Early Preads B2
ACCTACCAGTCTCCTC-1	Early Preads B5
ACCTACCCATAGGAGC-1	bFAPLs
ACCTACCGTAGACGGT-1	bCAPs
ACCTACCGTTGTAGCT-1	Early Preads B2
ACCTACCTCTGCGAGC-1	Early Preads B2
ACCTGAAAGATCGGTG-1	bCAPs
ACCTGAACAATACGCT-1	bFAPLs
ACCTGAACAATCTGCA-1	Early Preads B1
ACCTGAACATGACTAC-1	Early Preads B1
ACCTGAAGTCACATTG-1	Early Preads B1
ACCTGAATCATGGCCG-1	Early Preads B1
ACCTGAATCCCGTTCA-1	Early Preads B5
ACCTGTCAGACTTCCA-1	bCAPs
ACCTGTCAGGCCCAAA-1	Early Preads B5
ACCTGTCAGTGTTCAC-1	Early Preads B5
ACCTGTCCAGGTGGAT-1	bCAPs
ACCTGTCCATGAGATA-1	Early Preads B5
ACCTGTCGTAAGGAGA-1	Early Preads B2
ACCTGTCGTCAAACGG-1	Early Preads B1
ACCTGTCTCATGACAC-1	Early Preads B1
ACGATCAAGGTTCAGG-1	Early Preads B2
ACGATCACAACACGAG-1	Early Preads B4
ACGATCAGTAACATAG-1	Early Preads B1
ACGATCAGTGAGTGAC-1	Early Preads B3
ACGATCAGTGTCCTAA-1	Early Preads B2
ACGATCATCAGTCTTT-1	Early Preads B1
ACGATCATCGCCAACG-1	bFAPLs
ACGATGTCAGAGTTGG-1	Early Preads B3
ACGATGTTCGAGAAAT-1	Early Preads B5
ACGCACGAGAAACTAC-1	Early Preads B2
ACGCACGCATTAGGCT-1	bCAPs
ACGCACGGTCAAGCGA-1	Early Preads B2
ACGCACGGTGACTCGC-1	Early Preads B3
ACGGAAGCACCGTCTT-1	Early Preads B1
ACGGAAGCAGTCAGTT-1	Early Preads B1
ACGGAAGGTACCAATC-1	Early Preads B3
ACGGAAGGTAGCTAAA-1	Early Preads B1
ACGGAAGGTATGAGGC-1	Early Preads B2
ACGGAAGGTTACAGCT-1	bCAPs
ACGGGTCCAATCGAAA-1	bFAPLs
ACGGTCGAGCACGTCC-1	Early Preads B2
ACGGTCGAGCGTTCAT-1	Early Preads B1
ACGGTCGAGCTTGTGT-1	bCAPs
ACGGTCGCATGTGGTT-1	Early Preads B2
ACGGTCGGTCGTTATG-1	Early Preads B2
ACGGTCGTCACTGGTA-1	Early Preads B3
ACGGTCGTCCACGTGG-1	Early Preads B2
ACGGTCGTCGTCCTTG-1	Early Preads B1
ACGGTCGTCTCATAGG-1	bCAPs
ACGGTTACATCCGTTC-1	bCAPs
ACGTAACAGGTCCCGT-1	Early Preads B5
ACGTAACAGGTGCGAT-1	bCAPs
ACGTAACTCCAGCACG-1	Early Preads B1
ACGTACAAGCCGTTAT-1	Early Preads B1
ACGTACAAGCGTTACT-1	Early Preads B1
ACGTACAAGGTGCTAG-1	Early Preads B5
ACGTAGTAGAAATGGG-1	Early Preads B4
ACGTAGTAGCGTGAAC-1	Early Preads B1
ACGTAGTCATCACCAA-1	Early Preads B3
ACGTAGTCATGAAGGC-1	bFAPLs
ACGTAGTTCCCTCAAC-1	bCAPs
ACGTCCTAGAATAGTC-1	Early Preads B1
ACGTCCTAGAATTGCA-1	Early Preads B1
ACGTCCTAGCAACAAT-1	Early Preads B1
ACGTCCTAGTAGCAAT-1	Early Preads B3
ACGTCCTCAGGTCAGA-1	Early Preads B1
ACGTCCTCAGTTAAAG-1	Early Preads B1
ACGTCCTGTTAGAAAC-1	Early Preads B1
ACGTCCTTCAGATGCT-1	bFAPLs
ACGTCCTTCCATCACC-1	bFAPLs
ACGTCCTTCTACACTT-1	bCAPs
ACGTCCTTCTCCATAT-1	Early Preads B3
ACGTTCCAGAGCCGAT-1	Early Preads B3
ACGTTCCCAAACGTGG-1	Early Preads B1
ACGTTCCCAGGTCAGA-1	Early Preads B4
ACGTTCCGTTTGGAGG-1	Early Preads B1
ACGTTCCTCCAAGGGA-1	Early Preads B2
ACTACGACAACAAAGT-1	bCAPs
ACTACGACATTCTTCA-1	Early Preads B1
ACTACGAGTCAAATCC-1	Early Preads B2
ACTACGAGTTCGGACC-1	Early Preads B2
ACTACGAGTTTGAAAG-1	Early Preads B5
ACTACGATCCACAAGT-1	Early Preads B4
ACTACGATCCCTCATG-1	bCAPs
ACTATCTAGACCGTTT-1	Early Preads B1
ACTATCTCAACAGAGC-1	bCAPs
ACTATCTCACACAGAG-1	bCAPs
ACTATGGAGAGGTCGT-1	Early Preads B1
ACTATGGAGTTCCAGT-1	bCAPs
ACTATGGCAGACCTAT-1	Early Preads B3
ACTATGGCAGTCAGTT-1	Early Preads B1
ACTATGGCATCATGAC-1	Early Preads B1
ACTATGGGTTAAGAAC-1	bCAPs
ACTATGGTCACTCCGT-1	Early Preads B3
ACTATGGTCTTAGGAC-1	Early Preads B2
ACTATTCCAGAAGTTA-1	Early Preads B2
ACTATTCCAGTCGTTA-1	bFAPLs
ACTATTCGTCTGCAAT-1	bFAPLs
ACTATTCGTGTACGCC-1	Early Preads B1
ACTATTCTCAGACCCG-1	Early Preads B1
ACTATTCTCTATTGTC-1	Early Preads B1
ACTATTCTCTCAGTCC-1	bCAPs
ACTCCCAAGACCAAAT-1	Early Preads B1
ACTCCCAAGAGTAACT-1	bFAPLs
ACTCCCAAGATGCAGC-1	bFAPLs
ACTCCCAAGCGCCGTT-1	bFAPLs
ACTCCCACACTGCGTG-1	bCAPs
ACTCCCAGTCACAGAG-1	Early Preads B1
ACTCCCAGTTAGTCGT-1	Early Preads B1
ACTCCCATCATGGCCG-1	Early Preads B1
ACTCCCATCTCCGCAT-1	bFAPLs
ACTCTCGAGACTCTTG-1	Early Preads B1
ACTCTCGCAGTCTTCC-1	Early Preads B1
ACTCTCGGTACATTGC-1	Early Preads B2
ACTCTCGGTCACGCTG-1	Early Preads B3
ACTCTCGGTCAGTTTG-1	bCAPs
ACTCTCGGTCATCTAG-1	Early Preads B1
ACTCTCGGTGGAATGC-1	Early Preads B2
ACTCTCGTCACGATAC-1	Early Preads B5
ACTGATGAGAAATGGG-1	bCAPs
ACTGATGAGGGCAGAG-1	Early Preads B4
ACTGATGTCAAGAATG-1	bCAPs
ACTGATGTCCGCAGTG-1	Early Preads B1
ACTGATGTCGTGCAGC-1	Early Preads B2
ACTGCAACAGCCTATA-1	Early Preads B3
ACTGTCCAGACTGTTC-1	Early Preads B1
ACTGTCCAGGATCACG-1	bCAPs
ACTGTCCCACCGTGGT-1	bFAPLs
ACTGTCCCACGTAGAG-1	Early Preads B4
ACTGTCCCACTACGGC-1	Early Preads B1
ACTGTCCCACTATCGA-1	Early Preads B2
ACTGTGAGTGCCCAGT-1	Early Preads B1
ACTGTGATCATTGCGA-1	Early Preads B1
ACTTATCAGCTTCATG-1	bCAPs
ACTTATCAGGGCAATC-1	Early Preads B1
ACTTATCAGTTGAAGT-1	Early Preads B1
ACTTATCCATACTTTC-1	Early Preads B2
ACTTATCGTTCCGGTG-1	bFAPLs
ACTTATCTCTACACAG-1	bFAPLs
ACTTCCGAGCTAAACA-1	Early Preads B5
ACTTCCGAGCTATCCA-1	bCAPs
ACTTCCGAGGTCACTT-1	bFAPLs
ACTTCCGAGTCGCCCA-1	Early Preads B1
ACTTCCGCACATACGT-1	Early Preads B5
ACTTCCGCAGCTTCCT-1	Early Preads B1
ACTTCCGTCCCATACC-1	bCAPs
ACTTCGCAGTCCGCGT-1	Early Preads B1
ACTTCGCCAAGCCATT-1	bCAPs
ACTTCGCGTATAGGGC-1	Early Preads B1
ACTTCGCTCACTCTTA-1	bFAPLs
ACTTCGCTCAGGAACG-1	Early Preads B3
ACTTTCAAGCCTCTCT-1	bCAPs
ACTTTCAAGGATGCGT-1	Early Preads B2
ACTTTCACACTCATAG-1	Early Preads B1
ACTTTCACAGAAATCA-1	Early Preads B2
ACTTTCAGTAAGATCA-1	Early Preads B4
ACTTTCAGTGGTTTGT-1	Early Preads B1
ACTTTGTAGGAGAATG-1	Early Preads B3
ACTTTGTCACGTGAGA-1	Early Preads B1
ACTTTGTTCGACGCTG-1	Early Preads B2
AGAAATGAGAACGTGC-1	Early Preads B2
AGAAATGCAATTGAAG-1	bFAPLs
AGAAATGCATCAACCA-1	Early Preads B1
AGAAATGGTCATCAGT-1	bCAPs
AGAAATGGTCTGTGCG-1	Early Preads B1
AGAAATGGTGGGTATG-1	Early Preads B3
AGAAATGTCCAACTAG-1	bCAPs
AGAAATGTCGTAACAC-1	Early Preads B3
AGAAATGTCTAGCATG-1	Early Preads B1
AGAAATGTCTTTCTAG-1	bFAPLs
AGAACAAAGGTAGACC-1	Early Preads B1
AGAACAAAGGTAGTCG-1	Early Preads B1
AGAACAAAGTGCTCGC-1	Early Preads B2
AGAACAACAAACAGGC-1	Early Preads B1
AGAACAACAGTGTGGA-1	Early Preads B1
AGAACAACATAACTCG-1	Early Preads B5
AGAACAAGTTCAGTAC-1	bFAPLs
AGAACAATCGGTCATA-1	Early Preads B2
AGAACCTAGCAAATGT-1	bCAPs
AGAACCTAGCACTCTA-1	Early Preads B3
AGAACCTAGGACAACC-1	Early Preads B4
AGAACCTAGGCGCTCT-1	bFAPLs
AGAACCTCAGCATTGT-1	Early Preads B2
AGAACCTCAGGCTTGC-1	Early Preads B1
AGAACCTGTGTAGTGG-1	Early Preads B2
AGAACCTGTGTGTCGC-1	Early Preads B2
AGAACCTTCTGAGGTT-1	Early Preads B4
AGAAGCGAGATGTAGT-1	Early Preads B2
AGAAGCGAGGTCGTCC-1	Early Preads B1
AGAAGCGCAACCGACC-1	Early Preads B2
AGAAGCGCAGGTCAGA-1	Early Preads B1
AGAAGCGCATGAATAG-1	bFAPLs
AGAAGCGCATGTGCCG-1	Early Preads B2
AGAAGCGGTACGACTT-1	bCAPs
AGAAGCGGTAGTGCGA-1	Early Preads B2
AGAAGCGGTCACTAGT-1	bFAPLs
AGAAGCGGTCAGCGTC-1	Early Preads B1
AGAAGCGTCCGTATGA-1	Early Preads B2
AGAAGTAAGGAGATAG-1	Early Preads B3
AGAAGTACACTGCGAC-1	Early Preads B3
AGAAGTAGTCTCTCTG-1	bFAPLs
AGAAGTAGTTAAGCAA-1	bCAPs
AGAAGTATCCAGTGTA-1	Early Preads B2
AGAAGTATCTGCTTAT-1	bFAPLs
AGACAAAAGCTCATAC-1	Early Preads B4
AGACAAACATGTTTGG-1	bFAPLs
AGACACTAGGCAATGC-1	Early Preads B4
AGACACTCAAGGAGTC-1	Early Preads B1
AGACACTCACCCTGTT-1	bCAPs
AGACACTCATCACAGT-1	Early Preads B3
AGACACTGTCCGGCAT-1	bCAPs
AGACAGGAGACTCTTG-1	Early Preads B2
AGACAGGAGGATCACG-1	bFAPLs
AGACAGGCAGCTGCCA-1	Early Preads B1
AGACAGGCAGTCAGTT-1	Early Preads B1
AGACAGGGTCGGCTAC-1	Early Preads B3
AGACCATAGTCCCAGC-1	bCAPs
AGACCATGTGTGAGCA-1	Early Preads B2
AGACCATTCAGAATAG-1	Early Preads B2
AGACCCGAGCATATGA-1	Early Preads B4
AGACCCGAGCGTTACT-1	Early Preads B2
AGACCCGAGGCTTAAA-1	Early Preads B3
AGACCCGCACTACTTT-1	Early Preads B3
AGACCCGCACTAGGTT-1	Early Preads B1
AGACCCGGTAAGTCAA-1	bFAPLs
AGACCCGTCCTAACAG-1	bFAPLs
AGACCCGTCGCCGAAC-1	Early Preads B1
AGACTCAAGATGATTG-1	bFAPLs
AGACTCAAGCCAAGCA-1	Early Preads B1
AGACTCAAGGCCTGAA-1	Early Preads B1
AGACTCAAGGTGAGAA-1	Early Preads B4
AGACTCAAGTGTAGTA-1	Early Preads B3
AGACTCAGTATGCTAC-1	Early Preads B3
AGACTCAGTGTCATCA-1	Early Preads B2
AGACTCAGTTCTTGCC-1	Early Preads B1
AGACTCATCATCCTAT-1	Early Preads B5
AGAGAATAGACACACG-1	Early Preads B1
AGAGAATAGCCTATTG-1	Early Preads B2
AGAGAATAGCGCAATG-1	Early Preads B4
AGAGAATAGCGCTGCT-1	Early Preads B2
AGAGAATAGGTATTGA-1	bFAPLs
AGAGAATAGTGAGTGC-1	Early Preads B1
AGAGAATCAACAACAA-1	Early Preads B5
AGAGAATGTTCGGTAT-1	Early Preads B5
AGAGAATGTTGCTCAA-1	Early Preads B4
AGAGAGCAGACTTCCA-1	Early Preads B4
AGAGAGCAGAGCATCG-1	bFAPLs
AGAGAGCAGCAATAAC-1	Early Preads B1
AGAGAGCAGTCTCTGA-1	Early Preads B2
AGAGAGCCAGCTACCG-1	bCAPs
AGAGAGCCAGGTGACA-1	Early Preads B1
AGAGAGCCAGGTTACT-1	Early Preads B1
AGAGAGCCAGTTGGTT-1	Early Preads B3
AGAGAGCCATGACTTG-1	bCAPs
AGAGAGCCATTGCCGG-1	bCAPs
AGAGAGCGTTCAACGT-1	Early Preads B1
AGAGAGCTCATCGTAG-1	Early Preads B2
AGAGAGCTCGCAATGT-1	bFAPLs
AGAGCAGAGCGCGTTC-1	Early Preads B5
AGAGCAGGTATGCGGA-1	Early Preads B2
AGAGCAGGTTCAACGT-1	bCAPs
AGAGCAGTCACCCTCA-1	Early Preads B3
AGAGCCCGTACTCCGG-1	Early Preads B2
AGAGCCCGTATACCTG-1	Early Preads B2
AGAGCCCGTGGACTAG-1	Early Preads B4
AGAGCCCGTTCTCTCG-1	Early Preads B3
AGAGCCCTCAGAATAG-1	Early Preads B1
AGATAGAAGCAAGCCA-1	Early Preads B2
AGATAGACACTACAGT-1	Early Preads B2
AGATAGACACTCCCTA-1	Early Preads B1
AGATAGATCCCTAGGG-1	Early Preads B2
AGATCCAAGATAGCTA-1	Early Preads B2
AGATCCAAGGTAGTAT-1	bFAPLs
AGATCCACACGCGCTA-1	Early Preads B2
AGATCCAGTAGCACAG-1	Early Preads B1
AGATCCAGTCTCAGGC-1	Early Preads B2
AGATCCAGTGCTATTG-1	Early Preads B2
AGATCCAGTGGAGGTT-1	Early Preads B2
AGATCCAGTTTGAACC-1	bFAPLs
AGATCCATCTCAACGA-1	bCAPs
AGATCGTGTTTGAACC-1	bFAPLs
AGATCGTTCCATTGGA-1	bFAPLs
AGATGAAAGACTGTTC-1	Early Preads B3
AGATGAAAGACTTCAC-1	Early Preads B4
AGATGAAAGCTGACCC-1	Early Preads B2
AGATGAAAGTGCCAGA-1	Early Preads B2
AGATGAAGTACTTCCC-1	bFAPLs
AGATGAAGTAGCTAAA-1	Early Preads B2
AGATGAAGTATGCTAC-1	bCAPs
AGATGAAGTGAAGCTG-1	Early Preads B4
AGATGAAGTGATAGTA-1	Early Preads B1
AGATGAAGTGCAGGAT-1	Early Preads B2
AGATGAATCACCTTGC-1	Early Preads B1
AGATGAATCGCTCATC-1	bCAPs
AGATGAATCGGCGATC-1	bFAPLs
AGATGCTAGCATCGAG-1	Early Preads B2
AGATGCTAGCGTGTTT-1	Early Preads B5
AGATGCTAGGTGCTGA-1	Early Preads B1
AGATGCTCACTATCGA-1	bCAPs
AGATGCTCATCCAACA-1	bFAPLs
AGATGCTGTTCAGGTT-1	bCAPs
AGCATCAAGCACCCAC-1	bCAPs
AGCATCAAGGGAGAAT-1	Early Preads B3
AGCATCACAACCGCTG-1	Early Preads B5
AGCATCACAATTCACG-1	Early Preads B1
AGCATCAGTCGTCAGC-1	bCAPs
AGCATCATCCGTGTCT-1	Early Preads B2
AGCATCATCGTGCACG-1	bFAPLs
AGCCAATAGAGCTGCA-1	Early Preads B4
AGCCAATAGTGAGGCT-1	bCAPs
AGCCAATCAAGAGTGC-1	bCAPs
AGCCAATCATACCAGT-1	Early Preads B4
AGCCAATCATCAACCA-1	Early Preads B1
AGCCAATGTGAGTAGC-1	Early Preads B2
AGCCACGAGTGGATAT-1	Early Preads B3
AGCCACGCACCAAATC-1	Early Preads B1
AGCCACGGTAGCTTTG-1	Early Preads B2
AGCCACGTCGCACTCT-1	Early Preads B2
AGCCAGCAGCGATCGA-1	bCAPs
AGCCAGCCAATTCTCT-1	Early Preads B1
AGCCAGCTCCCATGGG-1	Early Preads B2
AGCGATTAGCAGCGAT-1	Early Preads B1
AGCGATTAGTAAACAC-1	Early Preads B5
AGCGATTAGTGCGCTC-1	Early Preads B2
AGCGATTCAATACAGA-1	Early Preads B3
AGCGATTGTAATTAGG-1	Early Preads B5
AGCGATTGTCCCGTGA-1	Early Preads B2
AGCGATTGTTGCCGCA-1	bCAPs
AGCGATTTCAAATAGG-1	bCAPs
AGCGATTTCGCCTCTA-1	bFAPLs
AGCGCCAAGTGGACTG-1	Early Preads B1
AGCGCCACACTGGAAG-1	bFAPLs
AGCGCCACAGCGTTGC-1	Early Preads B3
AGCGCCACATCTCATT-1	Early Preads B1
AGCGCCAGTGCTGCAC-1	Early Preads B1
AGCGCCATCAGACCGC-1	Early Preads B4
AGCGCCATCCTACCAC-1	Early Preads B5
AGCGCTGAGAATTTGG-1	Early Preads B4
AGCGCTGCAGGACTAG-1	Early Preads B3
AGCGCTGCATGTAACC-1	Early Preads B3
AGCGCTGGTCACCTTC-1	Early Preads B1
AGCGCTGTCGAGAGAC-1	bFAPLs
AGCGCTGTCTCGTGAA-1	Early Preads B5
AGCGTATAGCACGGAT-1	Early Preads B1
AGCGTATCACAAATAG-1	Early Preads B2
AGCGTATGTATCCCAA-1	bCAPs
AGCGTATGTCTCTCCA-1	Early Preads B1
AGCGTATTCCATAGAC-1	Early Preads B3
AGCGTATTCTGGAGAG-1	Early Preads B2
AGCTACAAGCGATGAC-1	Early Preads B1
AGCTACAAGCGTTAGG-1	Early Preads B2
AGCTACAAGGTGGGTT-1	Early Preads B4
AGCTACAAGTGCTAGG-1	Early Preads B1
AGCTACACACTTTAGG-1	Early Preads B5
AGCTACATCTTCCAGC-1	Early Preads B1
AGCTACATCTTGGAAC-1	Early Preads B1
AGCTCAAAGCCGTCGT-1	Early Preads B2
AGCTCAAAGTAAGAGG-1	bCAPs
AGCTCAACACGCTGAC-1	Early Preads B3
AGCTCAAGTGAATTAG-1	bCAPs
AGCTCAATCCATACAG-1	Early Preads B5
AGCTCAATCGCCGAAC-1	bCAPs
AGCTCAATCTAACGGT-1	Early Preads B1
AGCTTCCAGCACAAAT-1	Early Preads B1
AGCTTCCGTAACAGGC-1	Early Preads B2
AGCTTCCGTTAGAAAC-1	Early Preads B2
AGCTTCCTCCCTTCCC-1	Early Preads B1
AGGAAATAGGGCTGAT-1	Early Preads B1
AGGAAATAGTTACGTC-1	Early Preads B1
AGGAAATCAAGGTCGA-1	Early Preads B2
AGGAAATCAGACCTGC-1	bCAPs
AGGAAATCATCCTAAG-1	Early Preads B4
AGGAAATCATGGACAG-1	Early Preads B1
AGGAAATGTATCGATC-1	Early Preads B2
AGGAAATGTGAATTGA-1	bFAPLs
AGGAAATGTTATGACC-1	Early Preads B4
AGGAAATTCATACAGC-1	Early Preads B2
AGGAAATTCATTTGCT-1	Early Preads B3
AGGAAATTCCTACCGT-1	Early Preads B1
AGGAAATTCTATTTCG-1	Early Preads B1
AGGAATAAGGGTGAAA-1	Early Preads B1
AGGAATAAGTATAGGT-1	Early Preads B2
AGGAATAAGTTGTAAG-1	Early Preads B2
AGGAATAGTCCGGTGT-1	bCAPs
AGGAATAGTCGTACTA-1	Early Preads B1
AGGAATATCAAGTGGG-1	bCAPs
AGGAATATCGCCACTT-1	Early Preads B1
AGGAATATCGTAGGGA-1	Early Preads B3
AGGACGAAGCGCCTCA-1	Early Preads B2
AGGACGAAGGACATCG-1	Early Preads B3
AGGACGACACCCTATC-1	bCAPs
AGGACGACATGTTCGA-1	Early Preads B1
AGGACGAGTATGAAGT-1	Early Preads B3
AGGACGAGTCAACATC-1	Early Preads B3
AGGACGAGTTCTCCAC-1	Early Preads B2
AGGACGATCTGAGAAA-1	Early Preads B2
AGGACGATCTTTGCAT-1	bFAPLs
AGGACTTAGGGCGAGA-1	Early Preads B1
AGGACTTTCGCTACGG-1	Early Preads B2
AGGACTTTCGCTGCGA-1	Early Preads B1
AGGAGGTAGGAGGTTC-1	Early Preads B2
AGGAGGTCACTACCCT-1	bCAPs
AGGAGGTGTAGTAAGT-1	bFAPLs
AGGAGGTTCACTCTTA-1	Early Preads B1
AGGAGGTTCCGCGATG-1	Early Preads B1
AGGAGGTTCCGTAGGC-1	bCAPs
AGGATAAAGCTGCCAC-1	Early Preads B1
AGGATAAAGGAGATAG-1	bFAPLs
AGGATAAAGGCCTAAG-1	bFAPLs
AGGATAACAAGACTGG-1	Early Preads B1
AGGATAACACTGGCCA-1	Early Preads B2
AGGATAACAGATTAAG-1	Early Preads B4
AGGATAAGTCGATTCA-1	bCAPs
AGGATAAGTCTCAGAT-1	Early Preads B2
AGGATAAGTTGGCTAT-1	bFAPLs
AGGATCTAGAGCAGTC-1	Early Preads B3
AGGATCTAGTCTGCGC-1	Early Preads B1
AGGATCTCAACCAACT-1	bFAPLs
AGGATCTCATCCTATT-1	Early Preads B1
AGGATCTGTAGAATGT-1	Early Preads B2
AGGATCTGTTGTGGCC-1	bFAPLs
AGGCATTAGGAAGTAG-1	bCAPs
AGGCATTAGTGTACCT-1	Early Preads B2
AGGCATTCAAGCACAG-1	Early Preads B1
AGGCATTCAGACATCT-1	Early Preads B1
AGGCATTCAGCTCGGT-1	Early Preads B2
AGGCATTGTATGGAGC-1	bFAPLs
AGGCATTTCTAGTTCT-1	bCAPs
AGGCCACAGCTCACTA-1	bFAPLs
AGGCCACTCCATAGAC-1	Early Preads B1
AGGCCACTCGCTCCTA-1	Early Preads B2
AGGCTGCAGACGGAAA-1	Early Preads B1
AGGCTGCAGTTGGCGA-1	Early Preads B1
AGGCTGCCAAGCGAGT-1	Early Preads B2
AGGCTGCCAAGGTCGA-1	Early Preads B5
AGGCTGCCATCGCTAA-1	Early Preads B1
AGGCTGCCATCTGGGC-1	Early Preads B1
AGGCTGCGTGAGGCAT-1	Early Preads B4
AGGCTGCTCACCGACG-1	bCAPs
AGGCTGCTCGGCTCTT-1	Early Preads B2
AGGGAGTCATTGTACG-1	Early Preads B4
AGGGAGTGTAACGGTG-1	Early Preads B1
AGGGAGTGTCAACCAT-1	Early Preads B5
AGGGAGTTCACCGCTT-1	Early Preads B2
AGGGAGTTCTAGTACG-1	bFAPLs
AGGGAGTTCTCGGTAA-1	Early Preads B2
AGGGCCTAGCAAGTCG-1	Early Preads B2
AGGGCCTAGGTTAGTA-1	Early Preads B1
AGGGCCTTCGAAGTGG-1	Early Preads B4
AGGGCTCAGACGCAGT-1	Early Preads B5
AGGGCTCAGCTAATGA-1	Early Preads B1
AGGGCTCAGGATTACA-1	Early Preads B2
AGGGCTCCAAAGTATG-1	Early Preads B1
AGGGCTCGTAGATTGA-1	Early Preads B2
AGGGCTCGTCAGGTGA-1	bCAPs
AGGGCTCGTTATAGCC-1	Early Preads B1
AGGGCTCGTTCAACGT-1	bCAPs
AGGGCTCTCAACACGT-1	bCAPs
AGGGCTCTCTCATGCC-1	Early Preads B1
AGGGTCCAGTATGGCG-1	Early Preads B4
AGGGTCCCATGACGAG-1	Early Preads B1
AGGGTCCTCATGAGGG-1	Early Preads B3
AGGGTCCTCCTGGGAC-1	Early Preads B1
AGGGTCCTCGCCGATG-1	bCAPs
AGGGTCCTCGTAGTCA-1	Early Preads B1
AGGGTGAGTATACAGA-1	Early Preads B2
AGGGTGAGTCCCTAAA-1	bFAPLs
AGGGTGATCGAAACAA-1	Early Preads B1
AGGGTGATCTAGGCCG-1	Early Preads B1
AGGGTGATCTCGTCAC-1	bCAPs
AGGGTGATCTGCCTGT-1	Early Preads B4
AGGGTTTAGAGCGACT-1	Early Preads B2
AGGGTTTGTCTTCTAT-1	Early Preads B2
AGGGTTTTCCACGGGT-1	Early Preads B2
AGGGTTTTCTGTCGTC-1	Early Preads B2
AGGTAGGAGATCGCTT-1	bFAPLs
AGGTAGGAGGGAGATA-1	Early Preads B2
AGGTAGGCAACAACAA-1	Early Preads B3
AGGTAGGGTGTTTGCA-1	bFAPLs
AGGTAGGGTTACGTAC-1	bCAPs
AGGTAGGGTTCCATTT-1	bFAPLs
AGGTAGGTCGCTTGCT-1	Early Preads B3
AGGTAGGTCGGCTATA-1	bFAPLs
AGGTAGGTCTACTTCA-1	bCAPs
AGGTCATAGAGTATAC-1	Early Preads B1
AGGTCATAGATCCTAC-1	Early Preads B2
AGGTCATAGCCACCGT-1	Early Preads B4
AGGTCATCACATTCTT-1	Early Preads B1
AGGTCATCATCGGAGA-1	bCAPs
AGGTCATCATGTCTAG-1	Early Preads B1
AGGTCTACAAAGGCGT-1	Early Preads B1
AGGTCTACACCTCAGG-1	Early Preads B1
AGGTCTACATTACGGT-1	Early Preads B1
AGGTCTAGTATAGGAT-1	Early Preads B2
AGGTCTATCGAACTCA-1	Early Preads B3
AGGTGTTAGAAGAACG-1	Early Preads B5
AGGTGTTAGAGATTCA-1	Early Preads B1
AGGTGTTAGCCTGAAG-1	bFAPLs
AGGTGTTAGGAACGTC-1	Early Preads B2
AGGTGTTCACCCTAAA-1	bFAPLs
AGGTGTTTCCAACTGA-1	bFAPLs
AGGTGTTTCGACCATA-1	Early Preads B1
AGGTGTTTCGTTGCCT-1	Early Preads B1
AGGTGTTTCTTAGCAG-1	bFAPLs
AGGTTACGTCGATGCC-1	bCAPs
AGGTTACTCGAGATGG-1	Early Preads B1
AGGTTGTAGTATAGGT-1	Early Preads B2
AGGTTGTGTCGTGCCA-1	Early Preads B2
AGGTTGTTCAGCGGAA-1	Early Preads B1
AGTAACCCAGCAGTAG-1	bFAPLs
AGTAACCTCCGTAATG-1	Early Preads B4
AGTACCAAGCGGATCA-1	Early Preads B2
AGTACCAAGGGAGTTC-1	Early Preads B2
AGTACCACAAACTAAG-1	bFAPLs
AGTACCACAAAGGCGT-1	bFAPLs
AGTACCACACTGGACC-1	Early Preads B4
AGTACCACAGATAAAC-1	Early Preads B2
AGTACCAGTCCACTTC-1	bFAPLs
AGTACCAGTCGGTAAG-1	Early Preads B5
AGTACCAGTGGTCTGC-1	bFAPLs
AGTACCATCCACGTAA-1	bFAPLs
AGTACCATCCATAGGT-1	Early Preads B2
AGTACCATCCCGAAAT-1	Early Preads B1
AGTACCATCCCTCTCC-1	bCAPs
AGTACCATCTCGGGAC-1	Early Preads B2
AGTACTGAGAAGCGCT-1	bCAPs
AGTACTGAGAGTCACG-1	Early Preads B2
AGTACTGAGTCACACT-1	bCAPs
AGTACTGCAGGACAGT-1	Early Preads B1
AGTACTGTCCGCTGTT-1	Early Preads B1
AGTACTGTCTAGCAAC-1	bFAPLs
AGTAGCTAGGTCCAGA-1	Early Preads B2
AGTAGCTCAAGTATAG-1	Early Preads B3
AGTAGCTCACACAGCC-1	Early Preads B4
AGTAGCTTCCATAAGC-1	bFAPLs
AGTAGCTTCTAGAGCT-1	Early Preads B3
AGTAGCTTCTTCCCAG-1	Early Preads B1
AGTAGTCCAACTGGTT-1	Early Preads B1
AGTAGTCCAGCAAGAC-1	Early Preads B2
AGTAGTCGTGTTACTG-1	Early Preads B2
AGTAGTCGTTAATGAG-1	Early Preads B4
AGTAGTCTCGCACGAC-1	bFAPLs
AGTCAACAGAACGCGT-1	bCAPs
AGTCAACAGAATAACC-1	Early Preads B3
AGTCAACAGGTCGTCC-1	Early Preads B3
AGTCAACCAGCGAGTA-1	bCAPs
AGTCAACGTAACAGGC-1	Early Preads B2
AGTCAACGTAGGGTAC-1	Early Preads B2
AGTCACAAGCCGGATA-1	Early Preads B1
AGTCACAAGGGCTTCC-1	Early Preads B1
AGTCACACACCTGTCT-1	Early Preads B2
AGTCACACACTTTAGG-1	bCAPs
AGTCATGAGGTTAGTA-1	Early Preads B3
AGTCATGCAACTTGGT-1	bCAPs
AGTCATGCAATGGCCC-1	bFAPLs
AGTCATGCAGACTCTA-1	Early Preads B2
AGTCATGCAGCCGTCA-1	Early Preads B3
AGTCATGGTAAGATTG-1	bCAPs
AGTCATGTCAAGCCCG-1	Early Preads B1
AGTCTCCCACCAAATC-1	Early Preads B2
AGTCTCCCACTAACCA-1	Early Preads B1
AGTCTCCCACTAGAGG-1	Early Preads B2
AGTCTCCCACTGAGTT-1	Early Preads B2
AGTCTCCGTAATTGGA-1	bFAPLs
AGTCTCCGTGCCCACA-1	Early Preads B1
AGTCTCCTCACGATAC-1	Early Preads B1
AGTCTCCTCGACATCA-1	Early Preads B4
AGTCTCCTCTCTAAGG-1	Early Preads B3
AGTGACTAGTACAGCG-1	Early Preads B2
AGTGACTCACATACTG-1	bFAPLs
AGTGACTGTGAAGCGT-1	Early Preads B2
AGTGACTGTTACCTGA-1	Early Preads B3
AGTGACTTCATCCTGC-1	Early Preads B2
AGTGATCAGATGCTAA-1	Early Preads B1
AGTGATCAGGAATGTT-1	Early Preads B4
AGTGATCAGGACCCAA-1	bCAPs
AGTGATCAGGGCGAGA-1	Early Preads B5
AGTGATCAGGGTTTCT-1	Early Preads B1
AGTGATCCAAGACCGA-1	Early Preads B2
AGTGATCCACATAACC-1	Early Preads B1
AGTGATCGTACATTGC-1	Early Preads B1
AGTGATCTCACCTTGC-1	bFAPLs
AGTGATCTCCCATACC-1	Early Preads B2
AGTGATCTCGCAGATT-1	Early Preads B2
AGTGATCTCTACGCGG-1	Early Preads B3
AGTGCCGAGACTTCAC-1	Early Preads B5
AGTGCCGAGCGATCGA-1	Early Preads B2
AGTGCCGCAAGAGTAT-1	bFAPLs
AGTGCCGCATCACCAA-1	Early Preads B1
AGTGCCGGTCTTCGAA-1	Early Preads B1
AGTGCCGGTTACTCAG-1	Early Preads B2
AGTGCCGGTTTAAGGA-1	Early Preads B1
AGTGCCGTCGTAGCTA-1	Early Preads B2
AGTGCCGTCGTCTACC-1	Early Preads B3
AGTGTTGAGATCGCTT-1	bCAPs
AGTGTTGAGCTGTGCC-1	Early Preads B4
AGTGTTGAGGAAGTGA-1	Early Preads B5
AGTGTTGAGGCTTAAA-1	Early Preads B5
AGTGTTGCAACTTGGT-1	bFAPLs
AGTGTTGGTCATGGCC-1	Early Preads B2
AGTGTTGGTCCTGTCT-1	Early Preads B3
AGTGTTGGTCTGTGAT-1	bCAPs
AGTGTTGGTGACTATC-1	Early Preads B2
AGTTAGCAGCCTGAAG-1	Early Preads B1
AGTTAGCAGTGGTTCT-1	bFAPLs
AGTTAGCGTACAAACA-1	bFAPLs
AGTTAGCTCAGTGTCA-1	Early Preads B2
AGTTAGCTCCACGTGG-1	bCAPs
AGTTCCCGTCCAACGC-1	Early Preads B1
AGTTCCCGTTACCTTT-1	Early Preads B2
AGTTCCCTCGGTGTTA-1	Early Preads B5
AGTTCGAAGCGATGGT-1	Early Preads B1
AGTTCGACAGCATTGT-1	Early Preads B5
AGTTCGACAGCTCGGT-1	bCAPs
AGTTCGAGTGCCCACA-1	Early Preads B2
AGTTCGAGTGTTTCTT-1	Early Preads B1
AGTTCGATCCATTTCA-1	Early Preads B1
ATACCGAAGTCACGAG-1	Early Preads B1
ATACCGACAGAGTGTG-1	Early Preads B1
ATACCGAGTAGCGCTC-1	bFAPLs
ATACCGAGTCGAAGCA-1	Early Preads B1
ATACCTTAGACCTCAT-1	bFAPLs
ATACCTTAGCCAAGTG-1	bCAPs
ATACCTTCAGCGTTGC-1	Early Preads B2
ATACCTTCATCGCTCT-1	Early Preads B2
ATACCTTGTATGGTAA-1	Early Preads B2
ATACCTTTCAAGCCTA-1	Early Preads B1
ATACCTTTCACTCCGT-1	bFAPLs
ATACTTCCAATGTCAC-1	bCAPs
ATACTTCCATAATCGC-1	Early Preads B2
ATACTTCGTGCCGAAA-1	bFAPLs
ATAGACCAGCAAACAT-1	Early Preads B5
ATAGACCCAAATGGCG-1	bCAPs
ATAGACCCACAGCTTA-1	bCAPs
ATAGACCCAGATACTC-1	Early Preads B1
ATAGACCGTATGCGTT-1	Early Preads B2
ATAGAGAAGTCTAACC-1	bCAPs
ATAGAGAAGTGAGTGC-1	Early Preads B2
ATAGAGAGTTCCCACT-1	Early Preads B2
ATAGAGATCAAAGAAC-1	bCAPs
ATAGAGATCTGTCTCG-1	bFAPLs
ATAGGCTAGGAACTCG-1	Early Preads B2
ATAGGCTAGGGTAGCT-1	Early Preads B1
ATAGGCTAGGTAAGGA-1	Early Preads B1
ATAGGCTCAATCTAGC-1	bCAPs
ATAGGCTCACTCCTGT-1	Early Preads B3
ATAGGCTCATCAACCA-1	Early Preads B3
ATAGGCTGTAATGATG-1	Early Preads B3
ATAGGCTGTTGGGTAG-1	Early Preads B1
ATAGGCTTCAGTCACA-1	Early Preads B2
ATATCCTAGCATAGGC-1	bCAPs
ATATCCTCAGCTGTGC-1	Early Preads B2
ATATCCTGTTATAGAG-1	bCAPs
ATATCCTTCAAGTCTG-1	Early Preads B5
ATCACAGAGTGTTGAA-1	bCAPs
ATCACGAAGACTGGGT-1	Early Preads B2
ATCACGACAACAGATA-1	bFAPLs
ATCACGACACCGCTAG-1	Early Preads B2
ATCACGACAGGTGACA-1	Early Preads B1
ATCACGAGTTTACACG-1	bCAPs
ATCACTTAGGGCCCTT-1	Early Preads B1
ATCACTTCAGTACTAC-1	bFAPLs
ATCACTTGTCTGTCAA-1	Early Preads B1
ATCAGGTCAGAGCCCT-1	bCAPs
ATCAGGTGTGTCCCTT-1	bFAPLs
ATCAGGTGTTATTCTC-1	Early Preads B1
ATCATTCGTGGTCTTA-1	bCAPs
ATCATTCTCCGGACGT-1	bFAPLs
ATCCACCGTGAGTCAG-1	bFAPLs
ATCCACCTCACTGCTC-1	Early Preads B3
ATCCCTGAGCTGGAGT-1	Early Preads B4
ATCCCTGAGGACCCAA-1	Early Preads B2
ATCCCTGCAACAAGTA-1	Early Preads B1
ATCCCTGCACGCTATA-1	Early Preads B2
ATCCCTGGTGAATGTA-1	Early Preads B5
ATCCCTGGTGGACCAA-1	Early Preads B1
ATCCCTGTCATACAGC-1	bFAPLs
ATCCCTGTCGGAATTC-1	bCAPs
ATCCCTGTCTAATTCC-1	Early Preads B1
ATCCGTCAGCAATTCC-1	bFAPLs
ATCCGTCCATACCACA-1	Early Preads B1
ATCCGTCCATGACACT-1	Early Preads B1
ATCCGTCGTTGTTTGG-1	Early Preads B2
ATCCGTCTCAGCTGTA-1	bCAPs
ATCCGTCTCGATGCTA-1	Early Preads B1
ATCCTATAGAGGACTC-1	Early Preads B1
ATCCTATAGGTGATCG-1	Early Preads B1
ATCCTATCAAGACCGA-1	Early Preads B3
ATCCTATCATCGGTTA-1	Early Preads B4
ATCCTATGTATCGCGC-1	Early Preads B1
ATCCTATGTGAGACGT-1	Early Preads B3
ATCCTATGTTAAGTCC-1	Early Preads B4
ATCCTATTCCAACTGA-1	Early Preads B2
ATCGATGAGCAGTCTT-1	Early Preads B1
ATCGATGCAAGTGGAC-1	bFAPLs
ATCGATGTCATCACCC-1	Early Preads B5
ATCGATGTCTGCTTTA-1	Early Preads B1
ATCGCCTAGCACTAGG-1	Early Preads B5
ATCGCCTAGGTAACTA-1	bFAPLs
ATCGCCTCACCTGCGA-1	bFAPLs
ATCGCCTCATACCAGT-1	Early Preads B5
ATCGCCTTCGGATTAC-1	bCAPs
ATCGCCTTCGTAACAC-1	Early Preads B1
ATCGCCTTCTCGTTTA-1	bFAPLs
ATCGGATAGCGAGAAA-1	Early Preads B2
ATCGGATTCTTGGCTC-1	Early Preads B2
ATCGGCGCAAGACTGG-1	Early Preads B2
ATCGGCGCAGTGAGCA-1	Early Preads B2
ATCGGCGGTAAGGTCG-1	Early Preads B2
ATCGGCGGTAGCGAGT-1	Early Preads B1
ATCGGCGGTATTGAGA-1	bCAPs
ATCGGCGGTCAAGTTC-1	Early Preads B2
ATCGGCGGTCGCTGCA-1	bCAPs
ATCGGCGGTCGGCCTA-1	Early Preads B2
ATCGGCGGTTCGGTTA-1	Early Preads B2
ATCGGCGGTTGTAGCT-1	bCAPs
ATCGTAGAGAGATCGC-1	bFAPLs
ATCGTAGAGAGATTCA-1	bCAPs
ATCGTAGAGATCCGAG-1	Early Preads B2
ATCGTAGAGCAACCAG-1	Early Preads B1
ATCGTAGCAGTATGAA-1	Early Preads B1
ATCGTAGTCTGGCCGA-1	Early Preads B3
ATCGTCCAGGTAAGGA-1	Early Preads B1
ATCGTCCAGTTAACGA-1	Early Preads B5
ATCGTCCCAACCTATG-1	Early Preads B1
ATCGTCCGTCGAACAG-1	Early Preads B2
ATCGTCCGTTGACTGT-1	Early Preads B3
ATCGTCCGTTGTTGCA-1	Early Preads B2
ATCGTCCGTTTGTGGT-1	bCAPs
ATCGTCCTCGCCTTTG-1	Early Preads B2
ATCGTGAAGATCCTAC-1	Early Preads B3
ATCGTGAAGGCACTAG-1	Early Preads B2
ATCGTGAAGTGGATTA-1	bCAPs
ATCGTGACACGTAGAG-1	Early Preads B1
ATCGTGAGTAACTGCT-1	bFAPLs
ATCGTGATCGACGAGA-1	Early Preads B3
ATCGTGATCGCCTATC-1	bFAPLs
ATCTCTAGTGAGGATC-1	Early Preads B1
ATCTCTATCGTGCTCT-1	bCAPs
ATCTTCAAGCACTGGA-1	Early Preads B5
ATCTTCACATATGGCT-1	Early Preads B1
ATCTTCAGTACCCACG-1	bCAPs
ATCTTCAGTACGCTAT-1	Early Preads B3
ATCTTCAGTCTAACTG-1	bFAPLs
ATCTTCAGTTGGGAAC-1	Early Preads B4
ATCTTCATCCTTGGAA-1	Early Preads B2
ATCTTCATCGACATCA-1	bCAPs
ATCTTCATCTATACGG-1	bFAPLs
ATCTTCATCTCGTTTA-1	bFAPLs
ATGAAAGAGCAGTAAT-1	Early Preads B3
ATGAAAGAGTGTCATC-1	bFAPLs
ATGAAAGGTTCGGGTC-1	Early Preads B2
ATGAAAGTCAAACCCA-1	Early Preads B1
ATGAAAGTCACACCGG-1	Early Preads B2
ATGAAAGTCGACGATT-1	Early Preads B2
ATGACCAAGCGATCGA-1	bFAPLs
ATGACCAAGTCTGTAC-1	Early Preads B1
ATGACCACACAAAGCG-1	Early Preads B5
ATGACCACAGTAGTTC-1	Early Preads B2
ATGACCAGTGGCGTAA-1	bFAPLs
ATGACCAGTTATAGCC-1	Early Preads B4
ATGACCATCACCTACC-1	bCAPs
ATGAGGGGTACGTTCA-1	Early Preads B3
ATGAGGGTCGAGAACG-1	bFAPLs
ATGAGGGTCGAGATGG-1	bCAPs
ATGAGGGTCGGTAGGA-1	bFAPLs
ATGAGGGTCGGTCTGG-1	bCAPs
ATGAGGGTCTGAGGTT-1	Early Preads B1
ATGAGTCCATGGGTTT-1	bCAPs
ATGAGTCGTCGGAACA-1	bCAPs
ATGAGTCTCTTCGACC-1	bFAPLs
ATGATCGAGCAGGTCA-1	bCAPs
ATGATCGAGTAATTGG-1	Early Preads B2
ATGATCGCACAGTACT-1	Early Preads B1
ATGATCGGTACAGTTC-1	bFAPLs
ATGATCGTCCCTCGTA-1	Early Preads B1
ATGATCGTCGCTTAAG-1	Early Preads B4
ATGCATGCAATGTCTG-1	bFAPLs
ATGCATGCAGACATCT-1	Early Preads B1
ATGCATGGTCTTTCTA-1	Early Preads B2
ATGCATGGTGCCCGTA-1	bFAPLs
ATGCATGTCTTGGTCC-1	Early Preads B1
ATGCCTCAGACTGTTC-1	Early Preads B1
ATGCCTCCAGCCGTCA-1	Early Preads B2
ATGCCTCGTAGCTTAC-1	Early Preads B1
ATGCCTCGTCTAGGTT-1	Early Preads B1
ATGCCTCGTGACTAAA-1	Early Preads B2
ATGCCTCGTGATCGTT-1	Early Preads B3
ATGCCTCGTTCAGTAC-1	Early Preads B5
ATGCCTCTCAGGCGAA-1	Early Preads B3
ATGCCTCTCGCGGTAC-1	bCAPs
ATGCGATAGTATGACA-1	Early Preads B1
ATGCGATCAAGTGACG-1	Early Preads B2
ATGCGATCAGCTCATA-1	Early Preads B1
ATGCGATCATTGGGAG-1	Early Preads B2
ATGCGATGTTAGTCGT-1	Early Preads B3
ATGCGATTCCGCGAGT-1	Early Preads B1
ATGGAGGAGAGAGCAA-1	Early Preads B2
ATGGAGGAGGATCATA-1	bCAPs
ATGGAGGAGTAAGACT-1	bCAPs
ATGGAGGCAATACGAA-1	bFAPLs
ATGGAGGGTCACTCGG-1	Early Preads B1
ATGGAGGTCGAAATCC-1	Early Preads B5
ATGGATCAGATGTTCC-1	Early Preads B3
ATGGATCAGCACACCC-1	bFAPLs
ATGGATCCAATAGGGC-1	Early Preads B4
ATGGATCCAGTAGAAT-1	Early Preads B3
ATGGATCCATCAGCTA-1	Early Preads B1
ATGGATCGTACGAAAT-1	bCAPs
ATGGATCTCATCCTAT-1	bFAPLs
ATGGGAGAGGTGCAGT-1	Early Preads B3
ATGGGAGCAGAGACTG-1	bCAPs
ATGGGAGCATCCGGTG-1	Early Preads B2
ATGGGAGCATCGGATT-1	Early Preads B3
ATGGGAGGTAGGGTAC-1	Early Preads B1
ATGGGAGGTGGATCGA-1	Early Preads B2
ATGGGAGGTTGGCTAT-1	Early Preads B1
ATGGGAGTCAGCGGAA-1	Early Preads B2
ATGGGAGTCGTCAGAT-1	bCAPs
ATGGGTTAGACCTGGA-1	Early Preads B5
ATGGGTTGTCCACTCT-1	bFAPLs
ATGGGTTGTCGTTGCG-1	Early Preads B2
ATGGTTGCAAACAGGC-1	Early Preads B4
ATGGTTGCAAGGTCAG-1	Early Preads B2
ATGGTTGCATCCTGTC-1	bCAPs
ATGGTTGCATCGCTGG-1	Early Preads B1
ATGGTTGGTACAAGCG-1	Early Preads B2
ATGGTTGGTCAACACT-1	bCAPs
ATGGTTGTCATTTCGT-1	Early Preads B2
ATGGTTGTCCTATTGT-1	Early Preads B4
ATGGTTGTCGCGTTTC-1	Early Preads B2
ATGGTTGTCGTTGTAG-1	bFAPLs
ATGGTTGTCTCGAGTA-1	Early Preads B3
ATGTCCCAGCGCCTAC-1	bCAPs
ATGTCCCAGGAACTAT-1	bCAPs
ATGTCCCAGGAAGTAG-1	Early Preads B2
ATGTCCCAGTGCAAAT-1	bFAPLs
ATGTCCCCAATCTAGC-1	bCAPs
ATGTCCCCAGCGTATT-1	Early Preads B4
ATGTCCCGTATGATCC-1	bCAPs
ATGTCCCTCATCTGTT-1	Early Preads B1
ATGTCCCTCCTGTTGC-1	bCAPs
ATGTCCCTCGGACCAC-1	Early Preads B1
ATGTCCCTCTGGCTGG-1	Early Preads B1
ATGTCTTAGTAACAGT-1	bCAPs
ATGTCTTCAAGGAGTC-1	Early Preads B2
ATGTCTTCATTGAAGA-1	bFAPLs
ATTACCTGTACGATTC-1	Early Preads B1
ATTACCTGTGCAACAG-1	Early Preads B4
ATTACCTTCAAGGACG-1	Early Preads B1
ATTACCTTCGCTGCGA-1	Early Preads B1
ATTACTCCAAGGTACG-1	Early Preads B5
ATTACTCCACATGACT-1	Early Preads B2
ATTACTCCAGGCTACC-1	Early Preads B1
ATTACTCGTAGGCAGT-1	Early Preads B2
ATTACTCGTGCCCGTA-1	bFAPLs
ATTACTCTCCGATCTC-1	Early Preads B2
ATTACTCTCCTATTGT-1	Early Preads B1
ATTATCCAGACCTCAT-1	Early Preads B1
ATTATCCGTAGCTGAG-1	Early Preads B5
ATTATCCTCGTGGCGT-1	Early Preads B2
ATTCACTAGACTCGAG-1	Early Preads B1
ATTCACTCAACCACGC-1	Early Preads B1
ATTCAGGAGTCGAGGT-1	bFAPLs
ATTCAGGCAGGTAGTG-1	Early Preads B1
ATTCAGGCATCCTATT-1	Early Preads B1
ATTCAGGGTAGTTACC-1	bFAPLs
ATTCAGGGTCATCGGC-1	Early Preads B1
ATTCAGGGTGCACATT-1	Early Preads B4
ATTCAGGGTGTTAGCT-1	Early Preads B3
ATTCAGGTCATGGAGG-1	Early Preads B1
ATTCAGGTCCAGTTCC-1	bFAPLs
ATTCAGGTCCGCATAA-1	Early Preads B1
ATTCATCAGACAGCGT-1	bCAPs
ATTCATCAGACGTCGA-1	Early Preads B1
ATTCATCAGGGACAGG-1	bFAPLs
ATTCATCAGGTTCCGC-1	bCAPs
ATTCATCCAACGCATT-1	bFAPLs
ATTCATCCACGACCTG-1	bCAPs
ATTCATCGTTGGTAGG-1	bCAPs
ATTCATCTCTTACGTT-1	bCAPs
ATTCCATAGGCTCAAG-1	Early Preads B1
ATTCCATAGTCGCGAA-1	Early Preads B2
ATTCCATCACTTGGGC-1	bFAPLs
ATTCCATGTCACGACC-1	Early Preads B2
ATTCCATTCACTCTTA-1	Early Preads B1
ATTCCCGAGGAAACGA-1	Early Preads B2
ATTCCCGAGGGAGGCA-1	Early Preads B2
ATTCCCGCAGACAAGC-1	bCAPs
ATTCCCGTCAAGCTTG-1	Early Preads B1
ATTCCCGTCACGACTA-1	Early Preads B2
ATTCCTAAGCTCCACG-1	Early Preads B4
ATTCCTAAGGATGCGT-1	Early Preads B1
ATTCCTATCAATCAGC-1	Early Preads B1
ATTCCTATCCCTTCCC-1	Early Preads B1
ATTCGTTAGATGATTG-1	bCAPs
ATTCGTTCATACCATG-1	Early Preads B1
ATTCGTTGTCTCACGG-1	Early Preads B5
ATTCGTTGTCTTCTAT-1	bCAPs
ATTCGTTGTGGTTTGT-1	Early Preads B1
ATTCGTTGTGTACATC-1	Early Preads B2
ATTCGTTGTGTTCATG-1	Early Preads B2
ATTCTACAGGAAAGGT-1	Early Preads B4
ATTCTACCAACGTTAC-1	Early Preads B1
ATTCTACCACTGAGGA-1	bCAPs
ATTCTACCAGAGCCCT-1	bFAPLs
ATTCTACTCACGGAGA-1	Early Preads B1
ATTCTACTCCTCGATC-1	bCAPs
ATTCTACTCGTAGCCG-1	Early Preads B3
ATTCTACTCTCTTGCG-1	Early Preads B4
ATTCTACTCTTGCGCT-1	Early Preads B1
ATTCTTGAGTAGGAAG-1	Early Preads B2
ATTCTTGCACAGACGA-1	Early Preads B4
ATTCTTGCATTAGGAA-1	Early Preads B1
ATTCTTGTCCACATAG-1	Early Preads B1
ATTCTTGTCTGTCCGT-1	bFAPLs
ATTGGGTAGCAAATCA-1	bCAPs
ATTGGGTAGGCTGGAT-1	bCAPs
ATTGGGTCAACGGTAG-1	Early Preads B2
ATTGGGTCAACTGATC-1	Early Preads B1
ATTGGGTCAAGCCCAC-1	bCAPs
ATTGGGTCAGCACAGA-1	Early Preads B1
ATTGGGTCAGGTTACT-1	Early Preads B4
ATTGGGTGTCAGACTT-1	bFAPLs
ATTGGGTGTCCCACGA-1	Early Preads B4
ATTGGGTTCAGGACGA-1	Early Preads B1
ATTGGGTTCCACGTAA-1	Early Preads B3
ATTGGGTTCGATACAC-1	Early Preads B2
ATTGGGTTCGTCAGAT-1	Early Preads B1
ATTGTTCCACTACCGG-1	bCAPs
ATTGTTCGTAGTCCTA-1	Early Preads B1
ATTGTTCTCGCTACAA-1	Early Preads B1
ATTTACCAGGCTAAAT-1	Early Preads B1
ATTTACCAGTTCCAGT-1	Early Preads B1
ATTTACCCACGACCTG-1	bFAPLs
ATTTACCCAGACACCC-1	Early Preads B4
ATTTACCCATCGGCCA-1	Early Preads B3
ATTTACCGTTGGAGGT-1	Early Preads B2
ATTTCACAGGTAGCAC-1	Early Preads B1
ATTTCACCACAAGCAG-1	bCAPs
ATTTCACCATGGGTCC-1	Early Preads B1
ATTTCACGTGTGCCTG-1	Early Preads B1
ATTTCACTCAGCGTCG-1	Early Preads B2
ATTTCACTCGACGCGT-1	Early Preads B1
ATTTCACTCGGCTTGG-1	bFAPLs
ATTTCTGAGACCTGGA-1	bFAPLs
ATTTCTGAGACTTGTC-1	Early Preads B3
ATTTCTGAGTCAATCC-1	Early Preads B3
ATTTCTGCAAGAATAC-1	Early Preads B4
ATTTCTGCAAGAGATT-1	Early Preads B1
ATTTCTGGTACAGCGA-1	Early Preads B1
ATTTCTGGTCTCTCCA-1	bFAPLs
ATTTCTGGTTCGCGTG-1	Early Preads B3
ATTTCTGTCACCATAG-1	Early Preads B2
ATTTCTGTCCTTCAGC-1	bFAPLs
ATTTCTGTCTCATGGA-1	Early Preads B5
CAAAGAAAGAACTTCC-1	bFAPLs
CAAAGAAAGCTAAATG-1	Early Preads B1
CAAAGAACAGCGGTCT-1	Early Preads B4
CAAAGAAGTAGGGAGG-1	bFAPLs
CAACAACCAAATGCTC-1	Early Preads B3
CAACAACGTCCAACGC-1	Early Preads B4
CAACAACGTCCGGACT-1	bCAPs
CAACAACTCTAAGCCA-1	Early Preads B4
CAACAGTAGGTGGTTG-1	bFAPLs
CAACAGTAGTTGAAGT-1	Early Preads B4
CAACAGTCATGATGCT-1	Early Preads B3
CAACAGTGTATGAAAC-1	Early Preads B1
CAACAGTGTGCTCCGA-1	Early Preads B1
CAACAGTTCAGAGTTC-1	Early Preads B2
CAACAGTTCTAGAACC-1	bCAPs
CAACCAAAGTATCTGC-1	bFAPLs
CAACCAACAAGCGAGT-1	Early Preads B4
CAACCAACATACCAGT-1	bCAPs
CAACCAACATGGCTGC-1	Early Preads B1
CAACCAAGTCGTTATG-1	Early Preads B4
CAACCAAGTTTCGACA-1	bFAPLs
CAACCAATCCTTTGAT-1	Early Preads B4
CAACCAATCTATCGCC-1	Early Preads B1
CAACCTCAGGCCACTC-1	Early Preads B4
CAACCTCAGGTCCCTG-1	Early Preads B2
CAACCTCAGTGCCCGT-1	Early Preads B5
CAACCTCGTCAAAGTA-1	Early Preads B5
CAACCTCGTCCGTACG-1	Early Preads B1
CAACCTCGTGCTCTCT-1	bFAPLs
CAACCTCTCACGATCA-1	bFAPLs
CAACCTCTCGCCTCTA-1	Early Preads B3
CAACGATAGCATATGA-1	Early Preads B1
CAACGATCACCTATCC-1	Early Preads B1
CAACGATGTCGCAGTC-1	Early Preads B2
CAACGATTCATTTCGT-1	bCAPs
CAACGATTCGTCCTTG-1	Early Preads B3
CAACGATTCTACTTCA-1	bCAPs
CAACGATTCTTCGGTC-1	Early Preads B2
CAACGGCCACAGAGAC-1	Early Preads B1
CAACGGCCAGAGTTCT-1	Early Preads B1
CAACGGCCAGTTCCAA-1	bFAPLs
CAACGGCGTAGGTCAG-1	Early Preads B1
CAACGGCTCATCGCAA-1	bCAPs
CAACGGCTCTTTCAGT-1	bCAPs
CAAGACTAGTGTACCT-1	Early Preads B4
CAAGACTGTTGGAGAC-1	bFAPLs
CAAGAGGAGAACCGCA-1	Early Preads B2
CAAGAGGAGCCAACCC-1	Early Preads B2
CAAGAGGCACTCGATA-1	Early Preads B5
CAAGAGGGTATCGAAA-1	Early Preads B2
CAAGAGGTCTGTCGCT-1	Early Preads B2
CAAGCTAAGAGTCCGA-1	Early Preads B1
CAAGCTAAGATGATTG-1	Early Preads B4
CAAGCTACAAATCCCA-1	Early Preads B1
CAAGCTACACAACGAG-1	Early Preads B1
CAAGCTACAGCTGGTC-1	Early Preads B2
CAAGCTAGTACCGTGC-1	Early Preads B2
CAAGCTAGTCCTCATC-1	Early Preads B4
CAAGCTAGTGGTAATA-1	Early Preads B1
CAAGCTAGTTCGTACA-1	Early Preads B1
CAAGCTATCGAGTTGT-1	Early Preads B5
CAAGCTATCTGGCCGA-1	bFAPLs
CAAGGGAAGATAACAC-1	Early Preads B1
CAAGGGAAGCTCTTCC-1	Early Preads B4
CAAGGGAAGGGTAGCT-1	Early Preads B4
CAAGGGACAAGGTACG-1	Early Preads B1
CAAGGGACACACTGGC-1	Early Preads B1
CAAGGGACAGCTATTG-1	Early Preads B4
CAAGGGAGTATCAGGG-1	Early Preads B2
CAAGGGATCGAGTCCG-1	Early Preads B4
CAATACGGTCTAGGCC-1	Early Preads B1
CAATACGTCAACACGT-1	Early Preads B2
CAATACGTCTCGCAGG-1	Early Preads B4
CAATCGAGTTAACAGA-1	Early Preads B2
CAATCGATCGCAATTG-1	Early Preads B2
CAATCGATCGTCCATC-1	bFAPLs
CAATCGATCTACACAG-1	Early Preads B2
CAATGACAGGTAGGCT-1	Early Preads B2
CAATGACCAGAAATTG-1	Early Preads B5
CAATGACGTAGCCAGA-1	Early Preads B5
CAATGACGTTTGTGGT-1	Early Preads B2
CAATGACTCCGAACGC-1	bFAPLs
CAATGACTCGGACCAC-1	Early Preads B4
CAATGACTCTTACCAT-1	Early Preads B5
CAATTTCAGAAACCCG-1	Early Preads B4
CAATTTCAGGAGGGTG-1	bCAPs
CAATTTCAGTGGTTAA-1	Early Preads B1
CAATTTCCATACAGGG-1	bCAPs
CAATTTCGTATGTCAC-1	Early Preads B1
CAATTTCTCAAGCTTG-1	Early Preads B1
CAATTTCTCATAAGGA-1	Early Preads B3
CACAACAGTGGGTATG-1	bFAPLs
CACAACATCAGTCCGG-1	Early Preads B2
CACACAAAGCCTCCAG-1	Early Preads B5
CACACAAGTCTGCGCA-1	bFAPLs
CACACAATCACAATGC-1	Early Preads B5
CACAGATCAGTTACCA-1	Early Preads B5
CACAGATGTCCCAAAT-1	Early Preads B2
CACAGATTCTGGGCCA-1	bCAPs
CACAGGCAGTATGGCG-1	Early Preads B3
CACAGGCGTCATCTAG-1	Early Preads B4
CACAGGCGTGGGTCAA-1	Early Preads B2
CACAGGCTCTCCATAT-1	Early Preads B1
CACATGAAGGATACAT-1	Early Preads B1
CACATGACATGGTGGA-1	bCAPs
CACATGATCTTACCGC-1	Early Preads B1
CACCAAAAGAAATCCA-1	Early Preads B1
CACCAAACAAAGACGC-1	Early Preads B4
CACCAAACACAAGTGG-1	Early Preads B4
CACCAAACATTGCCTC-1	Early Preads B1
CACCAAAGTACGGATG-1	bFAPLs
CACCGTTCACTTCATT-1	Early Preads B4
CACCGTTGTCGCAGTC-1	Early Preads B2
CACCGTTTCCTACACC-1	Early Preads B1
CACGAATCAACAACAA-1	Early Preads B2
CACGAATCAGAACTAA-1	Early Preads B4
CACGAATCAGCCGGTT-1	Early Preads B4
CACGAATGTATGGAGC-1	Early Preads B2
CACGAATGTCAGGTGA-1	Early Preads B4
CACGAATGTGCGTTTA-1	bFAPLs
CACGAATGTGTTCGAT-1	Early Preads B3
CACGAATGTTAACCTG-1	Early Preads B1
CACGAATGTTTACCAG-1	bCAPs
CACGAATTCTCGCAGG-1	Early Preads B3
CACGGGTAGCTCCATA-1	Early Preads B2
CACGGGTAGTCGAATA-1	Early Preads B2
CACGGGTCAGGCCTGT-1	Early Preads B4
CACGGGTCATAGGCGA-1	Early Preads B1
CACGGGTGTTCCACAA-1	Early Preads B1
CACGGGTTCAGCAATC-1	bFAPLs
CACGTGGAGAGCATCG-1	Early Preads B2
CACGTGGAGTGGTTCT-1	bCAPs
CACGTGGGTGAATAAC-1	bFAPLs
CACGTGGTCATAGAGA-1	Early Preads B2
CACGTGGTCCAACTAG-1	Early Preads B2
CACGTGGTCGTTAGTG-1	Early Preads B1
CACGTTCAGAGCCCAA-1	bCAPs
CACGTTCAGGCTGTAG-1	Early Preads B1
CACGTTCAGGTCATTC-1	bCAPs
CACGTTCCAACCGTGC-1	Early Preads B5
CACGTTCCAGACCATT-1	Early Preads B3
CACGTTCCAGCTCTGG-1	Early Preads B1
CACGTTCGTACTCGAT-1	Early Preads B1
CACGTTCGTTCATCGA-1	Early Preads B1
CACGTTCGTTGTGTTG-1	Early Preads B1
CACGTTCTCAACCGAT-1	Early Preads B1
CACGTTCTCCTGTTAT-1	bFAPLs
CACTAAGAGGTACCTT-1	Early Preads B5
CACTAAGCAATGACCT-1	Early Preads B3
CACTAAGCACAGCTTA-1	Early Preads B4
CACTAAGCACGCTTAA-1	Early Preads B5
CACTAAGCACTCAAGT-1	Early Preads B1
CACTAAGGTACGGATG-1	Early Preads B1
CACTAAGGTCGAATGG-1	bCAPs
CACTAAGGTCTGCCTT-1	bCAPs
CACTAAGGTTACGCCG-1	bCAPs
CACTAAGTCACGAACT-1	Early Preads B1
CACTAAGTCACGGTCG-1	Early Preads B1
CACTAAGTCAGTCATG-1	bCAPs
CACTAAGTCGACGAGA-1	bFAPLs
CACTGAAAGGCCCACT-1	bCAPs
CACTGAAAGGGAGTGG-1	Early Preads B2
CACTGAAAGTGATCGG-1	Early Preads B2
CACTGAATCACGAGGA-1	Early Preads B2
CACTGAATCTAGCCAA-1	Early Preads B3
CACTGAATCTATCGGA-1	Early Preads B1
CACTGGGAGCCTGAGA-1	Early Preads B2
CACTGGGAGGATATAC-1	bCAPs
CACTGGGCAGAAACCG-1	Early Preads B1
CACTGGGCAGAGGAAA-1	bCAPs
CACTGGGTCATCTATC-1	Early Preads B2
CACTGTCAGGAGATAG-1	Early Preads B1
CACTGTCAGTTCTACG-1	Early Preads B1
CACTGTCCAAATACAG-1	Early Preads B4
CACTGTCCAAATGGTA-1	bFAPLs
CACTGTCCAAGCTCTA-1	Early Preads B1
CACTGTCCAAGGCTTT-1	Early Preads B3
CACTGTCTCTACTGAG-1	Early Preads B1
CACTTCGAGGTAGACC-1	Early Preads B2
CACTTCGCAATGCAGG-1	Early Preads B5
CACTTCGCATTCACCC-1	Early Preads B1
CACTTCGGTAGTGGCA-1	Early Preads B4
CACTTCGGTGGACAGT-1	Early Preads B5
CACTTCGTCCTTGACC-1	bCAPs
CACTTCGTCGGAGATG-1	Early Preads B2
CACTTCGTCTTCGTAT-1	bCAPs
CAGAGCCAGAGAGCCT-1	Early Preads B5
CAGAGCCAGAGGCTGT-1	bCAPs
CAGAGCCAGTCTTCCC-1	Early Preads B2
CAGAGCCCAATAGTAG-1	Early Preads B1
CAGAGCCGTAACTTCG-1	Early Preads B1
CAGAGCCTCCACGGGT-1	Early Preads B2
CAGAGCCTCCCAACTC-1	Early Preads B5
CAGAGCCTCTGACCCT-1	bFAPLs
CAGATACAGAACAGGA-1	bCAPs
CAGATACCACTGGATT-1	bFAPLs
CAGATACCAGGTACGA-1	bCAPs
CAGATACGTCGGCCTA-1	Early Preads B2
CAGATACGTTGAATCC-1	Early Preads B2
CAGATACGTTTCGTTT-1	Early Preads B1
CAGATACTCATAAGGA-1	Early Preads B3
CAGATCAAGAAGAGCA-1	bFAPLs
CAGATCAAGTGTAGAT-1	Early Preads B2
CAGATCACAACAGCCC-1	Early Preads B3
CAGATCACATCAGCGC-1	bCAPs
CAGATCAGTTGCAAGG-1	Early Preads B2
CAGATCAGTTGGACTT-1	Early Preads B1
CAGATCATCCGTGTGG-1	Early Preads B2
CAGATCATCGCTAAAC-1	bFAPLs
CAGATTGAGTGTACAA-1	bFAPLs
CAGATTGGTATAATGG-1	Early Preads B3
CAGATTGGTGACACAG-1	bFAPLs
CAGATTGGTGCACGCT-1	Early Preads B1
CAGATTGTCCACGGAC-1	Early Preads B3
CAGATTGTCGGCGATC-1	bFAPLs
CAGCAATAGGATACAT-1	Early Preads B1
CAGCAATAGGCTGAAC-1	Early Preads B1
CAGCAATCAACTGTGT-1	Early Preads B1
CAGCAATCACACCGAC-1	Early Preads B2
CAGCACGAGCAAACAT-1	Early Preads B1
CAGCACGCAGGTTACT-1	Early Preads B1
CAGCACGGTCATAAAG-1	bFAPLs
CAGCACGTCTAAGCGT-1	bFAPLs
CAGCAGCCAAGCACAG-1	bCAPs
CAGCAGCCACTCAAGT-1	Early Preads B2
CAGCAGCTCCCGTGTT-1	bFAPLs
CAGCAGCTCCTTGAAG-1	Early Preads B3
CAGCAGCTCTATCGGA-1	Early Preads B1
CAGCCAGAGATGGGCT-1	Early Preads B2
CAGCCAGCAAATCAGA-1	Early Preads B1
CAGCCAGCAAGCAATA-1	Early Preads B1
CAGCCAGCACCAGTTA-1	Early Preads B1
CAGCCAGCAGGCACTC-1	Early Preads B5
CAGCCAGGTAGAGTTA-1	Early Preads B1
CAGCCAGGTAGTGGCA-1	Early Preads B2
CAGCCAGGTCTTGAAC-1	bFAPLs
CAGCGTGGTAGAATGT-1	bFAPLs
CAGCGTGGTGACACGA-1	bCAPs
CAGCGTGGTGATGAAT-1	Early Preads B2
CAGCGTGGTTAACAGA-1	Early Preads B2
CAGCGTGGTTGAGGAC-1	Early Preads B5
CAGCGTGGTTGCCTAA-1	Early Preads B1
CAGGCCAAGTCCGCGT-1	Early Preads B2
CAGGGCTAGGCCGCTT-1	Early Preads B1
CAGGGCTCACGGGTAA-1	Early Preads B3
CAGGGCTCAGAATGTA-1	bCAPs
CAGGGCTCAGTGGCTC-1	Early Preads B1
CAGGGCTTCGATGCAT-1	Early Preads B2
CAGGGCTTCTAGTACG-1	bFAPLs
CAGGGCTTCTCGGTCT-1	Early Preads B1
CAGGGCTTCTTACACT-1	Early Preads B5
CAGGTATAGAGATTCA-1	Early Preads B2
CAGGTATCAGCAGGAT-1	Early Preads B2
CAGGTATTCGCACTCT-1	Early Preads B1
CAGGTATTCGGTGTTA-1	Early Preads B2
CAGGTATTCTCGTCAC-1	Early Preads B2
CAGGTATTCTTACGTT-1	bCAPs
CAGTGCGAGCAGGCAT-1	Early Preads B3
CAGTGCGAGCCGATAG-1	Early Preads B4
CAGTGCGCAGCCATTA-1	Early Preads B1
CAGTGCGTCATTGCGA-1	Early Preads B2
CAGTTAGCAATCGCCG-1	Early Preads B1
CAGTTAGCACGTCGTG-1	Early Preads B1
CAGTTAGCATGGGTCC-1	Early Preads B2
CAGTTAGCATGTCAGT-1	Early Preads B1
CAGTTAGCATTCTCCG-1	Early Preads B1
CAGTTAGGTCGTAATC-1	Early Preads B4
CAGTTAGGTTCCTAGA-1	bFAPLs
CAGTTAGTCTCACGAA-1	Early Preads B1
CAGTTCCAGATCCCGC-1	Early Preads B1
CAGTTCCAGGGTACGT-1	bCAPs
CAGTTCCCAGCATCTA-1	bFAPLs
CAGTTCCCATTGAAAG-1	bFAPLs
CAGTTCCGTCAGGTGA-1	Early Preads B2
CAGTTCCTCACCTGGG-1	bCAPs
CAGTTCCTCATTTCGT-1	Early Preads B1
CAGTTCCTCCCTCTAG-1	Early Preads B4
CATAAGCCACTACACA-1	Early Preads B1
CATAAGCGTCAGGCAA-1	bCAPs
CATAAGCGTCGAATGG-1	Early Preads B2
CATAAGCTCCACGAAT-1	Early Preads B1
CATAAGCTCGGTATGT-1	Early Preads B2
CATAAGCTCGTCGCTT-1	Early Preads B2
CATAAGCTCTGCTAGA-1	Early Preads B2
CATACAGAGGCGAAGG-1	Early Preads B5
CATACAGGTAACACGG-1	Early Preads B1
CATACAGGTACTAACC-1	Early Preads B1
CATACAGTCCCAATAG-1	Early Preads B3
CATACAGTCCTCGATC-1	Early Preads B4
CATACAGTCTGCTTTA-1	Early Preads B1
CATACCCCAGCAGTGA-1	bFAPLs
CATACCCCAGTCTGGC-1	Early Preads B1
CATACCCGTAAGGAGA-1	Early Preads B4
CATACCCGTCTCGGAC-1	Early Preads B1
CATACCCGTGTGCTTA-1	bCAPs
CATACCCGTTCTTGTT-1	bCAPs
CATACCCTCTGAGAGG-1	Early Preads B2
CATACCCTCTTTCTAG-1	bFAPLs
CATACTTCAGGATTCT-1	Early Preads B4
CATACTTCATAAGCAA-1	bFAPLs
CATACTTGTAACATAG-1	Early Preads B1
CATACTTGTTTGGCTA-1	Early Preads B1
CATACTTTCCTTCACG-1	bFAPLs
CATAGACAGCACTCGC-1	bCAPs
CATAGACCAATCTGCA-1	Early Preads B1
CATAGACCAGAGCCCT-1	Early Preads B2
CATAGACGTCCAGCAC-1	Early Preads B1
CATAGACTCCAGTACA-1	Early Preads B1
CATAGACTCCGTGTCT-1	bFAPLs
CATCAAGAGCACAAAT-1	Early Preads B1
CATCAAGAGTCAGAGC-1	Early Preads B2
CATCAAGCAAGGCTTT-1	bCAPs
CATCAAGCATCAGTGT-1	Early Preads B1
CATCAAGTCCGATGTA-1	Early Preads B2
CATCCACAGAAGGGAT-1	Early Preads B1
CATCCACGTATTCTCT-1	Early Preads B3
CATCCACGTCATCCCT-1	Early Preads B1
CATCCACTCCTGCTAC-1	bFAPLs
CATCCACTCTGATTCT-1	Early Preads B3
CATCCCAAGGGAGATA-1	bFAPLs
CATCCCACACAGTACT-1	Early Preads B1
CATCCCACAGGAATAT-1	bCAPs
CATCCCAGTTGTAGCT-1	bFAPLs
CATCCCATCAGAGCAG-1	Early Preads B1
CATCCCATCGTAGGAG-1	Early Preads B1
CATCCGTAGAGTGGCT-1	bFAPLs
CATCCGTAGATGGGCT-1	Early Preads B1
CATCCGTAGTAGAGTT-1	bCAPs
CATCCGTCAGCTGTGC-1	Early Preads B2
CATCCGTCAGTATGAA-1	bCAPs
CATCCGTGTGTACAGG-1	bFAPLs
CATCGCTGTAGGCAAC-1	Early Preads B5
CATCGCTGTGCAACAG-1	Early Preads B3
CATCGCTGTGTAAACA-1	Early Preads B1
CATCGGGAGCAACAAT-1	Early Preads B2
CATCGGGAGTTGCTCA-1	Early Preads B4
CATCGGGCAAGAGGTC-1	bCAPs
CATCGGGGTCACAATC-1	Early Preads B5
CATCGGGGTCACCGAC-1	Early Preads B1
CATCGGGGTGCCGAAA-1	Early Preads B1
CATCGGGTCGTCACCT-1	bFAPLs
CATCGGGTCTACGCAA-1	bCAPs
CATCGTCAGATGCTTC-1	Early Preads B2
CATCGTCAGTAACCGG-1	Early Preads B1
CATCGTCAGTGGACGT-1	Early Preads B4
CATCGTCCACAGCCAC-1	bCAPs
CATCGTCCACGACAGA-1	Early Preads B1
CATCGTCCAGCACACC-1	bFAPLs
CATCGTCGTTATCCAG-1	Early Preads B3
CATGAGTAGAGTTCGG-1	Early Preads B1
CATGAGTAGTGCCGAA-1	Early Preads B3
CATGAGTCACACCGAC-1	Early Preads B1
CATGAGTCAGAGGAAA-1	Early Preads B2
CATGAGTCAGCACCCA-1	Early Preads B1
CATGAGTCAGCATCTA-1	Early Preads B3
CATGAGTCAGCTGCCA-1	bCAPs
CATGAGTGTACCCGCA-1	bCAPs
CATGAGTGTACTAGCT-1	Early Preads B1
CATGAGTGTCTAGGTT-1	Early Preads B1
CATGAGTGTGATATAG-1	Early Preads B1
CATGAGTGTGCCGAAA-1	bCAPs
CATGAGTGTGGCTGAA-1	Early Preads B1
CATGAGTGTGGTATGG-1	bFAPLs
CATGAGTTCATTATCC-1	Early Preads B1
CATGAGTTCGCTCATC-1	Early Preads B1
CATGAGTTCTACCACC-1	Early Preads B2
CATGCAAAGGAGGTTC-1	bCAPs
CATGCAAAGTCTAGCT-1	Early Preads B1
CATGCAACACCGTGAC-1	bFAPLs
CATGCAAGTTGCATTG-1	Early Preads B2
CATGCAATCGGTAGAG-1	Early Preads B1
CATGCAATCTAGCAAC-1	Early Preads B4
CATGCCTAGTGCCGAA-1	bCAPs
CATGCCTCACGGAAGT-1	Early Preads B3
CATGCCTGTCGGAACA-1	bCAPs
CATGCCTGTCTGATAC-1	bFAPLs
CATGCCTGTGGTAACG-1	Early Preads B5
CATGCCTTCGCAGAGA-1	Early Preads B2
CATGCGGAGTTCGGTT-1	bCAPs
CATGCGGCAACTGAAA-1	bFAPLs
CATGCGGCAGGTCTCG-1	Early Preads B1
CATGCGGGTAGTCGGA-1	Early Preads B4
CATGCGGTCCACTGGG-1	Early Preads B2
CATGCGGTCGTCGCTT-1	Early Preads B5
CATGCTCCACGAGGAT-1	Early Preads B5
CATGCTCGTCACGCTG-1	Early Preads B4
CATGCTCGTGAGGATC-1	bFAPLs
CATGCTCTCATTTGGG-1	Early Preads B4
CATGCTCTCCACGAAT-1	bFAPLs
CATGCTCTCCGTGACG-1	bFAPLs
CATGGATAGGGAGAAT-1	Early Preads B2
CATGGATCAATACAGA-1	Early Preads B1
CATGGATCAGCTACTA-1	bFAPLs
CATGGATCAGCTATTG-1	Early Preads B1
CATGGATGTGTTAGCT-1	bFAPLs
CATGGATGTTGTGTAC-1	Early Preads B1
CATGGTACAAGGTCAG-1	bCAPs
CATGGTAGTAGCTTTG-1	bFAPLs
CATGGTAGTCCATACA-1	Early Preads B4
CATGGTAGTTACACAC-1	Early Preads B2
CATGGTAGTTGCCTAA-1	Early Preads B2
CATGGTATCACCCTGT-1	bFAPLs
CATGGTATCCATTCGC-1	bCAPs
CATGGTATCGGTATGT-1	Early Preads B1
CATGGTATCTTCGACC-1	bFAPLs
CATTCATAGGATTTAG-1	bCAPs
CATTCATCAGCCATTA-1	Early Preads B4
CATTCATGTGGATTTC-1	Early Preads B1
CATTCATGTGGTCCGT-1	Early Preads B3
CATTCATTCGGAATTC-1	Early Preads B1
CATTCATTCTGCCCTA-1	Early Preads B1
CATTCCGAGGCACCAA-1	Early Preads B4
CATTCCGAGTATGACA-1	Early Preads B4
CATTCCGCAACACTAC-1	Early Preads B3
CATTCCGCACCGGAAA-1	Early Preads B4
CATTCCGCAGGCTATT-1	Early Preads B3
CATTCCGGTGTTCCAA-1	Early Preads B2
CATTCCGGTTACGTAC-1	bFAPLs
CATTCCGGTTCGGCTG-1	Early Preads B1
CATTCCGGTTGGCTAT-1	Early Preads B3
CATTCCGTCGAGTCCG-1	bFAPLs
CATTCCGTCGGCATCG-1	bCAPs
CATTCTAGTCCAATCA-1	Early Preads B2
CATTCTATCCTCACTG-1	Early Preads B1
CATTGAGAGAAGTGTT-1	Early Preads B1
CATTGAGAGCGAGTAC-1	Early Preads B4
CATTGAGAGGCTTCCG-1	Early Preads B1
CATTGAGAGGTGCCAA-1	bCAPs
CATTGAGAGTTGGAAT-1	Early Preads B3
CATTGAGGTACCAGAG-1	Early Preads B1
CATTGAGGTTCCTAGA-1	Early Preads B2
CATTGAGTCAGCAGAG-1	Early Preads B3
CATTGAGTCAGGACGA-1	Early Preads B2
CATTGAGTCGCTAGCG-1	Early Preads B4
CATTGCCCACGACGCT-1	bCAPs
CATTGCCTCAAACCCA-1	Early Preads B4
CATTGCCTCGAACGCC-1	Early Preads B1
CATTGCCTCTCCGTGT-1	Early Preads B1
CATTGTTAGGCTGAAC-1	Early Preads B5
CATTGTTAGGGAGGGT-1	Early Preads B3
CATTGTTCAACCCTAA-1	bFAPLs
CATTGTTCAGTGTGGA-1	Early Preads B1
CATTGTTTCACAACCA-1	bCAPs
CATTGTTTCCATTGCC-1	Early Preads B3
CATTGTTTCGACCCAG-1	Early Preads B1
CATTGTTTCGACGATT-1	Early Preads B1
CATTGTTTCGCCAGTG-1	Early Preads B4
CATTGTTTCGCGTAGC-1	Early Preads B1
CATTGTTTCTGTGCAA-1	Early Preads B5
CATTTCAAGGTTGCCC-1	Early Preads B3
CATTTCACATGCAGGA-1	Early Preads B2
CATTTCAGTGCCGGTT-1	Early Preads B3
CATTTCAGTGGTGATG-1	Early Preads B1
CATTTCAGTGTATCCA-1	bCAPs
CATTTCATCCCGGTAG-1	bCAPs
CATTTCATCTTAGCTT-1	Early Preads B2
CATTTCATCTTCTCAA-1	bFAPLs
CCAAGCGAGATGATTG-1	Early Preads B1
CCAAGCGAGGAACGAA-1	bFAPLs
CCAAGCGAGGGCAATC-1	Early Preads B2
CCAAGCGCAAATGAAC-1	Early Preads B2
CCAAGCGGTCAGTCGC-1	Early Preads B3
CCAAGCGTCATTGAGC-1	Early Preads B1
CCAATGAAGCACACAG-1	Early Preads B3
CCAATGAAGGACGCTA-1	Early Preads B3
CCAATGAAGGATGCGT-1	Early Preads B2
CCAATGACATTGCCGG-1	bFAPLs
CCAATGAGTTAGGCTT-1	bCAPs
CCAATGATCATTGCTT-1	Early Preads B1
CCAATTTCAAGTGACG-1	Early Preads B1
CCAATTTCACAGTGAG-1	bCAPs
CCAATTTGTCCGAAAG-1	bCAPs
CCACAAAAGAAACTAC-1	Early Preads B2
CCACAAAAGGTACATA-1	bCAPs
CCACAAACAATTGGTC-1	Early Preads B2
CCACAAACAGCAAGAC-1	Early Preads B4
CCACAAAGTCTCACGG-1	Early Preads B1
CCACAAAGTGAATGTA-1	Early Preads B5
CCACAAATCATTGCCC-1	Early Preads B4
CCACACTAGAAATGGG-1	bFAPLs
CCACACTAGAGCTTTC-1	Early Preads B1
CCACACTAGGCGAACT-1	bCAPs
CCACACTAGTAGCATA-1	Early Preads B3
CCACACTCAATTAGGA-1	bCAPs
CCACACTCACATATGC-1	Early Preads B1
CCACACTGTACCCACG-1	bCAPs
CCACACTTCATTTGGG-1	Early Preads B4
CCACACTTCCCTTGGT-1	Early Preads B4
CCACCATAGACGACGT-1	Early Preads B4
CCACCATAGGGTGAAA-1	Early Preads B2
CCACCATCAAGTTCCA-1	Early Preads B2
CCACCATCAGCATCTA-1	Early Preads B5
CCACCATGTACCGGAA-1	Early Preads B1
CCACCATGTCGAAGCA-1	Early Preads B2
CCACCATGTCGAGATG-1	Early Preads B2
CCACCATTCTCCAAGA-1	Early Preads B1
CCACGAGAGTTGAAGT-1	Early Preads B4
CCACGAGCACTCCTTG-1	Early Preads B2
CCACGAGCAGCACCCA-1	Early Preads B1
CCACGTTAGCTGAGCA-1	Early Preads B1
CCACGTTAGTAGTCAA-1	Early Preads B5
CCACGTTCACTATCGA-1	bCAPs
CCACGTTCATAGCACT-1	bCAPs
CCACGTTGTTACCGTA-1	Early Preads B1
CCACGTTGTTGCTGAT-1	Early Preads B3
CCACTTGAGACTTAAG-1	Early Preads B1
CCACTTGAGGCAGGTT-1	Early Preads B4
CCACTTGAGGTAAGAG-1	Early Preads B1
CCACTTGAGTCAGGGT-1	Early Preads B2
CCACTTGCAAGTGACG-1	Early Preads B2
CCACTTGCAATCTCTT-1	Early Preads B1
CCACTTGCAGTGTGGA-1	Early Preads B5
CCACTTGGTAACGATA-1	bFAPLs
CCACTTGGTCAATCTG-1	Early Preads B1
CCACTTGGTTTAAGGA-1	bCAPs
CCACTTGTCACTGTCC-1	bFAPLs
CCATAAGAGATGGCAC-1	Early Preads B3
CCATAAGAGGAGTCTG-1	Early Preads B4
CCATAAGAGGCAGTCA-1	Early Preads B1
CCATAAGGTATTCTCT-1	Early Preads B3
CCATAAGGTCGCACGT-1	Early Preads B1
CCATAAGTCACGGACC-1	Early Preads B1
CCATAAGTCATTGTGG-1	Early Preads B1
CCATAAGTCCCATAAG-1	Early Preads B2
CCATAAGTCCTTCTAA-1	Early Preads B1
CCATAAGTCTTAGCTT-1	Early Preads B1
CCATCACAGACTGGGT-1	Early Preads B3
CCATCACAGGAAGTCC-1	Early Preads B2
CCATCACAGTCCCAAT-1	Early Preads B5
CCATCACGTGCATTTG-1	bFAPLs
CCATCACTCGCATAGT-1	bCAPs
CCATCACTCTCCATAT-1	Early Preads B1
CCATCACTCTCTTCAA-1	bFAPLs
CCCAACTAGAGCCCAA-1	Early Preads B1
CCCAACTAGGTCGTGA-1	Early Preads B2
CCCAACTAGGTGAGAA-1	bCAPs
CCCAACTCACCTCTGT-1	Early Preads B1
CCCATTGAGTGCGTCC-1	Early Preads B3
CCCATTGAGTGGTGGT-1	Early Preads B2
CCCATTGGTAACTGCT-1	bCAPs
CCCATTGGTACAACGG-1	Early Preads B4
CCCATTGGTATGAAGT-1	Early Preads B3
CCCATTGGTCCGGATC-1	bCAPs
CCCATTGTCAGCATTG-1	Early Preads B2
CCCATTGTCGGCTCTT-1	Early Preads B4
CCCGAAGAGTCCGCCA-1	bCAPs
CCCGAAGGTATTTCGG-1	bFAPLs
CCCGAAGGTTGCATGT-1	bFAPLs
CCCGAAGTCGGACCAC-1	bCAPs
CCCGAAGTCTAGAGCT-1	Early Preads B2
CCCGGAAAGCACGTCC-1	bFAPLs
CCCGGAAAGGCTTAGG-1	Early Preads B2
CCCGGAAAGGTATTGA-1	bFAPLs
CCCGGAAGTAAGCTCT-1	bFAPLs
CCCGGAAGTCATGACT-1	Early Preads B2
CCCGGAAGTTCAGCTA-1	Early Preads B1
CCCGGAATCAGTGCGC-1	Early Preads B1
CCCGGAATCCACGAAT-1	Early Preads B1
CCCGGAATCGAACGCC-1	bCAPs
CCCTAACAGTGCGCTC-1	Early Preads B1
CCCTCAAAGCTTCGTA-1	Early Preads B2
CCCTCAAAGGGCAGTT-1	bFAPLs
CCCTCAAAGTGATAAC-1	Early Preads B1
CCCTCAATCATCACTT-1	bFAPLs
CCCTCAATCGTGAGAG-1	Early Preads B1
CCCTCAATCTATTGTC-1	Early Preads B1
CCCTCAATCTTTGCAT-1	Early Preads B5
CCCTCTCAGCCTGAGA-1	bFAPLs
CCCTCTCAGGGCCCTT-1	bCAPs
CCCTCTCAGTACAGAT-1	bCAPs
CCCTCTCCACGCGTGT-1	Early Preads B2
CCCTCTCCAGTCCGTG-1	Early Preads B1
CCCTCTCGTCTACGTA-1	bFAPLs
CCCTCTCTCAATGCAC-1	Early Preads B3
CCCTCTCTCTTAAGGC-1	bFAPLs
[truncated: 3,959 more rows]
