# Supplementary material for: White and brown adipose tissue share a convergent fibro-adipogenic progenitor population
Source: EMBO Rep. 2025 Oct 8;26(22):5612–36. doi: 10.1038/s44319-025-00591-6 (PMC12635263; doi:10.1038/s44319-025-00591-6)
Supplement: Supplementary file 8 — Source data Fig. 1 [file 44319_2025_591_MOESM8_ESM.zip › Figure 1 source data/1G/bat_cc_pca_coords.csv]

	PC_1	PC_2	PC_3	PC_4	PC_5	PC_6	PC_7	PC_8	PC_9	PC_10	PC_11	PC_12	PC_13	PC_14	PC_15	PC_16	PC_17	PC_18	PC_19	PC_20	PC_21	PC_22	PC_23	PC_24	PC_25	PC_26	PC_27	PC_28	PC_29	PC_30	PC_31	PC_32	PC_33	PC_34	PC_35	PC_36	PC_37	PC_38	PC_39	PC_40	PC_41	PC_42	PC_43	PC_44	PC_45	PC_46	PC_47	PC_48	PC_49
AAACCCAAGATGACCG-1	19.6408472714746	12.1288878257908	6.5567918771998	-5.0798618375458	1.33918807894513	-3.26045865380558	-5.17996021542207	-3.93485418266042	-2.61435434468674	3.1236858611815	1.6695385088659	0.730603928937578	-3.76292061991677	-3.51479478658526	0.468302447352633	-0.929226149061194	-0.965673952255011	-3.11564381837483	-5.14662815052331	0.136971412120368	-1.10175993259238	4.44749732557603	5.53069710962375	5.0991670972657	-1.03517504719105	0.58170868412356	0.572284264123658	0.509766355836513	-0.792302739105188	0.494678113748186	1.21752161094672	4.84809110275991	1.37357539676515	0.81629048224583	0.700210473986688	-2.8876125861496	-0.69599461316915	0.50962033654679	-4.30094069487113	2.50620000440981	-0.172608191808714	0.156183989018374	-1.9477544325273	-2.18229017656142	1.59245453425916	1.34492460076005	1.2693562307708	-2.9534174961384	0.451302441318429
AAACCCAAGATGGTAT-1	0.533877864963324	3.33599008811428	1.79963124911997	-7.09361899172993	1.48828723011055	1.34946208167272	0.256281259440237	-4.62317208101008	2.95338623116964	0.0266322482351022	-1.75937929124432	4.1576978828872	-4.7095885518267	1.95229081901672	-1.29050412687607	0.895564683544677	2.55605862018816	-0.981917646375629	1.21645450751298	-5.98601776319514	0.609141485667078	-2.10548003668605	-0.100399635691524	0.343117270370685	0.697031664494765	-0.636338074779471	-1.62718217192576	-0.465092761784998	0.465920538793813	-2.33085643546392	-1.35100123676176	1.10124424136541	0.519976164710588	-1.31262215469464	0.174519084906612	0.316842529935933	1.61364760213014	-3.26398489427736	0.558605613183806	-1.81621547185513	-1.1338352094636	-2.22214313340332	1.87658201170896	2.30612017493686	0.746315019525657	-1.96580964762781	0.0343798133479455	0.584824313804911	0.270677553021179
AAACCCACAACTGAAA-1	5.68362616372298	-9.58631870488336	7.94112633421264	-0.394252959014536	2.55139949832401	4.20228857819172	-0.250721583049027	-1.51099014000742	-3.10894971450535	-1.64032585746074	2.38184389656661	-2.45065380740339	2.19475308358424	2.50771132009181	-2.95567178241843	-2.67547007477965	0.631982960024953	4.19273979927383	0.479182062037999	5.87507871863312	0.306982889802616	-0.273485009784636	2.24668941735253	-0.191653760605529	-1.4929251849857	0.157437949281157	-3.71026437299046	0.278007977715973	3.83677048503573	1.7415091020747	-2.2874553998626	2.45211993891446	2.17580066627359	-0.698023198988438	2.11965807972226	2.29592521079943	-2.26955363113112	-0.664595398456515	1.51239941606021	-2.02006363898258	-2.37070052700422	-0.676228091788374	2.53058097709529	0.386042478208364	-0.965851833273092	-0.572037168355292	-0.533370210623322	-1.89805167351172	0.439114084395819
AAACCCACATCATCTT-1	4.69014586811508	-5.02860202232781	-2.81272768820765	-1.49487919797886	3.34258925793877	-10.2761861737471	-0.936158132444606	1.85010660293867	0.429532614658759	-1.52849751075612	0.234494342382439	0.199553617987032	-1.3048885030126	-3.78398556348917	4.03701329852627	0.891976946202877	-2.32430061781215	0.560683333562694	-4.43390433690208	1.48134134902139	-2.62472558778645	-3.14196917230883	-1.10197089428271	-0.0017618918741086	4.38591316844665	-3.96956220897803	0.2688766806686	0.00686206313706902	1.5014918527396	1.04492705957752	2.48923517909166	-0.47966280687978	-0.266830884328958	-0.972981763024028	0.682478282548388	-0.121662834663566	0.728638584294091	1.60309054370432	3.49924969810238	-1.73394650526826	-3.08536955660483	1.6207879566252	-1.90308307942194	-1.91597962512052	2.61826181562715	-2.24088055478764	1.4920093192037	-2.4503048583019	-0.431220999333275
AAACCCAGTAACTAAG-1	-0.0808636224571973	0.678122876953256	-0.424477772031279	0.548092351341057	3.16613193368732	0.363536188926283	0.86994921250615	-1.71403786448396	-1.13976901152726	-0.906995202885093	3.06050003054998	-0.0431869463270478	-4.95464734572893	3.94661547368126	2.54960631110985	-0.38092393182043	0.413451306393499	4.02658180400544	0.445523171354004	-2.79054102628012	-0.295365790180641	-0.0725888057650779	3.38061712986565	3.22143597550718	0.455641562535833	2.00403275524101	-1.12640973550084	-0.499330786387052	1.75742350688603	-0.982118693807765	-0.842977890105415	-1.05059502698415	-0.0996960950720885	1.4839621303443	-2.02733079295065	-0.188628087047034	-0.462288723076921	1.85879099770639	2.02875018893163	0.285447372187569	1.76742672080467	1.07192276924478	0.0758239678387485	0.378731560065513	-0.162455644720826	-1.16721177337044	0.0904506450750058	1.23709070325509	3.00229360513592
AAACCCATCGACGCTG-1	-2.0772080526603	-5.24885453107457	0.152003982661932	6.39500346584986	2.13176417200414	3.81288782486717	-0.223244593863161	-4.69329978248816	3.53241556816339	-1.51560225610306	-4.29577537948968	-1.33591675604903	0.507876297488306	-0.459056932572427	-0.145973056840376	4.83178690696303	-0.43962962155257	-0.214299244945287	1.51472830552217	4.24147822264864	-5.11370102763516	3.33677108162975	0.0749059664031377	-0.192454991142372	-0.943792950805978	-3.00996150261869	0.509763601734858	0.747525795597412	-0.0986275230489666	-1.24294669867987	0.839748338722004	1.54577569977486	-1.16076115468938	1.17413568190787	-1.9261228971066	0.944396096260675	-0.937909754403398	1.29648089712052	-0.764180776486217	-1.15341698409519	-0.140972816922015	-0.246121704432393	-1.97549374069963	0.761997459285093	-0.877811764883817	0.626691757535535	0.243042899462735	2.21177346772017	-0.621576944389895
AAACGAAAGAATTCAG-1	-17.1388285280865	6.68943334796645	0.63260420424197	1.65231698398652	-4.95072646445756	-2.66127409399157	-0.114370023519657	1.797914677204	1.16314042388077	-1.08602756172799	1.30794427253777	-2.06516632145402	0.0505716899663672	-3.72976041207973	2.8660728901827	0.917391378102988	0.727024054763955	-1.28200762010153	-1.07164571552693	0.631310245702117	-0.799940307299678	-1.23270517438448	-0.588858553612541	-0.926868731186488	0.365524638510039	-0.892778715985375	1.5512475115807	-0.0559694933971114	1.44927621016074	0.339309330116648	-0.130057891811349	-0.0337383905383153	-0.366575056668392	0.386994657730398	0.00398816420853856	1.04999849032217	2.20517186444194	1.59290862323309	1.6192648323077	0.831048777798894	1.2822544201237	2.52798056749504	2.71741884437503	-0.911765443484421	-0.602279566897507	2.43952370398724	-0.226285182901105	0.685176236247465	1.21525500930568
AAACGAACAAAGGATT-1	-8.49252504297189	-0.0499457914126948	-7.27987494216237	8.85553956803611	-1.07477876334234	2.59658490979915	2.00503449767925	3.60495742001314	-0.921860161620992	-2.13070821536953	-0.940206763944414	-0.791455738156478	-3.37997849522458	0.702822241762958	-0.350139261771752	-0.268198460987986	-0.287599583768434	0.382885397409647	-3.72772089794702	-0.113040216119027	-1.86097848903803	-2.5109667355568	0.581112375250731	0.254294618227996	-3.04096023309705	-0.623412694192618	-0.595581227455831	0.842772078218159	-1.13254812838792	0.259340229339001	2.35641992530143	-0.292580189018323	-1.9763171271553	-1.02755062260424	0.540251291928742	0.637506139573063	-1.11483270730024	0.245830620352744	1.65408594882795	0.028041864416767	-1.76004579873951	0.630201132340701	-1.5307054129463	0.0372208808344603	1.34498567170316	0.601253438659761	0.988051198957186	2.53880335385498	-1.06917205519451
AAACGAACAGAGGACT-1	-9.94566571111615	-6.83265056651405	-4.04861494174832	-0.969005769305487	5.43842148041582	-7.21830747947315	-1.94448487970829	0.326315234091972	-2.26306881492567	0.0359236267793104	-1.7112806049571	0.758252113134832	3.02815380450086	-0.473699251340695	-2.30504723179348	6.29668654443084	-2.61180478787681	1.88382632322743	2.13114490904484	-0.417719260238163	3.35264431156325	1.33359845484112	2.4061039905099	1.06361500590734	-0.235256322515002	-1.49053950926307	2.18845348893649	0.657499358748151	0.163805913889915	1.89028090677739	-1.10453820420416	0.20603723061112	-1.89241712734519	1.12897662658504	2.58346065085492	-2.99586178690881	1.61108894837366	-1.4295787895315	-0.078609224510744	-0.896532576191579	-0.405316187551453	-0.742040834246767	-0.380733115324213	-0.242809281362794	-0.661994862112117	-0.490588146808581	0.780506011893334	1.10806856072259	0.0126476086211806
AAACGAAGTAACCCTA-1	8.27471547684659	-1.54112391909956	-2.10112618976939	-7.10789939031244	-8.90645105605481	-3.99503404560465	4.95114305962433	-3.95827682623645	4.99792624547617	3.87979121679746	-4.93322653472453	0.256489435068616	-2.05467102002204	0.447895760142224	-2.85961124560678	3.61279030441156	2.64236268507615	-4.40050473252396	-1.68542724022521	0.319350242962061	-1.50933286575042	2.90924778089527	1.38696834172187	1.33837946105517	-1.0632700495998	0.44875474367138	2.76949699591472	0.23460070758772	-1.36005103240717	-1.24032433919107	0.520142671511493	1.51928076844887	1.03831037916392	-2.5092292037963	1.52588733830937	1.92350629398907	-2.98345843866499	-0.477417703702243	-0.491665615854161	1.11634843806695	1.24267236229905	-1.05613336659427	-1.35735213808673	0.379795049405088	-0.381710656684008	0.72966498226824	-0.988052405372496	-2.87179938032645	1.80057106896773
AAACGAAGTAAGGTCG-1	-5.08558764626716	7.52581796885603	-8.59185974815325	-4.28412193374967	7.01832917650667	1.65409426548932	-2.966554973383	-3.87442719062336	2.415682171833	-0.0244022204191921	-0.763141772489695	0.42957705297709	0.296236216859524	1.95842602280441	-1.96572724427937	-3.56775683652717	-1.55124890766677	-2.88040891294953	0.184943808192709	3.8557803047319	-1.43663617740579	-0.185769608702175	2.58736363375908	2.28102546910956	-1.8577345346068	-1.91921549818518	-1.40343057493778	0.552826550178679	-0.50659775908456	-0.447847042696076	0.462580303631391	1.81184407129641	-2.7769233202009	2.58672638435481	-0.577149573495119	2.0940471200767	0.271908871666595	-0.881800723790006	-0.338639041413703	-3.1032989486179	1.1103582799684	-0.194249212980524	-0.132589956717131	-2.2067401185641	-0.103772462987493	-0.45064843298182	0.959876748008188	-2.69074219955051	-1.00868535403578
AAACGAATCATTACCT-1	5.13959348711478	-3.24128968105622	-1.95037025421453	-1.08660739487194	-1.17743351519679	-0.349351442057575	-0.699383412705151	7.71699276716519	9.17747757390675	5.83480696966388	0.446664714441977	-1.01482580578086	-1.04754233432396	3.59474565139556	1.49690749722546	2.86135535859835	-4.71897717270053	2.54650525860654	1.3833370614222	1.69162195600807	0.903173914259565	3.93638008353151	3.43602071243435	1.0482088976536	1.88667168477213	-1.89665429477672	-2.60252482359592	0.861826641083637	-1.06525549147985	-0.513489402506364	2.59350013418966	1.78579910581161	3.18616601052345	0.0487851083411458	4.65772252050829	-2.7982585868829	-0.35711301484879	-0.700747168312848	-0.231728521153733	-2.0029347434417	-0.638781550705245	-1.52374515937213	-0.795301290124589	-1.4854016990487	4.08754819093247	-0.142149458954352	0.191973950298475	-0.425592970956077	-2.47579296599348
AAACGAATCGATGCAT-1	0.918544351665753	-1.10064636285348	-8.39887782977512	-7.20947838016661	-9.18426819375435	-3.03891254218891	-6.82602505656939	1.75667142369683	0.261520954367485	5.74368803690948	-2.22432128922549	-5.43471004646701	2.79996943227374	-0.939471692746969	2.47347006683831	-1.65364451633313	-5.15027443501044	-0.0250551684562625	-0.851226561330298	-1.19585337618191	0.17737319712577	3.82235654367995	-0.209845451763521	-1.79416387989213	1.58064322466257	-0.00524750534397509	-1.92542755090855	-2.29258494850528	-1.6075038795584	-0.191357797498123	-1.62582567056204	-0.679861374228805	-0.118826714535365	-1.85359697303597	1.20856814207015	-0.975862664222266	0.292213131328627	0.889124851928659	2.03741649374105	-1.49963200782337	-3.0310052663142	3.92081446462899	-2.1228535534283	0.236047656391059	0.733636176104233	-0.328671641897382	1.86465797392867	1.40454247796714	0.411000318154302
AAACGAATCGTTTACT-1	-1.45429925409997	0.833974474469754	-9.97352981682012	8.18531239029012	-3.66064192201135	1.79481401934273	-3.80116002062358	0.436087374219783	-2.19795764409167	-0.992050855707539	1.91651574600849	0.424201435500955	0.497340981511939	3.79127908362111	1.76321692963761	0.123152088263	-0.606131477291381	-1.22565294069307	-2.01912701899903	-3.29010200543535	-3.70932635125015	-2.37397826794717	1.70061169179908	2.27495164206572	-1.23912160012312	2.61325181628745	-0.679519191907119	3.19686706362118	0.856632332307936	1.28144120307393	0.434455660947604	1.05799184452061	-0.177326461827315	-0.363073679428408	-0.669072406980237	-0.774712900005634	-0.940959017970721	0.607290403346455	-0.581238306272856	-0.0832075232347131	1.12527258228979	2.23022003115356	0.716840204412597	-3.10341244262008	0.436627163618587	-1.7128040197448	-2.40941999481879	0.570854095233272	2.12743079148409
AAACGCTAGAATCTAG-1	1.85864484535629	-7.11155857669275	-1.88478779057897	4.82113482233034	1.32726771350243	0.135569280948085	-2.75794529134354	2.78471331486513	-0.873479030780615	-5.69606917583034	-5.2846126482567	-0.323740017611318	-1.62812247780243	-2.34755527305806	4.19082224614244	-0.315704363497246	0.28767775026645	-0.559666693019371	2.44136665781005	0.905772908875375	-0.83365869318121	1.91762449629094	-3.80712345843714	-2.73574062379063	0.32665669937691	1.15577539094699	3.69261229405611	-0.0949026534267558	-1.11109965078395	-1.24414532337253	-0.190239275581816	-0.512776933647858	-0.625322813562159	-3.01512126681578	-1.11041188070817	1.8096257874052	-0.443706071872395	-3.40747665617411	-0.130491063499338	-1.72936078587302	-0.0275656353765743	-0.286046937653721	1.07077247311453	0.167310184784043	-0.735137575666525	-2.14316737905808	0.0732803993266396	1.41818073881521	-0.538440185058081
AAACGCTAGCTAATCC-1	5.37121168172019	1.95678185654456	5.04369194402123	1.21491115048294	-2.97081992943227	6.84381438063062	-4.38128965828813	-5.50010492784056	-4.65117450588274	7.64411510175294	-3.10694210827453	3.43846322391348	-4.13093870384691	-0.888711921338231	0.689239812903833	1.20086001938215	-0.37423343408103	-2.11152802378772	2.59964653079712	4.08931473177668	-1.54497193108502	-0.130178064222365	0.122554862593956	2.19926227477612	3.39446337790581	4.05518133021694	1.63060138499097	-1.6002811565481	0.956069730956562	0.551014609656471	0.631231181366298	-0.0376587155966741	0.784269312912625	0.421255685324172	-0.812067168076532	-0.873667707237176	-0.270435125289128	0.119575863431454	2.13992898896872	1.38073877772412	0.911423023884797	-0.826118750577619	0.409458267645733	1.51764069927197	0.472446888876846	-0.0202666696181002	1.90060668956391	1.46250050307392	0.110424890024274
AAACGCTCACCGTCGA-1	9.16587636333329	-1.5361111305289	-12.7289113692002	5.42693823580673	-6.91753182997107	5.06502243024206	1.15951061078842	-2.35275966352639	1.98021984263818	-0.438644373363219	-2.67550003479738	-5.96080272544879	-0.875832764294463	4.85518759294817	0.560646533350778	-2.74780773374156	-4.38404172652387	-0.345355015104986	-6.66218142957262	-1.11185810022655	-0.773255036974255	-2.38112634298371	4.44206169098012	1.9289648391673	-4.35924561973158	-2.00017228774869	-0.730160022305327	0.224859299105371	1.97633880605035	1.07730206070239	0.869215577667775	2.07088876755996	-1.34230306233125	0.0167213766767567	3.22700370147945	0.166893732393559	-1.01539160904366	-0.617824994490633	0.190463833413196	2.67719768254536	2.58732551215656	2.14601244740481	2.02880104124527	0.5832965749866	-0.723944221420111	0.880889645296862	2.41584323324443	-0.176567869569143	-1.23557462529496
AAACGCTGTCGATTAC-1	-4.17304634827992	0.305754110245319	-12.7957045256252	2.60871854838304	-7.59964116574499	-1.74980873813137	14.6035992251954	-3.17498850437005	-1.5184969121911	7.30661245840706	-3.14894551392115	-7.03796994098054	-2.77579097622441	1.87460341919576	0.789575011852166	2.22966538229731	3.18865997055349	0.81140689004516	0.100979840082616	-1.83014152479061	3.44506790526116	-2.86224477370186	-1.17726455655703	-1.22092358650168	-0.782210392663943	-2.79496115804382	-1.34083620296035	1.92143649141694	0.910705312100858	-1.59785451156402	1.12015498128081	1.90916643117467	1.59034249092334	1.97939151391392	-0.469690637201483	1.98194830103385	0.00967561841796699	0.463198910800739	0.809444375550332	0.217488409979229	-3.76326321799517	1.96354128550873	-1.20380324473022	-0.437754843706324	0.466257943170292	1.32212776756219	-0.856547431500944	-2.5116373181693	0.242084364574319
AAACGCTGTTGAATCC-1	-1.61136013881817	-3.16588905233307	-1.97022470507682	-3.94889476577556	-3.01216920120563	-4.15119271842962	6.35734781708118	-1.40528231432146	-0.987123160375837	-2.04960168267199	-2.56377314480406	-2.18293126719391	-5.31327593636394	1.6090746505499	-2.29934438786746	5.12631864117196	0.182612966897923	-2.94948901413719	-1.00997957232445	1.57407377502336	0.535421103044257	0.752435004640509	3.65481322574071	3.29851608398925	-3.43411568920843	-0.475741508375385	0.684148558412485	1.65529701563275	0.29359773330362	2.95225193600011	1.63871579028314	-0.875968078689473	0.761196983655268	0.0295754968003353	0.861807753163751	2.09774247864957	-1.40633017678898	0.00967374225363815	1.56175907232176	-0.247811355685435	0.00238551531644536	-1.77327905762523	-0.634769163653799	-1.76302005284882	-0.598333352689521	0.483150321751079	-2.15046732223235	1.2709508368799	-0.322252695739216
AAACGCTTCAGGGTAG-1	3.91457484913541	2.89851802616079	1.02115038400796	-2.28060085409457	5.37853049174011	-1.70988387649472	6.83814362589245	-4.09792968359044	0.181794486023459	8.63480184209282	-4.16011951786632	4.73124325047395	-4.19206518166019	3.20460128108852	1.5817326297559	0.263998658093516	-3.77707945562758	-5.60836488573979	-0.899061310578617	-3.23209612212919	-1.9280993465444	4.22664711826156	0.918374604707855	1.52715665487465	-1.02402003796927	0.244384363362511	-1.66274684133105	1.88922257777982	1.27649720565914	0.443766958139258	1.28995472380548	-0.772209508490133	4.33481641250072	2.14426041586304	1.57510480652995	2.68989958111014	3.09899008218262	-3.05545456412285	2.68877310290452	-0.0479650109195376	-0.527659181245392	0.475736733640397	-0.894812411284332	-2.52584014097763	-2.19835429840282	4.36881693301291	0.00831464853155862	1.41223476432965	-1.60765998938527
AAACGCTTCCATCACC-1	0.124052466882666	3.69895117411768	-8.64740705642463	6.95834418944124	-5.87900747028993	-3.65213312168579	-1.09076217069411	0.163149409095824	0.921318579878641	-3.33445378223469	5.60934528608308	-3.21782793518693	2.357545687099	-4.26335482241029	1.0608591334993	0.599531905600923	2.01926382274063	-3.80608407317474	-1.48488028536113	-1.06231591483637	-0.890279908689793	2.44530904156443	1.46339188313094	1.86264138178009	-1.86089054216886	0.881246494616819	1.65619867717259	1.0256307600575	-1.71170912394642	0.526119294389052	0.413298827834548	1.14387208581108	-0.182307339147813	-0.0699533432972758	-3.95839483011077	2.12222909230993	1.29634929963464	0.830210005789207	0.752993340302869	-0.261597456160784	-1.73709629626204	-1.66031777926046	0.0397180106763449	1.15378926341074	1.29262170408214	1.32264474601447	-1.43304170757703	2.12380901600451	1.53724980556885
AAACGCTTCGGCTGGT-1	-5.84871842095582	-1.74629752789699	-3.07671103814798	4.30458956566842	3.09378563028804	-9.23000757299967	-1.47287758565924	3.2628435365001	4.82548792620042	-3.41725426538449	-4.60389083634537	1.06169105177594	-1.06242473198295	-0.140323247131781	-0.665829521517256	4.33912986512411	-1.70335299321753	1.83928325642229	1.87645332529082	1.91173354090963	1.92879698496837	0.521868939806578	1.86408933855563	-0.326162137090454	1.70881208119057	0.123029761216691	-0.175182049368451	-0.341584174345683	-0.854149878880032	0.366711406812087	0.568219194027065	1.11204302563629	-1.90585712740114	0.259808540121693	3.74363411374537	-2.26840471884362	1.9101532327585	-2.09675310146991	1.78866993537691	0.97747476414264	0.519775877440232	0.111989621220979	-1.76220298908839	-2.78326193607889	-1.96825351388833	-2.00084397508868	-2.19697780564503	1.08804300180711	-0.537137309364842
AAACGCTTCTTCTTCC-1	-6.6563147792337	3.92705133865334	1.6595397201231	4.36652592876128	0.227558757613021	0.411271334618591	-4.97193824948588	4.12515487379008	-0.562625057791774	2.52414219001414	0.23052275822258	1.50112550757484	-1.16729956701753	1.71810331140509	3.01324666413234	1.12525005838438	2.96490078772805	-0.195378909632358	1.8996899494303	-0.265717094325036	-0.519901730765823	1.84039974588256	0.229510577017266	0.143635698890057	-0.209511946612677	-1.07181775230547	-1.24363676628052	-1.13657666911613	-1.16390048254825	-0.446629907277755	-0.83932911223232	1.24129444851205	-1.51300551860172	0.485077137519167	1.17348454969622	1.51289339714683	1.90882331811871	-0.252536722694528	-0.812160560382589	-0.953383464516529	1.96483085151472	-1.71114208387916	0.28038433860242	2.41328600470965	0.429266111572079	1.64029526360877	-1.00709264564245	1.10824761460408	0.279361961783669
AAAGAACAGATGCCGA-1	-3.63428155083476	1.44837883392003	3.47041267653252	-5.28638387557598	7.71907680904975	-0.288113463390342	4.49609093570353	3.09174383933179	0.371650950228329	1.40580964954534	0.500341817523985	4.87741334798555	-3.70436927817767	1.83994273190262	2.31331525291123	-0.672756506788411	0.00949419961632754	-0.138887220859459	1.56402625287557	-2.81380534582537	3.17322157896611	-1.69873342564821	-1.84695035861974	-0.323292938981191	-4.11430690537151	0.578709207676621	0.119151454121155	1.82036328425251	-3.13372902812751	0.926277531345207	0.208386064548006	-0.398786521242873	2.08400532693241	3.51194471233926	1.55229130273556	3.33975412899705	-2.47453089188114	-2.49962465643198	1.51701679812824	-0.678025616226738	-2.87667610505093	0.591837722365573	-1.08758509000367	0.407935755407931	-0.473854789291411	-0.0748606440499796	-1.55189383180942	-1.19042572401917	0.412877563505456
AAAGAACGTCTGATAC-1	2.70636663995717	-1.11775266783573	-8.04075441687505	1.31570531953554	-0.892797104773176	0.206419142688591	-7.54907990986078	5.13906791202636	4.00632061359104	0.683233531096687	-2.43387594841834	0.203761658069657	-3.85072058026263	0.219274821025979	0.714991428667775	-1.14351307172642	0.0235275381674303	1.80995128497134	-0.181868128010682	1.02178554251359	-1.39569226088738	0.0246497246972988	-4.04688506153571	-1.69824955272972	0.541700234874038	-0.351179121718491	0.0601417010306169	1.5743016313379	-1.24818197373879	-0.0359255661529576	4.73105705594591	-0.894894440218026	0.171804413348718	1.88721309331335	-0.628513247283198	1.52205332087044	-0.549886601989093	2.86177596574532	1.0907199840784	0.331661900597108	2.52476751671533	0.0321296560089915	0.0911623652197007	-3.03279523560769	1.0788676343397	-3.2947833477924	0.170608114020126	-2.08738364086431	-0.00786915877798471
AAAGAACTCATCGCTC-1	-3.37875950897629	-0.730402427798303	10.3906473113083	4.25295420220559	0.434853771272888	1.11962306270256	-0.729344207229465	2.37381984114947	-1.08384189596708	-2.20705200803929	-4.45689341792069	-2.16473645301299	-1.18008015612758	-0.5431702210359	0.120236990865778	-1.39456430070468	3.69058389290616	2.79700868662004	0.136285233734993	3.78610788304823	0.938728879998918	3.10900997161356	-1.41353072314501	-0.903304553491763	-2.5176530212778	-3.37735673880171	-1.25487236702027	-2.72203021767896	-0.108683268633404	1.54575768748013	1.68400173356026	-0.911492939640238	-2.28358115134461	2.397611920211	3.04518911509901	2.8413974552824	-0.112968597664977	1.1127857694339	-0.367674807169375	-2.0257248801721	2.09424523492679	1.24387473601096	0.722881739241183	-0.268866722680145	0.643597541156314	-0.256795349603785	-0.846718707352588	0.057865801091213	-1.03495227866109
AAAGAACTCCGGACTG-1	2.04927920152428	1.57371940209109	-7.99053942734416	-4.40377416405951	5.1720208483522	-5.6884563083615	-1.88096065810171	-5.04197392461689	-2.17821398400085	1.91249148347808	8.29922366884928	1.88906948996551	3.04578187722678	-0.391838448969544	-4.19635378817623	-0.712035862338733	4.19500533723741	1.94526975954941	3.19637465383385	-0.866133454485091	-2.45317716491329	-4.45980025568911	-2.11791514884963	3.68241380929115	3.73472325549597	-2.31357290286368	-1.35952507358323	0.829028950642966	0.608599282901174	3.95161929737613	-1.57434211825525	2.78490556960436	-1.36163933541616	0.863641476046707	-3.66920529560079	-1.42767740590768	-2.24248686739378	3.08245375224051	-1.49592463694109	-0.517900889543449	1.19458071758633	0.0167499888174992	-2.48146662729774	1.87503692795372	-0.179499382840907	-0.333933075367127	1.89325278904465	-2.44711606137524	0.762263183953647
AAAGGATAGAGGTGCT-1	-6.42158099185198	-3.61236972730281	-11.658598365646	3.9670262059397	1.14351474031162	-2.38369781318056	1.63462474306402	0.967340383221081	-2.44289093080252	-2.91704516419656	0.056464381954762	1.69171749077777	4.12381605261387	4.86699478612128	0.454560178152259	3.03575205421249	2.14253449959851	2.87227605137167	-3.43395701654652	-1.88630677770548	-0.86435236368888	-3.24263991609454	-1.01250662581901	-1.27854691386095	0.0880840322779687	-0.271475731333983	1.00330046613369	-1.13722126447343	-1.93382013236017	1.91751699535588	1.9728628477587	3.08767753092519	-1.19042822255511	1.64414184608699	3.0952034458351	-1.18509223358817	1.22411287046126	-0.45871261723628	1.80993543524667	1.52171556396746	0.914568295116179	2.41164537535234	-3.35300838697333	1.25778621141305	-3.74948792413075	0.759362209838098	3.05079766507771	-0.730615025352857	-0.921377439920505
AAAGGATAGGACATCG-1	7.34390158154423	3.28060249342247	-5.60693619945774	6.08682373464327	-1.86751036153299	-4.95205754899195	6.98470508392178	2.31406149712717	5.2924918941289	-4.30291041765268	-2.82773309135587	-0.118483996591031	3.37976991857644	0.379483585152212	-3.43971477059482	1.04970894348328	2.38144575682504	-1.59937732236765	-4.429360917116	0.185594840545813	-2.64604985257986	0.685349986858033	2.08497323255636	0.34867539207878	-1.00413739725346	1.02801899106658	0.491082005287231	2.39040364660125	-3.85292976833482	0.438396322352324	-0.630281392618233	1.9047807287899	2.54839599314231	0.786850663679798	2.63568093790019	4.11332405721746	-1.86330597621108	1.62065435304849	-2.28554941974194	0.567564607079678	3.22724783850561	0.475800447942421	-1.75415671897928	-1.07941577942623	0.482391010910955	0.622053193157996	0.898296434071338	2.12116070146893	-2.34840057953639
AAAGGATAGGGATGTC-1	2.87661930302043	0.516274871771726	-8.03909204398168	-10.8441730794597	4.63045961494975	-4.97220264290493	6.26403938215083	-11.3203027856358	-5.88923925728044	-0.777475312175938	1.12861066320966	-5.22033981074527	-0.675048578056353	2.77890510249647	1.21299014821432	1.42079796367729	0.82928797433518	-2.28224233503319	-0.137571600270885	-4.06784616232872	0.294226596283598	-1.66248639987883	1.14881120284755	2.0313577291231	-1.20621414143731	-0.0652014680502428	1.04736002433017	0.843420825185746	-0.679918185066798	2.50176726199013	-0.969483493656262	-1.12154531401645	1.05268840122246	3.69860807115303	-0.345037190154709	2.27506907211762	-3.89775345466861	-1.84943636495071	-1.59816959338297	-1.51269607787866	-0.922599725541336	1.11429037942197	0.563940073068998	1.91741602250369	-1.8585337895097	0.834856716580755	0.0226869144221988	0.963362350435611	2.22965449097016
AAAGGATAGTCTTCCC-1	5.37639144507774	-1.05863559780827	-0.891494479666721	5.39657465218863	-0.796876537402203	1.09357249392413	-0.926431645530465	4.21958811064693	-1.2237384998863	-1.6515270914837	-1.75667662539011	1.33464814354538	-1.3119177990761	-0.513505431739235	2.66028754217627	3.06984812741734	1.00586108533546	-1.62039875186859	0.137862508671941	-4.53949046665936	3.05671685554726	-3.69878652416703	-2.3605529176537	-0.107149671485556	0.450522788773248	-1.13791991872271	-0.86605508092224	3.12015779583215	-2.58342340609584	-2.22927900954142	-0.808530424476776	0.169397673008296	0.491801347645609	1.88326357140113	-1.03417097198275	-0.236283853574424	-1.38773426402885	0.960703469363154	1.03022689092763	-0.63705081509823	1.81173742070376	-0.257311901827477	0.821521022991722	2.88493173822766	-0.677267741393421	1.57738110529379	0.780767992020595	-0.0506235481962541	-0.476351851910313
AAAGGATCACAAATAG-1	1.54675723606136	-10.817567986133	-1.60755284086465	-5.01961326796103	2.85244206755573	5.39884412932729	-2.52218049802398	-0.342015472615434	-3.25271378103264	1.47899662803956	-4.43784064351928	1.55921062870775	0.766062567320387	-1.31569471829893	-1.22801914611145	-0.0530772007399411	2.02237758394491	1.53854847892499	0.694815163675359	-0.792361119229136	-2.68566737832827	-0.520350157116413	-3.16507422345946	3.24531696954542	3.77896550407048	1.73040915244846	1.12677407684698	1.05965892920633	-0.269293937340979	-1.66096494212736	-1.84579351393572	-0.78220930336531	-0.890248778407616	1.55608289513354	-1.88000762261205	0.31682336597647	-1.45407560818655	-1.24910207677933	-1.74117964698663	-0.465891891282322	3.59580125626257	-1.4258694614385	-0.0381075808633167	1.17014827258403	0.00277096203742843	-1.26575135410236	0.250707858432325	-0.453168720261554	-0.925135007401965
AAAGGATCATGTGTCA-1	1.64424890073004	-0.0847855710958398	-10.1180837110845	2.73718537856439	5.90826015530253	2.561503292828	3.09153632226779	3.70673027705339	-3.60031275333197	1.05573942509458	2.14693655551242	-1.28738009447826	0.803169374852636	1.18245621948708	-0.602826459454997	0.273737883492756	1.08832846641863	-1.90724527726986	-1.69706684160724	-1.90579636059812	-0.284235146050921	-1.8738714315211	-1.11312884624809	-2.93319393200524	0.725033547102532	-4.52064111221487	-2.69800844424428	-2.7996132744053	-0.521788963598298	1.80174836477054	1.73654340926749	3.40783772427678	1.02727124917959	1.92063098838328	2.54806085168484	-2.19258163152227	1.20009870900593	2.34801612795003	4.17950115726052	-1.16420428170839	0.528953658789412	-0.181283223476546	-1.95027519514845	-2.76526482400462	-0.97744484281054	-0.581919569076983	-0.669780228892985	-1.13433513049362	-1.07835343050882
AAAGGATCATTACTCT-1	1.90611287009878	-8.17009766283699	-1.367172440571	-11.2672707125638	-1.46657139560191	-0.509603211124183	-0.0246883674891586	-12.212367580953	-4.68720586731503	3.54559521822983	3.39702906919429	-3.21272565512423	-6.76586716388642	5.72320295212246	1.24769569277236	1.41342323739563	-1.77476490391115	-0.841253032497202	0.887840152551468	-6.12810013719938	1.19444962502676	2.34085726107318	2.46917276876085	1.34842808086575	-1.46940663114933	-1.66752619084026	1.68005227283306	1.42908713291221	3.04467602341366	0.197471548194516	-1.86499206703338	2.86321081888639	5.03256021621106	-0.796858894356468	1.54780297145507	-2.28882014251882	-2.04339702899403	-2.26201006545468	-3.19541967320685	-3.90555118730988	1.0915483760861	-1.45633288424664	-0.180436876692842	1.31408762066224	-0.615737030050412	-0.355715635613055	0.64785982026634	0.714155825637012	0.449338459143232
AAAGGATGTAGCTGCC-1	-9.71827491745401	-1.08693054191351	1.3215660629874	1.24744431367243	1.29665935716083	-3.17054710500974	-1.97779969210375	3.08788779730897	0.787938856184699	-1.11080544399925	1.3245280007287	1.48341495664657	-2.41812567531918	0.995469548183434	0.655690119216505	-0.577255778437321	1.83512586239143	-0.969876060260432	-1.62568756258091	0.612672594029016	3.82756258755638	-1.4109827018589	-1.35231739035242	-0.172848345911113	1.00530593714265	1.72892505400681	1.5088519759321	-0.172478826364339	-1.41442498404029	-1.36440449795323	0.677805366648209	0.823112515979698	1.56913353604168	1.51854724440907	-1.06788391116598	-2.50541515879882	-2.10902661674326	-3.01183378213347	-0.446154632400536	-2.10456574775564	0.0971994753344428	0.210071009938136	0.934041968823291	0.750096614552055	0.58700123120911	-1.50976428285903	1.3882290523359	0.0262272278729281	0.580138941714598
AAAGGATGTCGGAACA-1	-8.23465472993251	2.93254653460716	2.72116846129873	0.880269919486274	-4.17026062891524	-3.88674046568028	-2.71758859520438	4.89314834665028	3.86069660519021	-0.845482028546842	-3.51920661031426	-2.47306959066215	6.04770306441976	7.28626300678471	-0.672565923799647	0.207526765944636	0.467340558032596	-1.74527062460105	-2.95858052460581	-0.627445308695209	-0.606458974322708	-1.8456125955898	-1.35349263487928	-1.65932146829514	0.721352286936788	-3.18537027407836	1.16278776988582	3.22857321784707	-2.17555905557427	0.0969506453648828	-1.53451319921105	-2.15731937482978	3.27986896140002	-1.76918038893196	-1.83408403808023	0.7644710279442	2.05320052088461	2.02452996573611	1.71050595346897	-1.10496870557848	1.18807060506653	0.283085118860444	-1.00329614769314	2.05719333116145	-0.223671636425799	2.09061778225736	-0.800235380763046	3.67468203159773	-0.867772054624951
AAAGGATTCCATGATG-1	0.466583025304846	-3.79280236625438	0.956167535375406	5.9446825908996	-1.49628131390812	4.87831063912007	0.809688417575788	0.409360300090426	4.11613311966638	-0.651044793233426	-4.99029895132419	-3.31025845387903	2.76244457138071	1.50239822966243	1.30692920918572	5.09100678388692	-0.493250722852831	1.92619487769191	-1.35046544503091	-2.50561143219659	-0.880558472795231	0.781103866994113	1.72887555369764	-0.0112730198944797	1.42763244692191	1.51313269107057	-2.27454147866948	-1.28448470581936	1.36951040564256	0.342556684593363	-2.43891812423869	1.10769660599589	0.946172209219001	1.88133555013246	-0.308875785774885	-0.887762098157539	-1.40628439914391	0.56873240341996	-3.18457625596524	0.116310029964515	-1.24916686558075	-0.0208478118636	1.43875221829554	-1.41366186143683	1.31730098707061	-5.05232067925447	-0.786769259302128	-1.57415815866264	0.666424517263224
AAAGGATTCGCCATAA-1	0.603856989955817	10.5103077109882	-7.30322710988352	2.46877625001765	-0.705831889942482	-7.36849482121383	-11.8129816695563	-0.15314314872964	1.37782194933482	3.5264256703231	1.61741441102562	-1.09468139478777	1.12190921465928	2.65784574275285	-0.304572935040832	-0.182924056964959	-1.48516613803008	3.49782723127153	2.90619465808729	0.497008936409053	-0.960852493423557	1.69922176516814	-2.41508207329012	-0.308802631419315	-1.52964183984264	-2.93346361725354	-1.71628863661598	1.71958387324047	1.39688423139576	1.1530543800858	0.0831973485617125	1.09951736454033	2.25205448317357	-4.42611166963548	-4.99866830967198	0.18687015965686	0.635708431957378	-0.169968663896011	3.80440022291986	0.541300911804174	1.86984027217882	-0.945889054249227	0.367863206646346	-4.40079403662789	-1.10022888509589	-1.72934435979634	-0.110214450235052	0.765093946104013	-1.92232148335469
AAAGGATTCGGTCGGT-1	-14.8865239223512	-1.30424651664115	0.373714249178971	3.35288412874168	2.8371603798206	-1.24912827749564	4.65883404939355	-2.95634290562656	2.38204110823522	2.44172874234224	-0.570622974242793	-1.03613264697263	3.7682096432185	-3.84145232828213	0.87783201422997	-1.06148460715871	-1.35693046869987	1.94736429581708	-0.697122458028026	-2.63321990969771	1.41603106282119	-2.38180676202881	-1.16290665153716	-1.2775886965986	2.0450198591166	-0.338514887797893	0.553258572854946	-1.84842534553028	0.841829563554765	-1.49871690898975	-2.1107450795514	-0.998982249868605	-0.429267010805614	-1.28522823022544	2.1307299902012	1.52203242071263	0.209577435356746	-2.12124890652503	-0.0216826496417638	-0.203604602030579	1.88321690059296	0.0287099730472121	-0.27695411071997	-2.75313516248264	3.014432885203	0.0566572089215437	-2.10267046111679	-1.64641115676257	0.421697233647139
AAAGGATTCGTCGCTT-1	-2.62518994260381	7.64870844427571	-6.05914086427657	-3.15759601337396	5.64722491214683	3.85505705523056	-0.0975014181052369	3.90884269906837	4.08094880013387	3.50099890054187	-2.44211732321262	0.463973946491768	1.0405980204869	-1.53409280209858	-3.26260997877542	-2.94897124145758	-0.19906244878131	0.386256668833102	-0.0819924581916458	1.63238776685415	-0.416978290132149	-1.66787611641222	1.38442415929131	0.888621977078734	-4.15560118260575	-0.274991666895577	-2.99075744424564	-0.653833850292398	1.33143450347362	0.0241005209396988	-1.13768359340082	2.68537399867394	-1.03889382708311	3.59157100237536	-2.9836258890356	-1.28453121244962	-0.343776527011287	0.277406707547736	0.198449523985159	0.0432175891833692	0.151074327033405	0.366573264728714	1.46997705722766	-0.2608592361343	-0.982510663705005	2.06646148136598	-1.51893586048083	0.984564625062211	-3.90349679356658
AAAGGGCAGCGTCAAG-1	6.3466404217127	2.78537770006761	-5.87482762359581	-6.41574340250086	-3.84139529146571	-1.46244291383572	5.69162800405786	-5.26909832003372	-1.59595970749898	-0.462774860976157	2.58384339046514	1.83646220450957	-4.25594985844381	3.81736994151424	0.898735041767589	3.86090256892197	3.80950155256954	-0.790339305065842	-0.857654273405223	0.579627309469244	0.731632615969481	2.09986767092103	-0.762052423111575	-0.0719853626898364	-2.25992165785252	-2.23368614811491	-0.350072294810501	-1.78959541646272	0.284540004875561	-0.972774997073293	1.82560693273768	-1.85718138964248	1.37608048752621	2.86273918593783	4.15314275425425	-0.239783670161917	-0.531377458225896	0.637671113949384	2.38273589333373	-0.581568856730144	1.05063457465508	0.114084837653113	1.58760201787461	3.49674417463283	-4.72821079809809	-0.532574174620254	0.720835435212414	-1.00758519099579	1.17190484493749
AAAGGGCCACTCCCTA-1	2.32712914071081	-5.90085759992782	5.76707823732158	-0.749381378513391	-0.110364234848401	2.38349747528862	0.844116895583047	-0.458226305971269	-5.88221759701267	-2.66545026893112	-0.737821755881899	0.0912811354620053	4.35544151678244	-1.48263514472897	0.492079224502565	1.91828991081687	3.76691274582109	5.97605119500145	-2.72768032170149	0.875846019247568	-3.11356326637329	3.03133875068979	0.705466345436004	-0.88572309282944	-0.0256233124669201	2.14527782277276	-0.951599670536215	-0.309215261507569	-2.93917540626566	-1.97771710324659	-0.0381953019955271	0.32594785038953	-0.324496229982183	-2.43393471103853	-2.52334242252384	3.38895893769114	2.40051271904125	-1.54496477634072	-3.93467372596487	1.25090632621526	-0.641012611252757	-1.56274995800463	0.993054096632407	1.03850243404354	-0.686151826891344	1.78687709943987	-2.5059829862166	-0.19403798053591	-1.74033909305148
AAAGGGCGTAGTCGGA-1	-11.1366745133972	-2.03489464287181	0.441212354734915	-0.592882228298287	-1.0587874503057	-2.08852358083506	2.21811157368195	7.66491437408033	1.1170585925529	-2.64679421821555	0.116245608861584	1.91800635826995	-1.19833516074614	-0.917685695323869	-0.472106941519539	-0.584709435964741	0.962406879744348	-1.12690626804719	0.259664776192758	0.470422972937596	2.52085335096702	0.702787256721826	1.50302061364975	0.476342793140999	1.03061314639946	-1.56411323924416	-2.32642300796643	-1.37473569947129	-0.77207962083408	1.53406856619704	-1.0544859103813	1.83609320792408	0.377623387400034	-0.75346461801272	1.68548771206433	0.607981529756814	-0.789351562050162	-0.233663616899679	1.11859852521946	-1.53865917917469	-1.10159381192134	1.2248732236874	-0.0642769137770337	1.83025962530616	0.490195810285688	-0.0370711991243773	-1.43526353911427	2.02640498530772	-0.37634825897024
AAAGGGCGTCACTGAT-1	-7.23789879531168	-2.37120730343177	-3.9965423002941	4.18031594477768	6.42568478268034	-0.634798856179893	3.23560418596954	-2.07484982591596	-0.224907655957283	1.45752883719211	-0.645763164835873	7.06747258209512	2.5148315139156	-1.0916580092859	4.61795665825636	0.313857955914591	-1.80951212374536	-3.39456894678143	-0.434830202006769	-1.0834748187319	0.406066025300558	3.06997344185546	0.367793048924847	0.783585706322463	1.1725565829383	1.09681567027862	0.27587541260548	2.50458370999334	0.121167729149677	-2.87491255373601	-0.828303038731957	-0.798827615117409	1.52376167573736	1.0816561930941	-1.06482821360405	2.13049317775745	-0.729556261378648	0.875617041016863	-0.353721957264184	-0.608006574848626	-1.26374045172156	-0.998605675702336	-0.0498285251925677	0.392376104198427	-0.769101995146357	2.07941233679133	0.0234208500308191	-0.297258785058796	1.37355323923397
AAAGGGCGTCGCGGTT-1	-3.00348782102127	-2.45869796432262	4.8786555263824	-0.1417033512509	1.17215869468873	-0.683550647037581	-4.65782198916433	1.5435435944111	0.441606680945881	-2.83858170758143	-3.11710335077004	-1.44533867519477	-0.0570773299212468	-1.41893347074629	-2.99910548179589	2.3876166939688	0.319849822351337	1.19648721977376	0.686243071915912	-2.01456285246632	1.24850634259452	0.633753667336347	1.15598856648298	0.00942760936110387	-3.2891017141964	0.712823670640705	0.342682088824571	3.82562700678944	-0.410376879587076	-2.75967740169268	2.79401690942164	-0.143883886788784	-1.05843664194015	0.505325993413577	2.24862410035875	0.695067175566267	0.174923343946389	-1.15364294396399	0.365824168238367	1.96892671781007	-0.00284618112751363	-0.0154715447573947	0.530793868241618	1.5276173628752	2.20206981101655	-2.82292322582479	-0.16252673400923	1.12696602379743	-0.835612712620392
AAAGGTACAGCTGTTA-1	-12.4105626282848	-3.4045652106451	-1.66392372251609	3.45788624962754	-1.89630555941183	7.2938643682017	2.92450266085781	-1.94088951665705	1.53907559355259	0.432479151274055	5.0093014962984	-2.23722716661816	0.469347698481265	2.58790606867143	-0.549411630803893	-0.877529204668088	-0.0497729249751728	-0.879608858384104	-0.746164461440745	0.250038614310323	0.367426212810218	0.612863605422205	1.19310308954652	0.00526530926309899	0.877564156661276	-0.1797577967894	-0.817277725993251	3.74223012537452	-1.70046993553885	0.655729392820046	1.24528269362344	-2.32285872420587	0.34645017410436	0.330993500179178	-0.585011830179061	-0.321193814294954	0.985632883447113	0.347733046563545	-1.56966327471732	0.341522158234036	1.48324140715079	-0.874059929508989	-1.3931410477533	-1.5631976680209	-0.0617022614513391	-3.05450909981604	-0.325793506112281	-0.463431156665662	-0.903094455834809
AAAGGTAGTTACCCTC-1	0.212149708067389	-1.67581619431204	4.22875531486376	-0.837298129408195	-4.27124964083614	3.07120702463742	-9.35664541912991	-1.57125065020008	-0.264217893166103	1.74593476153872	0.475103834364132	-1.91653700729715	1.26309877752677	0.43444206473764	1.70772927236437	0.054359247141411	-4.8578679937837	2.28977133112967	-2.07241254088727	-3.04509520560947	3.51513434706463	0.49069779191535	0.150182278498142	-0.667642618333991	0.594278560607858	-2.59966851501129	0.860685324285721	1.51344576360568	-1.24741347186042	-0.217653355490315	-1.79118432151239	-1.08080446900147	-0.210861872655956	-2.29309019151248	0.605199222063498	-1.20460844441285	0.0860187847710072	3.75951648670199	1.34877681801272	-0.0150198290434781	-2.40851921066548	1.15117173450431	-1.01165633945119	-1.20830349133009	2.15023383645581	-1.09597408428019	-1.11340327813616	0.0925963645452491	0.291946211566938
AAAGGTAGTTATGTGC-1	1.37419926720418	-4.63363558403167	6.62504359636293	2.14729773552124	3.78874275963397	-2.79130780601862	2.6837155709062	-2.65114840574665	0.374645961337674	5.12812487114044	-0.292691340743795	8.08308965454541	5.04146354850598	-0.96871302810777	1.79556278979729	-0.837292267770365	0.575791307650886	-1.32767082873765	-2.14941303532865	0.55251907856307	-0.759970004859405	-2.12638902524038	-1.97763853175571	-4.09100927699672	0.863897751481355	0.862454212610063	-1.02410689868913	-1.04042475209753	0.420560265112736	-4.66605867205971	-0.56511200618861	-1.6988406206417	-1.32863825706786	-3.93255068326887	-0.269688646216202	1.57247450315914	-0.137384909985984	1.37923906173993	0.232545120266202	3.69420972958211	-0.710752936929344	0.731423828190861	0.79843691208906	1.3958291434339	1.3820216793432	-1.18415285064794	-2.23937819569721	0.54872404707007	3.03748985510348
AAAGGTATCCCTTGGT-1	-1.37077909414203	-8.82332928813252	3.28499548517428	1.82026950029135	-2.76824420888407	5.91661708342503	4.37313551364811	-1.57940775352158	-2.560391179474	-3.09652844087336	2.3290911213442	1.7219676460297	3.01406793410935	-0.836072895390226	-2.39101716777723	-0.991092762011546	-2.19391181305615	0.47192605633951	-1.70363687313072	2.37024581520089	-2.40675729509353	-1.00930188391224	2.22319476465511	1.32906120390074	0.144337551739321	-0.761002972911984	-0.3908442479853	0.0801995574122783	1.00325846113346	-0.182555273742213	-1.65131718118939	-0.501797887415793	-2.36952340180778	-0.312801598673163	1.26359690717439	-0.205617504911756	-0.826715465224257	1.27504611764398	-0.992635923029839	-0.680849870804882	2.08722360690467	-1.30288871384198	-1.36586897476003	-0.902509290987119	-0.786984439714031	0.392341390232757	-0.485903220711765	-1.3840738963145	-0.712405830606287
AAAGTCCAGCACTAGG-1	-14.5970369447142	1.72742132231222	-6.39815321367099	-4.23685903769064	-1.94910737767459	0.793200338205989	-4.04069432632341	-4.94663057496182	2.30287122822556	-2.14268658981795	0.548120242654911	4.50583320491875	-3.26645486996639	-1.68917525921646	0.464555300104555	-0.470827696086412	1.85675883689016	-0.125482693257663	1.58948655075269	-0.271649434471125	0.121208611535638	0.208844855667655	-1.65031984471184	0.104010691409053	2.38270595887948	1.51470199652863	-0.391999405284446	-1.5795695501367	1.6202415252168	-0.965030045111192	-0.580895917599138	2.34348461307421	-1.86687072093176	0.864441995750004	1.13405942952341	-0.154611343221475	-1.41113820592518	0.963514027111812	-1.90059929716512	0.363127462767143	1.28022922203691	0.233615318938972	0.0982929383604547	2.16546691484846	0.354249111380528	1.4000440282913	-1.13957288990927	-1.20510720220932	-0.532470808558551
AAAGTCCAGGGACTGT-1	1.08435960711622	-8.35089704378825	-1.27116429727837	-4.53599867503054	-3.18585963025426	1.41931956260542	-3.70736333627159	3.0698984786567	-1.65568868654412	0.917379838525349	2.75166838956156	0.30122673146676	4.09272911569941	-3.89343809684885	-2.00621249471519	-4.34317207670587	0.139697235018694	1.06103370628025	-0.347216662618217	0.712738567463	0.526265799098342	1.32004072898269	0.519436434546031	-0.524976964899982	2.51581689329025	0.53182351556555	0.823184513226639	5.67559525823755	-1.68974393970221	1.77730397249589	0.181589714773535	0.440174427545741	2.21386456292044	-2.1816941959475	-2.14862078382677	0.10860706679526	0.673581397021539	-2.8398538551253	0.650317217375419	0.242575222131194	0.343483603258867	-2.25985825632614	-0.260194175919355	-0.233619816033689	-0.350532020388927	-0.0422497438883903	2.2410270019192	1.05501796217162	-1.32829564041458
AAAGTCCAGTCTTCCC-1	1.61628332473825	-1.32058428925638	5.0430890207111	6.1931534884871	0.0455296597176427	4.56278657264622	-5.87111642668942	-4.30005375195777	-2.60338998882002	-1.84915905862411	1.63512132920688	2.12176108050927	0.635146819048376	3.45236875631637	0.960684472128245	1.0752105379208	2.859515660109	-0.503394393455005	1.9319972869887	1.1518353812224	0.306197345654172	1.38367431085808	-3.51746718689673	0.328603077979045	-0.958946918296988	1.28907586040856	-1.18160854026305	-0.542758227626517	-1.1915464444762	-3.84947975580114	0.497692591942074	2.01904311780072	-3.65619156074339	-1.7033607572932	2.61518846470252	2.14538987840753	0.871891446798006	1.52866472728288	1.14440929058661	-0.65068876717289	-1.94777277670074	0.341835779349724	-0.406305194303562	-1.73806790477955	1.61053398964659	-1.20620438430319	-1.38509813339889	-1.99227050421027	-2.22745069185417
AAAGTCCCAACACACT-1	4.02147162227975	3.52883002359175	-0.768948422730063	6.41954407318607	2.41555603364613	-2.6846921240251	4.33309651609694	8.34547133516406	0.804457967926165	1.98723463017772	-3.06066805016141	0.50489119901808	-0.274323366589789	-1.61898209824208	-3.7406847737052	6.36515562547859	0.854678098611648	-0.374525166744102	-3.75574720222487	-1.35736750995854	-1.68381482353116	-2.75814323273128	-2.36821644079626	0.0213201467316403	1.60122122944985	1.22653176824685	-0.221050720107363	-1.64889054959652	-2.36582196434427	1.227383974123	0.144953815743984	2.71558549376352	1.10263983860556	1.22965037394422	-0.679372318355484	-0.477726323174754	4.5983538677473	-0.363094225710768	1.20992847499664	-4.29453162970448	0.231793308025295	-0.72195748269992	3.7650347881303	-1.26105153693366	-0.282472160884263	2.44669961643846	0.334316065798228	-2.03274491308297	0.559040349079375
AAAGTCCGTCATCCCT-1	7.62678057653818	-3.85062353853597	-3.00804203502179	-3.00165772065048	-1.19047024262153	-4.4051479068192	7.43690285566031	-0.517030811919168	3.34149942751203	-3.01486469530261	0.790607944100242	2.19719912144503	-0.59065321368785	-1.35458132799181	1.27430837081452	-2.11745654672039	4.48945130257992	1.57204220503343	-3.07988646557318	4.28863164505965	-1.56447536731344	-1.83334997163173	0.179164331077776	0.768583312139112	0.323770336510354	2.1684572843657	1.03344554879449	0.125856359472794	-1.99150192526491	3.68256618741873	1.83268730670602	-0.877417672288095	-2.06806874206518	-1.02990683395205	-0.22837514335773	-2.70990188666864	-0.751896531196833	2.74640838129897	3.84507880493378	-1.74995798073662	1.07025343750885	-1.29181097407378	-1.70069309496739	0.628160563528472	0.78143462863076	0.067795271457561	1.27048785228354	-1.0405794109521	-0.628354530954445
AAAGTCCTCCATTGGA-1	-7.75938222589154	-0.952948420703957	1.85558170796542	-4.62550282524952	1.38632614235356	-5.4983331617447	-2.85853012515484	-3.33210889841533	-0.0703521899037922	-0.825451815535049	2.15408744636696	3.6999749619582	-3.56015549170997	-1.50407159635643	5.66526052983955	5.02949015205913	1.30187452317196	1.15898599771538	-2.71978603991682	-0.303164870386328	-4.90201852105813	-0.238726816524346	-1.7768786995049	-1.54443564068283	-2.63321380137099	1.50984216387156	0.16161132612765	-0.0271164651772054	1.63254234449197	-0.177546971364772	-0.776086868281462	-0.250855528384621	1.3791699653556	-1.28186373150819	0.45726171669274	0.674454511066932	2.25016484854227	0.575183561759377	0.753488931878173	-0.0887229154770146	2.56935380086177	2.57909413881744	-3.60797817552654	1.38417559128437	2.43923870048838	0.659017924471196	-1.03533694497972	0.10756914915772	0.0990944127064984
AAAGTGAAGCACGATG-1	4.27676065807151	13.904961161555	-1.60054289094222	-1.2658329848576	6.05590330221966	0.660826536707525	0.986109732551704	-1.09230033575451	-3.15255947117057	-10.6243269422549	-1.1910811304287	-3.54594484241318	0.547280021550335	-4.53316465950495	-5.1092124423501	-1.21049093961386	1.17233764899852	-2.18621744947379	0.70577576798084	-1.56905511462721	-2.15946295702868	0.416875539066772	-0.832566595659402	-3.33286748666794	-0.0835753631617389	-1.12973146009808	-2.25673330461515	-0.986033507785545	-1.47400480503116	3.05761034890075	-0.650784270122449	-0.849840165212925	0.809945121533853	-2.56506156592692	1.65332451663553	-4.30311220625516	0.999658326055273	6.48794366101274	0.9192494844496	0.943696595264088	2.23925365718842	-0.831763509353455	1.25689801306155	0.22323157996324	0.558010574014239	-1.36284991773988	1.51216958726945	-0.499715746222334	-0.124899410793947
AAAGTGACAAGCTGTT-1	0.329162038165145	-9.36845790695489	-0.622944316582347	-4.67342650602083	-0.291511461714446	0.536237212283208	3.77463503318819	6.60905892036027	0.913291332242099	0.392431764624202	3.10851910814019	3.76758868768974	1.99596121018954	-1.17509763518763	-3.53873745090321	1.04955069150245	-4.1879572166629	-0.640641281728702	-0.531771228076767	0.442060638837816	3.37101712987426	4.88188045940343	1.59132506404415	0.488880362761156	0.39792934475425	-1.49988255263872	1.98425242164036	2.66125643885557	0.0519109331097068	1.39015763788219	1.11802053718654	-0.124253063826966	1.65743285168488	-2.24012674674463	-0.562794886587098	1.84927713455424	-0.138682404737565	0.0342595104587526	0.289694141544287	-0.665992455479575	1.2391265448038	-0.570883139783971	0.330968067322532	-0.390943421672358	-1.0223242711623	-0.0386113003708232	-0.168940515711756	-0.467875394306529	-1.11292127635133
AAAGTGACAGAGGGTT-1	-7.62157190003267	-0.0787402474022256	2.09616934320597	0.674823213495459	-1.24464800656551	6.27787889404521	3.98700233051207	0.738731007050577	8.99417699404363	-1.51366393171711	-2.36949817992508	-1.14450701901291	-0.853875159009558	-0.0359695696040732	-2.61943975715069	0.352741620461117	-1.22218017915674	0.475773111053338	0.54826161711781	1.12312430521886	0.162581360739089	1.15985498239063	-3.29472636494107	-3.9294418849302	-1.52793345644174	-1.62176853293386	-0.914071126160048	-0.67334422130101	-1.41291327593022	1.12451673026909	0.566415234106282	1.36653185196142	0.966910763559059	0.367892228856332	-3.67264908396795	0.77047121696479	-1.92792839632775	0.21528629566265	-1.2506910053693	1.38546987029367	0.0837309284317071	-1.75397882571231	-0.716459184793511	-1.40846110504969	1.2205041656243	-1.75624952192396	1.76308589033306	1.08486706480756	-0.00371587836199965
AAAGTGAGTAATTAGG-1	-4.93261977552929	-2.68247122327777	4.39385755049941	-5.30915533048521	0.0108852281388558	1.08094120738986	-2.49982609252119	-1.34653110047891	-0.708472445478387	0.262049140868061	4.14083499581199	-1.37513795039585	3.36088455510568	1.59634438300154	-2.3108474324796	-2.23044144813891	0.153695456378465	1.80924215536401	-2.35519012209341	-0.705283538324195	-1.30890324153434	-3.41692111420712	2.42093990124693	3.01299210598394	0.651564931361685	-0.304663169100785	-1.25939350978168	0.410881812084186	0.330774793173287	-0.419358010465824	-0.026262369746916	-0.995169991514207	0.315229155191103	3.94656730273842	1.56032241486469	-2.3089554799504	1.07925814120551	-1.13033817805631	-0.166868184140726	-0.623316289893015	1.35412722413507	-1.68529322182488	1.14546224132538	-0.983348779626867	1.78088136904156	0.356766292165045	0.583217297204409	0.859827228344066	-0.33141953002331
AAAGTGATCACTTGTT-1	6.10007026564304	-4.50122355836569	0.539417934858303	-0.510642809597011	-1.48027271628284	2.47777349987485	6.46631824215154	1.33991117979291	-3.84341623400219	3.2808901008007	-0.975292618244729	0.466185764307402	-6.64719653479188	1.7552476466637	-0.899288616910882	-3.28350543369493	4.9666358838152	-2.37032679709817	-2.33000364315362	-0.542724747890008	3.28015741045805	-0.645827510351034	0.844225808597276	-1.12191317718979	2.42258357304774	-3.10412322519428	-0.836512614466596	1.44994994394334	-1.32236663325036	0.619712584672091	0.972400022556857	1.01757162912753	2.51199932216319	-0.181816873188486	2.58067549280379	-0.927334465801513	-0.574181315039441	-0.66813761026946	0.321737528526254	-1.52309524189155	1.41464695090752	-0.625623721784444	1.39328893696988	0.309259415515934	2.19633629329043	-0.554707633396535	1.54382496611663	0.366755149026318	0.765395890299675
AAAGTGATCTTACACT-1	5.50017494177725	-12.1869968889949	-0.470849269027265	-4.09380400862195	2.08346537767221	1.25203001914763	0.539815410763456	-11.4320281440526	-8.9427653799338	-5.77520016870417	-2.40199891253395	-7.1184294680602	0.0743936923345832	0.316424290004295	2.4759363631352	1.11320679000535	0.750966384344429	3.03698813242685	-0.234850835709444	1.36604548374139	-1.12095266212239	2.75956706106015	-0.947367927235629	-2.5255628913946	-2.1315680065032	-0.484979685538489	-1.2457731474149	-0.693524513657373	1.39073545135168	-0.394847231995276	4.6374462665304	3.41118806499789	-1.4960458821173	-5.51083865378959	-2.48855434704999	-2.28200099575766	-1.63616043793109	-3.79097941168046	1.93770253269573	3.31447140318537	-3.08573361097381	-0.474444869495975	-1.43777800256933	3.73880276741319	-2.11906104701907	1.92473273009235	-5.34097121350938	-1.9370893726718	0.499845942200682
AAATGGACAAACTCGT-1	8.93579620725547	-0.918972984193517	9.33680131706243	-0.597324911263628	-0.668063799110087	-4.85224696651515	-0.164197244624439	1.24270724623881	3.38082004947787	-0.420945259431639	-2.83728478664648	-3.77365446387257	3.71325909373083	-1.58311952595806	-0.283761331390864	3.209642445321	2.77858248229925	2.49744701157045	2.49887546373864	-1.54444337775962	1.66972039672235	0.119593183233997	3.63301092614255	-1.72494798232772	1.84161729353627	-2.36469506107183	-2.0572347969132	-0.0151003191001703	0.0961564265805169	-2.93650127844749	0.182511356826321	-0.211242018162555	-1.07748596862329	-1.00037361303159	-0.598584289091344	1.0128084604255	-0.648908357709599	1.23154189589465	-1.88909035585002	3.88353787880031	0.104260931259736	1.37400700672756	0.589601914569897	2.4324253739907	1.03587655255393	-2.57435961018968	0.430534392128193	1.85965260726572	-0.771567315381987
AAATGGACACTGCGAC-1	-8.95182729917325	1.76074117135597	5.33369584021758	-2.80711471117662	-4.94746439116257	1.73273245022399	-0.74917044797647	2.81220961654385	-0.788964626095973	0.364053615259681	0.438821628923064	0.0878112116289567	0.394985447515593	-0.723984308933663	2.52123425395694	-0.151286178427726	-0.592545494528923	1.09780070390397	-3.86009544476858	-3.87892709281518	1.36478360598782	1.42052124010566	-0.517433541638995	0.0256916058737937	0.178023490304027	0.465298834004633	1.25804306485127	-0.863866210394212	-0.477446100065364	0.316109902946774	-1.84341609084677	0.527966404778337	0.749632688071757	-2.31543236562428	0.137848278920102	0.727149287186199	-1.27956111291748	1.99552065649807	1.03392883009551	1.67477346783022	2.01179496057305	-1.82195653006501	-1.03519376189516	1.94089167651863	0.30732687875416	-1.03226681737335	-0.413626105288664	-0.0748211577755939	0.109240380677262
AAATGGAGTACGATTC-1	5.85271558528045	-8.07921290966615	-3.62108102249668	-1.21425743198738	3.3918641508489	-5.89423209962398	-1.1362686150334	0.63045320519998	0.185457367166918	-0.359659983638808	7.29434127203358	-0.842565181446279	5.5371342276807	-2.78006339449135	-1.20116929074254	-1.17638249248581	2.69962376120438	-3.06984023502414	2.19702674220582	1.02823561455344	-1.31120040373447	-5.02047039510642	-0.471317240384656	0.538352414073121	-0.632372215612669	-4.03163276289923	2.54538144616945	1.97608296851948	0.773955790441296	1.88065803879388	1.27964209353421	-1.32924105142206	-1.79886430172501	0.738272513401273	0.517388088235273	0.0954745058571353	-3.83872101158976	-0.315082664306963	1.50114189228489	-0.909161886546378	-1.05645762655777	0.0820979560486368	0.789345659859613	4.98912899622249	1.57184260483019	-0.375818406773293	-0.204759371792563	1.30495645286659	-2.53519293472975
AAATGGAGTCCTGGGT-1	-6.26504758447941	-4.64310261349664	1.83637269306018	1.4816426395283	-2.57344363719449	11.2085209477424	2.30483822673813	1.984136657014	-4.05317231558899	5.03692853194413	4.41021538055051	1.59325144179646	-0.500040729383511	2.35565382590055	-0.0566271045869331	-0.241626961780509	-2.21983411401823	-1.26662119702653	0.38612954645912	-0.0610524452594415	-2.89566335788652	-0.444822039430263	-1.49978186059986	-1.47742322020932	0.339947678649917	-2.04950250741872	-1.56609441662694	0.116388619132025	-0.934664808171962	-0.930019635385202	1.14979277469161	0.918709862098203	-0.420555623613521	0.300425533764618	-1.12952727556458	-0.521716139545653	-1.28209533105072	0.899743807005723	-0.714373559784969	2.26891898621424	2.20090769273956	-1.19533294545004	-0.213141466423151	-1.72257786783806	0.842176728015449	1.82739161253984	0.198105047824117	-0.832382460453451	1.11933034020484
AAATGGAGTCGGTGTC-1	-10.235661063186	-1.64099758821571	5.35908681489232	0.473753742154	1.12249323450428	-3.87388319033506	-5.25205704764067	-3.45515749577753	-6.27499818337081	-6.29503250087743	0.851839387708972	-1.49238942531462	2.8796066446114	0.755998379523251	1.23066469490193	0.823723579733801	-1.27482366637234	1.42113528992191	-2.52905729316882	1.76738431187042	-2.6190195934805	-0.0748026597732008	-1.34140390812485	-0.973250655000396	-2.55295029969118	-3.0013370185334	-1.20701248498013	-0.110357088033701	-1.66360662881468	1.03527142554019	-0.419740178495541	-1.21658793430705	1.80340955739685	-0.238582877366127	2.05306115580827	2.09099495834931	0.0538184124231956	-0.302070312982845	1.14948659921373	-1.31109933550389	0.861693870962841	0.786806807514452	-1.09587102111211	1.68521347594574	-0.558146683305658	-0.98463123565285	-3.29219485619945	-2.21449916333831	2.15659854285527
AAATGGAGTGTCATCA-1	-7.83059139075395	-4.6109169604948	0.64755468462582	5.64071236202764	5.77918679702092	-0.215351901892926	0.491523199705882	3.6525800212758	1.30217675082757	0.355512319394785	-3.32514560189696	-0.961829796110801	1.58212646969542	0.501353378826281	-2.681316163394	2.03834721413558	1.10808393741134	2.39847331516449	0.517045501097426	3.44250241225561	-1.20959340558715	3.0870962979219	1.17116252737891	0.307236222738366	1.62909989602856	-2.5898605043363	-3.30871402220033	-0.322754096420028	0.997928361657408	1.0713699904776	1.08554362884954	-0.295374027268009	-3.22523181056522	3.16717398600841	-1.81729523579282	-1.38385281406116	-0.332051374347442	0.25988639950641	1.21730237560881	1.11481356421526	-0.140095319395407	1.87593764692293	1.24424204545258	-0.580593776625596	-0.863692407206896	-0.85391343316652	-0.122437473841981	1.07275164250817	-1.4720514569093
AAATGGATCGTTCATT-1	2.5898716747015	5.92501441537481	-4.01311432587097	3.95322563718243	-2.54622256585883	-4.73613809022822	-0.962953436552334	4.02952744242654	-0.729082096266243	1.73359887960761	1.14883333076176	-0.0580586947755832	1.53182065382915	-1.44795324738952	-2.76492860757448	2.44552235444086	-1.1328323635558	-1.72526507718468	-0.0995759563349149	-0.281006253620798	2.18094625591104	-3.40481135876392	-19.8165914889069	16.8569617621282	0.178779205823348	-4.03250471280264	-7.72576892306301	0.398678369100895	0.49915628971798	-5.7678692170451	1.86577314744976	-1.2739365223705	1.53620853389131	-6.74112269443889	-0.790299521001799	0.111375806383394	-0.693324824445171	-5.06534047643303	-2.61822128522958	1.66253606948728	-0.579001396322395	0.778375022657569	-0.924736237883444	0.0547978662014702	-0.18685747630748	-3.10146746895197	2.24125079594092	3.01037316080443	-0.37894954535886
AACAAAGAGACATGCG-1	10.6542837834906	-9.29671040700427	-9.88105084293085	5.41145913419436	1.72512401959556	-1.78767939977872	-0.458089014012428	-1.01168399258228	-5.87651181111456	0.104853012163864	-3.24558267583529	-5.00262733021049	-3.27758620339712	3.05136698904457	4.10818906115684	-0.443748011959137	4.01357811580106	-2.41026001542306	2.41821277653841	2.50367765160519	-3.06452667585419	-2.83077571149995	-2.55880841401511	-2.66742197646088	-1.12106726715397	-2.60633094452166	0.861488791633095	0.358210995759895	-0.91030728526568	-1.2171238295982	1.8011031478282	-2.66125778797702	-3.2008718412615	3.707096466287	-0.68750514801399	-2.1142036178203	0.361840157968213	-0.234739160066174	-0.586921595356341	2.51053040744342	0.21093266650823	3.8519264021164	-1.06280168097554	0.076350324170093	-1.21445469749648	-0.152776416322294	0.58831436915497	0.644581822599467	-3.40611456447995
AACAAAGAGCTAGAAT-1	-0.322267627174416	2.88625109629924	2.10484808292621	1.19516235840236	-1.93864991368368	-3.01949026965509	3.45068935753552	1.02058947273492	-0.916843721242807	-0.0349925267363895	-0.759507276398834	-2.18033753141889	-3.49945002359413	2.71852388584578	4.02604143166286	-0.842655025824825	2.20917103241639	0.42056012406204	-4.19197036467461	-1.6564215489131	0.886682518025571	0.564154511058326	2.98762374976081	3.17358626378521	0.226644429377978	-1.47200668843396	-0.243225425346943	-3.24833836113544	-3.59936844832834	-0.294112879869273	0.35960393295449	-0.20273854253883	-0.359146127416017	0.450625102571193	1.46619312346672	0.173856493639506	2.91074904668186	1.01419137591263	1.80042920614466	-2.37576469185849	2.44129691960965	-2.05202498317381	-0.372386530856549	1.21349179478397	1.49303252508449	1.39565750322563	-1.59871220021673	0.945855983139277	0.334534914983503
AACAAAGAGTGCACCC-1	-2.02251160540083	-2.98706717945939	-0.489476634245256	-0.27223879104103	-1.38079343972722	-1.46935744568661	0.951719854969812	3.19073482372568	2.70562843313902	-6.04807490598553	-2.98417193625466	0.260084290312448	-0.111027073288494	0.386518850747471	2.27169939531555	3.90906323392101	-4.52300241117038	2.36539798890438	-1.40173372611976	1.16495823212909	1.67039617451823	5.38002866225836	0.515006731577193	2.22494013573114	-2.06867522723678	2.07953154929654	-1.83521059782174	-1.95466255744953	-1.29353519534071	3.69390194885059	-1.94033208475834	-1.14978589885358	-0.176175592762641	1.79926040783326	-1.06479270611075	-0.910360502757216	1.44897928266379	-0.685794309921387	1.3618519133127	0.622854751999599	1.15078597592469	-0.652846964120309	-0.25487090900298	-2.9456488352203	0.260043582424326	-0.347617461016557	-0.0836973728104465	-0.0273648555232367	1.26653848363541
AACAAAGGTCCTACAA-1	10.6654649694796	-0.0730657101943278	-1.43196882625218	10.4560276596315	-1.61765193107945	1.46416653183783	-4.27159956074419	1.92036731803575	0.38308283947915	-4.1290043742861	0.576253654548534	3.05014082147052	0.231625772573967	-0.24632409297259	-2.12790615446458	2.60809039852359	1.91103496908775	-0.479521274980677	2.53741833875933	0.107999962586306	-1.07415044095364	-1.25986238171368	1.25289415072219	2.23486395465059	2.64601233259788	0.107708207822371	1.53078193934255	3.24637483070851	0.336583924883179	-0.554727404262573	-2.36662238939224	-0.9949393010509	0.898260242794259	1.95495754310053	1.79555454520377	-0.742596236040819	0.889508321094701	-2.71077018025024	-0.658476037370153	0.327224672123878	-0.323372185452275	2.25120958391379	-3.25047542697831	1.39625250790987	-2.50729293107386	0.95749294451921	-0.319449308026959	-0.138727419460401	-1.20284781121688
AACAAAGTCAGACCCG-1	3.19966906277265	-1.07615632207714	3.48960475389851	3.05603628835929	6.34771560681711	-7.18014091937045	2.82287924257153	-2.46747492188396	2.44961886433527	4.71295127907033	2.58544692690578	3.19522224200109	3.22837977959498	-0.104759047515738	0.520124034511043	-3.11461035057807	-0.927084995395036	-6.36003291964162	0.32419413630916	-3.75345255922693	0.415356146752271	1.89041486572138	1.09144473360386	0.0609743210981298	-1.1641391204899	0.658414624483659	-3.57730048817468	0.932500774542287	1.32947187313527	2.55338116887142	-1.42186650587912	0.941286841303792	1.9182152736268	2.14385602870532	-2.61620913183985	-1.75258506800747	0.658725526449054	1.42128361646419	-1.08734139433065	0.268715503553925	0.696599984568647	-2.34236924028923	-0.513045833289451	-0.23273944766335	0.184433994916384	-1.06770029722462	0.915077607934342	0.417187047897925	-0.867323282393667
AACAAAGTCAGTCAGT-1	4.61739900704909	3.33106267680673	5.1677755477605	-1.50342536502882	-6.12872841664094	2.07130358783774	-2.40596613069	-5.11587666623559	0.715134688899404	-1.01961218336289	2.36795055416257	2.05298445052388	2.88893518080695	-0.596329108391359	-1.48800172269961	-4.73779917794853	-2.52930263884801	0.601507961821303	-3.20481818086177	1.6991352857769	2.57500083135442	-0.921959414338243	1.99115783608156	1.74569379401356	1.72906706909459	-2.31335519470212	2.61394742737186	1.27250750419047	-2.51940127668262	0.13572386772021	-0.206914863119097	-1.28529236377942	1.24346622090311	0.647419601856685	1.84798259987987	-3.07550027933906	3.85585641121137	3.25177482451963	-0.0801453839031779	1.25739090103629	-1.10718837881448	0.238756452497639	-1.2381102990599	-2.01086460791381	-0.508154251530529	0.430889852866582	-1.50486542733733	-1.05863926420007	-0.607128281041503
AACAACCAGAGCTGAC-1	-5.9301042218941	-1.96003289305567	2.68443457540265	2.37852625293865	-1.90778456057264	-1.29220738543305	-3.23116932098054	5.85575001460444	-0.402741925770718	-1.02515115302894	0.402228424809453	1.63786287390776	1.55650634747566	-1.35973540345511	-3.66705146566443	-0.730014535396548	0.440245130628559	-1.84513819972543	4.57458522063448	0.360391945215089	0.44305958714047	1.90697558530665	-0.251695653506242	0.493114007418124	-0.314042963832056	-1.73794212553547	-0.541227292984523	0.256981530567736	-1.25810401833299	0.551168409819757	0.0402599387939453	0.495459977157194	1.69050718001956	0.436081706951601	1.12175683206599	0.0236304728740424	-0.621026816572749	0.788603165345522	0.907435766140253	-1.31134339439215	0.178709087924524	-0.526920222504546	0.400665418919448	-1.71646487146263	0.465509390249631	0.440047700066382	0.839216482062157	-0.286920319322293	1.50547433483766
AACAACCAGATCCTAC-1	3.25759336656303	-9.95403308400897	4.43573822871427	-7.56550401757443	-2.12265250816801	3.33083139051718	5.00487472318569	-1.88943939345753	-0.159814029413741	-2.07161097727674	4.45050328597598	2.87572695629417	-2.62486252198203	4.55092245785554	1.24029149730498	6.0705304466649	-1.38547038959194	-0.55242485997725	2.85267193102118	1.96461471506602	0.789807703229702	-0.58274161798547	1.31009685728543	0.816085064125538	-7.17802154911677	0.431939106428156	-0.919250741467538	-0.125025591654086	3.85438321713576	-1.88053450105295	2.91302109897488	-1.38844239750295	0.227402470909213	-1.79248802955871	-2.32568204599894	-5.66760956513055	-0.446610323695559	0.0584015284862055	1.47691759017701	-0.43239462484641	-0.711244735721125	-1.60921097919662	2.01220502735143	-3.23152955961951	-0.364403066628445	1.4105356065285	0.575940261978042	-0.90376205716218	-2.23645433901442
AACAACCAGGTAGTCG-1	-1.95589842210011	-9.21397464207085	1.69247494279547	-1.03540453786721	3.83708855262708	0.054250938591175	-1.05529302399912	2.71773944941721	0.286878985288343	1.27185675058128	4.05730902105238	1.37906870693453	1.13093050050126	-1.18237033121667	2.07077367774328	-1.76842134075293	3.57056610791287	2.47340914015083	-0.697438289976757	1.1967569120436	2.04628008810684	-1.12065252577243	0.752396892132897	-0.919402422626034	0.911378728137475	-1.29190098071005	1.04489395052189	2.32462735512697	1.23954234121077	0.508142816606987	-2.14222527104126	0.564719173761204	2.77611776711486	-2.18263858630608	1.39502218369788	0.555889373136297	0.371234233917057	-2.67610997036244	0.185318343888409	-0.0129768314427013	0.532510380580737	-1.90771202119195	0.633098432991914	0.285752364817021	-1.01440792993452	1.96875383995384	0.781354081992522	1.31263858322218	-1.46935544124283
AACAACCCAATAGTGA-1	0.852570330389023	4.45813054111057	13.6704613427268	0.85079247082906	-0.349262269441834	2.02711906276304	-2.55937756957215	3.56189361563691	3.08157690410546	0.780906347629017	-1.59610168671145	0.342098437855945	1.25141114140249	-0.12779827414183	-1.82212104543474	5.00997926342121	-0.169347944233426	1.462267602306	0.130220518656831	-0.690424163787376	1.45833734832177	0.461802891847713	1.21622265087524	1.39458169785119	-1.35889517539328	-0.0321093095486776	1.05615228833608	-0.744271318185592	2.98418897989124	1.34354030402843	0.883723807858635	0.392498855722694	1.22220537027556	-0.456864236374615	-0.725289543082664	1.59005806972059	-1.72559629553071	-0.164385734464981	0.583631403891738	1.22610107111027	0.795024978760281	2.60980738042268	1.04098703897779	1.73997118147275	-1.55642071717756	-0.0748624279200389	0.705853688574464	1.3852734009956	-0.513862038582444
AACAACCCACGGATCC-1	5.34104668548438	7.5626062630139	3.40717510624238	-5.85302992666355	7.4948696969806	5.76426708649036	0.786653764925333	-0.245103447723182	1.70847522527111	0.812307735830327	-2.93122399187754	6.36783209726354	-0.0936478910922771	0.107522256310826	-3.30684972565599	4.50436981983312	2.52988099962117	0.561271768496377	-1.84286895072827	-1.93645725492035	-3.70509881232915	0.166205365115088	-0.50970595624566	1.04884388093267	1.36868443109198	-0.219616634121582	3.19581084377607	0.0995141460692413	1.65738959699432	-0.0108898333719532	0.053320667497938	-0.881756811586886	-0.353924041921766	-4.51290337267253	0.806405179581057	0.706455442313395	0.857115830945838	-0.328384179517195	1.02004300583968	0.262120807606301	-0.168342482132319	5.25565606486444	-0.601726832486915	0.243558269663922	0.478641653823082	-2.64935208439934	-2.27670667878865	0.258150475329526	0.0685513219951989
AACAACCCAGAACCGA-1	6.83743405294972	-1.94526674596174	4.97303814243191	-3.01632742507852	-0.624771487953252	3.19697688656991	1.09900267955685	4.76279908828185	2.16465462791815	1.11160959617553	-1.98974795829613	-0.647326976215417	-3.59312973020044	-1.63716810576934	5.4128030536106	-3.1719214048369	4.23319315563134	-1.09163548219507	-2.23574602713535	1.41389093997736	0.187551172667581	-0.865352252195544	-0.77057800541584	-1.31053273908995	-0.776328390775421	-0.951061260518068	0.0613667142147676	-1.3808095700257	-1.57226731759199	0.262696751030076	-3.71896732630986	-1.49377023040645	3.8902279913857	0.161574269521067	3.64521542501189	0.685825459006601	0.91609879142401	0.869141265489569	-1.6608998881649	-1.10953436256259	-1.18269943124739	-3.1303235644089	-2.39243513614003	-0.922485398032303	1.32393711487379	-0.058307117207524	1.80764402768542	-2.18225241159035	-1.91532178305305
AACAACCGTTGGGTTT-1	-9.17795941970585	-0.52675787013171	6.70047871281978	2.08681301449689	-0.386911806640279	-4.23173578236345	-3.64350578575037	-0.477203224215315	-0.325637738234224	-0.179642061109755	1.35791018470852	-1.8560957299534	-2.78698883181739	0.146133409200148	-3.66133103070365	1.84991792854045	-3.43895169452947	-0.00321965160997348	-1.05646455481651	0.576765415762562	4.39226711252097	4.40691182594095	0.885595890665122	0.167785112730881	-0.234869960117683	-0.643295584241534	-0.849645926311334	0.0120097398381519	-0.371230077916533	1.58475904814599	0.558578119198215	1.21936252218759	-0.269917363463033	0.0655519889593813	-2.90511851124149	-0.668111142220571	0.867716413058399	-0.208992254748864	-0.866110247521324	1.65448782522176	0.551183095893066	0.74992788308259	2.92554700145881	-1.93880570268956	-0.651817125045367	0.123835569525906	0.0374370302638027	-1.34382821638413	0.30311782047682
AACAACCTCTCATTTG-1	-4.48916982110504	-3.93296203662232	8.00705795206053	-3.72375985816741	-1.11024672666215	2.35379808239228	0.261539998585124	-1.76188692733692	2.14380433551658	-3.10159271321812	-3.51704526834345	2.84084893423116	-2.6897853119012	-1.20575300147307	-3.25861680887345	5.46715617735062	-5.47147432797954	0.787501267782816	0.678527324354525	3.87606472500166	2.89810015478354	-0.327379125240726	-2.02528932063003	-1.87944558019501	-2.81237897165392	0.924203313328612	-0.0960622807492955	-1.04082180992364	3.25662522985433	-0.954579080088524	0.779267900655685	-1.4556722058603	0.868121540222749	3.55895330144097	-2.6474463926598	-0.766991359641966	0.981879032718688	-2.24502126646398	1.40770096370931	-1.08533554707997	-0.459170500920292	0.733641096490159	-2.02009233398977	-1.33314619155026	-0.676442330703354	2.06440910937349	-1.55863732069349	-1.84236806586267	1.55231604251897
AACAAGAAGCTATCTG-1	-6.63712780524582	-8.29769271845128	-1.97509817303604	-4.15105924133985	0.668542726708037	-8.79349259186223	2.51036770391313	-0.296986335337261	-1.15839002618104	0.662015442667473	-4.40029350541903	-4.34309337081932	2.42802294872495	0.313701289006849	0.889167604406369	-1.55936028430659	4.72638829396225	-0.437777716431092	-1.42213168758612	3.00690318996891	1.5573404924644	1.02507568291604	-0.0328359750676251	0.546270548407229	-1.17282697925483	0.00551616592432806	1.95574961294835	2.75178003504035	-0.768725396678216	-0.342389783276913	1.57639358522009	0.713668008120391	1.2637822694383	1.25419471504239	0.166963809203814	0.97329835907756	1.52561250564796	3.08497271178221	1.94756005574499	0.105381196845559	-0.0319949483632086	1.90619331412407	0.82116278870612	-1.4349578787905	-0.914185670660683	-0.149930470555776	-1.87740290711426	-0.97931722550859	-0.218545321048436
AACAAGAAGTAAAGCT-1	-2.6524191402972	-9.78274665936117	-2.01618844816615	0.348505803832979	2.70233760961101	4.03007196579699	-1.32576540062005	-3.23695054477537	-5.17011057500147	-3.82915529166138	1.35538454800082	2.11537671426906	0.547188551156642	2.93433450871015	2.7951998861254	-0.180898868216885	1.50958056448102	-0.258622107570374	-0.391370516486269	-0.274421569450245	1.22912765213517	1.03519648959121	0.284013378652566	1.08089381479659	0.053116809758765	0.349061754749444	3.07474624342385	2.47985150923687	0.914630385581035	-2.03328245621216	-0.568120439151889	3.03165060911903	2.19594135751271	-1.69990550650823	1.31079079299785	1.51438311746161	-0.405744145824598	-0.248577286678096	3.25423018314653	-0.887829276393334	0.146745900394706	0.376608090877906	0.694806276923043	0.700266384450526	1.12768719189884	-1.20897738073053	2.4196604033367	0.403209551981667	1.19819901216613
AACAAGAGTACAGAGC-1	-4.54184335717412	6.44680345982237	-4.19970333485086	6.13017384193438	-0.363059440295029	-6.05940485628359	-0.218238503650572	2.42720389166757	-7.03951463666502	0.520104953216607	3.63933551023828	1.8874223030025	-0.231811976820309	-1.30335651989882	-3.64227894102699	0.676185745363777	2.13466473397845	3.22118540658305	-1.91837313031347	-2.8972706952208	1.00473624781058	1.32827727348778	0.44649888159297	-0.0609951987633768	3.81677071957555	-0.377674522487552	0.534274299609404	-0.539064338731315	1.02697251904902	1.8282766216645	-3.33647970900097	1.8555068285437	2.00801854317956	1.9392350033184	-1.0691370395426	-0.869479591817706	0.18155889132932	0.507316030389249	-0.952552621592696	-0.367047518099385	-1.99175770287837	-1.67396682168756	-1.72803984594748	-1.19837028918596	-0.814744649356957	1.47819223832038	1.04530676594635	-0.821488389442866	1.56457354326531
AACAAGAGTATGCTTG-1	-0.795392035954159	0.885630576664941	1.44837382472985	5.38296598510318	0.955324301413525	3.86948465370729	0.15014389882177	2.55506824436171	1.73014430755178	1.89497322449534	-3.21884392291482	1.74053445682674	-2.75659707242912	3.08059587740987	-1.66168659408954	4.31792731548479	0.541085335791401	-0.69393331595686	0.280339498148811	1.4199003158571	0.778655964106139	2.02567540018658	0.562177947382977	0.266232963329778	4.54837808508916	-2.23562113925538	-1.85701475337888	1.81651004391888	-0.0723859865467769	-1.97187407246482	0.270902465396885	2.68414064183617	0.490402783290003	1.65774305848178	0.00897208610539775	-2.39027162398304	0.790747874582882	0.880912157859893	0.428840413215018	-0.506652144000673	0.146814852621256	1.68431263861101	0.113138131678374	-0.360974079253373	0.155047621795787	0.441394593650746	0.0514770170841776	0.625799504493	0.390744376236825
AACAAGAGTTCCACGG-1	-4.11560299763814	-5.67546785853557	-0.635554456591408	5.61700720506054	4.84606349025019	-3.18480160250325	1.70422651269399	-3.43598183324489	-1.36607854703462	0.12769094848781	-1.4714640094671	8.11795807639749	2.04189262027823	2.63224020907935	2.33814149729566	-0.813746791597025	-0.664213530445285	-4.39551181938326	1.97036685451642	-0.56038490369892	0.348678036801291	-1.7107743768768	-0.868187028414789	-0.113527301956545	-1.6397677637879	-1.23587898101814	0.699438648539587	1.83574976727502	0.381761092485148	-3.41219476211904	0.105235143145088	-0.00736199456677684	-0.770838686832128	0.11995343384894	-1.29157503360126	0.40351459689164	1.75776881953419	1.13952967693019	1.15319813555822	2.52327552941433	-1.7910289260422	0.735935727896547	0.209542723990314	0.122166486124572	0.455746251244242	-0.0614449236778792	-0.587614682699174	1.18802950052901	-0.776136838432141
AACAAGATCCCATAGA-1	-6.08527753811868	-2.26819413497496	-0.543829495549531	-4.66959857749205	-5.45176328835368	-3.9758789865047	2.63225592560927	1.05608234280624	1.87159290984169	-2.74383721526686	-4.47261874927633	-1.1072219978672	-1.71015801271078	-0.0932444233699889	-0.366810149028264	-0.168855917087883	0.253208260195819	0.19376382466205	1.5447563298777	0.836620376067725	0.497602408682666	3.27072440481359	-1.4550283275981	-3.00189332704346	1.84708733245437	-0.447354943063408	-2.1593317693063	-0.143539271867509	-0.392940846725636	-0.673177431987539	4.21618068124373	0.888405381721161	1.23993888152591	1.83315555637236	-0.270710276995391	0.419993586752782	0.381725788400056	-0.274913802094692	1.00471691376386	0.708415524218047	-0.0152854013075982	-3.35168357909199	-2.7762506358264	-0.0323161717685907	-1.06069510863169	0.670780752834188	-0.266940828925634	0.0822538722801614	2.10745891047152
AACAAGATCTTCGGAA-1	-3.4401689794463	-1.7152871120602	-6.09764714936776	2.20216930532689	3.27361143491405	4.25477363764465	2.78456806028309	1.75616413959069	3.99374163812321	5.5376780895494	-3.77303893189893	0.755494621181294	0.643652443873401	-0.217082258447385	-2.40359740982472	3.07001109839491	5.26654843410197	2.2190263517297	-0.469630966737342	-0.00807791590350344	-3.81166542038038	-3.66012422291127	-5.45352345507353	-5.26228708059902	1.7646556520825	-1.28000032261546	2.29092843065014	-0.20418324754876	-0.775633490910438	1.44057170324857	-2.92463122483982	2.95064402993028	-0.337713223703924	-0.0714324455951005	-1.86234013383047	-3.42338111994245	1.0013980809384	-0.59093756949866	2.16032113172833	-0.344545081900068	-1.53266339105317	1.41107170982496	0.100944667412403	0.981396648572846	-0.693178757806021	-2.54110624672544	4.87543826493237	1.87280586390397	-2.58650051073038
AACACACAGAACTCCT-1	-1.49232961350867	-7.69074219850672	0.317156674374978	-2.89708600275841	-4.53573935626576	0.692286253662584	1.63662252098653	-0.227606486349151	-2.02655200754762	-3.04962134062389	0.601895232795358	0.238967732895575	-3.34808449890357	2.59566570877688	-0.554715346501038	-0.672885841449729	2.7307412105748	-5.41021127407559	3.36168355422847	2.15025678658477	-0.403437792915257	0.266627825728943	2.52274928990601	3.30619219107441	-2.81363413390124	1.74639551181468	0.204247591746646	0.146020327490121	0.109114249285294	-1.04487070592383	-0.308865061068018	0.436646921286648	-0.644534516196493	-0.27785071453947	-0.508422143511054	2.72037626381009	2.62779831874987	0.0355171970838983	-1.2080835284635	-2.02762456316459	-1.17531912084651	-1.91657602690747	0.395400338822125	-0.707077403759539	1.00167166907781	0.0661989143429146	0.386761537841247	-1.68940082166821	0.24671826015086
AACACACAGTCGTCTA-1	-0.426342245736868	-4.0106236839705	-1.82555233040646	-3.43200171470784	10.6915863572746	-7.79047973864591	-2.80913248961714	-0.062985251881196	4.13191071574134	3.9985397490579	0.490438395168414	0.948347682118386	-0.660912633578379	-2.49187586737196	-2.01301976580043	-1.02841383976122	-0.628707926353835	-1.10924667493682	3.34452435217023	-4.08578465200985	-1.37071407673736	-0.976441584076475	-8.35792708136936	5.47623046624093	-0.157954571510992	-1.73048385929198	-2.73872822356057	-0.273007006505313	2.80202153598359	-0.109483168877271	0.210825832115639	-0.979264464338214	1.4426411447429	-3.38974543632526	1.19839604059239	0.995220133748048	-1.11940725283247	-1.65797359050196	-0.580991606374058	2.17164998899563	-3.48599555601629	-1.05324064124089	2.20444372748766	-1.17251277899702	-0.194135044615442	1.06444935418366	-0.661286020911026	-1.46202387406042	-1.49234643558041
AACACACAGTCTACCA-1	-1.14602454318117	-5.06985029714352	1.80702787779862	0.279807973617519	1.85921131487245	0.240322068656936	3.84030171239602	0.252625655908344	-4.05883847244752	-3.42679905113076	0.903813949116153	-0.94444342514292	-2.47326995615823	-0.658631167715164	-0.92938775056448	1.00197615824776	1.63321090668707	0.160227506412567	1.54040736476846	-1.1605468732169	-0.23660138498524	2.27895113493203	2.84431650025051	2.6618504208124	-1.7345165472082	-0.676972431212222	-2.29917960989718	0.888298909813989	-0.164046431806547	-1.2618635357279	-0.839976086670794	-1.53517262250996	-1.25311059442969	-1.44428494127373	-0.326272099547887	0.257097902289013	-0.96704099678103	1.5869459098988	1.84247113175788	-0.339361903050697	-0.450395976764884	-1.13655991347891	0.617070773135194	0.498632831979006	-1.41026743435313	1.28323868883503	0.418929735712774	0.845237829966571	-1.13689062301552
AACACACAGTGGAATT-1	7.29208844431233	-5.69757703898592	3.26864869995822	1.98056790718738	-5.40532103632599	2.06451153562701	-0.287425320089666	-4.68486608748867	2.43598452116852	-3.05529512648412	-4.5148180287753	0.548214772722999	-5.18010173801763	4.68453646509554	7.79802586020998	-1.3381272920077	1.07880902454186	-3.55316219410917	0.252879759006187	3.01609837644469	1.28582413630769	-0.634676139711508	0.761681656065124	0.917171318894016	3.64309227482643	1.38251820010797	3.3115524228045	2.27923236629553	3.00651150745391	-3.65951614450008	-2.97580172699814	1.77289543688407	3.89421606107434	-1.71294336766201	1.85975796926516	0.880068845127027	0.0579241678093484	1.72921862748029	-0.443563761379219	-0.686084558204951	0.441349588515841	-1.72497523825939	3.81687835598601	-4.64809718040008	-0.439213140521735	-1.04484790737709	2.36916773510988	-1.73467054363567	-0.90557978593215
AACACACCAGTAGGAC-1	-0.915584918144738	-0.250665247386534	-3.73608349191258	-0.218574552954867	10.9986774563819	3.12155663891111	2.32562108177553	0.365030448070293	4.45097417415351	3.09718321931495	-1.46173110213496	3.74756805973833	-1.4990794150799	2.06969590308391	0.893982173872655	-2.30558124554056	-0.327707377697061	1.76960944405916	-2.0948963825403	-3.65033726496907	1.28526684726371	-1.8883290607309	0.320594771136667	1.31277959544145	-2.93295484088309	1.18401811018201	-1.12321676375734	3.99179016640317	-2.31395298285413	2.5494856613596	2.49617495644658	1.1833504501478	-2.39633182397966	1.67882904758775	-0.517427601998781	1.04775173744866	-0.935042815750252	0.00397760851313409	4.9707729468144	0.863282010850815	-4.22555311221957	3.34524777662598	0.591185009731111	-1.43534376118097	-5.01497166619806	2.63841151765665	-3.93891616681671	-0.219282261636438	-0.444882299596758
AACACACCATGGTACT-1	12.0876125384012	-7.32267226195577	2.64702972663091	-5.01695943876247	-4.72753859792818	-0.527962418880265	8.56000686184128	-2.99730706885477	-6.5074768989742	1.35259666639221	-3.4830081817174	-2.50122605918713	0.0490546567219522	-0.0109918293307127	4.85112476899388	-3.27408923744086	7.79334067545204	4.79680850182048	-1.2090253979144	1.9324771521696	0.593094647721393	-1.2275531979	0.755409663205664	-2.95070592698519	-2.03800718213628	-0.044277552329957	-1.83636717568454	1.06481491591054	-4.60754266119826	0.55917908958803	0.41545975691765	1.81017478013061	-0.503493629532447	-3.55562356540222	0.330599283759074	-1.023609056519	-1.92599997183474	0.636828712155189	4.05157330940238	2.15562594217054	0.995982358023714	1.79514744418427	0.290698884891328	-2.25882738719633	-2.40672604410747	-1.8745898649998	0.118471035244673	-0.376564923383196	-1.11175864344458
AACACACGTTCGATTG-1	-5.05591482390372	0.545257924024565	0.312547088296207	-2.4717109175297	-2.83636552269592	-0.348155091198764	-4.2399647825422	5.80118635858517	-2.06920946979698	7.4109559265578	-1.62844779478903	1.38374791047442	2.18518363817028	-1.97542994818292	-1.87516273292297	-1.40817240879724	-0.565282533745783	0.962096621390548	1.14762917512416	1.52266867416212	-1.75357843978404	4.11726085718827	0.0888211035112359	0.696351884187085	0.114782712388667	1.30050943411353	1.53607296020649	0.159847035780146	-2.95060477320576	0.851500958033981	-0.111983971109151	-0.186108450275191	1.77835578383086	0.398547808654602	0.134876610838204	-0.797689312606196	-0.145969498535187	0.865515677045872	0.123009604884588	-1.98764143004332	-0.811403803447534	1.79947614534973	0.145753770868598	-1.01115374308506	-0.38671106602937	-1.86287519351791	-0.361540238979067	0.703035693239953	-0.15054539605744
AACAGGGAGCGCATCC-1	0.366461468764993	-10.9541003307265	0.462117661969992	4.31737743851895	6.83185428548265	2.9021519654493	0.0344283505476366	-1.2220407529742	-2.44127893185439	-2.53339982363199	0.126670088955852	-4.44231229780313	1.5756152373507	1.60143003118584	0.135687897087082	0.345933633921856	1.23152431596579	2.9128101225193	-1.01201083163025	2.52311887368564	-2.2012283791409	2.74021674768899	-0.0615148263653122	1.33397660889558	-1.27095576987121	-1.08618829401126	-1.05685561544235	1.53232170704692	-0.00937634255542955	-0.441498878785398	0.212923980064464	3.32909149307154	-1.42618155831468	0.657907341601077	-0.372645953884938	-1.10537898448338	-0.0496860503895278	0.449556168401571	4.11940266564512	0.948621292430256	-0.254910982204261	-2.41464145296579	1.53413180643459	2.19819370583278	0.785499872026576	-0.566331383226839	0.30274267187669	1.42328556572947	-0.668008256127682
AACAGGGAGTATCTGC-1	-4.50653301971729	-0.621924991487047	-7.39369879939555	0.332997517011433	-6.88665102683669	-2.23587085111492	0.567932168481266	0.68705237385885	2.38984700141213	-6.42327993475273	-2.14450617049321	-0.375447337178177	-3.43620821637291	-1.20519831241284	1.58029467326668	-1.69785208582019	-2.51543624266916	0.0432040044954184	0.153252561976453	-0.951761367565937	0.548308361807713	1.73994970911909	-1.37836862988719	-0.977959956499982	2.64655433820267	0.448371351657507	1.2303295003808	-1.20183742760906	0.278409970704949	0.210146898136537	-0.285056108313352	1.16855989652846	0.594705788919522	1.0283028511467	-0.827036061473935	2.36628852130959	1.07573491535091	-0.554872762107595	-3.73193849065418	0.649630125645012	1.25838812569932	-0.0352023669035428	-0.995280839264118	0.245283207198589	-0.397883822916067	-0.262221313382387	0.272261612831737	0.426498231190752	-1.35017539867553
AACAGGGAGTCACGAG-1	10.3205692599707	-3.94969454677675	-6.69801011664767	-5.02558292988393	-1.02185375321063	-6.50028712677128	-3.90997121321131	3.02549985603885	-6.28240164320797	-3.33418222098448	0.961283290684275	-3.22652180212805	-8.73102514750134	-1.55448834189281	8.51952081645999	1.40437659419418	-2.09535607362657	-2.94127493860363	-2.40581750802692	-3.23034143379506	-1.46451935106432	0.605476471278258	3.5307039734929	1.39512649649874	0.137116405149321	-2.42305138421318	-1.489901928942	3.28087433832042	-0.531990167549431	2.02122994673775	3.99701903747573	2.64398916782519	-0.603951221531873	2.5649384521271	1.91582608735175	0.301825385167851	0.699362395915243	1.01406009689887	-0.491318210051807	4.2185819351698	1.29826797081447	0.923079451941432	0.960045746895602	-0.511128846925767	2.57348126069154	3.00401852192378	3.8370937561204	-2.50331719162255	-2.43016193424388
AACAGGGAGTCCCTAA-1	-6.06021400314415	1.70282564109585	-3.31968791354017	2.02728422888625	-1.05756759087951	-5.73665969919405	-6.04242589065068	1.20880941496757	0.51854762008612	2.04806243527905	-0.56170327574783	-2.4054625767308	-0.541449559538831	-2.25151995428252	0.633863139196559	-2.68793514242065	1.87434090657872	0.307628862813477	1.40582586974228	0.74462241445383	-1.07053532351185	0.212032656629726	0.444778244585153	-0.862540170877407	1.88111332571815	1.40894440751673	0.0219206161208293	-0.467512932815395	0.374355118858963	1.24078462547081	-1.33300830133189	1.21812399252644	0.314097239782385	0.165633217838743	-0.238593690977319	-2.04459408532909	-0.826428065474721	0.323721122947875	1.40124377973058	0.0866171021494578	0.0825255370141547	1.37991052521206	1.29859342953185	-0.324245355652034	-0.290239897724114	1.81313278747068	-0.249106427910616	-0.518577380218025	-1.81965935746549
AACAGGGAGTGTCATC-1	-4.2029794670966	-2.16013677753552	-0.727037153541121	3.71824277122514	6.10999275603786	1.59303338669845	-1.32897177540783	0.710683927465361	-3.17953830891081	1.01964342319445	-2.63494246075546	2.31186498637095	-0.654032393382109	0.0690612241412072	-1.66846778769295	1.91070578537285	0.315852844606757	-1.08039985372971	-2.59756855511616	-0.487231008873489	1.11186184853319	1.34364908801344	-2.36571183130141	-2.57857631401737	0.803846341628693	0.211898846268752	1.16765610771736	2.51814438696714	-3.80378662707672	1.60222381019536	-0.184319837647497	1.83208856679037	-0.617220302249376	1.60026599204993	0.437213160587996	-1.76589551759786	0.19835273704401	-1.6464958430011	-0.444151223518129	-0.129418784230716	0.452924578318086	-0.822352391512131	1.13774431175856	0.410077112720401	1.33217357223826	-0.349984891908367	1.34982828325927	-0.0829005013402988	-0.77756394902071
AACAGGGCAAGGCAAC-1	-0.874040721353303	-4.71341660035033	-1.98307694594165	1.75591857078408	3.59948777154716	3.88266361554052	1.53428561301077	-0.478511888009668	2.23844369143918	-3.65271471469576	-0.846567575955767	2.00309935939094	-2.24672277195617	-5.73483841806801	0.734542207340094	2.62401159140351	-1.86287712362493	-2.30931188194357	-1.23213619080594	3.12011316600711	0.242115037397873	2.08677060390521	-1.12547006198536	2.04918262220941	-2.60405502742632	-0.810352719651562	0.00104605744225966	0.152925066859071	1.672780668075	0.990404300059216	-0.357767399242828	0.894193277210527	0.523161182630403	0.229817402511317	-1.18915635599443	-2.51470559519589	1.25228152343182	-1.5045951133536	0.676902582496717	0.307238446995159	-0.69167546260189	-0.54028789771098	-0.354323145117347	-0.0515097278417468	0.0593693110893571	1.34471984628454	0.658412710108719	-1.72948987984289	1.25240450853542
AACAGGGCAGCTTTCC-1	-7.9203663124594	4.80801377099078	3.68906726715124	8.66965360384177	0.042479909032196	2.80677754198393	1.1753936614263	-1.49021509620373	-1.23160091506812	-2.33319828322781	-2.46696041184411	3.03542261199874	1.59181066517701	1.00007196265262	-2.46111130230112	2.12628347241136	-0.265707726837009	-1.97923748838677	0.232467718182455	-4.97175548763414	-0.994606984922598	-1.27638138664162	1.93828173950109	0.325554824972967	3.48827508527333	0.161859947395611	-2.08288608349914	1.40068800685482	-2.09271985886773	1.29454440101742	0.74422551915303	1.69166778714394	0.52748172492884	-0.690309647370586	2.77269480128568	-2.13563499193066	-0.344688943921971	0.0832634572442123	0.432137606702987	0.693032388934114	-0.542819043895284	1.13596315784499	0.463096067984738	-0.290957698776875	-0.306895683548746	0.711835993203445	0.770635984727718	-0.586710497106186	-0.22080858843203
AACAGGGCAGTAGGAC-1	10.1320384641473	-5.57986086383841	3.791154345058	-0.60989740483105	2.86710495312465	-3.51016553468459	-2.32778927888306	-1.43675725307529	7.41799135501395	-0.142562785956124	2.46831524714991	-0.880354265617262	-2.20177038735729	0.388260946864877	0.707898605015194	3.00414211353562	-1.68067867136711	-2.55682861415784	-0.536976831336806	2.0865889714	-1.10024705398512	0.599436737775439	-0.782037175604032	1.19887340991464	3.02691659800858	2.74530646694389	4.25972399263478	0.25281642434659	-0.788432005642649	-0.733924317713707	1.36394171491202	-1.72824192360338	-1.47975450429489	-0.148784802705839	-0.791126665349917	2.71189999736341	-2.90701213071921	0.865480672470423	2.37965170198057	-1.57601353182002	1.2081734522161	0.0334096759412746	-1.38255252095407	1.13068048050065	0.0291151072324548	-1.23202509251379	3.12563080911879	0.00102981074771963	0.264115438556865
AACAGGGCATGGCCAC-1	-2.11252020201146	-4.84935323962704	-4.02398993636953	2.60382497900183	7.72868401253789	-6.47006656516388	2.40358503371242	2.16100883752017	-1.36133827050143	3.83079997207625	-4.32727368485666	3.63325834950881	4.6370554816595	4.47627466372971	-0.930975589132097	-3.91287761237599	-1.31349330440975	-1.84827222524405	-0.125771627947074	-0.685900965126062	-0.733096352544772	0.0869816489713939	0.842074134406667	-0.278030587249569	-0.809538645992114	-0.324151886475575	-0.967676748734299	-1.3494370719602	-0.514886359458069	0.820567551129484	-2.01258958184085	-1.29816540015854	-0.185312417164635	-1.96622042320432	-0.626266208185721	0.0198844788496386	-0.476055697969319	2.05782930517545	-0.978610969736715	1.48243692956554	-1.44221157869981	-0.908698374212655	-1.71199297365298	1.2550636425929	2.15730039538431	-2.64453564894778	-1.18222563009417	1.33642357644594	1.3321544645836
AACAGGGCATGTGCCG-1	4.59409786448243	-4.89318692526595	2.47293865973668	-15.4943767848654	-3.28894065470188	-0.432968868663538	-0.125614257263223	-1.55533463193876	1.00216016550032	-1.02468998417041	4.5319074494998	2.37811087406553	2.11397038426513	2.66536024807572	0.993683890369673	8.01144403225167	-0.0516860899241102	-0.231893708474504	-0.86199502734878	0.474149774201361	0.0776318688851389	-3.24830564002546	-1.86128223381301	-2.81752252130187	-1.84769494682083	1.28038543231609	-1.27742687853587	2.93700125088945	-2.40984923588833	-3.15239390346787	3.19764974404017	-0.48315271720134	-1.49572357549199	2.25302224389187	0.0197100515772212	-3.17907216348707	-0.643821744039045	2.29077051984034	-3.31317579243857	-0.578624062868678	0.215551845775611	-0.247402067898393	-0.0370484594921725	-3.53365873368527	0.477021294545073	-2.10719140688851	-0.396761980704817	-0.742181923450338	0.551904998850596
AACAGGGGTAACACGG-1	7.95833509952227	9.03934869699507	-0.813255734394824	-0.305416738940069	8.04864142189821	-0.20111198193763	6.96951535635832	5.62791642623737	-2.74709514351354	-9.70316798690891	-2.45881326970863	-2.09702664476334	-0.447294792178132	-1.86291522280343	-4.10855274409581	6.05204900108027	-0.188620142551103	-2.23790921091004	4.65436060592341	-2.95852556026334	-2.37281159735847	1.66680856769416	-2.79387283495017	-5.22084130353952	4.02251005974625	4.3179885058276	1.06058214497943	-0.948374823319411	-5.21520191074411	-1.306723782535	-3.56251371380375	-6.00251779419646	1.19544591274977	-3.21777514381903	6.05029665324721	-2.27458896045345	1.12153479357795	0.610251244600463	-3.62541194477221	-0.236921025612191	-2.66647904622852	5.11094542699418	0.865714226382162	-4.99063419623301	-0.380791375321166	-2.08089460535883	-0.75176031957238	5.83528914403914	0.316489011333495
AACAGGGGTTCTTGCC-1	5.92578256567131	3.07376207026688	-2.51629891294439	1.13091282543496	4.53496516548298	4.48890339538341	1.41421168671969	3.16597670363011	-1.46718325205204	-0.98042774150906	4.16315199550408	3.41384364545633	-1.15346120591301	-0.391495949506309	-2.14716428187929	-0.878078775390754	1.3919114617586	-3.69398613062701	-3.28864327865764	-0.530695159752501	-2.60195792554231	0.662442775533328	0.820436898080786	-0.467806292905381	-0.344970491792492	-1.64018380180648	-0.437291624279166	2.04574132862851	-2.03378515048533	-2.51166360197415	0.844373547532815	0.329122857465687	-0.690417082037893	-0.0987272146509979	0.649491278466663	-0.936033349867698	-1.85988847556345	0.0958858120081626	0.770545373199992	-0.804426629157246	-0.867430924969006	-0.288009060912486	-1.46586719870968	-1.57524850625101	0.0243926354719027	1.01834173681217	1.17491714782422	-0.344641097700193	1.65729116922586
AACAGGGTCATGCATG-1	14.4193369730972	9.48231133796256	-5.68881520442334	2.96997690174656	-11.603668062991	-1.66276648495955	4.32927915389917	1.11066697740435	-2.74088503976491	6.90012862597148	0.543581792567318	3.54767481652621	1.14975778327426	-0.279676885978629	1.03312631701123	0.447323695248248	6.13904923667965	0.628357622496084	-0.0664645221795661	0.433969985261112	1.17739699703515	3.45679070029064	-1.5928044728455	-3.11710019883722	-4.59148877827464	-6.12770347081379	-1.50109289014046	-0.608567662807738	-1.65308563971577	3.3909696460434	-4.75208505906902	2.10779005751769	1.9937108817172	2.34197590737399	0.456269817780114	2.2863517899481	1.94588017103615	0.839856287809888	-0.0583940136563688	-5.34032932723392	-1.3837721731642	0.201290935588167	-0.50989891819036	0.684978878057801	1.61336809169882	-0.902940745936264	-0.892082486684973	-3.32133813945291	1.57807308775671
AACAGGGTCCGCACTT-1	-8.05445107008889	-6.26343939047942	-1.49199924208305	2.69104575512343	4.97569707796583	4.7420809437788	-2.12099011703683	3.71702261048049	-1.71117728239653	-1.01676456479187	-3.87291272977517	1.43716530820885	-0.134243409461269	0.948892282700373	-3.76257732366586	2.65057868899741	-0.8679753522574	0.517300812361216	0.678156872567992	0.409074013707218	-0.365344156798002	-1.05529821222516	-0.978147355390266	-2.01758133660345	-1.50172151372544	-1.54880556900066	0.280396209192914	1.43215447453713	-0.426543680847077	-1.44317978738536	-0.637770902180903	3.36202064456595	0.315703041670155	0.63286886543976	0.695184154649896	-2.32665389112959	0.566936190377183	-0.984387745795396	-1.23606856560053	-0.167733136758703	-0.182963508546645	0.793232370889258	-0.319365715272717	-1.30676039919078	-0.267084115603403	0.378063988313433	2.23961626847707	-0.070986924388651	-0.6081907721226
AACAGGGTCGCCACTT-1	-7.54860665991874	-1.89783827252633	-1.91245769965575	-0.632325924667869	3.88919274447147	-0.437527693599161	-1.21505170118449	-3.28887269331505	0.137008236547602	2.65730573857979	3.34752794833539	-0.336956349676992	-1.60578321607212	-0.819679741887337	0.662638753007232	1.17776591452202	-0.0305932763020864	-1.24321339976011	0.21424953677832	-0.657382343854346	-1.73589402868563	0.405969397009661	-0.40113738394696	-1.59898727753338	-0.981781380720508	-0.0946259020411932	0.246218738941237	0.205250978358728	0.0663913016755004	1.25192439865412	0.481920573200138	0.934790694033787	-0.83297504943583	0.750789828258863	-1.64251618954484	-0.655034656776788	1.03787335466741	-1.48438583703079	-0.736235674323954	0.368646500073769	1.29614992895843	-0.722025193243355	0.485966180349954	-0.640208907104029	0.18212525663447	-0.0358997450356906	-0.381804250873527	-1.7516496388821	-1.84752795456603
AACCAACAGGTCACAG-1	6.8779845108283	1.76890774737137	0.735870032075166	-3.97309753733179	-2.08120494043052	4.3078348087351	-3.41929934310036	-1.19163659308554	-2.82747799464993	2.80259250793061	-0.501666361998331	-0.515451948388188	-2.76842251516326	2.72872375304482	1.22305884327945	-0.820708242652068	-2.23226044032345	-0.607596637433858	-3.44564269907078	-3.02916059143515	-0.489281397124126	0.628751941358152	-0.844128857729842	0.305213489253531	-0.138822497578194	0.248627012410445	0.842278204026976	-1.67915299226718	-2.02090811062918	-2.20379585161515	-3.21462826636237	-1.42052723531477	-0.436093114642397	-1.98091225111874	0.59589532936578	-2.25067024256552	-0.510458827866456	-0.171483814798849	1.32563441944779	0.272315624008028	-0.499880106267822	-1.70674289554034	0.105509014424774	2.3086315998286	1.29047012749039	-1.40430284196642	-2.25642982282121	3.21594520063395	2.78144092422251
AACCAACAGTGGTTGG-1	4.49113342583289	1.08943797515415	0.450782733307374	7.41007434146809	-1.31922670519422	-2.98706939994794	-5.14929321477644	-2.13547943361677	0.533946014419857	-3.4113120955135	-0.607370170471252	-4.94561717118285	-0.0796716022986649	2.64180131816071	-4.65061976819374	-5.43416055051152	-5.72882794206425	-0.492506829918748	2.73603077579578	3.95321128712044	-0.44854409725696	-0.193833037672779	3.04026280157775	-1.3979253963885	-0.932725841008528	-4.34476151131234	-2.50927480729802	-0.0333365643379982	-2.31064967637393	-0.125218042304789	-2.57694544883154	-4.14103707672331	0.852816138304492	-0.89952858703941	-1.30805208278632	-2.1575390244943	0.876098822506208	-1.05743014452114	3.17000339248659	-2.07558222194472	0.71829549438052	-0.389883377147197	-0.2631912416458	0.330241121579714	2.09474967821137	1.56537711515312	-0.483660785823601	-0.7654210135515	1.69164901880972
AACCAACCATACTGAC-1	12.0311086515814	-5.48404824427334	6.48063639776615	-1.22268867918199	-4.63953794029786	2.04270631786385	-2.2125040621095	-9.22316700938096	-2.82919439099778	-5.03371463896073	-9.12893107920519	-5.57436260556042	4.51468678041998	-0.482699592381768	-2.63937373057636	3.56440787215967	1.10118513830362	1.22477027512982	5.59407892494899	-0.252490526270538	-4.22553541373833	1.090172163743	2.26373781023869	0.0959727228007218	0.34456094511582	3.03707812040641	-3.91071934247634	0.931898442864241	2.37678103590666	-1.48829813854269	-0.768959709649009	3.01081806214172	-0.853546536033186	-2.41969165181634	-0.441813602430585	3.00848434085031	2.21692970801212	-1.04612136691183	1.84578279336819	-1.63025021382912	-2.83494328876828	-4.50018512056517	2.60285916547444	-3.07982017128115	-0.737921787314992	-2.71410848792278	2.06014447530522	0.282917805308915	-4.47007349765079
AACCAACCATTGTCGA-1	6.16331008217628	3.56032354335587	-7.53317749217383	7.33778931149483	-1.69904898446866	-5.73709966096191	-5.22721101003872	-3.87731095730281	4.4656547307896	-2.04969078824349	-2.09168618308401	1.87954804601219	2.04334122261571	-0.842538822542067	-0.535969567242733	-0.183798848250337	-2.11724629588729	-4.09511673937845	1.98632682275845	-1.79691598936958	2.2633177163316	0.699007269001701	1.03386743638676	-0.258437280365043	0.0628797215142824	-0.00383713377751579	-0.45000986649748	0.657320904773906	-3.00990213254139	0.536418910865217	1.93825434701018	0.317111512163567	-1.04392897271168	-0.175005151527087	-3.32053567537883	0.766744871131245	0.272567618816312	-1.81732817412816	-4.29420702259365	0.408806324201974	3.96546852684586	0.203701100580962	0.90082746392673	0.602040465275274	0.63337718220157	-1.70806518454973	0.683255782229842	-0.119666488402373	-2.17994299879612
AACCAACTCATGAAAG-1	-3.60658685109321	-0.869896639622902	7.05433680653115	0.048941089512764	-2.3024192533657	3.97585064450045	-1.24363820469777	-2.11593880794594	-0.376919667881544	-1.84684675082672	1.52539636836401	1.80146238093578	0.47813187408774	1.50442340496111	-2.55824300176762	-2.31564926413428	3.81011355334808	0.383013632241317	2.55583559702065	-0.420684422569961	-1.81859642904835	1.95539268417753	-0.444368442636757	0.144774729820405	-1.8793671682254	-2.15233878668895	-0.856782030782023	1.14602434539195	0.366539230129755	-1.62441104588946	-0.927607457165529	0.431302742899497	-1.23434996722386	1.60034970541597	0.589468719187792	0.962064892823674	-0.295451578365674	-1.77136168801262	-0.209617768865099	-1.63377574677044	0.207617256603675	-0.196511810888642	-1.15167253226738	-0.26632426708254	-0.397074547452664	-0.628761611235818	-1.64750100178665	2.35479394327005	0.101556023533343
AACCAACTCGGACTTA-1	12.1082959923602	3.93847671420942	-8.30381115893973	-2.96794122791683	-3.12750584308702	-2.5468586022781	-2.05878731336267	-0.412124881502574	-8.88639468712604	3.12014702817229	-1.93493462742079	4.50987620985719	-1.45941855501666	0.154212206887037	-1.1867612669837	5.4826176638876	0.873791094029957	1.32015316314862	-0.164445078531993	-2.50883239920335	0.72752582639215	1.21350318694573	-0.674672979354349	-4.1053297705354	4.95117651144231	-0.657499837348991	-0.0317039390848911	-1.27936679060504	1.05590904873382	1.48292215465656	0.408032400372941	3.10493395768068	1.79446888760977	1.38413124172903	1.63256159694715	-0.884788197884056	1.80195882551731	1.30284452875424	1.33064823731862	1.04800335712749	-0.122258955312744	1.55812008274063	-1.85161559438146	0.0794358322180459	0.635503390774455	2.773166369945	-1.11686099715868	-0.00523427441407404	0.854069234597431
AACCAACTCGTGGAAG-1	3.05226430144235	-1.23255518683355	1.90971936988188	2.9034859322825	4.26518739867126	1.2077659747346	-10.8259457144065	-0.938696135833663	2.26021389837467	2.86095139483744	-1.12855645420896	-0.471211537356724	-4.0743380034076	0.483892379143744	1.09887717185971	1.37088204032781	-1.08330731325347	1.47306327259116	0.723651167584828	1.70653349705296	0.581965850738776	-0.0624856320603746	1.13217375396212	0.0266845537313361	3.43274770448653	0.819451370488245	2.02172320566364	1.44218718889946	1.99155871248653	0.975093749630069	-1.38731320678954	0.0142786859348661	1.35642472387289	0.422730929468149	-1.29396291129193	1.74557982219794	-0.713777614155457	0.46389064928335	-1.30343643466046	2.47565869528472	-0.389751739245927	-0.903824105431116	1.52067261881391	-1.67412417497692	-0.0788493275394822	-2.43324827658378	0.575589137668486	0.692636019844164	-0.261813570664169
AACCACAAGAAACTCA-1	-3.90617509622673	-0.96945695538273	7.99164692375099	-5.16203471695529	-0.0302533316693565	2.47752962289232	7.96875563752291	-6.52032526687434	0.51607513505625	1.27191485270339	7.51556475799251	5.29349288399696	2.71179374534354	-1.07356251349874	2.83573449897948	1.85398240445704	-2.06040200014292	-1.61467758227735	0.56259478235622	-0.939587444399931	-1.06843670915362	0.298448078444872	0.447217847766214	0.452494609846506	0.493861880705036	0.0450433490541468	-0.923982514933567	0.0949535088191588	4.28130259751854	-3.89540705245913	4.36046093289667	-0.827377227857019	1.92637294509376	7.15009401528013	1.51987645833255	0.476679393755758	1.84290746745793	3.99829566062867	-3.42613475385282	-0.843222748039005	-1.10034474661983	2.36158179963651	2.93005022945163	-3.52908505875344	-1.59658668715071	-1.34767689208971	0.0927352419408458	-0.028219327308626	-3.28160069601838
AACCACAAGATGACAT-1	12.3881965927354	-7.0669072220345	7.40271805471088	-6.07209834843707	-0.891228263241843	2.54312865591211	-7.6382042744653	-5.04958103030855	-5.91992999394634	-2.52133870556006	1.86821371213577	1.44163361623898	-3.0667922921636	-5.13668046219384	3.28575749981199	0.981619499923431	-4.15804630351622	0.528728533265061	-2.43839489701684	-0.848923535126595	2.56439727274455	1.53131096277833	-0.459720009428407	0.585041953366044	-2.59676958388717	1.87697879902548	0.631091898137582	3.34396405999992	-1.97187278200217	-0.722457599285011	1.70694874152684	2.98761924119713	-0.861619151862961	1.33814320791793	1.2623519470709	-1.4447081739173	-0.707023411061428	1.39891215804175	0.817133425751431	-0.937388542141463	-2.58967254307643	-1.311257584397	1.79767846751908	-1.32807390943321	-0.0201348916062745	1.82170881776422	-0.193590030158105	-3.26233379735148	1.51322064554138
AACCACAAGGGATCAC-1	5.59760679178221	-4.23509469062259	5.61223726404192	6.12820673811083	3.18842682686256	0.160080411173298	-1.7424257253056	-1.9021813779666	0.844045245546321	-1.71926536805876	-4.61420728465827	0.524671574673933	1.3348957576479	-1.33669208014589	-0.393414830106519	2.43364377323076	3.08096530391164	2.01261164628847	3.45360754888691	4.72952158665302	-2.16656817798077	1.09565573264581	-0.980636107362475	-0.109953718855746	1.02452860854108	0.770662190668051	1.1518346537571	0.865629950799477	0.260247329175833	-0.647419579788192	-0.947167053665567	-0.663037524541325	-0.641123066812053	0.774782788115571	-1.0219604041172	1.32335675391987	1.61242397942235	-0.83320630372079	1.47556384436467	-1.62151409923704	1.34613960347321	0.411331036061364	-0.624526951612363	-2.09306525684884	-0.611784292054568	-0.690223624663641	0.982953723185165	2.19911737747401	0.411538019078449
AACCACAAGTAAGCAT-1	11.5653629634335	0.785419882246141	-3.44671733177222	-4.55229248877016	-0.60536868213861	5.64695330762937	-1.50831998835314	2.65295287973253	2.95495550876131	-6.26846833800926	0.778706417935848	-0.258106889722647	-1.16733634246164	1.23777900612925	4.43967122641943	-1.34799397705337	-0.924026124722821	-2.25792379849774	-3.03293754034046	-1.90732967482502	-0.313017550826816	0.677476797586314	-1.24275088557584	0.559558482075194	1.7954359244085	1.38254259012749	2.67144518942858	-1.48742911939735	0.952049677263379	0.558605235722484	0.188344153839728	-4.36189046901314	0.197283381026215	-0.360554449752514	2.08766825453457	0.132462012054268	-0.720082554991011	-2.88843688426917	-2.85415433172258	-0.000699166258288206	0.942753528450222	2.63953611783639	0.33018990533225	-1.55108845197739	1.9014962874751	-2.94907343012885	-0.773104755790746	-1.03809001206609	2.05948669345743
AACCACAGTCCGAAAG-1	1.09667541200328	1.95721175882257	11.6548595169632	-1.62888531348046	-5.20003282305811	3.95890783314759	-0.50682963788897	-1.46769761588404	1.31255687760709	-3.2154714777289	-6.29016725795793	1.29836693895336	1.70509565132569	1.26162563190871	2.73577871131923	2.72654576276503	1.40682630862736	1.98063318209427	1.94597564041541	-5.32673844013131	-1.55843725951064	0.956587470916483	-2.14281355741066	-2.84542950195022	0.252154956042233	-1.17198781798317	-2.76798209601384	-0.0463039363591402	4.8667362465084	-3.42738981630522	-0.0362134091045709	-0.657960150981469	2.47089693558691	0.815069111755739	-3.89480926820901	-1.11435242848294	-0.280012298240104	-1.34101177988004	0.625100505655319	-1.87804204174175	1.64316016585436	-0.548402816785586	0.144086854391676	1.05679376255113	1.30502829213922	-2.7767136790805	2.02567004447575	-0.26511379676973	0.119343331877984
AACCACAGTGACTCGC-1	-3.00353328473552	9.88274210785466	-0.878770661662417	-0.741559968312779	-1.57864766532431	-7.39682154460131	-3.00677000704273	-0.833979908483229	3.86412057044459	0.639911531907627	2.3964678530528	-1.82239196382845	-4.59011216042245	0.159624249209595	-3.76567327547675	-0.110858838073355	-1.62262457692149	0.627201336066529	-0.581167086340141	4.05051784632395	1.09230042554334	-0.695471898070555	-1.45340857865585	-1.41059438477679	-1.28175359915176	0.796610780741498	2.03139344218681	-1.10711484330835	-0.22617849874426	-0.0216543439593268	3.02866659648999	0.270729761351666	0.020869243644609	0.0431195049725748	-0.0685312356995402	-0.791747497030834	-1.62622521229826	3.04755849231994	-0.016827795177805	0.185151586094553	0.893467930069421	0.747495214942232	0.0276381859958638	0.608725989296801	-1.19437293677074	0.875240169751573	3.11181919083164	-1.8633646748164	1.70153705806187
AACCACAGTGTGTGTT-1	-6.54755001365191	-1.83309038061248	-3.39464063213982	-1.26715304262334	-3.60818770039186	-1.97492487145201	3.59269426505504	0.629468015279745	-0.0768564049853514	1.98794838249222	-0.694985764523368	1.01695271820221	1.32594394888347	0.866739913058326	0.325987144025803	-2.86178535637727	1.89898525481699	-0.603625268692591	-1.08295017956445	-1.26696339520815	-1.89212705197915	0.671948916992444	0.572875398914824	0.108642016349516	-1.6417325581009	0.561448235482554	-2.82029545219348	-0.572968425530304	0.499825606619537	-1.51107992701802	0.683482009757893	2.00397745631916	-0.550143697977157	0.0216091295338089	1.5980713739975	-0.471598413492203	1.43029825506821	0.883370154045752	0.562332138440064	-0.55932474764401	-0.719044205748577	-0.766594948975029	0.00840656716495255	1.92404304333588	-0.245749328362981	-0.225005921809874	0.0828050563826999	-1.00561797154034	-0.408406677107183
AACCACAGTTTAGACC-1	7.35093931488038	7.4144755058909	-6.3285985053816	0.510721707693793	-2.61801630761101	-3.2061942150842	2.64124604164507	2.88479526518938	-0.878878981369862	-0.143239077638672	0.861058552353411	1.65957964823576	3.26564403884655	-2.02418172657475	-5.90639251755973	3.9179716855236	1.17891065395617	3.25890648074687	-3.88750360518868	3.07916856037524	-2.43918673297507	-0.430167999308143	-0.282483159279612	-0.738580180273168	2.50247745715573	3.07541705847125	2.76832700892236	-1.33791884385296	-0.836217214476576	-3.18998516066432	-4.68393338766232	1.32385335720357	3.28392250707735	-0.857771329508309	-2.9125092497912	3.2385882779312	-0.388502390553946	3.09015469125642	-0.237142699545199	4.75117616844081	-0.955437380853112	1.02585391585192	-0.237500619484453	-2.17805757986361	0.65894213323501	0.686160696134084	2.48820519907072	0.0125459196114174	0.149409953109144
AACCATGAGTGCACTT-1	8.45902174402696	3.29866714689342	1.81811157997902	2.70162583695803	8.96780554184507	-0.232908629926252	-1.84350033325877	-2.56479228323425	4.06766718701767	5.06420529580853	-4.42576880238772	8.15596950740414	-2.3742173412881	-1.68855170180224	0.603369377509884	-2.1014858861799	0.256563293236928	-2.77117853645445	0.870184283043718	0.00401645950077253	0.24355566411948	2.91087041224227	0.178672808456013	1.40333338696361	-1.84373180745682	2.39712037080611	-0.131501391131514	0.73804055950505	-3.90125469180162	0.791191715575763	-2.39083923613007	-3.93076591745161	-1.3796499315394	1.13586400280201	0.742740784756528	0.491526425715028	1.20525221462393	-0.942525912551961	-1.4280421507894	0.759371569717492	1.44335165171443	-1.73320962906762	-1.84796264117173	-2.09838720914307	0.227805111737586	2.52582530415699	-2.26100100854375	-0.656079110692702	-1.60214877030625
AACCATGCAAATGAAC-1	9.15187990095771	-8.56024247396578	-0.495164425291676	-0.431172320790661	-0.829403718254994	-3.69844073907462	2.55861861159117	-3.13830214373293	4.57452593755444	-7.56369700777131	-5.13504743942698	-0.388719328091192	-0.926680722224036	0.0561555756378516	5.49973922137369	0.961767493102681	2.33382093755845	-0.136332244715176	2.37115219288581	2.9866573528522	0.377506876785741	1.10814419881139	-0.446188174849051	-1.76592518165112	4.30371388399086	-0.283189617507153	-0.0126956401087457	3.47459442868311	-0.76271753939315	2.54502673078293	-0.920540805657033	1.51854856176632	-1.3822579837703	-0.531148874103075	-2.3306963911696	0.264892554053557	0.610262061119743	-1.55487699599332	0.462510198372334	0.889713511704511	1.93794496431488	-0.45726587000576	-1.56557599279533	-0.143170751818171	-2.55836479921701	-0.696910527091033	-0.400230291542996	-0.323525602455995	-2.38633708959288
AACCATGCACAAGCAG-1	-2.73047915359189	-5.53482504035782	-2.55595723720045	6.1805877413361	4.26970953508867	-2.37908109616521	1.60807539222931	0.0179643675667861	2.14853364116566	-1.55752821114706	-2.26653647589109	1.58936921495166	-1.77293348932808	-1.42234052046153	5.2464743999014	-1.70409999053931	0.907118442722769	-5.13371423260554	0.748185998189259	-0.540021464011054	0.482854604032016	-1.79801514688669	-2.74154746527175	-3.29816390501996	-0.380210990777486	-1.04841279846107	-0.727952076294417	-0.468166930050044	-2.94448768472643	-1.0260377847853	-3.64230571714861	0.55554840862164	-0.910256535313083	-0.605735212043499	-0.164565345792365	-2.9729310444457	0.884295326564629	-3.31888708352915	-2.10113478541436	0.403694104341454	0.902475049052893	0.431729494079225	0.456275629563546	0.683457848230122	-0.147566677846062	-2.1085740518983	0.893474498725403	-0.45104732455775	-2.6697808672863
AACCATGCAGGGTTGA-1	4.91170041659603	2.30226220322904	-3.53804552545805	11.5618378618625	-0.855589282364232	2.07405445366264	5.89403623090243	2.2541342797605	-4.62388283645474	5.46700038725153	0.250525798990305	-3.8909867501499	-5.60709879078844	1.21574981997089	-2.59264635140961	1.19684453502353	-3.28006196801681	-0.530325492681442	-2.54313378549082	-1.49571125148721	0.193945852549774	1.85549841537133	0.503958989389354	0.946736807199522	1.99115357832352	-2.58208683195277	0.196346319280157	1.71711282674159	0.650664303828716	1.9364461294527	1.64161390399329	-0.14495964558092	0.391804285154287	2.16026512959472	-0.0975917353973265	1.41087427687737	-0.953559258732638	-0.489038796560783	-2.44317293404022	-0.139544970117651	-1.22786633716821	-2.16320731545395	-0.721080997743874	-0.302963813388068	-0.327757060805861	0.571396303589426	-4.06906469778162	0.924554633740881	-0.981659625253702
AACCATGGTCGTCAGC-1	-3.03802060863819	-0.0724463672002217	-0.151164331453516	1.27978686577935	-4.04716171551292	8.95382800755766	5.16966563250899	3.94840894982838	4.3572698553579	1.25608610201238	-1.66073074184583	-0.72637669150078	-0.826883016275419	-0.128468084452509	-2.35979785071893	-4.91423840660517	0.428911553079495	-0.641287454745474	-0.589359504338467	-0.497402419026648	-1.11159598192728	-2.58672637654624	1.1112100949739	0.83765088598883	1.53716341646315	2.65484583854739	0.422351863507327	0.182340624430792	0.116215431187714	-1.01705090997092	-0.808385524441151	-0.688982367936848	-1.93639973583761	-0.14608045739858	-0.335822016887409	-0.490987921596374	-2.54867872686752	0.445331005642362	-0.130411541852265	0.429334527698139	-0.0333970552976339	0.19547637924578	0.715272288737844	0.466028048952108	-1.04609189213174	-0.944019952020129	0.669256315379841	-0.614019634388356	-0.181539242080834
AACCATGGTCTGGTTA-1	10.6872673690846	6.82283324415444	-4.87021643592075	-0.236071319627649	-0.0445598940571581	6.24346575468707	-4.33519116339755	-6.07358892989608	3.69902591157965	-4.57570166236434	-2.84466672908969	7.08209496687966	-0.154134991510593	0.341944178238232	0.90745638275894	2.70273461745387	3.18785652080643	-1.15212727455574	2.36645276482259	-0.529998533073895	-0.147600665082872	-0.0319750874140311	0.422871945280735	0.388695167207535	1.54803741693616	-1.23959109626608	-2.7340893023357	-1.68531189419221	0.503583461632935	0.656394316147419	-0.651329913448847	0.445576523979618	1.41598950827558	-3.2727567871812	-1.98674666602889	0.596966278980535	-4.43370571209811	1.03940383363821	1.40325590506535	-1.03914371823121	1.13500101625439	3.6018254740415	1.58388573330371	-0.849834119510693	0.858682781218057	4.21219555323599	-0.768566315744696	-1.83204749134378	2.26195056228441
AACCATGGTGAATGTA-1	12.2593409259496	-2.86867649293523	3.89496471100017	-5.41636358297243	-5.73462583425961	-2.47134292437506	4.65035334062878	-11.2001903858764	-0.65532957026619	3.52178342903075	-1.0816479700421	-5.72916629683529	-4.68851937166103	1.59601434332167	-3.70437869007045	1.51749803685487	0.513469875812134	-4.82012146451154	-1.53644481513385	6.64893747067628	1.45084839250725	-1.88290858162429	-3.81497267313547	2.34397353101311	-0.0324506834875267	-3.21485044668299	1.09689346977649	0.481534906382411	-1.63154393872645	1.39675391824985	-1.63844482589032	-1.17011294193596	0.44003093042307	-1.59879155032687	-1.64747730767083	-3.36929222500051	-0.242533099374025	-0.695474692413465	0.68448607694946	0.110775088414418	1.07080528366402	2.02201615951239	0.0660684868099442	0.0999291703787812	1.79331113185333	-1.46408887401437	0.111304583753275	0.671917975739774	0.958858303335064
AACCCAAAGCTAATCC-1	10.9561374901396	-4.86539053440216	-0.413125539273876	-1.95916315349091	-1.0725592179464	-2.85024051990338	4.05444241093666	4.98219008873077	1.11314862532842	-7.72962411267555	-7.61990198532184	0.393299427710992	-4.01413818718428	3.78957497668409	-2.40353642129263	0.318910456993082	-2.94354578159195	-0.580852130006504	0.950776150793964	-2.5300992658525	1.0610051983483	-0.344607679421584	2.83781179047367	0.125225104159266	-1.11362243767019	1.29577976089944	-1.42030453491054	0.0945701164795403	-0.815987591564061	-3.71636994858139	0.951268155176571	-1.22953159103592	2.15472031154738	-2.5259708349708	3.47617805351509	0.201095347088153	-1.65277028724082	-0.54744710090498	-0.497282009965492	0.767981203928634	-0.890259575875616	0.894229864748043	0.823943564159526	-0.9767950452061	0.765533198275096	-0.431718017538214	0.725800868639392	1.40648609304349	-0.976255054810013
AACCCAAAGTGATAGT-1	-1.60092784861817	-12.119375603575	-1.85438697153793	-5.11284336640613	2.09045132475624	0.658484504383217	1.83597107364534	4.84119958962671	-1.09823057833115	-0.479908342977836	7.26568983007137	2.42609822764131	1.06384246674259	1.70351113775601	0.573737194452979	2.30914348178611	1.73046069550773	-2.07605704027752	1.8604081087205	-1.17746400645913	0.20564768652166	-1.56839477762573	0.328949807755706	-1.08039712431986	-1.2664274947965	-0.113569874003938	1.24716564641865	2.33484683472884	-0.287237351184189	1.06933762179626	-0.452063499846428	0.983466574178561	1.06592852757594	-1.563369646977	2.41840578377431	-0.230537871360334	-1.23255622647123	1.78521358900183	0.311127793389489	-0.0377249941318841	2.12149320837424	-0.621104877782429	1.82387126921336	2.67349722416372	0.697091706358137	0.064262210289754	1.4291538942425	-0.353675084527817	-0.030010714917259
AACCCAACACGCTATA-1	4.82835035094165	-1.36551098944614	8.31732514941123	2.53712150040396	1.48164820436091	-3.08312401392474	-1.27603644190305	3.22836441455213	1.61093735242026	0.877702213813155	1.0704796661522	-1.55614039265898	-1.31299561487489	-4.71922227253	-6.81912400163072	-2.1582653084677	-1.56845802465689	-3.59856567893177	0.492473247151201	-2.21425037955595	-1.07687469618084	-2.14645200578043	0.144819535744113	0.459631267132888	-1.0016755906754	-0.532301425707031	0.950122926623805	0.23389200385696	-3.55464717508872	0.271121239339596	-0.842037616137078	0.0165243621070846	2.31400557924666	0.787299872130853	1.02251540476333	1.4164942634604	0.633434212515803	0.752691353951032	0.888867041777554	-0.719884707277988	0.549750557880058	-2.124309637842	-0.398706937532274	-0.296286041619589	1.11676822117983	2.27349443675349	-0.0182222471700729	-1.47472602572396	-1.46872276270116
AACCCAACACGCTTAA-1	1.21481529769057	2.97302643325781	5.589427503905	0.0300546752143809	-3.48662590873438	7.94576309757021	1.25253762260749	-1.73827513915576	-1.11956933432405	2.15054725652167	-0.684442329103699	4.40333633739647	-2.10523968637826	-5.20201527201775	-3.37630132926525	-3.7571217857333	-0.296561759290362	1.95828672575094	3.28039329595239	0.91109870753346	-5.30016489144903	-2.41183790374537	-4.18914967749705	-4.47032104124562	0.892160877517856	-2.0076878815988	-2.1164201669641	-0.046991954769411	-0.188589945573653	4.14500030861955	-0.0626544503895982	3.40274217381037	-1.07725454435694	0.185826383031453	0.211181286708135	0.75634077808879	1.87565045202477	1.03008820221512	1.53227041147369	-0.829747035972439	-0.286172999519549	-2.221450727515	-1.29404461843335	1.57453479441831	-0.0215906008467882	-1.16259154986159	2.1140033554076	1.4036552038326	-0.0744115209840622
AACCCAAGTAAGATCA-1	-4.93776708782598	-0.723746066519806	-4.7649057028182	-1.64927817811551	-5.86335096551136	-1.00108916402117	-0.246832952354026	-1.67115438836234	1.13588001931247	2.53771761293853	-2.3364895556351	-1.88738636746776	-5.46723120086344	2.05426133465733	3.05343939659877	0.461573365358287	-1.26563642072401	0.598503548177602	-1.04125650457891	-0.191058079606881	0.763872329404123	-0.781272162719852	-3.27125163733404	1.08507134006726	-0.293604978523942	-2.17879440526609	-3.8519773579002	0.54236387752011	0.426891002771724	-0.977896687388388	-1.25011913116873	-2.22655650682444	2.71883076822234	0.48615647753078	-0.946284069217427	0.405709592376711	-0.44887200583106	1.38711312238493	-3.64928021503688	-0.391161571170689	-0.599883645180128	2.24956716328034	-0.302703179564017	-1.5618890459727	0.17363924804336	0.904988055583984	-1.33749235893595	-1.31898467364788	-1.21847906891371
AACCCAAGTTGTGCAT-1	-5.6475589851132	0.732539219351161	-2.03187008297972	5.2313268862356	-0.189395433566816	-8.1036624843118	0.91222226261196	-1.20645697798582	-3.2352178325279	-6.82934072798616	-0.324178653539256	-2.77712350297999	-2.51956853486546	-0.69203424307277	-3.59612963776369	3.71165750778147	3.02612605632841	1.06048543612912	2.85331739171783	-1.45460488246401	1.24248163523142	2.53904664483213	3.94387758370353	0.153869689593149	2.38331753394226	1.33596962772408	-1.79215653230046	2.27613896614412	-1.27030364211252	-0.87941237180773	0.830520877186344	-2.06602815597804	3.06607124437834	-0.124471584231995	-0.282832154914426	-1.63454579589938	-0.825143243755831	-0.963402531164575	-1.40870431209772	-0.0658576773459166	-1.79053394631895	1.89837714541785	-0.122619428194729	0.358988604477645	0.0597440435215922	-0.79151329237982	1.05695962760629	-1.01866435058485	0.257007158527709
AACCCAATCGCGCTGA-1	1.86121253164905	-5.70692030857723	7.89355430269516	1.66336330622773	-2.90425810992165	1.27626942240391	4.23381570609914	-4.91626051428143	-2.49629739996191	-1.6408966410062	2.11845227931268	-1.20498423018079	5.48201065906741	-4.76920685379808	0.46701853796267	-2.089006848862	-1.01132238178304	1.82335140666526	-5.216412419424	-0.84171281080138	2.3048928984438	2.77599824969137	-0.70853495141124	-2.47578021676247	-0.159416387199234	-1.64100698724218	-0.463198828171959	-0.112779939548226	-4.70204721034977	-0.492198478707699	-1.33294237764272	1.89891151441	-3.26165835781042	-3.29818069803173	-1.60407715179487	-0.515801776590664	-2.71433059087958	-2.6190954437503	-0.176023443915633	-0.134479285164089	0.503687584900752	-0.283511180969126	0.130298932402118	-0.984026812529038	-1.15195235016451	1.76768550159103	-1.99506844905294	1.87097309562797	-2.57783353220921
AACCCAATCTTGGTGA-1	2.49225665254229	-10.8642061404386	6.61800738465732	-0.917191674766235	6.18166939106693	-1.93764628955845	-4.68519750811318	0.732374170601797	-3.94444614850137	4.00006944540583	0.67208819187676	-6.00575577437335	2.81911266478416	-3.26105999358643	-1.69791716591115	3.73761575814511	-0.553308636921623	1.06292039815579	-1.26414070326843	0.415201353062824	-1.84422696893864	-0.936548921630551	-1.06172638054183	-0.0826750714648599	0.114996134541148	1.71099082427895	1.57835171139433	-1.17455788926966	3.6476218238139	1.02318606510213	0.366057601882626	-1.12640651167148	3.63980886096472	0.809227065318534	-4.44856702588972	-1.66529185854826	-0.755037241309322	0.934542165725839	-1.27231796513319	-0.467801027001819	0.536814988160073	1.67328228124783	4.03781280799609	1.4795533472256	0.852020413256492	0.553625575968936	-0.192210664003803	-0.0589928855691376	2.87542215648319
AACCTGAAGCATTGTC-1	-2.9402161533659	-3.25622155886433	1.55009662130085	6.3740834707473	0.7584028730206	-1.86026323001111	0.912529358723812	2.28502395024299	-2.69108638774819	0.857444143904308	4.45994575797589	-1.07978296554184	-7.89152293848864	-0.177690144398636	1.96889132061919	-1.50696939087443	-2.82030563515938	-0.863362296158603	0.641494576374928	-0.890733821265537	0.69761111273528	-0.925488513855764	0.0672327272578295	0.243856564876301	0.77953431947612	-1.18890945328588	-1.21031929468193	-0.701768628752878	-0.640189960920059	-1.51808455955296	-1.71703441852653	1.45349754445585	0.352743611685736	0.983837278776988	-1.31201356986447	-0.747502843569696	-1.90987563297691	1.52927022628108	2.02182376298419	-1.0396512955811	-0.817533566226161	-1.16886019795892	0.594993740353327	0.123199038042428	2.30450800276072	0.915224040161347	-0.327369946153734	-1.00580330014078	-1.32009537798596
AACCTGAAGCGTGTTT-1	-8.16237935437956	-2.86010619878498	2.9695585828569	2.17292114063814	2.82351394757469	-1.44755734927426	-3.53378647112149	-0.319419576388799	-1.65118225784664	-0.63658909818065	-0.329294520050079	2.4605543669407	3.36461563641123	-0.467660081948587	-1.74602603018	0.710506823780248	3.77055878355682	1.21196562305406	-1.83142016354524	1.39166840539422	-0.357450631118653	3.38687639973662	-2.37555581191495	-0.364460169297663	-2.671423391084	-0.916370859614389	3.33340178070726	1.29225215343305	-0.725297666370843	-1.71322315179674	-3.24912382145454	2.76980946250928	-0.294945963704556	0.451325924677215	2.02892813001119	-0.0444432058200047	1.03261204427968	-1.20092675276374	-1.08620137037219	-1.13307174416335	-0.066332684517633	0.712336915872436	-1.36054062089629	-0.0155371190844166	0.605322819339202	2.06255413808125	0.515388512159643	0.111532577370325	0.181853451415424
AACCTGAAGGTGGTTG-1	-2.77552550005181	-1.58670919956295	2.11838898171089	-1.17663738148253	-1.49965917015774	3.18668319008446	-3.28769629651309	0.182746951920129	-3.59857120053491	3.10426608356993	-1.4028414926224	1.37800267865054	1.02709504738632	3.63004880399147	-3.83377891910868	0.252389224727934	-1.19679270509167	2.92979276686077	-1.46902945846569	-0.525341661927496	0.972941202716306	-3.15499962656556	0.73293497084312	-1.11081108151788	1.87410161299259	0.948900758095332	0.304390515277093	-0.546503744712926	-1.17381940679701	0.656788340699169	-1.33848269536517	-2.26478907807022	0.00678639076612318	-0.704582845495391	0.396554397694175	0.382101300551033	-0.302069174119288	-0.219319354884728	-0.39261179198136	0.873085027422129	0.740954809428998	0.485375578966016	0.73998450970945	0.703383725208371	-1.75171535053077	1.38150287558796	-1.93666838003066	-0.0526120608919967	-1.00087578014987
AACCTGAAGTTCAACC-1	2.72790466888864	-10.1862952426828	0.0201473037322251	0.496810747356691	3.29932760598696	-8.15939490899241	8.60921266390655	-4.88393493000946	-0.67191144953803	-3.44105430078692	5.1770600283867	5.08863657928019	7.0765930269566	0.170486481728711	1.85271592944482	-2.50611959091952	2.6862187443101	2.4829193911993	1.2919986694993	2.79232167857122	0.0992412874300233	4.55846000701852	-0.281173020647495	-0.938822204080304	3.68673844722002	-0.867619332271959	0.18345699235357	3.81373901866424	1.17776434019858	4.00723303415167	2.64954100762721	-0.957915059653347	-0.866512472291811	-0.372976566952095	0.0693350295291511	1.33531169062455	2.12480562520524	3.65133985062189	2.71370874465498	0.21447822700393	3.20854971525378	-0.964863845742125	2.7283400297727	0.914680946678674	-1.93460222964332	2.17746159695923	2.2588080837499	-1.36034601962376	-0.308853764140238
AACCTGACAGGGTTGA-1	5.55263147071353	0.603372515505693	1.29087665571496	-2.23369196324245	-1.11850915374259	-1.34078393454505	4.68978519524781	-3.79575298550648	1.30629470460295	-6.09179974182906	-3.86163662259858	-1.38974779418831	-1.9239131922402	-0.79930094088515	-0.154773428699244	1.04990515549731	-2.49584792513114	2.07897913620101	-3.39186337809199	-5.29826393266651	0.144665250420449	-2.98462634238604	0.0445297817040266	0.897470424694314	4.65082085643607	1.07621382271402	1.03686972563198	-0.0292183555008984	-3.84857948986682	1.82319120523835	-2.82494830063589	0.779479983563122	-1.47485422751945	-0.848048530008117	1.19140388233417	-2.81254459028793	-1.6588836091253	-2.39310560692514	1.69081488652204	-1.11255698396296	0.27672705457494	2.0603609835809	0.765007028487937	-1.83194292108483	-2.24391219937815	-1.40849814613116	-1.96303494584473	1.5170989479992	-2.00747319548974
AACCTGAGTACGATTC-1	-6.90552937329344	4.28589232590363	-0.895130916617485	3.91494829372652	0.218269048955223	-0.925400613037397	4.85001675124874	5.56412398989093	-6.04348095875078	-3.5547002896181	3.63343871052934	-0.53392318867189	-1.56363946830415	1.58132752325762	-1.08939072362488	-3.24082622258118	-1.87095564481457	1.49601589379905	-0.694120966308842	-3.49991937804101	1.45418853456222	-2.61548600209808	3.29160756025339	1.58420376641917	1.38420835809742	2.05184408240558	1.04099405103409	2.16381866939043	0.647238394344189	1.87048652591618	1.08393393717402	1.41725901618207	-1.01970977051873	-0.57430621969847	1.01440974027697	2.78937084837171	-0.159764749717255	-2.32260827606314	-0.594045751318898	1.05290466806462	-2.53169169696969	-1.92950455061071	0.182191765175524	-0.90119761049953	-1.04685885160491	-1.5705543975026	-0.367554708108652	0.288120574694472	-0.599004032665393
AACCTGATCTATTCGT-1	5.3745758644104	-4.59291923101799	4.31986154491105	-2.57821650541023	3.80646656019446	-2.27934655869842	-4.18904963085861	1.17596856470609	2.92497262922453	-2.85725367891331	1.99198207965359	-5.01443296013684	-4.33326319443901	-4.58573812526516	-5.26269274231407	-5.09725629904683	0.674184812238559	1.02114499283298	0.576957555222365	-1.38033130890489	-3.88433173959883	-2.39801729344287	0.00212826981000107	0.732685176787731	0.858940018213866	-1.77027864631225	0.354360865760328	0.863129404218273	1.46912748119494	2.07358993706542	1.06965986961861	1.12949031528428	0.324094199840116	0.459955840347652	-0.216685723870134	-0.164942773467565	-0.79610320225629	2.25012961705937	0.0286798629264998	1.13195450908764	-0.394638043709049	-1.62675944504985	0.655368139891881	-0.177213017449086	2.38680821154581	-0.0890965259129909	-0.777360060762061	-1.1303508839634	0.602844268032539
AACCTTTAGAAATCCA-1	0.847818798708373	-1.93577149898044	-2.03309876659709	10.5031070955239	2.93588872863043	5.73671436250946	-4.03778517990467	-2.98868648678151	-0.408421216197119	3.49926201479608	-0.296108799837127	-1.52548372489091	4.11398686352653	7.05734694218633	6.23437951952465	1.22250898684443	2.21560023544451	2.42331773140365	-1.02524795328628	0.229099744765675	-3.79540378133458	0.971125669913931	2.18719124722077	0.0380504038388216	6.34312493342253	0.339759093334558	-1.46956091829282	1.22758132270443	-0.0849795310813174	-3.80383829468367	0.448447261877604	-0.164910829387911	1.48801791520275	0.20699561600449	2.13680303145655	0.909307905568146	-2.78763202278499	1.76461364554709	0.481517261516784	-1.37106365890617	-1.83509930897209	1.64813168939828	2.16309536005545	-0.621762689668727	-0.151597324443309	-1.62050149499235	-1.49514565477056	-0.727476931741251	-0.0568481303143771
AACCTTTCAAATCGTC-1	9.74979955410599	3.6628128057229	1.70120371558637	2.97557742338449	6.38920158546846	-3.2927469605731	-3.36387861348881	-0.366349253630514	1.09170809978615	3.01094481818562	5.64191432481546	4.16277088992098	-0.920834780960659	-0.994814911266777	-1.84931971775334	-3.78094023308112	3.02872843600024	5.5175203818785	4.06808506504215	-0.151778965053976	-1.3316371563256	1.85701088384491	3.70472604358701	0.77624889488993	0.584845263729498	-3.81285243323571	-3.41433378250991	-0.379406022653712	-0.118963867246564	-4.81097988612273	-0.413369448677405	-4.72939440585827	-0.290420992733563	-1.60840022984794	-0.535477057363788	2.20433457109775	-0.324697236646471	-0.0258620826301702	-1.3631793308829	1.33949010736949	0.650446126363795	-3.32803852697289	-1.34879836607209	0.688445395518736	-1.89180802251777	2.74465658549411	1.19694550308178	1.3996892094372	2.41077016794789
AACCTTTCACTCCGGA-1	12.2772202946861	7.0637695520872	-10.6197812249019	-10.1979896559149	14.4131220972818	5.04830069245848	4.72008814498334	2.89423745741889	-5.22865116832836	-1.96464660714763	2.39793985832403	-5.20242188199063	2.83444145184369	-1.91481750619739	2.07724240960075	0.454296077492376	-0.597477102115805	-4.43615129956176	-0.1394841510915	0.609698582664843	3.47451318674538	-4.59536086907584	-3.30763958501288	0.0461987422327112	0.335307987668481	1.89103417196796	-6.76126633195428	-6.88248908617599	-0.649359271119498	1.69939432527892	1.93472444023689	0.631788404152026	-2.63388062699524	-3.86813988171402	-1.58172972024089	7.55862128004418	3.82302648808466	1.03576096438582	-4.30198916322743	-4.14856771495416	-0.829206289663862	1.60368963993616	-0.725907396571039	0.677095796976818	-3.74510919204213	2.20907273384842	2.23792187481608	2.44525845748682	-0.996978548912681
AACCTTTCATCGAGCC-1	11.3773165425565	-7.35839264833343	3.46362967287846	-8.07769707009539	4.93866935786786	-0.487313621949704	0.941910116331546	-2.84162402551342	-3.14611893339629	-1.26546898334727	-4.62799574872746	3.31007980144139	3.92613448982641	3.07906257264364	-3.86160326170958	-3.22238572194291	2.97358476367234	7.37456247810008	2.1365362703108	-1.66915873252829	0.16077990493102	3.43935249523293	0.0552903754446195	2.05662194978481	0.769509584828202	0.606916656727187	0.106819045495334	-0.495169679723287	2.15894984009976	-3.59718494104192	-0.55811402084167	4.64878144687888	-1.79244277014152	2.31758726001114	-0.245537236143137	-1.89932745809094	0.13995017658749	-2.08984032122869	0.779332641169125	0.078834181281964	-0.369264312858949	0.389015630971492	-2.13500763439341	2.70152206259186	0.0658334414685815	-2.33698189133851	4.90555595624161	0.191380992285222	-1.8573739358936
AACGAAAAGAATTTGG-1	-3.54430907712734	-6.50053557440217	-1.89500022525075	1.98135390113227	4.0051185020421	-1.79419943421812	-5.42643919042979	0.084760427751868	-3.92410910102255	-2.49534903249228	-1.9810698884295	1.19222220291584	1.47120312361519	-1.25608864597419	-0.766169074644554	3.19548775233019	0.63599275204038	-0.146947154174843	2.04026002126293	0.621943768797274	2.41066001407102	0.435987563931867	-2.00481004486949	-0.169726552432184	0.948781068765992	-1.70785969238426	-0.855662447266575	1.90593010138345	0.402320548373093	-0.229055710872829	-1.05234530445409	-1.53386933657871	-1.13202581987868	0.438150153708974	-3.53687278433119	-2.48102078163494	-1.12405717493735	0.280894394797869	-1.7239922990265	1.73288174972579	0.715264694247518	0.761166886233141	0.478857052724126	1.00469869198347	1.54148373760261	-1.81818566498132	1.0951605116034	-1.71693458969056	-0.980261910584614
AACGAAAAGATGGGCT-1	-3.49196468690658	-2.52740702341737	7.45133282885101	-6.67839886928147	-1.72024610621823	1.86496003130248	3.55439837007415	-4.31730682241222	-4.90168575382099	3.42790576365274	1.79427951730057	2.77328992968208	-3.19265147990762	0.355931817102262	-4.34991096054476	0.524189503739756	1.5114844632995	1.99796559664009	-0.852667575812128	-2.46602800378845	-0.816492982555021	1.8020421051681	-0.63611190149017	0.461349004983735	0.240331133535432	0.95897398682243	-0.0292137495265409	0.480475201606886	1.21731268177503	1.42762622450322	-1.26311635799796	0.12770227000397	-2.19536264596947	-0.341376676488162	-2.0730442291008	2.66944055067016	-1.96011880832049	-0.288284135241968	-0.673224171132612	0.624185691375335	2.73644109957109	-0.377830670150946	-0.0690006398737722	-0.986174341039781	-0.8134844460617	-0.765164940518289	1.27369079772147	0.780861432928072	-3.14784531802344
AACGAAAGTAATCAGA-1	0.472135955978328	4.05233578494274	15.5235952065658	3.06435699337708	-4.62147087472388	-2.28088189816087	-2.06701896394466	1.68136910706984	-1.11509309393998	-2.57694414858717	-4.24463912534429	-4.98413229584382	3.78165518425953	-0.0372821744073559	1.51681167738008	6.99630385254538	-2.09309834106022	1.39449910114353	2.44083764127012	-3.66838946055445	1.74494565297823	-0.85778133769231	0.522442733497419	-1.61202443650459	2.91741794719512	0.122607592535757	0.0516355893445556	-1.24092118676345	1.20985251916066	-0.122652570125745	-0.356041058702199	0.455926104027513	0.0943661665111147	-0.940836172953034	-0.036831928027939	1.64898712842584	-2.45427462166934	1.13237129227096	1.16207609581867	2.44957101200176	2.35668895712364	1.41755763114512	-1.0197141634107	0.167781956969264	-2.3127562282958	-2.27498260683066	1.49599504945775	-1.68226322413104	1.79836547224812
AACGAAAGTGAGATTA-1	0.263818521352269	-6.50823514395504	-1.60398695306937	-2.68751647498319	-4.10442355457037	-2.96288234567368	-1.30147461985778	4.51338604992137	-0.0368458970081129	1.19724770325335	-3.69294004742302	-1.20764769179332	4.30365693194489	-1.89980873848157	0.0913271433301983	2.64157516951005	1.37325326298845	-1.58863634428396	1.80007245564937	-2.55813605340266	1.13241889868896	0.243603210476608	0.71739919494814	-1.77073609643221	4.26363775157112	1.38294253299185	0.576293954992394	2.48196138445365	-2.47658009252437	0.925081374908969	-0.304454453863886	1.15053659159484	0.777859071888408	-0.666745798637652	-1.1763531791586	-2.12332207097637	-0.606355120092398	-1.08125216144395	1.8580598351493	-1.1554729169392	2.45911331241314	1.24525829461217	1.03023452567985	-1.43254604282487	-0.652769063740317	0.813526553829099	1.33544608732231	2.63034780810083	0.222784643376621
AACGAAAGTTAACCTG-1	6.81135120300191	2.15537580851935	-9.88570730908982	6.29630518389706	1.14095094489638	-3.74630566547162	-1.65407927795027	9.338385637997	0.531249539152192	2.50717967298408	2.38046216401653	0.964966661976812	2.54897405389911	-2.16708887135849	-1.74689554973104	-0.626208743366259	-0.562244506611369	-0.0984999659500504	2.76119702770803	-2.48498364261964	2.70947808352403	0.177421139805722	0.526525522210768	0.391306001235509	-1.60260449077463	-0.643782374997096	-0.5286276808803	1.26057811067361	1.3856428092683	5.39288843307965	1.0950272259739	2.96784712644715	1.28134676553546	-0.0542891789398596	0.54900765621281	1.94504946252618	0.123022658526081	1.10761997608298	2.67795826834121	-3.28664253878507	-0.638391416328248	-1.04726176073235	-4.15817155335731	-1.86412282523421	0.889438906546584	-2.9550584566879	-0.821101701712535	1.19551129467176	-1.39376229670451
AACGAAATCAAGCCAT-1	-6.67587080115022	7.37535296199757	-7.34925487690722	-12.9922716539574	4.30957367103916	-2.38289993078543	-4.23002991077454	-13.1930816408019	0.17382236042439	4.82583735534063	-3.96198374628752	-1.55467236919599	-0.647570053329082	-1.33687699833265	-3.79987784048246	1.35646634893439	-3.22634448621584	-1.0978906376585	6.69382698500988	2.50858158690456	3.87271810302798	-0.821399633989296	-18.5344021404493	17.327235727921	4.93485287085595	-3.09691493081163	-6.58535642531822	1.60323432366421	1.92138071764552	-2.80013568170564	3.60876842941611	3.34741314769692	0.368301172420261	-2.47301791360001	4.86123695758085	0.0661221170334541	-0.977612618454504	-0.918290540032857	-0.683671769284485	-2.08692531320517	-2.0623657131716	-2.91534418287309	-2.71093817984617	3.49047265758659	-1.56803046832765	0.731451937676665	0.943371094070237	-0.113372305368624	-3.22527325410446
AACGAAATCCTCAGGG-1	-3.4354687926438	3.20235249490225	1.93855436297126	-0.795316515261533	-2.17000249961424	-1.24377824093362	-0.111910816799082	5.10200819252905	2.33133664194367	-1.88971871085052	0.522313003058841	-2.59297281692037	-6.54229947371799	2.33975782789147	1.25014521719915	-1.46519735862175	1.11097845372987	-3.24597498303117	-1.40352500909415	-2.04994618367989	-2.07507355727408	0.690219177742735	-0.0889406132258557	-0.485270867732092	1.60004761171131	-0.532738082501094	1.51812766963586	-1.23129628067451	-0.580890685800297	-0.011892912923612	-0.819203091601014	-0.398496487635379	2.87173234068314	-0.887840996015717	1.69207889597121	-0.233265939477826	-0.890611277850722	-0.0600033606211487	1.73444894474458	-0.692813561192134	-1.47443201160746	-0.822105518135729	2.01493118774794	-1.74401545021214	-0.293171139118977	-0.0805137083630328	1.49709821315416	-1.77841855963384	-0.216210331494058
AACGGGAAGACCTCAT-1	6.42864580143744	-0.0682762126169153	-11.697549876342	7.32499252891031	-3.51146780137398	-4.08987688954548	-3.03736979191292	0.0253595919782832	-3.04616982128414	3.58608345250507	-2.8200325255273	1.72835332199277	3.06481183429705	-0.313071856869402	-0.0236417242581805	1.5873710863323	-2.33921187275688	1.25389995480423	-3.40732463088796	0.170465599388758	2.92648766204702	0.025390129860779	2.34040794070269	-0.152013378560168	-0.625119171230212	0.6425599978658	-1.34680180201701	-0.768884107803162	-1.06846292327924	-0.818940195139032	-0.55989048565126	0.347925833306891	0.615359018505806	-0.118227876045446	1.33539773968873	0.149466359490827	2.99874570067667	-2.31850685277146	1.85015418151513	0.383230591784359	-1.04382267420977	-1.18689889524132	-0.62119345921519	-0.288617076258053	0.509217963439445	-1.0133958189518	0.228989649130223	2.21176270351124	-0.169849907647544
AACGGGAAGAGATCGC-1	3.96939444870359	-2.33639992079276	4.78679723190455	0.528814046672896	-3.43060386972441	-0.14529831498856	-4.47384487744348	0.254651124835435	0.337357088641175	4.83128302410157	1.44937285609082	-0.406581144652735	-3.35675542319564	-1.07430104905486	-0.091906924669269	-5.45270076260206	2.43032276593881	-2.47636092733564	2.4447981416066	1.51884713459113	-0.268329244222268	-1.89962495799417	0.489745247377321	-0.737837364309112	2.00565049890699	-1.77247233570788	0.658714189067333	0.0157840522559447	0.320669131433298	0.329160768947577	-1.10982016629396	0.276517379755131	1.44524723506291	-0.00150835168567126	-1.25730241597424	-1.89092507507819	-0.565642797261867	-1.46458521156795	0.681432877162553	-1.027423591987	1.72021340060433	0.0916114451747624	0.693000445845428	-0.170179189318747	-1.1251535195361	-0.813073441013458	0.257005121898497	-0.349079980117816	0.92322595085935
AACGGGAAGCTCGCAC-1	-9.0824345730441	-2.89244074883815	-2.49629883424355	-3.19910212525929	-0.00270672037779842	-6.04782085593627	0.96590439560649	0.782568540806117	0.36325669525078	-2.12794253506259	-3.860370610591	-0.82726984542131	-1.96802184078912	-1.3935136018669	-2.0745058295457	1.63494680008282	1.08304489593299	0.573129613329554	0.0932266807478379	0.555932889474957	3.59721731976383	-1.53537088586037	2.10690413644431	-2.4845207577985	0.54974415823723	-1.69072554011788	0.896415503426487	2.38109479674446	0.556251114850192	-0.466257887147247	4.41546034701678	0.609321732939118	1.22387419276423	-1.02041457566241	-0.200130307260887	-0.363897393293065	-0.945511208688609	-0.350586167999134	0.285515615217936	0.588252696971916	-0.93472186342455	1.49194587096338	-0.108628008565486	0.469227965793453	0.798441846412365	2.25738558089497	-0.239718249495189	-0.175413087926154	-1.47135685222898
AACGGGATCCAATCTT-1	2.19795604312059	2.45072374998784	14.1301192793024	0.284503033738737	-5.59143163878328	3.84650480198439	4.81911964796922	2.55301259124528	4.09404675677148	-3.70027744492528	1.91414699544189	0.346861193978425	0.185926518885384	1.04345470372527	3.48882908285232	-2.03520617490283	5.05350036872701	-0.830051269962993	4.89681500574301	2.06475028321206	0.40601932492764	-3.42210300506708	-2.304362691248	-3.70362664556032	-1.54169614309936	-1.52484924153436	-2.9687824801003	-0.222324765201146	0.255573477166172	1.77942184173742	1.0505115662388	1.65307027088236	-2.81155805915543	-1.36860499948296	-0.601091771203958	2.41748995348027	2.3271860824633	-4.88656613949413	-0.520015825466373	-4.99782193843474	-3.02018580731883	0.819008773618238	0.904264622098096	0.791321262620479	3.40180892100716	-1.17936875101289	0.391104479811537	0.383750621191599	-0.835278166663246
AACGGGATCCTCGATC-1	3.24939318259968	9.80739435875919	-3.41468151315299	4.74796732262998	2.43140645563557	6.23647238495858	0.16179970100826	-0.791001461936098	3.59837377743392	-7.77396942028014	-6.6677512984348	0.31937412003858	0.29495092940251	1.15096992420272	0.00552060478705767	0.125175749617109	2.370327248126	-2.74068395124722	1.99168974917726	-4.43774896655091	-3.95932367195498	0.757770465428175	-3.30627705031297	-1.18939437576925	-2.10768471417861	-3.7953092249704	-0.899764561000503	0.753044193689362	-2.304712791617	3.8985097112628	-1.65988436056708	0.839827694771755	0.126933731973536	1.80679888329723	4.50672287950391	-1.42400313755215	-0.618169174031593	0.732287472387738	-1.35737178050267	-3.44566773743648	2.40973482279677	-2.08911964025181	2.22493549896069	0.234236228985787	1.59930817212377	0.158897590293387	-3.21027397374932	1.71136100224305	3.93631397775204
AACGGGATCGAAGGAC-1	-3.4866679507863	4.07861193582265	4.89778319150875	-1.31851663484176	-1.75409285123451	-2.12974928565382	-2.83108130889807	-5.15535146963873	0.73365466331078	-1.371305076785	0.991188079439029	-2.3307920565948	-1.08732069838834	2.32735632792437	-0.338016895135564	-3.47972638599689	1.11182506961975	-0.739227519174321	-1.23157018572251	3.21409419769849	-0.683249830973321	1.12585572214412	-1.99442266961732	-0.906876913856274	-2.27709269931125	0.899898983469874	1.21895960929493	-1.12864888077037	-1.0092342256401	-0.855284030205672	-0.718021064439911	0.360189386480298	1.53879003970378	1.59027653685425	3.24598091936635	-2.63481299048277	2.62597419019415	-0.714516704392137	1.4743325880833	-1.73604742396085	-0.640074281770006	0.556255920564588	0.349696409634516	1.83606239243698	1.15279760957299	0.383803174328098	0.697815881249454	0.570136937208837	-0.444731135334527
AACGGGATCTTTACAC-1	3.54172216684639	3.40694860943163	-11.5292111694966	-0.0780552536828486	-6.52842040249026	-0.919280579397763	-0.818795602137786	-0.731128498894011	-5.14778701684062	-2.53159385931453	1.29933189375763	-0.0880717665161086	3.44222569609684	-7.73972679194496	0.073033840442612	2.45614149337178	2.60993179206409	-1.82510059578735	-0.894621817813076	-2.74249199657238	1.66249873358169	1.22240359954138	1.0286521938604	1.90305282518654	-3.32692318392592	-0.4121721544793	-0.361477245303026	-0.524058882253892	1.01385676240956	1.46729002432471	1.03929524805599	1.75682287831367	-1.05720486939213	2.38645000729333	0.931689013945884	-1.03271276496792	-1.68172837640776	3.27564857043453	-1.75046400125739	0.0411855418384338	0.00345309271057192	1.70283766814882	2.96651471560325	-2.2796320188306	1.60857701749869	-3.81314671506055	-1.54177022281809	2.10431105611148	0.408920338086942
AACGTCAAGCAACTTC-1	12.764178963637	12.3595062144193	4.50808387200841	4.53222373803905	-4.70175235950879	-4.93231150334017	9.46815968903662	4.56617254708182	-0.856354284630126	-0.360043173652934	0.459590590695995	-0.0027953825197584	4.18329930011829	-0.500228769628046	0.951133435212975	7.68988431613031	3.94923049627519	5.82753149776829	-3.41347617371017	-1.50681847232436	1.82724569657319	2.63752037838879	-2.388303504937	-3.46936949697174	0.767204820306337	-0.138680159438327	4.08373056437459	1.97251709714681	-0.367843538333461	-4.58275583304616	1.16946182167434	-1.2313994638681	0.577310097272045	1.29230459319836	0.93548946194764	0.521854037725881	-0.476484085576821	-2.38204157541932	-1.42165646771626	1.18743615693618	-1.36861735681652	-0.624324113941788	-3.69143738103106	1.23178238570893	-0.769158574381911	-0.358934105358602	-1.51135354851656	-3.20283756213277	-1.33712503044081
AACGTCAAGTCAGAGC-1	8.17256970184456	-11.6488742948004	-1.25402818952228	-2.59924315939497	1.04460170734936	-0.146252331972967	-0.943333023465128	3.85533942825412	-3.43771910561081	-6.85836789257597	-4.58824172179461	-2.93669784203295	1.13721317056219	3.9740752257968	-1.4937893274817	-4.043150914028	0.390724640498725	-0.892223956815003	1.95026770968817	-0.16676666878439	1.64556609157114	-1.89962442986179	1.27117209713275	0.347711323738355	-0.19199673807387	1.46217790726394	0.972842735456784	0.649239751681947	-0.65762498367165	0.397962289595708	0.99033706388701	1.65871158995605	2.25820336257559	-0.399694219766117	0.105958720769345	-0.379303350542803	-0.811331909617217	2.50763338817989	1.58163983433959	-1.24798380024768	-0.197320842543785	-7.7319078641068e-05	0.991866515010628	1.72054351409566	0.989963617451605	1.90608452023	-0.964084237367591	-1.39903278032717	-0.523179584302144
AACGTCACAGAGGCAT-1	10.3512891079032	-8.02943994778418	-4.80735274032522	6.10606228948226	4.49664859831192	-0.187640888596105	1.26400665021321	-1.6329231877983	-1.75418541425129	-1.16187940234335	-3.62558198715023	5.36755611993527	-1.97516911612434	-1.08746225540382	4.63226223130038	1.15700383895815	1.28376161613399	5.76028587041815	2.33942719681334	4.07605848138397	0.069084107936558	0.140881207101747	0.10040628570683	0.503512723209275	6.95741920705849	1.25122517574813	1.08527795279814	2.27553942789769	1.16749479941161	3.86526002234279	-0.832390223054155	-2.98863515333373	-0.553548554942555	-0.561637787046417	-0.370526398699438	0.41559826099778	0.244541561404267	-1.7436168825858	1.91382231159226	-1.78312233303548	2.18956355531311	0.167739017303602	0.197457016314374	-0.673844248026511	-3.94965827298783	0.238757902111507	0.312467727530123	1.62526649669476	-2.19312802875487
AACGTCACAGGGTTGA-1	13.0373553184423	-9.18251437057886	-6.4023911342536	10.0359629513598	3.58328797812159	2.02677330559768	-2.54325474094971	2.10265213859881	-2.70801269265059	-3.67473344580466	-2.40269171387062	-1.32248780189739	-2.55108367027506	2.33960254700153	2.78592341673449	2.85948474408082	-2.83248237319988	-0.126929562548354	3.35923899685322	-3.16621852751165	-4.09116277567953	-1.40132356847663	0.471088493230344	0.238737073248799	2.32987719193458	-1.695622612365	-0.095263501527512	1.02955965703519	2.25488004655867	0.937913470275339	0.478533043781399	-2.01789151372723	-1.26719332102786	2.12708698054322	0.796039628373641	-0.466278623459391	-3.17332720294863	-0.121811221440129	-1.89106439083719	0.745460640623819	0.242689604382398	0.811154673419676	-0.983706847497549	3.53469824519175	-0.851408282528287	0.968738105894444	1.17555627913616	-1.43121055194608	-2.4689325797037
AACGTCAGTACAGCGA-1	-8.98819515046592	1.85441999542145	-0.0288393873771141	-3.47345934468415	-2.13025972567968	2.25849203633185	0.357724707138756	4.22942063979352	-1.95388420644972	-1.291077832279	1.41890371746547	0.825184711382824	0.633544974745602	1.12028920193363	4.87536124936483	-1.18716270229132	0.950820041045469	2.91508160885965	-2.10112232553253	-2.84545422504987	-0.426592142475336	1.8135212206117	-0.172028588528982	1.58948474921943	-0.0221402216484116	1.22056014425403	-0.0988399055131043	-3.58894791166112	-0.103854912948193	0.652248647675181	-1.81028965458307	-1.0343374677993	0.790637449362357	-1.13124622948886	-1.25499371842922	-0.377685332456865	-1.78271356709831	1.98812789124192	0.836097093596213	0.290477787850071	0.574016386925089	-0.505762391939278	0.71141748236062	0.413846743988941	-0.997609486878142	0.0115121744443559	-0.810109443406722	-0.442522139660638	-1.65955406610684
AACGTCAGTGGACTAG-1	-5.91657277744451	2.31470451671331	-7.93490875919459	10.9360879969036	0.961255244840953	-0.194029720750449	-2.70732875397364	-1.77314159929073	1.2232828280402	1.61137698597658	2.01009413565629	4.51936580025211	-0.94630712743405	5.46889152506294	-1.60927309252875	0.584500481714623	0.0777634039877368	2.92002948157786	0.907328318932083	3.77143470510239	0.923771114013368	1.31717683008044	2.5937489281756	1.7061432585847	-0.915634087509554	-2.65608452477644	0.661928550726204	0.534512989384419	2.0443704644074	0.557544652295729	3.03920363003205	-1.19732611706658	-0.785186184170712	0.731660136490958	1.99535841264969	-2.03404507359064	-1.09198260382896	-0.379952406388687	-1.56381028019764	-0.867105228257189	0.463254666580142	0.844844837156739	-1.49004059186267	2.23838635712768	0.756905743526008	-1.01382058071802	-2.71884035888972	0.859524451284786	1.83160629803419
AACGTCATCAGCTGTA-1	7.64621359843137	3.45407801394374	0.371287966559434	7.29232413424828	-1.50491782427398	-4.79796684509322	0.613215335512252	4.75193802155817	-1.1795952792684	-0.971385392712836	-1.25655946594185	2.6402508554437	0.893318561943874	-3.00987308302174	-1.65334326818355	1.67129743720126	5.73946835772173	4.42682684778146	0.266214404452687	-3.04825041770863	0.49250112801043	-0.435480463540137	-0.476427539166836	-2.40235410391032	3.50451941791836	-1.18116477993478	0.375134446114879	-1.32050015356382	-1.19552497711126	0.368413600654221	1.94846827498832	-3.53247785791908	0.144012359534833	-0.969674405222724	1.65790950621319	-1.16067844562963	2.4158679981833	-0.200026229323439	0.48132895811053	-0.578396902806577	-1.10778146398358	-1.77037107012819	-1.85396244105521	-1.52321599040383	-0.419599299613364	1.08565447204386	-2.20490553608529	2.35007062170937	-1.43621476019759
AACTTCTAGCGATGCA-1	5.24646124373611	-4.28536528605988	2.68839742875665	0.398866070791099	-2.0410892669815	-9.67289439760761	5.98295144011381	-6.70926210075987	2.24771969205391	0.359382912995183	0.371022058051116	-2.09365380757425	3.67487055501753	-0.941103788415682	-2.13767879556066	-1.15453405810206	-1.60531202754337	-1.87406996633341	-3.50456304879158	0.413010936717239	1.31391793900601	-2.03398729137271	1.94616676123762	-2.95454718884968	3.67060215801621	-3.50912861491584	-1.02089067184288	0.556991968878222	-0.599598023044046	-3.61709474587144	-1.1694090395147	0.557803843993233	-2.08116354576794	0.446034326139275	-2.47740270853435	0.381463954196555	0.702837918547487	0.153742418169987	1.01817292311504	2.40443175910442	-0.683208443374334	-0.513120938847502	0.144971546618815	2.81210425916482	0.638953325362189	2.39806941915289	3.44372246226085	1.59066378217144	0.729716316124426
AACTTCTAGGAAAGGT-1	-6.61620118496704	-4.4675773852738	4.89060479863072	3.92912906423337	2.95533010782224	0.997004108990933	2.73453770809673	2.54237818389154	-1.41972634232483	0.933499850441124	0.622959554924119	1.51504605156925	2.21130691371087	1.10115657190237	1.10650597327643	0.640582056186553	0.346733333426564	-2.01696457679655	-2.98535560705633	-1.36002351475129	-1.90475400892245	2.91083952490976	-0.405318657258803	1.51364750939512	-0.372443132698618	-0.701429073127806	0.510799604046223	-1.88527660795904	0.422411519398569	-0.133808648754565	-1.02554969536223	1.60736320948824	-1.3078096055036	0.207927047115921	-1.1419155367714	-0.839678043365592	0.311751205635668	-1.71960324163099	0.062204663927026	0.185611699311715	2.33548082826546	0.0518154275602249	-0.859081360721505	-2.10836132005781	0.739757014158345	0.969082929496889	-0.493328985708012	0.886131641707725	-1.24709247836963
AACTTCTAGGCATCGA-1	-4.89913204533713	0.298280955428702	-0.869032740408029	-1.49597372166583	7.62741525898042	-0.031311388338978	1.20362533528364	1.14288366382556	3.58528899784913	-0.510574225587566	-4.41130010006599	2.94907992693366	1.04206283076109	-0.164473664476742	1.9210374360187	-3.53900224446235	2.31753268559092	0.513130164023933	-4.51195675086256	0.109445439440744	0.45979803729227	-2.18238893899693	1.31110444916272	2.01610086911598	-3.26604766297633	1.57921962897404	-2.83291113185101	0.360134707968104	-2.2874652572399	-1.03796772674202	-0.671472321473325	-0.285336638859572	0.637666883890716	5.46076393537368	-0.0993901641857631	0.876963823481918	1.0121400485576	0.252050246538189	1.79876484123425	-0.422032081057701	-2.80497633329351	1.01468836492966	0.315171041082937	-1.87781828189185	-1.39604789789015	0.490305647689226	-2.48093600948666	1.13438611894627	0.0203302177849481
AACTTCTAGGCGCTTC-1	4.46458087768402	-4.56114570619876	-3.81242002248911	-0.0179290827975021	5.01453776520842	-3.25846172572117	-3.5724997144313	3.95910014229596	-0.502312241505706	0.630939153662429	7.36998370620306	-4.12287350390842	-4.72264315341123	-1.90736463386022	-0.904183923598605	-4.37775460989717	-1.78257302022498	0.740677922454898	4.8756933075476	-3.76343483561882	-5.93921228844136	-5.43988876186143	-1.61074353691807	-1.13409165280527	-1.90958680788038	-1.55231321047827	-0.322949733879111	0.914601235532623	0.820411859413081	-0.192166712810628	-0.633570917946536	1.08811657002909	-0.0309227782192183	-1.11027316024049	1.24532001761446	1.86368212395642	-3.37851003336853	0.417303314948685	-0.671689699439203	-1.32853095411444	1.31413549921029	-2.21225799696036	-0.2461868158834	0.567993048648514	-0.156448288721015	-0.875830952846644	-0.63137519074324	0.0463561520828298	3.17803099765642
AACTTCTCACCAGGTC-1	10.308933889479	5.89806745047998	0.909871437893015	2.78608321869335	1.20731012390779	-4.16485983168394	-1.1673279815567	7.42644450446804	2.12943078449497	-0.126466039791486	0.913757805812424	-0.163847554140614	1.00960349389945	7.32153513550875	-1.4163656736741	-5.90666919659923	0.338607993974124	0.900092426127993	-0.648901520640755	3.86610082695886	0.140568195728613	1.00891055367888	0.59938495798869	2.6455579723784	1.01015176764277	2.76985916025725	-1.26601116873251	-2.21588315050837	-0.85257066727693	0.449628743369295	0.446823032857305	0.448419708230626	-0.503250699222765	-0.269764806787419	1.71165853694735	0.251222613530456	4.32080258090647	-0.340411191505977	-0.858024367089567	-2.86262661872047	-2.23177575346286	0.874480523821526	-1.87343773968965	0.751190365346903	0.635978647433755	-0.827937662864325	0.749563314806235	-0.755826777514035	2.85219033062779
AACTTCTCAGCAGATG-1	-2.2110282076748	-8.1688522783507	0.569323014797471	3.54562363563576	8.75033386448498	-6.96664048567196	-3.58765919110552	-0.717085071950438	0.0707022709539167	-1.67120214633573	1.26835224900365	-2.90284362403938	-1.58398049305578	-2.64695804251261	-0.799132829471744	-1.09907463930085	0.596653094339524	2.56903303454857	4.29709530976801	-1.59975304345206	-1.48349761329399	0.982785306859258	0.359012328402454	0.744599321943162	1.29165719771519	-2.02720226283557	-0.615391452971362	0.860535256321223	2.33059689685691	3.46524358585023	0.476612547585336	2.05918317100206	0.94137756261743	-2.50696451547707	1.06477240665767	0.460469610040089	0.221381834628936	0.582466889897588	-0.494799331693458	-0.365253322570989	-1.21561253574545	-1.27423063510454	0.755697041571775	-0.38499079939735	0.586371341410737	-1.46558094399845	1.10407638024845	1.7312315912148	1.13822946386598
AACTTCTCATGAAGGC-1	7.22220571209396	9.55187930312397	-3.83839721339106	-7.33925490740955	7.56371250359352	1.91963454500168	-3.13804964742548	0.464546263042888	0.215259618256798	1.47406079574068	-1.41675360532559	1.38257959915501	1.08885144066108	1.32628062598446	-2.86587094519454	-1.49631683026437	0.383186405024582	-0.800445387722269	0.313756523585982	1.53351020264149	0.927419569084994	3.09904312828992	-0.373236520774813	-1.01811064979829	-1.21186833731642	-1.35299049996876	1.71317320525491	-1.81577844555481	-2.24756062824581	-2.84645607149345	0.31042266445413	-2.66304883315368	-1.47550125054458	-2.4998477390679	-0.622090186376751	-1.80515885791592	-0.481328081252216	-1.01523213675518	-0.929713453100109	-0.952734824089196	-0.428913186172899	-0.595100168726966	-0.141705890427685	1.36656672599499	2.2355008321279	0.154748836313029	-0.154380412783558	-0.845985605363593	-3.15627110649641
AACTTCTGTTTCCAAG-1	0.295282525233845	10.9532909531669	-1.72866819298382	3.52104642955095	1.64834662308809	1.77444045470886	-2.71253627784289	2.25014535358397	3.00913890318328	1.90326558791497	-2.90916789759535	1.64086889282685	-1.77190776416863	0.0567086334615669	-1.88874488309668	-3.58985658698184	1.06457670214768	2.7743977914897	-3.64536036563924	0.94339554931393	-1.22851115875696	1.81539508264065	0.259715392345213	0.162566275418816	-1.32082101746214	-0.0841716372073847	-0.436119937306176	0.205481060727685	-5.35494962430857	-3.224925283247	0.848425260638209	-0.51988021832921	-2.49486871219307	0.159195843288911	-1.86218461446773	1.41037136312728	0.643884792682196	0.873498842076048	-2.67007799207268	-0.225155361528876	0.312236054309939	-2.95670162131079	2.11813138814042	0.95644551630258	0.164616459181696	-0.223131041777083	-0.324081809503079	0.487607403238834	-1.47011753251921
AAGAACAAGAATTTGG-1	4.97378566077952	-4.53909455983288	-13.2158383193079	2.19596927481263	-6.28796847368778	2.84008433527678	-3.46270783473196	1.83427920871632	-0.0773945908742346	-2.66640321413345	-1.09924048671477	4.52217496961159	1.32592458482528	-0.699736148531771	6.73404764720601	-0.447027087260175	-1.89848308214256	4.17799205217176	2.66165427169935	-0.444315779068285	0.340409842325234	-0.404615977695839	2.4015758396723	1.70620397165787	0.123045609976563	-2.95933778551032	-0.257949348886372	-2.11659515474859	2.02271832808843	0.737705504666787	-2.20868240577069	-2.17291118373331	-1.90554202939796	-0.156202358572971	3.41607659459618	1.56732371611917	-3.08626607201374	3.26335087903168	-0.0419619859964949	-0.705070965944762	-0.534610506192836	3.67395030578686	0.416488509575434	0.39496508240333	1.50493907608788	1.19145907367744	0.51202192568519	-0.70100149850414	1.09046519795716
AAGAACAAGAGCACTG-1	-11.9516490961745	-2.42520166032347	-3.65142783194546	5.90429866252041	3.71806364570435	5.54980028546537	-1.86679968629036	-4.95864872315545	0.0476392484958563	0.551630537278521	-3.83735018804709	-0.533185926612254	-1.34188149597004	1.19887973474087	3.91680341803678	1.17978749915011	1.99718645972858	4.45739254884806	-2.56897547929177	-1.28389934102727	-1.20570271114482	0.961607864894932	-1.07250411948329	-0.53476331825512	1.36090223060146	0.886523955161967	1.77295001059593	0.0554609178733406	0.342267635314123	-2.88504548526435	-0.396070308918079	-0.630345632655759	-1.68527400889868	-2.2754098355201	-0.95372745343488	-0.450554650023028	-0.61705822178778	-0.795151974945852	1.54317594673253	-1.56445371933505	-0.463105038031817	0.862807911215282	-0.443377872359294	-0.365231884936277	-2.14087827094755	-0.811537332657447	1.17469629607001	0.518137923015944	0.696959042146659
AAGAACAAGGTTGTTC-1	-0.368613697085507	-10.9636899568625	-4.98629816322537	-1.73145027912442	3.79311277403105	1.21331581420224	-8.36163165367836	-4.81576515203853	-3.00278969623676	-4.71487631397475	1.69325501956779	-2.28684304066124	2.37108937041244	2.18917745264697	6.50936489731103	-1.12375846589245	-4.70673407062579	1.45103616395266	-2.12150130774394	-0.0142377993721479	2.21443088128516	0.549405647501717	-1.9258902771324	0.65197512847359	0.759627273420683	0.0483258916259476	4.42171694669063	1.19280394467249	2.18794830013156	-0.639922210621121	1.49381406611149	-0.715856795736784	-0.802021678802357	-0.608526370930854	1.06768833905628	-3.55771423070717	0.0851839185575608	-1.8773698698866	-0.79540973850537	0.0209672809955933	-2.60288414188147	-1.26360006994909	-0.380911569205504	0.990012275820439	-0.929697934621085	0.732673769490985	2.51687332034549	-2.051857984656	1.10441629103942
AAGAACACAAATAGCA-1	1.60019021822324	0.559793426341256	0.337218565735324	4.92247620828266	0.507862547440771	-1.50955060835727	-3.65894437686866	-3.85350550161559	-4.7166620769142	3.05396767851041	-2.8645856115743	-0.467519024692132	-6.61742923719478	0.092754940466555	1.6979639524684	-3.16660111539858	2.24037380168445	1.8324791030724	-1.44762442988927	0.614660588594149	0.651207040420569	1.44917775096466	-1.3312251350764	-1.36481424167449	-0.00924753200902929	1.0962559255802	2.37788414675798	0.569224057088448	-4.50651509220216	-2.74112686574136	1.22128649870871	-2.73153255607386	0.802911112998239	1.67606067212517	1.23794896173417	-3.37490045086246	2.36562954784527	-1.1774651080377	-0.726975356522882	-0.993501580944304	2.37933680616734	1.77813538260056	1.89649647068631	0.287806911684879	-0.185989367918784	1.36908075848054	-1.42897352568256	0.459860063911605	2.26784329534299
AAGAACACACAGACGA-1	-4.50072881422623	-8.81681009115439	-0.133734952168094	-6.58552540040328	-0.599246933303082	2.10558456048691	-3.41697741255415	0.466044672236433	-2.70026989699701	-1.55129782831384	3.26372151561681	-1.2122859966765	0.81409551148494	-0.150120317565323	-0.29876621951819	-0.328486827492059	-0.941989423267114	1.85773125894285	1.14876264002974	2.864974073431	-0.723781891230681	-1.26907067249367	-0.41100645310952	1.22503168600987	-0.410763980997098	0.260945238738534	0.161393773163993	0.0812955794685286	0.137417933671859	-0.510212798901336	-1.84401448660973	-0.949456696718676	-0.410296377425038	2.97134385094664	-0.649622725504239	0.0404933534645485	-1.21528210330382	-0.163853003087964	0.309585673043975	-0.20807221190654	0.780754254840658	-3.32828640716852	1.10463900008615	1.20904591535176	0.809675372726634	0.513586960642159	-0.0903338195669093	0.570733544220053	1.9843854759432
AAGAACACACGGCGTT-1	-1.67123944543477	0.927665648973832	5.79658915454139	-0.860191474592043	-0.763789078522408	-4.83373786787773	-1.66122255387817	-0.946512321827591	-2.95914746447777	-2.0252934989705	1.19379360690838	3.32535448879088	2.43648592874228	0.597031684668953	2.70947984624585	-4.28815911688462	-1.27422905639105	1.60032913297445	-6.0521517389688	-0.544575011439937	-3.14622312599109	3.64663212408032	-1.84328267090337	-0.879158354293405	1.45660155647094	-1.43794443943779	-0.372597603613159	1.91571940006156	-2.59773855086652	-1.43027829174863	0.164309134925744	1.66512172726039	1.77776645085352	-2.43357441551246	0.721063354387165	0.288608201143193	0.651352357328745	-0.582257481238213	0.398695049254147	1.33052619056247	-0.110259416639414	-0.844656853285138	-1.40488121235296	-0.374546279323055	0.789480151147592	-1.78753630817152	0.282888992446037	0.0497777269246147	-0.775378887640875
AAGAACACAGAGGTAC-1	0.00353453279497236	1.59040956151875	6.78988541020391	-3.64709426033505	-4.73103261428921	-1.19255600129839	0.452721613436562	-1.74010037451083	1.73376725633649	0.775238629433648	0.483803470636734	-1.13383822708245	-6.25635966239472	-1.39902257432609	-3.55939882961902	-4.41681571014715	0.0167440289435846	1.0118639506149	-4.90710985188103	0.0996321945395338	1.53403136989168	-6.0725174821243	5.80972785971205	2.72799338137532	1.61756665023194	0.421321811016476	-2.2028523170974	-1.90499572478083	0.572091523251402	-1.18693392501433	0.42634697286143	-0.848528069615478	-0.566332508667884	1.20260456276458	-2.00623395442435	0.377992959805586	5.79217067406645	2.15261578358884	-1.50680501646002	-1.97512531147608	1.4391768993382	1.82286189621474	-0.59344499136715	-0.309593030947768	2.56902491871957	-1.83257637855708	1.17217122009045	-2.534738938206	2.36356728757234
AAGAACAGTAGTGGCA-1	-9.945279035475	-1.80499234445996	1.76758187436212	-0.18947990074673	2.65192388174378	0.785031327928191	-1.81062291737739	-2.84931270001039	-1.45958786153481	1.06259500558967	-2.5377169821905	2.32719025277265	-0.149779918839912	0.573350397384351	-1.00276673351639	2.48915692703044	-1.15107405975603	2.84297176153843	-1.6970209517645	1.46212262848378	-1.30035916821101	-0.75916074398917	-2.4044874216029	-0.795049953639442	-1.91742151988013	-0.0601107890052683	-1.45351863585806	-0.154045288855496	1.68696198216399	-1.46933685170062	-0.460907876565469	0.584586387191954	-0.0346754188406109	1.34323782562354	-1.24120191297758	1.2333857792949	-0.889053617932038	1.94601422716459	0.220480754090365	0.592340919411479	-0.634648044879856	-0.169018467571861	-0.62815682741856	-0.268910535157147	1.40696071347228	-0.153254972065359	0.999874344647358	-1.02218114489871	1.34797069303293
AAGACAAAGATAGCTA-1	-5.58610620406117	6.35255217772333	-2.19124876465939	-0.141220633319018	7.43180046630802	0.0126908207619472	-7.18037595516989	7.35043146233335	-1.05696674557068	1.27948853143644	0.89701331654803	-1.73844399777942	0.135872471339391	-0.737631446651267	-2.67945705911304	1.8189559836029	0.0685219356888017	-3.4984915125941	2.58672788893597	-0.108405032386976	1.43508391338402	1.29752580215804	1.69963873978489	0.28218218112906	-0.464930974390796	0.816756643307065	1.08494539502233	-0.987316819345495	0.366611592911796	-1.2677856092734	-0.200972385433178	0.310821482509085	0.926348456281252	0.422048690714381	1.13770874820451	0.568550245293793	1.21732174506827	1.36390396694116	-0.875907599067735	1.67063224547348	-0.923976634298456	0.671591501822403	-0.822472029582561	-0.881675054046977	-1.21879468176512	-1.08810605942959	-0.284634081165341	-0.609252429171469	-1.00414457494021
AAGACAAAGCCAGACA-1	-3.61025334196721	-4.85732383324533	-0.276968113125749	-5.92475892858644	-0.811518735117753	0.511504174970966	3.90937886964535	-1.71982759163672	-3.77567761870352	-0.603629480858057	2.34897825399404	2.25469481303026	-5.75223079863197	2.26592499114421	-0.226870159317519	1.72479637183823	2.18860364994221	0.698611725149881	1.65556109840641	1.00608129687316	4.83572377971915	1.98120760731862	1.39818574047548	-0.703262553485761	-0.564622174862814	-2.19643556508626	-0.904289822687662	2.29715972098301	1.84535650080119	3.53319967458156	-1.9439488750913	0.535604418417876	2.66608906519994	0.995387284726051	-1.83374647866485	-0.855415393176993	-0.487461058503212	-1.15151679833169	-3.63048984961148	-0.349057339638938	1.87728560642518	-0.0388980476124653	-0.896688297748245	-0.279916934347489	-1.5281325929247	-1.13994133667068	2.97381411751334	-0.246895328467093	-2.08387381692784
AAGACAAAGTGCGTCC-1	2.22125774479696	0.711129559712993	4.78537933178861	2.19212609867469	-0.11911982612442	1.57529511481559	-1.86845613810515	-3.31747551262497	-0.574995987344704	-2.42639996238796	-4.86589006618191	3.87332529222016	-1.94004320076875	0.855883871931167	0.936873973406588	-2.37890264698506	2.05507691825633	3.84708525456752	-0.820021802000056	-2.99209445978626	-0.303976289766924	3.52225609051594	-3.40910267826213	1.67770470876764	-5.04557054575518	3.25568245853865	-0.369911420588828	-0.417432680103146	-1.61809741299795	-1.01324772481779	-1.48932953108468	-0.375113962214412	-0.327322272724885	0.128472558080267	0.150383997327594	-2.866216328703	1.72745716664229	-1.51496606664439	-0.628095614059727	0.680260766640093	1.07054420480633	0.113435711628859	-2.2024389305786	-0.235359964811881	0.067605244978455	-1.00481928824368	1.80083105592538	1.17291820762206	0.467665811892915
AAGACAACAAATCAGA-1	-2.96312593894853	-3.7220862260887	-1.22076018589155	4.17564206661844	0.160291476499355	0.511976490382443	7.27910325828774	-5.50384021796199	4.08743476289242	5.04073371904527	-1.69113163026145	3.06197453988301	0.975813096421312	-3.81550537822644	3.32859613478686	-3.23594791312857	2.70053491603729	-2.80898038369337	2.49569152434183	-0.43479022067254	4.74410891682999	0.70086797670039	-1.98061879440576	-0.400957332657576	-2.20609112653826	0.699977057028498	2.02960421057423	-0.654227743943527	3.42863809354969	-3.75929959265202	-1.6519006742562	1.19078310961082	0.615005701533295	-0.370202491795812	-0.179990853240993	-0.0619082491839398	1.52576245395586	-0.0962138036583522	1.69945367849947	1.00048940916482	1.27803385816554	1.06835112380288	-1.8706413073192	-1.52274919167484	1.88511765330577	0.0663240538675817	-0.715248881023998	1.35208702822514	1.35607627177829
AAGACAACAGTCGCTG-1	1.0875422340361	-2.19660890032934	-11.8566423532035	5.13827515189066	-5.00097546257009	-1.51110549501491	1.35738956066603	-5.22212467501515	-8.74801867412284	-0.317489473099519	-6.1200582761137	1.50875580802623	-2.49159849368473	2.63310037874803	3.33844214721263	3.33736343462553	3.91838108839796	-1.52486633657059	-0.840472029766458	-0.36741017262441	2.8065943278576	-0.689715140655767	3.25830185903359	0.831253104184099	-1.06591439229324	-3.6967338671901	0.0546271801585575	0.575483453729384	2.57828674488114	-1.44769181159362	0.146001293097642	0.105192632070434	-0.526381377217144	0.95264345179177	-0.783763193091915	0.0437621826677741	0.0851201011255978	2.4683682861648	-0.423886043885911	0.761827405750136	1.16113791699616	2.4249129971026	1.85133265675782	0.702490250713831	0.212689877391897	-0.0441220606498144	-1.89498801739759	-2.45398757737802	0.0584686778411994
AAGACAACATGAGTAA-1	-5.51888209846147	-1.40064419529617	3.4964591264908	3.774069291259	0.310447823018168	-5.66003231159201	-0.598202740487493	2.71940177170009	5.99460643528512	-1.74955604169404	-0.873737745786552	0.570586621174914	3.44293944598824	-2.51231092700608	1.36909908358138	2.54906101938409	-0.093641457986718	-5.46404193336976	-0.882693460568312	0.602695974807045	-0.17335915190659	-1.00814660107107	0.0815856638302797	0.235550083712968	1.07727968639756	-0.700573668915153	1.8859915121306	-3.60213154550804	2.67023921144409	1.25346772060645	-1.31110922308103	2.38327676940141	0.516449174869769	-1.07189708645279	-1.45789082722851	-1.49131252167405	1.26940968778936	2.34751699473985	0.524005603730093	0.43377121719918	0.0361840012199681	0.974176327899939	-0.931499040735929	-0.486197354338793	1.40607521871143	-1.24502773239442	-1.63268409692851	-0.792529332448479	-0.362689402581216
AAGACAAGTGATATAG-1	17.9730166331602	3.34017252705172	-3.13581453156101	-0.163434535510308	-3.9163787227405	-5.04729157774562	-2.00998082446697	-0.567244507465955	-4.87291202378308	-0.312965115421661	4.42538246682992	4.61453695185918	-1.54115532456655	-5.51901857890842	-1.29666028152395	1.91029954740577	3.67476216551855	2.94327467014232	-1.87733800145974	-0.937507441231317	-1.83055862336496	-2.55019488894858	2.12054070789157	0.419180306444399	-0.445248628409262	1.35474691293235	-2.86954924563658	1.8741023237881	0.298487667945694	3.19100267828742	-0.121206148640372	1.95021452832205	0.414526492398536	7.2920003965315	-2.17600435924177	-4.71416638860935	3.09093501946968	4.05126710198285	1.3662274550736	0.787268949412842	2.44388688467391	-1.14226421690177	-5.97828985922248	-0.38299003181359	1.88370893819446	-0.412572033518318	-0.275051773692296	-1.85197118774846	2.60911211178009
AAGACAATCTTACGTT-1	-1.48637014508723	1.82104928057377	6.3367363397861	0.858212627984765	-1.4683515255233	-1.99282786177975	0.32449295394537	5.12073183547457	-0.0696231003687014	0.863456028575553	1.7505195738151	-2.0584374836917	1.87553155645137	1.55862805783176	1.71453951521737	1.7248747666304	-0.0817656707333621	-1.90777969771388	-1.89503894231074	-1.93218842449095	-2.05541867589928	0.124451664008925	1.08813713986444	1.61746578395603	1.87715792949942	-0.282614956547982	2.15213438328711	-0.47056385608974	1.72225634112253	0.0184086279881786	-0.109137563892624	0.377112110255988	0.149241335115431	-0.32859673883963	1.13355107447549	0.268592395427835	-0.177007989417604	-0.0697756813771509	1.16673508487965	0.771995730281787	0.507446296649785	-1.41439268874185	0.423114473485276	-0.989533600258542	-0.885024965156895	1.42849060148059	0.925004271391024	-2.58198727016591	-1.36938941338683
AAGACTCAGTGCTCGC-1	2.5173368800519	5.36308943494976	-3.5592749183472	-9.01939065521641	6.68651008056981	1.29975636981268	-3.39690493705613	-4.3422281524296	-1.16517031990872	-2.27962005475307	-2.26523786207105	2.69854819684854	-4.77735899876326	3.41067877105207	-2.03152769908462	3.59298453691099	3.2234182687958	-0.993056566556088	3.25670129331821	1.25983763261494	-3.7161725161431	2.09664806750974	3.63818310169883	2.62541336707639	1.53350090596909	-1.49241981509636	1.20513925652296	0.963242839497257	1.5510294402354	4.14356373161186	-2.34099232970982	-0.454390941938882	-2.56058938429299	-3.91216264856355	-0.155338285156535	1.48776987662461	0.361675090895687	0.575761159288767	0.769640079995103	0.0689123778258717	-1.77617252645121	2.72027625248126	1.38263045693409	2.75211743907421	0.734295677630505	1.76057784946099	-0.34399335773035	3.71063092656592	0.154949608631086
AAGACTCCACTATCCC-1	15.9066519573206	-3.14899052515659	-11.8463919576163	9.05718071358593	-2.6374152303548	5.67509933594001	-11.2982325533464	-0.0491407279672879	0.338323748688451	1.15878967526259	-2.20610519066974	-0.88146891633924	-0.105926085016422	0.889729328048178	2.6455380029278	-3.82305902642924	-5.36023320183486	-0.299976328256854	1.55759394208705	0.0973733921711209	-0.445619999419377	-2.88542583608148	0.767042282151194	3.09822179051397	-1.57852040480314	-3.24857064114509	1.58207025650891	2.44545542030208	1.91425697635679	0.433801670952239	0.434289918028893	-2.36044161333533	-1.1806460383409	4.03377587675525	5.04183551264768	2.23047897624853	1.64453184182566	-0.81786853082015	-2.12318036504321	-0.181089059512498	2.76296375355122	-0.347926839619422	-0.821760470394869	-0.638076531955682	2.6280179419744	-0.828380044115403	-4.09413781917159	-0.205107841962895	0.432768661935685
AAGACTCCATGATAGA-1	5.39646737559775	-8.70085042571594	2.0882619179465	-6.49001094114177	-5.56867433353205	2.41046360329608	1.46524120320678	-6.63381613587563	-0.731309345635249	1.25453270734727	-2.34160447583872	-7.3548392213138	1.15773628725295	3.5322581435487	-1.75972592709353	2.30647690670476	-5.54863864790447	-2.27095395160209	-2.77894650279533	3.06065650204378	-1.27166480179405	-2.70305534203804	1.03584971969356	2.59389521684113	2.90975132671748	-3.25937483522224	0.23335266816791	-0.958908117223322	-2.74453389560423	-1.704906331606	0.133033711913797	-0.0309423917244946	-0.362986185073929	0.334833381533166	3.3058547654512	-1.35887742078945	1.84618935448926	-2.3652441931436	3.22849863309649	-0.249406301271191	-0.767261513504635	-3.07558445534783	1.46353745710971	-0.811869579968522	-1.6800316412313	3.74505467713286	-1.96822849135711	2.4924559541652	1.1609137970233
AAGACTCGTTAAGGAT-1	-8.48269006280418	0.195720487705233	0.0490694020471057	3.35494605633156	8.17219236160291	-1.12468697969523	4.80875588761402	-1.17907517757281	-0.825186519889942	1.8659912813817	-1.04506354310569	6.22555265838091	-1.52866229118686	1.88980044014619	3.06966697387838	-2.43056341543369	-2.05689265739534	-1.43325245186793	-1.71075033364884	-0.0429085640083057	-1.16144810632502	3.04911666598017	-0.518940958350583	0.872774126857933	-0.770294926774556	2.24459928498277	-2.2068179943408	0.718679188096139	-2.14856687570472	-0.878436870530087	-0.549364796907761	-1.17501635669846	-0.467434224377415	0.0521803480922511	1.57530335370805	1.79787070766892	-2.08837225200727	-1.0420978075036	-0.680083724930616	-0.762724333651933	-2.33393351773858	-0.0422131974300988	1.03046130455965	0.0603908963521634	1.3604758458636	1.57312979215899	0.0848009177449964	1.12700080614877	-0.090938241435021
AAGATAGAGGTCGTAG-1	0.777041973851969	2.22757641959902	-1.22967768058066	0.0890693353210093	-0.534448919530322	0.650848085202495	0.332979508813566	-1.32202426867618	0.710017852964523	-3.40276078439097	0.820613750447623	-0.12639050714884	-5.56273665249051	-3.25001097354682	3.84523760030526	-3.08545694409616	1.81451523880503	2.45301497798308	-2.50429002789808	-1.69273362906838	-0.811017331929674	1.43388310064172	-0.450094343930008	2.1159941158575	-0.0925084011062801	0.88651110621221	-0.566938414635712	-0.0429253204867174	-1.03949700862889	-2.61524929968338	0.429500196604264	1.03352373580195	-0.518599328874862	0.308693912412037	-0.177404768285447	-1.31063821875373	0.910580826341533	-0.913173383503371	1.4179567320353	1.73914010339555	0.0765390902620512	-0.949135268459761	0.290219174567905	2.05498858636208	0.178808184360923	0.376851409117402	1.71871547314976	0.28068011541776	-1.7480699523553
AAGATAGAGTGCAACG-1	-7.26848691472811	-7.58232237473712	-4.7154084072174	-4.4571808911491	2.74570754628969	-5.55028911003317	-2.03147042787542	2.86790308809685	-3.41292275048326	2.4602233887878	1.69122578555852	-4.00595333734077	-1.29713627381518	-0.747519263843673	-1.10110102683823	-0.726138757862677	2.56598044453326	-2.23668971870028	3.70503478295398	-2.481074270504	-0.0061150561441218	-1.70257450816371	-0.321164427899087	-2.13720219916531	1.75801061317433	0.839122301004376	-0.390346131497298	3.02413475284592	0.485880472452153	0.369492121094854	1.78262599321898	1.4577828355007	1.52972687521068	1.15674096600859	-1.8294686696582	-0.978742128088973	-0.897123615220454	1.83414082620064	-0.141647914692857	0.384629150314951	1.94014373600878	1.36333072080778	3.56385545089855	1.63276705593331	-1.41180599473865	-0.988869809631093	1.28286139253222	-0.394151490745735	-0.578477747763355
AAGATAGAGTGGACGT-1	-9.80049604874503	2.55763754451245	-8.14067185999797	9.37398861366731	-0.837022730492345	5.15705730037181	-1.94823915828482	-3.8150380850134	3.82448494033211	1.35356594399899	-3.6545239473494	3.47813343149333	0.72128788229927	0.896737036649424	2.02619428589224	2.32913691373772	0.406776406342059	1.09209245969925	-0.141430525600155	0.964592874095475	1.83472565814387	-3.02884468662355	1.6617278317593	0.653942615004821	-1.17388532166777	0.768523620344081	0.874086169177183	0.428606580338774	0.800740240640038	2.2205913188392	0.202239156595772	-0.518872164702044	-0.759950135354781	-4.5495169497914	-0.0943066143647947	-1.47404881853864	3.82886686231767	0.326111407856079	0.211000085072703	-1.72771721790893	-1.95809165248509	-1.59397220333044	-0.466960900159391	1.58374687879615	-1.83834845717812	-0.125811683896427	-1.44237583664863	-0.311783130842709	2.76178036277064
AAGATAGCAAAGGATT-1	-7.90798560507379	-2.55669913382548	3.65640611961961	-2.69843985564298	-3.01080479496835	-1.1687068596958	1.55959438883055	1.9294749500512	2.451232418381	-4.13486063895373	0.0322871137982303	1.1794838812602	-4.6226464794641	-0.480373534903376	0.369599375693655	-2.26287998942418	3.32608632782388	1.18321243280729	-0.463872226106793	0.238835766946139	-1.13916212328818	-0.386098381590608	-2.93133027009293	-0.459040188886978	-0.242095419535493	-0.158517235878402	1.45171952004725	-1.86108051845484	1.80461198748734	0.841090344871414	-0.359335725314997	-0.25495353163689	3.30665971224299	1.40324382527763	-0.691872468498368	0.0842669686919631	0.882871096442347	0.0822599234010544	-0.823293901871593	-0.858720082012023	-0.243589363540495	-0.431965131371694	-0.947780562097657	-0.14568330589739	0.708604620387404	1.21315424377948	-0.575474418027991	0.883813967492792	0.128935849200369
AAGATAGCATCGGAGA-1	-1.48769363700781	7.74381049518869	-4.94667257396681	-1.44487734704738	0.279144727875724	0.0608197074153884	3.58664583431008	4.78599199902387	-2.52057100085352	-2.84801126229491	6.21703094658162	-0.7256855121024	-0.34895054872067	-2.07317152189792	-4.01957661448199	2.00323027684463	1.27858342545351	0.349992703526827	-2.22417906197528	3.45630541235927	0.0578332341296454	1.02757743294627	-1.43948931351159	-3.02080389778815	1.54500071726662	1.16097357943171	2.94743603586519	0.115035913763086	-1.70294759622452	1.42238253940635	0.73553021268811	-0.500547224675127	-1.08165215196428	-0.0339271455515153	-1.0585914623909	1.15762736634992	-2.57752829329462	-3.52582857607169	0.488983273011296	1.71828968592357	-2.58250222911988	-0.73297669022577	2.37322210632707	-3.57672584673242	-0.908750596211577	0.0412942631495183	-1.94753607000861	2.01448817376772	0.38829058517675
AAGATAGGTACCACGC-1	8.33606647742858	3.3142033595685	-9.40059737232915	5.3635699178633	-0.58812977578319	-3.68913845635548	-2.07082156232409	0.177987346044395	2.8776476165344	-0.32601185224457	-1.67653335958769	0.703102594252999	-3.43143012459758	-0.452386826602503	0.515840526845002	2.46064172665357	1.59285386852871	3.10106878946896	0.0917368559109749	-0.834605686457725	1.88658067327611	-1.15615818151218	0.849819210613459	-0.318510914722504	-1.34852293371034	1.14385514412816	0.712154993560538	1.64811671100339	0.979189978334495	-0.00543116782583337	-1.52639615985973	-0.732950390988987	-0.346551650459002	0.795794466935062	-0.596272538930541	-1.89893761662962	1.46453682345894	3.69231636414187	1.38117774298089	-0.421367711419641	1.77049927373529	1.11928693671197	4.04791372117165	1.41161913590862	0.614397853266961	0.365163905321574	-1.8918363718672	0.985582161874807	-2.30805256779471
AAGATAGGTGTCTCCT-1	-11.0479970707421	3.06381263101158	2.89677586502331	-1.42744083167578	-2.24241296010581	-9.61660741759638	0.853756027353935	-5.97563410540922	0.671192370692277	-0.45079602478307	-3.75575237816755	-3.18932904759584	-3.58656218919738	0.726039078244621	1.84262625891009	-1.43599551673819	-0.347777791635853	1.15345492671316	-0.668561628775296	-1.71489557970054	-1.49859238695596	1.67858386658268	-1.19765700573985	-0.341660116167536	1.95789318962827	-0.093921960477543	1.08824784935322	-3.91869821034646	0.347147031090263	-1.10440020464655	-1.32598026961741	2.48598249264306	1.40847818187777	1.38229506771688	1.86892338298956	-0.0862310811574133	-1.04043294667351	1.73059325478077	0.79347344187962	-1.32270963262647	0.232224064793952	0.920359655591021	-0.189694671003874	1.38668030400716	0.2919573753038	-0.663034285678823	-1.25395148793571	-0.0575534466818498	0.0434632165075443
AAGATAGGTTCGGACC-1	-0.43210649791438	-3.90800847429323	-11.736503929813	-3.83680985296129	-8.6798842823872	-0.0897255521976815	0.121211649359848	-1.73915771688138	3.12755445751736	-1.55005445779839	0.357484073342368	4.27079783789001	1.12835203146019	-1.42882786995203	0.899733645718927	1.04254567239553	1.54122477981761	-3.20795594218837	3.27682227688474	2.6936443050176	-4.1528798533525	-4.64750947905228	2.26648803955417	1.34287754877457	-3.64736516073035	1.97205566293399	-0.53085356470829	0.225511431354987	6.74965295908516	0.607248471022306	-1.7845830032115	0.757547750906359	-1.46522475441943	-0.190417584669076	-1.09774426705081	3.88076403955116	3.80360083196994	1.90246934836173	-3.08430998856184	-1.87932560624047	1.41649434624309	0.58662262864063	-1.07429123758825	5.73519300167483	1.00269717372536	-1.24417942906281	-0.677985968688512	0.468251074733942	0.0189744707643373
AAGATAGTCAGCGTCG-1	-7.5483665702472	-5.46069363464807	2.02242650979173	1.90967283920288	2.95292765843641	0.952569586825095	-0.320217589763702	2.16731342298181	-5.53249500500974	1.50805298751601	1.63573646341742	-0.963805666205856	0.616525911388448	-2.64917746154591	0.672907646604493	-1.07949231037927	-0.485387546459631	-0.338031537635572	-3.69682812059858	0.469253997214741	0.841015984298816	1.03301357055197	0.76942638810639	2.47056178193372	1.52949254298694	1.26017592375597	1.34656432631508	-0.905791451127263	-0.600522984518556	0.568833739524453	-3.13450680227608	2.69469961488308	0.794024285161369	0.0740225048938737	0.822146130789741	0.937980992801248	0.963433800058176	0.656525138557743	1.48441132963058	0.342032301091097	1.30816121485047	0.420653350451098	-0.304244911071331	1.37878349415149	1.48898334478244	0.898491921520532	0.902360277207653	-0.0576860518070527	-0.409058762583758
AAGCATCAGGCACCAA-1	15.3523400814704	-5.89771027950214	1.15469332980074	-3.86868492598831	1.96412618458285	-2.89442710474077	-1.66081464254819	0.805636339382042	4.45495959354842	5.82481866414017	-1.35344280274669	-0.313344532400804	0.107683278288834	0.122826817924046	2.52647577683538	2.112507876469	-0.761152152061621	-0.407563725076526	-1.56995458336749	-5.33900045617748	0.700308683367729	-0.89531882821098	0.191383179763997	-1.10471512040507	2.37540815990573	2.64562276305069	-0.175816658821969	1.81419886671922	0.594960049369455	-1.16307230862982	0.631700807643504	0.999977543692828	2.46097898655415	-3.54966789768265	-0.422493569364848	-2.50075806175597	-3.02896370644087	0.302319111058438	1.19117776753568	0.551028739233034	-0.482362800485254	-1.68179969472412	-0.271525329494481	2.40024049248703	-2.79809379147031	0.404158587244674	1.60892111572126	-1.1758756144076	0.51973276551365
AAGCATCAGGTATTGA-1	-3.52600802718623	-4.3078817523845	-1.69901924869572	-4.64749021086662	1.11407192960829	-1.05673602509492	0.448622982672536	-1.04408156633125	2.64336053213888	-6.88727851191553	-4.23366337222666	0.261670547967403	-2.1679588212417	-0.603515253404358	3.02040654420569	0.761228526648027	-1.26629995963305	2.82153298037813	-2.65169543011207	-0.279108827628498	0.521010514515858	2.47786228590817	-1.30330283882316	1.16372433125429	-1.40835359550508	0.782557451932976	2.36476880124591	-0.521468615730516	1.48094509906583	0.333591508088864	1.81981011905266	0.299911649914918	-0.0870175138287564	0.188420787257588	-0.486802590509532	-0.135403153019212	0.678743752009655	2.33640878355299	1.29868124927244	-0.0923251420533022	0.751709922643037	-0.455458427974478	-1.07858181526794	-0.874134829851938	1.4672690009975	-0.985486869565032	1.78072770203475	1.11386133544774	2.91426030165886
AAGCATCCAAAGTATG-1	-2.0053112864574	-4.89948290118179	-2.37265369677511	1.20794790398066	-2.49720396429205	6.10932384345629	0.906413423085856	4.92923295624419	-4.44064728054791	0.763532457237956	2.92318445077643	3.91355913659034	0.021090210817086	-2.47187153003287	-2.49985432641222	-1.62594728665073	1.62429660195631	-1.21238901457677	-0.104266778018795	-0.650453305727857	-0.0225845326145152	-1.12072046236682	0.899423137539885	-0.563267003175342	3.10811431656123	-0.0908345742550273	-0.189159318789493	0.703812379913806	-1.16799152721413	1.80211515510609	1.12680467741578	0.822975461808254	-1.65938898571733	-0.822716119864344	2.01982650335122	4.52748254232119	3.13044637757917	-0.235245111204407	0.196356153448983	-1.8485740934677	0.643815702306983	-2.96601040476193	0.247932370048533	-1.06007408685881	1.98331566482365	0.207312393055758	-0.315805046292145	-1.86009875148154	0.333314801029487
AAGCATCCAGGACTTT-1	6.51345235375487	-1.24223107250008	-1.29960356810353	-3.35151358567936	2.65431506566399	-3.87213201627248	-2.12534983759522	-4.62787412474251	3.30176316254264	-1.81223171584049	-4.70979669873176	-1.54257154622347	-3.41502951010121	0.167215699360878	-1.62000821661632	-1.98945348275569	-0.0455185470316722	-2.47527447228505	3.79733644696061	-3.9058672436147	-5.42841595495719	-0.499618393019559	-5.34356578749853	-4.75073372281231	1.90600114829767	-0.671652619436695	4.07285625026751	-1.84725004515767	-1.2413287105912	1.13045224965261	0.887375367802442	0.978894086997136	-3.11628647827453	-0.170895901876695	1.51440204728208	-0.325084203587121	-1.20828460215952	-0.757447379486096	0.0960935599454139	0.659416831157488	1.76167783394665	-2.92959411375681	2.83915943577228	-0.509016789552122	1.67527823357717	0.0840071931579615	1.15846003796715	4.26722440298548	-2.42093799270988
AAGCATCGTAGACACG-1	0.809445325917126	-4.23168078085627	5.15047837681836	2.30059938613303	0.565938631390233	-1.15194574764604	-0.881268644815807	0.462707130199826	3.03234977676151	-7.13819810294841	-4.60746460353505	-0.89852354345519	0.918088763544405	-2.68907714387688	-1.75240614473186	2.11846379781572	-1.72844284869681	-0.39564023218705	1.35907781866506	1.30720448879737	-0.887530902028803	0.685644305980009	-0.224836344073098	0.626564209308624	1.32486242384238	-1.64658023554847	0.880751979887559	-1.16037188732463	2.46700596684218	1.59783878346842	-1.39008945254306	-0.753764227442899	2.80445957821348	1.64844101566382	0.460086530959187	0.791617084556516	1.15780027255744	1.60617614622332	0.0459343560583602	-0.930808191763466	-1.34022878242216	-0.46833990651148	-1.2901432223595	1.26984941673255	1.31295927245255	0.173538693972354	-2.10803974578536	0.547918038624998	-0.242261475446614
AAGCATCTCCCGAATA-1	19.9770177357344	4.93631260170067	-7.26127960549944	-2.21609756688014	-7.4185392011595	-3.88345459117179	-5.53538310852268	-1.48255461694656	-1.39201505512297	5.3132818581886	-0.377571469324937	4.90763447117693	1.17384894931679	0.0785179754280077	-4.05911058587887	-0.171168098487054	-3.4952295079135	2.76772631865675	-1.42721252332298	0.382759887450996	0.420881369448301	1.80896872083067	-1.06191276634798	1.31537532790904	-0.325108304833911	-3.21693490090401	1.60771947964305	0.887236234975883	2.21717530638429	-1.10118744994989	1.33184846533714	2.97402464009942	-0.360678443991894	-2.7791908605295	0.691905194849413	0.335212089072093	1.61668012054958	1.39527916174029	2.81555769448276	1.80296668559212	0.673597631787484	-0.674163437412919	-2.48889373842678	-2.34928736484451	6.36531957140798	-1.6961722456239	-0.672244951954241	5.06919281539443	-0.0300136288456495
AAGCATCTCCGATAAC-1	3.82416298926017	-4.43437910289565	-3.45024035770123	-8.94034699515763	9.83003698539217	-2.898775475124	4.64478780374854	0.445558743967703	5.64644490773404	1.14703428569358	0.805031971080305	7.63146637045131	-0.157441950581409	1.4761395116643	3.4886229293045	3.99709650854353	-2.39467852075695	2.73467954848782	5.41350351607884	-1.59383262176362	-1.18471269804781	2.46765635461162	1.87231183871029	2.86456859100663	-4.79516689805923	4.49031528143129	-0.147917503836466	4.14234522653254	-0.0775659555633554	1.9094112457545	-2.4760640018128	-4.08984717083671	-0.152182486838851	1.29840423282627	-0.117971536888329	3.34207697682683	-0.738349490477447	2.10305045756373	1.42271555528713	1.47910647781316	1.58560219551532	1.5367091102321	-0.289725095577404	-2.25845067808347	-2.5844021061884	-0.701403015609664	-2.33074623962749	2.77546414714867	3.03166214180319
AAGCCATAGGTTGGTG-1	-13.4364704187595	-2.06912369093145	-5.4346361409169	-5.77743512408793	-3.66778045954555	-5.46827772393174	-2.93253191450496	-3.5086383640404	-3.2082949204717	5.74604316513029	0.367889740274488	-1.96470280416478	0.55840774606049	-0.617804546984296	-2.15482376344899	0.557175385001184	-0.291683433277826	-3.04672321544458	1.15238475591761	0.292534488225449	-0.0972289223933247	0.633418784540284	1.72609369432521	0.412372998555809	1.37471787008029	1.20458533049961	1.03936792347793	-0.0707883020880945	-2.03475539765448	2.22552049731298	-1.62561494511012	2.06684409861014	-4.45125849925529	0.443241472431949	-2.01850699204831	-0.689730081881285	2.32391471204976	-0.222310053241909	-1.68755690816755	-1.42984310143486	-2.96130326956533	1.0653809455711	-1.41073369200585	1.15254391261537	1.08941444138186	1.2967532640675	0.207202489239583	0.453956102731914	0.373424141002074
AAGCCATGTCTGTAAC-1	1.80593351246008	12.2648241006217	0.181678986566728	0.86526298157873	-4.04478112668945	-2.06469924911655	4.26206814220589	0.655744460968842	3.47238060765143	-4.38758601124783	4.85091986774093	1.81495961184809	-1.87669961956431	1.73874290516574	-1.83655521387255	0.837573715866383	2.25902131263947	4.4660551582725	-0.474469555719494	2.31623781008158	1.65737727187831	2.17913251446147	-1.07301447444168	-0.267775676209546	-0.999156180142515	0.433652397905819	0.607519297707463	-0.550019975359307	-2.26281925360432	-0.541633948596747	3.88568023105244	0.603422956371605	-0.299537037138934	0.0634992056778584	0.251437988256691	2.33527474763033	5.24722878895437	0.762211841155669	1.26254073118699	-1.11135722865051	0.229713709375582	1.33923208791298	-0.0362932436670622	1.64562588056954	-0.603912864487692	0.886522126667188	0.746226370376801	0.246903394721087	2.04333774823885
AAGCCATGTTCCAAAC-1	-1.57734911016246	-3.51404860660425	7.11584142898197	-5.19434937684286	-1.07509635099068	1.1159906699733	-0.77854656092812	3.08264319242513	2.01117486425784	0.787256574184907	-0.64017653338494	1.44310026711641	2.17807589908884	-0.186019435390342	-1.33843665138146	2.39222887618921	1.05208827055882	1.41619958171518	-0.883653020623321	0.522217685536708	-0.418740401871503	-1.49972118452669	0.389064825320671	0.931169008494753	-2.22648608512164	3.14545011402283	-0.199134252736471	-0.719014408440608	2.5264730025512	1.85155316276541	-0.34936860026006	-1.51389047397426	0.880776239514186	2.58816412338727	-0.376248563076038	-1.23128607454176	0.759662547354866	0.381595556564303	-1.10734004456155	-1.79607939274739	1.13971240884839	0.115753452773366	-0.00124181879766117	-1.3436211565561	2.20614842390261	0.749782019847418	-2.62406895873493	0.555547633019623	2.20864455372261
AAGCGAGAGAGGCGGA-1	-12.910347165521	5.19211465864483	-0.738042637440445	-5.36762571415644	1.15727463149357	-2.46644393529158	-5.5611757721329	-0.157447549985695	2.33142020552017	-0.971137194066236	2.8732458171487	-0.643793803443562	-0.352870870940511	-0.681056950466591	0.176108795001777	-0.650851459365116	1.02079417040625	0.162720714525032	0.932803747608813	-0.0255798737218288	2.29234438191741	-1.21476858434814	0.108466373344789	-2.68150470491153	-0.216233982351153	-2.95760825362298	-2.20728531794516	0.183940561977664	-2.45015495915109	-1.06514444328429	-1.73311414131125	0.0708547262105536	-0.691445132697904	1.33820723783036	-0.781414155563248	0.353204810972312	0.0812650657105754	0.657706494777525	-0.155187362549095	0.995072753515732	-1.38972596852426	-0.357719999898377	-0.719954353861315	-0.082830511000732	1.60392286973018	1.49917440223759	2.16786692732081	0.505530848955546	0.104633579357614
AAGCGAGAGCAATAGT-1	-5.63576709722037	-2.68933136654859	2.17860592485187	7.42274924372495	-2.32043492284043	10.3821665189744	1.27218657025158	-5.46910559371574	-2.58437353939967	0.41380539220177	-0.123909572982743	2.07153639706031	-0.887436277784143	-0.109636185552833	1.18115089466949	3.75384612826706	-0.499751513814795	-2.1631458136399	-0.612510258940329	-0.76935220058547	1.67776718439848	-1.51796148525126	-0.0477556129420238	-2.24628301835336	1.18740340739762	1.64558636574324	-4.02410482450196	2.28831960192716	-0.891129067524503	-0.870026239234682	3.36144980398487	0.137986380401457	0.816275394217607	0.867807733045209	-1.10116229418183	-0.595973372593383	-2.42446431391073	-1.27060798992867	-3.7064523196482	-0.877404668142142	-1.24537874663797	-0.426722780918593	-1.72401042307371	-0.41337848525743	-1.63538425760544	2.15015627209125	-0.634223924608153	-0.97939645054958	-1.79271287254514
AAGCGAGAGCGACTGA-1	-5.75512013131971	-4.86882820207235	-3.69390450179189	-3.0211847711226	-0.991293517865365	-1.51091661398917	-4.96029692778856	7.28059689132912	0.712654688688201	3.00249971896498	-0.895000592347596	1.28138856922744	5.34373326178467	-2.77505047119797	-1.25446097892789	-1.11384145465775	0.662898167977016	-0.21561646060162	1.74482456315004	0.561466933594959	0.331425113408979	5.33331624622527	0.680580630169806	1.98573461073697	-1.00185209331562	-0.872191936509271	1.54362359516023	2.34205333279471	-1.82314055263887	2.07366570013005	1.02338401277875	0.628344577602518	2.78403375733841	-1.14917573859953	1.47701026166701	-0.701381366979224	0.891715463632436	-1.08123423769682	0.359547052800344	-0.701380987002891	0.0230681186154716	-0.762406221232763	-1.36986563840299	-0.665422513014799	-0.294991433541499	0.985776730444207	0.587266534633888	0.346341297771823	-0.119345135423434
AAGCGAGAGGTAGCCA-1	2.69181358948875	13.2170611693521	5.71652702385026	4.58274138152303	0.999736865915708	-2.50341515742499	-0.920804980798661	0.0796231612070621	1.78537360961746	1.90100798360802	-1.75750731650427	-2.29893449308832	0.832112500201875	1.67148823463943	2.61249821317965	-1.78083588713855	-1.955820726713	-2.20156902408466	2.22585581120668	-0.824344573893499	-1.70694282153738	-1.53183197838517	0.871201318705672	0.870375246354828	-0.9490527523965	0.858619675255797	0.862966750948896	2.28210846570791	-1.09334007616462	-0.274534998632432	-2.603120236813	0.983417025045051	0.330668955023428	1.04684459130215	-0.43805366009422	-2.20887553199044	-0.0795296507983033	-1.50855751907007	2.15161213122712	-0.286405949332205	1.41759158175045	-0.652371477973379	-0.540167955502629	-0.140619218260954	-1.81361640748809	1.4113539121328	1.3308751139434	-2.14009485595266	1.99318365293219
AAGCGAGAGTAATTGG-1	3.54511074607508	-2.60738391409216	-3.09185213538554	1.20938130339715	0.207354585951374	-5.21320614996696	-7.64511496641185	-2.37063055348811	4.4134225123794	2.35374971399771	1.67689175446771	-0.78116279856949	5.34599586609767	0.944995828656743	4.43603217779846	1.62959582025012	-3.61937503511957	-0.743254063294404	-1.26491361079915	1.96112836064123	2.25273692459391	-3.71498178012662	2.11657346893496	-0.243318316012319	0.679360570287907	1.84149011196168	3.400747376933	1.12256254324355	0.238591381410248	2.68612799452023	-3.65486937726384	-1.37729512411209	-1.0917272178498	-1.17708753016066	2.47099849312585	-1.12684369754455	-0.583968733694194	0.661644777047254	-1.28426568960867	-0.263740578690278	-0.501796172488763	-0.897721848111147	-1.16007645689336	1.42610032644659	1.0423426399546	0.532413381696847	1.38281079974533	1.51476656598144	0.595518176195589
AAGCGAGCATGCAGCC-1	-0.250819545271587	10.9876169000515	8.78154671368701	1.4084189780253	-2.28833823809781	-3.38412321224357	3.0349405757417	1.43551815378992	-1.0332329595292	-0.776879916324184	5.41779348469016	-0.504231966103265	-1.95486752489835	1.02799461598585	-4.03154677475173	-3.45231957340344	0.0811732484877135	2.468271186937	3.40398586736555	-3.02040174716239	-1.12658860546863	-0.562213183862089	0.50379477369038	0.369063635564057	-3.01731610585825	-2.16790996975311	2.77146798616285	3.47458939139164	0.982788123195757	-0.756590525044813	-2.85932590390555	-0.15866505010521	-0.801687995459239	0.847803842210707	2.83305738259001	0.10524142389192	-0.847725242461815	-0.529669157905684	0.124492460629158	-1.13968607064903	1.24045547776436	0.688203665878393	-0.129330997841836	-0.213971243519031	-2.67249864888087	1.23625514678781	1.47607345866654	-1.29124126625377	-1.03152658871998
AAGCGAGTCAGGAAGC-1	-4.0787091772265	-4.89973710269327	-1.92166947057939	-1.26783758581179	-2.22267567637922	4.32009967251399	0.262785210156547	-3.12287986005999	3.26558444120923	-2.05054108339264	2.68866076639366	0.276441995266814	1.25902109936163	3.86101246836591	1.22247660001478	-2.02446479290232	-0.719683039591618	-0.841419257196441	-3.10335019307018	3.17063955170349	-1.51478211656065	-1.16322846315968	3.14384076725858	1.09010926947269	2.9433110757193	-0.0781631910612634	0.657272962009885	2.53566655749361	0.802981109270121	-3.1082908905229	0.31532572929401	0.221097532326065	0.220385083655999	-0.263204661455283	2.83282868708689	-0.795372136138306	1.4753348654049	-0.363200106321915	-1.39823245007617	1.01008450993721	-2.55318489120885	-0.382903012006986	-0.767805035420145	-0.821884620385872	-1.15815446344964	-0.646308404991702	0.616861262822835	1.90119040400085	-2.08212847320433
AAGCGAGTCCATTGTT-1	-1.66358673569381	-3.27789172221453	-4.51720273037372	2.21315939170325	-2.72821307101771	-1.00823038999151	-4.67013461557251	-1.37704933487631	-0.851543980885352	-2.49118971262908	2.24370783270574	2.65962376666228	-1.98523877250211	0.382516905773354	3.31098601878866	0.0394285856780597	2.40283287965346	1.46310075232145	2.70550708654786	0.315284367073793	-0.0964398213662044	-4.03255905861013	3.37174895149688	1.96912366760272	1.76797714112788	1.59188124685302	0.796040529362133	-0.18204530467084	3.04689922374922	1.03719792969789	1.192383721254	1.41751578532441	-3.80927621850354	-2.83001025872246	-0.499328135970958	1.90203715134994	2.27109335220781	-1.42250488695535	-0.369254469381009	-4.44352316716334	-0.592643992283336	-0.0795048959439919	-1.39078473981782	-0.0613218860321168	-1.98365379503051	-0.911603193746207	-0.596043939865341	-2.60471816952228	-0.14994913688153
AAGCGAGTCCCGAGAC-1	-0.0877686369769558	0.81965068408158	5.00883179849414	0.502492233796804	1.18629351250292	-4.42964378079872	-1.7586801376828	-2.03021047223364	-0.531318851868677	-0.280669191311009	-1.71966204064337	7.35245607060733	0.153630151835725	0.727044370409092	-3.03173911002383	-3.50033270282353	-1.40724456562654	-3.93520956009033	-0.887368799349157	0.0692830753708167	-0.454864517118761	-0.259939637276313	-0.0148141908278283	-0.239628609137614	1.8951582805177	1.11183115548921	-0.253179826023907	1.35424520363359	-0.959505704045779	-1.30879409851365	-0.818329523593125	-0.633287178201734	1.43283783316896	-1.69739537811797	0.896378190601969	1.37644815163876	0.238900579669799	-1.07226738521866	-0.968687891503488	0.784286967303625	1.14293297407497	1.61277284837106	-1.40631749848614	-1.1628163976965	-0.448133196903803	-0.706720242749542	-1.38524625641264	0.15881202327325	0.846797734684881
AAGCGAGTCCCTGGTT-1	-3.96236037057177	7.05592681219622	1.59823532505502	6.9000730395153	-4.07246802099608	-2.96637367858938	-3.2493321353899	-8.79750858655414	0.990569349794071	6.7570154442965	0.555470196897593	1.96018147709116	-4.57091819546851	1.54940629273206	-0.145689383463338	4.08411024651718	-0.00867631789115486	-3.40545211835615	2.84814863748351	3.69380525471653	-1.61903214116303	-1.59051162682496	-0.594164276781875	-2.7327357048478	-0.86433038732238	-0.883152229259748	0.549141112496929	1.40640103943656	0.715519624420621	0.319055152504563	0.772903369178022	2.23746582991043	-0.473083614383974	-0.902722347018321	-0.336878055336963	-3.16209208586675	1.66743907201472	0.546668874644575	1.45254379701348	0.17529475579367	2.37067358205136	2.882261711223	-0.27682280239673	-0.738091802446815	-3.23681252657676	1.89003042889344	2.63950330631726	0.21137473446795	-0.755693446368436
AAGCGTTAGAGCCGAT-1	3.900957000537	-2.48666718279863	6.85884515786702	4.29420510718128	2.48480851477102	-2.75580703405246	-1.303667106405	-3.10108980716847	-1.70986203601746	-6.43024235576799	-1.13839389062771	-5.06384312310856	1.94999236648454	-4.15654746343262	-3.99936174776265	-0.924965648858266	-3.35155243157093	3.22448240273196	-0.418465795921243	2.59817474005636	0.6806015332139	2.02591490660519	-1.28580504486897	-3.69461319655963	-1.23195686990759	2.99306414816404	1.22093465472823	0.59196652025275	-2.69846939465513	1.3906023776582	-1.04908654325786	0.36365560867112	0.181282180554587	-0.822579064837023	-0.861922341343638	1.27082383064063	0.723386771078794	-2.30217755470912	-2.96943555721255	4.29977150322845	-1.76967702490335	0.824956627323868	-0.333678163328079	1.13861333321625	-0.780261149907541	1.20697728136796	-0.900348799865151	-0.807329472488245	-3.47287636305212
AAGCGTTGTAAGGCCA-1	-4.81897912517648	-2.42934026988665	2.02427438618105	2.30997404959129	-1.34855050834823	2.76645774635931	-3.38357551914511	4.5944099799714	-0.225987999930475	2.46415181133504	0.456744243303064	1.75065964897909	-0.348411483738912	-1.49144934217454	0.983828289817465	0.184908142553111	1.15444521474969	-3.19313944519306	0.209866960765347	1.55944215975493	1.07094309969994	-0.363127338191931	1.01046509368385	0.0562088410032669	0.297848921246666	0.847815994379389	-0.858609942712484	0.123432536727621	-0.391373739289109	1.06072995034448	0.271362281038443	2.51342718880303	-0.480897912925285	-1.01288205573979	1.10048483035383	-0.270134163392467	-1.96322471353739	-0.15887456943936	-0.2290497991212	0.956050876966037	-0.298480926470544	-0.524832402797122	-0.699622730351436	-0.225467843394703	1.00868731988595	-0.278177058479154	-2.73930703219823	-0.0778170357229271	0.00977171258097553
AAGCGTTGTCTTCATT-1	0.00873430696772349	2.6822835746965	-5.38057188821824	-1.34133621807846	-4.32461776044387	-2.99744416828034	-1.0100487190695	0.238332411887286	-1.05001588391194	-0.398832075680726	0.779582300568239	-3.37556034238294	-2.32223560599245	-6.73301371777818	0.054956808600774	1.05321225403808	4.00212558406872	-2.0291407536529	-0.273138606923919	3.33154647107609	-3.33286715393099	1.39469874026759	0.649331280411077	-0.42546762664086	-1.14832844359618	-1.8829091206722	0.0562734016613328	1.49865808571541	-0.272548837934791	-0.914228687564973	1.19016818116864	1.74873820863427	1.02034297748815	0.259245163907685	0.258739770890142	-0.299984475019991	-0.905764491091685	-0.439954881654195	-0.0690043354214696	2.44573429018903	-2.42962748570889	-1.14145187017536	0.175641626347033	2.07783098583037	-1.02262307774929	-2.96780319567279	-0.688207065975533	0.51970196967065	0.40103468136616
AAGCGTTGTTCTCCCA-1	-6.90529501857754	1.25252795158086	-0.380194110091934	-4.79250081154867	-5.36647050607059	-3.39097699157366	0.617103990990778	-2.07322722288599	1.17157941443021	-2.303333809703	0.281108952945248	-1.33567803145258	-2.31071679216607	1.682255048094	1.45626768922645	-1.25378356665826	-0.802402245873385	-0.449606259507719	1.07556576288717	0.658100921137627	-1.15248312048837	0.215429935335053	-0.371997363520529	1.04810084443652	1.432228188382	0.980440972083489	0.202722383313493	-1.39845043070134	1.15493185457307	-0.400906797993149	-0.531319566543078	1.14097507796621	-0.220548161293307	1.05341994546884	0.15644870719044	0.232485483867598	0.789948949034435	-0.0973865312817849	0.710886203577139	0.558410496847162	-0.168091622665662	-0.194101343208429	-0.594051177178519	0.17968449197794	-1.13570108857923	0.717727305671748	-0.840633217345386	-0.464064587240456	1.5561853839472
AAGGAATAGAGCCGAT-1	-10.8415940680545	2.07109972325962	0.769954580684002	9.80474389441046	4.31273859236468	-0.724927633719548	1.65637215061555	-2.07172515074908	0.367790268086897	-0.0986622240435693	-3.45858727189444	2.5453994942118	3.20152003497207	3.58776684592829	-0.727430513836254	-2.39503305016188	-4.16477615496005	-3.56211010846357	-1.1501324435538	-0.0841705786188526	-4.14531390235847	1.06818812301015	-1.23875180731371	-0.746477864619388	-0.344703006068787	0.710097875883128	-1.58462826810861	-0.299418471763044	-1.99199547253938	-2.27462563109259	0.569889093241068	1.54463291870954	-2.3463611515097	-1.42755229200134	-0.230927342492699	1.02223050836249	4.03717835083009	-0.110726859608033	-1.44178770415349	-1.68509273049558	-1.46998305454297	3.3927543145191	2.26164425619525	-0.349092450894606	-0.10309262209802	0.631365878239595	-0.304256168125389	-1.11427925536078	0.946840067800807
AAGGAATAGCCTCTGG-1	-14.5499101043876	16.0945038225686	-4.21271308557556	-6.01720025414058	5.85044598864701	-2.81127101137347	-2.98602179005045	-4.61388452881507	-1.79660066683016	-0.937359980762117	-1.41301537782563	-2.30094112080322	-5.88820251314142	-1.41342341109074	-4.1943369140164	-2.48778278111792	-1.46545399153438	1.05326091882144	4.87383845635652	0.955136561293201	-1.68155225644541	0.559859782090156	0.512021076142961	0.538903300903182	1.47094319528735	1.54714501805729	1.46585738846819	0.156585988321342	3.45856864333957	-1.80735669019482	-0.111171540580962	4.81936581626702	-1.45905040663777	0.537951096536957	0.994885914430888	-1.40796995513392	-0.837633322237098	-0.0176231535726192	0.434061586587264	-0.546953242157514	0.635970486999991	-0.749284486013675	-0.0710023974741063	0.831455587395821	-0.449405924510348	0.0300133725911442	3.07808517991736	-1.66028643536716	-1.7744101305722
AAGGAATAGGCATCTT-1	-6.19124298027438	0.0364986751454156	-6.59815836472575	6.13856113782152	2.37664888179048	-2.26624629151598	0.00811576155139469	3.47700014545673	-5.99798458555253	-2.1387990955664	0.939404015785655	2.30528203948641	-2.05684774685359	0.689713265463552	0.718429595284859	-1.50517323865585	1.07159198888951	3.04736034261023	-0.346989129373013	-3.04615210006374	0.810633349927829	-2.37779977142939	1.34446192585985	1.01438666374358	2.95014353775655	0.0299193509142315	0.725631270581035	-1.27432009399054	-1.42902946439616	2.41650209816336	-1.92153992669474	2.10951807841893	-3.35362606481019	1.39057176173765	-1.45386202941055	-1.66350932120549	-2.05761407133624	0.330468956268012	-1.12327821563218	0.125828274554495	-1.80602367697167	0.880046356140864	-0.280923417410595	-1.40177238536834	-1.36362628775907	0.987314260316462	-0.925718919732253	-1.38919089020442	1.30440716825649
AAGGAATGTGCTAGCC-1	-3.93961525257023	-3.78257914129055	6.84303876685078	1.37326812813017	-0.295056800998823	1.07525328726313	-2.81539504513638	-0.261095414588193	-2.93449776414517	-2.13806531297999	1.36936176015195	2.05836467405583	3.33331911919348	1.19988373359996	-0.0674614245707363	5.20495762278145	2.39978217896034	-1.17335438481806	1.8580576215814	-0.711262503589957	-0.777617019779909	-1.07078938172812	0.568535096380277	1.40788473635248	-1.09577757862078	0.977286313810445	0.394975894560408	1.2450064686621	2.9895292791227	0.500023690611598	-1.61729722867522	1.08933309805616	0.584393797199835	-0.28532483630023	-0.116723220912592	2.471066318974	0.0737790524000122	2.81620384611866	1.34436352544711	-0.00618139180906948	0.0995779032541037	1.00394392254247	-0.100801872993007	-1.43492551388402	1.73975775815388	2.07128435062966	1.55388680780595	2.63121083786809	0.197733812900126
AAGGAATGTTAGTTCG-1	-3.14497278213277	-4.81147366071311	0.676214080346065	-2.60436492083072	-2.07922204345328	5.91063271104084	-1.86525194608573	3.40946008621893	-0.605039946047238	0.615738554007608	-3.27699804919808	2.98245381967671	-2.52734305394385	-0.537670195134647	2.48816549046905	-2.22778730805085	0.563881437377882	0.300990685470898	-0.333993810549752	3.23646901163552	-0.00715179141111525	-0.259234869332713	-3.60253374921379	2.17137081159219	2.21525041361783	-0.8974480453533	-0.36007594357457	-2.74562437617584	2.16985985964056	0.270982374540359	-0.133682852739929	-1.07697567458764	-0.226369557994496	-1.72378454808297	-0.311031473622619	-1.61241286817796	0.792104550729492	-1.27015872238181	0.764638030595298	1.97725337549278	-0.0627077744118166	-0.495965347419662	-0.327948648444404	-0.571976532502212	-0.0360042232615662	-0.945885219501441	-0.014622464210346	1.0955719350756	-0.831009875206749
AAGGAATTCATGCAGT-1	-6.92162395556668	-5.01731614216603	-4.57730948966384	1.36244009581336	1.07290746987218	-3.71971635934267	-1.4202098573799	-0.604107133317886	0.0572535137552982	-6.51133674985598	-2.2585898543618	-0.393746666485143	-0.215543662894868	-1.58046965489184	3.21266658880335	0.508337399123004	-1.7719539106156	3.79132277799112	-1.51440899543078	-0.227131027658392	0.946522665416131	-0.384938796516243	1.12142931691847	0.661231776583856	1.69185616463096	-1.73444967821248	2.16329922188866	-0.0774179309992547	2.34504640564147	-1.10792450139127	0.879604092017026	1.07840570997617	1.69883834591144	-1.89283616695593	1.39203778784244	2.26001546795347	0.360423860758331	0.512408024894562	0.803199292645333	3.38867686811013	-0.0950543639452674	-0.677309826302233	-1.34214085427872	0.81066520147542	-0.281674573848417	0.481249317799743	0.775653951540892	0.871443580576737	-0.773741275469741
AAGGTAAAGGTTGACG-1	1.53325641055108	-1.30600934593825	10.1549319715239	0.281598097898726	1.35182015923312	-3.6990450067362	-2.44902978263923	1.14278076022715	-1.0129885063985	0.489284781723854	-5.38074584735061	-2.46741148694764	1.15698262383842	3.47604585260554	-0.403784301597718	1.491260523764	-0.434126702734906	6.41903953714927	0.335592038502366	2.13650993828909	1.24798566684774	-0.652720769406466	-1.57550815414997	1.82153732951767	-0.806420607954187	1.30431270465067	-1.21245165601959	-2.20224075193019	2.48555601610955	2.27276718119602	-1.03782223221086	2.24452765242213	-2.92706777509965	2.89550859348775	-0.0882136972798418	0.34625120905417	-1.86225071122946	0.443541191033883	-1.36226286424754	-0.863447078857868	-3.56169824412928	0.291069338080411	1.95861731819012	-2.4724430458074	-1.1429151692703	1.38386652837858	-1.19352292327038	0.366366000789258	1.77777794326524
AAGGTAAAGTGACACG-1	-3.18414669198933	0.920226069376028	-4.5498997627284	1.66496071025538	0.240113136265436	-2.70354514877309	0.932391098611934	-1.24517993404166	2.62003516944105	-0.453540607620705	-0.286306193597306	1.71313937861569	-3.07405474803107	-0.00727528895880878	4.91711436858002	3.26088994666638	-1.61529362001006	1.62948933024158	-1.867058581025	-0.475741228484086	-1.94792013773683	1.12102747141647	1.39455435873896	1.79270318767106	0.114766806318115	-0.210087060854121	0.224293187988908	0.607274484649236	-0.375804108915076	-0.66418563868332	0.790928720762949	-0.089411496971046	1.57473079723697	1.84780439652065	-1.29253543632431	2.23314169473267	-0.224980977830666	1.49928584629801	-0.269042617175863	0.279569933205052	2.67729052869545	0.875816468357989	-0.0021665740368291	0.94424935195001	-0.703587954393033	1.12488336226435	0.596879630251673	1.58380995541496	0.0775885650503487
AAGGTAACAATCTCGA-1	-11.7133488107792	-2.60248679522782	-4.25022189697626	6.27928651648238	-0.306291065572375	3.68800135159044	3.20824915691514	5.56950244690926	4.41718165576029	-1.8312205835138	-2.65946595670755	-3.07212691909849	-1.13741650868836	2.82458085957702	-3.42109412338233	-1.00404193137746	-0.832854197880941	-0.855159388184499	-0.670763949259595	1.60477977546411	-1.95956778887109	-0.447072715662094	2.09253922678797	1.31324334725326	-2.86067931906783	-2.05496489112871	-0.791915153300705	-2.21999634202728	0.430663109126423	-0.132294636399383	-0.912792978648403	-0.243247143156019	-0.504616117691059	-0.37667750294603	-0.122025706281431	0.131584014095878	-1.57839534648527	-0.143491265562591	-1.90162306464771	1.30437085046933	-1.32678215535227	-0.694600371248946	-0.544079273732692	0.292061568630678	-1.5764117082587	1.23346702962887	2.60198307089372	-0.341105463238921	0.403018630510965
AAGGTAACACTAGAGG-1	5.98464823947049	-2.92428033274683	-2.21746185233148	-9.42580381779742	-6.76951358457038	1.13940746803301	-0.413057987814141	3.36277749464072	-0.912106227351693	7.72106242191001	0.240951266109687	-2.35329514654435	4.41738966905455	-1.09224086849462	-0.57834592672589	0.635287171609521	-2.974799550519	2.37438929667658	-2.54358937012793	0.118174114937305	-0.886097742925809	3.82608155034013	-0.496135130584487	-0.996141517392624	2.65535983001481	1.01881691385555	1.37337324299406	-1.3784246641384	-3.38861962232113	-2.46318348319479	-0.0591044106731941	-2.70163359171561	0.960326312381546	-2.04889883354047	1.97791498200622	-1.02689367447299	-0.622126359207818	-2.66950502328029	2.74124243148132	-2.72950511697689	-2.20714316600626	2.35164281256897	0.0381016779130774	-1.10519029010563	1.02596075561712	-1.09092989040653	-0.147001588056775	0.265979032272056	1.53936233204147
AAGGTAAGTCCGAAAG-1	5.12566230932983	0.460843807494265	2.90107850604953	1.52873813810773	-4.6212479859288	2.86334683021327	-0.722134860813363	0.479101599342499	0.180200180773779	-3.70971271289721	-2.84390795978372	-0.0842325952930876	-1.334114610822	-0.794018562996959	3.62782617182463	-1.50982505587689	1.72360443012226	-3.33392972605848	0.886823383422213	2.34411007223132	-1.2430568273703	0.0167092025769223	-4.69042206513169	-3.46756934819734	3.92815787385394	1.24829859188802	1.94049667818719	-3.50162164799715	-1.59130251900511	1.19770854286798	1.37564306209898	-0.301305076119686	0.170402526525211	-0.795390349355176	-3.5389853917884	2.90765505356049	2.17901886230436	0.865178447997562	0.289527603297882	-1.51112231815092	-1.64226592587185	1.84720837577174	0.727268724751411	0.692221831307017	-1.92101102959806	-0.600220465732148	-2.76155573757702	-2.04506806321192	-0.416245789462319
AAGGTAAGTTCGGTTA-1	4.80611412688816	0.398580327665597	-5.227516724258	3.11485050525275	6.74196855267453	-0.666107446211832	-6.48040545364637	-1.53936169471723	2.66357159084137	-2.32283048875259	6.22871433779235	1.2978372068461	-2.72626569379036	1.7340494651942	3.21654332367443	-0.300783176567224	-1.07846394044685	0.727739173280056	3.66520207237115	-3.98789873969815	4.41358048945466	1.15617490981945	1.96937938477648	-0.122544422147655	-1.36097847252825	0.212683020340498	-1.62548234428039	2.89593518614594	-2.64170738421388	0.059992645221929	0.0148377923197066	-2.42361914989513	2.1454375606516	-0.387678142063064	2.26035722125109	2.43316386899177	-2.26629555598572	1.93574076900282	-0.707467037701288	-2.43541149749749	1.03804427739583	2.11632890005672	-1.58768955050456	0.647998300080817	3.23497852021909	1.49452762700355	-0.27708638118326	0.897544394547617	0.789052591434623
AAGTACCAGCGTCTCG-1	-1.0762062961448	-3.37124233069679	6.76021427583415	4.71957922578002	0.82450946385382	0.381762854648175	3.4337616980577	-3.68563344902884	-2.84903275984756	0.888351630873758	2.74583685533666	3.46665621076957	1.28418890363518	-2.00614271755119	-5.01994053019331	-4.14248437179094	-1.74089771447773	-2.81084633270228	-3.51000598666119	3.38402290533563	-0.964222910535869	-3.25505438589972	-0.9494927250206	1.04964739330502	0.287640305127516	-1.2279338262294	-1.2472908040636	-1.71635962949958	-0.650948179878196	-0.625102891138872	-0.530076429220681	0.734242740082058	-1.11286889615952	1.82695979490388	1.17146903207351	-0.540423685642632	0.728702553138132	-1.54036179362659	-1.20441873886267	0.0115587630637127	-0.608938805354545	-0.0521462848786453	0.5586518152313	-0.328208894680893	-0.814788345615079	1.78851065165607	-2.27968455268486	2.15042940712741	-1.28201079855391
AAGTACCCAAACTCGT-1	-1.49048171297127	2.38887966214412	3.22351520966617	-1.87704445013656	-9.57467099720488	-0.248971234979549	-2.77085756494768	-8.30883077417176	0.176818936044199	0.777278551816437	1.16397438939109	-0.0573280021294288	-1.60607642560329	1.20279135528232	-1.76549406145076	-0.0894862596018837	0.850048610827418	-1.11893493099622	2.83423200264617	-0.303387989523677	0.619723804280327	-0.560827372559072	-2.13141245822392	0.159337874428463	2.92401188915029	3.37546619202122	-2.72980051623644	0.824851399293917	0.55043300906309	-2.06820922647523	1.33754942535909	1.86978889826362	-0.145250659197365	-2.47843290053005	0.0379331872797132	0.391603171008012	-1.1969379539804	2.43386319958065	2.43334642514883	0.939849836327598	0.0724756571290824	-0.480950386299135	-1.05694916254623	-0.754344065056245	-0.212191425807891	0.233868262493427	1.61738021161784	-1.36080303960151	0.0137280876846619
AAGTACCCAACGACAG-1	1.03212223758776	-5.53189230829083	0.348144099779788	1.64536646439379	-0.109025950274071	0.058422680104471	0.878408860638567	4.18884693311891	1.82899973463961	-5.57728519363205	2.38365248335919	2.1544045401738	-0.866749664140728	3.56324564630984	1.69550778965859	4.23317732082946	-3.23176352093754	1.21651384868322	-0.169081499172772	0.677532362411172	-0.615593498516049	1.01226797068089	-0.762529776056372	0.167292489339275	-1.39810830481994	3.40142899379215	1.24065547099279	-0.526829699922022	-3.76024888862621	-0.425951330934101	-2.03160264767827	-1.75545570471024	-0.863012777491321	-0.477859368610977	1.08449580813317	-1.4450966654862	0.535533112414089	1.42918927614109	-1.95631726475385	0.383284436710016	-0.367695220318605	-0.164485484681251	-0.594010878996636	-0.353118120728684	1.24474207076005	-1.15589870977885	1.47336777177719	-0.409683018663059	-0.883524329575606
AAGTACCCAAGTCGTT-1	2.59027881816865	-2.33252555070609	2.45933433034163	-0.543741155609836	6.47930222664159	0.999687443198089	2.48855652238339	2.07633118685572	-2.43071449193975	0.832057572965303	0.198304777260831	4.7915919483356	1.34430736850386	-3.63310373597467	0.0545106177158247	-4.93269134314913	0.00755857433273109	-2.85665964808642	0.210069694034439	-1.61618527517615	1.12611814242971	-1.23445277532565	0.685526647160428	-0.80020440050323	-0.982837552350229	-0.392074276951989	-1.19331476449466	-0.64522555864978	1.21788428202128	-0.608995033097405	0.769767288735774	-2.68194355559102	0.895649044032278	2.56837650746329	-0.843779544621548	2.03329354834176	0.189246704333694	0.309416874044272	-0.953728995455581	2.17748962834502	-0.306121342526035	-0.0983221480383417	2.02056352464784	-0.17864953830303	-0.6430168184987	1.11517377601939	-1.21352245500208	-0.649362455704765	-1.57490242584022
AAGTACCCAATTTCGG-1	-4.0096798710496	5.72070938874646	-8.6259625126841	2.64079852342088	5.1691746487987	3.89843054500867	3.01988649025385	-1.33803915543299	2.80809399900823	5.23005469983774	-0.267663536964374	-4.69410219174387	-0.659798003148144	1.88794178959903	-7.24639763437301	1.12040573241212	4.23228116149623	2.82893486154962	0.370216424814446	-0.593818496221198	-0.999794465498738	0.516486376439213	1.27392491386829	-1.62592091072695	1.44696524516248	-2.87435601673545	-0.432463051374521	0.14267970479002	2.73027038489242	-2.09717260660105	-1.63711931148463	3.77131377814115	1.35763683654222	0.862320573488249	0.248962558824002	-0.475569549846878	1.35827219724887	0.351328239599305	-1.61609962632675	1.66152721548268	-0.145439413752507	1.17456916682596	-1.76133351680126	-1.06222520905057	0.625891144522379	-1.16995082805858	1.41132372484763	-2.61143730066736	-0.00183557543681915
AAGTACCCATGTTCAG-1	4.17829700539101	-8.28818632262256	5.46345175384864	1.36872973783636	1.82531837366229	5.17596605301895	3.82951377933077	-7.45077555070998	0.949126363995313	3.49817957144874	-1.81902773846124	-6.1127497591369	-1.70603683834092	-1.2721657915585	-2.97441807018117	-2.85658948215227	3.85941488486102	-0.387519407626666	4.75010820613275	3.28022070599715	4.05271423184368	2.56071928486082	-2.88736596965434	-3.02816969894341	3.57793257487067	2.30264001429313	1.13038077225297	-0.866389402943351	0.040292506063201	-0.731054687191502	-2.66975661772896	1.97016478958995	0.573983628688462	0.374898085680665	-1.9191847238063	2.05190012878781	-0.844876695519923	-3.7914791990847	2.03434672216893	-2.19690820317581	2.64392929782514	2.17503074142776	-0.826833574350376	-3.56818197515952	1.57931251488985	1.65185253360106	-0.0444531677985277	-0.821913658473371	0.230635044954363
AAGTACCGTACGACAG-1	-7.55935025599939	-1.79691153669104	-1.97399949132737	-1.26354968364806	-6.05251946759868	2.94911776440461	-5.83162191667579	0.723093215166055	-1.65886193656093	-1.1014973146843	2.94428603155851	1.68285471943941	2.12855213607838	0.689244893466522	0.943932211868072	-5.33857899305033	-1.49265104596675	0.81778788900168	0.977161896612537	-1.26415674676032	-0.505738655134561	1.1151737324478	3.04095375011524	1.08412823317122	2.84516389153401	0.625003184597888	-2.57914152317408	0.852395380661887	0.390799721191226	2.0862116996835	2.34358403956811	-0.995818980242336	1.18633316064428	0.359123996572587	2.54282098587805	-1.32976776634112	0.507890186846241	0.0827259568511946	0.24575205563156	-0.579938899031812	-1.57732486034005	1.30677584686769	1.23412186197424	-3.36009654196137	2.30434113568997	-0.118350048825632	0.917210647227421	-0.559148311762324	0.281453033910776
AAGTACCTCGCTCCTA-1	1.30184457972265	-3.44942085300901	1.57070332640673	2.34475555265724	-1.57440917328558	3.77208866052406	-2.44456769734062	4.44471565701487	2.63904450501987	2.01850802419582	-3.53050232526482	4.83475861319216	2.61948256654224	-0.630088544133158	0.84069673268067	0.67859087137696	4.21260174064135	4.40298263622858	2.46658378567053	1.67091703829263	2.016622869026	0.535550408650778	2.05760556906453	-1.830439863435	1.73087455725195	-5.07026135627427	-4.40658678525739	4.04158383242169	-1.66776309111081	0.0549557493865512	-1.84992869285861	1.96546191360663	-0.727182020486996	2.9828884801251	-1.10568120113113	-1.31737709775766	1.04776282462133	0.513192983342767	0.53045026974087	-0.71236608524879	0.94474783206911	-1.2630458593423	-0.906869484447465	-0.4062980614037	0.0232350349887885	-2.56256729712882	0.0321893813049228	2.02935855536933	0.983350947028275
AAGTCGTAGACGGAAA-1	-7.25938036465986	-2.77743136146555	0.659497149903183	-0.196440997338459	-3.03260533431414	0.2369099724629	-5.11538737508997	-4.02470591514462	-3.3510807804891	-2.03426194216684	0.490619639895724	-2.75573420459541	2.37850176205876	-1.13273641060197	-2.01509210153425	-2.41555293123974	-0.751781169544926	-1.23178266933889	-0.0689240546684234	-0.0251535078603343	-0.506684113018395	-0.0612315849990043	-0.687453027657023	-2.05328323709675	2.47193226145936	-0.83046802916095	0.00069430127193535	-0.18667009992678	1.18857917277945	1.07491905331152	0.168415217122757	-0.204397398769453	-0.743729235865715	0.426917850727261	-0.171499735774723	0.775988022460622	0.160952385056773	2.26923320450496	0.928571116575723	2.79464045046838	0.121059627733641	-0.7805795958522	1.06764360982347	-1.40068755475478	-1.06529706295937	1.15980213009195	-1.09042201571093	-2.13186013185314	1.20910996588521
AAGTCGTAGGTCGTCC-1	2.56472091088761	1.14307229807963	3.66844748484704	5.66958300978539	-0.14451824013285	2.22731122112646	1.86207274080342	-1.24268710898952	1.73815932495395	-4.93147013693029	3.15227406468759	0.61626918296866	2.84744713451008	0.227015501821671	-0.0330395780861235	6.19561343924819	0.677108947439543	-2.89873014463159	3.24104309899769	2.24036395735996	0.453419641313243	4.90476986069195	2.21591205786312	1.72965965047266	0.724153588480871	0.527354662167385	-1.81681886585188	-0.113766242029432	-0.332364005271517	-0.265069879212969	-0.575937034364905	-1.77907440806812	1.21868113353387	2.65556649481465	-0.794821704653038	-1.2487962683796	0.0363899063486186	-1.52159683358646	-3.16745230318692	0.801529008478645	-0.949465396602432	1.68293267573035	-1.39044497265864	1.8840228523478	-0.515637553873067	-1.3582641378192	3.42724986430255	-0.736735981536505	-2.12955824949825
AAGTCGTAGGTTGGTG-1	-4.60930712913889	-6.5826184927112	-7.30737755954976	-0.951930870161016	-2.57221206812503	1.42058525652964	-4.59800211133463	2.1273524928734	0.533584828935652	-0.0454276656295074	-2.77325416210669	-3.90349204937498	0.50661462549296	-0.398873484538589	3.0504569476379	-1.04769656708168	-0.485442436304124	-2.34923793191999	-0.188400776790526	1.99888129676867	-0.227066625986954	-2.14823769040851	1.18587849811303	0.84203914125145	0.247999590108671	1.6877198550761	2.52748687577795	2.1170450362156	-1.23356121530837	-0.860731365894766	0.377650448836299	1.91270584636976	-0.821328141825645	-0.425788144835255	1.32176080302863	0.606085910071415	1.02714070508031	1.33600262116937	1.22644622770976	2.09935332358281	1.70195484317338	0.165958087256339	-1.61715281163707	0.146534855536585	1.83575681332167	-0.090294711731832	-0.432319474833395	0.54572938337346	-0.811199640294384
AAGTCGTAGTCGGCAA-1	-13.3714892252029	5.33475346777736	6.18224624617576	2.21552018226158	-4.41692330396269	-1.54849907281424	-0.186564684177427	2.69376121247228	-0.120376431734032	-0.964567184727234	1.3903169924705	-0.528326617686242	2.89962971131678	2.12312224833064	3.56385381054983	2.3453141112962	-2.11719551611234	-1.62212782075113	-1.47414315542475	-3.2097260417889	1.05867756402996	-0.501279503919595	0.695593675674678	1.29566043465023	0.869513749400162	-0.193389765892676	1.90412766367713	-0.0819101176711512	1.15729719359369	-0.244628988036402	-0.00165298950003302	0.483443092084674	-0.347901283312924	-1.29510220504111	0.154576552026886	0.588080287698156	-0.148299256203802	0.911068841145206	1.73184785461704	-1.05528490789913	-1.0217098773312	-0.133442292519647	-0.312006487568814	-0.370511049155952	0.583956119177535	0.7233062812993	1.6849833061187	1.8610696681909	-0.132409701347129
AAGTCGTCACCTCGTT-1	-11.9527207971491	2.60172343246731	-5.53279860299579	3.24139910123014	-1.06325337581725	-2.48030953657542	1.48863471869975	-2.37719818402019	2.04685937839967	3.03652190437867	-3.16428985765111	-1.44462884629842	-4.28833535282297	1.55888065261595	-0.764418652056413	-1.70582649812127	-2.01137040891747	2.22752156507356	-1.8894429036574	2.18076743756234	-0.399087011266903	-3.27141196611597	1.89836220362701	-0.346551199431931	-0.989739468583441	-1.88884946094027	-1.00789043491148	0.854324973005043	-0.424797199210471	-0.44856860615664	1.64143553449637	1.68675496652219	-2.16361475980873	2.31208040041682	1.50981135320896	-2.15378744668878	0.395128950673603	-2.02823321542991	1.29426731733597	-3.21642822441682	-0.927864543375969	-0.247900688148388	-1.81952626140339	-1.04795570285372	0.969048344827193	-1.84115159281046	1.07708813123557	2.30042382674363	-1.84998041445286
AAGTCGTTCATCACTT-1	0.248641531461131	-4.63934702050669	5.74369174644547	-1.95356748708347	3.75437208936514	0.298096241530439	-2.7736835605072	-2.74136494351138	1.9071226186994	-0.477492600955315	8.33163039449282	1.74099205320916	-2.31745834535311	1.47224174737037	-2.80591770605465	-0.500922545334125	-2.22031566565804	0.921744809430478	-0.134934646356751	3.19801770589763	1.42951228864967	1.7328859626966	1.16811951481033	-0.138563930925052	-2.43687977856321	-2.46436425081262	1.49045043133329	-0.381657375937043	0.369065326622606	-0.404650773061394	-1.45891253853218	-1.0546855571331	-0.133078571984122	-1.09598032471621	4.29126184817737	1.04674476921605	-0.445410775046492	0.101156965661799	-0.58823806650474	-0.206574710164866	0.241040143879209	0.598724315464893	0.622714518735601	-0.0315207782467103	2.16080039014554	0.363235111708883	0.201206213685771	-3.04045146501785	-1.98858397944585
AAGTCGTTCGACACTA-1	-4.20819761618255	4.77227834075579	-6.87438687485374	1.93421955760178	4.75843863331532	8.04089282144042	1.15937704882551	-4.22753735798936	6.91014081144722	-7.39379029697554	-3.55676195664683	-3.61073817039534	3.78962777397303	0.264171181591124	-5.00113903200295	0.165407723286344	1.21798989478657	-3.80742039503972	1.45227129941706	-3.68642073360849	-2.06310061263006	1.01408457296469	-0.615448068922632	-1.37480641584114	2.77749231285814	1.72399785779501	-0.48370788167756	-1.15403316634595	-4.12605456910802	1.97348036024196	-0.895593864220923	-4.11240248174142	1.42536540880798	0.045187858159753	2.25954865058552	-3.11441968993596	-0.61193224466254	0.159584996592554	0.159200672538355	-2.72953558454365	-2.34271921877416	1.71898212667391	2.36938199124481	-2.17401855855793	-2.16758726453412	2.42832811685693	-1.22556281614532	1.85222666741308	4.55695902831643
AAGTCGTTCTGAGATC-1	-2.97638853455279	-8.54526790960179	2.24806243601216	-3.2310158129052	0.268805436194174	4.40797129171988	1.20805761246761	-0.850855679317328	-3.30209036203903	-6.15048122830528	-0.771721168215834	2.74626511641565	1.2429108768347	-1.91999525812749	-0.752470456935698	-0.050262164980717	-1.72373165002963	2.50544357097916	-0.756753350347045	1.35491836988677	1.16396160093817	0.474297624708338	-1.99798493674904	0.032002254367681	-3.47445849354084	3.89772554943971	-0.946485300017771	0.689206715909489	-0.125983125933942	1.34507977732688	2.70770184437281	-0.239125301929886	-0.553770892010035	-1.40391167827133	-2.73561799313357	-1.21857532274712	-1.72263942288516	-2.26177806296696	-0.608171589837711	1.13426107969605	0.710346412213992	-2.47526676355687	-1.42647686486373	-0.337634657191223	-1.10443137444796	-0.845318330130057	0.0980039073512955	-0.00825781376364181	-1.3517555857809
AAGTCGTTCTTGAGCA-1	0.332407168194401	-6.02502780173977	5.7150114560626	-5.42914799352072	0.25612541347316	-2.98979674540146	0.0850691503560623	2.47898488604827	-3.01001650879092	-0.636034054077238	-5.01495836495126	0.805801650774646	5.28013531644159	1.9384786223787	-6.5067963443691	-4.56779547021068	2.27077098238678	2.93243408517718	0.0352973578972707	-0.0609614691739454	1.60420983873656	1.49516755416361	-2.03293571196901	1.60644395476885	-0.427528646138942	0.00171597329226605	-0.15110666887371	-0.626909035630158	2.30454464655705	-0.600325172907195	1.28208564956613	0.967249301021098	-0.622628863649864	-0.271172697660234	-2.95264148286172	0.830107709768768	-0.247469552069704	0.132523959330807	0.0553121613012277	-2.56683654622461	0.790334711123607	1.00985598505871	0.497272712521368	-1.98788028273501	0.178847456834592	1.01825403141997	-2.51280781882066	1.69474281749834	-0.753416824328715
AAGTGAAAGTCACAGG-1	-3.00867540462787	11.5354642650073	-0.899780816579556	-6.35166436480445	11.3058175652726	6.62874639689329	3.20549358858339	6.17255583569741	-1.92336539778688	-4.30479221372624	3.32325807795528	-3.56171504970284	-2.58337142199159	-0.739750393788257	-1.44661621539146	3.91677410946777	-3.30209210240616	-5.30953576967483	0.464392439268068	0.380544914476782	0.215062598110564	2.49608946149335	-0.491723973490557	-0.334729194253961	4.98572554074887	-0.996634367052924	2.99746819751507	-1.28883484634977	-0.497793028688949	-1.3627173050514	-1.66822933645606	-2.39429795347884	1.07236211658843	-2.76037214111302	3.57158962965479	-0.519906989541301	1.68332071597229	2.09392333093246	0.767329820136124	1.48060980024958	-0.759348202831103	1.79732615683403	1.26398600230949	-0.0549766796844958	0.558969645417838	-3.10947383076717	-2.75386075692427	0.953347968874378	0.031728975264745
AAGTGAACACACCTTC-1	-1.52851107400386	-1.24857654464105	-4.40653726336775	-4.92948124391116	-3.12380846590484	-4.30500421205575	5.60567131860435	2.94193726317509	-0.497285045459092	3.02305706196492	0.826355164126776	1.55604293901193	3.98530390742732	-1.73696958923501	-5.10640023343183	-0.40026848576735	0.879392361983509	2.71572957405389	-0.207216979645725	2.88988571168631	-2.19673422742077	-1.91842906147962	0.60956506710759	-0.322079747171401	2.25180549613464	3.59259960323845	1.59322913154816	-1.34492650978482	-0.0830731740525647	1.25933737511719	1.37916526409765	1.69883326859834	-5.66935096511904	-1.81338880505179	-1.59369979810573	2.61325365867252	0.449927867227153	-1.70683469566493	2.45432637671952	-1.45772805973009	-2.21289489949556	1.46514170322927	-0.11635241110348	-0.260992616369012	-1.06252709267362	-2.38679463030867	-0.29255818513384	-1.63641073356377	-0.970603854398822
AAGTGAACACTTGACA-1	-8.45080668459839	-3.88345771831714	2.40018393447016	0.437019586065663	0.865096764215771	-1.70970128482146	-0.4927030872681	1.00333156626425	-0.676028699106653	-4.96009656961319	1.18262414201133	-0.973823839726985	0.00204850722633444	-6.63904696886552	1.59710685117862	1.46996649585029	-0.721712723903967	0.975156973707057	-2.1496122619867	3.29084727111157	-1.37078502236981	0.558124118076373	-1.10001963509408	1.10722052952359	-2.63383071638247	-2.07316851361409	1.39228020172974	-0.885045893186507	0.624480941755293	2.10063522927763	-0.764382524059301	-1.70923034292412	-2.81943953441919	0.293766838006426	0.320882275074383	0.826448611698845	1.00668465704941	-0.471181574748365	1.61467703493211	-1.04163615967611	1.73001353097512	-0.0449379383260908	-0.0639353017049046	-1.37491886833915	-0.376718101621724	-0.0216651819135646	-1.4057543543187	-0.999408631846499	-1.55042035789253
AAGTGAAGTTGAATCC-1	4.02037888892091	10.3610842906653	-1.12094156349052	-5.3483956316132	-5.14259620666494	-2.89814399037258	2.05754429877675	-2.26130329573582	6.52468996009227	0.186872161662762	1.87866327737993	1.30326468445403	0.78182909759209	-3.98961064832836	3.30313325379444	-1.41474613722119	7.00510793204568	2.12708356213866	1.44913686362408	0.809703837195953	-2.15630095774864	0.0185452230713481	-0.030896729252895	-1.51423697792888	0.986873991134233	-1.39451157213333	0.335780861283816	0.139291255222365	0.414953049588154	-0.0880489172943651	-1.51965101940515	4.03916463781774	-1.67833097411943	0.222987402664697	0.589776004822124	-1.2605902040181	-0.16510940895343	-0.909841543544035	-3.28883728420288	1.94953289050243	-0.223096822145367	0.206632118459445	2.68179239888811	-2.42035767279209	0.513595001069173	-0.791305937239066	0.00701183815178351	0.0867085843521442	0.196401983466768
AAGTGAATCATGAGTC-1	3.02232108439826	-5.32771773002131	2.76306066021802	-7.97649471365414	1.57803351773994	4.23708577332361	0.949806371776434	-2.37700032675913	-1.74792121471852	2.18217576525286	2.9736901854573	2.26618726190422	1.39268552056622	3.00810997761726	3.29067844698895	1.41285886954134	2.26006273492403	5.8189167856004	-2.38477479982734	0.85846069383168	2.03857687373931	1.84173981438555	-0.693003730769933	-0.415582489003545	0.908805209451603	2.90107360683531	-0.526043708212955	1.48686629875481	1.60421792032702	3.97817098006564	3.1338407935955	1.08096306879982	-0.0246738074891579	1.25455551595992	-3.89461780327814	-4.31590233220077	-0.0297975574675176	-3.89707291486729	1.53515269465131	1.45553365371591	1.11986529722319	-1.87771118900961	0.633627809150854	1.47941272631023	-2.46784066601242	-0.221414471393244	0.383200770365046	0.0572392599785709	0.0868065100776055
AAGTGAATCCAAACCA-1	-0.820524293445566	5.70693443877617	6.25323430723275	-9.09854823109979	3.618502103565	-1.37105050471876	-0.004496829835441	-2.3298201347421	0.207953460761639	0.823511987420744	-0.749635824908236	4.02722742306208	-1.40126299050201	-2.64747517280151	0.722328055966378	-1.9326177549508	-0.403607560649087	2.32005578439028	-3.49001846865705	-2.87930293137677	-2.68435235033864	0.102667353855843	1.01311863328103	2.51408792934277	-2.83407037434132	-0.339580727171613	-0.376966577631356	2.79258799322563	-2.45850616448446	0.245313574847014	0.111839079289165	-2.06510817582941	0.260483525934642	3.00004077209014	0.62940161999496	2.01416183895783	-0.435334451886217	-0.639462643649307	1.79088826318798	-0.325656724971736	-1.47707732905457	2.19858801300191	-1.02973670938695	-0.786810310524023	0.130273921492711	0.0380115431326484	0.260455121844031	-0.984080595826762	0.383789327819796
AAGTGAATCCGATAAC-1	-1.37858958865727	-4.10955253974292	8.23733681848521	1.12341551680617	-1.34748156882622	2.10001911405983	-0.472734449392883	2.68371859529497	-2.13724875713678	-1.6473944219796	3.44603732153225	0.701853047414161	-0.453822331933349	2.53199802411037	-1.62974313460518	-0.594265904403722	-0.0350182786812905	0.780989995314403	0.187624431266654	1.06314665011877	-0.0121542329518862	-0.881944588473281	0.941146600981659	0.045481315442902	-3.93427586989872	0.372273693625334	-2.33562901188362	-0.78190862627301	0.156332307017626	-1.07734555359268	-2.7118263415606	-0.0799432716962943	0.472103940091437	-1.29277710750777	-0.264399144189706	1.65236118434549	0.18083754844529	2.0150808926678	-0.827777319993389	-0.610778003231766	1.76460587733641	2.54375536868062	-2.25524770674331	-1.13050856645497	-0.565068022101119	-0.782357314162115	-0.786513684803858	1.03075645130495	0.452990956479639
AAGTGAATCTCGACGG-1	-1.03973402465796	-8.09206193476804	4.08990744328354	0.737717412861784	3.68354715931461	2.49284729722863	-4.16840016634879	-1.21982069801876	-0.910787908481071	-3.19432371925304	0.288320924157585	-0.676413160519288	-0.700973018760007	-1.74570888092903	-4.11566625625201	-1.77300971936421	-2.20319004550123	0.284510488483323	0.517835155819493	1.49720108758557	0.663752462246895	1.66111838154589	-1.48117212437992	-1.67638388639545	-0.337083056112626	-1.44205637751469	0.427648240643302	0.738467486108242	1.74673000772705	-2.82550771040601	0.933928322708881	4.56126902522711	-0.354768597663432	-2.84877875395634	-2.44542211621161	4.96314660553332	2.700154299218	-1.81482608273395	-0.110037211115444	-1.70508553804985	-1.03441209583058	-2.35743338294863	1.48995006748778	-0.65221433568765	2.2205558111252	-2.23260483127837	1.73498278052168	-0.396074300997879	-0.291582530158532
AAGTTCGAGTTCCAGT-1	2.64044194884502	-4.00313345323677	-10.2619296254608	-4.26305991113645	-8.2390011334063	-7.54615254701938	2.05090554871491	-7.5511913726248	-1.15776187246415	-9.02355807404952	-4.80879011628101	-5.95222763256109	3.7879699747831	0.00456247835822163	-1.39576282443765	1.09317509004478	-1.84409279449828	0.304721718548998	1.55654468379392	-1.64562753656444	-0.306523527643943	-1.93335690626662	1.87371477189641	0.323989242941569	-0.676649944727105	0.471778613615127	0.254210707624635	1.67930552611348	-2.7241162649165	0.885727587600938	-2.97284750841722	-1.04194122379915	-1.38114850007643	-0.44843963436225	2.6673292063574	0.5350352531393	-1.45748286632657	-0.684206656006358	-2.45253935397509	1.9576616534913	0.0591412376439683	0.208584632400656	0.583686514768056	1.63295241460348	-2.42220682688451	1.17745720507731	2.08091054879771	0.590470807327709	-1.02998302515851
AAGTTCGCAGTCAGAG-1	5.94944902038162	-3.40498022067423	-5.7985542521576	-3.24528454672425	-5.12535278179117	-2.80704793756994	3.3682645295797	-0.909939350275526	-5.96108369585131	1.79975329777377	-5.67613087520876	-3.56843897472491	-2.19713387320163	0.31643619823564	3.04660551543439	-1.9646213618903	3.46254253265821	-2.40003278799475	-3.73137516511745	-2.75261729819207	0.999280763419246	0.237039590669125	-0.533589602554181	-2.09570145310158	1.48162864525919	0.287642653194416	0.538214152721919	2.05314036017422	-2.94479554665385	-2.78799604941161	1.84175017473806	-0.77842617364783	1.44962222389748	0.997638663499973	-1.8797728288422	-0.305120619693896	-0.410973831975835	1.50891867906885	2.71450109150418	1.47099255875752	0.45645153193494	3.30648768494033	1.13611583306608	2.26578318015132	-0.457419991988741	-0.467628133118748	2.19820242152342	-0.284609079854326	-2.20192815916958
AAGTTCGGTCCCACGA-1	-5.62336647338178	3.65505085855143	6.5470822468115	8.13088549950418	0.944778237643788	-5.28024912348127	-3.05885274664416	-3.56179440580316	-2.93280269672044	-1.84472936947311	-0.687804346855063	-1.84560664535234	0.805520507889833	0.306153612055025	2.47538148685943	-1.11745110719922	-0.363805232320731	-0.815730164380324	-1.88817651549934	0.41912602800308	0.884936195079358	2.57569986714405	-2.50524868821826	-2.79532345402769	2.1912182114338	1.6998436032522	2.5129362177787	-0.574062792340645	-1.07160164159454	0.789746379593491	1.17215443048141	-2.07734403442568	1.05949013508347	-0.828059525640055	0.0359256381755932	0.329223360238939	0.98819760142172	-1.74058341259899	-2.87929790579558	0.398961377311702	-0.263408781004663	0.754121048325861	1.09577443539872	-0.0140676718374003	0.669143170973584	0.406141597216427	1.26691865981433	-0.601750757901516	-2.11871356119412
AAGTTCGGTTCTCTAT-1	0.666191112572384	-5.74948829475376	-1.05134442416125	0.312791456515752	0.94345793987783	-1.26773097408933	-10.5560535227821	-2.42464831023725	-0.440304816168927	1.42838580504161	1.81802952983618	-4.42707652244207	2.71853947704321	-0.719958350618203	-1.10014744149641	-1.36927991687185	-3.31247778702315	-1.30110785807899	2.74792156151141	-0.117181752614122	2.9920625044191	0.28453840761768	0.470158655630519	-1.56559836681248	-1.62128873098545	-3.79159431325812	3.98329132449719	0.308224967539081	-2.24602041353768	-0.247642698836853	0.497764585574832	0.698253572873794	2.56360941221593	1.91474333987104	0.399694460911667	-1.6403114291013	1.56371762253576	-0.166001756721077	-0.982174621329217	-1.22241899695149	-0.942174427088277	1.32980492604277	0.246908629249866	-0.243349244224012	0.328650813746809	-1.33026289111091	0.180372842129412	1.82140696459879	-0.0728681437308281
AAGTTCGTCATTCGTT-1	-0.924141842776667	6.03166238332894	-0.369998461189723	-3.25627886272801	5.82971242442622	4.60551134499982	-2.60064356374492	0.606950524391064	-0.748852617312697	-0.0447114781254353	-3.28153271186936	1.09068052594121	-1.72445605401786	-1.70544206136532	-3.12647646374336	-3.65059906015061	2.47851352605833	-1.18063092781199	-0.0491406161083173	2.75348714424357	-0.600311005619194	0.33266060150534	-1.130953735889	0.602233436504895	-0.832970381554205	0.892292071202169	0.876753354625985	-0.681978413794192	-3.35407918522617	2.10932198580026	-0.170548216612136	-0.200913640575874	-0.123112736863483	1.48497050211652	0.1580424369755	0.143032121865121	0.379413788697292	2.54644123304613	0.171679461901642	0.628542757180265	0.0703514333461245	1.16006652521985	0.698974809142116	0.799619525433734	0.300979913943002	-0.484558734158285	-0.290816822032912	-1.60922047005125	0.567904344947373
AATAGAGAGATACGAT-1	-10.0408608952105	-2.33366389189037	-7.42890917067882	3.07360968812913	-1.88179182238559	2.73950723165336	-4.87097108733452	2.38291831138979	-2.43065755980074	-4.39579565952924	-0.977176107631061	2.08539346714688	-1.6671558899405	-0.449675386844916	2.65018260646817	1.77736325517916	-0.741373401964931	-1.27507684258699	0.998871053607716	-1.47812121422511	1.84993656306798	-0.253729567792091	-0.442671040580009	-0.159480984753885	0.859143835161912	0.627035961652332	0.51675599377703	-0.643106974717262	-0.0473780638825328	0.923697949128213	1.72357008787802	-0.448261613618191	0.327786134141535	0.130265431611663	0.226879428834593	0.831882402692546	-1.06850497337579	2.32474161227779	-1.37136733322528	0.752726576707874	0.300479647313584	-0.196802453329899	-0.0612217367690409	0.302781513008275	0.8770319618873	0.662146203495783	-0.835600002769577	0.805594289336073	-0.641697319313192
AATAGAGGTGGCTTGC-1	-1.63110823757903	-8.58643538963544	5.13252501404711	2.81937230999346	4.09976019267777	0.272473798501601	-1.18251807924983	-2.23398387062204	-4.84933534814682	-1.8685039275527	4.02544299366119	-2.15177348074782	1.15029276808031	0.213462620550449	-1.67385273965665	-3.48024717911862	-1.6796841474689	0.862878096873184	-2.21238868382195	0.226703053398771	1.14046827380296	-0.177163641901985	-0.0106287895878499	0.0539228029499768	-1.0862343177154	-0.126792014774461	1.09768254942613	-0.814920682602491	-1.75526632879762	-0.0498914188976836	-2.37165824741798	0.159281751076474	0.16789107310696	-1.162238115567	-0.740729005405681	0.606001027824378	-1.4281118351903	0.455933922287827	-0.859603428800257	-0.0753608196222119	2.99103576935797	1.23852892109847	1.20565040133382	-0.896501052185204	-1.21423244703127	0.604402233936078	-0.484787836888706	-1.2222697357327	0.575859631691771
AATAGAGGTGTCACAT-1	-8.51479553330463	4.78519734702243	-0.192496835491216	-4.66274316875752	-5.86396711286516	-6.48251202306387	0.616105316280357	-7.80941483330959	1.18594765867131	-1.66969293909599	1.53757699331134	-1.98610974454167	-2.9543795733705	1.4424463542745	0.879029969375356	-2.8206096607409	3.67701223313076	-1.39647833923783	3.24845342147561	0.997966777174062	-0.42838999775806	-0.915871426631217	-1.10851240279333	-1.72217001148746	2.26115928300677	3.4649475137079	0.515991759784405	-1.65875419626407	1.38237506974255	-3.91451997235799	0.524321678675845	1.41883914829019	-1.95684252202063	2.36224266084512	1.61864648488972	0.31197949074436	-0.464295560767939	3.46039978391043	0.986869523757241	-2.22460843123838	1.10973998456745	-0.78833418966501	-1.06662862871319	-0.267176939084476	0.0101102725022643	-0.418709264293629	-1.3036037172235	1.36307149367193	0.522131637755061
AATAGAGTCGATCCAA-1	2.34580574576662	8.3787723966426	4.45850771784534	-4.72116221069411	-2.23377946385906	-0.0484427351601651	-0.679822318859392	4.30897687973738	1.20445781275878	-0.541684928071011	0.902158120270546	2.19754455394658	-2.08089569651267	-1.11832677047831	-0.113112422758002	-0.433268245750487	-1.02246729960289	0.0785540298171695	-1.63436773068805	-1.27658059726037	0.4606963621393	-2.4665286166776	0.231299914870669	2.89697265430068	-0.529956150201699	-0.459811388929944	-0.265397550966991	0.888403154208828	-1.23333183525017	-0.0522207001355536	-0.363343887196726	1.53967123118185	-3.14215613612705	-2.13117578138514	-0.191830351574042	1.29367439445481	3.24781046731758	0.124927573754556	3.78721566566673	0.924033075766968	0.0635782756608344	1.63032233591602	2.29519222930973	1.33042294718791	0.305645968423459	0.0878829998687955	0.8355596314415	-0.229480122043603	0.00602012342881178
AATCACGAGGCCACCT-1	12.2630826897852	6.97865297823927	-0.727626170693021	3.93666447713499	-7.2492309266486	-2.1784239753082	-7.16668375285842	-4.50253610963245	5.75705047091279	1.00601303922139	6.11980587674899	-2.90144287375107	-0.255102038525833	-1.11565708875413	-4.25228476669566	-3.0636285638628	-7.22700205026331	2.89174604155936	-2.27168671437325	-1.47513913214126	2.29670794172753	-0.937173740067822	-1.45403084464022	-0.589646550313827	-0.162753788125403	-1.99270576205497	-3.3228238863532	-2.0548982988219	-3.11113834388017	1.50619269808581	-1.55017421797183	0.358637739969861	-2.9618820185051	-2.82353597800363	-1.41182200866474	-0.728813575887315	-1.2678709810962	-2.76408431628905	-2.28491223130175	-2.68395365256163	0.798735982090371	-1.28745316682749	2.38745228830673	0.0950828002913122	2.2285106382382	-4.4300146919623	0.0431620399573064	0.821119892649735	2.24775636369331
AATCACGAGTAGAATC-1	-9.52582814910892	-0.494428237315073	-0.092015866398005	-2.50331783411831	-3.27657250152589	-5.58587670117459	-2.80126152809154	8.62764688152903	2.03275913775756	-2.25821436368775	0.948314984393678	0.558734751269304	-1.19219017340538	-4.54016098124852	3.00699927173397	0.549986297868522	-0.0096491387103771	-2.08590900594783	-1.92632476325242	0.580061685565556	-2.31728564922936	-1.77204245331982	1.3423440920375	0.0437749378708066	0.173244786804558	-1.44446411563745	-1.43597123120622	0.492017131358457	-0.438322352176392	0.901226155596872	0.153111899699113	0.775574661235318	2.1324452599648	-1.87578948406028	-0.832209111025054	0.83588026439925	-0.785571168015437	-0.240558602899817	2.22064933695243	-1.65845148740549	0.355278050906594	-0.158767496991584	-0.82079123986254	0.411565410304679	-2.21860006440585	-1.02847638127244	-1.02508620065129	-1.51005675263772	-1.97822160636049
AATCACGCAGACCAGA-1	5.6529015460716	-0.244000148071428	1.44767353760727	-3.62491669304009	11.5967201375778	1.55532358092895	-1.40417993825605	2.17512011223887	-2.76384993743038	0.529402428220155	-3.56589404574092	0.800053342143728	-1.14343251017089	5.94103602062096	-2.2695369287964	-7.22692531365061	-0.232403605599175	-0.667355179088594	-0.337125914348912	-4.31705526446908	1.1125511645114	0.50557695203461	0.104284604266394	1.25532652168985	-0.202022846769513	1.81610933800489	0.433135031087371	2.10512432774801	0.474274765092846	1.8452387171079	-0.869488464595366	-1.66406481675691	2.86973903774183	1.60933206449933	-0.018888612005177	1.55241531024268	-1.62268821581603	0.210855165858706	1.83288357816986	-1.52382498264755	-3.03352547095701	-0.132317893085714	0.970229794997081	-0.169084194666939	0.214095654370105	1.71140157268988	-1.20294572553831	2.46715357332144	0.465159670961304
AATCACGCAGCAAGAC-1	6.66225529082257	-2.5982497104527	-12.6512173124367	-8.64876648996895	2.96012099426976	-4.41259826896767	-1.97260762977436	0.414256515854914	1.90001429836251	3.87976403552948	2.26051899400588	-1.39919272904355	0.309862833323261	0.731863393277822	2.630610780734	2.27892562374163	0.0298218092630311	2.60377929879928	-2.38841630114455	0.480781950332543	3.46898385696333	-0.736592293076293	1.36086654206617	0.0371563347946272	-4.01654834857978	2.67003431546219	-3.3910966575228	0.259797028233194	1.15982228980567	2.58762511106192	2.73003770136612	-0.251115722619808	-0.785065804131359	1.60935895208136	0.17715557560734	0.122398596304727	-0.299550599400922	-0.0117274245611315	-0.40246890667088	0.591210227177562	4.57103769578363	-0.351609059000298	-5.87189311076421	-4.86369351713895e-05	0.364000725684037	-0.981184642703117	0.811677996858287	4.17700785938464	0.738182338205809
AATCACGGTGGGATTG-1	6.48171671980462	-5.49883549909595	3.83799747521413	-2.37517092605043	1.63734282572352	-1.6922900750454	0.165907649260295	-0.199804123736327	2.27045978776769	0.818012308933609	-3.04244234432809	-5.78449817802603	-2.36557326125354	3.68788693386902	-2.3522753873586	1.47950754397605	-1.62639417194468	-2.66586573856719	-2.69127277741108	-0.0328465251119237	-0.967877154593083	0.443870501351181	-2.08283256944565	-2.80909708095741	0.587168593862753	0.675352103197551	4.29459325543103	-0.676799046580005	-2.45035855400577	0.0367627321875872	1.09557320097826	-1.0050065374627	2.16540425892762	-2.08657502781326	0.976092686929148	-0.703958460747621	-1.73336243650561	1.7481177142245	-1.19051782775996	-0.187276765772945	3.20343923378651	0.879813386471766	1.74738550298367	1.85970512213999	0.146422408445632	0.719541449910257	0.00185531267232199	-0.734394924694597	-1.25264761470313
AATCACGTCACTTATC-1	2.70632311037619	-9.34337296612554	5.41353241684662	-2.38435285763379	3.14588456905423	3.29706388193124	3.39279823321146	3.26869084075513	0.555897672441669	2.57708114923161	1.4688592111793	3.65289021646748	-0.447414971291148	2.34774398126003	1.83855179236765	3.27593331903354	-3.07465649572718	2.54754227971134	-1.87451591441143	-0.224602541018073	1.22423314760413	0.317101776534873	-1.3803573661123	-2.9993026005337	-2.70547901400939	-0.450043013206212	-1.04378764300431	-0.02475869258159	-2.44897004126484	-2.74726409889874	-0.760540955365827	3.08636048921639	-1.48234974641981	-0.523403356817436	-2.67447971411073	-1.55618944689148	-1.02959207638295	-2.49989974881186	-1.16054600456093	-1.92740479535128	3.59946361258845	-1.93346233142771	-0.610389148432685	-2.64144713976911	1.85807651510116	0.690107973800099	0.273847737719603	-0.232148283742466	-1.36846737706525
AATCGACAGCTAATGA-1	-4.57767412621613	2.88304946080916	-4.8954172598777	-1.61435662900682	6.06814065557904	-4.74075736983007	-0.35259547654402	-3.7654596827081	3.04267827719255	-3.03804020241484	-0.378253428767942	4.50687020269567	-1.18547276782569	-1.18976021619066	-0.34029817345107	-1.45041812280322	3.52556224330193	6.7438902856973	2.55843730761945	-4.13968533309803	-1.60414279077449	1.29270312285138	2.64365401582513	0.806913244574496	0.0379375837106487	-2.88459181978947	2.93875564610749	1.46056830007592	2.30130644965738	-1.23796358247126	0.433336145206055	-0.877730880243279	-1.67193062100889	-1.31183826347152	0.250208548031549	1.86195728075196	-2.02229220950913	1.35860193156268	-1.82982683147491	-2.56852430296403	0.626337093500271	1.51946574130286	-0.380602889367984	-1.26521864394309	0.137184631984497	-2.26927379025526	1.08629290988425	3.31918048945679	-0.101137225517968
AATCGACCACAACATC-1	2.62235285542046	-2.59347124517678	-1.27259083975194	7.59128628047977	6.70411334125073	-7.75624168512778	0.589203929501544	-1.50534324551849	1.43619508420785	-0.775575056715411	0.60133954462846	2.18058097970192	1.01070004062237	4.56651583053753	-0.132231914334791	-7.35191587241353	-0.956666113137174	-4.33685091694479	2.4579201395598	-0.339432816910112	-0.395488075460909	-1.99714841405898	0.64166964835243	-0.155027013720018	-0.785662682290133	-1.43725401561499	-2.98983437202199	-0.258335097811321	-0.0710304897011448	-0.0848269940072927	-2.0627081339607	-2.70167341955963	0.472025687604765	-1.29113908157028	-1.24199859428333	-1.18814250076065	1.47606504065086	-0.418704557913111	1.78372402890401	0.658492028062968	-1.08745294754408	-0.0404058335265248	0.0472990855337609	-0.563341166362649	0.0366598932392521	-0.660908500485143	-0.983782471484081	-2.57079276615506	-0.933170032638047
AATCGACCAGGCGTTC-1	-1.14015936791086	0.375633337488674	4.29913749366415	-0.262182893709649	-6.38651087549679	1.00223843108188	-1.45561196152763	3.75474128102561	3.95279735830865	0.229918709155911	-6.73288023389686	-1.4310451051496	5.49174431786386	0.377267882600716	4.30372090705756	1.5619371813101	0.0351178162157114	-1.05679830720017	-0.417476189044459	-0.351693817637855	-1.0141017421502	1.75607729675626	2.7974906318804	2.90539735656596	-0.140997464275651	-1.23729488590996	-0.62471728759207	-0.788029091880573	1.64516941827367	0.313937182287812	-0.140465421896071	0.295789235341379	-0.102935867802683	1.38403490674265	2.08928618897054	-0.319716098085141	0.0854685806595713	0.856273285027996	0.39279648477724	-0.824440101083932	-0.414259498828219	1.16539620108032	-0.211370161490914	2.19054210234623	0.863842377207486	-0.0760879277870141	-1.64596909859065	1.1034067195923	-1.54066804480166
AATCGACGTAGGAGTC-1	-2.70935327964397	14.5015897127147	6.00660345498926	-2.71423317901807	2.77202448922406	2.25709177194269	2.38573698063173	3.25286448442311	0.613279481722229	-2.58892147189239	1.32600109433569	0.539731159480211	-0.382562178692068	-0.077649549324618	0.112005497253564	-2.2642275264272	1.26171256158991	-0.351882205630973	0.0374012767268979	0.0790058607686264	0.914715977175625	0.92977673346441	-0.50311833475228	0.451536817102991	1.8552804038574	-0.0420267825754562	2.13289162661156	0.381244637791183	1.76770057453036	-1.57766478667725	0.77095878457518	-0.774401307571264	-1.67587346699334	0.402723289799372	-1.26474963524339	0.0096981610939899	0.957454699676635	-1.20353224952551	-0.40252227808483	-1.95766257780052	-0.00613758494382963	-0.921870091843334	1.99776802979173	2.79024898723117	-0.752833627819797	-1.95983039446322	-0.0505449917206027	-3.22945057408503	1.00249901636353
AATCGACGTGACGCCT-1	4.40480839411152	0.0398430242552745	-0.416437240018724	-7.47900522361039	9.6677781670158	2.20681412845651	-4.75049576395357	-1.2854090390657	6.92858031288183	0.757765814691766	-0.380162292519101	3.8330365364499	0.667795837275337	-1.18737865376429	1.25699777131044	-1.11235233319491	1.20084735151972	-2.89165883086232	-1.73464088235212	-2.80019882647533	1.30322140922311	-0.330050136624924	0.983414354517135	0.109425073170612	-2.59762431534185	0.571734162683432	1.94630710531827	1.68432543300851	0.539446172538009	-0.470593432847241	2.4265197507677	-2.23917821788563	1.2120168695103	-0.998185413365125	-0.563413312761243	2.40005580668038	-4.02865376543158	-2.07626509670138	-0.967804296677763	0.525673332279503	-5.06787583385629	0.585643869551092	-0.415010805728175	-1.26738554135211	-2.23477448845631	2.87524928516186	-0.533357924078872	-1.990893912414	0.778397607422615
AATCGACGTTGTGTAC-1	0.497911461016136	-2.17574400626901	-7.09838459794593	5.25254918574858	1.99533905975311	-4.9174768158965	1.56890595188863	6.04700399325739	-0.933085142392564	0.10809054499145	-0.450110061846162	-1.97907502215293	-3.76339722063087	3.40081571819461	1.18597161606951	2.55106066126298	1.57496789661987	-0.536113897635592	-0.936409020356825	-1.53331877708117	1.38828701476268	-0.970349996971793	2.80198307901554	0.34819251325797	-0.466761766886056	1.63323200658436	0.966781220212723	-0.670032218549992	0.221739503702267	-2.52437937464202	3.83980999664377	-3.32307280742888	-0.258760585551959	-2.03192236604382	2.73998579349062	-0.612798273066569	-1.1295525520527	-0.221890797042523	1.63978538202867	1.62616846781874	-4.38240538988615	-1.20447064454535	0.454096750987294	0.819630179625534	-0.937455214227778	-0.716431069065194	2.30368953209588	-0.406408046816742	-1.71425504685578
AATCGACGTTTGGAAA-1	0.91897620361025	-2.82038648929682	-3.05130236217642	0.907569102955626	6.62570785584249	-6.61604501456	0.912155616370785	1.95358516492102	-1.43834737730264	-1.95247085808728	1.50835397497163	-1.53644514748317	-3.94712745595013	-3.00564110629318	-5.00698486117551	-1.68126599436941	1.68095980598382	0.0369541897283265	1.24311870356711	-6.28720954430312	-1.16961487426043	-3.09612785293047	-0.0519801577705501	-3.78253724888903	2.53751686653068	2.05916505138259	1.3158275531228	1.89066271996787	0.520661602395473	2.37251744428113	2.07994099987035	-0.723574976643466	1.23112210593166	-0.0490382714028592	-0.70915400362258	-2.42000451352368	-0.983656432993167	-0.0551401002283282	-1.29005799089091	-1.27848166526078	1.09933833465999	-0.0789207164678078	1.96319684631672	0.697553975107546	0.0305751365380496	-1.97757111456537	0.592117902231289	2.1397600338593	-0.572888390180495
AATCGTGAGGCCTGCT-1	11.9763866776965	17.7327808999494	-2.04879297901379	-5.10875827801499	-1.61167777474616	5.0095898512991	-1.68426862770772	-1.41653445833188	3.89232835075987	-6.14503265531063	5.47709255267775	-1.45738077285588	4.97557717873681	-0.511729396724157	-0.355973668564541	-1.59634503163096	1.09467048306539	-0.928169465556869	-1.46800987176538	4.51622597435029	-0.258714594654807	1.13666957942907	-1.11460743567419	-1.50895793081205	-1.18693877644213	-1.54702864461388	-1.87269024261084	-1.62336981489007	0.392914354301138	0.114638491166719	-0.298510458433642	1.38608320473973	2.19227393137233	-0.315949340350702	3.63119621325577	-1.07033893845962	-0.833014978500874	-4.2370232763403	-1.03610354376483	3.26451597069888	-0.670981226944726	-2.06772018393028	4.56247983210356	1.46949180473954	-2.62512295159013	0.696045430586732	-0.813087694733534	2.68637142958768	1.23616378783988
AATCGTGGTAGACGTG-1	0.186488479713009	-2.89536171409316	2.06122213919842	-4.47246732787604	-2.77935078057914	-5.60388324295935	1.33762344348204	3.15512731939946	0.460198662635248	-1.40335871112873	-4.35566608848709	3.06613864591639	1.1046065622155	2.06737947510561	-0.898572782770042	-1.92572682351393	0.636077122609165	-1.40649870182582	-2.0332444056038	1.27086101975176	-1.53603740714472	-1.28645960797349	-0.635091265803003	-0.563700188761893	-0.638487523530396	0.374445677822605	-0.122007544057262	-0.312199834146312	0.341299009268023	-0.123931307386862	-0.187173231011986	-0.548609983519078	0.165402833670521	-1.92855235084292	-1.75580436114223	-1.48569944810592	-0.607276281428564	1.14087060268551	1.01530859367345	-0.433985480953152	-0.181951836032573	-0.827964789349312	0.138571249976002	0.738748686305957	-1.13391161216922	-0.177923782645821	-0.852857223576217	1.3923145318919	-0.241610520718993
AATCGTGTCTCACCCA-1	-5.1002786423126	-5.56806668034776	-2.46563787489879	-0.415952558018712	1.1830544693653	-6.09483543070277	-3.63965133855351	2.41755530155584	-0.969870554935273	-3.41436296025937	5.39415601201034	-1.71565596005455	3.72157859152612	0.27238563155928	-2.93067896525707	1.18832233210132	1.1874745610278	-1.88589761495421	6.28998137588565	1.46470263195868	-1.11302937464617	-1.11200124779471	0.656573301920459	-1.75738768960197	-3.48387185320018	0.077246194547093	0.000566058070640254	0.724177521886521	0.421184465139603	1.25088355837977	-0.691772019701523	-1.98578328072162	-0.429964198230268	-4.42136042541012	4.31630359470511	0.196293527054251	-1.18585974213276	-1.05619716412041	-0.809785242334465	2.70869662245513	-3.1253955691093	0.578127768373801	-2.78057233098359	-0.342123954330359	-0.765537850349286	-2.31744278676911	-0.1305604584153	2.8491834438447	1.76867645859653
AATCGTGTCTGGCCTT-1	1.27389256033574	-3.09070625162419	-5.91840568569949	3.15794566063144	4.37498946970395	3.07418590223979	-6.5790931113774	5.32504887311383	2.02475461497202	3.30717604422209	-2.80815994720162	4.1044774025641	-1.85537642936547	1.50610141973171	8.59133403475118	1.84821668994722	3.33638634800515	5.00736535405496	2.36620637037194	4.15158041584167	1.750191544186	-4.78742901595917	3.03526750854203	1.95321245680747	1.49673300206429	-1.55220602629565	0.775102124054014	0.503678309748836	-0.080964501109369	-0.355845158009345	-0.737533721239555	-0.496558990768651	-1.62380933815915	-1.06781835203207	2.45429836575392	-0.144440125263755	2.37117131919445	2.20709230174322	4.67974856524337	-0.385519735447666	-3.23751032237849	1.42608943373054	-0.123056871726969	-2.06954042263428	-1.95268443227765	-0.680049997434798	-1.98016436661851	0.40468481608799	0.301955233935849
AATGAAGAGGTTAAAC-1	-9.59140000690615	1.15162897373636	5.03335866677597	-1.44391153920227	-4.5637173364107	-3.99099584682533	1.10353989006164	-2.88930862412783	-0.992818991164441	-0.0785369388097825	7.38143610272987	-4.67238205478413	-4.92618732233037	3.43154615307358	0.0283647082370046	-0.838101426777788	-3.79597561892548	-1.71371697166763	1.62323172865137	0.868489541929344	2.92218163463283	-1.54976088536003	0.782101781956815	-1.31318400288561	1.83138596341579	1.59877987809404	-1.24653522341581	-3.00341023278556	-1.50863455657482	1.18338038935394	-2.36119569574961	2.71327867624455	-3.06534814250906	1.82552072618992	0.517090601698488	-0.930234600542373	-2.70169267687003	2.0295378996405	0.482193483530165	-0.280185488477399	1.05612877991392	0.0672163086562777	0.215426844605294	1.27821214612514	-2.03624602863117	0.0996503002686164	-1.85459941103254	2.76957369038026	-1.84112388240337
AATGAAGCACCGGCTA-1	1.55812844344974	13.5645188763391	-5.76687225824531	-1.54691485964987	6.07826784764891	3.46643018625686	0.65993653507547	1.49067310668612	0.816957962163005	-7.34390203658325	4.80964099814422	-1.76877054830617	3.37091705168607	3.58164818602632	0.587434557011026	-4.09053661886562	4.02882131736207	-1.42580151401257	-0.808217307710629	2.68688465829044	-1.65609806030188	-0.226256820678727	-0.157792842193842	0.218442310245386	0.0445317934067275	-3.92212430993347	-1.43198360046086	-0.909304593610662	-3.80434568021438	-0.471158524733743	2.9963286437622	0.543871407943814	-0.646851745297897	0.149362225311343	0.624019014491272	3.4023651701664	2.82278695634717	-0.38179757602583	0.122179556053326	-2.16173387530592	0.610928545294696	-0.663874049046112	0.706693004349924	-0.445557557658712	0.0180264451018526	0.513038777610236	2.61688012884019	-2.4671844058422	0.932703412922169
AATGAAGCATGGTACT-1	-1.91590537042403	-1.24390857279683	-3.85592673340749	0.955836581204242	-5.56341769590971	5.73836781498913	1.63638278059747	0.637281847309017	7.44097701685575	4.05627199219793	-3.35139060915701	-2.31049845144151	2.01742163341208	-3.98258216054785	-2.19026373087791	-5.69764670060825	1.22385483402062	1.96644920706428	2.76796947326653	-0.474203363731924	4.79599723665022	3.16683393338456	-0.682389318619523	0.794459345628687	1.91493684476379	0.653496751267326	1.89516725570092	-1.2517064088455	0.0326355907770758	-0.756754912271752	0.657649961581319	0.464860527850262	-1.15455641046255	2.5779375011018	2.49582076419365	-0.56506376620709	0.817597158884738	-0.124090662773337	1.22699719914573	-1.35105662822132	0.951130010332154	-0.294691295551639	-2.24397868074178	-0.491683814784184	0.343556452773852	1.65160354245851	0.858602048575298	-1.6289515198095	1.17652241750196
AATGAAGCATGTCGTA-1	-15.5169057803753	2.29899475732534	-3.88977231199335	1.84202253882004	-2.55216584015318	5.17646707100632	1.53531896307091	3.76781541239933	0.577601288028158	1.57445492409889	-0.28713725575988	1.29806593439876	-2.60507024895153	1.33247746301684	0.0686978577241116	-0.589637761811574	-0.736494898113248	1.73581401699152	-1.17921811324751	-0.311966848339909	-0.642407332709369	-0.809040804249021	-2.25639868786226	-1.43059376127623	-1.62649443246569	1.66533756369527	-0.239196027880389	0.162430572626228	-0.584269588241522	0.980015256193843	-0.105334702949618	0.834076221016264	-0.412385400467825	-1.67266129595853	-1.18208301286787	0.376299191426352	-0.769584045292257	-0.702538179298561	-1.66926268267191	1.40393605117429	-0.601745691987437	-1.48716631276104	-0.715769836808954	0.149795735331428	0.335864583263048	0.43544942118772	-0.513091066426917	0.444084102901862	-0.654586357750364
AATGAAGGTGAGGATC-1	-5.72345538362967	-2.77186733727356	-1.44807607340007	0.948934794798819	-2.98693820455729	9.7585422626766	5.54382838244254	2.69873906658787	3.846712093388	2.3628749602338	5.26869141358553	-3.73421892810929	2.67961817546849	-2.87710331007244	-3.04883076350927	-2.6111959404228	1.29826951756643	1.19990274418634	3.53376905521455	-1.13002410315015	-0.21711660810412	0.564151821160635	2.92732813244661	1.47934990301819	0.392001032657859	-1.12587653539148	-1.52969247615118	0.142016909914663	-0.51085257231271	-0.876574002476424	-0.319185400267231	-0.282369425760638	-2.71770081540192	-0.151240228366365	0.411577381951993	2.8075445726959	5.66962504689764	-0.926139480959745	1.00238478796185	-1.4511719427034	1.19406345001068	-0.352618123921173	-1.60531737889398	-0.749560464728091	-0.686859544938283	-0.0423032906207348	-1.092474537826	0.248361566752297	-0.566394822268236
AATGAAGGTTGGACTT-1	-11.0355063211808	-6.77577858298216	-0.196820496126375	6.15996423997355	4.75183561984058	0.787752682730157	1.92586147953403	0.416058538780486	2.07703592945	0.674406012260649	-4.22251160683106	-4.35166389202684	-1.09585764856638	1.7498447730111	-1.27968534257603	-1.35581738003423	0.50563472655866	0.116700800922876	-1.85341848218923	1.69055349569364	-2.7793960458119	-1.78116181126862	-2.39367028712792	-2.90101311625336	-0.218882050061116	-1.05972140951211	0.016288114527025	-1.68558441874458	-0.187056882917476	0.0856796688667028	0.868595701504023	0.464605226281605	0.442189880930303	1.92944524204714	0.544337299361634	-0.765451423936521	-2.24340546051883	0.477758793980098	-2.06928279523273	-0.996243204618572	-1.36602131078917	-0.733917775228344	2.0336450774259	1.17716944646502	-0.551621984521139	0.747963471963862	0.330906583070178	1.21956783131462	0.627141733192224
AATGAAGTCCACAGGC-1	3.44758056178729	-1.79850907559844	8.7029643485136	0.650195132299028	2.50391822909276	0.761802957855484	-1.81606884866624	-0.62347696551311	-2.59298717620707	0.664509208518722	-4.47107055882577	1.39812720905097	-0.237974813159071	5.77522009370366	-6.66196282885701	-3.7284438451598	-1.40263670327341	0.247333793839135	3.78568755403374	3.62861854307197	4.53819036081341	2.88298720710976	-2.78803336198288	0.226271660571546	-1.78774965025755	2.02902707090336	2.3759940749099	-1.39409661801212	0.31332732514259	2.07947967192132	-1.90911948486414	0.497474037767523	-3.37831832898666	0.271704325364504	-1.06867346438719	5.6949150300119	1.52580276542557	1.76883497051848	1.04360240645205	-3.6784853978517	-0.33567465823336	0.88107626999118	0.543787277346461	0.0416201926438673	1.21759833500657	-0.0353715254373193	0.110890094249948	2.72157815141292	-0.0539710110763488
AATGAAGTCTCATTGT-1	9.70423367573226	4.49734077128134	-4.84331233826453	9.45627684284773	-5.11658034229771	2.60958429578341	-10.8981019775969	0.0140553876826001	1.65998563222549	-0.396457754189046	-0.295839685774677	-6.17043899597255	5.71958981352387	2.02985170811011	5.21721243395888	0.336143487485901	-4.18951546348443	-2.47291669366689	-0.347848301740398	0.351983579172039	-2.04430600885921	-1.73826647713337	-1.07365613753372	-0.494320600291541	-5.18635999614661	1.40727702303156	-1.29981704395553	1.47672646091632	2.67647458536385	-0.717465782675545	1.75026731370422	0.458016357050386	-2.29569817703478	-1.27031264367607	1.73202663965809	0.494991249181211	-1.28782228417577	1.66850562210077	0.16354864736556	2.54581041915087	0.340730274515501	2.73652417557827	0.0100885121106936	-2.02536307913339	3.54546800511911	-1.41077382713783	-1.1852776355253	-1.31475758463273	-1.5809973608481
AATGACCCAAGAGTAT-1	-7.00957965877458	8.80433137559726	-7.17280350807719	-6.51816523208829	5.17601436046503	-0.468467959241059	1.07201176854258	-2.59744855235641	-6.07111116047651	-0.575448751828392	0.223348241843476	-1.25679520452861	1.62764950438037	2.53080514119076	0.646291456332422	-0.0396292237458563	3.50542828744215	-4.83674063736431	-0.629653513942933	2.00399953441873	1.40704984612703	1.60050673913158	2.15382737108781	-1.44233397913101	2.85377530413664	-2.06976642667372	-2.79182676147298	-3.22340194443786	2.37025560721048	0.842900849179102	2.77957404741536	0.338333481356599	0.194919568805851	1.32460306740764	2.40444150104129	-1.67377471672433	-0.236285086089407	-1.15233723248801	1.30437662704274	-0.254971967668093	1.56903646333684	-1.82819513392549	-1.43908722328024	1.50225683287833	-0.121453333516106	1.6101905971174	-0.316072787220889	2.35364417492391	-0.65149550719746
AATGACCCAATCTAGC-1	3.62627941189417	1.81865515679501	14.7939003510162	-1.9659219455855	1.20742315510659	-6.26418411416917	-0.124888873361605	-1.68038232018655	3.18735176297712	3.332036121696	-1.88078501148726	-0.818118081063679	6.09764107144813	-2.31574353936048	-2.96202892727911	-1.63242348337541	3.0330748909908	0.356108299807871	0.371688381240237	-1.58013486055825	-1.09144483939639	-2.93648387999082	0.816934877579869	-1.00171706668969	-1.07731194647741	-0.794769344465571	-1.0574695668452	-0.905952487168514	3.42525722135868	0.255744878142514	-0.572698613288628	-1.45551738141424	-2.29669106565557	2.63510634544295	0.67599060495664	-0.328663458134255	-0.470229065522972	0.329319446932961	0.66922968963885	0.344646272930786	1.15382095920519	1.60318010521592	4.72516238924764	1.68229763917861	-0.1074782579509	1.67759877680235	-0.50839943594773	0.355915602251375	-2.58018357577003
AATGACCGTCGCAGTC-1	1.08352851434843	6.03724935391006	3.55023829040111	3.57000102386853	-2.44492657073215	-1.99866531305124	5.66925892017444	4.21994808952232	-0.919107663791206	1.62119565947366	9.75847748240192	5.28480854491889	-0.0536349639176015	2.87117714934242	-2.00402189941175	4.74148249094845	-0.829214836966263	1.95682528281149	0.0755656734416755	2.52939551411237	0.170096589422199	0.319777306129888	-2.46555072684296	-0.424250350832832	0.828236989818483	-0.260404434028833	3.63272193245693	0.369358735813493	-0.432622937463086	2.08225628069751	-1.53553583462864	0.407829705501492	-1.12537932658337	-3.23627561859454	-0.678654296829073	-1.21701082635199	-2.25046915807884	0.562642321434365	3.70939188487767	-0.670924655387968	-0.480221237287875	2.03460371019509	1.10318685931102	-1.22779997173458	0.484295814658425	-2.8957821522307	-0.42886133522925	0.0868268519848376	1.13644270245077
AATGACCGTGTTAGCT-1	0.954801550005708	-4.452565336506	2.85456187073267	-0.0602434377883964	0.705732872972638	1.02217111772275	1.32378340814864	0.749616236049087	2.58027088620677	-4.4181178849254	-0.807219324084963	2.05430814949519	-2.57419581190533	-3.88310952188335	-0.694123288510655	-0.65578742058568	1.73164001273375	3.2701318398951	-1.23727127290892	-1.18244517021151	1.34764294451423	-3.33108910681488	2.76695161721309	0.473646123143087	-0.0712250100514448	-0.23435108372694	-4.0475325792603	-0.9805029669169	1.46989490183386	-0.299136456016004	1.48064468416434	-1.13104475633357	-0.8773162992598	0.0780133219982488	-0.562473692265524	-3.3807437973697	0.384526519525086	-0.435944556514444	-1.60338810175471	3.09264856927279	1.29315305168732	0.285337444622174	-1.14086851016394	-0.607668887425775	0.983611922149839	0.0385176068346997	1.97646203168914	0.331916998942587	0.14498504282229
AATGACCGTTATGTGC-1	-4.30389868483061	-8.86453100427689	1.97784561881837	0.606395732168396	5.43908936813275	1.23720206998555	4.70858330800452	1.61509762241304	0.457952794481101	-0.235316246462248	-1.03345761133365	0.904093015252904	-1.6650395505839	0.7229165914298	0.661255320882358	3.00255214991574	0.15121421467059	2.92609713555467	-2.68411880887449	2.87534091791276	-1.70026941731024	3.49967468665218	-2.35458019788206	-0.71788268032955	-2.70085025699026	-0.96917810155582	0.516422653803683	-0.3449832937362	-0.492143373620448	1.0643296073071	-0.0211007140467473	2.1303951004976	-0.575518425005	0.133219692603681	-1.10257886886245	1.7273814350614	-0.808610481808809	-0.467128150824104	2.46857489742725	-1.72987587945	-0.0903015335958121	3.19374902070453	1.48373748220512	-2.49600652534187	2.01145318613724	0.535866282021488	1.32658962101961	0.178721087970014	-0.849611147912409
AATGACCTCTGGCCTT-1	3.2136402215177	9.57828179931712	-13.2982535269575	0.387143078625632	2.9756778654221	-5.15905972784973	1.77394556298166	0.803023879043866	-0.162793280051902	-2.15049197545931	1.2347669477851	0.930405373465546	-0.883105205594734	-1.78269790920781	-1.82729957722178	-1.07342757479797	2.13018164262945	0.893945022953039	-1.14218850392655	-1.37506231145852	2.63813386305285	-1.6894794517124	-1.39564069569778	0.930611562256987	-1.52665321368986	1.94048131512795	-1.68460670574624	0.70374460022814	0.222860470742013	-1.18806213241479	-0.112635420863303	1.17921310731191	1.3281669840987	2.64476329214954	-2.52608010359853	4.97821841977893	-0.493982054009883	3.39614538111295	-3.19547408362381	-4.87773307293958	2.41606309106481	1.08069905549131	1.36151403143721	-0.0482277405629064	-0.391798876736375	0.403010043031448	-0.485698593070137	-2.2032018532076	-1.44612818945543
AATGCCAAGCTGACTT-1	-2.6088359867919	-10.2255573421566	0.642463374692954	2.06497536428069	6.47147328428045	6.09949438392169	0.747871278220293	-1.01870417045288	-2.54123179112492	1.9948984527924	-0.602236044928953	0.993457128870702	-1.27149657569196	2.97345129263019	0.344297043387283	3.02482470299724	-5.8478611279278	4.95610671791975	-3.70955544099235	-1.77501553156637	0.803592190326929	-0.323963687446058	0.361330689329996	-1.71879818742238	-5.43891859461365	1.45240477358877	1.06619673256753	-0.497228117602352	2.04341866514047	0.466202154983875	-0.0254921140937214	3.00628734862016	1.67973407114286	-2.99447382034283	1.55939864387845	-1.99123874089565	0.152803810294009	-1.38445222749344	0.715454636671021	0.408951750747766	-0.976389052288871	-0.80781226975658	0.0199831886656666	-0.826203507481066	-1.25847167075938	0.603575364633399	-0.146530533441229	-1.78178873838716	-0.892016782424324
AATGCCAAGGCTCTCG-1	-5.15172479858466	-1.27226102106724	2.71332347121505	-2.180369760393	-1.93010264986997	-4.80294268861012	-0.11890923627796	4.41235822282614	2.37792100991388	-4.1649219798802	-4.84016439309251	0.248720599379064	-1.69657706648919	6.50602644566545	-3.36891474217986	-2.14901140218304	-2.75565091654064	-0.26040852985372	-0.262998181989491	0.977272912976145	1.27975206805077	0.389575882370554	-1.7440029896927	-0.484418408420183	1.00490721588718	-1.58712629122332	-0.809824513955998	-2.2127401030922	-0.639628846771776	1.14743344100528	0.843518809952369	-2.28825784462693	-0.557805767029275	-2.48034793334067	-2.55292679142463	0.531147311444089	-1.48834930993621	-1.36445468494377	4.65652919291426	-1.26843350965203	1.01325953066874	-0.534774126494288	-0.545344580907077	-0.149912022254595	0.322424342438446	0.749271397016033	-1.40799364079008	-0.862830582072947	-0.255857165809202
AATGCCACAAGCTACT-1	-17.1228053331561	2.48702720667883	-3.41809102088031	-9.16864319568417	-6.29164554898032	-4.66263513110274	-0.676162825674182	-3.31548345462961	0.0368888128668711	4.71773027695437	-1.82032382735321	0.0450453849882579	-0.690129499960999	-2.19963334286952	-1.48734247919839	-2.87676330232789	-3.06411691786834	1.04113289653404	4.20812398058449	0.82223376362216	0.0150522303647344	2.68388816275581	-0.960815899152492	-1.81693212490296	2.2926708457775	1.72029798868957	-0.799797177439873	-1.16615086181114	0.79278813250041	0.656963440650111	1.17766635013559	2.29479332252071	-2.93661377085088	2.03566459103624	1.52303526797746	-1.49986671130235	-1.29878181924608	-0.855078921269	-0.235318102035398	-3.40441958104954	-1.35256050497219	1.80746183307122	-0.75663036560038	1.01541811746502	-0.308561334836248	-0.0485327929513519	-2.09758651915203	-0.55578998391415	-3.73185208823729
AATGCCAGTACGATTC-1	0.425412955901728	10.6731533280048	-3.67777037266218	5.57861801791783	-7.27873490869572	-0.807673819433867	-2.29222430530874	-1.48176894041342	-1.36445758102294	3.41176988231094	-3.56804605339571	-0.0926839456836776	3.11268722364445	2.04421441774595	1.88315577636097	1.99667336535025	2.48666554519803	-2.27668065759033	1.41619579792507	-1.59129509538615	0.466846838305341	-0.51935980684958	2.66134242800891	0.34680574984726	-0.939357246884894	0.737785630030388	-1.48734130303047	2.75256676844747	0.675829657945887	1.23170512864505	0.938697481453601	-1.50234447673691	1.46884053294024	-1.85086333342539	-1.05871210111836	-2.12385633757734	1.98082416071382	1.03427803138573	-0.51426708512054	2.25943454325135	-0.129593304691882	-0.273914380969032	1.21054138291483	-0.904983375082048	-1.73098081170407	0.0408647745072308	1.39538745067909	2.67517330394507	1.14426285916659
AATGCCAGTCCGATCG-1	4.70501783769965	11.2435402572562	-4.5018383112189	-0.607023037494269	1.95780524340577	4.19872975990704	0.305837588630631	1.44981146784812	-0.511378961743047	-3.40220162747072	-1.1346855355658	1.12937204217433	3.70042401686796	-0.414024403274916	-0.724863727220544	3.14514511208697	0.180025313496915	-0.507775849350475	-1.51682480360995	1.69700831823037	1.01422517109892	3.48697550160765	0.852771597755554	1.11309123274863	1.49492584140476	3.05653228561537	-4.40526213280748	1.59775119355188	-2.77602615977028	0.645401615626348	0.724223737978604	-1.57411028714266	0.955435598847252	0.184676043539493	1.24556107936335	-0.00386675471192742	-0.686060080266097	1.18725176431831	1.52811511799794	1.40154394194791	1.52682199538043	-1.20025324887362	0.222326238762733	-2.44303585810623	0.597413629466119	-2.1398218044919	-2.26979216506386	-0.155009225970827	-0.884738512076925
AATGCCAGTGCGGATA-1	-3.20641373718096	-5.10312347259989	1.02058045171788	-2.28738985133513	-2.26881696321964	0.813605961407376	0.958783448672688	4.8014585783198	-1.39819080271629	-2.99196329626633	-2.86764517677086	5.32535005750303	3.70561370131801	-3.84305640641972	-4.73012094330601	1.07884892342995	1.07027388051555	1.10059805435066	2.52905449115738	-1.50450846372725	0.718931242929602	0.80233626167683	0.979933971106821	-1.80847241078341	-1.19554220852711	-0.416130270673909	-1.10683286121553	1.08495959269277	-1.57839189689604	0.666126680602981	1.25548653592919	-2.18263368787473	1.52680676628594	-3.09165907793185	-0.533331954978275	-1.56378290956325	-2.80580210202296	0.211992669761686	0.0619161779708358	0.522361098907136	-0.979450733112139	-1.89623649461367	2.00513930153173	0.387327763515087	-0.351315793450749	-0.402757657048116	-1.06373231635147	0.747037790198191	-0.786949565931299
AATGGAAAGAGTACCG-1	6.24564207839025	-7.47383531691669	-2.1853123542729	7.40396058953359	4.91316564280101	-3.37644788618464	-5.14295175471901	-3.88602088307341	-1.50907383046238	-5.81244034505746	-3.13424102530698	-2.09649894543433	1.00013758210679	-2.26707432661842	2.9627165088467	-3.76199051217491	0.367090735756237	-2.79767970958463	0.847657615402845	0.134547762720426	-1.07239480646989	0.520127276638294	-6.07828325892278	0.299138191019032	-1.73560423838251	-1.1372236746004	4.90449303257177	2.08011978588701	0.00222285897467868	-1.17875826390154	3.86060687538504	-2.45188494374593	-0.709507189495275	-0.807313202635902	-1.69952430497206	-2.28752914521694	2.44093049945488	0.66332411742506	0.950777623136075	-1.59585390539419	1.31139571958795	2.97933125735038	-1.65659052021797	1.6364879226475	-2.17458197741867	-1.36360277646783	1.39395635389692	0.285073467136127	1.53851887047471
AATGGAAAGATTGAGT-1	5.15733806791995	-3.85129054157534	-5.36046511105473	0.727810205546354	-5.78843168378365	1.25385819625546	-2.89128210796037	0.650738589859612	5.36800336335826	-3.491072466013	-4.99561142604144	2.91659239925193	0.47555403621234	0.626900881762235	2.386429227335	3.8410094081386	-8.62787917377451	-2.09613744563699	0.333679130234254	-0.0166774044330307	0.906446511631937	-3.48483526472386	-2.70112232458936	-0.815428985603143	4.12243841801439	0.390574830930768	0.988041569677479	-2.4708836199445	-1.05392835834175	-3.29336412487898	0.208997416750984	0.848304623940875	-1.74411361954355	-0.255290099016986	-1.20874160149374	2.76895455563254	0.0188730223868755	-1.40205094305092	-0.995035278309332	-0.784595045062431	0.476897459006588	0.418628586820253	-0.257468515881953	2.61483957598153	0.861786382851959	1.97020294607222	0.750663883616309	-1.36799005362034	1.7447793209454
AATGGAAGTCGAAGCA-1	-10.9302626713534	4.1726390743309	2.66625878238292	-1.67713625196764	-5.24188103926416	-3.55748320987559	2.53375037288453	0.126859838048542	1.72782816174922	-2.55426171776486	-1.38148469370013	-1.58413011210344	-6.18531506553481	0.872593640304941	3.63645469584875	-1.33945897422748	0.286666237497204	-0.834780073880972	-2.32269827130463	-2.26535485207124	1.02174311388442	0.79671738219172	-0.0372665057501515	0.538938549578461	0.864392551592809	-1.52149367486013	1.2187432488298	-0.404710680407888	2.67753013877368	2.14392873433996	-1.88873839659515	1.92504183389293	0.180687996444448	-1.66804085092756	-0.0841302342472415	-0.806046383359795	-1.19916835859669	0.362799656989562	-0.467041978934791	0.676074108946994	-2.23800592893938	-2.44662009281146	-1.18495545380364	-1.40079808233109	0.853778429684074	-0.967223935125903	0.334528246391501	-0.917952732644795	-2.31515585165736
AATGGAAGTTCGAGCC-1	1.35599352290184	0.0163638562567615	-0.749800538764365	-5.22839019429869	10.7352318815994	3.95077443025237	-0.0298903618259613	6.22047908198747	-0.493821686601474	0.138641908679836	3.1805501073026	1.27681526400077	-0.492430647003282	1.2318890033045	-2.72989630893918	5.97902893513474	1.20714005133156	-3.01347188603057	0.760303397047403	0.61416551057363	1.83910557117476	1.24911129304374	2.09475787968006	-1.0671687424233	1.24557706117281	-0.470648088331027	-2.09837634894693	-0.62688598495284	-0.632035231965398	-0.87775543754811	-1.74120201630452	-0.89233380104099	2.9076138370685	-0.211984588097095	2.07570409352186	-0.182939801826068	1.59417910504649	0.379381422212425	-1.12297410826385	-0.982049387832773	1.38386694766468	3.11716560133	0.981716673305334	1.29868657226147	0.0878058207282588	-3.08100765175929	-4.50205927051877	-0.892639716185369	1.60661755966638
AATGGCTAGTGCAAAT-1	-6.10383009874706	-6.64809757438207	-1.28497838135793	-6.49305820682963	-1.58236811395676	-0.507372254772619	-1.5478557251383	-4.72648020728629	-3.78150906140862	-0.157568319911359	0.459531876783845	-1.11531026988877	2.07330708866095	0.199488020501879	-1.89083730113147	0.240570160315876	-0.660141110326185	0.110710442927315	0.0561158522867927	1.8086430808603	-1.46620538789457	-1.11513422973828	0.401255874812315	1.91465075306195	0.0909125685591083	0.842142341926168	1.21653807006564	-0.482644159533272	0.0981155809187266	-0.793392846160233	1.80968098505975	0.420165601308268	-3.72978020552501	0.299737434069035	-1.2123366795015	0.697806655777486	1.86643474700369	-3.43526845396359	0.34054719026954	-3.71662412420541	-0.339144495864928	0.0250757403040361	-0.352637694855618	0.918938579685306	-0.354668201625781	1.09457372164	-2.11564344406589	-0.698834036304812	0.543157608110418
AATGGCTGTGGCAGAT-1	7.45196939504932	15.4884039375843	-0.963890361328502	-2.44506831180579	2.35746327615213	1.15306371302254	-3.28721134224192	-1.47905335338694	6.34561875832129	-1.05739283153952	-2.35491961383594	2.92180345083036	-3.84971226879662	0.676253862976448	0.214801061755611	-1.79283965562128	1.28518005189616	2.80847880542343	2.76263009824693	3.83912488860275	-0.781572155173362	1.57175464615494	2.04667355485285	1.44315421856315	0.342218350538233	1.18070130590143	-1.74552047526778	-0.5228319457977	1.85767211011313	-1.65583821809789	-1.29020564085139	0.0956658768518969	0.297880896338162	-0.986208638716317	-0.747902570893682	3.61454617764174	-2.62610669342401	0.302068715935197	-0.472302938465327	0.436983757712443	2.6228462277964	-0.626625247356097	2.1503810612594	-0.462142121593425	-1.4460780644406	1.37829178891932	-0.822855272777054	1.09999550658969	-0.26096912629449
AATGGCTGTGGTAACG-1	-2.35578816704913	12.0416292713388	1.41321531104141	-5.88569749684016	5.07533201390326	1.50262157273795	0.321698041205895	2.49141887230399	-4.32873211582743	-3.39666293197199	-1.75031110008116	-2.57621337151284	5.15071756524734	0.385566511800252	-0.329776629111164	0.651618941767755	5.35096357316472	-1.94331114096515	-4.87071858871508	-0.724376812667336	1.18358451015728	1.31123210746335	0.172937992723195	-0.877010961867467	-0.897974023185304	-1.81337517520501	1.41824583194734	-1.14900472891717	0.012274369418006	0.190893296867096	1.81549105435522	-0.975727398735307	-2.42781865631865	-0.428826846747322	-0.0512136583410679	1.3080249629808	-1.7868974901263	0.664816807313422	-0.437439246805395	1.75213264581582	0.380107301073877	-0.93273630156158	-3.46465383844249	1.09416877538638	-0.312078567463348	-0.726762442937232	0.220299173659784	-2.58701770901334	-0.461229932732432
AATGGCTGTTTGTTGG-1	5.31588581828823	-1.97750254225364	8.71201039096529	10.0638486156374	-0.514360657510894	5.53070085821226	5.91635361095351	3.96170720447496	1.05759950910754	2.68437856147288	-3.95250450859764	-6.67700020787944	1.5766195556342	-0.53937001654561	-2.22481838631828	3.02479544370247	-0.39999481925549	0.829960311295605	-0.409497620617073	-0.300203066675181	-1.59365227013769	1.83979984906889	1.86374406265285	-0.451110649046133	0.26959887834587	0.89878300989576	-4.33225562947682	-3.45837964968231	-0.611966481620785	1.41179194719541	-2.99874602210943	2.44960261889754	-2.59447042409716	-0.92343867307375	-2.89374877570894	1.57842468385159	0.0767861147334012	0.477175194574399	-2.24614264909012	-0.684798080877976	-2.19264316317453	-2.15831958291884	0.709988424011638	2.97368378784862	-0.635854364092346	0.763817966146369	0.511895403306476	-0.80071377906729	-1.2911763484381
AATGGCTTCGAACCAT-1	6.09978016836946	1.45899834423866	2.84519236780771	5.37827628878054	2.65672019397421	3.09464378135014	-7.47886393329988	1.4966804511167	-1.00980228334163	1.01943078553221	3.03821360336782	-0.884714361114361	-1.41311518724044	-1.50331435447576	-0.55806061051986	-2.93610846662593	0.0595297969020162	0.541152009319581	1.3218510240208	0.792256055261219	-1.63878518200993	2.35899181485799	0.491801114082518	-1.188410015003	0.613056656066828	0.048871553492024	-1.12502044639088	-0.181745866314685	-1.72766301945476	-0.77140429169023	-1.90125985897724	-1.04534708196068	-3.2029291036405	0.86662118025042	0.221408504190329	1.13823552648559	7.07462335847821	-0.405627388330524	-0.851352552390596	0.27982650299365	0.259793927970609	-1.53740662343587	1.14708945564095	1.52660770495194	1.62536510709771	-0.52620286003671	-0.783043022979482	-0.839403476628407	-1.6875974622615
AATTCCTAGATACATG-1	-2.31312013242126	-0.578780622877315	-4.7450744319688	4.16692011764232	-1.8019957020423	7.56513179561546	6.6912273348504	0.313707837781126	3.71906199743836	-0.658653682479992	2.73127557636752	-3.10127600330556	-1.29348023411393	-2.10075965156291	0.999963432174776	-4.64316819246622	1.33549036734567	0.0185115470935144	-0.508872416866005	-0.663199648896362	1.34577523640829	-0.180728248063355	-2.33310542809939	0.459874750554199	-1.04946150301893	2.18066566727284	1.96861640974006	-1.15358629446931	-1.12738073111214	0.279353270678593	2.28623409545153	-0.89365239921004	-0.582981825136442	1.65194079354198	-1.46394769749128	-0.22049326550253	-0.434598734658511	-0.0698321771062888	1.97127079452724	2.67380256113525	0.374244511089511	-0.345083060942712	0.303021897888425	3.22864663463551	1.21585762727501	0.731127424767016	1.6310586087683	1.95912285136252	-1.98565066110305
AATTCCTAGTTGAATG-1	-14.4573425762778	2.77298151477939	2.76690822490496	2.2811205192148	0.0398226062403332	-0.82946304617233	0.158377839599349	-2.2753058744025	0.898466262204591	-2.31751641398641	1.27376638788985	2.6233210044439	-1.17331813537402	0.0108311161852605	2.05231730384284	-0.744965027947091	1.22150566924955	-1.38359765675037	-0.311119728327452	0.232705422898566	0.252576627208155	-1.69501698156412	-0.677338305581609	1.69685475884303	-0.522391016151616	0.797494750026322	1.95044292881462	-1.88142687947326	2.36727693099369	-1.43215052825111	-1.77395473289553	1.04919851398643	0.357202004247767	-1.54735066485762	0.386830914939504	-0.544874481933251	-0.729694295294585	-0.138370833083053	0.129161497189253	-0.987359604153815	-0.607250765639302	0.866724152532434	-1.74918233452055	2.50628472515827	2.75746002474008	0.309527923209957	-1.64930737279656	0.057068374715248	-0.839427698102279
AATTCCTCACGCAGTC-1	12.3899301286379	-3.55397413626784	-7.62094243309787	7.64762369357623	-2.74619621140622	7.18899712724254	-6.71257420929863	-1.7248146556264	-4.22045554227731	-1.44625706428492	1.21693458440615	4.09399305953467	-0.644707883057285	-0.621389411180099	1.59954961297476	0.468556994940262	-2.69109812079872	2.08483744959908	2.97348590723412	-5.28485368855793	-0.94318498256763	-0.978683356327407	0.767917619530447	0.940744222173385	2.91168779596629	-3.03071839784578	-0.466088031505549	1.64495074153263	2.51919441409912	-2.98397677040964	3.08662191157769	-1.94067516837474	-1.55070484241281	-0.091148532824845	-1.31099489170051	2.36814891137789	0.07663602984558	0.0213751416905681	-2.33285739684112	2.89358873000952	1.76091077079908	0.824034488755187	0.99658207227429	-1.66445571259084	0.630270509583664	1.41048550933851	-4.60455095446566	1.40800753356402	-1.8011871026658
AATTCCTCATCATCCC-1	3.02916767297473	3.11779284871571	0.956879659120854	-4.75873317191417	6.75532077967246	0.0142233485481298	-0.82074856543431	4.0839716094381	0.278529424158461	3.02746459907714	3.05775264181433	-0.724953533051678	-1.95341452790363	-1.7932682111487	-6.89490291204878	-1.93762567981576	-1.34894748797096	1.14614264117343	-1.04874632021896	0.331405763318616	0.416365163992788	-0.911846955691	1.28292605716987	0.0517918562836251	-1.12859853942545	-0.98351643096138	2.47036581530715	1.19762195754039	1.44556823125406	0.486217718033946	-0.490453882507326	1.32390792845689	1.33418523318249	-0.836417525873662	-0.0680628709693415	-0.663670538946838	1.65743098878812	1.49797570667632	0.897735689158796	2.16798480963739	0.79548209646759	-0.284282970650643	-1.52501676782402	1.29327825099833	1.04911046671949	0.131540911766557	-0.559509962212873	-0.976531002763129	-1.6113205713723
AATTCCTTCAAGTCGT-1	-2.76068544004739	-0.730776936217278	2.32842969903432	0.723673368833505	-3.19319926525882	1.41370371166954	3.79216216777477	5.18491091508124	1.74907292200438	0.180793293000636	2.47374891832687	-0.325909448397238	-2.2080416818921	-0.2203859977608	2.7932912161179	0.402257802767678	5.1491454386538	-1.83839570124813	-0.483454057483083	2.08232877636837	-0.465863288409933	-2.24123159060136	1.29134291026518	-1.86675037543638	1.95593609370379	1.06952775020973	-2.28590855466391	-1.8820024551489	0.0514097309488149	-0.820273772158114	4.49137638732016	-0.781507257999552	-2.87492715589566	0.250317373104805	0.529665335349541	3.17912280607625	1.12833996864699	-0.845939227340214	-0.612097882716327	-2.58295797044458	-2.05883892499146	0.207143200477602	1.15845334185909	-0.913760799946613	2.05072508841816	-1.81327475650399	-2.14200925396146	1.02551704305848	1.46577050447243
AATTCCTTCGTGCAGC-1	1.12568868143213	-1.28345617357951	2.81017397728764	-2.58917253516802	-2.24433985175952	-5.85555448121378	-1.11607984799044	0.215591109050305	1.41368186288216	0.639720511668374	2.17271158344362	-2.67162257070711	-1.81791607487173	-2.33795388798047	2.76779864815214	4.89366027962236	2.45992706294701	0.047532605746741	-0.0243568881983308	0.188742025060925	-1.58999588894261	2.46183437094836	4.15436853921164	2.14162072487406	0.158412503709354	-0.918822400273003	-1.14405290803493	0.91850004734497	-0.263361841316722	-0.972987405701643	0.478414930459215	-1.34278396974715	1.74552552852955	0.132550360838819	0.383530146691966	-1.71690475473373	-0.387691361422744	0.840522581884401	-2.96272845997182	-0.635165420280484	-0.303186967916232	-0.179763466678473	0.64058282537532	1.5888171261088	0.778472345831277	0.183948908725792	2.13479898193268	2.14324170637778	-0.903994407722951
AATTTCCAGACAACTA-1	-13.4051079290002	0.0956632489317143	-0.570502117653135	-4.75173109426207	-3.74351234356046	-5.89371210270143	-6.37998642938793	-3.51643775115982	0.284723068399049	2.64371389290478	1.72328673793687	-3.49676234926332	-1.01665758921887	2.26789252577092	-0.928340601594928	0.72310243205127	-2.57466766304986	-1.13760133628795	1.06591593615341	0.893298346038974	3.81044134426217	-0.671277109871639	-1.11073520754607	-1.47470916651289	1.00331241513793	0.571995676114396	0.47597439791349	-2.89567130034938	0.984054020594366	-1.76238374326638	-0.308227509803797	2.93041895441199	-0.00111777339463538	0.678153541817725	3.39724578606464	-2.18859205789742	0.255445703371079	0.554064823137404	0.695716348496975	-1.53029294854534	0.251148989711856	1.22095608695971	-0.755422865664143	-0.408922646425931	-0.722906859215388	1.04805595749009	-0.728373225985664	-0.483167115714235	1.42628886886156
AATTTCCAGTCGAAAT-1	5.78991129584619	-7.5640921839393	9.21226341664346	4.51796925761486	2.74500187710755	-2.20702929755892	9.68894824905881	-6.11632526740439	-2.42926698340626	2.97236786320524	3.72982435382848	4.69961104777434	-1.11852169969884	0.385453176454654	-2.23657257147723	-3.11367815816264	-5.77025872977514	-7.04863027704159	0.728420921925712	3.63407713153757	-0.312001198910898	-0.6710660943817	1.75936180839551	1.89288726946275	1.94720457322446	-1.95079515229506	-1.58937292959694	-3.59489228450453	4.97573514519032	-1.93370202617486	-1.37816551488133	-3.58023069054242	-0.804948942151534	2.55661284811596	-2.39314453990199	0.861962484880959	1.41860630182461	-0.166836880027656	-2.04481819188206	1.16047973690088	0.959036661108415	1.44262344935082	0.13620694400666	-2.80329716761293	1.15353367394159	1.62612886867793	-1.43766521277075	-0.229121850614698	-1.06206301272892
AATTTCCCATCGCTAA-1	-1.92673146812173	-1.163367815449	0.741073597189004	-1.61151682681168	-7.40946193144069	-1.07149999832378	-0.990147767129073	-0.347776788275462	0.414251228492675	0.649985563936399	-2.63720971473833	0.31685710777071	2.50809113035586	1.02895022521547	4.28066792893161	-1.92476858175053	1.59101396204115	-1.85340758053402	1.1499595703329	2.27126991969355	1.56295365184932	0.0542218373465204	-5.35899178694325	2.26082275205647	2.41070879141572	-1.87943827139147	-0.0247141814488741	1.69064914220741	-2.69249734545557	0.207282960696103	-1.49999188899903	-1.35889150952922	0.334406220851117	-1.29430333937868	-1.02953388296417	-1.05822969805286	1.01899280427287	2.4841351284591	0.898640749636178	-0.578430586261694	1.49810929129935	1.06077924179717	0.133549423865931	1.0428257719122	-1.74515893060574	-0.158436562970307	1.5115814335164	0.313204097666284	2.28049270027012
AATTTCCTCAGCGCAC-1	8.43296302543171	2.04214443824704	-9.28577765087212	1.27425560071991	-6.98620193132079	-8.94471768429494	8.84448343633956	0.322058646786305	-1.35893409503403	-1.0294266799446	2.20839983352777	-0.156828559375729	-1.29433651945558	0.0518030981054805	-4.10272584180655	4.22762870167708	0.717705285739655	-0.261634110480856	-3.08547006316609	2.99953931533345	3.89515423925036	-0.566518037149986	1.88463435183111	-1.27727152301678	2.80960325319927	-1.71161768363692	2.39360284654557	-0.195244489437996	-0.977272842147093	1.47055006276213	-0.710428971755792	0.158147287820328	0.286225179626634	2.29201215938469	-3.4922447424737	1.4242925532947	-4.41599677830547	-3.12375299187166	-0.52535751309279	-0.491465646017607	-2.14618060299037	-1.03645989981846	-2.33976462138183	0.719501482544643	-0.871641306290122	2.15982278781859	0.112934037383401	0.92467816177678	2.66955133906473
AATTTCCTCCGCTGTT-1	11.8429130738274	-8.49161682838881	2.63513083185893	4.29639421409381	7.18268860719849	-5.02046728392972	7.09396074366882	2.62681892447309	2.54763767900984	5.22128010645344	-3.87001630853993	5.57161817680683	0.705851191468414	-2.39669708154083	1.90859225156109	-2.16342538569891	-0.874753186934685	0.61353792155482	-3.45959832938008	-0.250804294511921	-0.0774251608107415	1.69191356308144	-0.278116668299639	-0.193685363623468	0.0192123381312024	1.55266530103893	-0.749240636296589	-1.82102863684017	-1.85063567361596	1.21666520609843	0.542204786817076	-3.39490593204884	-2.10792780577356	-1.20727365188445	-1.77129092668419	-1.36258996585182	1.2983139294071	1.24564748018551	-0.500667251826777	0.314944744913715	2.71528870720754	0.339506669284583	-1.54917150864888	-0.887136879155709	0.322990537156283	-1.09593583691615	3.47574288657862	0.448191033403868	1.60597682826903
ACAAAGAAGGTCCAGA-1	0.827290590329238	-4.62043506107852	-0.881420133886555	2.14389609107654	3.93838886907406	-4.13643966452744	2.21941689106109	-1.5040480283371	-1.77118272229483	2.09457643478372	1.22516591880703	2.2620718406311	-2.04849872773204	-4.55572174238471	4.61696480845402	-1.49933709673165	-0.0888690744674446	-3.41958830875976	-2.76544419565908	-0.138958225113342	-0.304892304769026	-2.07677546395385	1.41303425529025	-1.30034976863995	-0.491601260858136	-2.89765560455691	0.962871459338875	1.02692022540982	0.630325564228556	2.23302462903662	2.19338468795076	-0.452532860424394	0.994624256613765	-0.85048840945441	-1.73019058853665	-1.27382712710631	-0.916155258863095	-0.669922125697296	-1.14260150267139	0.316630779604178	-4.83379348988579	-0.906619763095501	0.564154690360379	0.215526725119009	-0.94947454559591	-1.65476417636045	1.80965095977974	0.545443278304483	0.0274642944154467
ACAAAGAAGTGCCAGA-1	1.3401358172058	7.91718399499678	4.89779317955793	-3.4097752370307	3.63953586682587	-2.31601360431878	-5.38428838309014	2.29540175324654	7.5333204609492	2.30961646719304	-0.238384360939087	0.266425076922411	-2.28824057845691	-1.26304645925242	-0.511998087783647	0.801877069160617	0.743566675688032	0.925785342988152	0.329652200852638	2.39061426628224	-0.602589561960314	0.953700888265767	-1.90585129423861	-0.577156141410304	-4.0592639731914	1.84667286192659	0.0364801190215773	-0.131875277149466	-2.43584510039306	0.124048297572017	1.30392583470737	-1.00300456786138	0.103420021359195	1.86614951359788	0.0840608271127507	0.871972919034055	-0.466260002240394	0.102918492508312	0.0249528071704921	1.16052321919472	0.586374804994121	0.0742007073081267	-3.0128025611955	-0.195107140848336	-0.0880354094640333	-0.0292352742169098	0.412387297928044	-1.67661965512457	0.0814996694071869
ACAAAGACAAAGGCAC-1	1.63612758805976	6.4425109441996	-4.78221662344077	-4.44154361524511	8.09654218451754	0.900467086200793	-5.39291016107004	2.14610197182652	1.89654354586962	1.73233742615051	-0.259563221950559	0.280579321369058	3.07314515343161	-1.6248841106349	0.191427072709449	1.02963595375684	0.803015512351443	-4.03351893901753	0.298604088998926	-0.679791226754452	0.421178641072642	-1.0095814289707	2.44912844810956	-0.304476797071105	3.06248494008486	-0.608112406083133	0.609578576760081	-0.125436613018512	1.37093110161965	0.0601389486983538	-2.41192619225018	1.83330790948509	0.791106903862046	-0.633676126392602	-3.85202456527397	1.0818570244632	-0.787318296026707	-1.10891982491836	-1.97977435350613	-0.208402707264262	1.77445344181977	0.802198827014346	-2.26449245973362	-2.80673585530809	0.296693891207903	2.29042003920119	1.15999062582127	1.15976820643989	-0.766135902217407
ACAAAGAGTGGGTTGA-1	-12.1491005274748	-6.63441946772731	0.679978606188098	-6.37282092163806	-0.377170391854508	-1.59574029309253	-1.40822081167762	-2.06443817344138	0.738043171792419	1.46945285286232	3.38678945211666	1.7376831924216	0.599071710425334	1.99634875525208	0.353973610817873	1.93816387793571	-3.71610636536744	2.03892724995849	-0.82143207100857	1.17609209661188	1.67939354281144	-1.21885797297585	0.938288819804727	-1.00436397061746	2.69838471793859	-0.233632828583763	2.04197645328648	-1.46699714469291	0.499729232314001	-3.26086638949661	0.544352574105498	0.496657884494072	1.33313057625421	2.63038798653638	-2.17940846896925	-1.76969034383896	0.979847313350426	1.07850050562905	-1.15256047323311	-1.59290331495987	-0.217745063282654	0.401264951328374	-1.23596088059444	-0.951979780882574	2.1714361543983	1.01233948558005	-0.73940676696987	-0.278016706911127	1.42983269748498
ACAAAGATCATCTACT-1	7.83594116573015	-2.28116604798121	-1.74910133734942	-7.98069568754022	-11.2764872676311	5.28047465440332	-0.980650526634088	-10.7481391555196	-2.24917913994466	0.557801437458086	-0.978885384771349	-0.680502102088986	1.38428472031976	4.32825101190928	3.44189298544794	1.04760668560408	1.50186734229014	-3.59467292874123	-0.496172920436347	-1.39447592833806	1.50481781998003	-3.53299813297284	-1.24536490003631	-1.52824230261805	0.746419314788827	1.72112643986383	1.15628098855753	4.42220259111828	-1.807814513925	-1.45012642235358	0.401782194301931	0.67326631666596	1.63603724076168	-0.171022179768659	0.298950348948516	-2.27000075785901	0.901369725321512	0.671341364896436	-1.32242201486589	0.373309037583044	-0.862118367425692	0.561063269266125	2.48445041549726	-0.540268567563986	2.54171873933848	-0.359623382180851	-3.81545491162455	1.25173501232075	-1.41189756327957
ACAAAGATCGGCACTG-1	-16.0765817558083	2.69024249763302	-2.08779237177893	-2.21830109505258	-0.596267692459407	-6.89011655687155	-1.15598665108184	-6.21755018069424	4.40832342471213	0.862520495251354	-2.87242598315524	-2.38701590047255	2.36299017706655	0.62893066773326	-1.43421532790024	0.784414676853359	-1.88705365165558	-1.49020306238672	-2.37481148375399	-0.442084650798222	-2.10996791100553	-2.01657207364619	-1.73945289624914	-0.068700654293613	0.781780193892796	-1.317943878561	1.79844309076943	0.564687670564812	-0.274596540574472	-0.0478222789489008	-1.72372283031448	-1.77929460944053	-0.592319860578257	-0.187213935520487	2.57034586467378	2.0566446898465	1.37692577218164	-0.314283795272271	2.31980697753865	-0.511519039432235	0.423424378498899	-1.00102366355935	-1.97874616598005	-1.02955536934372	0.730953794467945	1.98921223656624	-1.02626268377821	1.44184483863981	-3.21591140636219
ACAAAGATCTTAGCTT-1	-9.32943561372633	-0.47812944079702	-4.5079024252431	-0.473428844325066	3.0230540057432	-6.13877030001924	-7.93898782711216	0.546969323345826	3.67624273147644	1.22993462368605	2.46304830964326	-2.2306238875457	-4.61328912841905	0.060060862595615	2.36755672264677	-1.07566635625429	2.75900646946336	0.26579885873821	3.85716880400256	1.03659510500381	2.68241794384491	-0.368956142761374	2.16933667559531	0.245651079642912	1.77006807811822	3.71073441446486	1.09963724248049	0.343681049874478	1.4669676573068	1.29872284198735	-1.50370668889989	1.91154268544696	0.00720743327822421	-2.05817896070499	2.46790292271286	-0.150164063455437	-2.05629816663562	1.41531065689008	-0.413971538863833	-0.40062104035204	-1.75815826355907	-3.2289530052518	0.0898769453245646	-1.18733825455012	-1.42960739598825	0.557721771250627	0.562095340782433	2.13336756325344	-0.0898845703115183
ACAACCAAGAGTCAGC-1	-1.68366311572268	0.151276618808444	-2.55260594540582	6.40265101804875	3.18679927502728	-4.94509413019773	-0.371520545178165	2.6546047977221	-0.757895311338813	-0.69364216717837	3.33257538043046	-1.17735741515782	-5.39349148781024	-0.444076478041756	2.23810174510735	-1.33192952945171	-1.9730238463494	0.939764491172818	-0.131984112703349	0.236390818637144	-0.574302826037595	-0.596600326400166	-0.704733129582071	-2.0513639874742	3.15495900251217	0.756692362024109	0.279087372735136	-0.412779158636723	-3.15110233145338	2.3007497114871	0.888064524056849	-1.17204494262102	-2.08124903249634	0.539842028863764	-0.450015369749002	-0.799128094533123	1.70805396348151	-0.978053741478086	0.509136103731554	-0.807887474702364	-0.332997288792331	1.47852655890381	1.43614258550861	-1.87622763848999	1.64416690840942	-0.102887911283432	0.252446939551146	0.825609445744597	-1.01879023710568
ACAACCAAGAGTGTGC-1	-4.37346993625826	-3.81563781353879	-2.47116335810128	-0.405121498212191	-1.12612286350159	-7.60098186897709	-1.69521556911086	-6.04599641354517	0.754759693976197	-3.13728371723673	-3.30033542747487	-3.38427757104005	-6.11831871416589	0.323105921706215	0.032297196208122	1.4538345935996	0.184586433999476	-0.161650305734362	2.31454410767221	1.051242049568	-0.266451499018048	4.09038611753355	1.00227084390175	1.03863325639489	0.864117764070046	-1.2200602195117	0.0352825524225627	0.126024650767042	3.89807004923389	-1.19520736316697	0.666757490690395	1.04085582846782	2.99394567408907	0.639039992381728	1.29874027314364	-1.11701930231898	-0.877342599591425	0.414387469964174	-0.742422982755248	-1.05003485084963	-1.51625358691321	-2.11354651181432	-0.638846385707245	2.71713868612486	1.87556589997468	-1.13566590365919	1.08152316353956	0.0116981357319461	0.554546347314541
ACAACCAAGATGAATC-1	20.1432499185243	2.00652041689652	-22.1021699222637	-1.08759954644581	-8.84589306247792	1.16786890227486	-3.23761786651527	-0.920647040206671	-4.87258429419558	1.13514392402869	1.15703466789399	-1.26854735285824	4.78733360736188	-1.77051754557221	-2.44625372566468	-0.366822610843345	-4.01456928628713	-0.791858134961183	0.0382229887965896	-0.696399692548781	1.5653892861638	-0.303542342481267	-1.14797291950741	-3.14370721458593	-3.0228347645244	-3.73674236436305	-2.33780151451557	-4.97877979945144	7.78982499002471	6.34152388133289	1.71538016289461	-1.97987458469995	0.609898341850916	2.75146157354688	3.51512223008528	5.57012200151554	-1.64116062649649	-3.9452769333014	-2.81406082943108	-1.60079285687699	-1.85636793824767	5.78281719318792	3.44709208386461	0.609685622176081	7.12747970532378	-1.42011672775103	-0.817455117849407	-0.508258268089726	2.42220627976438
ACAACCAAGCTAAATG-1	0.303398197178255	-0.171196855917787	4.39707080297032	-3.75687515466328	-5.4395750863976	5.12400354596293	-1.15804413780633	3.49345807385656	1.04649167930861	0.152369747608899	7.95154558732548	4.07619054171793	0.239715905896189	2.27465065745914	-2.38251708117525	0.299733877447233	0.544021957216456	0.0484999623690362	1.19539006579854	2.7516841446883	1.88353307018368	-1.63005619870165	0.699863865185438	-1.16092523969238	-0.553498201814937	-2.40136125110901	0.845982191772575	0.742775647286454	-0.095230357932967	1.24243165577585	-1.61199656445919	-0.454745469224406	-0.542285979645261	-1.76210076717245	0.421244949581867	-0.73522534186833	0.975799703686239	0.957946617860013	1.41228409109704	0.571003986711305	-0.473269015668247	1.74990769717549	-0.220712746935271	-1.38735552733415	-1.06342257081231	-0.144434464573234	0.748171240300871	-1.94532213758271	0.125475731761668
ACAACCAGTACAGTTC-1	7.86365276378129	7.1970160316075	15.6504451273335	5.4318949061063	-4.2085148971236	1.37703531800992	-0.180985192852813	-0.572181392840121	-2.42585757405532	-0.500727272481813	-1.18951124594209	-2.85228588666129	-0.092802776977296	3.86453891999586	6.04283540790161	-2.19060821684828	-1.50205447999983	1.33533900477779	-0.679498642155888	-0.656654696160787	-0.498289291286644	1.53397954005702	-0.372780799626458	1.96776370159401	-3.1803206169061	1.86896955687446	1.16335081598361	-1.46120284909527	-0.580782985058548	1.59905724246066	0.700693583319366	-3.26725041833494	-0.2794963564463	1.3041188168792	1.58002584004939	0.143859209676778	-2.40094463667215	0.773854925351284	-0.150336596397146	-0.226873093030951	0.826032168779063	-1.22814287853642	-0.932363384265136	1.1970651948986	0.127862991132794	0.291508324931446	0.347053669738681	0.411109910529402	2.63478781042928
ACAACCAGTAGATGTA-1	-1.86740710989098	3.83019291461603	10.401425838138	-2.54385687646662	-3.81229713843129	1.17398896557275	-0.95089291720648	9.32508095592822	1.03131806757445	3.89850010095633	0.977814322230044	-4.28555847006086	4.96427766810006	-3.53300225226672	2.861086193775	1.06883747425388	0.955327860455746	0.669144611199695	0.639850765207691	-2.75260802455412	-2.18786611834049	-0.350954230575245	1.10113067323848	0.970007502707408	1.28687249399511	-0.995724944961575	1.29396085441062	-2.36164088277965	3.24877297605701	2.48131115018635	0.698308913908254	1.74550267187853	0.842849807618813	-2.62016203760633	-0.459286615849105	2.8542923021209	2.8010993477368	0.584220766192227	-1.62465475374088	-1.94873767578082	-0.02974385669796	0.173430445083439	-0.982252664370993	-0.173136307272034	0.583439766431875	2.02614162673305	-1.5975788207915	0.481956204035765	0.530046407427458
ACAACCAGTCACCTTC-1	3.75502539254482	-0.869494386656913	2.77125723661958	6.71237812071671	4.83851001300022	3.15071047288062	8.86889876634825	-0.425267188092651	11.802886964481	-2.42437001099726	-3.23625595228878	-4.9168499525974	-4.27258384945836	-0.843075625847789	-3.05318392452098	-0.677458803856478	-2.59559315239443	2.47869922734963	4.11662607594668	0.323590798412974	1.17862764001362	1.42333558122415	2.71055931625614	-0.31641238294385	1.53460369603273	-1.08164145553557	-3.28250067074006	-0.834747245624519	-0.896588498386866	2.7188308409909	1.02286742139412	1.31216747811367	0.609744614315682	-1.27038490761433	0.7422285168932	-1.64851720936834	-1.41396108487579	-2.55692948504548	1.21924202147418	1.60517504746804	-0.553970044767839	2.69517313807786	1.39091474389133	0.794295322213213	3.26636209780029	-0.00147070174542167	-0.904414332303314	0.612893665614879	0.0434530025351429
ACAACCAGTGAGATAT-1	-10.7274063530476	1.14290259440602	-6.90921585834945	6.41911988721944	-0.196780868351685	4.62866603055444	7.58778418486223	-0.747970062320363	5.24467647753908	-0.0966751029525171	3.86438901231828	1.69888595694171	-0.527020860393016	2.47835141883199	-2.82523424371805	4.36834933015578	-0.423290195069668	-0.343556279698543	0.783241477809248	-0.264598632421586	-1.46932193175775	1.2917234838168	-1.10566521958269	-0.299487345473486	1.79315707567874	-0.196707901513156	4.59299280914718	0.181249675191193	-1.74566259256717	2.32095089948035	2.17210966879709	-0.786739567081037	0.360981495260906	-0.561558899044082	-1.95361755268718	-0.196265080833279	-3.00125992601266	0.312533259996783	-2.11338460034662	-0.47230908286763	-0.398858714785346	0.333167687777535	0.13324324105434	1.69412676111209	2.05654257091855	-0.715412671416199	1.02440119121104	2.87585676892457	1.46095719045539
ACAACCAGTTAATGAG-1	-6.38285021681972	3.00221384648548	5.23287984673959	1.97639272368757	6.55521055532953	-2.68851902317149	3.8462142450015	-1.66045472946227	-2.01311058424993	0.743560753653797	0.329985193814216	5.0308902453348	-0.0247075395087472	0.627169869327284	1.56032968483209	-4.18820577282913	-0.240994991314075	0.941416813523122	-0.467232629720801	-4.01933839205286	0.172372016206515	1.91910079369129	0.39364119596747	2.00391931365689	-1.84710071261198	-1.52391088278293	-1.09298420036091	-0.675939678967413	0.908474605553327	-2.03223280931549	-0.806348870983576	-1.26721482285888	-0.261315256162913	1.03121179172846	0.0789392300846657	-0.715285428077195	0.350530202052451	-0.95266174437618	-0.495201977926034	-0.134624761579459	-0.890595827177722	2.86977118614123	1.26574509349489	-1.84990199549719	0.344420297235002	1.42120724682965	-0.928592446905277	0.220337143350691	1.3823631082127
ACAACCATCGACACCG-1	5.53619988326636	-11.605692888658	7.56550970573199	2.99272068732982	4.56662069666974	4.77519420017681	2.42469146804881	-0.0390474869720753	-4.03748232708116	-3.19099750062775	6.02534177112714	-0.0203926631052959	-0.787679265933561	-0.937885497774408	2.07814648488386	3.24447363143931	1.28282998080936	3.70156743952509	0.401729988831449	4.27929808765508	0.409965348655904	-1.11741501741794	-0.0901314599856795	0.0350808090640674	-2.31870889420632	0.339248680174031	-2.85143453214533	1.03171992803763	0.747252825057699	2.14006803462226	-0.456809854055096	-2.48860593904632	3.68185960855448	0.454393488427884	0.912339249808501	1.09410627012148	-1.02866968405578	-0.265931315592427	-1.49284814797346	-2.72696475292435	0.672699148790212	-0.8054171962292	1.40557745845627	-0.0940043055284605	1.95090851194572	2.51787039748918	-0.0433961952232051	-1.05557095258157	-1.64009029174656
ACAACCATCTGAACGT-1	1.12695070962231	-5.63755961415828	5.55154932715311	1.27283503470194	-0.461674663150663	2.82947076839208	0.620666854225781	1.96031881627032	-1.17254715152256	1.33490396659223	1.3282616361166	1.93615786057959	1.95773021662368	-1.55170983882283	-3.30109438708974	-1.43548688976018	1.63293799588887	-3.0139238523179	-1.58201397512078	3.30555014990139	0.0464402502490755	-0.289787606078813	1.31778212680603	-0.869177664961314	5.50645060786183	-0.946293971079288	0.323734282592247	0.739543711980439	-0.0155677184203962	0.33169731605098	0.717527658543577	1.01446562781476	-1.43859510880484	0.470515418887049	0.407183970904967	0.497063677429325	-0.938949462008286	-0.837814124309955	-0.610951928298582	-0.364820913708062	2.47093427370111	1.68198352470974	-0.889331705749224	-2.85824482574838	2.47701333149085	-0.402256442017843	-0.946735869877869	0.482545659187995	0.206917461260832
ACAAGCTAGAGGTGCT-1	0.0393024864244015	-4.75109894694537	10.3753629814367	-4.94024892138566	0.847674163449125	-0.782483536195195	-1.75208246071658	0.891168337902316	-4.80173363028467	-3.20459419626145	-0.610639009660038	3.63586263546591	-0.429131535153874	3.23930670487578	-3.13547635299804	-0.57448609037077	-1.21118216269514	5.50173042356885	-0.0952118871132089	1.7805255201995	2.23024368489745	1.66101187053626	-1.58054145577079	-0.628701886812716	-4.44032904494799	0.0698188409607101	-0.225253706206347	-3.02247202273222	-0.0486508575671953	-0.790595316247795	0.567428290680406	2.98101354847368	-1.34473005843575	-0.0983024733441684	0.835887909935367	1.76094557143201	-0.998298907408491	-1.85480015099354	2.78125767599205	0.534269339100676	0.712998137306455	1.75331738734774	0.80774184813281	0.160270184826018	0.557260729257065	-0.539286113358303	-1.18820406055664	1.12981356062034	0.342881241555495
ACAAGCTAGTGCTACT-1	-12.581998728732	4.54547998923647	1.98758759995699	0.374989951335503	-2.8195174409587	-1.14927389233577	1.72012626487874	2.96680834570927	1.79262351769176	-0.571143948639177	2.29874687381667	-0.977121323590028	-2.46214677177179	-0.7815949703167	2.43154012412145	0.129316506943936	-1.73766181063617	2.06239363856213	-4.76928944937633	0.0404339151630391	-2.43019539263962	-0.501593882503656	0.64763759511373	-1.31153086096179	-0.315237304116743	-2.31516714186994	-0.66170253026614	-0.327918303720281	-1.59496099986157	1.16743495535039	1.82145166717969	-5.56685343860227	1.04830058112177	-0.0609712662902271	-0.580877886633859	0.103069648255042	-0.194584911052666	-1.33192531182875	-0.0949484706328127	-2.05846854635349	-2.19889498619488	-1.33259013217743	0.886515265013908	1.3989724489812	-2.87232048920111	0.469749473699117	0.693163269352754	0.664250196380452	-0.272921679900378
ACAAGCTCACTCAGAT-1	5.94755953621418	7.4200075408464	-5.7273945734612	9.30154169649283	-4.97109343430411	-0.611235887271506	-4.10400197407985	-3.36920393952406	1.23438345528256	3.83201848573896	3.13342142340774	1.69396826783603	0.5685274191555	-4.85672838763742	0.62769650642686	4.56351119693312	-0.199764259523728	2.34507398019358	-1.48029087108659	-1.13922124417484	4.2776058032928	1.86845808049875	1.78952077112981	2.18984138132192	-0.0618389044466888	-0.429341226343841	2.32030884656489	1.84959667638497	2.76312358927461	-0.0440030224031938	-2.63388970645152	-2.76553116165108	0.236061423076319	-1.35300614670914	-1.74893665655651	-3.0311001089531	0.149821491723003	1.54665955368237	-2.96073184875736	-1.41703877735304	-0.0365428790812783	-2.35970021187058	2.65977362094515	3.05920165750125	0.808690960988348	1.90933596267798	-1.04621974199801	-0.460785417170804	-1.75963055087997
ACAAGCTCATAAGCAA-1	8.9727533428216	-3.83587537919848	5.39277364580432	-2.94819810795195	0.0684397716767514	-4.20571897285048	3.29196168489343	10.1335573921627	-3.11505168722	-2.57038339405141	-3.83320665307639	1.05506176053674	0.506472218176194	3.9556305991305	-6.79969553774521	0.22814017614009	0.662477597080594	1.78635112505551	-0.295740544606548	-2.15334318462381	1.98643934013838	-0.566389161479242	1.13041403562463	1.25464026063346	-0.985887219355583	1.52497060834078	1.23359250089854	-2.45943114896029	-0.176187462187859	0.417130674805807	-1.36678868949293	4.41554883420593	-1.00320517818917	0.195450965691999	1.07301602840844	1.91786551881678	1.9044129445159	-1.58585453385483	0.151165499901504	1.19664552003499	-2.30067352513655	-0.130011216204164	1.43876481575182	1.33722471234918	-1.79137308564767	-0.27857100266202	1.01086891402491	-2.621894670197	0.0609086678261052
ACAAGCTGTAGAGTTA-1	-14.9176228262272	2.17394917936194	2.47808700125099	2.35693227402557	-1.57434282103107	-0.695455717737191	-5.20251175894966	-3.61282144655936	-2.47843016236285	2.05168583000399	1.45387111009829	0.97561548298141	-1.62196416115171	-0.161261420942494	-0.470715433392907	-0.265539767334361	-0.863938890652644	0.788504142083223	1.1183811162808	0.969734735771195	1.35634052811379	-1.30702362226294	-1.05208714481446	-2.32250739305694	0.591818721158449	2.65457149998479	-0.319169800335525	-1.79664690825491	-1.41630848640186	-1.77790022772113	0.675412822146573	0.357601860597288	-1.06297472120183	1.33214119500664	2.22674763939555	1.71914579922192	-1.67888482747762	-0.882940658872195	-1.18361629970408	-0.382494125664817	0.605682028493289	0.141665424084411	-0.0926271644570647	0.745796659837743	0.801972559390828	1.95918081615224	-1.33552151794737	0.175960286810246	-1.02447643580339
ACAAGCTGTATAGGGC-1	0.344321770438655	-4.25503700148523	5.82961111733028	-5.51072359278041	-0.647341733075818	-0.441665155916041	-2.67392070403559	-3.34760568671094	1.88553915961944	2.23132498034753	-2.92578539570292	-3.62917716461638	-1.74272967600589	-1.57010325174076	-5.0424690707363	2.07687110208513	-4.6296270838781	0.629654304818955	-2.29528350994757	0.937966186753736	2.41655760893422	0.928118547000496	2.21975573257027	0.20517421430032	2.41063153100307	-3.41304335568224	-0.580853273857441	1.36576863188638	2.2207561325613	-0.762044793324383	-0.379315352534964	1.91952654642833	1.65114972636905	0.774107019423675	-2.16003006032224	1.1346507973771	0.81295188281916	-2.36603223168738	0.495584935188624	0.982508965045568	-0.921752574111759	-1.29686447300399	1.78985447072785	-0.946284007481962	-0.572908003189871	1.82407636218364	0.566090641376204	1.61840230996615	-2.29198919968708
ACAAGCTGTGCAAGAC-1	-3.19603390277406	-0.000699797940875564	-0.834478248494748	2.80523094999004	0.460519208479155	-4.89711332236367	8.03282013004523	1.66892196407505	-4.51106117857904	-1.04388480190444	-3.58551010055049	1.36604112771659	-2.89216272202867	-0.0667924949984612	-1.93860949882672	1.91089851494453	2.97945144087693	-1.56674048467495	-0.582759436790044	-1.45718740259873	0.0430439330667881	0.0515615507434758	3.50520184314674	0.71003862920677	3.24851501890095	0.454601395617613	-0.500299533830607	1.76748329281999	-3.37797860945403	1.30746078489028	1.66174525886698	-1.86784268689752	-0.516382542339031	-0.0213787641172491	1.22547528929818	0.315247918213116	-0.982408565768997	-1.11424524971585	0.00562274111767442	2.18290416712426	0.549238897595139	-0.0665499080594677	0.773704106888341	-2.79530151274917	0.542856810617629	1.35462079110972	0.747605443243322	0.108382764961176	0.172957047771041
ACAAGCTGTTCTTAGG-1	-9.35764063520585	-3.71130413614351	2.75622784680049	1.14389151780504	-0.941592311577442	-2.52659448974884	1.18368438582612	-0.18004531448414	-3.15696764899209	-2.75279378895969	0.200035004873679	1.03969575320119	-3.828030224044	0.904193715570182	0.453004821721003	-1.59195933816689	0.685182770482731	-2.10340949249254	0.8418430179457	1.01017543269586	1.8358687314938	1.45935499901576	1.0420088396529	-0.154377736197757	1.70905340199	-1.04962859308762	-1.84801345201876	-1.26823512550865	1.90934436721692	0.879327985960472	-2.86766904645587	2.43667179762232	2.23055265524682	1.24054270186137	-1.52256755852599	0.428628172067543	0.188957645773618	-1.25722845228751	-0.62163408340271	1.01517338520648	1.75483717407213	1.30405033226843	-1.15152379301219	-2.1859911877408	-2.00166747139336	1.37599538599356	0.29809473443435	-0.915263367448873	0.614033413220193
ACAAGCTTCCCGATCT-1	-8.16949440469007	-3.65404052781084	-1.81380951906946	0.132536292225228	0.208578304262989	5.54971955362209	7.05770397803422	3.96610139200777	9.20358163198675	2.85105165850584	0.0124069531984606	-3.59590385279572	-2.74814059695459	-2.84458832301179	-0.570364340188186	0.0743819117032465	-0.390339209899759	3.23309812048154	-2.06693407631794	2.40859995691097	0.989854089956639	-0.109541396565516	-1.11430466620092	-1.93654195016161	0.0110650684498189	-0.726725713327531	2.13915316429381	-0.466500596559913	0.470107709839241	0.556161466001363	1.97597543070868	0.426300014867599	1.07177453761581	-2.01385359306374	-0.544647881419701	0.678544860647772	-2.19659909858985	1.23112615209134	2.99467599905661	-0.502936927066411	0.805212472377478	-1.47626456478567	-0.64784907946933	0.564371865548762	0.445765525924529	-1.45745910587429	-1.35189885691599	1.69174375801271	0.63432750848459
ACAAGCTTCCGAACGC-1	12.8978590999282	-2.05573874010184	-0.134382783008908	1.72477700963099	2.54514163055773	-1.60875378297432	1.30114933775584	1.23414485411751	0.399726619758473	1.69206193414926	2.89129784127633	1.63874403892053	0.428368008364556	0.990413581037306	-5.48548579791794	1.9216188366355	-0.0049102486527698	0.47621203033728	0.527371425104322	-1.29015400195711	-1.6491099323341	-2.79747668651439	0.424309115166539	0.0171741276866061	0.236676163137908	-0.629547014233128	1.41761914511121	1.87468166968415	-1.09358921573123	3.55815707874144	4.35582314789445	-2.11800468851168	-0.856023804694094	-0.38197379092108	-3.5265964734545	0.0253271277532419	5.25245482325962	0.102376233693754	1.08430918716498	-1.95744962056049	-0.418551617582256	0.917466619136144	-1.17040738628566	2.54717760515322	-1.88525475652131	1.17991398877373	1.53810974014516	-2.77704555586722	1.57980463887431
ACAAGCTTCTATCGCC-1	5.32812597225457	0.303621193666976	-7.52167061620314	0.639818498564689	-1.71478165006079	-1.48697006517443	5.31156509319007	4.71707216822543	-0.242306717858431	-1.52484083587603	5.56981257331669	-1.91537811883294	3.26068495812898	-5.24391717754432	-1.14610104468737	0.923505406535268	1.5187551581446	0.70560050937461	3.18713280479679	-3.65088953452087	5.51341694029523	1.79726879965074	1.64051556209544	2.00566236934998	-0.588317434664021	1.57464538137792	1.2534479217334	-1.35866024215301	1.15157968284032	-2.44858246246349	-0.445398182936472	2.94695414869613	0.0527196806893922	3.09772014084435	2.62051694704624	1.62882156372531	1.73927013832926	-1.77619228732277	0.487841878893854	2.34035819941189	2.16295425117707	1.36383021368425	1.8396365034672	1.04414816627233	-1.6536319640035	1.63875758725115	-2.69574508926761	-2.51831202178607	-0.318592634324626
ACACAGTAGATGCTTC-1	-8.1835160892004	6.57356069333241	8.52030492389657	0.200128615937171	-2.1699269966448	-3.84916331091478	-0.723558121587556	2.78956925688691	-0.159193387003067	-0.451605648750651	1.71504865728577	-2.99489860398477	-2.88920569774151	0.829966951104358	-0.00721633339327502	-1.20221571252076	-0.137582782826519	0.418960389654292	-0.315739855989258	-2.07201936375152	-0.42530996889992	0.627428540886155	0.33358827272129	0.3036146037022	0.984592490834545	0.128175773948053	1.90082535239732	-0.90843757158164	1.3935952420623	-1.11673239568282	0.678400891738155	-0.480914908255073	-1.14219066529468	1.54273054835624	-0.252159952721161	0.90594510968653	-1.22384964015904	1.53196374949474	0.203170849286134	1.35260714230824	-1.33761918127967	1.91795027108861	2.24563066388342	-0.360077790413111	-0.787890860502436	0.658896410035148	0.743644662063445	-0.265936745000041	0.503727840002656
ACACAGTCAGAGGTTG-1	-4.8904045732703	-5.2341391718109	3.20677272907286	0.320446522243428	4.87813263019756	-6.87761493833285	-4.50064907754139	-2.88199926736387	2.85502557236063	2.06376065666491	3.26117627022485	-1.1866012967459	2.28601611616276	1.89562090220842	1.81799114433175	2.05044974447128	-2.87416900018702	1.13902719416253	-1.13964829223644	-2.00443617215523	-0.172834403335028	0.32780043734072	-2.12573611617644	-0.450535444826793	2.03045341912642	-0.364364902413369	1.91154830324992	1.26815119737339	0.537421580366305	2.40988805174693	-1.50103824719943	1.28079515346617	0.150201430455368	-1.70365608570349	0.386169187545473	-0.550154515718655	-0.133226172973543	1.91723587907131	0.0374523292315306	1.66421966869756	0.361820930359046	0.756775008555057	3.61463995099886	-0.566313223479594	-1.7437468589443	-0.145307862733976	0.265687937891818	-0.333146045813835	-0.152474032351437
ACACAGTCAGGTTCAT-1	-2.12350405890518	-10.9540207920802	-0.512069727211599	-2.56580332654128	5.02542950095998	0.0391179052674902	0.00770220433261926	3.99963227080329	1.17952879518248	-0.0666558653363994	1.03054693622639	-0.450178744404055	0.59931394527302	-1.04428765861917	-0.774604541094844	-1.44739620481343	1.24593336415838	2.6516764853016	1.48186545138389	0.418819668341033	-2.79513197190379	-1.22821003742115	-0.863901635391512	1.60434702903371	-0.900944202234514	-1.93314684322657	-0.972486915423061	-0.0848923006790779	1.00838377511859	-2.2340631728799	1.5037948838409	-0.142289012233352	-0.348443261504338	1.90642895221616	-1.97316995151136	-1.8867677661905	-1.23485245974434	-1.23395593457312	-0.902148115727869	-2.31662102803793	0.878456977651561	-1.37813626662156	4.27595119315519	-0.224885444753975	2.61456060777114	-0.599041802901304	-1.1193363461983	0.568066915418485	1.54550935442621
ACACAGTGTCTGGTTA-1	0.601184017667344	-10.24324097739	1.08252489408436	4.02259673156431	6.58847224685499	-0.456302676590125	1.29558114754253	2.91237291504397	3.44876893999144	1.47721015694973	0.818462785000565	-7.13144511469527	3.89219598471102	-1.01571327968743	-5.79169605106759	3.32523713647535	0.387716515881762	1.95883281798085	-0.260708398869772	4.28825899827581	-0.754985277638995	-0.650835036250564	2.04313039062747	0.206117498009256	-0.273036402256456	1.79222858528037	0.698769327536041	3.10425492147661	-0.735195261445364	2.15111267689376	-0.0896025072099995	2.05401326794858	0.491004916395231	0.545911791326117	0.197893739747134	0.355735712613282	-1.7017037677435	0.875189697773462	-1.61464421945496	0.777742346446627	-0.82112699558606	-0.701829264665356	1.69432870988506	2.22269647695578	-1.58004919265053	-0.34054200012447	-1.51225945897551	-0.143266042589967	0.360260785841137
ACACAGTGTGAGGCAT-1	0.916749140143764	-4.58428859570729	0.0396292567799886	-8.04842742759622	-6.4728070027374	0.765189269770122	6.82063930062441	4.40832816182644	-0.366132657001409	1.60035325885375	1.78637743858156	0.941728344469735	-3.80104003412314	1.15521070684628	-0.519362882534431	2.36202585493166	2.92762983804234	-1.00215474331379	2.32009385140457	1.35075301185648	-0.592254407639026	-2.74675635110602	0.327710990737178	-2.29111105833375	-0.911833897320466	1.98904486554398	-1.42194827714915	-0.830198143334492	-0.827247015165333	-0.0196644583130546	0.552580654421547	0.444015923201631	-0.91416926452783	-2.45002116832204	-2.99810922294722	2.43746575256281	3.88719488238882	-0.432248710197126	-0.918153106025119	-0.265892344877252	-0.396885271429968	1.11862476446448	0.669100439065573	-0.235255486884155	-1.40050412928022	0.138082440717789	-1.2001409934602	-0.529162238878798	1.62543619880285
ACACAGTGTGCCTATA-1	6.92622769014484	-10.3775358614436	-6.40039944798183	-2.85099615040401	4.33436950205627	-1.64783892362847	-3.45739184213741	1.66823168112061	-1.5155761604508	-0.696447212818448	1.44193781359302	-0.234872178802117	1.37158083104974	0.818060531916513	3.18236448864017	-0.522385209809085	-3.23475084105224	-0.637623473414201	-0.327280655232225	-1.95422206549383	0.956536972353179	-0.720408678360003	-0.827997447800089	-1.74815301300661	1.53916172890083	-2.61340631679652	3.21360668902364	3.04879254220456	-0.482064760089077	-0.921045458133571	0.399805345758068	-1.98476241772882	-0.293858802784324	3.4339995209895	-1.36477614277769	0.406306178322066	0.517221431746217	1.37322655125563	-0.942981458626464	-1.64195119766458	5.54666924117464	2.21282267384681	-0.563144731040252	-1.63842111838538	-0.222217715805876	0.503997991165578	2.68566473092584	0.245057086473278	0.70787683048221
ACACAGTTCAATCGGT-1	-4.50800724761588	2.77985220217547	4.26342746099381	-6.60205656377429	0.104577400316932	-0.378642926552225	1.84007806204167	4.72233736110914	0.219631696728188	3.39489360007616	0.225474762737152	-3.99006856554553	2.83795807410777	4.50838835926657	-1.85051995311894	0.613882028895177	2.73895267136585	2.3933518806096	-1.07773190244055	0.258891569592432	-0.535988134180465	-1.03091494054711	0.742357399889988	-0.894254095004571	0.697229302472828	-3.45623911939066	1.5123613671779	0.593191943111937	1.11504481298231	2.71406321569681	1.88880429458943	-1.15714380907125	0.154974239057413	1.43740772382015	-2.95503982668843	-0.0353099947379228	-0.414606081588514	1.86702245962028	1.05113806279792	0.11900039043855	2.14428499511394	0.734420092249227	0.808817491716606	1.08061100979699	-1.38854226697786	-1.4537450226566	-2.92200291018457	0.83035720509693	0.0428644504994585
ACACCAAAGACTTAAG-1	7.55360193166201	5.93157321268633	2.08942941036382	-9.24791482272128	6.9731790473906	-0.509087034030476	-8.97536481455815	-6.08172685305948	4.32542159253106	-0.135357662306177	3.06905732825532	3.39788859386145	-1.83792911086854	-3.39079585365092	1.88861342443275	-0.488877484161532	6.07185847915639	2.93902181730789	3.43057135730395	0.874083549166808	-2.62306812475779	-0.642494086929781	2.08295504984121	0.0991683341577095	-2.66963401070526	-4.29131901133275	-0.215787955044287	0.803928385399419	-1.62758752410263	-3.31269636061236	0.134007379634022	-2.32864863602416	-1.41903086848038	-2.00560545696281	1.15741321708015	2.18260228537643	-1.94587212271065	-0.701709547351355	-1.39909380516221	-1.30794413468809	0.37730095059122	-0.515555649503278	0.11767809148803	-0.163948027497859	2.23567157007278	-1.55366767710003	0.553193987577372	0.812967967839613	-1.41959833325365
ACACCAATCGCGTGCA-1	-6.94291738574427	-2.35321284200428	-0.273971426757972	1.57999424232493	-0.245868024191254	-3.08662746592656	0.366159410367166	-1.52026367375534	-1.52507432216418	0.970554680925509	1.89161802597345	0.447902222188128	-1.04001766728259	-5.3868370673564	2.52192246367595	1.5701878965569	3.42081921122282	-2.28446279884224	-1.98232662327517	2.95618923329554	-1.64944070859853	-0.433943430132139	1.28572901733515	0.988918838566408	-1.23532629700911	-1.76817635721853	1.0648727072015	0.0524436912690492	1.02223716854512	0.386911086079346	-1.64117243656214	-4.18044181805215	0.806634956672254	-0.195650128105521	-0.751358079197101	-1.40607114650149	0.096615062353597	-1.25459746573638	-0.652042060153384	-1.22801817938992	-0.516220423092608	-0.729872939546712	0.20818463118164	2.07207060134805	-1.94293242212683	-1.64388515041312	2.17919777852359	1.62630571474743	-1.30338012284211
ACACCAATCTGAGATC-1	1.13299565687057	-6.94159386068185	1.09404972560803	0.631888087739672	0.562537394349197	-0.270148990937548	4.20242553320283	0.486947589485405	-1.3109794351228	4.57737504857449	-2.66254930096971	-1.45290675276643	-8.1399518065456	2.51859825781831	0.478242499062987	-0.797740246062844	-3.45802000606336	-5.23796345387383	-1.82252463068644	-0.298380531983987	1.70153007455109	0.900609842537516	0.709139521730245	1.68831122987572	-4.0971046650936	2.15764809196679	-1.36986976965478	-0.550058968390537	-2.34291669636175	2.22102770013763	2.71013361823453	1.31804934074216	2.63153339604527	-1.14510028167836	2.32346351753985	-2.08074918885503	-0.14982545006403	-0.624392858247688	-0.413292870006554	-0.0514129742301146	-0.902908622792858	-2.42233012741851	0.0319642236186203	-2.66722962099204	-1.49256216675863	1.94832803948692	1.12004161568023	-2.83412626856936	-1.13924136029349
ACACGCGAGCTAGATA-1	-3.91679729735972	3.2007066059184	-2.52222625501977	-3.86719024929694	7.42183994977316	-2.81702693055028	-2.09148997093475	-0.660488157515951	1.48291632576332	1.74499702241073	0.197029422699007	2.6706032594623	-3.24015303999811	2.0306892319453	2.27807948741246	-1.6088615490352	0.552033403258336	-2.2331144342592	-1.34695246405666	2.1538447973598	2.26794642724321	2.44879498157412	1.37565894535002	2.29821795721594	-0.0817335540708656	2.49025759633818	0.687386817801868	0.168791361601856	-1.60571302147979	0.910883132328592	-1.90565486456171	-2.18952137434278	-0.941207867207225	2.20622330540201	0.69189697912259	1.80747744289499	-2.10252917518509	-0.876885033757005	-0.410476622279055	1.30443679618427	-2.50855795629378	0.987412159728399	-1.53015179118687	0.325022122978126	-1.38059036630996	0.410400912900907	-1.45542578453928	-2.18383146741078	1.23963333728661
ACACGCGCAAACGGCA-1	-4.8574399145938	-4.58084014350469	-3.02767032038737	3.80180679097449	1.58327315296465	-0.843389347641804	-4.69231160444459	1.97363745988531	1.85692729554079	-2.22589648239767	-4.30838769418607	3.57263023527231	-0.377276601049244	-0.920280654885743	-0.561622778951775	4.99112500772071	-2.52473276378555	0.263786205920707	1.30716129004214	2.08152638642337	3.53691059290323	-0.0467414082423045	1.85739960353994	-0.237909447851806	-0.862572708821736	1.96103910972108	0.908079659888178	1.13032667946488	-0.0809666049984136	-0.829183388918465	-0.126275259136828	-0.556068747280402	-0.238211160003191	-1.96249351232583	0.273328388447079	-0.0395166434249533	-0.385066277773522	0.396410559091054	-0.42195516346369	1.35975795386918	0.0839248281796031	-1.09216832395838	0.377804915841453	0.379132270594274	0.767398652434235	-0.510252425567247	2.96442969372382	-1.23875144737212	0.772786946340604
ACACGCGCACAGTCAT-1	-8.9685357264763	-0.713775194163842	5.81603909739216	3.69082663632991	-0.164600949731021	-1.70537422688703	0.359864702602177	-1.06543155973455	-3.35213715555714	1.9800478764387	2.0595745173671	3.70937451512612	-0.436626057146449	-4.78432210738946	1.68117323494208	0.88522317608097	-0.351247487799929	-2.21979587690133	-2.70286749570975	2.50701417570561	-2.71626024393975	-0.543643454466954	-0.182350736851742	-2.56866401067852	1.00916082335328	-0.034618650373813	-2.77024064491906	-0.916121383014273	0.0165640444193786	1.02668922013676	0.868462959321699	0.226490638671133	0.412175533820238	-0.880736858960103	-0.0246198897385163	2.45591938698094	-2.44445545940801	-3.33421239926036	-0.36555449317883	-0.0231328910386589	2.22281750952157	0.652200044420152	-0.697550793395623	-1.30156356851991	-1.01837934285025	0.0301613667232672	0.352668590762846	-1.8942991711892	0.598651830953172
ACACGCGCAGCTGAAG-1	2.92557878116666	-13.1337992463062	1.10325320218315	-4.00491957407047	5.12464864442876	3.73394644018565	2.71839560455638	2.3008983808811	-0.530064805570929	-2.1516457245595	-0.357469828048495	4.98497007833782	-2.60554329069548	1.10623670359066	1.04347729058145	5.40544613453286	-1.21299704300954	5.10683359748254	0.568311122597213	2.87977000359301	1.63879664291849	1.97889440466923	-0.481437218438165	-1.50560896683006	-6.02859542261164	-1.90586350259561	-1.36037306558113	-0.141553033152825	2.48621676352979	-1.14370918179737	-1.22155188244565	-1.69890279152763	-0.355992978946104	0.895423177916228	-2.90812621102179	-1.51715679459446	0.66047044699531	0.336579515291908	1.84596747635807	-2.39216006760618	1.29999334547723	-2.67379978478155	1.25816363015586	-2.0155750648833	1.41760895391645	-0.909648796116355	1.35661067828765	0.944732215368311	-0.511430975532837
ACACGCGGTACGTACT-1	-4.29314366108372	6.91972581962601	-2.30841873565499	-10.9290110432742	7.28242243063922	7.12307088786321	6.14658143497628	2.06792566193842	1.20929084306904	3.07286370149671	0.493872448446835	-4.5382119014925	2.48206988453347	-4.49019999332602	1.16223947662784	1.52921829655941	1.41900156073178	-0.573396128773565	0.791713220398309	-0.497626574311476	4.50501428233903	2.56597339736641	0.552346006112595	1.33467358918807	-1.25280155870552	3.98482596256602	2.83972071845814	-1.08061601408745	1.95582014972354	-2.80244151082561	1.96415273399935	0.665406438223522	2.20200539541227	-0.0178846963453239	-0.522098430746262	-2.54376437879704	1.98259938019769	0.314009311282171	-3.10841849802307	-0.140756230151417	-1.31529728536692	-1.10977913572211	0.4313279153133	0.525045370125456	-2.89104209487312	1.36400917011799	-1.5307868288379	2.5091163796538	-0.119895695392738
ACACGCGGTATACCCA-1	-1.35806679729139	-3.95324113455718	0.523802697388743	3.3413732690973	5.33908005379737	-3.37451612254413	-1.84168862490649	-0.857661812224456	2.16494728977015	-5.71703870180077	1.12345433028618	1.46705137432324	-2.80582305606908	-2.45555096337424	-3.80546021880656	0.0442016001221856	-0.103641363031876	1.64997102339994	4.23465835975032	0.870526515195728	0.804427470382815	-0.578257558213997	3.34636018204352	2.14327980538459	-1.72375990370343	-0.94236263091505	-0.646703208056851	-0.12324544322157	2.90381385952917	-0.774885870174454	1.77221410097755	-0.230947144810028	0.134051486818017	-1.75794230541003	0.385472942087253	-0.114533804993621	-0.702163749769791	-0.643511076753468	2.54526366588468	1.71528037555216	-2.51807304350522	1.27329224936558	-0.65899768755023	-0.0745876616420624	0.575008803189874	-0.991357391469174	-1.33207467538367	-0.166127133055058	0.37586034357051
ACACGCGGTGCTTCAA-1	9.59857059642694	2.8063036663849	0.356087052974407	-0.936183597139745	2.63148097627837	-5.69672006796787	-0.227782896696735	3.64964141087387	0.0878481453089439	-1.63715735456047	2.34937146662518	-2.36966912027691	-2.64034890475456	3.86559944300333	0.744854382615354	-4.39141000032743	1.11642642045037	0.805271613936828	-0.915602704699726	-0.804502612791508	-2.14758009451038	0.169538045395004	1.77815306470402	3.51434266400324	4.74985552971411	1.60775840784929	2.34883416996269	-2.76977764943349	2.7535011388236	0.146507244137309	3.516252003857	-2.94307931544596	-3.67300079487986	2.47341274662348	-1.08157162778388	-1.87463359529895	-0.820062600556951	-4.90554976066653	-0.61681792950666	-0.454481915867129	-2.45214156089512	-0.469576468301302	-1.95470071141631	-0.927702648942278	1.79722903004689	-2.78994811129635	-1.60321593567591	-0.514053818776335	-1.81199007572192
ACACGCGTCAACGAGG-1	6.20986114654419	-1.57503943220481	1.04409139120391	0.0720076843438476	8.02135273083242	-12.0142559676653	2.75845717476972	-3.06428943269349	8.91691166986609	4.11037535956998	-0.266168490583785	2.81915745849762	2.94177434046027	-3.5794879928439	1.42831977589657	-4.06901785523721	-1.81998910664006	2.6282612346558	2.54230432868886	-3.1775656317198	-0.647261156842541	0.149649742142972	0.666812691870638	-2.90295909634285	-1.41778619417784	-0.366603717280549	-1.31394970114859	3.88211117062807	-1.23390749687554	5.28631541305197	3.27348656606693	-0.323934105939434	1.40519740752958	-2.57574260610741	2.02674992131306	2.04621384613637	1.45852753231284	4.43618644985972	2.91222518665191	2.32436248787582	1.95059789631963	-0.713498529701342	2.41369788817451	-2.55016111517098	-1.03431826900044	0.408095670107341	-2.92829305335948	-1.37652561236491	0.475600646146618
ACACGCGTCACTCGAA-1	3.44480845931752	-3.44197814979421	8.74429860883261	-1.76148013845518	1.06493990928922	4.30360682452137	-3.09855571717917	-3.82677556676394	-5.22972740053761	4.93741774508686	0.543213762767834	2.42137870722915	-0.213161711810506	-4.12669868241182	-1.89029340516048	0.50078563549136	-1.24580828446174	-0.280428460685153	-2.13262386218684	4.77941368165799	-0.995110160028401	-0.78241101614425	-1.01217963424521	1.26498469103786	-2.28208892758646	2.17814456392738	-1.86640124999542	0.337496809049461	-1.95689555244744	2.27950258089567	0.807684994589583	0.977650217315524	-0.96665054994153	0.282235155370125	0.898350648075926	-0.225572962462859	-1.78068339842982	0.0989088787700709	0.471995117172889	0.328170556043003	-2.53875358907906	0.136631641572449	-0.192683432204903	0.206034272588078	-1.13322281200592	-1.8234740843246	1.19145458050507	1.74751469227411	1.58232308042497
ACACTGACATGCCATA-1	-3.43738461238167	-4.61877345758538	-1.4973896553804	0.989337318633395	5.03704797103759	-5.88855212679405	-3.25174418442245	1.56552619154407	-1.73490890585117	0.563652848617988	6.40870869188191	-1.34668968038504	-0.843061189255799	-0.878777202107538	-3.15682845680507	-2.21825767955337	1.10872795709013	-1.52102079416726	2.19174641680049	-0.312978164766614	-1.50975718198341	-0.0536993025078789	1.15795443541658	0.0233650243856916	0.987182837655283	1.56575434215552	1.41893480848791	1.24580484731892	0.601819286573705	3.59598147652971	-0.127516957958023	0.122988220216242	-0.131734125155464	1.63558546992532	-2.92313442842126	-1.7595574036832	-0.423809569056745	-1.78321272497791	-0.522079892253459	0.049141575938769	1.1026820725034	1.86692410900374	2.09539579842795	-1.23059659852889	-0.00302488386248534	-0.283906256970667	0.0191042767997885	-0.0450546838259952	0.636844221708264
ACACTGACATGTCGTA-1	-3.12191249334109	3.39791407913302	7.50882876688128	-1.91890314639909	-4.76477556850111	2.10921008918162	3.27886455860232	2.49920828365211	4.21571029013005	0.392158552031499	-4.18126298321628	-1.66174071684986	4.58792154287794	1.40358618140989	-2.75920240018646	1.52924191753194	-4.54995652615749	0.142645996791152	1.3190895655274	-1.28344261233104	-0.911400772926831	-1.0021929844958	1.66788865633208	0.592781995005013	-0.99701363528475	-2.95329839823024	0.785906472849293	-0.647739764226433	1.91619574303258	3.32286470789812	0.551070981107644	-1.21189245104756	-2.19554052284201	0.182520686879184	2.95057253745723	0.849064876201144	-1.22417578513397	-0.925698370508716	1.64663545859789	-2.14550215263259	0.0389852933912358	-1.30379967674212	0.0028121112527211	-0.493780032785269	-3.01176218010422	2.02581285845383	-0.350446124008807	-0.112652738623179	-1.70842864545197
ACAGAAAAGTGTAGTA-1	-6.55681739838588	1.15538358710388	-2.0522554595498	3.24785716179743	2.8648451222985	-9.4695347718532	1.55523630158116	3.59721258086318	-0.73317984954061	-6.04070485776492	6.03928069210949	-1.49364143733742	-2.29264058372021	-1.27344016997965	-3.47544512023888	-0.99053917435453	0.506339057182379	-1.03260058968597	0.720973452027473	-2.47068908559386	-0.572221022871456	-0.470674480432588	2.14657135444335	1.95239905675459	0.428754069860431	0.803011292759947	-0.915306458323257	1.81425542188242	-0.757951125564402	1.55914876816604	2.91370242754249	-0.574780085074897	0.631701149740879	-0.958805240309764	0.596928780500945	-0.153418437176257	-2.14390593168341	1.49165334896749	-2.87934812756143	0.460756990854345	-0.607045785399644	1.92859449290185	-0.425198504002925	0.577544998408417	-1.70184275059749	0.028715722853988	-1.16402480364268	-1.77904619199407	-0.675515480779559
ACAGAAACAATGAGCG-1	5.56546034130667	-6.4243397051988	-1.9243913498097	-6.20411016066294	4.47586765584853	-3.64149052373769	-0.45160901565592	-3.07264549899694	3.59115909231242	-0.812695955303604	1.15535244289248	1.601996209164	0.241602847568857	-1.20582929910028	-5.90701909856091	-0.0522168845820069	-1.35164922639981	-0.389790434334415	0.361006807932738	-1.57709454559048	-0.835802496342587	0.680260581620222	-2.33575316542146	1.09228981549877	-2.61901191686765	-2.6401465166331	2.60789201603421	2.05124519676248	-1.41074222395387	-2.51587050759478	-1.37878658720591	-0.924699724909239	-2.92809722869373	-0.530180263433409	-1.36116183279323	-0.0486762144174819	0.139010697768111	0.320399109969604	0.416505721244436	0.290216376360328	3.77541062812084	0.979388855680868	-0.60871840828867	0.738851249673539	-2.8114271910383	-0.677549472903089	1.21864543439146	0.626608258908873	0.367627143030471
ACAGAAACAGAGGACT-1	-0.0218248743107544	1.13502945823306	-4.5244306056315	-3.2207482207044	7.60222123458958	-1.33780206890999	-10.6163449741004	-5.10333322028074	3.07322492566744	1.53335722190275	2.06952614817917	0.659526940117427	-1.73681794440092	-0.0561225030783053	-0.615855176545555	-0.968430381913395	1.84539567403734	1.91132661371475	3.64383365641921	0.331458289438342	-1.65327392347257	1.9190633477246	2.18917411602234	1.78812840343089	2.59166137009419	-0.406302671144469	-0.0927306298844139	-0.566818456010462	3.13881716750125	2.78601252040303	-1.17345351329409	0.0921081335439858	-0.357241461094134	-1.49481658498065	-1.09394613585373	1.79315475232499	-1.03946425310601	0.0696647942503067	-1.61695611548209	1.79588764630815	0.807872452460795	-2.52840380441384	-0.448841805282187	-1.83105072468109	-0.461273378376605	0.758293627518282	0.311231876389483	0.480579706677513	0.864525315437372
ACAGAAAGTCAGGTGA-1	-11.3336407008465	0.395240492998284	-6.92841111395805	-1.12538694348505	11.2219148794001	4.34031268044505	6.0339723956237	1.37369668791659	3.58532076395127	1.18301643372974	-0.182516496547135	-6.84534425500094	1.88757686220488	4.3294917500362	0.872143058262963	-2.94414353094116	0.507193941477843	-0.635489097414116	-0.696978103041437	-3.47573373038841	-0.092436851871421	0.678707026372295	1.53128164302524	0.372530790965222	-0.361995888282744	1.9559275151141	0.521673611532026	4.0175327269837	0.504454677255555	0.392541359430963	1.02438435858929	-1.34864772398055	2.70622417909188	2.49636095588374	-1.72594918792874	4.2201230752961	-1.93044045813505	2.0148835927602	-1.71363437490518	0.60124384941949	-2.35586491829032	0.726971426310866	0.495961036580385	-1.23179047268691	-2.00529935224186	-0.065015412852443	-1.15067806457661	2.27209634483429	0.756926722209468
ACAGAAAGTTTCGATG-1	-8.72382290472457	4.17363112989077	2.37385149821744	-0.0294945219235967	-4.27791065100252	10.1259130999564	4.65402404873453	-8.95799764944073	-1.58961717267904	5.51050252245947	2.59301864438084	-0.699549702693612	-0.819415130254335	-1.89276756755644	-1.51515888591504	-3.45427016201748	-0.887213114140473	-2.89298614549009	2.54585982684047	1.52180035161434	2.58749739010381	-3.5299475784475	-0.847538756080986	-0.117835682834666	3.15368332990773	2.45655296938565	1.57465719049151	1.28139709402779	0.996795538710889	3.12928799197306	1.34530654242998	-1.22020998968641	-1.07476846606108	1.27768346473199	-0.761785416339776	1.95414862558168	-0.512600152993824	-0.551308919003335	2.75831141999116	1.18363701284198	1.30759268807108	-1.23413277341994	0.436958212634825	-0.115827713665961	0.798653052415725	-0.540085394613584	0.269833713849521	-0.0507038927316778	-2.42955772533605
ACAGAAATCCCACAGG-1	-0.245194294499933	-0.404819782589439	4.95168682605995	2.86189436850226	-4.10924968044765	1.08647224840473	0.0703250302724578	2.91803140417319	-2.65528699076303	-0.419701094738696	-3.35373320575122	-1.46002950357591	-1.61603606405111	1.67860712880697	4.95902619633622	1.9634363547705	1.46983307565796	-1.78003690111407	-1.18605588392224	-0.778192535611266	-1.75741224320891	-2.06055069290063	-0.186312739941148	-0.918915474820843	-0.44242341187113	1.67357697258171	0.368015222882618	-2.63994339148124	1.07260313539658	-2.00720745518875	0.129272465208562	-1.82099914357907	-1.11426562154272	-0.476156982422397	0.657303825494371	1.47611010109733	-3.1672221191723	0.87582881562716	1.3918629355759	-0.549949046972307	0.38746276114963	-0.739243614626446	1.33625579195996	1.20619832394754	-0.599098327151571	-2.33078457000856	-0.729811898163711	-1.4647695788204	0.621093615014318
ACAGCCGAGGCACTCC-1	6.89147534695373	-2.19258479444531	0.767299179515367	-0.88551762633167	9.9245122225052	0.997192319910914	4.15206962241062	0.173626991563522	2.81788953726102	1.19505131992438	0.636265802015065	3.36864940123643	-1.65833611840954	3.9210536847617	0.526242863587697	-0.733005851136312	-0.214029615529165	0.52797857402705	-1.10537142705945	-0.999596502543578	-0.539738896862829	2.83538552159735	1.00677555199972	-0.937110027880461	0.443853942774155	-0.518221275740074	-1.17227659636461	-0.0840635062590488	-2.32291101328504	-2.42480893843397	1.61611831997535	-0.651674843846432	-0.817460059464507	-0.597081328429913	2.88642617261265	1.41777107731204	-0.179372804932922	2.49236175199649	1.10975203520874	1.38793233845697	1.12350877203703	1.67599970617295	1.96897338022065	-0.63222107542139	0.38925144595886	-0.0318567978576528	4.66771999399212	-1.6777759844925	1.26724169897539
ACAGCCGAGGGCCAAT-1	-2.22335149973593	-5.91504813867081	1.15636464954611	1.72033033986254	-0.271161591675103	3.55968093326489	-1.29772507197875	0.491885656359046	-1.90680396554475	-4.17798510863729	-5.10184380882729	4.25886825211525	0.7636185398523	2.84408849600498	-3.42716301584463	0.881266347223045	-0.239537809783055	-0.948236617539874	2.03710587767528	3.75310192594822	2.43104452221918	-1.72519447426763	-0.415818017243079	-0.573467209896778	-1.4749091116507	0.605120010110789	-0.475377578620259	0.145893082475976	0.192538970403555	-1.14987694962736	1.55469742979291	-1.75934579653731	1.01810851095085	-0.0873076941723073	-3.05564045003231	1.06068888785579	-1.17686369405297	-0.919750682663644	1.28425290489232	-1.2191975213812	-2.14998581933735	0.0554593665183376	-0.355537923663284	1.00416823704193	0.853784340407004	1.08008099309932	-1.27545932844147	1.49879925343006	0.891651538310763
ACAGCCGCACAAGCCC-1	13.3197460271022	-7.36034184018056	2.32722336833506	-8.83278521840411	-1.13191727082391	-4.1769356869691	0.348857333417128	-4.00642366331454	-7.30061129015696	-0.109897190776668	-6.68402994129739	-2.27142680346259	-5.37807128540679	-2.27493839359716	-0.0862433259266139	3.90339107986397	3.98674312859838	-2.96259428278779	0.853543255585253	1.23430440129201	0.937461840120738	4.51584898734751	2.52380075740412	0.520845636140473	2.24813747666756	-2.19317279563417	-0.845293411787845	2.40553031983574	0.472246503099813	-0.259654246773957	-0.637501208686398	4.63161208189599	1.52219549087924	3.65694240103091	-0.410055244115852	-0.468411755096332	-0.144469916118427	-2.24913721593758	-1.80156043610204	2.4113370414489	-0.922004871624261	1.10507528538295	1.35272991599799	-1.04029264326093	4.04421681212826	0.484597936932945	3.97590680732171	-2.25211079611976	0.133252845150022
ACAGCCGCAGCAAGAC-1	-6.16215585268419	-3.56664769336442	5.53885268627449	2.90572855696162	2.96673067232571	-2.02402674309953	-1.88078298110616	0.0807805788287665	-0.932198517410986	2.55472197531091	-0.493174026582291	2.08474178947446	2.14549055833435	-1.2414114916144	-3.70308348946457	-1.12166750633591	-2.6961594918417	-0.475830819457026	-1.36522087828034	-0.0599776262916287	-1.63145690908883	-1.21090924144229	1.37157070429429	-0.503378490143295	-1.86295072781481	-1.86208188411367	-1.58106838749582	-1.36835053579745	1.16553174637205	-1.1805558013587	-2.13026649878553	-0.0707177605615357	-0.632194052441854	1.35040737817413	0.00615085904662626	-0.189029459190896	0.970110070491862	-0.620223699051974	0.120781853117107	0.535415739396758	-0.0159981813244038	0.733835176529407	1.73625353079375	-0.869646362610377	0.454531175154139	1.63709804410419	-2.73979716582961	1.16247351011153	2.48709623221513
ACAGCCGGTAGTCGTT-1	2.74555239732706	-2.18360348984122	1.85759280278298	2.0274836450036	1.37370518535048	-5.51150198266064	-3.49856744603646	3.89484677363912	2.07095461390463	2.90179820099452	-3.16901045079865	-1.85151349680255	-0.569443962896035	-4.41572588877409	-3.7235243849721	3.83996474542849	-1.08699610317079	0.3823209210151	1.2727783859338	-1.32533910754094	0.590573169015052	2.29460354609988	-0.799691592359198	-2.07110600464009	-3.46429946110896	1.50319943608456	0.0726919047714914	2.27955032260113	-3.63885558086596	-1.79427226452904	1.60960499613696	1.3414201157198	0.810240462554387	-1.23391299055197	-2.03151950527919	-3.54952791062504	0.277567800077203	2.98652708570246	0.0349609754820519	-0.294821047476838	1.43012060595636	0.549090382211404	-1.04864943635835	-0.844353901527665	0.803331968439018	0.320269920313377	-0.967038816265802	-0.817525267837036	0.524916209069389
ACAGCCGTCCATACAG-1	-7.27527358225981	-1.27023372154171	-1.78566346968355	5.50818369032252	5.53336975285516	-5.3857036257082	0.00117536819367786	-0.645390563806088	2.23023706855832	0.85422584476445	-3.60345948233807	3.74275226368388	3.36515609738075	3.02172136927075	3.95577198809978	-3.03682198133072	1.56092545752941	-2.44128614264311	1.00122325170975	-0.202589910263567	-2.68174446353989	1.26645804840906	-0.891535436727592	-1.80510003840055	-2.02636920724938	-1.37275419249972	-2.54996524517435	-1.06995658517648	-0.462231669538443	-0.782557242546013	1.74589042443857	1.35075920492895	-2.75351379008653	-1.10814460554661	2.34709530600492	1.53465530673632	3.87346383908644	2.15000407106695	0.427072812098778	-0.488279779260869	-3.55145210278404	-1.81850192918278	1.34418070117692	-0.8686962536514	0.279719869124419	-2.8985366996931	-1.40318094418252	-1.44521214304237	2.574064083282
ACAGCCGTCGTCGCTT-1	3.46793737673975	1.9639625577378	5.27198429919727	5.40175885702039	2.74343004292983	-9.18654896313754	1.58347561067806	-4.83361359617161	-1.88807108505528	1.3758712376939	-1.30862459354056	2.17205419854317	3.19208740852526	5.02640213326012	-2.48324345078476	-4.62368870989364	-3.42743946029958	-0.359756992799185	-1.28399735296261	2.01008229693766	0.501449339361366	1.79567150267665	1.4471972630687	0.297651942756032	1.65351865132077	-1.0989326638144	0.615098420660289	-2.11816150406071	-1.41841866930951	0.524017529047975	0.95108012385945	-1.27701888681834	-1.22038226945314	0.610482691004132	1.20770090943758	-0.44083544572473	0.375616125995014	-0.00341818478045792	-2.01931473219035	0.448928447125697	2.78178837749194	2.49158744089103	-0.82762886348518	-0.336058965555617	-1.77514699915891	1.00912168090349	2.11850827814292	-0.87559403052909	1.11253173430231
ACAGCCGTCTCGTGGG-1	-8.49732797796647	4.79014325282114	5.3098638684382	2.65912763797805	-1.79265748193754	-4.1514828647964	-5.07380789533606	1.07610692264065	0.417750728345067	1.41332207738301	-4.70264946566133	-2.07504339971736	-5.3213721734249	-1.53594137454535	-3.02637202455236	-1.76749975535738	0.802990304292496	-0.182436427703735	-1.13637946761609	-1.18155995315518	1.921763713155	0.166391620955981	0.284253620002603	-2.34052892053875	2.2901688625335	-0.520304607768902	2.19094197550486	-0.68402893882413	-0.21318421244972	0.147268776953342	1.35102828621415	1.54375940893746	-0.2859701198661	-2.52718682240278	-1.96069196195044	1.15289906688542	1.69178486063159	1.51869289124601	-0.781068630592659	1.91316077080842	0.23731061937063	1.50019913316156	1.94091042381391	-2.00089628349584	1.79513913115183	-0.0203236323123409	0.763919984558184	-0.455196823730167	1.54183805688317
ACAGCCGTCTTCGGTC-1	-0.109412183664416	-0.963853990707002	2.61685104246129	0.581838389694862	1.10273897082548	-5.1430988184897	-6.77834107769231	-1.53058548883746	2.74978900959231	1.05798498179188	1.13748132199129	-1.79485147112141	1.05085866602755	0.0802696283305553	0.0013296863753313	-0.822677647681117	2.24922519209993	-2.33057194681277	-0.545703149927507	-0.476620406488904	-0.666015131827706	-3.37247971055808	0.55978231456955	-0.384133268763567	0.840132833174246	0.304584513614527	3.91536755582164	1.65789601380918	2.23690655146957	-0.873399503700236	0.311658022474636	-1.25699819237814	0.123952022411311	1.19288203572536	0.743876631816312	-0.571419605953523	0.257140900726656	0.889497145419145	-1.63939434527401	0.0903219149733359	-0.22329037696249	1.13036112342364	0.108465233747934	2.23480324553957	1.33957409490399	0.0442514186241614	0.122395603550565	0.0232138247808425	1.69230595465081
ACAGGGAAGTTGGGAC-1	-1.7057434228574	2.58601483265107	5.94311900067596	-0.0133510611391728	-4.99513809769746	2.59773808884819	0.0879855668172046	-2.83535941377447	0.368030271260632	-1.28887823043997	1.06351823958965	1.35814020086994	-1.66830359445941	-0.574626305041019	-0.88081622648702	1.11517139753224	-1.63788804998858	1.75494950560483	-3.26268655308284	0.0402347946877621	1.59033776447039	-0.320699577846742	-1.43644550389995	-2.00200473852519	-0.187753314179054	3.62699078589567	1.68773358347539	1.64780947148438	-0.397943914033296	-2.75982345967186	0.818934644284768	-0.875755359298728	0.594060746539054	0.058673986933128	-0.131621648672047	1.38753383905186	0.592145275570018	1.7583622438329	0.454239051889781	2.1444488433879	1.05497297080216	2.04052890001329	-0.190288828536929	2.06297971725458	-0.652946773480515	-1.50491124012483	0.760407430392313	1.33414005245865	0.619931409245905
ACAGGGACACTGAATC-1	-12.8114989723515	4.43905349834003	-7.41228146148683	-2.87706752300409	2.28935113273432	-2.85293267139762	-2.37158640629301	-2.1971209490953	6.23208951731836	-3.03155393555428	-6.06315300583682	1.7773657840152	-0.941277992643351	2.81997155134185	1.28052800666022	-2.06420520451992	2.05235051097257	-1.69045207020697	-0.172260209111854	-1.60620525969757	-0.326568474382425	-0.242016311327683	-0.615360085118735	2.65674611506216	-2.53416768750131	1.5922387063344	0.59533683022115	0.00421804285309858	-0.24218516492104	-1.36021584417842	-0.628835873651127	2.23443129912099	1.19181706639429	4.7739152105606	1.0072064568197	1.71984588587314	0.3296679329868	0.844353172708725	-1.16204037457356	-1.44065084095102	0.856235196981105	-0.2907969739593	-0.194601758388796	-2.42271562636756	-1.19330916592789	-0.660094516734259	-0.794919972787973	-2.77689434501904	-0.0592103858230402
ACAGGGAGTAATTGGA-1	-7.09874618483131	2.17018972973937	2.55966628029536	-9.71552497390193	5.94951762973094	-1.84498464238404	-0.869648482339173	-3.95039703283068	1.34374700098757	2.2912549220428	5.07579069686338	3.63558165998141	1.66833661205578	2.72057091007536	1.14266386692362	-1.70588103368486	4.4499472716489	5.78133475312992	0.363457159648717	-1.14592940861772	-0.613941366009503	-0.335758010039561	0.505609669083099	2.86078630616708	-2.77118555804868	1.7751257287318	-2.44858011440616	1.27443004310444	-0.961761056757193	2.4012518626832	-0.942920845869575	-1.63307483249971	-0.696011511698361	4.42822704653499	-4.0175642563298	-0.322943308200151	-1.78229168286008	-2.54410073463357	1.56981711672788	-0.64788530599127	-3.67622467972071	3.69508100065258	-0.209453505117614	-0.0850879507331679	2.35984685361342	-0.344105232763269	-2.96230447600979	1.08568630286844	1.49160573292481
ACAGGGATCCATTTCA-1	6.38064826112089	-6.72173304964847	-5.29743368989202	1.78787059073172	-1.77104406727298	3.17432410184908	-4.82511284101841	5.45573801734475	-4.00850292539239	-2.75467591175926	2.46782165214038	-3.53178322676444	0.19068690547845	0.520782056311023	5.88016305645189	-1.52564702387549	-1.42300345719842	-2.03949796602601	3.83831105959745	0.0511395305003142	0.0572892554619672	-0.755957808444603	0.488212946443196	-1.2633059714281	1.25945236319561	0.535252753239948	-1.80389709856408	-0.844883725940825	-1.34150690007941	1.70866244337482	-1.46496270617369	-0.411009174655929	-2.98849672383422	1.2417049531366	1.42533253675687	4.52370570446161	-0.60896255481287	0.74989687185291	-2.5363464639336	-0.958112933790203	-2.11641358922595	-0.442344578005277	-1.73641788914221	-0.264009452917557	0.0560032523938789	-2.7044892211608	3.15237673914913	-0.196207171843988	-0.428864722451758
ACAGGGATCTCGGTAA-1	2.19211897918956	1.80649621841887	-8.02216913868197	5.12954774080775	-1.12532868554151	-4.17019436644939	-3.88046289839645	-1.08179001663422	-4.55897496482466	2.39927564565847	2.96970804594744	1.98008839319043	0.180685196749078	-0.102519548450696	-3.33145456143135	0.00950233307038083	1.79074184438125	4.08083248950268	-2.10724946449734	-1.61759833205292	2.45405927023684	0.530543556764316	0.0869726560250133	-2.14361917885766	-0.434793074755257	-2.20189843387966	-1.65728836154831	-0.782072054640296	0.136078484242945	0.706532070543784	1.22498623549942	-0.173484205051973	0.857918809308386	1.61445415133587	-1.24796603728678	-2.50007660378153	-0.357909981200725	2.21006483485136	-0.239204087900508	0.4088991419359	0.485397384332647	-1.03702669632444	-2.04622337348566	-0.178295028431374	-0.52462590295104	-0.738624758646469	0.9256109543184	-3.01876354213359	0.455558000327008
ACATCCCAGCCTGCCA-1	-4.86011601840572	0.290151386245205	-3.31998840080908	-7.00831416836515	9.48368356104767	-0.453786769989064	-2.78159065547082	1.08152927365835	0.0750967067874099	1.41327657319221	-1.06124805054908	0.0683610178888045	0.497797083386025	1.51226682778576	2.35109598639953	-0.721900324862274	1.09746671101271	1.4527035553672	-1.5352643658316	-1.57027135616858	-0.632906187189215	-1.32721513409257	0.539570161956081	1.5579971091815	-2.37205201884936	1.67219000554834	-0.644101538073328	1.6768387712769	0.0895435060224765	0.21812592321456	-1.72308436840655	-2.33806304107248	0.190113099175533	4.18942140040436	-1.3071066614118	1.23573769599401	-2.41423438776779	-0.0616904478174557	-0.291377148848744	-0.434179804046867	-2.59411403785845	-0.277643885709764	-0.340254838978477	0.556450174299936	0.825106067460007	-0.674583562289965	0.309724176095775	-0.883105392728174	1.77381940530641
ACATCCCCATCGATAC-1	9.40320457194485	-4.52110650725034	-3.41714616412737	-1.99933709956218	-4.01420217884851	2.61810467494183	-3.15553012708757	2.53120890606921	0.118079772785158	0.170476649235874	-4.53721265576672	-1.2142382214584	-2.40052974276631	-2.04346320926281	5.24766285320677	-3.44078478424465	-1.36801878044693	1.79669729730235	-0.93873719442124	1.1428346501979	-0.826231044452734	2.97891743013234	-2.3122721380624	-0.0164673660125424	2.78779702602812	-0.975966996302279	0.659323479639194	-1.88843273407705	-3.40814781601745	2.1910997748058	0.539832683237433	-0.50371414570159	-1.76163337415226	-1.11417951556284	-0.749465408161476	-0.329451296435103	2.58967922666167	-2.23576334979415	-0.49471315195432	-1.45928914514438	1.40847381216088	0.241346030706343	0.106010502368903	0.434809691039347	0.654433007287146	-4.61642424101962	-1.00753388509097	1.15689022373539	-0.567896423992549
ACATCCCGTACCAGAG-1	-3.94128830065201	-5.7477898190759	5.92850438941528	-2.1306635303289	-0.597015063868761	2.33562614812519	1.60130227447226	0.155390696855601	-2.86113737592259	-0.979890233733266	1.46021336329367	-1.36744104352942	-2.67463172321349	-0.640545002563558	-0.308769303519424	-2.92150563848587	0.414582422322451	3.10243432309135	0.0732004508547399	2.87026602589429	2.04052781766007	2.32833437530879	-2.58895148256918	1.90755727091976	4.50077405920257	1.99513545406398	-2.63846733742851	1.25265211120509	2.16746658713146	4.70819765985477	-3.32279486933553	2.52211859081505	2.41990966892862	0.205133422088452	-2.41265576794814	2.48226950453817	-0.379033926207119	-1.54062937049031	-1.66192172904771	2.02703202065648	2.65914190953103	0.0979489500532426	0.0183899796739158	-1.89145819105705	-0.998507375125891	-0.939634512606151	-0.287553902845615	1.59446713089397	-1.20928517339803
ACATCCCGTCACTAGT-1	4.02824898827881	-6.35062727916074	4.76470765428004	5.38773106228913	2.89673078433513	4.10357918614329	5.84748412337718	5.59319742154084	3.91119174908082	2.03958957899432	-3.27371446267384	-0.543786130862899	-0.322328819900957	1.10319310367853	1.26939116555881	5.00854074194738	1.92276232729442	4.21092303205112	-1.44776404399483	3.09691663798505	-1.70473949254068	0.0516527237095049	-3.00860944924538	-4.17208211035519	-0.871586599410322	-0.142858080223532	-2.60142755397707	-3.25468827936242	-2.37476329457844	-1.38072917002475	1.15970994384186	-0.251249488273248	-0.908664603325599	0.156670472792293	-0.927500548061384	-0.639675163944901	-1.950955974637	0.801476826932245	-0.102504597900491	-1.9960634856999	0.769860692313104	-0.583484505089036	-1.27171136440082	0.611370673209316	2.45324763970809	0.887976615780486	-0.696372207095969	1.07496891680794	-0.34928488176641
ACATCCCGTCTTGCTC-1	3.23572005286506	4.20653306428696	-7.38541085420925	8.22972736679581	-0.113252900073514	4.50047817585592	3.28933788036191	0.488253397858227	12.2767807624768	-1.8132075091754	-1.88968184542345	-6.43297788161318	2.29743490104014	0.959553358864654	0.66053962730683	5.06973762172061	0.336351875260293	4.79413742576114	0.933256625438893	-6.71472847698358	-2.23541904765039	0.679080143402152	-2.48346417617472	-3.29565130030365	-1.24457511119281	1.10529429746568	0.822486465637446	2.20493428150051	0.46739187103009	-0.496696264244542	-0.683478062369323	-0.790901302506885	2.50391004759564	-2.96390013720367	-1.61613210495198	-0.0552350664275885	0.646746779746976	-2.1454456587652	0.919121312627182	-0.19673312939651	0.578538365241061	-0.609546156287609	-2.33824380448776	-3.61760024256935	2.45012143634398	2.6305601391578	-0.263495465352565	2.05142168788765	-0.573543693548979
ACATCCCGTGCCCTTT-1	-5.10447067822322	6.60331516029633	3.84817624391752	-3.67522342960444	6.2935019928958	1.49529328983181	-3.46788175960782	-3.09661240757752	4.03844695908348	1.33247302276126	-1.85909866134478	5.0865419603558	-4.02913485227515	-1.51611377932038	-1.14582478287349	-1.2400230072903	-1.07477564508179	0.748581790826543	-0.400644241145805	-0.191007911825012	-2.07455232903274	-0.131277498744596	-0.924367627727556	2.24400667680965	-3.09729493076066	3.37722667148834	-0.467308149345383	0.384353578924628	-0.656295429114883	-1.39137609481466	-0.154458279460532	-2.72152424643214	1.18643177625806	0.464779951919248	-1.44239347055502	-0.281352520802952	0.0724232548251812	-0.55082789118654	-0.146358536483573	1.32307938732992	-2.44488023436015	1.45812165643381	1.25860706992926	-0.632345039269111	1.03218844118222	2.10883174140649	-0.118247432932803	-0.794339896897487	0.227441074478986
ACATCCCTCCACTGAA-1	6.70088926834299	-6.2094059559373	5.75010180309673	-7.05269005367839	-2.00392079310199	-0.0428170559437154	-1.1039559018065	4.59246903382908	0.0532587851682158	6.20568707573167	-0.524452355343731	-2.83323157840714	6.11464408506797	-1.25148173476664	1.41317860765681	1.67244460661451	2.23135423422406	2.024351054023	-0.955911167295372	-0.654269475616944	-2.87465824628128	-0.24960386718059	0.620492582641935	1.13513309880867	-1.75330911060599	3.13643489238509	0.399710373757931	0.190973615135972	-1.42805901163022	1.87023476621688	1.10613205303479	-0.083272939793128	-3.31228206997733	-3.55494126276157	-4.0222385140925	-1.75145857505141	0.659367236221616	-1.41287664485129	-1.69288835568374	-2.65263787543512	1.18415348207563	-2.9211346090433	5.03883683275907	0.682880372419119	0.698244083622978	1.09860633490696	-0.386549800284315	-0.915680434981371	-0.523653936225118
ACATCGAAGCCAAGCA-1	3.76850945808233	-6.23567482545287	4.55567365423172	-5.80793888560017	-0.0424265146996357	-2.61744020807853	-1.26579688594904	2.39407011115572	-1.1716104550494	-2.6158251516384	1.79781203482166	-0.080650093889175	-5.12220754353286	-2.35705601334196	3.86497743216501	1.16265561149053	-0.0156448682615707	-0.999011777613515	-2.34432883319671	2.08828885486155	-1.45759203429796	-0.727309480136993	-3.18794031606077	1.03513103103703	0.84404220637446	-3.17183436093606	-0.597349496085357	-0.289732219912394	1.90196675215394	0.443295054391604	0.113514751815345	5.71877965696956	0.477504305350657	1.56964075057808	0.12788363827787	1.44089486666691	-0.354630260580706	0.144166403054803	0.812941514547359	-0.0294178425842014	-2.1195319604529	0.0816766434661478	-1.22309220725342	-0.845497313716932	0.60076043054349	0.19751535991379	-0.0134561116953582	1.55613502601818	-0.640649450771849
ACATCGACATGAAAGT-1	-11.0479854484195	1.27340668883892	-0.571161626431444	3.44418392993137	-0.417081913755509	-2.62996994156992	2.80243129826009	-2.57637664841525	3.64585297907924	-1.52692381096963	2.31076697328942	1.33895691036805	1.27019743696895	-2.31184871820654	0.634508532404106	1.74827949363653	0.790756011194247	-1.90938014713754	-1.46498721074326	0.205208377829143	0.539698556314454	-0.0490495029981181	-0.80347526863446	-0.445935794804127	-1.86874746775476	-2.24172189623095	1.89348447570837	-0.799414465548462	-0.697560850337822	1.31514259634579	0.594126554884111	-3.18401084496599	-1.30740308659102	-1.23423298071323	-0.5065970572309	-0.609007316041437	0.723662356075213	-1.15166637129002	0.342350067793468	-0.641555821539227	1.31059753680851	0.443517763967571	0.437320284797732	-0.147025230845131	-3.45613347249522	-1.91390651894516	1.23379437212756	1.21124842450122	-1.28403069839934
ACATGCACAGCTTTCC-1	9.45608568252942	-4.42435364487604	-1.53692599531262	-4.6545144213685	-3.63507842829359	-0.0764701840821646	6.90643155014382	-3.44586938374143	-0.350198869627345	-7.04650994934009	2.45644623837644	1.71170456361029	1.27838937839023	-1.05823449549684	-4.27866812071743	1.37318769294419	1.52713715423253	2.06306859190935	-0.858812831420865	-2.03387694146002	-2.19390702465568	2.70751950712486	1.88504851918464	0.385920179511586	-1.857655001048	-1.17294108554825	0.175857105520597	2.0154895837021	-3.14395294992723	0.788744820907359	-2.20262664893065	0.93942652298918	0.261370747285674	-2.06419360960501	-0.565014348650764	-1.11764284409582	0.141718104914484	0.337923419753165	-0.594136517589456	1.09549769362204	5.53271349462065	0.710695423579932	-0.447014512247117	1.76660577835095	-3.67344026170402	0.770357563813842	0.787659926712129	0.973771974181331	-0.0543449727839965
ACATGCATCCACGGGT-1	6.12478760553737	4.86406197426606	-2.74323806093774	4.51167652319289	-5.15698016955958	-6.27681731183493	6.70092920491699	-4.83893775852199	0.45607804764719	1.36798492101572	3.87188643132035	3.39744324830145	-1.5615073588466	0.918865257670462	-3.47621391901901	3.70100104165171	0.932336017383417	-1.67597331677855	-0.781155813543012	-1.95378128486982	-0.422691394261986	1.62241975492332	-4.70574750998373	3.75324359159267	4.88102840976668	1.79494597946959	-2.72021700983785	1.7071017923139	-1.89148690599971	1.09831190509084	2.50191249300838	-0.793965999680635	-0.405993613269313	-1.39369323704011	-2.79056672151356	2.26639025416696	-4.58621274397027	0.396067168715451	0.382893352777696	1.25165901629343	-0.804757914862594	-0.147210454851675	0.908370496467456	-0.29596350035143	0.492092076792999	-0.39940423868902	0.590909635354511	1.00990929285368	-0.0660016425171827
ACATGCATCTATGCCC-1	-8.63140547285815	2.19336739398028	8.34291006401463	3.88970720503803	-0.483540781297142	-0.0142517144631283	-4.2870073295997	4.21214577159231	-3.11419020669073	3.66401322654752	-0.711691618081132	0.0367959932049898	1.29454419199349	-1.3948713653111	-1.06535314212998	0.436289297378347	-0.946450805024396	0.337919731547458	1.27073892712819	2.23989318723845	1.93096726336178	1.47702695711875	-0.684840103912412	-1.12240458506976	-1.45024693725404	-1.87721443063033	0.0551174043637575	-0.999566509914786	0.979468203900042	1.55677934538658	0.199518971573984	1.49097491493156	-2.49724540897847	-0.134208949315997	-2.17195535781919	0.211445475991377	-0.139820486350714	1.20914481316339	0.769512293286453	1.3698526380649	0.393291855894926	2.55272608778443	-0.0453734127485471	-0.609918008443602	-3.28264539815087	-0.232467674708561	-0.710208377481109	0.671358405187944	0.00650872870125993
ACATTTCAGTGCACTT-1	0.304983026397174	15.6380399719005	-4.60917490396368	-1.31742143026765	1.51708452341683	2.38912760617115	1.67770571858728	-0.931230479370758	2.58144973529019	-1.7305171904499	-1.41861691112887	-1.86078931572045	0.253175102229203	-3.55773853839269	6.0085797719031	-1.76450771582776	-3.08963959728918	-0.172267076105537	-0.954021461734561	0.549261297782276	-2.29393251753871	-0.690871966801099	-0.0320934365458485	0.229860787865306	-1.28549741774266	-0.757450560951957	-3.02763676484991	-0.675552584784756	2.36813470147099	-1.18880988436856	-0.745578706526233	0.540275049530164	0.726256855281221	3.02847232876948	-1.79776894814823	-0.581192448476492	-3.55292210145062	-2.31765471759706	-0.976759899989126	-2.77711113104901	3.53319644087872	-1.04846895962526	2.76383548809616	0.747881856625638	-1.84037476820387	-0.940258769061748	1.967378346354	2.01972886376454	-0.886724077753292
ACATTTCCAACCTAAC-1	9.21312063940461	0.168068379082071	-7.94787289232357	1.06840900475187	-3.62755678554895	-6.20323150183271	-0.425704122944574	2.96311160889807	2.76169719774166	0.628340482883845	3.08768439891734	3.94483650876785	1.15735257089239	-7.80242035017604	2.8968022338611	3.98204566916427	2.34245731364706	2.10665048988893	-0.607123672488366	0.462593747910325	1.867449361961	-1.51422617624232	0.624436965836235	0.270280890615581	-1.57690529371863	0.77773944559448	2.25937337680904	1.76834081919057	1.3373199631303	-1.53063471780637	1.33099768868944	3.06659571249515	-1.36649251648937	1.05261452246516	0.930416762351675	-0.326709073052474	0.250974797088872	-2.99447098956825	1.82907173996269	1.4992418930965	-0.0916735485705942	-0.853395728376845	-0.879845906839734	1.3684256924111	-0.835364770293658	-0.770738537432164	-3.15685418944787	2.76397701070867	-4.36874899833621
ACATTTCGTCGCAACC-1	6.26447292988148	10.1387668097804	1.6370212663577	0.899685876532056	5.69292902276339	-3.17041828571237	0.762065329119232	5.78662824136401	-4.38422923323375	-3.39673998165152	-5.95401995177676	-2.9614146645817	-2.73030573088674	-0.793983690731029	-0.686945137992975	1.47132446663417	-4.13102457591342	-2.73770974042155	1.54095977175108	-0.294465610972173	0.257666338649061	-0.552083739315044	1.75852655026904	-0.431110920468906	0.969302765895096	2.62823788711958	0.224882592993152	3.23134771310224	-0.559103493636341	-0.973763498634611	1.48473271828401	-0.716678151792814	0.618522058270058	1.04676346598331	2.20124627611846	-3.14285394386666	0.936031406070031	0.406844908810684	1.49922774148512	-0.49831047676566	-0.0743416463443356	-0.333587278246282	0.957631891155364	0.04324219912122	1.23432099593914	0.214390589826031	0.862739804927682	2.23737636102589	-0.200825396433522
ACATTTCTCGGACGTC-1	-7.62920426656055	0.0004728681011977	-2.62045567206122	-2.78872862806227	6.47011271565259	0.588214042373047	-8.84270382565761	2.14293944443001	-0.597534274568645	1.35632844821717	-2.20516689399719	2.43160581559166	0.107001946061144	-0.586255577761823	1.42099437611548	0.967865438086633	3.03459501182359	1.1683572778755	2.84319260736825	0.857701842917603	-0.356907320914198	-0.0673119815599918	0.314345241125159	1.73749104247672	-0.518530686414286	-0.355712123511541	2.43403469517702	-1.44341606867074	1.69221881498508	1.08570378632035	-2.30410875533286	-1.60822683645666	-1.14526786117044	0.518071080906006	-0.717515497543266	0.153841438391853	0.984250890568942	-0.915291012130326	1.65146153297047	2.13043269489973	-1.35568388077636	1.66949281787376	1.33082895591541	-0.791685945347685	-2.01213478878162	-0.168185398156561	-1.76850468341328	-0.0328583976511754	1.48147828699829
ACCAAACAGCGACAGT-1	8.98519485818897	8.89620153152983	10.2125576860625	-3.44510792527608	-2.62872185547509	-2.63502993343225	-3.65486565804044	4.46111669990595	-0.373575077160522	5.67489863700234	1.30313106957056	0.746493239043743	-1.16327167874186	1.2280131912956	-1.79452703010885	1.13917113108468	2.48390031160935	3.26898138746368	-1.83490195930904	-0.287211275728436	0.574013555277911	1.22281348993848	-0.649976953586133	-0.713863719315483	1.13297809450685	0.645103792254801	2.48154585004568	-0.436657315369711	-1.23963866223998	-0.28147555612726	-0.164461180001701	4.83013955546441	-3.61747350138623	-1.04261326265051	1.66396201690953	-0.181764348449563	2.28269400567352	0.0694731368643804	-0.986040170139058	0.368403664601984	-1.46893191142386	0.223589989481956	0.707200909183499	0.439989389827395	-2.67063831995867	0.927891779458633	2.97782264464559	0.329836217939588	0.657358838421965
ACCAAACAGGCCCAAA-1	-6.3453968164163	1.26587157459944	-0.90211795574138	1.7844647743186	-2.21509027237034	-2.33070655246472	0.571426874921765	-3.08240641502097	-0.124395989783026	-2.14235617101013	-3.32267160088967	0.59090829062377	0.74983693899159	0.903544688977042	1.0329931651075	-1.32851814925367	0.238134490442401	1.759251621464	-2.46520548473587	-0.597026072391585	1.06736894781345	0.195731778457656	-0.133918648462871	0.527116958441258	-1.53852928812282	-0.415560168243423	-0.330226036652352	-0.543123039820611	-2.06818535323306	-1.65184732245989	-2.51164375703484	-2.11396570064917	-0.577370785322618	0.0617243163875498	1.30568893875472	1.56023654556365	-1.67913797369919	-1.8839945102253	1.31912692805012	-2.48728933711122	1.54132311160273	-2.52890876447981	0.459680034416673	0.962477923541302	-0.133027020968661	-2.3684743590783	-0.0856102075933035	-1.70066166693125	-0.73960607465464
ACCAAACAGGGAGGCA-1	-4.1448151587945	-1.03539032499579	4.33544482342418	-5.3062347724146	0.707417760755349	-0.991934649931963	1.07927948578772	3.36105779211807	2.98661030219934	0.592126441960913	0.0063271565349963	1.74282074780405	-3.16004796610884	-0.912605783085678	-1.46148453765433	4.10143070778043	0.0207572642286792	1.09478853605657	0.0394739352900264	0.849814982220172	2.61475856271564	-0.516304706250305	0.157147694768357	-0.76747455119705	-0.988685143780431	1.9652839766871	-0.82225473074201	-0.688162394453992	0.363298870891064	-0.377579472754652	1.46116098725384	-1.31121833366352	1.31114612437561	1.290465846926	-0.869260645680078	-0.260352127192995	-0.2332406650901	0.620018009470401	1.80005116587263	-0.769425817698841	0.10674022375352	0.467255623116111	-0.0777870362591972	0.647967017760292	-0.339314148441224	1.60352848006924	-1.59197704287792	1.05981552226462	0.870783419505846
ACCAAACCAAATCAGA-1	6.36251200985716	5.7772911063146	3.03811578885195	0.519205736624402	-0.239235212292954	-3.21472678469618	3.66235287507931	2.4188869426707	4.78985096618661	-0.864919692273935	-0.855788455990176	0.19716174224548	1.51012866277136	1.41736983944541	-0.413655621292087	-1.1950119604207	-1.28236538265136	-0.309726483835388	-4.41291986430239	0.619867856828353	-1.01335835712498	0.549738311544022	-2.28468811962005	-1.59162800514876	-3.48029430964516	0.541161695119044	0.849146827004604	-0.426165702693247	-1.17146668590204	-2.74562613218003	-0.166087041302848	-0.591264225338236	-0.136075719820313	1.28171343018945	-0.998863354974737	1.53322506553282	-1.26040936743227	0.77038281654047	-0.327734602079574	-1.03790706147402	3.39005400514756	1.31409445028825	1.60577408166125	-1.68303074660517	-0.981135429048382	-0.394254808850437	1.12633489803716	-0.27639479126368	-1.97855532441993
ACCAAACCAGCATCTA-1	-1.77386303397508	9.35144120350811	-1.71044559108293	-5.07085161954709	7.39289526728246	3.18304850315463	0.96497599910647	1.76032887091535	-1.27072143137101	-1.77091202769719	-1.08934706792526	-3.63300227618075	-0.349260528366817	-9.67982439766047	-3.92233395782001	5.07401182975333	1.62194762009821	-0.590787221783406	-0.41235638553497	-0.96741610776751	-1.49406346760832	-2.72528156317148	-0.650809669477501	-1.19371054624671	1.75183558169568	-0.205054730945924	-0.554616973151188	2.09110738692767	-0.233067808731074	1.68226864280229	-4.49641479285754	-1.88323170938537	2.01723573379833	-3.07911808088391	0.243598410997783	-4.21245027817973	1.65625115636232	-0.671331835344333	-2.06551030250298	1.18642296190799	-2.32705245862031	1.4825256957652	2.10567684030303	-0.781617761677461	2.21493616950815	-2.91744565241543	-2.09631484896054	0.825170594437235	-3.90129681271621
ACCAAACGTAGTAAGT-1	-1.68304184453872	-6.23816279126863	0.101787330523441	-6.79001553384235	-3.42188220100358	-1.77007546821278	-0.958460325517471	-10.2619842456796	-0.473984922128651	-1.99244900098401	-2.88715542123305	-5.85309931500466	-0.716650213040997	2.0922351759442	-2.00118697722818	6.55655147528313	-9.75384534753315	-0.725898108527188	0.798215615444286	-3.43926638552512	5.25952505159403	-3.06245576961078	3.09129965064604	-0.149572305581695	-1.41463859080323	-5.35317740059187	-1.45629656573162	-1.47593652209839	-0.542248375821135	-2.09617369179198	-0.795595070919651	-0.547561448898764	0.0443892493672679	0.978838845171655	0.695185763812583	-2.70520443211441	-0.307040987766035	-2.04395456812885	1.16975635781838	-1.88891366725922	-5.3255067193589	-3.49803046739555	-0.610937346462552	1.08350585758171	1.14222906695316	1.58689674015929	3.1149399510503	0.840355929829485	-0.765942003127692
ACCAAACGTTTCCAAG-1	2.41512496115701	-4.4621973564999	-2.56196674316908	8.9601958410743	1.6020774755866	4.40719138160452	-0.81962808562499	0.61452522139854	5.73385716754075	-3.67008109261533	-6.71970278040476	3.21564252923358	-2.16975084827206	-0.354925701598079	-0.61062743949692	-0.312871104512081	-3.0241606273426	1.25613860861308	1.03330818915295	3.08046080423875	-0.873391166017928	-1.2958357038619	1.47434520124619	-0.284795432349283	-3.81291304252916	-1.22544148142534	-2.65680581624933	-0.917640696867031	-1.63171770414825	0.693737097917924	1.19202213672706	-0.618772194986566	0.0916780042511955	-1.39204399691948	-0.0559486233908568	-1.47572928641409	-0.56327635397906	0.512890860833894	-0.212930292564503	0.685055107253223	-0.647137451145952	-0.752108214104969	-1.62963674625797	0.455127465028298	-0.145765358910954	-1.58270186853778	1.86451032237065	-0.511567093002757	-1.60494904412626
ACCAAACTCACTAGCA-1	1.08091451904764	0.118897817839923	3.76661116737605	2.00639705801985	-0.756429003698925	2.54553226986202	0.899158626202227	-0.883526965051705	2.44948597671633	-0.800133609474775	-2.67962311972122	0.293465119815755	1.25703499723231	-4.0148401535621	-0.106922160843868	-0.731586022636062	4.37796256908663	3.13607386907264	1.80995152806194	1.55631653427618	2.30008956402362	2.4785978269166	0.410098007732608	2.48745771549534	-2.29783208033553	-0.228471232560903	1.5680772559983	-0.431280936841063	1.21926058653376	0.208803205899792	-0.627870305282397	-1.29733609302963	-1.54668981192287	0.981457822136017	2.44332235596018	-0.878500023734288	0.138600485292867	-1.34643910942959	0.243116008584242	-0.0811773146323295	0.932133348353714	-0.373496804850973	0.523131323417177	1.53217786390738	1.53753471051951	-1.76569444932252	-0.320757019341344	1.05529583530648	-1.766086182212
ACCAAACTCTCCATAT-1	1.44105907587074	-4.65237393289505	1.56056181181389	-4.87503175101895	2.7737070527965	0.764867748347314	-2.83400776969019	0.882227562006648	0.732352500824809	-1.33609174934252	-6.66829507039147	0.948032121372582	-0.965930637664806	3.36389647403222	-0.254403252899355	-3.29994926157737	-1.24027285810318	4.12170008607964	-2.80265188147138	2.04128264286195	1.62298734050004	-2.62900017940366	-0.253448738147407	0.204153397767181	-1.51368501191817	-0.854602792778825	1.99438370274386	-0.180367099267865	0.47902313566333	-1.99972718425735	-0.452062372680502	-1.79577617627337	0.210393787697262	0.577802665039846	1.56462373511137	0.63928430235222	-1.41886451497885	-0.403401371604558	0.0795628718276978	-2.00013177295098	-2.7291292772708	-1.41758528313468	0.228797305170764	0.743640764043166	1.94758153769744	-0.109252187934661	-0.646802010755355	2.20305951509386	-0.83159377330104
ACCAACAAGCATGAAT-1	2.62930108195374	-2.07158925027769	-0.910461888312249	-3.24644242899074	-4.34286880184262	-3.73980486111033	-2.35350143751549	0.386517464672447	3.72393776268749	-0.526964880686558	-2.44687889582791	-0.503170813431239	2.33334057799208	6.32398862075691	1.15604924407486	-0.650679794577572	-3.59981756952144	-0.685775824477686	-1.92024030566071	0.0255177231758457	0.310657012873816	-3.51421412569706	1.51759116519641	-0.325229380088013	1.69343011003276	-1.07269903307272	-0.0921583979164074	2.67530504657152	-0.189666089394893	-2.63053901692447	-0.245218599972038	-1.20733423281833	2.21812229750544	2.35397986626196	0.31961075142074	0.300447624951206	1.16620834591645	-0.5160882396614	-0.392484785983845	-1.52887694673707	0.678127694278014	-1.07131233560411	1.69952170093851	0.661636099030751	-2.15394417363448	0.68063207643267	1.3337021838291	2.26546098673872	0.175087858416382
ACCAACAGTAGCGCCT-1	4.55506438246187	-10.0120663699497	-7.27154761139786	-0.423073643143313	1.21037997138046	-1.48084072959685	1.80399807907276	-2.56325767642196	1.9809469936396	-0.903451511695419	-4.94298908225194	3.32177694871333	0.472501054657779	2.99195072715187	4.87357542301496	-1.85136486663517	-0.782704469442218	3.98263233173315	-4.03221885744586	-0.813997303537872	0.845328112132354	0.0989194451545982	1.63585032125868	-1.69519927549685	0.0226262291792364	0.0859193475728026	0.0271738676730509	1.96625231207669	1.84808558845557	-2.2107949875235	0.83337511968578	1.81064187677908	-0.855093518799621	-1.8510385040454	0.345615129907714	-2.17624516337072	-0.465684743200116	0.788399336071026	-0.683708101966377	-0.10001722033239	2.08375823307723	-2.54334762020569	0.359915507680431	0.268818601624474	-2.77534663180317	-1.84736003186973	4.19420866578032	-1.00350116110457	-0.386976971338333
ACCAACAGTCCCAAAT-1	4.06493696984136	-12.9875355078773	-3.64506083613292	-2.82326335050128	-2.47537050197598	3.12795938409227	-1.3494384005809	-6.14387660904375	-3.64117785842868	-2.8713964655197	-4.51582080126696	-7.17850356736983	1.0830359997381	2.42117707042411	-1.27699506430325	2.94587603841967	-4.37321513858399	-2.26880931127792	-4.10520767750464	2.52881542375167	0.970793441453485	-1.20867068300937	0.464736253356915	2.51250598816337	-0.909839416297992	-2.32327492856613	5.16540782461656	-0.357346746893349	-0.55252902935158	0.804274696744427	-0.517569757091507	-0.775507437056482	-3.26617191178339	-1.55679839266017	2.43803180784791	0.717632523047468	5.41418335730905	-2.43705120271186	0.192018266852833	-0.963202579504137	-0.638636517728638	-1.96737744281981	-0.297060108117104	-0.297783333314081	1.99173171554537	-1.35636197965802	-0.708651278029923	-0.62454111430921	2.46643575818952
ACCAACAGTTCCACGG-1	-8.05131629434272	-2.71386766365621	-1.13133310446657	2.42358597137391	3.24326988031779	-1.40076144112024	-1.63200039127005	1.50625977692237	-0.241272528166016	-1.26491338520118	-2.11466057783629	2.9928019803815	-3.73240696545494	-2.32506066446556	-0.392617390716422	5.36175650797408	-0.334838184676812	-0.641074213955827	4.15760817081723	1.82457909437596	1.35163990296772	1.92940165983827	2.94711843600129	-0.415564864719628	3.710806645082	-1.72729763678451	-0.618996804824435	-0.94271711500122	0.667287736927566	-0.967481964810719	-2.04210450814644	-1.22300083880261	1.40327965487483	-3.19618857107214	-0.842820568451819	1.36124413798206	0.783464084106257	-1.35108193977305	-1.13763795666206	0.122901439669442	-3.21022909673061	-0.183287906164502	1.86783668691224	0.772646238590229	0.53562575482965	-0.810105569868025	0.252624489698234	-0.806014715934697	1.18368972387412
ACCAACATCCTCTGCA-1	5.18992471476227	-4.63337908716219	-5.56634565459198	-1.90995708474985	-3.07463992106971	3.13467723000714	-8.10083155162216	-0.12958149624133	-6.38413536001118	-5.31682282711043	0.807370704298846	2.93637441985923	-0.883671465048333	2.66686434269047	4.33402279765192	-1.22149246080591	-5.74025430629678	-4.51241054879491	-0.338958567168922	1.84760638926348	-1.20361906613427	-3.63458519232075	-1.8591871721964	-2.24362851661802	0.562549339863938	1.46550111928088	-1.09024089334104	1.39462263273326	-0.983679155537488	3.81467595414282	2.34845687750857	0.174863303989562	-3.77426695417309	1.59084969803044	-4.14177999039131	-0.149513115687131	-2.41330547720792	-3.03553884617108	-1.68352678420149	5.57688626513093	1.25520819592318	0.588606348804592	1.09901369511631	1.39519488560377	-0.248290582223975	1.82587740383606	-3.48792959823187	-0.960492943947327	-1.19514479086983
ACCACAAGTAACGATA-1	-2.5174715232859	5.30559348416103	1.71553492026576	7.85256953715012	-3.58597910952051	2.00085985918775	1.82304627865492	2.55599720569707	0.78242092812989	3.44036806951744	-0.0957850207381801	3.5664789951111	1.44757409646285	-4.40797757395218	0.425139104802679	-0.573817328381018	-2.3459994535123	-0.385759211483048	-2.42063598166254	1.87120964284839	2.87316363119749	0.0945355664616904	-0.0784899174768476	-0.180392336777849	-0.51991410188636	-0.510918109713437	0.779523475633414	2.54520842891208	-1.6828150769987	-0.18014050504201	1.88759047272288	0.574220657877545	0.279050921625107	0.823518855590369	4.01286541245956	0.482201879162523	-1.64505200217187	0.464206587060204	1.97235734220331	-2.2806134178983	-0.154588194974024	-0.462183316437714	-1.67090950903234	3.76091502582203	2.14363502987749	-1.01371618923171	-1.66949623122377	1.14048106814896	-2.6895432254206
ACCACAAGTCTAGTGT-1	-5.59716319991948	3.25038697180887	4.76963610554144	5.99025786573207	-1.81117017253757	2.15329922335873	-1.54180935422179	1.95185115343606	-4.28070437985163	-0.238357847570208	-1.73795756329294	-1.50399599831901	0.138606483642413	2.53050308145535	2.79556289461598	0.0431307992382675	0.781953487365325	2.00181708662058	-2.31382462028352	-3.3653031549414	0.75096730821364	2.55279591882781	-0.869783579494569	-1.44972150983066	0.498547909138252	-1.17230917551349	-1.3293989110052	1.55758290890736	-0.865679246974955	0.0990735854377389	0.43581928380737	2.15556238100731	1.78374091578082	-0.174162458687635	-0.853755322234809	-1.15827232557297	1.82564376486691	0.020814414524825	-0.28005588406427	-0.349057004579668	0.186659982318613	-0.222009660962726	-1.18941680169131	-0.425339592379022	-0.878491125457628	-1.96664523850312	-0.00184196431918674	0.770065685669415	-0.248616088757106
ACCACAAGTTCAAGGG-1	15.252918911797	-11.2285039994794	1.50741835780821	-3.86094809977087	8.20779628738753	-1.79363242782817	-5.84158864679335	-3.76894401980486	-6.04846075687932	-1.32827689582557	-4.36203968700841	-2.83603988570828	2.13664506631577	1.90749042464779	0.244288837220915	-2.14228355059261	0.608550201723377	6.87640966326061	1.44556090427809	-1.38477653339972	-2.00187779732431	2.31782392750014	-3.18789665142052	0.256206909130375	1.03743912219606	5.13000972774755	4.38743361174894	-1.4491664349852	1.87153751636511	-0.781626744746385	1.77312451823053	0.441948193595516	-0.354290766714636	-1.22837078548594	1.64459170808219	1.10353891888104	-2.40502692102198	1.08316613253381	0.806290474958147	-0.0840712010806618	-2.67174632704038	-0.45138521081355	0.881421261043824	-0.235596280501519	0.0319090401878407	-1.55003837016057	0.223629652275987	1.5761340723515	1.25853780020453
ACCACAATCCTTCGAC-1	-10.8446695604879	3.00823985665027	-1.25238678085625	-8.41461304169622	-7.59425576206799	-1.06212531577625	-1.78661007397822	3.39399620963025	-2.44801791180406	8.93460171959244	-4.13282885305789	2.14623102885047	1.28970924832343	-0.48876529092654	-1.16008360181101	-2.93113139699116	1.61715065859137	0.383563872423372	2.49564301622136	-2.12451733560982	-3.56013133381984	5.35578744701965	-0.381088888854526	-1.6663585460824	2.62139098485308	-1.37868043908045	-2.46771437598896	-0.824089463096461	2.60590135620789	0.213053239511267	-0.554849150584209	0.761188413012439	1.44566166492501	-0.870682118602968	0.763823196377889	-1.88595988839661	0.978469512912072	-1.80017650370829	0.30374647184359	-2.39758594467945	-0.641065701961608	2.85418531326071	-2.15806535983241	0.512628113368972	-0.091147667541178	-0.373046714660033	1.91184287552747	-1.55087411065781	-0.585142244593284
ACCATTTAGTACTCGT-1	8.13996451791088	3.92070294477085	-1.34747709124668	3.80356580648529	-7.87842582716818	1.23100506378769	-1.12690342236585	2.57171732577645	-4.81411622824625	-0.173095973329058	5.21321753067579	1.21193945488368	2.2263793508812	-0.793717127456476	-3.29531281478734	-3.75324664416072	3.14021676735653	-0.848908754160406	1.10227461171247	-0.0389592746893822	1.5065790463397	0.865575429451248	-1.91962133889103	0.759011552496287	-5.55989772297116	1.90356201322803	2.1190271377681	3.08450117052547	-1.85535801943623	2.12228173711688	-1.04061182869927	-0.256091291109436	-0.0858775871639104	2.66561244184316	0.452091570549762	0.2191343317658	0.727287276150778	-0.449471045090294	1.48184797552158	1.06071622866106	-2.12353150449382	-0.587675933128135	-0.590697475169726	0.412996378473485	-2.46242082075853	-1.28381633133624	-1.44677832719861	-1.28177989131812	0.0976145637123766
ACCATTTGTAAGATCA-1	-7.46909108138965	13.8642925953989	-4.0450064449189	-3.43791739012924	3.66570914716878	4.80047863183557	4.82443882356008	2.12744565793044	-5.60103364157052	-0.197930337537844	0.184759427064264	-0.931078962348201	-0.140482887781632	8.04395622860886	0.24456886599783	-1.66204137096887	-5.5601794354198	-0.407271111069912	1.72593414104933	1.75998553276748	0.830352427320911	-0.00138422175641497	-0.84378159432581	-0.411203689830505	1.76845004390197	-3.70550844733299	2.0731852994313	3.5870740338325	-0.656725265032829	0.0355295289932771	1.11285324439544	-4.19794804771083	-0.661614204773611	-2.94065274808226	-2.53512089431211	-0.524623066630279	3.99877761465677	2.18413804013017	-0.29655195627678	-1.76148069169013	0.0567673464792749	-1.64898990460161	1.95558008337846	0.0797727131169775	-0.484370912251185	-2.44627757643573	0.517318189453442	4.04539499872184	0.0614873715627335
[truncated: 5,515 more rows]
[truncated: 1 more columns]
