# Supplementary material for: White and brown adipose tissue share a convergent fibro-adipogenic progenitor population
Source: EMBO Rep. 2025 Oct 8;26(22):5612–36. doi: 10.1038/s44319-025-00591-6 (PMC12635263; doi:10.1038/s44319-025-00591-6)
Supplement: Supplementary file 8 — Source data Fig. 1 [file 44319_2025_591_MOESM8_ESM.zip › Figure 1 source data/1G/bat_cc_loadings.csv]

	PC_1	PC_2	PC_3	PC_4	PC_5	PC_6	PC_7	PC_8	PC_9	PC_10	PC_11	PC_12	PC_13	PC_14	PC_15	PC_16	PC_17	PC_18	PC_19	PC_20	PC_21	PC_22	PC_23	PC_24	PC_25	PC_26	PC_27	PC_28	PC_29	PC_30	PC_31	PC_32	PC_33	PC_34	PC_35	PC_36	PC_37	PC_38	PC_39	PC_40	PC_41	PC_42	PC_43	PC_44	PC_45	PC_46	PC_47	PC_48	PC_49
Hp	0.0326868745924975	0.0431991136674346	-0.0830408555307656	0.024251039755065	-0.05975814207178	-0.0207714524707518	-0.0242661608193822	-0.0208260551673875	-0.00542517213193894	-0.0289559901192915	0.0178219662562336	0.00787568051091319	0.0588176049530979	-0.0127178198400983	-0.0171805314376153	0.00764547102292119	-0.0217688650073591	0.0339749418126862	-0.0372748775770149	-0.0136565240973204	0.00605808211685501	-0.0304541286535852	-0.00899036326065796	-0.0154283757881751	-0.0774066308100533	0.00495045167261327	-0.0363744238744795	-0.0252014651270789	0.0442874515152802	0.00415497567681366	-0.0409626646538445	0.0317625936415377	0.0236067733625254	0.0350617853893613	-0.00913454455106168	0.0482166769206647	-0.0352355635345081	-0.0361790363006994	-0.00622539565181224	-0.00878042342376846	0.0196150694591131	0.0544311206243884	0.0852862723132806	-0.0258659753884751	0.0467420816755141	0.00511576048128349	0.0264951512390527	0.0388153703000018	-0.0106387794596717
Ccl2	-0.019459753803593	-0.00900488671824941	0.0247498964867473	-0.046896335730059	-0.0542269525047845	-0.0133099793928276	-0.0216866829632071	-0.0829335078108249	0.0151927853557184	0.0240759802342047	0.00945645185331161	-0.0437347944441569	0.0411594024140975	0.0273320752464818	-0.0438970950198014	0.0150233140589527	-0.146405072416624	-0.0102176348674367	-0.03650244127539	0.00325142411347616	0.055385248200093	-0.0829806860762144	0.0111043872845026	-0.0203953389143118	0.0430892928257227	-0.0282188398925645	0.00949025009884914	-0.0330210378105875	-0.0554273201975377	-0.0271791914758042	-0.0475552369328983	-0.0381426517168641	-0.0358531105049872	0.0378221099464338	0.0643323185575219	-0.0116043091520491	0.0318250461300895	-0.00700734241852188	0.0319203549294304	-0.0358590091718048	-0.055335242379405	-0.0377660650292185	-0.0037266299197067	-0.0156540309521662	-0.00740186113823826	0.0425375918452529	-0.0351583730183761	0.0399702134298664	0.0278526410452959
Cxcl5	0.00264813237294565	-0.00749143267556092	-0.0121175603646717	-0.0238298307726581	0.00646711439489807	-0.00603999653009889	-0.0362259711507281	-0.0415216564699309	0.0169399765292121	0.00722629098618875	-0.0319937097598285	-0.029475819367947	0.0210949314651849	0.00079255494084391	-0.019384724834212	0.0559008621841069	-0.0911720194457597	0.0203072938646331	-0.0507487393601655	-0.0111513723693847	0.0664921508775963	-0.0129828978421287	0.0168318288453823	-0.0218023247003808	0.0033462833537785	-0.0318524355074815	-0.00207248784924538	0.00185702335623258	-0.0271989279471679	-0.0127395105235792	0.00460766682067956	0.00678473004756831	0.0101768388717612	0.033809889580603	0.0315950085333481	0.00693709247709458	-0.00951894449204487	-0.0691113492745437	-0.00306349225614591	-0.0268209924816872	-0.0476894902426881	-0.0392229574175806	0.018759976192013	-0.00492260629086781	0.0397734263338788	0.047655672472894	0.0270191375823282	0.0203553858859048	0.0100393143871223
Spp1	-0.0110381334730446	-0.0279505559822853	0.0178075164729737	0.00200907320748364	-0.025460844921069	0.0240057745329936	0.00656589769993419	-0.004385400029698	-0.0171712913446858	-0.00979475973810106	0.00507640967905445	0.0324037559156696	0.00251219515717497	0.0256744352574037	0.0207908934523656	0.0574346095868084	-0.0317396859635956	0.0570778902083382	-0.00112245919172291	0.0156915869791031	0.0064205642433203	-0.00250244996400837	0.0251842083865666	4.35568515021861e-05	-0.0432651970646248	0.0885359127410322	-0.0923111098277886	-0.0187640972390108	0.00939890337829981	-0.020346431426073	0.0262558351386302	-0.0225790640428636	0.0221258290259885	-0.00226697454915208	0.0235269983123526	-0.0501094672432912	0.0459490166685642	0.0307453443968907	-0.0227340841027792	-0.0256437808401095	-0.0176916521318891	-0.0125221555450582	-0.0330081343074785	-0.0238658474914405	0.000206371538551379	0.021768573042492	0.00363264477233635	-0.0210979163244963	-0.0187548552707694
Cemip	0.0023259287317046	0.0325189949458421	0.0814312969370592	-0.0165853888036348	-0.0138178220762747	-0.0367501634448698	-0.025407091721147	-0.0273992416580981	0.0279495520439949	-0.02391815797958	-0.022844661897182	-0.0971681089500987	-0.0337414407134167	-0.0456826852296387	-0.0354662746099385	-0.0361691051882721	-0.00881945638283152	0.0397945363085207	-0.0450392142203282	0.0208031618990882	0.0362530289025749	-0.011909867123216	-0.0346840528639713	-0.0370856406752205	0.0103884339353884	-0.00545641411062738	0.00148979768438496	-0.0286605282087144	-0.0571872664290445	0.043674461009383	-0.0231865598950639	-0.00431726336844893	-0.0102122004720949	0.0412305136743975	-0.0152644173941104	0.0244208320348425	0.0141242934001513	0.0683011971931364	-0.0500906641562125	0.0545523554387958	0.0310759919271583	0.0543820823700031	0.0143907239255112	0.0500362225883094	0.000908859864843642	-0.0177750878440034	-0.0386308149235426	-0.008186128285217	-0.000618596884219882
Ube2c	0.00358553062226733	0.00882509355868612	0.0227745409497471	-0.0251357583361649	-0.00903155730903131	-0.0455025292838093	-0.0378832855923835	0.0113044722391764	-0.0545799588999471	-0.0225178762583436	-0.0186462865689176	0.0634987459614003	-0.0184180461309333	0.00216742497846269	0.0265407005997626	0.0268224575214974	-0.0208180957677092	-0.0339792797304797	-0.0570427675916114	0.0521947160556662	-0.124380457648572	-0.0470527085061431	0.0091490246439319	-0.0354068481499632	-0.00474667414943761	-0.0662692306366453	-0.0639619222418821	0.062256228088028	-0.0405772374454228	0.0226888153966588	0.00674611764378545	-0.0706477594755259	0.0420121694195712	0.00431286647526159	0.0149157824007578	0.012738581080993	0.00790705042260243	-0.0510957401339685	0.0307210725983769	-0.0559158192454014	0.0384876989677344	-0.0164912412847716	-0.0168340518859764	0.0138829396310932	-0.0466996172367879	-0.0566520343921604	-0.012958644494902	-0.00229014582067834	-0.0198532762220189
Mgp	0.023168628062842	0.0421881450305843	-0.0399947719300148	0.00443742330765772	0.0299907848063136	-0.0295753490259807	0.0491129167384363	-0.0475520137301539	-0.0164268215194694	-0.0126609004877304	0.0900927688987262	0.0541642626054453	0.0241904278067961	0.0656526908450992	0.00939728045976324	0.0756234857939991	0.0241466115330835	0.0526586461712221	-0.0454400919702486	-0.00742825162198415	-0.003639918601172	0.0281548840213992	-0.0320954154502522	-0.0222642213067329	0.00840071777358058	0.0632294303262324	-0.0210476244871427	-0.011974558583362	0.0022345978100056	0.0515299583743823	0.0100344784759711	-0.00631955995752197	0.0373108779526757	0.0225037523294876	0.0273811498365112	-0.0827758172231052	0.0415735829409141	0.00508265729478622	0.0133741740450979	0.000318720536370044	-0.0039510346546533	0.0146973856770614	0.00276224197354452	0.0221370726347308	0.0317398928688621	0.0206221767743088	0.0411811490474299	-0.0188221396317782	0.0213984377183527
Rspo2	0.0314724183497459	0.0126690490414424	-0.0306136693824242	0.0177694214620107	0.0155821494899419	-0.0104996751486162	0.0281407519066673	0.00920307747583079	-0.0167318627139687	-0.0424409055350598	-0.066018998137489	-0.0146644510456748	-0.0211623845146876	-0.0224673283361413	-0.0245043710833094	0.0529333478691886	0.0190632622319079	0.0267957235297367	-0.0333369782055484	-0.0486893744638242	-0.0198034633956662	-0.0627031029254093	-0.0491093444966253	-0.0633395368764207	0.0154388250681879	0.0436318432644397	0.00035362692204615	-0.0128284932821259	-0.0573992251465896	0.00386943728251504	-0.0448371582434011	0.00518357909597472	0.0288720051937553	-0.00960255608825031	0.0264738163430973	-0.0693174174992189	0.0394601510413692	-0.00164155581384754	0.00686515898172118	-0.0190443871491358	0.0170507459642028	0.0126954223843845	0.0316600177178586	-0.0730624982264921	-0.0163562111843283	-0.0156425933161862	0.0215283018797394	0.0288803558821962	-0.0516833026435805
Cenpf	0.0284166395748187	-0.00905686571969788	0.0171062565988348	-0.0389464865234494	-0.00929827203586542	-0.0132672395599215	-0.0158924371513558	0.00272062603379527	-0.0117433064910335	-0.0180543937469855	0.0381546149577284	0.0296384325959818	-0.0115435640992205	-0.109946648517443	0.0415267411901785	0.0265280493972599	0.00656234910289214	-0.0180197393559359	0.00610057650359029	-0.00578121285570913	0.0130879367473343	0.00724639225167548	0.0150655369853934	0.0322119574451316	-0.00191137154965557	-0.00307824053602779	0.00611586636422474	-0.0101996984850953	0.0137337693511271	-0.0609406093912558	0.00965793305857161	0.0519468436664064	-0.0397699051989005	0.0314526453609924	0.0515309859672322	-0.0109360489827541	0.0202230831646749	-0.0243525710550316	0.0502101641614219	0.0333610618219581	0.0432924289079924	-0.00347989347016095	8.26225497228763e-05	-0.00703819020472887	0.0352813510884626	-0.0171475584776284	-0.0139354578747286	-0.025269896872804	-0.0511426600506806
C77080	-0.000481875353359934	-0.00110812894595475	0.00282640729846656	-0.00447690329808951	0.00122993460575599	-0.00115827684397122	0.00351502431140691	-0.00673603478102315	0.00101941420002345	0.00689069881308839	-0.0020531591595944	0.00246024815256513	0.00198985187057374	0.0101142481441618	-0.00385554018411416	-0.00460406051822808	-0.00412204360379876	0.0097895328223428	-0.0067629351202595	0.0111417168553883	-0.00697943713961948	-0.00533220677442322	0.00606076681482559	0.000598105093112974	-0.0107996847804058	-0.00823701037068718	0.0049637871936699	-0.0160433443293665	-0.0178527747732474	-0.00858481259011372	0.0199034939987189	-0.00370443096314581	0.0204994153833146	-0.00817331013746214	-0.00865857677387014	-0.0105393709410826	0.0115486480783502	-0.00817020410721504	-0.00415932896276996	-0.00527898309804531	-0.00232834880622532	-0.00918210848418835	-0.00189441845694734	0.00841407394276434	0.0045090565391911	-0.000347497422852454	-0.0116190558401569	-0.0152611306082824	-0.00581413597845524
Fgf14	0.029930158072849	-0.00826467745088106	-0.0472591263203372	0.0141878573861465	-0.0432186224462054	0.00818382903891138	-0.0118138073614009	0.00825951322971553	-0.0339847860937742	0.0152986221258209	-0.00571454200188378	-0.00156609979772596	0.0117746470274713	0.00487544569628649	0.0427904795606223	-0.00232335513722989	-0.0182025109064422	-0.00288511967684262	-0.00855579328581395	-0.0250291876530948	-0.020523360126711	-0.00357596775250669	-0.0374215488168904	-0.0371231729494085	-0.011386484555218	-0.00707065659322827	0.00471195397109575	-0.0348482185871431	0.0300223546626578	0.018047317654331	0.0153528201247251	-0.0446812582551531	-0.00928208611582414	0.0414924420900507	0.0398343206259905	0.0438413954405537	-0.0317096299783974	0.0336123493031237	-0.0174471644365601	-0.000363689838455844	0.00208847925719443	0.0872990562607724	0.0518820558704152	-0.00377136932283839	0.0585471389619226	-0.0298221737517463	-0.0205806151201518	-0.00240024999430379	-0.0210518737200223
Rgs5	0.00611403663130896	0.0390526109413611	-0.0129963231834551	-0.0168778513442825	0.0362327545090911	0.0248690971630221	0.0381067688896915	0.019504014957654	-0.0216591448361076	-0.056039189567083	-0.0173227494381611	-0.0262638052253305	-0.0118116045873346	-0.00670041478080614	-0.0076668427058273	0.0617292074850399	-0.0119770207568574	-0.0345359459720886	0.038131098120995	0.0103815233085257	0.0043017228723935	0.0164279105663674	0.0119806486213311	-0.019600554104642	0.0529322255447865	-0.0090009895445076	-0.0144251869478653	-0.000350002539812388	-0.0160794129795586	-0.00296418000259626	-0.0258430985994527	-0.0351767154147259	0.032990063359584	-0.0587975774336341	0.0727343860916883	-0.0669770047603495	0.0393446804183811	0.0191026818259766	-0.0208369624824593	-0.0143687395999686	-0.0156942576400525	0.0621140751399739	0.0676777487345901	0.009867727503618	0.016275741654437	-0.0576289794341241	-0.0777840748879242	0.0453102723355386	0.0437053510072525
Mgat4e	0.000416608553090652	0.000749255979080159	0.00428896605370904	0.00380733495742223	-0.00439507484947937	0.00760965870097337	0.00176114222192863	0.00699468742097499	-0.00201079608368165	0.00212328608242457	-0.00344690953543075	-0.000799775026703976	-0.00549991599992142	0.00123190682884045	-0.0016541273596348	-0.00670039454215192	-0.0105167271494447	-0.00367644818759793	0.00482199627604	0.00385668102793874	0.00607317443582031	0.00300576836185663	-0.00429783010152636	-0.00379696714263889	-0.00509778283517183	0.00103146416931484	-0.000410451525429514	-0.000653704938377849	-0.00638424465305646	-0.00123000686996303	-0.0168534922210653	-0.00564158977459782	-0.00106811956217143	0.00033606182983117	-0.000802820905941252	0.0140175238951768	-0.0148966073144368	-0.00315657267112009	2.21835667710139e-05	-0.00223463633724981	0.0011723322887408	-0.0198271289064531	0.0191403735461742	0.00865307471652141	0.0123720377287165	-0.0126607002955804	-0.0199931672094879	0.000118458775732792	0.00768815764007148
Hist1h1b	0.0380224148864961	-0.00236553523004973	0.00948831144706048	-0.0249464517516277	-0.00115006255386633	-0.0341189983925817	-0.0154406752523138	0.0440887339175638	-0.0280024418889743	-0.0167797329235235	-0.0690468648911866	0.0294371814515189	0.0197892468270706	0.198035081490869	-0.105594378654235	-0.0834312113660401	-0.00786734926203201	0.0270449298670013	0.04737133753463	-0.00645029328101447	0.0762012332861137	0.00877017709417023	-0.0225069222785533	0.0036182803212006	0.00336707130766808	0.045137992508738	0.0249693699153024	-0.0254590313486476	0.0106333756286917	0.0134571054065814	-0.0120873954154589	-0.0119146371339061	-0.0156377182170657	-0.0184255170700537	-0.00578440245409843	0.00879688726739779	-0.0134583889408536	0.01072083143241	0.00941381938157881	-0.00331019030850773	-0.00530827331424826	-0.0120256775449295	0.0107802963336139	0.00807244070217242	0.00765438459421267	0.00714725190017232	-0.00352969700884626	0.00521780736806682	-0.0187803832035734
Hist1h2ap	0.0244495443404561	-0.000465936420701985	0.000462999614964737	-0.0236289537948564	-0.00245132678509926	-0.0432495616662727	-0.0146329862120309	0.0392066513098486	-0.0297996392069507	-0.0202376065284971	-0.071049722100118	0.0251912904343524	0.02223848539423	0.20441741117043	-0.104086410382323	-0.087596366333471	-0.0103689760221382	0.0299123926478011	0.0491061540069643	0.00161194511919605	0.0567568526755684	-0.00650000326341973	-0.0171214672163331	-0.00907515458274052	-0.000182981059943338	0.0388968289339184	0.00715536121450071	-0.0185929915631444	0.0114914059640261	0.0247990853605025	-0.0309455163672421	-0.0590906877683015	0.00533273083707989	-0.0319293176766448	-0.0240228419477576	0.0183385984809826	-0.00700739089732222	-0.00996745332245302	0.0255612572370496	-0.00926791607746115	0.0233471407580669	-0.0259023451034664	0.00869397346344722	0.013549234559644	-0.00102373690434748	-0.00682239294561311	-0.0219790563244221	-0.002206362826272	-0.0110867879757914
Ifit1	0.00180577794171611	-0.00214712848348651	-0.00482897013081636	-0.00672140628960234	0.0037506250496115	-0.0150863736886803	-0.00326132400561718	-0.00347351499223638	-0.00335990653670288	0.00757172626801981	0.00814764290674318	-0.0241113697224585	0.00530253851148874	-0.00517344251303445	-0.0200580523927359	0.0149437667447057	-0.00834624469481358	0.00261266572352067	0.00754036180143423	0.00445687728801963	0.0288594446670422	-0.0406444889012262	-0.178280269547959	0.168945847338753	0.0363652006256634	-0.0454840055320441	-0.0868218658364607	0.0165198279446412	-0.000518533203153727	-0.0125709134833794	0.024521889209715	-0.0102176368619494	0.0169088491309043	-0.0614654935693777	0.0150462719818788	-0.00624956783680279	0.00236370679834545	-0.00918630678209745	-0.0398501497315962	-0.000440354816990274	-0.00627017370773645	0.0167548494083496	0.000375129342064238	0.00686812483992787	-0.0125180576810606	-0.00208697803899791	0.0105469781438962	0.00976096621347003	0.00598012457972717
Grik1	0.0287552130713368	-0.0213007762118775	0.00258751206009704	0.0396265854932858	0.0207384476200938	-0.0493369920549776	0.0233797560296391	0.00618893121248169	-0.00159315322627196	-0.0312304076973502	-0.0125111533859568	-0.0128947488468973	0.00764694841666645	-0.0271832547284772	0.00387896820589166	-0.0207054010331934	0.00836358723726666	-0.00478047269275074	0.0234959625320661	0.0453379594616628	-0.0250712351003139	0.00600784905982264	-0.0592786403202865	-0.0332918544986413	-0.00905608124783115	-0.0384243707906509	-0.0178708523216245	-0.031795595856672	0.0189512575611148	0.00464051376038793	0.0107677020539183	0.000259369238783411	-0.036655335857546	0.0179515420714217	-0.0277015623458839	0.0136422251512249	0.0130644051850911	0.00262613274391714	-0.00646277512454678	0.0365404316954814	-0.0838551269486513	0.00676398890574386	-0.0210844157471085	-0.0103373675104506	0.00397653347066277	-0.00752937912057128	-0.029902452937444	0.00188825167596698	-0.0537538971107204
Myh11	0.00391313114910899	0.0585270872037493	0.0244412855786044	-0.00128854767511826	0.00863840229289199	-0.00931146290794337	0.0687596184110363	0.038267746693504	-0.0180532617536496	-0.0158507273560383	-0.0201079151072493	-0.0535665255162888	0.00568885085691042	-0.00328501525045968	0.0732497925960966	-0.0516381434481088	-0.0552069640618177	0.0168684147189118	0.0341086274408672	0.00746413447177525	-0.00659808509352118	-0.0368033421277411	0.00786395452997221	0.0172173709809798	0.020610935315354	-0.00657961932356977	0.0424427292230889	0.0576295354955869	0.0622434866540326	-0.016619166146833	-0.0129131383688246	0.00157993043638784	-0.0536906851768095	0.0100533736211352	0.0114351827254928	-0.036821618749051	-0.0139661256771766	-0.0174068609045195	-0.0255362590902415	-0.0305598864584721	-0.0121071890044484	-0.0251030589006741	-0.00508379371887823	0.00564643770394447	0.0441592007898837	0.00244990600617384	-0.0163688575613078	-0.0353185815710831	0.00224820814788057
Igfbp2	-0.00433664653863046	0.014894169215683	0.00622199780124046	-0.00458509661865288	0.027832370278175	-0.0260833653569062	0.0378190075282312	-0.00883882451300965	-0.00140513809508927	0.00216185099136894	-0.0198058321271773	-0.0102843708361439	0.021964251097015	-0.0147406595980883	0.0188330560969561	-0.023453396377627	-0.0525021502543354	0.0145204445461897	0.0348371225315934	0.0188840117570979	0.000463315102970356	-0.0198262586010536	0.0118474200336617	-0.0104548864418025	0.00807744933771596	-0.0105508936088194	0.000368108242749708	0.103241339518345	0.0275168689921562	0.00608115370448647	0.00975034977818514	-0.000365146962704006	-0.0158961113674961	-0.0115417624170521	0.0133708809223461	0.00633940323869822	-0.00204754103030572	1.82024285521347e-05	-0.0232630749986097	0.0274215997139431	-0.0303222374787739	0.00360388643812014	-0.0129366567270953	0.00512545554426687	0.0565655930562435	0.000632894509683788	-0.0408782909177567	-0.0509268056941452	0.0234860597289907
Igfbp5	0.00825859929326938	-0.0114444500286224	-0.0127518581093508	-0.0128747308525279	0.0411321386863581	-0.029514601661405	0.0525636929719246	0.0013516633861334	-0.00821407080107068	-0.000749247123922692	-0.01282957081657	0.000847048957145437	0.0480085189163979	-0.0134602949362628	-0.00945606612118954	0.0188434412873922	0.0133780244874821	0.0285267081638852	-0.000388083355708807	-0.00969548961556517	-0.00717701071000698	0.0098927653529739	-0.016725348650518	-0.0170891605109293	-0.017719025882964	-0.00321235504351696	0.0102058803002274	0.0616712654975178	0.00618269254354221	0.00716031615936912	0.0372909469526326	0.0173683801507334	0.0127278810505786	0.049022350427191	-0.0252347988906657	0.0667661139879649	0.0180375898566349	0.0371564281177433	0.0367406536786466	0.00451456038034946	0.00100175495606054	0.0220450213824797	0.0306591321829783	-0.0244745402097902	-0.0400184286780903	-0.00986228281177342	-0.031246247715485	0.0401166230140574	0.000755752554964733
Dlgap1	0.0277563099547322	-0.0302679617614453	-0.0134831730497853	-0.0273301496094242	-0.022811178094236	0.00242151889072756	-0.0741795320613822	0.0520461661167866	-0.00885550495503939	0.0485792567588854	0.0516796391497724	-0.0347067255913737	0.00243528235076287	-0.00508957469829309	-0.0104449470737308	-0.0163925519510481	0.030145435269414	-0.0337477693646421	0.0108221112506687	0.0172503264468022	-0.0481934504124507	-0.0743244689554009	-0.0021538588945537	0.019066118000644	0.0209624977573285	0.00596609820400403	0.0747091402661787	0.0182072491076837	0.0220055030906068	-0.0206338037723822	0.0279964478646449	-0.0607878757636049	-0.0206745773230679	0.0068852121631445	-0.0317349846867909	0.0118943070758797	-0.0150869376292135	-0.00899887775803617	-0.0401321593595114	0.0102777539221066	-0.0192409655109281	0.0140032293869077	0.024246602436983	-0.00919525092095423	0.0279139385515139	0.0229164397001599	-0.0322057817258998	0.00514422138942718	0.0348411548022029
Top2a	0.0521369307927593	0.00899916652472656	0.0304273394922263	-0.0557644946593657	-0.00972817848511335	-0.0659199974873227	-0.049364870335532	0.0413208062615694	-0.0601320154600746	-0.0499691580465508	-0.0293583652945831	0.0764333165085221	-0.0182594995608814	0.070369181281527	-0.0245096722365952	-0.0281971013308653	-0.0334312172716428	-0.0117306256807752	-0.0256867305647999	0.0319245424926241	-0.0383803692030766	-0.0201906506758637	0.0113955797562993	-0.00881299692229695	-0.0172615969353756	-0.0241874385450951	-0.0306385407712636	0.0126554838933867	-0.0272718592819773	0.0279115288666541	0.00826889675546248	0.023841183391079	0.00883973833489088	0.0112366864807351	0.000636269635174475	0.00796871081534119	-0.0233801692681702	0.00594417143901798	-0.0217106216936513	-0.0371287885813005	-0.00939302843231011	-0.0156547664394937	0.0204333958851671	0.0250752908056786	-0.0317300328139419	-0.0359470968819647	-0.000673424542026684	0.0213129626841557	-0.00387434392955805
Sncg	-0.00165325524233992	0.00152557680327055	-0.0256335465270471	-0.0432237914922895	-0.0454411481908893	-0.0208603029773156	0.0215294364760926	-0.0160687077131613	-0.0178564090476393	0.0640483835842863	-0.0390641069032166	-0.00358092935349635	0.00443220915413044	-0.00375875791970131	0.0205772614217293	-0.022608629382797	-0.0367416260643207	0.0113710759440866	0.0424217484772403	-0.0181509345255059	-0.0324289411966205	0.078981554857145	-0.00654014418204448	-0.0140134377309055	0.0116010438040509	-0.00623699185037061	-0.0270428830503496	-0.00587662732803876	0.0171944626653578	-0.000471773762501857	-0.0194149484703291	-0.0198629205204466	0.00753267171685409	0.0131217316071836	0.0266216070704715	0.00964932042560814	0.00598831007943854	-0.0109776573868516	-0.0286430920232159	-0.0607517109681521	-0.0453832868741685	0.0763835642461595	-0.0456998187434536	0.013713912308468	-0.0197930621663294	-0.0216140808013591	-3.39458203952e-05	-0.0473968811903593	-0.0594574664955951
Ccn2	0.0013171050249379	0.0711103736001768	0.0805577056279628	0.013039400895645	-0.0359818989234815	-0.00980171130157136	-0.0362605006855508	-0.00329336627241412	0.0202831849969484	0.0248947179289648	-0.0142212498630787	-0.00360563710910992	0.074694575754841	0.0460283327190259	0.0581244329828467	0.0665804615530407	0.0391666262291404	-0.0170322524481659	0.0458262159458371	-0.0231918271941853	-0.0206657849747711	-0.00363589562892179	-0.0301622269336893	-0.020836288072895	0.0155992998801405	-0.017783907213702	0.00966511295026239	0.0167202772390764	0.0285645541843962	0.0351855429679261	0.0169681251406449	0.032917177635969	-0.00362091927678512	-0.0122738883709845	0.0278843506404218	0.00631798316890325	-0.0030052010159528	0.0262776713418638	0.0286854239258203	0.0246692777933371	-0.0105400231999613	0.0143447248306302	0.0112966734631033	0.0030603529228829	0.0193540168897136	-0.0192791576099921	0.0383682811563128	-0.0183484906228758	0.0144070486107195
Ccl20	-0.00513698297429315	0.00422680249791703	0.0103650641751876	-0.0059083059224142	-0.00820292256352901	-0.0130451186838424	-0.00719684630023822	-0.00851077919890191	0.0161050461800915	0.00945721561389054	-0.000166813448850926	-0.00580187656088819	0.00728508466782539	0.00207872338777894	-0.00850673164091384	-0.000227470598705381	-0.0314277546931623	-0.00808416782647396	-0.0104489789622118	0.00431223117068639	0.0134387409198749	-0.0165339012326118	-0.00811148169474218	-0.00462560937880483	0.00966835702918498	-0.0102725361281269	0.0199688488351758	-0.00880382967574166	-0.00905685774590052	-0.00459627231828309	0.00179820963182469	-0.0047468533323903	-0.0059117471721236	0.011449692262707	0.0165275839801258	0.00367710851385018	0.0119102797312904	-0.000888207453028803	0.00333167185678683	-0.000703192075451713	-0.00345351622249508	0.0150691222143872	0.0125282363564501	-0.00130106754224615	-0.0108979058977703	0.0146695437511403	-0.018709671271846	0.00647174836190705	-0.00647772297791495
Csmd1	0.0143453642116856	0.0192668377567193	-0.014441596907165	-0.0198920801683251	0.00447409580458198	0.00907772262346204	0.0080749098183818	-0.0164510991732064	0.00383982215472026	-0.0233788061718452	-0.00303406388519689	0.00568185531187586	0.00961145037213237	0.00503063104060188	-0.0180241251041672	0.0354955274242865	0.00503822059093723	-0.00278162407972517	-0.00325095689776045	-0.0146346505764386	-0.0117801171600065	-0.00136547487537633	0.0102227303117379	-0.0180622755069909	-0.00132733258147549	-0.0261475413396084	0.00813138760157966	-0.00506127418793517	-0.0028719165921556	-0.00652951429898364	-0.0175750221744947	0.00509240727890071	0.0167709712524868	-0.0306460860896549	0.0422871013685617	0.0156366393406636	0.027311107499451	-0.0185226601735686	-0.00265319773032382	0.0134931545719829	0.0102959508700304	0.012866359024452	0.00408753981708342	-0.0241742826783415	0.0036536371853839	-0.00905186986167864	-0.0475401123678526	0.0320983483273084	0.0280886935095509
Dqx1	0.000630463519660479	-0.000528584616020715	0.00250191685912661	0.00228572061511587	-6.2408550369876e-05	0.00874098886834762	-0.00207238034008415	-0.00422183354825173	0.00215928284355705	-0.00309243173559426	-0.000100025935852935	0.00460594067029663	-0.00302890095419155	0.00410362114923802	-0.010684663902717	2.67581496421772e-05	0.00573111512750959	0.00266925728609689	0.0100280717833164	0.0090011894830177	0.00710883805915308	0.00120826386768083	0.00537317720878235	-0.00923796983542513	0.00249528779844184	-0.00593247957972639	0.00177721904557753	-0.00519581828203352	-0.00415665137247524	0.00657768608168856	-0.00019283459153655	-0.024455667653394	0.00955831810474136	-0.00548057405478072	-0.0141323548410824	-2.34940192425411e-05	-0.0126368457611034	-0.00270114280975122	-0.00752169017754169	-0.0132795773086865	0.00455294161101545	0.010976123890727	-0.00436323959399627	-0.00233112441862997	0.00738222193350196	-0.00352964308364328	0.00513031175600089	0.0057186092999255	0.00661319411159396
Isg15	0.00298956302901418	0.0130209786827703	-0.0137529057630593	-0.0158568773337427	0.0189796150450243	-0.0148158681974765	-0.00270498332377552	0.000992273489851034	-0.00258275060720651	-7.0357114475902e-06	0.0172602459583697	-0.0340733395639653	0.00866930512235865	-0.00411016134419548	-0.0136082752925709	0.0211569158699207	-0.00731631941340895	0.00808300853511977	0.00582751415266563	0.00861656783126458	0.0301753277473263	-0.0430149901460844	-0.18345655431783	0.173404581166684	0.0501743747588381	-0.0417705671695316	-0.0985878148356472	0.0263847117604542	0.00328546767906827	-0.0185278109620471	0.0195083211756321	-0.0172126774909472	0.016626385205176	-0.0573327799679206	-0.00348267175499995	0.0111440371477476	0.00645201110732103	0.00632524367334984	-0.0481273785599963	0.0133589323776145	-0.000796538856445485	0.0155502201683996	-0.0140288256572098	-0.00446050330141155	-0.0132868751761277	-0.00257140914778654	0.00472508304382058	-0.0105337706165466	-0.00301517561044253
Kcnip4	0.00366151734245707	-0.0086985114031271	0.0129327047123315	-0.0074763189052021	0.0102063640475104	-0.01876995724775	0.00306896668894293	-0.00628080897747474	0.0170889689471894	-0.00524627484360366	-0.0237930865985486	0.00707978199777602	0.0184112935862607	-0.0188302321045197	-0.00641494832654612	-0.000918610591451365	0.00180124528653311	0.0152960367881619	-0.0119269486100164	0.00846499396327723	-0.000118353952751117	-0.0158856937391469	-0.00863150055683919	-0.0152979765597333	0.00135174198741543	-0.0226762347264484	0.0266486506655594	-0.00166719044851764	0.0158251259443186	0.00112098724647325	0.0150062094699881	-0.0358518717033384	-0.0138143313780119	-0.0224298884248446	-0.00210928410380159	0.00848188341470668	-0.00772448016738536	0.00592430633410297	-0.00479669910277978	0.0160366358314105	-0.0263222185307512	0.0091238954413473	0.0312902226268273	0.0063388690461258	0.0185747569263802	-0.0157176433607828	0.00752346793320014	-0.0159142364498338	-0.0174092000460435
Wfdc18	0.0066654405813991	-0.00148314316427981	-0.00235126007318077	0.0108161369787909	0.00264174688626556	-0.00630228093928803	-0.0157078699658677	-0.00783874043145622	0.00272363976719607	-0.00057211627883069	0.00156793122119675	0.00975009751293444	-0.00684494763546743	0.0135369774547835	0.023300249702324	-0.0101723951697607	0.0130132302693515	0.0253536038699866	0.012912665322232	0.0214899024424222	0.00462728433565526	0.00213145945506877	0.000644016942944141	-0.00119413122524171	0.0175801023073145	-0.00946482010333994	0.005131307555594	0.0118265709929488	0.00515142887795505	-0.00187557111091676	0.000730432021188757	-0.00705468211816742	0.00613288884717655	0.0039344712269179	0.00667367175475541	-0.0106041118966293	0.0262506924831829	0.00144329055906276	-3.86113985492964e-05	-0.0068376479307968	0.00596301593889686	0.00958728879619055	0.00504361225385833	0.0248266159230496	-0.0282717277147326	-0.00439298773663471	0.0001338863006668	0.00994359387330964	0.0139470127591853
Fabp4	0.00667547146613342	0.0400553613445805	-0.0546566094020679	0.0102892099964672	-0.0993679363769481	0.0286480022979877	-0.0205977473333994	0.0199286400182119	-0.0322628207565277	0.0299096160237595	0.0173046529898677	0.0154068804914711	-0.000970497749088764	-0.0135250450277991	0.0230080491233369	-0.0442935914807619	-0.0259827199737646	0.0323282178956345	0.0157696446899715	0.00232332272082432	-0.0538337086936388	0.0132989124851846	-0.0669119880187679	-0.032209136109944	0.0131099448294066	0.00909306904261969	0.0388694381060907	-0.00871522630850858	-0.0477677776380223	0.0120823749963366	-0.0292597462415766	0.0244308018445601	0.0221214805468863	0.0149926067152614	-0.0161038086649173	-0.0421344812362837	0.0346578368270882	0.00667307528935226	-0.00150095907483199	0.0233625433274245	0.00876576021080677	0.0308474305785555	0.0465781424545063	0.0266315575722018	-0.019840827291783	0.0119016837129845	-0.0159085692221232	-0.0175369561762441	-0.00403408518923042
Saa3	0.000873120014034798	-0.00516993462021087	-0.00511348700469738	-0.0156450536512	-0.00905163313781075	-0.0104313100491036	-0.0133620356986501	-0.0150557538381232	0.0140588685664657	-0.00071620064007457	-0.00438674134596996	-0.0220074634638132	0.0322054037197225	-0.00325790366363026	-0.00226388397897015	0.0118673972665603	-0.0458857379439834	0.0100537422603636	-0.0126689527648191	0.00160112636146993	0.0165998495868102	-0.0220782988608192	0.0108808260300522	-0.0106271047301025	0.000457581580660645	-0.0134726585614258	-0.0102177071798945	-0.013029119227391	-0.0137160841201315	0.00610799374603261	-0.0216140886095877	-0.0176195109838858	-0.0206184721467748	0.00264810373604919	0.0153954435433569	-0.000469096796865495	0.000548832750008006	-0.028773190145136	0.00271380449175057	-0.0134687974880578	-0.0128191030125399	-0.0036890737810152	0.0107401527930735	-0.00275960421080874	0.00605327036545176	0.0012423422997729	0.0163615251302785	0.0236720664406944	0.0157716703485254
Prc1	0.0407121908661749	0.0164654516565648	0.041870197230645	-0.0572557090218878	-0.0124851049096733	-0.0562766091920315	-0.0411735692480609	0.0262689374914539	-0.0633353838620053	-0.03790818165923	-0.00708506099897298	0.0808390070567847	-0.0309312342097043	-0.0142985228019621	0.0164416877934352	0.0068271485500885	-0.0191774980357925	-0.0109166544464679	-0.0249253957877591	0.0243950554141374	-0.0352300527346287	-0.0171959192242462	0.0154558110106229	-0.00625144288355711	-0.00701574394318591	-0.0248039321178584	-0.0247893820533019	0.0170992023474326	-0.00628503271762474	-0.00540281339972504	0.0129029130505472	0.0243597347386475	-0.0174098511316149	0.0174300650487358	0.0311474603425335	0.015980407448408	-0.00650149035124971	-0.0161567275206375	-0.00515225001831553	-0.0139054966327407	0.01323347347978	0.0122220956517335	0.0121934697015996	0.0149748217600515	-0.0119316154771628	-0.0471877659028919	0.0122861905426229	0.0133367627728121	-0.0184673978034058
Dcc	0.00727101289325436	-0.0194687069537947	0.00763340403446517	0.0091152126592826	0.00825901417533292	-0.00377503083428363	0.0262553128461141	-0.00375310195734333	0.0148267999777692	-0.0319403018342824	-0.0120577155399155	0.0164589468083863	-0.00500159318231596	0.0084664393185067	-0.00796415778553245	0.0535497141005302	-0.0349917350353855	-0.0136015987895569	0.0450721809762422	0.0301658069871185	0.00270291290424858	0.0123849281664399	0.00525783356578204	0.00419987795933848	-0.0239372667186088	-0.010123840088329	-0.00901762867212855	-0.0350619095317188	0.0424076913274901	-0.00217496227469607	-0.0235420068444628	-0.0184301960875095	-0.0357339133538241	0.00658957332403143	-0.0301673140175805	-0.0384955979907604	0.00973883868442229	-0.0071669160378884	0.0190446391728082	0.0229526050606189	-0.0185203576271286	0.0116341855696107	-0.00363536383915955	-0.0309008307271729	-0.0160526861923516	0.0117906481351698	0.0504631647797001	-0.0184661758249577	-0.0143898191147752
Eln	0.0124010689434112	0.0248202401774629	0.00761144982424684	-0.0176501684199315	0.0162996006090957	-0.0487630126601582	0.0475125199552151	0.000177558854808272	0.0437463410935828	-0.0597902566603165	0.0616638375679205	-0.0387307586677496	-0.0535863686515369	0.0153152448585537	-0.0547620236332227	0.0162561265616811	0.00560158768115981	0.0160329123898431	0.0420037141074521	0.0287586537665587	-0.0597093163281043	0.0382893832393791	-0.0384048718774236	-0.023324568109801	0.0188110588905219	-0.0477112447582487	0.086465115630172	-0.0188120324685214	0.0217985060876749	0.0280476358105806	-0.0153068134875758	-0.0128569843412163	-0.00818059372793882	-0.0570284812835164	0.0433810499937745	-0.031031218428344	0.00509320565362157	0.0384885553488317	-0.00976746957265895	-0.0184514614976317	-0.0198609343224581	0.0776044725749787	-0.0110240243374001	0.00963180568014109	-0.0114074616832846	-0.0223323749750587	0.0291051457777235	-0.0738250673446875	-0.00843679237913946
Pde10a	0.0139387099968749	-0.0150415487681782	0.0142999727719484	0.00307119526219072	0.00704345592369614	0.0396675947660737	0.00206775926062773	-0.0547863738236452	-0.0323130772353631	-0.054698543288315	0.00680198764746179	0.0196448658997096	0.00628101721194228	0.0224775072056392	0.00600921434437241	-0.00484834041834196	-0.00168635492332051	0.0124587723164489	-0.0173026245124636	0.00512549568799722	0.00582379844693991	-0.010380678704749	-0.00143282105041443	-0.0257497676643343	-0.0184384646896119	0.029246714518533	-0.0153875013835545	0.0111777372482933	0.00608568557153839	0.0439679148464329	0.134117374877654	0.0414607554048458	0.0267100070064248	-0.076247316781864	-0.02675630457346	-0.0884192658541733	-0.017312589856466	-0.0737330875641879	0.039289359789916	0.00489335868532413	-0.0418442118899815	0.0415260842495104	-0.0370560370153174	0.0360191027292945	-0.0451551227237747	0.0946597666847512	-0.0546059543134319	-0.0486764457538503	0.00876750217285155
Abi3bp	0.0402459935293445	0.0127364265938596	-0.0381882410486287	0.0532570326428792	-0.0265788177720579	-0.0597454082363535	0.00362887928121893	0.0167666473413278	0.00995157819646621	-0.022860740816678	0.0111981625859334	-0.00947931023190698	0.0066626822871889	-0.0353295198297357	-0.0721307303285728	0.0204417623182211	-0.0160450824095218	0.0271372169497551	-0.00422062018159474	-0.0269160098302403	-0.0152608836116374	0.0106489397080323	0.0391477770659937	0.0146103252417455	-0.00945289921920607	0.000941145281055833	-0.0422390030098103	-0.00098643523558963	0.025458075995528	0.0141352004738119	0.0162011789662597	-0.0125716270224053	0.0389360415713029	0.00499479813625543	-0.022432827645891	0.0104319361320426	3.24489281050666e-05	0.0193032203876303	-0.0178783661573841	0.0670648683980557	-0.0234099093140582	-0.030823865837657	-0.0337302709442554	-0.0203444876726352	0.00684318953073428	-0.0354798428908314	-0.0470830310758299	-0.00820444368271177	-0.0138711634857187
Pde7b	0.0239032121781988	-0.0338472806312029	-0.0263664183833105	-0.0196891330392641	0.0347795080185502	0.0508896205235322	0.0135176746631146	-0.0399766968523188	-0.00109848639588253	-0.0404486924941727	-0.0277659114376565	-0.00115325709842737	-0.012021605210548	0.0439338939385971	0.0945600255796229	0.013479457996196	-0.0273169134969934	0.0354330584101243	-0.034302331163536	-0.0140369684709326	-0.00324063644288726	-0.023427618297037	0.00665401727115631	-0.000990135319161984	0.00907593809990982	0.0202213814977828	0.00358717798410506	-0.0368836563994871	0.0235233310227865	0.0555098344418753	0.0896650500742952	0.0401961699672101	-0.00842553888487177	-0.0590324840709543	-0.00431398680820042	-0.0650002112274314	-0.0139180440196154	-0.0366412533568874	0.0486605141957607	0.00614562174237461	-0.0183543132058994	0.0362842221257556	-0.0135676432316334	0.0301530830602436	-0.0606104019934131	0.0742191395632644	-0.000777231385126192	-0.0188198846191776	0.00997695658363596
Cdkn1c	0.0112487880228086	-0.0536211041764818	0.00608835054021333	0.0301548313926349	0.0450626458317389	-0.054334544546226	-0.00467068430367592	-0.0183055251948087	-0.0551946486208906	-0.00117043410172729	0.0478971440940117	-0.0634092889662966	0.0539517652578703	0.00981019422969156	0.0379232738612685	-0.0212601330087595	-0.00102789465514614	0.00903241454986684	0.0145056784527116	-0.0378058173236411	-0.0127123748086135	-0.0186155990154238	-0.00439930765488174	-0.0075881403062448	-0.0263466403725655	0.00512855586058958	-0.00973423075924567	0.0531873405863673	0.0245956207905851	0.035081318505739	0.0226035775187398	-0.00214349436580463	0.0217262402481052	0.0260617043243019	0.0233908053533935	0.00160210014309519	-0.0124748956386804	0.0734835261795874	0.00804520195999026	-0.0356552049588217	-0.0108475480486194	-3.88662708062091e-05	0.0420273063550693	0.0571617858732308	0.0237903766161256	-0.0173093471387814	-0.0114090668252321	-0.0504406498936484	0.0309922678353799
Ankrd1	-0.00486557097962529	0.0434299292669958	0.0508952533805951	0.00249477809029813	-0.00333492360995657	0.00825811924756676	-0.0143815003837491	0.0146243535169059	-0.01378738087698	0.0391945826821111	-0.0292350803304587	-0.0101690987317382	0.0258125837156341	0.0248531406796731	0.0373240233797597	0.0255573234714756	0.000441956340019529	-0.00197397935675989	0.0190684114996275	-0.00852579081506795	0.0240181127289799	-0.0182549063450741	-0.00562988023210704	-0.0144352841180301	0.0125047054682447	-0.0156658611118608	-0.00627371910668619	0.0103122092280916	0.031741661800654	0.029914736961859	0.0309264851383222	-0.00903938388640916	-0.0270455422957203	0.0211906735907602	0.00931541667339155	-0.00264889679880839	0.00128698126987037	0.00964037673098319	0.0157039008837276	0.00818885372952491	0.045928516826193	0.00320338952917221	-0.00638893302054771	0.00582060652642072	0.00298175622464688	0.000838183941664569	0.071737901711673	0.0103017116547439	-0.00150111157053378
Col8a1	0.0240424354256915	0.0349822699846346	0.0292660268750408	0.0488745681132716	0.00295261617047016	-0.0138244692292965	0.0287530619917997	-0.00440979959021899	0.0219734738285945	0.0470690563629384	0.0656993719550486	0.0320075643156094	-0.0839093854985119	0.0439953152670405	-0.0172506459490504	0.0460748282304479	-0.0597052122654962	-0.0272939466945887	0.0559293976076531	0.0451865956072374	-0.00966392742017616	0.0266515952442799	0.00470131714108039	0.0241459330999017	0.0269737462593041	0.0246330697500142	-0.0141403838385962	0.00291803246580063	-0.00192916344837936	-0.000817541627034552	-0.0323988522765159	-0.0232328122532554	-0.0525919734340401	0.0179786799754949	-0.00406742545717379	-0.0220294915846168	-0.00759079551717195	-0.0316706749424684	0.0361001562187715	0.042613759784342	-0.000500901710362504	0.0274935611390377	-0.0321320775674907	-0.00858611393603802	-0.0244266702265043	0.0307361798279449	0.0395902336230815	0.00779958203170446	-0.000815668371183352
Il1rn	0.0129925325603369	0.0214638512930434	-0.0306758126821762	0.0156322601290022	-0.0222726430461803	-0.0130971254636925	-0.00804452785566668	-0.0109131619162147	0.0172444087994549	-0.0159477555517119	0.00186050912937313	0.034578481673695	0.00939369453054541	0.0156926220857329	-0.0110799338222415	0.0245647753960553	0.0284784845186709	0.0345676706557845	-0.0140590567387981	-0.0168585340839679	-0.00226122012094615	-0.0238606055925815	-0.0119058140988348	-0.00852887446272267	-0.00898802497855496	0.0390468196706976	0.0122780479603392	0.0101868635142682	-0.00947102486022933	0.00912264277276616	-0.00737699343627749	0.0079193514619196	0.0105684730084775	-0.00918751274254206	0.00726705641919365	-0.0213680906472931	0.00289121940474612	0.0166807356215821	0.00494612049505651	-0.0345865827931058	0.0491155200336143	0.0285462330722024	0.0418737765505062	-0.00514588669044011	0.00103188342996562	0.0300489007591152	0.00349229422280735	-0.0291891750833785	-0.00356102765842695
Thbs4	0.000287560572216898	-0.0132455253820203	0.00729952863041194	0.011802353922859	0.0262662156643911	-0.0493775108084712	0.0342208340862253	-0.0281122102518335	0.0290010343363504	0.0155821723407547	0.00640408720349825	0.0319006241414543	0.0514441199494949	-0.00660469141084171	0.0203111290901088	-0.038314592469343	-0.0357804958637076	-0.02829297337532	0.00302370840600179	-0.00999270207356337	-0.00785187162736087	0.0201567337951063	-0.0239843847147385	-0.0325208257881583	0.0148035179728821	-0.0122531000011327	-0.0298918085414988	-0.0190218624121827	0.00729726288652	0.0147628133335709	0.00201058657655996	-0.00195396248679508	-0.00911503129261298	-0.0283065109883781	0.0107356264030298	-0.0192105347805629	0.0508196654966396	0.0337080040262193	-0.00817384887174257	0.0737956606212536	0.00804130747308089	-0.0300684934867762	0.0380003019693337	-0.00967516783716374	-0.000126351155763313	-0.011227151399357	-0.0652885063693671	-0.0268741872222773	0.0445935411322096
C1qtnf3	0.0143717186336418	-0.0386284760428662	0.029066812056758	0.0283365884671332	0.0325751608730164	-0.110965439225883	0.0275953349962869	-0.0329011380992968	0.0670330687861086	-0.00140386022533145	-0.00953715256856329	-0.0128963903811713	0.00584742644218916	-0.0189538396809916	-0.0168524735894552	-0.0138462541253923	0.00338721713034691	-0.0129561364589112	0.0875640150567038	0.0264663680399556	-0.04240283827091	-0.0123806205088006	0.000527538056647116	-0.0514001552408449	0.0434824726547047	-0.0206707087083419	-0.0343346745266865	-0.0206624068916592	-0.00398624716264885	0.0315603733230078	0.0196650498461278	0.00918033504127702	-0.0664612529660695	-0.0577644883660527	0.0103846299871463	-0.0372325703196085	-0.00830227323247677	0.0125917916064598	0.0106539550593628	0.00631399296646799	0.00961289348878926	-0.0183634888594345	0.0489844377788017	-0.0328304583294995	-0.0108958854704327	-0.00756165615561932	-0.0232209180109738	0.00464434883309029	-0.0290243199149169
Crabp1	0.000256034451830137	-0.0481598741632335	0.0431807221713374	0.0583366960883506	0.0165630817304003	0.00109890428268937	-0.0378452209687515	-0.0429917664309164	-0.0786066868654677	-0.00507766153108041	0.0282773269871869	-0.0562309467604196	-0.0384948691439504	0.0281776524020595	0.0299281023349627	-0.0184211629931585	0.00585976771461187	0.00339449706981921	0.0417865956745243	0.0237427814657421	-0.00977273716283413	0.0204532138665926	-0.0137833561832187	-0.0139352457843617	-0.0139715044645856	-0.00374500687542203	-0.0298011352281582	-0.0306828306757184	0.00780010349697526	0.0123543726040192	-0.0380878186760965	0.0180578538574193	-0.0209399501769277	0.00816500745741945	0.00325554480038754	0.0426359129931064	-0.0170440918729404	-0.00393684201958503	-0.000837376558622205	-0.0163618326217249	-0.00337356778373773	-0.00135813438575276	0.00648125373699585	-0.0116239890686818	-0.00737141447961089	0.054361629703141	-0.0087684679033191	0.00848939390805425	-0.00808288281678706
Fst	0.0342377820910417	0.0630537019151027	-0.0191451721044197	0.0476468837552149	-0.0250468839487007	-0.0570770830806793	-0.00531733557940963	-0.05351166772712	0.0112930549114686	-0.0104487117070816	0.0135117211584484	0.0162133964250773	0.0208501710827908	-0.0151020505458816	-0.00199431534466793	-0.00857825379832949	-0.0076772640873312	0.0104583690082387	-0.0480410724536486	0.0228600158182012	0.0220413390638087	0.00383758838906556	-0.014499679024059	-0.00979989952033416	-0.0416098353106847	0.0211247355932217	0.0227983362862441	-0.00222899527107295	0.0377703779858839	-0.018872822313644	-0.0117280138113012	0.00938867871214124	0.0502552318761333	0.0141231153770496	0.0118382120742381	-0.0300907533477651	0.00872694524128248	0.00078683458392661	-0.0198089007464225	-0.0353350817743225	-0.0125935498109393	-0.0491020782473348	0.0343047495571722	-0.0244351306576952	0.0114436963170102	0.0139189969559949	0.0205275497469004	-0.0279759732947299	0.0208973121257093
Col4a1	0.0146386720842694	0.0843374620441526	-0.0271183885510623	-0.0805162936920111	0.0349550727734474	0.0698780140269848	0.00848106391498864	0.0241421155833177	-0.0114872905447819	0.0361031698146505	0.0387858289714369	0.00734379728089798	0.000758546503733768	0.0182740725761773	0.0214748705178992	-0.0219428342334256	-0.0399693861343361	-0.00218340798196035	0.0309750405559792	0.0133999633345534	0.00161082924374598	0.0415783394630097	0.0187375919193086	0.0219842056098017	-0.00820877923911061	0.0252657980523403	-0.0849650073112538	0.00153354178988691	-0.0090225519936871	0.0179723568711334	-0.0028448076562553	-0.0228049596375184	0.0388158787673745	0.0535446808860697	-0.0170267573967957	-0.0469893450394317	0.0302794908122967	-0.0134277738777939	0.0303448322377374	0.0132102148454362	-0.0357250074284793	0.0180268885578411	-0.0119036645603516	0.0395140763757191	-0.0183829949017203	0.0150937340749702	-0.0125719734675122	0.000132592546125448	-0.0160972032286253
Actg2	-0.0201358932057094	0.0592904374444072	0.0344636479324229	-0.0117150243074039	0.0383319758087459	0.0101037099685995	0.0424118904845237	0.0173583171738173	0.0244981790485247	-0.0759957996621677	-0.035383862526814	-0.0465743256265085	-0.0388847900933885	0.000272934754894112	0.0133293398411144	-0.020634188294631	-0.0397251323873933	-0.0106493474998399	-0.0249976987244889	0.0101853626264805	-0.000218939835377042	-0.0337248790214686	0.0329111222169607	0.0395198841269827	0.0175155888584002	0.0156830059062721	-0.0347271953109165	0.00425596011112357	0.0323432953999464	0.00617091525706756	0.00167676059034036	-0.0392361777373595	0.00529171468289223	0.0500044678604414	-0.00519572061457594	0.0041621487857312	0.0109306448472898	-0.0267991701427332	0.0437729514936843	-0.00785070329818549	-0.0172070743571831	0.0258202869855755	0.0281136122423163	0.00489222110257408	0.0301079613265921	-0.0126121337722119	0.00632411417425081	-0.00996150069691529	-0.0367268854230291
Timp3	0.0219817714188371	0.0557258734690937	0.0365714417740881	-0.0642233032071161	0.0340570060902912	-0.00702964648094442	-0.0615995561770179	-0.053672032846824	0.0762571041625795	0.0297077369509422	0.0463743560339602	-0.0260599119791816	-0.0743402649085864	0.0307567069394625	-0.0175313971693309	-0.0222825826265162	0.0298691776684499	0.0555071478936402	-0.0104589050500901	0.0259927433499183	0.00377060276076047	0.0305804056973377	0.00014786573597105	0.0203218879581221	-0.0167814141509702	-0.0201592649619704	0.0483969940729167	-0.0167161081624405	0.00999446106762877	0.0157345618516542	0.046568223392143	-0.0215298851568429	-0.0327339375318743	-0.0234445400970712	0.00394356911053745	0.0181412552166611	-0.0351254072742966	-0.000104982992645898	0.00664555779618545	-0.0241838607029922	-0.00430163439094337	0.0314278942006717	-0.0182066211335433	-0.0345712940631364	0.00594714700903805	-0.010016743714367	-0.00304581397507196	-0.00248024833425286	0.00650020619389839
Cdh18	0.0342476468849834	0.0139528281742197	-0.0309188594063294	0.0251308106806912	0.0273859492664118	-0.011019385581415	0.00261204401389645	0.0165075292174218	-0.0470533308121637	-0.00172531173805898	-0.00321281070804466	-0.000988469026332933	-0.00624027598415531	-0.0132514682363103	-0.0245741222858434	0.0335474934091246	0.0095941874708248	-0.0246310898557245	-0.0035900915974144	-0.0126749898142151	0.00657953647882378	-0.00432062447553241	-0.0318486052661093	-0.0528405014665605	0.0304706507573583	-0.0263994908807868	-0.00173599508356609	-0.0489770377249279	0.0224666397099969	0.0253294509917625	0.0288393066072387	-0.0238953788869811	0.0264726746561664	0.0666814896687026	0.00250934758464762	-0.0105853082187089	0.0128572816332852	0.0202361214128634	0.0259931469129829	-0.0464907815368551	-0.0373771894457982	-0.0151450040179212	-0.0527901188287942	-0.0156769765469043	-0.0018135545706195	-0.0174339280715583	-0.0447813468284921	-0.0302222694942173	-0.0580401762225027
Cenpe	0.0276204912359437	-0.0100803210395162	0.00988977776984344	-0.0141975984023922	-0.00721856673006951	0.0102871400595088	0.0142533808943887	-0.0032567804598221	0.0160166795569604	-0.00208019232415802	0.0192746033209176	-0.0143251064328628	-0.000917801719911771	-0.0759534331728995	0.0154996289435802	0.00366239467763554	0.0204660160989929	-0.00127354344339522	0.0365220311292047	-0.0210755507059261	0.080259540701256	0.0139656434386437	9.60405850731255e-05	0.0450538428674796	0.00768973494986336	0.0404131079612553	0.019240607244576	-0.037214064813717	0.017290829258284	-0.0446985816418267	-0.00135829548038405	0.0421311447858225	-0.0192113070040986	0.0347960573147084	0.035309299993417	-0.00410087850513942	0.0170780105773913	0.00402640415966423	0.0344465727208184	0.0192558711167557	0.0203637838402753	0.0409225244905337	-0.00537856416237279	-0.00511972254276123	0.0755809857455544	0.0371377834890395	-0.000351395777702149	-0.0498836637384989	-0.0167988355421356
Cck	-0.00856838199917493	-0.0119558936543728	0.0119872656235502	-0.0118748367088625	-0.0213218694755899	-0.00360675615955982	0.0146932604069239	-0.0223745115882482	-0.0083770616597955	-0.0285933910997549	-0.0296222732192823	-0.0131974981789654	0.00290596652976996	-0.000886351043105701	0.00842985924627371	0.0230226734971886	0.00177087015772258	0.00520062015501896	-0.00776815647464524	0.0149795398552557	0.0197210622235934	0.0126129060155719	-0.0341451812718361	-0.0306765379947026	-0.0154351946019981	0.00549991530887405	-0.00945287292133028	-0.00701860971502204	-0.0357776422820515	0.0180170354057965	0.012953404500638	0.00416524401099962	-0.0345794949510181	-0.00963308671864094	-0.0277340365229797	0.00401038469427675	-0.0255759982391772	0.00860329240888972	-0.00359720712455123	0.00603148775320067	0.0379021414869477	-0.0468039204632221	-0.00389734091680533	-0.050918396181966	-0.017859159753304	-0.019084328241354	-0.0173903530423896	-0.0176306750321898	-0.0106712703567391
Acta1	-0.00983529915529704	0.0034613439543731	0.020411268420488	-0.00488489298847385	-0.0354401715207472	-0.0109046137472049	0.010959151786729	0.0234434913859322	0.013989129929131	-0.00407474609336664	-0.00594748432100163	-0.0310498281998443	-0.0233731784774816	-0.00164197922338188	0.0114454827677625	-0.036164266130737	-0.0058258249207111	0.0110207218354042	0.00523024010451515	-0.0374555722011721	-0.0174400000742746	0.0135557961334459	0.00471389174283458	0.00313717681444387	0.0351568795262057	-0.00270683948315309	-0.0163266369279144	-0.0249606832011098	-0.00733666476127328	0.0118446902726927	0.0251637300333631	-0.00215379381898423	-0.0143725746600354	0.0184729052577699	-0.00474125330771358	-0.019670648208737	0.00977654987256546	0.0304209423752162	0.0155897924296594	-0.0435438265481655	-0.0112760871744678	0.00302703502410045	0.0143766475177158	0.0097885795761776	-0.0176021718904564	0.0257491876714516	-0.0248468393387665	-0.00858547546235283	-0.0348783832058659
Dlk1	-0.0154559753959494	-0.0696721475546456	0.051227622513355	0.035239978099151	0.0471814830343517	-0.0479449493179941	-0.0113061235710018	-0.0769418170747448	-0.0465872089261711	-0.0153826453072058	0.0289025341631353	-0.0352710018883157	0.0419787139505633	0.0269686473933878	0.0418871688841405	-0.0492494312260323	0.0165880511222636	0.00964615352151105	-0.0327733557512378	-0.00710660946943524	-0.0449838461850588	-0.00443314557892476	-0.0445057624312236	-0.00373314498415471	-0.0611061670769261	0.0314017385028067	0.0230440039276594	-0.014010828204261	0.049230894998799	0.0277382888997568	-0.0399356186138306	0.0319669578399484	0.00554261027482849	-0.0019225228405516	0.0320814459621498	0.00930624571538511	0.0112190295061808	0.031279820402739	0.0135573018415387	-0.0280528455035453	-0.0309511080426994	-0.00216034415786424	0.00449616623932403	-0.0220545885030867	0.0133330141700743	-0.0142152105714735	-0.0193841842521398	-0.0566745753015466	0.0409030592814971
Ccl7	-0.0245446651142713	-0.00685099783869777	0.0232229693335154	-0.0521855613231691	-0.0533688582796384	-0.00403747138766717	-0.0426313293742292	-0.047565060985593	0.0332816342097808	0.0265565390251637	0.000970434379711719	-0.0501761936755255	0.0116842853349232	0.00450837086008592	-0.0618412068082881	0.0194283450698897	-0.130294959628685	-0.0160823999450028	-0.00752702889541006	0.000757554296265272	0.0475539319106951	-0.0565958141744593	4.7278820832456e-05	-0.0229792156855808	0.0564662864104597	-0.0314992342949751	0.00765410510088918	-0.00532069864218648	-0.06561002033052	-0.0426135227913049	-0.0379608100275022	-0.0347742337175126	-0.0273195474303208	0.0351010846823541	0.0606910396904708	0.000585708819728254	0.01877532970445	0.0096234174529903	0.0494282625706722	-0.0451699428333127	-0.0547937782520337	-0.024800464205301	0.0102266013931028	-0.0237769622854866	-0.0169288078404394	0.0642815968789648	-0.0229916023846839	0.0240554411819024	0.0439735697731063
Lgr5	0.0116273494095419	-0.00296453436381229	0.00162010752985049	0.0156287973266542	0.0127221337124527	-0.0357150735365082	0.0129866732266584	0.0065438473948803	0.00862758277780343	0.00115425572747701	-0.000828816738099105	0.00914737159143911	0.00673482116937008	-0.0315140800536163	-0.0394600706828574	0.00531520321180089	-0.00920831809281149	0.0284963679184429	0.00104201032103154	0.0216591788826064	-0.00403446829783998	0.00832079085817692	0.00164804525103277	-0.0348162721691451	0.0003042429893447	-0.00206480969298749	-0.0204038184046409	-0.0157154278513824	0.00666000557915473	0.0144668121249074	0.00772435027225516	0.00177779443890587	0.0337684790728893	-0.0403520695221568	0.0187104406812368	0.00386236681846327	0.00885405961180696	-0.0392735683622507	-0.0036844567011903	0.00740280279000296	-0.025801726604005	-0.00407699555137835	0.034371031357824	-0.0504968204363991	0.0136872799864732	-0.0167560173513455	0.00150589818892165	-0.000787904801007933	0.0167616411211803
Tinagl1	-0.0032108564289125	0.0525138200047937	-0.0113493647290834	-0.0206036754606487	0.0236130755269222	-0.0105128195838485	0.0694273443241278	0.0146247488135214	-0.058236877429542	0.0207625291663038	-0.00935256733801697	-0.0202048579175952	0.0152939024598203	-0.0235230977765517	0.0280009522870668	-0.0275037977337352	-0.0710136765817063	0.0481240940256835	0.0927168426113768	0.0304181461806838	-0.0434877569990003	-0.0452780439274732	-0.000195568241432877	-0.00918909949207237	0.0167884639987899	0.00342644091284378	0.050496996820455	0.0662955552191105	-0.010807074931617	-0.0455763878379034	-0.0188740765157608	0.03843793968398	-0.0210694460653069	-0.00927914740179241	-0.0385979381020602	0.0150415314845128	-0.0307634770102931	0.00529779932444094	-0.0302264201819318	-0.0098863888460772	-0.0143020114848947	-0.0273530800126646	-0.0316508555373659	-0.0256375757720411	0.0246371031243623	0.000261218293148226	-0.0208903284928147	-0.0386021773901918	-0.00374064950541926
S100a4	-0.0153763962252788	0.0322272259490741	-0.00537792255329914	-0.0265425425826807	0.0364772453217921	0.0164359196461147	0.0216702755743123	-0.068398754884521	0.0103855311493775	0.0182819118997279	-0.0568288485200581	0.0450294151993179	-0.00133387099495483	0.0169809937757418	0.0315686272535157	-0.0332916809187411	-0.0592549560266323	0.0142209601174072	-0.00698361136149986	-0.0666202879508841	-0.0675010656569696	0.115976627696407	-0.0346512596847324	-0.000801941481611956	0.0396817029003713	0.0313482453844705	-0.0239225457742718	0.0102296040701812	-0.0322183044095788	-0.0275235282077338	-0.0203577591482523	-0.0277550621142539	0.0110174682182752	0.0202738848476811	0.0530711576475115	0.0294894141884727	0.0121229798053765	-0.0193022261904175	0.00757108319504952	-0.00095773633646038	-0.0438804515968577	-0.0239036576189283	-0.022167811136014	-0.0041078130612918	0.0163960667143891	-0.00300777035457664	0.0124013841750985	-0.0233405181292596	-0.0383592066293441
Tafa2	0.0135888899799829	-0.00768383965877591	0.00735292892017922	0.0117226560593931	-0.00676913724112287	0.000217473367157002	0.00715518804574445	-0.00739493079292078	-0.0220031541997255	-0.0147202966602678	0.0122503816548071	-0.00315214317469816	0.0127849660196261	-0.00474165656900148	-0.0107402350548954	0.00503741759751016	-0.000222420553512748	-0.0122570331181883	0.00901449303232435	0.019496936364886	-0.0149309813107456	0.0148133888145925	0.0169050955154789	-0.0193413818514807	0.00748475278835673	0.0125669576343756	-0.0213487569169073	-0.0113301062016758	-0.0105418599016997	0.011535693252595	-2.50163409117624e-05	-0.0245791866135694	-0.00819756626058505	0.0105978572295712	-0.0319892636068173	0.0110827487246361	0.00245724393547643	-0.00589682034998082	-0.0379762181401324	0.00543092110512156	0.0056152038822868	0.0119230441797402	-0.00343887356577062	-0.023941249268008	-0.0189778888556375	0.00845595809794558	-0.000416051874385304	-0.0165918168387155	0.0142654091554172
Igf2	0.0266391464318289	-0.0109867549278854	0.00597517829076585	0.0282246326348666	0.0151683522021046	-0.0971170666011506	0.0519265522445825	-0.0652972395656507	0.0328802331529615	0.0237668702302666	0.0592326908880949	0.0210681302283688	0.0255884513480506	0.010539035100043	-0.0280483938662719	-0.0136076755996785	0.00190882559300657	-0.0109630264932541	0.00392620720108121	-0.0359437632101959	-0.0410976656281647	-0.0852987131634772	-0.000179229825592373	-0.0100739999643603	-0.039316924569789	0.0208602061349576	0.00694559688754796	-0.0445083144809676	0.0662475044803526	0.021655503441176	-0.0297462729641471	0.0112359123094329	-0.0400774246072877	-0.0370959997651579	0.0525444884756377	-0.0299364484028128	-0.00989717958797745	0.0556572024927334	0.00177315537948222	-0.0296687062587999	0.00506679091476814	-0.00120337512418062	0.00744392169998354	0.00801906280603777	0.0222370777749139	-0.0374500862036429	-0.022104559733896	-0.00617494485642729	-0.00129863343371295
Grm7	0.00937677065181109	-0.0105018647577046	0.00287530379523747	0.00210957014007578	0.00500670667458914	2.89202683896561e-05	-0.00420674209672015	-0.0106215356480328	-0.00323143880715413	-0.00838577683182652	-0.00987662985065407	-0.00451060959968308	-0.0064091715166382	0.0100745815540119	0.00834840013168955	0.0358603598991051	-0.0140528012959085	0.00781578918581096	0.0157678735857555	-0.00380873982679597	-0.00636734471253087	-0.0115835130191354	-0.00758264704786222	0.00051813481327289	0.0213709947898988	0.01007460985991	0.0091481689888698	0.00370602137235864	-0.00671959929303045	-0.010965561797219	-0.0160027539463952	-0.0341049310036896	0.00154181783490986	0.0113693215852801	0.00509525056664252	-0.0322363810564581	0.00940179854390531	-0.00542857204325726	-0.0108161036617297	-0.0107748834480749	-0.00560260559101345	0.00304801633679702	-0.000703733811266298	0.0132269259840895	-0.00777447622354669	0.0331319570832872	-0.00762180625527896	0.0269400758007408	0.0167778952940159
Mki67	0.0427623369209783	-0.00869221097039609	-0.00513215892809287	-0.0135048261734431	-0.00283874869360104	0.0183951862347543	0.0212406053532337	0.0132156897574455	0.0343977578688105	0.0033638057269471	-0.0214409642145944	-0.0123539647914931	0.0256995282123775	0.079895740290559	-0.0627913664468294	-0.0457431224371221	5.9488325757682e-05	0.0439956914412335	0.0564671479763841	-0.0319391144312134	0.0634611383894405	0.0194024931051086	-0.0200487103453169	0.0150913345452139	-0.00400666043460796	0.0506782925121101	0.0199400241745142	-0.037766456543314	0.0235648881735975	-0.0211810345619004	-0.00487790118296123	0.0634958971792813	-0.00599827747086503	0.0173635127010711	0.0106912710509235	-0.0161953347885601	0.00732438739084936	0.0212505730663149	0.0123139878586359	0.0228607777810935	0.00998274960899758	0.00791716879113928	-0.0271287803722464	0.0247942191113288	0.0679073603918365	0.0227771626728871	0.00496354582447864	-0.00390767409050574	0.00875608475160461
Tll1	0.0214216844695918	0.00395674512195193	0.0411164359848484	0.0272803201356361	0.00786124903540094	0.00650016812280672	0.00287456660899292	-0.0162360045637771	0.00926192055515023	0.0185061681013792	-0.0361651577230227	0.0233536242676062	-0.00816065372483148	0.0126161649009291	0.0120586340782934	0.0585972443727101	-0.0265930897976029	-0.0224697911368767	0.0201250087052047	0.00749030594217578	0.00571962591861896	0.0212128523349412	-0.0232956693520089	-0.000206337404647187	0.077419733857183	0.00495091609222325	0.014898839335473	-0.0167819161685885	0.0221261366645993	0.0421393953537961	0.016553054371868	-0.0200029246449209	-0.0492322248856964	0.0223452949847389	-0.0273645786487966	0.00586294834135542	-0.0215725337091309	-0.0130701770627814	-0.0149723824322204	0.00294932710760349	0.0206876664816518	0.0359701346788069	-0.00782575499266984	-0.0134019589096688	-0.0100151852077312	0.0301665623182729	0.0321105717915175	0.0071528375949587	-0.00986644183431236
Mecom	0.0455071545369353	0.00931697905955617	-0.0488898088239905	0.0673623007669093	-0.0393845958590572	0.00261517103760245	0.0145678250317192	0.0148713989905155	-0.02480674794194	0.00372879659605573	0.000433905903479294	0.0536139601488384	-0.0323149334111894	-0.0131446012225508	-0.0274323344327275	0.0630063852494696	0.0311687250223223	0.0582115596808776	0.0215506320281438	0.00891930749070936	-0.00624966195591585	-0.0242286846036605	-0.0162163043641124	-0.0149824202432787	0.0547865531047794	-0.0575955373727245	0.0415964404753316	-0.0166134540462913	0.0344286941530597	0.00323192551385894	-0.0293104402473314	0.0332401622242953	-0.00573043265503489	0.039468801796227	0.00202968484602115	0.0131039198493376	-0.00734253490851384	0.0524122368376111	0.0338125303392248	-0.03451807758724	-0.00567717814062955	0.00115262523578906	0.00430474345541802	0.0196511581254158	-0.0651897630668257	0.0205822558955895	-0.0696148889406638	-0.0667039690083461	0.0109103335457823
Kcnb2	0.0134176783832669	-0.0155615484400853	0.0320882449081466	0.0176208438787363	0.00352179290523065	-0.0101840617159138	0.0132399312879825	-0.00971331268491312	-0.0150387651331373	0.0267599968646171	0.0217282517012563	0.0052060458903782	-0.00438932979042909	0.0024442685152659	0.0144837232370164	-0.0407014331624413	-0.0237537655705332	-0.047458216198994	-0.0305396508853014	0.0355786933551373	-0.027564971933706	-0.036119120431285	0.0116268916163032	0.00435384146327248	0.0100789261835823	0.0142434106858433	0.0118331935400353	-0.0893858140887378	0.0414922970551348	-0.0467096480540664	-0.010746827118803	-0.0502472258210688	-0.0338932848743193	0.0216048234411926	-0.00911452726126637	0.0097543404078609	-0.0079066687780908	0.00576134149032756	-0.0389214155261352	0.0114182119351399	-0.00138882006583885	0.030607929030164	-0.0516757204749529	0.0304608120786841	-0.00249325989120126	-0.00238403294292592	0.023116394977429	0.0398935334379643	-0.0011139735113778
Lrmda	0.0247156604525735	-0.00590128557371045	-0.0290652075148769	-0.04675907714352	-0.0367099679074922	-0.00204769033444233	0.000364667919997553	-0.0309785907595279	0.0100762825224384	0.0244804450980396	-0.0233703330670718	-0.0152967755703168	0.037941851335939	0.0141487029594415	0.00599214255827487	0.0267717760962996	-0.0717391776510205	0.00881606998293127	-0.0298753181209585	7.43619334731623e-05	0.00589827278106742	-0.00478351248593335	0.000733319891619281	-0.00915845755311816	0.00219388638155178	-0.0251178369906521	-0.0276332067245169	-0.0271016957806418	-0.0466608891078009	-0.00613383122044075	-0.0198390231484117	-0.0495215521325095	-0.0576526406160247	0.0222642440764763	-3.21766416685692e-05	-0.0140730761924327	-0.0030324964437054	-0.0508573136499785	0.0299558530824679	-0.0403914727423663	-0.015647417987575	0.0290820513839795	0.0209704988504184	0.017555016690879	0.0360767428152622	-0.00212701881571355	0.0417597695236617	0.0220587787123825	0.0103882688282536
Hmgb2	0.0141210280451497	0.00322301138818318	0.00551388208862343	-0.00435030996399668	0.00424528543332909	-0.0122333785025669	-0.0167376244292882	0.00408854871567746	-0.00856343172272694	-0.0127633010586742	0.0124959846693526	0.00963948959546339	0.0349230310002237	0.0245526988014911	-0.0281547868169738	-0.0329365954887654	0.0113858218478867	0.00168652863638409	0.0353182512421844	-0.0163902302970405	0.0791531274141777	0.00961435885599911	0.00522250029809261	0.00306910314603189	-0.0118659596802246	0.0357042685685522	0.00240711469561933	-0.0301547784605734	0.00361841373266328	-0.00382928204562042	-0.0481543155294196	-0.0970645354888832	0.0491448952340077	-0.0381988831050442	-0.0201528282719925	0.0294638636586663	0.0326899824568837	-0.0543991535550768	0.0406542836056653	-0.0156986247233796	0.0847744734377864	0.0107186565771516	0.0107067121653116	-0.0407854551212469	-0.00817879418664764	-0.0205412763086481	0.0153812816368242	-0.0724460238507148	0.0272065931935722
Cxcl1	-0.00076057873900391	-0.0028419572122865	-0.0150285596358343	-0.0329006505344107	-0.0185044769150414	0.00756667485036561	-0.0203567643757725	-0.0379789319600123	0.0146723931519807	0.0200688815226406	-0.0111528872485895	-0.0264058357912293	0.0211039809264329	0.00971181341404771	-0.029814871165803	0.0343422506787171	-0.105565363791937	-0.00175374334879608	-0.0281653278185974	-0.0182488749853174	0.0422580934988694	-0.0494112664993862	0.016934729839919	-0.0239723126696301	0.0515426743758153	-0.0436295345931944	0.0176865527823286	-0.0320842290704681	-0.0281438386586408	-0.0319685391905519	0.00208218118041256	-0.0077773053542967	-0.00877348060261248	0.0316543889929478	0.00147898475428765	0.000445841629170266	0.0416444251146593	-0.00859930093993132	0.057319677566353	-0.0270865805169863	-0.0658272206032319	0.00334308845304364	-0.0234238392842705	-0.0158827126921276	0.00556673898109573	0.0961683826170273	0.0126595431366644	0.00476409210312517	0.0299223747843374
Serpinb1a	0.0049469619658837	0.0569331330991513	-0.0296704914162671	-0.0411827969484032	0.0761840930474018	0.0195727343006591	-0.00361347159089212	0.00325169871435057	-0.0185140184068586	0.00214324398747382	-0.0188893173959483	-0.0194316438297489	0.0110123661355191	-0.0141544179097418	-0.00809122842575142	-0.000117803010211178	-0.00681860316090512	-0.0177292625118399	0.0114321108219486	0.00670147878557856	0.0180681781726531	0.00718227086497295	0.0177108694032199	-0.0219663859657933	0.0307418985107688	-0.0118899159226061	-0.0474958356902257	-0.0169755205381171	0.0302859461817436	-0.0535932794556821	0.00394246428139947	0.0107943180710069	0.0341826513700426	-0.0213495760361625	-0.0219415938491272	0.0119579988442997	-0.0110082612658765	0.034024296007765	-0.0125805189096615	-0.0338333104899002	0.016476928262841	-0.0279979731539448	-0.0126005829523541	0.0124456238478092	-0.0112288089728629	0.00428515829080873	0.00793538658131409	0.0461528105925573	-0.0628720945536205
Bmp4	0.0126268778980656	0.0645351980195334	-0.00773869203334489	0.0100043428952934	0.0404323965883981	-0.00251253088921123	-0.0151980102823189	-0.0228672638754584	-0.00703893457167089	0.00800269469116893	-0.00977873497554957	0.00147738571960739	0.0220078606762034	0.00428031538024186	-0.018534520675466	-0.0213281318539132	-0.0446412331745083	-0.0232401928967845	0.0422138694027448	0.0590874115690508	-0.0142853384323581	0.000270655698024713	0.0277775428252146	0.0135878535871687	-0.0333089203265155	0.00400384378844147	-0.0151359469848881	-0.000334385429735337	0.00860819652319338	-0.0190638473008378	0.00207137600095188	0.00787537339475875	0.0103890514947378	-0.0459495614446115	-0.0134855594267026	-0.0871478861984621	0.0265087789715827	0.0152893333542455	0.00972969726502586	-0.0433842176557396	0.0349811343817109	-0.0292958764020405	-0.0152942495043067	-0.0215675156596997	0.0288825237996678	0.0268716213034548	0.0375609506620117	-0.0434272699512856	-0.011656513464444
Ifit3	0.00387283341128961	-0.00149982962339765	-0.00607420712855527	-0.00452663302774714	0.000104568479709092	-0.00992384162812097	0.000547708985829802	-0.00846827943007744	-0.0102011110013059	0.0145374820966167	0.000901353121560375	-0.0134262190890141	0.00287716129480928	0.0004964987107486	-0.00935488396592254	0.00882762750926684	-0.0024090162752678	0.000690354137510133	0.00648654781712492	0.0130484634138165	0.0199541762652095	-0.0316102872395072	-0.140136265146222	0.125013613538277	0.0275305899461816	-0.0318807851247095	-0.0722767155659772	0.00827736294762683	-0.00506610824824098	-0.0218580607795211	0.0268127321899267	-0.0113459563946099	0.00815021515053567	-0.0518261640404279	0.0148414739985379	-0.000347256801958379	-0.00655807660203881	-0.00594772028037764	-0.0297385698823868	0.00223692562344658	-0.00494822111741906	0.00133792008585271	-0.00119846821724387	-0.0032393617597176	-0.0068943032241116	0.0102382262235838	0.00734782903250282	0.00458257049533405	0.00163861126887033
Apoe	0.0188974857351373	0.0131058529033519	-0.0597713860678783	-0.013006324401191	-0.0458991960306814	-0.00190234630844067	-0.0368412827541406	-0.00875790665175955	-0.0180994473300313	-0.0585249293450291	0.0103985605608748	-0.0506702216873177	0.0227209587768509	0.0193580431986598	0.0111947645230488	0.0561174133237421	-0.0129738871735165	0.0217629049701605	0.0179269372096358	-0.00606853361036388	0.00731710239941677	0.00980209112852553	0.0499322317872033	0.0204205672476289	-0.0638540051469	-0.00174966003065539	-0.0807694831875588	-0.0382145861655423	0.0391527616077261	0.024882786286071	0.025167307382982	-0.0308005508177117	-0.0240430385331607	0.032321275973114	-0.0298188124883152	0.000905193199025841	0.00768186525174828	0.0420395169981046	-0.00202743783500979	0.0145457172109396	-0.00680470096178472	0.065591745366755	-0.0106238885515806	0.0202917477132777	0.0126686807827072	-0.0546683676837564	0.00817865646909497	-0.0121514832484633	0.0757955741819982
Ccl5	-0.00259709989519481	0.000691207039216005	-0.00184535148588903	-0.00096410056249136	-0.0021003498136881	0.000646779519052859	9.00958956477202e-05	0.000399013994081766	-0.000381306125122884	0.00183207487798604	-0.000208998948365132	-0.00492140966616712	0.00323189583534792	0.00172060400777018	-0.000717253477563047	0.00188418938775591	-0.00446311388965405	-0.00210260655995202	0.000141861464234487	0.00147160346867394	0.00633018486214999	-0.00674312411813367	-0.01235191840087	0.01470274515907	0.00529510275841506	-0.00970305825038393	-0.00906554402144479	-0.00231799629303204	0.000617697585470971	-0.00664658853681077	-0.00247417360611623	-0.00803871299964722	0.000271766811092468	-0.00343521525322278	0.00682764354745157	-0.00499606053358862	0.00637487604699351	-0.0037377943275553	0.0017344984413887	-0.000586023544370246	-0.000301237220603126	0.00658895161501864	0.00460234009556041	-0.00343026270326457	0.00453763866309643	0.00285634303753586	-0.00218129676185213	0.00512608893991738	0.00981593094668827
Itgbl1	0.0181186561105222	-0.0198788793983685	0.00334885258585534	-0.00966373370065081	0.0540098365922742	-0.0414798384573179	-0.0135541725053344	-0.00657944597893928	0.00619113815706153	0.0459218906309652	0.0123339699096779	-0.0171088157223352	-0.00951941006216279	-0.00718725271519068	0.0143103015634811	0.000386159643820013	0.0139872659802117	0.0578552726275224	0.034335685400715	0.021546607241624	-0.0161717111964666	0.0418625700640126	0.000205937761139616	-0.0313422828771573	0.0277085097867306	0.0132588654561173	-0.0148330836942804	-0.0062358079211987	-0.0197703916201274	0.0415900766903888	0.0308993936872588	-0.0298707576964962	0.0014173694227206	-0.026581652571908	0.0342360455717078	0.0290406775968739	-0.010318291416975	0.00693853802497744	-0.0187406935400582	-0.00595601377675694	-0.00828654894181579	-0.040372908330367	0.0881235390281553	-0.0136016689242402	0.0255560350060391	0.0155260879151511	0.0115918397883364	0.0042449721505137	0.006980975549593
H19	0.0169320374471789	-0.0180736261888332	0.0104606614502195	0.0194151859108063	0.0313394834604292	-0.0903261111122989	0.022289028827712	-0.0552678724658596	0.0377265234794107	0.000551255989213666	0.0812820490218444	0.0151004426937203	-0.00845201705304859	0.0280512684453834	-0.0345964679958423	0.00689554180874054	0.0320909015562449	0.0200711492916196	0.0030593172781516	-0.0523428810385893	-0.0635613621395616	-0.0751156563165114	-0.000105501032304697	-0.014206081881596	-0.022103542230321	0.0240905460582713	0.0141856893306429	-0.0389107671345281	0.0530627204733491	0.0269952546134745	-0.0524624452124344	0.0576618513699914	-0.0498132838705928	-0.020985133138077	0.0772889187947584	-0.0308953583018386	-0.0158306366453114	0.0646671644136942	-0.0208860030168648	-0.058424729804581	0.0445790428828714	0.00842393886085904	-0.00275029208656113	-0.0153287905925654	0.0119117574515661	0.00132996861305013	-0.00285263707493435	-0.0135745148956551	0.000631869186590865
Sorbs2	0.042255407259686	0.0428036610338661	-0.0310707250887261	0.0481112844608158	0.0142109853418686	-0.0301502588230957	-0.00149559505920345	-0.00549758967318545	-0.00805713938761662	0.0345184389439762	-0.035039225374383	0.0304780948695002	-0.0176342520624449	-0.0302691148943663	-0.010632447190311	0.00905564653214476	-0.051987625338582	0.0422900877741689	0.0460127074886506	-0.00499736646334638	0.0246078522174533	-0.0329821522743	0.038052787166633	-0.00608720770059801	0.0102217150808685	0.0338313203815607	-0.0443436575224432	0.0377851250789228	-0.00904263573855621	0.0143953359500549	-0.0425427981349831	-0.0156224930421032	0.0298821311363501	0.014036060313784	0.00646729030060003	0.00561123246997184	8.28691787658312e-05	6.05496377292523e-05	0.00654943592901117	-0.0312875431276557	-0.0050168005372541	0.00712588223930771	-0.0451391617589806	-0.0011314604384834	-0.009637977977211	0.0143033123204191	0.0305599224941451	0.05830137667712	-0.0226907187305704
Serpine1	0.0140641112964955	0.0608186123192672	0.0739893511559666	0.00260188587830426	-0.0698455505196531	-0.00366604674145657	-0.0166119335126808	-0.0196723722990771	0.0254372932553661	0.0238551918218642	0.0320086774244205	0.00311499962988445	0.0559386754051395	0.0241157921622855	0.0122863723087493	0.0178910680396697	0.0313432762208944	-0.0143330139341417	0.0295975757883793	-0.018808343594615	0.0205325487578244	-0.0355270123105275	-0.0411989428195706	-0.0661664234757814	-0.00276763230099197	-0.0268949337441073	0.00121751072015342	0.0185966790449927	-0.0500187824165086	0.0233253835455074	0.0184548191134951	0.0149767670041101	0.00417013032009778	-0.0116865525856812	0.00579264610981407	0.0318956512838993	-0.00708982262800152	0.0627900861963924	0.00795728073541894	0.0158677024231263	-0.0240747669292137	-0.00113680159216379	0.00267030847020053	-0.0130316567220428	0.0206077185577987	0.000499953660932928	0.0410019309455023	-0.0373661463105615	-0.00663329315315185
Ccl9	0.00770000186762836	0.0214944223723172	-0.0362139038465719	0.0309467346558647	-0.0261971456563093	0.00240297515081885	-0.040926164608852	-0.00941826502937639	-0.00598300416494271	0.0196418447984502	0.00788727635639403	0.0419861753744959	0.00371840259677043	-0.00224478477245573	0.00628633926477612	-0.000378218226892965	-0.0100331074652189	0.0183175988000215	-0.00787144724095654	-0.0229245500025218	0.028955816215243	-0.0361477652014563	0.0139827634932295	-0.00374190309132042	-0.00679324845270686	-0.0142870472542294	-0.0349964728237177	0.0260203104031116	0.0139415524893801	0.000255987007210184	-0.00679994981755713	0.0319261278680212	-0.0178070738260953	0.0177066641226213	-0.053872792423865	0.00128390625506769	-0.00157752420717274	0.00723877356973157	-0.00968492867683148	0.00202268518784763	0.0209062308250575	-0.026984657825598	0.00737467047797188	0.0543133422126661	-0.0169459835637636	0.032422903066081	0.00422080377536548	-0.0001527156855466	-0.000956962034685547
Cdc20	-0.0277465802997145	0.00348546426701061	-0.0205379471829662	0.029113838122726	-0.00400074159081505	0.0415506934746386	0.0392837679694689	-0.0402713013262785	0.0486303027438708	0.0233170616031544	0.0531556159265022	-0.0525511932061891	-0.00318243270102745	-0.0947552480005093	0.040872770165694	0.0367626827773835	0.029993754507763	0.00523858313269107	0.0144209796386069	-0.0288021308454917	-0.00655424277587418	-0.00710341099902378	-0.00274617149841976	-0.00541007202871833	-0.00589779226727761	0.0120310825899942	0.00620641743876454	-0.0039466019967381	0.00357766372550823	-0.0207724583553318	-0.0207987929126453	-0.0854048563864056	0.0170646828542924	-0.00877248139948884	-0.0136542939830476	-0.00489577916391423	0.0285800336858089	-0.0418380946961611	0.0531271723391428	0.00656976461172883	0.0443595738501068	-0.0163541707551905	-0.0134142329214384	0.00805648860198462	-0.00929455050924424	-0.0128864804630716	0.0083694312547401	-0.0848120084503636	0.0319723066985072
Edil3	0.0137697017210241	-0.0551840661769737	0.0246927871747619	0.00139507827444281	9.67480643131721e-06	0.0126719078706572	-0.00334738860805827	-0.0265128035383122	-0.0209269516430399	-0.0392382130325114	-0.0400911302054834	-0.00689618553686006	0.00523612098047426	0.0165245928342494	0.0292383464940119	0.0758223385243726	-0.0270510829611503	0.041619734629236	0.0146846352384557	0.0534722741884059	0.0113764852725214	0.0108735558577606	0.0240613601302823	0.00583452495524119	0.0223287600518654	0.0289693037493923	0.0179786035142644	0.00328076638060621	0.0540351626213029	-0.0480937165092725	-0.0413401015714529	0.00613594618495835	0.0187881223084412	-0.0298832920673729	-0.00985270353546277	0.00797264817500619	0.00318872662273781	0.0105033471382031	-0.00439316353023435	-0.039439859452953	0.0158511209553938	-0.0612689595052015	0.022759726127018	-0.0205726606188988	-0.0177808201295929	0.0120888098448585	0.0333112327561458	-0.0224270966024675	0.0162669615147731
Ntrk3	0.00605180422702402	0.0473987240178639	-0.00347418585970758	-0.0281954277233888	0.0544399683151738	0.0281732673060125	0.0342414374841868	0.0252926245534451	-0.0330425427034381	-0.0280186839682867	-0.00324633193268872	-0.0170098489135983	0.00968805005143553	-0.00722202628855854	0.00120287655087898	0.0119213566052568	-0.0154507089702518	-0.0188883302636099	0.0185256911084083	0.0262768059283131	0.011091844910641	-0.00423511648035072	0.00721118582929168	-0.0259140177568894	0.0217465147235669	0.00415502056273656	-0.00628192348034073	-0.000407596864112766	-0.00173936063535826	-0.0278025288891632	-0.0295038054729808	-0.0176700463215295	0.0199872949878126	-0.0437601331144893	0.0404952029096062	-0.0306204405413733	0.0355108286446933	0.038398074575011	-0.0207289279164662	-0.00971681145113984	0.013667227971523	0.0113026805329536	0.0360019053948786	-0.00933407399059471	-0.0141807531747156	-0.0465415417301852	-0.0459434200698585	0.0501217320086098	0.00450150277967913
Reg1	0.000924029951356185	-0.00570964691107951	0.000275919630534829	-0.00229455174074457	0.00352841901553202	-0.00298600936244713	-0.00122341522999088	0.000532507298975042	0.00229742403911118	-0.00241772019495828	0.00738855333770211	-0.00703286687957008	-0.0020015193675971	0.00369653809836857	0.00600585954580908	0.00303811240804345	-0.0116145836395952	0.00594097616075013	-0.000609313053999315	0.00151138168425373	-0.00090629004086799	0.00117042677937507	-0.00193739400267999	-0.000886883227557366	-0.00510006368897003	0.00297351272860713	0.00904939225456476	-0.00240647672381609	0.00247294317885314	0.00423573189853532	0.000251823808723284	0.00238036738780957	-0.000387703090739354	0.00623855684959916	0.00535941663516801	-0.00464146538056544	0.00333132498371225	-0.00182091185338701	-0.00475699122402608	0.000415740922989425	0.0109906087809273	-0.00940012319177803	0.00564521989409984	-0.000257880083975848	0.00343764299541876	-0.00468962506541916	0.00985928587146591	0.0013208965262746	-0.00195529868910984
Nav3	0.0295450108917239	-0.0766806947129891	0.011127541373604	0.0165019638740598	-0.00292882594481234	0.0184544128045726	-0.00669444918162604	0.0246043974166342	0.0117567607610181	-0.015537287251594	-0.0427954757535227	0.0425014815198717	-0.0141383818024087	0.0251296883635854	0.0684291004606157	0.0569666406807584	-0.0345185386332773	0.0165867174507118	0.000131662944442382	0.0548048912705268	-0.0214152481513387	-0.0291033632190151	-0.00102605772842685	0.00246402318155908	0.0233404121358707	0.0140992937929039	0.00422421166423294	0.005530923182859	0.0396817801006686	-0.0567984915670311	0.0368560374807926	0.0247647435035361	-0.0179348701458327	-0.00982566343076496	-0.0267156646301412	-0.0169993999041966	0.000693751015018013	0.0302679963943937	0.000513480363530427	-0.0190066062596982	-0.0131509035415393	-0.0529281464846656	-0.00381908308301867	-0.012820198383823	0.0303610776896848	-0.0269571301168443	0.00778155814182479	0.0223452560318717	-0.0184667971386294
Cdk1	0.0103476235587677	0.0140688474421326	0.0179528737222118	-0.0323021616890812	-0.0138940062164628	-0.0580678958432591	-0.0525251141674568	0.00189385154235576	-0.0628555084368664	-0.0399281021369625	-0.0033982341288273	0.0684829079719711	-0.0218038745838116	0.0191836168488796	0.0254242365162311	0.0131180010334841	-0.0227932400193419	-0.0331048029320802	-0.0320522592235655	0.0368522648198206	-0.0522530318327096	-0.0300368719384895	0.00511266030834562	-0.0322598819460375	-0.0132918019418191	-0.0373448976146943	-0.0319377392276006	0.032195833952589	-0.0347865266766523	0.0148625775955663	0.000340698897209246	-0.0935583970003782	0.0166987656044259	-0.035557119929988	-0.017374984862628	0.0096949745347674	-0.00114789028944209	-0.0396254052768323	0.0242936313157528	-0.0596241510282947	0.0512005181864523	-0.0205285946136378	0.0349232329675288	0.00650749319217296	-0.0429355090938413	-0.0658489520094496	-0.0102050692244386	-0.0207561538829101	-0.00211815199197454
Kirrel3	0.0339835410293407	0.00150282662804941	-0.0310113078035705	0.0283803775261212	-0.0308707237035867	0.00183339954640765	-0.0314267016312924	0.0124501076027516	-0.00473196525146253	0.00058406770423566	0.0364721595296976	0.0157616957182651	-0.00171017125962627	0.0132066371318457	0.0154971106634524	-0.0352908157004152	-0.0144623256855493	-0.00819165884145022	0.00621216201544137	0.00424167169637744	-0.0480616320216481	-0.026194559222708	0.0271859803407278	0.0122766718358367	0.028162910297343	0.000693304217365925	0.00703053753420197	0.0092233808392852	0.0412275682786496	0.0191627758564202	0.0444950433197157	-0.0480292765110251	-0.0134419336044205	-0.0115021573440402	-0.00349469225678658	0.0153197488922401	-0.0271423152464595	-0.0205864979139681	-0.00859238017241181	-0.00610374515873047	-0.0310743950278633	0.00772202821030024	-0.0519289326991047	-0.039033701064258	0.00503050787070353	0.0107618016618427	-0.0142205842559518	-0.0070852184592549	0.0121263262915187
Ptx3	-0.00384709735877086	0.022955152621908	0.031737820663663	0.0590821426023968	0.000915474445258947	-0.0121845198856964	-0.124286533888787	-0.0252666100361294	0.0346232994537743	0.0204355055880534	-0.0600375359452201	-0.0111230705160373	-0.0307695209718314	-0.0409523582150797	-0.0739562397942651	0.00507762558315081	-0.0582138414822298	-0.00893180598206703	0.00407654297465268	0.0113498977090609	0.0351489585851301	-0.00647712383931767	-0.0102194167494483	-0.0102323482652664	-0.0380931302840443	0.00408860160971104	0.0177707945174996	0.0483788310256828	-0.0612226663922851	-0.0177398715997205	-0.0166616041831597	-0.0373586013347807	0.021852244741039	-0.000199728720090858	0.0197758674389694	-0.00759465606953126	0.0424961203183772	-0.00683998367014571	-0.00579128500862405	0.00164728242923212	0.000535778897750214	0.0398892699312128	0.0362271502876504	-0.0389034642994984	-0.00970741335052222	0.00744199406735011	0.0177654335700024	-0.0393733864680445	-0.00139135886079618
Grem1	0.00963026293408332	-0.0557707113658592	0.0183254510801324	0.00466078855136192	-0.0245326980032338	-0.0218585735582366	0.0322897349870227	-0.0280701332746154	0.0128758513479354	-0.0835987522147757	-0.0511247965859391	-0.0488028974209398	0.000992234472042713	-0.0212081963837099	0.00677677848263098	-0.019729114682826	0.0422709321389617	-0.0210321260381297	0.0120760280174457	0.0137137007719298	-0.0383967013901625	-0.0501169271299537	-0.0216349556447182	-0.0381577571916429	0.0589187690337339	0.039811238265205	0.0117726923912483	-0.0295151398710271	-0.0601735691178379	-0.00679661453964714	-0.00233404652963815	0.0295302464798797	-0.05984949533224	-0.0356730057031839	-0.0106975432010334	-0.0365329665724997	-0.0182194878376878	0.0131833796764161	-0.00639063091172728	-0.0297741844739683	0.0440369144144496	0.0314122364046768	-0.0342438496654179	-0.0692998628085119	-0.0120803320993796	-0.00457676956383437	-0.0784317303343448	0.0247646243075976	-0.0456999784567231
Kcnd2	0.0148779062970024	-0.0182728242933574	0.00252030651382303	0.00518681109251195	0.0262256348102544	-0.0116415861368701	0.000470157845382733	-0.00898993539140388	-0.0311168631218292	0.00265900433192282	-0.0102317547630881	-0.0340676775731436	-0.03532867586647	0.00480592422144085	0.0180516677826514	0.0133856532473438	0.0177947487616574	-0.0185777457700059	0.0346834025120332	0.0315791964713233	0.00955305663692637	-0.00522419747238094	0.021596418842945	-0.0059883329295048	0.0190850956071752	-0.00808004192838419	-0.0392256436012733	0.00337329912703681	-0.00102459456651206	-0.0121234494767461	8.75120672106771e-07	-0.0167366276495897	0.0374721386958461	-0.00600223615658906	0.0212947663230839	-0.0359024999314078	0.000282890087139876	0.0113057674012949	-0.00448419496115058	-0.0300541518011887	-0.00462982334347242	-0.0285165005360892	0.0453152910054963	0.0190700521227935	0.0167054446521388	0.0413249298323882	0.0141892786926402	-0.00414649503611437	-0.0126039934584912
Ptn	0.00488103043072633	-0.102867686647424	0.0370967801657294	0.0505095474703069	0.0011672530461892	-0.0308021572306538	-0.028979009901419	0.0370693504426677	-0.0386013992078042	0.00977937068243812	0.0511116150647229	-0.0704320954424549	0.0146674112718987	0.0233181276189592	0.0548576978790407	-0.0718899335059371	0.00823901541025448	-0.0235457070055404	-0.00737320351069724	-0.0162170565648989	-0.0176748167158212	-0.00254447214108602	-0.0110621636961644	-0.00590233953780605	0.0264627992303497	0.0213395227662401	-0.00305301695289724	-0.00779007216947497	0.010686254089497	-0.0161688695703791	-0.0211435956554362	0.018331872281522	0.0441771056495054	0.00972601489677004	0.0152584854410567	-0.0286127192266275	0.0464282110340188	0.0355948083046132	0.013437656053935	-0.0245436786367693	-0.00560983610062081	-0.00722548473241027	-0.052684637313312	-0.0221212272746377	-0.0436445117235131	0.00197787041995424	-0.00693679144505708	0.0135059781778112	-0.0195823450060983
Ccnb1	-0.00181553262058626	4.06005690551704e-05	0.00478300312071932	0.000216866207698783	-0.00151028697337848	0.00779375677063284	0.00518406468143177	-0.0151015670181864	0.00253638862973175	0.00793679663589689	0.0214299204002244	0.0199447172526357	-0.0162013028544854	-0.0595180654693709	0.0312672099023001	0.0328163668952188	-0.00545177857931943	-0.00221606513283469	-0.0375042840516886	0.00389446318269451	-0.0485721582410008	-0.0155400176865906	0.00926865462486802	-0.00133945334667504	-0.0150424611160097	-0.00423394154938151	-0.0223898965605414	0.013442506672108	-0.02070358262795	-0.022504773007679	-0.00416061370665771	-0.0413519286775641	-0.00346205596133301	0.024803983629171	0.0228097709473325	-0.000965419615602498	0.0104071014791997	-0.0509506747054384	0.0220270361984939	-0.00045106910598996	0.0344126793780184	-0.0162648230544416	-0.00186011122389993	0.0346988009839384	-0.00919989840585331	-0.0457625769870498	-0.0179605290303374	-0.03785060880826	-0.0204136570651451
Lingo2	0.0122868380745137	-0.00205158063056182	0.0200952612818542	0.00858636521567709	0.00052540471581083	-0.0147469624734143	0.0157459777578469	-0.019455218516519	-0.0154711892467506	0.0213600008489838	-0.00280413432000596	-0.00159821568992793	-0.00111407867745875	0.00178616842014596	0.0140577882157058	-0.0319181103194568	0.00883786583226098	0.000315947140320942	-0.0200574410130139	-0.00912372429731644	-0.00613097234463721	-0.0240686115142865	-0.0232723344708952	-0.0190755504485212	0.0217876815010085	0.0154393923177896	0.0161115135437757	-0.0351053767596464	0.0156904676984091	0.0123377218910529	0.0272054785516253	-0.0515986295316627	-0.020333610526706	0.0226903835964235	0.00916601912732129	0.0107674311190026	-0.01345674977946	-0.00274540197843954	-0.0200117124714248	-0.00600064637180993	-0.00103465058368488	-0.0322535730667231	0.00950491256866827	-0.00136243590114884	-0.0124789869104921	0.00520714109796371	0.0521447100174926	-0.014829748831468	-0.0134961131235488
Igfbp3	0.0182904313114819	0.014357735597185	-0.00572696225403691	-0.00512251376031133	0.0339945876153347	-0.0240273429841635	-0.0759183625219469	-0.0346038777612878	-0.015179057990728	0.0246912117138438	0.056292584117814	-0.091153028607521	-0.00231155107447639	0.00756636724289977	-0.0233679335336368	-0.0419694502213259	-0.0388524811607678	0.0055062998855914	0.0145675068838891	0.0337070262403945	-0.0200965260549105	0.0145141030721558	-0.00632923540652554	-0.0319048672943877	0.0218714556715637	-0.0308566639644054	0.00717634037582219	-0.0104850839788962	0.0512455011115796	0.0264219901497775	0.0727107058466636	0.0265988265266326	0.0166586473679868	0.0120390951542319	-0.00739166120191449	-0.0422527636619004	-0.0046201479857054	-0.0103299720358612	0.00430526107501875	0.0155101222832368	0.00629940973355248	-0.0352715835033704	0.0043523679069428	0.0242296167107993	0.0365464523882664	-0.0126877376430516	-0.046971462763196	-0.016784304789653	0.0103899995957579
Pcdh9	0.050167512704905	0.00633139834114566	0.00511721379674399	0.0430062122619845	0.00193973098507064	-0.00438915878022256	-0.00462988057130996	-0.00918658854523232	-0.0667861006468467	-0.00804975855838246	-0.0283468510594183	0.0116566894727779	-0.0247775950667017	-0.00595917841437804	-0.0388308135291848	0.018256018277646	0.0145512793519837	-0.0148255183560673	0.00748511602089378	0.00154393054919599	-0.017671546210212	5.77591269257551e-05	-0.0272988842091506	-0.0168081757431948	0.0258100638908858	0.0185696620405337	0.0205224706802478	-0.0325120118574699	0.042590757695932	0.00697384846795666	0.0357972103114041	-0.0444004360028491	0.00301917220229375	0.062372802345549	0.00647798768096538	0.004586320793212	0.0266503352050162	-0.0285810268200145	0.0303239613730711	-0.00722395116876842	-0.0504562473528563	-0.0196336745143288	-0.0262991318579419	0.024497304257164	0.00765596496463363	0.0173645689222054	0.010106391515796	0.0161991820596961	-0.0296124250213819
Epha3	0.0216411480812076	0.020210152286491	0.0118665025807269	-0.0170480830220535	0.0687996094788693	0.0119140484639588	0.022161760976034	0.0146142414473061	0.00306925941188122	-0.0452929052321283	-0.0132514387330332	-0.0176507269379763	-0.0138464204073304	0.0121393057980514	-0.0278045579752331	0.0921083138314493	-0.0282523831320787	-0.0474691439835166	0.0614990211012723	-0.0120111602086488	-0.0232384582172995	0.0455490228903845	0.0538047757077067	-0.00274324496860598	0.0412535202416024	0.0356978115035831	-0.0646387577494965	0.00442804198094186	-0.0442970179008949	-0.00599869799748924	-0.0585767197507313	-0.0356675426629601	0.0178304563827933	-0.0374098803808003	0.0360615119832181	-0.076058086478516	-0.00310656540026172	0.00934012525831628	-0.0471625529960122	0.022682610398129	-0.0075591308553862	0.0371148403850864	-0.0213560498047279	-0.0347275054569459	0.0466948837746583	-0.00345379210092915	-0.0242752199742359	-0.0516279280764854	0.00168460414382808
Car3	0.00611479937892407	-0.00208823924152993	-0.0147372882310677	0.00580594755255308	-0.0163048538093094	-0.00037053821690573	-0.0219869946781571	0.00846782116108195	-0.0122061197435925	0.00353813269550365	0.0167712606753185	-0.00735004068052052	0.0024219380633487	0.00552391407849966	0.0270912856151354	-0.0238511081088053	-0.0173337267242217	0.0100592982239653	0.016040795736776	-0.0158908165462606	0.00374542433139195	0.0101450905219379	0.00386220097015107	-0.00202430158012868	0.0036942434832078	-0.00743530944890246	-0.0225354295127172	-0.000264734867641921	0.0110247711032256	0.018021499060636	0.00351891264547147	-0.0153998273754997	-0.00854268740586186	0.0150119702472113	0.035952508390778	0.0146407022722597	-0.00472359371917441	0.0162498282768505	-0.00621260197879648	-0.000995603978659129	-0.000490155561005664	0.0472280996432876	-0.0110580596258903	-0.00703845057271579	0.0339378501161401	-0.0248630548060654	-0.00637591797583856	0.0192943293548586	-0.000308460900923322
Frmpd4	0.0236721722913877	-0.0157865861229477	-0.00247777550386437	0.0362940303960808	0.00211658443290985	-0.0148578507783704	0.0154857072742607	0.00976087059769241	0.00232804061901052	-0.0261207398629561	-0.00383877653093394	0.00608376880504035	-0.0119768794623145	0.0093059207141948	0.00764399258047535	0.0252670056028561	-0.0192646510901039	-0.0181281691699929	0.0310899476546456	0.02185934992168	-0.0140111861276632	0.0154414928677183	-0.0051461219190262	0.00457317453801137	0.0555957991700111	-0.0201455276129954	-0.00687643365299561	0.0011582305354344	0.00631104815522657	-0.0475111981284956	-0.01304346670099	-0.0515702987372856	-0.0229504115887114	0.0310892579526516	-0.0164683527996534	-0.0423590720443828	0.00506291681593731	0.000716035182074613	-0.0346202375180359	0.0194206850544028	0.000458416783199058	0.0191484931303833	-0.0820355483443982	0.0339143719437175	-0.0450091371529073	0.0176735898932938	0.0569752339805574	-0.0160571110461726	-0.0283864250194657
Pde3a	0.0425844157641773	0.075809011831336	-0.0373856013647252	-0.0244715503757746	0.0164967535357436	0.0212495856651439	0.057093255432713	-0.00538559115706229	-0.0261870974074509	-0.0176379738777344	0.025982071484253	0.00191247377336388	0.0213354606004479	-0.0108399756551211	-0.0370714650088878	0.0343710117121876	0.00504912426481437	0.0154366743370385	-0.0092760659030236	0.000553489396062478	-0.00734385087269803	0.0113820701672393	-0.023805420251876	-0.0302777832942783	0.0171697569378675	0.00688957776067735	-0.00920118168659157	-0.00817189167535134	0.00378373573516153	0.0142239819990919	-0.0404133707754101	0.00840094649877855	-0.0149232807393327	-0.00264897442829435	-0.0267096141158024	0.0150908783817109	0.00855586625678163	0.0217394347198529	0.0202006089758707	0.0306624900117362	-0.0235142739651438	-0.0334716468354854	0.0110796400313537	-0.00694123457420427	-0.0213233965602345	0.00337977476688654	-0.045561816825722	-0.00853320040572316	0.0111328016338771
Thbs1	0.00803927617062127	0.0622967798893644	0.0951338032266781	0.0229629422120898	-0.063585595995976	-0.0470167408440679	-0.0246952059032158	-0.047610608345628	0.0432244273992823	0.00604148474266203	0.00216516844327863	0.00215080755588622	0.0276945026373538	-0.00406554723569854	-0.000611815382398026	-0.022050158577933	-0.00515311377736496	0.00211366863117883	0.0214069987159887	0.0279852864814595	0.0176197602037914	0.0184113971435311	-0.0104823155583588	-0.032975591109821	0.0409711967649106	0.0502732678091855	-0.0376268872610673	0.0289630431605769	-0.0213744797273133	-0.0104882789226589	0.0310940551133472	0.0164560153431623	0.00956673420181028	-0.00763649747109497	0.00770237870685556	0.015118477011464	0.0200028948400607	0.00394141348366742	0.00758958801032601	0.0309869681673115	-0.0210794445566032	-0.00350926857926468	-0.000536059691829381	-0.0146519029250563	-0.026859325142747	-0.0217587481429386	-0.0271225843266382	0.0147636656472833	-0.0184278894659031
Pclaf	0.00825144295928187	0.00576076683193973	-0.021990102590189	0.0498464202986035	-0.00179404334134646	0.0264463805308826	0.00665196351134604	0.00653673159046737	-0.00261328479032834	0.00996020020272062	-0.0638293951080929	0.000992162946657808	0.0131006681676444	0.153417139540535	-0.0501367710917619	-0.0313184190424569	-0.0227348546054736	0.010555035874496	0.00925244239604191	-0.00200168050050026	-0.023498906260337	-0.00572834291136	-0.00311214523703625	-0.0133404956448677	-0.0147408188773549	-0.0153375447655888	-0.0343095451494286	0.0244981529906061	-0.0356596474471879	-0.0123937279462187	0.0264554194923965	-0.0490243866532178	-0.0319677211232642	0.0222632704648943	0.0480243686448418	0.00196342548881471	-0.0239021140067121	-0.0205080061710381	-0.0023008754306051	-0.00915025714960515	0.0764361366350425	-0.00579920201646334	0.037130358367117	0.0151162960820439	-0.0570694825884512	-0.0424406418440144	-0.0238172222593734	-0.0400916243835711	0.0267410419780787
Car10	0.0053461089705757	-0.000435643971526176	0.0234198134926459	0.00948145960361899	-0.00449457120706549	-0.00619321111785879	0.00638654307959058	-0.00215550710597483	-0.000377741981354947	-0.0314586806425211	-0.0180477120817177	-0.00503868372617334	-0.00572965909397983	-0.00866646760263277	-0.00878148045550973	0.012734717145519	-0.000916588717842934	0.00324265314091139	0.00950148150298411	-0.00735245470275339	-0.00240922008666635	-0.00905429452455575	0.0183959021993703	0.00921532512450299	0.00166921939272606	0.0517609552808771	-0.0183731626585945	-0.0151306739981072	-0.0174657262483566	0.0207098284926252	0.00790548319068322	-0.0288882340977357	-0.00660672173405441	0.00634897881208953	0.00401278775006543	-0.0157746479919878	-0.00115463292786931	-0.00691572051782275	-0.0202065484908741	0.0110849097229627	-0.0121327141642875	0.0350463649095427	-0.0201935975068933	-0.00334533987244678	-0.0060150986815734	0.00528696688755932	0.0292271299792228	0.0384263100504834	-0.0114459276215798
Sorcs1	0.0308583371360968	0.024618141267117	-0.0384445233925956	0.0246659103926054	-0.0185628586387724	0.00345232597029164	0.00980011748495282	-0.00101960973812634	-0.0331365996161484	0.00323657164550115	0.0082017275514654	0.00350911977251822	0.0104452323570124	0.0116347871399136	0.0076247153546032	0.0228726570199584	-0.0172889609476966	-0.0106879276959298	-0.0263984528775478	-0.0167597232885548	0.0188554674699232	-0.0288960700534356	-0.0437789893168484	-0.0268158924919236	-0.0265689984270434	0.0272248529813572	0.019598351455225	-0.0109308695062803	0.00397707367718869	0.00559171554754331	-0.0394793512879273	-0.0076180527621211	0.0291273610482491	0.0150394513069718	0.0266572805192275	-0.00192219356397806	-0.0157080798683073	-0.0166384674953109	0.0153652271094795	-0.014753824539419	-0.0445512084603909	0.0149855385305445	-0.00753796764101316	0.0102521621773553	-0.0109205869299803	0.0249209345499217	0.00681082507410579	0.0187252352518639	-0.00354544204989284
Olfm3	3.4258546712612e-05	-0.003591886500161	0.00337023861576089	0.005319349012691	0.000686885303141926	-0.00476437700036334	0.00108937986089767	-0.00482812249097616	0.000367599655772689	0.00344295164867579	-0.00589462335098972	-0.00190170703088525	0.00722852848268566	0.00231702202462458	0.00338147893892513	-0.00368407092361792	0.000591920050289031	-0.000838010146449723	0.00282421961308212	0.00484375281744956	-0.00242466570887035	-0.00203078383055597	0.00249864479601858	0.00266050981794938	0.00168717360023361	0.00334941660764364	-0.00955318166830248	-0.00452393376962534	0.00663446310723589	0.0033691676701713	-0.00326746881236975	0.00271388831405411	0.000327604467166877	-0.0126585030602731	-0.0065063368563677	0.00394324892220648	-0.00615380452660745	0.00886954689442601	0.00398329756086138	-0.00291270965989021	-0.00717917539178166	0.000719560341245737	0.00295850294022131	-0.00104737291128849	-0.00787617641728119	0.000726484332423762	-0.00995755035175787	0.00520287176070683	-0.00293755250118371
Hist1h2ae	0.02609020429779	-0.0046690879313113	0.00140237586848345	-0.0135866165619615	0.00348744981972501	-0.0328300676835583	-0.0100723964089502	0.0425764880906604	-0.0256088704712274	-0.0173257514388095	-0.0686009272672457	0.0248756148833069	0.0182816181592163	0.181898546847315	-0.0996039704925281	-0.077195609447413	-0.0112320539145617	0.0238499916243393	0.0470869848981622	-0.00458167933576745	0.0704780129993601	-0.00329577526273103	-0.0176948421278609	0.00895618001460706	0.00650926558831776	0.0404530730508645	0.0131433832050256	-0.0223112064994777	0.000330455323528604	0.0255045075209998	-0.0211849995124568	-0.0317178733476378	0.00110779412852274	-0.0316202512974473	-0.0153030891722196	0.0145547571489153	-0.00670167970923907	-0.00033732894778291	0.0090886010775676	0.00163834751558964	-0.00147110659901857	-0.0302194040108579	0.0219084788053201	0.0237261656562109	0.0225836067178892	0.00649292700431509	-0.00816181149657782	0.0191224161519279	-0.0260579189087008
Ctla2a	0.000630663400043517	-0.00531918851297164	0.00959181321973195	0.0109847639987254	0.00743765046151524	0.00242099125458957	0.00977578113705789	-0.0334927754366945	-0.0288674132681803	0.0418680104831403	0.0175869439893457	0.0131768282212709	-0.00726927603003629	0.0273689856460064	0.0392525762163171	-0.0268160798590279	-0.0195315176934093	-0.0138782928430254	0.0222586428892795	0.0232192596591509	-0.01648316326577	-0.0235573392829513	-0.0209784153479319	0.00479258318272591	-0.0124063753979742	-0.0063975619572759	0.0296744852681216	-0.0941828990022271	-0.0604402032146719	-0.0113542026046409	-0.00216695287406744	0.00942286926470597	0.0539532016906149	0.025727610743679	-0.0229284649392194	-0.0214939226510523	-0.0273910432981641	-0.0054450304604705	0.0128170247184291	0.0301674378698029	0.0202278649213189	0.0346761347690034	0.00464898547145454	0.0284413033278525	0.0154247091118485	-0.00827441110448034	0.0444768023202564	0.0048207153811921	-0.0360826202706853
Elobl	0.00364720877265409	0.0179161298781803	-0.00758033923528784	-0.00105586757294432	0.0062724515942218	-0.0102670876310963	0.0109514013491576	0.00299359500023504	-0.0140927500027646	0.0061954524888857	0.00249497399528044	0.00056828549235403	0.00132356179573707	-0.00826609038556625	0.00331576999369426	0.00083851076382697	-0.00536158238606815	0.0230978201194351	0.00918481204830186	0.00367699924599518	0.00375921357258185	-0.00588471645554295	-0.00193055353041046	-0.00486322772635615	-0.00226629773180689	0.00663846406150807	0.00508846215036182	0.0237948300903827	0.00802802374378924	-0.00804664869003207	-0.0119737077310684	0.000354045291677419	0.00877672751463317	0.017209449696907	-0.0147826014761674	-0.00557906167739589	-0.0106526332162135	0.00610539893869916	0.00534496931909426	-0.0258057454470805	-0.0263586952367475	-0.0299510268849142	-0.0126729790949805	-0.014676320896695	0.000672651856755091	0.0144992056184332	-0.00612533811745896	-0.00991760012476425	-0.00889121539071825
Ctnna2	0.0382892514715247	-0.0255884324052388	0.0470388898536226	0.0233665769685033	0.0181137636958654	0.00382499586252092	-0.0269376852440621	0.000643110726000397	-0.0405437658843653	-0.048484342208532	-0.00350336086718158	-0.0137645391826393	-0.0554022138141334	0.0164456418173319	0.000954109910674481	0.00531879555566592	-0.0063372227912809	-0.0479824239229696	0.0265375867663682	0.0134049787281898	0.00462141757468181	-0.0220909495360474	0.014743979983174	0.0283013990597374	0.00371015063643907	0.0359777544300281	0.00918862441889327	-0.0206529791567712	0.0113693303425584	-0.0417764222562403	-0.0223221322461767	-0.087059246155227	-0.0143791610261708	0.013818184324881	0.0220584390029038	0.0243842496633433	-0.0105028383145777	0.0104885672281749	-0.0110102928332749	0.00168672538010387	-0.0566717513558199	0.0120203678790185	-0.0372755994649757	0.0516491495543412	0.0293666913127564	-0.00891538004634349	0.0370541597690885	-0.00171450336065802	-0.0291127316421065
Adm	0.00569028670055313	0.0690879598456868	0.0248954011107358	0.03099052279316	0.0239137091516626	-0.00879256762308876	-0.0586222744349307	-0.00740679239369745	-0.0564388715317209	0.0509025842141519	-0.0194938480764132	-0.0370511336355811	0.00756115620732609	-0.0340225041535585	-0.0566851444956405	-0.000775661362843564	-0.0155725559829912	0.00565470046376425	0.015249331479271	0.016766205460284	0.0140657897534987	-0.0218591337573268	-0.00849879881700622	-0.0322956655247106	-0.018784094023069	0.00961295513023169	-0.00351630930426976	7.71062578115097e-05	-0.0214716752015449	0.0115628563483992	-0.00231802730802529	0.0143767630142671	0.0439832683862663	0.0221763045028617	-0.0115059311416247	-0.0376022329345573	0.0499792911823497	-0.00450659820282308	-0.00324533441974683	0.0182586955337629	0.0222611536118768	-0.0517122041265617	0.0228930233382326	0.000758769972790954	-0.0252929732255967	-0.0128222986506935	0.0603522225208077	-0.0324796899256484	0.0150797516842304
Birc5	-0.0170123836297932	-0.0106142009751891	-0.0287957354430461	0.0545654269375906	0.00570122590132865	0.0496589190111932	0.0401462319289072	-0.0107174916117287	0.0461675265254006	0.0334777440740656	-0.0353462473437308	-0.0434948142518675	0.0276876425161022	0.0990292899836155	-0.0444853386695895	-0.00634005014923327	0.00677266234652966	0.0220201408286767	0.00925892423476492	0.000259801654590412	-0.0440929589617916	-0.0133619593922524	-0.00779770296174124	-0.00694971320573889	-0.00427474066085925	-0.010084341898939	-0.0168839073148855	-0.00367881506652487	-0.0113833341107671	0.00205762005404964	-0.0219940567686331	-0.0620371002726799	0.000659422017753346	-0.00342655953156479	-0.0116362803416303	0.0243128783681208	0.000589583619974936	-0.0312980526652959	0.0118890799133989	0.000968340169154708	0.0669607436094948	-0.024116879876628	-0.0165397664856778	0.028538158939867	-0.0292866633322019	-0.00723062799526849	-0.00921354204446676	-0.0189726160095216	-0.00179216860330692
Tenm4	-0.0049527207047626	-0.0347121718302473	0.00203920227276455	-0.0703312541810145	-0.0260441856581774	-0.00295932142006171	-0.0160487368377723	0.0572356625646998	0.00723274331417674	0.0589631209924788	-0.0179151861911254	-0.00708715985299888	0.0662416803910953	-0.0495056024701072	-0.0485560801598153	-0.0274085179267487	-0.0159355261210342	0.0219446415298773	-0.00642046314331901	-0.00472685742470819	-0.0546133471398506	-0.000957415225294053	0.0280112271050836	0.022869407045533	-0.0233305226119533	0.00336253851872198	-0.000521381571257865	0.0180144300501414	0.0240694717485325	0.0264465613801395	0.0153478791275493	-0.059584022260653	0.0297040591313054	-0.00660288598550013	-0.0239862921685891	-0.0505113447163907	0.0187341911919049	-0.0188672365259813	-0.00183356345571497	-0.0418649899698169	-0.0276541079662004	0.0351306633322514	0.067402776765495	0.00953525608103241	-0.0147966408007171	0.0583057964744164	-0.0274320186605288	0.00123164948929451	0.0108587855015973
Lpl	0.0163417036064426	0.00385458050024874	-0.0630059782968982	-0.0223894891791931	-0.0969978406163307	0.0348113501406451	-0.0882723453153072	0.0072877997480671	0.010862434474228	0.0329578979081347	0.0189606485364786	-0.032613895297436	0.0378500505995185	-0.013031236922106	-0.00993389711890293	-0.0635299716437902	0.00307006098045296	-0.0231899213668915	-0.00344948013043712	0.00387705190232339	-0.0735589320773572	-0.0207907924028603	-0.0116606228397928	0.0132076945226519	-0.0648318269749431	0.0767294326582251	-0.0282103798114474	0.00468606662406782	0.0063517519779262	0.00461487510359416	-0.0196061599804654	0.0379768057709147	0.00864859223689622	0.00870504765734579	-0.0302447203508207	-0.0516723802288294	-0.0073110854992795	-0.0239808761860191	0.000792565373824583	0.01877108261983	0.00742618072144068	-0.00225699087675762	0.0261327087085981	0.0187499390076986	-0.0202370702610919	0.00139200612676331	0.0130361213747448	-0.00309384095582025	-0.00565082995818735
Mamdc2	0.0144036971168979	-0.0254199195018341	-0.000253630191774172	-0.0152611572662105	-0.0500220627636609	-0.0116340395969649	0.0199134083257953	-0.0074600637504877	0.0132397446949749	-0.0222009813612058	-0.0357811685211849	-0.0427125718536112	0.0373281191313069	-0.0130669865470958	0.00620412428627543	-0.0170139320557107	0.0265855860450158	0.0307630450262631	-0.0127345216497484	0.0254467066892849	-0.0295760688487649	-0.0082698489399747	0.00140719487232457	-0.0208608267597732	0.0192109738435282	0.0526088964746725	-0.0674927681638762	0.00665505059437839	-0.0683092160180695	-0.0140121726220584	-0.0277205485731872	-0.00560656084707653	-0.0236635832281152	-0.0243596670187795	0.0190894522694442	0.0332102584318456	-0.012430328970419	-0.00796727598682952	0.00790268408896593	0.0661982241562478	-0.00946327659030258	0.0176351435990425	0.0244055958922296	-0.0428014070815354	0.0118658213188095	-0.0431053505498951	0.0144247994777889	0.0187004860062612	-0.0656850710664328
Opcml	0.00984969528253159	-0.0354069817099944	0.028137292464967	-0.00580432191364707	0.00197109673378626	-0.0160885962345953	0.00422591591033263	-0.0179121801197423	0.00914716630373471	-0.0120829990548825	-0.0416620793063897	0.00396920223304067	0.0149245555519	-0.00270687439258636	0.0365621238274834	-0.0244552916859644	-0.00702104073927693	0.0123639804240855	-0.0578921872652113	0.0242292426322437	0.00867761239376826	-0.0426378315829871	-0.0035516967830484	0.00608170841913746	0.00250364111459865	0.00443149107740459	0.0606494161678374	-0.00395750228676076	0.0407955638372044	-0.0439998756449833	-0.00942150930830147	0.00398971238840351	-0.0076242223616169	-0.0182186144052671	-0.0254247654264827	-7.54395306870856e-05	0.00324243469049081	-0.00519522775453095	-0.0108593649368868	-0.0351240295776175	0.0358525508979189	-0.0280291243074017	0.00527092190937853	0.0244266826872635	-0.0126083572716103	-0.0386566367037677	0.03550201139947	-0.000980191763961794	0.000203132786742227
Rbfox1	0.00599560100290906	-0.0237315948666345	0.0241685829647364	-0.00679834908163805	0.00322817024225773	-0.0175909378905026	0.0362507899868409	-0.0150350705107092	0.00453909889436247	0.00193290875421845	-0.00714652407393775	0.039357203469071	0.0248407895235735	-0.00314780724080587	0.0270077321512617	-0.00290039137573593	-0.0268093717949191	-0.0210604574933265	-0.00886915396773315	0.00795181590645945	0.00347235083436567	-0.00393303785822087	-0.0282843393679468	-0.0346591647930615	0.00183786891996315	-0.00531720487015941	-0.0247386385679006	-0.0154270473927427	0.0418992441728427	-0.00622449298601462	-0.00506911335153114	-0.0163006898834269	0.0149408294389888	-0.0086910485184947	-0.0173223910107273	-0.0106779434744847	0.0162664803933261	0.0352590678580084	-0.0357415684496273	-0.0125917873564584	-0.0240228176373236	-0.0245499214916687	0.0174859227908556	-0.0182218006989879	0.0221291093633522	-0.00787363802619175	-0.0230437392495174	-0.027356059499305	0.00543713011206366
Kcnq5	0.0191017850521574	-0.00799593333443835	0.0104337119128201	0.00188746673856924	-0.0247951938450112	-0.0212469484003221	0.0244529532755895	-0.0137563824326694	-0.00646465589599126	-0.0190823983637972	-0.0186192495598194	-0.0205352125403271	-0.000245095943265424	0.00276058614664297	-0.0247481928361616	0.0357846131226683	-0.023321315453857	0.018569967265361	-0.0141999102492386	0.002691413231367	0.0284323219526839	-0.0565085807291848	0.00100943252114167	-0.0145922875534762	0.024100363818031	-0.0212599046619424	-0.00336718856382612	-0.0251722271026013	0.00106314231509807	-0.0200277146469716	-0.019733176432741	-0.0546841756455411	-0.0179423555355762	0.0339279930330979	0.0245347576728088	-0.0176351225332782	0.0192783771579876	-0.0256885546619987	0.00175862461457409	0.00500812645441828	-0.0273745196414953	-0.0285819137350155	-0.0583072082674522	-0.0171972055394497	-0.0178651238529189	0.0186838369197664	-0.0153300849204611	0.00509318543580551	-0.00107914681790572
Hmmr	0.0134010652648247	-0.00492833152144004	-0.00607624374140295	0.00112992785655459	-0.0057997622146336	0.0322351935817158	0.0203368381523037	-0.0196038090872226	0.0332112254045166	0.0136658240388288	0.00477732529932083	-0.0216116457795938	0.00272845185742124	-0.0547800836233479	0.00309922606459979	-0.000390633126806637	0.010715537757589	0.0150725440236525	0.0419114787313493	-0.0269410038971981	0.0639598677434306	-0.00410840479784383	0.00364823013943385	0.00389832737038453	-0.0136603801773113	0.0471634646793197	0.0199446516085037	-0.0312470975724301	0.0202895804105105	-0.0198133183534444	-0.00310554414216833	-0.0025321473225329	-0.00936426112976434	-0.00175076091145678	0.0131391003143197	-0.00890828343705789	0.0264561337263411	-0.000618874581406134	0.0495331425880568	0.0604438132479041	0.039645757242776	0.00159834228297296	-0.014014881464897	0.000257564339663457	0.0639975436754515	0.0218484921429692	0.0348803415604369	-0.0305847267687245	0.00834421138111147
Ly6a	-0.00760507097362051	0.0147324790762709	-0.00236091102037347	-0.0625897734820053	0.000364591398442748	0.00141521843723782	-0.0120264560679722	-0.0686559163827467	0.0203992258916391	0.00430775945233122	-0.0599812854419585	0.00476592008429094	-0.00327940900505154	-0.00811798049008542	-0.0387597014559228	0.0176759416469259	0.000393328509887735	0.0295138986533838	0.0287682941307071	-0.0526542253171574	-0.0716965203273429	0.0368199644107667	-0.0686857316194056	-5.76535093350559e-05	0.0241496239279697	-0.0249366826342726	0.0187129105151423	-0.00264862373416824	0.0435541399184749	-0.0260382836412282	-0.00823657203639889	0.0355833334685379	-0.0363754132643061	-0.0116089168650307	0.000875236438016759	-0.00481396040106278	-0.00668522537208087	-0.0318119490259553	0.0359544075115659	-0.0227369948418052	-0.0214691129345986	-0.0458153703783027	-0.053075440960943	0.0362657768874543	-0.00922015047660467	-0.039110914765987	0.0166460486575391	-0.00589662213623606	-0.0626668026047282
Slit2	0.0385824030955846	-0.010292576694588	0.0477764487743353	-0.0033106257460633	0.0429687951133437	0.00530626853405095	-0.0621940406698507	-0.00692921479984559	0.0206625711420412	0.0545554607464671	0.0152654442206637	-0.0205776916611693	-0.0588199724104906	0.0184384489614174	-0.0431177762084491	0.0596647885823979	-0.0331265789078931	0.0624713945908867	-0.0571397531454418	0.0612951338812317	-0.0206886683322991	0.0135969705726212	0.0254222713864841	0.0543868940376694	-0.0326032514921239	0.0811853731176902	0.0398526979805221	0.00305533526432451	-0.0306797740500267	0.0131985278808882	0.0383545401035939	-0.0425925509946017	0.0015123054475534	-0.0149499635760459	0.0562165778043328	-0.027785772274091	0.00283508873852148	0.0285146396248393	-0.0150814661050476	-0.0201110243618294	-0.0176745132689246	-0.00077841466379143	0.00278091107498096	-0.00851244702276815	0.0293317552033122	0.0247455952220305	-0.000921322340511221	0.016611192454045	0.00188215075141011
Tpx2	0.00807753723030769	-0.0060489428751661	0.00030907532639111	0.00492632163495647	0.000963113084073932	0.0533251614160071	0.0539770852924571	-0.0137951698852551	0.0633325820269576	0.020083719785049	-0.01170629071558	-0.0526077186022525	0.0197181057976354	-0.0117522826412776	-0.0263526055917555	-0.0252760740882196	0.0173247020290805	0.0410569023186692	0.0401988723770331	-0.0174036074783076	0.0212472988999906	0.0135890814876534	-0.0179928403896794	0.00373664591805619	-0.00400667146527967	0.0251515403640618	0.0217243634137991	-0.0330624550263547	0.0199980551180147	-0.0162130990174885	-0.0101167858484001	0.0181067487348066	0.010514945953557	0.0208303043902857	0.00467433171984383	-0.00992531494227755	0.0221262961533802	0.00432324678506385	0.0172591372662084	0.0244465681057987	0.0127626915341558	0.014999158165963	-0.0151609453650571	0.0175372697349444	-0.00395158713677644	0.0198980613031091	0.00767514235080348	-0.00629936133604834	0.000705731278385473
Nusap1	0.0414587370117421	0.00920880726369283	0.021172939067572	-0.0500399711061647	-0.00686996113580487	-0.0694841966090218	-0.0517949138130885	0.0306730666859914	-0.0650695794653822	-0.0465065866850939	-0.00567217536123219	0.0753836049455469	-0.0306020825944305	0.0112958000762766	0.0212023790548551	0.000752221725330083	-0.0252458480151175	-0.0175726504548251	-0.0381254703488463	0.0223454297996983	-0.0621543588881188	-0.0128667097178293	0.00936586917697294	-0.00635857269868737	-0.00547181449418233	-0.026741575520215	-0.0267335639659711	0.0207977274238903	-0.0205124446909589	-0.00191783184920406	-0.000700183326440237	0.0443620749550318	0.011118581324296	0.0131653966665778	0.0141095397904544	-0.0199259344550555	-0.00678500009646484	0.00128198771699971	0.000912300836374072	-0.0109283187300778	-0.0178325454917931	0.00525497228236314	-0.00134074427185777	0.037594926787818	0.00524456649161011	-0.0166044985515826	-0.0178132796545577	0.0189422617160006	-0.0151106822535921
Mest	0.00603065866844467	-0.0296201903482172	0.00357024169595099	0.0585983423672404	0.0600775564396826	-0.0623327899311087	0.0281038945492122	-0.0143510765747707	0.0379353595461907	0.00610878525935195	0.0518340761889328	0.0256292660796692	-0.000540742721130234	0.0282290667770551	0.0199087872871917	0.0287507390513288	-0.0605901040963256	-0.0482854802067689	0.0521239282422093	-0.0306599051748323	-0.01627537834393	0.00996580309895386	0.021555477179759	0.000434495486707518	-0.0214571909480971	0.00351963497618948	-0.0275334692858886	0.0256401264807248	-0.0109595514030735	0.00321949240390353	0.00914209123587475	0.0057395265857698	0.0380036249114618	0.0112364352340284	-0.00436079481071305	-0.0337881261856903	0.00769484664609776	0.0159511174550603	-0.0405176015544633	0.00754882741580719	0.0565078486091622	0.0168004582708159	0.0745556149542314	0.0553362570867811	0.0136331012349971	0.0167702174836156	0.0331984555110838	-0.000690255272335495	-0.0165291744817843
Gsta4	-0.00788303076985885	-0.0140502129480704	-0.00893020400769113	-0.0288053968959142	0.00665900480739458	-0.0178890902900653	0.0195442918683824	-0.0358695968780211	0.0144379648721895	0.0125476220785246	-0.0231274430826392	0.036132696491817	0.0109397459349623	0.0179883643886241	0.0400517914685413	0.0088550869166912	0.0274063618540175	0.0103346325261598	-0.0191803758058081	-0.0398914654916845	-0.0113408050591801	-0.00692108117480512	-0.0109272878902679	0.0186300040181933	-0.00659803173865151	0.0253783011252382	0.0263411675617123	0.015854009263041	-0.00124778728398206	-0.038530311180169	-0.0118750544209581	-0.0372695713841956	-0.0443716756203978	0.049552011740568	-0.0387093673879224	0.00207429621279441	-0.0165845411635275	0.0441945326362305	0.000515370402341959	-0.0414113025988745	-0.023248130872915	-0.01400466388597	-0.0289844664463427	0.00381495561922866	-0.0122592927674607	-0.00507631925644061	0.000282020181528326	-0.0132620017902999	0.0601372171036945
Tm4sf1	-0.00199558674654049	0.0685250878312338	-0.00418605555972078	0.0485451078731787	0.00107833396829628	0.0293101917652703	0.0207140273014657	-0.0789290757801917	-0.0385983277985041	0.0147644821264942	-0.00516048803971421	0.0638543265624744	-0.0260571772493078	0.00998084497006896	0.0320234072063633	0.0259517232290658	-0.0078789541479692	0.037698752417396	0.0104751837371048	0.037051196864535	-0.00537384849686856	-0.0298435637853898	-0.0283416421538061	-0.0181666943530755	0.0384524878615011	0.0268062793366491	0.0142211236943019	-0.0296905170757317	0.00136991468524536	-0.00692759321287974	-0.0104598339386108	0.00800041250561497	0.0238984499959109	-0.0400142009282629	0.023610067102967	-0.00494006093740912	0.0310133272882899	0.000320056353735486	0.0217532501757272	-0.017732782522919	0.0123373031981969	-0.0328230305102002	0.0131157272973806	0.0297606116890317	-0.048261198389254	-0.0129292468291331	0.0566916247378398	0.0252539639483661	0.0103608300662581
Cenpa	-0.0269133820685257	-0.0136160476771052	-0.0275668158141349	0.066931438090173	0.0165604937120258	0.093712066133056	0.0555859247671652	-0.0205715276154257	0.0784796184611256	0.0503191925936026	-0.0112100133444459	-0.0567491879480749	0.0269159287991941	-0.00393637345580034	-0.00237184729396465	0.0260483231120715	0.00884046024759985	0.0140306975424827	-0.037618261550967	0.0178312296744471	-0.0727437400150956	0.00066705374616275	0.000132432507184198	-0.00489338996012155	-0.0126305906231715	-0.0311772989175522	-0.0291925817401885	0.000294050031772605	-0.0136190699451362	-0.0239554061753214	0.0211690453630133	0.058343832253824	-0.0194776128925755	0.0383922105023948	0.0407604072048162	-0.00996829731806196	0.00964819441786504	0.00902576050603101	-0.00944257067193582	0.0130442753387202	-0.00738152868514329	0.00694263304544844	-0.0185106525648199	-0.00983441620934867	-0.0362024828875634	0.0198824605422172	0.00545369039973045	-0.0216810083589148	0.010868501281156
Hs6st3	0.0287037269154341	0.0193438409158071	0.0270744008190399	0.0352597999318938	0.00256676773728256	-0.0116708305284489	0.0125673307194377	-0.00762016209855419	-0.0196690875166163	0.0221432988301931	-0.00815529897493313	0.0343149941422326	-0.0263958131541421	-0.0187633757255919	-0.0121152863544517	-0.001321206457884	-0.0124113822277736	0.0173277571959825	-0.00905918656176494	0.0350882986336242	0.0213212937615625	-0.0197379544162171	-0.0339934322767	-0.0295344317874537	-0.00958826528228227	0.0148560937292438	0.0325458190141252	0.0220558481281848	0.0165732563609418	-0.0236712368060234	0.0145198623324199	-0.0408362547827084	0.0344469293664842	0.0237444340014943	0.0240645744093704	-0.0245139176507402	0.0300272903646724	-0.00794358497572933	0.00318479733033081	-0.0598182607607281	-0.001584852530473	-0.0240006182181932	-0.0153986848462024	-0.0238952144046026	-0.0321889892476147	0.001922361679191	0.0403523238156636	-0.0221323187431043	0.0256997154536043
Adgrl3	0.0418929273794425	-0.059430313198467	0.0276637742868141	0.0444513548283314	0.0284890285432772	0.00616843359539272	-0.0453674553323806	-0.0287162973439772	-0.0344987641369063	-0.0197302510683146	-0.0185013699236847	0.0108129079849149	0.0220460574287684	0.0172799560740496	0.0555606155649502	0.00473078211264405	-0.00306411690943765	0.0159637873227944	-0.00187456220266957	0.0925989661723953	0.00860827131552403	0.0288562502864825	-0.00109300843422661	0.0195649068572124	0.0380659703547888	0.0144653931472503	0.0375170410758784	0.0080723553508029	0.0627566784200631	0.00066754591545644	-0.02143551480015	-0.0295123418756042	0.020547002934845	0.0139515762458333	-0.0152945239894128	0.00656461793511561	0.0222322078473105	0.000694299501221369	-0.0195879206140861	-0.0165109226789052	-0.0083063051872468	0.0137132599096636	-0.0171185023457079	-0.0137492254152761	-0.0300657247745879	-0.0152999215961496	-0.0083447330820941	-0.0129368838401146	-0.00521506362087628
Actc1	0.000838548180314985	0.00616374268497034	0.00261848677393172	0.00523806893949352	-0.0029684188621527	-0.0023183448157149	0.000439575044852768	0.0042367050922096	0.00315842058983566	-0.00278059002028706	0.00635350183062889	-0.00705959451718651	0.000474400366074259	0.00581156090257713	0.00795094592390693	0.00304801525967669	-0.00642846311250806	0.0072116543672546	0.00821294951372981	-0.00773907408920748	-0.00347683816052368	-0.00229089233366484	-0.00107013879512701	0.0116949143239637	-0.00686201001522582	0.00199023218268224	-0.0182314004977329	0.000226544894280268	0.0217199852234716	-0.0031919516118158	0.0122481119799459	-0.00632554656963667	0.0110621533659281	0.0197788599057899	0.00905133169187857	-0.0111938561000764	-0.000949428789060076	-0.00783892327608526	0.00487977280099461	-0.0239309214270826	-0.00478648170767029	-0.00501754902127389	0.00179214408944791	0.00908082035371123	-0.000146969639817906	0.0156739222145207	-0.0123837155529714	0.0132267685278363	-0.00693530624798629
Mid1	0.0559354179958486	-0.0105001213973903	0.0288463876812978	0.0541207276533896	0.0305566036602169	-0.0127670020504078	-0.0435286538415591	-0.0113280309840875	0.0358752054676331	0.0405012946095288	-0.0612968209112966	-0.000320250267727468	-0.0162315435256453	-0.0158463721942556	-0.0365782489972885	0.015866083332366	-0.0252821834134301	-0.0136340736259414	-0.0144848909128182	-0.0428644505933349	-0.0396959444289396	-0.00210095752869417	-0.0302973819433408	-0.0109179446002548	0.0233915597713027	0.00657710566115032	0.0478780957925134	0.0288943864085515	-0.0138438249669049	0.0105083514730796	-0.0252980305114498	0.0249418437039067	0.00633955401223972	0.0266126417219789	-0.0293265208029952	-0.0414024977882182	0.0358095437687981	0.00918587182189791	-0.00782194509881456	0.0145274937715083	0.0139574714424071	0.0346145926352733	0.0205567536829541	0.0136334612117803	0.00564990691482406	-0.0165530439105668	-0.00340489101904517	-0.000499538975621729	-0.0215146782186019
Flt1	-0.00404888024102355	0.0073717434165355	0.0455658820818398	-0.0354396078228296	0.00714322684099092	0.0398126643157763	0.0060289861413183	-0.044160629664369	-0.00763520057174014	-0.001640615109711	0.0466034088897815	-0.00514413917583228	0.0100925790376401	0.0407579054022081	0.0248386194630703	0.0187683915744535	-0.00959077920906445	0.0151462051850716	-0.00541612581600407	-0.00581250518089238	0.0101934404020493	-0.0341464513721695	-0.00271567207402534	0.000136879454744589	-0.0518869102461673	0.00789074463856148	-0.00856838102609388	0.00681419247908722	-0.0162607675774345	-0.00836015492316309	-0.0221869330465342	-0.000356534665852877	-0.0231666715556464	0.00800188043156058	0.0181548386542602	-0.000307013114784448	0.0164589245388384	0.058201804586324	-0.0466600610533444	0.0607434413640888	0.00496059874953202	0.0117272907181494	-0.0138094162636271	-0.00511832403194345	0.034431276064291	-0.0367466341130407	0.00238278852312791	-0.00450618213808134	-0.0360275632087538
Gm26917	0.026023313768432	-0.00806798562918741	0.0146139199226839	0.0109166421768181	0.00535871552479678	0.0310793195993835	0.0243244131409487	-0.00381399505565296	0.0107145443636271	0.0213562226116158	0.00348409707307132	-0.00494861883300659	0.00385809837380421	-0.0379253027857524	-0.00752572720321512	-0.0035574652048014	-0.000195855854694476	-0.00689356053305642	0.019922473938285	-0.0276197982215849	0.0356178085522355	0.00100563446185902	0.0201980702424198	-0.00259791168563588	-0.0144179862681695	-0.0240445019082689	0.018334246037833	-0.00501533642404447	0.00813061937797007	0.0231264463926832	0.0191293883489398	-0.0607083245689584	-0.0254799131939871	-0.0284756054200543	-0.00943082426096574	-0.0074192264389772	0.0108447531348385	-0.00681190499099339	-0.00264719892090169	-0.00641439146327743	0.0407189907656617	-0.0286365453687131	0.0323725980639343	-0.00374217599256881	0.0447077959349859	-0.0144918692384727	-0.0163247504777848	0.0265072309124422	-0.0132230978561911
Iigp1	0.0161807883289287	0.00797704635341476	-0.03078638383605	0.00758768060370536	-0.00841663721041573	-0.00580904740872121	0.00963240070875676	0.00177711604169338	-0.0102111371467274	0.0117012177129601	0.0208611467010644	-0.0189906385472239	0.0204797503167862	-0.00819880965150131	-0.0124093729486761	0.0175865836782627	-0.00885488789322668	0.0132399987472846	0.00837891451517921	0.00493817221451677	0.0367531981078262	-0.0391176231501616	-0.15811850792486	0.132893747060053	0.028401821390887	-0.038991422442267	-0.0810343854450336	0.00984120550056216	0.0244934861275578	-0.0183171571540616	0.0190290907487694	-0.00174219884493138	0.0085154552494	-0.0221753227822037	0.00443242790598679	0.02417020404502	-0.012430905641269	0.00349330959940033	-0.0357394452324258	-0.00911340472635276	-0.00657783092570754	0.0160294688931993	0.0290641479327969	0.0196044690240346	0.0208459182570325	0.00924741733687209	0.00985017279935575	0.0142519749040857	-0.00338923490199376
Arl6ip1	0.0146402235387196	0.00176875727744722	0.000276958965600809	-0.0424850449269193	-0.0129014336626946	-0.0351995626246491	-0.00929654798383213	-0.00889591303350754	-0.0388524086111979	0.0103860864186426	0.0156724426333152	0.0264475418672966	-0.0273916953781587	-0.0673609069528308	0.0274942713383944	0.0105586042209151	-0.000997467112944186	-0.0124610585446591	-0.0177756436342285	-0.00466097056694297	-0.0251991844691536	-0.0117550581036821	-0.0128458150947451	0.00795618606642705	0.00644132874703973	-0.0282718631214664	-0.042398550768883	-0.00569421394133263	-0.0209018579212552	-0.00777379239909313	-0.00708379039278594	-0.0230628015780292	-0.0268044855851404	0.00359379453580536	-0.00661422700604612	-0.00879323845784953	-0.0404390321579902	0.0286238772805658	0.0251812620775895	-0.0361055713118401	0.0345790466065421	-0.0290415398345267	0.00188038305571121	0.0486627833209369	0.000140393752699484	-0.036784559460707	0.0124756490592345	-0.016412624624791	-0.0102612718658311
Astn2	0.0125975287576647	-0.0113670215394458	-0.0157191984487477	-0.0475486481356568	-0.0380592870343404	0.0213683653727036	-0.00303827947827274	0.0356955597202504	0.0173578759160092	-0.0225013291338952	-0.0278759657907955	0.00403269454595794	0.0241410510520212	-0.0159257383204823	0.0230015756029566	-0.0109136882200007	0.0146133063311127	-0.0248912292641745	0.00607615265518542	0.00668989192123831	-0.0540466003586667	-0.0459382148846473	-0.0393496574149132	0.0074839449129601	-0.0106128461012108	0.0371701996047367	0.03398381633712	-0.0217209224739798	0.0354888876194357	0.000885973431372874	-0.0183208487101145	-0.0522096224957234	0.0119445649622134	-0.00246427005458135	-0.0321906319927076	0.0078665637504111	0.026993505259058	-0.00629418342813259	-0.0352686526246511	0.0264263083259896	0.0193195388768353	0.00686397818508788	0.00462256154517145	-0.014373989611376	-0.0503354124196763	0.0394997020284206	-0.0206870264088011	-0.000876627895269599	0.0172252407822809
Egfl6	0.00956439114660797	-0.0367467409478773	0.0230940680212816	0.0328174806268432	0.0372821805430246	-0.0531474636716382	0.00210794511698012	-0.0422099062738658	0.00906591758185032	-0.0344802541384128	-0.0115007010380303	-0.0454853897741864	0.0410594270619491	-0.0122136778474614	0.00365903579391349	-0.0153413712356407	-0.0383538690747647	0.00496990718018162	0.0385248894794255	0.0268824489257083	0.00780056514925203	0.0455746098843003	-0.00888904944860539	-0.0299928746603088	0.0176314656787708	-0.0249340257447604	-0.0294447172707435	0.00516135673447198	0.00935540777814067	0.055333089156507	0.0183751913895203	0.0202034249188353	-0.00597268747658351	-0.00272619162308152	-0.0164258541566924	-0.00542101982352924	0.0406026586898812	0.0121589138815543	-0.0172810186226134	0.0356228353097266	-0.000699416533269855	-0.00722768972706949	0.0475899240900817	0.025301498358597	0.000449312431491011	-0.0120422869125376	-0.0170462233796047	-0.00381297229967809	-0.0210902999843329
Gm9573	-0.00102548081416927	-0.00172405943803543	0.00192974920738089	-0.00262283406222233	0.000809263506164892	-0.000236691661469403	-0.00108189212847289	2.37838277031569e-05	-0.00120000198274864	-0.00114269817351336	-0.00186410228733004	0.00137950798897936	-0.000904087126573531	-0.00340252046162458	0.00337637580017255	0.000110206397549143	-0.00256367199092126	0.00268392413968539	0.00061724164434576	-0.00513671994844398	0.00267025683386748	0.00288379124063793	-0.00242193763130956	-0.00197450829744755	0.000463555178179194	0.000268164756585027	-0.000307501942179356	0.00323503714228251	-0.000103736026951738	0.00837390846602331	-0.00302329605215131	0.00622192988191587	0.00630243044074072	0.00160814110107019	-0.00754687455268473	-0.00687313225636507	-0.00374972411354075	0.00176939559237706	-0.00507632777233223	0.00609860300079145	0.00365801675122598	-0.0121471135731188	0.00285384889457855	0.00688626825788258	-0.00421577448679203	0.00148685043399652	0.0128373764796933	0.00115162625497569	0.00142555984502596
Col4a2	0.0161173127113323	0.0839698244377832	-0.0264818412938285	-0.0821942847724681	0.0418961535158627	0.062741777006978	0.0113687573742223	0.0202826888021741	-0.0110769441184307	0.0332066361180415	0.0331843263323889	0.00541386609821878	0.0100141490154156	0.0175865945673177	0.0188851453528499	-0.0197526753850296	-0.0350298444499812	-0.00398154830544645	0.0311946316916256	0.0121586842551808	0.00271600418402213	0.039813549313367	0.0193041969084475	0.0148279467147878	0.00318294022766983	0.0184229323595447	-0.0837990364270238	0.00814228654284394	-0.00552453683171592	0.0193393247675349	-0.000114082120570446	-0.0223904857164432	0.0414415974064817	0.0463647725448344	-0.0186855430010733	-0.0393815357139027	0.0339070220366173	-0.0116496333866591	0.0286621447752707	0.0195056324270725	-0.035482681331212	0.018879213599114	-0.0108740745726072	0.0353136598322183	-0.0116304890717754	-0.0019544153166226	-0.0165142556940683	0.00454144321583939	-0.0162500153913877
Diaph3	0.0512149993064707	0.00973232535816843	0.0215984038475042	-0.0147011424346167	-0.0170221891516399	0.00614472018133609	0.0128345228381761	0.0139090319560312	-0.000190462753613171	-0.00971297781316003	-0.0237361546781229	0.0171031142329986	-0.0106726838079942	0.0365714217066441	-0.0433918315730104	-0.0174021023482008	0.0066707874170636	0.0264363037668183	0.0110954290123393	-0.0259242811268592	0.00443750192498428	0.0085974652357363	0.0210088665514825	-0.00598280218535757	0.00562892749225588	-0.00494424853994438	0.0130469721760293	-0.0204375371773792	0.0135526863563031	-0.0310464848647919	0.0368471384535025	0.0804800133577315	-0.0464329133453752	0.049603302743068	0.0571755031549657	-0.0187803430291907	-0.0318919938190394	0.0111001218583671	-0.0569389001385362	0.0206628434157613	-0.0267526543717092	0.0130006218952064	0.0143605249407847	-0.0179906506691772	-0.0505692754386717	-0.0234964206420152	0.0567883312368007	0.00938859891309292	0.0524505503786596
Cdkn1a	0.00244495987014299	0.0013661459198448	-0.011442856355126	-0.0571559049100076	-0.0849336871658343	-0.0525292941636581	0.0549538656003753	-0.0649066405938043	-0.037298275541777	0.043872101690661	-0.0597283158001413	-0.0622243939959544	-0.0962301545894486	0.0318971093893078	-0.00817404764745846	-0.00913776752440259	0.0623882737080328	-0.0458519715743363	0.0103134920995361	0.0136363026806258	0.0172059247404098	0.011408508661958	0.0339770729474721	-0.00183854268199139	-0.0299502064760554	-0.036287896866727	0.00212690564684491	0.0308663017661608	0.0193322879068737	-0.021272620366436	0.0222189117352075	-0.00346441452521706	0.0502511752643924	-0.00299425933863069	0.03198317812944	0.00830151234809432	0.0177733384068819	-0.0177462532155294	-0.0118898797359648	0.0155859584620246	-0.0247890277975616	-0.000660364637658856	0.0124827403881198	-0.029236927804999	-0.002772386030558	-0.00579880245589621	-0.000456896384238539	0.0219551441915239	-0.0278788348138621
Aldh1a2	0.00759152704210338	0.0173236548997098	-0.0119910824744568	-0.0121521225071891	0.0151654437298736	0.0100580660316961	-0.00333620772304413	-0.0056502531164355	-0.000641899079649295	-0.00608847896318428	0.00828997708996625	-0.000300552917493613	0.0113844819573226	0.000658208005100206	-0.00380710218288631	0.00433667086020599	-0.00210416455878128	-0.0107497762806161	-0.0130335578864635	0.010418051551908	0.0120295107542433	-0.00444504669424386	-0.00487274511253047	-0.0189467460233197	-0.00846396228819552	-0.0038769305199531	-0.0113996724794102	-0.0285955866711532	0.0105982267105626	0.00578321442110406	0.0207790320033062	0.00233425715434661	0.0161818803402108	-0.00659460386428796	-0.00208298325155391	0.0109960812628038	-0.0192195438194329	-0.0154277897952301	0.000341001178546446	-0.0109416041357296	0.0207655822261919	0.00996802321424704	0.0137829046823745	-0.0328608009068065	-0.00763952975481511	0.0199682949055482	0.020686396814069	0.0161518572179396	0.0216303877099505
Ccn5	-0.0152287756381265	0.0666351869300569	-0.00749299948699621	-0.0746588422943054	0.0312025822802729	-0.009412086391239	0.0180803041085572	0.0186882200386577	0.0686981930535285	-0.00498355305537998	-0.00810665985779223	0.00131865136679743	-0.0422936094053924	-0.00598636672211165	-0.0565314039151568	-0.00440644687255733	-0.0454377859228879	0.0326624581674367	-0.0429314099877138	0.01411903608057	-0.00713682600834697	0.0280131538501433	-0.0313802462020131	-0.0163624062147886	0.0150040847573707	-0.0313740870371362	0.0507355497499671	0.0219699628996992	-0.0248785796686273	-0.0131163194160858	-0.0407776451976032	-0.0108265143693401	0.00672647698650632	-0.022549066048685	-0.000627634693417262	0.00692826594308271	0.0179906004105889	0.0245233742796241	0.0188139029656867	0.00767863393905777	-0.036956810583334	0.0115971618450541	0.0164449022035764	0.0045699153682698	0.0116343932593449	-0.0192821479457625	0.0207977463907313	-0.067854857927663	-0.00498906734136908
Cks2	-0.0264452429573825	0.00123631712501897	-0.00950261790260377	0.0151887458010051	-0.00211914105616977	0.0347230922894792	0.0384717058891824	-0.0347717521063593	0.0361741869607541	0.0249814070042312	0.0263462206033714	-0.0471037917926306	0.00762002507367222	-0.0288946224643345	0.00630552580212388	0.00586255274683363	0.0107394397248826	0.0184185326054445	0.0213512426595806	-0.0152542380857542	0.0094895678697826	-0.0275240201754193	-0.016837195739915	-0.0142086489788323	0.0139155511993916	0.022373951613792	-0.0117274499006542	-0.0173019040162343	0.00613003241869105	0.01864648709376	-0.0367290526733245	-0.074011064542023	0.0242707787100398	-0.0139383427351251	-0.0198988379609156	0.0485562354318035	-0.000405531916645175	-0.0392469843031549	0.0382768351566228	-0.011564688454471	0.0590294013766113	-0.00095751191201247	-0.00737556373417727	0.0141721215847155	0.00602865857212186	-0.021049518677311	0.00463020316334313	-0.0375926742448403	0.0403058783648397
Ltc4s	-0.00508790780933554	-0.00605925523379538	-0.0147213993049335	-0.0351146830657284	-0.0317902641278456	-0.00500690347173756	-0.00156118929143577	0.00271253179952694	-0.0112250728474453	0.0561322990582017	-0.0131641074830248	-0.0116032346225998	0.0128576708656758	-0.0099814431209025	0.00115473049617294	-0.0166203085989801	-0.0340833705075842	0.00869367094901734	0.0211936348054063	-0.0110199370670969	-0.0135772368460918	0.0680002759207931	0.0136171086926562	-0.0141552832933611	0.0145821377249795	0.00678827960067115	-0.0307845463367532	-0.0274260210943727	-0.0159299435143383	0.00608217157859275	-0.01845917068085	-0.0166876949209072	-0.00321605224592483	-0.00575427964612509	0.0466150417536471	-0.0305841580968361	0.00905219684557894	-0.0067058885738813	-8.23066037504245e-05	-0.0671579645695849	-0.0313449619751315	0.0761412540253398	-0.0259876868318694	0.0183037910755824	0.0218391446322448	-0.00488041811566299	0.019463262002095	-0.0258771811277904	-0.0233081777317649
Cdh13	0.0163472499280764	0.00809884321919196	-0.00815489819640838	-0.0283829935828528	-0.0179573809340834	0.00316155350685093	0.0387763025586066	-0.0177121531436818	-0.029083767203426	0.00492044299410639	-0.00471550638253701	0.00259655810986349	0.017366561969072	-0.009526754069513	0.00029664515282678	0.00115072010209046	-0.00681875792871655	0.0379889773764269	0.0131033350597731	-0.000810450381462837	-0.0586910368925252	0.00231034271586625	0.0333764273447263	0.0447406406483403	0.0133324243998851	-0.014467764972417	0.0332070936682761	-0.0427723981392033	-0.0761945599428119	-0.00331610051565843	0.0155139173779872	0.0046020283326914	0.0500048217725129	-0.0473398316194639	-0.00749987666764591	0.00748567443674202	0.00446521617112511	0.00914790780322034	0.000550804944766951	0.0215280285124077	-0.00177743073310119	0.00130145705066609	-0.0173605785283892	-0.0151830476581263	-0.00691203650632439	0.00758667604907618	-0.0323246301018099	-0.0117437007405248	-0.0206490164951007
Cryab	-0.0049992367409495	0.0961835357885609	-0.0223651906924503	-0.0708791754220854	0.0546220369512541	-0.0019823250478954	0.00533997723726776	-0.03297452095818	0.0255388863652837	0.0129135053519851	-0.0344916942804652	-0.020967133371374	-0.0485641323960881	-0.00220210754493037	0.0206864098112659	-0.0439514112838477	-0.000713888537260209	0.0413666123552832	-0.0138381664729038	0.0335135718417177	-0.00613551439909532	0.0103134378924382	0.0167996627017921	-0.000119595346353251	0.0469306692398464	-0.000687517230197585	-0.00889463636517045	0.0287163070878525	0.0106193966204182	-0.0317238086340445	-0.00310497531378824	-0.0237751999166652	-0.0150465875507813	0.020304184867339	-0.00880270962537266	0.000947916095995502	0.0054542179455825	0.0311955261991979	-0.00772599447696707	0.022782641014077	-0.00545894164257789	0.0106686499981001	-0.0058721198896595	-0.00569942149282728	0.0253733879531197	-0.0288127987451057	-0.00567351606185144	-0.012943089875652	0.00369559582609168
Lxn	-0.00807081217203393	0.0786126436300461	-0.0349666249299097	-0.0314996942831908	0.0423428106061317	0.00746193611407093	0.0293845878990685	0.00208183138828396	-0.0160663805360541	-0.0633248670032899	-0.0252315193373976	-0.0310758139444006	-0.011379602773149	0.0052302646551934	0.0257875274708522	0.000375992667300574	-0.00261919739053002	-0.0129152672396086	-0.0446093714852654	0.0291513292311602	-0.0049713980681129	0.0293443390239109	-0.00982725247859907	0.00361725155897787	0.0158316718671583	0.0247537070880353	0.0153232132954874	-0.0355654662474377	-0.0287831767049294	-0.0498387206364027	0.016392854664421	-0.0285273845694401	0.0338258301794473	-0.00952751544437735	0.00798284487533266	-0.00854942740547583	0.0251733197300557	0.0681258228655535	-0.0134947453657373	-0.0033318331808806	0.0112716714089429	-0.0219450104869628	0.0325492278699737	0.00232056570415913	0.0137548183925718	0.00523553567867033	-0.0168891782496295	-0.00298567903554795	-0.0120864096306529
Kcnq3	0.00838539517837596	-0.027024605357374	-0.00585478413626205	-0.0245171424254881	-0.0394165687780224	0.0173737718791966	0.0080538545055982	0.0285652178926672	0.00428550978108213	0.0324562834006793	0.0285207100052286	0.0105757725373318	-0.000571265638141808	0.025925111753485	0.0386073557006552	-0.017536688756022	-0.00776236272750733	-0.0264229886166478	0.0289290147068338	0.0495738779595869	-0.0432909532564383	-0.0288106124450501	-0.0102397528760828	-0.0180606246657714	-0.00949422827795838	0.0471604354827537	0.00152125787098018	-0.0365066960643014	0.0206710030723999	0.00181920915470449	-0.00571980135716743	-0.0274042034706073	-0.0218832826882478	-0.0394471529305456	-0.0151038895487463	-0.0445525914165174	-0.0184227399749734	-0.0234865734409567	-0.00939229309356325	-0.0160676851525747	-0.0186116187181626	0.0107368854888485	0.012748902613193	-0.0554458602834499	0.0246929142691977	0.0076816008432302	0.0104665945714198	0.0193560159352738	-0.00986610249707438
Gm13842	-0.000192646588314236	-0.00088664238438177	0.00171586995137522	0.00164039977243603	-0.00060115183419792	0.00298248660255574	9.22753973437188e-05	-0.00104744591110053	-0.00113425790466	0.00159569532016054	0.00165844355849094	0.00321720207728236	-0.00295487976329907	-0.000332070823207781	-0.00171799106602448	0.00552803922872175	-0.00490277986860355	-0.00278598824353763	0.0050314808760884	0.00497107101281141	0.0033488202557605	-0.00347349850374496	-0.0116505872169297	0.0124538314649726	-0.00115403107378475	-0.00515377587060966	-0.00664686868572582	0.00323919662427418	0.00255332574847042	0.00368508309492479	0.00657997560558277	-0.00311132472497977	0.00273041665321668	-0.00346373109474266	0.00114380450774281	-0.00393413301335261	-0.00290856562640795	0.000714308074885722	-0.00646578247987679	-0.00305669416175844	0.000941256120217412	-2.07104192376041e-05	-0.00426661901317178	-0.00295329654518362	-0.00420863883337999	0.00636519678144347	-7.32405941973747e-05	0.000836940260362526	0.0047960757837959
Grid2	0.0097036919250935	0.00188098434563171	0.0235922080561673	0.00287249512524687	0.00834802093586013	0.00028133143138062	0.00171337478589386	-0.00772803757113394	-0.0129439320136101	-0.0266283174690638	-0.0297948587897021	-0.0204885683417153	-0.0013365562819887	-0.0140342705923585	-0.00175360447508803	0.00198154000744329	-0.00106908984131099	0.00595470722250645	0.0263873379208704	-0.011885293231076	0.0238240763950095	0.00491396400576252	-0.0145341300100861	0.00590560648668395	-0.00908248924328982	0.0108394279529787	0.00352882388965896	0.0161360792630026	0.0205626931985713	0.0085554621463562	0.0238319221243454	-0.0274235457936111	0.0100167697112723	0.0548403142564921	-0.00527163490200301	-0.00147107960518372	-0.00149464875324391	-0.0538571666236016	0.0193804971345209	-0.0104512016708981	-0.0522577167854828	0.0391458195098614	-0.0119778188047897	0.0287275727798056	0.0138734564137731	-0.00845845182062072	0.0228866530773847	-0.0106904805978526	-0.0170715450155017
Adamts5	0.0209624630528333	0.0618070189399368	0.0326493505058648	0.0200014146617858	0.0694233071206052	0.000200122261710372	-0.0529499357426765	-0.0246885498168156	-0.0287472745201955	0.0863057190754626	-0.021759779156931	-0.0245718759963767	-0.0300643150774006	-0.0417606072947268	-0.0622127724179572	-0.00907509908045319	-0.0749153157177922	-0.0456014461018645	0.00612694193500089	-0.00100544031572555	-0.00298173585362344	0.0333242183426336	0.000233170953657122	-0.00155551899794347	-0.00776463020917623	0.0446656198730489	0.0125034314131744	0.0313022879899295	-0.0105827628561493	-0.0526549567308263	-0.00954533170855178	-0.00359099256343942	-0.015947704870074	0.0266613936730923	-0.000909852509350515	-0.0104398070606488	0.0277432923957619	-0.00356850539489632	0.0205521953949202	-0.0253691524780128	0.0114872285720055	0.00894248891718033	-0.0217213221469881	-0.017535486819781	-0.00609551981778418	-0.00528869476819173	0.0181805409956278	0.015927597011935	-0.0278076204152641
Fstl4	0.0048043246901537	-0.000539083803063118	0.0228129145170361	0.0130082381608126	-0.0131061796585497	0.0186394515616806	-0.0194033293809494	-0.0310209225563584	-0.0275857809860692	0.00756748898451307	0.00135028268490526	-0.00916854869037616	-0.0172054262183265	-0.00145807767176715	0.00504484815577991	-0.020366521205342	0.0105317751266759	0.0045259017702305	-0.00582584568758896	0.0150546103866885	-0.00797550095586346	-0.0148890429030163	0.00433720798172293	0.0167250504204399	-0.0244575944595017	0.0200745526726211	-0.00463065385768664	-0.000272009704087635	0.00812400061494805	0.0448904289350212	0.011881456225409	-0.000546821721143259	0.00568425692981981	-0.00390227693090592	0.0309368749641312	0.019667319093266	-0.00654094443805239	0.00785880631872698	0.0170919320743999	-0.00202089673482239	0.00132615765227306	0.00633522161834035	-0.0039756207929054	0.00376401638023321	-0.0325412860463506	-0.00678616191923148	0.0213971918936164	0.0383031110403399	0.000429954792483227
Fgf13	0.024438246084513	-0.00679612913639115	-0.00962316090676696	0.0150334591974487	-0.00160929329214108	-0.000733318441238142	-0.0101796953753267	0.0114345577349006	-0.0292987280684182	-0.0153384139081451	-0.00414803705844686	-0.0326875966301889	0.00104511812705142	0.00892825299758737	0.0361854957593448	0.0139463281406051	0.0129011723927346	0.00567185023524768	0.0146561581596734	-0.0130427170306472	-0.0244897082418259	-0.0345139745278612	-0.0183099084475232	0.00548070620278461	-0.0175403154120426	0.0250160177273163	0.0489730788541312	-0.00135637415385068	0.00106047310913183	-0.00709245639352684	-0.00356049881659935	-0.0568488155123243	0.0109362581030772	0.0430473227313029	0.0314596992914942	0.0218814474763816	0.00871107454864878	-0.0197076121390207	-0.0376155534968988	-0.0407812174040039	-0.0100003541539144	0.00462071372922693	0.0174920460171103	-0.03273224376455	-0.00240157321643457	0.0267144648779927	-0.019802401554116	0.00358929340658425	0.00425608477830147
Nlgn1	0.00798723459884153	-0.00340323972780054	-0.000437221307960097	0.00196137992361338	0.00581986078476205	-0.0048920755530817	0.0043204287292307	-0.00642395772952275	0.0013045140220788	0.00197060122708311	-0.0106073132267652	0.00333532545410853	-0.00403737160302707	-0.00388449778863408	0.00162116647655356	0.00586949811522851	-0.00441932380163568	-0.0168958078734223	0.00802957793190518	-0.00716269895013372	-0.0101726377849067	-0.00925951754304804	-0.00918507614329358	-0.00503689110090941	0.00948513537487512	0.000607439122300714	0.00228995820742262	-0.00107000296385762	-0.00128421346292837	0.00481619836946084	-0.00133911998533704	-0.0107546653313987	0.00508218894212813	-0.00942134942932446	0.00142144330975188	-0.00453743509183613	0.00683144004756377	-0.00326717891108716	0.0141976040099695	0.00671348419598572	0.0119390795489479	-0.00215977829652859	0.00334650417259936	-0.00858638294187277	-0.00852953672186733	0.0100312187489563	-0.0119988429710776	0.00567706651519942	0.016621125352674
Cyp7b1	0.0250067498923825	-0.0391645959203024	-0.0198543376010075	0.000330224019004533	-0.0185344022544394	0.00240246877550782	-0.0154738823364183	-0.00109102376216015	0.00579309791758823	-0.0175818965553936	0.00333942218195554	-0.0322420783517461	0.0155630470426078	0.0157475396453086	0.0404546218787254	0.0258010994485145	-0.0677431903476004	0.0341563009760038	-0.016724651398532	-0.00990069495921224	0.00825060342480409	0.022376254137802	0.0141024454155941	-0.015182245011458	0.0222711844418198	-0.0118197711024702	0.00759315786620143	0.0102724512478852	0.0131912267059279	-0.00587060257334367	-0.0121763476250555	-0.00647807554970762	-0.0140074603952671	-0.0123573114526791	0.0079962892326721	-0.0141456907049306	0.00841466466274927	-0.0288702056668014	0.00677000453083992	0.0429640261346355	0.0114554189825748	-0.0968709455749951	-0.0146006773091694	0.0145013354419446	-0.00324152325281376	-0.0174283240568802	0.0282508432993091	0.0101859483934721	0.0119310046210858
Pappa	0.0239066702053761	-0.0179006215580263	0.0487025994055169	0.0254459867784406	-0.0570224573087167	-0.0405837911538134	0.0205361607059895	-0.0129583785364366	0.0217397309083532	0.0142336005610058	-0.0380729446050403	0.02174846394011	0.0408360542022405	-0.00916592282142892	-0.00879850938031503	-0.0237349379257752	0.0553168926505077	-0.05673683763207	0.017480309570524	0.0578218701937978	-0.0179544500333527	-0.0494718383262334	0.0143723830622091	-0.005951602316865	0.00416240705999669	0.0277979254488969	-0.0131618514745741	0.000360238735204864	0.0701612934783537	-0.0312213451432258	-0.00788055457825531	0.0172136727559113	0.0188850176858912	-0.00174996208646957	-0.0519582150411657	-0.00681122847307438	-0.00414938950236222	-0.0112232148618017	0.00853735614039968	-0.0335375941853403	-0.0521346849589505	0.0459348571663185	-0.0208714351547854	0.00464137745414769	-0.0180967681749345	-0.00542725852499122	-0.0538499703101034	-0.0298404670761071	0.0182928504091283
Cpa6	0.0118921056160862	-0.020087292216011	0.037759417163906	0.0328437512845961	0.015943797024245	-0.0332376701256298	0.0128350429042844	-0.0271229750046397	0.00917227747552415	-0.017524160197835	-0.0412745091651284	0.0126886285847034	0.00707013900596481	-0.0141944931483819	-0.0127813443334394	0.012223356864813	-0.0506986293422595	-0.0142542767242547	0.0383027456897565	0.0404168389109817	0.012973292036689	0.0446592616277005	0.00970565417521558	-0.0148188023677025	-0.0156731641398326	-0.0174175491785642	-0.0498741974811261	-0.0308745001320855	0.0194270325712847	-0.00660664192656908	-0.00472060445206301	-0.044140985473472	-0.0422395185803475	0.00659746064972906	-0.0314229719321377	-0.00536121154975174	0.0266994041771963	0.0180188361175216	-0.000595086504190623	0.0322858436382379	-0.00919416289255425	0.0161297776693798	-0.0275370424857219	0.019796946722136	-0.00132490188819113	-0.00903108259057288	0.0547118539058053	-0.00279937128917108	-0.0206396768799943
Ereg	0.00584202941689272	0.018136919445424	0.00815045005972926	-0.00923040925771263	0.00141577647719152	0.00749525394878648	-0.00939577431252028	-0.0144302028917688	0.00584972941535784	-0.00411940834412461	-0.00779322946871916	-0.000515035219875238	0.0029969743118584	0.0137663111255218	0.00479323047118199	0.014642942148256	0.00163801397189332	-0.000914204888421348	-0.00742654610425884	-0.0195474825834172	0.00597904516714751	-0.0137973559803702	-0.00957037211291497	-0.00771251081822706	0.026545141090445	0.00491944502410448	0.00532371467655683	-0.000129416867398132	-0.00300103667745438	0.0139496660703938	0.000190671541411265	0.00839768929597265	0.0165644488405042	-0.00138049285292036	0.00864066621656508	0.0025982413646863	0.00226262422441872	0.0342227902984865	-0.0167703505517163	0.0217160557250839	0.00323839862528304	0.00764720140072789	0.00115443958014244	-0.0312400942836519	0.011856977557718	-0.00270467043317105	0.00981263819159579	-0.00084570501086334	0.0073030600317796
Il1rapl1	0.0287969847737874	0.021875510934318	-0.0186809142427557	0.000339662472644491	0.0199073531638791	0.00743109625864924	-0.00990927583009344	-0.00661944054421595	-0.0275491662143613	0.000245192048571063	0.00132683688803219	0.00867235349563629	0.00928817167847513	-0.00262655871446413	-0.027607983111762	0.0319913510347126	0.0200263119506076	-0.00239687024256309	0.00335293074442347	-0.00426064002347332	-0.00478416498783744	-0.0153424162426682	-0.0289798919859675	-0.0317542675006495	0.0278192534861168	-0.025326140852624	-0.022705247758012	-0.0425566152476997	0.00492631924434145	-0.0135696117266748	-0.0179244934136507	-0.0251591032504778	0.0107981823566199	0.00290187160675307	0.0310714818217596	0.0129516169137899	0.0192593205666087	0.0151699752124529	0.00834280896124021	-0.0374908247631893	-0.031406089956197	-0.0116461832607956	-0.0507687837437928	-0.0207751215844551	-0.0175575559818386	0.0159879869445938	-0.033799870227342	0.00135109614229584	-0.0143819714850286
Plxna4	0.017178593743172	-0.0343158095070501	0.00457170465480885	-0.0119424565779402	-0.0228582938657264	0.0178149858228357	0.0322929692531458	0.0341985951094158	0.0493145398339538	-0.0143832816153712	-0.0453578448541871	0.0315848487865231	-0.0357496241307189	-0.00919432118075417	0.0164658600579182	-0.00804258838339611	0.0404049574096764	-0.0200739117801174	0.0518293894308714	0.045934547189557	-0.0232574360706133	-0.0763903313842087	-0.050539117498283	-0.0766429869057799	-0.0149416695665207	-0.0468026617359444	-0.0152084174000779	-0.0404634394253531	-0.00258626893161542	-0.0308997983496223	-0.0327364536551863	0.0357501578684067	-0.00443826037073354	-0.027923159853553	-0.0473222450932934	-0.0145802584494571	-0.0371776326917847	-0.0119471895458805	0.0217733562579964	-0.0377044807804884	-0.0719294443952873	-0.0048773088493534	-0.00545767634879199	-0.0508569467525622	0.0249791558192408	-0.0309832636999697	0.0170726221985883	-0.0143700502943371	-0.019708191839012
Plac8	-0.00596936356207109	-0.0157318240280592	0.0170164586902577	0.00529929181916641	0.0305839479868119	-0.0219130457507462	0.00534536941858937	-0.053245267201366	0.00649366689057834	-0.0134370490222417	-0.0219616432287063	-0.00644769427019203	0.00411584152602153	0.0166756978099767	0.0216027730148587	-0.00747943956832499	0.0317445015945602	-0.0317037990146045	-0.033639263649278	0.00645791663285708	0.0213310977937752	-0.00704674897270309	-0.0557178363396742	0.0211619906956128	-0.000509302346115443	0.0129449205836852	0.0391701953705883	0.0317523590292023	-0.0231873784327322	-0.0039795861199899	0.00859821245814931	-0.00601046641113874	0.0215502438860107	0.0351231995780363	-0.00123871363206546	-0.0190173007854803	-0.0622539675530517	-0.00579962852289665	-0.0274185887996851	-0.0408645848284188	-0.0131969680290964	0.0195159879330319	0.0225166409847292	0.0292389293404527	-0.00276443806329327	0.0163137572234586	0.0485868616095362	-0.0162082296166931	-0.0165774112324926
Zfp804a	0.00374207737554444	-0.00822117478902396	0.00697785481838157	-0.000635743387275238	-0.00257202194123729	0.00583237034177208	0.0129514670441378	-0.00656368680076681	-0.00672817371670026	-0.0189807883689173	0.0043907203077857	-0.0113676003272713	0.00776622866567319	-0.0064104089386	-0.0100067606645476	0.016382508455602	0.00952540785520029	0.00547617256479589	0.00241799071647813	0.0164697879365213	-0.00454076088315263	-0.0104096283521693	0.00987465487066399	-0.00843351757061202	0.0112590669193587	0.0284746373367198	-0.0168368261904456	0.000680290974768295	-0.00736401948008046	0.00789850832845009	0.0010328162876834	-0.00523684061237573	0.000792109294496737	-0.00532537202241529	-0.00827104582433824	0.00780593095916818	-0.000276106167092415	-0.000165788103303394	-0.00055339961985318	0.00789928262659427	-0.0183501891893252	0.00485643561572214	-0.020058225952984	5.82919943566464e-06	-0.00244908635074437	-0.0120082845416117	0.00153182498435011	-0.00172190915434728	-0.00644320928959647
Ptchd4	0.0126245976674716	0.021296059311117	0.0611291846584823	0.0309277028683748	-0.0348516569425617	0.00118086024918596	-0.0353952253795964	0.0088259276654586	-0.0107083104452232	-0.0108055075514586	-0.0156212344584134	-0.0269101766247134	0.0583460361994505	-0.0125013157886201	-0.00437066081866997	0.0169620232525655	0.0174462752662063	0.00502204187337208	0.0031901486598096	0.00481796878958632	0.00585432399877569	0.00848567237714202	0.0223128219995159	0.00909982492357381	-0.0188911882972256	0.00490786858798471	-0.0356971426475575	-0.0246034702435977	0.0342082492506665	0.0298653949570863	-0.0215846677152394	-0.0188156806906481	-0.0195393415290809	0.0233866244725031	0.0046938398537466	0.0258281702977832	-0.008876042759345	-0.00965033800470797	-0.0456224225406116	0.0555036974260627	-0.0197019511891413	-0.00059961537975401	-0.0335195490904782	-0.00496382900344538	-0.0314662385746851	-0.0106648585064088	0.0211162153922573	-0.0258905159694112	-0.0182991404782002
Cxcl12	0.0125059151718239	0.0188792872550643	-0.019723942539004	0.0104308038159554	0.0346272991892111	-0.00113569129406649	-0.0313715676692552	-0.0613297445968646	-0.00055017388506322	0.0246047029951903	-0.00784917779512272	0.0119556462853525	0.0466371862017127	-0.00272809535981359	0.0243447577109354	-0.0770247032379769	0.0116613482384292	0.0159217797357651	-0.0817250082212169	0.0501818493884036	0.0442196822337439	0.0534526689444701	-0.0305847636008506	-0.0355734878411173	0.0158143681408457	-0.0117704729103174	-0.00681249555814049	-0.046013853100028	-0.0464847587445107	-0.022939923131852	-0.0628218627755776	0.0377665208938675	0.0301935008021647	0.00719662825728801	0.024008665119618	0.0675456342318184	-0.0431388014428132	0.0308578849812315	-0.00295704394041988	-0.0474056917436643	0.0166048704771319	0.0388538415325482	-0.00712914520318471	-0.0465044661680273	-0.000598300865035675	-0.00761419025949428	0.029030596414347	-0.0123477780296399	-0.0175879417517037
Galnt18	0.00920535573250439	-0.000495999893880205	0.0886809372187511	-0.00633893428880712	0.0138904167625419	-0.00455762894168972	-0.00668914518004695	-0.0528448743527538	0.0125888006915691	-0.0410922869473462	-0.0162563535107181	-0.0429030591226989	-0.0167645395917203	0.00480988052973741	-0.0139304569299104	-0.00905638298962028	-0.00836890648833937	-0.00700867513769926	0.0149566779551309	-0.0470026732080965	-0.0302917524119932	-0.000818931493601496	0.0339842449948361	0.0374902503789066	0.0288030887141217	-0.0167921034095618	-0.0308221986312809	-0.0479529380306177	0.029491798761095	0.0265435315453925	-0.0453364131084634	-0.0110041130953013	-0.0221014081726886	0.0198914201251506	0.0128052432256445	0.0117920739317026	-0.00797147756526477	0.0329776679521121	0.022907427920273	-0.00153800216173708	-0.0143530513513864	0.00903026003987388	-0.030817004880944	0.00171166440399415	0.019061551110209	-0.0427170940574697	0.00714498988482807	0.0249072359019498	-0.0296179890875798
Plk1	0.00438443362770823	-0.00242610504688262	0.00710092089593486	-0.0133771439180134	-0.00770773362478493	-0.0115143501026006	-0.00801022465849113	-0.0134883008566876	-0.00357787715326673	-0.0154518539397121	0.034816894418075	0.0218876157823296	-0.0185355317835255	-0.085276004957662	0.0451031696680308	0.0315098191475391	-0.00405138963728029	-0.013781992190775	0.00474265488917865	-0.00574511437240821	0.00242684407798223	0.000628432892831392	0.0119135448759272	0.00807887633046557	-0.00105831138018772	0.00131313403740085	-0.0143047715991966	-0.00660417284450827	0.000156680180287652	-0.0362887136511743	-0.00142441636039268	-0.0291272574309528	0.0145792018042326	-0.0016738470145113	0.00970774215031431	0.0451505399537884	0.0376508116708163	-0.0632476152802452	0.0833629640301027	0.0278047343505554	0.0832910584875201	0.0199933405431472	-0.0203798811963176	0.0085033632874839	0.0442738836169835	0.0105881569887023	-0.012113669377309	-0.0721382300460232	-0.0174278777154398
Scg2	0.00704379019519667	0.0230423954526565	-0.00598713772521889	-0.023236294641763	0.039238747661316	-0.0120078782862268	-0.0246175178324758	0.0176776658470023	0.00403422526001305	-0.00411535083423101	0.0250370829683156	-0.0316299980725515	-0.00611101494760379	-0.0140506783983607	-0.0231009658448522	-0.00342714734481676	0.0273845107468737	0.0130352889534763	-0.0120638685794693	0.0486398929128229	0.0259675593353181	-0.048079154719449	0.014390125207866	-0.0155201156642955	-0.0204183384999375	0.0134825236456326	0.0274370126621341	-0.0122347714966682	-0.00130649106930151	-1.35471604087983e-05	0.0313129816029416	-0.0137709313492437	-0.00586177140609493	0.00284084191076553	-0.027070865071978	-0.00552209971959718	-0.0240749107043758	0.0557431807478376	-0.0114957477588232	-0.0528602378681105	-0.0248004441708182	0.00948686331920039	0.00227307310396537	-0.026109864632505	-0.0304070237067929	-0.00392023449651795	0.00882382190930103	-0.0725218326106559	-0.0141971047636759
Serpinb6b	0.000821850785032688	0.0440959040356164	-0.00278046098580968	-0.0236459653182096	0.0323037331484819	0.017590031913603	0.0179876954372526	0.0133760009777598	-0.0305056229562659	0.0177501205969846	-0.0203450239010681	-0.0193561934870011	-0.00950106770631468	-0.00732596606581293	0.0252021313434113	-0.0116166340082376	-0.0428924153862935	0.0092904315964708	0.0332224418578898	0.0468266733405237	0.0173171451766131	-0.0145000009837948	0.00347914153731511	0.0130400991326277	0.0176088580014041	0.00673401346213223	0.0119240668227126	0.029630109880799	-0.0149832317645389	-0.0422312173149663	0.026238872301906	0.00632486377444143	0.013584862514753	-0.0177420046308188	-0.00365274695234863	-0.0336660682779372	0.0146821917089113	0.0327462046847419	-0.00853562542879834	-0.029731495542727	-0.0026775601892631	-0.0279782789808064	-0.00133159422208424	0.0192248446169444	-0.015651926951325	-0.000312257108926436	-0.00990378901816383	0.0274526245869327	-0.00393722956697437
Gm32647	-0.00125942739041314	-0.00276574340740614	0.00717452082271953	0.00376177981664723	-0.000771422401886656	0.000935795564179457	0.00728148823728823	-0.0102651211395345	-0.0113025148575081	0.00699030101368927	-0.0161578510783749	0.0110848220256704	-0.000236165032226633	-0.0134227724046577	-0.00503344183453758	0.00051262403985226	0.00130768148723525	-0.00809539256895512	0.0118051576691769	-0.00391449009086446	-0.00621051109321162	-0.00663427050122365	-0.0169941796866738	-0.0152541329715652	0.000863534629624385	-0.00359387508027663	-0.00199545247650288	-0.0190149686111779	0.0127666305806036	-0.00581133234920243	0.0024960659221646	-0.00997779230715919	-0.00357515860015011	0.00483048921584801	0.00183889653460536	0.00511314506714509	-0.00803285746648155	-0.00856104267859131	-0.00364730245704976	0.0010405115313779	0.0013535322066108	-0.0206140614650597	-0.0235746432990765	-0.00446054990245592	0.00111239107939012	0.00855494407392154	0.022859863592286	-0.0103578271402242	0.0104459381748292
Malat1	0.0923039020323677	-9.41322663849878e-05	0.0244959844413539	-0.0572980960101939	-0.0041108359415653	0.00452465576600504	0.0259049164263251	0.0486252703269184	-0.0147759488888033	-0.00644705432090752	0.0328735875899631	0.00266349045002161	0.023100686747122	-0.0599111312871317	-0.00827704462037272	-0.0167943215393694	0.0235281014386467	0.0243174771384589	-0.0138009854570041	-0.0530516105189259	0.0597435756736429	-0.0127142472827514	0.0155604228910505	0.00945674723713829	0.0135837477604778	-0.0372984001148131	0.0361946477869709	0.010703479349211	-0.0140684296261664	0.0042947218525152	0.00343711895753561	-0.0859082743216642	-0.0154422993861499	-0.0407805867911546	-0.0394699269169141	-0.0195447838967645	0.0229070211372054	0.0302541290657503	0.00304912876007948	0.0267294255111442	-0.0224068304390496	-0.0157187534500183	0.035187538159972	-0.0162764970880797	0.0216033249445975	0.00533478597490772	0.00707248574195054	0.0295915620510228	-0.027976943203508
Cxcl14	-0.00292259104684573	0.0116384336817176	0.00567529432921297	-0.0315412965945784	0.0271781353690007	0.00947502021343033	-0.00714454005336824	-0.0480500801504574	0.0498676837121221	-0.0191543084015416	-0.0209170757538959	0.0232169873854313	-0.00574873979302531	0.0175081701590266	0.00301075231908285	0.00467600590329528	-0.00802735049811747	0.0258662032415401	-0.0267661904377095	-0.0490748985323859	-0.019613390739244	0.0163175405231549	0.00949423100378381	0.0238188177349541	-0.029876050221198	0.022907635669194	-0.0344160578160694	0.0236762079126634	-0.0230612332512535	0.038698034241428	-0.00695273676816292	-0.0211397524681025	-0.0111723072578962	0.028909998046649	-0.00175635940029372	0.017703565685775	-0.0252638228914066	-0.0147341008715652	-0.0257550342044526	0.0426574192440491	-0.0624972590402229	0.0117670288368268	0.00382429359321518	-0.0140625802941477	0.0477676462042093	0.02064894403904	-0.0152357527476947	-0.0548523636210679	0.00761058932676153
Col23a1	0.0176636994995328	-0.0433238908076797	0.00736570664833041	0.0388356152016721	0.0194153603205272	-0.0110670831068039	0.0255016566806142	-0.0137694559016233	0.0225001736449802	-0.074365163266575	2.70610485150627e-05	0.00536255608088619	0.0124024599510919	0.00466068074334379	0.0218453012240428	-0.00471559446284256	-0.0459004777137597	-0.00469909402600203	0.0172477228622839	0.00370130724568927	0.0109839831439474	0.0106884951323177	0.0150518615835982	0.00642988965234647	0.00539098954098919	-0.0394236157398645	-0.015868670017682	0.00943810862689879	0.0232355536042276	-0.00906172503396693	-0.0105758473263051	0.0115715519273505	-0.00360990732041767	-0.000450111090803203	-0.0474906442368819	-0.0392579088415254	0.0301223576105136	0.0172718904977722	-0.0469865760239182	0.0251487846225981	0.0240937958021655	0.0125173792806395	-0.0696437554204321	0.0118214995459193	0.00581865447804073	-0.0147966563026785	0.0402681931585004	-0.000873722507441588	-0.00597296252320638
Tmprss11a	-0.00102962156863018	-0.00105212247552393	0.000546261639943826	-0.000190513437076264	-0.000613351185175527	0.00228800875331167	-0.00121047674918215	-0.00378056661490588	0.000129579914000817	0.000648979780644048	-0.00181162627965456	0.00196603541120745	-0.000706286180864712	-0.00140979287514648	0.00121756816968949	-0.000955131832047432	0.00107712678452717	0.00132743864524541	-0.000802679070108474	-0.000304935599073227	-0.00400596782725503	0.000616698535625939	-0.00324787629051883	-0.000795790197586922	-0.000498527962510397	0.00132307617120898	-0.0045952618034677	0.000858789645578452	-0.00446169408348165	-0.00373228020956882	-0.00497644878099043	-0.00205517905732242	0.00387915728635131	3.43219337850751e-05	-0.000446511195003509	-0.00141932408159613	-0.00110543447368541	0.00148882523363414	-0.00217342885066296	0.00217783605849191	0.0013613138541943	-0.00177325571538567	-0.00589145626768685	-0.00285712646196532	-0.00246527464391642	0.00243517480833069	0.00168388848479816	-0.00254483377670824	0.00152750137020048
Erbb4	0.00975025859642928	0.000799198190066773	-0.00166172690111415	0.0103772788489446	-0.00228955761936353	-0.00597253873172893	0.00188898276978035	0.00049690936337269	-0.0088625359701539	-0.011565446109723	-0.00538606456380093	0.0050317618152878	-0.0103030794932758	0.00123370841027084	-0.00912406868095973	0.0117232434852267	-0.00696014926616283	0.012213027469776	0.0236373001744825	-0.00679756277856634	-0.0104581194827025	-0.00455635495978721	0.00670296902540831	0.00163547765641839	0.00835367963660126	0.00490399744847734	0.00162555280103882	0.0096957603962582	0.0049043244058822	0.00986560547013948	0.00480542105265868	-0.0110626271682892	-0.00123750531525943	0.0057422062519858	0.00654340837092909	-0.0187938941507027	0.00321577437007541	-0.00716612488598403	-0.00380124412869065	-0.0186360361176426	-0.00761036647603041	0.0137217509825775	-0.0198400118823029	-0.00315712467620506	0.00924742586160206	0.00717179106426014	-0.0180071157385067	0.0020438075842115	-0.00726393853790046
Xkr4	0.0369630583572612	0.0319230414677328	-0.00688082202749086	0.0168124437912369	-0.0108906549453698	-0.0151166029502072	-0.033539361646598	-0.000979705530552239	0.00156834039591232	0.0177491803195243	0.0136271967794976	-0.0176402174688387	0.00104756820969495	-0.00586950145800048	-0.02837901101672	-6.15975822361282e-05	0.00877075644727107	0.0188288759168374	0.0212626398280769	0.0306455315210538	-0.0110339150836952	-0.00804802687524674	-0.0157668042856163	-0.0312108453190734	-0.0420684633251465	-0.0130297279784789	0.0118201061856186	0.00691529733099955	0.0113969578022314	-0.029325455208881	0.0346430775651065	-0.0356580106251141	-0.00730716052228625	0.0176818186660006	-0.00385188937197863	0.0151899133489561	0.0144680257260565	-0.0676207479686701	-0.0136859943823181	0.0184928771807842	-0.0265019805826288	-0.0412757324064738	-0.0222493935469313	-0.0483958402545066	0.0228933991777231	0.00279154729564477	-0.0157086442934388	-0.0399855194141038	-0.00138073455660274
Rasef	0.00134856665633614	0.00500132631906964	0.00147165550499138	0.00304419386210245	-0.00782292138023953	0.00192190270817006	-0.00368361057457111	-0.00710920334083285	-0.00536417282536876	-0.00092918134143329	-0.00144984391461656	0.00242411351043773	-0.000736549519792705	0.00686845435348402	0.00180781123368077	0.00366537950283432	-0.00510311267789771	0.00254526183981693	0.0110624227739326	0.00158835626472047	3.83168288107059e-05	-0.00170655001558369	0.00747768876289061	0.00459040458838654	-0.00390395416888422	0.00631034956326637	-0.00364376289737311	0.00807086543387015	0.00337850019908951	-0.0131249205996496	-0.000930226811940997	-0.00396218638325877	0.00513955536982901	-0.00430213998606943	0.0117894988123645	0.00472907075983406	-0.0106499687107649	-0.00706231032060403	-0.00217176369761297	-0.00654212742559666	-0.000219709045668183	-0.00422000243245895	0.00978406906739385	0.00297230463422943	-0.00373565342208431	-0.0133626442730734	-0.0193050446797115	-0.0112928144837191	0.00492193167094057
Galnt17	0.0284231659619504	-0.0163178756644841	0.103001833505202	0.0180090238610551	0.0452765586852208	-0.00677660114450821	-0.016501204469592	-0.0242756525501877	-0.00209572751781997	0.0131603351599985	0.0160336316889761	-0.0274899402091482	-0.0160931927355673	-0.00405593188625056	0.0245085080585749	-0.0605414905620058	-0.0211327953124458	-0.0281291053373272	-0.00686351391272366	0.0201806827585357	0.00525272682728649	0.0257354979394196	-0.022178306399252	-0.0121883475407519	-0.0315476076241191	0.001509057314716	-0.0318002009311608	-0.0286740429930777	-0.0170883264409364	0.0116173785441821	-0.0503886300768754	-0.00122020231823648	0.00535109200017595	0.0184932527494521	-0.00610606205014269	0.0719832889855637	-0.0172375564846428	-0.0153925756545903	-0.00298425073788388	0.00350573931351222	-0.0231416684446006	0.0241160633008872	0.00933558988353434	-0.0114476787661249	0.00533461456225703	-0.00970936698914378	-0.0138756437236401	0.0237301914100358	0.00928744639723937
Pcsk5	0.0385150074469471	-0.042296392939206	-0.0175016950738009	0.0118735005919537	0.0267461312814417	0.00551631767302338	-0.076844962608191	-0.000804828338922049	0.0252157005738446	0.00608839884076809	-0.0225779307524826	-0.0306807274917014	-0.0249901504580983	0.00664380544424763	0.0745828075184784	-0.00222598234473044	-0.0390296988656202	0.0539632263592177	0.0447452180227653	0.00333888465481608	0.00751009219882669	-0.0323413054482842	0.0136910030659039	-0.0079933166864929	-0.043318882714418	-0.0019535893012992	0.00222468173178142	0.0140865751054452	0.0330416515168479	0.0175938274609012	0.00482610439917868	0.00388998332233621	0.00113559696449081	-0.0305440136511261	0.0175687862997135	-0.0201239130650136	-0.021249440530079	0.0231080179515906	-0.0163763081929836	-0.00369011018619596	-0.0200090547671017	-0.0710535380571423	0.0445409226724871	-0.00653437715748946	0.00367374510253564	0.0146884480973884	-0.00631898312375145	-0.0144237019813463	0.0132396075851485
Adamts16	0.00469719544103866	-0.0150591268754289	0.0123772466063377	-0.00646090058427497	0.0246229728706556	0.00248405662212956	0.0152825208388993	0.001234308527742	-0.00156426061370247	-0.00174167107333272	0.0277915700710874	-0.00491207218695646	-0.0205349841735191	0.0226759542051683	0.0159324516716917	0.013574501572187	-0.0103788684302703	0.052631878874641	-0.00348969135396277	-0.00734214703826308	0.0172882126709273	-0.00984228302844836	-0.00494979343214524	0.00771722718553063	-0.0423181401276089	0.0375404955257776	-0.0443780311229504	0.0141196492047001	-0.0042750178338628	0.0586388893194566	-0.0290872886411046	0.0107623427920733	0.0486117121874749	0.0365272072097588	-0.0271214268917986	-0.00321324691843308	-0.00206091579905257	-0.00355649803019663	0.00580335940741912	0.00661772104041525	0.0151796418210119	0.0065825995037359	0.0106013046109107	0.00372852658254921	-0.00644517777050899	-0.0134879211658071	0.00204952302351594	0.000130428491402878	0.0231021849571548
Sema3a	0.012371236356625	-0.0582838721634656	0.0247563276097884	0.0141700239795478	0.018376061959006	0.00663405330023505	-0.0291881807058993	0.0173775603347457	-0.0232592592293525	0.0326198884846194	-0.0320028571725816	-0.0400465406206255	-0.00185013871191704	-0.00829870919966209	-0.0130721253141205	0.00338402881653986	-0.0509498800517777	0.0108639860479594	0.0438347039068941	0.043312943693463	-0.0286388494789651	0.040151604677651	0.0110427916321806	0.00114415560632124	0.0100265513216577	0.0354568369425779	-0.0235100832880457	0.00229371423849433	-0.0181036748540811	-0.00869999487468344	0.006817208381355	-0.0118249939196407	0.0345783390998339	0.0286712049700218	0.00264547034859806	-0.0191039651857491	-0.0110017033709703	-0.0364277159482546	-0.00245461904117085	-0.0250461646416227	-0.00857176892100424	-0.0234370103024845	0.0663132746415037	-0.0104123287141684	0.0602755305523609	0.0461198248535392	0.0680550259025528	-0.00594375029289118	0.017681121940478
Epha7	0.0367611646906199	0.00364768898504067	-0.0635635393261065	0.0144116681774795	-0.0259803894708262	0.0209929121509414	0.00197223571419767	0.000706471432655901	-0.0280735750495843	0.0157647231593679	-0.0367273083057499	-9.12615311211947e-05	0.00623566548267768	-0.00464673220385677	-0.00113926347875976	0.0366706638511283	0.0294736960243157	0.0208273179384927	-0.0133898158228312	0.0291369678193066	-0.0283663058278933	-0.0426972269265365	-0.0226887708243572	-0.0113176308370488	0.00926710756780165	0.0408084320984059	-0.00454139337533233	-0.0458319410814654	0.0397793063747537	0.000560555788452385	-0.0389318635637609	-0.018275210746422	-0.0105760576026489	0.0373496773898315	0.0240690365820451	0.0272754377791977	-0.00869958655297306	0.0137065620011538	0.0222911258916089	0.0167685088296353	-0.0327569939299006	0.0400812914184886	0.0272887155764633	0.00193800974784038	0.0142503762937111	-0.0114103588604686	-0.00145039561374113	0.00794265087631115	-0.0343482978459215
Kif11	0.0448774039241584	0.00205832066311072	0.021517220844103	-0.0515731003991793	-0.0103648532118946	-0.0521424783088655	-0.0306983381441427	0.0262399620820922	-0.0440481809016664	-0.032852116483752	-0.0169408730445389	0.0541585650677653	-0.0040206626128163	0.0362423400338826	-0.0146348093935363	-0.0216496643185081	-0.00810639035907717	-0.00440183225820995	0.00905944747578877	-0.00199364074330167	0.03050079611059	0.0209379767241378	-0.00139087624636967	0.0183207186316522	-0.0061768252871452	0.0178066279073588	0.000653421327373837	-0.00616430039815799	0.00432024082671434	-0.00732708341639476	0.0128694173711601	0.0448646609040024	-0.0288506614073154	0.0115277972887187	0.0226921103594185	0.00211557855730222	0.00313840736935105	0.0108722336665259	0.0115162293276307	0.00880077403640957	-0.00481739520025175	0.00373135909060634	0.000188495658353063	0.0107428694885905	0.0569622581937297	0.0131367949136162	-0.00726025525180378	0.0166740433256395	-0.0403616615456406
Chchd10	-0.0179257371525082	-0.0229040900296146	0.00194545206265978	-0.0638265466630926	0.00441260972028748	-0.00980825713351349	0.0025191847923574	0.0201483755747545	-0.0139337349194718	0.0665867712240787	-0.00912740333710265	-0.0077176319312113	0.0526710769935207	-0.0311002959959089	-0.0256122473886067	-0.0140153775418523	0.0240355526757328	0.0264010466732491	0.0277976201535132	0.020714621236606	-0.0329381636412225	-0.00166471905557273	0.0222778541891245	-0.000264039234244057	-0.0174220155579601	0.0157097177144687	-0.0377246937327526	0.0175166114841145	0.00739599483399052	0.0266758431431354	0.00335013359978497	-0.0318610826260925	-0.0599696508465618	0.0209497530609753	-0.04582329722532	-0.0380358667662889	-0.0147424392226676	-0.0276209712938072	0.0330731889241568	-0.0503277484451551	-0.0317867950037538	0.0647417107467009	0.0490621800148633	0.0120638714351182	-0.00997805580039519	0.0120976886655672	-0.00746411286860349	-0.00620339911948129	0.00552430118245731
Nrg1	0.0163439530913608	-0.0382821814808283	0.0265771292229154	0.00799742738480112	0.00632842431272471	-0.0125185461697052	0.033224075470202	0.0170069824941873	-0.0190039668263904	0.0582800144378792	0.00901893172972318	-0.0204597567499941	-0.0464186226799572	0.0110865923850342	0.00781412703914707	-0.0145972753851388	-0.0184292210289083	-0.00855429282823517	-0.0459917580618084	0.0264916377033173	0.0121060566042753	-0.00222241462925004	-0.0374765083502484	-0.0450986691818977	-0.000809305920363966	0.0358427995448224	0.00525595572773834	-0.0444806623834774	-0.032011795531001	-0.0194019927007277	0.00487626089034891	0.0175403808812378	0.054237010505654	-0.0225495651623394	0.0232298124686343	0.012526063129998	0.0141311440818183	0.0037724715657471	0.021226642769998	-0.0150653509171861	-0.00753940527239899	0.0140256898432675	-0.00512759310909771	-0.0287510110975288	0.0546218172167268	-0.0205580717788371	0.00815104260792073	-0.0103548001339743	0.00964969239802293
Col14a1	0.0237158560043931	0.0345416147313564	-0.0258309857391352	-0.0490261727839437	0.0758900653978119	-0.00203277890525182	-0.0235498284693635	-0.0429295738063242	0.055701061405254	-0.0169360604171561	-0.023593146100229	-0.00056852065489415	0.00320579613053993	-0.00508032022397068	-0.00642819185104455	0.0373277523779783	-0.0116336198048359	-0.012397131662585	0.0239269150734334	-0.00728902134854244	0.00305617231521644	-0.0304610725147694	0.0708738969856581	0.0105322783983362	0.0336012358497955	-0.0119619992688116	-0.0326090095583992	0.0187028280690312	0.0243434181667857	-0.0177646529894198	0.0124858321825479	0.00604058555150088	-0.00287622556355215	-0.0507922815985203	0.0136919190632748	-0.0290939221598561	-0.0229488050032115	-0.0039129777603959	-0.0308321665436352	-0.00619610609651989	0.03271276586646	-0.040752963625184	0.0352622046223465	0.0319013318561905	-0.0258996280851515	0.00881283997752687	0.00146981144396505	0.0143593874869818	-9.65343973595575e-05
Aldh1a3	-0.00983444383670981	0.00530055946773598	0.00581376480224542	-0.0293762305072147	0.00650758684878737	0.0311227200583875	0.023467556851288	-0.0103348582295769	0.0327516828971769	-0.0241509884740307	0.000737663471148281	0.045879559617139	-0.0337945651144798	0.0264278801573674	0.014625470624146	0.0682411839447198	-0.0142441996344553	0.0208664210934315	0.0142414342118928	0.00386485358287179	0.00610616666541674	-0.00989237390381004	-0.0126785494483454	-0.00909593541353076	-0.0260517458505763	0.0243710274430728	-0.0225477693622152	-0.00964835955028948	0.0480351823593063	0.00425080892257134	-0.00554911856295056	-0.02599644593893	0.0575814925033516	0.0344398431798914	-0.000881935533625287	-0.0275215902345177	0.0663025775090469	0.0146371477741677	-0.0295179937880073	-0.0110730108890499	0.0116579717801805	-0.0293795498698415	-0.00241199723586967	-0.0026860912314723	0.0361271563054877	-0.0373960207007388	0.0282129282027503	0.00345983860303885	0.0147486965411526
Robo2	0.0254057706263087	-0.0200650639475438	0.0141907061622392	0.022022574345348	0.0294917389704718	-0.0200534008638325	0.00191357756132734	-0.0235121907400179	-0.00491424312948	-0.00345367873079066	-0.0214780224162761	-0.00659763450650131	0.0152460665166894	-0.00977781399416332	0.00214198058756081	0.0172095263147997	-0.0113762612810639	0.0102220795830437	0.00790726142321948	0.0266135580510404	-0.0276030912465552	0.0401447692729047	-0.00429313257461454	-0.00359623311001541	0.0435541433832927	0.00397973238565369	0.0046353278214378	-0.0016490882110449	0.0231627259814968	-0.00314703553029118	0.00393793241753394	-0.0377838901553493	0.0244366509565339	0.0216535429014646	-0.00448050162876889	-0.00737263601161717	-0.00268623279364284	-0.011995936964002	-0.0343363644105982	0.00750391635024408	-0.0132214608602503	-0.0100341457490717	-0.00351127080297052	0.03431174255906	-0.0039268859343778	0.047449279947309	-0.0064231002802974	-0.0124967945840592	0.00612655607815722
Ano3	0.0321948633403138	-0.0111270975843392	-0.0213176914308046	-0.0233319957327101	-0.0627458555748088	-0.0262903015754011	0.0586604604509704	-0.0616468014056715	-0.0467331898183637	0.0663737247636777	-0.0545754082838886	-0.0685421467215163	-0.0950580764335594	0.0458241620737947	0.0130110210444427	0.0210178977187708	0.0485551183271009	-0.0541029990317693	-0.0352951072649436	0.0151197616330563	0.0331113715256934	0.0263588581607418	0.0404500108703838	0.0250625626644974	-0.0349816676607504	-0.0575849697728685	0.0179919973243575	0.0144460172812854	0.0239275859909565	0.00953555027380747	-0.0135292042878022	-0.00369961046515436	0.0412599321350279	-0.025476400606141	0.0158543009936376	0.0167397213882818	0.0276829444407896	-0.0204140616905101	-0.0418959791678343	0.0241271939397341	-0.00802491326118983	-0.00130247377140525	0.00817261200464338	-0.0236856389112891	0.0204665727539847	0.0174117818586533	0.00836196417204624	-0.00802007331690533	-0.00709431218310995
Ror1	0.0639545263784992	0.0592374291699235	-0.0206748976464641	-0.010554768920811	0.0623810684508055	0.0410817719088423	-0.0149013900009137	0.0116590377279448	0.0117858780024385	-0.0215264932020263	0.0276083183549139	-0.0063438998981239	-0.0110305678131277	0.0178488575334293	0.0272752989969205	0.0179312171739739	0.0221289456677754	0.0203360035559317	-0.0323153001352652	0.0197087968582253	0.00514459232951447	0.0118718760314029	-0.0274289920654247	-0.0051888295682928	-0.0222179218534526	-0.0154208505397158	0.0318325601887526	0.0192961386076411	-0.0205556169247547	0.0272775477705521	-0.010021698816052	-0.00344769333046731	0.0103343929197843	-0.0220172555794097	0.00528590027988156	-0.0101370184775736	0.0165217811602038	-0.00303990723051381	-0.0175191287277541	0.0269052600903174	-0.0206236769078316	0.0228161768570402	-0.0102705978836246	0.0273640599218307	-0.00925076936515013	-0.00183964917192912	-0.0104703098531811	0.0101834694943507	-0.0195766990082379
Ccn3	0.0133029937391289	0.00655688480476107	0.0371259079503259	0.0231434691595655	0.0501330192614763	-0.0316650876569467	-0.0524572305456962	-0.039677410831443	0.0323465812489914	0.0112367388372918	0.0242459132049537	-0.0470346350611082	-0.0275398995993323	-0.0346829812572617	-0.0646490665144959	-0.0202780801283499	-0.00574160186587362	-0.0170512014302524	0.0393962585103293	0.0744989216687162	-0.015192388396347	0.041670250179742	0.0311244020256273	-0.00369311869759802	0.0529774901798753	-0.0532623552212248	-0.00494323682070055	-0.0469215278751093	0.0460082091770674	0.00229416685353781	0.0357753243002076	0.00974669053165815	-0.0193535742211244	-0.0674157776028583	0.0186531356882304	0.0132512181961889	-0.00419321717383576	3.97387447107616e-05	0.0494499126311314	0.0448051748300852	-0.0325634155997151	0.0354539162361947	-0.00404294979733563	-0.0102758511390365	-0.031538024668273	-0.0259314961542092	-0.0140378635208866	-0.0227699664404684	-0.00975596146549712
Mylk	0.0174456704258889	0.0648667367362779	0.016542368931312	0.0290719072946553	-0.0198097141129469	-0.00771377845466256	0.00597265668911837	0.0531006102107233	0.04860183445687	-0.082771408086311	0.000366312632526832	-0.0518769640671525	0.00661403332268813	0.00714100153777168	0.0600326416746389	-0.0881535387369746	-0.0341866863383111	0.00322019201999126	-0.00765840354036227	0.00113106650108736	0.00209558862176095	-0.0121274349703362	0.0637693824543495	0.0673971225004698	-0.00336193558031105	-0.00104466436636717	-0.0450212923433629	-0.0235465853860585	0.0327804075692643	0.00309162521962749	-0.0322250114600777	-0.0122652044430834	0.0110498906860131	-0.0097534196483518	0.0136304523541238	-0.0125803433923322	0.0249986042924068	-0.0108279255371824	0.00699095459318092	0.0257046745176898	-0.0123736469486935	-0.00834520512641618	0.0176287979115132	-0.0125300201305804	-0.0588316397779517	-0.0333113937485473	0.0349278226685145	0.0142778757612736	-0.0208745373237965
Sulf1	0.0442134294645032	-0.00419050712141567	-0.011887799573346	0.023089803581836	0.0140712566923654	-0.00254968651464377	0.00999861991988869	0.00166269671199732	0.0115725375715358	-0.0349956922594415	0.0452712259667354	0.000733875857557337	-0.0542828098725705	0.0478300248778721	0.0506099592224849	0.0920295537837284	-0.00885299553431316	0.00185057030690602	0.0730037530626994	-0.0156123700894964	0.00929718186563254	-0.0506517199802166	-0.0246129425544864	-0.0319941594910209	-0.0216915996399838	0.027752214712256	0.0150068772751787	0.0467220689119172	-0.00127812792615563	0.0265051020288697	-0.018500919120389	-0.00056896240859439	-0.0241874947237623	0.0142546227789132	-0.00493401730758523	-0.0131064550002783	0.00765665302169522	-0.0258524405009043	0.0393063807124625	0.0289542089410763	-0.0388539566471041	-0.0146343421625875	0.0189869643324311	0.0349165525662928	-0.0632225677019786	0.0199957537239139	0.0280472293966298	-0.00199849017473335	0.0252630510265048
Gpx3	-0.00036459664279722	-0.0142644869762554	-0.0238815927437591	0.0152927297708053	-0.0490093065944326	-0.0922437055053689	0.0109004968566513	-0.0309842681143527	0.0456174141861432	-0.00697387653505641	-0.00314400157752271	-0.0400138060678399	0.0182050026713391	-2.58413291930362e-06	0.0136765144258643	-0.0136656856899376	-0.0193566085401478	-0.0463817745338836	-0.00709482342696735	0.0251194357772545	-0.017508546539563	-0.00810428009183194	-0.0581413821066359	-0.0529789006030475	-0.0217083577515898	0.0326007908671875	-0.000504394300113092	0.00611462572487068	-0.00878506484487845	-0.0216896169150913	0.0191475987213567	0.0504392927637656	-0.00659179523404978	-0.00594831231323411	-0.039448976441889	-0.0244316511782628	0.0487666156808305	-0.0526038641444497	0.0293102445872876	0.0316686289631567	0.0224924249686122	0.0220931907391697	0.000144676744718968	0.000775627276913828	-0.0439428169424152	-0.041451296648028	0.00403288937699209	0.0650992684483838	-0.003554151513611
Slit3	0.0234318181802645	-0.0421977354103598	0.0655471007284107	-0.0308486795440625	0.00090440501890414	0.0768864387035626	0.00215693017891511	-0.00608611198789164	-0.000673146134710387	-0.0898235847782003	0.0206092472808707	-0.0749695309155745	-0.0486022825566594	0.0400797277361352	0.0144803933919286	0.0150967698419225	-0.0501358138633998	-0.0271597245531858	-0.0143885229743127	0.0353261817407859	-0.0222074446812115	0.0215595489642169	-0.0193774901502055	0.0105952551074052	-0.0409681745012915	0.0156087674258211	0.0172120612489718	0.0465617022780014	-0.0378211007134235	0.0600886748262027	-0.013419789864987	0.0249206269870855	0.0103261772403002	-0.01700874273813	-0.0241141603916731	-0.0286522385546781	-0.0183744327464504	-0.00180306368573214	0.0128232777152434	-0.027112839043619	-0.00456806280264884	0.0206705331832824	0.0015530833633201	0.0112145819545281	-0.0259466167971252	-0.0109285527376337	0.0121199308857567	0.00691701832482979	0.00168124049341036
Mustn1	-0.00817848078104198	0.0682839145353327	-0.0119265968326334	-0.0426918526309384	0.0169491839044375	0.00875818090396056	0.0380709751763625	0.00326672559513912	-0.017834297276132	-0.0304354890929754	-0.0254194257513121	-0.0177414025022858	-0.00481947824562602	-0.0164810345674078	0.00605559739701745	-0.0175958319447462	-0.038136663473441	0.0356303710260623	0.0191305671615831	0.0180906461889673	-0.0237058753815697	0.00331756965150101	-0.0114999903105707	0.00131748494296322	0.033454014504073	0.0213388714622592	0.0164204508253959	0.0321624680898021	0.0292291771623961	-0.0116401183275809	-0.0374670935615312	0.0161910156252141	0.0112001175773662	-0.00186395545433239	0.0167104465519946	-0.033767079089271	0.0129599404806632	0.0148520085272295	-0.0175706430232326	-0.00305116790556627	-0.00567767598253184	-0.013983674043855	0.0189560809286562	0.00616906022805839	0.00660128233305809	-0.0211062088508538	0.0121859332281386	-0.0373551968613989	-0.000216763391144275
Gdf15	-0.0136143510845875	0.0250780592543774	-0.00174787924040868	-0.0379377541492051	-0.0555497982179993	-0.00326115242065849	0.0239706883649634	0.00228991342473488	-0.0105111675514458	0.0154497568191217	-0.0667789005606544	-0.0298778683106955	-0.0406762130271773	0.00610450947113656	-0.0274227254742322	-0.0106006785257131	0.0245015905727687	-0.0333007873442016	-0.000954267033599508	0.0166389981972838	-0.0277280018344747	-0.0109710673349806	0.0176333122780957	-0.0143307125207069	0.00676929773694421	-0.0446591044713993	-0.000250169058737169	0.0227396135419578	0.0496160768367398	0.00216239409566713	0.0275029373703364	0.00852197353676516	0.00729369772929729	-0.0156997143940398	-0.0184449387885881	-0.00482315114306604	0.0500104388265317	0.0373484576488325	0.0121629641062093	0.0553241315339459	0.00907416944495357	0.0262561089661076	0.0298780993995559	-0.00665577524724321	-0.0219252020276867	-0.00210224082163824	0.0570015807812563	-0.0179613665144332	0.0160551682770636
Pkp1	0.0014318935210926	0.0002516408363004	0.000364261303198886	-0.000300540426133983	-0.00125444464613817	0.000568166549113184	0.00426546027614089	0.000156346425168931	-0.00386621376105073	0.000633927550441918	0.000240267932883244	-0.000528929891658462	-0.00509594218883128	0.00429154700159335	-0.00215790647716885	-0.00228245882399441	-0.000965075381254711	0.00512342619134676	-0.00412803882006351	-0.0018498353392612	0.0012572033104897	-0.00315056934337669	0.00961708633208189	0.00399822920743693	-0.00792125744687863	0.000535603676292248	0.000217313299355796	0.0054021155487064	0.00915376812856623	0.000659139640592793	-0.0047470416203279	0.00284956232613169	0.00855212963770881	-0.0079355527987806	-0.0109488081740054	-0.00408134625530375	0.00237084455577517	-0.00493301329674874	-0.00691688635900307	-0.00229091263253172	0.0115532605518354	-0.0123148085750163	-0.00769868170858931	-0.00978286945121491	-0.00793271724381081	-0.00217661487858701	-0.00370945613826813	-0.00611566971755985	-0.000258981657920856
Gm32913	0.000231833437943368	-0.0023428088612875	-0.00399587312531143	0.000220065953900531	-0.00168251272405657	0.00293839240886534	0.00198541064779944	0.000575157450663163	0.00125269142106236	0.00295586148756202	-0.0034756716974945	0.0013622154947217	-0.00515363039820519	0.0057128464383514	0.00293417972842009	1.26812780393465e-05	0.00109787450590536	0.00371808792218906	-0.000461013683535714	0.00383189394797252	-0.00311852272737443	-0.00219227493817431	0.0052833432347899	0.00443215082973231	-0.00181844874649077	0.00313298248072149	0.000838763589162347	-0.00435511465233583	0.0120928731179366	0.00181399096188151	0.00530305348768444	0.00311186438152197	0.00102929572562309	0.00567404913295556	0.00797215090707577	0.00333273902959879	-0.00944661466066674	-0.00752363329535392	0.00140702858314218	-0.00144404132169289	0.00155379698319705	-0.000306001660034388	-0.00413365950134385	0.00100202971406812	-0.0117516121108116	-0.00444950526641152	-0.0020580078968117	0.0022302950702264	-0.00276528551440917
Aspm	0.0235134392591249	-0.00357501790819267	0.00857610137970972	-0.0268516253739795	-0.00405258075625474	-0.012825597589011	-0.00540923458211089	-0.00465360091541605	-0.0119547581644843	-0.0144768556425062	0.0313585648142586	0.0206133993942412	-0.00458634831504938	-0.0960931158516971	0.0423791747268531	0.0139719332386817	0.0107143728540878	-0.00331030085344745	0.0198571536859089	-0.0240569517694382	0.0451953739113811	0.0241808222882179	0.00663484140748243	0.0427379003046075	-0.00138046631324006	0.0187515416712288	0.0294722139904334	-0.0299373272336905	0.0247394893621207	-0.0634773480269194	0.0044153061040593	0.0659531355859764	-0.0446509040183548	0.0412425456410593	0.0440605090934983	0.0102246100768138	0.0511468952717549	-0.0181734119290072	0.0631602553606155	0.0457797901756603	0.0550307344926772	0.0338867701006745	-0.00671416535979206	-0.0113226377994464	0.0650324255817004	0.041113012343462	-0.00405252180898753	-0.0497526152045203	-0.0234521916257195
Tas1r1	-0.000355524453221469	-0.0006718223539504	0.000355106092088801	-0.00305012083383721	-0.00274341451638431	0.00331912680327089	-0.00124096833720675	-0.00361352890507676	0.000957818731021993	-0.00399571831313984	-0.0088161862897277	0.0072246299857826	0.00752799377869286	0.0184923697366807	-0.00391534429535252	-0.0037769027685733	-0.00840380120438949	0.00875509526333065	0.00948958942709777	0.00460830102151961	-0.00392665851240589	-0.00651990171385492	0.00282347441560598	0.00802925154734584	-0.00286157736304218	-0.00630801744950489	0.00924585832629527	-0.0184366880882462	-0.0180184516467289	0.00799756731181504	0.00892578432220813	0.00427397080164756	0.0178293434980983	0.00494519353579812	-0.00748404767058542	-0.00512860353129204	-0.00348166688073955	0.00290429312987464	0.0022040031722087	0.0060811485092271	0.00679179274976089	0.00212106538382204	-0.00243494328566789	-0.00376666771085439	0.016669198833889	-0.000766079166447011	-0.0111841458999247	-0.00127701223115214	0.0055911625139759
Inhba	-0.00106476235746671	0.0674690865783795	0.0641437548217843	0.0095301388928254	-0.0267818509765059	-0.00933262412329546	0.0289071078718897	-0.00352210406374215	0.00244081709767692	0.0164267295199115	0.00296740307268135	-0.00138067215204484	0.00140336620118797	-0.00180244397859114	0.00239662303207572	0.0124946594204271	0.0286762832025262	-0.0137239659626509	-0.00140189633769184	0.0364778419171958	0.0104010915372645	0.0015694151203911	-0.0107194519483589	-0.0292729823397332	0.0534451941775289	0.0535558109065916	-0.00978163608185323	-0.00744674640823966	0.00117287041445651	-0.0184386698412792	0.0700715757527147	-0.0455305139784124	-0.00100381441671977	0.0289976345301485	0.0429700159548732	0.0367746840601994	-0.034956183260211	0.0246191356913923	-0.0273230420470067	0.0211281347505617	-0.000963815609748497	-0.0225871929981981	0.0220036885786264	-0.0183061193581644	0.0213601693924092	-0.0168758576528532	-0.00596071161775595	-0.0195052727035656	-0.00316058820994209
Cdca8	-0.00616441451809381	-0.00447663155230275	-0.00372359990471696	0.0149305174180013	0.00455609237795451	0.0313037069418152	0.0348472499271616	-0.0135606916967678	0.0360853960894188	0.0198650033063677	-0.00617690444856095	-0.0427151017375883	0.0240228952108858	0.0135449314548421	-0.0181972106830389	-0.0359276126454196	0.0184510072098754	0.027263387667334	0.0353951998101123	0.00623274574777497	0.0138823442835098	-0.0154352935970683	0.0113979989656884	0.00352963056603153	-0.00336141708188101	0.0144764053708279	0.00602594915792153	-0.0190872830849345	-0.00111617960743423	0.0141696134070139	-0.0355613461348893	-0.0705048131078401	0.0235350091291744	-0.0190503021829721	-0.0182155006969203	0.00910297126374651	0.0061947487951964	-0.0452374319453424	0.0302217564332346	-0.00941579232690244	0.0698749406126639	0.00254564112381284	-0.0227958152769432	0.0216798643527733	-0.0327444295796973	-0.0167207514471752	0.00589742474077888	-0.0298374328821197	0.0302780355378495
Sorbs1	0.0251713358413177	0.0860006105141888	0.0703213056117219	0.00696040350443399	-0.0197734734416454	0.00101809031907978	-0.00173692642530046	0.0315167104936432	0.0108037332649059	0.0118980706326684	-0.0378875570955563	-0.0217944711931923	0.0415385452682919	0.0146759742197971	0.0595199725384097	-0.0107320966103353	0.0293726683518912	-0.0200290771790908	-0.00423751859803298	-0.0295749617985465	0.0108388622077749	0.0141374189615978	0.0135762536244418	0.0179632790981876	-0.00129751436830413	-0.0349382078411347	-0.0344546165886406	-0.00158805483229843	0.0231868425229824	0.0279044960898606	-0.000106129454520526	-0.0037913251939797	-0.0104043663640956	0.00740305409841722	-0.0165585828230927	-0.0255442231904308	-0.00568039626959513	0.00509236791124131	0.00617414045445311	-0.0281175086097782	0.0216601067982578	-0.00269849258930509	-0.00656719348915413	0.0507457624976388	-0.0131361303405049	-0.0177417248852268	0.0220265935830866	0.0111330065824547	0.0138541987234484
Pparg	0.0140305597630359	-0.0189582237086118	-0.0262671227719348	0.000925820496408213	-0.0865370989027999	0.0431174330555027	-0.0120873274414588	0.027874865163245	-0.0216952389484723	0.0220337116232451	0.0238643500230291	-0.0215918269514651	-0.00519346829887831	-0.0222919070227227	-0.0131810116497987	-0.0764831711709163	-0.00844691159369831	-0.0218138836491599	0.0156533197563325	-0.0170938043703046	-0.0510622895581687	-0.0171952433410563	-0.0400546750117621	-0.00852479581605185	0.0316046920825145	0.023825919237718	0.00789880284087642	0.027544450532138	-0.0178691800905772	0.0135347408810113	-0.00225061193526093	-0.00885095875611636	-0.00846147280549229	0.0346073650203075	-0.0274735291815427	-0.000583162333405869	-0.00342849205981886	0.0743025113519836	-0.00260748822564187	-0.00191456964923234	0.0441506829379953	0.0254622148529466	-0.0141134745684356	0.00381972247489122	0.0100780129810579	0.00768460363146537	0.00247797091437288	-0.0273451990196679	0.030729731334123
Hnf4aos	0.000133432440965665	0.000602754225027868	0.00214389826807618	0.000155604016338252	-4.5620576096279e-06	-0.000545799909698614	0.00121533306953847	0.0016217612499534	-0.00167411175288958	0.00434668568570891	-0.000721463817067948	0.000288267600518683	0.00334397711279531	0.0027235316763129	0.00331658519151521	0.00255319336595711	0.00187435656216015	0.00101436458583178	-0.00177353893559601	0.00122897239205354	-0.00415576852231713	0.00435037070547577	-0.00260085667248126	0.00144579607144892	0.00894009579871316	-0.00579287389390664	0.00251634832744601	-0.000790058022113377	-0.0021773782945099	-0.00766767927902248	-0.00552061348785697	-0.000581871449952893	0.00350462854337445	-0.00456186541066221	-0.00132045219009325	-0.00292874534369577	-0.00227649154301444	-0.0021533163860027	-0.00290291925192711	-0.0074801554363888	0.00443816119042373	-0.00403107340302879	-0.00373214971800368	-0.00507068008173165	-0.00444057469945221	0.00515636099518527	-0.00182495685864484	-0.0162617823816932	0.00329134803587515
Gpr39	0.0242162367075478	0.0459827218756628	-0.00106295444808283	-0.0284102891902839	0.0353486745169695	0.0422837658051508	-0.0356977317272703	-0.0419394970195711	0.00855875054361051	0.00720510665612878	-0.0103554205813383	0.0191892336723474	0.00594662736307682	0.0106630869987856	-0.018781696114007	-0.0311203895637166	0.0355354108732048	-0.00377459146361503	-0.022639234453211	-0.00570040880145111	0.0134041640943694	-0.021429552408044	0.0126717882114986	0.00265095264262838	0.043966310204338	-0.0127271074500738	-0.00883477700109007	0.043598814788172	-0.0418075020251035	0.0241685983486097	0.0108934355658425	0.00685926717121733	-0.0294636850365919	0.0158218510288646	-0.0168558954873822	-0.0257000808973499	0.00928734857610228	0.028799102404455	-0.0501464476629615	0.0289126786816603	0.0155908751211129	0.0352916063019582	-0.0418386029185899	0.00685795251078502	0.0329552061242317	0.00935389057971826	-0.0176497150445409	-0.0333040713342947	-0.0379617492544234
G0s2	-0.000724178350370339	0.0115256447379217	-0.0466938211935033	-0.0157007682512393	0.0133768167809266	-0.00245256674020515	-0.0371554748642802	0.0177815147139169	0.0248480650433843	0.019403697513579	-0.000231769473517117	0.0101968384029078	0.000211156946208778	-0.0210388794681243	0.00703330921627276	-0.0745863821168728	-0.0107611588184612	0.0102254740714474	0.00853363731418576	0.0138847969861386	-0.0572883322883218	-0.00236299331010612	0.00552666250680845	0.0120630187418341	-0.00209550293451122	-0.00973699764915821	-0.0331461210950491	-0.0162908586029006	0.0415600292793877	0.0145302946888288	0.00729554740402281	-0.0146178793712811	-0.0178191414033623	0.0101831900357904	0.0128474495916138	0.0319152247671814	-0.00881153758550913	0.0384022936218979	0.00550213688599164	0.0271881304839298	0.0135104754528965	0.0338902905259668	0.0394541614508945	0.0118723403397007	-0.0200709936441104	-0.00515674032611718	0.0498138665902208	-0.0221244062732364	0.00109286406311459
Nkain3	0.0268225249858627	0.00468553934350853	0.0196524244468513	-0.00555904333640001	0.0135089880200955	0.0228052557880839	-0.0198289690739796	0.010997066730411	-0.0203907048128566	0.0230069646438883	-0.0071485306105032	-0.0309886502843208	-0.0714041803037962	0.00661532387675125	0.00479601811818323	0.00771518463193195	-0.0224257633751312	-0.0326307692681385	0.00136524981959415	0.0212425411269336	0.0140147364227702	-0.022611877558354	-0.0148777732102583	-0.0186922777587566	0.0230605641512862	0.0134741105154297	0.0238074109236742	-0.000252160771093485	-0.00694221039567513	0.0120943477276559	0.046114427306344	-0.0728212925155922	-0.0192358199328879	0.070788733072793	0.00367407371771085	0.0251241526095378	-0.0290593125939649	0.00405278296917539	-0.00701994916473186	0.0191410952050713	0.000942875760032282	0.00388760947546222	0.00045905352012787	0.00578149510078842	0.0366697599080362	0.0106345572362475	0.0138911815464282	-0.00866265990328834	0.0480476006093916
Smc2	0.019970580391242	-0.000629411368423241	0.00589317040339073	-0.00839723198058107	-0.00548952202176489	0.0136587696992926	0.00600433628757524	-0.0074552934382323	0.0217025867761456	0.00847717176074381	-0.00500877174512961	-0.0142127146890325	0.0051979429583614	0.0249163017330971	-0.0269475416158244	-0.0131930878449156	0.0141487275790801	0.0331076051072404	0.0544929258672636	-0.0115782875707971	0.0249956209139617	-0.0182806617979657	-0.0053598750225582	-0.0176473659150105	-0.0012129955912356	0.0229746730178821	0.00245960466933387	-0.0460478103017663	-0.0150953860365595	-0.0363576148772732	-0.0152368955550521	-0.0467863884789569	0.00254219599872311	0.0187138885330148	0.00309852654186854	0.0206770313809297	-0.014017093676392	-0.0161387462572855	0.0348770310776323	-0.0241590279803517	0.0613350912259319	-0.00877583174956596	-0.000200067485990956	0.0300424256030469	-0.0516553977640452	-0.0151489990002605	0.00602751821396627	-0.0478421243681817	-0.00521919203562384
Sfrp2	0.0202102883489437	-0.0286855684386628	-0.0355174492327745	0.0503123318495329	-0.0151594379124191	-0.0455571768479013	-0.0750452679380603	0.0166978794072339	0.00695901056582722	-0.0521094106976577	0.0426309697578004	-0.0590069603867281	0.0257393552235377	-0.00542106247200916	-0.0370196910893425	0.00406889738440586	-0.00769001448536737	-0.0228480396514259	0.00221849642406939	-0.0456238322305167	-0.0193994834204354	-0.0313942581173435	0.0232949434280284	-0.0251707666956167	0.0225380372689878	-0.014061896620038	0.0154807786463256	0.0122720597772139	-0.00921995858432135	-0.00156863620802178	-0.0313046045518109	0.0257866058539321	0.0375866738608175	-0.0638194728994707	0.0318283989977157	-0.0114198039711963	0.0148258388422433	0.0449514171800046	-0.0561110490298728	0.0159965314463899	0.0001546715704458	0.00108958640243381	-0.0185428868162453	-0.0271606166801985	-0.00349268787701426	-0.0445572008268128	-0.0016836049004604	-0.0561849254490809	-0.0105242852928207
Lum	0.022375749714805	0.0175208862556573	-0.0272267269692361	-0.00668940739901545	0.0594810953381487	-0.00876722028775987	-0.0585274348424595	-0.0177283969887029	-0.0247686108448236	-0.0392254527905561	0.0583011895085717	-0.088166662407769	-0.00601310766240715	0.0419786184508889	0.0089425541870484	0.0433846127278257	0.0156557154990075	0.0302877277655352	0.00329702631730273	0.051196715978379	0.00357407699091932	0.0370807067793947	0.0460931903855304	0.0178898515560001	0.0501979353122349	-0.00300495482434107	-0.0273015994424425	-0.0255935433025811	0.0131438608823164	-0.0164524517630733	0.068421776930507	-0.021350243467321	-0.0108288368371408	-0.000612796539684011	0.01606225133191	0.00241919154332687	-0.0112256854272065	0.0282634218885998	-0.0234263616005529	0.0119600078482511	0.00195961857090206	-0.014131259356148	-0.0460621080943895	0.0315569805681205	-0.00744112189973329	0.0013896443219681	0.0137938088378635	-0.0138736632614408	0.0141285294531973
Dmd	0.0198285703992347	0.036550021773682	0.049488757720447	0.000576078036186708	0.000207671493211727	-0.0385417962307247	0.0315726490715244	0.0155961959509292	0.0111656632499199	-0.0125852573001349	-0.011684723235331	-0.0361105089607857	0.00822299708470048	-0.00576728160227781	0.0318522971569479	-0.0162143765226126	-0.00172000027529136	0.0102522851918432	0.0109473026302825	-0.0270939083505396	-0.0146257114961127	-0.00325318197385938	-0.00129820518985898	0.0116644877763377	0.00519347199782484	-0.025449825736331	0.042989998245298	0.000449886335820308	0.0365600677631628	0.0267801156685662	0.00921192434032262	-0.0441096166010935	-0.0238840639034758	0.0376076672627848	-0.0102080509826544	0.0215611098786526	-0.00700836926765108	-0.0234277381773742	-0.0119804308958048	-0.0111199054437206	-0.0226688941396708	-0.00810166427541907	-0.0152932541405468	0.0170919686319266	-0.00206485327385623	0.00864457038285809	0.00368838452676471	-0.0605556803835395	-0.0237204657222409
Ankrd36	-0.00051906904955293	0.00299822821765482	0.0033226940330234	0.00122161199624994	-7.21544881999337e-05	0.00179461574228193	0.00221525185797578	-0.00115868526937182	-0.00101388711980125	-0.00337491776590926	-0.00109051651795086	0.00281928080189772	-0.000724586009046373	0.00141494782133733	-0.00428142907623873	0.00247826695258159	0.00466996803514045	-0.00461858556264456	0.00391758426371221	0.00401996129344315	-0.00607845349673608	0.00615345709647374	-0.00882308641019133	-0.00764797575369266	0.00821368797608113	-0.0078550024730118	-0.00205685840959604	-0.00744811829706706	-0.00104944527007564	0.00330636904520622	0.00428724552677251	-0.00731485793543376	0.00579378749358952	0.00970151556925699	0.00502545259258356	-0.00142802054745536	0.000422625388874571	0.00691006892155348	-0.00255824367543734	0.0132820237112188	0.00654374175444282	-0.0130829648664242	-0.00754462723727525	0.000819957415827628	0.00824999488001635	0.00952217194090978	-0.00653021450360702	0.000490190807306252	0.0128476158950818
Kcnma1	0.0176746588401176	0.00845249049634068	-0.00780064811506644	-0.00207697836300121	0.0208155493880018	-0.0294576148244423	0.0216830730164031	-0.00379499519526037	-0.000769273298538912	-0.0266051778151764	0.00641759070370868	-0.00877136250023535	0.029585814446984	-0.0174315466185602	-0.00493296979889783	0.00722072534694969	0.0110524218168243	-0.00222528361221832	0.00023648606337352	-0.0435943794341111	0.00432004895153104	-0.0492222143248872	-0.0110225022063077	-0.0266187466593848	-0.0069811463166206	-0.00231246601726482	-0.00747551313219987	0.0221777002032681	-0.036035083075175	0.0280810257828206	-0.00450657293573376	-0.0171802910309397	0.00522227618585925	-0.019433921155995	0.0311764684606445	0.0395041983389451	-0.0116552337728642	0.00712069411268849	0.00863967275042625	-0.012259620654733	-0.057815968046935	-0.0204571845276368	-0.0334442572944267	-0.024262053874134	-0.034597736438261	-0.0187955680870562	-0.027239167571288	0.00244577633637798	-0.0553710000531892
Dkk2	0.011410258004918	-0.0019101144113745	-0.00943503066026699	0.00815378333653489	0.00625762343552802	0.000399153698389369	0.0106026284446187	-0.00600646047458319	-0.0169949202357299	-0.0166067252597888	0.00464108961474699	0.000337205442319669	0.00319302951360032	0.00417326621807981	-0.0197719956450786	0.0343287726522411	-0.00206285522863586	0.00379618845645573	0.0526000163901183	-0.0122864505964091	-0.00947131703155325	-0.012740975772131	0.0264242010093557	-0.000331132850194021	0.0169543982002345	-0.00536422696412872	0.00271630770677007	-0.0325946847399108	-0.033422929179511	0.0175488724274309	0.0241946787490811	0.0105975935135892	0.0317235328806859	0.0177551622680516	-0.0197704481634652	-0.00371055548504268	-0.0214586763986924	-0.00818778101609111	0.00486556148097991	-0.00376521566276673	-0.0331679054284624	-0.00710238293397256	-0.0410812380179196	0.0285204943285054	-0.0122203085459015	-0.00577250749415816	-0.00671661107972822	-0.00752868041130246	0.0152247610629284
Dpp6	0.00803947584663852	-0.0179789440717021	0.00986070709218264	-0.00509458746313531	0.00628609218938726	-0.00610002381799864	0.00665096176885065	0.0126041595230688	-0.00376979337472443	-0.00360896773289776	0.0150074631879526	-0.00838636762376482	0.00186667387132167	0.0210391538067469	0.00130310867965016	0.0211294878470399	-0.0113696475957918	0.00153031053901079	-0.000958187216440015	0.00556736447657896	-0.00382638871923636	-0.00307674464980138	-0.00756007309097394	-0.0119972616938029	-0.0385859552567553	0.0171197629718782	0.0109439695241478	-0.0079658404734224	-0.000110768728658087	-0.0167395536646786	0.0105335460957575	-0.0114927376902046	-0.0248295072935849	0.00701731332496333	-0.0262730681632436	0.00902596733214256	0.011051429885555	0.0190262575242956	-0.00327295206162909	-0.0192195084500279	0.00922416263900617	-0.0204015114928692	0.014314554824538	-0.00686463054709108	0.0186222979675519	0.00949790046663591	0.0333306452426241	-0.0299595646647533	0.00359283291863502
Unc5d	0.0204526344196215	0.00248593099800118	-0.0152420873704408	0.0157674365710284	-0.011692213834576	-0.0230525336463017	0.0198307170153516	0.010968788528777	-0.0117737005048391	0.0118242405212247	0.0185077428776315	0.00786295463088426	-0.00483510032191273	-0.0018275829155511	-0.0180262529451306	0.0266075931813047	0.0182618409305581	0.0106336978524833	-0.00380052892601966	-0.00425514231656677	-0.0289535355556674	-0.00870929725394775	-0.000832390101790353	0.00757455723928969	0.0216863912914066	-0.00587856478251097	0.0109527765987208	-0.0121846243589616	0.000411004620304954	-0.00599307909026526	0.000291000030058803	-0.0125279947288631	-0.0237405691110408	0.0244811700476924	-0.0182739925338315	0.0560728468070953	-0.038920052000848	0.00700237926012846	-0.000266933113084416	-0.00564924758270257	-0.030710595668259	0.00270013577585873	-0.0251087726088124	-0.00104509619877236	0.00936291681555753	0.0412594777537268	-0.0166346518176327	0.0263977635529633	-0.0019025304248868
Pde1a	0.0483628762956201	0.0387363080241775	-0.084972528600177	0.0162926789639837	-0.0092880493748125	0.0207207496074677	0.00219764440993282	0.00429250333020042	-0.00435198392036369	-0.0194281024888279	-0.0022579474490108	0.0297573978255312	0.0406612811228394	-0.00493163547952787	-0.0144532803164427	0.0359515410506481	-0.0138051095674268	-0.0140475846945528	-0.0331177297835163	-0.045383746053559	0.0105607666035643	-0.030772505749198	-0.0214342151720196	-0.0453972751783814	-0.00190280485975462	-0.0225684359081812	-0.0183802919873411	-0.00660541135190064	0.0236357045202738	0.0301401906640075	0.00876201471463317	0.0208410834581611	0.00285233795729028	0.0312034943670597	-0.00610819546108524	0.0279363830469915	-0.00992140831513619	-0.0345626530223329	0.0195647348984583	0.0198821124386018	-0.0294741161683935	0.0387816784384141	0.0107308171288924	-0.00345749394405118	0.0174802863191946	0.0167710133712341	-0.0443359849776063	-0.0106407131741248	-0.0289829059667125
Kcnab1	0.0213573168428377	0.0258790809410805	0.0279846686210363	0.0260185357509035	0.00634896831055651	0.00624838334191148	0.0343833478706336	-0.00890291461355939	-0.0373272194058175	0.0305875129539048	-0.0192138832124758	0.0246936200055944	-0.0188951991042181	-0.018815019967393	-0.0250799650914062	0.00232411093008142	-0.0556670688942758	-0.0220275553926507	0.00304918569555029	0.00183661853599976	0.00226607990969942	-0.00578083296036914	-0.0315449173339975	-0.00394227419021246	-0.03534718860911	0.0545543353256302	-0.0402088789494666	0.0173119285604075	-0.00872253424610868	0.0404112984594411	-0.0123650382543215	-0.0279168252591747	-0.0114229738700852	0.0408609481805906	0.00697674401401649	0.00749622211880214	0.00618455710648091	0.0575132075121455	-0.0105446785091927	3.04360075790047e-05	0.00463537065973538	-0.019961445147787	-0.0434906142869658	-0.00958029636313224	-0.0166275137217136	0.0336924537995789	0.0596068204982969	0.0152018109550307	0.0315279588419608
Piezo2	0.0339021988046055	0.0439585512262981	-0.00420040725851446	-0.0151186356467702	0.0175607829282592	0.00829325873966024	0.051608104605426	0.0051741079513523	0.0622615430084504	0.0184361488076333	0.050786227689795	0.0737264887313634	-0.0490764776140999	0.00815411196127395	-0.0287244321344263	0.00305369825191353	-0.0228936029601742	-0.0155955931243821	0.00122259987350242	0.0452089516770727	-0.0114501470266875	0.0135044841216621	-0.0130232696980182	-0.010832490168836	0.0255132774912798	0.0135208760822198	0.0312380444109789	-0.0051299987647512	-0.00541908542132258	0.000147283178485436	0.0221936507595697	-0.016720255174871	0.0642370391557469	-0.0196229844522524	0.00945643611900276	-0.0441196721302631	-0.030033276357038	-0.00424747836575535	0.025327529563668	-0.0437213270883454	-0.0503158095566883	0.0148740902745395	0.0346550094115102	0.0473128256468586	0.0200261898325807	-0.0378248710675795	-0.000202587828803164	-0.00822260700712585	0.030837604116163
Unc5c	0.0482447770859084	-0.0139398822851906	-0.0377012835875812	0.0307272703366839	-0.00498207713950851	0.0206021655458159	-0.00243382879716887	0.0343193269426463	-0.0202665352102402	-0.0146156763977001	-0.00559776585158144	-0.00264600791516337	-0.0287451344688265	0.0320221134493109	0.04188896051155	0.0790434124822092	-0.0073389055560151	0.022942480465071	-0.00542421423560366	-0.0297315210835203	-0.00572742013801535	-0.0206487559799456	-0.0140983626095783	0.0226958503001868	0.0558811846227173	0.0420121408363821	0.0368808906698703	0.0294614616867441	-0.0131283466507488	-0.0224135111146636	-0.00376832608553957	-0.0227337606904297	-0.0360105288471705	0.0628607945576758	0.0253136627497885	-0.00993186763389676	0.0146627343040899	0.0120429686352094	-0.0231361347964708	-0.00713568761457428	0.000328244035966422	-0.0129380926907618	-0.00625416950151521	-0.0134072132729329	0.0120592135632074	0.0238518538286616	-0.0231044600428554	-0.00226992273200401	-0.0237342550009461
Limch1	0.0219500745715838	0.0328528641897082	-0.0229599828112776	0.00908995506457511	0.00734165584443401	-0.0106039513162774	-0.00836398909929296	-0.0179210112377064	0.0465955950269795	0.0179528339244645	-0.0307870005233081	0.0102352323548444	0.0163050485069688	-0.00364155055379581	0.0149618341735773	-0.0578574278573965	-0.0406939658680498	-0.0108989434547243	0.00442357260246636	0.0507802031465432	-0.000689981051902547	-0.0472962033317335	0.0240220085480553	0.0425918915987828	-0.068358690272116	0.0175480444442365	0.00784858808527788	0.0369187826828643	0.00918042421344165	-0.0314248263060381	-0.00279774994091425	0.0106434415805017	-0.038583034288128	-0.0188090132434378	-0.0267109983358267	0.0270199273580995	-0.016278582956933	-0.0472818086414953	0.0141689708654983	0.00857617433376723	-0.00452933136837293	0.0427574945530698	-0.0331190060515806	-0.0115120091149176	0.0167893294609608	-0.0131401759941624	0.0193732236564527	0.00792035963685498	-0.0325521846915756
Nhs	0.0506990872403417	-0.00148060674623675	-0.0104428438185858	0.0280011485400075	0.0278794872113164	-8.24064167078543e-05	0.0210082986431113	0.0264159120268589	-0.0159731955587686	-0.0539963905516784	0.0306680927343561	-0.0281098721418031	0.0133974205014679	0.016179688046981	-0.0138142945340531	0.0427188949247183	-0.0479936995492591	0.00353897691291277	0.0267005019890636	0.00614746620730693	0.00592732278573712	0.036853315678041	0.00574886176529803	0.0179639355746168	-0.0173536798781625	-0.0438024901685751	-0.00279079929341578	0.0424989980573153	0.011888603340804	0.012214975253426	-0.0210608178527656	0.0193277219997159	-0.0221070033344409	0.0126493246303629	-0.0149767880942248	0.0195150597921551	0.0031570904256191	0.022582867331376	0.0141423557575811	0.00125040588088705	-0.0255119954579896	0.00882408181322398	-0.0558903677249478	0.0312780722410304	-0.0244654544440204	0.0208675155330158	-6.47031470760907e-05	-0.019353329615433	-0.0258216547779174
Kif23	0.0100318420886375	-0.0125934004098414	0.0135354152723975	-0.0149042680453437	0.00217360949948013	0.00460309558879714	0.00467917887857848	-0.010260635606148	0.00760955849277962	0.0034873724631547	0.0258936248489438	-0.01437332144409	0.000109346126650539	-0.0545319910527561	0.0327866853695302	0.0143965882352786	0.00479019638351193	0.000563955205686138	-0.00297627330808026	-0.00539146917804686	-0.0018704233520069	0.0134505036673955	-0.00669456897602796	0.0224372644846347	0.00679380778126158	0.0150830561731299	-0.000205138475564228	-0.0216911970847428	0.00752925538221239	-0.0482703452139	0.0102241029010469	0.0275845615223081	0.000329294314561107	0.0339143704469511	0.0175431214990626	0.00416765823084372	0.0179744436388227	0.024470172802301	0.0343993222071424	0.000744421959085766	0.0166254384297125	0.0357560318483946	-0.0519751687347465	-0.0349065060921628	0.0327398852401352	0.0396792769429242	0.00239255271244777	-0.0477923240564062	0.0278332333093984
Hmga2	0.0253992141729505	-0.00105857461166902	0.0460629162300237	0.0359484084501999	-0.0169114563390795	0.0491713420790437	0.0320835260123619	-0.106434247302191	-0.0396165117671207	0.0115006048593031	0.0038409890271043	0.0670653771720644	0.02330707514219	-0.00460263968644011	-0.0283162249379642	0.000910679870380132	0.012791007112915	-0.0687693873551757	0.01545695391657	0.0153850543211787	0.021228668788176	0.00325302355675416	0.00669308620712006	0.029135578167321	0.0503185891075347	0.0429532437745168	0.00789251493411919	0.0105574021435512	-0.000255478932402329	-0.00483666278234928	0.0154785217441663	-0.0232343051981463	0.00426641059788334	-0.00586406431363769	0.0117470814399218	0.0380365115293287	-0.0324841774094237	0.0213016200902616	0.024198028827275	-0.0364913988395853	-0.00411955617543925	-0.00867010665200174	-0.00548635132318667	-0.0132923104157365	-0.000361579370628032	-0.0406391635248855	0.00166128208071124	-0.0355602358538044	0.0182247485883427
Rcan2	0.0254045002111919	0.028791836759276	-0.0175308003595466	0.0152070756533124	-0.0220610163404928	-0.0407387793891294	0.0639382481367581	-0.0139771977892524	-0.04153725759322	-0.010659711376744	-0.00104165927883037	-0.0196116866375548	0.0237838964519015	-0.0337167750200058	-0.0408198536251064	0.0152076726441763	0.036767863905719	0.0655348193506321	-0.0163664138308897	0.0357382520483129	-0.0294214881989156	-0.0104372048661886	-0.0380902551071322	-0.0550362393881539	0.0138540922406411	0.0281526916128698	0.00281264162714076	0.00799347993885973	-0.0261300546949081	-0.0422002607689857	-0.048622092662606	-0.00495718784861702	-0.0115395090538443	-0.00193403538053823	-0.029263746792578	0.0277636498354641	-0.0359511747239246	0.00320403168270155	0.0123742370313957	-0.000514377386569525	-0.00962170164533694	0.0100876630356826	-0.0286126681520131	-0.0220518357459376	-0.0123674981017963	0.0280739765240626	0.028175931112934	-0.0266506189779215	0.00301784588682499
Cst3	0.00456521460008376	0.0552054486735786	-0.0358644732184109	0.0314300972345506	-0.0159669040180364	-0.0138806958361684	-0.0560956177842442	0.0515249347748848	0.0125510274747606	-0.0703959044267794	0.045079538668996	-0.077074960400656	-0.0471519464792243	0.0216340420815647	0.0168024920271888	0.0157568064552609	-0.0023428955281791	0.0677196640756346	0.0675055747206471	0.0711818506802931	-0.00939932430456168	0.0439047007562732	0.0290903800208482	-0.00149814554305221	0.0237068792743948	-0.0377105932277855	-0.0571305031632659	-0.0363220708765275	0.0208995452913081	0.0114317342374678	-0.0057469746176054	-0.00767991133291477	0.00648773809109191	0.0201166158279847	-0.0221196653771293	0.0284174792546647	0.0408872406912874	-0.00553833390973415	0.0110560489116552	0.0310577532394423	-0.0230843655761124	0.0373598854999549	0.0146341129878109	-0.030754694327451	-0.0492327356089227	0.0114423474098455	0.0255303092536008	-0.00603867782124899	0.00852345212374413
Stc1	0.0222884926784718	0.0252827209813791	-0.0467683123856036	-0.00116899245362072	-0.0135772357314349	0.00510296715025384	-0.0142345040672286	0.00156006414466272	-0.0164729514164284	-0.0156835991417882	-0.000809943441976019	-0.0151670800622518	0.0548021261946758	-0.0152696377796054	0.00449114113757367	-0.00445737694455246	-0.0129823414071157	-0.0102648898855693	-0.0249887819807109	0.0102564134190598	0.000910148663324168	-0.00718728428050767	-0.00217120934102913	-0.0373463830674741	-0.0139176872830549	0.010211953114374	-0.0221962485429722	-0.0530763743356041	0.0476741069414162	0.0085257152200901	0.00190916264880423	0.0242603574542152	0.0356732913215163	0.0145812657703712	0.0142089762155998	0.0642611484003427	-0.0426359082302973	-0.0304731397075006	-0.0198569128416674	-0.0251766767996319	0.0346110327260935	0.0458654375804065	0.0756019773165192	-0.0473317336176616	0.0251830402882566	0.00970344906119642	0.0261863637249227	0.0408168552185674	0.0248315781830433
Fhl1	0.000748419177603451	0.0781659813272261	-0.0044321571113714	-0.0393809680443732	0.0669965961790914	0.00373560627757078	0.0482237524638975	0.00523340608146713	-0.0130227268943471	0.000485824756338441	-0.0192263219710771	-0.0192533496467408	0.0171383515025484	-0.00593015890126453	0.0249238359747861	-0.0235716134844781	-0.0163006040995487	-0.0346884150444619	-0.00156991559185803	0.00963426685974554	-0.00786599162629861	-0.0012899209874522	0.0168448029409846	-0.00257723732065883	0.0241439400520928	0.0112361832725506	-0.0024310504011205	-0.00606463011891027	0.0354440675043486	-0.0472438041740316	0.0161565742387387	-0.0101283187956877	-0.00185279222196379	0.00778134538759582	0.00730921745624057	0.0191803107701349	-0.0238347607420203	0.00283445104201359	-0.00446795657763105	-0.0451295567118452	0.0264349278390572	0.0115174780601684	0.00197913656570035	-0.00738486117710437	-0.0225899134423521	0.0189500531714211	0.00467123502824289	0.0156036345568215	-0.0282009332139233
P2rx1	4.7965926794223e-06	0.00841245739847591	0.000218987588030588	0.000773902522710173	-0.00180881634440981	-0.00028042534857451	0.0124612416947876	0.00294682008747898	-0.0104821570308586	0.00191250095204359	-0.00430392763360159	-0.00461892846858933	0.00411284489069131	-0.00138239978524412	0.0157868013049734	-0.00590258744482798	-0.0202016504092325	0.0128642961834008	0.0240776711125723	0.00714517038439696	-0.0087803710987041	-0.0115991877455988	-0.000958232367123873	-0.00040461080350356	-0.000948940311224758	-0.00319101879670011	0.0210746563317162	0.0376103672762932	0.0088947875057854	-0.00362598497891128	-0.00447071618847063	0.0113559263561288	-0.0226521415855646	-0.00264863417784337	0.000591766668954461	-0.00266163345246265	-0.00804097884517267	-0.0144518859659692	-0.0180319493547071	0.000161226714224231	0.00644835344380917	0.00895997081649819	-0.0191003776396445	-0.00630407458282188	0.0240279755918722	0.00979222002199466	-0.00480502513788614	-0.013099896652024	0.0171289434989339
Ccl11	0.0104337645567099	0.00244106180898045	-0.0223451019191851	-0.0285468791283718	-0.00131476853673906	0.0163932156477025	-0.0270921669624832	-0.0234889036294794	0.00528564019248367	0.0191430359793931	0.0432695187147847	-0.0102816958894837	0.00281091094056381	0.0393485316448462	0.0387843305145195	0.00646209783881732	-0.0596743776654311	-0.0156346765048893	0.0111396938928118	-0.0148572793725948	0.0083267423929862	0.0133128258445761	0.00370166550348797	-0.0301931838167879	0.00379287091422156	0.00401518183161622	-0.00736823412888225	-0.0241322015839892	0.0148396590944971	-0.0057842133230658	-0.0175102770026686	-0.0372423330513499	0.0115629265175366	0.0154660615928446	0.030415077284365	6.6100694756633e-05	-0.0262747589492443	-0.0243370998825303	-0.0200200118634207	-0.0201612814305078	-0.00959347988267574	0.0703101846678673	-0.0259134351579533	0.0266446806678894	0.0199665667676395	0.0335575311800232	0.0130555122987125	0.0262092753883628	0.0407103360722595
Ptgs2	-0.000919961619608032	-0.00712891652386675	0.024613096833674	5.14505929229928e-06	1.14758669038547e-05	-0.000583045916385013	0.0157644133532356	-0.0380104847981231	0.00845997591480726	0.0133415207833576	-0.00615196697131032	0.0221026670340827	0.0343128350398964	0.0115035425701963	0.0229853495201804	0.0220273132047935	-0.0169396060487223	-0.0242164993887556	0.00562400826639227	-0.0255412092069554	0.00595637326878321	0.000766856231372615	-0.0166390562415619	-0.0180765262722492	0.0316198797135573	0.0101551895547986	-0.00110460345422955	0.0107674679436679	0.0199359720828004	-0.00651660502681545	0.0510377471077857	-0.00965465108922851	0.0152083841110897	0.0271756913890745	-0.0231319580941089	0.00670283934163002	0.0219391884702213	0.0519173061391826	-0.00463403688404993	-0.00704319963245575	-0.0137534366834924	-0.022427876691047	0.0411505868426523	-0.0473027177874074	0.0338602195166869	0.00909456483591916	0.0179892900478455	-0.0420651261766313	-0.0631377896264219
Mgat4c	0.00407237088755895	-0.0132649993655719	-0.000192786588868505	0.00218527202609691	0.0069952481919569	0.00124957515941717	-0.00417104458193822	0.00244323956675423	-0.00648690194595895	-0.0146453057592671	-0.0178182748003363	-0.0043036697431749	-0.00211614199947713	-0.0025545400264818	0.011468836115334	0.00447898620557791	-0.000493290482669954	0.0119036734510633	0.0080877307202742	0.0110034916510898	-0.0130102224302571	0.00144306670447224	-0.00711269447397372	-0.00245197654903531	0.00100799125724276	0.000880279523262867	0.0133745769857562	0.00434504357955414	0.0175974325321241	0.00411189923218755	0.00303215065922978	-0.00994777810142349	0.00127108312378409	0.00683518059798931	0.000859109741780494	0.0131305747725493	0.00501587762793174	-0.00315754605797242	-0.00436908558309457	0.00700485645563677	-0.00742385095179541	-0.00591167316635806	0.00841939364830017	-0.0142572764636667	-0.0220244055696413	0.00277674655373964	0.0118071977194401	-0.00436128206502421	0.00193308973595695
Gm29585	-0.00101377492265753	0.00128428471195501	0.00318404449439699	0.004658769613799	-0.00271912622458023	0.00995004008027297	-0.00260625090514099	0.00202783478894298	-0.00121537826341551	0.00412928324681009	0.00229692236146902	-0.00359277009625802	-0.00859428130636869	-0.00130188532659281	-0.0108549477155073	-0.013462210719364	-0.006985580139896	-0.00778714483482582	0.00370682435828053	-0.00119340825357413	0.0025090725741635	-0.00308716750803905	0.00821191005879505	0.00828063677799958	0.00277809347553828	0.0126150760597864	-0.0302489770779301	-0.00471849051978516	-0.0119292912400825	0.0118383435180828	-0.00170662851659243	-0.00259396181643652	0.00889836119519189	0.0120125775276122	0.00348746664604312	0.00660080196007911	-0.0257409908449963	-0.00737788685170354	0.0241027808604819	-0.0231097422147935	0.0145532082105651	-0.0250853256785138	-0.00473765236889904	0.00293755202039491	-0.0205337113628949	0.00757448148819575	-0.0115130486531416	-0.0211010483588712	0.000829069071733996
Kif20b	0.0300449756389817	-0.00548358879326446	0.0244257937440758	-0.0379342231353333	-0.00509903503370299	-0.0294131100691473	-0.0119889113870115	-0.00123948286048623	-0.0327239156261952	-0.0131112170907276	0.0186205785666899	0.0440931096583202	-0.0139722730802887	-0.0560367040356518	0.012947499406469	-0.000844045627985397	0.00369747649981712	-0.0171141570151457	0.0169363944735799	-0.0170965849662526	0.0554505457792537	0.0139128653120668	0.00272945591153861	0.0312720489510002	0.0102230389148121	0.0177950723976465	0.0230297143127357	-0.0185680143425956	-0.0152738482759226	-0.0229380557300007	0.0224017144533034	0.0296818998224492	-0.0537549793344489	0.0403458668302334	0.0276697619137053	-0.0155189306079963	0.0191570516009873	0.000214687491807344	0.0145252047875974	0.0183174544797405	0.0147336947457353	0.00727477220811808	0.0290364971510404	-0.0387784817783485	0.0279295669297413	0.00749992851858878	0.0022418499299758	-0.00745551729869714	-0.000298280753253396
Olr1	0.00634977856309539	-0.00625009970954902	0.0012982669847765	-0.0122187120501454	-0.0292411763709412	0.0162129238519363	-0.0163556852025629	-0.0129081273901726	0.00384029357290783	0.0015269356543831	0.00595900553691194	-0.00181862592370797	-0.00460280907542505	0.0172150595642822	0.0278808501355074	0.00295519539391053	0.00449234343066957	-0.0206783566567215	0.0247520005038217	0.0220646688190923	0.00230708858477915	-0.0198564198362704	-0.0354806273933258	-0.0335679197068652	0.0237477796927667	0.0277310318371342	-0.00428054529825451	-0.017673356495541	-0.00885021099317101	-0.00904163652719212	0.0138756547162453	0.0200710606500155	-0.0229553226230629	0.0115325337262823	-0.0081199378670546	-0.00591637173107155	-0.00941051767152404	0.00781161168207887	0.00151663663739444	-0.00309345764805879	-0.0418701169309793	-0.00791994683980402	0.0101207380856778	0.00720845596752163	0.0353438054941528	-0.0332696085072806	-0.0361932418321876	0.025864611258636	0.000240469712490996
Ephb1	0.00691701148036983	-0.0108132927504335	-0.0148688790126398	-0.0107153778404757	-0.015768477399891	0.0144556084735185	-0.00270478212933823	0.0119183068907038	-0.0141978780175346	0.005339270189378	0.0175508036429117	-0.0110557018525769	-0.0022654661954891	0.0095404933714904	0.0365998667521029	-0.0140578554476183	-0.0134112039086562	0.0243049413797767	0.00700846958106219	-0.032710939687231	-0.0108606124378684	-0.0116131393468501	-0.00440295634064135	0.0110354867940542	6.20639306734943e-05	-0.0285745670915406	0.00942205331427547	-0.038005287724609	-0.0173983547609574	0.0185418324074627	-0.0111556230819386	-0.03000461925115	0.0066261584849571	0.0147217401323455	0.0213800216093365	-0.0180128113282508	0.00599454846391806	0.051836840885837	-0.00491864852175682	0.0130934283839774	-0.013056802812922	0.0397939488360746	-0.00347973564374512	-0.0242748463000871	0.00220139319386078	0.00551489057101198	-0.0222636965809346	-0.0178289249951686	-0.0136947988225929
Crim1	0.0262672665033823	0.0800172760567342	0.0456742425513319	0.00976452682448281	0.00778134339599032	0.00891812813764577	0.012953596241208	0.0304252937052688	-0.0107482198266214	0.0202337842453305	-0.0303727865232815	-0.0346674118878772	0.0133033968003622	0.000540856402088115	0.0250913884042828	0.0276322508338922	-0.00666002780048481	0.0264015716494595	0.0149599945528076	-0.022543309483247	0.0214510638567489	-0.0108640123436046	-0.0043477504043259	0.00899823696213902	-0.0383665432821534	-0.00997153436373632	0.0513371242744632	0.00872303140846577	-0.0112931811387436	0.0214342829878044	0.00476863823187267	0.00198524827608235	-0.0247081769767419	0.000793656074914652	0.0220178014070786	-0.00652257734457405	-0.0146054801980978	0.000137161224756534	0.0131156780565882	-0.0201287659098905	0.00953322269141824	-0.0135575093717881	-0.0153710618054486	0.0278870813099125	0.00288672055892652	-0.00477965431189541	0.00248935232327974	-0.0262712369255709	0.0256199810656174
Rit2	-0.000281464611730351	-0.000723650158739862	0.0018612957100084	0.00302038278192616	4.93796558221046e-05	0.00120873446553312	0.000667266948204911	-0.000814314349413623	0.000236069629543529	-0.00163400681793165	-0.0034509430402309	-0.000360147123838008	0.00275772640944198	-0.00169254689427793	-0.00162525870363463	0.000955811660932149	0.000268279528825118	0.00129709342892435	0.00125531468128437	0.00148192309911202	-0.00411579914709274	0.004178705514248	0.00326091027231651	0.000499713195993797	-0.00393685648105946	-0.00272604891856082	-0.0038235135391349	0.00607465162573984	-0.00421029723147375	-0.000690867489251666	-0.000826796212042514	-0.00331312932335533	-0.00271776280146843	0.00311753802009062	0.00324231478664451	0.00409307170790404	-0.0075435006797515	6.78780819321106e-05	0.00630219316605738	0.00395600576163957	-0.00416496180823425	-0.00357643894133214	-0.000993552190038692	0.00733969494835074	-0.000302179848813009	-0.00318694873851855	-0.00184555811412958	-0.000663033052061066	9.42530089682328e-05
Cadm2	0.00938347653437164	-0.00558100971001102	0.00787518760295685	0.000624229391423445	-0.0084575415775526	-0.000842086694041349	-0.00698893813485371	0.00219472556291087	-0.00553174606455647	-0.00798381856889098	-0.0146187729795596	0.000763567296841112	0.00620818958737181	-0.00107929143135844	0.0107062657241311	0.0110990134430636	0.0051788251797224	-0.004511575098721	0.0161538400279298	-0.00432478240036479	-0.00737034224307897	0.0026071919533365	0.0096869831588926	-0.00781998222275467	-0.00710392020369808	0.0047281944112595	-0.0117440986687938	0.00372031789453102	0.00768772504817404	-0.0211093241634096	-0.00548838367632613	-0.0214431929540012	0.00379836520054546	0.013390188277401	-0.00578596915625043	-0.00788672878598014	0.0219837560921933	-0.00696600238288927	-0.0248650456094419	-0.00376982051482821	0.000572502536057604	0.0163398469039068	0.00662784839830443	0.0222250240564048	0.00225861435932051	0.0135077235472757	0.0122555947509443	-0.0153623712448575	0.00592279093548911
Ifit3b	0.00173711466190311	-0.00236513780621334	-0.00327994510105605	-0.00176098803430721	0.00343837652720296	-0.0044812157404622	0.00223676912736312	-0.000554092798010898	-0.00331985051805844	0.00478433308816962	0.00210014647994715	-0.00910880103271366	0.0060073764282544	0.000574239496818134	-0.0080686279419545	0.00621566957335591	-0.00283312749362848	-0.00366668559038571	0.00193128869207153	0.00990933651589872	0.010118883735293	-0.0177738591415678	-0.0950059012823668	0.0931939849342129	0.0156908505979968	-0.0149962969723238	-0.0435019833484772	0.00197304297073021	-0.00221659987776424	-0.0123865570436602	0.0200720632004852	-0.00917243072820681	0.0079790265413574	-0.0351755301975773	0.00367904146470754	0.00472173938596476	-0.0110754885985857	-0.0130924885189098	-0.0102998410007554	0.000798324770909853	-0.00581137551265043	0.00180207295523196	-0.00270097959389463	-0.00627264730681944	-0.00871350037046098	-0.00329104243125854	-0.00527717503663713	0.010409120514358	-0.00652369080782439
Bmper	0.0304448268162887	-0.0383071698369129	-0.0267213421973772	-0.00772104916815793	-0.0332059671538548	0.029132572718957	-0.0667311798080936	0.0137533086960075	0.0395934417742885	0.0152137223173621	0.00744469241506929	-0.00184183126679568	-0.0429361605500367	0.00599937206575258	0.0553169717101727	-0.0269740534941407	-0.029290502553482	0.020852421923743	0.0100932157155012	-0.0101624015108133	0.00896016729268221	-0.0406386589765767	-0.00847221538429172	-0.0312062804217171	0.0877188068194636	-0.0357345013291183	-0.000861639443830883	0.0139521603295784	0.033866730419414	0.0239491183049238	0.0480361888890013	-0.0107080023248988	-0.0536084059236195	0.0291311654511468	-0.0624235592581059	0.0141394631579185	-0.0268155288352522	-0.000808406866231507	-0.0526288584738386	0.0246200484682411	0.0657401539940427	0.0423025150116344	-0.0169543607609927	0.00144180786518472	0.0160708801899506	0.00533881247408796	-0.0179138651730821	0.04135115414697	-0.0202769445496643
Slpi	-0.000275743596679426	-0.00480449863951945	0.000805863101972981	-0.00740034835096755	-0.00756733998541939	0.000679101676086322	-0.0159307715235232	-0.00544860112065707	0.0124065691278286	-2.95739977490671e-05	-0.0144613530972421	-0.00834944348336054	0.00701363335905053	0.00676245534378844	0.0133915580790474	-0.00681100038802111	-0.0383488975981761	0.0317080876644078	0.00196296103981397	0.000686753941791083	0.00822255277730903	0.0202411434903811	0.015039909624807	0.0200139651153216	-0.00409228745994974	-0.00111612792496795	-0.026808470874277	-0.00267813923757798	0.00193909388771048	0.0278844645283772	-0.00949813187252161	-0.00862480555945366	0.00990234604158675	-0.00353255801119748	0.0159771169091033	-0.00519733156212857	0.00379033478829348	0.00699997129411141	0.014686040595932	0.000805979250879565	-0.00112874271749157	0.0266835330125764	0.00248741423145281	-0.0330541272359964	-0.0238356787141023	-0.000364186040374458	0.00682668525538914	-0.0100796010122105	0.0155366389321567
Ptprz1	0.00140599357137912	0.0125311354983715	0.0775957160845845	0.0211579806657969	-0.0127606299806061	-0.0113373671186246	0.00318196343345689	0.00340925325743193	-0.00835356664003311	0.0091027119903381	-0.0152736859297557	-0.0499561689950557	0.0228863663956856	0.000767229025878912	0.0454928103163262	-0.0219744200681505	-0.00460566508392289	0.0230072963364331	-0.00557423083914771	-0.0222412149822757	0.0210547246245632	-0.0329287178690213	0.00663938009071643	0.00664864059138402	-0.0173055572614211	-0.0153281870510814	0.000595964628948167	-0.0255943318554745	0.0431681388543452	0.0388990672690788	-0.00837779331758674	-0.0154326780936233	-0.0251806306154299	0.0360835742380383	0.050461933241475	0.025537881117962	-0.00527284891559763	-0.0274042312466228	-0.00192975894727615	0.000572681451926983	-0.00211542430283671	0.0477820739429782	0.00171456376798222	0.0525629033457873	-0.00238953131883833	-0.00503529700745341	0.0130970398868776	-0.00223848643217101	-0.0243620460803239
Il33	0.0124889838919315	0.00816625072865438	-0.0197187873942512	-0.0201887589253786	0.0293092217287518	0.00425653829932043	-0.0268456130210656	0.0209185357875173	0.000793352248957673	0.0107404359849508	0.040160907284937	-0.0265768070775198	-0.0155747277145133	0.0215883050346488	-0.000198705990770881	0.0287433556131233	-0.0247316100768927	-0.0290511577899153	0.0037734074168476	-0.00786063609322213	0.0232047533359997	0.0119344644422512	-0.00230397150137747	-0.0289782167634503	0.0195966336389107	-0.0163372076794751	0.00239303721816148	-0.0287056279789399	-0.0259747748573567	0.0161649106524518	0.0303691480164432	-0.0212869264760683	0.016359448046256	-0.00162938388431075	0.018562821206072	0.0148252964182691	-0.0218032436788426	-0.0157146694624966	-0.0244063856885896	0.00562390770220246	0.01472666012684	0.0146128584866007	-0.00471583650467915	-0.017801718015191	0.0328564522484778	0.0477148759249337	0.00845467007449567	0.00171990454669979	0.0143420853370953
Rgs6	0.00435170982863223	0.0115971122429153	0.015084584299899	-0.0025426215975861	-0.00379269332004868	0.00610955620041754	0.00880207370720729	-0.000987754658693748	-0.00771259863694662	-0.0109860667283315	0.00817825397681909	-0.00660278774956418	-0.0140076934228629	-0.00114953840285955	0.0246122846098754	-0.0181769526343737	0.000660142644887421	0.0286916683003649	0.0179100134449607	-0.00183491366139651	-0.0161045771412317	-0.0247473304791688	-0.0120546373494375	-0.00478652410179604	-0.00427628824149843	0.0339209182531584	0.0220041092861144	0.0379198150408259	-1.2741725385473e-06	-0.00566082658019064	0.0395926439709132	0.00172037980596355	0.0197516171149172	0.0119657221340244	0.0157477710670788	-0.0227146365030497	0.00423305139602219	0.00223117137927141	-0.0230959005775614	0.00430748301665146	0.0153456605043174	0.026279108246177	-0.039728748659628	0.0170274075715493	0.00973310246532642	0.00315557069538301	-0.0348514648038483	0.0276581003239407	0.0269351487019201
F630040K05Rik	0.00103484914917795	-0.00130689422639955	-0.000375940549896448	-0.00159383565932357	-0.00328767690948911	0.00158055882808653	0.00104569503234419	0.00134657373115847	5.0662468463291e-06	0.00180969974448766	-4.4442563163679e-05	0.00208123087824653	-0.00370672962940259	-0.00143093192002797	-0.00140852332674492	0.00534678083217722	-0.00394353678741416	-0.00462469990284958	0.00307998346288556	-0.00706295712232636	0.00195049362269166	0.0018788842443735	-0.00381444037020777	-0.0110444909773785	0.00451636476400522	0.00740171857719054	-0.00148952506993812	0.00106873643113047	-0.0104745499892098	-0.00233865264403041	-0.000809897623089613	0.0102942175559862	-0.00551139309411489	-0.00203417397024216	0.00124682015990533	-0.00368717503860678	-0.00604173386701139	0.00818717562088709	-0.00561221815351138	0.00317973740231658	-0.00564410301753289	0.00169557484907266	0.00728449937725989	0.00155742057675266	-0.00865465712717111	-0.00215523007679904	-0.00638158948281186	-0.00611090062613442	0.0101426503780882
Gm49953	0.000199690580490376	0.000728044177330499	0.00108457170688701	-0.000740937330746358	0.00181226468494953	0.000236148626580123	-0.00138320648679128	-0.00130776895432699	0.00023891118598405	0.00138966827530614	0.00113818144433434	0.00247902281601806	0.00557294513960206	-0.00313624097835095	-0.00496601572815309	-0.00279368970607881	0.00107340305339267	-0.00317065509106079	-0.00113545693781477	0.000957732274694496	0.00147614910613003	0.001634561796142	-0.000602271754231748	0.00152181442555668	0.00350658214687808	-0.00363150781747135	-0.00151449382269323	-0.00363438601766057	0.00626383477330215	0.00349370680339575	0.000787648904382852	-0.00438845785209857	-0.00129201474460102	0.00521233077225259	0.00186690915871836	-0.00824266036832466	0.000495127202069248	-0.00113194884723914	0.00238101611894158	0.0053211250973399	0.000166890884055098	-0.000464149662244739	-0.00134794392434227	-0.00403438619012483	0.00145015533357137	-0.00450575482124084	-0.00376003223735079	0.000914216923722838	0.0036465786784145
Id1	-0.00466755965886359	0.00293134453135207	0.00473047961326519	0.0149596849880029	-0.0445098818465397	0.0118728205813551	-0.0193214432823334	-0.0705757242595612	0.0164483203063771	-0.0804555993322457	-0.0561861799257242	-0.00229732876219424	0.0272720158358393	-0.011606036071497	-0.00939393550959991	-0.0424180585566352	0.0491000965640603	-0.0642800130022586	0.0407130324756297	0.0563866139314153	-0.054476086023238	0.0606575349679707	-0.0551770556666484	0.034351633826975	-0.0424796913881232	-0.0319537513420317	0.0475100152361045	0.017247726931557	-0.00172049978718785	0.0266862292395124	0.0542608913562459	-0.0471877711331352	0.0129754269520736	0.0870657423951803	0.0502540454838972	0.025852910594547	0.0517222035842306	0.0794999790664112	0.0627459010400577	-0.0308417301421295	-0.00113565681952321	-0.0499041509698857	0.0178791477790812	0.0340450891509121	-0.00571475759092497	0.06542735984689	0.00256669051453999	0.0147730292141384	0.0626449417997466
B3galt1	0.0581993393224912	0.0123536064904632	-0.0216670051609276	0.0172195821157945	-0.0028030663851922	0.038945957734305	-0.0582188169675262	-0.00634999650377596	0.00304173857081549	-0.00605077782033739	-0.0408296158848641	0.0159597855706168	-0.00620804521685357	0.0241036498462343	0.0590763963587879	-0.00848223977362033	0.011061554601066	-0.013599208805624	-0.0100271211906757	0.0367802130800785	-0.0226119076510867	-0.0298116838479244	-0.0121292968535871	0.0202913712100877	0.0213312739082732	0.0178738805937115	0.0315366064715629	-0.0172427372140294	0.030483370567366	-0.017233037872433	-0.00986637367505691	-0.0446545260896905	-0.0415189040216	0.0102353741947917	-0.00370551185554111	-0.0152079836051127	0.00898014252800807	-0.0118206577452112	-0.0358312914935907	0.0103368848535204	-0.00399905201816589	-0.0147411819365673	0.0070870913787139	-0.02495674182552	-0.0120899673422628	-0.0174644499351953	-0.0183958953010127	0.00381103693207572	-0.0193989979149377
Nts	-0.000301671438672956	0.00517687909765996	-0.00279634368251239	-0.000417095939105675	0.00451003081494889	0.00251683783807075	0.00769142644280539	0.00153483029211961	-0.00589398934219655	-0.00347321407158645	-0.00318211946806893	-0.00538319210103057	0.00435773875716179	-0.00290385533881323	7.00103336607524e-05	0.00444884393301198	-0.00700143464598132	-0.00102790032732404	0.0105689766536592	0.00412282681791054	-0.00414007190325722	-0.00689236510616234	0.00449779055518759	0.00214684718604944	0.00611708166976869	-0.00233096293214556	0.0105155577528469	-0.0160296220294359	-0.0205224408322136	0.000515017582510968	0.00140319652492483	0.000292510210840266	0.0159074121478546	0.0017373020905199	0.00364770921298358	-0.00846669907454206	0.00883229157238438	0.00742381614035559	-0.0034234503511729	0.000384856349486706	-0.00328307255289449	0.011014809354264	0.00759230947291814	-0.00469550822488018	-0.00267603779476148	-0.00831391103452336	0.00171689589630382	0.00885525709641885	0.00391992888588356
Npr3	0.0313383422979865	0.0265991962222876	-0.00278194414069233	0.0312170408893935	0.0305664997846095	0.0201306355715612	-0.0337016659046406	-0.0214873913550696	-0.0108614759212668	-0.0392081098687599	-0.0519227734070998	-0.0364409419014258	-0.0403769700183577	-0.0268035064605725	0.0325058401945777	-0.0403279266885368	-0.0167862519275995	-0.0107715647925913	0.0561491443110796	0.00665155233735536	-0.0156230285190402	-0.0350096096890644	0.00402020532743748	-0.0142070175472962	-0.012606870461511	0.057129214839473	-0.000834090124080789	0.0478823222775293	-0.0521541876168257	0.0187745623783937	0.04672875593433	0.00248616662723447	-0.0114407641416831	-0.00419262082137812	0.00844564055294815	-0.0494264989242271	0.0268951638473466	-0.0170274536715715	-0.00688970400389764	-0.0385657535990311	0.000774775514445444	0.0423740087002653	0.0118162396980063	-0.0303295274715661	-0.0302115751385763	0.0545522039372793	-0.0176455840655979	-0.0282872552838187	-0.0165687071449053
Sned1	0.0274824965967524	-0.00246483161288807	-0.0415006943232227	-0.0361789504767217	-0.00914490505307715	0.0254843139456427	0.019948555584125	-0.0268616713360861	0.00509202549287103	-0.095895545625862	-0.0297499272323932	0.0106878411199512	0.0146965751818757	-0.0455256021477844	-0.0407152665856183	-0.0184290623903819	0.0130104684754076	0.0042473636429309	-0.0355321627437456	-0.0936889680872791	-0.0249505525416628	0.00216371508911378	0.00413944705042813	0.00336322622179539	0.00257438559854674	-0.021102788016212	0.00243027994198422	0.034858262557768	0.0264579349123881	-0.0143594643607368	-0.0259266766580231	0.0200112585057207	0.0405618366857868	0.0194717327584202	0.000910673444432373	0.0230966925524742	0.0268304016097814	0.0572680193417512	-0.0348392802907168	0.0138171219536096	0.019572656692873	-0.0393848146416685	-0.031538367063912	0.0303012982886933	-0.020919393092381	0.00484937270455085	0.0420730866990961	0.0146072235309266	-0.00547121731775175
Grip1	0.0319291215545742	0.0171534152578671	-0.0239060494716796	0.0058751140864047	-0.0219924371371596	-0.0155617337103122	0.018893068661331	0.00152014814894522	-0.0448725880917679	-0.00613462507528059	0.0017868588281471	-0.0354412168225811	-0.00505393890571982	-0.00960001138704845	-0.00437626747604487	-0.00335711482487806	0.0209989327696773	-0.0104400193377233	-0.0126156416173181	0.0102617557572981	-0.00134507805841144	-0.0222102492016342	0.0142788202415944	0.000141390434738856	-0.0414096768555373	-0.00180637284683593	0.00981295531466563	0.00194687000472448	0.0319514553337667	-0.00945744338957788	-0.0135736608183792	-0.0272085993634804	0.0237719074437455	0.00362905830992361	-0.0164333380896622	0.0259811621847558	-0.0283738587921188	0.00612163318987638	-0.0430871509772008	-0.0192413547661393	-0.0343003334541346	-0.0237152366126085	-0.0202576031921368	-0.0634669030315462	0.0276283141166636	0.0348389390596165	-0.0181363053269111	-0.024236624904251	0.0269435886265229
Anln	0.0256146181040302	0.0109699351724027	0.0107782175324701	0.000369109509799169	-0.0115150014008312	0.0214947576394556	0.00573291293613813	-0.00354319277723897	0.024055223076976	0.0179292823352916	-0.00962580139190815	-0.011314540512151	0.0166714068651956	0.00435373754195229	-0.0333539096859976	-0.01436683490844	0.0082303093378122	0.0307780111831613	0.0404370178055116	-0.0138225406782765	0.0270364437756279	0.0149205273648809	-0.011102206387111	0.00118729830774511	-0.0124124552951969	0.0400552811150294	0.020721758893788	-0.00553756318390947	0.00781428527340196	0.000432684805062144	0.0131944327113984	0.035973126211775	-0.0121682680065673	-0.000705404736316987	-0.0127310972826356	0.00908975865792672	0.00237122168282572	-0.0125226215273325	-0.00731097136205178	0.0181307535396403	0.00943170569871891	0.00168259697935924	5.69417806540618e-05	-0.0123663310587328	0.00178627147639424	0.0327023708038209	0.0322997355506491	0.0308146572963772	0.022939357183296
Cdh5	0.00032650031567283	0.000747460823879225	-0.00126584061331925	-0.0153210140891347	0.0214526305386936	-0.00622998173796108	0.00902510437532455	-0.0216151840782677	0.00923548478161515	0.0216132952573196	-0.00912640890132353	0.0239022296631374	0.0101497018913448	0.0109803132277665	0.0190028143523553	-0.00657312939626623	-0.00602097072885729	0.0210458929531868	0.0281508289566351	-0.0272046615910272	-0.0119012353724257	-0.0205976744096828	0.0182008092850911	0.0491914836052672	-0.0298233760092376	0.00365817200466009	0.0193787982858823	-0.00874065104083228	-0.0694421144655529	0.0183078798490052	0.0099859151422342	-0.000717564231770435	0.0545484560203063	0.0634671753346154	-0.0295593268390992	0.0449133081134435	-0.02865596603601	-0.00464356207598229	0.0151397929072005	0.0097117101177867	-0.0443233715961797	0.00808242254001828	-0.0173931371276636	-0.0100137283714036	-0.0300927449210002	-0.0072944428192215	-0.0225069178206136	-0.0164965482499305	0.0113730334822193
Plcl1	0.0602124830506287	0.0208181444578446	-0.00299401946524442	-0.0182893309375376	0.0505518130257887	0.023796383354529	0.000672246475486729	0.00365553240469842	-0.00749520447974569	-0.0113552399030081	0.046386244338262	-0.0401420321028855	-0.0270630916533284	0.0313214281559638	0.00136426955512272	0.0311991675327018	0.00927092285062626	-0.0511291982588658	0.0336986107489318	-0.000731566461918752	-0.0351868886507693	0.0467310769171947	-0.000247778496940396	0.0145709775740143	-0.0169248794605391	-0.0126842277703515	0.00647475167205018	0.00534265876261746	-0.0122250191980787	0.0342425929553902	-0.021461761165775	-0.0268909325749689	-0.0252310433714548	0.0135711238779952	-0.00251237722176927	0.0580902163687387	-0.0524943107749991	0.00662646805014282	-0.0250453441838258	0.00874322321808618	-0.0123269608391565	0.0486341929944493	-0.0010282472060803	-0.00526705423392224	0.0292031314150442	-0.0147749639152454	-0.0271238911977251	0.0126942951380393	-0.0154085469562714
1700034P13Rik	-0.00155405733922469	-0.00357524376760607	0.00222321793597088	0.00929100751507871	-0.00674815921624173	0.0116896100651701	-0.00659420117342016	-0.00310328207894873	0.00739213333791009	-0.00606841634488245	-0.0156856024343891	0.00499169066159804	-0.00521120498748513	-0.00150796728080502	0.000913630179008607	-0.000330295463218227	-0.0133860974649634	-0.00205961427916365	-0.00426227448453752	0.00798923760031098	-0.0103796994597211	0.00224755014816299	0.00511995628180739	-0.0049989677917824	-0.00162304553841502	0.00221860111935367	0.0070613023284409	-0.012717100282751	0.00218620009607576	0.00385622969668032	0.00284598721198947	0.00319551778562498	-0.0101190479781457	-0.00352716968260168	0.000537672450786321	0.00847915009062405	-0.00999709270637475	0.00985699614917712	-0.0045869796957165	0.0163238416367592	0.015863009957156	0.00139787323764294	-0.0107050918243946	0.00696142501811673	0.0254109865189069	0.0217702992233599	-0.00528777589104812	-0.00490769473708275	-0.00571585344873128
Nav2	0.0311983083400053	0.0432784832641387	-0.0172977564214754	-0.0190059882224008	-0.0473720486206339	0.0169131219626688	0.0247742681993562	-0.0236967228394019	-0.0121304908808932	-0.0418821124016988	-0.0355268896761129	0.0276201130742525	-0.00172653752707471	-0.018427721477475	0.00580150171816609	-0.0303334371548806	0.00694051422766504	0.0330808074420912	0.025151512890607	0.011876574268236	-0.0380949494772008	0.00946281316532879	-0.0237785724427063	-0.029427917493834	0.0158675033434353	-0.0245965693178701	0.0099280638817968	0.0283313098669918	0.0139379786009991	0.0229256089637097	0.0531580706441784	-0.0145601248818053	0.00966248201938246	-0.0547487816984127	0.0336426554867782	0.00185082703642554	0.0099427742443394	-0.034720659315178	-0.011080504269548	0.00174420798573475	0.0233078655983935	-0.0228004319441754	0.0156863455891118	-0.00694022989168568	0.0293804970747879	-0.0289451163948908	-0.00903680528271078	0.0256143097479335	0.081754301671684
Igfbp4	0.00473055524853376	0.0278607805807725	-0.0419766840711351	-0.0298678790011501	0.0415209456475927	-0.0713578489048051	-0.0116219975919154	-0.00630643247352094	0.0906451147220589	-0.0314084567442098	0.0460891246192703	-0.0168009374504744	0.0183000130934857	0.00800436949808453	-0.000460950655284431	-0.0369139456059088	-0.00432194234816279	-0.0519519123421179	-0.00190669619211493	-0.0313421757039355	-0.0628919362952156	-0.0266848059697689	0.0125162900839501	0.0259596017287368	-0.0264292255070743	0.0476170479911776	0.0248228019891227	0.0159467734032711	0.00899131360751359	0.0448694630106426	0.0108462420876776	0.00414579434482434	0.00556105757922186	0.0401927602081493	-0.0424079960190249	-0.00567000087872972	-0.00392550649537342	0.0301894855313081	-0.0640066992332279	-0.0470396989561927	0.0479289914412412	0.0636576456319839	0.0300979573096189	-0.0165040908284231	-0.0100510195560551	0.0491382969987906	0.0102928625236824	-0.0214199944830304	-0.0189202426512875
Agt	0.00947132107919055	0.024167713659825	-0.0474091243450919	-0.026964332016072	-0.0479543555047192	-0.00258496611501948	-0.0173477071100869	0.00989536070953159	0.0143019392114151	-0.0141819210619701	-0.00564616049961715	-0.0240561760571252	0.0348093344029015	-0.00616754049755389	0.0274066163889947	-0.0306633817147404	-0.0351522175474545	-0.0142651580659308	-0.0176131929650522	-0.0187867676007529	-0.0282376670871967	0.0279337866222048	-0.00615697477258943	-0.0221350422081804	-0.0165560196359954	0.0433584335966682	-0.0417598827535905	-0.0310824289395848	-0.00133036849095696	-0.00323181260483877	0.00752544401378987	-0.00980448033873734	0.0250263852158821	-0.016491532893724	0.00544899606791227	0.0263507162501736	-0.0164792503414457	-0.0461424646918225	0.0243235086170236	0.0184285558361249	0.00992214206632462	0.0523828362937309	0.0583714173011601	0.00204494635759684	0.00797133656414766	-0.0400161600126546	0.061965789781234	0.0629103092665828	0.0237900246272214
Incenp	0.0324536748259977	0.00436089371149369	0.0196556587156425	-0.0461141910495029	-0.0159601094172074	-0.0546826224837991	-0.0363551132031521	0.0235564371156086	-0.0543256064622678	-0.0427477605725944	-0.00785085910969447	0.0622323038987562	-0.020021796068471	0.01758142856838	0.0014175187566781	-0.00560203901980774	-0.0186445383070925	-0.0169662459844605	-0.00267136695850408	0.00917723201743918	-0.00885819187749079	-0.00120762635265366	0.0131174012914542	0.00148729065925908	-0.00816627617274467	-0.00138024452545843	-0.0192978521503637	0.00583252324856591	-0.00399732115331808	-0.000149915722173496	0.00201661991933231	-0.00149493013340255	-0.0202726598704967	0.00230953939124655	0.0189538780707198	-0.00178823932655265	0.00954834031222247	-0.00667032204846746	0.00656572774728548	-0.0042991130695945	0.0288490005026244	-0.00421088426046345	-0.0124535900827882	0.0104597526636012	0.00264159406092382	-0.0144179024229758	0.0185339754677185	-0.0153640882198929	0.00646009980809449
Prkg1	0.0794007661491845	0.0234297842162611	0.0421495738490204	0.0123518178413881	-0.0138776194938137	-0.0280273433097257	-0.00362445592289448	0.00384309442742278	-0.026131518030512	-0.0442735316454442	0.010585261941637	-0.00767130451465516	-0.0143480667871707	-0.025747572605588	-0.0276550072226062	0.0072105405880785	-0.0102874888470611	-0.00949367918014754	-0.00345864291584356	0.0548380528296967	0.00264739199525874	-0.0031964434089985	-0.0039492584180461	-0.0365346986764819	0.000684367581216168	-0.0119708276835667	0.00427832402153249	0.0163546766833045	-0.00474823173415874	-0.00581568658608318	0.0185723239244756	-0.03070437852861	0.0149717617398775	-0.0186866706062058	-0.0121214414733545	-0.0489934921112466	0.0276018700901991	-0.0290618035081719	-0.00745813079886187	-0.00207860651364062	-0.000289529223155806	0.0186094970372321	0.00706053700895987	-0.00921783813479593	-0.00751263281968591	-0.0197729435977715	-0.00424653119302344	0.0388845193442657	-0.0124959884349815
Ccbe1	0.0349887960366948	-0.0137690819072475	-0.0251296916443986	0.0410928176297306	0.00116611957134048	-0.0450626346875163	0.0514312444695085	-0.0247710465238416	0.010526927942937	-0.017364719436452	0.024614106395884	0.00804280768788092	0.0507661568818288	-0.013881133448293	-0.042762550081034	0.00462974198740248	-0.00561129985797722	-0.0297182096230165	-0.0259331100981576	0.00711864207636191	-0.0141296990923971	-0.00759291215280179	-0.00341412170668015	-0.0376435784404418	0.0170418054958717	-0.0247431858183902	-0.0304167040216085	-0.0228159608481696	-0.0235453001866276	0.0258619820389597	-0.0580602528320696	0.030324771394067	-0.028307671934446	-0.0357536665678894	-0.0196777444594086	-0.0330282036843593	-0.0246068365038267	0.00257474886878214	-0.0215816937047625	0.0113093909673602	0.030661232832862	0.0159835912108148	-0.0146395309181291	-0.0357908067879109	0.0072052109213253	-0.0382842968850521	0.0198890129581208	-0.0467148085962419	-0.0223696034183687
Itm2a	0.010400408620488	-0.0248613269854642	-0.0148160861155337	0.0210209668628616	-0.0138331341556505	-0.112698924904566	0.0253376402492836	0.0075253760929995	0.0541886502502048	-0.00986370309910977	0.0315286091500441	-0.0315025300176061	0.012458446014643	0.00526999526581043	-0.0395071456802732	0.0559819793612607	-0.00721614778625783	-0.00709891166559087	0.0146087996675369	-0.0275763372747463	-0.0259265674492966	-0.00788360546531602	0.0224553043887426	-0.0251376018645049	0.0423794899860043	0.0248006790214908	0.0172071907734511	0.0398550704717219	-0.00275207270913741	-0.00144648954305846	0.0899496329782855	-0.00797393250064722	-0.00136846705916577	-0.00753889100644043	0.026033886175423	0.0063698563916912	-0.017659035284636	-0.018499202910248	-0.00890474621567631	0.013421664903503	0.0214891719148487	-0.0149259299522624	0.00270211527029472	0.00570081852284902	0.0252349868788982	-0.0072677738182636	0.0486815377593315	0.0194843741866081	-0.00567704602255933
Hist1h1e	0.0362127100618882	-0.000195124296297294	-2.24596097163606e-05	-0.0120027380515041	0.00858918917780984	-0.00612623528687799	-0.00328883271227588	0.0439200272360938	-0.0131291553540073	-0.0101467813444179	-0.0509397034596505	0.0218929592048964	0.0196594974841557	0.133270204516916	-0.0847720941631471	-0.0602725850535205	-0.00589999098484002	0.013467182119007	0.0437130527708384	-0.0173637561010609	0.0679555107757162	0.00696655052662016	-0.00183991678074831	0.00799556872510309	0.00283986911387143	0.0215019178574186	0.0238079064381355	-0.0278314309930041	0.0271754686794062	0.00545175411975098	0.000172266937050711	0.00287780136177085	-4.64061576572293e-05	-0.0134791284509208	0.00228051701253603	0.00111591379096947	0.0182608367135461	0.0287847088487108	0.0122806899042177	0.0126036733838029	0.00600732742172151	0.00299463787487699	0.000168870509602776	-0.000704520787891435	0.0314955955653613	0.00298965037730358	0.00232237883697423	0.00350021459039689	-0.0136928321021417
Igf1	0.0300181619225264	-0.0245556331545104	-0.0211651827497871	0.0404372673855886	0.0251653816524312	-0.0634545878912092	0.00207897645536399	-0.0194644993401534	0.0455851457641274	0.0567548641541779	0.0440871866051254	0.0157392844337021	0.00443742922039674	0.0253668047912925	0.0493906559397701	-0.0678462071447096	-0.0352121574414844	-0.0382950341974691	0.00196008866569064	-0.00948119779494937	-0.0075568496187168	-0.0177802454413423	0.00241468721469551	-0.0263992606360141	0.0528223734411726	0.0291157472943644	-0.0336481719165943	-0.00762814141875115	-0.0111105862863252	0.0424984237616332	0.0692553802052388	-0.0303321207896725	-0.0166814789709389	-0.0227961283399726	0.0288237805067713	-0.0523848361613447	-0.0036940944343634	0.0313811473642497	-0.00636682783670458	0.00841215476709746	0.0079583858602576	0.0249016219287372	-0.00132598880759562	0.0383356528703875	0.037636725216928	-0.0359166318738325	0.0250723228578189	-0.0105582975275043	0.0160714705296907
Ecrg4	0.0205405652752762	0.0271265307855809	-0.0267889460545103	0.0239239350472198	0.0288303684255616	-0.0557627316449309	-0.0266606341683875	-0.0216171928244758	0.0232265733381025	-0.0591558658115911	0.017032802639834	-0.0385972455097433	0.0104237928419401	-0.0130634943924689	-0.0343693273996006	0.0213331515955362	-0.0168035642570432	0.0228506156183533	0.0380870240291977	0.00423815470288236	-0.00572801836501248	0.0111320689446181	0.0596151074397019	0.0203276895729128	0.0304379691804719	-0.0220777707737987	-0.0368331949950201	0.00826093153188573	0.0191331562686946	0.0316231081915226	0.0103825144801421	-0.0161440252520477	0.0065802201256126	0.00888222343205599	0.000350784741560533	-0.00963959522272896	-0.00558082746010661	0.0386286413167653	-0.0300262103628438	-0.01408443168752	0.0147353887506902	0.00185388677069562	-0.0260899286693018	0.0169993330900393	-0.027648871144871	0.0316152623896353	0.044826102831795	-0.0124451299241669	-0.0637731237357082
2310039L15Rik	0.000353624597262169	0.000790843755683542	0.00249894310463943	0.00147685968654607	-0.00327679022898674	0.00359606314583439	0.0028282686177521	-0.00647611905082348	-0.00397233522705029	0.000818810508018651	-0.00318482193274964	0.00177866508246357	-2.71821722178435e-05	-0.00171832354873515	-0.00341449746901099	0.000589168710449059	-0.00318782583409344	-0.00134207338159578	-0.00402123691920173	-0.00117473137337321	0.000806500126979717	-0.00609511497282352	0.00318268057391031	-0.00222582289701972	-0.00460031820841912	0.00885610628966205	-0.00175107746039426	0.00131118863282904	0.00181840359718039	0.00668107603710186	0.00356441241654582	-0.00350839903202047	0.00753151503975695	-0.000804383006268856	0.00481152429346405	0.00472933652065074	0.00662434050149439	0.00323413767795259	0.00209289682945959	-0.0143409043205761	0.00848925848657441	-0.00675572733277597	-8.93052816866931e-05	-0.00383204054282009	0.00261737514748297	-0.0102068790841936	0.00829830872366419	0.00738687038139296	0.00430842550492306
Plvap	0.000302282521312461	0.010028629021271	-0.00892419175406955	-0.0138514964663275	0.00627404234424807	0.00416014674529863	0.00545154790212504	-0.0090085694779584	-0.0142080169182636	0.00216206285475105	0.00577849357446462	-0.00128358836856679	0.00898366231034788	0.00471220099686993	0.00851905199210769	0.00600239588847209	-0.0100754496609811	0.017203227694878	0.0343181673942085	0.00971475624525509	-0.0276209882647984	-0.0140604478367374	0.0159078079461339	0.00905195146433978	0.000599784960506696	-0.0252967802308152	0.0250620482934971	-0.0500551174094278	-0.0499196581751918	-0.0123962262109074	0.0127074109749895	0.0121614112934721	0.0557521313330872	0.00116377488097275	-0.0327085072323662	0.00996902106803418	0.0127891799277904	0.0266829185406307	0.00926363901255831	0.0194641774499429	0.00672883285455161	-0.00647574698268672	-0.012815155214296	-0.0140974294637015	-0.00351580130311978	-0.0164572007490877	0.0107671000360649	0.0125553317274046	-0.0135737302538916
Adgrl4	0.00132652688398797	0.00122118162801339	0.00297865717740212	0.00570068084546985	-0.0113031945793746	0.00507225055350274	0.00409680766422118	-0.00819847155057263	-0.00975744362323493	0.00942230550333984	-0.00988065232764193	0.00248672791226975	-0.00133824849900344	-0.00473390401195074	-0.00372146608268108	-0.00228047251054952	-0.00176642728681504	0.00226569134496647	0.0282925129679817	-0.000118252796101521	-0.00938246381326004	-0.0282589668172545	0.00888465739583801	0.0110964053408164	0.0126011558814741	-0.00399538558136431	0.0240586443207545	-0.0496674156149149	-0.0284111460072395	0.0129844662295446	-0.00180456948737587	0.0081945229326606	0.021357937347169	0.0179761865831839	-0.0244111382484815	0.0148788229326708	-0.00589659760579212	-0.000657881046952374	0.00469366561330672	0.0123863349783242	-0.00619501116284113	-0.00346504006464209	-0.0102889696524607	-0.00304752957834035	-0.000813792361183217	-0.0236211842757571	0.000249090141685002	-0.0146122758415737	-0.00307782749930138
Cx3cr1	-0.000348894975496484	0.0020815038747903	0.00392884402903889	0.000388124416462073	-0.00675385174289915	0.00259448475525739	0.00299285990956698	-0.00151485706973771	0.0015299772129682	-0.00487985955499373	-0.00378624805349754	-0.00184685366126692	0.00218903572854899	-0.00193045677834484	-0.00261589075060626	0.000295358029129799	0.0104170587033994	0.00486015835756206	-0.00193848221897748	-0.00559387094385384	0.0196464082792839	-0.0102404447616407	-0.000845678950980924	-0.00766813898329172	-0.00313173735272447	0.0101221732032977	-0.00285701463582068	0.000172436802536375	-0.00371581149151608	0.0133835449738337	0.010219489397598	-0.0165334712651985	0.0138931873107579	0.00447331008633945	0.0125744125421703	0.00527473146902707	0.00241285713880031	0.0026357195401704	-0.00533034604869284	0.0142907638628026	-0.00101342090628174	-0.00306809316716597	0.0165103979034632	0.00225815725921647	0.020155172606437	0.0057163741382653	0.0111048596356969	-0.0142517018186012	0.00737653776139229
Pdzrn4	0.00910449731485502	-0.00946080487811896	-0.00369141789529362	0.00645685275024788	-0.00240110914931544	-0.00103094762214434	-0.00211129826037623	-0.01088616908726	-0.00177016141809739	-0.0085192298392453	-0.00505425117072897	-0.00488770742574004	0.0020200795669928	-0.000136243839556497	0.00251735610334887	0.00397872095977738	-0.00293126581707074	0.0034079620961025	0.0158424857049704	-0.00124641211323579	-0.00189576352613972	-0.00253947379440135	-0.00327470536019745	-0.00979674124681497	0.0198084601110721	-0.0055626213422443	0.0105300808046739	0.0106007862623955	0.00727736634493178	0.00550296338398856	-0.0132771890180604	-0.0110419952934138	0.00298424694171057	0.00900686230428729	-0.0246477816183634	-0.00905914660944745	0.0117936501308007	0.000771584056497647	-0.0118160458616432	-0.0277003131233962	0.00375677226684242	0.0128734971099605	-0.00998728431505142	-0.000678951901333086	0.00490408117148053	0.00353780993036997	-0.0126475793279214	0.0085191173784033	-0.00710313574414663
Samd12	0.0158208914914009	-0.0067090813419946	-0.00142524754734521	-0.0176522859146486	-0.0161178631745461	-0.019715069597362	0.0283348289665887	-0.0188034708671437	-0.0231640950082721	0.0340720109997376	-0.018320275670538	-0.0273354930547789	-0.0304946822268435	0.0217258996887644	-0.0051250879712575	0.0139261455805018	0.0296611988142054	-0.0172245681076157	-0.00422244595657668	0.0144581329744378	0.00874002526059204	-0.011425464701557	0.0137365831887621	0.0192077127084622	-0.00858695867270036	-0.0356107614196504	-0.0135927615005964	0.00241924600864843	0.00637774371047901	-0.00763620929580266	-0.01626485885807	-0.026779774652807	0.00790753406918266	-0.0220530345457032	-0.0201511114162019	-0.0329313895952419	0.00956898296916836	-0.0024645081885302	-0.0182103932981516	0.000404661572532913	0.0293812954522403	0.00675307537769492	0.0200146461377274	-0.0103116468927806	0.00297781914366205	0.0448982472846608	-0.00201353165449249	-0.0287569713462077	0.0114776809378969
Prr16	0.0315110144259592	-0.0274408697106787	-0.0124772984716918	-0.00964026466057836	-0.00722932370094855	0.00652785632060298	-0.0160199683958947	-0.0131254394375159	0.00239179434864476	-0.0248881466786247	-0.0335695173458524	-0.0312131437900885	0.00763466894921134	-0.0191976022303602	-0.0049482426089261	0.0180143135983687	-0.0617527426394187	0.0316250966914796	-0.0131522998348009	-0.0140243519773557	-0.0209760423403604	0.00760854050644571	-0.00616861503552046	-0.0130983202285125	0.00508512966418741	-0.00136321475191236	0.0162726096692075	-0.0354367582062609	-0.00327198138342162	0.00430356286714509	0.0225301995502461	-0.036492272436594	-0.010883276617309	0.00175728402104199	0.0159047517135955	-0.00049470708398399	-0.00727293257755168	-0.0413954473622255	-0.0191993798308556	-0.011840463038238	-0.00144787388508093	-0.0261538051195644	0.0640765601398966	-0.0256231271089958	0.0724770081220001	-0.0149315319405553	0.0231212130946086	0.0248849769456211	0.0115712142191364
Magi2	0.0593295449701382	-0.0264082177828212	0.00741392942277876	-0.052161574198078	-0.0120374512925153	-0.0294918978831412	0.0274393375818446	-0.0200973378242511	-0.034538309088925	0.0120649308474855	-0.00850080224936992	-5.80550756045908e-05	0.0080905153957797	-0.0121888208204996	-0.00448840671367977	0.00781478237082746	0.0398001740585914	0.00578802019198863	-0.047795239937023	0.000436901178495901	-0.0312894990746262	-0.0062511998509742	-0.0125009421074669	-0.00351091392638626	0.00408802636222777	0.00201586180820685	0.0196884953861793	-0.0167962181755465	-0.0167750128684665	-0.0029978599287855	0.00865943492270561	-0.0692315602312136	-0.0917471619401859	-0.0341602163257776	-0.0387321117889072	-0.0277751672101157	-0.0219660393694451	-0.00827581525163007	0.0431122138768127	-0.0156237340189596	0.00930916098221149	-0.00544101071213256	-0.0472424363034713	0.0067896217502839	0.00739158647285004	-0.0248841774832708	0.0260066481688524	-0.0230633639762961	0.0129181492565112
Fgf10	0.0151076409354553	-0.0157854600674273	-0.0188683985674068	-0.00354154985465054	-0.0150208465699444	0.0151468040549929	-0.0299275953104586	-0.0173743757903311	-0.00753423529178038	-0.0184139815263678	-0.0194065497492884	-0.00920729030043011	0.00387275212041615	0.00511226791501884	0.0522334870961999	-0.0146389291517561	-0.0222013578564027	0.00892836660146899	0.00720406070335706	-0.0238213766146256	-0.0132861961351574	-0.0112923782368176	-0.00412256769812503	0.00374879633848264	0.0180172205581406	0.0185117933798049	0.0280725522510134	0.00578323660918995	0.0395475414920356	0.0115921140841099	0.0152271089482362	-0.0231484245591482	-0.0107864468138422	-0.00846402459190315	0.0187243011329408	-0.00204433207122756	-0.0284975276511988	-0.0152982148246832	-0.0136461758126663	0.00733938169639694	0.00949325084522137	0.0204333131768182	0.0304370357460086	0.00600869354964682	-0.00935009931973599	-0.00197754967078619	0.00822578199547392	-0.0341027344152598	-0.0360118398620822
Cxcl10	-0.00029837614563836	-0.000537074801139714	-0.00126271320783573	-0.00299364364035254	-0.000219768762372443	-0.00388933615574287	0.00240048303798708	-0.00228289467508582	0.000640937162475338	0.00342165537152199	0.000724214513095894	-0.00895991481357405	0.00566261044979815	-0.00242701334024298	-0.00267085304867693	0.00620837820387815	-0.00317924831018067	0.00220690325395978	0.00492083514554856	-0.00235898007938733	0.0106451239898222	-0.0195496206999152	-0.0684027422147886	0.0681083126967977	0.0149663480244552	-0.0151243825073456	-0.0257268512803641	0.00897861996374847	0.00103222060408742	-0.00700723818680532	0.016324396917903	-0.0135802037266664	0.00625863401785211	-0.0300118772855431	0.0130980851971129	0.000414564231296793	0.00112693134037847	-0.00434104349411613	-0.00972435788188335	0.00306826166077029	-0.0055126205223703	-0.00209293081293504	-0.00414904152635676	-0.00617086018055504	-0.00169310425095161	0.00725138398156615	0.000736396290032612	0.00400794584434089	-0.000638187412289839
Dach1	0.00391430861530374	-0.00431263668161738	0.000191037956043971	0.000343950163148229	-0.00107713615787539	-0.00105016158685166	0.00673032150290299	-0.011580795782503	-0.00846223153822291	-0.000169223808806082	-0.00190195583204145	0.00142775900375252	0.0114797139336732	-0.00448121788003487	0.00469670552476305	0.0158050219034971	-0.0085857007882873	0.0115771816354372	0.0285337406200329	0.00157444420801358	-0.0203277122656283	-0.0103736304404702	0.0119532803804618	0.0130583866311878	-0.00791692165253906	-0.00123840288480524	0.0167398453448493	-0.0239752022889739	-0.0332601641359318	0.0047936619662727	0.0232613792308443	0.00453927637572501	0.0276902920971666	0.0150895826360803	-0.0144977093099398	0.00651632641337583	-0.0170403750929047	-0.00794316830845534	0.00200285798316877	0.0102646170699595	-0.0112791764042943	-0.0328776009272911	0.00259133734045827	-0.0128596381229913	0.00176392905165824	-0.0389539610415957	0.0112148213784143	-0.0180621947553339	-0.0159896983300972
Ccna2	-0.00332732832105271	0.00251486250564707	-0.00350043814681093	0.0062576450055986	0.00156312079794757	0.0242179075425187	0.0204842191822474	-0.00883882430271432	0.0230603750840556	0.0057255627954547	0.00778184106112289	-0.0260796230822659	0.0108932798047184	0.0038483915043147	-0.0177886359568767	-0.00858697816069625	0.00404509017359428	0.0238947545689057	0.043092312988681	-0.00819139678353484	0.0190197029910858	-9.4478566904624e-05	0.00668770371340731	-0.00299459850477776	-0.00642763773407714	0.0262639283181941	-0.0095618374387122	-0.00560287862669007	0.00146764893500769	-0.0150506821002234	-0.0302844320432698	-0.0669607766071205	-0.0122621580709431	-0.0057446793922613	0.00406971752791475	0.0260060697581137	0.0190434507147295	-0.0844341535875681	0.0639713537183232	-0.0105070780042713	0.108752820450104	0.00414924752130129	-0.022341466810459	0.00595256081014602	-0.00196742536149522	-0.0135655534334432	0.00368866196417596	-0.088895300850592	0.0247241883850109
Angpt1	0.033678719657881	0.00202592041091674	-0.0644435927293289	0.020022274081805	-0.0230987505447687	0.01429856140281	-0.0156947997171499	0.00222409186850434	0.0187595733751606	0.0109813965590034	-0.00583065007596165	0.0357370104582434	0.0106827093820324	0.00702660789011812	0.00713772057901932	0.0245660743763513	-0.0524456677614625	0.0167784813832429	0.000345503091771932	-0.0372458720457514	-0.0178661390215657	-0.010286760220643	0.00743690893889352	0.0105050707486059	-0.0199800319844121	0.00846367721374211	-0.012954941965597	-0.015007227711684	0.0641234094888393	0.0518133367247746	-0.0432710636890722	0.0169808777103683	-0.0105441836139957	0.0245190081292645	0.010794583761208	0.0298631680124018	-0.0178429316702047	-0.00751299967969828	-0.0137475684031188	-0.022968626511021	0.0232415076833409	0.0643391863202968	0.021860627408592	-0.0617302829521118	0.0408627194364461	-0.0140554296492766	0.0156887184770626	0.0288878854562385	-0.0285293074392669
Olfr1369-ps1	-0.00204884348612194	-0.00121800277993494	0.00282970417440095	0.00578953983022424	0.00394440790602448	0.00459751411064487	-0.00985544801685831	-0.00134652932942347	-0.00965807744025407	-0.00397100972487429	-0.0025341695443432	-0.000982495901613792	-0.00160728859077845	-0.000967606804903325	-0.00326768447520781	0.00759155334980256	-0.00327066980660469	0.00379488551783677	-0.00778453790859809	0.00727256222947957	0.00421585636155489	-0.00181733019557634	0.000822426227186069	0.0107702613168743	-0.0123355367523804	-0.00297549746316689	-0.00802607380320197	-0.00536832419614475	0.00431068730813703	0.013129856998418	0.00461778807965126	0.00468154538224178	0.0173166294859248	0.00432972075376686	0.00848248828559915	0.0156624511945448	-0.00266419986634881	-0.0111689333272694	-0.013829545139713	-0.00603072171518405	-0.00408015394775445	-0.0136824376004932	-0.00304509233768378	-0.0099335718256026	0.00242918990858916	0.0160762619607913	-0.00806644421638145	-0.0243403367166804	-0.00679949334855216
Plcb1	0.0520813700095363	0.0113395589788273	-0.0307905592511306	0.00700477864332212	-0.038172193007964	0.000344907411764597	-0.00856272353524461	0.0328477897225985	-0.00207294024394527	-0.0164926325706757	-0.0213643743095802	0.0177458025588097	0.0113005972640627	-0.0186718431504259	-0.0224305573422629	0.0204903967452512	-0.0215575605414233	0.0135605899098065	0.0012628509975058	0.00776586878006309	-0.0346084191982342	0.0167164830800804	0.0209546088668552	-0.0126549653019734	0.0187618053058439	-0.0182078577774099	-0.0108369211636913	-0.0294477132846541	0.0203590477470413	-0.0036757533522688	0.0428166691377842	-0.0525355780442135	-0.00105520414189985	-0.0195618460125757	0.0014350163661626	0.0282091125867649	-0.0198815094102513	-0.0243477965315281	-0.0331934977716311	-0.0191781564259488	-0.0128912844427432	0.0191372600182453	0.0164567441499693	-0.00317613777208291	0.0329931315771118	0.0194184796438676	0.00895859752072381	-0.0190098699889514	-0.0223145640567088
Terb2	-6.31074102316567e-05	0.000105868875033557	0.00283760467070642	8.26681722333382e-05	-0.000715726319677351	-0.000881963329875817	0.000249812859710372	0.000721667569151085	-0.00153403219398051	-0.0037824291782092	-0.00399105353735721	0.00156567748152448	0.00266323725828967	-0.00249462437688602	-0.00281348281786679	-6.6085295428186e-05	0.00292110499836543	0.00392168087898991	-0.00339186407627642	0.000764670128964468	-0.000606947884755906	-0.000233049335315764	-0.00301448891721691	-0.00314854937283205	0.000434465234622769	-0.00170622450300341	0.00136463308293093	0.000253451896290738	-0.00111101404420526	0.000423278210260399	0.000911116435254815	0.000784489357697701	0.000520550214791822	0.0063289238396218	-0.00300849728310545	0.00166412588508558	9.67022480203932e-05	-0.00168467476979072	-0.00362969079004821	0.00315175001655147	-0.00287742208004952	-0.00100834804748958	-0.00563439875770006	-0.00210612392040237	-0.00504451945720557	0.00700039360869732	0.00583783544906757	-0.00268429647147711	0.00531392350593677
Hemgn	0.00110267726798889	-0.00163560040515589	0.000776856620835396	0.00139247231237913	-0.000824271761648869	0.00180378667095356	-0.000228337592515088	-0.000400002780894211	-0.00345712975559679	-0.000721130550120497	0.000590603791902922	0.000358258527130292	0.00320935875102027	0.00278492858956627	0.00330390480808776	-0.00587734573891638	-0.00472086660331703	-0.00258889000544589	0.000136865990249049	0.00144837445708703	0.000287144048691603	-0.00616162885107684	-0.000563301733005619	-0.00291951346793867	0.00351446668889323	0.00481442890955903	-0.00134364254012494	-0.00456480330458181	0.000709129968221334	0.00343368340346481	0.00024386131054485	-0.00146660352728139	-0.00632436193387532	0.00127227998849891	-0.00423227173722787	0.000220825305122724	-0.00583911749722377	-0.00648957582440636	-0.0042919712911661	0.00353719614621755	0.00470574427801134	0.00436098833683741	-0.00234533334640962	0.00335055052812895	0.00780559718287759	-0.00125723964209634	-0.0043429796935879	-0.00732434850529959	-0.010152883771734
Ckap2	0.0222592089524323	0.00554922060993709	-0.00884765834914723	-0.0161743533968824	-0.025607134546974	-0.0125447560135247	0.0139768216283893	-0.0378330179229643	-0.00570611022409789	0.0211854897370839	0.00801690201363164	-0.0199751775052087	-0.0465468613876142	-0.0414660180305279	0.0383132916848401	0.0114427679576183	0.044968138724641	-0.0289008081192613	-0.00367927240342666	-0.0199884196017998	0.0341056522969589	0.0275394878816952	0.0205377814679579	0.0302224844902768	-0.00976652163727408	-0.0185068554683214	0.0128065627188348	-0.00913971469900121	0.0102257645471399	0.00600015634208308	0.00850964938453358	0.0196507625165638	0.0110588515610302	0.00134428432140668	-0.00796792221342968	-0.0186318495496823	0.044434889222688	0.00117019143484874	-0.0103854314590096	0.0235889782576893	0.0159564196360713	-0.0125175252047897	0.0122080194477971	0.00400335145226047	0.0515130882013658	0.0429862043832373	-0.0113718423816171	-0.0129533097487256	-0.0223493096396429
Parm1	0.0151663376945107	0.0335581078627153	-0.0184028394953502	-0.00762998166632533	-0.00532880698926441	-0.0205806581517197	0.0544186122561281	0.0256100537092783	-0.0187212168102508	0.00194710602536215	0.0111586824608611	-0.0403586337713721	-0.00641799008923634	-0.00497466066479459	0.0372870172861444	0.00987887260043216	-0.0751931297186126	0.0296971543375833	0.0423252215786356	0.041466067871752	0.0107107284999671	-0.0200635427446763	-0.0398221270003275	-0.0480302803904325	-0.00143187709331205	-0.027126841258122	0.0512624259511562	0.0623995104295071	0.0302178372694338	-0.0252791890227575	0.0166746221759484	-0.00702632342028913	-0.0542272043999101	-0.00713412380254214	-0.00597235762214381	-0.0191742646941585	-0.0310415485858303	-0.00193209503162317	0.0160073256000078	-0.0163294252506099	-0.0257903544005636	0.0367427294369153	-0.00832274879878552	0.0478763274931444	0.0317299761673002	-0.00247379921671746	-0.00622718323968245	-0.042070959824562	0.0202765244336683
Cp	0.0489098397599407	0.0304904877394749	-0.0651417913921521	0.013608257604947	-0.0496217837702782	0.0082381664658887	-0.0255338605154157	-0.0265748165864118	-0.0102497926518267	-0.0281688306408415	-0.0119581764511511	-0.00022518980312415	0.0334516994569165	0.000107512792749101	-0.0390868395947518	0.0665113420868848	-0.00368305511603097	0.0283013842284683	-0.00315411596042499	-0.00870948584813561	0.00199562444860561	-0.0309477201950752	0.0274400869923779	0.0114643537295363	0.050216575987021	0.00362451801749524	-0.0413712717163674	9.34836883422622e-05	0.00787723257716554	0.0129432261766037	-0.0676214479893453	0.0030511081352765	0.0144808548028492	0.02256331846791	-0.0166879727074495	0.0198407811391809	0.0186717187149717	-0.0177172522707788	0.0229949144841739	0.0191834627922351	-0.00298410091824575	0.0221094598927484	0.0507554521913907	-0.0216715258701363	-0.00159700231115346	0.0159242419884521	-0.0164408695163132	0.0266241368321936	0.0242822610751611
Kif26b	0.0364622081948304	-0.0446784898318894	0.00526382305725793	-0.0204387340611704	-0.0292810636930236	0.0325700711563821	-0.00636331815889173	0.0307888197829879	0.0771581804085731	-0.0197477006742295	0.0475281105232867	0.00547122009668248	-0.0739358549686424	0.0177014408862474	0.0120074519290762	-0.00218294641606758	-0.0676487567411406	0.0248933274372363	-0.0583203528426219	0.0834303202764549	0.0435813122947245	0.0443155976288622	-0.0183390173975295	0.0122211083816048	-0.0686098396195522	-0.081427292912718	0.0350764082661231	-0.00243296517057578	-0.0374316573164383	-0.00428548353428258	-0.0276950388238263	0.00426086452733011	-0.0212587538990485	-0.0198606880671523	-0.00710207669520673	0.0199983193165516	-0.0393981969598482	-0.0264655844052037	0.0270038581993246	-0.0721097012425179	-0.0130792861912129	0.00145010112245492	-0.00541728096325684	-0.0496554029125401	0.0280619321122143	-0.0169708980173434	0.0167867019217501	-0.0352324828146559	0.0158681341246019
Ptcra	-0.00105966231418256	0.0010680517580001	0.00161876311279538	0.00509267172928862	-0.00023187786814122	0.00178765053326325	-0.00068880524045587	-0.00759633475771931	-0.00134593149951246	-0.003325302987385	-0.00507278719640549	0.00426515338448794	-5.17361086136668e-05	0.00509847998269299	-0.00139754662034575	-0.00291138425056219	-0.00453469298853986	-0.00062633308920158	-0.00217675037890493	-0.00246339921329636	0.00441739681494694	-0.00342547451404003	0.000998996625820515	0.00164006419778101	-0.014331723360337	-0.000986255350017083	-0.00708886987688775	-0.00538290917237907	-0.00256938756002051	0.00590636077366711	0.00131476913507519	-0.00450701272392746	-0.00220941375600209	-0.000252378979956842	0.0075925682780281	-0.00546505623842378	-0.00514513840272253	0.000131667040821395	-0.000103314544279916	0.0022386614427804	-0.00107034827941026	-0.00529100720574202	-0.00695153640955122	-0.00243620150878319	-0.00916531440582004	0.0032116533624296	-0.00315505076641158	-0.00606344885470593	-0.00670949375251919
Cxcl9	0.00186937919890729	-0.00389202873741977	-0.00151717575416378	0.00091631313244904	-0.00233649560184022	-0.00264748154046693	0.00453533630539049	-0.00343925585956717	0.00218362524999294	0.00668172651311258	0.0101575392748682	-0.00808333807117928	0.00542034438539268	0.00528003879256338	-0.0013249830230107	0.00648666142436068	-0.0127775028288284	0.0042335912769259	0.00510550783575701	-0.00733528052634369	0.0144687723288496	-0.0170980348505509	-0.0465923124014582	0.0467421129254767	0.0143212664830639	-0.00682964045997331	-0.0224014480889069	0.00105122707296482	0.00373905777115744	-0.0098538267230437	0.00787108793448679	-0.000989158350588813	0.00148693019518178	-0.0263599063152059	0.00327295051069185	0.0026196620558854	-0.00563630948285774	-0.00114484290075471	-0.00471925159372513	-0.000347322305340477	-0.00153079238570599	-0.00304190886325447	-0.00159273710935412	0.00335807792099115	0.00575819079924286	0.00589598272124446	-0.000504185850920215	0.00522125539430533	0.00583046014277652
Ppp1r14a	-0.00564875383856367	0.0766698046020151	-0.0064243400123275	-0.001182793724211	-0.0110461338547363	0.00153534295762595	0.0538761904519397	0.0313180087529141	-0.0330666484055252	-0.011121068512057	-0.00948586717653077	-0.0344698928961898	-0.0270332751820317	-0.00979496059048608	0.0394392029692002	-0.0145567386200884	-0.0375356315834612	0.00283884168270017	0.0379561752337305	0.0331144551621519	-0.00987432104623912	-0.0399151935363826	-0.00656637515924892	-0.0121982275800061	2.41074927506157e-06	-0.0238955120320543	0.00359399565559911	0.045221710463614	0.0506218032512066	-0.0268789479508401	-0.00765823560101274	0.0261604347929412	-0.0408684217984606	0.00615488523585633	-0.0117364619307443	-0.0423032804041828	0.0182745152337565	-0.0387598585084802	0.0268247048605568	0.0169314757616489	0.0119893547704167	-0.0264855477858875	0.0160384882133461	0.0177994977806435	0.0167463746205216	-0.00305315108262878	0.0226929794727265	0.00145145539795175	0.0126665268727299
Plxdc2	0.0801781966188509	0.0257560384200008	-0.0459357080340859	0.0467946615127633	-0.042028556418331	-0.0412577536536091	-0.0254039790353033	-0.0074566959698182	0.0297673070915694	0.0285706132160124	0.0143753083056633	-0.0016743834084028	-0.0339973357660888	0.0064589331333001	-0.0010061056864738	0.0185447622653075	0.00502963318892741	-0.011238453603646	0.0278248663867174	0.000317732220195474	-0.0209402228587491	-0.0134930571319735	0.00756516110409158	-0.0120469980804189	0.0280027553400948	0.0271574693483203	0.000655925962791545	0.0213971712533018	-0.00061050359060228	0.00393280830392878	0.0149845473338608	-0.0130561936816847	-0.00296619264159363	0.00089202452827359	-0.0163862053239393	-0.0100655914997617	-0.00495384133855848	-0.0263700370737379	-0.00110740130897374	0.00382904271106184	-0.0122729382470106	-0.00443164548466533	0.00317118788029423	0.00336988319995893	0.00217883195099428	-0.0172734249742455	0.00636559819584256	0.0432544831757274	-0.01530474908795
Ecscr	-0.00669349049072079	0.00702554585773603	0.0252488890372162	-0.00826432019712174	0.0258340868365599	-0.0440482847394011	0.0301236933887701	-0.0603258611154639	0.0302385736294304	0.017007330588043	-0.00935761347239978	-0.00221172217437311	0.0171368757061712	0.000577667683028054	0.0195872081356491	-0.0317033037970303	-0.0703062197895143	0.00427232491177328	0.0173366842368275	-0.0154240300657918	-0.0243365247014799	-0.0302948840661937	0.0109590191924338	0.0487756312425817	0.00444290828428912	-0.0234060028234865	0.0251769850752471	-0.0522484985601063	-0.0424839499464072	0.00434858477335396	-0.0161096889897355	0.0189008912917933	0.0228789239163325	0.062942031269872	-0.0225986872211636	0.0103346735546488	0.0147211893910333	-0.0166002284666174	0.013350868693868	0.0353405442782629	-0.0258172777711068	0.00211455092004101	0.0101454499098636	-0.00616232129353272	-0.0129341658072782	-0.0100870925312426	-0.0433439070142012	0.0111771682302872	-0.0197923798910069
Cnn1	-0.00740091716128154	0.0562301795995942	0.0546546524978665	0.0206948505006266	-0.0232933880658431	-0.0241355859940568	0.0645487029947364	0.0309009235189957	0.0422555610176776	-0.06902704032044	-0.0251898384492378	-0.0461765046506051	-0.0504341471992402	-0.00473509747180534	0.0116681761214705	-0.046608391102677	0.00290783132772896	0.0222524946263741	-0.0273773993840332	-0.0258874275297703	0.00782632917700634	-0.0408367250006617	0.033065515169016	0.0189759041582726	0.0605111157603613	-0.0345511701421457	-0.00582714668018574	-0.0216722051091092	0.0114742261001402	0.0333801325170504	0.0174109135695353	-0.0180941559025274	-0.036104212413754	0.0546653553055237	0.00440752424689702	-0.000370827036716005	-0.00538518109623049	-0.010450595566067	0.0060289144057758	-0.0171113784664326	-0.0071304761767295	0.0263927895007675	0.0514930957727998	0.0136617177159742	-0.00929538649055655	0.00988703442551552	-0.00610827404983674	-0.0187982347858811	-0.0366005447863257
Tgfb2	-0.00510068133974602	0.0168900613796756	0.0241495777377492	-0.0202754685676006	-0.0198865585402039	0.00961171340113113	0.051870022625567	0.0514155906221977	-0.00379487753046155	-0.00796303565220994	-0.0270050653792842	-0.0254529143963073	0.0150115134970192	0.000121109366219973	0.0486157098901759	0.0093006872110698	-0.0503865923618149	0.0462805659003707	0.0494502238401567	-0.0242730202203234	-0.00358420964532401	-0.0623228983459212	0.0194480043887659	-0.00748109870478989	0.0113293205139285	0.0141899462771408	0.000480650963781645	0.0848092735403728	0.0184683065224285	0.0106132368139731	0.0289817143803352	-0.0088316847758653	-0.0385830056496826	-0.0189615425134817	0.0232314257189705	-0.0146482622023722	-0.00522880312933456	0.0402472108106469	-0.00469201986573238	0.0235294618361616	0.0244147059763955	0.0186949712937117	-0.0496558910609852	-0.0173959922701622	0.0141168500590601	0.0104081307609113	-0.0126024314509525	-0.0402094343731735	0.0484342115568028
Esrrg	0.0203207465914043	-0.0110915141479145	0.00189863005764167	0.00698002612579583	-0.0325081388002656	0.0170701981822102	0.00481285458522193	0.0323755385743465	-0.0146282688584088	0.00741486860474978	0.024073758248162	0.0241964659564824	-0.00762241207139553	0.0111544122335912	0.0139746405396184	0.00830228135308159	0.0509234704871792	0.0548577821428286	-0.0151565344544556	0.0344429106550893	-0.0213400431309034	-0.0368709339593661	-0.00929283811109556	-0.0162033279595834	0.0344552907694078	0.0229881141535949	-0.0230320415811912	-0.00129130058744801	-0.0142017014252836	0.0195294004554935	-0.0200215476548977	0.00433743324348608	0.0177668733517173	-0.00533955736953772	0.0143441896496324	-0.0669617837051907	0.0339269599276765	0.0204716414663792	-0.0131715693880394	0.0122314149919308	-0.00240814985717733	0.0150275726645176	-0.0242953057666667	-0.00790536306314781	-0.0345175379678214	0.0126307263403951	-0.0104766338165735	-0.0311667298131219	0.0145383575079366
Gna15	0.00065052235984656	0.000257266153334692	0.000865776416331403	-0.000320989902123768	-0.00266152121166494	0.00292626154359877	0.00148472139866828	-0.00320398214048216	-0.0018233012060976	0.000676657837833374	-0.00559106485177651	0.00243865409052992	-0.00350078946395698	-0.00192989257868721	-0.000296669299884041	-0.00163337057883465	-0.00617272332229807	-0.00233488120039693	0.000348187901248986	-0.00430721340831698	0.00464189423437996	-0.00582739861804662	0.00286148422450345	-0.00406938227319458	-0.00281402054327087	-0.000703230790642413	0.00271990758025264	0.000181905494388428	-0.00214379778399199	0.00389686378444724	0.00673821943218629	0.00250683208281771	-0.00473586889765654	-0.00467390724464185	-0.000517440698438369	-0.000579892866776088	0.00395526099969753	0.000236107712362026	-0.00597470984133714	-0.00196902833450014	-0.00172579376117779	-0.00161991960326607	-0.00557439225207081	0.000998700608732577	0.00311580021077547	0.0150681911382032	-0.00624675079216464	-0.00542293739143869	0.00526570401283051
Ndnf	0.0299272471378694	0.0226895436497298	-0.0354272131224451	0.0226800044670119	-0.0118560958193056	-0.0516425908451893	0.004431812204203	-0.00630301927835748	0.0092809125604118	0.0281798068716753	0.0323629037660256	0.0218798031087551	0.0092995044579709	-0.00521949470005026	-0.0316512358004494	0.0138275852869423	0.00931411510663025	0.0386347103978523	-0.0318498138289911	-0.00384598526584357	0.0100372262753633	-0.0050321370358888	0.000716009354942098	-0.00832623231161605	0.000495896115777703	0.0220314293353665	0.0126475343333332	0.0106800168587179	0.0143324188973295	0.0187895314637789	0.0665607031714623	-0.0193873834285681	0.00361378030064571	0.0104862951218334	-0.0210616929579362	0.00626748837468988	-0.0170407947680734	-0.037813418114507	0.0131666009006095	-0.0116550466684474	-0.00424920759648483	-0.0489214901366843	-0.0862004313503038	-0.0143892250497491	0.0181905700354704	-0.0199841220485059	-0.0182258656673157	0.0336760512227112	0.000658886624431977
Dner	0.0216645444004073	-0.00727652390718243	0.0077571020618142	0.047502911130248	0.0129716492551162	-0.0376517206382735	0.00129164905015091	-0.0418681053069907	-0.00657149735654972	-0.011734058664076	-0.00917602680873334	0.00237892221894722	-0.0191862569156002	-0.0163102633273084	-0.0205642749187659	-0.0447916661727009	0.00828899859517989	-0.0703801923865635	0.0701787986172588	0.0154402799246831	-0.0268478606601881	-0.0189460653347695	-0.0297167934368163	-0.0236958767989024	-0.0175020930108638	-0.014488298637228	-0.0294882349652621	-0.0432124492615382	0.0141147414139307	0.0304462446788619	-0.0112368781715691	0.00732952347781223	-0.0380651530789723	0.0199412883154813	-0.0262380276336661	-0.0404328479762688	0.034660706166395	-0.0200785516435021	-0.00333661164027694	0.0136268778018072	-0.0415262202037855	-0.0113019223121424	-0.0254166037416475	-0.00538865519947977	-0.0127388570474849	-0.00953213128673234	-0.00847186295274441	0.0126452682061112	0.0148664299571172
Pappa2	0.00877451773432737	0.0241710364851174	0.00445847660310967	0.0116263080892348	-0.0100220608774322	0.0121572903046447	-0.000827225247942313	-0.0145451781392273	-0.00411449314347133	-0.00916523904171247	-0.0121226540533503	-0.00847723159280662	-0.00742963573350997	-0.0227315219866782	0.00957732249881432	-0.0211221121523387	-0.0257718745273255	-0.0040813847088839	0.0297623117721458	0.0608210719263038	0.0127293995857873	-0.0245641033886551	-0.0212100282337541	-0.0207368313826967	-0.0130286435795542	0.0297631685731053	-0.0249877191430389	0.0149618093618854	0.0357086217595238	0.0288909724813139	0.0109229619217127	0.0170129140836836	0.00993788831976801	0.0307866210439447	-0.0190599930042362	-0.0428316532576855	-0.00964984283448089	-0.0140190556752212	0.0114634855355802	-0.000559091793603089	0.00817053198407057	0.0232152412456248	0.00223666003232249	0.0290304290217598	-0.00638882944948062	0.0130715233079387	0.012761948270379	-0.000987695884851191	0.000408701381991003
Acan	-0.00120838718386895	0.00535061727003344	0.0018461321137354	0.000551440731148546	-0.000535373657823358	-0.00055890230129447	0.00957747903621377	0.00289084315742296	-0.00664236535594269	0.00223564794448682	-0.00436107454850134	-0.00291884536766605	0.00309171751256186	-0.00183941620653689	0.0132866532686574	-0.00414823400624829	-0.0138344924177474	0.0105865634206276	0.0206461109503865	0.00424707004278252	-0.0074718011169291	-0.0147595960010667	0.0027660091622305	-0.000114205407388595	0.00337553531730434	-0.00659484487231391	0.0169383016769429	0.0317473135881325	0.00645612001522047	0.00173025857309024	-0.00259951747449872	0.00825831046739735	-0.0180627679463671	-0.00902269268271061	0.00178095136568877	0.000782143415721583	-0.00888202160937384	-0.0170105726986864	-0.0108749127621813	0.00393495092682861	0.00216988165970691	0.00921264497099075	-0.0219138437151906	-0.00669662009024955	0.0226122029525957	0.00966734751422981	-0.00352125583350227	-0.0146481340566891	0.00923682510369939
Agtr2	0.0204565546351687	0.0120876796701112	-0.0208026585208048	-0.00927789010377495	0.0209623483245791	0.0132846588298072	-0.0399660432281181	-0.0450905360983998	-0.0116281582119196	-0.0193655113248142	0.00492788737741488	-0.0367382161085923	0.0145842699546314	0.0194355266355384	0.012233292867201	0.0192695032258598	-0.00405413963095031	-0.0381738164245238	0.0159244608743581	-0.0568348917167756	-0.00485869895471073	0.00726975269543962	-0.0140845887590343	-0.0154302562672413	0.00687106886167503	-0.00750244225257874	-0.00890044714927825	-0.0176443562031809	-0.00194496370864333	0.02306107542843	0.0129408021931844	0.00711201482455787	0.0090168121612919	0.00895162971251377	0.0212969021992834	-0.00993147507849063	-0.0377403377107193	-0.0540708804770296	-0.0362755837109273	-0.00310181552861578	0.0129785511557574	0.0160820018715103	-0.00447378176190629	-0.034244096691459	0.00839811454171216	0.00797650053545867	-0.0483714415135521	-0.0220914363114388	-0.00478526969157525
Pgf	-0.0045433828847451	0.0121794923548099	-0.00266881783889006	-0.00806420615322085	0.000103917860511916	0.00216875706321445	0.0335765367051899	-0.0297915115732458	-0.0042118398766729	0.00255469726012025	0.00224993231375783	0.0174952876106124	0.00742227417852876	0.000258818307630914	0.00816757322892188	-0.00204882544870688	-0.00616899530941408	0.000478831860917251	0.0513441560513026	0.00696861723521764	-0.0320491652498389	-0.0132578449516301	0.0177300752801448	0.0356139827877594	-0.00440642981951191	-0.0135137920492788	0.0474720042223487	-0.0195845937795052	-0.055451360475654	0.0124426047375627	0.0154961258853698	0.00295430557664455	0.0544247880502695	0.0216975154805591	-0.0260204483191018	0.0187538397672475	-0.0179873302474077	0.00214174629073603	-0.00530721939796318	-0.000785336184154443	-0.0232474274024738	0.0205836506174956	0.00373570324746303	0.000933730217882827	0.0203898898275574	-0.00778596425253238	0.0136557025173762	0.00343119754024815	0.0187736662403174
3632454L22Rik	6.6865917192498e-05	-0.000558129370995529	0.00375510315530071	-0.00184871252379778	0.000383537594127606	0.00195501520331382	-0.000950256001217984	-0.00117867235145952	0.000101112515577061	-0.00219228216238825	0.0010102819298133	0.00251451747769722	-0.00366970557443009	0.00104299885321713	0.00203831498665824	0.00136461310126905	0.00739375603256404	-0.00141578500496377	-0.00235792098899409	0.00553486922288559	-0.0022119944355853	0.00151534957316083	0.000192065301707183	-0.000972089213777433	0.00302006492444213	0.00103883567676777	-0.00666420104199383	0.000630547567366342	-0.00446795747575905	0.00660631077966991	0.000794044443544188	0.0048494274766719	-0.000744146158170264	0.00519441158945928	0.000288294126222087	0.00272171610095112	-0.0130710029351653	-0.00498067202298622	0.00306284219033601	-0.00829400241904974	-0.00162597421038132	-0.00280863423386378	-0.00102049492628453	0.00104946537426662	0.0079476527528059	0.00106245776185004	0.00642046072566598	0.00207720883998502	0.00133833049612833
Nkain2	0.00687013296589214	-0.00194794264775434	0.00748682733329531	0.00632000460771385	-0.00508578415700294	0.0010709570438717	0.00509604284688267	-0.00576426007400221	-0.0220501011309892	0.00247489494821923	-0.00755053321000568	0.00354253112616721	-0.00710850194275725	-0.000829455879527083	-0.0107453351872718	0.00131516645371245	0.00275438148073005	0.00850267684832571	0.0172944219279587	-0.0083597765389823	0.0132041715436586	-0.0205050949380976	0.000188660006204694	-0.0142558201065116	-0.010595758925385	0.00757873828301493	0.00905114838091667	-0.032484696640447	-0.0104734428843755	0.0121523264241963	0.0420935214635325	-0.0181098189327511	0.010735575071225	0.00572661089531046	0.000446600082416349	0.00888462371241602	-0.029925894874782	0.00757601791476743	-0.0135365103127354	0.00477810576606655	-0.0208339196159991	-0.00258244906695795	-0.0099335797087123	-0.0365522591215941	0.00854117662386309	-0.000439420800624735	0.0247420404407984	-0.0118243984102513	6.64161182516172e-05
Pde6c	-0.000950058507528408	-0.000512314366758116	0.00264686699647855	-0.00106263226854769	-0.00163611598773722	-0.000733317333586994	0.000546099305374736	0.00266653847157011	0.00245772984244291	-0.000702771492089805	-0.00164601425542277	-0.00333615797095782	0.000233497444974325	-0.00173751137939861	0.00169358049520896	-0.00375255931506952	0.00429331475722641	-0.00182689936298998	-0.00645048879673206	0.00051840665058354	-0.00300360589944782	-0.00862811194393547	0.00489191624300141	0.00140820242104171	0.00186325935475158	0.006201705897723	-0.00133133187534875	-0.00987338692179383	0.00250192550835325	0.00243015364457679	-0.00212794746007042	-0.00388186887640321	0.00717913355922069	-0.00139865009540868	0.00318183087553111	-0.00622332675090409	0.000597348620005538	-0.00859389770810618	-0.00532368258022301	0.00335171441534799	0.0125220247827094	-0.00619400400156926	0.00660982868187682	0.00121933672927268	-0.000187011561056293	-0.00637814335590211	-0.00798041207582635	0.00242646120930199	-0.00220754228532394
Errfi1	0.0285450295969881	0.0168040294976761	-0.0230919405824755	0.011757456186235	-0.0214584282913341	0.0205035198447569	-0.0162354699254914	-0.0265734225980643	-0.00981821312103936	-0.0160689253226371	0.0553166430383129	-0.00876054981232148	0.0472543565457186	0.0447607207675123	0.0153254405531464	0.0187595679409891	0.0209476991104218	-0.0262936375132727	0.000866347038992556	-0.0495406983294907	0.0323049862994809	-0.0297892897397323	0.0206924441957214	-0.0244837827421243	0.0510261364656536	0.0115889203536137	-0.0286997845215706	0.0490899321433673	0.0130278594173477	0.00461234884101517	0.0636002130805352	0.0157958982555342	0.0490679294070618	0.0213872868993673	-0.0159448050192923	0.0228639319961492	0.0228965833058491	0.0357511205757728	0.0651814769044077	-0.0186293854177796	-0.025705306130207	-0.0107145413246178	0.00462452421765352	-0.0829415041358201	0.0185803288637897	0.0250763896994633	0.0431800710109242	-0.0470444882130412	0.0109405408525477
Aurka	0.00592874856202736	0.00302923020761062	0.0197377101075813	-0.0300619729478209	-0.0124600306623477	-0.0456009533336001	-0.0364163901996008	0.00543722072317424	-0.050503714919807	-0.0335048473121859	0.0205310553561649	0.0546852615859406	-0.0342768011223414	-0.065630202585686	0.0398248251006226	0.0338333945579536	-0.0159259830048369	-0.0365804513561339	-0.0252057971635992	0.0112182720809903	-0.0446904090462122	-0.0144127147253607	0.0128896401909193	0.00393240639335061	0.00403145261720287	-0.0198581736109702	-0.0313253202830149	0.0302310739836062	-0.0181239314366121	0.010386117888819	0.00420121386102268	-0.0264004604919066	-0.00137003389909343	-0.00359726910875161	0.00442935201958556	0.0345063952494553	0.0118566415366933	-0.0313864735139854	0.0552362995417563	-0.0194410090970936	0.0668807288394055	0.00553466152241241	0.00943935408455405	0.00408649909575751	0.00372721287811389	-0.0252240191580782	-0.0163508699042098	-0.0405779916712495	-0.0191069505960154
Eya4	0.0148916983476026	-0.0222770706312096	0.0393849237666728	0.0180975902972761	0.042676249709436	0.00682355941720922	0.0229586405870247	-0.0493553857024177	-0.000251774968147804	0.0140053281036751	-0.0492690305680696	0.0513219768115863	0.033459723516036	-0.0212914651748881	-0.00227077283319325	-0.00837702639067392	-0.00517458240268163	0.0099152048839366	-0.0431842036243507	0.0229897670824129	0.0389320342410309	0.0111289351273171	-0.0191227954127293	-0.0162624792400285	0.00294464215994797	0.0243662112065608	-0.0384472971899145	-0.00247831117886286	0.0306517111694055	-0.0185713389319544	-0.0053919269294772	0.0111354567507853	0.0140983136246336	0.0415284456041832	-0.0314882510432992	0.024104287222642	0.00954573299805282	-0.0126014438666177	-0.00625031319985917	-0.0247847175033695	-0.00420229682229344	0.0261458414078218	-0.0174793958301022	-0.0245759908546576	0.0174368197606246	-0.0171301806942633	0.0336810251914181	0.0103008937155745	0.0570375423133171
Sfrp1	0.0511860291462953	0.039954372426106	-0.0425230444591002	0.0272269816594691	-0.00900113786501645	-0.0366850446743703	-0.0951178909100385	-0.038018935886083	0.0982391424711202	-0.0414642001799023	0.0533270003904534	-0.0175565890067562	-0.0398586179925868	0.0256440826037541	0.031647767124283	-0.0377294133894137	0.0242240101754287	0.00109665886216442	-0.0242996454001438	0.021241889325419	0.0268638258897316	-0.0518523629266673	0.0524067843529451	0.0336286269119903	-0.000541947382484144	0.0232514156400104	0.00736534417052166	0.00978505947873867	-0.0335227263669857	0.0120353029506922	0.0234679577162066	-0.00269125070765487	-0.011659612337931	-0.0107417456902436	-0.0141935332581187	-0.0296514478357571	-0.0189361870069235	0.0294832762542824	-0.0160709316388574	0.0298992496210411	0.0245618431644071	0.00931217034712539	0.0182431065192685	0.0350761494716191	-0.0263222098914129	-0.00381335783918673	0.0244446687665007	-0.00660183190756259	-0.00507799368251057
Adamtsl3	0.0539680997762758	0.0400544204237467	-0.0175194412911995	0.0433400721853484	-0.0220770188601998	-0.00697791784499471	-0.0577574515555009	-0.00772841154821394	0.0522495191913153	0.0330134545078331	0.0238165322786401	0.0703935271317174	-0.0114691881154491	-0.0180699175977695	-0.0305506327746631	0.00379179614617245	0.010490414169657	0.0204022063285897	-0.0115338546688523	0.0271969013958127	-0.00176220915276711	0.0114041760853584	0.0283330342619021	0.045782332539539	-0.0340243987463609	-0.00588811786262832	0.0113176025111799	0.0117367654039563	0.00566749335038994	-0.00693228088339763	-0.0108068569798347	-0.025743390544897	0.0161830837284926	0.00810544849142296	0.000829951839454036	-0.0156111133394876	-0.0115723529211173	-0.0258110499901958	-0.0184635597675113	-0.046658770052939	-0.0464496588931645	0.000123125206069832	-0.0203693862080689	-0.0120553480927002	-0.0068738984065906	0.0328291467111263	-0.0115130171178144	-0.0213633468667586	0.00563549185455373
Chrna7	0.0199141368950828	0.00486630037263498	-0.0193199157189247	0.0128757621146964	-0.0135783122467992	0.000748154805144446	0.00105440944926473	-0.00714052976636633	-0.0127942956012669	0.00322541236080765	0.000343008411049139	0.00559584072315867	0.00990949145959494	-0.00244340486364783	-0.00220781492619785	0.00679032163961509	0.0032544953268682	0.00323559607372256	-0.0108074025719951	0.0246822547233297	-0.0111683580851665	-0.00961591002845854	-0.0317763262015983	-0.0268920761110592	-0.0191919250445875	-0.00430046010422592	0.00602668046574242	-0.0331797802257323	0.0360466513230919	0.0249672581436959	-0.00998666729131473	-0.0268930114148999	-1.81312056384319e-05	0.0394273910868629	0.00340387248376516	0.0170235157479068	-0.0186827505977288	-0.0149812504975206	0.0131680179475628	0.0355201803793967	0.0055255402113723	0.0136870025388149	0.0221316594707499	0.00563832362243611	0.0157998707252429	-0.0211710401658044	-0.0296222687670601	-0.0105868675244462	0.045476408350012
Frmd5	0.0108104251543859	0.00460150786541074	-0.00975993123561089	-0.00748697668605099	0.0187128708204412	0.0124107716918226	0.00953604666352998	-0.0128571544482446	-0.0066408396571295	-0.0128564322931684	-0.0139217973104937	0.00877218049718524	0.00964908523607746	0.00889408211175327	0.0210388658386818	0.00121128390276125	0.00497585558705946	-0.0274085987750028	-0.0063525494193174	-0.0165550047091638	0.0131120799220545	-0.000325648182248471	0.00712614795180166	-0.0164504115081483	0.0125970974331317	-0.01119667374588	-0.0131578755496769	-0.0164375600677948	0.00262753722122152	0.00988092744826491	0.0365434882929582	-0.000701735621524426	0.00860241821913542	-0.0219155610132337	0.00366957699683021	-0.00344941719480548	-0.0145748702562668	-0.000336015611762816	0.0161254743955486	-0.00915541580255559	0.00638144948583419	0.0172013873496647	0.0115480793958734	0.00997889138715038	-0.0389455013952252	0.0577318381868208	-0.0263441932376316	-0.000982197726558784	0.00556532361347471
Gm15862	-0.00028608892224106	-0.00194853434022091	0.000707380868095627	0.00092091239012602	-0.000622100450409771	0.00369787565608893	-0.000598119097564876	0.00378872204610353	0.00333299383639562	0.00266310088483102	0.000746539115597954	0.00286241959970912	0.00200943672928681	-0.00837893976556083	-0.0067957895612599	-0.00271703821210298	0.0140088789755585	-0.000202394283433975	-0.00139604950359005	0.00288833139273881	-0.00404687187008601	-8.62416143124663e-05	0.00734866638356346	-0.0012064143895151	0.0124392864814383	-0.00129705521827609	-0.00514095783402853	-0.00639390839795259	-0.000773202075691404	-0.00624757906796575	-0.00431304921944541	-0.0178593700361249	-0.00460112630731515	0.000733143590193458	0.00459181675771334	-0.00114352770605151	-0.005921530837547	-0.0110625910750002	0.0113792720387554	-0.000224367891438486	0.00941726727050491	-0.00425110348218224	-0.000433102481039593	-0.00638677621602561	0.00112570420377787	0.0110639266193312	0.0116216215936188	0.0107986017977895	-0.0106637265204075
Rpl39l	-0.010945830102888	-0.0227900688301311	0.0247493371950787	-0.00300967588412467	0.00585328209574963	0.00459365686629291	-0.00859369180948267	-0.0114334545420342	0.00787848769829466	-0.00784303878083134	-0.0408059249141637	-0.00880941013136799	0.00405085921340673	-0.0201573764410808	0.00928868785889462	0.00369182941109546	-0.00635221811916666	0.0289548071851053	0.00056820166661074	0.0404911019971827	0.0128475208956493	0.0547348342744707	-0.0241556464279618	-0.0217679652652542	0.0278739993422998	-0.0441515886644856	-0.00608031241699823	0.0252089373515291	0.0121918457530738	0.0389014464539973	0.00474563161506902	0.00827570530093122	0.0195814948145449	0.0564006544548676	-0.0518473600221061	0.0171919093801478	-0.00794889181300946	-0.034398153177245	-0.0217103086393107	-0.0174428438533996	0.0237827871493219	0.0208539367411857	-0.00758470715096272	-0.0130919441154831	-0.00491157847770796	0.00820343956427932	0.0129051251859585	0.0172003085140009	-0.00659712804797958
Rrm2	0.00276788703050019	0.0161739077581424	0.00460658980675579	0.00905328512022479	-0.03025738596881	0.00962772753610087	0.00190668952495558	-0.026978547328303	-0.00528002787625503	-0.0032053751165753	-0.0431574868405466	0.011211425775849	-0.0199322094697264	0.0344516225086141	-0.0221004280482875	-0.0101979446289542	-0.0140592867270721	-0.0108320661309801	0.0266349418603159	0.0106803656012345	-0.00259436759411841	-0.00228316720220596	-0.00828773553080558	-0.0165360760851151	-0.019986707042816	-0.00300776679650597	-0.0262932011055409	0.023569547543255	-0.0154514584361207	0.0230292473576898	0.0305549416151409	-0.0660091304215731	-0.0390196159856689	-0.00584049303224188	0.0225428699070396	0.0255878041790682	-0.00114893776264767	-0.0286190471152401	0.0273477878865486	-0.0121656871424398	0.0388560388012386	-0.0333634014662549	0.0286877441894887	-0.0423701139316248	-0.0247209368060959	-0.0372696625299317	0.0113385131105635	0.0277979908502381	0.0123115551289294
Creb5	0.0071151297485497	0.021207316305058	0.0520925076499901	-0.00591244655971759	-0.0154929801305571	-0.000555370087305207	0.0194591079929686	0.0261499006602553	-0.0077558941616299	0.00501473893016496	-0.00210186828197509	-0.00891993611738005	0.0378710379088207	0.0154457304474718	-0.00236376304384568	0.0207863331851527	0.0122001385937249	0.0237665113416449	0.00504475293875765	-0.030433914806872	0.00752250278716678	-0.0926358247508515	-0.00903384165683588	-0.0549553780985542	-0.0024014881740357	-0.0203011882493833	0.0308009224931999	0.0669632108989165	0.0481629467839695	-0.0736698084561534	0.0412686223930221	0.0414346803751486	0.0554879897144406	-0.0263493786720817	0.00137836224735116	0.0236130325026936	-0.00191117818086348	-0.0173387205830005	-0.0313154026587927	0.0380836145859501	0.0457251938583897	0.10650574108167	-0.0346620986818532	0.058562896343708	-0.00463519726256539	-0.0307771964127543	-0.00314133537156869	-0.0299212172587877	0.0358754634029496
Pid1	0.0488006175891684	-0.0018540194228626	-0.0179862237153954	0.0345691680029906	0.0488128378248624	-0.0343274729447279	0.00883810510840008	-0.0418332041713598	0.00793245202972481	0.0307453909187006	-0.023826455092853	-0.0110788436416362	-0.0448905144278114	-0.0107090326001607	-0.0238944810176042	-0.0247711045586212	-0.0229384315097387	-0.0747184302776372	0.023109670688915	-0.00926200794669781	-0.0197433835708755	0.000432579405967311	0.00711665620854053	-0.0104546717166505	-0.0197398173590591	-0.0157513335776783	-0.0343965220411771	-0.0450864293145477	0.0362546669578916	0.0402454312192515	-0.0164178943685016	0.01640680169405	0.0100033194140914	0.00415927652739387	-0.0182109443511363	0.00223128874575484	-0.00310776257359946	-0.0121224788319241	-0.00779439964086111	-0.0177176744024907	-0.0111485578136237	-0.00502604337748614	-0.0249772469765521	-0.0794332006832459	0.0161026874051723	-0.00859377912640481	-0.026581501627513	0.0244527238375164	0.0477121968512358
Cd36	0.00310942081575335	-0.000317994016469788	-0.010956358239744	-0.00702563882821375	-0.0260910309939638	0.00719369124768782	-0.00590257676559549	0.00797028796342747	-0.00975427079571719	0.0156815965103971	-0.00377254601860165	0.00423373927195389	0.0133203926738172	-0.00716685483077775	0.00747427379404302	-0.0153593699198065	-0.0153440527969582	0.00348648321551097	0.0112132465944232	-0.00417177602197091	-0.0246429490726585	0.0252947787864674	-0.00553406250990943	-0.0133533143756953	-0.00541131988674245	0.00255858714553451	-0.0227637081756409	-0.00816686991753132	0.0089796558741252	0.0100846672096321	-0.0107852425562239	-0.0229342296239385	-0.00415193887684467	0.00100261504435999	0.0155778082568067	-0.000357223868379193	0.0109031645091179	-0.0168523501971802	-0.0141989738160945	-0.0205163096810237	-0.016963667616236	0.054706835064405	0.0151662700641511	0.0310810514796476	0.0174560960002364	0.00707240000883558	0.00379606619463987	-0.00329355015448229	-0.00553891023935572
Chsy3	0.056925219425805	0.0160313560164507	0.0204346052343925	0.0218988086296254	-0.0242678326169373	-0.000164913364556722	-0.0277886594044915	0.0474759132943349	0.0393852393646908	0.00359883140276989	0.0165315674987442	0.00277961251058808	0.0391849566220191	0.0133035248306307	0.0352946472282315	0.0449934700144445	0.0211589268055158	-0.0193656320849294	0.0045678277793132	-0.00850844856360141	-0.0426054829843392	0.013769508872782	-0.0209688108821713	0.00845768960406973	-0.0443969833544111	0.00439825844822756	0.0203754046457443	-0.00464531218839048	0.0229650027027175	-0.0227423446281353	-0.0129252609339802	-0.0433924187820335	0.00273639221056051	0.0113333577071832	0.00275949818356186	-0.0121324346915792	0.0203872948430888	-0.0439093958029047	-0.0134193607145626	-0.0108861677708457	-0.0373489976988135	-0.0687522818057171	0.0234947709601604	-0.0198911304584719	-0.0101365303261387	0.0237208559748728	0.00828947256541296	0.00829564624094965	-0.00814099220524857
Atad2	0.0377011605533402	-0.00492942766375326	0.015849040748985	-0.0247867193665733	-0.00446745109194973	0.004019644914911	0.00754746562656795	0.00638430112552006	0.00147606447230215	-0.0056471486372563	-0.0133364172937398	0.0100006248476104	0.00624593621168657	-0.000972941312931217	-0.0227112752945437	-0.0263591463128036	0.0169858462831308	0.00892163100351586	0.0339368336410689	-0.00948267394445408	0.0404905980475317	0.0124504347956427	-0.00456731033364488	0.005249622922823	-0.00112047006768211	0.0240540995881902	0.0149846950709015	-0.0350958418860561	0.0204607541189734	-0.00539911415769809	0.0202322192743689	0.0114634504481215	-0.0370683703229899	0.0162666579594524	0.0101102466477965	-0.0226882811743552	-0.0149844417901326	-0.000467003926574153	-0.0157228866946652	-0.00917812634457854	-0.0327929078751536	0.00977711734234659	0.00641853545381153	0.0323598114228178	-0.0246389942137473	-0.0170285598407191	0.00300692496984056	0.0109578979122572	-0.0186223279328057
Gas6	0.0268227169931734	0.0121410783175261	-0.0304996620927483	0.00199685973183714	-0.0309834263413844	-0.0946081169849087	0.03015107813656	-0.0856130177226622	0.0929707132965539	-0.0029005009116967	-0.0210460715961458	-0.0087337309285305	-0.00720562600710929	0.0204839666430138	0.0176475248891064	-0.0388686551385612	-0.0345490329546618	-0.071111134701202	-0.0071611390286801	0.0135622267952984	-0.0142133402587681	0.0580550475675813	0.0191922453732551	0.0117515800562379	-0.0339371654077935	0.000761720942363221	-0.0121496418819798	-0.0102295248813362	-0.00205230032050323	0.00548620475939228	0.0268168579835689	0.00783181020274067	0.000584963306749559	-0.00370443404818136	0.0200862579874596	-0.0205159954803645	-0.0176887672387036	-0.00383752739786009	-0.00944836904055397	-0.0052005003930288	-0.00223787506528265	0.0485887175083013	0.0197188521796917	0.000294988458649081	0.0180138941051893	-0.0279922685251786	-0.0145651236837241	-0.0297213114657382	0.0050318470018124
Cd93	0.00573164015767181	0.0330550560063104	-0.00381039815475398	0.0013813316719927	-0.00736280265923186	-0.00393651369125749	0.0260289784240045	0.0105466108659993	-0.0117590734248989	-0.0290708588533603	0.0114680093789015	-0.0185892145939878	0.00633807250232628	-0.00438808645592516	0.0115138148175017	-0.00752707290986449	-0.0290168752381284	0.0179578678131644	0.018722655354338	0.0217180688979078	-0.00327332332997496	-0.0143487736503214	0.0243108191435867	0.0239209328775951	-0.0127304352721381	0.00646405919544225	0.0369252894527327	-0.0406769391840218	-0.020604031687079	-0.0062822799200523	0.0317101647432873	0.0068978497701906	0.041715871762985	-0.00667672857710597	-0.0255077469453154	-0.00719779532519442	-0.0276601461866535	0.0129772132184023	0.00257242176085012	-0.0278832961147585	0.00824035060245761	-0.00331700741467774	0.0225957698431472	-0.00599505070640005	0.0147304178028276	-0.0308901048352222	-0.00770748877721116	-0.010994217280434	0.0362235846162476
Slc24a3	0.0461977792903919	0.0125699365665389	-0.0338432203965037	0.026486313044208	-0.0135884136950359	-0.0449750621657945	-0.00241800381651061	0.055246099186703	0.00250665119569935	0.0622168401005642	0.0343898644931122	-0.00837366046500794	-0.0226725917020562	-0.0233803179035901	-0.0433427133100529	-0.0277436816427725	-0.00877952135796925	0.00135709825918654	-0.000149902229808381	-0.0388367520209897	-0.0355039556633798	-0.037700667115885	0.00831637821809549	0.00897511425844426	-0.0382855969885885	-0.0106665190461002	-0.0415278446237111	0.0345271564114387	-0.0215086549158621	-0.00258281003395637	0.00293734656539481	-0.00641936707270157	-0.0194503299856702	0.0222279624639138	-0.00365312975168076	0.0340013531879553	-0.0182840104774145	0.0257105088919799	-0.022925707432833	-0.00863683862967769	0.00628315965956852	-0.0320926142425083	-0.0305202496040227	-0.0342633977978721	-0.0035141686857615	-0.00607866656160329	-0.0072222928569537	-0.0276645551460761	0.0297649560919136
Chrm3	0.00420771148616349	-0.0114020662819461	0.00803834366929165	0.00453842364808608	0.00411729911069788	0.00512951808901384	-0.00724045291299418	-0.0128669738966751	-0.0253672974011131	-0.00435729398115906	0.00187240183848713	-0.00939939516220039	0.0166949723530608	0.00669623183760356	0.0285811816857394	-0.00469182389902231	0.00115258145683943	0.0246269598578181	0.00271543869166205	0.0101988088859675	-0.0105983180756815	0.00609641498513739	0.006919778098919	0.021829341251888	0.0105354058663144	-0.00499673670019112	0.0219236272595616	-0.0283434460780771	-0.0038373456366853	-0.00175262122286626	0.0109515552461723	0.0173989409886461	0.0441789127987182	-0.00929062652504695	0.00379055114246632	0.00124894561785641	-0.00830788379522835	-0.0091303386587294	0.0133019737675491	0.0163318788159135	-0.00636723517248598	0.00132199646981818	-0.00179120420707846	0.0146400224417316	-0.00904332441411557	-0.0226002591153895	0.00040864211775229	-0.0203654868803125	-0.00631015309131856
Ear2	0.00677811354289669	0.00624110394815856	-0.00989100073866834	0.00366450992666669	-0.0131422890336817	2.64387913087872e-06	-0.0124987214509675	-0.0157554647893854	0.00655635592068619	-0.00440618232411558	0.00729450087882937	0.00393613534886342	0.00521098467009952	0.00895607831550735	0.00803960989831068	-0.00963271839532022	-0.0108770014900781	0.00834084385533004	-0.00180819385335995	0.00138512789073843	-0.00147125371448766	0.00303737282737155	0.012343064952988	0.0024589646978137	-0.00468128801637889	0.000630205796278851	0.00334032556583582	-0.0166706383955547	0.0241595581489301	0.0116343460975818	0.00814391191719476	0.00703210780059867	-0.00601638579648676	-0.00503423193331692	0.000122373269559582	-0.0191490388673173	-0.0247854628965647	-0.00296706477330173	-0.00981861624258116	-0.00988094631607838	0.0248999084956021	0.0127036455107122	0.00937455372521674	0.00495147174365862	0.033952488243442	-0.00506144144029183	-0.00691162982867752	-0.00867343249766702	0.00553993705536607
Rad51b	0.0495953480231486	-0.0117607722014993	-0.00656338515283007	-0.032304739449195	0.00153331111790973	-0.0243343593509943	0.0201315038464175	0.00764342573684956	-0.0162474250447881	-0.00475061431871865	-0.0187740018788264	0.0110684122467059	0.0137330821013174	0.0392177925588084	-0.0297114882473431	-0.00636684697717968	-0.0109846128926424	0.021474425993246	-0.0351379810771264	-0.0159348981120492	0.00369267592871949	0.0154918775927715	-0.00384440908607489	0.0211134876668384	0.0261381802708787	-0.0146366021754644	0.0139093522698395	-0.0274003322648522	0.00503629611793739	-0.00850610794022096	-0.00764086895772831	0.0575717181215191	-0.0346921401027915	0.0144302945794782	0.0117548707672358	-0.0106462639572964	-0.0487306273322859	0.0104814682855447	-0.0340230236945077	0.0137887608258628	-0.0287471719013685	0.0197686247224858	0.0331435676178004	-0.0215509421693891	-0.0330701701034864	-0.00811036352160663	0.0519584604956365	-0.0292643221485503	0.0150543011762436
Grem2	-0.0026558297802692	-0.0233814003125213	0.0613244305883206	-0.0371123504993321	-0.0080905084452124	0.0389680827440904	0.00486590307471364	-0.0342535732064603	0.023869999854392	-0.0385681105663597	-0.0269156715207477	-0.0093084061897769	0.0292215648854033	-0.00265084298004939	-0.0206562139662499	0.0375498218805132	-0.0177383657593609	0.013204243065564	-0.0143714962439083	0.0228660988877904	0.0113581669774732	0.0253414563270961	-0.026785317759617	-0.0286320323288063	0.0109256512041592	-0.0171495617472458	-0.020575481822412	-0.0426018648453104	0.0646554253294522	0.0306852460823845	0.0696297290022316	-0.00842605580404319	0.0132594519796132	0.00516998318512297	-0.00861528759114643	0.00800492332491038	-0.0044632613846944	0.0404307652351001	0.00304147575049464	0.0123594704896149	-0.00597983328521221	-0.0291125229884935	-0.0206409172714314	-0.0270736129857557	0.0436289405800571	0.00461790287505307	-0.0241005947836295	-0.01856325331656	-0.0325092922926885
Cfap97d1	-0.00096066305327408	0.000747956756693493	0.000697056893167347	0.000847813477466027	-0.00307322025943704	0.00243090343854396	0.00091625952364394	-0.00260014950275558	0.00240649476763797	0.000931442663433667	0.000178037645569672	0.000723862702460162	0.000666950155872588	2.15779577090211e-05	-0.0044649692335161	0.00154939596125354	-0.00545376337661705	0.00121341072815859	0.00117876855171757	-0.00298678679194784	0.00151513724261596	-0.00477691784422829	0.00221205635246566	0.000755717698736406	-0.0105660474337265	0.00814331850372155	-0.00116138883808131	-0.00118531229853114	0.00247098071451058	0.00515234752469529	-0.000878087431279014	-0.00508754237686258	-0.00895237632262895	0.00450001723969035	0.0015070324919666	0.0145582514113949	-0.0153481441280308	-0.00544076732081129	0.000419364039664193	0.00564228519655825	0.0078968245965383	-0.00105522521311831	0.00149289681693749	0.000591966833612454	0.00417585115315083	0.00145923160917575	0.00051579538214861	-0.0106726270676416	-0.00108871040872948
Vegfd	0.024707989959128	0.0545209366511393	-0.0179268305289354	0.00197440564883189	0.0230902861701399	-0.0204821725671833	-0.0852823471877665	-0.0250597925519706	-0.000723029156365039	-0.01896289986973	-0.0215539936634956	-0.0960601128485446	-0.028912330639733	-0.0224816843196307	-0.0248696644319826	-0.0420957951029376	-0.0179160982361674	0.019925064756796	-0.00457663829034407	0.0262055474295757	0.006820736405762	0.0202013501672044	0.0247627033200386	-0.0122391862813631	0.0067008295677889	-0.0142558940558878	0.000753731875119434	-0.00176790500951148	0.0360507956189037	-0.0140135840256603	0.0353326159579031	0.021714854248088	0.0346829056985123	-0.0097133057018539	-0.0251941090866622	-0.0197814746102798	-0.00263830363407747	0.0423145779903479	-0.0141284358027089	0.0271195537791535	-0.00468138787167702	-0.0462394339306152	0.0265113730654276	0.00499766732952258	0.0074168253594582	-0.0383861588388747	0.00231503656374042	-0.0714075617414442	-0.0401149110153651
Ass1	-0.0121261286720186	-0.0174555674557511	-0.00407319547443091	-0.0579279741788946	-0.0510904957337121	-0.033033057643935	0.0437963882316277	-0.084704026908826	-0.00869499635026126	0.0242342835401602	-0.0580587240931858	-0.0242108198647061	-0.061068658145413	0.0409620923165444	0.0178357107568315	0.0494188498490011	0.0208229688559628	-0.0165683565547528	-0.00715438921495784	0.00671215928533775	-0.00388440235373132	0.00802563743986768	0.00761320230342237	-0.00784781377218907	-0.0414890188316267	-0.0010091138269366	-0.0603645392650505	-0.0194370378863747	0.0378113756387159	-0.0147213024160058	-0.00246471360854594	0.0106854917458548	-0.0254676433347926	0.0262860653195403	-0.0209615155319468	-0.0763087978512072	0.0272882294303445	-0.0179544020661188	-0.00900829528401705	0.000703192393157259	0.0142009408835773	-0.0183788588014778	-0.0280098906696315	-0.0215925442966211	0.0371330298042158	0.00277421282741373	-0.0148597792949038	-0.00201080137179686	0.0165584694668766
Lrrc7	0.00807518174177951	-0.00851790010315978	0.0125983032771083	0.00133859429708058	0.0364232330935732	-0.0149538535257229	0.0184830266697523	-0.0193791680283648	-0.00548345864392211	0.028753879461917	-0.00916612501424752	0.0164709524076153	0.0184414340997211	-0.000442592926383831	0.0335642214194951	-0.0100889925563157	-0.00990682173564166	0.0170654771620676	-0.0113258672372768	-0.00145009443043675	0.0108239050518806	0.00324023691962596	-0.011324144671348	-0.0151949696237202	-0.0288023297191237	0.0355589074088835	-0.0328528717506057	-0.00364963885751069	0.00760738315668376	0.0150619103721719	0.01267909846832	-0.0368699316793843	0.0394639392788406	0.0267060044944881	0.013697681655574	0.0253702151865715	0.00538710290559519	0.0173285818179621	0.0252393491898137	0.0288809579070692	-0.00785174488199706	0.00504635187005566	0.0157674087215045	0.0029162333710533	0.011170401478321	-0.0170799724093924	-0.0475117645182909	0.0212724241085528	-0.0018075189141298
Ebf2	0.0511323505294987	0.00646772443297616	-0.061407463787837	0.0135079090322045	0.00601882442270772	0.000960917802504657	0.0492180814840443	0.0057137413709277	-0.011615425778193	0.0366122030584814	0.0948420382021139	0.0275669306748948	-0.0418080169050409	0.0231030810973845	0.00510130122924474	-0.0673767836990267	0.0337540942891736	-0.0389572092524917	-0.00937800156342741	-0.0633658286340414	-0.0262314614041169	-0.0704448547765695	-0.0403396300196633	-0.00446748924700075	-0.0121358244718854	0.0358364663003508	0.0394126205683267	0.0250132009105184	0.00366764730554445	-0.00123162216315989	-0.00927059495779904	-0.0107033791991582	-0.0203926022701225	0.0629760716474613	-0.0309245254184672	0.0204567046853556	0.00385226508279588	-0.00734221589501636	0.0373235608332978	-0.0221031353289952	-0.0031796703812765	-0.00290903086382472	-0.0108523999688312	-0.00646393467963992	-0.022842274619419	-0.000813037312303748	-0.000981453405587719	0.0165992028978183	0.0543806528335426
Adamts6	0.0330758578819051	-0.00438557722272083	0.0586692207181314	-0.00511511297524141	0.034942531506045	0.000308089338141985	0.0100174610883731	0.0421554381516145	0.031577534924522	0.0426268197817373	-0.0526984948430767	-0.00311356029325046	0.0218488538164923	0.027782839375454	0.0587439842594957	0.0360992743874234	0.0483077620839809	0.00661174650545846	0.0148691285555382	-0.0185739259536609	0.00503057275651699	-0.0283066606701039	-0.00407440415354227	-0.0137785278723709	-0.000597977056149647	-0.0197204526360679	-0.0623179066946852	-0.0121784303403641	0.0357011606857235	0.0275770787571776	-0.0292496942985761	0.0192746608129964	-0.00216359579826859	0.0120016898220344	-0.0373236253592533	0.0219780641809583	-0.037763702494325	-0.00594251756917219	0.0486109069617963	-0.0172665284062811	-0.0566677683644637	0.00616360052030839	0.04825899546803	0.0199888319335942	0.0141457057194611	0.00369687650442601	0.0187798770111165	0.00373420599266413	-0.00595778372915073
Esam	-0.000274697709009488	0.00671337824191622	0.00313517609435811	-0.00282830681096722	-0.00140396832007146	0.000144068577675135	0.0180312995495798	0.00379208219898959	-0.0103198494012409	0.00299519686773625	-0.00734516955805821	-0.00253694565676614	0.00960963566104048	-0.00267996988021816	0.0220231107499111	-0.00775939353886435	-0.0238754511695963	0.0217130295393715	0.0478834204439604	0.00993903446839066	-0.0194779335577987	-0.0240497204896961	0.0113077318365485	0.014523970492726	-0.00226706119299863	-0.0220781179936019	0.0383086138947172	0.0127031885278758	-0.0190588069378256	0.0029249823139933	0.00848549843216406	0.0229170644774719	0.00207851790143755	-0.00798314520533968	-0.0097869016491015	0.00402605094114705	-0.0151243217927757	-0.012663266996547	-0.0140662924747995	0.0153372334811476	-0.00551028991731573	0.00176579478050284	-0.0160378576713334	-0.00200932974494209	0.0261419323994113	-0.00729189133699118	-0.0121783707530158	-0.0230288532544501	0.0119861032836751
C1qtnf7	0.011847642259545	-0.00768617681139442	0.0269499331064752	-0.0237925335777265	0.0533567262078846	0.00352670746967868	-0.00444578960093715	-0.0753815321786736	0.0276227074193265	-0.00649668434681753	-0.0355509704764528	0.0171747036401726	0.039698508859056	0.00985339164349129	-0.0132456907837586	0.00794659923834464	0.000485733314835288	-0.0435699118740914	-0.00271813598091987	0.0119813967969449	-0.0204248215156004	0.00464566093093092	0.0116435422758952	0.0352825949749729	-0.0237981160319636	0.0111441949564647	0.0191794988067421	-0.00241018164647949	0.0171391889102846	-0.0120988454282593	-0.045078977909448	0.0117500848477268	0.00779365905855648	-0.0125409010482136	-0.0370099694445784	-0.0131092663830847	0.0140720062064057	-0.0371753852639046	0.021131919977522	-0.00545649363205049	-0.00738495924470945	0.0260197424333239	-0.0145950688033575	0.0252490736416468	-0.00260529405232721	-0.00237645755413646	0.00633233315255128	0.0214337349966142	-0.000244469301073749
Gfra1	0.00771386696040658	-0.0377444282911579	0.0160133297733435	0.0121030713596539	0.0141455996890897	0.0162893980092252	-0.00141016171424397	-0.0434159464784736	-0.0264180003657899	-0.0289551155601388	0.0192632594982139	-0.0105177503898827	0.028540872266774	0.0248229224907831	0.0281989376857544	0.00171284456065712	-0.0157093551726342	0.0471850071114893	-0.00394802898734601	0.0365378063050837	0.019093375728833	0.0230203332647134	-0.0162999774270671	-0.0240326369769006	-0.0290871610388249	-0.0120456201900346	-0.0262022460051642	0.0198946026755922	0.00346576541239761	0.0137312540750351	0.0105593519100193	0.0437541366078665	-0.0072195896025952	-0.0425340653703972	-0.0225798779617909	-0.00979893951891732	-0.0167159658279247	0.000542250775401858	-0.000320638616097486	0.00808351517893013	0.00587442944574148	0.0261006908349481	0.0164497147756857	0.0198586768573474	-0.026267481799649	0.0386516804274622	-0.012915515226266	-0.0505539066834448	-0.0430598738620731
Akap6	0.00702196515509176	0.0125242861264665	0.00504225902858053	0.0120475079965626	0.00938193250865508	0.000362791568015837	0.0195693625390422	0.00432688217659922	-0.0197477034428948	0.00259460470111151	-0.012282931581752	0.00304276429532016	0.00939962774667554	-0.00296118482235254	0.011531285388238	-0.00164056386313574	-0.0258059031872117	0.0250534842843302	0.0111101311729062	0.014967727083301	-0.00645527055429616	-0.00933581543751836	-0.0297489633333764	-0.0168546938868318	-0.00189714015801484	-0.000873652807186746	0.00523001205147585	0.0189697276027479	0.0154915355456955	-0.0292830751415657	-0.0108700157451775	0.0291073517500259	-0.0161938679128889	0.00999753035652931	0.00142763323818441	-0.0136761119643568	-0.0139845531342903	-0.00575758356499105	-0.0144005148833237	-0.00584366119381849	-0.00363389715909628	0.00274117124176872	-0.0260472461318068	0.0017041063277429	-0.00179912198655043	0.0551024544202495	-0.000339479246949305	-0.0315656102832817	0.00783565246379945
Serpine2	0.0400768496002427	0.010143489407633	-0.0480011024111888	0.034128420355525	-0.0616678352405058	-0.0712622255498685	0.0364458197130655	-0.056329571282052	-0.00513716977476914	-0.0129504207788425	0.0243023805290777	-0.0454246132494966	-0.0199828467232349	0.0298748153771056	0.0261009345376588	0.0138833993687612	-0.0204646089037656	-0.0124271943915849	0.0404885378921692	0.0475666894370438	-0.00337152163786767	-0.0092303674719668	0.0336463006310158	0.0188182448995329	-0.0494370528492998	0.0177384294200216	-0.0226720357624949	0.0138271476322944	0.0580578883757224	-0.0281226011809803	0.0120266570930087	-0.000236266215868317	0.0032448493084595	-0.0138912322456427	-0.0308097241995704	-0.00401707562456909	0.0265536453586674	-0.0099750506179495	0.007608367211465	0.030749127912773	-0.0237771563639503	-0.00261726253180855	-0.0500964313886035	0.018478813558137	-0.0211283017880798	-0.0138234186902344	-0.0241688273507105	0.0249398503709121	0.0052886302690486
Btk	0.00202417840534563	0.0058480122137579	0.000299873223882382	-0.000327247822657454	0.00014032274010249	0.00147219102729564	0.00530371088259673	0.00157579701950248	0.000549958796091618	-0.00398293592796168	-0.004162724673238	-0.00114047154352138	0.00300571808619122	0.000353329633696379	0.00337373236411341	-0.00148227477482288	0.00312242653057418	-0.00589675627936908	-0.00396203787986362	0.00194994178529937	0.00493966373338522	0.000448589139852937	-0.00355724510429963	0.00153931804311519	-0.00535736452964169	0.00542164083951793	-0.0011376111072665	-0.00718264097904763	-0.0170120710364163	0.00062166457992986	0.00250631468404758	-0.00958481420896909	-0.0148583776226692	0.00490216995646969	-0.0118247858472406	0.0128267105101414	-0.00700790705271595	-0.0023398523790163	0.00994518803598248	-0.00827160459084516	0.00474232859148297	-0.00400632851478461	0.00941867560487008	0.0163079880945975	-0.00836745617533857	0.000677991900156249	0.00982799850294468	0.0152338909288497	-0.00930411935096128
Bmpr1b	0.0214374033935745	-0.00444778657014719	0.0703078215754065	0.0116105535231335	0.0306327579520777	-0.0099344165608224	-0.00983211911790013	-0.000793176610832148	0.0404416411581722	0.0319626457877508	-0.0281281928893338	-0.0041335102944657	0.0247740646327122	-0.00192266453746057	0.0260557338562507	0.000372407908181332	0.029083991719737	-0.0275385416720203	-0.0464359307317937	0.0245220631285383	-0.0272411321938207	-0.0117233666031326	-0.0115691611620219	-0.00607458320610119	0.00272937397090648	-0.0123574797637735	0.00841335515044275	-0.0423617105856596	0.0158256708715793	0.0181686781106179	0.0195354905736249	-0.0226723767002467	-0.0569459961405132	0.0453357584653557	-0.020849135949816	-0.013712395317287	-0.0164901843293343	-0.0177123884854098	-0.0454740822242069	0.0276606351054962	0.0227118461662137	-0.00111454778162562	0.0250838670368243	0.00713900095862964	0.0221479542370265	-0.0197181775335034	0.00467718424090714	-0.0441725376050666	-0.0227655589499857
Slc8a1	0.051331587154252	0.0103067088837989	0.0175942322313604	0.0152496050594277	-0.00183483964786456	-0.000982551360393327	-0.0325577207438032	0.0619697227168371	0.0406488770056825	-0.0124584207242198	-0.0210247595507094	-0.0203876557136175	0.0265816275647036	0.000341329099068854	0.0360726129408185	0.0279914733422743	0.00370986285089788	-0.0056388135176161	0.020460552541318	-0.00691369031085583	-0.0056404521920418	-0.0179175960241041	-0.00989323649058133	-0.00466160899546013	-0.00167884514315301	-0.0280604084235395	0.00599246771135623	0.00640170509500569	-0.0199382700158943	-0.00888715078569535	-0.0145178711943587	-0.0468183158676902	0.00767364215176923	0.0546026017522075	0.048011291360459	0.042395334670531	-0.0222215266803179	-0.0260223548501125	-0.0710479609029247	-0.0144256466913074	-0.0246252397467227	-0.000679599114977471	-0.000693565737946132	-0.019527366468422	0.0325841203588377	-0.0242916272404874	-0.0157265170078822	-0.0125477023652496	0.00270367261529043
Tnc	-0.0020867689447225	-0.0273230011956593	0.0699942975497478	0.0244856133081083	-0.0102285616869486	0.00475751075899718	0.0470573484753939	-0.0289841610523611	-0.00169737482687611	0.000490962789781881	0.0183560075218886	0.00788909381381387	-0.00565624295599833	0.0248898329244707	0.0113940370959111	0.026562313700114	-0.0085298736523012	0.010573986881747	-0.0131818883535059	0.0612429389736204	0.0489525189591943	-0.0454785235213031	-0.0203392484958548	-0.0335679617925045	-0.00195669516020228	0.0494283093345864	-0.118459250608438	-0.0223605642279039	0.0567393064794733	0.00403584527315513	0.00585395071480854	0.0347965161302203	0.0559294967674922	0.0287600747650474	-0.0469420566200664	0.0408457735173621	0.00101718308984631	0.0646659908991155	0.0138568635617349	0.0774223792478943	-0.000128974293878042	0.0066511945113098	-0.00564170693395163	-0.00728816122000234	0.0202029361067251	-0.0136766061918941	-0.036026290317162	-0.0329476997991098	-0.0145631096497456
Has2	0.0195570539272906	0.00441981297723527	-0.0164283122969949	0.0281990339512667	-0.0375812410735639	0.0227052915789178	-0.0315437739069766	-0.0154751204209893	0.03988936688061	-0.0060374434287453	-0.0171214527741019	0.0485637784736692	0.0190374319493076	0.0255384405944245	0.0571414739560307	0.0266460588820774	-0.0400030858537585	-0.0175828422497065	-0.0102960975862794	0.00880123769620727	0.03046785644859	-0.00682959995534759	0.0203287110574195	-0.00162206795691044	0.0290918943958028	0.0113072506270823	0.0252157445696164	0.0209188380375971	0.0555621345456431	-0.0530613930329265	0.0515232639605807	-0.0107380895210597	-0.0089801076083101	-0.0353210640341187	-0.000942811457566061	0.0311018379099768	-0.0328424104875463	0.0113943373238432	-0.0174035350386287	-0.0181626748184972	-0.0453924171315535	-0.02933606112839	-0.0315493617152005	-0.0327866532276028	0.0110282581525742	-0.0332800627364462	-0.0141850331127434	-0.0503588102289596	-0.0316367674582025
Mt2	-0.00616576894720974	-0.0404491179684161	-0.00577937160080791	-0.0472954980166935	0.0162126593580546	-0.0177814215134389	-0.0297629115745763	-0.0338899867658465	-0.0373489112686975	0.025645021558354	-0.00456165275268362	-0.0177973201292629	0.0546846256043729	0.00393743458292814	0.000272882976308043	0.0381574675090892	0.0251464277129644	0.0518392392607813	-0.0468942592397663	-0.00555878496902623	0.0139221966544668	0.0107882261172049	-0.017688884142828	-0.010872289697001	-0.0529754304184596	-0.0164966518109292	-0.0129985166371415	0.0338838248243145	-0.0230880793233242	-0.0382145623741507	0.0213856641293702	-0.00736353449899689	-0.107385956818296	0.0238469138394079	-0.0558983878597566	-0.0380779584117853	-0.0159720469779474	-0.0321545695011448	0.0584765948977954	-0.0271558266538088	-0.00303614390212711	-0.01252378532108	-0.00127881941756264	-0.0164791298169752	-0.0130964200773059	-0.00952149638244603	0.0129849547142459	-0.00510631047307354	0.0451283801201985
Acta2	-0.0398182722960059	0.0740900690138271	0.0488381886995858	0.0508576163592293	0.00290509624119629	-0.0165108479433136	0.0340852977260689	0.0591915072643132	0.0315089593788397	-0.0581463557751235	-0.00610041581165029	-0.0338205957354146	-0.08197282548697	0.00817742557775394	0.0183177243929409	-0.0711808755496149	-0.038937914717506	0.00157812830041045	-0.0890772716736772	0.00592128873036117	-0.010216822634079	-0.0158191943743783	0.0206983022611829	0.0411332558103366	0.057115623365806	-0.0155051059950354	-0.0151615937699968	-0.0314644924343916	0.0406537009038384	0.00208991681954984	-0.00295823933706048	-0.0213638677376223	-0.0185683394162547	0.0367553211513426	-0.0166028739447327	0.00838999621370651	0.0105371157814662	-0.0132132262003137	0.059435665218972	0.0122716897718852	-0.0338624033086687	-0.00144054771219665	0.0434280367426968	-0.0475902922314731	0.00646343707545577	0.014133552354571	0.0318262019871647	-0.0313390246282658	-0.037834549505945
Pi15	0.0317466856507546	0.0231275767740388	-0.0318999458893473	0.000180567479942531	0.00835368967758825	0.00597257187094301	-0.0491167788152325	-0.0442048942446715	0.0331594858025004	0.00485890698148084	-0.0194150247500991	0.00966184165419187	0.0102444111984265	0.00494537049612741	0.0180631473988244	0.0284446540324938	-0.0036060412305782	0.0370174175900006	-0.00343097898934964	0.000208727578612052	0.0118041894813847	-0.0292050465374009	0.0113065206473084	0.0100072070040293	-0.0215831273148045	0.0310862241135107	-0.00785044824887495	-0.0127720587970968	0.0294581268013128	0.000586840160352778	0.0251686342592098	0.0128502777999528	-0.012474659058257	-0.0240936972633784	0.0111224894935735	0.0452766164960313	-0.0113613355714496	-0.0215331584997996	-0.0181072292817636	0.000497615608843168	0.0584748752353944	0.0300191230826545	0.0397892833325015	-0.0303270853040236	0.00469182292312858	0.015987704750634	-0.0652710458653589	0.0137174999097267	-0.0212334768446938
Cenpp	0.0361380455831931	-0.00952994782459432	-0.00758141190930266	-0.00775036307291649	-0.0043624698455391	-0.00715660982138127	0.0130244965368645	0.0389702034664219	0.00215172358679279	-0.0151872542218296	-0.0406391449815007	0.017025594551826	-0.00219963656278849	0.0638569501356032	-0.0284213099244915	-0.023294225059485	0.0055824354541725	0.0202079807181016	0.0117459062413625	-0.000751756780285808	0.00875814863762302	0.00434512247651291	0.00581561017164681	0.00189333181373085	0.01684377070226	-0.00344511313456633	0.0100977328335315	-0.00385401081826552	0.00888606034256402	0.0154800373933056	0.0164755765604105	0.041378062740368	-0.0298675914543715	0.0352257500927842	0.0222947247714829	-0.026847464427867	-0.0297159436605183	0.00366858573847493	-0.0247212894401002	0.026875113867214	-0.0309396938005869	0.026284687713021	0.00748309050109613	0.00108544008348364	-0.0213595307761254	-0.0353626567429133	0.0183514531844605	-8.57805052412156e-05	0.0347110144402257
Col15a1	-0.00167009355210049	-0.0272580470109791	-0.0047638667809798	-0.0538541016652727	-0.0701009723822558	0.0521949089113738	-0.0288815200483744	0.0612709907706003	0.0181120749720902	0.00122247578578705	0.0530098711147707	-0.0180585774059568	-0.0439782998316335	0.0289948340619799	0.0609981640389531	-0.0144055152257375	-0.026908257118107	0.0340297422116182	0.0284321005933106	-0.0119094466576374	-0.0509264680926135	0.0201424407322677	-0.0458369575029837	-0.0138506995757028	0.018234751561366	0.0579299737492032	-0.00446210638714536	-0.0151235456579648	0.0117238733941872	-0.0137012340407279	-0.0222121988420526	-0.0282219299062617	0.045949538912392	0.0457610554736908	-0.00381519497865791	-0.0040272806929466	0.075704944882091	0.00832133911943411	-0.0554463772655203	0.0468081191441718	0.0502142464254155	0.00860790894496651	-0.0181259670460561	-0.0200812043603989	-0.013334208147602	0.000266308445478909	-0.0489326777611216	0.0292129615039631	0.0301721865793232
Esm1	0.00376720037676459	0.0145352641687062	-0.0111327333349367	0.00382223095800758	0.00118623983749444	0.00502691203511963	-0.0067019655607768	-0.0219722237240965	0.000135004967754907	0.00264326726528964	-0.00209767599574837	0.0188700128730485	0.0154547299347777	0.00531162286742583	-0.00312538413337497	0.0039394224117779	0.00237856873040124	0.0039683248202762	0.00591224383814303	0.00954569429757409	-0.00233321471684606	0.00114723130588292	-0.00447187188770285	0.0123221453218541	-0.0015609922581949	-0.0107391743192141	0.00284624306222948	-0.0267277509698476	0.0014507563034118	0.0101674284006485	0.0111158602862931	0.0300146489366191	0.031222373657577	-0.00875865410797941	0.0139189493340606	-0.00411066916033444	-0.0122504676845569	-0.00221947951953922	-0.00444788240781222	-0.0227229181886313	0.0144344662569075	-0.0140504222327553	0.0180042721229233	-0.0206588529900265	0.0163394564122999	0.00234695764517513	0.0062347869228532	-0.00648124079382746	-0.00912211110701529
Csgalnact1	0.0277465327544456	-0.00481136449953132	-0.0218622044272537	-0.0600212878561894	-0.0147046416677313	-0.0129174353093123	-0.0166059019416042	0.021194982795512	0.0476838327670859	0.065718458553618	-0.0344951345882397	0.00540847708410584	0.00185432115280163	-0.0193850532539006	-0.0180053825804343	0.0238226710350766	-0.0418458793301515	-0.0291321753777505	0.0188192119298909	-0.0240545464677282	-0.0284517446348878	0.0292169208603831	0.0116118857026013	-0.0144233190719864	-0.0175053922533767	-0.0122529702687423	-0.0196873755176435	-0.00885369431532298	0.00354679638620511	-0.0118675054225006	-0.0148709988936495	0.000572797879126618	0.0255748593157592	-0.011369566138857	-0.0369425055070256	-0.0095503919886818	-0.0316741900967233	-0.027670905945366	-0.00050319287552677	-0.00845682617296257	-0.03837871182854	-0.0539926779858575	0.0182756959279466	-0.0369050819332171	-0.0227964484196342	0.0198186372675526	-0.0218261024664209	-0.0278043393613865	-0.0227472707651606
Gm11290	-0.00353722012033632	-0.00335137967505121	0.0123163206762521	-0.0043541245751172	-0.00775960829059889	0.00440794868131271	-0.00350995739976721	-0.011751769666054	7.45783561185652e-05	0.00605908760897779	0.0112074847359445	0.0050480417811239	0.0105673144793326	0.020132292284477	-0.00457504428104024	0.00340921449848736	0.00597209150465964	0.0143057780136541	-0.00353660604118879	0.00318854881166666	0.00301909636179504	-0.0194072308162756	-0.00325268205973199	-0.00211526138711502	-0.012383785192649	0.0105398375968721	0.00215927918231008	0.00590529473463972	0.0286114269885844	0.00326452599646722	0.0103134834228604	-0.0264647090520376	-0.00119407157623001	0.0201533955634009	-0.018491029497598	-0.0145522768449502	0.00474075609146096	0.0222953078121902	-0.0248390850624103	-0.0102932817893943	-0.00683497772620532	0.00519749596840653	0.00433205494843315	-0.00630542362625458	0.00280476109648412	-0.00441685648049151	-0.0302008171255423	-0.000458464696023324	-0.000341574421928455
Tmsb4x	-0.0363367819430405	0.0693499069557271	0.048166046458768	0.0206309794288569	0.0229894949437666	0.00267422211596366	0.0375881487363697	-0.0168391154048679	-0.0266047064249331	-0.0229521469300184	-0.0037174808507612	-0.0499044743819312	-0.0711650826844508	0.0113056335360131	0.0197757787073789	-0.0233640046015828	-0.0488552532176693	0.0429709869318792	-0.0606243364957773	0.0743770277099952	0.00662816466456428	-0.0762527753539363	0.027625260411995	0.00605045472167284	0.0306343582196887	0.0261360752100747	-0.00821724114860962	-0.0435099243296921	0.0100688558260681	-0.00445034956665897	0.0418366332832679	0.0115889010049573	-0.011383976137622	0.0435372510866519	0.0103888574009732	0.0453521987849156	-0.033675831503621	0.0211793757930782	0.0450971788934656	-0.0281044868918902	-0.0233709083019673	-0.0217919738727446	0.0268756543521676	-0.00311437034413492	0.00594910649597738	-0.0285444875574752	-0.00935978292754234	0.00135291235208294	-0.0344796549399922
Stac	0.00283190215623369	0.00879627774208872	-0.000900469249959252	-0.00496218832019638	0.00560378845686579	-0.00696377324823709	0.0196181026575097	0.000210594027140375	-0.00498368288779132	0.00493923991519415	-0.00753373615638843	0.00238643449986214	0.00836154054228492	-0.00376548483636982	0.0278851382208175	-0.00785123057841368	-0.0315749885108789	0.0112661181462248	0.030237299256623	0.00729965264584662	-0.00188284536869104	-0.0200306407735961	0.00367861525509071	-0.00186777123119803	0.000105354084555803	-0.00215863868820901	0.0257069620190933	0.0413740866535161	0.00153974196940683	-0.0120636156289049	0.00635673256476662	0.0109506766632118	-0.016009657263465	-0.012988991280997	-0.000182435816807702	0.00325938084412778	-0.0222312971382706	-0.00936897768889057	-0.0147850027255789	0.00423024385511736	-0.000395813815539459	0.00164734439852966	-0.00961254413182488	-0.0139847754336172	0.0132915890847077	0.0236217111657416	-0.0216195721591691	-0.0126815902688049	0.0278113304369434
Fkbp6	-0.000237992839911386	-0.00242160757759	0.0017392707542579	0.00367214420380808	-0.00269002274514152	0.00246814350098511	0.00177117581576101	-0.000864045828142993	-0.00161606278194148	-0.000242932682380937	-0.00150872130790853	0.000773741362576762	0.00327019935512741	-0.00471457576308619	-0.00236073018333632	-0.000341799494206572	0.00223622466594229	-0.0011463098158913	0.000465126847100544	0.00286409159180217	-0.0023851511462102	-0.002401369070594	-0.00362711485226874	-0.00612641574279351	0.00559458331357079	-0.00107396210657408	0.00489528780092706	0.00066456139858943	0.00117705580663844	-0.00267756084968171	0.00457057611452219	0.00405734439154229	-0.00150883576436951	0.0101371307185189	0.000188980096751681	-0.0032301107231236	-0.00398602462067312	0.000388982302452783	-0.000708886984720893	-0.00163828584212246	0.0095370683751023	-0.00105128221181788	0.00314575101168586	0.00440183166528445	0.00259057600493694	0.0104456605198923	0.00157033553197297	0.0127091325663404	0.00773870930898268
Gm32916	0.000989699696011394	-0.00080914598485063	0.00202005784790028	0.00194602780620144	-9.40440055842582e-05	0.0012589717332945	-0.000942162715113107	0.0013700536527504	-0.00341382430860857	0.00443884365825908	-0.000526490323119607	0.00394136856992994	-0.0101329063820692	0.00597170942107522	-0.004028950140172	-0.00532300724466721	0.0030351088283698	0.00505075386503115	0.00649408927255629	0.00206109404656155	-0.0072391350509921	-0.00337587817579725	0.000295893430231833	-0.00231155205088011	-0.00341169630284841	-0.00306837770367395	0.00456956769249685	-0.00878875756732832	-0.00374547840487177	-0.00296906303708729	0.0084688783531301	-0.00976596019752085	0.00187998090026207	0.00861423583110851	-0.0143796387380757	0.00110965678754204	0.00465349174859827	-0.00213919249508775	-0.00703971840492065	-0.0170792344058268	0.0040565368395801	-0.00166310943518526	-0.0203113961714136	-0.00847940792498623	-0.00433711806448523	-0.0197733458592816	-0.000903961904565369	-0.00269424542473748	0.0042507914224329
Adamtsl1	0.0298750572080809	-0.0149929291746392	0.0158788266181694	0.0375272039261453	0.0282813229562165	-0.0699319033984114	0.0469680735490571	-0.0119233967883907	0.0339684361841875	0.00352881824815382	-0.0350471947229661	-0.0103812543132567	-0.0149106041642613	-0.00757903511284192	0.00810747781896718	0.00759162519566099	-0.0187204220417324	0.0605822908310731	-0.0238843922152638	-0.00813267843346373	-0.0280042627606823	0.0155673294611368	-0.0405803114899831	0.0148427531427917	0.0127465037708882	0.0227811570812026	-0.0101613184866851	-0.00454283577712851	-0.0121986118575922	0.0230344036425929	0.0114717420052803	-0.0107891183109911	0.00295261953298287	-0.00633423252347104	0.0188676084163585	-0.0113882650457031	0.0491673293439674	0.016348787741492	0.0197827488160124	0.00269416793546863	-0.00598964458818641	-0.035471377521143	0.00488162593202569	-0.00854083916156754	-0.0165221972624898	0.00711491724750686	-0.0297633682343912	0.00498036629812529	-0.013727248042365
Fbxl7	0.0618937665736781	0.0030220914878314	0.0131293140602876	0.0498098131344999	0.0540904491732155	-0.0287727930899514	-0.00983159309031528	0.0408656048208863	-0.0158102933765072	0.0595126009237877	-0.030788509112568	0.0155959892483608	-0.0373520729219654	-0.0143622502214927	-0.00886758569565993	0.0201641516434587	-0.02705298630375	0.0265893282530012	0.00182426682865051	0.00415340556101327	-0.00964401525613879	-0.0138396067791894	-0.00109227863025803	-0.0154973497295303	-0.0452017070198321	-0.0327915401202452	-0.0243101739910502	0.000763488649112241	0.0186032689399947	0.0162785638828279	0.00160688515393492	-0.00910068389930769	0.0223852782617422	0.035969921447003	0.0184993802533621	-0.0195541119955999	0.0415847421015022	0.00983654440952131	0.0268103490067946	0.00336841535719693	-0.040939650241726	-0.047360766315552	0.0261698197529621	0.00844733515183342	-0.0160910116549046	0.00162112472946819	-0.00782839380616881	0.0202172781148961	0.0144539910799113
Gm15987	0.00854951421553536	-0.00250169124868066	-0.013335692919599	-0.0155600085787702	-0.0251415405961875	-0.00933527782056345	0.0129892624216107	-0.0338078525913574	-0.0163584316117358	0.0172922149839398	-0.0211212838363439	-0.0226715918625703	-0.007556938237564	0.0108872428872176	0.000300594582663843	0.0143130653511305	-0.00854312298621669	-0.0110541359911044	-0.0200161987496834	-0.0100755145038938	0.00535819378317005	0.0139508870784789	0.00926321304286882	-0.00313315445766736	-0.0186445592644573	-0.0250688898828596	0.000861479515399401	-0.0120826124422899	0.00871767999333605	-0.00587883817333211	-0.0268876477845875	-0.016144432758403	0.00809479238596375	-0.0131183108918315	0.0242992774106784	0.000971547129747445	0.0186539472191903	-0.0125382970306178	-0.0194570209712203	-0.0021743962855664	-0.0144759951719194	0.00662167063371642	-0.00773206442208073	0.00298590048484644	-0.00411505898406322	0.0111612447830123	-0.0127610769572472	-0.0198023563600222	-0.00437368957169256
Gpc3	0.0510725916446171	-0.000195978069095967	-0.0256237100563548	0.0633517879635377	0.0155972689580841	-0.0439396232109959	-0.00396343411045258	-0.0236328715704243	0.00521876988275385	-0.0257048730769163	-0.00894971821038225	-0.0383626367031237	0.0140549021156125	-0.00541851219141473	0.0116121853958766	-0.018734309460012	0.02796415256457	0.00496895996449538	0.0023476840042971	-0.0228151083895522	-0.0183394531917533	-0.0387695517699674	-0.0184132513308468	0.0153157844735503	-0.00340780245400563	0.0337408503944281	-0.00472887787061808	0.0135576216387712	-0.00257543207546054	0.0158380099470389	-0.0345595184985257	0.00189903181190807	-0.0176305012751477	0.0587443401838064	-0.00872108181326479	0.0110070693990958	0.0108747941564506	-0.00209265488832843	-0.0106074502175253	0.010609823386415	-0.0184583409443478	0.0256286435938404	0.00814731943097696	-0.0274398116110384	-0.0151303093462398	-0.0372485377103449	-0.0440071419538847	0.0600946626855374	0.00427940651396848
Ifi27l2a	0.000412586286602515	0.002869975313281	-0.00286016389858359	0.00400079161940781	0.0133951279664395	-0.012286770616096	-0.000547303789674602	-0.014042019932966	0.00227735909663536	-0.00565629610865671	0.00625970452388958	-0.0219199024492521	0.0115010278872769	0.00474670334241158	0.0039098620921753	-0.00490319361919746	-0.000972413903538961	0.013104356562995	0.00356470124823097	-0.00977145524006752	0.00659035986730103	0.00988088681419388	-0.0339632853640403	0.0289872252024692	0.00137335430019566	-0.00271883903904737	-0.0327607452488529	0.00748443750323672	0.0065887621040911	-4.57642510435627e-05	0.00685133747629191	0.0172852136852723	0.00551262628795351	0.0176823848764025	0.0111572367629218	0.0126036515739861	0.0122795361576628	-0.0168092402620916	0.0140000612818426	0.000289060918424544	-0.00627515095142345	0.00355590875231107	-0.00828455948933673	-0.00538988561488987	0.0189861696233574	0.00923367519665003	-0.0104075648342838	-0.00861269470513971	-0.0363720450339072
H2afx	-0.0172800334259299	0.0019881883143993	-0.00994513349139045	0.0252945394850939	0.000188244136783324	-0.00695213006488485	-0.0292458376827432	-0.00346480772934858	-0.0158615781720874	-0.0187226959107229	0.00534633762212085	0.00904205184225948	-0.0195629477005453	0.0373996964144821	0.00517192703155621	-0.00108633686569355	-0.0150700644770528	0.0103897397170404	0.00229662618943158	-0.019613945386444	-0.0424706152166231	-0.00488751541052376	0.00991234496129156	-0.011191116362318	-0.00893191997481365	-0.0102758753627205	-0.0321566173726761	-0.019618184555687	0.00352920237898434	0.00438013382582488	-0.0119138971994555	-0.0425560549146571	0.0147724003292115	-0.0113056624746238	-0.014673323179412	0.00881031121830931	0.0311027636764026	-0.00389371889762353	0.0354308739191593	0.00237320595404809	0.0590405949713658	0.0211403665364354	-0.0207955083464407	0.00923596152153928	-0.00119701074203492	0.0285693376837147	-0.0335634478562987	-0.0471856411396732	0.0571947314243985
Pdlim3	0.0129563108505818	0.0278269391496409	-0.0179449920718109	-0.00702639066642426	0.0385715289771292	-0.0138535316686444	-0.0329943856606488	-0.01342012438925	0.0385942202964131	0.00727350322960225	0.000145031344369529	0.0148132197817429	-0.00214449140883636	0.010561331441074	0.0484610067848263	-0.0126512270452733	0.0117772397763289	0.0208782992848281	0.0311619712937845	0.0187964430436672	0.0281678267148306	-0.0030254224241822	0.0531498609095913	0.00600597770936591	0.00899439440720311	-0.0071929398715521	-0.0450902088242904	-0.00261103525036603	-0.00133732446741894	0.0226273327313552	-0.0222822306184954	-0.0136156237458855	-0.0140202718597325	-0.0099111067026768	0.00909764022465281	0.0498994853801161	-0.0313999909400598	0.0142899416203468	-0.0100854191821601	0.000805078538293586	0.0232101297165275	-0.00041668858487757	-0.0031125705937269	-0.0343486295553389	-0.0471730750083699	0.00861436278269947	-0.0211877700819009	-0.00342508144974574	0.0228724264295087
Rasl11a	-0.00353006456037821	0.0505993391579286	-0.0282631595180902	-0.0427645012912099	0.000809154053611209	0.0212279053312486	-0.00448626482060015	0.00319100606676865	-0.0179598921387208	-0.0473718514765526	-0.042627482808159	-0.0274429173931115	0.0416025237471254	-0.0295996004644909	0.00394087323462581	-0.0385702061004843	0.0036486665395296	-0.0155635490477063	-0.0353756461937512	0.0527700197932202	0.00528639608628296	0.0113853146580915	-0.025328640051718	-0.0369327172162906	-0.016078512319858	0.022918518384092	-0.0167405818363807	-0.0145843021064499	0.00329120039406448	-0.0228963317344759	-0.00372728120497478	-0.0044666171469636	0.0504363519427085	0.00780866368263036	-0.0154466063107422	-0.0120569752562831	0.0143357578729207	0.0379354775551107	-0.00864460500858822	0.00435504388163443	0.00147519798798669	-0.00871416340058254	0.00971615044190715	0.0422870258001335	-0.010006316916737	0.0252046695071857	-0.00808320993265107	-0.0203306547727098	-0.00924538538045977
Thsd7a	0.0328353170151431	-0.00911073226197362	-0.0232981371913064	-0.00696454662307525	-0.00160480879697012	0.0338070086530358	-0.0444722363267086	0.008870153759957	-0.0044358480658379	0.013617130239688	-0.0599212001529987	0.000197476119231284	-0.0426684003624609	-0.0127084362015853	0.0133649357970185	0.0267043119827668	-0.0229482019591838	0.0228475525868203	0.0216919501809735	-0.00501080868298373	0.00785942910248225	-0.0193861830230958	0.0180075750243883	-0.000453001057093821	0.0178360176359776	0.00238694171113419	0.00692283052609543	-0.0217852407222474	0.0514159670673441	0.00665220092728774	-0.0517040215950448	-0.0473373157754149	0.017273270457989	0.00327215474236228	0.0542231316492708	0.0309295519837598	-7.28485030205716e-05	0.0397483024510082	-0.00622513441174378	0.00281704429630011	-0.0182734409945921	-0.0230938716116508	0.0123582948772506	-0.0495461168189652	0.0199928200455142	-0.0184059060919031	-0.0142173770101519	0.0115627809882829	0.022546040203561
Angpt2	0.0130810438126446	0.0534511655279624	-0.0312184717037716	-0.0303350027345905	0.0464117499856804	0.0334941586767873	0.0428893888563558	0.0267274398402864	-0.0602549959547142	-0.0292014921954036	0.0320430023916476	-0.0489631685713867	-0.0051591278359799	-0.00361180552689312	-0.0108366663134061	0.0251153050719921	0.0112705595380144	-0.0184681693357915	-0.000280916880630072	0.0352050098402714	0.00560984520505861	0.0210970925281477	-0.00363337271205344	-0.0202072850041123	0.0284191191465302	-0.00462470543734205	3.61164538897437e-05	-0.074910060191665	-0.0324356154667691	-0.0142308718750239	-0.0139191028479925	0.0113679111574061	0.0126645494437668	-0.000467082976428859	0.00223205085064903	0.0105282172067569	0.000186539860627794	0.0742357246387368	-0.013701867356689	0.0147919831000541	0.021576787267418	-0.0197131978427036	0.028025156985179	-0.00280210752062059	-0.0294375879312118	-0.0308278576508763	-0.0131887122053244	0.0191875910362672	0.00397354176940589
Mfap5	-0.0029716552021198	0.0471179269295201	-0.00126357549659811	-0.064721893067696	0.050129264385105	-0.0459533003801562	0.00321888330556103	-0.0610955416110607	0.0790832589912764	-0.0264619124765357	0.0100093588073127	-0.00588196455415693	-0.0159543843267199	0.0187182959751627	-0.0254660929717488	0.027226724710426	0.0186635145049218	0.0507781586080053	-0.0424150670722008	0.000399870817331346	-0.0316143481325701	-0.0415568427048556	-0.0405304070714047	-0.0164530036254249	-0.0348378667600129	0.0491644438726312	0.0202355274131837	0.00426879136630934	0.0383652639127766	-0.00796239906851548	-0.0129337855015547	0.028454816783404	-0.0135079246774472	0.0467360549022353	0.00137643015842414	0.0341819240343987	-0.0382429113903483	-0.0290969306232083	0.00119193721270744	-0.00379199261200241	0.00274239500140686	-0.0242392349463423	0.0174993015960849	-0.00480586010045712	0.0275434667062362	-0.0413839489772413	0.0343358253974352	0.000671006977805148	-0.0196228305628585
Gm16222	0.0007732889876696	-0.000193029742273681	0.000492176421240302	0.000448322100809595	-0.00102442423962356	0.00206927404295351	0.000100416823285732	0.000721238018006355	0.00330751280672848	-0.00319278822788472	-0.000941366770148654	0.00234064264794393	0.000745312076251963	0.00578230106001739	-0.00265714886926753	-0.00519577560844104	0.00153749805816275	0.000616241590272744	0.000475076774618518	0.00368438892290649	-0.00129807102407168	-4.23311932723261e-05	0.0018531968408969	0.00211189996055435	0.00343337127350586	-0.00411424186260298	0.00202499110926383	-0.00154394619761029	-0.00468839292505441	0.000343420312879418	0.000622329336842987	0.00273685910046541	-0.00484987454378531	0.0023845017667805	-0.00206193265403492	0.00157935397873297	-0.0012621808398617	-0.00400501859726454	-0.00454212787504713	0.000122178582455045	0.00502664215689021	0.0021842810990284	-0.00137279094668858	-0.00379708201904278	0.00128337775934017	-0.00277010154200813	0.00289331797842346	-0.00162944103771974	0.00272174278644685
Hydin	0.00120860584768231	-0.0034837037271384	0.000832959651574934	-0.00147188097829514	-0.00222623855248918	0.000857152086667405	0.00163371189235783	0.000854976270989426	-0.00290593798310694	-0.00296862603006685	0.00322447402263652	0.0031865260408027	-0.00203752500039602	0.00501401179164248	-0.00651346988140119	0.00536662327453472	0.000460143535753319	-0.00352749962977979	-0.00632849912728932	-0.000179087151222553	0.00387501814146602	0.00409410967898828	0.0023159522846102	-0.000575263154374882	-0.00834601295034052	0.000247508807994245	-0.00138005421132678	0.00330170646825859	-0.00992262730809108	-0.000265606385633706	-0.00287134566046191	0.00254963437175896	0.00326748662772727	0.0084257532505931	0.00271560495903583	-0.00212076571349959	-0.00337371591924556	0.00377752022580468	0.00543452319176368	-0.00137625116389343	0.00592990259529117	-0.00916117101360809	0.00224793413326447	0.00617812130484061	-0.00452552173783715	-0.000456805911079166	-0.0153456610920018	-0.00338754823822357	0.00363311182181573
Tmeff2	0.0355787158902044	-0.000846149425152988	-0.00828331976804877	-0.039626927405526	0.0357816965372958	0.0356389199162423	-0.0120559592298092	-0.0159665006869533	0.0298126424273733	-0.026546942129991	-0.0533602872269152	-0.0236911967512092	-0.044179639446579	0.0234760690739124	0.0229863215893155	0.012334432792571	0.0304322463111845	-0.026563506827597	-0.0246367627575235	-0.0192379117766005	-0.03681778719439	-0.040777009396818	-0.0646129036162725	-0.0369095012476045	0.00229881996550794	0.0365822672025524	0.0881748430290632	-0.0012514855606077	-0.0281774081600788	-0.016185887741528	-0.00743704553316526	-0.00916882330276394	-0.0349738581270322	0.0129793207288273	-0.0130943626367967	0.0207024110331478	-0.0118120016193031	-0.0358484448419709	-0.0167962926865209	-0.0115655121313663	0.00475000524874264	-0.00764327113463633	0.0446335733552336	-0.0233824807277518	0.0048841033305363	-0.00201350229810235	0.039786223808096	0.0493402653735547	-0.0386847451306392
Apoc1	0.00856772831595805	0.00421727154618822	-0.0244044505185455	0.00268185801242641	-0.0274386227090626	0.00093109172872338	-0.0150788883420602	-0.00325683430345581	0.000228443118326534	0.00296784906017485	-0.00787288855614143	0.000192368533196165	0.00649285672079882	0.00410299663991651	0.0109010113425065	-0.0129154167385982	-0.0220855520982291	0.00167082171324263	-0.00056692947146273	-0.0086850227045893	0.0074560249222421	0.0138850969164003	0.0140304790648813	0.00581076928586128	-0.0181425715218598	-0.000435605124061419	-0.00818538238119828	-0.01255319387747	0.02944093806374	0.0101298068489356	0.0144194246138859	-0.0139935881204052	0.00269474270240458	0.017110935022755	0.0221359567987894	0.00297759915722414	0.000526387051766582	-0.0124072638495667	-0.0207644999931743	-0.0164040292753845	0.00826815045373864	0.0655139613056529	0.0108388507064995	0.0308570677419097	0.0187342362880332	-0.00695054543569728	0.0235620409884019	0.00651725037788965	-0.0136078203064529
Ect2	0.0292628976191877	0.00504682014640569	0.0190764363040899	-0.0249414611741195	-0.00369218074846508	-0.0250437012802395	-0.00913157633505477	-0.00680126091578892	-0.0273831455755055	-0.00923415153056983	0.00498297729138598	0.0336087020859021	-0.00275038110763379	-0.0516541515961846	0.00267380949233398	-0.00244065265082905	-0.00193790771058875	-0.0121483154575641	0.0190084608908148	-0.0180653203511508	0.0322219068107486	0.0192268887924074	-0.00292450059150438	0.0491933261337806	-0.00157333800223369	0.0360202377076129	0.0243374723919001	-0.0329342907350607	-0.00589385051130228	-0.0217107573673469	0.00506690712588971	0.0488225251471796	-0.0470535538746069	0.0252602488671896	0.036492121374119	0.00943372121023978	0.00303038343989153	-0.016186954487079	0.0192089069621633	0.0481303367349931	0.00973429510650528	0.0330612378101044	0.0236781404460832	-0.0131097888070034	0.0110331267552548	0.0175494539900789	0.00488426181624387	0.00417770773286861	-0.00379827735203007
Ear1	0.00101603544673263	0.000196246071789544	-0.00585562336225189	0.000808992180803867	-0.00162049207731274	0.00207821488408351	-0.00534496864038211	-0.00532841500107793	0.000942846420639808	-0.00538926449600274	0.0023066803968878	0.00331296591581093	0.00149672179908679	0.00724829369335261	0.00321749059208564	-0.00205254862857802	-0.00451646775146673	0.00486149256117182	-0.00225638830000383	-0.000744849855429196	-0.00393384497595502	0.00238767347387372	0.00379896280886922	0.00211845649260337	-0.0014834183281434	-0.004779011008742	0.000508507681595654	-0.00292819564369521	0.00590018993494133	-0.000663399481224574	0.0038690696152526	0.00648883251907138	0.00162531708323753	0.00144996779244515	0.00304500338083699	-0.00488783304436163	-0.0113551724400506	0.000608836153909056	-0.000370752117203456	-0.00918630177364086	0.00912236719006227	0.00871783652216533	0.0102428694057724	0.00782834438627377	0.0080043481121268	0.00643691967793748	0.00339146352334666	0.00311815554956259	-0.0064688787522385
Bst2	0.00196266838446243	0.00870266606348467	-0.0124861736343274	-0.01847163753651	0.0253286850597668	-0.0394801350582822	0.000908462170688675	-0.0219495040798504	-0.016159169295862	0.0221748556486969	0.0165788083771633	-0.020763533457694	0.0346153664438911	-0.00845411788923228	-0.006684283015154	0.00426149083382827	-0.027038882247026	0.017330884284877	0.0222678392987322	0.0168627253394732	0.00625115142786574	-0.0283787702764889	-0.0972128627005028	0.108597116567411	0.00234667461706846	-0.0447430995505383	-0.0503952795104714	0.015877323027456	-0.0279097274691503	-0.00336599861003709	0.0148558385774683	0.0185278015675715	0.0356321701137154	-0.0172208949804689	-0.0160530183979478	0.00455680611456948	0.0175190685249992	-0.00767477254170671	0.0077441263148398	0.0455062805112894	-0.026312838317285	0.0239305329340082	-0.000114599911495229	-0.0279936571104864	0.00700131575636271	-0.0389295683361458	-0.00899998272384562	-0.0328031896868622	0.0204665896180422
Adamts1	0.0235264417675793	0.0517870456669581	0.0223985712017038	0.028778625601525	0.0131312412576338	-0.000412444544418224	-0.0398123630974228	0.00682578609182029	-0.0309148053560817	0.0624618477479244	-0.0268005573776692	-0.0389645499969379	0.0153184216618067	-0.0234225579862614	-0.0307738640203594	0.0344617463165133	-0.0297423706216208	-0.0358728394652345	-0.000116875853892137	-0.0137919419419534	-0.00687913359254744	0.0152159145106471	-0.0138160473105447	-0.023073401790358	-0.00987860645374533	0.0724264374273386	0.0142536259957485	-0.00606219086997373	-0.0126367666877671	-0.0293604660791304	-0.0173495188953323	0.0256071041775825	0.00633955383078024	-0.0203549274648648	-0.0046469624374731	-0.0267045407808206	0.0413760072353675	0.0400263475401995	-0.00741046293095347	0.0242011689229818	-0.000834302451848446	-0.00595100000395948	-0.0148170723211122	-0.0152682903410449	-0.0167249151992737	0.0135066370042403	0.0265125227916001	-0.0302746835161957	0.0079930890436439
H2afz	-0.043992833012962	-0.0159951508053528	-0.0202296441737902	0.0764922231549048	0.0196318567653869	0.076712667177914	0.0228109876260502	0.043960083815411	0.0497885457064904	0.0159286844423446	-0.0304925834220553	0.0132080660274402	0.0229367878914933	0.0650223106787058	-0.0528179611617889	0.00586248022626546	0.0013703603698121	0.0173953350059727	-0.0624953943135822	0.0505364807706884	-0.0967003775522548	-0.0234285268735252	0.00613306544507366	0.0163605368261551	-0.022970366865263	-0.0347732447398721	-0.0210054482240439	-0.0138613811921119	-0.0276222446845505	-0.0505634658538441	0.0299224252449078	0.0437297388675482	-0.0419517294217172	0.0536992894301808	0.033896464170016	0.0202055441486667	0.0117302899234204	0.0104949942346457	-0.00018386322128859	0.014177195226431	0.0125087927794435	0.0210654717840395	0.00739582262333156	-0.00290666024268978	-0.0255606040258794	0.00447137394355148	0.00561735124860004	-0.0184169194313641	-0.000183906862137901
Mis18bp1	0.0305164183174931	-0.000691806225047421	0.0252399837841145	-0.0450759240787667	-0.00793348754924601	-0.0430942582357125	-0.034856097099984	0.0253888629444172	-0.0529511254141903	-0.0375733393052925	-0.00385000129975598	0.0601892829995179	-0.0178016888978239	-0.0135933301172186	0.0203116528695962	0.00228490276365654	-0.0195242616549768	-0.0204692038977747	-0.0143832288822475	0.00527305621502556	-0.00764295149003859	-0.00631074807125638	0.00540506083517014	0.0355818980868423	-0.00626910586975753	-0.0108889760151732	-0.0101295612551854	-0.00523496097186913	-0.000363991542152314	-0.00762747262819004	0.00888681002664957	0.0590294620536774	-0.0224627694242685	0.0141283561035446	0.0263574270036458	0.0171288676393996	0.00200532763720141	-0.0106667726383061	0.00253587676447141	0.016976742125216	0.0137191696882109	0.00979695314634951	0.00180768990807213	-0.0160283022056672	-0.00733549144072985	0.00484970128184005	0.0233753483095336	-0.0129066821923817	0.0155820513354945
Pcdh11x	0.0171951170676152	-0.0228033774085308	0.0298271333516123	-0.0472305668030562	0.0336481437758704	0.0151200791316862	-0.0100738305043602	0.0444029878271198	0.00246242606985848	-0.00632645423027465	-0.0030564674505181	-0.000577603337534513	0.00185450977016077	-0.0222339966909674	-0.049150269621257	0.00652808113536024	0.040979098923881	0.0227933447340659	-0.0357056420086933	0.00663519835470755	-0.0390322136527036	-0.0471667883496346	0.00793687694957814	0.0396573547125165	-0.0467685343082628	-0.00833356294267145	0.0309241530920194	-0.00707241039917977	0.0534693134717843	0.00703040779923856	-0.00272270243486486	-0.018642612980896	0.00996233993713666	0.0152002302147598	-0.0163037900981074	0.0273594874924876	0.0270116942632716	-0.0142902442882028	0.0126428263111921	0.0139406575327943	-0.0211845696892242	0.00487408731474571	0.0513462579728923	-0.00517790744872012	0.00132963089691069	0.0482803203944376	-0.0101160360861624	-0.0258602784670522	-0.0114114823904026
Col18a1	-0.0132693808964689	-0.0145122771517747	-0.00196964071883374	-0.0766701109493712	-0.0371416477818945	0.0138106898173329	0.0350067426017278	0.0310813356413901	-0.0133851483106613	0.0586755936988426	0.0122374962848219	0.0113224445467425	0.0260887831886847	-0.0027299839656991	0.00448225727469437	0.0168316268177829	-0.0402250175814817	0.0155299987981559	0.0499813610449888	0.00417686544796547	-0.0428375795536129	0.0100895085548075	0.0139786370772652	0.0167966994896767	-0.0216577255434287	0.0198981145670652	0.00374697251324885	-0.0119764878586167	0.00961815876920542	-0.0110462776835445	-0.0106362421748507	0.0183485115042042	0.079702840384941	0.0132730233480574	-0.0178346589975312	-0.0293141246561774	0.0271628812589849	0.0225400751604098	-0.0199142847472285	-0.043032166800675	-0.0171011127792028	-0.0116322760734649	-0.0181601816256476	-0.0261446514136844	-0.0234385817554748	0.00748239992015362	-0.0552550307202416	-0.0172593625295261	-0.00965111897845414
Fam155a	0.00476612438740868	-0.00752900027296965	-0.0029367988571801	0.00675933906253464	-0.000368375829857791	-0.00145502166902349	0.0100586418367122	0.000259593681718325	0.00478706562993837	-0.0107006612036814	-0.0089522520088609	0.00344018054963449	0.00974822969403929	-0.00258533131941808	8.43982051022889e-05	-0.000810840736564423	-0.0129408598297944	-0.00971157204522003	0.00879192994255771	-0.0047314705311019	-0.013882795325821	-0.00907830094460031	0.00340549116858991	-0.00180721403517454	0.000250611029643942	-0.00329775454285115	-0.00713034130184923	-0.0139374581915592	0.00388276788823178	-0.00811947634209374	0.00310123848020024	0.0110449239870301	-0.0170843119575706	-0.00256926230592273	-0.0100184591240055	-0.00764791544607842	-0.0186918600520806	0.0038992574102951	-0.015259264844192	0.0194831754396267	0.0141508469750134	0.00541592892813283	0.0123249541027844	-0.0133556746828865	-0.00900912951006342	0.0180468502625259	0.0128543421435327	-0.00412020433813693	0.00642420141224585
Cilp	0.00191217441414413	-0.0133122241929716	0.00267720255225943	-0.00439665235050059	0.0237079447951139	-0.0390214125167386	0.0298553839806588	-0.0187515008701752	0.0283756821262912	0.0200597843709125	0.0123757327180502	0.0161204150647148	0.0239015155361662	-0.00162007849311085	0.0169332467017225	-0.0184350713946532	-0.0211675019045177	-0.0253200034572349	0.0121296326438857	-0.0323426762955285	-0.0130921442808322	0.00328253743081286	-0.00604548781760495	-0.0267356613604817	-0.00766948450817058	0.0174037839712429	-0.0202590547379786	0.000930702820980424	0.0203084718532967	0.0355735941130967	0.00629130747252968	0.00816832272247362	0.0101569535350541	-0.013415563281533	-0.000445259896171032	-0.0274748486240458	0.0241086177367057	0.00212958764825294	-0.0157278895064615	0.0495978480764932	-4.39590002629473e-05	-0.0345704788471818	0.0378147176766258	-0.00927367590310644	0.0156312277230644	-0.0278243767678876	-0.0190405142480543	-0.0104977010923282	0.0230444571313749
Brinp1	0.0132882480425422	0.0107802879469112	-0.00435040363996014	-0.0222329346997473	0.0704297506554858	-0.00136603356716559	0.0137868481425557	-0.021131995102797	0.0244651298422985	0.0106726456322013	-0.00542081752303934	0.0200144217886016	0.0144809858390574	0.0019619323528171	0.021211797891259	-0.0100028984319852	0.000826908889801668	-0.058858111924691	-0.0134869708270554	-0.0184384438592635	-0.00318692863229366	0.00179353492535659	0.0139849007993642	-0.00728538100066499	-0.00710631862363558	-0.00740867131904496	-0.0123834530452082	-0.023298736347468	0.00761464696834721	0.00994536707678612	-0.00480997263241285	-0.0416450137807888	-0.00202555119551462	-0.00729486049258163	-0.0226856999909617	0.0269822027311455	0.014560878080779	0.0276607246516136	-0.00432822502437868	0.0346204578659929	-0.0422190955551684	0.0177197689197316	-0.0146391789611142	0.00228647863747918	-0.0127662689722881	0.00308515572654578	-0.0183726936064919	-0.0297183433860659	-0.00683001294277228
Fabp5	-0.029331433732204	0.0413422983227889	0.0496128754222019	0.0499129096773033	0.0244994323320597	0.0424689022373651	-0.0100746814466987	0.00414620316431502	-0.0354870713644487	-0.00872553854636567	-0.00262703440515527	0.00676624975051763	-0.0309504320393584	0.00165269428824053	-0.000699919163405888	-0.057719357676749	-0.056348195280262	0.0421195934151677	-0.0135019271336685	0.0237606696172879	-0.0641110440455345	-0.0194668862492456	-0.00776101702498521	0.0227528820854444	-0.000157243361498915	-0.0133385830745458	0.0453222604655854	0.00992619671867937	0.00672318327982994	-0.0207246755032915	-0.0343681627549303	-0.0316749418813046	-0.0187579570925278	-0.027843909712669	0.0327384847543599	-0.0195685760513456	0.0366945024085725	-0.0264089257346776	0.0357367012284311	0.0179459088890415	-0.0309047951105777	0.0474038456857141	0.049405774354461	-0.00739655746590307	-0.0280154539755544	0.00316865833658942	0.0213589004778264	-0.0207195551802406	-0.0111429567754537
Lgals3	-0.0162005070084645	-0.0194515066695369	0.00469855209510729	-0.0661436378010726	-0.0284646169067558	-0.0184912313174426	-0.0239120221786396	-0.0224564048833777	-0.0040528595531985	0.0533686420723599	-0.034604849756141	-0.00223907679755361	0.0291388793799217	-0.0351314245319747	-0.0101885180940531	-0.032285186678531	-0.00720167178709812	0.0687415718670134	0.0351386850277619	-0.0576156668502799	-0.0676897869265141	0.0595055605793062	0.00202266059631192	-0.0009372428975045	0.0108719978800629	0.00468409929069556	-0.0226095718320187	0.006163007029311	0.0317415485326998	0.00632100531379533	-0.00358688987703886	-0.0107831993877796	0.00272111024710145	-0.0335769545714729	0.00488897104728597	-0.0158493971852699	0.00748680957511348	-0.00909125408295174	0.00105582250275403	-0.0331558733516897	-0.0325772650951711	0.00271694012953999	0.0174754342255853	0.0118052724853981	-0.0289729904993311	0.0381260925909065	-0.0117258876490857	0.00954490953914229	-0.00764807688125795
Knl1	0.0353920884749025	-0.00228604825150216	0.0145812090426412	-0.031100804299547	-0.00234728180699868	-0.0215401552006196	-0.0108343878538571	0.0179348441521879	-0.0151603289795695	-0.0191913367155316	-0.00185992603279217	0.0302998143092945	0.00638999304546716	-0.00767115109745724	-0.0115758848591884	-0.0116441694084063	0.00535611019246621	-0.000766372770052045	0.0287159610254735	-0.0239495933152951	0.0552258689494541	0.030005961220026	0.00362295665205381	0.0301338721202261	-0.0141776638338103	0.031585233541859	0.0293238988318744	-0.0357793852447864	0.00723917412140728	-0.0395124173266964	0.0196572206941206	0.0584921745106057	-0.0347687676183507	0.0376807725016584	0.0487003224790035	-0.0237023944319328	-0.00223553688055512	-0.0161684259473099	0.0246438253085487	0.0196071300250162	0.0138182415942165	0.0211190041554782	0.0326508092902653	-0.0030245810984508	0.0108705191889647	-0.0119114569812604	0.00298233373402138	-0.0440459394815568	-0.0288199847916514
Slc4a10	0.00117670364987477	0.000160726342529714	-0.00106315683137394	0.00038617690273364	0.00175612871308638	-0.00125291030422187	0.00259162712034806	-0.00382404823904405	0.000157578491031285	0.00523698303603663	-0.00101960581634775	0.00171616480912286	-0.00129543866647179	0.00212921177270488	0.000350544569332821	-0.00118265057732879	-0.00826318478921128	0.00200944204212061	-0.00435562883976133	0.00111384047800978	-0.000402582959798017	0.0046679200514424	0.00130449196065756	-0.00527713037408778	0.00466080584340007	0.0140294045619851	-0.00103178991559107	-0.00234663625959584	0.000387088763161799	0.0098878313108914	0.0142813682069885	-0.0084710166144083	-0.00330956664709883	-0.000955130331639333	0.00344145328492998	0.00533021758811356	-0.00471674721706294	-0.00961462113696361	0.00399414442972522	-0.000582198738211558	-0.00445896371738851	0.00339618095300363	0.00994930121729232	-0.00374487922071744	-0.00888045810389066	-0.0157352945436404	-0.00099081974089342	0.00841056778026583	-0.00756652851454381
Plcxd3	0.00234707797681502	-0.00496802636984521	0.00328470798823612	0.00133294192671827	-9.11545513869665e-05	-0.00185926878406473	-0.0058666694899017	-0.00516330233675118	-0.00502183538403808	-0.0135146364740471	-0.0102105730636413	-0.00249763765144428	0.00150182766072637	-0.00145876828694351	0.00452594254712011	0.00180275413928623	-0.000471034142624077	0.0014944154321621	0.00716285860861164	0.00625397823443876	-0.00464773714940731	0.00967764953417189	-0.00689535550907002	-0.00246015724659256	0.00532261530425957	6.92637173448934e-05	0.00415216437950834	0.000512298253131408	0.00179190409287613	-0.0094809764394068	0.0058127374428821	-0.00316743276141131	0.00261147738445254	0.000185642105473285	-0.00882842926783622	0.00471560100281035	-0.00334440277373056	0.00353475614081289	0.0130417514716093	0.00573678739224189	-0.00646413429380794	0.0124083003735851	-0.0102418064320708	0.00328878693517548	-0.00648413698339071	-0.00045542872006077	-0.00927851865395477	0.000331955152007345	-0.00127558880651097
Krt7	-0.00212276135654381	0.00445122878336199	0.000234759858001643	0.000652553726759595	-0.000525743009699355	-0.000129288200246422	0.0104752379188509	0.0022170986771592	-0.00874684752345299	0.00425062510420945	-0.00294807934396588	-0.00522300307522067	-0.00299396338851922	0.00306907885922039	0.0123250755165826	-0.00469307626344015	-0.0114868717910523	0.00198841533304924	0.0168993965990284	0.00888384871111752	-0.00501523341162502	-0.00656392573552272	0.00257512845594832	-0.00300376461624929	-0.00011681899317683	-0.0123117826573405	0.00981686660764797	0.0310675457806618	0.00278700671316596	0.00249471626741337	0.00140116451667299	0.00573291129602064	-0.0146257524538905	-0.0063814198211511	0.0018380921933276	-0.00650695749373305	0.00222575896703104	-0.00885547988027262	-0.0122509852587319	0.00498239068553751	0.00604798588799202	0.00562982907034646	-0.0122120318456334	-0.00791621437580108	0.0135200896754673	0.00340441594698452	-0.00368568168131979	-0.0034508284291982	-0.000401644538513229
Slc1a3	0.0284504113284996	-0.0660294938262497	-0.0157398760019712	0.0416215145615843	0.00933134250611174	0.0289101009850912	-0.0461856431000452	-0.0009359859360487	0.0446764684404572	-0.0341698240773318	-0.0199323810611931	0.013453833625457	-0.0637445327249804	0.0156143688936989	0.0653536347211764	-0.0566209888352624	-0.00620020415960087	0.0124533976990353	0.00545731373436062	0.020882566135059	-0.00108409956890861	-0.0414689048936313	-0.016675396046146	0.022985723760326	-0.010218657933042	0.0371966644229609	0.0377326636097528	0.037169833749045	-0.0191311652365277	0.0146086693371498	-0.0248350510749785	0.00459912014105059	0.0298474630690887	-0.00531235568043438	-0.0054072646566962	-0.0502703961236499	0.0369261501807821	-0.0190464343339135	0.000841968440714959	-0.0365481272350144	0.00528638105331022	0.04841328563043	-0.0116899145901048	-0.0079976794632435	-0.025645569624098	0.0250095627371808	-0.00951159919267505	-0.038325606111262	0.018237700597133
Lmcd1	0.00817789449970216	0.0369619714916703	0.0134994112555985	0.00704401203738938	0.0270743438722876	-0.0240803676420505	0.0274222544371329	-0.00296909601115597	-0.0150489631325544	-0.00872613226391163	0.00862592133367037	0.000616198965717247	0.044917350530168	0.000480582483422827	0.0366928890130016	-0.0294258879807155	-0.0145370970683603	0.0163531560328277	0.0583634282067545	0.0452862392436051	-0.0106403049150063	0.0234691751843355	0.0032100773399509	-0.0254407730768782	0.0282829618363036	-0.0100732307224473	-0.0114427191781618	0.0594395543853969	-0.00276458548956167	-0.0302454407942661	-0.05778278673242	-0.00273719196131576	0.00856692202466259	-0.0367956235547666	-0.0174720396092774	-0.0432541487877617	8.59778205035027e-05	-0.0372549656969171	-0.0424337962379715	0.00187748173538408	0.0249468425304572	-0.0387694960771934	0.0123136626680401	-0.00900155090996592	0.0176573042145252	0.0392782516738892	0.0396849399624793	-0.0141357128167113	0.011689993205322
Tnmd	0.00215799747827369	0.0265979272569127	0.00964305017162562	0.02764715220392	-0.0134432257987248	-0.0606438282334647	-0.020903129975475	0.0395778027268153	0.0455538606904782	-0.0597684537473424	0.0326914941175938	-0.0662423151709179	-0.0416353080527819	0.00444721771291656	-0.0389769219661036	0.0088565017130273	-0.00691870676143767	0.00680750720691992	-0.000188530786126608	-0.000484059184117803	-0.0245725628583265	-0.0563698208764661	0.0672468132859058	0.044125746571257	0.0245468775300684	0.00357444155491195	-0.00873200251417999	-0.0106073473765005	0.0455319628130057	0.0387658144620737	-0.00645594780915677	-0.0105972339687482	-0.000741844936698	0.0205536586442377	0.0149510244927436	-0.0334201826288327	0.0564434873167735	0.0111749594710497	0.0607555959035636	0.0409951959134258	-0.0384363418923884	0.00347797062746748	0.0284604681556541	-0.0116592083724677	-0.00709629324824929	-0.0220473234047112	0.0178694810932984	-0.0365481802802746	-0.0277889532832916
Etl4	0.0249911861161428	-0.0157330017356573	0.0330088851677979	0.0119658336434582	0.0366382173015245	-0.0336900566586872	-0.0014994739746566	-0.000897640180231504	-0.00854590296509884	0.0128539117590774	-0.0121534966988833	-0.0294577165403779	0.0032928956101503	-0.0148864874840662	0.00746276188457409	-0.00600268913889175	-0.0408156045790905	0.0286957258915488	0.0697019918106571	0.0155594135920193	-0.0487166956678756	0.0473319606414759	0.0204623990318447	0.0294725317236457	-0.0231920176309503	0.0131616434657247	-0.0216636931404577	0.0263669845794341	-0.0543275222579869	0.00349160698391104	0.0206517049423903	0.0169323867107092	0.0362959783286493	0.0134954825411446	0.0106860670431321	0.0290826197934642	-0.00356469328547309	0.00323415320669829	-0.0119406696181156	-0.0244851674632772	0.0258917024692965	0.0120340014313065	0.0243001853543498	-0.00728349677227274	0.0268790566186183	0.0564446438964604	-0.0299307013514718	0.0630921421461148	0.000299627212013917
Sgo2a	0.0302585830220211	0.00556882010413169	0.0158041735580082	-0.0298509944221731	-0.00764610318985431	-0.0404024570508061	-0.0199079901793938	0.0102899587394543	-0.0460716973325949	-0.0252175330410365	0.00375203285560903	0.052770739750261	-0.017432526224765	-0.0335078501471908	0.0140206442026545	-0.00313410997009631	-0.010551784285809	-0.0106223963478501	0.0134010115028566	-0.0138761227533229	0.0183052887657781	0.00585399631145656	0.0104576005930743	0.0358989590945678	0.0129834101173076	0.00948901021681341	0.0119928591076179	-0.00585281856113094	-0.0158611616322148	-0.040538985998162	0.0235770090683876	0.0357634017832901	-0.00820539616170437	0.0258328651902772	0.0412689470124499	-0.0063171275548093	0.0142129952729025	-0.0285903228893297	0.0457039972085112	0.0361647164375107	0.0548117523383639	-0.000366453345392479	0.0226076561213458	-0.0325474561385206	0.0055742956465995	-0.0233674196815499	0.00493344992230455	-0.0253228675393847	-0.00527122644131358
Trps1	0.0240282895655674	-0.00236683141491826	-0.0332552588720305	-0.0225224975996362	0.0398756817023569	0.020496365545542	0.0433947551615157	-0.0115725628537386	0.0419133541954725	0.0155461881208964	-0.0318747549215819	0.0697133983439945	0.0507073174308019	-0.00577750083039705	0.0217706248869741	0.0004093373245887	-0.0214808453136981	-0.0300806747340964	0.00854837665871902	-0.0381093606807416	-0.0168744114381031	0.00758087074210783	0.0472739881858987	-0.0108790693112368	0.075119879172341	0.00544487238050233	-0.0422609859982898	-0.00142939747779341	0.0277800954902318	0.0153036267403608	-0.0466908702555032	-0.0132340579567969	0.00603440098249667	-0.0135932587988741	0.00760783469490093	0.011752982259763	0.0111406799841656	-0.000122366516926356	-0.00962408169776784	-0.0357496117780415	-0.0274034617527597	0.0400769752001453	-0.0078318656859412	-0.0551192915710339	-0.0296013095818833	0.05462006581763	-0.0233557767784761	-0.00488352504215286	-0.000578687509054918
Gadd45g	-0.0066090494563175	0.0537414631354562	0.0310727539150451	0.0127915540632817	-0.0111950583662652	-0.0331952946717022	-0.0202522198293256	0.0378438848479198	0.017584837986237	0.032512343904266	-0.0448312510876403	-0.0170330265176439	0.0021512233665513	0.0206755270982869	0.0448212259740192	0.0203766150431757	-0.00739046017359316	0.0132714393384888	0.000220715307121236	-0.0185615779432582	0.0110792317460334	0.0101309032460958	-0.0422038319897788	-0.0259511199926537	-0.0328677970667442	-0.023572303456192	-0.00561060319085497	-0.0166647221410762	0.014653212157783	0.0147928590605459	0.0420952482068205	0.0499594027848427	-0.0118431705705236	-0.047452564292573	0.00769825839347829	0.015915955546358	-0.0335640690171526	0.0265273363705438	0.0272138407257274	-0.000492552491824027	0.0438905906066326	-0.00319686314456311	-0.0360521842410039	0.00379158364279442	0.0415554929646972	0.00222896545001273	0.0203434307144051	-0.00545929695630963	0.0774198518024426
Kif4	0.0324143073410175	-0.000424919349694739	0.0117179519196282	-0.0166289078686173	-0.00880563223211825	-0.00479985822657969	-0.00422074198889772	0.0121217650315952	-0.00202831046412844	-0.0190392693776619	-0.00945195072015572	0.00759399612345641	-0.00140236400072269	0.0184838432756563	-0.0233508048520661	-0.0171736654802437	0.00991171398132338	0.0160010835046044	0.0314422162319953	-0.0238996325379816	0.0659247099395541	0.0216707113264368	0.0046019055898463	0.0180756848193445	-0.00513532461455203	0.0386537583785304	0.00620467477619397	-0.0245418544355024	0.00468319232947052	-0.0146977270436352	0.0025579289983028	0.0447517165534442	-0.0284404218567735	0.0332116598821237	0.0316273550767166	0.00938306373738557	0.0182481390023339	-0.0081312149809111	0.00727894119275273	0.0398936682833771	0.0214680894489683	0.0419214619304097	0.0137025508037141	-0.0222913880168441	0.0590381012339973	0.00084267275601095	0.0150737728544697	-0.0117274202805118	0.0101973247757131
Negr1	0.0193073702119429	-0.0199679747938247	-0.00502382349531154	0.00623694604884595	2.00326394717469e-05	0.00594640243972855	-0.0157738484570063	-0.00516939171887487	-0.0349251364421104	-0.0100138505766978	-0.0330401878783558	-0.00840150870064712	0.00670676008100907	-0.00287247713235691	0.023339635534749	-0.00126957064135474	-0.0242707480524559	0.00479207669144008	0.010304500697989	-0.0258410705117974	-0.00109912945318799	-0.00558148077270858	-0.0287167344342901	-0.00471598854127591	-0.00798735732877643	0.0126595412017392	0.00192508553378607	-0.0312035191390681	0.0171956394995317	0.0060004392177964	0.00250278806432444	-0.0589306928168678	-0.0253986076442553	0.0228225548770928	0.0483694563318386	0.0122215474948218	0.00799237317212767	-0.0275541085977464	-0.0135761720052576	-0.0241758111785344	0.00456583614395493	0.020545534723276	0.00107239530850915	-0.000606388579143444	0.0400300881058146	-0.0213715439273969	0.0562612467005602	-0.00242767275351229	-0.0105148555703183
Ltbp2	0.00546919939067944	0.01026634920578	0.0297536121966246	-0.0564481678337825	-0.060931416170104	-0.0391344181016526	-0.00544871530506289	-0.072506754182226	0.104623492038164	-0.0157809611497247	-0.0303360702792981	-0.0183879230819521	-0.0212467646727991	-0.00635952079176422	0.0122788569779395	-0.0432287604701214	-0.028072126158916	-0.017714961610751	-0.0349425058959924	0.0143009252349191	-0.0112102921662943	-0.0196792935585753	-0.0476245596938596	-0.0396686511230749	0.011150160518594	-0.0317328661777427	0.0190486137543723	-0.051423297055429	-0.00168545031889463	0.00945797585395538	-0.0362147112007935	0.0218522344970205	-0.021270217482015	0.00113341386502217	0.0443367821037462	-0.0245102204645706	0.0213538482244605	0.0353549604035829	-0.00822549300425281	0.0214000388994336	0.0151461577345328	0.00263961000703038	0.0143764066933973	0.00522406526832214	-0.00170428352422713	-0.0144773638725753	-0.0522386400720822	-0.0175150140315252	0.0100109293531656
Cited2	0.00504406177869894	0.0712622061988279	0.0163561841665877	0.019331092727631	0.00463394439964803	-0.0112716661734267	-0.0109323447591555	0.0327996747301497	-0.0330196328274253	0.0406764074076399	-0.0604997319585884	-0.0351836514210195	0.0383864348106511	-0.000395614989533305	0.0272935157304263	0.0531082624182954	-0.00462742373280391	-0.0529173409761642	-0.00721359701034603	-0.0396143973483724	-0.0419381862018852	-0.0368046068735398	-0.0218548268972048	0.00102494287148686	0.0104047437488874	0.0764889832143763	0.00341582081858705	-0.00479883152388382	0.0333912587435688	0.0279892708795183	-0.0272622374799231	0.0525221583485715	0.0313507126989828	-0.031129972313543	-0.00128196692791729	-0.0142888598486741	0.00768019585678047	0.025293645260838	0.0162963943852236	0.015338575189997	-0.000126603839232399	0.013801718362136	-0.0160539602686934	-0.00877743086387984	0.000355549204206314	-0.00118519401037784	0.0410917664861472	-0.0226542483565278	0.0531200128424188
Fam135b	0.00112983608701974	-0.000606273730362119	0.000920585979783771	5.88465354985938e-05	-0.0020337108098389	0.000890239567795815	0.0016335066446337	-0.00135993769157335	0.00190509737782532	0.000830530527300304	-0.00085552763365701	0.00178917064489983	0.00163356331295403	0.00128858213460646	-0.00267778481619525	-0.000257323208791457	-0.00451447742430306	0.00288963538029528	0.00313125842881058	0.00433971083694295	-0.00424756356744186	-0.00415876306774077	0.00501251722920195	0.00126950370176164	-0.00377227037570139	0.00131646079356139	-0.0041672590386008	-0.00415915109257675	0.00443283493087364	-0.0036752810059587	-0.00244569953556639	-0.000160212741948807	-0.000462318228075826	-0.000218316841913217	-0.00102766340608834	-0.000292639560062508	0.00123388669816031	-0.00233193004330343	-0.00235511663161156	-0.000482334267210278	0.00143264909402921	-0.00458230795900727	0.00849786673965115	-0.00802570815879631	0.00327247114940239	0.00117391050007069	-0.000183223789647151	0.00561133124319297	0.0047502348341095
Tagln	-0.0284252311308797	0.0668280278351535	0.0695428375289654	0.0344701169185934	-0.0132240035721867	-0.017266965332806	0.0449788444092545	0.0283675074398071	0.0147364872694977	-0.0601173047872719	0.0126161457121728	-0.0408685653617637	-0.0873563287939412	0.0261504138436106	0.0240557924515914	-0.0503077507864326	-0.00867229902256654	0.0274375952210176	-0.0862441145370991	-0.0169638414154817	0.004679331059116	-0.0355501768479292	0.0177000612237054	0.029918331123935	0.0512905397496695	0.00282789732031444	-0.019269318233325	-0.0423361713583613	0.0457256613432465	0.0368134686661268	-0.0151281979426652	-0.00257705613274634	0.00693694978912311	0.0331010263671927	-0.0021549026554596	-0.00872374854822097	0.0241412721777209	0.00693678187651848	0.0442366168380565	0.0130878812998795	-0.0277441056407912	0.0110765056961641	0.0305179161394584	-0.0152741365082339	-0.0107568609379761	0.0101420131873835	0.0268716944369316	-0.0224721062235442	-0.0369058039870673
Gm47080	-0.0012235541289007	-0.00184851950639887	0.00819563995977956	0.000933563734527616	-0.00517912557576762	0.000624354533541707	0.00677995023904274	-0.00590331420941964	-0.00125259690731411	-0.00573283597798431	-0.00932732958368868	0.00358883916840196	-0.00454766802201812	-0.0088495551906018	-0.00906248994632991	0.00274980233828914	-0.000421154902921846	0.00773446322960782	-0.00493187462696547	-0.00452398154811081	0.00350340514547376	-0.0108450495078701	-0.00221354122132658	-0.0104783185600474	-0.00122524436690978	-0.0100091591480586	-0.00790611460527272	-0.00610411301334265	-0.00475926066022455	-0.008789736752478	0.00632881377265188	-0.0020475117345921	-0.00604045191272301	-0.00719249428107535	-0.0123638352886275	0.0154737451576376	-0.00936444360217528	-0.00788316730176784	-0.017414115960254	0.00796466716127858	0.00267765456160758	-0.013674606599696	-0.00364551103087017	-0.0172273965603474	-0.0140558729443904	0.00552803014606232	-0.00121732964278729	0.011893328974933	0.00465845140991334
Mdga2	0.00829415311611624	-0.00853150440495521	0.00066561632687596	0.0117933529577315	0.00314591153292839	0.00546393069776314	-0.00414904971617062	-0.0127921481688876	-0.0136631438063736	-0.0214130226577476	-0.0184841618605774	-0.0053605020774762	0.00753845157306068	-0.008188485031768	0.0017911809568657	0.0244667217291896	-0.010834082853722	0.0124873926361098	0.036189884324998	0.0140698154913813	-0.00914975759554699	-0.0189104292348263	0.0146699946330491	0.00677041300881654	0.00330085497186581	-0.00592776934137849	0.00460638918597285	-0.0131951581662201	-0.0114770348881065	0.00545099396418056	0.00997709369834818	-0.000264022005005666	0.00897951576550009	0.00984494463024966	-0.0286476619087802	0.00603493333389843	0.000719217311010812	-0.00249269398912977	-0.0244314921209205	0.0141556768767722	-0.0273560845686856	0.00926441882175563	-0.0097736849789074	0.00644182734773046	0.000500468294832452	-0.0134639785038117	0.0336795802960385	-0.0164161776586059	-0.0199156473638836
B230312C02Rik	-0.0026669766238337	-0.00151474234253624	0.000233355986436899	0.000834113727724232	-0.00205040372310311	0.00395313597168811	0.00841882074851855	-0.00174089173477567	-0.00197667326740349	-0.000527064206968455	0.00279983303881245	0.00037375342755055	-0.00246338859240909	0.00172821160222409	0.00338633014071824	-0.00388106021655862	-0.00372470466548508	0.000520889404634283	0.0099289819324269	-0.00478239580327857	-0.00717241443002808	-0.00236786952718012	-0.0127201996331472	0.00289433092031469	-0.0135750728240378	0.000906329668929998	-0.00602073075140975	0.00342748105087035	-0.000572039395589307	0.0192554163601358	0.00064742501618966	-0.00259811048665011	-0.0164751107797906	0.00586001341736146	-0.00905055944448517	-0.00509053490784808	0.00439309731241269	-0.00741659243122227	-0.0034538216388684	0.0175099438600482	0.00776534172840601	-0.00269050401108622	-0.000192013716801876	0.00181806796939713	-0.00722876207845221	-0.00354674353536754	-0.00311282779784047	-0.00153054798652976	-0.0110816333267252
Gm26787	0.00435795150456743	-0.00379698133316992	-0.00047461327301276	0.00314953210704931	0.00153425135706278	0.00479815158260642	0.00543765481427253	0.0015117834898542	-0.0012476030746818	0.00809939508251621	-0.00371409561680385	-0.00415392934507408	0.00457174076982246	0.00646022264150095	0.00500316721535095	-0.00278599073903357	0.00743599576719325	0.00164770585743402	-0.00353592086513499	0.0035557063114259	-0.00151959878313711	0.00390885477103112	0.0171170918642983	-0.00226982109038478	0.00349015773167533	-0.00877973790196827	-0.00160824639411316	0.0143605225900543	0.00409234399560954	-0.00557726462489328	-0.00654362478743337	-0.00103241353566583	-0.00130897784719448	-0.0141515399787492	0.00451483587247846	0.00461872426861903	-0.00630237259355734	-0.00760720078318472	-0.013110145141075	0.00846849554805516	0.00100309149777164	0.0143151321859073	-0.00152606797999949	0.0121441680922268	0.0140608691071862	-0.018522509251387	-0.033912553416777	0.00619431218579422	0.0164163804655227
Hcn1	0.00365622106380735	-0.0123897769428222	0.0148236385500422	0.0015435801673942	0.00316645653549738	-0.00217299207734654	-0.000282543422397215	-0.015449654134755	-0.0118866330373497	-0.00106316826682265	-0.0140846803265138	-0.00799442822237196	0.0103748594660402	-0.00467168399567168	-0.00607694505574793	0.00944000333586245	-0.0124657987488188	0.0157754413434827	-0.00936981270027404	0.00590531558620794	0.00784212070228667	-0.0182478019924558	0.00629543708160034	0.00942344042679935	-0.00662705739975519	0.00233974782658189	0.00479997296348232	-0.0190886830380134	0.0290166481730768	-0.0164728389772566	0.00374408180162098	-0.00726490994398411	0.000317011707142906	0.0171633125108026	0.0274370643278385	0.00410500902684101	-0.00889277196289415	-0.00997967092946915	-0.00778308381169988	-0.0198309292964851	-0.0269339812116897	-0.00507366085315378	0.00777258753166256	-0.00567938002645628	-0.0130680448054451	0.0305819197357918	-0.0310999106375323	0.00255330277121789	0.00680559134747068
[truncated: 1,591 more rows]
[truncated: 1 more columns]
