# Supplementary material for: White and brown adipose tissue share a convergent fibro-adipogenic progenitor population
Source: EMBO Rep. 2025 Oct 8;26(22):5612–36. doi: 10.1038/s44319-025-00591-6 (PMC12635263; doi:10.1038/s44319-025-00591-6)
Supplement: Supplementary file 8 — Source data Fig. 1 [file 44319_2025_591_MOESM8_ESM.zip › Figure 1 source data/1I/bat_cc_vlnplot_data.csv]

	Pdgfra	Pdgfrb	Dlk1	Pparg	Fabp4	Sema3a	Nav3	Lrrc15	Cdca3	Kif20a	Creb5	Ptprz1	Igf1	Hp	Mecom	Serpinb1a	Cryab
AAACCCAAGATGACCG-1	2.07944154167984	1.6094379124341	1.38629436111989	0	0	0	0	0	1.94591014905531	1.38629436111989	0	0	0.693147180559945	1.09861228866811	0	0.693147180559945	2.30258509299405
AAACCCAAGATGGTAT-1	1.38629436111989	2.19722457733622	0	0	0	0.693147180559945	1.09861228866811	0	0	0	0.693147180559945	0	0	0	0	0.693147180559945	2.484906649788
AAACCCACAACTGAAA-1	0	2.19722457733622	3.49650756146648	0	0	2.30258509299405	2.63905732961526	0.693147180559945	1.38629436111989	0.693147180559945	0.693147180559945	1.09861228866811	0	0	0	0	0
AAACCCACATCATCTT-1	1.38629436111989	1.79175946922805	3.25809653802148	0	0	0	3.04452243772342	0.693147180559945	3.09104245335832	1.09861228866811	0	0.693147180559945	1.6094379124341	0	2.484906649788	0.693147180559945	0.693147180559945
AAACCCAGTAACTAAG-1	1.6094379124341	1.38629436111989	2.07944154167984	0	0	0	2.83321334405622	0	0	0	0	0	0	0	1.6094379124341	0	0
AAACCCATCGACGCTG-1	0.693147180559945	0.693147180559945	1.38629436111989	0	0	1.09861228866811	3.13549421592915	0	1.6094379124341	0.693147180559945	0.693147180559945	0	0	0	1.38629436111989	0	0
AAACGAAAGAATTCAG-1	0.693147180559945	1.6094379124341	1.09861228866811	1.09861228866811	2.83321334405622	0.693147180559945	0	0.693147180559945	0	0	1.38629436111989	0	0	0	0	0	1.09861228866811
AAACGAACAAAGGATT-1	0.693147180559945	0.693147180559945	0	0.693147180559945	1.6094379124341	0	1.6094379124341	0	1.79175946922805	0.693147180559945	0	0	0	1.09861228866811	1.09861228866811	0	0
AAACGAACAGAGGACT-1	1.09861228866811	1.09861228866811	2.56494935746154	0	0	1.6094379124341	0	0	0	0	0	0	0	0	1.38629436111989	0	1.09861228866811
AAACGAAGTAACCCTA-1	1.38629436111989	1.94591014905531	1.09861228866811	2.484906649788	1.6094379124341	0	0	0	0.693147180559945	0	1.09861228866811	0	0.693147180559945	0	2.39789527279837	0	1.09861228866811
AAACGAAGTAAGGTCG-1	1.79175946922805	0.693147180559945	0	0	0.693147180559945	0	0	0	1.09861228866811	0	0	0	0	0	0	1.09861228866811	3.13549421592915
AAACGAATCATTACCT-1	0.693147180559945	2.19722457733622	0	0	0	1.38629436111989	3.09104245335832	0	0	0	0	0	1.79175946922805	0	0	0.693147180559945	1.09861228866811
AAACGAATCGATGCAT-1	2.07944154167984	1.09861228866811	1.09861228866811	0.693147180559945	1.79175946922805	0.693147180559945	0	0	0	0	0	0	1.6094379124341	1.79175946922805	0	0	2.07944154167984
AAACGAATCGTTTACT-1	0	1.6094379124341	2.56494935746154	1.94591014905531	2.484906649788	0	0.693147180559945	0	0.693147180559945	0	0	0	1.6094379124341	2.484906649788	0	0	0
AAACGCTAGAATCTAG-1	0.693147180559945	1.38629436111989	3.29583686600433	1.09861228866811	0	2.07944154167984	2.99573227355399	0.693147180559945	0	0	0	0	0.693147180559945	0	1.38629436111989	0	0
AAACGCTAGCTAATCC-1	0	1.09861228866811	1.09861228866811	1.38629436111989	3.85014760171006	1.6094379124341	2.19722457733622	0	0	0	0	0	0	0	0	0	0
AAACGCTCACCGTCGA-1	2.63905732961526	0	0.693147180559945	2.70805020110221	0.693147180559945	0	2.30258509299405	0	0	1.38629436111989	0	0	0	1.94591014905531	0	0	0.693147180559945
AAACGCTGTCGATTAC-1	1.6094379124341	0	1.94591014905531	0.693147180559945	2.39789527279837	0	1.09861228866811	0	1.6094379124341	1.38629436111989	1.09861228866811	0	0	0	2.94443897916644	0	1.6094379124341
AAACGCTGTTGAATCC-1	0.693147180559945	1.79175946922805	1.94591014905531	0	0	0.693147180559945	0.693147180559945	0	0	0	0	0	0	0	0	0	1.09861228866811
AAACGCTTCAGGGTAG-1	0	1.09861228866811	0.693147180559945	0	0	0.693147180559945	1.09861228866811	0	0	0	0	0	1.09861228866811	0	0	0.693147180559945	1.38629436111989
AAACGCTTCCATCACC-1	1.09861228866811	1.6094379124341	1.79175946922805	0	0.693147180559945	0	0.693147180559945	0	0	0	0	0	0.693147180559945	1.79175946922805	0.693147180559945	0	0
AAACGCTTCGGCTGGT-1	0	0.693147180559945	1.09861228866811	0	1.09861228866811	0	1.38629436111989	0.693147180559945	1.09861228866811	0	0	0	0	0	1.6094379124341	0	1.09861228866811
AAACGCTTCTTCTTCC-1	0.693147180559945	1.09861228866811	0.693147180559945	0	1.38629436111989	1.09861228866811	0	0	0.693147180559945	0.693147180559945	1.09861228866811	1.09861228866811	0	0	0.693147180559945	0	1.6094379124341
AAAGAACAGATGCCGA-1	0	1.6094379124341	1.38629436111989	0	0	0	0	0	0	0	0	0	0	0.693147180559945	0	0	1.09861228866811
AAAGAACGTCTGATAC-1	1.6094379124341	1.79175946922805	0	1.09861228866811	2.07944154167984	0	1.38629436111989	0	0	0	0	0	2.30258509299405	0	0.693147180559945	0	2.484906649788
AAAGAACTCATCGCTC-1	0.693147180559945	2.19722457733622	2.77258872223978	0	0	0	2.30258509299405	0.693147180559945	1.38629436111989	0	0	1.09861228866811	0	0	0	0	0.693147180559945
AAAGAACTCCGGACTG-1	2.19722457733622	0.693147180559945	2.56494935746154	0.693147180559945	1.09861228866811	0	0.693147180559945	0	0	0	0	0	0.693147180559945	0	1.6094379124341	0.693147180559945	2.94443897916644
AAAGGATAGAGGTGCT-1	2.07944154167984	0.693147180559945	2.19722457733622	0	2.07944154167984	0	1.09861228866811	0	0	0	1.38629436111989	0	1.38629436111989	1.09861228866811	1.38629436111989	0	1.6094379124341
AAAGGATAGGACATCG-1	0	1.6094379124341	0.693147180559945	0.693147180559945	0.693147180559945	0	0	0.693147180559945	0.693147180559945	0.693147180559945	0.693147180559945	0	1.09861228866811	2.484906649788	0	0	1.79175946922805
AAAGGATAGGGATGTC-1	2.63905732961526	0.693147180559945	3.29583686600433	0.693147180559945	0	0	0	0	0	0	0.693147180559945	0	0	0	0	0.693147180559945	1.38629436111989
AAAGGATAGTCTTCCC-1	1.09861228866811	1.38629436111989	0.693147180559945	1.6094379124341	2.70805020110221	0	2.63905732961526	0.693147180559945	0	0	0	0	0	1.09861228866811	1.6094379124341	0	0
AAAGGATCACAAATAG-1	1.6094379124341	1.09861228866811	2.94443897916644	1.09861228866811	0.693147180559945	2.30258509299405	2.70805020110221	0	0.693147180559945	0	0	0	0	0	0	0	0
AAAGGATCATGTGTCA-1	1.38629436111989	2.19722457733622	2.39789527279837	0	1.09861228866811	0	0.693147180559945	0	0	0	0	0	1.38629436111989	1.38629436111989	1.94591014905531	0	0
AAAGGATCATTACTCT-1	1.38629436111989	1.6094379124341	2.89037175789616	0.693147180559945	0	0	0.693147180559945	0	0	0	0.693147180559945	0.693147180559945	1.38629436111989	0	0	0	0.693147180559945
AAAGGATGTAGCTGCC-1	0.693147180559945	1.38629436111989	2.30258509299405	0	0	0	0	1.09861228866811	0	0	0.693147180559945	0.693147180559945	0	0	0.693147180559945	0	1.6094379124341
AAAGGATGTCGGAACA-1	0	1.6094379124341	1.6094379124341	1.09861228866811	1.79175946922805	0	1.6094379124341	0	1.94591014905531	0.693147180559945	0	0	0	0	0	0	1.09861228866811
AAAGGATTCCATGATG-1	1.09861228866811	0	1.94591014905531	0	0	0	1.6094379124341	1.09861228866811	1.09861228866811	0.693147180559945	0	0	0	0	0	0	0.693147180559945
AAAGGATTCGCCATAA-1	0	1.38629436111989	1.6094379124341	0	2.30258509299405	0	0	0	0.693147180559945	0	0	0	0	2.63905732961526	1.38629436111989	1.79175946922805	1.38629436111989
AAAGGATTCGGTCGGT-1	0	1.38629436111989	3.3322045101752	0.693147180559945	1.38629436111989	0	1.09861228866811	0	1.6094379124341	0.693147180559945	0	0	0	0	0	0	1.09861228866811
AAAGGATTCGTCGCTT-1	0	1.6094379124341	1.6094379124341	0	0.693147180559945	0	0	0	1.09861228866811	0.693147180559945	0	0	0	2.94443897916644	0	2.07944154167984	2.83321334405622
AAAGGGCAGCGTCAAG-1	1.09861228866811	1.79175946922805	1.94591014905531	0	2.30258509299405	0	0	0	0	0	0	0	0	0	1.6094379124341	0	1.38629436111989
AAAGGGCCACTCCCTA-1	1.09861228866811	0	3.13549421592915	1.09861228866811	1.09861228866811	1.09861228866811	1.38629436111989	0	0	0.693147180559945	0.693147180559945	0	0	0	0	0	0
AAAGGGCGTAGTCGGA-1	0.693147180559945	1.09861228866811	1.94591014905531	0	0	0	1.09861228866811	0	0	0	0	0	0	0	0	0	2.07944154167984
AAAGGGCGTCACTGAT-1	1.38629436111989	1.09861228866811	2.484906649788	0	0	0.693147180559945	2.39789527279837	0	0	0	0	0	0	0	0	0.693147180559945	0.693147180559945
AAAGGGCGTCGCGGTT-1	0	1.09861228866811	2.30258509299405	0	0	0	2.30258509299405	1.09861228866811	0	0	1.09861228866811	0	0	0	0	0	1.09861228866811
AAAGGTACAGCTGTTA-1	0	2.19722457733622	1.6094379124341	2.484906649788	0.693147180559945	0	1.6094379124341	0	1.38629436111989	1.38629436111989	0	0	1.38629436111989	0	0	0	0.693147180559945
AAAGGTAGTTACCCTC-1	0	0.693147180559945	2.30258509299405	2.39789527279837	2.07944154167984	1.38629436111989	1.38629436111989	0	0	0	0	0	0.693147180559945	0.693147180559945	0	0	0.693147180559945
AAAGGTAGTTATGTGC-1	1.38629436111989	1.38629436111989	3.49650756146648	0.693147180559945	0	0.693147180559945	3.43398720448515	0	0.693147180559945	0	1.38629436111989	0	1.38629436111989	0	0	0.693147180559945	1.09861228866811
AAAGGTATCCCTTGGT-1	1.09861228866811	1.6094379124341	2.77258872223978	1.38629436111989	0.693147180559945	1.38629436111989	1.94591014905531	0.693147180559945	1.09861228866811	0	0	0	0	0.693147180559945	1.09861228866811	0	1.09861228866811
AAAGTCCAGCACTAGG-1	0	2.39789527279837	0	0	1.38629436111989	0	0.693147180559945	0	0	0	0	0	0	0	0	0	1.6094379124341
AAAGTCCAGGGACTGT-1	0.693147180559945	0.693147180559945	0.693147180559945	0.693147180559945	0	1.09861228866811	0.693147180559945	0	0	0	1.09861228866811	0	0.693147180559945	0	0	0	0
AAAGTCCAGTCTTCCC-1	0	1.09861228866811	3.66356164612965	1.6094379124341	2.19722457733622	0	1.38629436111989	0	0	0	0	0	0	0	1.94591014905531	0.693147180559945	0
AAAGTCCCAACACACT-1	1.09861228866811	2.07944154167984	1.09861228866811	0	2.484906649788	0	1.09861228866811	0.693147180559945	0.693147180559945	0	0	0	0	0	3.25809653802148	0	0
AAAGTCCGTCATCCCT-1	0	2.19722457733622	0.693147180559945	0.693147180559945	2.07944154167984	0.693147180559945	1.94591014905531	0	0	0	0	0	3.09104245335832	0	1.6094379124341	0	0
AAAGTCCTCCATTGGA-1	1.38629436111989	1.09861228866811	3.40119738166216	0	2.07944154167984	0	2.19722457733622	0	2.07944154167984	1.79175946922805	0.693147180559945	0.693147180559945	0.693147180559945	0	0	0	1.94591014905531
AAAGTGAAGCACGATG-1	0.693147180559945	2.30258509299405	1.6094379124341	0	0	0	0	0	0	0	0.693147180559945	0.693147180559945	0	1.6094379124341	0	0.693147180559945	2.484906649788
AAAGTGACAAGCTGTT-1	0	2.56494935746154	1.6094379124341	0	0	1.38629436111989	0.693147180559945	0	0	0	0	0	1.09861228866811	0	0	0	0
AAAGTGACAGAGGGTT-1	0	1.6094379124341	0	1.6094379124341	0.693147180559945	0	0.693147180559945	0	0.693147180559945	1.09861228866811	0	0	0	0	0	0	1.09861228866811
AAAGTGAGTAATTAGG-1	0.693147180559945	1.38629436111989	2.56494935746154	0.693147180559945	0	0	0.693147180559945	0.693147180559945	0	0	1.09861228866811	0	1.38629436111989	0	0	0	0.693147180559945
AAAGTGATCACTTGTT-1	1.09861228866811	1.79175946922805	0	1.09861228866811	1.09861228866811	0	1.38629436111989	0	0	0	0	0	2.484906649788	0	1.79175946922805	0	0
AAAGTGATCTTACACT-1	1.79175946922805	1.79175946922805	4.57471097850338	0	0	0	2.484906649788	0	0	0	0	0	0	0	0	0.693147180559945	0
AAATGGACAAACTCGT-1	1.09861228866811	1.38629436111989	1.79175946922805	0	0	0.693147180559945	2.30258509299405	1.09861228866811	0.693147180559945	0	2.63905732961526	0.693147180559945	0	0	0	0	1.38629436111989
AAATGGACACTGCGAC-1	1.6094379124341	1.09861228866811	1.79175946922805	0	2.30258509299405	0	0	0.693147180559945	0	0	1.38629436111989	0.693147180559945	0	0	0	0	1.79175946922805
AAATGGAGTACGATTC-1	0.693147180559945	1.38629436111989	2.39789527279837	0	0	0	2.70805020110221	0	0	0	0	0	2.39789527279837	0	1.09861228866811	0	0
AAATGGAGTCCTGGGT-1	0.693147180559945	2.39789527279837	0	2.07944154167984	3.29583686600433	2.30258509299405	3.17805383034795	0.693147180559945	0.693147180559945	1.38629436111989	0	0	0	0	1.6094379124341	0	0
AAATGGAGTCGGTGTC-1	1.38629436111989	0.693147180559945	4.86753445045558	0.693147180559945	0	0	0.693147180559945	0.693147180559945	1.79175946922805	1.38629436111989	0	0	0	0	0	0	0.693147180559945
AAATGGAGTGTCATCA-1	1.38629436111989	1.79175946922805	1.79175946922805	0	0	0	0	0.693147180559945	0.693147180559945	0	0	0.693147180559945	0.693147180559945	0	0.693147180559945	0	0.693147180559945
AAATGGATCGTTCATT-1	0.693147180559945	0.693147180559945	0.693147180559945	0.693147180559945	2.07944154167984	0	0	0	0	0	1.09861228866811	0	0	1.09861228866811	0	0	1.79175946922805
AACAAAGAGACATGCG-1	1.79175946922805	1.38629436111989	2.89037175789616	0	1.6094379124341	0.693147180559945	2.83321334405622	0	0.693147180559945	0	0.693147180559945	0	1.38629436111989	0.693147180559945	2.19722457733622	0	1.09861228866811
AACAAAGAGCTAGAAT-1	0.693147180559945	1.09861228866811	2.19722457733622	1.6094379124341	0	0	0	0	0	0	0	0.693147180559945	0.693147180559945	0	0.693147180559945	0	1.38629436111989
AACAAAGAGTGCACCC-1	1.09861228866811	1.09861228866811	0.693147180559945	0	0	1.09861228866811	2.30258509299405	0.693147180559945	0.693147180559945	0	0	0	0	0	0	0	0.693147180559945
AACAAAGGTCCTACAA-1	1.38629436111989	0	1.09861228866811	1.38629436111989	0.693147180559945	0	0	0	0.693147180559945	0	0	0	0	0.693147180559945	3.61091791264422	0	0
AACAAAGTCAGACCCG-1	0	1.6094379124341	2.94443897916644	0.693147180559945	0.693147180559945	1.09861228866811	0	0	0	0	0	0	2.30258509299405	0	0	0	1.6094379124341
AACAAAGTCAGTCAGT-1	1.38629436111989	2.07944154167984	1.09861228866811	1.38629436111989	1.38629436111989	0	0.693147180559945	0	0	0	0	0	0	0.693147180559945	0	0	1.79175946922805
AACAACCAGAGCTGAC-1	0	1.6094379124341	1.09861228866811	1.09861228866811	0	1.6094379124341	0.693147180559945	0	0.693147180559945	0	0	0	0	0	1.38629436111989	0	0
AACAACCAGATCCTAC-1	0.693147180559945	1.94591014905531	1.38629436111989	0.693147180559945	0	0	3.40119738166216	0.693147180559945	0	0	0.693147180559945	0	0	0	0	0	0
AACAACCAGGTAGTCG-1	1.38629436111989	2.19722457733622	3.13549421592915	0	0	1.38629436111989	1.09861228866811	0.693147180559945	0	0	0.693147180559945	0	0	0	0.693147180559945	0	0
AACAACCCAATAGTGA-1	1.6094379124341	1.38629436111989	1.6094379124341	0	0	0.693147180559945	2.07944154167984	0.693147180559945	0	0	0.693147180559945	1.79175946922805	0	0	1.09861228866811	1.09861228866811	0.693147180559945
AACAACCCACGGATCC-1	1.09861228866811	1.79175946922805	1.38629436111989	0	1.09861228866811	0	0.693147180559945	0	0	0	1.09861228866811	0	0	0	0	0	1.09861228866811
AACAACCCAGAACCGA-1	0	1.38629436111989	1.6094379124341	0.693147180559945	1.09861228866811	0.693147180559945	1.38629436111989	1.09861228866811	0	0	0	0	2.30258509299405	0	1.38629436111989	1.38629436111989	0.693147180559945
AACAACCGTTGGGTTT-1	0	0	1.38629436111989	0.693147180559945	0.693147180559945	0.693147180559945	0.693147180559945	1.6094379124341	0	0	0	0	0	0	0	0	0.693147180559945
AACAACCTCTCATTTG-1	0.693147180559945	1.38629436111989	0.693147180559945	0	0	0	2.56494935746154	0	0	0	1.6094379124341	0	0	0	1.09861228866811	0	0
AACAAGAAGCTATCTG-1	0	1.79175946922805	3.98898404656427	0	0	0	1.38629436111989	0.693147180559945	0	0	0	0.693147180559945	0	0	0	0	0.693147180559945
AACAAGAAGTAAAGCT-1	0.693147180559945	1.09861228866811	4.24849524204936	0	0	0	2.63905732961526	0.693147180559945	0	0	0	0	0	0	0	0	0
AACAAGAGTACAGAGC-1	0.693147180559945	1.38629436111989	1.6094379124341	0.693147180559945	0.693147180559945	0	0	0	0	0	0	0	0	0.693147180559945	1.6094379124341	0	1.38629436111989
AACAAGAGTATGCTTG-1	0	1.6094379124341	0	0.693147180559945	0.693147180559945	1.09861228866811	1.79175946922805	0	1.6094379124341	1.6094379124341	1.09861228866811	0	0	0	2.07944154167984	0	2.07944154167984
AACAAGAGTTCCACGG-1	0	0.693147180559945	3.09104245335832	0.693147180559945	0.693147180559945	0	2.19722457733622	0	0	0	0	0	0	0	0	0	0
AACAAGATCCCATAGA-1	0.693147180559945	1.38629436111989	1.6094379124341	0.693147180559945	1.38629436111989	0	0.693147180559945	0.693147180559945	0	0	0	0	0	0	0.693147180559945	0	2.19722457733622
AACAAGATCTTCGGAA-1	0	1.94591014905531	1.09861228866811	1.38629436111989	2.07944154167984	0	2.07944154167984	0	1.94591014905531	0.693147180559945	0.693147180559945	0	0	0	2.19722457733622	0	1.38629436111989
AACACACAGAACTCCT-1	0	1.94591014905531	2.99573227355399	0.693147180559945	0.693147180559945	0.693147180559945	2.07944154167984	0	0	0	0	0.693147180559945	0	0	0	0	0
AACACACAGTCGTCTA-1	2.07944154167984	1.6094379124341	2.39789527279837	0	0.693147180559945	1.79175946922805	0	0	0	0	0	0.693147180559945	1.38629436111989	0	0	0.693147180559945	1.6094379124341
AACACACAGTCTACCA-1	0.693147180559945	1.79175946922805	0	0	0	0	0	0	0	0	0	0	0	0	1.79175946922805	0	0.693147180559945
AACACACAGTGGAATT-1	1.09861228866811	0.693147180559945	1.79175946922805	0	1.6094379124341	1.79175946922805	3.40119738166216	0	0	0	0	0	1.6094379124341	0	0.693147180559945	0	0
AACACACCAGTAGGAC-1	0	0	2.19722457733622	0	0	0.693147180559945	1.38629436111989	0	0.693147180559945	0	0.693147180559945	0.693147180559945	0.693147180559945	0	0	0	1.79175946922805
AACACACCATGGTACT-1	0.693147180559945	1.09861228866811	3.3322045101752	0	3.40119738166216	0	3.09104245335832	0.693147180559945	0	0	0.693147180559945	0	0	0	0	0	1.94591014905531
AACACACGTTCGATTG-1	0.693147180559945	1.6094379124341	1.38629436111989	0	2.83321334405622	1.09861228866811	0	0	0	0	0	0	0.693147180559945	0.693147180559945	0	0	0.693147180559945
AACAGGGAGCGCATCC-1	2.07944154167984	2.07944154167984	3.58351893845611	0	0	2.30258509299405	3.04452243772342	0	1.79175946922805	0.693147180559945	0	0	0	0	0	0	0
AACAGGGAGTATCTGC-1	1.38629436111989	1.09861228866811	0	0.693147180559945	2.19722457733622	0	1.38629436111989	0	0	0	0	0	0	1.6094379124341	0.693147180559945	0	0.693147180559945
AACAGGGAGTCACGAG-1	1.94591014905531	1.38629436111989	1.38629436111989	1.6094379124341	1.09861228866811	1.79175946922805	2.83321334405622	0	1.79175946922805	1.94591014905531	0	0.693147180559945	1.6094379124341	0.693147180559945	0.693147180559945	0.693147180559945	1.38629436111989
AACAGGGAGTCCCTAA-1	1.38629436111989	1.38629436111989	1.6094379124341	1.09861228866811	0	0.693147180559945	0.693147180559945	0	0	0	0	0.693147180559945	1.79175946922805	0	0	0	0.693147180559945
AACAGGGAGTGTCATC-1	1.09861228866811	2.07944154167984	2.83321334405622	0	0.693147180559945	0	1.09861228866811	0	0.693147180559945	0	0	0	0.693147180559945	0	0	0	1.6094379124341
AACAGGGCAAGGCAAC-1	1.09861228866811	1.94591014905531	1.6094379124341	0	0.693147180559945	0	0	0	0.693147180559945	0	0	0	0	0	2.07944154167984	0	1.09861228866811
AACAGGGCAGCTTTCC-1	0	1.09861228866811	1.09861228866811	0	0.693147180559945	0	0	0	0	0	0	0	1.09861228866811	0	0.693147180559945	0	0
AACAGGGCAGTAGGAC-1	1.09861228866811	1.79175946922805	2.70805020110221	0	0	1.38629436111989	2.77258872223978	0	0	0	0	0	2.39789527279837	0	0.693147180559945	0	1.38629436111989
AACAGGGCATGGCCAC-1	1.94591014905531	1.38629436111989	3.29583686600433	0	0	0.693147180559945	1.94591014905531	0	1.6094379124341	0	0	0	0	0	0	0	1.6094379124341
AACAGGGCATGTGCCG-1	1.6094379124341	2.19722457733622	0.693147180559945	0	0	0	2.30258509299405	0	1.6094379124341	0.693147180559945	0.693147180559945	0	0	0	0	0.693147180559945	1.09861228866811
AACAGGGGTAACACGG-1	0.693147180559945	1.79175946922805	0	0	0	0	0	0.693147180559945	0	0	0	0	0	0.693147180559945	0.693147180559945	0	1.94591014905531
AACAGGGGTTCTTGCC-1	0.693147180559945	2.07944154167984	0	0.693147180559945	0.693147180559945	0	0	0	0.693147180559945	0	0	0	0	0.693147180559945	2.56494935746154	0.693147180559945	1.38629436111989
AACAGGGTCATGCATG-1	0	0	0.693147180559945	1.38629436111989	2.99573227355399	0	0	0	0	0	1.79175946922805	0	0	1.79175946922805	3.46573590279973	0	0.693147180559945
AACAGGGTCCGCACTT-1	1.09861228866811	1.6094379124341	2.30258509299405	0	0	2.30258509299405	1.79175946922805	0	0.693147180559945	0	0	0	0	0	0	0.693147180559945	0
AACAGGGTCGCCACTT-1	1.38629436111989	1.09861228866811	2.63905732961526	0	0	1.38629436111989	0.693147180559945	0	1.09861228866811	0	0	0	1.09861228866811	0	0	0	0.693147180559945
AACCAACAGGTCACAG-1	2.89037175789616	1.6094379124341	1.94591014905531	0.693147180559945	2.99573227355399	0	1.38629436111989	0	0	0	0	0	1.09861228866811	1.09861228866811	0	1.6094379124341	1.79175946922805
AACCAACAGTGGTTGG-1	1.79175946922805	0.693147180559945	0.693147180559945	0	2.70805020110221	1.09861228866811	0	0	1.09861228866811	1.09861228866811	0	0	1.79175946922805	0	0.693147180559945	0	0
AACCAACCATACTGAC-1	1.38629436111989	0	3.49650756146648	0	0	1.6094379124341	1.09861228866811	0	0	0	0	0	0	0	0.693147180559945	0.693147180559945	0
AACCAACCATTGTCGA-1	1.38629436111989	1.38629436111989	1.09861228866811	0	1.79175946922805	0	0	0	0.693147180559945	0	0	0	2.39789527279837	2.56494935746154	0	0	0
AACCAACTCATGAAAG-1	0	1.94591014905531	3.13549421592915	2.07944154167984	1.94591014905531	0.693147180559945	1.38629436111989	0	0	0	0	0.693147180559945	0	0	0	0	0.693147180559945
AACCAACTCGGACTTA-1	0.693147180559945	1.38629436111989	0.693147180559945	0	3.97029191355212	0	3.49650756146648	0	1.94591014905531	1.38629436111989	0	0	0	0	3.09104245335832	0.693147180559945	1.09861228866811
AACCAACTCGTGGAAG-1	1.79175946922805	0	2.56494935746154	0	0	0	1.94591014905531	0	0	0	0	0	0	0.693147180559945	1.09861228866811	1.09861228866811	1.6094379124341
AACCACAAGAAACTCA-1	0	2.39789527279837	2.70805020110221	0	0	0	0	0.693147180559945	0	0	0.693147180559945	1.38629436111989	0	0.693147180559945	0	0	0.693147180559945
AACCACAAGATGACAT-1	1.94591014905531	0	3.58351893845611	1.38629436111989	0	1.38629436111989	2.39789527279837	0	1.38629436111989	0.693147180559945	0.693147180559945	0.693147180559945	0	0	0	0	0
AACCACAAGGGATCAC-1	0.693147180559945	0	2.77258872223978	0	0	0	1.6094379124341	0	1.38629436111989	0	0	0	0	0	1.94591014905531	0	0
AACCACAAGTAAGCAT-1	1.79175946922805	1.79175946922805	1.38629436111989	1.38629436111989	1.09861228866811	0	2.30258509299405	0	0	0	0	1.09861228866811	2.07944154167984	0	0	0	1.94591014905531
AACCACAGTCCGAAAG-1	0.693147180559945	1.79175946922805	1.38629436111989	1.38629436111989	1.09861228866811	0.693147180559945	1.79175946922805	1.09861228866811	0	0	2.07944154167984	1.6094379124341	0.693147180559945	0	0	0	1.09861228866811
AACCACAGTGACTCGC-1	1.09861228866811	2.07944154167984	1.09861228866811	1.09861228866811	0	0	0	0	0.693147180559945	0	0	0	1.09861228866811	0	1.09861228866811	0	1.94591014905531
AACCACAGTGTGTGTT-1	1.38629436111989	1.09861228866811	2.07944154167984	1.6094379124341	2.30258509299405	0	1.6094379124341	0	1.6094379124341	1.09861228866811	0	0	0.693147180559945	0	0	0	0.693147180559945
AACCACAGTTTAGACC-1	0	1.6094379124341	1.6094379124341	1.38629436111989	2.83321334405622	0	0	0	0	0	2.56494935746154	0	0.693147180559945	2.63905732961526	1.79175946922805	0	2.19722457733622
AACCATGAGTGCACTT-1	1.09861228866811	1.6094379124341	0.693147180559945	0	0	0.693147180559945	0	0	0	0	0	0	0.693147180559945	0	0.693147180559945	0.693147180559945	1.38629436111989
AACCATGCAAATGAAC-1	1.38629436111989	0	1.38629436111989	0	0	0.693147180559945	2.484906649788	0	0	0	0	0	0.693147180559945	0	0.693147180559945	0	0
AACCATGCACAAGCAG-1	1.09861228866811	1.09861228866811	3.40119738166216	0	1.79175946922805	2.19722457733622	1.79175946922805	0.693147180559945	0.693147180559945	0	0	0	1.6094379124341	0	0.693147180559945	0	0
AACCATGCAGGGTTGA-1	1.79175946922805	1.79175946922805	0	1.38629436111989	0	0	1.09861228866811	0.693147180559945	1.09861228866811	0.693147180559945	0	0	0	0	2.30258509299405	0	1.09861228866811
AACCATGGTCGTCAGC-1	1.38629436111989	1.09861228866811	0.693147180559945	2.07944154167984	1.79175946922805	0	0.693147180559945	0	1.09861228866811	1.09861228866811	0	0.693147180559945	1.38629436111989	0	0	0	1.09861228866811
AACCATGGTCTGGTTA-1	0.693147180559945	1.79175946922805	0	1.09861228866811	0	0	0	0	0	0	1.09861228866811	0	0	1.38629436111989	2.30258509299405	0	0.693147180559945
AACCATGGTGAATGTA-1	1.09861228866811	1.38629436111989	2.56494935746154	0	0.693147180559945	0	0.693147180559945	0	0	0	0	0	1.6094379124341	0	0	0	1.38629436111989
AACCCAAAGCTAATCC-1	0.693147180559945	0.693147180559945	0.693147180559945	0	0	1.6094379124341	2.56494935746154	0	1.38629436111989	0.693147180559945	0	0	0.693147180559945	0	0.693147180559945	0	0
AACCCAAAGTGATAGT-1	1.09861228866811	1.38629436111989	1.6094379124341	1.79175946922805	0	0	1.6094379124341	1.38629436111989	0	0	0	0	1.38629436111989	0	0	0	0
AACCCAACACGCTATA-1	2.07944154167984	1.09861228866811	1.6094379124341	0	0	1.38629436111989	0	1.6094379124341	0	0	0	0	0	0.693147180559945	0	0	0.693147180559945
AACCCAACACGCTTAA-1	1.09861228866811	1.94591014905531	2.19722457733622	3.04452243772342	2.89037175789616	0	1.6094379124341	0	0	0	0.693147180559945	0.693147180559945	0	0	0.693147180559945	0.693147180559945	0.693147180559945
AACCCAAGTAAGATCA-1	0.693147180559945	1.38629436111989	0	1.79175946922805	0.693147180559945	0	2.19722457733622	0.693147180559945	0.693147180559945	0	0.693147180559945	0	0	1.38629436111989	0	0	2.484906649788
AACCCAAGTTGTGCAT-1	0	1.6094379124341	1.6094379124341	0	0	2.56494935746154	1.09861228866811	0	0	0	0.693147180559945	0	0	0.693147180559945	0	0	0
AACCCAATCGCGCTGA-1	1.79175946922805	1.38629436111989	2.07944154167984	0.693147180559945	1.38629436111989	0.693147180559945	0.693147180559945	1.38629436111989	0.693147180559945	0	0	0.693147180559945	0	0	0.693147180559945	0	0
AACCCAATCTTGGTGA-1	1.09861228866811	1.6094379124341	4.30406509320417	1.09861228866811	0	2.39789527279837	0.693147180559945	0	0	0	0	0	0.693147180559945	0	0	0	0
AACCTGAAGCATTGTC-1	1.38629436111989	0.693147180559945	2.94443897916644	1.09861228866811	1.09861228866811	1.38629436111989	1.09861228866811	0	0	0	0	0	0.693147180559945	0.693147180559945	2.30258509299405	0	0
AACCTGAAGCGTGTTT-1	1.38629436111989	1.6094379124341	4.31748811353631	1.09861228866811	0	1.09861228866811	0	0.693147180559945	0	0	1.38629436111989	0	1.09861228866811	0	0	0	0
AACCTGAAGGTGGTTG-1	1.6094379124341	0.693147180559945	2.63905732961526	0.693147180559945	1.94591014905531	0	0	0	1.6094379124341	0.693147180559945	0	0	0	0	1.38629436111989	0	0.693147180559945
AACCTGAAGTTCAACC-1	1.79175946922805	2.19722457733622	4.07753744390572	0	0	0	1.6094379124341	0	0	0	0	0	2.63905732961526	0	0	0	0.693147180559945
AACCTGACAGGGTTGA-1	1.79175946922805	1.6094379124341	0	0	1.6094379124341	0	1.79175946922805	0	0	0	1.09861228866811	1.38629436111989	1.09861228866811	1.09861228866811	0.693147180559945	0	1.94591014905531
AACCTGAGTACGATTC-1	1.38629436111989	1.09861228866811	1.38629436111989	0	1.38629436111989	0	0	0.693147180559945	0	0	1.38629436111989	1.38629436111989	0	0.693147180559945	0	0	0
AACCTGATCTATTCGT-1	1.6094379124341	1.79175946922805	2.70805020110221	2.30258509299405	0	1.79175946922805	1.79175946922805	0	0	0	0.693147180559945	0	1.09861228866811	0	0	0	1.94591014905531
AACCTTTAGAAATCCA-1	1.94591014905531	0.693147180559945	3.29583686600433	0	0	1.79175946922805	2.30258509299405	0	1.09861228866811	0.693147180559945	0	0	1.94591014905531	0.693147180559945	0.693147180559945	0	0
AACCTTTCAAATCGTC-1	0.693147180559945	1.09861228866811	1.6094379124341	0	0	0	1.09861228866811	0	0	0	0	0	0	0	1.09861228866811	0.693147180559945	2.77258872223978
AACCTTTCACTCCGGA-1	1.79175946922805	2.56494935746154	0	0	0.693147180559945	0	0	0	0	0	0	0	0	0.693147180559945	0	0	2.30258509299405
AACCTTTCATCGAGCC-1	1.38629436111989	1.09861228866811	2.19722457733622	0	0	0	1.94591014905531	0	0.693147180559945	1.38629436111989	0.693147180559945	0.693147180559945	1.38629436111989	0	0.693147180559945	0.693147180559945	0.693147180559945
AACGAAAAGAATTTGG-1	0	0.693147180559945	2.99573227355399	0	0	1.6094379124341	0.693147180559945	0.693147180559945	0	0	0	0	1.6094379124341	0	0	0	0
AACGAAAAGATGGGCT-1	0.693147180559945	2.19722457733622	0.693147180559945	0	0.693147180559945	1.38629436111989	0	1.38629436111989	0	0.693147180559945	1.38629436111989	0	0	0	0	0	1.38629436111989
AACGAAAGTAATCAGA-1	0	0.693147180559945	2.39789527279837	0	0	0	0	0	0	0	1.79175946922805	2.70805020110221	0	0	0.693147180559945	0	1.79175946922805
AACGAAAGTGAGATTA-1	1.79175946922805	0.693147180559945	0.693147180559945	1.38629436111989	1.79175946922805	0	2.19722457733622	0	0	0	0	0.693147180559945	1.38629436111989	0	1.94591014905531	0	0.693147180559945
AACGAAAGTTAACCTG-1	0	1.94591014905531	0.693147180559945	1.09861228866811	1.6094379124341	0	1.6094379124341	0	0	0	0	0	1.79175946922805	1.79175946922805	0	0	0.693147180559945
AACGAAATCAAGCCAT-1	2.07944154167984	2.07944154167984	0	0	0	0	0	0	0	0	0	0	0	0	0	2.19722457733622	2.83321334405622
AACGAAATCCTCAGGG-1	0	0.693147180559945	0	1.38629436111989	2.30258509299405	0.693147180559945	0	0.693147180559945	0	0	0	0	0	0	0	0	1.38629436111989
AACGGGAAGACCTCAT-1	2.30258509299405	1.6094379124341	1.38629436111989	0	0	0	2.07944154167984	0	0	0	0	0	1.6094379124341	2.19722457733622	1.38629436111989	0	0
AACGGGAAGAGATCGC-1	0.693147180559945	1.09861228866811	2.19722457733622	1.09861228866811	1.79175946922805	0	0.693147180559945	0.693147180559945	0	0	0	0	1.6094379124341	0	0.693147180559945	0	0.693147180559945
AACGGGAAGCTCGCAC-1	0	0	1.94591014905531	0	0	0	0.693147180559945	0	0.693147180559945	0	0.693147180559945	0	0	0	0	0	1.38629436111989
AACGGGATCCAATCTT-1	1.09861228866811	2.30258509299405	2.99573227355399	0	0	0	1.09861228866811	1.38629436111989	0	0	1.38629436111989	1.38629436111989	0	0	0	0	0
AACGGGATCCTCGATC-1	0	0.693147180559945	1.09861228866811	0	0.693147180559945	0	0	0	0.693147180559945	0	0	0	0	2.83321334405622	1.09861228866811	0	1.79175946922805
AACGGGATCGAAGGAC-1	1.09861228866811	1.38629436111989	3.13549421592915	0	2.56494935746154	0.693147180559945	0	0	0	0	0	0.693147180559945	0.693147180559945	0.693147180559945	0	0	1.38629436111989
AACGGGATCTTTACAC-1	2.77258872223978	1.79175946922805	2.07944154167984	1.38629436111989	2.99573227355399	0	1.09861228866811	0	1.94591014905531	1.94591014905531	0	0	0	4.27666611901606	1.94591014905531	0	1.38629436111989
AACGTCAAGCAACTTC-1	0	1.09861228866811	1.79175946922805	0	1.38629436111989	0	0.693147180559945	0.693147180559945	0	0	3.09104245335832	0.693147180559945	0.693147180559945	0	2.30258509299405	0	1.79175946922805
AACGTCAAGTCAGAGC-1	1.09861228866811	1.79175946922805	2.07944154167984	1.38629436111989	0.693147180559945	1.6094379124341	2.07944154167984	1.09861228866811	1.09861228866811	1.38629436111989	0	1.09861228866811	0	0	0.693147180559945	0.693147180559945	0
AACGTCACAGAGGCAT-1	1.79175946922805	0.693147180559945	1.6094379124341	0	1.79175946922805	0	4.07753744390572	0	0	0	0	0	1.79175946922805	0	2.39789527279837	0	0.693147180559945
AACGTCACAGGGTTGA-1	1.09861228866811	1.09861228866811	2.39789527279837	1.09861228866811	1.38629436111989	0	2.94443897916644	0	1.09861228866811	0	0	0	0	1.09861228866811	2.70805020110221	0.693147180559945	0
AACGTCAGTACAGCGA-1	0	1.38629436111989	0	0	2.07944154167984	0	0	0	0	0	0	0	0	0	1.38629436111989	0	1.94591014905531
AACGTCAGTGGACTAG-1	0	1.6094379124341	0.693147180559945	0	0	1.09861228866811	1.09861228866811	0	0	0	0	0	1.94591014905531	1.6094379124341	1.09861228866811	0	0
AACGTCATCAGCTGTA-1	0.693147180559945	1.38629436111989	1.79175946922805	2.83321334405622	1.38629436111989	0	1.38629436111989	0.693147180559945	0	0	0.693147180559945	0	1.09861228866811	0	1.6094379124341	0	0.693147180559945
AACTTCTAGCGATGCA-1	1.38629436111989	1.6094379124341	2.63905732961526	0	0	0	1.09861228866811	0	0.693147180559945	0	0	0.693147180559945	1.79175946922805	0	0	0	1.38629436111989
AACTTCTAGGAAAGGT-1	0	1.09861228866811	2.94443897916644	0	0	0	0.693147180559945	0	1.38629436111989	0	1.09861228866811	0	0	0	0	0	0
AACTTCTAGGCATCGA-1	0	1.6094379124341	3.2188758248682	0	0	0	1.79175946922805	0	0	0	0	0	0	0	0	0	1.38629436111989
AACTTCTAGGCGCTTC-1	1.6094379124341	1.6094379124341	1.38629436111989	1.94591014905531	0	1.38629436111989	2.56494935746154	0.693147180559945	0	0	1.79175946922805	0	0	0	0	0	0
AACTTCTCACCAGGTC-1	0.693147180559945	1.38629436111989	1.79175946922805	0	0.693147180559945	0	0.693147180559945	0	1.6094379124341	0.693147180559945	1.09861228866811	0	2.19722457733622	0	0.693147180559945	0	1.94591014905531
AACTTCTCAGCAGATG-1	1.6094379124341	0.693147180559945	4.17438726989564	0	0	0	2.94443897916644	1.09861228866811	0	0	0	0	2.19722457733622	0.693147180559945	0	0	0
AACTTCTCATGAAGGC-1	0.693147180559945	1.6094379124341	0.693147180559945	0	0.693147180559945	0	0	0	0.693147180559945	0	0.693147180559945	0	0	0.693147180559945	0	0	2.89037175789616
AACTTCTGTTTCCAAG-1	0	0.693147180559945	1.38629436111989	1.38629436111989	1.6094379124341	0	0	0	0	0	0	0	0.693147180559945	1.79175946922805	0	0	2.89037175789616
AAGAACAAGAATTTGG-1	1.38629436111989	1.79175946922805	1.6094379124341	0.693147180559945	2.07944154167984	0	2.30258509299405	0	0	0	0	0	0.693147180559945	1.6094379124341	2.99573227355399	0	0.693147180559945
AAGAACAAGAGCACTG-1	1.09861228866811	0.693147180559945	3.13549421592915	0	0	0	1.94591014905531	0	1.09861228866811	0.693147180559945	0	0	0.693147180559945	0	0.693147180559945	0	2.19722457733622
AAGAACAAGGTTGTTC-1	1.79175946922805	0	4.80402104473326	1.38629436111989	2.07944154167984	1.38629436111989	2.484906649788	0.693147180559945	0	0	0	0	1.38629436111989	0	0	0	1.09861228866811
AAGAACACAAATAGCA-1	0.693147180559945	1.6094379124341	1.38629436111989	1.6094379124341	3.73766961828337	3.3322045101752	1.38629436111989	0	0	0	0	0	1.09861228866811	0	0	0	1.6094379124341
AAGAACACACAGACGA-1	0.693147180559945	1.94591014905531	2.07944154167984	1.09861228866811	0	0	2.63905732961526	0.693147180559945	0	0	0	0	0	0	0	0	0.693147180559945
AAGAACACACGGCGTT-1	0	1.09861228866811	3.49650756146648	0	0	0	1.38629436111989	0	1.79175946922805	1.09861228866811	1.79175946922805	0	0	0	0	0	1.79175946922805
AAGAACACAGAGGTAC-1	1.09861228866811	2.30258509299405	1.79175946922805	2.07944154167984	1.09861228866811	0	1.09861228866811	0.693147180559945	0	0	0.693147180559945	1.09861228866811	0.693147180559945	0	0	0	3.09104245335832
AAGAACAGTAGTGGCA-1	0.693147180559945	1.38629436111989	3.29583686600433	0	0	0	1.6094379124341	0.693147180559945	0	0.693147180559945	1.09861228866811	0	0	0.693147180559945	0	0	2.19722457733622
AAGACAAAGATAGCTA-1	0	1.38629436111989	1.09861228866811	0.693147180559945	1.79175946922805	0	0	0	0	0	0.693147180559945	0	0	1.09861228866811	0.693147180559945	2.77258872223978	1.6094379124341
AAGACAAAGCCAGACA-1	1.09861228866811	2.484906649788	2.07944154167984	0	0	0.693147180559945	0.693147180559945	0	0	0	0	0	0	0	0	0	0.693147180559945
AAGACAAAGTGCGTCC-1	0.693147180559945	1.79175946922805	2.30258509299405	1.09861228866811	0	0	1.38629436111989	0	0	0	0	0	0	0.693147180559945	0	0	1.09861228866811
AAGACAACAAATCAGA-1	1.94591014905531	1.38629436111989	3.17805383034795	1.79175946922805	0	0	1.38629436111989	0.693147180559945	1.38629436111989	1.94591014905531	0	0	0	0	0.693147180559945	0	0
AAGACAACAGTCGCTG-1	0	0	1.38629436111989	0	0.693147180559945	0	1.6094379124341	0	0	0	0.693147180559945	0	0	1.38629436111989	3.04452243772342	0	0.693147180559945
AAGACAACATGAGTAA-1	1.38629436111989	0.693147180559945	2.70805020110221	0	0.693147180559945	0.693147180559945	0.693147180559945	0	0	0	0	0.693147180559945	1.09861228866811	0	0	0	0
AAGACAAGTGATATAG-1	1.09861228866811	0.693147180559945	1.09861228866811	2.30258509299405	0.693147180559945	0	0	0	1.6094379124341	1.38629436111989	0	0	1.79175946922805	1.38629436111989	2.77258872223978	0	1.38629436111989
AAGACAATCTTACGTT-1	0	1.09861228866811	2.99573227355399	1.38629436111989	0	0	1.38629436111989	0	0	0	0.693147180559945	0.693147180559945	1.09861228866811	0	1.38629436111989	0	0
AAGACTCAGTGCTCGC-1	0.693147180559945	2.19722457733622	0	0	0	0	1.09861228866811	0	0	0	0	0	0	0	1.09861228866811	1.38629436111989	3.43398720448515
AAGACTCCACTATCCC-1	2.83321334405622	0	2.07944154167984	2.39789527279837	2.56494935746154	1.79175946922805	2.30258509299405	0	0	0	0	0	1.94591014905531	1.79175946922805	2.30258509299405	0	0
AAGACTCCATGATAGA-1	2.19722457733622	1.79175946922805	0.693147180559945	0.693147180559945	1.09861228866811	1.38629436111989	1.94591014905531	0.693147180559945	0	0	0	0	0.693147180559945	0	0	0.693147180559945	1.09861228866811
AAGACTCGTTAAGGAT-1	1.09861228866811	1.09861228866811	2.484906649788	0	0	1.09861228866811	0	0	0	0	0	0	1.09861228866811	0	0	0	0.693147180559945
AAGATAGAGGTCGTAG-1	0	1.6094379124341	0.693147180559945	0.693147180559945	1.09861228866811	0	0	0	0	0.693147180559945	0.693147180559945	1.09861228866811	1.09861228866811	0.693147180559945	0	0	1.79175946922805
AAGATAGAGTGCAACG-1	1.38629436111989	1.94591014905531	2.56494935746154	1.94591014905531	0.693147180559945	0	0	0	0	0	0.693147180559945	0	1.79175946922805	0.693147180559945	0	1.09861228866811	1.79175946922805
AAGATAGAGTGGACGT-1	0	0	1.94591014905531	0	2.484906649788	0	1.09861228866811	0	1.38629436111989	0.693147180559945	0	0	0	0.693147180559945	2.39789527279837	0	0
AAGATAGCAAAGGATT-1	0.693147180559945	1.09861228866811	2.07944154167984	0.693147180559945	0	0	0.693147180559945	1.09861228866811	0	0	0.693147180559945	0	0	0	0	0	1.38629436111989
AAGATAGCATCGGAGA-1	1.38629436111989	2.30258509299405	0.693147180559945	0.693147180559945	2.07944154167984	0	1.09861228866811	0	0	0	0	0	0	0	0.693147180559945	0	1.38629436111989
AAGATAGGTACCACGC-1	0.693147180559945	1.09861228866811	1.09861228866811	1.09861228866811	2.56494935746154	0	1.6094379124341	0	1.09861228866811	1.09861228866811	0	0	0.693147180559945	2.19722457733622	2.484906649788	0	1.38629436111989
AAGATAGGTGTCTCCT-1	0.693147180559945	1.09861228866811	4.86753445045558	0	1.09861228866811	0	0	1.09861228866811	0	0	1.09861228866811	1.09861228866811	0	0	1.38629436111989	0.693147180559945	2.19722457733622
AAGATAGGTTCGGACC-1	1.09861228866811	2.19722457733622	1.94591014905531	2.39789527279837	1.09861228866811	0	1.09861228866811	0	0	0	0	0	0.693147180559945	2.30258509299405	0	0	1.94591014905531
AAGATAGTCAGCGTCG-1	1.09861228866811	1.6094379124341	2.484906649788	0	0	1.6094379124341	1.38629436111989	0	0	0	0	0	0	0	0.693147180559945	0	1.09861228866811
AAGCATCAGGCACCAA-1	1.6094379124341	1.09861228866811	2.30258509299405	0	0.693147180559945	0	1.79175946922805	1.09861228866811	0.693147180559945	0	0	0.693147180559945	2.484906649788	0	1.6094379124341	0.693147180559945	0
AAGCATCAGGTATTGA-1	1.09861228866811	1.09861228866811	3.36729582998647	0	0.693147180559945	0	1.94591014905531	0	0	0	0	0	0	0	0	0	1.79175946922805
AAGCATCCAAAGTATG-1	1.38629436111989	1.38629436111989	1.6094379124341	1.94591014905531	2.19722457733622	0.693147180559945	0.693147180559945	0.693147180559945	0	0	0	0	0	0	1.79175946922805	0	0
AAGCATCCAGGACTTT-1	1.38629436111989	1.38629436111989	2.77258872223978	1.09861228866811	0.693147180559945	0.693147180559945	1.94591014905531	0	0	0.693147180559945	1.09861228866811	0	1.09861228866811	0	0	0	1.6094379124341
AAGCATCGTAGACACG-1	0	1.79175946922805	1.79175946922805	0	0	0	1.09861228866811	1.6094379124341	0	0	0	0	0	0	0	0	0.693147180559945
AAGCATCTCCCGAATA-1	2.07944154167984	0	1.09861228866811	0	2.30258509299405	0	2.19722457733622	0	1.09861228866811	0.693147180559945	0.693147180559945	0	0.693147180559945	0.693147180559945	1.09861228866811	1.09861228866811	0.693147180559945
AAGCATCTCCGATAAC-1	1.38629436111989	2.30258509299405	0	0	0	0	2.83321334405622	0	0	0	0	0	0	0	0	0	1.79175946922805
AAGCCATAGGTTGGTG-1	0	1.38629436111989	3.13549421592915	1.79175946922805	1.38629436111989	0	1.09861228866811	0.693147180559945	0.693147180559945	0	0	0	1.6094379124341	0	0	1.09861228866811	1.09861228866811
AAGCCATGTCTGTAAC-1	1.38629436111989	1.94591014905531	0	2.484906649788	1.38629436111989	0	0	0	0	0	0.693147180559945	0	0.693147180559945	0	0.693147180559945	0	1.94591014905531
AAGCCATGTTCCAAAC-1	1.09861228866811	1.09861228866811	2.94443897916644	0	0	0	1.38629436111989	0	0	0	0.693147180559945	0.693147180559945	0	0	0	0	0.693147180559945
AAGCGAGAGAGGCGGA-1	1.09861228866811	2.30258509299405	0	0.693147180559945	0	0	0	0	0	0	0	0	0	0	0	2.07944154167984	2.484906649788
AAGCGAGAGCAATAGT-1	0	0	0.693147180559945	0	0.693147180559945	1.09861228866811	0	0	0.693147180559945	0.693147180559945	0	0	0	0	0	0	0
AAGCGAGAGCGACTGA-1	1.09861228866811	1.6094379124341	0.693147180559945	0	0	1.38629436111989	1.38629436111989	0	0	0	0	0	0	0	0	0	1.09861228866811
AAGCGAGAGGTAGCCA-1	0.693147180559945	1.94591014905531	2.63905732961526	0	2.30258509299405	0	0	0	0.693147180559945	0.693147180559945	0.693147180559945	0.693147180559945	0.693147180559945	0.693147180559945	0	0	2.484906649788
AAGCGAGAGTAATTGG-1	1.09861228866811	0	2.30258509299405	0.693147180559945	0	0	2.30258509299405	0	0	0	0.693147180559945	0	2.07944154167984	0	0	0	0.693147180559945
AAGCGAGCATGCAGCC-1	0.693147180559945	2.19722457733622	0	1.38629436111989	0.693147180559945	0	0	0	0	0	1.6094379124341	1.09861228866811	0.693147180559945	0.693147180559945	0.693147180559945	0	0
AAGCGAGTCAGGAAGC-1	1.09861228866811	1.94591014905531	1.94591014905531	0	0	0	1.94591014905531	0	1.09861228866811	0.693147180559945	0	0	1.09861228866811	0	0	0	2.19722457733622
AAGCGAGTCCATTGTT-1	1.38629436111989	1.6094379124341	1.38629436111989	0	2.07944154167984	0	1.79175946922805	0	0	0	0	0	0.693147180559945	0	1.94591014905531	0	0
AAGCGAGTCCCGAGAC-1	0.693147180559945	1.38629436111989	1.79175946922805	0	0.693147180559945	0	0.693147180559945	0	1.94591014905531	0.693147180559945	0.693147180559945	0	0	0	0	0	1.09861228866811
AAGCGAGTCCCTGGTT-1	0.693147180559945	0	1.6094379124341	1.09861228866811	1.94591014905531	0	1.6094379124341	0	0.693147180559945	0	0.693147180559945	0	0.693147180559945	0	1.38629436111989	0	1.79175946922805
AAGCGTTAGAGCCGAT-1	2.19722457733622	1.6094379124341	1.94591014905531	0	0	0	1.38629436111989	0	0	0	0	0	0.693147180559945	0	0	0	0.693147180559945
AAGCGTTGTAAGGCCA-1	0.693147180559945	0.693147180559945	2.56494935746154	1.79175946922805	1.94591014905531	1.09861228866811	1.79175946922805	0.693147180559945	0	0.693147180559945	0	0	1.09861228866811	0	1.38629436111989	0	0
AAGCGTTGTCTTCATT-1	1.6094379124341	0	0	0	2.19722457733622	0	0	0	1.79175946922805	1.38629436111989	0	0	0	0.693147180559945	0.693147180559945	0	1.79175946922805
AAGCGTTGTTCTCCCA-1	0	1.6094379124341	1.6094379124341	0.693147180559945	1.38629436111989	0	0	0	0	0	0	0.693147180559945	1.09861228866811	0	0	0	2.19722457733622
AAGGAATAGAGCCGAT-1	1.09861228866811	0.693147180559945	3.63758615972639	0	0	0	0	0	1.09861228866811	0	1.09861228866811	0	2.83321334405622	0	0	0	0
AAGGAATAGCCTCTGG-1	1.09861228866811	1.79175946922805	0	0	1.6094379124341	0	0	0	0	0	0	0	0	0	0	1.6094379124341	3.58351893845611
AAGGAATAGGCATCTT-1	1.79175946922805	1.38629436111989	2.19722457733622	0.693147180559945	3.36729582998647	0	0	0	0	0	0	0	0	0.693147180559945	1.6094379124341	0	0
AAGGAATGTGCTAGCC-1	0.693147180559945	0.693147180559945	2.30258509299405	0	1.09861228866811	0.693147180559945	2.19722457733622	0.693147180559945	0	0	0.693147180559945	0	0	0	1.09861228866811	0	0
AAGGAATGTTAGTTCG-1	0.693147180559945	1.6094379124341	1.09861228866811	0	1.38629436111989	0	3.52636052461616	0	0	0	0	0	0	0	0	0	0
AAGGAATTCATGCAGT-1	0.693147180559945	0.693147180559945	1.79175946922805	0	0	0	2.39789527279837	0	0	0	1.09861228866811	0.693147180559945	0.693147180559945	0	0	0	2.39789527279837
AAGGTAAAGGTTGACG-1	0.693147180559945	1.79175946922805	3.43398720448515	0	0.693147180559945	1.09861228866811	1.94591014905531	1.79175946922805	1.09861228866811	1.09861228866811	0	1.09861228866811	0	0	0	0	1.09861228866811
AAGGTAAAGTGACACG-1	1.6094379124341	0.693147180559945	1.79175946922805	0	1.09861228866811	0.693147180559945	0	0	1.09861228866811	0	0	0	0	0.693147180559945	2.19722457733622	0	1.94591014905531
AAGGTAACAATCTCGA-1	0	0	1.79175946922805	0	0	0.693147180559945	0.693147180559945	0	1.38629436111989	1.09861228866811	0	0	0	0	0.693147180559945	0	0
AAGGTAACACTAGAGG-1	1.09861228866811	1.6094379124341	0	0.693147180559945	1.79175946922805	1.6094379124341	1.38629436111989	0	0.693147180559945	0	0	0	0	0	0.693147180559945	0	1.09861228866811
AAGGTAAGTCCGAAAG-1	0.693147180559945	2.07944154167984	2.484906649788	2.19722457733622	2.94443897916644	0	0.693147180559945	0	0.693147180559945	0	0	0.693147180559945	1.09861228866811	0	0	0	0.693147180559945
AAGGTAAGTTCGGTTA-1	0	1.38629436111989	1.94591014905531	0	1.38629436111989	1.38629436111989	1.09861228866811	0	0	0	0	0	2.30258509299405	1.6094379124341	0	0.693147180559945	1.94591014905531
AAGTACCAGCGTCTCG-1	1.09861228866811	2.30258509299405	2.83321334405622	1.6094379124341	0	0	0	1.09861228866811	0.693147180559945	0	0.693147180559945	0.693147180559945	1.09861228866811	0	0	0	0.693147180559945
AAGTACCCAAACTCGT-1	0.693147180559945	2.19722457733622	3.25809653802148	0.693147180559945	1.09861228866811	1.09861228866811	0.693147180559945	0.693147180559945	0	0	0	0	1.09861228866811	0	0	0	1.38629436111989
AAGTACCCAACGACAG-1	1.09861228866811	1.79175946922805	1.79175946922805	0	0	0	3.04452243772342	0	0	0	0	0	0.693147180559945	0	0	0	0
AAGTACCCAAGTCGTT-1	1.79175946922805	0.693147180559945	3.13549421592915	0.693147180559945	0	0	0.693147180559945	0	0	0	0	0	0	0	0	0	1.09861228866811
AAGTACCCAATTTCGG-1	0	0	1.6094379124341	0	0	0	0	0	1.94591014905531	1.09861228866811	0.693147180559945	0	0	0.693147180559945	2.484906649788	1.6094379124341	2.99573227355399
AAGTACCCATGTTCAG-1	0.693147180559945	1.09861228866811	3.85014760171006	1.09861228866811	0	1.38629436111989	1.94591014905531	1.09861228866811	1.09861228866811	1.09861228866811	0	0	0	0	0.693147180559945	0	0
AAGTACCGTACGACAG-1	0.693147180559945	1.09861228866811	1.6094379124341	2.07944154167984	1.79175946922805	0	0	0	0	0	0	0	0	0.693147180559945	0	0	1.09861228866811
AAGTACCTCGCTCCTA-1	0.693147180559945	1.09861228866811	1.38629436111989	1.38629436111989	1.79175946922805	0	3.49650756146648	0	1.94591014905531	0	0.693147180559945	0	0	0	0	0	0
AAGTCGTAGACGGAAA-1	0.693147180559945	1.09861228866811	3.93182563272433	0.693147180559945	2.30258509299405	0	0	0	0	0	0	0.693147180559945	0.693147180559945	0	0	0	0.693147180559945
AAGTCGTAGGTCGTCC-1	0	2.19722457733622	0.693147180559945	0	0	1.6094379124341	1.94591014905531	0	0	0	0.693147180559945	0	0.693147180559945	0	0	0	0.693147180559945
AAGTCGTAGGTTGGTG-1	1.94591014905531	1.09861228866811	1.6094379124341	1.94591014905531	1.38629436111989	0	2.07944154167984	0	0	0	0	0	0	0	0	0	1.38629436111989
AAGTCGTAGTCGGCAA-1	0	2.07944154167984	1.94591014905531	0	1.09861228866811	0	0	0	0	0	1.09861228866811	0	0	0.693147180559945	0	0	0
AAGTCGTCACCTCGTT-1	0.693147180559945	1.79175946922805	1.79175946922805	1.09861228866811	0.693147180559945	0	1.94591014905531	0	1.09861228866811	1.38629436111989	0	0	1.38629436111989	0	0.693147180559945	0.693147180559945	2.39789527279837
AAGTCGTTCATCACTT-1	0	1.09861228866811	3.40119738166216	0	0	0.693147180559945	1.6094379124341	0.693147180559945	0	0	0	0	0	0	0.693147180559945	0	0.693147180559945
AAGTCGTTCGACACTA-1	1.79175946922805	1.09861228866811	1.38629436111989	0	0	0	0.693147180559945	0	1.79175946922805	1.09861228866811	0	0	0	0	1.09861228866811	0	1.09861228866811
AAGTCGTTCTGAGATC-1	1.09861228866811	2.19722457733622	1.79175946922805	0	0	0	2.484906649788	0	0	0	0	0	0	0	0	0	0
AAGTCGTTCTTGAGCA-1	1.09861228866811	1.94591014905531	3.29583686600433	1.09861228866811	0	0.693147180559945	1.38629436111989	1.09861228866811	0.693147180559945	0	1.09861228866811	0	0	0	0	0	0
AAGTGAAAGTCACAGG-1	1.09861228866811	1.94591014905531	0	0	0	0	0	0	0.693147180559945	0	0	0	0	0	0	1.6094379124341	2.39789527279837
AAGTGAACACACCTTC-1	1.09861228866811	2.63905732961526	1.6094379124341	1.6094379124341	0	0	0	0	0	0	0	0	0	0	1.6094379124341	0	1.09861228866811
AAGTGAACACTTGACA-1	1.38629436111989	1.09861228866811	2.77258872223978	0	0	0	1.79175946922805	1.09861228866811	2.19722457733622	1.6094379124341	0	1.09861228866811	0	0	0	0	0
AAGTGAAGTTGAATCC-1	0.693147180559945	1.6094379124341	0.693147180559945	0.693147180559945	0.693147180559945	0	0	0	1.09861228866811	0.693147180559945	0	0	0	0	2.484906649788	0.693147180559945	1.79175946922805
AAGTGAATCATGAGTC-1	0.693147180559945	1.38629436111989	2.484906649788	0.693147180559945	0.693147180559945	0	2.07944154167984	0	0	0	0	0	1.09861228866811	0.693147180559945	0	0	1.6094379124341
AAGTGAATCCAAACCA-1	0	2.39789527279837	2.99573227355399	0	0	0	0	0	1.79175946922805	1.09861228866811	0.693147180559945	0	0	0	0	0	3.09104245335832
AAGTGAATCCGATAAC-1	0	1.79175946922805	3.2188758248682	1.09861228866811	0	0	2.63905732961526	1.38629436111989	1.09861228866811	0.693147180559945	0	0	1.09861228866811	0	1.09861228866811	0	0
AAGTGAATCTCGACGG-1	1.79175946922805	0.693147180559945	3.40119738166216	0	0.693147180559945	1.6094379124341	1.6094379124341	1.6094379124341	0	0	0.693147180559945	0	0	0	0	0	0
AAGTTCGAGTTCCAGT-1	2.83321334405622	1.38629436111989	2.07944154167984	1.79175946922805	2.30258509299405	0	1.38629436111989	0	0	0	0	0	0	2.19722457733622	0	0	0.693147180559945
AAGTTCGCAGTCAGAG-1	1.38629436111989	1.6094379124341	1.6094379124341	0	1.6094379124341	0	1.38629436111989	0	0	0	0	0	1.6094379124341	0.693147180559945	0.693147180559945	0	1.38629436111989
AAGTTCGGTCCCACGA-1	0.693147180559945	0.693147180559945	3.52636052461616	0	0	0	0	0	0	0	0	0	0	0	0	0	0.693147180559945
AAGTTCGGTTCTCTAT-1	1.09861228866811	0	1.79175946922805	0	1.6094379124341	0.693147180559945	0	0	0	0	0	0	0.693147180559945	0	0	0	1.38629436111989
AAGTTCGTCATTCGTT-1	0	1.09861228866811	1.6094379124341	0	1.94591014905531	0	0	0	1.09861228866811	0	0	0	0	0	0	0.693147180559945	2.484906649788
AATAGAGAGATACGAT-1	0.693147180559945	0.693147180559945	1.79175946922805	0	2.70805020110221	0	2.07944154167984	0	0.693147180559945	0.693147180559945	0	0	0	0	1.09861228866811	0	0.693147180559945
AATAGAGGTGGCTTGC-1	0.693147180559945	1.38629436111989	4.24849524204936	0	0	0	0	0	0.693147180559945	0	0	0	0	0.693147180559945	0	0	0
AATAGAGGTGTCACAT-1	1.38629436111989	1.6094379124341	3.13549421592915	1.09861228866811	1.79175946922805	0	0	0	0	0	0	0	0	0.693147180559945	0	1.09861228866811	2.484906649788
AATAGAGTCGATCCAA-1	2.07944154167984	1.79175946922805	1.38629436111989	1.09861228866811	0.693147180559945	0	1.09861228866811	0	1.6094379124341	1.09861228866811	1.09861228866811	0.693147180559945	0	0.693147180559945	0	0	0.693147180559945
AATCACGAGGCCACCT-1	2.07944154167984	1.09861228866811	1.09861228866811	3.09104245335832	2.70805020110221	0	1.09861228866811	0	0	0	0	0	2.484906649788	3.71357206670431	0	0	1.09861228866811
AATCACGAGTAGAATC-1	0	1.38629436111989	2.30258509299405	1.09861228866811	0	0	1.38629436111989	0.693147180559945	1.79175946922805	1.79175946922805	1.09861228866811	0	0.693147180559945	0	0.693147180559945	0.693147180559945	0
AATCACGCAGACCAGA-1	0	1.09861228866811	3.63758615972639	0	0.693147180559945	1.79175946922805	0	0	1.09861228866811	0	0	0	0	0	0.693147180559945	1.38629436111989	1.6094379124341
AATCACGCAGCAAGAC-1	0.693147180559945	1.79175946922805	0.693147180559945	1.38629436111989	0.693147180559945	0	0.693147180559945	0	0	0	0	0	2.94443897916644	1.94591014905531	0	0	1.79175946922805
AATCACGGTGGGATTG-1	1.6094379124341	0	0.693147180559945	0	1.38629436111989	0.693147180559945	1.6094379124341	1.6094379124341	1.09861228866811	0	0	0	2.19722457733622	0	0.693147180559945	0	1.38629436111989
AATCACGTCACTTATC-1	1.09861228866811	1.38629436111989	1.38629436111989	1.6094379124341	0.693147180559945	1.79175946922805	4.20469261939097	0.693147180559945	0.693147180559945	0	1.38629436111989	0	0.693147180559945	0	0	0.693147180559945	0
AATCGACAGCTAATGA-1	1.09861228866811	1.6094379124341	0.693147180559945	0	0	0	2.19722457733622	0	0	0	1.38629436111989	0	0	1.79175946922805	0	0	3.97029191355212
AATCGACCACAACATC-1	1.6094379124341	1.09861228866811	4.07753744390572	0	0	0.693147180559945	1.09861228866811	0	1.09861228866811	0.693147180559945	0.693147180559945	0.693147180559945	1.79175946922805	0	1.94591014905531	0	0
AATCGACCAGGCGTTC-1	1.38629436111989	0	0	0.693147180559945	0.693147180559945	1.94591014905531	2.19722457733622	0	0	0	0.693147180559945	2.30258509299405	0	0	0	0	1.6094379124341
AATCGACGTAGGAGTC-1	0.693147180559945	2.63905732961526	0	0	0	0	0	0	0	0	0	0	0	1.09861228866811	0	0.693147180559945	2.63905732961526
AATCGACGTGACGCCT-1	1.38629436111989	1.79175946922805	1.6094379124341	0	0.693147180559945	0	1.6094379124341	0	0	0	0	0	0	0	0	0.693147180559945	1.38629436111989
AATCGACGTTGTGTAC-1	0.693147180559945	1.09861228866811	0	0	0	1.09861228866811	2.30258509299405	0	0.693147180559945	0	0	0	1.94591014905531	1.09861228866811	0	0	0
AATCGACGTTTGGAAA-1	0	1.6094379124341	0	0	1.09861228866811	0	0.693147180559945	0	0	0	0	0	0.693147180559945	1.09861228866811	1.38629436111989	0	0.693147180559945
AATCGTGAGGCCTGCT-1	1.6094379124341	2.39789527279837	0	0	2.39789527279837	0	0	0	1.94591014905531	0.693147180559945	0	0	0.693147180559945	3.46573590279973	0.693147180559945	0.693147180559945	1.79175946922805
AATCGTGGTAGACGTG-1	1.38629436111989	1.94591014905531	2.70805020110221	0.693147180559945	0.693147180559945	0.693147180559945	2.30258509299405	0	1.38629436111989	1.09861228866811	0.693147180559945	0	0	0	1.09861228866811	0	1.79175946922805
AATCGTGTCTCACCCA-1	0	2.19722457733622	1.09861228866811	0	1.09861228866811	0	1.09861228866811	0	0	0	0	0	0	0	0	0	0
AATCGTGTCTGGCCTT-1	1.38629436111989	0.693147180559945	1.79175946922805	1.09861228866811	0	0	2.484906649788	0	0	0	0	0	0	0	1.38629436111989	1.38629436111989	2.56494935746154
AATGAAGAGGTTAAAC-1	1.38629436111989	2.39789527279837	1.6094379124341	1.38629436111989	0.693147180559945	0	0	2.07944154167984	0	0	0	1.09861228866811	1.38629436111989	0	0	0	1.6094379124341
AATGAAGCACCGGCTA-1	1.6094379124341	1.79175946922805	1.38629436111989	0	0	0	0	0	0.693147180559945	0	0	0	0.693147180559945	0.693147180559945	0	1.09861228866811	2.30258509299405
AATGAAGCATGGTACT-1	0	1.6094379124341	1.09861228866811	0.693147180559945	1.79175946922805	0	0	0	1.79175946922805	1.38629436111989	0	0	0	0	0	0	0.693147180559945
AATGAAGCATGTCGTA-1	0.693147180559945	1.79175946922805	1.09861228866811	0.693147180559945	1.6094379124341	0	0	0	0	0.693147180559945	0	0	0	0	0	0	1.6094379124341
AATGAAGGTGAGGATC-1	0.693147180559945	1.6094379124341	1.38629436111989	0.693147180559945	0.693147180559945	0	0.693147180559945	0	1.09861228866811	1.6094379124341	0	0	0	0	0	0	1.38629436111989
AATGAAGGTTGGACTT-1	1.09861228866811	1.6094379124341	3.71357206670431	0.693147180559945	0	2.07944154167984	1.6094379124341	1.09861228866811	1.79175946922805	1.6094379124341	0	1.09861228866811	0	0	0.693147180559945	0	0
AATGAAGTCCACAGGC-1	1.38629436111989	2.07944154167984	3.2188758248682	0	0	1.6094379124341	2.07944154167984	0.693147180559945	1.09861228866811	0	0	0.693147180559945	0.693147180559945	0.693147180559945	0.693147180559945	0.693147180559945	0
AATGAAGTCTCATTGT-1	0.693147180559945	1.38629436111989	2.94443897916644	2.19722457733622	2.70805020110221	0	2.63905732961526	0	0.693147180559945	0	0.693147180559945	1.79175946922805	1.38629436111989	2.30258509299405	0	0	0
AATGACCCAAGAGTAT-1	0	1.94591014905531	1.09861228866811	0	1.09861228866811	0	0	0	0	0	0	0	0	0	0	1.6094379124341	2.30258509299405
AATGACCCAATCTAGC-1	0	0	3.13549421592915	0	0	0.693147180559945	0	0	0	0	0.693147180559945	1.6094379124341	0.693147180559945	0	0.693147180559945	0	1.38629436111989
AATGACCGTCGCAGTC-1	1.09861228866811	2.99573227355399	0.693147180559945	1.09861228866811	2.83321334405622	0	0	0	0	0	2.19722457733622	0	1.6094379124341	0	1.09861228866811	0	0
AATGACCGTGTTAGCT-1	1.38629436111989	1.38629436111989	1.94591014905531	0.693147180559945	0	0	1.09861228866811	0	0	0	0	1.38629436111989	0	0	0.693147180559945	0	1.38629436111989
AATGACCGTTATGTGC-1	0.693147180559945	0.693147180559945	2.94443897916644	0	0	0.693147180559945	1.09861228866811	1.09861228866811	1.09861228866811	0	0	0	0.693147180559945	0	0	0	0
AATGACCTCTGGCCTT-1	0	1.94591014905531	0.693147180559945	0	1.6094379124341	0	0	0	0	0	0	0	1.38629436111989	2.39789527279837	2.30258509299405	0.693147180559945	2.83321334405622
AATGCCAAGCTGACTT-1	0.693147180559945	1.6094379124341	3.58351893845611	0	0	1.6094379124341	3.71357206670431	0.693147180559945	0	0	0	0	0	0	0	0	0
AATGCCAAGGCTCTCG-1	0	1.6094379124341	1.38629436111989	0.693147180559945	0	0	2.63905732961526	0	0.693147180559945	1.09861228866811	0	0	1.6094379124341	0	0	0	0.693147180559945
AATGCCACAAGCTACT-1	0.693147180559945	1.6094379124341	0	0	1.79175946922805	0	0	0	0	0	0	0	0	0	0	0	3.2188758248682
AATGCCAGTACGATTC-1	0.693147180559945	1.79175946922805	0	0.693147180559945	2.07944154167984	0	0	0	0.693147180559945	1.09861228866811	1.09861228866811	0	1.09861228866811	1.38629436111989	0.693147180559945	0	0.693147180559945
AATGCCAGTCCGATCG-1	0	2.07944154167984	0	0	0.693147180559945	0	0.693147180559945	0	0	0	0	0	0	0	0	0.693147180559945	2.07944154167984
AATGCCAGTGCGGATA-1	0	1.6094379124341	1.38629436111989	0.693147180559945	0.693147180559945	1.09861228866811	1.94591014905531	0.693147180559945	0	0	0.693147180559945	0	0	0	0	0	0
AATGGAAAGAGTACCG-1	1.6094379124341	1.6094379124341	2.70805020110221	1.6094379124341	1.6094379124341	0	1.79175946922805	0	0	0	2.07944154167984	0	2.484906649788	0	1.09861228866811	0	0
AATGGAAAGATTGAGT-1	1.38629436111989	0	0	1.79175946922805	2.19722457733622	0	2.94443897916644	0	0	0	0.693147180559945	0	1.38629436111989	0.693147180559945	1.38629436111989	0	0
AATGGAAGTCGAAGCA-1	0	1.09861228866811	2.70805020110221	0.693147180559945	0	0	0.693147180559945	0.693147180559945	0	0	0	0.693147180559945	0	0	0	0	2.39789527279837
AATGGAAGTTCGAGCC-1	1.6094379124341	1.6094379124341	1.09861228866811	0	0	0	0	0	0.693147180559945	0	1.38629436111989	0	0.693147180559945	0	0	1.38629436111989	1.6094379124341
AATGGCTAGTGCAAAT-1	0.693147180559945	1.79175946922805	1.09861228866811	1.79175946922805	0	0	0.693147180559945	0.693147180559945	0	0	0	0	0	0	0	0.693147180559945	1.09861228866811
AATGGCTGTGGCAGAT-1	0	2.07944154167984	0	0	1.09861228866811	0	0	0	0	0	0	0	0	1.38629436111989	0	1.79175946922805	3.61091791264422
AATGGCTGTGGTAACG-1	0.693147180559945	0.693147180559945	1.09861228866811	0	0	0	0	0	0	0	2.07944154167984	0	0	0	0	0	2.484906649788
AATGGCTGTTTGTTGG-1	1.09861228866811	0.693147180559945	1.79175946922805	1.38629436111989	0	0.693147180559945	0.693147180559945	1.79175946922805	1.09861228866811	1.79175946922805	0	1.6094379124341	0	0	1.6094379124341	1.09861228866811	0
AATGGCTTCGAACCAT-1	0.693147180559945	0.693147180559945	2.70805020110221	0	2.56494935746154	0	0.693147180559945	0	0	0	1.09861228866811	1.6094379124341	1.38629436111989	0	0.693147180559945	0	0
AATTCCTAGATACATG-1	1.79175946922805	1.38629436111989	1.38629436111989	0.693147180559945	1.09861228866811	0	1.79175946922805	0.693147180559945	1.94591014905531	1.6094379124341	0	0	0.693147180559945	0	0	0	1.09861228866811
AATTCCTAGTTGAATG-1	0	1.09861228866811	2.484906649788	0	0	0.693147180559945	0.693147180559945	0.693147180559945	0	0	0.693147180559945	0	0.693147180559945	0	0	0	0.693147180559945
AATTCCTCACGCAGTC-1	1.09861228866811	1.09861228866811	0.693147180559945	2.99573227355399	2.77258872223978	0	0	0	0	0	0	0	0	1.6094379124341	2.39789527279837	0	0
AATTCCTCATCATCCC-1	1.6094379124341	1.6094379124341	0.693147180559945	0	1.09861228866811	0	0	0	0	0	0	0	0	0	0	1.94591014905531	1.6094379124341
AATTCCTTCAAGTCGT-1	0.693147180559945	1.38629436111989	1.09861228866811	1.79175946922805	0.693147180559945	0.693147180559945	2.07944154167984	1.6094379124341	0	0.693147180559945	1.6094379124341	0	0	0	1.09861228866811	0	1.6094379124341
AATTCCTTCGTGCAGC-1	1.38629436111989	1.94591014905531	1.94591014905531	0	0	1.6094379124341	2.56494935746154	0	1.09861228866811	1.79175946922805	0.693147180559945	0	0.693147180559945	0	0.693147180559945	0	1.38629436111989
AATTTCCAGACAACTA-1	0.693147180559945	1.6094379124341	1.94591014905531	0.693147180559945	0	0.693147180559945	0	0.693147180559945	0	0	0	0.693147180559945	0	0	0	0	1.94591014905531
AATTTCCAGTCGAAAT-1	0.693147180559945	1.94591014905531	3.2188758248682	0	0	0	2.56494935746154	0.693147180559945	0	0	0	0.693147180559945	1.79175946922805	0	0.693147180559945	0	0
AATTTCCCATCGCTAA-1	1.09861228866811	2.30258509299405	1.09861228866811	1.09861228866811	2.99573227355399	0	1.09861228866811	0	0	0	0.693147180559945	0	0	0	1.09861228866811	0	0.693147180559945
AATTTCCTCAGCGCAC-1	1.09861228866811	1.6094379124341	0.693147180559945	1.38629436111989	1.09861228866811	0	0.693147180559945	0	0	0	0	0	0	2.19722457733622	1.38629436111989	0.693147180559945	0
AATTTCCTCCGCTGTT-1	0	1.38629436111989	1.6094379124341	0	0	0.693147180559945	3.89182029811063	0	0	0.693147180559945	0	0	2.07944154167984	0	0	0	0
ACAAAGAAGGTCCAGA-1	1.94591014905531	1.38629436111989	2.19722457733622	0	0	0	1.6094379124341	0	2.19722457733622	0.693147180559945	0.693147180559945	0	2.19722457733622	0	1.09861228866811	0	0
ACAAAGAAGTGCCAGA-1	0.693147180559945	1.09861228866811	0.693147180559945	0.693147180559945	1.38629436111989	0	0.693147180559945	0	0	0	0	0	0	0	0	0	1.38629436111989
ACAAAGACAAAGGCAC-1	0	2.30258509299405	1.09861228866811	0.693147180559945	0	0	0	0	0	0	0	0	0	0.693147180559945	0	1.6094379124341	1.94591014905531
ACAAAGAGTGGGTTGA-1	0.693147180559945	1.38629436111989	2.39789527279837	0	0	0	2.484906649788	0	0	0.693147180559945	1.09861228866811	0	1.38629436111989	0	0	0	1.38629436111989
ACAAAGATCATCTACT-1	1.6094379124341	1.09861228866811	0.693147180559945	1.6094379124341	2.484906649788	0	3.2188758248682	0	0.693147180559945	0	0	0	1.38629436111989	0.693147180559945	0	0	0
ACAAAGATCGGCACTG-1	0	0	2.70805020110221	0	0	0	0	0	0.693147180559945	1.6094379124341	0.693147180559945	0	0	0	0	0	1.94591014905531
ACAAAGATCTTAGCTT-1	1.09861228866811	1.38629436111989	1.09861228866811	0.693147180559945	0	0	1.09861228866811	0.693147180559945	0	0	0	0	1.6094379124341	0	1.38629436111989	0.693147180559945	1.09861228866811
ACAACCAAGAGTCAGC-1	1.38629436111989	0	2.56494935746154	0	1.38629436111989	0	1.09861228866811	0	0	0	0	0	1.94591014905531	0	0.693147180559945	0	0.693147180559945
ACAACCAAGAGTGTGC-1	1.38629436111989	1.09861228866811	2.07944154167984	0	0.693147180559945	0	1.6094379124341	0.693147180559945	0	0	0	0	1.09861228866811	0	0	0	2.07944154167984
ACAACCAAGATGAATC-1	3.3322045101752	0.693147180559945	0	1.38629436111989	2.89037175789616	0	0.693147180559945	0	0	0	0	0	1.79175946922805	5.25749537202778	3.2188758248682	0	1.94591014905531
ACAACCAAGCTAAATG-1	0	2.39789527279837	0.693147180559945	0.693147180559945	2.63905732961526	0	0.693147180559945	0	0	0	0.693147180559945	0	0	1.09861228866811	1.09861228866811	0	0.693147180559945
ACAACCAGTACAGTTC-1	0	1.09861228866811	2.94443897916644	0.693147180559945	2.39789527279837	0.693147180559945	0.693147180559945	0	0	0	0	0.693147180559945	0.693147180559945	0.693147180559945	0	0	2.07944154167984
ACAACCAGTAGATGTA-1	1.38629436111989	1.09861228866811	0.693147180559945	1.09861228866811	1.79175946922805	0.693147180559945	0.693147180559945	0.693147180559945	0	0	1.94591014905531	1.09861228866811	0	0	1.79175946922805	0	1.38629436111989
ACAACCAGTCACCTTC-1	1.09861228866811	1.79175946922805	0.693147180559945	0	0	1.94591014905531	0	0.693147180559945	2.07944154167984	2.07944154167984	0	0	0	0	1.6094379124341	0	1.79175946922805
ACAACCAGTGAGATAT-1	0.693147180559945	1.79175946922805	0	0.693147180559945	1.94591014905531	0	1.6094379124341	0	1.09861228866811	0	0	0	0.693147180559945	0	0	0	0
ACAACCAGTTAATGAG-1	0	1.38629436111989	3.13549421592915	0	0	0	0	0	0	0	0	0.693147180559945	0	0	0	0	1.38629436111989
ACAACCATCGACACCG-1	1.09861228866811	2.30258509299405	3.43398720448515	0.693147180559945	0.693147180559945	1.09861228866811	1.94591014905531	1.09861228866811	0.693147180559945	0	0	0.693147180559945	0.693147180559945	0	0	0	0
ACAACCATCTGAACGT-1	1.6094379124341	1.94591014905531	2.70805020110221	1.38629436111989	0.693147180559945	2.19722457733622	2.94443897916644	0	0	0	0	0	1.79175946922805	0	0.693147180559945	0	0
ACAAGCTAGAGGTGCT-1	0.693147180559945	0.693147180559945	3.2188758248682	0	0	0	2.39789527279837	1.09861228866811	1.6094379124341	0.693147180559945	1.38629436111989	0.693147180559945	0	0	0	0	0
ACAAGCTAGTGCTACT-1	1.09861228866811	2.19722457733622	0.693147180559945	0	0.693147180559945	0	0.693147180559945	0.693147180559945	0.693147180559945	1.94591014905531	0	1.09861228866811	0.693147180559945	0	0	0	1.6094379124341
ACAAGCTCACTCAGAT-1	0.693147180559945	0	1.38629436111989	0	2.484906649788	0	0	0	1.6094379124341	1.6094379124341	0	0	0.693147180559945	2.30258509299405	3.09104245335832	0	0
ACAAGCTCATAAGCAA-1	0	1.38629436111989	2.19722457733622	0	0	0	1.6094379124341	1.09861228866811	1.38629436111989	0	0.693147180559945	1.09861228866811	0	0	1.94591014905531	0	0
ACAAGCTGTAGAGTTA-1	1.09861228866811	1.09861228866811	2.89037175789616	1.09861228866811	0.693147180559945	1.09861228866811	0.693147180559945	0	0	0	0	0.693147180559945	1.09861228866811	0	0.693147180559945	0	1.09861228866811
ACAAGCTGTATAGGGC-1	1.09861228866811	1.09861228866811	0.693147180559945	1.38629436111989	0	1.79175946922805	0.693147180559945	1.79175946922805	0	0	0	0	0	0	0	0	1.38629436111989
ACAAGCTGTGCAAGAC-1	0	1.09861228866811	1.79175946922805	0	0	0	0	0	0	0	0.693147180559945	0	0	0	0	0	1.6094379124341
ACAAGCTGTTCTTAGG-1	1.09861228866811	2.07944154167984	2.94443897916644	1.09861228866811	0.693147180559945	0	1.09861228866811	1.38629436111989	0	0	0	0.693147180559945	0	0	0.693147180559945	0	0
ACAAGCTTCCCGATCT-1	0	1.94591014905531	0.693147180559945	0	0	0	1.09861228866811	0	1.09861228866811	1.79175946922805	0	0	1.09861228866811	0	0	0	1.79175946922805
ACAAGCTTCCGAACGC-1	0.693147180559945	1.38629436111989	0.693147180559945	1.6094379124341	0	0.693147180559945	1.6094379124341	0	0	0.693147180559945	0	0	2.63905732961526	0	1.09861228866811	0.693147180559945	1.09861228866811
ACAAGCTTCTATCGCC-1	0.693147180559945	1.6094379124341	1.38629436111989	1.38629436111989	1.6094379124341	0	0.693147180559945	0	1.09861228866811	1.94591014905531	0	0	0	1.38629436111989	1.79175946922805	0	0.693147180559945
ACACAGTAGATGCTTC-1	0.693147180559945	0	2.63905732961526	0.693147180559945	0	0	0	1.09861228866811	0	0	0.693147180559945	0.693147180559945	0.693147180559945	0	0	0	2.19722457733622
ACACAGTCAGAGGTTG-1	0	1.38629436111989	4.45434729625351	0	0	0.693147180559945	0	0	0	0	0	0	0	0	0	0	0
ACACAGTCAGGTTCAT-1	0.693147180559945	1.6094379124341	2.56494935746154	0.693147180559945	0	0	1.79175946922805	0.693147180559945	0.693147180559945	0	0.693147180559945	0	1.38629436111989	0	0	0	0.693147180559945
ACACAGTGTCTGGTTA-1	1.09861228866811	1.79175946922805	2.70805020110221	0	0	1.94591014905531	2.39789527279837	0.693147180559945	1.38629436111989	1.09861228866811	0	0	0	0	0	0	0
ACACAGTGTGAGGCAT-1	0	1.94591014905531	0.693147180559945	1.38629436111989	1.6094379124341	0	2.07944154167984	1.38629436111989	0	0	0	0.693147180559945	0	0	1.79175946922805	0	0.693147180559945
ACACAGTGTGCCTATA-1	1.09861228866811	1.09861228866811	1.38629436111989	1.38629436111989	1.38629436111989	0	2.19722457733622	0	0	0	0.693147180559945	0	2.484906649788	0	1.79175946922805	0	0
ACACAGTTCAATCGGT-1	0	1.09861228866811	0.693147180559945	0	0	0	1.38629436111989	1.09861228866811	1.38629436111989	0	1.09861228866811	0.693147180559945	0	0	0	0	1.38629436111989
ACACCAAAGACTTAAG-1	0	1.09861228866811	2.19722457733622	0	0	0	0	0	1.6094379124341	1.94591014905531	0	0	0.693147180559945	0	0	2.484906649788	2.99573227355399
ACACCAATCGCGTGCA-1	1.6094379124341	1.09861228866811	3.04452243772342	0	0.693147180559945	1.09861228866811	1.09861228866811	0	2.07944154167984	1.94591014905531	0	0.693147180559945	0.693147180559945	0	0	0	0
ACACCAATCTGAGATC-1	0	1.6094379124341	2.30258509299405	2.19722457733622	0	2.07944154167984	2.63905732961526	1.09861228866811	0.693147180559945	0	0	0	0.693147180559945	0	0	0	1.09861228866811
ACACGCGAGCTAGATA-1	1.38629436111989	2.07944154167984	1.09861228866811	0	0.693147180559945	0	0	0	0	0	0	0	0.693147180559945	0	0	0.693147180559945	2.94443897916644
ACACGCGCAAACGGCA-1	0	1.6094379124341	1.09861228866811	0	0	1.09861228866811	2.19722457733622	0	0	0	0	0	0	0	1.79175946922805	0	0.693147180559945
ACACGCGCACAGTCAT-1	1.09861228866811	1.6094379124341	2.94443897916644	1.09861228866811	1.09861228866811	0	1.79175946922805	0	1.09861228866811	0.693147180559945	0.693147180559945	0.693147180559945	0.693147180559945	0	0.693147180559945	0.693147180559945	0
ACACGCGCAGCTGAAG-1	0	2.07944154167984	0.693147180559945	0	0	1.38629436111989	3.55534806148941	0	0	0	0	0	0	0	0.693147180559945	1.09861228866811	0.693147180559945
ACACGCGGTACGTACT-1	0.693147180559945	1.79175946922805	0	0	0.693147180559945	0	0.693147180559945	0	1.94591014905531	1.6094379124341	0	0	0	0	0	1.6094379124341	1.6094379124341
ACACGCGGTATACCCA-1	1.79175946922805	0.693147180559945	2.07944154167984	0	0	1.79175946922805	2.56494935746154	0.693147180559945	0	0	0	0	0	0	0	1.09861228866811	0.693147180559945
ACACGCGGTGCTTCAA-1	0.693147180559945	1.09861228866811	1.09861228866811	0	0	0.693147180559945	1.09861228866811	0	0.693147180559945	0.693147180559945	0	0.693147180559945	1.6094379124341	0.693147180559945	1.09861228866811	0	1.6094379124341
ACACGCGTCAACGAGG-1	2.19722457733622	2.07944154167984	2.99573227355399	0	0	0	0	0	0	0	0	0	1.94591014905531	0	0	0	2.07944154167984
ACACGCGTCACTCGAA-1	1.09861228866811	2.07944154167984	2.94443897916644	0	0	1.6094379124341	0.693147180559945	0	1.79175946922805	1.09861228866811	0	0.693147180559945	1.38629436111989	0	0	0	0.693147180559945
ACACTGACATGCCATA-1	0	0	2.89037175789616	1.94591014905531	0	0	0.693147180559945	0.693147180559945	0	0	0	0	2.07944154167984	0	0.693147180559945	0	0.693147180559945
ACACTGACATGTCGTA-1	0.693147180559945	0	0	0	0.693147180559945	0	1.79175946922805	0	0.693147180559945	0.693147180559945	0	1.09861228866811	0	0.693147180559945	0.693147180559945	0	0.693147180559945
ACAGAAAAGTGTAGTA-1	0	0	1.6094379124341	0	0	0	0	0	0	0	0.693147180559945	0.693147180559945	0.693147180559945	0	0	0	0.693147180559945
ACAGAAACAATGAGCG-1	0.693147180559945	1.6094379124341	0.693147180559945	1.09861228866811	1.6094379124341	0	0	0	0	0	0	0	0	0	0.693147180559945	0	0.693147180559945
ACAGAAACAGAGGACT-1	1.6094379124341	1.6094379124341	1.38629436111989	0.693147180559945	0	0	0.693147180559945	0	0	0	0	0	0.693147180559945	0	0	0	2.39789527279837
ACAGAAAGTCAGGTGA-1	1.38629436111989	2.19722457733622	2.56494935746154	0	0	0	0	0	1.38629436111989	0.693147180559945	0	0	0	0	0	0	1.6094379124341
ACAGAAAGTTTCGATG-1	0.693147180559945	2.07944154167984	0.693147180559945	1.38629436111989	2.83321334405622	0	1.09861228866811	0	1.94591014905531	1.09861228866811	0	0	0	0	0.693147180559945	0	2.30258509299405
ACAGAAATCCCACAGG-1	0	0	2.07944154167984	1.38629436111989	1.94591014905531	0	2.63905732961526	1.09861228866811	0	0	0.693147180559945	0	0	0	0	0	0.693147180559945
ACAGCCGAGGCACTCC-1	0	1.6094379124341	2.30258509299405	0	0	0	1.94591014905531	0	0	0	0	0	2.56494935746154	0	0	0.693147180559945	2.19722457733622
ACAGCCGAGGGCCAAT-1	1.38629436111989	0.693147180559945	1.94591014905531	0	0	1.6094379124341	2.56494935746154	1.09861228866811	1.09861228866811	0.693147180559945	0	0	0	0	0.693147180559945	0	0
ACAGCCGCACAAGCCC-1	1.6094379124341	0.693147180559945	0.693147180559945	0	0	1.38629436111989	0	0	1.38629436111989	1.38629436111989	0	0	0	0.693147180559945	0.693147180559945	0.693147180559945	0
ACAGCCGCAGCAAGAC-1	1.38629436111989	1.79175946922805	3.46573590279973	0	0	0	0.693147180559945	0	0	0	0	0	1.09861228866811	0	0	0	0
ACAGCCGGTAGTCGTT-1	1.09861228866811	1.38629436111989	0.693147180559945	0	1.09861228866811	0	0.693147180559945	0	0.693147180559945	0	0	0	0	1.09861228866811	0	0	0.693147180559945
ACAGCCGTCCATACAG-1	2.07944154167984	0.693147180559945	4.61512051684126	0	0.693147180559945	0	1.79175946922805	0	0.693147180559945	0	0	0	1.09861228866811	0	0	0	1.6094379124341
ACAGCCGTCGTCGCTT-1	0.693147180559945	1.6094379124341	3.17805383034795	0	0	0	1.09861228866811	1.09861228866811	1.09861228866811	1.09861228866811	0	1.09861228866811	1.09861228866811	0	0	0.693147180559945	1.09861228866811
ACAGCCGTCTCGTGGG-1	0.693147180559945	0	1.79175946922805	0.693147180559945	0	0	0	0	0	0	1.09861228866811	0	1.09861228866811	0	0	0	2.07944154167984
ACAGCCGTCTTCGGTC-1	0.693147180559945	0.693147180559945	2.94443897916644	0.693147180559945	0	0	1.38629436111989	0	0	0	0	1.6094379124341	1.09861228866811	0	0	0	0.693147180559945
ACAGGGAAGTTGGGAC-1	0	1.79175946922805	0	0	1.94591014905531	0	0	0	0	0	2.07944154167984	0.693147180559945	0	0.693147180559945	0	0	1.09861228866811
ACAGGGACACTGAATC-1	1.38629436111989	2.07944154167984	2.30258509299405	0	1.09861228866811	0	1.38629436111989	0	0	0.693147180559945	0	0	0.693147180559945	1.38629436111989	0	0	2.89037175789616
ACAGGGAGTAATTGGA-1	0	1.94591014905531	3.29583686600433	0	0	0	0.693147180559945	0	0	0	0	0	0	0	0	0	2.70805020110221
ACAGGGATCCATTTCA-1	1.6094379124341	1.38629436111989	1.94591014905531	2.39789527279837	0.693147180559945	0.693147180559945	0.693147180559945	0	0.693147180559945	0	0	0	0.693147180559945	0	0.693147180559945	0	0.693147180559945
ACAGGGATCTCGGTAA-1	0.693147180559945	1.09861228866811	2.94443897916644	1.38629436111989	2.83321334405622	0	0	0	0.693147180559945	0	0	0	0.693147180559945	0	2.39789527279837	0	0.693147180559945
ACATCCCAGCCTGCCA-1	1.38629436111989	1.38629436111989	2.07944154167984	0	0	0	0.693147180559945	0	0	0	0	0	0	0	0	1.09861228866811	1.94591014905531
ACATCCCCATCGATAC-1	1.38629436111989	1.09861228866811	1.38629436111989	1.09861228866811	1.94591014905531	1.09861228866811	1.79175946922805	0	0	0	0	0	0.693147180559945	0.693147180559945	0.693147180559945	0	2.07944154167984
ACATCCCGTACCAGAG-1	0.693147180559945	1.94591014905531	2.07944154167984	1.94591014905531	1.09861228866811	0.693147180559945	1.6094379124341	1.79175946922805	0	0	0	0	0	0	0	0	0
ACATCCCGTCACTAGT-1	0.693147180559945	0	1.79175946922805	0.693147180559945	0	0	4.00733318523247	1.38629436111989	1.6094379124341	1.09861228866811	1.94591014905531	0	0.693147180559945	0	0	0.693147180559945	0.693147180559945
ACATCCCGTCTTGCTC-1	1.38629436111989	1.09861228866811	0.693147180559945	0	1.38629436111989	0	0	0	2.07944154167984	2.30258509299405	0	0	1.38629436111989	2.89037175789616	1.38629436111989	0	0
ACATCCCGTGCCCTTT-1	0	1.6094379124341	2.19722457733622	0	1.09861228866811	0.693147180559945	0	0	0.693147180559945	0	0	0.693147180559945	1.09861228866811	0	0	0	2.63905732961526
ACATCCCTCCACTGAA-1	0	1.38629436111989	2.56494935746154	0.693147180559945	0.693147180559945	0.693147180559945	1.09861228866811	0	0	0	0	1.09861228866811	0.693147180559945	0	0.693147180559945	0	0.693147180559945
ACATCGAAGCCAAGCA-1	1.6094379124341	2.07944154167984	3.43398720448515	0	0.693147180559945	1.6094379124341	2.56494935746154	1.94591014905531	2.07944154167984	1.6094379124341	0	0	0	0	0	0	0.693147180559945
ACATCGACATGAAAGT-1	1.38629436111989	2.30258509299405	2.484906649788	0	0	0	0	0	0.693147180559945	0.693147180559945	0	0	0	0	0	0	0
ACATGCACAGCTTTCC-1	1.09861228866811	2.63905732961526	2.56494935746154	1.09861228866811	1.94591014905531	0	1.38629436111989	0	0	0	0	0	0	0.693147180559945	0.693147180559945	0	0
ACATGCATCCACGGGT-1	1.09861228866811	0	0	0.693147180559945	1.09861228866811	0	1.09861228866811	0	0	0	0	0	1.09861228866811	0	2.484906649788	0	0.693147180559945
ACATGCATCTATGCCC-1	0.693147180559945	1.38629436111989	2.77258872223978	1.38629436111989	2.30258509299405	0	1.09861228866811	1.6094379124341	0	0	0	0	0	0	1.79175946922805	0	0.693147180559945
ACATTTCAGTGCACTT-1	1.94591014905531	1.79175946922805	0	0.693147180559945	1.79175946922805	0	0	0	2.19722457733622	2.30258509299405	0	0	0	1.38629436111989	0.693147180559945	0	2.99573227355399
ACATTTCCAACCTAAC-1	1.94591014905531	1.6094379124341	0	0	2.07944154167984	0	2.484906649788	0	1.94591014905531	2.30258509299405	0	0	1.09861228866811	2.484906649788	1.6094379124341	0	0
ACATTTCGTCGCAACC-1	1.09861228866811	0.693147180559945	1.6094379124341	0	0	0	0.693147180559945	0	1.09861228866811	1.38629436111989	0	0.693147180559945	0	0	0	1.79175946922805	2.484906649788
ACATTTCTCGGACGTC-1	1.09861228866811	0	1.09861228866811	0	0	0	1.09861228866811	0	0	0	0	0	0	0	0.693147180559945	0	1.38629436111989
ACCAAACAGCGACAGT-1	0	1.09861228866811	0.693147180559945	1.6094379124341	2.89037175789616	0	0.693147180559945	0.693147180559945	1.6094379124341	1.38629436111989	0	0	1.6094379124341	0	1.38629436111989	0	1.94591014905531
ACCAAACAGGCCCAAA-1	1.09861228866811	1.09861228866811	3.04452243772342	0	0.693147180559945	0.693147180559945	0	0.693147180559945	0.693147180559945	0.693147180559945	0.693147180559945	0.693147180559945	0	0	0.693147180559945	0	0.693147180559945
ACCAAACAGGGAGGCA-1	0	1.6094379124341	0	0	0	0.693147180559945	1.09861228866811	1.09861228866811	0	0	0	0	0	0	0	0	1.38629436111989
ACCAAACCAAATCAGA-1	1.09861228866811	2.56494935746154	1.6094379124341	0.693147180559945	0.693147180559945	0.693147180559945	1.09861228866811	0.693147180559945	0	0	0.693147180559945	0	0.693147180559945	2.484906649788	0	0.693147180559945	1.79175946922805
ACCAAACCAGCATCTA-1	0	0.693147180559945	0	0	0.693147180559945	0	0	0	2.30258509299405	2.56494935746154	0.693147180559945	0	0	0.693147180559945	0	1.94591014905531	2.99573227355399
ACCAAACGTAGTAAGT-1	1.09861228866811	1.79175946922805	1.38629436111989	0	0.693147180559945	0.693147180559945	1.38629436111989	0	0	0	0	0	0.693147180559945	0	0	0	0
ACCAAACGTTTCCAAG-1	1.38629436111989	0.693147180559945	1.09861228866811	0	0.693147180559945	0	2.484906649788	0	1.6094379124341	1.09861228866811	0	0	1.38629436111989	0	1.38629436111989	0	0.693147180559945
ACCAAACTCACTAGCA-1	0.693147180559945	1.38629436111989	0.693147180559945	1.09861228866811	0	0	1.09861228866811	0	1.6094379124341	1.38629436111989	0	1.09861228866811	0	0	1.79175946922805	0	0.693147180559945
ACCAAACTCTCCATAT-1	0	0.693147180559945	1.94591014905531	0	0	1.38629436111989	2.19722457733622	0	0.693147180559945	1.09861228866811	1.38629436111989	0	0.693147180559945	0	0.693147180559945	0	2.63905732961526
ACCAACAAGCATGAAT-1	1.38629436111989	1.38629436111989	1.79175946922805	1.38629436111989	1.09861228866811	0.693147180559945	3.66356164612965	0.693147180559945	1.09861228866811	1.09861228866811	1.09861228866811	0.693147180559945	0.693147180559945	2.19722457733622	0	0	1.94591014905531
ACCAACAGTAGCGCCT-1	2.484906649788	1.6094379124341	1.6094379124341	0	1.09861228866811	0	3.46573590279973	0	0	0	0	0	1.6094379124341	0	1.94591014905531	0	0.693147180559945
ACCAACAGTCCCAAAT-1	2.30258509299405	1.09861228866811	3.71357206670431	0	0	0	1.09861228866811	0	0	0	0	0	0	0	0	0	0
ACCAACAGTTCCACGG-1	0.693147180559945	1.09861228866811	0.693147180559945	0.693147180559945	0	0.693147180559945	0.693147180559945	0	0	0	0	0	1.38629436111989	0	1.09861228866811	0	0.693147180559945
ACCAACATCCTCTGCA-1	2.19722457733622	0	0	1.79175946922805	3.95124371858143	0	1.94591014905531	0	1.94591014905531	0.693147180559945	0	0	0.693147180559945	0.693147180559945	0.693147180559945	0.693147180559945	0
ACCACAAGTAACGATA-1	1.38629436111989	1.38629436111989	1.09861228866811	0.693147180559945	0.693147180559945	0	2.07944154167984	0	0	0	0.693147180559945	0.693147180559945	0.693147180559945	0	2.19722457733622	0	1.38629436111989
ACCACAAGTCTAGTGT-1	0	0.693147180559945	1.79175946922805	1.6094379124341	0	0	0	0	1.09861228866811	0	0	0	0	0	1.38629436111989	0	0
ACCACAAGTTCAAGGG-1	1.6094379124341	0	3.95124371858143	0.693147180559945	0	1.38629436111989	2.83321334405622	0	0	0	1.09861228866811	0	0	0	1.09861228866811	0	1.09861228866811
ACCACAATCCTTCGAC-1	0	2.07944154167984	0	1.09861228866811	1.09861228866811	0	0.693147180559945	0	0	0	0	0	0.693147180559945	0	0	0	1.79175946922805
ACCATTTAGTACTCGT-1	1.38629436111989	2.30258509299405	1.09861228866811	2.30258509299405	2.39789527279837	0.693147180559945	0	0	0	0	0	0	1.09861228866811	1.09861228866811	1.09861228866811	0	0
ACCATTTGTAAGATCA-1	0	2.70805020110221	1.38629436111989	0	1.09861228866811	0	0	0	1.6094379124341	0	0	0	0	0	0	0.693147180559945	2.56494935746154
ACCATTTGTCGTGTTA-1	0.693147180559945	1.38629436111989	1.38629436111989	0	1.09861228866811	0	2.07944154167984	0	0	0	0.693147180559945	0	0	0	0	0	1.09861228866811
ACCATTTTCCCTAGGG-1	1.6094379124341	2.19722457733622	1.6094379124341	0	0.693147180559945	0.693147180559945	1.79175946922805	0	1.38629436111989	0	0	0	0	0	2.07944154167984	0	0
ACCATTTTCTGTGCTC-1	0	1.79175946922805	0	1.6094379124341	2.19722457733622	1.38629436111989	1.38629436111989	0	0	0	0	0	1.09861228866811	0	0	0	1.38629436111989
ACCCAAAAGGCACCAA-1	2.70805020110221	1.94591014905531	0	0	2.39789527279837	1.09861228866811	2.30258509299405	0	0.693147180559945	0	0	0	0.693147180559945	0	0	1.09861228866811	1.6094379124341
ACCCAAACAAGACCGA-1	0.693147180559945	1.79175946922805	3.2188758248682	0	0	0	0	0	0	0	0	0	0	0.693147180559945	0	0.693147180559945	1.09861228866811
ACCCAAACAGCCTTCT-1	0.693147180559945	1.09861228866811	1.6094379124341	0	1.09861228866811	1.6094379124341	2.30258509299405	0	0.693147180559945	0	0	0	1.38629436111989	0	0	0	1.38629436111989
ACCCAAAGTCGATTTG-1	0	1.09861228866811	0.693147180559945	0	0	0	1.09861228866811	0	0.693147180559945	0.693147180559945	0	0	0	0	0	1.6094379124341	3.09104245335832
ACCCAAAGTTCAGCTA-1	1.09861228866811	1.6094379124341	1.38629436111989	0	0	0	1.09861228866811	0	0	0	0	0	0	0	0.693147180559945	0	0
ACCCAAATCAGACAAA-1	0.693147180559945	1.6094379124341	3.04452243772342	0.693147180559945	0	0	0.693147180559945	0	1.38629436111989	1.38629436111989	1.6094379124341	0	0	0	0	0	0.693147180559945
ACCCTCAAGGCATGGT-1	1.09861228866811	1.38629436111989	1.09861228866811	0	0	0	1.79175946922805	0	1.6094379124341	1.6094379124341	0	0	0	0	0	0	1.09861228866811
ACCCTCACAAGGCTTT-1	1.79175946922805	1.38629436111989	1.09861228866811	0.693147180559945	2.30258509299405	0	3.43398720448515	0	0	0	0	0.693147180559945	1.09861228866811	0	2.30258509299405	0	1.38629436111989
ACCCTCAGTATGCTAC-1	1.38629436111989	1.38629436111989	2.39789527279837	0	0	0	2.484906649788	1.38629436111989	0	0	0	0	2.56494935746154	0	0	0	0
ACCCTCAGTGGGCTCT-1	0	1.94591014905531	3.25809653802148	0	0	0	2.56494935746154	1.09861228866811	0	0	0	0	0	0	2.89037175789616	0	0
ACCCTTGAGCCTTCTC-1	1.09861228866811	1.09861228866811	2.39789527279837	0	0.693147180559945	0.693147180559945	1.38629436111989	0.693147180559945	0.693147180559945	0	0.693147180559945	0.693147180559945	0.693147180559945	0	0.693147180559945	2.19722457733622	1.6094379124341
ACCCTTGAGTCCGCCA-1	1.6094379124341	0.693147180559945	1.09861228866811	0	3.43398720448515	0	0	0	2.07944154167984	1.94591014905531	0	0	0.693147180559945	0	1.6094379124341	0	1.09861228866811
ACCCTTGCAGCTTTGA-1	1.09861228866811	0.693147180559945	3.17805383034795	0	0	1.38629436111989	0	0	0	0	1.09861228866811	1.09861228866811	0	0	0	0.693147180559945	2.39789527279837
ACCCTTGCAGTATTCG-1	1.38629436111989	2.19722457733622	2.99573227355399	0.693147180559945	0	0.693147180559945	1.94591014905531	0.693147180559945	2.30258509299405	1.79175946922805	1.09861228866811	0	0	0	1.6094379124341	0	0
ACCCTTGGTCTCGACG-1	1.38629436111989	1.38629436111989	3.87120101090789	0	0	0	0	0	1.6094379124341	0	0	0	0.693147180559945	0	0	0	1.38629436111989
ACCGTTCAGGTCTGGA-1	0.693147180559945	1.79175946922805	2.63905732961526	0.693147180559945	0	1.38629436111989	2.63905732961526	0.693147180559945	1.6094379124341	1.09861228866811	0	0.693147180559945	0.693147180559945	0	0.693147180559945	0	0
ACCGTTCCAGCAGACA-1	2.19722457733622	1.09861228866811	1.09861228866811	2.484906649788	1.09861228866811	0	1.38629436111989	0	0	0	0	0	1.94591014905531	3.80666248977032	2.07944154167984	0	1.38629436111989
ACCGTTCCATACCACA-1	0.693147180559945	1.38629436111989	0	0.693147180559945	0	0	0	0	0	0	0	0.693147180559945	0	0	0	1.09861228866811	2.07944154167984
ACCGTTCTCAAAGACA-1	1.38629436111989	1.09861228866811	1.6094379124341	0.693147180559945	0	0	1.6094379124341	0	0.693147180559945	0.693147180559945	0	0	0.693147180559945	0	1.6094379124341	0	1.79175946922805
ACCGTTCTCCAACCAA-1	1.6094379124341	1.79175946922805	2.70805020110221	0	0	1.09861228866811	1.09861228866811	0	0	0.693147180559945	2.56494935746154	1.09861228866811	0	0.693147180559945	0	0	1.38629436111989
ACCTACCAGCGTGAAC-1	1.09861228866811	0.693147180559945	1.94591014905531	0	1.09861228866811	0	2.07944154167984	0	0.693147180559945	0	0	0	0.693147180559945	0	0	0	1.09861228866811
ACCTACCAGGATACCG-1	0	1.79175946922805	0	0	1.79175946922805	0.693147180559945	2.19722457733622	0	0	0	0	0	0	0	0	0	2.77258872223978
ACCTACCAGTCTCCTC-1	1.6094379124341	1.38629436111989	3.29583686600433	0	0.693147180559945	1.09861228866811	0.693147180559945	1.09861228866811	0.693147180559945	0	0	0	2.19722457733622	0	0.693147180559945	0	0
ACCTACCCATAGGAGC-1	0.693147180559945	1.94591014905531	1.38629436111989	0	2.19722457733622	0	0	0	1.09861228866811	0	0	0	1.09861228866811	3.2188758248682	2.07944154167984	0	2.70805020110221
ACCTACCGTAGACGGT-1	0.693147180559945	1.79175946922805	2.19722457733622	0	2.63905732961526	0	0	0.693147180559945	0	0	0	0	0	0	1.6094379124341	0	0
ACCTACCGTTGTAGCT-1	0.693147180559945	0.693147180559945	1.09861228866811	0.693147180559945	0	0	0.693147180559945	0	0.693147180559945	0	0	0	1.09861228866811	0	0.693147180559945	0	2.07944154167984
ACCTACCTCTGCGAGC-1	1.09861228866811	0.693147180559945	0.693147180559945	0.693147180559945	2.63905732961526	0	1.94591014905531	0	0	0.693147180559945	0	0	0	0	0	1.09861228866811	0.693147180559945
ACCTGAAAGATCGGTG-1	1.09861228866811	2.63905732961526	1.79175946922805	0	2.30258509299405	0	0	0	0.693147180559945	0	0	0	0	1.94591014905531	0	0.693147180559945	1.38629436111989
ACCTGAACAATACGCT-1	1.09861228866811	1.94591014905531	0.693147180559945	0	0	0	0	0	1.38629436111989	1.6094379124341	0	0	0.693147180559945	0	0	0.693147180559945	3.93182563272433
ACCTGAACAATCTGCA-1	0.693147180559945	0.693147180559945	3.3322045101752	0	0	0.693147180559945	1.38629436111989	0	0	0	1.38629436111989	0	0.693147180559945	0	0.693147180559945	0	0.693147180559945
ACCTGAACATGACTAC-1	0.693147180559945	1.38629436111989	1.09861228866811	1.38629436111989	2.63905732961526	0	1.09861228866811	0	0	0	0	0	0	0	0	0	1.38629436111989
ACCTGAAGTCACATTG-1	1.09861228866811	1.94591014905531	1.09861228866811	0.693147180559945	1.09861228866811	1.38629436111989	1.38629436111989	0	0	0	0	0	1.38629436111989	2.30258509299405	1.09861228866811	0	0
ACCTGAATCATGGCCG-1	1.09861228866811	0.693147180559945	3.85014760171006	0.693147180559945	1.6094379124341	1.94591014905531	2.56494935746154	0	0.693147180559945	1.09861228866811	0	0	0	0	0	0	0
ACCTGAATCCCGTTCA-1	0.693147180559945	1.38629436111989	2.39789527279837	0	0.693147180559945	0	0	0	0	0	1.09861228866811	0	0.693147180559945	0	0.693147180559945	0.693147180559945	0
ACCTGTCAGACTTCCA-1	2.30258509299405	1.6094379124341	0.693147180559945	1.09861228866811	0	1.6094379124341	1.79175946922805	0	0	0	0	0	2.07944154167984	2.07944154167984	1.09861228866811	0	0.693147180559945
ACCTGTCAGGCCCAAA-1	0	1.94591014905531	3.76120011569356	0	0	0	0	0	0	0	0	0	1.09861228866811	0	0	0	1.94591014905531
ACCTGTCAGTGTTCAC-1	0.693147180559945	0	0	0	1.38629436111989	0	2.30258509299405	0	0	0	0	0	0.693147180559945	0	0	0	0.693147180559945
ACCTGTCCAGGTGGAT-1	1.6094379124341	0	2.99573227355399	0	1.09861228866811	0.693147180559945	1.09861228866811	0	0.693147180559945	0.693147180559945	0.693147180559945	0	1.09861228866811	0	1.79175946922805	0.693147180559945	1.6094379124341
ACCTGTCCATGAGATA-1	2.19722457733622	0	3.09104245335832	0	0	0	2.07944154167984	0	0	0	0	0	3.09104245335832	0	0	0	1.38629436111989
ACCTGTCGTAAGGAGA-1	1.09861228866811	0.693147180559945	0.693147180559945	0.693147180559945	2.484906649788	0	0	0	0.693147180559945	0	0.693147180559945	0	0	1.6094379124341	0	0	1.09861228866811
ACCTGTCGTCAAACGG-1	0.693147180559945	1.09861228866811	2.484906649788	0	0	0	1.09861228866811	0	0	0	1.09861228866811	0.693147180559945	0	0	0	0	0
ACCTGTCTCATGACAC-1	1.38629436111989	1.09861228866811	2.70805020110221	0.693147180559945	1.94591014905531	0.693147180559945	1.38629436111989	0	0	0	0	0	1.38629436111989	0	0	0	0
ACGATCAAGGTTCAGG-1	0.693147180559945	1.38629436111989	1.94591014905531	0.693147180559945	2.56494935746154	0	0.693147180559945	0	0	0	0.693147180559945	0	0	0	1.09861228866811	0.693147180559945	1.6094379124341
ACGATCACAACACGAG-1	0.693147180559945	0	2.83321334405622	0	0	0	0	0.693147180559945	0	0	2.19722457733622	2.30258509299405	0.693147180559945	0	0	0	0.693147180559945
ACGATCAGTAACATAG-1	0.693147180559945	1.79175946922805	2.30258509299405	0	0.693147180559945	2.30258509299405	0.693147180559945	0	0.693147180559945	0.693147180559945	1.09861228866811	0	1.6094379124341	0	1.09861228866811	0	0
ACGATCAGTGAGTGAC-1	1.38629436111989	0	2.77258872223978	0	0.693147180559945	0.693147180559945	2.484906649788	1.38629436111989	0.693147180559945	1.09861228866811	0	0	0.693147180559945	0	0	0	0
ACGATCAGTGTCCTAA-1	0	0.693147180559945	3.58351893845611	0.693147180559945	0	0	0.693147180559945	1.38629436111989	0.693147180559945	0	0	0	0	0	0	0	0
ACGATCATCAGTCTTT-1	0	1.09861228866811	4.31748811353631	0	0	0	1.38629436111989	0	0	0	0	0	0	1.09861228866811	0	0	0
ACGATCATCGCCAACG-1	1.09861228866811	2.39789527279837	1.09861228866811	0	0	0	0	0	0	0	0	0	0	0	0	0	2.07944154167984
ACGATGTCAGAGTTGG-1	0	1.38629436111989	1.09861228866811	1.09861228866811	0	0	2.63905732961526	0	1.6094379124341	0.693147180559945	0.693147180559945	0	0.693147180559945	0	1.09861228866811	0	0
ACGATGTTCGAGAAAT-1	0.693147180559945	1.09861228866811	3.98898404656427	0	0	0	0	0	0	0	0	0	2.07944154167984	0	0	0	1.6094379124341
ACGCACGAGAAACTAC-1	1.38629436111989	1.09861228866811	3.29583686600433	0.693147180559945	0	0	1.6094379124341	0	0.693147180559945	0	0	0	1.38629436111989	1.38629436111989	1.79175946922805	0	1.09861228866811
ACGCACGCATTAGGCT-1	1.38629436111989	2.19722457733622	0	0	0	0	0	0	0	0	1.09861228866811	0	0	2.39789527279837	2.07944154167984	1.38629436111989	1.38629436111989
ACGCACGGTCAAGCGA-1	1.94591014905531	2.89037175789616	1.79175946922805	0.693147180559945	1.09861228866811	0.693147180559945	1.79175946922805	0	0	0	0	0.693147180559945	0	0	0.693147180559945	0	1.09861228866811
ACGCACGGTGACTCGC-1	1.38629436111989	1.6094379124341	2.56494935746154	0.693147180559945	1.38629436111989	0	2.07944154167984	0.693147180559945	1.09861228866811	1.79175946922805	0	0.693147180559945	0.693147180559945	0	1.38629436111989	0	1.09861228866811
ACGGAAGCACCGTCTT-1	1.09861228866811	1.38629436111989	1.79175946922805	1.38629436111989	2.63905732961526	0.693147180559945	1.6094379124341	0	0	1.09861228866811	1.79175946922805	0	1.6094379124341	0	0	0	0
ACGGAAGCAGTCAGTT-1	1.38629436111989	2.07944154167984	0	0	0.693147180559945	0	2.07944154167984	0	1.38629436111989	0.693147180559945	0	0	0	0.693147180559945	1.09861228866811	0	1.6094379124341
ACGGAAGGTACCAATC-1	1.09861228866811	2.07944154167984	1.09861228866811	0.693147180559945	2.19722457733622	0	1.09861228866811	0	1.79175946922805	1.6094379124341	0.693147180559945	0	0	2.19722457733622	2.70805020110221	0	0
ACGGAAGGTAGCTAAA-1	0.693147180559945	1.38629436111989	0.693147180559945	1.09861228866811	0	1.38629436111989	2.484906649788	1.38629436111989	0	0	0	0	1.09861228866811	0	0	0	1.09861228866811
ACGGAAGGTATGAGGC-1	1.38629436111989	1.38629436111989	1.6094379124341	0	2.484906649788	0	0	0	0.693147180559945	0	0	0	0	0	0.693147180559945	0	0
ACGGAAGGTTACAGCT-1	0.693147180559945	1.38629436111989	0	1.79175946922805	3.55534806148941	0	0	0	0.693147180559945	0	0	0	0	3.04452243772342	2.19722457733622	0.693147180559945	1.79175946922805
ACGGGTCCAATCGAAA-1	1.79175946922805	1.79175946922805	0	0	2.07944154167984	0	0	0.693147180559945	0.693147180559945	0	0	0	0	3.46573590279973	0	0.693147180559945	2.56494935746154
ACGGTCGAGCACGTCC-1	0	1.94591014905531	0.693147180559945	0.693147180559945	0	0	0	0.693147180559945	0	0	0	0	1.09861228866811	0	0	0	1.09861228866811
ACGGTCGAGCGTTCAT-1	1.09861228866811	1.38629436111989	2.39789527279837	1.09861228866811	1.94591014905531	0	0.693147180559945	0	1.09861228866811	1.09861228866811	0	1.09861228866811	0	0	0	0	1.09861228866811
ACGGTCGAGCTTGTGT-1	0	0.693147180559945	0.693147180559945	1.09861228866811	2.19722457733622	0	0.693147180559945	0	0	0	0	0	0	2.70805020110221	1.38629436111989	0	1.38629436111989
ACGGTCGCATGTGGTT-1	1.6094379124341	1.6094379124341	2.07944154167984	0	0	0.693147180559945	0	0	2.07944154167984	1.38629436111989	0	0.693147180559945	0	0	0	0	1.38629436111989
ACGGTCGGTCGTTATG-1	0.693147180559945	1.09861228866811	0.693147180559945	0	1.6094379124341	0	0.693147180559945	0	1.09861228866811	0.693147180559945	0.693147180559945	0	0	0	0.693147180559945	0	0.693147180559945
ACGGTCGTCACTGGTA-1	0	1.94591014905531	2.94443897916644	1.09861228866811	0	0.693147180559945	1.6094379124341	0	0.693147180559945	0	0	0.693147180559945	0.693147180559945	0	0	0	0
ACGGTCGTCCACGTGG-1	0.693147180559945	0.693147180559945	2.70805020110221	0.693147180559945	0	1.38629436111989	1.6094379124341	0	1.09861228866811	1.09861228866811	1.09861228866811	0	0	0	0.693147180559945	0	0.693147180559945
ACGGTCGTCGTCCTTG-1	1.94591014905531	2.30258509299405	1.79175946922805	0.693147180559945	1.79175946922805	0	2.39789527279837	0	2.07944154167984	1.6094379124341	0	0	0.693147180559945	0	0.693147180559945	0	0.693147180559945
ACGGTCGTCTCATAGG-1	1.38629436111989	1.09861228866811	1.38629436111989	0	0	0	2.63905732961526	0	0	0	0	0	0	1.38629436111989	1.79175946922805	0	1.09861228866811
ACGGTTACATCCGTTC-1	1.6094379124341	0.693147180559945	0.693147180559945	1.79175946922805	1.09861228866811	0.693147180559945	2.07944154167984	0	1.09861228866811	0.693147180559945	1.09861228866811	0	0	0.693147180559945	1.38629436111989	0	0
ACGTAACAGGTCCCGT-1	1.09861228866811	1.94591014905531	4.27666611901606	0	0	0	0	0	0	0	0.693147180559945	0	2.19722457733622	0	0	0	0.693147180559945
ACGTAACAGGTGCGAT-1	1.6094379124341	1.38629436111989	2.19722457733622	2.30258509299405	2.484906649788	0	0	0	0	0	0	0	1.38629436111989	2.19722457733622	1.09861228866811	0	2.30258509299405
ACGTAACTCCAGCACG-1	0.693147180559945	0.693147180559945	1.09861228866811	1.09861228866811	2.30258509299405	1.09861228866811	2.30258509299405	0.693147180559945	0	0	0	1.09861228866811	0	0	0	0	0
ACGTACAAGCCGTTAT-1	1.6094379124341	2.07944154167984	3.63758615972639	0	1.6094379124341	0	1.38629436111989	0	0.693147180559945	0	0	0.693147180559945	1.09861228866811	0	0	0	1.38629436111989
ACGTACAAGCGTTACT-1	0.693147180559945	1.79175946922805	1.94591014905531	0	0	0.693147180559945	1.79175946922805	1.09861228866811	0.693147180559945	0.693147180559945	0	0	0	0	0	0	0
ACGTACAAGGTGCTAG-1	0	1.09861228866811	3.36729582998647	0	0	0	1.09861228866811	0	0	0	1.94591014905531	0	1.79175946922805	0	0	0	0
ACGTAGTAGAAATGGG-1	0	1.09861228866811	2.30258509299405	1.09861228866811	1.09861228866811	0.693147180559945	1.6094379124341	0	0.693147180559945	1.09861228866811	0	1.6094379124341	1.38629436111989	0	1.79175946922805	0	1.09861228866811
ACGTAGTAGCGTGAAC-1	1.6094379124341	1.94591014905531	3.49650756146648	1.09861228866811	0	0.693147180559945	1.79175946922805	1.09861228866811	1.09861228866811	0	0	0	0	0	0	0.693147180559945	0
ACGTAGTCATCACCAA-1	0	0.693147180559945	3.04452243772342	0.693147180559945	0.693147180559945	0.693147180559945	2.07944154167984	0	0.693147180559945	1.09861228866811	0	0	1.6094379124341	0	0.693147180559945	0	0.693147180559945
ACGTAGTCATGAAGGC-1	0	1.94591014905531	0	0	0	0	0	0	1.94591014905531	2.19722457733622	0	0	0	0	0.693147180559945	1.38629436111989	3.13549421592915
ACGTAGTTCCCTCAAC-1	0.693147180559945	1.94591014905531	0	1.6094379124341	2.30258509299405	0	1.09861228866811	0.693147180559945	0	0	2.30258509299405	0.693147180559945	0.693147180559945	0	1.6094379124341	0	2.30258509299405
ACGTCCTAGAATAGTC-1	1.38629436111989	1.94591014905531	3.04452243772342	1.09861228866811	0.693147180559945	0	2.89037175789616	0	0	0	0	0	2.30258509299405	0	0	0	1.09861228866811
ACGTCCTAGAATTGCA-1	0.693147180559945	1.6094379124341	1.09861228866811	1.09861228866811	1.09861228866811	1.09861228866811	3.04452243772342	0	1.09861228866811	0	0	0	0	0	0.693147180559945	0	1.38629436111989
ACGTCCTAGCAACAAT-1	2.19722457733622	1.09861228866811	0.693147180559945	0	0.693147180559945	0	3.25809653802148	1.09861228866811	0.693147180559945	0	0	0	0	0	3.73766961828337	0	0
ACGTCCTAGTAGCAAT-1	0.693147180559945	1.6094379124341	1.38629436111989	1.6094379124341	2.39789527279837	0	1.09861228866811	0	0	0	0	0	0	0	0.693147180559945	0	0
ACGTCCTCAGGTCAGA-1	0.693147180559945	1.94591014905531	2.56494935746154	0	0	0	0.693147180559945	1.38629436111989	0	0	0	0.693147180559945	0	0	0	0	1.94591014905531
ACGTCCTCAGTTAAAG-1	0	1.6094379124341	1.94591014905531	1.38629436111989	1.09861228866811	0	0	1.09861228866811	0	0	0	0	0	0	1.38629436111989	0.693147180559945	0
ACGTCCTGTTAGAAAC-1	1.6094379124341	0	4.43081679884331	1.09861228866811	0	0	1.6094379124341	1.09861228866811	0	0	0	1.38629436111989	1.09861228866811	0	0.693147180559945	0	0
ACGTCCTTCAGATGCT-1	1.38629436111989	2.70805020110221	3.40119738166216	0.693147180559945	1.09861228866811	0	2.70805020110221	0	0.693147180559945	1.09861228866811	0	1.38629436111989	0	0.693147180559945	0	0	0.693147180559945
ACGTCCTTCCATCACC-1	0	1.79175946922805	1.09861228866811	0	0.693147180559945	0	1.09861228866811	0	1.6094379124341	0.693147180559945	1.94591014905531	0	0	0	1.38629436111989	0.693147180559945	2.19722457733622
ACGTCCTTCTACACTT-1	1.09861228866811	1.6094379124341	0.693147180559945	0.693147180559945	1.38629436111989	0.693147180559945	1.94591014905531	0.693147180559945	1.09861228866811	0	1.09861228866811	0	0	0	1.6094379124341	0	2.30258509299405
ACGTCCTTCTCCATAT-1	1.38629436111989	0	1.09861228866811	1.38629436111989	2.77258872223978	0	1.09861228866811	0	0.693147180559945	0	0	0	0	0	2.19722457733622	0	0
ACGTTCCAGAGCCGAT-1	0	1.94591014905531	0	1.09861228866811	1.09861228866811	0	1.6094379124341	0	0.693147180559945	0.693147180559945	0	0	0	0.693147180559945	1.38629436111989	0	0.693147180559945
ACGTTCCCAAACGTGG-1	2.07944154167984	1.94591014905531	2.94443897916644	0	0.693147180559945	0.693147180559945	0	0	0	0	0	0	0	0	0	0	2.07944154167984
ACGTTCCCAGGTCAGA-1	0.693147180559945	2.07944154167984	1.09861228866811	0.693147180559945	0	0	1.79175946922805	0	0	0	0	0.693147180559945	0.693147180559945	0	0	0	2.30258509299405
ACGTTCCGTTTGGAGG-1	1.38629436111989	1.79175946922805	0.693147180559945	0	0	0	1.09861228866811	0.693147180559945	0	0.693147180559945	0.693147180559945	0	0	0	1.09861228866811	0	0
ACGTTCCTCCAAGGGA-1	0	1.09861228866811	3.40119738166216	0	2.99573227355399	0	1.38629436111989	0	0	0	0	0	1.09861228866811	0	1.6094379124341	0	0
ACTACGACAACAAAGT-1	1.09861228866811	2.63905732961526	0	0.693147180559945	2.89037175789616	0	0.693147180559945	0	0.693147180559945	0	1.09861228866811	0	0	0	3.04452243772342	0	1.6094379124341
ACTACGACATTCTTCA-1	1.09861228866811	2.07944154167984	1.94591014905531	1.09861228866811	2.30258509299405	1.38629436111989	0.693147180559945	0	0	0	0	1.38629436111989	0	0	0	0	1.09861228866811
ACTACGAGTCAAATCC-1	0.693147180559945	0.693147180559945	1.38629436111989	0.693147180559945	1.38629436111989	0.693147180559945	1.38629436111989	0	0	0	0	0	0	0	0.693147180559945	0.693147180559945	1.6094379124341
ACTACGAGTTCGGACC-1	0	1.94591014905531	0.693147180559945	0	0	0	0	0	0	0	0	0	1.79175946922805	0	0	0	3.36729582998647
ACTACGAGTTTGAAAG-1	1.09861228866811	2.07944154167984	3.13549421592915	0	0	1.38629436111989	0.693147180559945	0	1.09861228866811	0	0	0	2.30258509299405	0	1.94591014905531	0	1.09861228866811
ACTACGATCCACAAGT-1	0.693147180559945	0.693147180559945	1.09861228866811	1.09861228866811	1.38629436111989	0	2.07944154167984	0	0	0	0	0	0	0	0	0	1.38629436111989
ACTACGATCCCTCATG-1	0.693147180559945	1.09861228866811	0	1.79175946922805	3.61091791264422	0	0	0	0	0	0	0	0	2.63905732961526	1.79175946922805	0	0
ACTATCTAGACCGTTT-1	1.79175946922805	1.94591014905531	0	0	2.56494935746154	2.30258509299405	0.693147180559945	0	0	0	0	0	1.09861228866811	0	0	0.693147180559945	0.693147180559945
ACTATCTCAACAGAGC-1	1.38629436111989	1.6094379124341	3.2188758248682	2.07944154167984	1.94591014905531	0	0	0	0	0	0	0	0	0	0	0	0.693147180559945
ACTATCTCACACAGAG-1	0	2.07944154167984	0	0	1.94591014905531	0	0	0	0	0	0.693147180559945	0	0	2.07944154167984	3.29583686600433	0	2.70805020110221
ACTATGGAGAGGTCGT-1	0.693147180559945	1.79175946922805	3.13549421592915	0	0	2.07944154167984	2.07944154167984	1.09861228866811	0	0.693147180559945	0	0	0.693147180559945	0	0	0	0.693147180559945
ACTATGGAGTTCCAGT-1	0.693147180559945	1.38629436111989	0	1.79175946922805	3.04452243772342	0.693147180559945	1.94591014905531	0	0	0	0.693147180559945	0	0	0	3.2188758248682	1.09861228866811	0
ACTATGGCAGACCTAT-1	0	1.6094379124341	3.61091791264422	0.693147180559945	0.693147180559945	1.79175946922805	0	1.09861228866811	1.6094379124341	0.693147180559945	1.09861228866811	0	0	0	0	0	0
ACTATGGCAGTCAGTT-1	0	1.09861228866811	1.09861228866811	1.09861228866811	0	0.693147180559945	1.94591014905531	0	0	0	1.6094379124341	0	1.79175946922805	0.693147180559945	1.09861228866811	0	0
ACTATGGCATCATGAC-1	0.693147180559945	0.693147180559945	1.09861228866811	0.693147180559945	1.09861228866811	0	1.79175946922805	0	0	0	0	0	0	0	0.693147180559945	0	0
ACTATGGGTTAAGAAC-1	1.6094379124341	2.07944154167984	0.693147180559945	1.38629436111989	2.07944154167984	0	0	0	0.693147180559945	0	0	0	0	2.56494935746154	2.39789527279837	0	1.79175946922805
ACTATGGTCACTCCGT-1	1.09861228866811	1.38629436111989	1.38629436111989	0	2.19722457733622	0	2.77258872223978	0	0	0	0	0	0	0	2.99573227355399	0	0
ACTATGGTCTTAGGAC-1	1.09861228866811	0.693147180559945	2.77258872223978	0	1.38629436111989	0	2.89037175789616	0.693147180559945	0.693147180559945	0	0.693147180559945	0	0	0	1.09861228866811	0	0
ACTATTCCAGAAGTTA-1	0.693147180559945	0	0.693147180559945	0	0.693147180559945	0	0.693147180559945	1.09861228866811	1.79175946922805	1.09861228866811	0	0.693147180559945	0	0	0	0	0.693147180559945
ACTATTCCAGTCGTTA-1	1.6094379124341	1.38629436111989	0	0	0	0	0.693147180559945	0	0.693147180559945	0.693147180559945	0	0	0	0	0	1.6094379124341	2.77258872223978
ACTATTCGTCTGCAAT-1	0	1.6094379124341	0.693147180559945	0	0	0	0	0	0	0	0	0	1.09861228866811	0	0.693147180559945	0.693147180559945	3.13549421592915
ACTATTCGTGTACGCC-1	1.38629436111989	1.38629436111989	3.46573590279973	0	0	0	2.56494935746154	0.693147180559945	2.19722457733622	0	0	0	0.693147180559945	0	0.693147180559945	0	0
ACTATTCTCAGACCCG-1	0.693147180559945	1.09861228866811	3.17805383034795	0	0	0	3.13549421592915	0.693147180559945	0.693147180559945	0	0	0	0	0	2.70805020110221	0	0
ACTATTCTCTATTGTC-1	0	0.693147180559945	2.89037175789616	0.693147180559945	0	0.693147180559945	2.07944154167984	0.693147180559945	0	0	1.09861228866811	0	0	0	0	0	0
ACTATTCTCTCAGTCC-1	1.09861228866811	0	1.79175946922805	0.693147180559945	0	1.6094379124341	0.693147180559945	0	0.693147180559945	0	0	0	2.07944154167984	1.6094379124341	0	0	0
ACTCCCAAGACCAAAT-1	1.6094379124341	1.6094379124341	3.55534806148941	1.6094379124341	1.6094379124341	0	2.07944154167984	0	0	0	0	0	0.693147180559945	0	0	0	2.83321334405622
ACTCCCAAGAGTAACT-1	1.38629436111989	1.94591014905531	0	0	0	0	0	0	1.79175946922805	1.09861228866811	0	0	0	0.693147180559945	0.693147180559945	0	2.56494935746154
ACTCCCAAGATGCAGC-1	1.09861228866811	1.94591014905531	0	0	2.89037175789616	0	0	0	0.693147180559945	0	0	0	0	1.09861228866811	0	3.58351893845611	3.46573590279973
ACTCCCAAGCGCCGTT-1	1.09861228866811	1.94591014905531	1.09861228866811	0	1.09861228866811	0	0	0	1.09861228866811	0	0	0	0	0	1.09861228866811	0	1.94591014905531
ACTCCCACACTGCGTG-1	1.38629436111989	2.484906649788	0.693147180559945	0.693147180559945	1.09861228866811	0	0.693147180559945	0	1.38629436111989	0	1.94591014905531	0	1.38629436111989	0	0	0	0.693147180559945
ACTCCCAGTCACAGAG-1	1.09861228866811	1.38629436111989	0	2.07944154167984	1.09861228866811	0.693147180559945	2.77258872223978	0	0	0	0.693147180559945	0	0.693147180559945	0	0	0	0
ACTCCCAGTTAGTCGT-1	2.07944154167984	1.6094379124341	2.30258509299405	1.09861228866811	0	0	1.09861228866811	0	0	0	0	0	1.09861228866811	0	0.693147180559945	0	1.6094379124341
ACTCCCATCATGGCCG-1	0.693147180559945	0	1.38629436111989	0	0	0	2.56494935746154	0	1.79175946922805	1.79175946922805	0.693147180559945	0	0.693147180559945	2.30258509299405	0	0.693147180559945	0
ACTCCCATCTCCGCAT-1	1.09861228866811	2.39789527279837	0	0	0	0.693147180559945	0	0	0	0	0.693147180559945	0	1.79175946922805	0	1.38629436111989	1.6094379124341	2.484906649788
ACTCTCGAGACTCTTG-1	0.693147180559945	1.09861228866811	2.30258509299405	0	0	1.38629436111989	1.09861228866811	0.693147180559945	0	0	0	0.693147180559945	0	0	0.693147180559945	0	0.693147180559945
ACTCTCGCAGTCTTCC-1	0.693147180559945	1.94591014905531	3.29583686600433	0	1.09861228866811	0	2.77258872223978	1.09861228866811	0	0	1.79175946922805	1.09861228866811	0	0	0	0	0
ACTCTCGGTACATTGC-1	1.38629436111989	1.09861228866811	3.43398720448515	1.38629436111989	0	0.693147180559945	3.04452243772342	0	0.693147180559945	0.693147180559945	0	0	1.38629436111989	0	0	0	0
ACTCTCGGTCACGCTG-1	0	0	0.693147180559945	0	0	0	0	0	1.6094379124341	1.6094379124341	0	0	0	0	0	0	0.693147180559945
ACTCTCGGTCAGTTTG-1	0.693147180559945	0	1.09861228866811	1.09861228866811	1.09861228866811	0	1.09861228866811	0	0	0	0	0	0	1.09861228866811	2.484906649788	0	0
ACTCTCGGTCATCTAG-1	0	1.38629436111989	3.29583686600433	0	0	0	1.94591014905531	0.693147180559945	0	0	0	0	0	0	0.693147180559945	0	0
ACTCTCGGTGGAATGC-1	1.09861228866811	1.6094379124341	0.693147180559945	1.38629436111989	1.38629436111989	1.09861228866811	0.693147180559945	0	0	0	1.09861228866811	0	1.09861228866811	0	0	0	0
ACTCTCGTCACGATAC-1	0.693147180559945	1.38629436111989	2.83321334405622	0.693147180559945	1.79175946922805	0.693147180559945	2.30258509299405	0	0	0	0	0	2.39789527279837	0	0.693147180559945	0	0
ACTGATGAGAAATGGG-1	1.09861228866811	1.38629436111989	1.09861228866811	0	2.07944154167984	0	1.38629436111989	0	1.09861228866811	0	0	0	1.6094379124341	1.94591014905531	2.39789527279837	1.6094379124341	0
ACTGATGAGGGCAGAG-1	0	0.693147180559945	1.94591014905531	0	1.09861228866811	0	0.693147180559945	0	0	0	0.693147180559945	0	1.09861228866811	0	0	0	0.693147180559945
ACTGATGTCAAGAATG-1	1.09861228866811	2.19722457733622	0.693147180559945	0.693147180559945	2.70805020110221	0	1.94591014905531	0	0.693147180559945	0	0	0	1.6094379124341	0.693147180559945	0.693147180559945	0	2.19722457733622
ACTGATGTCCGCAGTG-1	0	2.39789527279837	1.6094379124341	0	1.09861228866811	1.38629436111989	2.484906649788	0	0	0	0	0	0	1.09861228866811	0	0	0
ACTGATGTCGTGCAGC-1	0	1.6094379124341	1.38629436111989	0.693147180559945	1.6094379124341	0	1.38629436111989	0.693147180559945	0	0	0.693147180559945	0	0	0	1.09861228866811	0	1.09861228866811
ACTGCAACAGCCTATA-1	0	2.30258509299405	4.78749174278205	0	0	0	0.693147180559945	0	0.693147180559945	1.09861228866811	0.693147180559945	0	0.693147180559945	0	0	0	0
ACTGTCCAGACTGTTC-1	1.38629436111989	1.38629436111989	1.38629436111989	0	1.38629436111989	0	2.39789527279837	0	0	0	1.09861228866811	0	0	0	0	0	1.79175946922805
ACTGTCCAGGATCACG-1	1.79175946922805	1.09861228866811	2.07944154167984	0	1.09861228866811	0	1.6094379124341	0	1.79175946922805	0.693147180559945	1.38629436111989	0.693147180559945	2.07944154167984	1.79175946922805	2.19722457733622	0	1.09861228866811
ACTGTCCCACCGTGGT-1	1.38629436111989	2.19722457733622	0.693147180559945	0	1.6094379124341	0	1.09861228866811	0	0.693147180559945	0.693147180559945	0	0	0.693147180559945	0	0	0	2.70805020110221
ACTGTCCCACGTAGAG-1	1.38629436111989	1.38629436111989	2.39789527279837	0	0	0	2.30258509299405	0	0.693147180559945	0	0.693147180559945	0	1.6094379124341	0	0	0	1.38629436111989
ACTGTCCCACTACGGC-1	2.19722457733622	2.07944154167984	2.70805020110221	1.38629436111989	0	0	1.38629436111989	0	1.09861228866811	0	0	0	2.83321334405622	0	1.38629436111989	0	0
ACTGTCCCACTATCGA-1	1.38629436111989	2.19722457733622	1.6094379124341	0	2.99573227355399	0	2.07944154167984	0	1.09861228866811	0.693147180559945	0	0	0.693147180559945	0	0.693147180559945	0	1.79175946922805
ACTGTGAGTGCCCAGT-1	0.693147180559945	2.19722457733622	0.693147180559945	0.693147180559945	2.07944154167984	0	0	0	0	0	0	0	0.693147180559945	0	0	0	0
ACTGTGATCATTGCGA-1	0.693147180559945	0.693147180559945	2.94443897916644	0.693147180559945	1.94591014905531	0	0	0	0	0	0	0	0.693147180559945	0	0	0	0
ACTTATCAGCTTCATG-1	0.693147180559945	0	1.38629436111989	0	2.89037175789616	0	1.38629436111989	0	0.693147180559945	0	0.693147180559945	0	0	3.17805383034795	0.693147180559945	0	0
ACTTATCAGGGCAATC-1	0.693147180559945	1.09861228866811	0	0.693147180559945	0	0.693147180559945	3.58351893845611	0	0	0	0	0	0	0	1.09861228866811	0	2.07944154167984
ACTTATCAGTTGAAGT-1	0.693147180559945	1.38629436111989	1.38629436111989	1.09861228866811	0.693147180559945	1.09861228866811	1.6094379124341	0	0	0	0.693147180559945	0	0	0	0	0	0
ACTTATCCATACTTTC-1	0.693147180559945	0.693147180559945	2.30258509299405	0.693147180559945	0	0	0	0.693147180559945	0	0	0.693147180559945	1.6094379124341	0	0	0	0	1.09861228866811
ACTTATCGTTCCGGTG-1	1.38629436111989	1.6094379124341	0	0	0	0	0	0	0.693147180559945	0	0	0	0	0	0.693147180559945	0.693147180559945	2.30258509299405
ACTTATCTCTACACAG-1	0.693147180559945	2.484906649788	0.693147180559945	0	0	0	1.09861228866811	0	0	0	0	0	0	0	1.79175946922805	1.6094379124341	1.79175946922805
ACTTCCGAGCTAAACA-1	0.693147180559945	0	1.79175946922805	0	0	0	3.09104245335832	0	0	0	0	0	1.79175946922805	0	0.693147180559945	0	0
ACTTCCGAGCTATCCA-1	2.39789527279837	1.38629436111989	1.94591014905531	2.89037175789616	3.40119738166216	0	0	0	0	0	0	0	0	4.57471097850338	0	0	0
ACTTCCGAGGTCACTT-1	0	3.13549421592915	0.693147180559945	0.693147180559945	0	0	0	0	0	0	1.09861228866811	0	0	0	0	0	2.07944154167984
ACTTCCGAGTCGCCCA-1	1.09861228866811	0	3.29583686600433	0	0	0	2.19722457733622	1.09861228866811	1.09861228866811	1.6094379124341	0	0	0.693147180559945	0	0	0	0.693147180559945
ACTTCCGCACATACGT-1	1.6094379124341	0.693147180559945	2.63905732961526	0.693147180559945	0	0.693147180559945	2.39789527279837	0	0.693147180559945	0	0	0	0	0	0	0	1.94591014905531
ACTTCCGCAGCTTCCT-1	1.79175946922805	2.07944154167984	1.79175946922805	1.79175946922805	0.693147180559945	0	1.94591014905531	0	0	0	0	0	0	0	1.6094379124341	0	1.94591014905531
ACTTCCGTCCCATACC-1	0	0.693147180559945	0.693147180559945	1.09861228866811	1.79175946922805	0	0	0	1.38629436111989	1.6094379124341	0	0	1.09861228866811	3.13549421592915	0	0	0
ACTTCGCAGTCCGCGT-1	0.693147180559945	2.19722457733622	3.25809653802148	1.09861228866811	2.07944154167984	0	0	0	0	0.693147180559945	0	0.693147180559945	0.693147180559945	0	0	0	0
ACTTCGCCAAGCCATT-1	1.38629436111989	0.693147180559945	1.38629436111989	0	1.38629436111989	0.693147180559945	0	0	0	0	0.693147180559945	1.38629436111989	1.79175946922805	0.693147180559945	0.693147180559945	0	0
ACTTCGCGTATAGGGC-1	1.38629436111989	0	2.19722457733622	2.39789527279837	0.693147180559945	1.09861228866811	2.56494935746154	0	0	0	0	0	0.693147180559945	0	0	0	1.38629436111989
ACTTCGCTCACTCTTA-1	0.693147180559945	1.79175946922805	1.38629436111989	0	0	0	0	0	0.693147180559945	0	1.6094379124341	0	0	0	0.693147180559945	2.39789527279837	2.89037175789616
ACTTCGCTCAGGAACG-1	1.09861228866811	1.6094379124341	2.70805020110221	1.38629436111989	1.09861228866811	1.38629436111989	1.38629436111989	0.693147180559945	1.38629436111989	1.38629436111989	1.09861228866811	0	1.38629436111989	0	1.38629436111989	0	0
ACTTTCAAGCCTCTCT-1	2.484906649788	1.09861228866811	2.19722457733622	0.693147180559945	1.09861228866811	0	2.19722457733622	0	1.79175946922805	1.94591014905531	0	0	1.09861228866811	0	2.56494935746154	0.693147180559945	0.693147180559945
ACTTTCAAGGATGCGT-1	0.693147180559945	2.07944154167984	0	1.38629436111989	2.07944154167984	0.693147180559945	0	0	0	0	0	0	0	0	1.09861228866811	0	0
ACTTTCACACTCATAG-1	2.07944154167984	2.07944154167984	1.94591014905531	0.693147180559945	0	0.693147180559945	2.07944154167984	0.693147180559945	0.693147180559945	1.38629436111989	0	1.09861228866811	1.79175946922805	0	1.38629436111989	0	0.693147180559945
ACTTTCACAGAAATCA-1	1.09861228866811	1.09861228866811	2.19722457733622	0	0.693147180559945	0	0	0	0	0	0.693147180559945	1.38629436111989	1.94591014905531	0	0	0	1.94591014905531
ACTTTCAGTAAGATCA-1	1.09861228866811	0.693147180559945	1.79175946922805	0	2.70805020110221	0.693147180559945	0	0	0	0	0	0.693147180559945	1.94591014905531	0	1.38629436111989	0	0
ACTTTCAGTGGTTTGT-1	1.38629436111989	1.6094379124341	4.12713438504509	1.09861228866811	0	1.38629436111989	2.07944154167984	1.38629436111989	1.09861228866811	0	0	0.693147180559945	0	0	0	0	0
ACTTTGTAGGAGAATG-1	0	2.07944154167984	2.77258872223978	1.09861228866811	0	0	1.09861228866811	0	1.09861228866811	1.79175946922805	0	0	1.09861228866811	0	0	0	0
ACTTTGTCACGTGAGA-1	0.693147180559945	2.19722457733622	3.58351893845611	0.693147180559945	0	1.6094379124341	0.693147180559945	1.09861228866811	1.6094379124341	2.07944154167984	0	0.693147180559945	0	0	0	0	0
ACTTTGTTCGACGCTG-1	0.693147180559945	1.09861228866811	2.63905732961526	0	0.693147180559945	0	1.09861228866811	0.693147180559945	1.79175946922805	0	0.693147180559945	0.693147180559945	0	0	0.693147180559945	0	2.30258509299405
AGAAATGAGAACGTGC-1	0.693147180559945	1.38629436111989	1.6094379124341	0	2.19722457733622	0	2.19722457733622	0	1.38629436111989	0	0	0	0	0	0	0	2.30258509299405
AGAAATGCAATTGAAG-1	0.693147180559945	2.07944154167984	1.94591014905531	0	0	0	0.693147180559945	0	0	0	0	0	1.38629436111989	0.693147180559945	0	0.693147180559945	1.38629436111989
AGAAATGCATCAACCA-1	1.09861228866811	2.30258509299405	1.6094379124341	0	0	0.693147180559945	0	0	0.693147180559945	1.09861228866811	0	0	0.693147180559945	0	0	0.693147180559945	0.693147180559945
AGAAATGGTCATCAGT-1	1.09861228866811	1.6094379124341	1.94591014905531	0.693147180559945	0.693147180559945	0	2.07944154167984	0	0.693147180559945	0.693147180559945	1.09861228866811	0	0.693147180559945	0	1.94591014905531	0	0
AGAAATGGTCTGTGCG-1	1.38629436111989	2.39789527279837	1.38629436111989	1.6094379124341	1.09861228866811	0	1.38629436111989	0.693147180559945	0	0	0.693147180559945	0	1.6094379124341	0	1.09861228866811	0	0
AGAAATGGTGGGTATG-1	2.07944154167984	1.94591014905531	0.693147180559945	0.693147180559945	0	0	0	0	0.693147180559945	1.38629436111989	0	0	0	1.94591014905531	2.484906649788	1.38629436111989	2.63905732961526
AGAAATGTCCAACTAG-1	0	0.693147180559945	1.38629436111989	1.09861228866811	1.6094379124341	0	1.6094379124341	0	0	0	0	0	1.79175946922805	1.79175946922805	0.693147180559945	0	0.693147180559945
AGAAATGTCGTAACAC-1	0.693147180559945	1.94591014905531	1.38629436111989	1.09861228866811	1.6094379124341	0	2.56494935746154	0	1.6094379124341	0.693147180559945	0	0	0	0	0.693147180559945	0.693147180559945	1.79175946922805
AGAAATGTCTAGCATG-1	0	0.693147180559945	2.19722457733622	0	1.09861228866811	1.38629436111989	3.09104245335832	0.693147180559945	0.693147180559945	0	0	0	0	0	0.693147180559945	0	0.693147180559945
AGAAATGTCTTTCTAG-1	0	2.19722457733622	2.484906649788	0	1.79175946922805	1.38629436111989	0	0	0	0	0	0	1.38629436111989	0	0.693147180559945	0	1.94591014905531
AGAACAAAGGTAGACC-1	1.38629436111989	1.09861228866811	3.43398720448515	0	0	0	0	0	0.693147180559945	0	0	2.07944154167984	1.09861228866811	0	0	0	1.6094379124341
AGAACAAAGGTAGTCG-1	1.38629436111989	1.94591014905531	1.6094379124341	1.09861228866811	0	0	0	0.693147180559945	0	0	0	0.693147180559945	0	0	0	0	1.09861228866811
AGAACAAAGTGCTCGC-1	1.09861228866811	0.693147180559945	1.38629436111989	0	2.19722457733622	0	0	1.6094379124341	0	0	0	1.38629436111989	1.79175946922805	0	0	0	1.09861228866811
AGAACAACAAACAGGC-1	0	2.19722457733622	3.13549421592915	2.07944154167984	1.09861228866811	1.09861228866811	1.6094379124341	0.693147180559945	0.693147180559945	1.09861228866811	0	0.693147180559945	0	0	0	0	0
AGAACAACAGTGTGGA-1	0.693147180559945	1.38629436111989	2.39789527279837	0.693147180559945	0	1.09861228866811	2.39789527279837	0.693147180559945	0.693147180559945	1.09861228866811	1.09861228866811	0.693147180559945	0	0	1.38629436111989	0	0.693147180559945
AGAACAACATAACTCG-1	0.693147180559945	0	3.04452243772342	0	0	0	0.693147180559945	0	0	0	0	1.09861228866811	2.07944154167984	0	0	0	0
AGAACAAGTTCAGTAC-1	1.38629436111989	1.6094379124341	0	0.693147180559945	1.09861228866811	0	1.09861228866811	0	0	0	0	0	0.693147180559945	0.693147180559945	0	1.09861228866811	3.04452243772342
AGAACAATCGGTCATA-1	0.693147180559945	1.38629436111989	0	1.94591014905531	1.79175946922805	0	2.77258872223978	0	0.693147180559945	0.693147180559945	1.09861228866811	0	0	0	1.6094379124341	0	0
AGAACCTAGCAAATGT-1	1.6094379124341	1.38629436111989	2.63905732961526	0.693147180559945	0.693147180559945	0	0.693147180559945	0	1.09861228866811	0.693147180559945	0	0.693147180559945	0.693147180559945	1.09861228866811	1.94591014905531	0.693147180559945	0
AGAACCTAGCACTCTA-1	0.693147180559945	2.19722457733622	2.39789527279837	1.09861228866811	0.693147180559945	0	2.07944154167984	0	0.693147180559945	0	0.693147180559945	0.693147180559945	1.09861228866811	0	1.09861228866811	0	0.693147180559945
AGAACCTAGGACAACC-1	0.693147180559945	1.09861228866811	3.09104245335832	1.6094379124341	1.6094379124341	0	0	1.09861228866811	0	0	0	0	0.693147180559945	0	0	0	0
AGAACCTAGGCGCTCT-1	0.693147180559945	1.38629436111989	0	0	0	0	0	0	0	0	0.693147180559945	0	0	0	0.693147180559945	0	1.94591014905531
AGAACCTCAGCATTGT-1	1.09861228866811	0.693147180559945	2.83321334405622	1.79175946922805	2.56494935746154	0	0	0.693147180559945	0	0	0	0	0.693147180559945	0	0.693147180559945	0	0
AGAACCTCAGGCTTGC-1	1.38629436111989	1.79175946922805	2.77258872223978	0	1.09861228866811	0	1.09861228866811	0	0	0	0	0	0	0	0	0	0
AGAACCTGTGTAGTGG-1	1.09861228866811	0	0.693147180559945	0.693147180559945	1.09861228866811	0	2.19722457733622	0	2.07944154167984	0.693147180559945	0.693147180559945	0	1.09861228866811	0	0.693147180559945	0.693147180559945	1.79175946922805
AGAACCTGTGTGTCGC-1	0.693147180559945	1.6094379124341	2.77258872223978	1.6094379124341	0	0	0.693147180559945	1.38629436111989	0	0	0	0.693147180559945	0	0	0	0	2.39789527279837
AGAACCTTCTGAGGTT-1	0	2.07944154167984	0.693147180559945	0	0	0	1.09861228866811	0	0	0.693147180559945	0.693147180559945	1.38629436111989	1.09861228866811	0	0	0	0.693147180559945
AGAAGCGAGATGTAGT-1	0.693147180559945	0.693147180559945	2.39789527279837	0.693147180559945	0	0.693147180559945	1.38629436111989	0	1.09861228866811	0.693147180559945	0	0	0	0	0	0	0
AGAAGCGAGGTCGTCC-1	1.38629436111989	1.38629436111989	1.94591014905531	2.07944154167984	1.6094379124341	0	3.73766961828337	0.693147180559945	0.693147180559945	0	0	0.693147180559945	1.38629436111989	0	0	0.693147180559945	1.6094379124341
AGAAGCGCAACCGACC-1	0	1.09861228866811	0	0.693147180559945	2.63905732961526	0	0.693147180559945	0	0	0	0	1.09861228866811	0	0	0	0	1.09861228866811
AGAAGCGCAGGTCAGA-1	1.94591014905531	1.79175946922805	3.09104245335832	0	0	0.693147180559945	1.6094379124341	0	0.693147180559945	0.693147180559945	0	0	0	0.693147180559945	0.693147180559945	0	0.693147180559945
AGAAGCGCATGAATAG-1	0	0	0.693147180559945	0	4.48863636973214	0	0	0	0	0	2.94443897916644	1.6094379124341	0	0	0	0	3.78418963391826
AGAAGCGCATGTGCCG-1	0	1.79175946922805	0.693147180559945	0.693147180559945	0.693147180559945	0	0	0	0	0	0	0	1.09861228866811	0	0	0	3.25809653802148
AGAAGCGGTACGACTT-1	1.94591014905531	1.09861228866811	1.09861228866811	0	2.19722457733622	1.09861228866811	2.07944154167984	0	0	0	0	0	0	0.693147180559945	1.09861228866811	0	0.693147180559945
AGAAGCGGTAGTGCGA-1	0	1.09861228866811	1.09861228866811	0.693147180559945	2.07944154167984	0	1.6094379124341	0	0	0	0	0.693147180559945	0.693147180559945	0	0	0	0.693147180559945
AGAAGCGGTCACTAGT-1	0	1.38629436111989	1.09861228866811	0	0	0	0	0	0	0	0	0	0.693147180559945	0	0.693147180559945	0.693147180559945	2.07944154167984
AGAAGCGGTCAGCGTC-1	0.693147180559945	1.94591014905531	1.09861228866811	0	2.56494935746154	0.693147180559945	0	0	0.693147180559945	0	1.09861228866811	0	0	0	2.484906649788	0	2.56494935746154
AGAAGCGTCCGTATGA-1	0	2.70805020110221	0.693147180559945	0.693147180559945	0	0.693147180559945	1.6094379124341	0.693147180559945	0	0	0	1.09861228866811	0.693147180559945	0	0	0	0
AGAAGTAAGGAGATAG-1	1.09861228866811	2.484906649788	3.04452243772342	0	0	0	0.693147180559945	0	1.09861228866811	0.693147180559945	0	0	0	0	0.693147180559945	0	1.79175946922805
AGAAGTACACTGCGAC-1	1.38629436111989	1.6094379124341	2.30258509299405	2.30258509299405	1.09861228866811	0	1.09861228866811	0.693147180559945	2.30258509299405	1.38629436111989	0	0	0	2.07944154167984	0.693147180559945	0	1.94591014905531
AGAAGTAGTCTCTCTG-1	0.693147180559945	1.6094379124341	1.09861228866811	0.693147180559945	0	0	0.693147180559945	0	0	0	0.693147180559945	0	0.693147180559945	1.09861228866811	0	0	1.79175946922805
AGAAGTAGTTAAGCAA-1	1.94591014905531	2.19722457733622	0	0	0.693147180559945	0	0	0	0	0	0	0	0.693147180559945	3.2188758248682	3.13549421592915	0	0
AGAAGTATCCAGTGTA-1	0.693147180559945	1.79175946922805	2.39789527279837	0	0	0	2.07944154167984	0	0	0	1.09861228866811	0	0	0	1.09861228866811	0	0
AGAAGTATCTGCTTAT-1	0.693147180559945	1.79175946922805	1.09861228866811	0.693147180559945	2.56494935746154	0.693147180559945	2.30258509299405	0	1.09861228866811	0	2.30258509299405	1.6094379124341	0	0	1.09861228866811	0	3.68887945411394
AGACAAAAGCTCATAC-1	1.09861228866811	1.6094379124341	0.693147180559945	1.09861228866811	0	0.693147180559945	1.09861228866811	0.693147180559945	0	0	0.693147180559945	0.693147180559945	1.38629436111989	0	1.38629436111989	1.38629436111989	1.94591014905531
AGACAAACATGTTTGG-1	0	1.09861228866811	1.09861228866811	0	0	0	1.09861228866811	0	1.6094379124341	0.693147180559945	0	0	0.693147180559945	0	0	0	2.89037175789616
AGACACTAGGCAATGC-1	0	0.693147180559945	0	0	1.94591014905531	0	0	0	1.79175946922805	1.6094379124341	0.693147180559945	0.693147180559945	0	0	3.13549421592915	0	1.38629436111989
AGACACTCAAGGAGTC-1	1.6094379124341	0.693147180559945	3.61091791264422	0	0	0	2.39789527279837	1.09861228866811	1.38629436111989	0	1.09861228866811	0.693147180559945	0	0	1.09861228866811	0	1.09861228866811
AGACACTCACCCTGTT-1	0	1.6094379124341	1.6094379124341	1.38629436111989	1.09861228866811	0	1.6094379124341	0	0	0	0	0	1.94591014905531	1.09861228866811	3.52636052461616	0	0.693147180559945
AGACACTCATCACAGT-1	2.63905732961526	1.6094379124341	0	1.38629436111989	0.693147180559945	0	0.693147180559945	0.693147180559945	1.79175946922805	1.6094379124341	0	0.693147180559945	0	0	0.693147180559945	0	0.693147180559945
AGACACTGTCCGGCAT-1	1.09861228866811	1.38629436111989	0.693147180559945	0	2.07944154167984	0	0	0	0.693147180559945	0	0	0	0.693147180559945	1.6094379124341	0.693147180559945	0	1.6094379124341
AGACAGGAGACTCTTG-1	0.693147180559945	1.79175946922805	1.94591014905531	0	0	0	1.09861228866811	1.6094379124341	0	1.09861228866811	0	0	0	0	0	0	0.693147180559945
AGACAGGAGGATCACG-1	0.693147180559945	0.693147180559945	2.07944154167984	0.693147180559945	0	0	0	0	2.19722457733622	0.693147180559945	0	0	0	0	0	0	2.56494935746154
AGACAGGCAGCTGCCA-1	0.693147180559945	1.94591014905531	2.19722457733622	1.38629436111989	2.56494935746154	0	1.38629436111989	0	0.693147180559945	0	0	0	0.693147180559945	0	0.693147180559945	0	0
AGACAGGCAGTCAGTT-1	0	1.38629436111989	2.07944154167984	0	0.693147180559945	0.693147180559945	0.693147180559945	0	0	0.693147180559945	0	0	0	0.693147180559945	0	0	0.693147180559945
AGACAGGGTCGGCTAC-1	1.6094379124341	1.94591014905531	2.19722457733622	0	2.07944154167984	1.79175946922805	2.39789527279837	0	1.38629436111989	1.38629436111989	1.38629436111989	0	1.38629436111989	0	0	0	0
AGACCATAGTCCCAGC-1	1.6094379124341	1.94591014905531	3.17805383034795	1.94591014905531	1.38629436111989	0.693147180559945	3.09104245335832	0	0	0	0	0	1.38629436111989	0	2.39789527279837	0	0.693147180559945
AGACCATGTGTGAGCA-1	0.693147180559945	0.693147180559945	2.63905732961526	0	0	0	0.693147180559945	0	0	0	0.693147180559945	1.09861228866811	0	0	0	0	0
AGACCATTCAGAATAG-1	1.79175946922805	1.79175946922805	0.693147180559945	0	0	0	0	0	1.09861228866811	1.38629436111989	0	0	0	0	0	0	1.09861228866811
AGACCCGAGCATATGA-1	0	1.38629436111989	1.79175946922805	1.09861228866811	0	0	0	0	0	0	1.79175946922805	0	0	0	0	0	0.693147180559945
AGACCCGAGCGTTACT-1	0	2.07944154167984	1.6094379124341	1.09861228866811	1.6094379124341	0	0	0	0	0	1.09861228866811	0	0	0.693147180559945	0	0	1.38629436111989
AGACCCGAGGCTTAAA-1	0.693147180559945	1.09861228866811	3.09104245335832	0.693147180559945	1.38629436111989	0.693147180559945	0.693147180559945	0	0.693147180559945	0	0	0.693147180559945	0	0	0	0.693147180559945	0
AGACCCGCACTACTTT-1	1.38629436111989	1.6094379124341	3.3322045101752	0.693147180559945	2.30258509299405	0	0.693147180559945	0	0	0	0	0.693147180559945	1.09861228866811	0	2.07944154167984	0	0
AGACCCGCACTAGGTT-1	1.79175946922805	1.6094379124341	1.94591014905531	1.09861228866811	1.09861228866811	1.09861228866811	2.89037175789616	0	0	0	0	0	0	0	2.19722457733622	0	1.09861228866811
AGACCCGGTAAGTCAA-1	1.94591014905531	1.79175946922805	0.693147180559945	0.693147180559945	1.6094379124341	0	1.09861228866811	0	0	0	0	0	2.94443897916644	0	0	2.19722457733622	1.79175946922805
AGACCCGTCCTAACAG-1	0.693147180559945	1.79175946922805	1.6094379124341	0	1.09861228866811	0	0	0	0	0	0	0	0	0	0	0	1.94591014905531
AGACCCGTCGCCGAAC-1	1.6094379124341	1.09861228866811	3.04452243772342	0	0	0	2.07944154167984	0	0	0	0	0	0.693147180559945	0	0.693147180559945	0.693147180559945	1.38629436111989
AGACTCAAGATGATTG-1	0	1.94591014905531	1.79175946922805	0	0	0	0	0	0.693147180559945	0	1.09861228866811	0	0	0.693147180559945	0	1.09861228866811	2.07944154167984
AGACTCAAGCCAAGCA-1	1.38629436111989	1.38629436111989	1.6094379124341	0.693147180559945	2.19722457733622	0	0	0	0	0	0	0	0	1.09861228866811	1.09861228866811	0	0.693147180559945
AGACTCAAGGCCTGAA-1	1.6094379124341	1.6094379124341	2.39789527279837	1.79175946922805	0.693147180559945	1.38629436111989	0	0	0.693147180559945	0	0	0	1.6094379124341	0	0	0	1.6094379124341
AGACTCAAGGTGAGAA-1	0.693147180559945	2.19722457733622	1.09861228866811	1.79175946922805	2.30258509299405	0	0	0.693147180559945	0	0	1.09861228866811	1.09861228866811	0.693147180559945	0	0	0	1.79175946922805
AGACTCAAGTGTAGTA-1	1.38629436111989	1.38629436111989	0.693147180559945	0.693147180559945	0.693147180559945	0	0	1.38629436111989	1.09861228866811	1.6094379124341	0.693147180559945	0	0.693147180559945	0	0.693147180559945	0	0
AGACTCAGTATGCTAC-1	1.38629436111989	1.79175946922805	2.63905732961526	0	0.693147180559945	1.09861228866811	0.693147180559945	0	1.6094379124341	0	0	0.693147180559945	0	0	0	0	0.693147180559945
AGACTCAGTGTCATCA-1	1.09861228866811	1.79175946922805	3.40119738166216	0	0	0.693147180559945	0.693147180559945	0	0	0	0.693147180559945	0	0.693147180559945	0	1.09861228866811	0	0
AGACTCAGTTCTTGCC-1	0.693147180559945	1.6094379124341	0	1.09861228866811	2.77258872223978	0.693147180559945	1.6094379124341	0	2.19722457733622	1.6094379124341	0.693147180559945	0	1.09861228866811	0	0.693147180559945	0.693147180559945	1.38629436111989
AGACTCATCATCCTAT-1	1.38629436111989	1.38629436111989	2.56494935746154	0	0	0	1.79175946922805	0.693147180559945	1.79175946922805	1.6094379124341	0	0	1.09861228866811	0	0	1.79175946922805	1.38629436111989
AGAGAATAGACACACG-1	0.693147180559945	1.09861228866811	3.13549421592915	0.693147180559945	0	0.693147180559945	3.13549421592915	0	1.6094379124341	1.79175946922805	0	0	0.693147180559945	0.693147180559945	0	0	0
AGAGAATAGCCTATTG-1	0.693147180559945	1.38629436111989	1.6094379124341	0	0.693147180559945	1.09861228866811	1.09861228866811	0	0	0	0	1.09861228866811	1.94591014905531	0	0	0	0
AGAGAATAGCGCAATG-1	1.38629436111989	1.38629436111989	2.63905732961526	0	1.79175946922805	0	0	0	0	0	0	1.09861228866811	0.693147180559945	0	0.693147180559945	0	0
AGAGAATAGCGCTGCT-1	0.693147180559945	1.38629436111989	1.38629436111989	0	0	0	0	0	0	0	0	0	0	0	0	0	1.6094379124341
AGAGAATAGGTATTGA-1	1.09861228866811	2.19722457733622	0.693147180559945	0	0	0	0	0	0	0	0	0	0	0	0	2.07944154167984	1.94591014905531
AGAGAATAGTGAGTGC-1	1.6094379124341	1.09861228866811	1.09861228866811	1.94591014905531	1.79175946922805	0	0	1.38629436111989	1.09861228866811	1.09861228866811	0	0	2.07944154167984	0	1.38629436111989	0	0.693147180559945
AGAGAATCAACAACAA-1	1.6094379124341	0.693147180559945	3.95124371858143	0	0.693147180559945	1.38629436111989	0.693147180559945	0	0	0	0	0	1.09861228866811	0	0.693147180559945	0	1.09861228866811
AGAGAATGTTCGGTAT-1	1.94591014905531	0	4.04305126783455	0	0.693147180559945	0.693147180559945	0	0	0	0	0	1.94591014905531	1.94591014905531	0	0	0	0.693147180559945
AGAGAATGTTGCTCAA-1	0.693147180559945	1.38629436111989	3.85014760171006	0	0	0.693147180559945	0.693147180559945	0.693147180559945	1.79175946922805	0	0	2.30258509299405	0	0	0.693147180559945	0	0
AGAGAGCAGACTTCCA-1	0	1.79175946922805	1.6094379124341	0	0	0	1.6094379124341	0	0	0	0	2.56494935746154	1.6094379124341	0	1.09861228866811	0	2.484906649788
AGAGAGCAGAGCATCG-1	0.693147180559945	1.38629436111989	2.83321334405622	0	0	0	0.693147180559945	0	0.693147180559945	1.09861228866811	0	0	0	0	0	1.94591014905531	1.94591014905531
AGAGAGCAGCAATAAC-1	1.09861228866811	2.07944154167984	0.693147180559945	0	0	0	0	0	0.693147180559945	0	0	0	0.693147180559945	0	0	0	2.484906649788
AGAGAGCAGTCTCTGA-1	1.09861228866811	1.09861228866811	1.94591014905531	0	1.6094379124341	0.693147180559945	1.09861228866811	0	0.693147180559945	0	0	0.693147180559945	0	0.693147180559945	0	0	1.6094379124341
AGAGAGCCAGCTACCG-1	1.38629436111989	1.38629436111989	0.693147180559945	0	2.30258509299405	0	0.693147180559945	0	0.693147180559945	0	1.6094379124341	0	0.693147180559945	1.09861228866811	3.29583686600433	0	0.693147180559945
AGAGAGCCAGGTGACA-1	0.693147180559945	1.94591014905531	0	0.693147180559945	2.07944154167984	0	2.39789527279837	0.693147180559945	0	0.693147180559945	2.07944154167984	0	0.693147180559945	0	0	0	0
AGAGAGCCAGGTTACT-1	1.09861228866811	2.07944154167984	3.25809653802148	0.693147180559945	0	0	1.38629436111989	0	0	0	0	0	0	0	0	0	0
AGAGAGCCAGTTGGTT-1	1.09861228866811	1.38629436111989	1.09861228866811	0	0	0	0	0	1.09861228866811	0	1.09861228866811	0	0	0	0	0	0
AGAGAGCCATGACTTG-1	1.38629436111989	1.38629436111989	1.79175946922805	0	1.38629436111989	0	0.693147180559945	0	0	0	0	0.693147180559945	1.09861228866811	1.09861228866811	0	0	0
AGAGAGCCATTGCCGG-1	1.94591014905531	0.693147180559945	1.79175946922805	0.693147180559945	2.63905732961526	0.693147180559945	2.89037175789616	0	0	0	0.693147180559945	0	1.6094379124341	0.693147180559945	0	0	1.09861228866811
AGAGAGCGTTCAACGT-1	1.09861228866811	1.79175946922805	2.99573227355399	1.79175946922805	0	0	1.09861228866811	1.38629436111989	0	0	0	0	0.693147180559945	0	0	0	0
AGAGAGCTCATCGTAG-1	0	1.79175946922805	1.09861228866811	1.79175946922805	0	0	0.693147180559945	0	0	0	1.09861228866811	0	0	0	0	0	1.94591014905531
AGAGAGCTCGCAATGT-1	0.693147180559945	1.79175946922805	1.94591014905531	1.09861228866811	0.693147180559945	0	0	0	0	0	0	0	0.693147180559945	0	0	0	1.94591014905531
AGAGCAGAGCGCGTTC-1	1.38629436111989	2.07944154167984	3.36729582998647	0	0	0	1.38629436111989	0	0	0	0	0	2.07944154167984	0	0	0	1.09861228866811
AGAGCAGGTATGCGGA-1	1.6094379124341	0.693147180559945	1.79175946922805	0.693147180559945	0	0.693147180559945	2.30258509299405	0	0.693147180559945	0	0	0	0	0	1.6094379124341	0	1.09861228866811
AGAGCAGGTTCAACGT-1	2.07944154167984	0.693147180559945	1.94591014905531	0	1.38629436111989	0	3.17805383034795	0	0.693147180559945	0	0	0	1.38629436111989	0	1.38629436111989	0	2.07944154167984
AGAGCAGTCACCCTCA-1	1.09861228866811	1.38629436111989	0.693147180559945	0	0	0.693147180559945	2.19722457733622	0	1.38629436111989	0	0	0	0	0	0	0	0
AGAGCCCGTACTCCGG-1	0	1.79175946922805	2.484906649788	0	0	0	1.79175946922805	0	0.693147180559945	0	1.09861228866811	0	0	0	0	0	0
AGAGCCCGTATACCTG-1	0.693147180559945	0.693147180559945	2.63905732961526	0.693147180559945	2.484906649788	0	1.6094379124341	0	1.94591014905531	1.09861228866811	0	1.09861228866811	1.09861228866811	0	0	0	1.09861228866811
AGAGCCCGTGGACTAG-1	0	0.693147180559945	1.38629436111989	1.09861228866811	1.09861228866811	0	2.39789527279837	0	0	0	0	0.693147180559945	1.94591014905531	0	0	1.38629436111989	0
AGAGCCCGTTCTCTCG-1	0	0	1.38629436111989	0	0	0	1.79175946922805	0	1.6094379124341	0.693147180559945	0	0	0.693147180559945	0	0	1.09861228866811	0.693147180559945
AGAGCCCTCAGAATAG-1	0	1.79175946922805	0	2.63905732961526	2.30258509299405	0.693147180559945	1.6094379124341	0	0	0	0	0.693147180559945	0	0	0	0	1.79175946922805
AGATAGAAGCAAGCCA-1	1.94591014905531	1.38629436111989	1.6094379124341	1.09861228866811	1.09861228866811	0	0	0	0	0	0	0	1.38629436111989	0	0	0	1.09861228866811
AGATAGACACTACAGT-1	0	0.693147180559945	1.09861228866811	0	0.693147180559945	0	0	0.693147180559945	0	0	0	0	0	0	0	0	2.19722457733622
AGATAGACACTCCCTA-1	0	2.07944154167984	3.2188758248682	0	0	0	0.693147180559945	0	0	0	0	0	0	0	0	0	2.30258509299405
AGATAGATCCCTAGGG-1	0.693147180559945	1.38629436111989	1.38629436111989	2.19722457733622	1.79175946922805	2.07944154167984	2.484906649788	0	2.19722457733622	0	0.693147180559945	0	0.693147180559945	0	1.09861228866811	0	0
AGATCCAAGATAGCTA-1	0.693147180559945	1.6094379124341	1.38629436111989	1.94591014905531	2.30258509299405	0	0	0	0	0	0	0	0.693147180559945	0	0.693147180559945	0	0
AGATCCAAGGTAGTAT-1	1.6094379124341	0	1.6094379124341	0	0.693147180559945	0	1.6094379124341	0	1.38629436111989	1.79175946922805	0	0	1.6094379124341	0.693147180559945	1.38629436111989	0	1.79175946922805
AGATCCACACGCGCTA-1	0	1.6094379124341	1.79175946922805	0.693147180559945	0	0.693147180559945	1.09861228866811	0	1.38629436111989	0	0	0	1.38629436111989	0	0	0	3.61091791264422
AGATCCAGTAGCACAG-1	1.09861228866811	1.6094379124341	0.693147180559945	0.693147180559945	1.09861228866811	0	1.6094379124341	1.09861228866811	0	0	1.79175946922805	0	1.09861228866811	0	0	1.09861228866811	0
AGATCCAGTCTCAGGC-1	0.693147180559945	1.38629436111989	2.56494935746154	0	0	0	2.77258872223978	0	0	0	0	0	0	0	0	0.693147180559945	0.693147180559945
AGATCCAGTGCTATTG-1	0	0.693147180559945	2.07944154167984	0	1.79175946922805	0	1.38629436111989	0	0	0	1.79175946922805	0	0	0	0	0	0.693147180559945
AGATCCAGTGGAGGTT-1	0	1.6094379124341	2.89037175789616	0	0	0	0	0	0	0	0	0	0.693147180559945	0	0	0	0
AGATCCAGTTTGAACC-1	1.38629436111989	1.09861228866811	1.09861228866811	0	0	0	1.09861228866811	0	0	0	0	0.693147180559945	0	0	0	0.693147180559945	1.38629436111989
AGATCCATCTCAACGA-1	1.6094379124341	0	1.38629436111989	0.693147180559945	0.693147180559945	0	2.63905732961526	0	0	0	0.693147180559945	0	0.693147180559945	1.6094379124341	1.38629436111989	0	0
AGATCGTGTTTGAACC-1	1.38629436111989	1.6094379124341	1.79175946922805	0	0	0	0	0	0	0	0	0	0	0.693147180559945	0	0	2.30258509299405
AGATCGTTCCATTGGA-1	0	2.19722457733622	1.09861228866811	0.693147180559945	0.693147180559945	0	0	0	0	0	0.693147180559945	0	0	0	1.09861228866811	0	0
AGATGAAAGACTGTTC-1	0	1.09861228866811	1.6094379124341	0	0	0	3.58351893845611	0	0	0	1.09861228866811	0	0.693147180559945	0	2.63905732961526	0	1.38629436111989
AGATGAAAGACTTCAC-1	0.693147180559945	1.09861228866811	1.6094379124341	0	0	0.693147180559945	1.09861228866811	0	1.6094379124341	1.94591014905531	0.693147180559945	1.6094379124341	0	0	0	0	0
AGATGAAAGCTGACCC-1	1.09861228866811	1.09861228866811	4.17438726989564	0	0	1.79175946922805	0.693147180559945	1.09861228866811	0.693147180559945	1.79175946922805	0	0.693147180559945	1.09861228866811	0	0	0	0
AGATGAAAGTGCCAGA-1	1.09861228866811	2.19722457733622	1.09861228866811	2.83321334405622	2.83321334405622	0	0	0	0.693147180559945	0	0	0	0	0.693147180559945	0	0	0
AGATGAAGTACTTCCC-1	0.693147180559945	2.39789527279837	2.30258509299405	0	0.693147180559945	0.693147180559945	0	0	0	0	0	0	1.09861228866811	0	0	0.693147180559945	0.693147180559945
AGATGAAGTAGCTAAA-1	0	0.693147180559945	3.78418963391826	0	1.09861228866811	0	1.09861228866811	0.693147180559945	0	0	0	0	0.693147180559945	0	0	0	0
AGATGAAGTATGCTAC-1	1.09861228866811	1.38629436111989	0.693147180559945	1.09861228866811	1.94591014905531	0	1.38629436111989	0	1.09861228866811	0.693147180559945	0	0	1.6094379124341	1.94591014905531	0	0	1.09861228866811
AGATGAAGTGAAGCTG-1	0.693147180559945	1.38629436111989	3.91202300542815	0	1.38629436111989	0.693147180559945	0	2.07944154167984	0	0	1.09861228866811	2.19722457733622	0	0	0.693147180559945	0	0
AGATGAAGTGATAGTA-1	0	1.6094379124341	4.06044301054642	0	0	0	2.39789527279837	0	0.693147180559945	0	0	0	0	0	1.09861228866811	0	0
AGATGAAGTGCAGGAT-1	0	1.94591014905531	3.25809653802148	2.30258509299405	0	0	2.56494935746154	0	0	0	1.38629436111989	0	0	0	0	0	0
AGATGAATCACCTTGC-1	1.09861228866811	1.6094379124341	1.79175946922805	1.6094379124341	0	1.09861228866811	2.70805020110221	0.693147180559945	0	0	1.09861228866811	0	0.693147180559945	0	0	0	0.693147180559945
AGATGAATCGCTCATC-1	1.6094379124341	2.19722457733622	0	1.38629436111989	3.2188758248682	0	1.79175946922805	0	0	0	0	0	0	1.6094379124341	2.484906649788	0	0
AGATGAATCGGCGATC-1	0	1.94591014905531	1.38629436111989	0	1.09861228866811	0.693147180559945	0	0	0.693147180559945	0.693147180559945	0	0	0	1.79175946922805	0	0	2.77258872223978
AGATGCTAGCATCGAG-1	1.09861228866811	1.6094379124341	1.94591014905531	0.693147180559945	0	1.38629436111989	2.07944154167984	0.693147180559945	0	0	0	0	1.09861228866811	0	0.693147180559945	0	1.79175946922805
AGATGCTAGCGTGTTT-1	0.693147180559945	0.693147180559945	3.04452243772342	0	0	1.6094379124341	1.6094379124341	0	0	0	0	0	0.693147180559945	0	0.693147180559945	0.693147180559945	0.693147180559945
AGATGCTAGGTGCTGA-1	1.38629436111989	2.07944154167984	3.2188758248682	0	0	0	0.693147180559945	0.693147180559945	2.19722457733622	0.693147180559945	0.693147180559945	0	2.19722457733622	0	0.693147180559945	0	1.09861228866811
AGATGCTCACTATCGA-1	0	1.38629436111989	2.39789527279837	1.09861228866811	0	0	2.19722457733622	1.38629436111989	0	0	0	0	0	0.693147180559945	0.693147180559945	0	1.6094379124341
AGATGCTCATCCAACA-1	0.693147180559945	1.6094379124341	3.73766961828337	1.09861228866811	0	0	1.38629436111989	0	1.09861228866811	0.693147180559945	0.693147180559945	0	1.09861228866811	0	0	0.693147180559945	1.38629436111989
AGATGCTGTTCAGGTT-1	1.09861228866811	1.09861228866811	2.19722457733622	0	0	0	1.79175946922805	0	0	0	0	0	1.94591014905531	1.09861228866811	0	0	3.25809653802148
AGCATCAAGCACCCAC-1	0.693147180559945	1.09861228866811	2.94443897916644	0.693147180559945	3.13549421592915	0	1.79175946922805	0	1.94591014905531	1.94591014905531	0	0	0	0	1.38629436111989	0	0
AGCATCAAGGGAGAAT-1	1.38629436111989	1.6094379124341	1.79175946922805	1.38629436111989	1.09861228866811	0	0	0.693147180559945	1.6094379124341	0	0	0	0	0	1.09861228866811	0	1.38629436111989
AGCATCACAACCGCTG-1	1.79175946922805	1.09861228866811	3.36729582998647	0	1.09861228866811	0	0.693147180559945	0	0	0	0	0	2.19722457733622	1.09861228866811	0	0	1.09861228866811
AGCATCACAATTCACG-1	0.693147180559945	1.09861228866811	3.04452243772342	0.693147180559945	0	1.38629436111989	1.6094379124341	0	0	0	1.38629436111989	0	0	0	1.09861228866811	0.693147180559945	0
AGCATCAGTCGTCAGC-1	1.09861228866811	2.19722457733622	2.07944154167984	0	2.19722457733622	1.09861228866811	0.693147180559945	0	0.693147180559945	0	0	0	1.09861228866811	0.693147180559945	0	0	0
AGCATCATCCGTGTCT-1	1.79175946922805	1.38629436111989	3.73766961828337	0.693147180559945	0.693147180559945	0	1.6094379124341	1.6094379124341	1.79175946922805	0	0.693147180559945	0	0	0	0	0	0.693147180559945
AGCATCATCGTGCACG-1	1.38629436111989	2.30258509299405	3.3322045101752	0	0	0	1.94591014905531	0.693147180559945	0	0	0	0	1.09861228866811	0	0	1.09861228866811	1.6094379124341
AGCCAATAGAGCTGCA-1	0	2.07944154167984	0	1.6094379124341	2.99573227355399	0	0.693147180559945	0	0	0.693147180559945	0	0	0	0	0.693147180559945	0	1.09861228866811
AGCCAATAGTGAGGCT-1	1.09861228866811	1.6094379124341	2.19722457733622	0.693147180559945	0	0	0.693147180559945	0	0	0	0	0.693147180559945	2.56494935746154	0.693147180559945	1.38629436111989	0	0.693147180559945
AGCCAATCAAGAGTGC-1	1.79175946922805	1.38629436111989	0.693147180559945	1.38629436111989	0	0.693147180559945	2.63905732961526	0	0	0	0	0	0	0	1.6094379124341	0.693147180559945	0
AGCCAATCATACCAGT-1	1.38629436111989	0	0.693147180559945	0	0	0	2.39789527279837	0	0.693147180559945	0.693147180559945	0	0.693147180559945	1.6094379124341	0	1.6094379124341	0	0
AGCCAATCATCAACCA-1	0	0.693147180559945	0.693147180559945	1.09861228866811	0	0.693147180559945	2.30258509299405	0	0	0	0	0.693147180559945	0	1.09861228866811	0	0	0.693147180559945
AGCCAATGTGAGTAGC-1	0.693147180559945	0	2.70805020110221	0	0	0	2.39789527279837	0.693147180559945	0.693147180559945	0	0	0	0	0	0	0	0
AGCCACGAGTGGATAT-1	1.94591014905531	2.19722457733622	2.70805020110221	0.693147180559945	0.693147180559945	0.693147180559945	1.38629436111989	0	1.79175946922805	0.693147180559945	0	0	0	0	0	0	1.09861228866811
AGCCACGCACCAAATC-1	0.693147180559945	2.07944154167984	1.94591014905531	1.09861228866811	0.693147180559945	0	1.94591014905531	0	0.693147180559945	0	0	0	0	0	0.693147180559945	0	1.94591014905531
AGCCACGGTAGCTTTG-1	0.693147180559945	1.38629436111989	2.39789527279837	0.693147180559945	0	0	2.56494935746154	0	0	0	0	0	0	0.693147180559945	1.38629436111989	0	1.09861228866811
AGCCACGTCGCACTCT-1	1.38629436111989	1.6094379124341	1.94591014905531	1.38629436111989	0.693147180559945	0	0.693147180559945	0	0.693147180559945	0	0.693147180559945	0	0	0	0	0	0
AGCCAGCAGCGATCGA-1	1.6094379124341	1.38629436111989	0	0	1.79175946922805	0	1.38629436111989	0	0	0	0	0	1.09861228866811	1.94591014905531	2.89037175789616	0	0.693147180559945
AGCCAGCCAATTCTCT-1	1.6094379124341	1.79175946922805	3.63758615972639	1.09861228866811	0	0.693147180559945	3.09104245335832	0	0	0.693147180559945	0	0.693147180559945	0.693147180559945	0	0.693147180559945	0	0
AGCCAGCTCCCATGGG-1	0	1.79175946922805	2.77258872223978	1.6094379124341	2.99573227355399	1.09861228866811	1.38629436111989	0.693147180559945	1.79175946922805	2.19722457733622	0	0	0	0	1.09861228866811	0	0
AGCGATTAGCAGCGAT-1	0.693147180559945	1.38629436111989	2.83321334405622	0	0	0.693147180559945	2.19722457733622	0	0	0	0.693147180559945	0	0	0	0	0	0.693147180559945
AGCGATTAGTAAACAC-1	0	1.38629436111989	2.83321334405622	0.693147180559945	0	0.693147180559945	0	0	0.693147180559945	0	0	0	0	0	0	0	1.09861228866811
AGCGATTAGTGCGCTC-1	1.38629436111989	1.38629436111989	2.56494935746154	1.38629436111989	0	0	3.04452243772342	0.693147180559945	0	0	0	0	0	0	0.693147180559945	0	0
AGCGATTCAATACAGA-1	0	1.6094379124341	1.79175946922805	0.693147180559945	0	0	0	0	1.94591014905531	1.38629436111989	0	0	0	0	1.09861228866811	0	2.77258872223978
AGCGATTGTAATTAGG-1	1.09861228866811	1.6094379124341	2.99573227355399	0	0	0	0.693147180559945	0.693147180559945	0	0	0	1.38629436111989	0	0	0	0	0
AGCGATTGTCCCGTGA-1	0.693147180559945	1.09861228866811	4.15888308335967	1.38629436111989	0.693147180559945	0	1.09861228866811	1.6094379124341	0	0	0.693147180559945	0	0	0	0	0	0
AGCGATTGTTGCCGCA-1	0.693147180559945	0	0	0.693147180559945	2.484906649788	0	1.79175946922805	0	0	0	0	0	1.79175946922805	0	2.70805020110221	0	2.56494935746154
AGCGATTTCAAATAGG-1	1.94591014905531	1.38629436111989	1.38629436111989	1.94591014905531	1.38629436111989	0	1.38629436111989	0	0	0	0	0	0.693147180559945	1.6094379124341	2.56494935746154	0	1.38629436111989
AGCGATTTCGCCTCTA-1	0	1.94591014905531	0	0	0	0	0.693147180559945	0	0	0	1.09861228866811	0	0	0	0	0.693147180559945	2.39789527279837
AGCGCCAAGTGGACTG-1	1.38629436111989	1.94591014905531	3.13549421592915	0.693147180559945	0	0.693147180559945	0.693147180559945	1.94591014905531	0	0	0	0	0.693147180559945	0	0	0	0
AGCGCCACACTGGAAG-1	1.38629436111989	1.79175946922805	3.55534806148941	0	0	0	0	0	1.79175946922805	1.38629436111989	0	0	0	0	0	1.79175946922805	2.77258872223978
AGCGCCACAGCGTTGC-1	1.09861228866811	0	3.3322045101752	0	2.39789527279837	2.63905732961526	1.09861228866811	0	1.94591014905531	0	0	0	0	0	1.38629436111989	0.693147180559945	0
AGCGCCACATCTCATT-1	1.6094379124341	1.09861228866811	2.07944154167984	1.38629436111989	1.79175946922805	0.693147180559945	2.19722457733622	1.38629436111989	0	0	0	0.693147180559945	1.38629436111989	0	2.07944154167984	0.693147180559945	1.94591014905531
AGCGCCAGTGCTGCAC-1	0.693147180559945	1.6094379124341	4.07753744390572	0.693147180559945	0	1.09861228866811	2.484906649788	0	0	0	0	0	0	0	0	0	0
AGCGCCATCAGACCGC-1	0.693147180559945	1.94591014905531	2.63905732961526	0	0	0	0	1.09861228866811	1.09861228866811	1.09861228866811	2.19722457733622	1.6094379124341	0	0	0	0	0.693147180559945
AGCGCCATCCTACCAC-1	1.38629436111989	1.6094379124341	3.76120011569356	1.09861228866811	0	0	2.07944154167984	0	0	0	1.6094379124341	0	2.19722457733622	0	0	0	0
AGCGCTGAGAATTTGG-1	0	1.79175946922805	0.693147180559945	1.09861228866811	1.38629436111989	0.693147180559945	0	0	0	0	0	0.693147180559945	1.38629436111989	0	0	0	0.693147180559945
AGCGCTGCAGGACTAG-1	0	2.07944154167984	1.79175946922805	1.09861228866811	0	1.6094379124341	2.19722457733622	0	1.09861228866811	0	0	0	0.693147180559945	0	1.38629436111989	0	0
AGCGCTGCATGTAACC-1	1.09861228866811	1.38629436111989	2.99573227355399	1.09861228866811	2.07944154167984	0	0	1.6094379124341	1.38629436111989	1.38629436111989	0	1.38629436111989	0.693147180559945	0.693147180559945	0.693147180559945	0	0.693147180559945
AGCGCTGGTCACCTTC-1	1.6094379124341	0	1.94591014905531	0	0	0.693147180559945	0	0	0	0	0	0	0.693147180559945	0	0	0.693147180559945	1.38629436111989
AGCGCTGTCGAGAGAC-1	1.6094379124341	1.09861228866811	0	0	0	0	0	0	0	0	0	0	0	0	0	2.94443897916644	3.55534806148941
AGCGCTGTCTCGTGAA-1	0.693147180559945	0.693147180559945	0.693147180559945	0	0.693147180559945	1.38629436111989	2.30258509299405	0	0	0	0	0.693147180559945	1.94591014905531	0	2.07944154167984	0	2.39789527279837
AGCGTATAGCACGGAT-1	1.09861228866811	2.484906649788	1.09861228866811	2.484906649788	0	0	0	1.09861228866811	0	0	0	0.693147180559945	0	0	0	0	1.09861228866811
AGCGTATCACAAATAG-1	1.38629436111989	2.07944154167984	1.38629436111989	0.693147180559945	1.09861228866811	0.693147180559945	0	0	0	0	0	0.693147180559945	2.56494935746154	0	0	0	1.38629436111989
AGCGTATGTATCCCAA-1	1.38629436111989	1.09861228866811	0.693147180559945	1.38629436111989	2.94443897916644	0	1.09861228866811	0	0.693147180559945	0.693147180559945	0	0	1.09861228866811	0.693147180559945	1.79175946922805	0.693147180559945	0
AGCGTATGTCTCTCCA-1	0	1.09861228866811	2.39789527279837	0	1.09861228866811	0	3.29583686600433	0.693147180559945	0	0	0	0	0	0	0	0	0
AGCGTATTCCATAGAC-1	0.693147180559945	1.6094379124341	0	2.56494935746154	1.38629436111989	0	0.693147180559945	0	0	0	0.693147180559945	0	0	1.09861228866811	0	0	1.09861228866811
AGCGTATTCTGGAGAG-1	1.38629436111989	1.38629436111989	2.30258509299405	0.693147180559945	2.484906649788	0	1.79175946922805	0	0	0	0	0	1.79175946922805	0	0.693147180559945	0	0
AGCTACAAGCGATGAC-1	1.38629436111989	1.6094379124341	2.07944154167984	1.79175946922805	0.693147180559945	1.09861228866811	1.09861228866811	0	0	0	0.693147180559945	0.693147180559945	0	0	0.693147180559945	0	1.38629436111989
AGCTACAAGCGTTAGG-1	1.38629436111989	2.19722457733622	2.77258872223978	1.09861228866811	0	0.693147180559945	1.79175946922805	0.693147180559945	1.09861228866811	0.693147180559945	0	1.09861228866811	0	0	0	0	0
AGCTACAAGGTGGGTT-1	0.693147180559945	1.09861228866811	1.09861228866811	2.39789527279837	0	0	0	0	0	0	0	0.693147180559945	0	0	2.484906649788	0	1.94591014905531
AGCTACAAGTGCTAGG-1	0	0.693147180559945	1.79175946922805	1.6094379124341	0	0	0	0	0	0	0	0	0.693147180559945	0	0.693147180559945	0	1.6094379124341
AGCTACACACTTTAGG-1	1.09861228866811	1.38629436111989	3.89182029811063	0	0	0.693147180559945	2.07944154167984	0.693147180559945	0	0	0.693147180559945	0	1.79175946922805	0	0	0	0.693147180559945
AGCTACATCTTCCAGC-1	2.19722457733622	1.79175946922805	2.19722457733622	2.39789527279837	1.94591014905531	0	1.6094379124341	0	1.38629436111989	1.09861228866811	0	0	0.693147180559945	0	0	0	1.94591014905531
AGCTACATCTTGGAAC-1	1.38629436111989	1.09861228866811	3.93182563272433	0	0	1.94591014905531	1.79175946922805	0	0.693147180559945	0.693147180559945	0	0	0	0	0	0	0
AGCTCAAAGCCGTCGT-1	0	2.19722457733622	2.39789527279837	0.693147180559945	3.2188758248682	0	0	0.693147180559945	1.38629436111989	1.79175946922805	0.693147180559945	0	0	0.693147180559945	0	0	0.693147180559945
AGCTCAAAGTAAGAGG-1	0.693147180559945	1.79175946922805	0	0.693147180559945	2.56494935746154	0	0.693147180559945	0	1.09861228866811	0.693147180559945	0	0	0.693147180559945	1.38629436111989	0	0	0
AGCTCAACACGCTGAC-1	1.38629436111989	0.693147180559945	2.99573227355399	1.09861228866811	0	1.94591014905531	3.09104245335832	0	0.693147180559945	1.38629436111989	1.09861228866811	0	0.693147180559945	0	0.693147180559945	0	0
AGCTCAAGTGAATTAG-1	1.38629436111989	1.38629436111989	1.09861228866811	1.09861228866811	3.25809653802148	0	1.09861228866811	0	0	0	0.693147180559945	0	0	3.29583686600433	2.07944154167984	0	0
AGCTCAATCCATACAG-1	1.6094379124341	1.38629436111989	2.19722457733622	0	0	1.38629436111989	2.89037175789616	0	0	1.09861228866811	0	1.09861228866811	1.38629436111989	0	0	0.693147180559945	0
AGCTCAATCGCCGAAC-1	0.693147180559945	1.6094379124341	1.38629436111989	0	1.6094379124341	0.693147180559945	2.484906649788	0	1.09861228866811	1.94591014905531	0	0	1.6094379124341	0	1.79175946922805	0.693147180559945	0
AGCTCAATCTAACGGT-1	1.09861228866811	2.39789527279837	0	0.693147180559945	1.38629436111989	0	0.693147180559945	1.09861228866811	0	0	1.09861228866811	0	0	0	1.6094379124341	0	1.38629436111989
AGCTTCCAGCACAAAT-1	1.38629436111989	1.38629436111989	1.6094379124341	0	0	0	0	0	0.693147180559945	0	0.693147180559945	0	0.693147180559945	0	0	0	2.83321334405622
AGCTTCCGTAACAGGC-1	1.6094379124341	2.39789527279837	2.39789527279837	0.693147180559945	1.6094379124341	1.6094379124341	0.693147180559945	1.6094379124341	1.6094379124341	1.79175946922805	0	0	1.09861228866811	0	0	0	0.693147180559945
AGCTTCCGTTAGAAAC-1	1.79175946922805	1.38629436111989	0.693147180559945	0.693147180559945	1.09861228866811	0	1.38629436111989	0.693147180559945	1.6094379124341	2.39789527279837	0.693147180559945	0.693147180559945	0	0	0.693147180559945	0	1.38629436111989
AGCTTCCTCCCTTCCC-1	1.09861228866811	1.6094379124341	1.09861228866811	1.6094379124341	2.07944154167984	0	0	1.09861228866811	0	0	1.09861228866811	0	0	0	0.693147180559945	0	1.38629436111989
AGGAAATAGGGCTGAT-1	0.693147180559945	1.09861228866811	2.484906649788	0	0	0	3.66356164612965	0	0	0	0	0	0	0	0.693147180559945	0	0
AGGAAATAGTTACGTC-1	1.6094379124341	0	1.38629436111989	1.38629436111989	0	0	0	0	0	0	0	0	1.6094379124341	0.693147180559945	0.693147180559945	0.693147180559945	1.79175946922805
AGGAAATCAAGGTCGA-1	1.38629436111989	2.39789527279837	1.09861228866811	0	3.49650756146648	0	0.693147180559945	0	0.693147180559945	0	0	0	0	0.693147180559945	0	0	1.38629436111989
AGGAAATCAGACCTGC-1	0	0	1.38629436111989	0.693147180559945	2.77258872223978	0	0	0	0	0	0	0	1.09861228866811	2.19722457733622	2.39789527279837	0.693147180559945	1.09861228866811
AGGAAATCATCCTAAG-1	0.693147180559945	1.6094379124341	2.07944154167984	1.6094379124341	3.17805383034795	0	0	0	0	0.693147180559945	0.693147180559945	0	2.39789527279837	0.693147180559945	1.38629436111989	0	0.693147180559945
AGGAAATCATGGACAG-1	1.09861228866811	0	2.83321334405622	0	0	1.6094379124341	2.94443897916644	0.693147180559945	2.07944154167984	1.09861228866811	0.693147180559945	0	0.693147180559945	0	1.79175946922805	0	0
AGGAAATGTATCGATC-1	1.6094379124341	1.09861228866811	3.91202300542815	0	0	1.6094379124341	2.77258872223978	0	0	0	0	0	0	0	0	0	0
AGGAAATGTGAATTGA-1	1.6094379124341	1.94591014905531	0.693147180559945	0	1.6094379124341	0	0	0	2.484906649788	1.38629436111989	0	0	0	0.693147180559945	1.09861228866811	0	2.56494935746154
AGGAAATGTTATGACC-1	0.693147180559945	1.38629436111989	0	0.693147180559945	0	1.09861228866811	2.63905732961526	0.693147180559945	0	0	0	0.693147180559945	1.09861228866811	0	0.693147180559945	0	1.09861228866811
AGGAAATTCATACAGC-1	1.09861228866811	0	1.09861228866811	1.38629436111989	1.09861228866811	1.09861228866811	0.693147180559945	0.693147180559945	0.693147180559945	0	0.693147180559945	0.693147180559945	0.693147180559945	0	1.09861228866811	0	1.09861228866811
AGGAAATTCATTTGCT-1	1.38629436111989	1.09861228866811	0.693147180559945	0	0	0	0	0	0.693147180559945	1.09861228866811	0	0	0	0	2.07944154167984	0	0.693147180559945
AGGAAATTCCTACCGT-1	0	0	1.6094379124341	0.693147180559945	0.693147180559945	1.79175946922805	1.79175946922805	0	0	0	0.693147180559945	0	0	0	0.693147180559945	0	0.693147180559945
AGGAAATTCTATTTCG-1	1.09861228866811	2.484906649788	1.79175946922805	1.38629436111989	1.09861228866811	0	1.09861228866811	1.38629436111989	0.693147180559945	0	0.693147180559945	0	0.693147180559945	0	1.09861228866811	0	0
AGGAATAAGGGTGAAA-1	0	1.79175946922805	1.6094379124341	0.693147180559945	0	2.56494935746154	0.693147180559945	1.6094379124341	0	0	0	0.693147180559945	1.09861228866811	0	0	0	0
AGGAATAAGTATAGGT-1	2.19722457733622	1.38629436111989	2.63905732961526	0	0.693147180559945	0	1.79175946922805	0	0	0	0	0	0	0	0	0	1.09861228866811
AGGAATAAGTTGTAAG-1	1.94591014905531	1.6094379124341	2.19722457733622	2.484906649788	1.6094379124341	0	1.38629436111989	0	0.693147180559945	0	0	0	0.693147180559945	0	0	0	0
AGGAATAGTCCGGTGT-1	2.39789527279837	1.38629436111989	0	1.09861228866811	2.94443897916644	0	0.693147180559945	0	1.6094379124341	0.693147180559945	0	0	0.693147180559945	2.19722457733622	0.693147180559945	0	0.693147180559945
AGGAATAGTCGTACTA-1	1.09861228866811	2.07944154167984	0.693147180559945	1.09861228866811	2.77258872223978	0.693147180559945	2.63905732961526	0	0.693147180559945	0	0	0	1.09861228866811	0	0	0	0
AGGAATATCAAGTGGG-1	0.693147180559945	1.09861228866811	0	1.09861228866811	1.38629436111989	0	0	0	2.07944154167984	0.693147180559945	0.693147180559945	0	0.693147180559945	1.38629436111989	1.09861228866811	0	1.09861228866811
AGGAATATCGCCACTT-1	0.693147180559945	1.94591014905531	3.87120101090789	0	0	1.09861228866811	2.19722457733622	0	0	0.693147180559945	0	0	0	0	1.09861228866811	1.09861228866811	0.693147180559945
AGGAATATCGTAGGGA-1	0.693147180559945	1.09861228866811	1.79175946922805	0	0.693147180559945	0	2.07944154167984	0.693147180559945	0.693147180559945	0	0	1.38629436111989	0.693147180559945	0	0	0	0
AGGACGAAGCGCCTCA-1	0	2.63905732961526	0.693147180559945	0.693147180559945	1.38629436111989	0.693147180559945	0	1.09861228866811	0	0	0.693147180559945	0	0.693147180559945	0	0	0	0.693147180559945
AGGACGAAGGACATCG-1	0.693147180559945	1.38629436111989	3.04452243772342	0.693147180559945	0	0.693147180559945	1.94591014905531	1.09861228866811	0.693147180559945	0.693147180559945	0	1.09861228866811	0	0	0	0	0
AGGACGACACCCTATC-1	0	1.38629436111989	0.693147180559945	1.79175946922805	0	0	0	0	0	0	1.09861228866811	0	0	1.94591014905531	1.09861228866811	0	0.693147180559945
AGGACGACATGTTCGA-1	0.693147180559945	0.693147180559945	3.63758615972639	0	0	1.79175946922805	1.79175946922805	0	0.693147180559945	0	0.693147180559945	0.693147180559945	0	0	0	0	0
AGGACGAGTATGAAGT-1	2.19722457733622	1.6094379124341	0.693147180559945	0.693147180559945	0	0.693147180559945	1.38629436111989	0	1.94591014905531	1.09861228866811	0	0	0.693147180559945	0	0.693147180559945	0	0
AGGACGAGTCAACATC-1	1.6094379124341	2.19722457733622	0	1.09861228866811	1.38629436111989	0.693147180559945	1.09861228866811	0	1.79175946922805	1.38629436111989	0.693147180559945	0	0	0	1.09861228866811	0.693147180559945	0.693147180559945
AGGACGAGTTCTCCAC-1	1.38629436111989	1.38629436111989	0.693147180559945	0	1.09861228866811	0.693147180559945	1.09861228866811	0	2.19722457733622	1.79175946922805	0	0	0	0	1.38629436111989	0.693147180559945	1.38629436111989
AGGACGATCTGAGAAA-1	1.09861228866811	0.693147180559945	2.07944154167984	0	0	0	1.6094379124341	0	1.09861228866811	0	0	0	1.09861228866811	0	1.09861228866811	0	0
AGGACGATCTTTGCAT-1	0	1.09861228866811	0	0.693147180559945	0.693147180559945	0	0	0	0	0	1.09861228866811	0	0	0	0	0.693147180559945	2.89037175789616
AGGACTTAGGGCGAGA-1	1.09861228866811	2.19722457733622	3.49650756146648	0	0	0	0	0	1.38629436111989	1.09861228866811	0.693147180559945	0	0	0	0	0.693147180559945	1.6094379124341
AGGACTTTCGCTACGG-1	0	1.38629436111989	2.30258509299405	1.09861228866811	2.07944154167984	1.09861228866811	0	0.693147180559945	0	0	0.693147180559945	0	2.07944154167984	0.693147180559945	1.09861228866811	0	2.484906649788
AGGACTTTCGCTGCGA-1	0	0	3.80666248977032	1.94591014905531	0.693147180559945	0.693147180559945	1.79175946922805	0	0	0	0	0	0.693147180559945	0	0	0	0
AGGAGGTAGGAGGTTC-1	0	0.693147180559945	1.09861228866811	0	0	1.09861228866811	0	0.693147180559945	0	0.693147180559945	1.09861228866811	0.693147180559945	0.693147180559945	0	0.693147180559945	0	1.38629436111989
AGGAGGTCACTACCCT-1	2.63905732961526	1.6094379124341	1.09861228866811	1.38629436111989	0	1.09861228866811	1.38629436111989	0	0	0	1.09861228866811	0	1.79175946922805	2.07944154167984	0	0	0
AGGAGGTGTAGTAAGT-1	1.09861228866811	1.6094379124341	1.09861228866811	0	0	0	1.79175946922805	0	0	0	0	0	0.693147180559945	0	0	2.39789527279837	1.09861228866811
AGGAGGTTCACTCTTA-1	0	2.39789527279837	1.6094379124341	0.693147180559945	0	0	0.693147180559945	0	0	0	0	0	0	0	0	1.09861228866811	1.79175946922805
AGGAGGTTCCGCGATG-1	1.6094379124341	1.09861228866811	3.98898404656427	0	1.38629436111989	0	0	0	0	0	0	0	1.09861228866811	0	1.09861228866811	0	1.09861228866811
AGGAGGTTCCGTAGGC-1	1.38629436111989	1.38629436111989	0.693147180559945	0	3.3322045101752	0	0	0	1.38629436111989	0	0.693147180559945	0	1.09861228866811	4.70048036579242	1.09861228866811	0.693147180559945	0.693147180559945
AGGATAAAGCTGCCAC-1	0.693147180559945	1.38629436111989	2.89037175789616	2.56494935746154	0	0	0.693147180559945	0.693147180559945	0	0	0	0	0	0.693147180559945	0	0	1.09861228866811
AGGATAAAGGAGATAG-1	1.09861228866811	1.09861228866811	1.38629436111989	0	2.63905732961526	0	1.09861228866811	0	0	0	0.693147180559945	0	0.693147180559945	0.693147180559945	0	0	1.09861228866811
AGGATAAAGGCCTAAG-1	1.09861228866811	2.19722457733622	0.693147180559945	1.38629436111989	0.693147180559945	0	0	0	0	0	0	0	0	0	0	1.38629436111989	2.19722457733622
AGGATAACAAGACTGG-1	1.6094379124341	1.09861228866811	2.19722457733622	1.09861228866811	0	1.79175946922805	0	1.38629436111989	0	0	0	0	0	0	0	0	0
AGGATAACACTGGCCA-1	0.693147180559945	2.19722457733622	0	1.09861228866811	1.94591014905531	0	0.693147180559945	0	0	0	0	0	0	0	0	0	1.94591014905531
AGGATAACAGATTAAG-1	0	1.94591014905531	0	1.09861228866811	2.63905732961526	0	1.09861228866811	0	0	0	0	0	0	0	0.693147180559945	0	0
AGGATAAGTCGATTCA-1	1.6094379124341	0	1.38629436111989	2.39789527279837	2.94443897916644	0	2.07944154167984	0	0.693147180559945	0.693147180559945	0	0	1.09861228866811	1.79175946922805	1.09861228866811	0	0
AGGATAAGTCTCAGAT-1	0	1.94591014905531	1.38629436111989	1.6094379124341	2.77258872223978	0	0.693147180559945	0	0	0	1.6094379124341	0	0	0	0.693147180559945	0	1.38629436111989
AGGATAAGTTGGCTAT-1	2.07944154167984	2.484906649788	0.693147180559945	0	0	0	0	0	1.6094379124341	1.94591014905531	0	0	0.693147180559945	0	1.6094379124341	0	2.99573227355399
AGGATCTAGAGCAGTC-1	1.09861228866811	2.30258509299405	0.693147180559945	0	2.30258509299405	0	1.09861228866811	0	1.09861228866811	0	0	0	1.09861228866811	2.56494935746154	0	0.693147180559945	1.38629436111989
AGGATCTAGTCTGCGC-1	1.09861228866811	1.94591014905531	3.68887945411394	0	0	0	1.09861228866811	0	0.693147180559945	0.693147180559945	0	0	1.38629436111989	0	0	0	0
AGGATCTCAACCAACT-1	1.94591014905531	1.94591014905531	0	0	1.6094379124341	0	0	0	1.79175946922805	1.6094379124341	0	0	0	0	0.693147180559945	0.693147180559945	2.56494935746154
AGGATCTCATCCTATT-1	0.693147180559945	1.38629436111989	1.09861228866811	1.6094379124341	2.30258509299405	0	3.58351893845611	0	0	0.693147180559945	0	0	1.38629436111989	0.693147180559945	0	1.09861228866811	2.07944154167984
AGGATCTGTAGAATGT-1	1.09861228866811	1.38629436111989	1.79175946922805	1.38629436111989	2.07944154167984	1.6094379124341	2.19722457733622	0.693147180559945	0	0	0.693147180559945	0	0.693147180559945	1.94591014905531	0	0	0.693147180559945
AGGATCTGTTGTGGCC-1	0.693147180559945	1.6094379124341	0.693147180559945	0	1.6094379124341	0	0.693147180559945	0	0	0	0	0	0	0	0.693147180559945	0	0.693147180559945
AGGCATTAGGAAGTAG-1	0.693147180559945	1.09861228866811	2.19722457733622	1.38629436111989	2.77258872223978	0	2.19722457733622	0	1.38629436111989	0	0.693147180559945	0	1.09861228866811	0.693147180559945	2.07944154167984	0	0
AGGCATTAGTGTACCT-1	1.09861228866811	1.38629436111989	1.94591014905531	0	0	1.09861228866811	2.56494935746154	0	0	0	0	0	0	0	0	0	0.693147180559945
AGGCATTCAAGCACAG-1	0.693147180559945	0.693147180559945	3.97029191355212	0	0	0	0	0	0.693147180559945	1.09861228866811	1.79175946922805	0.693147180559945	0	0	0.693147180559945	1.09861228866811	0
AGGCATTCAGACATCT-1	0	1.94591014905531	0	0	3.36729582998647	1.09861228866811	1.38629436111989	0	0	0	0	0	0.693147180559945	0	0	0	0
AGGCATTCAGCTCGGT-1	0	0.693147180559945	0.693147180559945	0.693147180559945	1.6094379124341	0	0.693147180559945	0	0	0	0	0	0	0.693147180559945	0	0	0.693147180559945
AGGCATTGTATGGAGC-1	0.693147180559945	2.56494935746154	0	0.693147180559945	0	0	1.38629436111989	0	0	0	0	0.693147180559945	0	0	0	0.693147180559945	2.30258509299405
AGGCATTTCTAGTTCT-1	2.39789527279837	1.38629436111989	1.79175946922805	1.38629436111989	1.38629436111989	1.09861228866811	1.79175946922805	0	1.6094379124341	1.09861228866811	0.693147180559945	0	2.07944154167984	0.693147180559945	2.30258509299405	0	0
AGGCCACAGCTCACTA-1	0	1.09861228866811	0.693147180559945	0	4.45434729625351	0	0.693147180559945	0	1.38629436111989	0	0	0	1.38629436111989	0	0	0	3.91202300542815
AGGCCACTCCATAGAC-1	1.09861228866811	1.6094379124341	0	2.56494935746154	4.02535169073515	2.63905732961526	0.693147180559945	0	0	0	0	0	2.39789527279837	3.36729582998647	0	0	1.09861228866811
AGGCCACTCGCTCCTA-1	0.693147180559945	1.6094379124341	1.6094379124341	2.19722457733622	2.89037175789616	0	0	0	0	0	0	0	0	0	0	0	0.693147180559945
AGGCTGCAGACGGAAA-1	0	1.94591014905531	2.19722457733622	1.6094379124341	1.79175946922805	0	1.38629436111989	0	0	0	0	0.693147180559945	0	0	0	0	0.693147180559945
AGGCTGCAGTTGGCGA-1	1.09861228866811	1.94591014905531	1.6094379124341	0	1.09861228866811	0	1.09861228866811	0	1.79175946922805	0.693147180559945	0	0.693147180559945	0.693147180559945	0	0	0.693147180559945	1.09861228866811
AGGCTGCCAAGCGAGT-1	1.09861228866811	0.693147180559945	1.6094379124341	1.6094379124341	2.70805020110221	0.693147180559945	0	0	0	0	0	0	0	0	0.693147180559945	0.693147180559945	2.07944154167984
AGGCTGCCAAGGTCGA-1	0	1.38629436111989	2.94443897916644	0	0	1.6094379124341	0	0	0	0	0.693147180559945	0.693147180559945	2.39789527279837	0	0	0	1.79175946922805
AGGCTGCCATCGCTAA-1	1.79175946922805	1.79175946922805	4.35670882668959	0	0	1.09861228866811	0	0	0	0	0.693147180559945	0	2.484906649788	0	0	0	1.6094379124341
AGGCTGCCATCTGGGC-1	1.94591014905531	1.38629436111989	4.33073334028633	0.693147180559945	0	1.09861228866811	2.07944154167984	0.693147180559945	1.09861228866811	1.38629436111989	0	0	0.693147180559945	0	0	0.693147180559945	1.79175946922805
AGGCTGCGTGAGGCAT-1	0	1.09861228866811	1.09861228866811	0	0.693147180559945	0	0	1.94591014905531	0	0.693147180559945	0	0.693147180559945	0	0	0	0	0
AGGCTGCTCACCGACG-1	1.79175946922805	1.38629436111989	1.6094379124341	1.94591014905531	2.19722457733622	0	1.38629436111989	0	0	0	0	0	0	0	1.6094379124341	0	0
AGGCTGCTCGGCTCTT-1	1.09861228866811	1.09861228866811	1.38629436111989	1.79175946922805	1.09861228866811	0	0	0	0	0	0.693147180559945	0	0.693147180559945	0	0	0.693147180559945	1.09861228866811
AGGGAGTCATTGTACG-1	1.38629436111989	1.94591014905531	1.38629436111989	1.38629436111989	2.07944154167984	0	0.693147180559945	1.38629436111989	0	0	0	0	0	0	0	0	0
AGGGAGTGTAACGGTG-1	0	0.693147180559945	1.94591014905531	0.693147180559945	2.70805020110221	0	0.693147180559945	0.693147180559945	0	0	0	0.693147180559945	0.693147180559945	0	0	0	0
AGGGAGTGTCAACCAT-1	0.693147180559945	1.09861228866811	4.23410650459726	0.693147180559945	0.693147180559945	0.693147180559945	0	0.693147180559945	0	0	0.693147180559945	1.09861228866811	1.38629436111989	0	0	0	0
AGGGAGTTCACCGCTT-1	2.19722457733622	1.6094379124341	4.39444915467244	1.38629436111989	2.30258509299405	0.693147180559945	0	0	1.94591014905531	1.6094379124341	0	0	0.693147180559945	0	0.693147180559945	0	0
AGGGAGTTCTAGTACG-1	0.693147180559945	1.6094379124341	0.693147180559945	0	0	0	0	0	0	0	0	0	0.693147180559945	3.61091791264422	1.6094379124341	0.693147180559945	1.38629436111989
AGGGAGTTCTCGGTAA-1	1.38629436111989	1.94591014905531	1.79175946922805	0	0	0.693147180559945	1.79175946922805	0.693147180559945	1.09861228866811	1.6094379124341	1.09861228866811	0	0	0	0	0	0
AGGGCCTAGCAAGTCG-1	1.6094379124341	1.6094379124341	1.09861228866811	0	2.19722457733622	0.693147180559945	0	0	0	0	0	0	0	0	0	0	0
AGGGCCTAGGTTAGTA-1	0	1.6094379124341	0.693147180559945	0	0	1.6094379124341	3.04452243772342	1.38629436111989	0	0	0.693147180559945	0	0	0	0	0	0
AGGGCCTTCGAAGTGG-1	0	0.693147180559945	3.13549421592915	0.693147180559945	1.94591014905531	1.09861228866811	1.79175946922805	0	0	0	1.38629436111989	0.693147180559945	0	0	0	0	1.09861228866811
AGGGCTCAGACGCAGT-1	2.70805020110221	0.693147180559945	3.85014760171006	0	0.693147180559945	0.693147180559945	2.30258509299405	0	0	0	0	0	2.39789527279837	0.693147180559945	0	0	1.09861228866811
AGGGCTCAGCTAATGA-1	0	0.693147180559945	1.09861228866811	0	0	0	0	0	0	0	0	0	0	0	0	0.693147180559945	1.94591014905531
AGGGCTCAGGATTACA-1	0.693147180559945	1.94591014905531	1.09861228866811	0	1.09861228866811	0	2.484906649788	0	0.693147180559945	0	0	0.693147180559945	0.693147180559945	1.94591014905531	0	0	2.30258509299405
AGGGCTCCAAAGTATG-1	0.693147180559945	0	3.76120011569356	0.693147180559945	1.09861228866811	0.693147180559945	0	0	0	0	0	0	0.693147180559945	0	0	0	1.09861228866811
AGGGCTCGTAGATTGA-1	1.38629436111989	1.38629436111989	0.693147180559945	1.09861228866811	1.94591014905531	0	1.38629436111989	0	0	0	0	0	0	1.38629436111989	0	0	0.693147180559945
AGGGCTCGTCAGGTGA-1	0.693147180559945	1.09861228866811	1.6094379124341	0	1.38629436111989	0	0	0	1.09861228866811	0.693147180559945	0	0	0	1.94591014905531	1.09861228866811	0	1.09861228866811
AGGGCTCGTTATAGCC-1	1.6094379124341	1.09861228866811	2.63905732961526	0.693147180559945	1.09861228866811	0	1.09861228866811	0	1.79175946922805	0.693147180559945	0	0	0.693147180559945	0	0	0.693147180559945	0
AGGGCTCGTTCAACGT-1	1.79175946922805	1.6094379124341	0.693147180559945	0.693147180559945	1.09861228866811	0	0.693147180559945	0	0.693147180559945	0	0	0	1.09861228866811	3.2188758248682	0.693147180559945	0	0
AGGGCTCTCAACACGT-1	1.09861228866811	1.38629436111989	1.94591014905531	0.693147180559945	1.38629436111989	0	0.693147180559945	0	1.94591014905531	1.09861228866811	0	0	0.693147180559945	1.09861228866811	2.56494935746154	0	0
AGGGCTCTCTCATGCC-1	1.09861228866811	1.94591014905531	0	0	1.94591014905531	0	2.94443897916644	0	0	0	0.693147180559945	0	0	0	1.09861228866811	0	0.693147180559945
AGGGTCCAGTATGGCG-1	0	0	2.07944154167984	0.693147180559945	0.693147180559945	1.09861228866811	2.484906649788	0	0	0	1.38629436111989	0	0	0	0	1.09861228866811	1.6094379124341
AGGGTCCCATGACGAG-1	1.09861228866811	1.79175946922805	3.04452243772342	0	0	0	1.6094379124341	1.09861228866811	1.94591014905531	1.38629436111989	0	0.693147180559945	0	0	0.693147180559945	0	0
AGGGTCCTCATGAGGG-1	1.38629436111989	1.38629436111989	3.98898404656427	2.77258872223978	0.693147180559945	1.6094379124341	1.09861228866811	0	1.6094379124341	0.693147180559945	0.693147180559945	0	2.07944154167984	0	0.693147180559945	0	1.09861228866811
AGGGTCCTCCTGGGAC-1	0	2.30258509299405	1.38629436111989	0.693147180559945	0.693147180559945	0	2.63905732961526	0	0	0	0	0	0	0	0.693147180559945	0	0
AGGGTCCTCGCCGATG-1	0	1.38629436111989	0	0	1.09861228866811	0	0	0	0	0	0	1.09861228866811	0	0	2.19722457733622	0	0
AGGGTCCTCGTAGTCA-1	0	1.6094379124341	2.89037175789616	0	0	0	1.79175946922805	0.693147180559945	0	0	0	1.09861228866811	0	0	1.09861228866811	0	0
AGGGTGAGTATACAGA-1	0.693147180559945	1.6094379124341	1.79175946922805	1.09861228866811	1.6094379124341	0	0.693147180559945	0.693147180559945	0	0	0	0.693147180559945	0.693147180559945	0	0.693147180559945	0	2.94443897916644
AGGGTGAGTCCCTAAA-1	1.09861228866811	2.39789527279837	0.693147180559945	0	0	0	0	0	1.09861228866811	0.693147180559945	0	0	0	0	2.30258509299405	0	2.30258509299405
AGGGTGATCGAAACAA-1	0.693147180559945	1.79175946922805	2.07944154167984	1.6094379124341	0	0	0.693147180559945	1.38629436111989	0	0	1.09861228866811	0	0	0	0	0	0
AGGGTGATCTAGGCCG-1	1.09861228866811	1.79175946922805	2.56494935746154	0.693147180559945	0	1.38629436111989	1.79175946922805	0	1.79175946922805	0.693147180559945	0.693147180559945	0.693147180559945	0	0	0.693147180559945	0	0.693147180559945
AGGGTGATCTCGTCAC-1	0	1.79175946922805	0.693147180559945	0.693147180559945	0	0	0.693147180559945	0	0	0	0	1.09861228866811	1.38629436111989	0	0	0	0
AGGGTGATCTGCCTGT-1	0	1.09861228866811	0	0	0	1.09861228866811	1.38629436111989	0	0	0	2.07944154167984	1.6094379124341	0	0	0.693147180559945	0	0.693147180559945
AGGGTTTAGAGCGACT-1	0.693147180559945	1.94591014905531	2.19722457733622	0.693147180559945	1.38629436111989	1.79175946922805	2.19722457733622	0.693147180559945	0	0	0.693147180559945	0	0	0	1.38629436111989	0	0
AGGGTTTGTCTTCTAT-1	1.6094379124341	1.79175946922805	2.19722457733622	0.693147180559945	0	0	1.38629436111989	0.693147180559945	0	0	0.693147180559945	0	0	0	0	0.693147180559945	1.94591014905531
AGGGTTTTCCACGGGT-1	0.693147180559945	1.09861228866811	2.07944154167984	0	0	0	0	1.09861228866811	0	0	0	0	0	0	0	0	0
AGGGTTTTCTGTCGTC-1	0.693147180559945	2.07944154167984	2.56494935746154	0	0	0.693147180559945	0	0	0.693147180559945	0	0	0.693147180559945	1.79175946922805	0	0	0	2.56494935746154
AGGTAGGAGATCGCTT-1	1.09861228866811	0.693147180559945	1.38629436111989	0.693147180559945	0	0	0	0	2.07944154167984	1.09861228866811	0	0	0.693147180559945	0	1.94591014905531	0.693147180559945	1.09861228866811
AGGTAGGAGGGAGATA-1	1.38629436111989	1.38629436111989	0.693147180559945	0	0	0	0	0	0	0	0	0	0.693147180559945	0	1.38629436111989	0	1.09861228866811
AGGTAGGCAACAACAA-1	0	1.09861228866811	3.36729582998647	0	0	0.693147180559945	1.38629436111989	0.693147180559945	0.693147180559945	0.693147180559945	0	0	0.693147180559945	0	0	0	0.693147180559945
AGGTAGGGTGTTTGCA-1	0.693147180559945	1.94591014905531	1.38629436111989	0.693147180559945	0	0	1.38629436111989	0	0	0	0	0	0	0.693147180559945	0.693147180559945	0	1.94591014905531
AGGTAGGGTTACGTAC-1	0.693147180559945	1.09861228866811	0	1.79175946922805	0.693147180559945	0	1.09861228866811	0	0	0	0.693147180559945	0	0	1.09861228866811	3.09104245335832	0	1.38629436111989
AGGTAGGGTTCCATTT-1	0	1.38629436111989	1.09861228866811	1.38629436111989	1.6094379124341	1.09861228866811	0.693147180559945	0	0.693147180559945	0	0	0	1.38629436111989	0	0	0	2.39789527279837
AGGTAGGTCGCTTGCT-1	0	1.38629436111989	3.55534806148941	1.09861228866811	0	0	0	0	1.09861228866811	1.38629436111989	0	0	0	0	0	0	2.07944154167984
AGGTAGGTCGGCTATA-1	1.79175946922805	2.19722457733622	0.693147180559945	0	0	0	1.38629436111989	0	0	0	0	0	0	0	0	1.6094379124341	2.83321334405622
AGGTAGGTCTACTTCA-1	0.693147180559945	1.94591014905531	1.09861228866811	0.693147180559945	2.484906649788	0	0	0	1.38629436111989	0	0	0	1.6094379124341	1.09861228866811	3.36729582998647	0	0
AGGTCATAGAGTATAC-1	1.79175946922805	1.79175946922805	2.07944154167984	0	0	1.09861228866811	0.693147180559945	0	0	0	0	0	0	0	0	0	0.693147180559945
AGGTCATAGATCCTAC-1	0	1.09861228866811	0.693147180559945	0	1.79175946922805	0	1.38629436111989	0	0	0	0	0.693147180559945	0	0	0	1.09861228866811	1.38629436111989
AGGTCATAGCCACCGT-1	0	1.09861228866811	1.79175946922805	0	0.693147180559945	0	0	0.693147180559945	0	0	0	0.693147180559945	0	0	0	0	0.693147180559945
AGGTCATCACATTCTT-1	1.09861228866811	1.09861228866811	3.43398720448515	0.693147180559945	0.693147180559945	1.6094379124341	2.89037175789616	0	0.693147180559945	0	1.79175946922805	0	0	0	0	0	0
AGGTCATCATCGGAGA-1	1.38629436111989	2.07944154167984	1.09861228866811	1.38629436111989	3.29583686600433	0	0	0	0.693147180559945	0	0	0	0	2.56494935746154	1.38629436111989	0	0
AGGTCATCATGTCTAG-1	1.6094379124341	1.09861228866811	4.59511985013459	2.19722457733622	1.09861228866811	0	1.38629436111989	0	0.693147180559945	0	0	0.693147180559945	0	0	1.09861228866811	0	1.38629436111989
AGGTCTACAAAGGCGT-1	1.6094379124341	0.693147180559945	3.29583686600433	1.38629436111989	0	1.79175946922805	2.70805020110221	0.693147180559945	1.79175946922805	1.38629436111989	1.38629436111989	0.693147180559945	0	0	0.693147180559945	0	0
AGGTCTACACCTCAGG-1	1.09861228866811	1.09861228866811	2.07944154167984	1.38629436111989	2.07944154167984	0	2.07944154167984	0	0	0	0	0	2.30258509299405	0	0.693147180559945	0.693147180559945	1.38629436111989
AGGTCTACATTACGGT-1	0.693147180559945	2.70805020110221	4.18965474202643	2.07944154167984	1.38629436111989	1.38629436111989	0	0	0	0	0	0	0	0	0	0	0
AGGTCTAGTATAGGAT-1	1.6094379124341	1.6094379124341	2.19722457733622	0.693147180559945	1.94591014905531	0	0	0.693147180559945	0	0	0	0	0	0	0	0	1.6094379124341
AGGTCTATCGAACTCA-1	0	1.94591014905531	2.83321334405622	0	0	1.38629436111989	1.09861228866811	0	1.6094379124341	0.693147180559945	0	0	0	0	0	0	0
AGGTGTTAGAAGAACG-1	0.693147180559945	1.09861228866811	1.38629436111989	0	0	0	1.09861228866811	0	0.693147180559945	0	0	0	2.07944154167984	0	0.693147180559945	0	2.07944154167984
AGGTGTTAGAGATTCA-1	2.19722457733622	1.38629436111989	2.56494935746154	0	0	0	0	0	1.6094379124341	1.09861228866811	0	0	0.693147180559945	0	0	1.09861228866811	2.19722457733622
AGGTGTTAGCCTGAAG-1	1.38629436111989	0	1.94591014905531	0	0.693147180559945	0	1.09861228866811	0	0	0	1.38629436111989	0	0	0	0	0.693147180559945	1.09861228866811
AGGTGTTAGGAACGTC-1	0.693147180559945	0	1.79175946922805	0.693147180559945	0.693147180559945	0	0.693147180559945	0	1.09861228866811	1.09861228866811	0	0.693147180559945	0	0	0.693147180559945	0	0
AGGTGTTCACCCTAAA-1	0.693147180559945	1.79175946922805	1.38629436111989	0	0.693147180559945	2.07944154167984	0	0.693147180559945	0	0	0	0	0	0	0	1.38629436111989	2.89037175789616
AGGTGTTTCCAACTGA-1	0.693147180559945	1.38629436111989	3.66356164612965	0	0	0	0	0	1.94591014905531	0	0	0	0	0	0	0.693147180559945	2.30258509299405
AGGTGTTTCGACCATA-1	0	1.09861228866811	0.693147180559945	0	0.693147180559945	1.09861228866811	0	0	0	0	0	1.09861228866811	0.693147180559945	0	0	0	0
AGGTGTTTCGTTGCCT-1	1.6094379124341	1.79175946922805	2.30258509299405	1.09861228866811	1.38629436111989	0	1.09861228866811	0	0	0	0.693147180559945	0	1.38629436111989	0	0	0.693147180559945	1.09861228866811
AGGTGTTTCTTAGCAG-1	2.39789527279837	1.79175946922805	0	0.693147180559945	0	0	0	0	0	0	0	0	0	2.19722457733622	0	0	2.70805020110221
AGGTTACGTCGATGCC-1	1.09861228866811	0	2.63905732961526	1.38629436111989	3.13549421592915	1.6094379124341	0.693147180559945	0	0.693147180559945	0.693147180559945	0	0	0.693147180559945	1.09861228866811	2.77258872223978	0	0
AGGTTACTCGAGATGG-1	0.693147180559945	1.6094379124341	2.99573227355399	0.693147180559945	0	1.09861228866811	1.79175946922805	1.09861228866811	0	0	0	1.09861228866811	0.693147180559945	0	0.693147180559945	0	0
AGGTTGTAGTATAGGT-1	0	0	1.79175946922805	1.6094379124341	1.09861228866811	0.693147180559945	2.99573227355399	0	0.693147180559945	0	0	0	0	0	0	0	0
AGGTTGTGTCGTGCCA-1	1.38629436111989	1.79175946922805	1.94591014905531	0	1.09861228866811	0	0	0	1.94591014905531	0.693147180559945	0	0	1.09861228866811	0	1.38629436111989	0	1.09861228866811
AGGTTGTTCAGCGGAA-1	1.09861228866811	1.09861228866811	4.11087386417331	0	0	0	0	0.693147180559945	0	0	0	0.693147180559945	0	0	0	0	0
AGTAACCCAGCAGTAG-1	1.6094379124341	1.38629436111989	0	0	0	0	0	0	0	0	0	0	0	0	0	1.79175946922805	2.70805020110221
AGTAACCTCCGTAATG-1	1.09861228866811	0.693147180559945	1.79175946922805	0.693147180559945	0	0.693147180559945	0	0	0	0	0	1.09861228866811	1.09861228866811	0	1.09861228866811	0	1.09861228866811
AGTACCAAGCGGATCA-1	1.38629436111989	1.38629436111989	1.09861228866811	0.693147180559945	1.79175946922805	0	0.693147180559945	0	0	0	0.693147180559945	0	0	3.29583686600433	0	0	1.38629436111989
AGTACCAAGGGAGTTC-1	1.38629436111989	1.38629436111989	0	0	1.09861228866811	0	0	0	0.693147180559945	0	0	0	0	0	2.07944154167984	0	0
AGTACCACAAACTAAG-1	1.09861228866811	2.19722457733622	0.693147180559945	0	1.94591014905531	0	0	0	0	0	1.79175946922805	0	0	0	0	1.09861228866811	2.77258872223978
AGTACCACAAAGGCGT-1	0.693147180559945	1.94591014905531	1.79175946922805	0.693147180559945	0.693147180559945	0	0.693147180559945	0	0.693147180559945	0	0	0	0.693147180559945	1.09861228866811	2.07944154167984	1.94591014905531	1.79175946922805
AGTACCACACTGGACC-1	1.38629436111989	1.09861228866811	2.30258509299405	0	0	0	3.66356164612965	0	1.09861228866811	0	0	0	0.693147180559945	0	0	0	0.693147180559945
AGTACCACAGATAAAC-1	1.09861228866811	1.38629436111989	2.19722457733622	1.09861228866811	0.693147180559945	0.693147180559945	1.09861228866811	0	1.38629436111989	1.6094379124341	0	0	0.693147180559945	0	0	0	1.09861228866811
AGTACCAGTCCACTTC-1	0.693147180559945	2.07944154167984	0.693147180559945	0.693147180559945	0	0	0.693147180559945	0	0	0	0	0	1.09861228866811	1.6094379124341	0	2.07944154167984	2.63905732961526
AGTACCAGTCGGTAAG-1	1.09861228866811	1.79175946922805	3.61091791264422	0	0	0	2.19722457733622	0	0.693147180559945	0.693147180559945	0	0	2.19722457733622	0	0	0.693147180559945	1.94591014905531
AGTACCAGTGGTCTGC-1	0.693147180559945	1.94591014905531	2.39789527279837	0.693147180559945	0	0	0.693147180559945	0	0.693147180559945	0.693147180559945	0.693147180559945	0	0	0	0	0	1.09861228866811
AGTACCATCCACGTAA-1	0	0.693147180559945	2.30258509299405	0	0	0.693147180559945	0	0	0	0	0	0	0.693147180559945	1.09861228866811	0	0	0
AGTACCATCCATAGGT-1	0.693147180559945	1.6094379124341	3.98898404656427	0.693147180559945	0	0	2.07944154167984	0	0	0	0	0	0	0	0	0	0
AGTACCATCCCGAAAT-1	0	1.79175946922805	1.6094379124341	0.693147180559945	0	0	1.38629436111989	0	0	0	0	0	0	0.693147180559945	1.38629436111989	0	0
AGTACCATCCCTCTCC-1	0.693147180559945	1.94591014905531	0.693147180559945	1.09861228866811	2.07944154167984	0	1.38629436111989	0	1.6094379124341	1.79175946922805	0	0	1.38629436111989	1.94591014905531	2.77258872223978	0.693147180559945	2.19722457733622
AGTACCATCTCGGGAC-1	0	1.6094379124341	2.07944154167984	0	2.19722457733622	0	0	0	1.79175946922805	0.693147180559945	0.693147180559945	0.693147180559945	0.693147180559945	0.693147180559945	1.09861228866811	0	0
AGTACTGAGAAGCGCT-1	1.6094379124341	1.94591014905531	0	0	0.693147180559945	0	0	0	1.79175946922805	0	0.693147180559945	0	0	1.94591014905531	2.07944154167984	1.09861228866811	3.25809653802148
AGTACTGAGAGTCACG-1	0.693147180559945	1.94591014905531	1.6094379124341	0.693147180559945	1.94591014905531	0	1.38629436111989	0.693147180559945	0	0	0	0	0	0	0	0	1.79175946922805
AGTACTGAGTCACACT-1	1.09861228866811	0.693147180559945	3.46573590279973	0.693147180559945	2.70805020110221	0	0.693147180559945	0	1.09861228866811	0	0	0	1.79175946922805	0.693147180559945	0	0	0.693147180559945
AGTACTGCAGGACAGT-1	0.693147180559945	1.6094379124341	3.89182029811063	0	0	0	1.94591014905531	0	0	0	0	0	0.693147180559945	0	0	0	0
AGTACTGTCCGCTGTT-1	1.79175946922805	0.693147180559945	2.83321334405622	1.94591014905531	0	1.09861228866811	1.79175946922805	0	0	0	0	0	0	0.693147180559945	0	0	0
AGTACTGTCTAGCAAC-1	0.693147180559945	0.693147180559945	2.94443897916644	0	1.09861228866811	0	1.38629436111989	0	1.6094379124341	0	0	0	0.693147180559945	0.693147180559945	1.6094379124341	0.693147180559945	1.79175946922805
AGTAGCTAGGTCCAGA-1	0.693147180559945	1.6094379124341	0	0.693147180559945	2.484906649788	0	1.38629436111989	0	2.07944154167984	1.6094379124341	0	0	0.693147180559945	0	0	0	1.6094379124341
AGTAGCTCAAGTATAG-1	0	1.6094379124341	1.94591014905531	0	0	0.693147180559945	2.07944154167984	0	0.693147180559945	0.693147180559945	0	0	0	0	0.693147180559945	0.693147180559945	0
AGTAGCTCACACAGCC-1	0	1.38629436111989	2.39789527279837	0	1.79175946922805	0	2.19722457733622	0	0	0	1.94591014905531	0	0	0	1.09861228866811	0	0
AGTAGCTTCCATAAGC-1	1.09861228866811	1.6094379124341	0.693147180559945	0	0.693147180559945	0	0	0	0	0	1.09861228866811	0	0	0	0.693147180559945	1.79175946922805	2.56494935746154
AGTAGCTTCTAGAGCT-1	1.38629436111989	1.79175946922805	2.484906649788	0	1.09861228866811	0	1.79175946922805	0	1.38629436111989	0.693147180559945	0	0	1.94591014905531	0	2.70805020110221	0	1.09861228866811
AGTAGCTTCTTCCCAG-1	0.693147180559945	1.38629436111989	0.693147180559945	0	0	1.09861228866811	3.78418963391826	0	2.30258509299405	2.39789527279837	0	0	0	0	2.39789527279837	0	0.693147180559945
AGTAGTCCAACTGGTT-1	1.38629436111989	1.79175946922805	2.07944154167984	0	1.09861228866811	0	0	0	0	0	0	0.693147180559945	0	1.09861228866811	0.693147180559945	0	0
AGTAGTCCAGCAAGAC-1	0	1.94591014905531	2.77258872223978	1.38629436111989	1.79175946922805	0	0.693147180559945	0	0	0	0	0	0	0.693147180559945	0	0	1.79175946922805
AGTAGTCGTGTTACTG-1	0.693147180559945	1.79175946922805	1.09861228866811	1.38629436111989	1.09861228866811	0	1.38629436111989	0.693147180559945	0	0	0	0.693147180559945	0	0	1.09861228866811	0	1.38629436111989
AGTAGTCGTTAATGAG-1	0	1.6094379124341	4.61512051684126	0.693147180559945	0	0	1.09861228866811	1.94591014905531	0	0	0	0	1.38629436111989	0	0	0	1.6094379124341
AGTAGTCTCGCACGAC-1	1.94591014905531	1.6094379124341	0.693147180559945	0	0	0	0.693147180559945	0	0	0	0	0.693147180559945	0	2.56494935746154	0	0	1.09861228866811
AGTCAACAGAACGCGT-1	1.94591014905531	1.38629436111989	1.38629436111989	1.38629436111989	1.79175946922805	0	3.09104245335832	0	1.79175946922805	1.38629436111989	0	0	1.38629436111989	2.19722457733622	0	0	0
AGTCAACAGAATAACC-1	0.693147180559945	1.38629436111989	4.00733318523247	1.09861228866811	1.38629436111989	0	0	0.693147180559945	1.79175946922805	0	0	1.09861228866811	1.6094379124341	0	0	0	1.38629436111989
AGTCAACAGGTCGTCC-1	1.79175946922805	1.6094379124341	2.07944154167984	1.6094379124341	0.693147180559945	0	0	0	2.484906649788	0.693147180559945	0	0	0	0	0	0	0
AGTCAACCAGCGAGTA-1	1.6094379124341	1.38629436111989	0.693147180559945	2.484906649788	0	0	1.94591014905531	0	0	0	0	0	0.693147180559945	0	0.693147180559945	0	0
AGTCAACGTAACAGGC-1	0.693147180559945	2.07944154167984	1.79175946922805	0	0.693147180559945	0	1.6094379124341	0	0	0	0.693147180559945	0	1.09861228866811	1.94591014905531	1.09861228866811	0	0.693147180559945
AGTCAACGTAGGGTAC-1	0	1.38629436111989	2.70805020110221	0	0.693147180559945	1.38629436111989	1.38629436111989	0.693147180559945	0	0.693147180559945	0	0	0	0	0	0	1.09861228866811
AGTCACAAGCCGGATA-1	0	1.6094379124341	1.79175946922805	1.09861228866811	0.693147180559945	0	0	0	0	0	0	0	0	0	0	0	1.6094379124341
AGTCACAAGGGCTTCC-1	0.693147180559945	1.6094379124341	0	0.693147180559945	1.79175946922805	0.693147180559945	1.79175946922805	0.693147180559945	0	0	0.693147180559945	0	1.09861228866811	0	0	0	0
AGTCACACACCTGTCT-1	0.693147180559945	0	2.70805020110221	1.09861228866811	1.38629436111989	0	0	0	0	0	2.63905732961526	0	0	0.693147180559945	0	0	2.30258509299405
AGTCACACACTTTAGG-1	1.38629436111989	1.79175946922805	0	1.09861228866811	1.38629436111989	0	1.09861228866811	0	0	0	0.693147180559945	1.38629436111989	0.693147180559945	1.09861228866811	2.30258509299405	0.693147180559945	0
AGTCATGAGGTTAGTA-1	1.6094379124341	1.94591014905531	0.693147180559945	1.09861228866811	1.6094379124341	0	0.693147180559945	0	1.09861228866811	0	0.693147180559945	0	0	0	2.19722457733622	0	1.09861228866811
AGTCATGCAACTTGGT-1	0	2.19722457733622	1.09861228866811	2.39789527279837	1.6094379124341	0	1.38629436111989	0	0	0	0	0	2.19722457733622	0.693147180559945	2.63905732961526	0	1.38629436111989
AGTCATGCAATGGCCC-1	0.693147180559945	1.6094379124341	0.693147180559945	1.09861228866811	1.94591014905531	1.09861228866811	1.79175946922805	0	0.693147180559945	0	0	0	0.693147180559945	0	0.693147180559945	0	1.79175946922805
AGTCATGCAGACTCTA-1	0.693147180559945	1.38629436111989	3.49650756146648	0	0.693147180559945	1.09861228866811	1.6094379124341	0	0	0.693147180559945	0	0	1.6094379124341	0	1.6094379124341	0	0.693147180559945
AGTCATGCAGCCGTCA-1	1.38629436111989	2.19722457733622	2.70805020110221	1.38629436111989	0	1.38629436111989	0	1.38629436111989	1.79175946922805	0.693147180559945	0	0	0	0	0	0	0
AGTCATGGTAAGATTG-1	1.6094379124341	2.07944154167984	2.07944154167984	1.38629436111989	2.56494935746154	0	1.38629436111989	0	0	0	0	0	0	2.99573227355399	0	0	1.09861228866811
AGTCATGTCAAGCCCG-1	1.09861228866811	1.79175946922805	1.94591014905531	0	0	0	2.70805020110221	0	0	0	2.77258872223978	0	1.38629436111989	0	0.693147180559945	0	1.09861228866811
AGTCTCCCACCAAATC-1	0	1.79175946922805	1.09861228866811	0	1.38629436111989	0	0	0	0	0	0	1.09861228866811	0	1.38629436111989	1.6094379124341	0	1.38629436111989
AGTCTCCCACTAACCA-1	1.6094379124341	2.484906649788	1.38629436111989	0	0	1.79175946922805	2.07944154167984	0.693147180559945	1.6094379124341	0	0	0	0.693147180559945	0	0	0	0
AGTCTCCCACTAGAGG-1	1.79175946922805	2.19722457733622	2.77258872223978	0	2.83321334405622	0	0	1.38629436111989	1.94591014905531	0	0	0	1.09861228866811	0	0	0	1.09861228866811
AGTCTCCCACTGAGTT-1	1.79175946922805	1.38629436111989	2.39789527279837	1.09861228866811	0	0	0	0.693147180559945	0	0	0	0	0	0	0.693147180559945	0	1.6094379124341
AGTCTCCGTAATTGGA-1	0	0.693147180559945	0.693147180559945	0	0	0	2.19722457733622	0	2.07944154167984	1.6094379124341	0	0	0.693147180559945	0	1.79175946922805	1.09861228866811	2.484906649788
AGTCTCCGTGCCCACA-1	1.09861228866811	0	0.693147180559945	0	0	0	1.09861228866811	0	2.07944154167984	1.79175946922805	0	0.693147180559945	0	0	0	0	0
AGTCTCCTCACGATAC-1	1.6094379124341	1.94591014905531	0.693147180559945	2.07944154167984	0	0	2.19722457733622	0.693147180559945	0	0	1.09861228866811	1.09861228866811	0	0	0	0.693147180559945	2.19722457733622
AGTCTCCTCGACATCA-1	0.693147180559945	0.693147180559945	1.94591014905531	1.94591014905531	2.39789527279837	0	1.38629436111989	1.09861228866811	0	0	0.693147180559945	0.693147180559945	0	0	0.693147180559945	0	0.693147180559945
AGTCTCCTCTCTAAGG-1	0	1.09861228866811	1.09861228866811	1.38629436111989	0	0	1.79175946922805	1.6094379124341	1.38629436111989	1.38629436111989	0.693147180559945	0	0.693147180559945	0	0	0.693147180559945	0
AGTGACTAGTACAGCG-1	0	0.693147180559945	2.484906649788	1.09861228866811	0.693147180559945	0	1.79175946922805	0.693147180559945	0	0	0	0	0	0	0	0	0
AGTGACTCACATACTG-1	0	0	0.693147180559945	0	0.693147180559945	1.09861228866811	1.09861228866811	0	0	0	0	0	0.693147180559945	0	1.09861228866811	1.6094379124341	2.94443897916644
AGTGACTGTGAAGCGT-1	1.09861228866811	0.693147180559945	1.38629436111989	0.693147180559945	2.19722457733622	0	0	0	0	0	1.09861228866811	0	0	0	0	0	2.07944154167984
AGTGACTGTTACCTGA-1	0	1.6094379124341	0	1.09861228866811	1.6094379124341	0.693147180559945	1.79175946922805	0	0	0	0	0	1.6094379124341	0	1.6094379124341	0	1.09861228866811
AGTGACTTCATCCTGC-1	0	1.94591014905531	1.94591014905531	0	0	0	0	0	0	0	0	0	0	0.693147180559945	1.09861228866811	0	1.09861228866811
AGTGATCAGATGCTAA-1	0.693147180559945	0.693147180559945	3.52636052461616	0	1.09861228866811	0	3.2188758248682	1.09861228866811	1.09861228866811	1.09861228866811	1.09861228866811	0	0	0	0	0	0
AGTGATCAGGAATGTT-1	1.38629436111989	1.79175946922805	2.19722457733622	1.6094379124341	0.693147180559945	0	0	0.693147180559945	0	0	1.09861228866811	0.693147180559945	0	0	0	0	2.30258509299405
AGTGATCAGGACCCAA-1	1.6094379124341	1.94591014905531	0.693147180559945	1.6094379124341	1.94591014905531	0	1.6094379124341	0	0	0	0	0	0	0.693147180559945	0	0	2.19722457733622
AGTGATCAGGGCGAGA-1	1.94591014905531	1.09861228866811	2.83321334405622	0.693147180559945	0	0	2.39789527279837	0	0	0	0	0	1.09861228866811	0	0	0	1.38629436111989
AGTGATCAGGGTTTCT-1	1.6094379124341	1.6094379124341	0	0.693147180559945	0	2.94443897916644	2.70805020110221	0.693147180559945	1.09861228866811	1.09861228866811	1.09861228866811	0	0	0	0.693147180559945	0	0.693147180559945
AGTGATCCAAGACCGA-1	1.6094379124341	1.09861228866811	2.56494935746154	0.693147180559945	0	0.693147180559945	2.63905732961526	0	2.19722457733622	0	0	0	0	0	0	0	0.693147180559945
AGTGATCCACATAACC-1	1.09861228866811	1.38629436111989	0.693147180559945	0	0	0	1.6094379124341	1.09861228866811	0	0	0	0.693147180559945	0.693147180559945	0	0	0	0
AGTGATCGTACATTGC-1	1.6094379124341	1.6094379124341	2.63905732961526	0	0	0	1.6094379124341	0	0	0	0	0	0.693147180559945	0	0	0	0
AGTGATCTCACCTTGC-1	1.79175946922805	2.19722457733622	0.693147180559945	0	0	0	0	0	1.38629436111989	1.09861228866811	0	0	0	0	1.38629436111989	0	2.07944154167984
AGTGATCTCCCATACC-1	1.09861228866811	1.09861228866811	1.6094379124341	0	0	0.693147180559945	1.94591014905531	0	1.09861228866811	0.693147180559945	0	0	0	0	1.09861228866811	0	0
AGTGATCTCGCAGATT-1	0	1.09861228866811	1.09861228866811	0	0	0	1.09861228866811	0	0	0	1.79175946922805	0	0	0	0	0.693147180559945	1.09861228866811
AGTGATCTCTACGCGG-1	0	0.693147180559945	1.09861228866811	1.09861228866811	2.07944154167984	0	1.09861228866811	0.693147180559945	1.79175946922805	1.79175946922805	0	0	0.693147180559945	0	1.79175946922805	0	0
AGTGCCGAGACTTCAC-1	1.38629436111989	1.6094379124341	3.17805383034795	0	0	2.30258509299405	1.09861228866811	0	0.693147180559945	0	0	0.693147180559945	1.79175946922805	0	0.693147180559945	0	1.09861228866811
AGTGCCGAGCGATCGA-1	0.693147180559945	0	1.38629436111989	0.693147180559945	0	0.693147180559945	1.38629436111989	0	0	0	0	0	0.693147180559945	0.693147180559945	0	1.38629436111989	2.70805020110221
AGTGCCGCAAGAGTAT-1	1.6094379124341	2.56494935746154	1.6094379124341	0	0.693147180559945	0	0	0	0	0	0	0	2.19722457733622	0	0	0	2.63905732961526
AGTGCCGCATCACCAA-1	0	0.693147180559945	1.94591014905531	0	0	0.693147180559945	2.77258872223978	0	0	0	0	0	0.693147180559945	0	0	0	1.09861228866811
AGTGCCGGTCTTCGAA-1	1.6094379124341	1.79175946922805	0.693147180559945	2.07944154167984	1.6094379124341	1.94591014905531	2.07944154167984	0	0	0	0	0	0	0.693147180559945	0	0	0
AGTGCCGGTTACTCAG-1	0.693147180559945	0	1.09861228866811	0	0	0.693147180559945	0.693147180559945	0	0	0	0	0	1.09861228866811	0	0	0	0
AGTGCCGGTTTAAGGA-1	1.09861228866811	0.693147180559945	1.09861228866811	0	0.693147180559945	0	1.09861228866811	0.693147180559945	0	0	0	0	1.09861228866811	0	0	0	0
AGTGCCGTCGTAGCTA-1	1.09861228866811	1.94591014905531	2.63905732961526	0.693147180559945	0	0	0	0	0	0	0	0	1.09861228866811	0	0	0	1.94591014905531
AGTGCCGTCGTCTACC-1	1.09861228866811	1.38629436111989	0.693147180559945	0	1.79175946922805	0	2.07944154167984	0	1.79175946922805	0.693147180559945	0	0	0.693147180559945	0	1.94591014905531	0	0
AGTGTTGAGATCGCTT-1	1.09861228866811	1.94591014905531	0.693147180559945	0.693147180559945	1.79175946922805	0	2.39789527279837	0	1.38629436111989	1.09861228866811	0.693147180559945	0.693147180559945	0.693147180559945	0	1.38629436111989	0	0.693147180559945
AGTGTTGAGCTGTGCC-1	0.693147180559945	1.38629436111989	2.70805020110221	0	0	0.693147180559945	0.693147180559945	1.09861228866811	0	0	1.38629436111989	1.94591014905531	0.693147180559945	0	0	0	1.6094379124341
AGTGTTGAGGAAGTGA-1	1.38629436111989	0.693147180559945	2.77258872223978	0	0	0.693147180559945	1.6094379124341	0	0	0	0	0.693147180559945	1.6094379124341	0	0	0	1.38629436111989
AGTGTTGAGGCTTAAA-1	1.09861228866811	0.693147180559945	2.99573227355399	0	0	0	1.38629436111989	0	0.693147180559945	0	0	0	0	0	0	0	1.09861228866811
AGTGTTGCAACTTGGT-1	1.09861228866811	0.693147180559945	0.693147180559945	0	0	0	0	0	0	0	0	0	0	2.484906649788	0	2.99573227355399	3.09104245335832
AGTGTTGGTCATGGCC-1	0.693147180559945	0	1.94591014905531	1.09861228866811	0	1.09861228866811	1.6094379124341	0	1.94591014905531	1.38629436111989	0	0	0.693147180559945	0	0	0	0
AGTGTTGGTCCTGTCT-1	1.09861228866811	2.39789527279837	1.6094379124341	1.09861228866811	0	0	0.693147180559945	0	1.38629436111989	1.09861228866811	0	0	1.38629436111989	1.09861228866811	1.09861228866811	0	0
AGTGTTGGTCTGTGAT-1	1.09861228866811	1.38629436111989	2.07944154167984	0	0	0	3.09104245335832	0	0.693147180559945	0	0	0	0.693147180559945	0	1.09861228866811	0	0.693147180559945
AGTGTTGGTGACTATC-1	1.38629436111989	1.79175946922805	1.38629436111989	1.6094379124341	2.39789527279837	0	0	0	0.693147180559945	0.693147180559945	1.38629436111989	0.693147180559945	0	1.09861228866811	0	0	0.693147180559945
AGTTAGCAGCCTGAAG-1	0	1.09861228866811	1.09861228866811	0	1.6094379124341	0	3.3322045101752	0	0.693147180559945	0	0	0	0	0	0	0	0
AGTTAGCAGTGGTTCT-1	0	1.38629436111989	1.6094379124341	0.693147180559945	0	0	0.693147180559945	0.693147180559945	0.693147180559945	0	1.38629436111989	0	0	0	0	0.693147180559945	2.83321334405622
AGTTAGCGTACAAACA-1	0	2.07944154167984	0	0	2.99573227355399	0	0	0	1.94591014905531	1.09861228866811	0	1.09861228866811	0	0	0	1.09861228866811	2.99573227355399
AGTTAGCTCAGTGTCA-1	0	1.38629436111989	2.07944154167984	0.693147180559945	0.693147180559945	0	2.30258509299405	0	1.38629436111989	0.693147180559945	0	0	0	0	0	0	0
AGTTAGCTCCACGTGG-1	0.693147180559945	0	1.38629436111989	0	0	0	0	0.693147180559945	0	0	0	0	0.693147180559945	1.09861228866811	0	0	1.79175946922805
AGTTCCCGTCCAACGC-1	2.07944154167984	0	3.71357206670431	0	0	1.38629436111989	1.09861228866811	0.693147180559945	0.693147180559945	0	0	0.693147180559945	0	0	0	0	0
AGTTCCCGTTACCTTT-1	0.693147180559945	1.09861228866811	1.09861228866811	0	0	0	0	0	0	0	1.09861228866811	0	0.693147180559945	0	0	0	1.94591014905531
AGTTCCCTCGGTGTTA-1	0	1.38629436111989	2.89037175789616	0	0	0	1.6094379124341	0	1.09861228866811	0	0	0.693147180559945	1.09861228866811	0	0	0	0
AGTTCGAAGCGATGGT-1	0	1.79175946922805	2.83321334405622	1.38629436111989	1.09861228866811	0	2.07944154167984	2.07944154167984	0	0.693147180559945	0	1.38629436111989	0	0	0	0	1.09861228866811
AGTTCGACAGCATTGT-1	0.693147180559945	1.09861228866811	2.94443897916644	0	0.693147180559945	0	0	1.09861228866811	1.38629436111989	0.693147180559945	0	1.09861228866811	0.693147180559945	0	1.09861228866811	0	0
AGTTCGACAGCTCGGT-1	1.79175946922805	1.38629436111989	0	0.693147180559945	1.79175946922805	0	1.09861228866811	0	1.6094379124341	1.94591014905531	0	0	1.38629436111989	2.77258872223978	1.09861228866811	0	1.6094379124341
AGTTCGAGTGCCCACA-1	0.693147180559945	2.19722457733622	0.693147180559945	0.693147180559945	0	0	0	0.693147180559945	0	0	0	0	0	1.38629436111989	0	1.09861228866811	1.6094379124341
AGTTCGAGTGTTTCTT-1	0	1.94591014905531	2.63905732961526	1.09861228866811	0.693147180559945	1.09861228866811	1.38629436111989	0	0	0	0	0	1.38629436111989	0	0	0	1.09861228866811
AGTTCGATCCATTTCA-1	0	1.6094379124341	3.17805383034795	0	0	1.09861228866811	1.6094379124341	0	0	0	0	1.09861228866811	1.09861228866811	0	1.09861228866811	0	0
ATACCGAAGTCACGAG-1	1.6094379124341	2.07944154167984	2.19722457733622	1.09861228866811	1.09861228866811	0	1.6094379124341	0.693147180559945	0.693147180559945	0	0	0	0.693147180559945	0	0	0	0
ATACCGACAGAGTGTG-1	1.6094379124341	1.79175946922805	1.38629436111989	0	0	0	2.07944154167984	0.693147180559945	0	0	0	0	0	0	1.09861228866811	0	0.693147180559945
ATACCGAGTAGCGCTC-1	0	1.38629436111989	0.693147180559945	0	0	0	0	0	0	0	1.6094379124341	0	0	0	0	3.36729582998647	2.70805020110221
ATACCGAGTCGAAGCA-1	1.38629436111989	1.09861228866811	3.85014760171006	0.693147180559945	0.693147180559945	0	2.07944154167984	0	0.693147180559945	0	0	0	0	0	0	0	0
ATACCTTAGACCTCAT-1	0.693147180559945	1.09861228866811	0.693147180559945	0.693147180559945	0	0	0	0	0	0.693147180559945	0	0	0.693147180559945	0	0	0.693147180559945	2.83321334405622
ATACCTTAGCCAAGTG-1	2.30258509299405	0.693147180559945	1.38629436111989	0.693147180559945	0.693147180559945	1.6094379124341	2.70805020110221	0	0	0	0	0.693147180559945	1.6094379124341	1.79175946922805	0.693147180559945	0	0.693147180559945
ATACCTTCAGCGTTGC-1	1.09861228866811	2.19722457733622	1.38629436111989	1.09861228866811	2.39789527279837	0	0.693147180559945	1.09861228866811	0	0	0	0	0	0.693147180559945	0.693147180559945	0	0
ATACCTTCATCGCTCT-1	1.09861228866811	1.09861228866811	0.693147180559945	0	2.07944154167984	0.693147180559945	2.83321334405622	0	0	0	0	0	0.693147180559945	0	0	0	1.09861228866811
ATACCTTGTATGGTAA-1	1.09861228866811	0	2.63905732961526	1.38629436111989	1.6094379124341	0	0.693147180559945	0	0.693147180559945	0	0	0	0	0	0	0	1.09861228866811
ATACCTTTCAAGCCTA-1	1.38629436111989	1.94591014905531	1.38629436111989	0.693147180559945	2.39789527279837	0	2.07944154167984	0	0	0	0	0	0	0.693147180559945	0.693147180559945	0	2.30258509299405
ATACCTTTCACTCCGT-1	1.38629436111989	0.693147180559945	0.693147180559945	1.38629436111989	0	0	0.693147180559945	0	0	0	0	0	2.07944154167984	0.693147180559945	0.693147180559945	1.09861228866811	2.89037175789616
ATACTTCCAATGTCAC-1	1.79175946922805	0.693147180559945	0	0.693147180559945	2.07944154167984	0	2.94443897916644	0	2.19722457733622	1.38629436111989	0	0	0	3.36729582998647	2.70805020110221	0.693147180559945	0
ATACTTCCATAATCGC-1	1.79175946922805	0.693147180559945	3.04452243772342	0.693147180559945	1.09861228866811	0	1.38629436111989	0	1.79175946922805	0.693147180559945	0	0	0	0	0	0.693147180559945	1.09861228866811
ATACTTCGTGCCGAAA-1	1.79175946922805	1.6094379124341	0.693147180559945	0	0.693147180559945	0	1.6094379124341	0	0	0.693147180559945	0	0	0.693147180559945	1.6094379124341	0	2.07944154167984	2.99573227355399
ATAGACCAGCAAACAT-1	1.6094379124341	1.38629436111989	2.77258872223978	0	0	0	2.83321334405622	0	0	0	0	0	2.39789527279837	0	0	0	0
ATAGACCCAAATGGCG-1	1.09861228866811	0.693147180559945	2.19722457733622	0.693147180559945	0.693147180559945	0	0	0	2.19722457733622	1.94591014905531	1.09861228866811	0	1.09861228866811	0	2.56494935746154	1.09861228866811	0
ATAGACCCACAGCTTA-1	0	1.94591014905531	1.09861228866811	1.94591014905531	2.07944154167984	0	1.38629436111989	0	0	0	0	0	0	0	1.09861228866811	1.38629436111989	1.79175946922805
ATAGACCCAGATACTC-1	0	2.63905732961526	1.6094379124341	2.07944154167984	0	0	1.38629436111989	1.6094379124341	0	0	0	0	0	0	0	0	0
ATAGACCGTATGCGTT-1	0.693147180559945	0	1.38629436111989	0.693147180559945	1.79175946922805	0	0.693147180559945	0	0	0	0	1.6094379124341	0.693147180559945	0	0	0	2.30258509299405
ATAGAGAAGTCTAACC-1	1.6094379124341	1.38629436111989	1.38629436111989	0.693147180559945	1.6094379124341	0.693147180559945	0	0	0	0	0	0	1.6094379124341	0	0.693147180559945	0	1.38629436111989
ATAGAGAAGTGAGTGC-1	0	0.693147180559945	0.693147180559945	0	1.94591014905531	0	0	0	1.94591014905531	0.693147180559945	0	0	0	0.693147180559945	0.693147180559945	0	1.38629436111989
ATAGAGAGTTCCCACT-1	1.09861228866811	1.6094379124341	1.79175946922805	1.6094379124341	1.09861228866811	1.94591014905531	1.38629436111989	0	0.693147180559945	0.693147180559945	0	0	1.09861228866811	0	1.6094379124341	0	0
ATAGAGATCAAAGAAC-1	1.6094379124341	1.09861228866811	1.09861228866811	1.6094379124341	2.19722457733622	0	1.38629436111989	0	0	0	0	0	0	1.6094379124341	2.30258509299405	0	1.6094379124341
ATAGAGATCTGTCTCG-1	2.70805020110221	2.07944154167984	1.09861228866811	0	1.09861228866811	0	1.38629436111989	0	0.693147180559945	1.38629436111989	0	0	1.38629436111989	0	1.09861228866811	0	2.07944154167984
ATAGGCTAGGAACTCG-1	1.79175946922805	1.09861228866811	3.85014760171006	0.693147180559945	0	0	1.38629436111989	1.6094379124341	0	0	1.94591014905531	0.693147180559945	0	0	0.693147180559945	0	0
ATAGGCTAGGGTAGCT-1	1.09861228866811	1.79175946922805	1.6094379124341	0	0	0.693147180559945	2.07944154167984	0	0.693147180559945	0	0	1.09861228866811	0	0	0	0	1.6094379124341
ATAGGCTAGGTAAGGA-1	1.09861228866811	1.09861228866811	1.38629436111989	0	1.6094379124341	1.09861228866811	3.25809653802148	0.693147180559945	0	0	0	0	1.94591014905531	0	0.693147180559945	0	1.38629436111989
ATAGGCTCAATCTAGC-1	1.38629436111989	1.6094379124341	1.09861228866811	1.38629436111989	1.94591014905531	0	0	0	0.693147180559945	0	0	0	0.693147180559945	2.30258509299405	1.38629436111989	0	0
ATAGGCTCACTCCTGT-1	1.09861228866811	1.6094379124341	0.693147180559945	2.19722457733622	0	0	3.63758615972639	0.693147180559945	1.09861228866811	0.693147180559945	0	0	0	0	1.09861228866811	0.693147180559945	0.693147180559945
ATAGGCTCATCAACCA-1	2.77258872223978	0.693147180559945	2.70805020110221	1.6094379124341	0.693147180559945	0	2.19722457733622	0	1.09861228866811	1.6094379124341	0	0	0.693147180559945	0	0	0	0
ATAGGCTGTAATGATG-1	0.693147180559945	1.38629436111989	1.09861228866811	0	0	0	1.09861228866811	0	1.79175946922805	0	0.693147180559945	0	0	0	2.30258509299405	0	1.09861228866811
ATAGGCTGTTGGGTAG-1	0.693147180559945	1.6094379124341	1.94591014905531	0	0	1.79175946922805	1.09861228866811	1.09861228866811	1.94591014905531	1.09861228866811	0.693147180559945	0	0	0.693147180559945	0	0	0
ATAGGCTTCAGTCACA-1	1.38629436111989	2.70805020110221	0	0	0	0	0.693147180559945	0	1.94591014905531	1.09861228866811	0	0	0.693147180559945	0	0	1.09861228866811	1.6094379124341
ATATCCTAGCATAGGC-1	1.79175946922805	1.09861228866811	1.38629436111989	1.6094379124341	0	2.07944154167984	0.693147180559945	0	1.09861228866811	0.693147180559945	0	0	1.09861228866811	0	0	0	0
ATATCCTCAGCTGTGC-1	0.693147180559945	1.38629436111989	0.693147180559945	0	0.693147180559945	0	0.693147180559945	1.09861228866811	0	0	0.693147180559945	0	0	0	0.693147180559945	0.693147180559945	1.6094379124341
ATATCCTGTTATAGAG-1	1.6094379124341	0.693147180559945	0.693147180559945	0	3.46573590279973	0	0	0	0	0	0	0	0	2.63905732961526	3.13549421592915	0.693147180559945	1.79175946922805
ATATCCTTCAAGTCTG-1	2.30258509299405	1.94591014905531	2.30258509299405	1.94591014905531	0	0	4.969813299576	0	0	0	0	0	1.09861228866811	0.693147180559945	0	1.09861228866811	0
ATCACAGAGTGTTGAA-1	1.09861228866811	1.79175946922805	0	0.693147180559945	0.693147180559945	0	1.09861228866811	0	0	0	0	0	1.09861228866811	0.693147180559945	1.79175946922805	0	1.09861228866811
ATCACGAAGACTGGGT-1	1.38629436111989	2.19722457733622	1.79175946922805	1.09861228866811	2.63905732961526	0	1.94591014905531	0	1.09861228866811	0	0	0	0.693147180559945	0	0	0	1.6094379124341
ATCACGACAACAGATA-1	2.07944154167984	1.38629436111989	1.09861228866811	0	0.693147180559945	0	0	0	0	0	0	0	0	1.38629436111989	0	0	1.94591014905531
ATCACGACACCGCTAG-1	1.09861228866811	1.6094379124341	0.693147180559945	0	2.63905732961526	0	1.38629436111989	0.693147180559945	0	0.693147180559945	0	0.693147180559945	0	0.693147180559945	0	0	2.30258509299405
ATCACGACAGGTGACA-1	1.6094379124341	2.07944154167984	3.63758615972639	1.6094379124341	0.693147180559945	1.09861228866811	2.07944154167984	0.693147180559945	1.79175946922805	0.693147180559945	0	0	1.94591014905531	0	0	0	1.09861228866811
ATCACGAGTTTACACG-1	1.6094379124341	1.09861228866811	0	1.6094379124341	2.19722457733622	0	0	0	0	0	0	0	0	1.38629436111989	3.58351893845611	0	1.6094379124341
ATCACTTAGGGCCCTT-1	2.30258509299405	0	2.19722457733622	1.09861228866811	0	0	1.79175946922805	0	0	0	0	0	1.6094379124341	0	0	1.38629436111989	1.6094379124341
ATCACTTCAGTACTAC-1	0.693147180559945	1.94591014905531	0.693147180559945	0.693147180559945	1.94591014905531	0	1.09861228866811	0	0.693147180559945	0	0.693147180559945	0	1.09861228866811	0.693147180559945	2.07944154167984	0	1.79175946922805
ATCACTTGTCTGTCAA-1	0.693147180559945	1.6094379124341	3.09104245335832	0	0	0.693147180559945	2.19722457733622	0	0	0	0	0	1.79175946922805	0	1.94591014905531	0	0
ATCAGGTCAGAGCCCT-1	0	1.94591014905531	0.693147180559945	2.39789527279837	2.63905732961526	0	0	0	0	0	0	0	0	3.91202300542815	0	0	0
ATCAGGTGTGTCCCTT-1	0.693147180559945	2.07944154167984	0.693147180559945	0	0	0	0	0	1.38629436111989	0	0	0	0	0	0	0	2.63905732961526
ATCAGGTGTTATTCTC-1	0	1.09861228866811	1.79175946922805	1.09861228866811	0	0	3.04452243772342	0	0	0	0	0	2.30258509299405	0	0	0	1.09861228866811
ATCATTCGTGGTCTTA-1	1.38629436111989	1.38629436111989	0	0	2.07944154167984	0	0	0	1.79175946922805	1.09861228866811	0	1.79175946922805	1.79175946922805	0	0	0	1.38629436111989
ATCATTCTCCGGACGT-1	0.693147180559945	0.693147180559945	1.38629436111989	0	0.693147180559945	0	0	0	1.38629436111989	0.693147180559945	0	0	0	0	0	0.693147180559945	3.95124371858143
ATCCACCGTGAGTCAG-1	1.6094379124341	2.30258509299405	1.6094379124341	0	0	0	0	0	1.09861228866811	0.693147180559945	0	0	0.693147180559945	0	0.693147180559945	0	2.77258872223978
ATCCACCTCACTGCTC-1	0.693147180559945	1.6094379124341	0.693147180559945	1.09861228866811	1.09861228866811	1.94591014905531	2.19722457733622	0	1.6094379124341	1.09861228866811	0	0	0.693147180559945	0	0	0	0
ATCCCTGAGCTGGAGT-1	0.693147180559945	2.19722457733622	1.79175946922805	1.09861228866811	1.09861228866811	0	0	0.693147180559945	0	0	0	0.693147180559945	0	0	0	0	0.693147180559945
ATCCCTGAGGACCCAA-1	0	0	2.07944154167984	0.693147180559945	0.693147180559945	0.693147180559945	1.94591014905531	0	0	0	0.693147180559945	0	0	0	0	0	2.07944154167984
ATCCCTGCAACAAGTA-1	1.79175946922805	0	0.693147180559945	0	0	0	2.83321334405622	0	0	0	0	0.693147180559945	0.693147180559945	0.693147180559945	0	0	2.07944154167984
ATCCCTGCACGCTATA-1	0	0.693147180559945	1.94591014905531	0	0	1.38629436111989	0	0	0.693147180559945	0	2.07944154167984	0	0	0	0	0	0
ATCCCTGGTGAATGTA-1	1.38629436111989	0.693147180559945	3.58351893845611	0.693147180559945	0.693147180559945	1.09861228866811	0.693147180559945	1.09861228866811	1.09861228866811	1.09861228866811	0	1.6094379124341	2.83321334405622	0	0	0	1.6094379124341
ATCCCTGGTGGACCAA-1	1.38629436111989	1.94591014905531	2.19722457733622	0.693147180559945	0	1.6094379124341	2.19722457733622	0	0	0	0	0	0	0	0	0	0.693147180559945
ATCCCTGTCATACAGC-1	1.09861228866811	1.38629436111989	0.693147180559945	0	0	0	0	0	1.09861228866811	2.07944154167984	0.693147180559945	0	0	0	0	3.09104245335832	1.38629436111989
ATCCCTGTCGGAATTC-1	1.09861228866811	1.09861228866811	1.09861228866811	0.693147180559945	0	0	0	0	0	0	0	0	0.693147180559945	0.693147180559945	0.693147180559945	0	1.09861228866811
ATCCCTGTCTAATTCC-1	0.693147180559945	1.94591014905531	2.83321334405622	0	0	0	0	1.38629436111989	0	0	1.09861228866811	0.693147180559945	0	0	0	0	1.94591014905531
ATCCGTCAGCAATTCC-1	1.6094379124341	1.38629436111989	2.63905732961526	0	1.09861228866811	0.693147180559945	1.94591014905531	0	1.38629436111989	1.09861228866811	0.693147180559945	0	1.6094379124341	0	1.09861228866811	0	1.94591014905531
ATCCGTCCATACCACA-1	1.09861228866811	2.39789527279837	0.693147180559945	1.38629436111989	0	0.693147180559945	1.38629436111989	0	0	0	0.693147180559945	0	0.693147180559945	0	2.39789527279837	0	1.94591014905531
ATCCGTCCATGACACT-1	1.09861228866811	0.693147180559945	4.12713438504509	0.693147180559945	0	1.09861228866811	2.07944154167984	0	1.09861228866811	0.693147180559945	1.09861228866811	0	0	0	0	0	0
ATCCGTCGTTGTTTGG-1	0.693147180559945	0	2.07944154167984	0.693147180559945	1.94591014905531	0	0	1.09861228866811	0	0	0	0.693147180559945	0	0	0	0.693147180559945	2.07944154167984
ATCCGTCTCAGCTGTA-1	1.09861228866811	0	0.693147180559945	0	0.693147180559945	0	0	0	1.6094379124341	0	0	0	1.79175946922805	0	0	0	1.79175946922805
ATCCGTCTCGATGCTA-1	1.09861228866811	1.38629436111989	1.09861228866811	1.38629436111989	1.38629436111989	0	2.07944154167984	0	0	0	2.07944154167984	0	1.09861228866811	0	1.38629436111989	0	1.79175946922805
ATCCTATAGAGGACTC-1	1.79175946922805	1.38629436111989	3.58351893845611	0.693147180559945	0.693147180559945	2.30258509299405	2.07944154167984	0	0	0	0	0	0	0	0	0	0
ATCCTATAGGTGATCG-1	0	1.38629436111989	1.94591014905531	0	1.09861228866811	1.38629436111989	1.09861228866811	1.6094379124341	0	0	0	0	0.693147180559945	0	0	0	0
ATCCTATCAAGACCGA-1	1.6094379124341	1.94591014905531	1.6094379124341	1.38629436111989	0.693147180559945	0	0	0	1.38629436111989	0.693147180559945	0	0	0	0	1.09861228866811	0	1.09861228866811
ATCCTATCATCGGTTA-1	0.693147180559945	1.38629436111989	3.25809653802148	0.693147180559945	1.6094379124341	0	0	0.693147180559945	0	0	1.38629436111989	2.19722457733622	1.09861228866811	0	0	1.09861228866811	1.38629436111989
ATCCTATGTATCGCGC-1	1.6094379124341	1.38629436111989	2.07944154167984	1.38629436111989	2.07944154167984	0	2.70805020110221	0	0.693147180559945	0.693147180559945	0	0	0.693147180559945	0	1.09861228866811	0	0
ATCCTATGTGAGACGT-1	0	0.693147180559945	0	0.693147180559945	1.6094379124341	0	1.09861228866811	0.693147180559945	1.79175946922805	1.38629436111989	0	0	0	0.693147180559945	0	0	1.09861228866811
ATCCTATGTTAAGTCC-1	0	2.83321334405622	0	0	2.07944154167984	0	2.39789527279837	0	0	0	1.6094379124341	0	0.693147180559945	0	0	0	0
ATCCTATTCCAACTGA-1	2.19722457733622	2.07944154167984	3.36729582998647	1.38629436111989	2.07944154167984	0	0	0	0	0	0	0	0.693147180559945	0	1.09861228866811	0	0
ATCGATGAGCAGTCTT-1	1.38629436111989	0	1.6094379124341	0.693147180559945	0.693147180559945	0	2.70805020110221	0	0	0	0	0	1.38629436111989	0	2.07944154167984	0	0.693147180559945
ATCGATGCAAGTGGAC-1	0.693147180559945	2.39789527279837	0.693147180559945	0	0	0	0	0	0	0	0	0	0.693147180559945	0	0	0	2.63905732961526
ATCGATGTCATCACCC-1	1.09861228866811	0	4.11087386417331	0	0	1.6094379124341	0	0	0	0	0.693147180559945	1.09861228866811	1.94591014905531	0	0	0	0
ATCGATGTCTGCTTTA-1	1.38629436111989	1.09861228866811	2.39789527279837	0	0	0.693147180559945	0.693147180559945	0	0	0	0	0	0.693147180559945	0	0.693147180559945	0.693147180559945	0
ATCGCCTAGCACTAGG-1	0	1.94591014905531	2.30258509299405	0	0	0	1.94591014905531	0	0	0	0	0	2.07944154167984	0.693147180559945	0	0	1.09861228866811
ATCGCCTAGGTAACTA-1	0	1.94591014905531	0	0	0	0	0	0	0	0	0	0	0	0	0	0.693147180559945	2.07944154167984
ATCGCCTCACCTGCGA-1	0.693147180559945	1.94591014905531	1.38629436111989	0	1.94591014905531	0	0	0	0	0	0.693147180559945	0	0	0	0	0.693147180559945	2.77258872223978
ATCGCCTCATACCAGT-1	1.38629436111989	1.09861228866811	3.40119738166216	0.693147180559945	0	0	0	0	0	0	0	0	2.07944154167984	0	0	0	2.07944154167984
ATCGCCTTCGGATTAC-1	0	1.79175946922805	2.77258872223978	0	2.30258509299405	0	0	0	0.693147180559945	0.693147180559945	0	0	0.693147180559945	0.693147180559945	2.19722457733622	0	0
ATCGCCTTCGTAACAC-1	0	0.693147180559945	2.77258872223978	0	0	0.693147180559945	2.30258509299405	1.09861228866811	1.09861228866811	0.693147180559945	0.693147180559945	0.693147180559945	1.38629436111989	0	3.29583686600433	0.693147180559945	0
ATCGCCTTCTCGTTTA-1	0.693147180559945	1.38629436111989	2.30258509299405	0	1.79175946922805	0	0	0	0.693147180559945	0	1.6094379124341	0	1.6094379124341	0	0	0	1.38629436111989
ATCGGATAGCGAGAAA-1	0	1.94591014905531	1.09861228866811	0.693147180559945	0.693147180559945	1.09861228866811	0	0	1.09861228866811	0	0	0	0.693147180559945	0	0	0	0
ATCGGATTCTTGGCTC-1	0	1.6094379124341	1.09861228866811	1.79175946922805	2.30258509299405	0.693147180559945	0.693147180559945	0.693147180559945	0	0	0.693147180559945	0	0	0	0.693147180559945	0	0
ATCGGCGCAAGACTGG-1	0	0.693147180559945	0	1.38629436111989	1.94591014905531	0	0	0.693147180559945	0	0	1.09861228866811	0	0	0	0	0	1.38629436111989
ATCGGCGCAGTGAGCA-1	0.693147180559945	0	2.07944154167984	0.693147180559945	0.693147180559945	0	0	0	0	0	0	0	0.693147180559945	0	0	0	1.6094379124341
ATCGGCGGTAAGGTCG-1	0	0.693147180559945	0	0	0.693147180559945	0.693147180559945	1.09861228866811	1.38629436111989	0	0	0	0	0	0	0	0	0
ATCGGCGGTAGCGAGT-1	1.09861228866811	1.38629436111989	4.29045944114839	1.79175946922805	0	0	2.30258509299405	0	0	0	0	0	0	0	0	0	1.94591014905531
ATCGGCGGTATTGAGA-1	0.693147180559945	1.09861228866811	1.6094379124341	1.09861228866811	2.56494935746154	0	0.693147180559945	0	0	0	0	0	1.6094379124341	0	1.79175946922805	0	0
ATCGGCGGTCAAGTTC-1	1.38629436111989	1.38629436111989	0	0	2.39789527279837	0	2.484906649788	0	2.07944154167984	0.693147180559945	0	0	1.79175946922805	0.693147180559945	0.693147180559945	1.09861228866811	0.693147180559945
ATCGGCGGTCGCTGCA-1	0	1.94591014905531	2.19722457733622	0.693147180559945	2.39789527279837	0.693147180559945	1.38629436111989	0	0	0	0	0	0	1.38629436111989	0	0	0
ATCGGCGGTCGGCCTA-1	0	1.09861228866811	2.70805020110221	0	1.79175946922805	0	0.693147180559945	0	0.693147180559945	0	0	0	1.6094379124341	0	0	0	0
ATCGGCGGTTCGGTTA-1	0	1.6094379124341	2.30258509299405	0	1.09861228866811	0	0.693147180559945	0	2.07944154167984	1.09861228866811	0	0	0	0	0	0	0
ATCGGCGGTTGTAGCT-1	1.09861228866811	1.38629436111989	0.693147180559945	2.19722457733622	2.484906649788	0	2.30258509299405	0	1.79175946922805	1.38629436111989	0.693147180559945	0	1.79175946922805	0	0	1.09861228866811	0.693147180559945
ATCGTAGAGAGATCGC-1	1.09861228866811	1.94591014905531	1.09861228866811	0	1.09861228866811	0	0	0	0	0	0	0	0	2.39789527279837	0	1.38629436111989	2.39789527279837
ATCGTAGAGAGATTCA-1	0	1.09861228866811	0	0	0	0	0	0	1.79175946922805	0.693147180559945	0.693147180559945	0	1.09861228866811	2.89037175789616	0	1.79175946922805	2.89037175789616
ATCGTAGAGATCCGAG-1	0.693147180559945	1.09861228866811	1.79175946922805	0	0	0	1.94591014905531	0	0	0	0	2.07944154167984	0	0	0.693147180559945	0	1.6094379124341
ATCGTAGAGCAACCAG-1	1.6094379124341	0	1.09861228866811	1.09861228866811	0	0	1.6094379124341	0	0	0	0	0	1.09861228866811	0	0	0	0
ATCGTAGCAGTATGAA-1	0.693147180559945	0.693147180559945	2.56494935746154	2.484906649788	1.6094379124341	2.07944154167984	3.40119738166216	0	0	0	0	0	0.693147180559945	0	1.38629436111989	0	0
ATCGTAGTCTGGCCGA-1	0.693147180559945	0	3.13549421592915	0.693147180559945	0.693147180559945	0	0.693147180559945	0	1.38629436111989	1.09861228866811	0	0.693147180559945	0.693147180559945	0	0	0	0.693147180559945
ATCGTCCAGGTAAGGA-1	1.6094379124341	1.6094379124341	2.89037175789616	1.09861228866811	0.693147180559945	0.693147180559945	1.09861228866811	0	1.6094379124341	0.693147180559945	0	1.09861228866811	0.693147180559945	0	0	0	1.6094379124341
ATCGTCCAGTTAACGA-1	0	0.693147180559945	1.38629436111989	0	0	1.38629436111989	0	0	1.09861228866811	0.693147180559945	0.693147180559945	0	1.38629436111989	0	0	0	0
ATCGTCCCAACCTATG-1	0.693147180559945	2.07944154167984	0.693147180559945	1.09861228866811	0.693147180559945	1.09861228866811	3.09104245335832	0.693147180559945	0	0	0	0	1.09861228866811	0	0	0	0.693147180559945
ATCGTCCGTCGAACAG-1	0	1.79175946922805	3.58351893845611	1.09861228866811	0	0	0.693147180559945	0.693147180559945	0	0	0	0	0	0	0	0	0.693147180559945
ATCGTCCGTTGACTGT-1	0	1.09861228866811	0	0.693147180559945	0	0	1.79175946922805	1.09861228866811	1.09861228866811	0.693147180559945	0	0	0.693147180559945	0	0	0	0.693147180559945
ATCGTCCGTTGTTGCA-1	1.79175946922805	0	1.09861228866811	1.09861228866811	1.38629436111989	0	0	0.693147180559945	1.09861228866811	0	1.38629436111989	0	1.09861228866811	0.693147180559945	1.09861228866811	0	0.693147180559945
ATCGTCCGTTTGTGGT-1	0	1.38629436111989	1.09861228866811	0	2.56494935746154	0	0	0	0	0	0.693147180559945	0	0	0	1.6094379124341	0.693147180559945	1.38629436111989
ATCGTCCTCGCCTTTG-1	2.07944154167984	1.38629436111989	3.25809653802148	0	0	0	1.38629436111989	0.693147180559945	0	0	1.6094379124341	0	0	0	0	0	0
ATCGTGAAGATCCTAC-1	0.693147180559945	1.09861228866811	0.693147180559945	1.6094379124341	2.39789527279837	0	1.79175946922805	0	1.79175946922805	0.693147180559945	1.6094379124341	0	0.693147180559945	0	1.79175946922805	0	1.6094379124341
ATCGTGAAGGCACTAG-1	2.19722457733622	1.09861228866811	0.693147180559945	0	0	0	0.693147180559945	0	0	0	0	0	0	1.38629436111989	0	0	0
ATCGTGAAGTGGATTA-1	2.56494935746154	0	2.484906649788	0	0	0	2.94443897916644	0	0.693147180559945	0.693147180559945	0.693147180559945	0	2.63905732961526	0	1.09861228866811	0	0
ATCGTGACACGTAGAG-1	1.38629436111989	1.94591014905531	1.79175946922805	1.6094379124341	0	0.693147180559945	0.693147180559945	0	0	0	0	0	0	0	0	1.09861228866811	0.693147180559945
ATCGTGAGTAACTGCT-1	0	2.07944154167984	1.09861228866811	0	0	0	0	0	0	0	0	0.693147180559945	0	0	0	0.693147180559945	2.70805020110221
ATCGTGATCGACGAGA-1	0.693147180559945	0	1.6094379124341	0	1.6094379124341	0.693147180559945	1.09861228866811	0	1.6094379124341	1.6094379124341	0	0	0	0.693147180559945	0	0	1.38629436111989
ATCGTGATCGCCTATC-1	1.38629436111989	1.79175946922805	1.09861228866811	0	0	0	0	0	1.79175946922805	1.79175946922805	0	0	0.693147180559945	0	0	0	3.52636052461616
ATCTCTAGTGAGGATC-1	1.09861228866811	1.09861228866811	1.79175946922805	0	0	0	3.17805383034795	0	0	0	0	0	1.09861228866811	0	0.693147180559945	0	0.693147180559945
ATCTCTATCGTGCTCT-1	0	1.79175946922805	2.19722457733622	0	1.6094379124341	0	0	0	0	0	0	0	1.09861228866811	0	2.19722457733622	1.6094379124341	0
ATCTTCAAGCACTGGA-1	1.79175946922805	1.38629436111989	4.43081679884331	0	0	0	0	0.693147180559945	1.6094379124341	2.07944154167984	0	0	0.693147180559945	0	0	0	0.693147180559945
ATCTTCACATATGGCT-1	0	2.56494935746154	2.63905732961526	0	0	1.6094379124341	3.09104245335832	0.693147180559945	0	0	0.693147180559945	0	0	0	0	0	0.693147180559945
ATCTTCAGTACCCACG-1	1.38629436111989	1.09861228866811	1.38629436111989	1.79175946922805	2.70805020110221	0	3.04452243772342	0	1.09861228866811	0.693147180559945	0	0	0.693147180559945	2.94443897916644	0	0	0.693147180559945
ATCTTCAGTACGCTAT-1	1.38629436111989	0.693147180559945	2.07944154167984	0	0	0	0.693147180559945	0	1.6094379124341	1.38629436111989	0	0	0	2.39789527279837	0.693147180559945	0	1.38629436111989
ATCTTCAGTCTAACTG-1	1.6094379124341	1.38629436111989	1.09861228866811	0	0	0	0	0	0	0	0	0	0	0.693147180559945	0	2.19722457733622	2.39789527279837
ATCTTCAGTTGGGAAC-1	1.38629436111989	1.09861228866811	0	1.38629436111989	2.70805020110221	0	0.693147180559945	0.693147180559945	0.693147180559945	0	0.693147180559945	0	0	0	2.30258509299405	0	2.07944154167984
ATCTTCATCCTTGGAA-1	0.693147180559945	1.94591014905531	1.09861228866811	1.38629436111989	1.94591014905531	1.09861228866811	2.07944154167984	0	0	0	0	0	1.6094379124341	0	1.38629436111989	0.693147180559945	1.09861228866811
ATCTTCATCGACATCA-1	1.09861228866811	1.09861228866811	1.09861228866811	2.39789527279837	3.29583686600433	0	0	0	0	0	0	0	1.09861228866811	2.19722457733622	3.49650756146648	0	0
ATCTTCATCTATACGG-1	1.6094379124341	1.6094379124341	0	0	0.693147180559945	0	0	0	0	0	0	0	0	0	0	1.6094379124341	3.09104245335832
ATCTTCATCTCGTTTA-1	0	2.07944154167984	1.94591014905531	0.693147180559945	1.79175946922805	0	1.09861228866811	0	0	0	1.09861228866811	0	0	0	0	0.693147180559945	2.63905732961526
ATGAAAGAGCAGTAAT-1	1.38629436111989	1.6094379124341	3.09104245335832	1.94591014905531	0.693147180559945	0	0	0	2.07944154167984	1.6094379124341	0	0	0.693147180559945	0	1.94591014905531	0	0
ATGAAAGAGTGTCATC-1	1.6094379124341	2.70805020110221	0	0	0	0	0	0	1.38629436111989	1.79175946922805	1.09861228866811	0	0.693147180559945	0	0	0	1.38629436111989
ATGAAAGGTTCGGGTC-1	1.38629436111989	2.07944154167984	2.77258872223978	1.09861228866811	1.09861228866811	0	0.693147180559945	0.693147180559945	0	0	0.693147180559945	0	0.693147180559945	0	0	0	0
ATGAAAGTCAAACCCA-1	1.09861228866811	1.6094379124341	3.55534806148941	0.693147180559945	0.693147180559945	0	0	0	0	0	0	0	0	0	1.94591014905531	0	0.693147180559945
ATGAAAGTCACACCGG-1	0	1.38629436111989	2.07944154167984	0.693147180559945	0.693147180559945	0	0	0	0.693147180559945	1.38629436111989	0	0	0	0	0	0	1.94591014905531
ATGAAAGTCGACGATT-1	1.09861228866811	1.94591014905531	1.09861228866811	0.693147180559945	0.693147180559945	0	2.19722457733622	1.6094379124341	0	0	0	0	0	0	0.693147180559945	0	0
ATGACCAAGCGATCGA-1	0	0	2.30258509299405	0	0	0	0	0	0	0	0	0	0	0	0	0	2.484906649788
ATGACCAAGTCTGTAC-1	0.693147180559945	2.07944154167984	3.09104245335832	0.693147180559945	1.38629436111989	0	0	1.09861228866811	1.09861228866811	1.38629436111989	1.94591014905531	0.693147180559945	0.693147180559945	0	0.693147180559945	0	0
ATGACCACACAAAGCG-1	1.38629436111989	1.6094379124341	2.19722457733622	0.693147180559945	0	0	2.30258509299405	1.38629436111989	2.39789527279837	1.6094379124341	0	0.693147180559945	0.693147180559945	0	0.693147180559945	0	0
ATGACCACAGTAGTTC-1	0.693147180559945	2.07944154167984	2.484906649788	1.38629436111989	0	0	0	0.693147180559945	1.38629436111989	0	0.693147180559945	0.693147180559945	1.94591014905531	0	0.693147180559945	0	0.693147180559945
ATGACCAGTGGCGTAA-1	0	3.04452243772342	0	0	1.09861228866811	0	0	0	0	0	0	0	0	0	0.693147180559945	0	3.55534806148941
ATGACCAGTTATAGCC-1	0	1.6094379124341	1.09861228866811	1.38629436111989	2.07944154167984	0	2.39789527279837	0.693147180559945	1.09861228866811	1.09861228866811	1.09861228866811	1.38629436111989	1.09861228866811	0	0.693147180559945	0	0.693147180559945
ATGACCATCACCTACC-1	1.09861228866811	2.19722457733622	1.6094379124341	1.38629436111989	2.19722457733622	0	0	1.09861228866811	0	0	0	0	0	0.693147180559945	1.94591014905531	0.693147180559945	1.79175946922805
ATGAGGGGTACGTTCA-1	1.38629436111989	2.07944154167984	1.38629436111989	0.693147180559945	1.94591014905531	0	2.39789527279837	0	0	0.693147180559945	0.693147180559945	0	0	0	1.38629436111989	0	0
ATGAGGGTCGAGAACG-1	0	2.484906649788	0	0.693147180559945	0	0	0	0	0	0	0	0	0	0	0	1.09861228866811	3.36729582998647
ATGAGGGTCGAGATGG-1	0	1.38629436111989	1.94591014905531	0	0	0	0	0	0.693147180559945	0	0	0.693147180559945	1.38629436111989	0.693147180559945	0	0	2.39789527279837
ATGAGGGTCGGTAGGA-1	1.09861228866811	1.94591014905531	0	0	2.30258509299405	0	0	0	1.94591014905531	1.38629436111989	0.693147180559945	0	0	0	0	1.38629436111989	2.70805020110221
ATGAGGGTCGGTCTGG-1	0.693147180559945	1.38629436111989	0.693147180559945	0.693147180559945	1.79175946922805	0	0	0	1.09861228866811	0	0	0	0	0	0.693147180559945	0	1.94591014905531
ATGAGGGTCTGAGGTT-1	1.79175946922805	1.09861228866811	4.02535169073515	0	0	0	1.38629436111989	0	0	0	0	0	0.693147180559945	0	0.693147180559945	0	0
ATGAGTCCATGGGTTT-1	1.38629436111989	0.693147180559945	2.19722457733622	0	1.6094379124341	0	1.38629436111989	0	0.693147180559945	1.09861228866811	2.30258509299405	0	0	0	3.36729582998647	0	0
ATGAGTCGTCGGAACA-1	0	1.09861228866811	0.693147180559945	0	2.94443897916644	0	1.94591014905531	0	1.38629436111989	0.693147180559945	0	0	0.693147180559945	2.30258509299405	0.693147180559945	0.693147180559945	1.38629436111989
ATGAGTCTCTTCGACC-1	1.38629436111989	2.56494935746154	0.693147180559945	0	0	0	0.693147180559945	0	0	0	0	0	0	0	0	0	2.56494935746154
ATGATCGAGCAGGTCA-1	1.38629436111989	0	0.693147180559945	1.09861228866811	3.55534806148941	1.38629436111989	1.79175946922805	0	0.693147180559945	0.693147180559945	0	1.09861228866811	1.09861228866811	0.693147180559945	0	0	0
ATGATCGAGTAATTGG-1	0.693147180559945	0	1.09861228866811	1.38629436111989	2.77258872223978	0.693147180559945	0	0.693147180559945	1.09861228866811	0	0	0	0	0	0	0	0.693147180559945
ATGATCGCACAGTACT-1	0.693147180559945	1.79175946922805	1.6094379124341	1.38629436111989	0	0	2.19722457733622	0	0	0	0	0	1.38629436111989	0.693147180559945	0	0	0
ATGATCGGTACAGTTC-1	1.09861228866811	0.693147180559945	0	0	0	0	0	0	0	0	0	0.693147180559945	0	0	0	0	2.77258872223978
ATGATCGTCCCTCGTA-1	1.09861228866811	1.38629436111989	1.38629436111989	0	0	1.79175946922805	0	0	0	0	0	0.693147180559945	1.09861228866811	0	0	0	0
ATGATCGTCGCTTAAG-1	1.38629436111989	1.94591014905531	2.56494935746154	0	2.63905732961526	0	0	0	1.09861228866811	1.09861228866811	0	2.30258509299405	0	0	0	0	0
ATGCATGCAATGTCTG-1	1.09861228866811	0.693147180559945	1.6094379124341	0	1.09861228866811	0	0	0	0	0	0	0	0	1.38629436111989	0	0	2.07944154167984
ATGCATGCAGACATCT-1	1.6094379124341	1.6094379124341	3.09104245335832	2.30258509299405	1.09861228866811	0.693147180559945	0.693147180559945	0	0	0.693147180559945	0.693147180559945	0	2.484906649788	0	0	0	0
ATGCATGGTCTTTCTA-1	0	1.6094379124341	1.38629436111989	0	2.39789527279837	0	0	0	1.79175946922805	1.38629436111989	0	0	0.693147180559945	0.693147180559945	0.693147180559945	0	1.6094379124341
ATGCATGGTGCCCGTA-1	1.6094379124341	1.6094379124341	0	0	0	0	0	0	0	0	0	0	0.693147180559945	1.79175946922805	0	0.693147180559945	2.484906649788
ATGCATGTCTTGGTCC-1	0.693147180559945	1.94591014905531	2.94443897916644	0	0.693147180559945	2.39789527279837	2.56494935746154	1.79175946922805	0.693147180559945	0.693147180559945	0	0.693147180559945	0	0	0	0	1.09861228866811
ATGCCTCAGACTGTTC-1	0.693147180559945	2.07944154167984	4.29045944114839	0.693147180559945	0	2.30258509299405	2.89037175789616	1.6094379124341	1.09861228866811	0	0	0	0	0	0.693147180559945	0	0
ATGCCTCCAGCCGTCA-1	0	1.09861228866811	2.484906649788	0	0.693147180559945	1.09861228866811	0	0.693147180559945	0	0	0	0	0	0	0.693147180559945	0	1.38629436111989
ATGCCTCGTAGCTTAC-1	0	2.19722457733622	2.30258509299405	0.693147180559945	2.77258872223978	0	0.693147180559945	0	0	0	0	0	0.693147180559945	0	0.693147180559945	0.693147180559945	0.693147180559945
ATGCCTCGTCTAGGTT-1	0.693147180559945	1.6094379124341	2.19722457733622	0	0.693147180559945	0	0	0	0	0	2.83321334405622	0	0	0	0	0	1.09861228866811
ATGCCTCGTGACTAAA-1	0	2.39789527279837	0.693147180559945	0	0.693147180559945	0	1.09861228866811	0	0	0	0	0	0	0	0	0.693147180559945	1.79175946922805
ATGCCTCGTGATCGTT-1	0	0	2.19722457733622	0.693147180559945	0.693147180559945	0.693147180559945	2.30258509299405	0.693147180559945	1.6094379124341	0	0	0	0.693147180559945	0	1.94591014905531	0	1.09861228866811
ATGCCTCGTTCAGTAC-1	2.484906649788	0	3.2188758248682	0	0	2.07944154167984	1.79175946922805	0	0	0	0	0	3.36729582998647	0	0	0	0
ATGCCTCTCAGGCGAA-1	0	1.09861228866811	2.30258509299405	0	0.693147180559945	0.693147180559945	1.38629436111989	0	0.693147180559945	1.6094379124341	0	0	0	0	0	0	1.38629436111989
ATGCCTCTCGCGGTAC-1	0.693147180559945	0	1.79175946922805	1.09861228866811	1.38629436111989	0	1.6094379124341	0	0	0	0.693147180559945	0.693147180559945	0	1.09861228866811	0	0	0.693147180559945
ATGCGATAGTATGACA-1	1.79175946922805	1.94591014905531	2.89037175789616	0.693147180559945	0	0	2.07944154167984	0.693147180559945	2.07944154167984	2.07944154167984	0.693147180559945	0	0	0	0	0	0
ATGCGATCAAGTGACG-1	0.693147180559945	1.38629436111989	2.07944154167984	1.09861228866811	1.6094379124341	0	1.6094379124341	0	0	0	0.693147180559945	0	0	0	0	0	0
ATGCGATCAGCTCATA-1	0.693147180559945	1.38629436111989	2.07944154167984	1.09861228866811	0	0	0	0.693147180559945	0	0	0	0	2.19722457733622	0.693147180559945	0	0	0.693147180559945
ATGCGATCATTGGGAG-1	0	1.79175946922805	1.79175946922805	1.09861228866811	0	0.693147180559945	1.09861228866811	0	0	0	0	0	0.693147180559945	0	0	0	0
ATGCGATGTTAGTCGT-1	2.07944154167984	2.39789527279837	0	1.6094379124341	1.09861228866811	0.693147180559945	1.6094379124341	0	1.09861228866811	1.38629436111989	0	0	0	0	0	0	1.6094379124341
ATGCGATTCCGCGAGT-1	1.38629436111989	1.38629436111989	0	0	1.6094379124341	0	0	0	1.6094379124341	0.693147180559945	1.6094379124341	0	0	0	1.6094379124341	0	1.09861228866811
ATGGAGGAGAGAGCAA-1	0	0.693147180559945	4.0943445622221	0	0	0	1.09861228866811	1.09861228866811	0	0	0	0	1.09861228866811	0	0	0	1.38629436111989
ATGGAGGAGGATCATA-1	1.09861228866811	2.30258509299405	1.6094379124341	0	2.83321334405622	0	1.09861228866811	0	2.07944154167984	0	1.09861228866811	0	0	3.78418963391826	1.38629436111989	0	0
ATGGAGGAGTAAGACT-1	1.6094379124341	0	1.38629436111989	0	0	0	1.38629436111989	0	0	0	0	0	0	0	1.38629436111989	0	1.6094379124341
ATGGAGGCAATACGAA-1	0.693147180559945	0.693147180559945	0.693147180559945	0	0.693147180559945	1.09861228866811	1.79175946922805	0	0.693147180559945	0.693147180559945	0	0	0.693147180559945	0	0	1.94591014905531	1.94591014905531
ATGGAGGGTCACTCGG-1	1.38629436111989	2.19722457733622	0.693147180559945	1.09861228866811	0	1.09861228866811	1.38629436111989	0	1.6094379124341	1.09861228866811	0.693147180559945	0	2.77258872223978	0	0	0	1.79175946922805
ATGGAGGTCGAAATCC-1	1.09861228866811	0.693147180559945	3.73766961828337	0.693147180559945	0.693147180559945	1.09861228866811	0	0	0	0	0	0	0.693147180559945	0	1.38629436111989	0	0.693147180559945
ATGGATCAGATGTTCC-1	1.38629436111989	1.09861228866811	3.25809653802148	0	0	0	1.38629436111989	0	1.6094379124341	0.693147180559945	0.693147180559945	0	1.09861228866811	0	1.38629436111989	0	0
ATGGATCAGCACACCC-1	0.693147180559945	2.07944154167984	1.09861228866811	0	0.693147180559945	0	1.6094379124341	0	0	0	1.09861228866811	0	0.693147180559945	0	0	0	1.09861228866811
ATGGATCCAATAGGGC-1	0.693147180559945	1.94591014905531	0	1.09861228866811	3.36729582998647	0	0.693147180559945	1.09861228866811	1.94591014905531	0.693147180559945	1.09861228866811	0.693147180559945	0	0	0.693147180559945	0	0
ATGGATCCAGTAGAAT-1	0	0	2.39789527279837	0.693147180559945	0	1.09861228866811	1.38629436111989	0	0.693147180559945	0	0	0	0	0	0.693147180559945	0	0
ATGGATCCATCAGCTA-1	1.09861228866811	1.38629436111989	2.89037175789616	0.693147180559945	0.693147180559945	0.693147180559945	1.09861228866811	0	0.693147180559945	0	0.693147180559945	0.693147180559945	0	0	0	0	0
ATGGATCGTACGAAAT-1	0	1.09861228866811	2.30258509299405	1.38629436111989	1.79175946922805	0.693147180559945	0	0	0	0	0.693147180559945	0	0	0.693147180559945	2.07944154167984	0	0
ATGGATCTCATCCTAT-1	0.693147180559945	2.89037175789616	0	0.693147180559945	0.693147180559945	0	0	0	0	0	0	0	0.693147180559945	0	0.693147180559945	0	1.79175946922805
ATGGGAGAGGTGCAGT-1	2.30258509299405	1.6094379124341	3.66356164612965	0	0	0	1.09861228866811	0.693147180559945	1.6094379124341	1.94591014905531	0	0	2.19722457733622	0	0	0	0
ATGGGAGCAGAGACTG-1	0.693147180559945	1.79175946922805	0	0	0.693147180559945	0	0.693147180559945	0	1.38629436111989	0	0	0	0	0	0	0	0
ATGGGAGCATCCGGTG-1	0	1.09861228866811	1.6094379124341	1.09861228866811	0	0	0.693147180559945	0	1.09861228866811	0	0	0	1.79175946922805	0	0	0	0
ATGGGAGCATCGGATT-1	0	0.693147180559945	1.79175946922805	1.6094379124341	1.38629436111989	1.09861228866811	1.38629436111989	0	1.38629436111989	1.38629436111989	0	0	0	0	0	0	2.30258509299405
ATGGGAGGTAGGGTAC-1	0	1.6094379124341	2.63905732961526	0	0	0	1.79175946922805	0.693147180559945	0	0	0	0	1.38629436111989	0	0	0	0.693147180559945
ATGGGAGGTGGATCGA-1	1.09861228866811	0.693147180559945	2.39789527279837	0.693147180559945	0	0	0	0.693147180559945	0	0	0	0	0.693147180559945	0	0	0	2.39789527279837
ATGGGAGGTTGGCTAT-1	1.94591014905531	1.38629436111989	3.61091791264422	1.09861228866811	0	0	1.79175946922805	0	1.09861228866811	1.6094379124341	0	0	0	0	1.38629436111989	0	1.09861228866811
ATGGGAGTCAGCGGAA-1	0.693147180559945	2.39789527279837	2.19722457733622	0	0	0.693147180559945	1.6094379124341	0.693147180559945	0	0	0	0	0.693147180559945	0	0	0	1.79175946922805
ATGGGAGTCGTCAGAT-1	1.09861228866811	1.6094379124341	0	1.6094379124341	3.97029191355212	0	1.09861228866811	0	0	0	0	0	1.38629436111989	0.693147180559945	2.94443897916644	0	1.94591014905531
ATGGGTTAGACCTGGA-1	1.6094379124341	1.09861228866811	3.25809653802148	0.693147180559945	0	0	1.6094379124341	0	1.79175946922805	0	0	0.693147180559945	1.6094379124341	0	0	0.693147180559945	1.6094379124341
ATGGGTTGTCCACTCT-1	1.09861228866811	1.09861228866811	0.693147180559945	0	0	0	0	0	0	0	0	0	0	1.38629436111989	0	2.63905732961526	2.30258509299405
ATGGGTTGTCGTTGCG-1	1.6094379124341	2.19722457733622	1.6094379124341	1.09861228866811	0.693147180559945	0	2.83321334405622	1.38629436111989	0	0	0	0	1.09861228866811	0	1.09861228866811	0	2.63905732961526
ATGGTTGCAAACAGGC-1	1.09861228866811	1.79175946922805	0	1.6094379124341	1.79175946922805	0	2.56494935746154	1.09861228866811	0	0	0.693147180559945	0.693147180559945	0.693147180559945	3.09104245335832	2.19722457733622	0.693147180559945	1.6094379124341
ATGGTTGCAAGGTCAG-1	1.38629436111989	0.693147180559945	3.3322045101752	0	1.6094379124341	0	0	0	0	0	0	0	0	0	1.09861228866811	0	0
ATGGTTGCATCCTGTC-1	1.38629436111989	0.693147180559945	1.09861228866811	0	2.484906649788	0	0	0	0	0	0.693147180559945	0.693147180559945	0	3.61091791264422	2.56494935746154	0	0
ATGGTTGCATCGCTGG-1	1.6094379124341	0.693147180559945	1.09861228866811	1.38629436111989	1.09861228866811	0.693147180559945	2.19722457733622	1.09861228866811	0	0	0	0	0	1.38629436111989	0	0	1.38629436111989
ATGGTTGGTACAAGCG-1	0.693147180559945	1.79175946922805	0	0	2.19722457733622	0	0	0	0	0	0.693147180559945	0	0.693147180559945	0	0	0	1.79175946922805
ATGGTTGGTCAACACT-1	1.6094379124341	1.09861228866811	0.693147180559945	0	2.07944154167984	0	0	0	2.484906649788	1.09861228866811	0	0	1.09861228866811	3.68887945411394	1.79175946922805	0	1.6094379124341
ATGGTTGTCATTTCGT-1	0.693147180559945	1.6094379124341	2.77258872223978	2.07944154167984	2.77258872223978	0	1.6094379124341	0	1.09861228866811	1.09861228866811	0	0	0	0	1.79175946922805	0	0
ATGGTTGTCCTATTGT-1	1.09861228866811	1.79175946922805	0.693147180559945	0.693147180559945	0	0.693147180559945	0	0	0	0	0	0	0	0	0	0.693147180559945	1.09861228866811
ATGGTTGTCGCGTTTC-1	0	1.79175946922805	1.79175946922805	0	0	0	0.693147180559945	0	0	0	0	0	0	0	0	0	1.09861228866811
ATGGTTGTCGTTGTAG-1	1.94591014905531	1.6094379124341	1.09861228866811	1.6094379124341	2.484906649788	0	0	0	0	0	0	0	0	0	1.09861228866811	3.13549421592915	1.94591014905531
ATGGTTGTCTCGAGTA-1	0	1.38629436111989	2.30258509299405	1.09861228866811	0	1.6094379124341	2.30258509299405	0	0.693147180559945	0.693147180559945	0	0	0	0	0	0	0
ATGTCCCAGCGCCTAC-1	1.6094379124341	2.30258509299405	1.94591014905531	0	0	0	1.09861228866811	0	1.79175946922805	1.79175946922805	0	0	1.09861228866811	0	2.19722457733622	0	0
ATGTCCCAGGAACTAT-1	1.09861228866811	2.19722457733622	2.19722457733622	1.09861228866811	1.6094379124341	0	1.09861228866811	0	1.09861228866811	0	0	0	1.38629436111989	1.38629436111989	1.09861228866811	1.38629436111989	1.6094379124341
ATGTCCCAGGAAGTAG-1	0.693147180559945	1.6094379124341	0.693147180559945	0.693147180559945	3.36729582998647	0	0	0	1.38629436111989	0	0.693147180559945	0	0	1.09861228866811	0.693147180559945	0.693147180559945	0.693147180559945
ATGTCCCAGTGCAAAT-1	0	1.79175946922805	0	0	0	0	0.693147180559945	0	0	0	0	0	0	0	0	0	3.17805383034795
ATGTCCCCAATCTAGC-1	2.07944154167984	1.94591014905531	0	0.693147180559945	2.30258509299405	0	0.693147180559945	1.09861228866811	1.94591014905531	2.30258509299405	0	0	1.38629436111989	0	2.83321334405622	2.70805020110221	0.693147180559945
ATGTCCCCAGCGTATT-1	1.38629436111989	0.693147180559945	1.09861228866811	1.09861228866811	2.19722457733622	0	0	0	0	0	0	1.38629436111989	0	0.693147180559945	0	0	0.693147180559945
ATGTCCCGTATGATCC-1	0.693147180559945	1.09861228866811	0.693147180559945	1.79175946922805	4.0943445622221	0	1.6094379124341	0	0	0	0	0	0	3.98898404656427	0	0	1.09861228866811
ATGTCCCTCATCTGTT-1	1.38629436111989	1.79175946922805	0.693147180559945	1.09861228866811	0.693147180559945	1.94591014905531	2.19722457733622	0	0.693147180559945	0	0	0	1.6094379124341	0	0	0	0.693147180559945
ATGTCCCTCCTGTTGC-1	0.693147180559945	0	0	0	1.94591014905531	0	0	0	0	0	0	0	1.79175946922805	1.79175946922805	0.693147180559945	0	2.19722457733622
ATGTCCCTCGGACCAC-1	1.6094379124341	0	1.09861228866811	1.38629436111989	3.04452243772342	0.693147180559945	1.6094379124341	0	0	0	0.693147180559945	1.38629436111989	0.693147180559945	2.07944154167984	0	0	1.6094379124341
ATGTCCCTCTGGCTGG-1	1.09861228866811	2.07944154167984	0	2.07944154167984	3.17805383034795	1.09861228866811	1.79175946922805	0	0	0	0	0	0.693147180559945	0	1.6094379124341	0	1.09861228866811
ATGTCTTAGTAACAGT-1	0.693147180559945	1.38629436111989	0.693147180559945	0	1.94591014905531	0	2.30258509299405	0.693147180559945	0	0	0	0	0	2.89037175789616	0	0	1.09861228866811
ATGTCTTCAAGGAGTC-1	0	1.6094379124341	0	1.38629436111989	0	0.693147180559945	0	0.693147180559945	0	0	0	0	0	0	0.693147180559945	0.693147180559945	1.6094379124341
ATGTCTTCATTGAAGA-1	1.6094379124341	1.38629436111989	1.79175946922805	0.693147180559945	1.38629436111989	0	0	0.693147180559945	0.693147180559945	0.693147180559945	0	0	0.693147180559945	0	0	0.693147180559945	2.63905732961526
ATTACCTGTACGATTC-1	1.79175946922805	1.38629436111989	4.02535169073515	0	1.38629436111989	1.6094379124341	3.09104245335832	0.693147180559945	1.38629436111989	0.693147180559945	0	0	1.6094379124341	0	0	0.693147180559945	1.6094379124341
ATTACCTGTGCAACAG-1	1.09861228866811	1.09861228866811	2.07944154167984	0.693147180559945	0	1.38629436111989	0	0.693147180559945	0	0	0.693147180559945	1.94591014905531	1.09861228866811	0	0.693147180559945	0	0
ATTACCTTCAAGGACG-1	1.09861228866811	1.38629436111989	0	1.6094379124341	1.09861228866811	1.38629436111989	1.09861228866811	0	0	0	0	0	2.19722457733622	0.693147180559945	1.09861228866811	0	1.09861228866811
ATTACCTTCGCTGCGA-1	1.79175946922805	1.09861228866811	1.6094379124341	0.693147180559945	0.693147180559945	0	1.09861228866811	1.09861228866811	1.09861228866811	0.693147180559945	0.693147180559945	0	1.09861228866811	0	1.38629436111989	0	0.693147180559945
ATTACTCCAAGGTACG-1	1.6094379124341	0	3.04452243772342	0	0	0.693147180559945	1.94591014905531	0	2.30258509299405	2.07944154167984	0	0	1.6094379124341	0	0.693147180559945	0	0
ATTACTCCACATGACT-1	1.94591014905531	2.39789527279837	1.94591014905531	0	2.19722457733622	0	1.09861228866811	0	2.484906649788	1.6094379124341	0	0	0	0.693147180559945	1.09861228866811	0.693147180559945	0
ATTACTCCAGGCTACC-1	1.38629436111989	1.09861228866811	1.94591014905531	0	0	0	2.63905732961526	0	0	0	0.693147180559945	0	0	0	0	0	0
ATTACTCGTAGGCAGT-1	0	1.6094379124341	3.36729582998647	0.693147180559945	0.693147180559945	1.94591014905531	1.6094379124341	0	0.693147180559945	0	0	0	1.38629436111989	0	0	0	0.693147180559945
ATTACTCGTGCCCGTA-1	0	1.79175946922805	0	0	2.39789527279837	0	0	0	1.79175946922805	1.94591014905531	0	1.09861228866811	0	0	0	2.30258509299405	3.25809653802148
ATTACTCTCCGATCTC-1	0	1.79175946922805	3.36729582998647	0.693147180559945	0.693147180559945	0	1.6094379124341	0	0	0	0	0	0	0	0	0	0
ATTACTCTCCTATTGT-1	0	1.09861228866811	1.94591014905531	0	0.693147180559945	1.6094379124341	2.07944154167984	0	0.693147180559945	0	0	0	1.6094379124341	0	0.693147180559945	0	0
ATTATCCAGACCTCAT-1	0.693147180559945	1.09861228866811	2.99573227355399	0.693147180559945	1.09861228866811	2.30258509299405	0.693147180559945	0	0.693147180559945	0	0	0	2.07944154167984	0.693147180559945	3.49650756146648	0	0
ATTATCCGTAGCTGAG-1	1.09861228866811	2.07944154167984	2.19722457733622	0	0	0	0.693147180559945	0	0	0	0	0	1.79175946922805	0	0.693147180559945	0	0.693147180559945
ATTATCCTCGTGGCGT-1	1.09861228866811	1.09861228866811	3.13549421592915	2.30258509299405	0	0	1.94591014905531	0.693147180559945	0	0	1.38629436111989	0	0	0	0	0	1.38629436111989
ATTCACTAGACTCGAG-1	1.09861228866811	1.38629436111989	1.09861228866811	0.693147180559945	0	1.09861228866811	0.693147180559945	0.693147180559945	0	0.693147180559945	1.6094379124341	0.693147180559945	0	0	0	0	0
ATTCACTCAACCACGC-1	1.6094379124341	0.693147180559945	0.693147180559945	0	1.09861228866811	0.693147180559945	2.77258872223978	0	1.38629436111989	1.09861228866811	0	0	0	0	0	1.09861228866811	0.693147180559945
ATTCAGGAGTCGAGGT-1	0.693147180559945	2.63905732961526	1.38629436111989	0	0	0	0.693147180559945	0	0	0	0.693147180559945	0	0.693147180559945	0	0	0	0.693147180559945
ATTCAGGCAGGTAGTG-1	0.693147180559945	1.79175946922805	2.70805020110221	1.09861228866811	0	0	3.09104245335832	0	2.19722457733622	1.79175946922805	0.693147180559945	0	0.693147180559945	0	0	0	0
ATTCAGGCATCCTATT-1	1.09861228866811	1.38629436111989	3.61091791264422	1.6094379124341	0.693147180559945	1.6094379124341	1.38629436111989	1.09861228866811	0	0.693147180559945	0	0	1.79175946922805	0	1.79175946922805	0	0
ATTCAGGGTAGTTACC-1	1.6094379124341	1.38629436111989	0	0	0	0	0	0	0	0	0	0	0.693147180559945	0	0	2.89037175789616	2.07944154167984
ATTCAGGGTCATCGGC-1	1.09861228866811	1.94591014905531	2.99573227355399	0	0.693147180559945	2.484906649788	3.3322045101752	0.693147180559945	1.09861228866811	0	0	0	1.79175946922805	0	1.79175946922805	0	0
ATTCAGGGTGCACATT-1	0	0.693147180559945	2.39789527279837	1.6094379124341	0.693147180559945	0	1.38629436111989	0.693147180559945	0	0	1.94591014905531	0	0	0	0	1.09861228866811	0.693147180559945
ATTCAGGGTGTTAGCT-1	0.693147180559945	0	1.6094379124341	0.693147180559945	0	0	1.6094379124341	0	1.79175946922805	1.6094379124341	0	0.693147180559945	0	0	1.09861228866811	0	0
ATTCAGGTCATGGAGG-1	1.09861228866811	1.6094379124341	0	1.09861228866811	2.484906649788	0	1.6094379124341	0	0.693147180559945	0	0.693147180559945	0	1.38629436111989	0.693147180559945	0.693147180559945	0	0.693147180559945
ATTCAGGTCCAGTTCC-1	1.09861228866811	1.79175946922805	2.70805020110221	0	0	0	0	0	0.693147180559945	0	0	0	0	0	0	1.09861228866811	1.38629436111989
ATTCAGGTCCGCATAA-1	1.38629436111989	1.6094379124341	4.44265125649032	0.693147180559945	0.693147180559945	2.39789527279837	2.07944154167984	0	0	0	0	0.693147180559945	1.6094379124341	0	0	1.09861228866811	0
ATTCATCAGACAGCGT-1	1.79175946922805	0.693147180559945	1.94591014905531	0	2.77258872223978	0	0.693147180559945	0	0.693147180559945	0	1.09861228866811	0.693147180559945	0.693147180559945	0.693147180559945	0	0	1.6094379124341
ATTCATCAGACGTCGA-1	0.693147180559945	1.94591014905531	2.56494935746154	1.94591014905531	1.79175946922805	0.693147180559945	1.79175946922805	0.693147180559945	0	0	0	0	0	0	1.38629436111989	0	0.693147180559945
ATTCATCAGGGACAGG-1	1.09861228866811	2.07944154167984	0	0	0	0	0	0	0	0	0	0	0	1.09861228866811	0	1.09861228866811	3.13549421592915
ATTCATCAGGTTCCGC-1	1.38629436111989	1.09861228866811	1.79175946922805	0.693147180559945	1.38629436111989	0	1.38629436111989	0	0	0	0	0	1.38629436111989	0	2.56494935746154	0	0
ATTCATCCAACGCATT-1	0	1.09861228866811	0	0	3.3322045101752	0	0	0	0	0	1.09861228866811	0.693147180559945	0	0	0	0	3.43398720448515
ATTCATCCACGACCTG-1	1.6094379124341	0	0	0	1.94591014905531	0.693147180559945	1.94591014905531	0	0.693147180559945	0.693147180559945	0.693147180559945	0	0	1.38629436111989	1.94591014905531	0	1.09861228866811
ATTCATCGTTGGTAGG-1	1.09861228866811	1.38629436111989	1.38629436111989	2.39789527279837	2.30258509299405	0	1.09861228866811	0	0	0	0	0	1.38629436111989	2.484906649788	0.693147180559945	0	1.09861228866811
ATTCATCTCTTACGTT-1	1.6094379124341	1.38629436111989	0.693147180559945	0.693147180559945	1.38629436111989	1.09861228866811	2.19722457733622	0	2.19722457733622	0.693147180559945	0.693147180559945	0	1.09861228866811	0	1.09861228866811	0	0
ATTCCATAGGCTCAAG-1	1.79175946922805	1.09861228866811	4.29045944114839	1.6094379124341	0.693147180559945	0.693147180559945	1.79175946922805	0.693147180559945	0	0	0.693147180559945	0	1.38629436111989	0	0	0	0
ATTCCATAGTCGCGAA-1	0	0.693147180559945	1.94591014905531	0	1.09861228866811	0	2.63905732961526	0	1.09861228866811	0.693147180559945	0	0	1.6094379124341	0	0	0	1.94591014905531
ATTCCATCACTTGGGC-1	1.94591014905531	2.56494935746154	1.38629436111989	1.6094379124341	1.94591014905531	0.693147180559945	0	0	0	0	0	0	2.39789527279837	1.6094379124341	0	0	1.94591014905531
ATTCCATGTCACGACC-1	1.38629436111989	1.79175946922805	2.30258509299405	0	0	0	2.19722457733622	0.693147180559945	0	0	0	0	0	0	0	0	0.693147180559945
ATTCCATTCACTCTTA-1	1.94591014905531	1.09861228866811	3.3322045101752	0	0	1.38629436111989	3.17805383034795	0	1.79175946922805	1.09861228866811	0	0	2.07944154167984	0	0	0	1.09861228866811
ATTCCCGAGGAAACGA-1	0.693147180559945	1.6094379124341	1.6094379124341	0.693147180559945	1.94591014905531	0	2.19722457733622	0.693147180559945	1.94591014905531	0.693147180559945	0	0	0	0	1.6094379124341	0	0
ATTCCCGAGGGAGGCA-1	0.693147180559945	1.6094379124341	0.693147180559945	0.693147180559945	0.693147180559945	1.09861228866811	1.6094379124341	0.693147180559945	0	0	0	0	0	0	0	0	0
ATTCCCGCAGACAAGC-1	1.09861228866811	1.6094379124341	0	0	2.30258509299405	0	1.38629436111989	0	0	0	0	0	0	1.94591014905531	2.63905732961526	2.19722457733622	0
ATTCCCGTCAAGCTTG-1	0.693147180559945	2.19722457733622	0	1.79175946922805	1.09861228866811	2.19722457733622	2.56494935746154	0	1.38629436111989	1.09861228866811	0	0	1.09861228866811	0	0	0.693147180559945	0
ATTCCCGTCACGACTA-1	1.38629436111989	0	2.77258872223978	0	0	0.693147180559945	2.63905732961526	0	0.693147180559945	0	0	0	0	0	1.6094379124341	0	0
ATTCCTAAGCTCCACG-1	0.693147180559945	1.79175946922805	2.07944154167984	1.38629436111989	0	0.693147180559945	3.25809653802148	0.693147180559945	1.09861228866811	1.38629436111989	1.6094379124341	1.38629436111989	1.38629436111989	0	1.6094379124341	0	0
ATTCCTAAGGATGCGT-1	0.693147180559945	0.693147180559945	2.07944154167984	0	1.09861228866811	0	1.6094379124341	0	0	0	0	0	1.6094379124341	0	1.38629436111989	0	0.693147180559945
ATTCCTATCAATCAGC-1	0.693147180559945	2.39789527279837	2.83321334405622	0.693147180559945	1.6094379124341	0	2.07944154167984	0	0	0	0	1.09861228866811	0	0	1.38629436111989	0	0.693147180559945
ATTCCTATCCCTTCCC-1	1.6094379124341	1.6094379124341	2.39789527279837	0.693147180559945	0	0	2.30258509299405	0	0	0	0.693147180559945	0	0	0	0	0	0.693147180559945
ATTCGTTAGATGATTG-1	0.693147180559945	1.79175946922805	0.693147180559945	1.09861228866811	1.38629436111989	0	0.693147180559945	0	0	0	0	0	0.693147180559945	0	3.55534806148941	0	1.09861228866811
ATTCGTTCATACCATG-1	1.09861228866811	1.6094379124341	1.6094379124341	2.70805020110221	1.94591014905531	0	0.693147180559945	0	0	0	0	0	0	0.693147180559945	0	0	0
ATTCGTTGTCTCACGG-1	1.79175946922805	1.38629436111989	2.70805020110221	0	0	1.38629436111989	1.09861228866811	0	1.38629436111989	1.38629436111989	0	0	1.94591014905531	0	0	0	0
ATTCGTTGTCTTCTAT-1	1.6094379124341	2.70805020110221	0.693147180559945	1.09861228866811	0.693147180559945	0	0	0	0	0.693147180559945	0	0	1.09861228866811	1.94591014905531	1.79175946922805	0	1.94591014905531
ATTCGTTGTGGTTTGT-1	1.94591014905531	1.09861228866811	3.2188758248682	0	0	0	1.94591014905531	0	0	0	0	0	2.19722457733622	0	0	0	1.94591014905531
ATTCGTTGTGTACATC-1	0.693147180559945	2.07944154167984	0	0	2.484906649788	0	0.693147180559945	0	0	0	0	0	1.09861228866811	3.46573590279973	0	0	1.94591014905531
ATTCGTTGTGTTCATG-1	1.38629436111989	2.19722457733622	2.77258872223978	0.693147180559945	0	1.09861228866811	1.94591014905531	1.6094379124341	0	0	0	0	1.79175946922805	0	0	0	2.19722457733622
ATTCTACAGGAAAGGT-1	0	1.79175946922805	2.39789527279837	0	0.693147180559945	0.693147180559945	0	0	0	0	1.6094379124341	0.693147180559945	0	0.693147180559945	0	0	1.38629436111989
ATTCTACCAACGTTAC-1	1.94591014905531	1.09861228866811	1.79175946922805	1.6094379124341	0	0	2.70805020110221	0	1.09861228866811	0	0	0	1.38629436111989	0	0	0	0.693147180559945
ATTCTACCACTGAGGA-1	0	2.39789527279837	2.07944154167984	0	2.89037175789616	0	0	0	0	0	0	0	1.6094379124341	3.36729582998647	1.94591014905531	0	1.09861228866811
ATTCTACCAGAGCCCT-1	1.09861228866811	1.94591014905531	0	0	1.09861228866811	0	0.693147180559945	0	0	0.693147180559945	0	0	0.693147180559945	0.693147180559945	0	0	0.693147180559945
ATTCTACTCACGGAGA-1	0	2.484906649788	1.09861228866811	0.693147180559945	0	0	0	0	0	0	1.09861228866811	0	0	0	0	0	0
ATTCTACTCCTCGATC-1	0	0	0.693147180559945	0	2.19722457733622	0	0	0	0	0	1.38629436111989	0	0	3.2188758248682	1.94591014905531	0	1.09861228866811
ATTCTACTCGTAGCCG-1	0	0	1.09861228866811	1.38629436111989	0	0	0	0	0.693147180559945	1.09861228866811	0	0.693147180559945	1.94591014905531	0	1.09861228866811	0	0
ATTCTACTCTCTTGCG-1	1.09861228866811	1.38629436111989	1.6094379124341	0.693147180559945	2.19722457733622	0	2.30258509299405	0.693147180559945	0	0	0	1.38629436111989	0.693147180559945	0	2.39789527279837	0	1.09861228866811
ATTCTACTCTTGCGCT-1	1.09861228866811	1.09861228866811	3.68887945411394	0	0	0	1.38629436111989	0	0	0	0	0	2.99573227355399	0.693147180559945	3.09104245335832	0	0
ATTCTTGAGTAGGAAG-1	0.693147180559945	1.6094379124341	1.79175946922805	0	2.07944154167984	0	0.693147180559945	0.693147180559945	0	0	0	0	0	1.09861228866811	0	0.693147180559945	1.09861228866811
ATTCTTGCACAGACGA-1	0	1.6094379124341	1.6094379124341	0.693147180559945	1.38629436111989	0	1.38629436111989	0	0.693147180559945	0	0	2.63905732961526	1.38629436111989	0	0.693147180559945	0	0
ATTCTTGCATTAGGAA-1	0.693147180559945	1.79175946922805	1.79175946922805	0	0	2.07944154167984	0	1.94591014905531	1.09861228866811	0	0.693147180559945	0.693147180559945	0.693147180559945	0	0	0	0
ATTCTTGTCCACATAG-1	1.09861228866811	2.19722457733622	2.99573227355399	1.38629436111989	0.693147180559945	0	1.09861228866811	1.09861228866811	1.6094379124341	0.693147180559945	0	0	0.693147180559945	0	1.38629436111989	0	0
ATTCTTGTCTGTCCGT-1	1.09861228866811	1.09861228866811	0.693147180559945	1.09861228866811	1.09861228866811	0	0.693147180559945	0	0	0	0	0	0	0	0	2.07944154167984	2.63905732961526
ATTGGGTAGCAAATCA-1	1.38629436111989	1.09861228866811	0	0	2.77258872223978	0	1.09861228866811	0	0	0	0	0	1.09861228866811	2.70805020110221	1.09861228866811	0	0
ATTGGGTAGGCTGGAT-1	1.6094379124341	1.79175946922805	1.09861228866811	0.693147180559945	1.09861228866811	0	0	0	0	0	0	0.693147180559945	1.38629436111989	0.693147180559945	1.09861228866811	0	1.09861228866811
ATTGGGTCAACGGTAG-1	0.693147180559945	1.79175946922805	1.38629436111989	0	1.09861228866811	0	1.09861228866811	0.693147180559945	0	0	2.30258509299405	0.693147180559945	0	0	0	0	1.38629436111989
ATTGGGTCAACTGATC-1	0	1.38629436111989	3.04452243772342	1.38629436111989	0.693147180559945	0.693147180559945	2.56494935746154	0	1.09861228866811	0	0	0	0	0	0.693147180559945	0	0
ATTGGGTCAAGCCCAC-1	1.38629436111989	2.19722457733622	0.693147180559945	0	0	0	0	0	0	0	0	0	0	0.693147180559945	1.09861228866811	0.693147180559945	1.79175946922805
ATTGGGTCAGCACAGA-1	1.38629436111989	1.94591014905531	2.94443897916644	0	0	0.693147180559945	2.39789527279837	0	0	0	1.6094379124341	0	1.09861228866811	1.79175946922805	0	0	0.693147180559945
ATTGGGTCAGGTTACT-1	0	1.38629436111989	2.77258872223978	0	0	0	2.30258509299405	0	0	0	0	1.94591014905531	0.693147180559945	0	1.38629436111989	0	0
ATTGGGTGTCAGACTT-1	1.38629436111989	1.09861228866811	0	0	1.38629436111989	0	0	0	0	0	0	0	0	0	0.693147180559945	0	2.484906649788
ATTGGGTGTCCCACGA-1	0.693147180559945	2.07944154167984	1.38629436111989	0	1.09861228866811	0	0	0	0	0	0.693147180559945	1.79175946922805	0.693147180559945	0	0	0	0
ATTGGGTTCAGGACGA-1	0	1.6094379124341	1.09861228866811	0	0	0	1.6094379124341	1.38629436111989	0	0	1.09861228866811	0.693147180559945	0	0.693147180559945	0	0	1.09861228866811
ATTGGGTTCCACGTAA-1	1.79175946922805	1.38629436111989	1.6094379124341	0	1.38629436111989	0	1.6094379124341	0	0.693147180559945	0	0.693147180559945	0	0.693147180559945	0	2.30258509299405	0.693147180559945	0.693147180559945
ATTGGGTTCGATACAC-1	0.693147180559945	1.94591014905531	3.36729582998647	0.693147180559945	0	0	2.30258509299405	1.38629436111989	0.693147180559945	0	0	0	0	0	0.693147180559945	0	0.693147180559945
ATTGGGTTCGTCAGAT-1	1.09861228866811	2.19722457733622	1.09861228866811	0	1.09861228866811	1.09861228866811	1.94591014905531	0	1.09861228866811	1.09861228866811	0	0	0	0	0	0	1.09861228866811
ATTGTTCCACTACCGG-1	1.38629436111989	2.07944154167984	1.38629436111989	0.693147180559945	0.693147180559945	0	2.83321334405622	0	1.79175946922805	0	0	0	1.09861228866811	1.6094379124341	0	0	0.693147180559945
ATTGTTCGTAGTCCTA-1	1.09861228866811	1.38629436111989	2.19722457733622	0.693147180559945	1.09861228866811	2.19722457733622	0	0	1.38629436111989	1.6094379124341	0.693147180559945	0	0.693147180559945	0	0	0	0
ATTGTTCTCGCTACAA-1	0.693147180559945	2.39789527279837	0.693147180559945	1.09861228866811	1.79175946922805	2.39789527279837	0	0.693147180559945	0	0	0	0	1.09861228866811	0	0	0	0
ATTTACCAGGCTAAAT-1	0	0	1.6094379124341	1.09861228866811	0	1.09861228866811	1.38629436111989	0	0	0	0	0.693147180559945	0	0	0	0.693147180559945	0
ATTTACCAGTTCCAGT-1	1.79175946922805	1.6094379124341	1.6094379124341	0	0	0	0	0.693147180559945	1.09861228866811	0.693147180559945	0	0	1.09861228866811	1.38629436111989	0	0	2.39789527279837
ATTTACCCACGACCTG-1	0	1.38629436111989	0	0	0	0	0	0	1.79175946922805	1.79175946922805	0.693147180559945	1.79175946922805	0	0	0	0.693147180559945	1.94591014905531
ATTTACCCAGACACCC-1	0	1.38629436111989	2.39789527279837	2.39789527279837	2.07944154167984	0	1.6094379124341	0.693147180559945	1.09861228866811	0	0.693147180559945	0	0	0	1.6094379124341	0	0
ATTTACCCATCGGCCA-1	1.09861228866811	1.38629436111989	2.94443897916644	0	0	0	0.693147180559945	0	1.38629436111989	1.09861228866811	0	0.693147180559945	0	0	0	0	0
ATTTACCGTTGGAGGT-1	1.79175946922805	0	3.52636052461616	0	0	0.693147180559945	0	0	0	0	0	0	2.56494935746154	0	0	0.693147180559945	0.693147180559945
ATTTCACAGGTAGCAC-1	1.38629436111989	1.6094379124341	1.6094379124341	1.6094379124341	1.09861228866811	0	3.13549421592915	0	2.07944154167984	2.30258509299405	0	0	0	1.09861228866811	0.693147180559945	0	0
ATTTCACCACAAGCAG-1	1.09861228866811	1.09861228866811	1.94591014905531	1.09861228866811	2.56494935746154	1.6094379124341	0	0	0	0	0	0	1.38629436111989	2.89037175789616	0	0	1.38629436111989
ATTTCACCATGGGTCC-1	0.693147180559945	0.693147180559945	3.71357206670431	0.693147180559945	0	1.6094379124341	2.30258509299405	0.693147180559945	0	0	0	0	0	0	0.693147180559945	0	0
ATTTCACGTGTGCCTG-1	0.693147180559945	1.94591014905531	1.38629436111989	1.09861228866811	0.693147180559945	1.09861228866811	0	1.09861228866811	0	0	0	0.693147180559945	0	0	0	0	1.6094379124341
ATTTCACTCAGCGTCG-1	0.693147180559945	1.79175946922805	0.693147180559945	1.09861228866811	1.09861228866811	0	0	0	0	0	0	0	1.09861228866811	0.693147180559945	0	0	2.07944154167984
ATTTCACTCGACGCGT-1	0	1.94591014905531	1.6094379124341	1.09861228866811	1.09861228866811	0	1.09861228866811	0	0	0.693147180559945	0	0	0	0	0	0	0
ATTTCACTCGGCTTGG-1	0	1.79175946922805	0.693147180559945	0	0.693147180559945	0	1.38629436111989	0	0	0	0.693147180559945	0	0	0	0	2.30258509299405	1.6094379124341
ATTTCTGAGACCTGGA-1	0	0.693147180559945	2.39789527279837	0	0	0	1.09861228866811	0	0	0	0	0	1.09861228866811	0	0	0	1.94591014905531
ATTTCTGAGACTTGTC-1	2.19722457733622	1.38629436111989	3.2188758248682	1.09861228866811	1.6094379124341	0	2.70805020110221	0	1.79175946922805	1.09861228866811	0	0	1.09861228866811	0	0.693147180559945	0	1.6094379124341
ATTTCTGAGTCAATCC-1	0.693147180559945	1.09861228866811	1.09861228866811	1.79175946922805	2.484906649788	1.79175946922805	1.09861228866811	0	1.79175946922805	1.38629436111989	0	0	2.19722457733622	0	0	0	0
ATTTCTGCAAGAATAC-1	0	0.693147180559945	1.94591014905531	0.693147180559945	2.484906649788	0	2.07944154167984	0.693147180559945	1.38629436111989	0.693147180559945	2.07944154167984	1.79175946922805	0	0	0	0	1.6094379124341
ATTTCTGCAAGAGATT-1	1.38629436111989	2.484906649788	0	1.09861228866811	0	0.693147180559945	2.83321334405622	0.693147180559945	0.693147180559945	1.09861228866811	0	0	0.693147180559945	0	0	0	0.693147180559945
ATTTCTGGTACAGCGA-1	0.693147180559945	2.07944154167984	0	1.38629436111989	2.94443897916644	0.693147180559945	0	0	0	0	0	0	0	1.6094379124341	0	0	0.693147180559945
ATTTCTGGTCTCTCCA-1	1.6094379124341	1.79175946922805	2.484906649788	0	0.693147180559945	0	1.09861228866811	0	0	0	0	0	0	2.39789527279837	0.693147180559945	0.693147180559945	1.79175946922805
ATTTCTGGTTCGCGTG-1	0.693147180559945	1.6094379124341	2.19722457733622	0.693147180559945	1.09861228866811	1.09861228866811	3.09104245335832	0.693147180559945	1.09861228866811	0	0	0	0	0	0.693147180559945	0	0
ATTTCTGTCACCATAG-1	0.693147180559945	0	1.6094379124341	0.693147180559945	1.09861228866811	0	0	0	1.09861228866811	0.693147180559945	0	0.693147180559945	1.38629436111989	0	0.693147180559945	0	0.693147180559945
ATTTCTGTCCTTCAGC-1	0.693147180559945	1.09861228866811	2.484906649788	0	1.94591014905531	0	1.09861228866811	0.693147180559945	0	0	0	0	0	0	0	0.693147180559945	2.484906649788
ATTTCTGTCTCATGGA-1	0	1.38629436111989	3.09104245335832	0	0	0	1.94591014905531	0	1.38629436111989	0	0	0	2.19722457733622	0	0	0	1.94591014905531
CAAAGAAAGAACTTCC-1	1.38629436111989	1.79175946922805	2.63905732961526	0	0.693147180559945	0	0	0	0	0	0	0	0.693147180559945	1.79175946922805	0	0	2.30258509299405
CAAAGAAAGCTAAATG-1	0.693147180559945	2.19722457733622	0.693147180559945	0.693147180559945	0	2.07944154167984	0.693147180559945	0	0	0	0	0	1.09861228866811	0	0	0	1.09861228866811
CAAAGAACAGCGGTCT-1	0	1.09861228866811	0.693147180559945	1.09861228866811	0	0	0.693147180559945	0	1.09861228866811	0	0.693147180559945	1.6094379124341	0	0	0	0	1.6094379124341
CAAAGAAGTAGGGAGG-1	0	1.38629436111989	1.09861228866811	0	0	0	0	0	0	0	0	0	0	0	0	0	3.25809653802148
CAACAACCAAATGCTC-1	0.693147180559945	1.09861228866811	2.07944154167984	0.693147180559945	0	0.693147180559945	0	1.38629436111989	0.693147180559945	2.19722457733622	0	0	0.693147180559945	0	0	0	1.09861228866811
CAACAACGTCCAACGC-1	0	1.38629436111989	1.09861228866811	2.07944154167984	0	0	0	0.693147180559945	0	0	0	1.6094379124341	1.38629436111989	0	0.693147180559945	0	0.693147180559945
CAACAACGTCCGGACT-1	0.693147180559945	1.94591014905531	0.693147180559945	0	1.09861228866811	0	1.38629436111989	0	0	0	0	0	1.09861228866811	1.79175946922805	2.39789527279837	0	2.30258509299405
CAACAACTCTAAGCCA-1	0	1.09861228866811	2.39789527279837	0.693147180559945	0	0.693147180559945	0.693147180559945	0.693147180559945	0	0	1.38629436111989	1.94591014905531	1.38629436111989	0	1.79175946922805	0	1.38629436111989
CAACAGTAGGTGGTTG-1	1.6094379124341	1.79175946922805	0	0	0	0	0	0	0	0	0	0	0	0	0	2.39789527279837	3.09104245335832
CAACAGTAGTTGAAGT-1	0	1.38629436111989	1.38629436111989	1.6094379124341	0	0	0	0.693147180559945	0	0	0.693147180559945	0.693147180559945	1.09861228866811	0	0	0	1.09861228866811
CAACAGTCATGATGCT-1	1.6094379124341	0.693147180559945	1.79175946922805	1.94591014905531	0.693147180559945	0	2.39789527279837	0	2.07944154167984	0.693147180559945	0	0	0.693147180559945	0	0	0	1.09861228866811
CAACAGTGTATGAAAC-1	1.09861228866811	1.38629436111989	2.77258872223978	0.693147180559945	1.09861228866811	1.94591014905531	0	0	0	0	0	0	1.79175946922805	0	0	0	2.07944154167984
CAACAGTGTGCTCCGA-1	1.38629436111989	1.79175946922805	1.6094379124341	0.693147180559945	1.94591014905531	0	1.09861228866811	0	0	0	1.09861228866811	0	1.94591014905531	0	0.693147180559945	0	1.38629436111989
CAACAGTTCAGAGTTC-1	0.693147180559945	1.38629436111989	3.46573590279973	0	1.09861228866811	0.693147180559945	0	0	1.38629436111989	0	1.09861228866811	0	0.693147180559945	2.19722457733622	1.38629436111989	0	0.693147180559945
CAACAGTTCTAGAACC-1	0.693147180559945	1.94591014905531	0	0	3.17805383034795	1.09861228866811	1.09861228866811	0.693147180559945	1.09861228866811	0	0	0	0	0.693147180559945	1.94591014905531	0	1.38629436111989
CAACCAAAGTATCTGC-1	1.6094379124341	1.94591014905531	0.693147180559945	0	0.693147180559945	0	0	0	0	0	0.693147180559945	0	1.6094379124341	0.693147180559945	0	1.09861228866811	2.77258872223978
CAACCAACAAGCGAGT-1	0	0.693147180559945	1.09861228866811	0	0.693147180559945	0	1.09861228866811	0	0	0	1.38629436111989	0.693147180559945	0	0	0.693147180559945	0	1.09861228866811
CAACCAACATACCAGT-1	0	1.79175946922805	0.693147180559945	1.94591014905531	0.693147180559945	0	1.38629436111989	0	0	0	1.09861228866811	0	0	2.39789527279837	0.693147180559945	0	0.693147180559945
CAACCAACATGGCTGC-1	1.79175946922805	0.693147180559945	2.99573227355399	1.09861228866811	1.38629436111989	1.09861228866811	0	0.693147180559945	2.19722457733622	1.38629436111989	0.693147180559945	0	1.94591014905531	0	0	0	0.693147180559945
CAACCAAGTCGTTATG-1	0	0	2.19722457733622	0	0	0	1.09861228866811	0.693147180559945	0	0	1.94591014905531	1.38629436111989	0.693147180559945	0	0	0	0.693147180559945
CAACCAAGTTTCGACA-1	0.693147180559945	0	1.94591014905531	0	0	0	1.6094379124341	0	0.693147180559945	0	0	0	0	0	0	1.38629436111989	2.39789527279837
CAACCAATCCTTTGAT-1	0.693147180559945	1.79175946922805	0.693147180559945	1.6094379124341	0.693147180559945	0	1.09861228866811	1.94591014905531	0	0	1.38629436111989	1.94591014905531	0	0	1.38629436111989	0	2.19722457733622
CAACCAATCTATCGCC-1	0	1.6094379124341	2.484906649788	0	0	0	0.693147180559945	1.09861228866811	0	0	0	0	1.09861228866811	0	0	0	0.693147180559945
CAACCTCAGGCCACTC-1	0	1.6094379124341	2.484906649788	2.39789527279837	0	1.09861228866811	1.38629436111989	1.09861228866811	1.09861228866811	0	0	0.693147180559945	1.38629436111989	0	0.693147180559945	0	0
CAACCTCAGGTCCCTG-1	1.09861228866811	1.94591014905531	4.12713438504509	2.07944154167984	0	0	0.693147180559945	0	0	0	0	0.693147180559945	0	0	0	0	0
CAACCTCAGTGCCCGT-1	1.38629436111989	1.79175946922805	3.91202300542815	0	0	0	1.79175946922805	0	2.07944154167984	1.6094379124341	0.693147180559945	1.09861228866811	2.19722457733622	0	0	0	0.693147180559945
CAACCTCGTCAAAGTA-1	1.09861228866811	0	4.29045944114839	0	0	0.693147180559945	3.09104245335832	0	1.09861228866811	0	0	0	3.04452243772342	0	0	0	0
CAACCTCGTCCGTACG-1	0	1.38629436111989	2.30258509299405	0	0	0.693147180559945	3.36729582998647	0	0	0	1.6094379124341	1.09861228866811	0	0	0	0.693147180559945	1.09861228866811
CAACCTCGTGCTCTCT-1	1.09861228866811	1.38629436111989	0	0.693147180559945	1.09861228866811	0	0.693147180559945	0	0	0	0	0.693147180559945	0.693147180559945	0	0	0.693147180559945	2.56494935746154
CAACCTCTCACGATCA-1	1.6094379124341	1.79175946922805	2.484906649788	0	0	0	0	0	0.693147180559945	1.09861228866811	0	0	1.79175946922805	0	0	1.38629436111989	2.83321334405622
CAACCTCTCGCCTCTA-1	0	0.693147180559945	2.94443897916644	2.19722457733622	0	0	1.09861228866811	0	0.693147180559945	0	0.693147180559945	1.38629436111989	0.693147180559945	0	0	0	1.09861228866811
CAACGATAGCATATGA-1	0.693147180559945	0.693147180559945	0	0	0	0	2.484906649788	0	0.693147180559945	0	0	0	1.09861228866811	1.09861228866811	1.94591014905531	0	0
CAACGATCACCTATCC-1	1.09861228866811	1.6094379124341	1.94591014905531	0.693147180559945	0	1.09861228866811	0.693147180559945	0.693147180559945	0	0	0	0	0.693147180559945	0	1.79175946922805	0	0.693147180559945
CAACGATGTCGCAGTC-1	0.693147180559945	1.94591014905531	3.13549421592915	0	0	0	2.39789527279837	1.09861228866811	1.09861228866811	0	0	0	0.693147180559945	0	0.693147180559945	0	0
CAACGATTCATTTCGT-1	1.38629436111989	1.09861228866811	0	0	1.79175946922805	0	0	0	0	0	0	0.693147180559945	0	2.56494935746154	1.79175946922805	0	1.09861228866811
CAACGATTCGTCCTTG-1	0	1.09861228866811	0.693147180559945	0.693147180559945	1.38629436111989	0	1.6094379124341	1.38629436111989	1.09861228866811	1.09861228866811	0	0	0	0	1.38629436111989	0	0
CAACGATTCTACTTCA-1	2.07944154167984	2.07944154167984	2.484906649788	0	2.77258872223978	0	1.6094379124341	0	1.38629436111989	0.693147180559945	0	0	0.693147180559945	2.63905732961526	2.30258509299405	0	1.6094379124341
CAACGATTCTTCGGTC-1	0.693147180559945	1.09861228866811	3.2188758248682	0	0	0	1.6094379124341	0	0	0	0	0.693147180559945	0.693147180559945	0	0	0	1.38629436111989
CAACGGCCACAGAGAC-1	1.09861228866811	2.30258509299405	1.09861228866811	1.09861228866811	0.693147180559945	0.693147180559945	1.79175946922805	0.693147180559945	0	0	0	0	0	0	0	0	0.693147180559945
CAACGGCCAGAGTTCT-1	1.94591014905531	1.94591014905531	0.693147180559945	2.39789527279837	0.693147180559945	2.19722457733622	1.38629436111989	0	0	0	0	0	1.09861228866811	0	0	0	0
CAACGGCCAGTTCCAA-1	1.38629436111989	0	0	0.693147180559945	1.6094379124341	0	1.38629436111989	0	0	0	0.693147180559945	0	0	1.38629436111989	1.38629436111989	0	1.38629436111989
CAACGGCGTAGGTCAG-1	1.38629436111989	1.79175946922805	1.38629436111989	0	0	1.6094379124341	3.2188758248682	0.693147180559945	1.09861228866811	0.693147180559945	0	0	0	0	1.94591014905531	0	0.693147180559945
CAACGGCTCATCGCAA-1	2.484906649788	1.6094379124341	2.94443897916644	3.3322045101752	1.79175946922805	1.79175946922805	1.6094379124341	0	0	0	0	0	0	1.6094379124341	0	0	0
CAACGGCTCTTTCAGT-1	1.38629436111989	1.79175946922805	1.94591014905531	2.56494935746154	0	0	1.09861228866811	0	1.94591014905531	0	0	0	0	0	1.94591014905531	0	1.09861228866811
CAAGACTAGTGTACCT-1	0.693147180559945	0	0	0	0.693147180559945	0.693147180559945	1.38629436111989	0.693147180559945	0.693147180559945	0	2.70805020110221	1.94591014905531	0	0	0	0.693147180559945	0.693147180559945
CAAGACTGTTGGAGAC-1	0.693147180559945	1.6094379124341	1.38629436111989	0	0	0	0.693147180559945	0	2.39789527279837	1.09861228866811	0	0	1.38629436111989	1.09861228866811	0	2.30258509299405	1.6094379124341
CAAGAGGAGAACCGCA-1	1.38629436111989	1.38629436111989	3.13549421592915	1.38629436111989	1.09861228866811	0.693147180559945	1.09861228866811	0.693147180559945	0	0	0	0	1.09861228866811	0	1.79175946922805	0.693147180559945	0.693147180559945
CAAGAGGAGCCAACCC-1	1.79175946922805	2.07944154167984	1.94591014905531	1.6094379124341	0	0	1.6094379124341	0	1.79175946922805	0.693147180559945	0	0.693147180559945	1.09861228866811	0	0	0	0
CAAGAGGCACTCGATA-1	1.09861228866811	1.38629436111989	4.04305126783455	0.693147180559945	0	0	1.94591014905531	0	0	0	0	0	0	0	0	0	1.09861228866811
CAAGAGGGTATCGAAA-1	0	1.09861228866811	2.484906649788	0.693147180559945	0.693147180559945	0	0	0	0	0	0.693147180559945	0	0	0	0	0	0
CAAGAGGTCTGTCGCT-1	1.38629436111989	1.6094379124341	2.39789527279837	0	0.693147180559945	1.09861228866811	0	0	1.79175946922805	1.09861228866811	0	1.09861228866811	0	0	1.09861228866811	0	0
CAAGCTAAGAGTCCGA-1	1.79175946922805	1.09861228866811	2.07944154167984	1.38629436111989	0	1.38629436111989	1.38629436111989	0	0	0	0	0	0	0	0	0	0
CAAGCTAAGATGATTG-1	0	1.38629436111989	2.56494935746154	0.693147180559945	0	0.693147180559945	1.79175946922805	0.693147180559945	0.693147180559945	0	0	2.19722457733622	0	0	1.09861228866811	0	0
CAAGCTACAAATCCCA-1	0.693147180559945	2.07944154167984	0	0.693147180559945	0	0	1.94591014905531	0.693147180559945	0	0	0	0	0.693147180559945	0.693147180559945	0	0	1.79175946922805
CAAGCTACACAACGAG-1	0.693147180559945	1.09861228866811	2.39789527279837	0	0	0	3.85014760171006	0.693147180559945	0	1.6094379124341	1.6094379124341	0	0	0	0	0	0
CAAGCTACAGCTGGTC-1	0	1.09861228866811	2.39789527279837	0	0	0	1.6094379124341	0	0	0	0	0	0	2.19722457733622	0	0	0
CAAGCTAGTACCGTGC-1	0	0.693147180559945	0	0	1.09861228866811	0	1.38629436111989	0	0.693147180559945	0	1.09861228866811	0	0.693147180559945	0	0	0	1.79175946922805
CAAGCTAGTCCTCATC-1	1.94591014905531	0.693147180559945	0	1.09861228866811	0.693147180559945	0	0	0	0.693147180559945	0	0	0	0	0	0	0.693147180559945	1.94591014905531
CAAGCTAGTGGTAATA-1	1.09861228866811	1.38629436111989	3.25809653802148	0	0	0	0	1.38629436111989	0.693147180559945	0	0	0	0	0	0	0	0
CAAGCTAGTTCGTACA-1	1.38629436111989	1.79175946922805	2.39789527279837	0	1.79175946922805	1.09861228866811	2.19722457733622	0	0	1.09861228866811	0	0	0.693147180559945	0	0	0	2.19722457733622
CAAGCTATCGAGTTGT-1	0	0.693147180559945	2.70805020110221	0.693147180559945	1.09861228866811	1.09861228866811	1.6094379124341	0	0	0	1.09861228866811	0	1.94591014905531	0	1.09861228866811	0	2.70805020110221
CAAGCTATCTGGCCGA-1	0.693147180559945	1.6094379124341	0	0	0.693147180559945	0	0	0	1.09861228866811	0.693147180559945	0	0.693147180559945	0	0	0	2.07944154167984	2.99573227355399
CAAGGGAAGATAACAC-1	0	1.94591014905531	0.693147180559945	1.38629436111989	0	0	1.94591014905531	0	0.693147180559945	0	0	0	0	0	0	0.693147180559945	0.693147180559945
CAAGGGAAGCTCTTCC-1	0	0	0.693147180559945	0.693147180559945	0	0	0.693147180559945	1.09861228866811	0	0	2.56494935746154	1.09861228866811	0	0.693147180559945	0	0	1.38629436111989
CAAGGGAAGGGTAGCT-1	0	1.6094379124341	1.94591014905531	2.30258509299405	0	0	2.07944154167984	0	0	0	2.07944154167984	0	0	0	0	0	2.30258509299405
CAAGGGACAAGGTACG-1	1.09861228866811	1.09861228866811	3.49650756146648	0	0	0.693147180559945	2.70805020110221	0	0	0	1.6094379124341	0	0	0	1.09861228866811	0.693147180559945	0
CAAGGGACACACTGGC-1	1.38629436111989	2.30258509299405	2.30258509299405	0	0.693147180559945	1.09861228866811	1.6094379124341	0	0	0	0	0	1.09861228866811	0	1.09861228866811	0	0
CAAGGGACAGCTATTG-1	0	1.09861228866811	2.484906649788	1.09861228866811	2.70805020110221	0	0.693147180559945	0	0	0.693147180559945	0	2.07944154167984	0	1.38629436111989	0	0	0
CAAGGGAGTATCAGGG-1	1.09861228866811	0.693147180559945	1.94591014905531	0	0	0	1.6094379124341	1.09861228866811	0	0	0	0	0	0	0	0	0
CAAGGGATCGAGTCCG-1	1.38629436111989	2.07944154167984	1.6094379124341	1.38629436111989	0.693147180559945	0	0	0	0	0	0.693147180559945	0	0.693147180559945	0	1.09861228866811	0	1.09861228866811
CAATACGGTCTAGGCC-1	1.38629436111989	1.79175946922805	3.09104245335832	0	0	1.38629436111989	2.99573227355399	0	0.693147180559945	0.693147180559945	0	0	0	0	0	0	0
CAATACGTCAACACGT-1	1.09861228866811	1.79175946922805	2.484906649788	0	0	0	0.693147180559945	0	0	0	0.693147180559945	0	0	0	0	0.693147180559945	0.693147180559945
CAATACGTCTCGCAGG-1	0.693147180559945	2.19722457733622	1.6094379124341	1.09861228866811	1.09861228866811	0	0.693147180559945	0.693147180559945	0	0	0	0.693147180559945	1.38629436111989	0	1.09861228866811	0	0.693147180559945
CAATCGAGTTAACAGA-1	0	1.79175946922805	1.79175946922805	0.693147180559945	0.693147180559945	0.693147180559945	0	0.693147180559945	0	0	0	0	0	0	1.09861228866811	0	0
CAATCGATCGCAATTG-1	1.09861228866811	1.09861228866811	0.693147180559945	1.09861228866811	0	0	0.693147180559945	0.693147180559945	1.09861228866811	1.38629436111989	0	0	0	0	0	0	2.30258509299405
CAATCGATCGTCCATC-1	1.09861228866811	1.94591014905531	0	1.09861228866811	1.79175946922805	0	0.693147180559945	0	0	0	0	0	0	0	0	0	1.94591014905531
CAATCGATCTACACAG-1	0.693147180559945	1.38629436111989	1.6094379124341	0	3.04452243772342	0.693147180559945	0.693147180559945	0.693147180559945	0.693147180559945	0.693147180559945	1.09861228866811	0	0	0	0	0	0
CAATGACAGGTAGGCT-1	0	2.07944154167984	1.38629436111989	2.07944154167984	1.79175946922805	0	0	0.693147180559945	0	0	0	1.6094379124341	0	0	0	0	1.38629436111989
CAATGACCAGAAATTG-1	1.09861228866811	0.693147180559945	3.68887945411394	0	0	0	1.94591014905531	0	1.79175946922805	1.09861228866811	0	0	1.38629436111989	0	0.693147180559945	0	0
CAATGACGTAGCCAGA-1	0.693147180559945	1.6094379124341	0.693147180559945	1.79175946922805	0	0	1.38629436111989	0	1.38629436111989	0	0	0	1.79175946922805	0	1.38629436111989	0.693147180559945	0.693147180559945
CAATGACGTTTGTGGT-1	0.693147180559945	1.79175946922805	0.693147180559945	1.6094379124341	2.19722457733622	0	0	0	0	0	0	0	1.09861228866811	0	2.07944154167984	0	0.693147180559945
CAATGACTCCGAACGC-1	1.79175946922805	1.38629436111989	1.94591014905531	0	0.693147180559945	0	1.09861228866811	0	1.79175946922805	0.693147180559945	0	0	1.38629436111989	0	0	0	0
CAATGACTCGGACCAC-1	1.38629436111989	0	1.38629436111989	1.09861228866811	1.79175946922805	1.6094379124341	1.09861228866811	0	0	0	0.693147180559945	0	0.693147180559945	0	0	0	2.07944154167984
CAATGACTCTTACCAT-1	1.38629436111989	1.38629436111989	3.49650756146648	0	0	0	3.13549421592915	0	0	0	0	0	2.56494935746154	0	0	0	1.94591014905531
CAATTTCAGAAACCCG-1	1.09861228866811	0.693147180559945	1.6094379124341	0	1.38629436111989	0	2.77258872223978	0.693147180559945	0	0	2.07944154167984	0	0.693147180559945	0	0	0	0.693147180559945
CAATTTCAGGAGGGTG-1	1.38629436111989	2.484906649788	1.6094379124341	0	3.40119738166216	0	1.38629436111989	0	0	0	0	0	0	0.693147180559945	0.693147180559945	0	2.07944154167984
CAATTTCAGTGGTTAA-1	0.693147180559945	2.70805020110221	1.38629436111989	1.94591014905531	1.79175946922805	0	0	0	0	0	0	0	0	1.09861228866811	0.693147180559945	0	0
CAATTTCCATACAGGG-1	1.6094379124341	0.693147180559945	0.693147180559945	0	2.07944154167984	0	0	0	0	0	0	0	0	1.79175946922805	2.89037175789616	0	1.09861228866811
CAATTTCGTATGTCAC-1	1.38629436111989	2.07944154167984	1.09861228866811	1.38629436111989	2.07944154167984	0	1.79175946922805	0	0	0	0.693147180559945	0	0	0	0	0	0.693147180559945
CAATTTCTCAAGCTTG-1	1.94591014905531	1.38629436111989	2.94443897916644	0.693147180559945	1.38629436111989	1.38629436111989	1.09861228866811	1.09861228866811	1.94591014905531	1.79175946922805	0	0	0.693147180559945	0	0	0.693147180559945	1.38629436111989
CAATTTCTCATAAGGA-1	1.38629436111989	1.09861228866811	0.693147180559945	1.09861228866811	1.09861228866811	1.38629436111989	2.19722457733622	0	1.09861228866811	0	0	0	0.693147180559945	0	0	0	0
CACAACAGTGGGTATG-1	1.38629436111989	1.94591014905531	1.09861228866811	0	0	0	1.38629436111989	0	0.693147180559945	0	0	0	1.6094379124341	0	0	1.09861228866811	2.30258509299405
CACAACATCAGTCCGG-1	0.693147180559945	1.6094379124341	0	0	2.07944154167984	0	0	0.693147180559945	0.693147180559945	0	0	0	0	0	1.09861228866811	0	0
CACACAAAGCCTCCAG-1	2.19722457733622	1.09861228866811	4.58496747867057	0	0	0.693147180559945	0	0	1.79175946922805	1.38629436111989	0	0	1.38629436111989	0	1.79175946922805	0	0
CACACAAGTCTGCGCA-1	2.63905732961526	1.6094379124341	0.693147180559945	0	1.79175946922805	0	0.693147180559945	0	0	0	0	0	0	1.38629436111989	0	1.38629436111989	2.19722457733622
CACACAATCACAATGC-1	2.30258509299405	0.693147180559945	3.61091791264422	1.09861228866811	0	0	0	0	0	0	1.09861228866811	0	1.38629436111989	0	3.52636052461616	0.693147180559945	0.693147180559945
CACAGATCAGTTACCA-1	1.94591014905531	1.6094379124341	1.79175946922805	0	0	0	2.19722457733622	0	0	0	0	0	2.19722457733622	0	0	1.09861228866811	1.6094379124341
CACAGATGTCCCAAAT-1	1.79175946922805	0	0.693147180559945	0	1.79175946922805	0	0	0	2.30258509299405	1.79175946922805	0	0	0	0	0.693147180559945	0	2.39789527279837
CACAGATTCTGGGCCA-1	1.94591014905531	0	1.38629436111989	3.29583686600433	3.3322045101752	0	0	0	0	0	0	0	0	3.58351893845611	2.56494935746154	0	0
CACAGGCAGTATGGCG-1	0.693147180559945	1.6094379124341	2.56494935746154	0	0	0	0	0	0	1.6094379124341	0	0	0	0	0	0	1.79175946922805
CACAGGCGTCATCTAG-1	0.693147180559945	1.09861228866811	1.38629436111989	0.693147180559945	0	0	0	0.693147180559945	0.693147180559945	0	0.693147180559945	0	0	0.693147180559945	0.693147180559945	0	1.94591014905531
CACAGGCGTGGGTCAA-1	0	1.38629436111989	1.09861228866811	0	0	0	0.693147180559945	1.09861228866811	0	0	2.07944154167984	0.693147180559945	0	0	0	0.693147180559945	2.39789527279837
CACAGGCTCTCCATAT-1	0	1.38629436111989	3.2188758248682	0	2.99573227355399	0	2.39789527279837	0.693147180559945	0	0	0	0	0.693147180559945	2.07944154167984	0	0	0
CACATGAAGGATACAT-1	1.09861228866811	1.09861228866811	1.09861228866811	0.693147180559945	1.38629436111989	0.693147180559945	0	0	0	0	1.09861228866811	0	2.30258509299405	0	2.30258509299405	0	1.38629436111989
CACATGACATGGTGGA-1	1.09861228866811	0.693147180559945	0.693147180559945	1.94591014905531	1.38629436111989	0	2.07944154167984	0	0	0.693147180559945	1.09861228866811	0	0	1.38629436111989	1.6094379124341	1.6094379124341	0
CACATGATCTTACCGC-1	1.6094379124341	1.09861228866811	2.19722457733622	1.09861228866811	0	1.38629436111989	1.79175946922805	0.693147180559945	0	0	0.693147180559945	0	0	0	0	0	0
CACCAAAAGAAATCCA-1	1.09861228866811	2.19722457733622	1.09861228866811	2.56494935746154	0.693147180559945	0	1.94591014905531	0	0	0	1.38629436111989	0.693147180559945	0.693147180559945	0	0	0	1.09861228866811
CACCAAACAAAGACGC-1	0	1.09861228866811	2.63905732961526	2.56494935746154	0.693147180559945	0	2.484906649788	0	0	0	2.39789527279837	0.693147180559945	0	0	0	0	1.6094379124341
CACCAAACACAAGTGG-1	0	1.6094379124341	1.6094379124341	0.693147180559945	1.79175946922805	0	0	0	0.693147180559945	0	0	1.09861228866811	0	0	0	0	0
CACCAAACATTGCCTC-1	0.693147180559945	0.693147180559945	3.36729582998647	0.693147180559945	0	1.38629436111989	1.94591014905531	1.09861228866811	0	0	1.94591014905531	1.6094379124341	0	0	1.09861228866811	0	1.09861228866811
CACCAAAGTACGGATG-1	1.38629436111989	1.94591014905531	1.09861228866811	0	0.693147180559945	0	0	0	0	0	0	0	0.693147180559945	0	0	1.09861228866811	2.19722457733622
CACCGTTCACTTCATT-1	1.09861228866811	0	1.6094379124341	0	0	1.38629436111989	0	0.693147180559945	0	0	0	0	0.693147180559945	0	0	0	1.09861228866811
CACCGTTGTCGCAGTC-1	0.693147180559945	1.6094379124341	2.77258872223978	0.693147180559945	1.94591014905531	0	2.30258509299405	0	0	0	0	0	0	0	1.38629436111989	0	1.09861228866811
CACCGTTTCCTACACC-1	1.6094379124341	1.94591014905531	3.66356164612965	0	1.94591014905531	0	1.94591014905531	1.09861228866811	1.6094379124341	1.79175946922805	0	1.09861228866811	0.693147180559945	0	0	0	0.693147180559945
CACGAATCAACAACAA-1	1.09861228866811	2.30258509299405	0.693147180559945	0.693147180559945	1.6094379124341	0	0	0	0	0	0	0	0	0	0	0	1.38629436111989
CACGAATCAGAACTAA-1	1.09861228866811	1.6094379124341	2.30258509299405	1.6094379124341	1.6094379124341	1.6094379124341	1.38629436111989	0.693147180559945	0	0	0	0	0	0	1.38629436111989	0	1.09861228866811
CACGAATCAGCCGGTT-1	1.09861228866811	1.38629436111989	2.56494935746154	0.693147180559945	1.38629436111989	0.693147180559945	0	1.6094379124341	0	0	0	0	0.693147180559945	0	0	0	1.38629436111989
CACGAATGTATGGAGC-1	1.09861228866811	1.09861228866811	2.30258509299405	0	0	0	1.6094379124341	0.693147180559945	0	0	0	0	0	0	0	0	0
CACGAATGTCAGGTGA-1	0	1.79175946922805	2.70805020110221	0.693147180559945	0	0.693147180559945	0	0	0	0	0.693147180559945	1.6094379124341	1.09861228866811	0	0	0.693147180559945	0
CACGAATGTGCGTTTA-1	0.693147180559945	1.38629436111989	0	0.693147180559945	1.94591014905531	0	0	0	0	0	3.17805383034795	0	1.09861228866811	2.99573227355399	1.09861228866811	0	1.94591014905531
CACGAATGTGTTCGAT-1	1.38629436111989	1.6094379124341	3.55534806148941	0	0	0	1.38629436111989	0.693147180559945	1.6094379124341	1.79175946922805	0.693147180559945	0.693147180559945	0	0	0.693147180559945	0	0
CACGAATGTTAACCTG-1	1.6094379124341	1.79175946922805	3.49650756146648	0	0	0.693147180559945	2.07944154167984	1.09861228866811	1.6094379124341	1.09861228866811	0	0.693147180559945	0.693147180559945	0	0.693147180559945	0	0
CACGAATGTTTACCAG-1	1.6094379124341	1.6094379124341	1.94591014905531	0	1.6094379124341	0	1.79175946922805	0	0	0	0	0	0	1.38629436111989	0	0	1.6094379124341
CACGAATTCTCGCAGG-1	1.6094379124341	0	0.693147180559945	0	0	0	1.6094379124341	0	1.79175946922805	2.07944154167984	0	0	0	0	1.79175946922805	0	1.09861228866811
CACGGGTAGCTCCATA-1	1.09861228866811	1.38629436111989	3.13549421592915	0.693147180559945	0	0	0	1.09861228866811	0	0	0	0	0	0	0	0	0
CACGGGTAGTCGAATA-1	1.09861228866811	1.94591014905531	0	0	2.19722457733622	0	0	0	0	0	0	0	2.07944154167984	0.693147180559945	0.693147180559945	0.693147180559945	1.79175946922805
CACGGGTCAGGCCTGT-1	0	0	1.79175946922805	0	0	0.693147180559945	1.79175946922805	0	1.79175946922805	1.6094379124341	0	0	0	0	1.38629436111989	0	1.94591014905531
CACGGGTCATAGGCGA-1	1.94591014905531	1.6094379124341	1.38629436111989	0.693147180559945	1.09861228866811	0	2.56494935746154	0.693147180559945	0	0	0	0	0.693147180559945	0	0	0.693147180559945	0
CACGGGTGTTCCACAA-1	0	1.38629436111989	3.2188758248682	0.693147180559945	0.693147180559945	0.693147180559945	2.19722457733622	0	0.693147180559945	0	0	0	0	0	0.693147180559945	0	0
CACGGGTTCAGCAATC-1	1.38629436111989	1.6094379124341	0	0	0	1.09861228866811	0	0	0	0	0.693147180559945	0	0	0	0	0.693147180559945	2.94443897916644
CACGTGGAGAGCATCG-1	0	1.09861228866811	1.38629436111989	0.693147180559945	0	0	0.693147180559945	0	0	0	0	0	0	0.693147180559945	0	0	1.38629436111989
CACGTGGAGTGGTTCT-1	1.38629436111989	2.39789527279837	2.89037175789616	0	0.693147180559945	0	0.693147180559945	0	0	0	0	0	0	2.30258509299405	0	0	1.6094379124341
CACGTGGGTGAATAAC-1	1.38629436111989	2.484906649788	1.09861228866811	0	0	0	0	0	0.693147180559945	0	0	0	0	0	0	0.693147180559945	2.83321334405622
CACGTGGTCATAGAGA-1	0	1.79175946922805	1.38629436111989	1.09861228866811	1.94591014905531	0	1.6094379124341	0	0	0	0	0.693147180559945	0	0	0	0	1.94591014905531
CACGTGGTCCAACTAG-1	1.09861228866811	2.39789527279837	1.6094379124341	0	1.09861228866811	0	1.38629436111989	0	0	0	0.693147180559945	0	0	0	0	0	1.79175946922805
CACGTGGTCGTTAGTG-1	1.6094379124341	2.19722457733622	1.38629436111989	1.79175946922805	0	1.38629436111989	1.79175946922805	0	0	0	0	0	0	0	1.09861228866811	0.693147180559945	0
CACGTTCAGAGCCCAA-1	1.09861228866811	2.30258509299405	1.09861228866811	1.09861228866811	0	0	0	0	0	0	0	0	0.693147180559945	0	1.09861228866811	0	0
CACGTTCAGGCTGTAG-1	1.38629436111989	1.79175946922805	3.80666248977032	0	0	1.6094379124341	0	1.09861228866811	0	0	0	0	1.09861228866811	0	0	0	0
CACGTTCAGGTCATTC-1	0.693147180559945	1.09861228866811	2.07944154167984	0	0	0	1.09861228866811	0	0	0	0	0	1.38629436111989	0.693147180559945	2.77258872223978	0	1.6094379124341
CACGTTCCAACCGTGC-1	1.09861228866811	1.6094379124341	2.30258509299405	0	0	0	0	0	0	0	0	0	1.38629436111989	0	0	1.09861228866811	1.38629436111989
CACGTTCCAGACCATT-1	0	2.484906649788	0	0.693147180559945	0	0	2.56494935746154	0	1.38629436111989	0	0	0	0	0	0.693147180559945	0	1.09861228866811
CACGTTCCAGCTCTGG-1	1.38629436111989	1.38629436111989	2.83321334405622	0	1.09861228866811	0.693147180559945	2.484906649788	0	1.6094379124341	1.38629436111989	0.693147180559945	2.07944154167984	1.09861228866811	0	1.09861228866811	0	0
CACGTTCGTACTCGAT-1	1.79175946922805	1.09861228866811	1.38629436111989	0.693147180559945	2.07944154167984	0	2.70805020110221	0	0	0	0	0	1.6094379124341	0	0	0	2.07944154167984
CACGTTCGTTCATCGA-1	1.6094379124341	1.94591014905531	0.693147180559945	1.79175946922805	2.70805020110221	0.693147180559945	2.19722457733622	0	0	1.38629436111989	0	0.693147180559945	0	0	0	0.693147180559945	0
CACGTTCGTTGTGTTG-1	0.693147180559945	2.19722457733622	2.77258872223978	0	0	0	1.09861228866811	0.693147180559945	1.6094379124341	1.6094379124341	0	0	0	0	0.693147180559945	0	0
CACGTTCTCAACCGAT-1	1.09861228866811	1.6094379124341	3.55534806148941	0	0	0.693147180559945	0.693147180559945	0	0.693147180559945	0	0	1.38629436111989	1.79175946922805	0	0	0	1.94591014905531
CACGTTCTCCTGTTAT-1	1.6094379124341	2.39789527279837	1.09861228866811	0	0	0	0.693147180559945	0	1.09861228866811	0	0	0	0	0.693147180559945	0	1.09861228866811	1.94591014905531
CACTAAGAGGTACCTT-1	1.09861228866811	1.09861228866811	3.52636052461616	0	0	0	1.79175946922805	0.693147180559945	1.94591014905531	1.09861228866811	0.693147180559945	1.09861228866811	2.07944154167984	0	0	0	0
CACTAAGCAATGACCT-1	0.693147180559945	2.63905732961526	1.09861228866811	0.693147180559945	0	0	0.693147180559945	0	1.09861228866811	0	0	0	0	0	0.693147180559945	0	0.693147180559945
CACTAAGCACAGCTTA-1	0.693147180559945	1.6094379124341	1.6094379124341	1.09861228866811	0	0	1.09861228866811	0.693147180559945	0	0	0	1.38629436111989	1.94591014905531	0	0	0	0.693147180559945
CACTAAGCACGCTTAA-1	1.6094379124341	1.94591014905531	2.63905732961526	0	0	0	3.13549421592915	0	0	0	1.09861228866811	0	1.6094379124341	0	1.09861228866811	0.693147180559945	0.693147180559945
CACTAAGCACTCAAGT-1	0.693147180559945	1.38629436111989	2.07944154167984	0.693147180559945	1.79175946922805	0.693147180559945	0.693147180559945	1.09861228866811	0.693147180559945	0.693147180559945	1.6094379124341	0	0	0	1.09861228866811	0	1.09861228866811
CACTAAGGTACGGATG-1	0.693147180559945	1.09861228866811	2.83321334405622	0.693147180559945	0	0	0	0.693147180559945	2.19722457733622	0	0	0	0.693147180559945	0	0.693147180559945	0	0.693147180559945
CACTAAGGTCGAATGG-1	1.79175946922805	1.94591014905531	2.89037175789616	0	1.94591014905531	0	1.38629436111989	0	1.09861228866811	0.693147180559945	0	0	0	2.70805020110221	0	0	0
CACTAAGGTCTGCCTT-1	0	1.09861228866811	1.38629436111989	0	0	0	1.09861228866811	0	0.693147180559945	0	0	0	0	0	0	0.693147180559945	1.09861228866811
CACTAAGGTTACGCCG-1	1.09861228866811	1.94591014905531	1.38629436111989	0	1.09861228866811	0	0	0	0	0	0	0	0	0.693147180559945	1.79175946922805	0	1.09861228866811
CACTAAGTCACGAACT-1	0.693147180559945	1.94591014905531	1.38629436111989	1.94591014905531	2.70805020110221	0	2.56494935746154	0	0.693147180559945	0.693147180559945	0	0	0.693147180559945	0	0	1.09861228866811	0
CACTAAGTCACGGTCG-1	1.6094379124341	1.6094379124341	1.09861228866811	0	0	0	0.693147180559945	0	0	0	0	0	1.09861228866811	0	1.6094379124341	0.693147180559945	1.38629436111989
CACTAAGTCAGTCATG-1	1.6094379124341	1.38629436111989	1.94591014905531	0	0	0	1.09861228866811	0	0	0	0	0	1.38629436111989	1.6094379124341	1.94591014905531	0	0
CACTAAGTCGACGAGA-1	0.693147180559945	1.94591014905531	0	0	0	0	0	0	0	0	0	0	0	0	0	0	3.09104245335832
CACTGAAAGGCCCACT-1	1.6094379124341	0.693147180559945	1.6094379124341	0.693147180559945	2.83321334405622	0.693147180559945	0	0	0	0.693147180559945	1.09861228866811	0	1.09861228866811	0	2.83321334405622	0	1.79175946922805
CACTGAAAGGGAGTGG-1	1.09861228866811	2.83321334405622	0.693147180559945	0	1.09861228866811	0.693147180559945	2.19722457733622	0	0	0	0	0	0.693147180559945	1.6094379124341	0	0	0
CACTGAAAGTGATCGG-1	0.693147180559945	0.693147180559945	3.52636052461616	0	0	0	0	0	2.30258509299405	1.94591014905531	0	0	1.6094379124341	0	1.6094379124341	1.6094379124341	1.79175946922805
CACTGAATCACGAGGA-1	0	0.693147180559945	0.693147180559945	0	1.94591014905531	0.693147180559945	2.89037175789616	0	0	0	0	0.693147180559945	0	0	2.56494935746154	2.19722457733622	0
CACTGAATCTAGCCAA-1	2.39789527279837	1.09861228866811	2.30258509299405	0.693147180559945	1.09861228866811	0	0.693147180559945	0	0.693147180559945	1.38629436111989	0	0	0	0	1.09861228866811	0	1.6094379124341
CACTGAATCTATCGGA-1	0.693147180559945	2.19722457733622	1.38629436111989	0	0.693147180559945	1.09861228866811	1.09861228866811	0	0	0	0.693147180559945	0	1.6094379124341	0	0	0	2.30258509299405
CACTGGGAGCCTGAGA-1	1.38629436111989	1.6094379124341	0	0.693147180559945	0.693147180559945	1.38629436111989	0.693147180559945	0	0.693147180559945	0	0	0	0	0	0.693147180559945	0	0.693147180559945
CACTGGGAGGATATAC-1	0.693147180559945	0.693147180559945	0	1.79175946922805	1.09861228866811	0.693147180559945	1.09861228866811	1.09861228866811	1.79175946922805	2.30258509299405	1.09861228866811	0.693147180559945	0	1.09861228866811	2.30258509299405	0	0
CACTGGGCAGAAACCG-1	1.38629436111989	2.19722457733622	3.55534806148941	0	0	0	2.07944154167984	0	1.38629436111989	2.19722457733622	0	0	0	0	0	0	0.693147180559945
CACTGGGCAGAGGAAA-1	0.693147180559945	1.94591014905531	1.94591014905531	0.693147180559945	2.30258509299405	0	0	0	0	0	0	0	0	1.6094379124341	2.30258509299405	0	2.19722457733622
CACTGGGTCATCTATC-1	0	1.09861228866811	3.2188758248682	0	0	0	0.693147180559945	0.693147180559945	0	0	0	0	0.693147180559945	0	0.693147180559945	0	0
CACTGTCAGGAGATAG-1	1.79175946922805	1.94591014905531	1.79175946922805	0	1.38629436111989	0	2.07944154167984	0	0	0	0	0	1.38629436111989	0	0	0	1.09861228866811
CACTGTCAGTTCTACG-1	0	1.09861228866811	2.39789527279837	0.693147180559945	0	0	1.38629436111989	0	0	0	0	0	0.693147180559945	0	2.63905732961526	0	0
CACTGTCCAAATACAG-1	1.09861228866811	2.39789527279837	2.484906649788	1.09861228866811	0	1.09861228866811	3.13549421592915	0	1.94591014905531	0	0	0	0.693147180559945	0	0	0	1.38629436111989
CACTGTCCAAATGGTA-1	0.693147180559945	2.19722457733622	0	0	0	0	0	0	0	0.693147180559945	1.09861228866811	0	0	0	0	2.07944154167984	2.07944154167984
CACTGTCCAAGCTCTA-1	0	2.39789527279837	1.38629436111989	0	0	0.693147180559945	2.19722457733622	1.09861228866811	0	0	0	0	0	0	0	0	1.09861228866811
CACTGTCCAAGGCTTT-1	1.79175946922805	1.38629436111989	0	1.79175946922805	0	0	1.09861228866811	0	1.38629436111989	1.6094379124341	0	0	1.09861228866811	0.693147180559945	2.63905732961526	0	1.38629436111989
CACTGTCTCTACTGAG-1	2.30258509299405	1.79175946922805	3.40119738166216	2.19722457733622	0	1.94591014905531	0.693147180559945	0	0	0	0	0.693147180559945	1.09861228866811	0	0	0	0.693147180559945
CACTTCGAGGTAGACC-1	0.693147180559945	1.6094379124341	0.693147180559945	0.693147180559945	0	0	1.09861228866811	0.693147180559945	0	0	0	0	0	0	1.09861228866811	0	1.38629436111989
CACTTCGCAATGCAGG-1	1.6094379124341	1.09861228866811	2.99573227355399	0.693147180559945	0	0	2.70805020110221	0	0.693147180559945	0	0	0	1.6094379124341	0	0.693147180559945	0	1.09861228866811
CACTTCGCATTCACCC-1	1.09861228866811	1.6094379124341	2.83321334405622	0	0	2.07944154167984	1.09861228866811	0.693147180559945	0	0	0.693147180559945	0.693147180559945	0.693147180559945	0	0	0	0
CACTTCGGTAGTGGCA-1	0.693147180559945	1.09861228866811	0	1.38629436111989	1.94591014905531	0	1.38629436111989	0	1.09861228866811	0	0	0.693147180559945	0	0	0.693147180559945	0	0
CACTTCGGTGGACAGT-1	2.07944154167984	1.09861228866811	3.17805383034795	0	0	0	0.693147180559945	0	0.693147180559945	0	0	1.6094379124341	3.13549421592915	0	0	0	0
CACTTCGTCCTTGACC-1	1.38629436111989	0	2.30258509299405	1.38629436111989	0	1.09861228866811	1.79175946922805	0	0	0	0	0.693147180559945	1.6094379124341	2.39789527279837	1.79175946922805	0	0.693147180559945
CACTTCGTCGGAGATG-1	0.693147180559945	1.38629436111989	1.79175946922805	0	2.19722457733622	0	1.6094379124341	0	0	0	1.38629436111989	0	0	1.09861228866811	0	0	1.09861228866811
CACTTCGTCTTCGTAT-1	1.38629436111989	2.07944154167984	1.6094379124341	1.38629436111989	0.693147180559945	0	1.09861228866811	0.693147180559945	0	0	0	1.09861228866811	2.30258509299405	0	2.94443897916644	0	1.79175946922805
CAGAGCCAGAGAGCCT-1	1.09861228866811	0.693147180559945	3.25809653802148	0	0	0.693147180559945	0	0.693147180559945	1.09861228866811	0	0.693147180559945	0	0	0	0	0.693147180559945	0.693147180559945
CAGAGCCAGAGGCTGT-1	1.79175946922805	0	1.09861228866811	3.17805383034795	2.77258872223978	0	1.38629436111989	0	1.6094379124341	2.19722457733622	0	0	1.09861228866811	1.09861228866811	1.38629436111989	0	1.79175946922805
CAGAGCCAGTCTTCCC-1	0.693147180559945	1.09861228866811	3.40119738166216	0	1.6094379124341	0	1.09861228866811	0	1.79175946922805	1.09861228866811	0	0.693147180559945	0	0	0.693147180559945	1.38629436111989	1.79175946922805
CAGAGCCCAATAGTAG-1	0.693147180559945	1.6094379124341	1.6094379124341	1.79175946922805	2.19722457733622	0	0	0	0	0	0	0	1.38629436111989	0	0	0	0.693147180559945
CAGAGCCGTAACTTCG-1	0.693147180559945	1.6094379124341	2.07944154167984	0	1.09861228866811	0	0	0.693147180559945	0	0	0	0	0	0	2.30258509299405	0	0
CAGAGCCTCCACGGGT-1	0	1.6094379124341	1.94591014905531	0	0.693147180559945	0	0.693147180559945	0	0	0	0	0	0	0	0.693147180559945	0	1.38629436111989
CAGAGCCTCCCAACTC-1	0.693147180559945	1.94591014905531	3.2188758248682	0	0	0	0	0	0	0	0	0.693147180559945	2.07944154167984	0	0	0	1.94591014905531
CAGAGCCTCTGACCCT-1	1.09861228866811	2.484906649788	0.693147180559945	0.693147180559945	1.94591014905531	0	0	0	0	0	0	0	0	0	0.693147180559945	1.6094379124341	3.09104245335832
CAGATACAGAACAGGA-1	1.09861228866811	1.6094379124341	1.6094379124341	0	1.6094379124341	0.693147180559945	1.38629436111989	0	0.693147180559945	0.693147180559945	0	0	1.38629436111989	0.693147180559945	0.693147180559945	0	1.6094379124341
CAGATACCACTGGATT-1	1.09861228866811	2.77258872223978	0.693147180559945	0.693147180559945	0	0	1.09861228866811	0	0	0	0	0	0	0	0	2.30258509299405	1.94591014905531
CAGATACCAGGTACGA-1	1.94591014905531	1.79175946922805	0	0.693147180559945	1.94591014905531	0	0	0	0.693147180559945	0	0	0	0.693147180559945	2.83321334405622	0	0	1.09861228866811
CAGATACGTCGGCCTA-1	1.79175946922805	1.38629436111989	1.79175946922805	1.94591014905531	0.693147180559945	0	0	0	0	0	0	0	1.6094379124341	0	0.693147180559945	0	0.693147180559945
CAGATACGTTGAATCC-1	0	0.693147180559945	2.77258872223978	0	0	0	2.30258509299405	0	0	0	0	1.38629436111989	1.38629436111989	0	1.6094379124341	0	0
CAGATACGTTTCGTTT-1	1.09861228866811	1.6094379124341	1.6094379124341	1.6094379124341	1.6094379124341	0	1.6094379124341	0	0	0	0	0.693147180559945	0	0	2.39789527279837	0	0
CAGATACTCATAAGGA-1	0.693147180559945	1.09861228866811	0	1.09861228866811	0.693147180559945	0	2.07944154167984	0	0	0.693147180559945	0.693147180559945	0	0.693147180559945	0	0.693147180559945	0	1.09861228866811
CAGATCAAGAAGAGCA-1	0	2.07944154167984	2.39789527279837	0	1.09861228866811	0.693147180559945	0	0	0	0	0	0	0	0	0	0	2.56494935746154
CAGATCAAGTGTAGAT-1	1.38629436111989	1.6094379124341	3.73766961828337	0	0	0.693147180559945	1.6094379124341	0	0	0	0	0	0	0	1.38629436111989	0	0
CAGATCACAACAGCCC-1	0	1.09861228866811	0	1.94591014905531	2.63905732961526	0.693147180559945	2.63905732961526	0	0.693147180559945	0	0	0	0	0	0.693147180559945	0	1.09861228866811
CAGATCACATCAGCGC-1	0	2.07944154167984	0.693147180559945	0	2.39789527279837	0	1.94591014905531	0	0	0	0	0	0.693147180559945	0	3.04452243772342	0	1.38629436111989
CAGATCAGTTGCAAGG-1	0	0	0.693147180559945	0	1.94591014905531	0	0	1.09861228866811	0	0	0	0.693147180559945	0	0	0	0	2.07944154167984
CAGATCAGTTGGACTT-1	0.693147180559945	2.484906649788	0.693147180559945	0.693147180559945	1.09861228866811	0	1.38629436111989	0	0.693147180559945	1.09861228866811	0	0	0	0	1.09861228866811	0	0.693147180559945
CAGATCATCCGTGTGG-1	0.693147180559945	2.30258509299405	3.3322045101752	0	0	0	2.19722457733622	0.693147180559945	0.693147180559945	0	0	0.693147180559945	0	0	0	0	0.693147180559945
CAGATCATCGCTAAAC-1	1.38629436111989	1.38629436111989	1.38629436111989	0	0	0	0	0	0	0	0	0	1.38629436111989	2.83321334405622	0.693147180559945	0	2.07944154167984
CAGATTGAGTGTACAA-1	1.09861228866811	1.79175946922805	0	0.693147180559945	1.09861228866811	0	0	0	0	0	0.693147180559945	0	0	2.70805020110221	1.38629436111989	0	2.83321334405622
CAGATTGGTATAATGG-1	0	1.09861228866811	0.693147180559945	0.693147180559945	0	0	0	1.6094379124341	1.38629436111989	1.38629436111989	1.09861228866811	1.38629436111989	1.09861228866811	0	0	0	0.693147180559945
CAGATTGGTGACACAG-1	0.693147180559945	2.19722457733622	0	0	0	0	0	0	0	0	0	0	0	0	0	1.09861228866811	2.39789527279837
CAGATTGGTGCACGCT-1	1.6094379124341	1.09861228866811	4.02535169073515	1.79175946922805	0.693147180559945	0	1.38629436111989	0	0	0	0	0	1.6094379124341	0	1.94591014905531	0	0
CAGATTGTCCACGGAC-1	0	0.693147180559945	0.693147180559945	2.07944154167984	2.30258509299405	0	1.09861228866811	0	1.6094379124341	1.6094379124341	0	0	1.38629436111989	0	2.56494935746154	0	1.38629436111989
CAGATTGTCGGCGATC-1	0	2.39789527279837	0.693147180559945	0	1.09861228866811	0	0.693147180559945	0	0	0	0	0	0	0	1.79175946922805	0	2.89037175789616
CAGCAATAGGATACAT-1	0	1.38629436111989	1.79175946922805	0	0	0	2.77258872223978	0	0	0	0	0	0	0	0.693147180559945	0	0
CAGCAATAGGCTGAAC-1	2.30258509299405	0.693147180559945	1.6094379124341	0	0	0	1.79175946922805	0	0	0	0	0	0	0	1.09861228866811	1.38629436111989	0
CAGCAATCAACTGTGT-1	1.94591014905531	0.693147180559945	1.09861228866811	1.6094379124341	0.693147180559945	0	2.07944154167984	0	0	0	0	0	2.07944154167984	0	0	0.693147180559945	0
CAGCAATCACACCGAC-1	0.693147180559945	1.79175946922805	0	1.38629436111989	2.30258509299405	0.693147180559945	0.693147180559945	0	0	0	0	0	0	0	0	0	0.693147180559945
CAGCACGAGCAAACAT-1	1.6094379124341	1.79175946922805	2.30258509299405	1.38629436111989	0	0	0.693147180559945	0.693147180559945	0	0	0.693147180559945	0	1.94591014905531	0	0.693147180559945	0.693147180559945	0
CAGCACGCAGGTTACT-1	1.38629436111989	1.79175946922805	3.43398720448515	0.693147180559945	0.693147180559945	0.693147180559945	2.30258509299405	1.38629436111989	1.6094379124341	1.79175946922805	0.693147180559945	0.693147180559945	0.693147180559945	0	0	0	0.693147180559945
CAGCACGGTCATAAAG-1	0	1.6094379124341	0	0	1.6094379124341	0	0.693147180559945	0	0	0	0	0	0	0	0	1.94591014905531	3.43398720448515
CAGCACGTCTAAGCGT-1	1.09861228866811	0.693147180559945	1.09861228866811	0	0.693147180559945	0	0	0	0	0	0	0	0	0	0	0.693147180559945	1.94591014905531
CAGCAGCCAAGCACAG-1	1.6094379124341	1.09861228866811	0.693147180559945	0	1.38629436111989	0	0	0	1.6094379124341	2.30258509299405	0	0	0	1.38629436111989	1.6094379124341	0	0
CAGCAGCCACTCAAGT-1	1.09861228866811	1.6094379124341	2.484906649788	1.09861228866811	1.6094379124341	1.6094379124341	1.38629436111989	0	0	0	0	0	0	0	0	0	0
CAGCAGCTCCCGTGTT-1	0	1.79175946922805	0	0	0	0	0	0	0	0	0	0	0	0	0	1.38629436111989	1.79175946922805
CAGCAGCTCCTTGAAG-1	1.6094379124341	1.6094379124341	0	0	1.6094379124341	0	0.693147180559945	0	2.39789527279837	1.38629436111989	0	0	0	0	0	0	1.09861228866811
CAGCAGCTCTATCGGA-1	1.09861228866811	1.09861228866811	2.30258509299405	2.30258509299405	1.6094379124341	0.693147180559945	2.70805020110221	0	0	0	0	0	1.09861228866811	0	1.09861228866811	0	0
CAGCCAGAGATGGGCT-1	1.09861228866811	1.79175946922805	3.89182029811063	0	0	1.09861228866811	0.693147180559945	1.09861228866811	0	0	0	1.38629436111989	0.693147180559945	0	0	0	1.09861228866811
CAGCCAGCAAATCAGA-1	0	1.38629436111989	0.693147180559945	1.09861228866811	0	0	1.6094379124341	0	0	0	0	0	0	0	1.09861228866811	0	0
CAGCCAGCAAGCAATA-1	1.38629436111989	0.693147180559945	4.00733318523247	0	0	0	2.70805020110221	0	0	0	0.693147180559945	1.09861228866811	0	0	0	0	0
CAGCCAGCACCAGTTA-1	1.79175946922805	2.19722457733622	1.38629436111989	1.79175946922805	1.94591014905531	0	0	0	1.09861228866811	0	0.693147180559945	0	0	0.693147180559945	1.09861228866811	0	0.693147180559945
CAGCCAGCAGGCACTC-1	1.09861228866811	1.38629436111989	4.90527477843843	0	0	0.693147180559945	0	0	0	0	0	0	0	0	0	0	1.79175946922805
CAGCCAGGTAGAGTTA-1	0.693147180559945	0	3.25809653802148	1.09861228866811	0	0	2.70805020110221	0	1.09861228866811	0	0	1.38629436111989	1.38629436111989	0	0	0	1.09861228866811
CAGCCAGGTAGTGGCA-1	1.09861228866811	0.693147180559945	0	1.38629436111989	2.63905732961526	0.693147180559945	1.38629436111989	0	0	0	0	0	1.09861228866811	0	0	0	0.693147180559945
CAGCCAGGTCTTGAAC-1	0.693147180559945	1.38629436111989	0.693147180559945	0	0.693147180559945	0	0	0	0	0	0	0	0	0	0	2.56494935746154	2.94443897916644
CAGCGTGGTAGAATGT-1	0.693147180559945	2.19722457733622	0	0.693147180559945	2.07944154167984	0	0	0.693147180559945	0	0	0	0	0	0	0	0.693147180559945	2.07944154167984
CAGCGTGGTGACACGA-1	0.693147180559945	1.38629436111989	0	0	0.693147180559945	0	0	0	0	0	1.09861228866811	0	1.38629436111989	3.98898404656427	2.30258509299405	2.07944154167984	0
CAGCGTGGTGATGAAT-1	0.693147180559945	0	1.09861228866811	0.693147180559945	1.38629436111989	0	0	0	0	0	0	0.693147180559945	1.6094379124341	0.693147180559945	0	0	0.693147180559945
CAGCGTGGTTAACAGA-1	0	1.6094379124341	3.04452243772342	0	1.38629436111989	0	0.693147180559945	0.693147180559945	0.693147180559945	0.693147180559945	0.693147180559945	0.693147180559945	0	0	0.693147180559945	0	1.09861228866811
CAGCGTGGTTGAGGAC-1	0.693147180559945	1.09861228866811	2.99573227355399	0	0	0	3.09104245335832	0	0.693147180559945	0	0	0	1.6094379124341	0	0	0	0.693147180559945
CAGCGTGGTTGCCTAA-1	2.30258509299405	1.09861228866811	0.693147180559945	0	1.94591014905531	0	2.39789527279837	0	0	0	0	0	0	0	0	0	1.09861228866811
CAGGCCAAGTCCGCGT-1	0.693147180559945	1.94591014905531	1.38629436111989	0.693147180559945	1.6094379124341	0	0.693147180559945	0	0	0	0	0	2.30258509299405	0	0.693147180559945	0.693147180559945	0
CAGGGCTAGGCCGCTT-1	1.6094379124341	1.09861228866811	1.38629436111989	0	0	1.38629436111989	2.19722457733622	0.693147180559945	2.19722457733622	1.38629436111989	0.693147180559945	0	0	0	1.94591014905531	0	0
CAGGGCTCACGGGTAA-1	0	0	1.38629436111989	0.693147180559945	1.79175946922805	0	1.79175946922805	0	0.693147180559945	0	0.693147180559945	0	0	1.09861228866811	1.38629436111989	0	0
CAGGGCTCAGAATGTA-1	0.693147180559945	1.38629436111989	0	1.79175946922805	1.38629436111989	0	1.09861228866811	0	0	0	0	0	0.693147180559945	2.56494935746154	1.09861228866811	0	1.79175946922805
CAGGGCTCAGTGGCTC-1	0	1.38629436111989	1.79175946922805	0.693147180559945	2.19722457733622	1.6094379124341	0.693147180559945	0	0	0	0	0	1.09861228866811	0	0.693147180559945	0	1.38629436111989
CAGGGCTTCGATGCAT-1	0.693147180559945	1.6094379124341	1.79175946922805	1.09861228866811	2.83321334405622	0	0	0	0	0	0.693147180559945	0	0	1.38629436111989	0	0	2.07944154167984
CAGGGCTTCTAGTACG-1	0.693147180559945	1.94591014905531	1.38629436111989	0.693147180559945	2.19722457733622	1.09861228866811	0	0	0.693147180559945	0	0.693147180559945	0	0	0.693147180559945	0.693147180559945	1.38629436111989	2.484906649788
CAGGGCTTCTCGGTCT-1	0.693147180559945	0.693147180559945	1.38629436111989	0	0.693147180559945	0	1.09861228866811	0.693147180559945	1.38629436111989	1.09861228866811	1.38629436111989	1.6094379124341	0	0.693147180559945	2.07944154167984	0	0
CAGGGCTTCTTACACT-1	0	1.79175946922805	2.07944154167984	0.693147180559945	0	1.09861228866811	1.6094379124341	0	0.693147180559945	0.693147180559945	0	0.693147180559945	1.79175946922805	0	0.693147180559945	0	1.09861228866811
CAGGTATAGAGATTCA-1	0.693147180559945	0	1.09861228866811	0	1.09861228866811	0	0	0	0	0	0.693147180559945	1.09861228866811	0	1.38629436111989	0.693147180559945	0.693147180559945	2.07944154167984
CAGGTATCAGCAGGAT-1	1.38629436111989	1.09861228866811	3.85014760171006	0	0	0.693147180559945	0.693147180559945	0.693147180559945	0	0.693147180559945	0	0.693147180559945	0	0	0	0	0
CAGGTATTCGCACTCT-1	0.693147180559945	1.6094379124341	1.09861228866811	2.19722457733622	2.89037175789616	0	1.38629436111989	0	0	0	0.693147180559945	0	0	0.693147180559945	1.38629436111989	0	1.6094379124341
CAGGTATTCGGTGTTA-1	1.6094379124341	0	0	0	1.6094379124341	0	1.38629436111989	0	2.19722457733622	1.6094379124341	1.09861228866811	1.09861228866811	0.693147180559945	0.693147180559945	0	0	3.73766961828337
CAGGTATTCTCGTCAC-1	0.693147180559945	0.693147180559945	2.70805020110221	0	0	0.693147180559945	1.38629436111989	0.693147180559945	0.693147180559945	0	0	0	0	0	0	0	1.6094379124341
CAGGTATTCTTACGTT-1	1.38629436111989	0	1.09861228866811	0.693147180559945	1.09861228866811	0.693147180559945	2.07944154167984	0.693147180559945	0	0	0	0	1.09861228866811	0.693147180559945	2.77258872223978	0	0
CAGTGCGAGCAGGCAT-1	1.94591014905531	1.79175946922805	2.484906649788	2.07944154167984	0.693147180559945	0	0.693147180559945	0	1.38629436111989	0.693147180559945	0	0	0	0.693147180559945	0.693147180559945	0	1.09861228866811
CAGTGCGAGCCGATAG-1	1.09861228866811	2.07944154167984	1.38629436111989	0.693147180559945	0	0	1.38629436111989	0	0.693147180559945	0	2.19722457733622	0	0	0	0	0	1.38629436111989
CAGTGCGCAGCCATTA-1	1.79175946922805	1.38629436111989	2.30258509299405	2.19722457733622	1.09861228866811	0	1.79175946922805	0	2.19722457733622	1.6094379124341	0	0	0	0	0	0.693147180559945	1.6094379124341
CAGTGCGTCATTGCGA-1	0	2.07944154167984	0	0.693147180559945	0	0	0	0	0	0	0	0	0.693147180559945	0	0	0	1.6094379124341
CAGTTAGCAATCGCCG-1	1.09861228866811	1.38629436111989	3.09104245335832	1.09861228866811	0	1.6094379124341	2.63905732961526	0	0	0	0	0	0	0	0.693147180559945	0	0
CAGTTAGCACGTCGTG-1	1.6094379124341	1.09861228866811	2.39789527279837	1.09861228866811	0	2.19722457733622	2.83321334405622	0.693147180559945	1.6094379124341	1.94591014905531	0.693147180559945	0	0	0	0	0	0
CAGTTAGCATGGGTCC-1	0	0.693147180559945	1.79175946922805	0	2.484906649788	0	0	0	1.79175946922805	1.79175946922805	0	0	1.09861228866811	2.19722457733622	0.693147180559945	0	1.6094379124341
CAGTTAGCATGTCAGT-1	1.38629436111989	1.79175946922805	3.78418963391826	0	0	0	0.693147180559945	0	0	0	0.693147180559945	0	0	0	0	1.6094379124341	0.693147180559945
CAGTTAGCATTCTCCG-1	1.09861228866811	1.79175946922805	3.58351893845611	1.09861228866811	0	1.6094379124341	2.63905732961526	0	1.09861228866811	0	0	0.693147180559945	0	0	0	0	0
CAGTTAGGTCGTAATC-1	1.09861228866811	0.693147180559945	2.19722457733622	0	1.6094379124341	0.693147180559945	0	0.693147180559945	0	0	0	1.09861228866811	0	0	0.693147180559945	0	1.09861228866811
CAGTTAGGTTCCTAGA-1	1.38629436111989	1.09861228866811	1.09861228866811	0	0	0	1.09861228866811	0	0	0.693147180559945	0	0	0.693147180559945	0	0.693147180559945	0	2.83321334405622
CAGTTAGTCTCACGAA-1	1.09861228866811	0	2.70805020110221	0.693147180559945	1.09861228866811	1.09861228866811	3.55534806148941	0.693147180559945	0	0.693147180559945	0	0.693147180559945	0	0	1.38629436111989	0	0
CAGTTCCAGATCCCGC-1	2.39789527279837	2.07944154167984	1.09861228866811	0.693147180559945	0.693147180559945	1.79175946922805	1.09861228866811	0.693147180559945	0	0	0.693147180559945	0	0	0.693147180559945	0	0	1.09861228866811
CAGTTCCAGGGTACGT-1	2.56494935746154	1.94591014905531	1.94591014905531	0.693147180559945	2.19722457733622	0	0.693147180559945	0	0	0	0	0	0	3.61091791264422	1.38629436111989	1.38629436111989	1.09861228866811
CAGTTCCCAGCATCTA-1	0.693147180559945	0.693147180559945	0	0	0.693147180559945	0	0	0	1.09861228866811	0	1.79175946922805	0	0	0	0	1.6094379124341	3.04452243772342
CAGTTCCCATTGAAAG-1	1.09861228866811	2.07944154167984	1.38629436111989	0	0	0	0	0	2.07944154167984	1.6094379124341	0.693147180559945	0	0.693147180559945	0	0	0	3.43398720448515
CAGTTCCGTCAGGTGA-1	0.693147180559945	1.09861228866811	1.6094379124341	0.693147180559945	1.79175946922805	1.09861228866811	2.39789527279837	0.693147180559945	1.09861228866811	0	0	0	1.09861228866811	0	0	0	1.09861228866811
CAGTTCCTCACCTGGG-1	2.07944154167984	0.693147180559945	1.6094379124341	0.693147180559945	3.2188758248682	0	0.693147180559945	0	0.693147180559945	0	0	0	1.6094379124341	4.18965474202643	0.693147180559945	0.693147180559945	2.07944154167984
CAGTTCCTCATTTCGT-1	1.38629436111989	0.693147180559945	1.09861228866811	1.38629436111989	1.79175946922805	2.07944154167984	1.79175946922805	0.693147180559945	0	0	0	0	1.38629436111989	0	0	0	0.693147180559945
CAGTTCCTCCCTCTAG-1	0	0.693147180559945	3.52636052461616	0.693147180559945	3.93182563272433	0	0	0	2.30258509299405	2.19722457733622	0	0	0	0	2.83321334405622	0	0.693147180559945
CATAAGCCACTACACA-1	1.6094379124341	0	2.39789527279837	1.09861228866811	0	1.79175946922805	0	0	0	0	0	0	0	0.693147180559945	0.693147180559945	0.693147180559945	1.09861228866811
CATAAGCGTCAGGCAA-1	0.693147180559945	2.07944154167984	1.38629436111989	1.38629436111989	1.38629436111989	0	1.6094379124341	0	0	0	0	0.693147180559945	1.6094379124341	0	1.09861228866811	0.693147180559945	2.39789527279837
CATAAGCGTCGAATGG-1	1.09861228866811	1.38629436111989	4.99721227376411	1.09861228866811	1.09861228866811	0	0	1.09861228866811	0	0	0	0	0	0	0	0	0
CATAAGCTCCACGAAT-1	0.693147180559945	1.79175946922805	3.66356164612965	2.30258509299405	0.693147180559945	1.38629436111989	2.30258509299405	0.693147180559945	0	0.693147180559945	0	0	0	0	0	0	0
CATAAGCTCGGTATGT-1	1.09861228866811	0.693147180559945	1.6094379124341	0	0	0	2.30258509299405	0	0	0	0.693147180559945	0	0	0	0	0	2.07944154167984
CATAAGCTCGTCGCTT-1	0	0	0	0	0	0	0	0.693147180559945	0.693147180559945	0	0	0	0	0	0	0	0
CATAAGCTCTGCTAGA-1	0	1.79175946922805	2.77258872223978	0	0	0.693147180559945	0	1.79175946922805	1.79175946922805	1.6094379124341	0.693147180559945	0.693147180559945	0	0	0.693147180559945	0	1.09861228866811
CATACAGAGGCGAAGG-1	0.693147180559945	1.6094379124341	3.43398720448515	0	0	0	2.39789527279837	0	0.693147180559945	0.693147180559945	0.693147180559945	0	0.693147180559945	0	0	0	0
CATACAGGTAACACGG-1	1.38629436111989	1.94591014905531	3.98898404656427	1.09861228866811	0	0	1.79175946922805	1.09861228866811	0	0	0.693147180559945	0	0	0	0	0	0.693147180559945
CATACAGGTACTAACC-1	1.38629436111989	1.09861228866811	4.27666611901606	0	1.09861228866811	1.09861228866811	0.693147180559945	0	0	0	0	0	2.19722457733622	0.693147180559945	0	0	0.693147180559945
CATACAGTCCCAATAG-1	0.693147180559945	0	2.83321334405622	1.09861228866811	0	1.09861228866811	2.30258509299405	0	1.6094379124341	1.09861228866811	0	0	0	0	0	0.693147180559945	0
CATACAGTCCTCGATC-1	0	1.6094379124341	1.38629436111989	0	2.07944154167984	0.693147180559945	2.19722457733622	1.6094379124341	0	0	0	0	0	0	1.38629436111989	0.693147180559945	1.09861228866811
CATACAGTCTGCTTTA-1	0	1.79175946922805	3.63758615972639	0.693147180559945	0	0	2.07944154167984	0	0	0	0.693147180559945	0	0	0	0	0	0
CATACCCCAGCAGTGA-1	0	2.07944154167984	0	0	1.38629436111989	0	0.693147180559945	0	0	0	0	0.693147180559945	0	0	0	0	3.63758615972639
CATACCCCAGTCTGGC-1	1.09861228866811	0	2.70805020110221	0.693147180559945	1.79175946922805	0	3.2188758248682	0	1.94591014905531	0.693147180559945	0	0	0	0	3.43398720448515	0	0
CATACCCGTAAGGAGA-1	1.6094379124341	0.693147180559945	0	0	0	1.38629436111989	0.693147180559945	0	0	0	0.693147180559945	1.38629436111989	0.693147180559945	0	1.09861228866811	0	1.6094379124341
CATACCCGTCTCGGAC-1	0.693147180559945	1.94591014905531	2.56494935746154	0	0	1.6094379124341	1.94591014905531	0.693147180559945	0	0	0	0.693147180559945	1.09861228866811	0	0	0	0.693147180559945
CATACCCGTGTGCTTA-1	1.6094379124341	1.38629436111989	2.30258509299405	0	2.07944154167984	0.693147180559945	1.79175946922805	0	0.693147180559945	1.38629436111989	0	0	0.693147180559945	0.693147180559945	2.19722457733622	0.693147180559945	0.693147180559945
CATACCCGTTCTTGTT-1	0	1.79175946922805	1.09861228866811	2.30258509299405	0	1.94591014905531	0	0.693147180559945	0	0	0	0	1.79175946922805	0	1.38629436111989	0	1.09861228866811
CATACCCTCTGAGAGG-1	0.693147180559945	0.693147180559945	4.4188406077966	0	0	0	0	0	0	0	0	1.38629436111989	0	0	0	0	1.38629436111989
CATACCCTCTTTCTAG-1	1.38629436111989	1.6094379124341	0.693147180559945	0	0	0	0	0	0	0	0	0	0.693147180559945	1.79175946922805	0	0.693147180559945	3.29583686600433
CATACTTCAGGATTCT-1	0.693147180559945	1.79175946922805	1.38629436111989	1.38629436111989	1.38629436111989	0.693147180559945	2.83321334405622	0.693147180559945	0	0	0	2.63905732961526	0	0.693147180559945	0	0	2.56494935746154
CATACTTCATAAGCAA-1	1.6094379124341	2.30258509299405	1.38629436111989	1.09861228866811	0	0	0	0	0	0	0.693147180559945	0	0	1.79175946922805	0	2.484906649788	3.13549421592915
CATACTTGTAACATAG-1	1.09861228866811	1.6094379124341	1.09861228866811	0	0	2.39789527279837	1.09861228866811	1.09861228866811	0.693147180559945	0	1.79175946922805	2.484906649788	0	0	0.693147180559945	0	0.693147180559945
CATACTTGTTTGGCTA-1	1.38629436111989	1.79175946922805	0	1.38629436111989	0	0.693147180559945	1.09861228866811	0.693147180559945	1.6094379124341	0	0	0	1.09861228866811	0	0.693147180559945	0	0
CATACTTTCCTTCACG-1	1.6094379124341	2.19722457733622	0	0	0	0	3.25809653802148	0	0	0	0	0	0	0	0	0	1.38629436111989
CATAGACAGCACTCGC-1	1.6094379124341	1.09861228866811	1.6094379124341	2.39789527279837	2.83321334405622	0	0	0	1.38629436111989	1.09861228866811	0.693147180559945	0	0.693147180559945	3.3322045101752	0	0	0.693147180559945
CATAGACCAATCTGCA-1	0.693147180559945	1.94591014905531	1.6094379124341	0	0.693147180559945	1.6094379124341	2.77258872223978	0	0	0	0	0	2.07944154167984	0	0	0	0
CATAGACCAGAGCCCT-1	0	0	3.29583686600433	0	1.09861228866811	0	0	0	0	0	0	0	0	0	0	0	0
CATAGACGTCCAGCAC-1	1.6094379124341	0.693147180559945	2.30258509299405	0	0	1.09861228866811	2.30258509299405	0.693147180559945	0	0	0	0	0	0	0	0.693147180559945	0
CATAGACTCCAGTACA-1	0.693147180559945	1.38629436111989	2.56494935746154	0.693147180559945	0	0.693147180559945	2.63905732961526	0	0	0	0	0.693147180559945	1.6094379124341	0	1.09861228866811	0	0.693147180559945
CATAGACTCCGTGTCT-1	0.693147180559945	0.693147180559945	1.38629436111989	1.09861228866811	0	0	0.693147180559945	0	0.693147180559945	1.09861228866811	0	0	0	2.30258509299405	0	0	2.77258872223978
CATCAAGAGCACAAAT-1	1.09861228866811	2.07944154167984	2.484906649788	0.693147180559945	0	1.09861228866811	2.39789527279837	0	1.09861228866811	0	0	0	1.6094379124341	0	0.693147180559945	0	0
CATCAAGAGTCAGAGC-1	2.19722457733622	0	0	0.693147180559945	2.77258872223978	0.693147180559945	1.6094379124341	1.09861228866811	2.30258509299405	1.6094379124341	0	0	0	0	0	0	0
CATCAAGCAAGGCTTT-1	1.09861228866811	2.07944154167984	0	1.38629436111989	0.693147180559945	0.693147180559945	0	0	1.6094379124341	0	0.693147180559945	0	1.09861228866811	0	1.6094379124341	0	0.693147180559945
CATCAAGCATCAGTGT-1	1.09861228866811	1.38629436111989	1.6094379124341	0	0	1.38629436111989	1.94591014905531	0.693147180559945	0.693147180559945	0	0	0	0.693147180559945	0	0	0	0
CATCAAGTCCGATGTA-1	1.09861228866811	0	1.38629436111989	1.09861228866811	0.693147180559945	0	0	0	2.39789527279837	1.09861228866811	1.09861228866811	0	1.38629436111989	0	0.693147180559945	0	1.79175946922805
CATCCACAGAAGGGAT-1	0	2.30258509299405	2.30258509299405	1.6094379124341	0	1.6094379124341	1.38629436111989	0.693147180559945	0	0.693147180559945	0.693147180559945	0	0	0	1.38629436111989	0	0
CATCCACGTATTCTCT-1	1.79175946922805	2.19722457733622	2.94443897916644	0	0.693147180559945	0	2.70805020110221	1.6094379124341	0.693147180559945	1.94591014905531	0	0	0	0	2.07944154167984	0	0
CATCCACGTCATCCCT-1	1.09861228866811	1.6094379124341	3.46573590279973	1.38629436111989	0.693147180559945	1.09861228866811	2.39789527279837	0	0	0	1.94591014905531	0	1.6094379124341	0	0	0	0
CATCCACTCCTGCTAC-1	0.693147180559945	2.07944154167984	0	0	1.79175946922805	0	0.693147180559945	0	1.94591014905531	2.19722457733622	0.693147180559945	0	0	0	1.6094379124341	0	1.94591014905531
CATCCACTCTGATTCT-1	1.79175946922805	2.83321334405622	1.09861228866811	0	0	0	0	0	1.79175946922805	1.09861228866811	0	0	1.6094379124341	0	0	0	1.94591014905531
CATCCCAAGGGAGATA-1	0.693147180559945	1.79175946922805	0	0.693147180559945	1.94591014905531	0	0	0	0.693147180559945	1.09861228866811	0	0	0	0	0	2.70805020110221	2.484906649788
CATCCCACACAGTACT-1	2.19722457733622	1.79175946922805	1.6094379124341	0	0.693147180559945	0	2.94443897916644	0	0	0	0	0	1.6094379124341	0	0	0	0
CATCCCACAGGAATAT-1	1.38629436111989	1.6094379124341	1.6094379124341	0	0	0	2.39789527279837	0	1.6094379124341	0.693147180559945	0	0	1.09861228866811	1.09861228866811	1.94591014905531	0	0
CATCCCAGTTGTAGCT-1	0	1.6094379124341	0	1.09861228866811	2.30258509299405	0	0	0	0	0	0	0	0	0	3.2188758248682	0.693147180559945	3.2188758248682
CATCCCATCAGAGCAG-1	0.693147180559945	1.38629436111989	1.94591014905531	0	0	2.56494935746154	1.94591014905531	1.6094379124341	0.693147180559945	0	0	0.693147180559945	0	0.693147180559945	0	0	0
CATCCCATCGTAGGAG-1	1.09861228866811	0	1.6094379124341	0	0.693147180559945	1.6094379124341	2.56494935746154	0	0	0.693147180559945	1.09861228866811	0	0	0	0	0	0
CATCCGTAGAGTGGCT-1	1.09861228866811	1.09861228866811	0.693147180559945	0	0	0	1.09861228866811	0	0	0	0	0	0	0	0	1.79175946922805	2.19722457733622
CATCCGTAGATGGGCT-1	0.693147180559945	1.94591014905531	3.43398720448515	2.07944154167984	0	0.693147180559945	0	1.6094379124341	0	0	0	0	0.693147180559945	0	0	0	0
CATCCGTAGTAGAGTT-1	1.09861228866811	1.94591014905531	2.07944154167984	0	1.79175946922805	0	0	0	0	0	0	0	1.94591014905531	2.56494935746154	1.38629436111989	0	1.09861228866811
CATCCGTCAGCTGTGC-1	0	1.38629436111989	3.89182029811063	0	0	0	0.693147180559945	0.693147180559945	0	0	0	0	0	0	0	0	1.09861228866811
CATCCGTCAGTATGAA-1	0.693147180559945	1.38629436111989	1.09861228866811	1.38629436111989	0	0.693147180559945	0.693147180559945	0	0.693147180559945	0.693147180559945	1.09861228866811	0	0	0	1.6094379124341	0	0
CATCCGTGTGTACAGG-1	1.09861228866811	1.09861228866811	0	0	2.39789527279837	0	2.484906649788	0	0	0	2.07944154167984	0	0	1.6094379124341	0	0.693147180559945	1.94591014905531
CATCGCTGTAGGCAAC-1	0.693147180559945	0	4.79579054559674	0	0	0	0	0	2.39789527279837	2.19722457733622	0	0	0	0	0	0.693147180559945	0
CATCGCTGTGCAACAG-1	2.07944154167984	1.38629436111989	3.09104245335832	0	0	0	3.63758615972639	0	1.38629436111989	0	0	0	1.09861228866811	0	0.693147180559945	0	0
CATCGCTGTGTAAACA-1	1.38629436111989	1.38629436111989	0	1.09861228866811	0	0	1.94591014905531	0	0	0	0	0	0	0	1.38629436111989	0	0
CATCGGGAGCAACAAT-1	0.693147180559945	1.38629436111989	2.94443897916644	0	0	0	0.693147180559945	0	0	0	1.38629436111989	1.09861228866811	0	0	0	0	0
CATCGGGAGTTGCTCA-1	0	1.6094379124341	1.38629436111989	0	0	0	2.07944154167984	0.693147180559945	1.6094379124341	0.693147180559945	0	0.693147180559945	0.693147180559945	0.693147180559945	0	0	0.693147180559945
CATCGGGCAAGAGGTC-1	2.39789527279837	1.38629436111989	1.38629436111989	1.38629436111989	2.89037175789616	0	0	0	0	0	0	0	0	3.04452243772342	1.09861228866811	0	0
CATCGGGGTCACAATC-1	0	1.6094379124341	2.39789527279837	0	0	1.09861228866811	1.09861228866811	0	0	0	0	1.09861228866811	2.63905732961526	0	0	0	1.09861228866811
CATCGGGGTCACCGAC-1	0	1.09861228866811	3.93182563272433	0	0	0	1.09861228866811	0	0	0	0	0	0.693147180559945	0	0	0	0.693147180559945
CATCGGGGTGCCGAAA-1	0.693147180559945	1.94591014905531	2.30258509299405	0	2.83321334405622	0.693147180559945	0	0	0.693147180559945	0	0	0	0	0	1.38629436111989	0	0.693147180559945
CATCGGGTCGTCACCT-1	1.09861228866811	2.484906649788	2.39789527279837	0	0	0	0.693147180559945	0	0	0.693147180559945	0	0	0.693147180559945	0	0	0.693147180559945	2.07944154167984
CATCGGGTCTACGCAA-1	1.38629436111989	2.30258509299405	2.30258509299405	0.693147180559945	2.484906649788	0	0.693147180559945	0	0.693147180559945	1.09861228866811	1.09861228866811	0	1.6094379124341	1.38629436111989	1.79175946922805	0	1.38629436111989
CATCGTCAGATGCTTC-1	0	0.693147180559945	1.94591014905531	0	0	0	0	1.6094379124341	0	0	0.693147180559945	0	0	0	0.693147180559945	0.693147180559945	0.693147180559945
CATCGTCAGTAACCGG-1	0.693147180559945	2.39789527279837	2.484906649788	0.693147180559945	0	1.38629436111989	0	0.693147180559945	0.693147180559945	0	1.94591014905531	1.38629436111989	0	0	0	0	0.693147180559945
CATCGTCAGTGGACGT-1	0.693147180559945	1.6094379124341	1.09861228866811	0	0	0	0	0	0	0	0	0	0	0	0	0	2.30258509299405
CATCGTCCACAGCCAC-1	1.6094379124341	0.693147180559945	1.38629436111989	0.693147180559945	1.94591014905531	0	2.30258509299405	0	0.693147180559945	0	0	0	2.484906649788	1.38629436111989	1.79175946922805	0	1.6094379124341
CATCGTCCACGACAGA-1	1.6094379124341	1.38629436111989	0	0	0.693147180559945	0	2.07944154167984	0	0	0	0	0	0	1.38629436111989	1.6094379124341	0	1.6094379124341
CATCGTCCAGCACACC-1	1.94591014905531	0.693147180559945	1.6094379124341	2.07944154167984	2.07944154167984	0.693147180559945	1.09861228866811	0	0	0.693147180559945	0	0	0	0	2.19722457733622	0.693147180559945	1.09861228866811
CATCGTCGTTATCCAG-1	0.693147180559945	1.79175946922805	1.09861228866811	0.693147180559945	0	0.693147180559945	2.83321334405622	0.693147180559945	1.09861228866811	0	0	0	0	0	2.19722457733622	0.693147180559945	0
CATGAGTAGAGTTCGG-1	1.38629436111989	0	2.56494935746154	0	0	2.30258509299405	0	0.693147180559945	0	0	0	0	1.79175946922805	0	0	0	0
CATGAGTAGTGCCGAA-1	0	2.07944154167984	1.6094379124341	0	0	0	2.484906649788	0	0.693147180559945	0	0	0	0	0	0	0	1.38629436111989
CATGAGTCACACCGAC-1	1.38629436111989	1.6094379124341	2.77258872223978	0	0	1.6094379124341	1.94591014905531	1.94591014905531	1.38629436111989	1.6094379124341	0	1.38629436111989	0	0	0	0	0
CATGAGTCAGAGGAAA-1	0.693147180559945	2.83321334405622	2.07944154167984	1.6094379124341	0.693147180559945	0.693147180559945	0	0	0	0.693147180559945	0	0	0	0	0	0	0
CATGAGTCAGCACCCA-1	0.693147180559945	0.693147180559945	4.0943445622221	2.70805020110221	0.693147180559945	0	1.94591014905531	0	0	0	0.693147180559945	0	0	0	1.79175946922805	0	0.693147180559945
CATGAGTCAGCATCTA-1	0	1.94591014905531	1.79175946922805	1.38629436111989	0.693147180559945	0	0	0	1.09861228866811	1.79175946922805	0	0.693147180559945	0	0	0	0	0
CATGAGTCAGCTGCCA-1	0.693147180559945	1.94591014905531	1.38629436111989	0	2.89037175789616	0	1.09861228866811	0	0.693147180559945	0	0	0	0	4.11087386417331	1.79175946922805	0	0
CATGAGTGTACCCGCA-1	0	0	1.38629436111989	0	2.83321334405622	0	0.693147180559945	0	1.79175946922805	1.79175946922805	0	0	0.693147180559945	0.693147180559945	1.79175946922805	0	1.79175946922805
CATGAGTGTACTAGCT-1	0.693147180559945	2.30258509299405	2.70805020110221	0.693147180559945	1.09861228866811	0.693147180559945	2.99573227355399	0	1.79175946922805	0.693147180559945	0.693147180559945	0	0	0	0.693147180559945	0.693147180559945	0
CATGAGTGTCTAGGTT-1	0	1.09861228866811	2.56494935746154	0.693147180559945	0	0	0	1.94591014905531	0	0	0	0.693147180559945	0	0	1.79175946922805	0	0
CATGAGTGTGATATAG-1	0	1.09861228866811	1.09861228866811	1.38629436111989	2.19722457733622	0	1.38629436111989	0.693147180559945	1.09861228866811	0	0	0	0	0.693147180559945	1.38629436111989	0	0
CATGAGTGTGCCGAAA-1	1.38629436111989	1.79175946922805	1.09861228866811	1.6094379124341	1.38629436111989	0	2.39789527279837	0	0	0.693147180559945	0	0	2.63905732961526	2.484906649788	0	0	0.693147180559945
CATGAGTGTGGCTGAA-1	0	2.63905732961526	2.56494935746154	0	0	0	2.39789527279837	0	0	0	0	0	0	0	0	0	0
CATGAGTGTGGTATGG-1	1.6094379124341	1.38629436111989	1.09861228866811	0	0.693147180559945	0	0.693147180559945	0	0	0	0	0	0	1.09861228866811	0	0.693147180559945	2.30258509299405
CATGAGTTCATTATCC-1	1.38629436111989	2.56494935746154	1.09861228866811	1.6094379124341	1.79175946922805	1.09861228866811	2.83321334405622	0	0	0	0	0	0	0	0	0	0
CATGAGTTCGCTCATC-1	0.693147180559945	0	3.61091791264422	0	0	0	3.29583686600433	0	0	0	0	0	0.693147180559945	0	0	0	0
CATGAGTTCTACCACC-1	0	1.38629436111989	0	1.09861228866811	0	0.693147180559945	0	0	1.09861228866811	0.693147180559945	0	0	0	0	0	0	0
CATGCAAAGGAGGTTC-1	0.693147180559945	0.693147180559945	0	2.07944154167984	2.70805020110221	0	0	0	0.693147180559945	0	0	0	0	4.26267987704132	3.25809653802148	1.6094379124341	2.39789527279837
CATGCAAAGTCTAGCT-1	0.693147180559945	1.79175946922805	1.09861228866811	0.693147180559945	2.07944154167984	0.693147180559945	1.94591014905531	0	0.693147180559945	0	0	0	0.693147180559945	0	0.693147180559945	0.693147180559945	1.38629436111989
CATGCAACACCGTGAC-1	1.09861228866811	1.6094379124341	1.09861228866811	0.693147180559945	0	0	2.19722457733622	0	0.693147180559945	0	1.09861228866811	0.693147180559945	0	0	0	0	2.07944154167984
CATGCAAGTTGCATTG-1	1.6094379124341	1.09861228866811	2.63905732961526	0.693147180559945	1.94591014905531	0	1.38629436111989	0	1.38629436111989	1.6094379124341	0	0	1.09861228866811	0	0	0	1.94591014905531
CATGCAATCGGTAGAG-1	1.09861228866811	0	0	0	0	0	0.693147180559945	0	0	0	0	0.693147180559945	0.693147180559945	0	0.693147180559945	0	1.38629436111989
CATGCAATCTAGCAAC-1	1.38629436111989	1.6094379124341	0	0	1.09861228866811	0	0	0	1.6094379124341	1.38629436111989	0	0	0	0	3.17805383034795	0	0
CATGCCTAGTGCCGAA-1	0.693147180559945	1.38629436111989	1.94591014905531	1.38629436111989	1.6094379124341	0	0	0	0	0	0	0	0	2.94443897916644	1.38629436111989	0.693147180559945	0.693147180559945
CATGCCTCACGGAAGT-1	1.09861228866811	0.693147180559945	2.89037175789616	0	0	1.6094379124341	2.30258509299405	0.693147180559945	1.38629436111989	0.693147180559945	0	0	0	0	0	0	0
CATGCCTGTCGGAACA-1	0	1.94591014905531	1.38629436111989	0.693147180559945	2.39789527279837	0	0	0	0	0	1.09861228866811	0	0	0.693147180559945	0	0.693147180559945	0.693147180559945
CATGCCTGTCTGATAC-1	0	2.19722457733622	1.38629436111989	0	0.693147180559945	0	1.09861228866811	0	0	0	0.693147180559945	0	0.693147180559945	1.09861228866811	0	0	2.07944154167984
CATGCCTGTGGTAACG-1	0.693147180559945	1.79175946922805	0	0.693147180559945	0.693147180559945	0	2.19722457733622	0	0	0	0	0	1.38629436111989	0.693147180559945	0.693147180559945	0	1.6094379124341
CATGCCTTCGCAGAGA-1	0	1.6094379124341	2.77258872223978	0	2.39789527279837	0	0	0	0	0	0	0	0	1.6094379124341	1.09861228866811	0	0
CATGCGGAGTTCGGTT-1	1.38629436111989	1.79175946922805	0	0	2.07944154167984	0.693147180559945	0.693147180559945	0	1.38629436111989	0	0.693147180559945	0.693147180559945	0	0	2.77258872223978	0	2.30258509299405
CATGCGGCAACTGAAA-1	0.693147180559945	2.39789527279837	1.6094379124341	1.09861228866811	0.693147180559945	0	0	0	1.38629436111989	0	0	2.07944154167984	0.693147180559945	0	0	0.693147180559945	2.19722457733622
CATGCGGCAGGTCTCG-1	1.6094379124341	0	0.693147180559945	0.693147180559945	1.6094379124341	0	1.09861228866811	0	0	0	0	1.38629436111989	0.693147180559945	0	0	1.09861228866811	1.09861228866811
CATGCGGGTAGTCGGA-1	0	0	1.09861228866811	0.693147180559945	0	0	0	1.09861228866811	0	0	1.09861228866811	1.6094379124341	0	0	0	0	0.693147180559945
CATGCGGTCCACTGGG-1	0.693147180559945	1.6094379124341	1.38629436111989	0	0.693147180559945	0	0	0	0.693147180559945	0	0	1.09861228866811	1.09861228866811	0	0	0	1.94591014905531
CATGCGGTCGTCGCTT-1	0	1.38629436111989	3.04452243772342	0	0	1.09861228866811	2.19722457733622	0	0	0	0	0	1.79175946922805	0	0	0	2.19722457733622
CATGCTCCACGAGGAT-1	1.38629436111989	1.94591014905531	3.13549421592915	0	0	0	1.79175946922805	0	0.693147180559945	0	0	0	1.38629436111989	0	0	0	2.19722457733622
CATGCTCGTCACGCTG-1	0.693147180559945	0.693147180559945	1.6094379124341	1.09861228866811	2.39789527279837	0.693147180559945	1.09861228866811	0	0	0	1.38629436111989	0	0	0.693147180559945	1.09861228866811	0.693147180559945	0
CATGCTCGTGAGGATC-1	0.693147180559945	0.693147180559945	0.693147180559945	0	2.484906649788	0	0	0	0	0	0	0.693147180559945	1.09861228866811	0.693147180559945	0	0.693147180559945	1.94591014905531
CATGCTCTCATTTGGG-1	1.09861228866811	1.6094379124341	2.56494935746154	0.693147180559945	0	0.693147180559945	0.693147180559945	0	0	0	1.09861228866811	1.09861228866811	0	0	1.09861228866811	0	0.693147180559945
CATGCTCTCCACGAAT-1	0.693147180559945	1.38629436111989	2.89037175789616	1.94591014905531	0	1.09861228866811	0.693147180559945	0	0	0	0.693147180559945	0	0.693147180559945	0.693147180559945	0	0.693147180559945	0.693147180559945
CATGCTCTCCGTGACG-1	0.693147180559945	2.70805020110221	0	0.693147180559945	0.693147180559945	0	1.6094379124341	0	0	0	0.693147180559945	0	0	0	0	1.09861228866811	3.04452243772342
CATGGATAGGGAGAAT-1	1.6094379124341	0	2.484906649788	0	1.6094379124341	0	0	0	0.693147180559945	0	0	0	1.38629436111989	0.693147180559945	0	0	2.19722457733622
CATGGATCAATACAGA-1	0.693147180559945	0	4.06044301054642	0.693147180559945	0.693147180559945	0	1.38629436111989	0	1.79175946922805	1.6094379124341	0.693147180559945	0	0.693147180559945	0	0	0	0
CATGGATCAGCTACTA-1	0.693147180559945	1.6094379124341	0.693147180559945	0	0	0	0.693147180559945	0	0	0	0.693147180559945	0	0	0.693147180559945	0	0	2.19722457733622
CATGGATCAGCTATTG-1	1.79175946922805	1.38629436111989	2.30258509299405	0	0.693147180559945	1.79175946922805	0.693147180559945	1.38629436111989	0	0	0.693147180559945	1.6094379124341	0	0	0	0	0.693147180559945
CATGGATGTGTTAGCT-1	1.79175946922805	2.07944154167984	1.79175946922805	0	0	0	0.693147180559945	0	1.09861228866811	0.693147180559945	0	0	1.09861228866811	0	0	1.09861228866811	2.07944154167984
CATGGATGTTGTGTAC-1	0	1.09861228866811	2.07944154167984	0	0	1.6094379124341	0.693147180559945	0.693147180559945	1.38629436111989	0.693147180559945	0	0	0	0	1.6094379124341	0	1.6094379124341
CATGGTACAAGGTCAG-1	1.09861228866811	1.09861228866811	1.38629436111989	0.693147180559945	0	0	1.09861228866811	0	0	0	0.693147180559945	0	0	0	2.94443897916644	0.693147180559945	1.38629436111989
CATGGTAGTAGCTTTG-1	1.79175946922805	1.94591014905531	0	0	0	0	0.693147180559945	0	0	0	0	0	1.6094379124341	1.09861228866811	0.693147180559945	1.09861228866811	2.30258509299405
CATGGTAGTCCATACA-1	0.693147180559945	1.09861228866811	1.09861228866811	1.09861228866811	1.6094379124341	1.6094379124341	0.693147180559945	0.693147180559945	0	0	0	0	0.693147180559945	0	2.07944154167984	0	0
CATGGTAGTTACACAC-1	0.693147180559945	2.19722457733622	3.04452243772342	0	0	0	0.693147180559945	0.693147180559945	0.693147180559945	0	0	0	0	0	0	0	1.94591014905531
CATGGTAGTTGCCTAA-1	1.38629436111989	2.30258509299405	0.693147180559945	0.693147180559945	2.30258509299405	0	0	0	0	0	0.693147180559945	0	0	0	0.693147180559945	0.693147180559945	0.693147180559945
CATGGTATCACCCTGT-1	1.09861228866811	2.89037175789616	1.09861228866811	0.693147180559945	1.09861228866811	0	1.38629436111989	0	0	0	0	0	0	0	0	0	2.56494935746154
CATGGTATCCATTCGC-1	1.09861228866811	0.693147180559945	1.38629436111989	0.693147180559945	2.19722457733622	0	0.693147180559945	0	1.94591014905531	1.09861228866811	0	0	0.693147180559945	0	1.79175946922805	0	0.693147180559945
CATGGTATCGGTATGT-1	0	1.79175946922805	0	1.09861228866811	1.6094379124341	0.693147180559945	0	0.693147180559945	0	0	0	0.693147180559945	0.693147180559945	0	1.09861228866811	0	1.6094379124341
CATGGTATCTTCGACC-1	0.693147180559945	2.39789527279837	0	0	0	0	0	0	1.6094379124341	0.693147180559945	0	0	0	0	0	1.38629436111989	3.25809653802148
CATTCATAGGATTTAG-1	1.38629436111989	2.30258509299405	1.09861228866811	1.94591014905531	2.70805020110221	0	0	0	1.09861228866811	0	0	0	1.09861228866811	4.54329478227	0	0	1.94591014905531
CATTCATCAGCCATTA-1	0	1.94591014905531	2.484906649788	0	1.09861228866811	1.6094379124341	1.6094379124341	0	0	0	0	1.79175946922805	0	0.693147180559945	0	0	1.6094379124341
CATTCATGTGGATTTC-1	1.6094379124341	1.09861228866811	1.09861228866811	2.07944154167984	1.09861228866811	0	1.79175946922805	0	0	0	0	0	1.09861228866811	0	2.63905732961526	0	3.55534806148941
CATTCATGTGGTCCGT-1	1.09861228866811	1.38629436111989	1.38629436111989	0	0	0	0	0	2.30258509299405	1.38629436111989	0	0	1.6094379124341	0	1.6094379124341	0	0.693147180559945
CATTCATTCGGAATTC-1	1.09861228866811	1.09861228866811	1.6094379124341	3.55534806148941	0	0.693147180559945	1.09861228866811	0.693147180559945	1.94591014905531	1.38629436111989	0	0	0	0	2.94443897916644	0	0
CATTCATTCTGCCCTA-1	0.693147180559945	1.6094379124341	0	1.79175946922805	2.484906649788	0	0	0	0	0	0	0	0	0	0	0.693147180559945	1.79175946922805
CATTCCGAGGCACCAA-1	0.693147180559945	1.09861228866811	2.83321334405622	0	0	1.09861228866811	0	1.38629436111989	0	0	0	0	0	0	0	0	0
CATTCCGAGTATGACA-1	1.09861228866811	1.6094379124341	3.25809653802148	0	0	0	0	0	0	0	0	1.09861228866811	0	0	0	0.693147180559945	1.09861228866811
CATTCCGCAACACTAC-1	1.38629436111989	0	3.25809653802148	0	0	0	0	0	1.79175946922805	2.07944154167984	0	0	0.693147180559945	0	0	0	0
CATTCCGCACCGGAAA-1	1.09861228866811	1.09861228866811	0	1.09861228866811	1.09861228866811	0	1.38629436111989	1.09861228866811	0	0	0	0	0	2.30258509299405	0	0	0
CATTCCGCAGGCTATT-1	0.693147180559945	1.09861228866811	0	2.484906649788	1.79175946922805	1.79175946922805	1.79175946922805	0	1.79175946922805	0.693147180559945	1.38629436111989	0	1.09861228866811	0	0	0	1.09861228866811
CATTCCGGTGTTCCAA-1	0	1.38629436111989	0	1.09861228866811	3.04452243772342	0.693147180559945	0	0	0	0	0	0	0	0	0	0	1.09861228866811
CATTCCGGTTACGTAC-1	0	1.38629436111989	0	0	2.89037175789616	0	0	0	0	0	1.38629436111989	0	0	0	1.09861228866811	2.19722457733622	3.43398720448515
CATTCCGGTTCGGCTG-1	0.693147180559945	2.19722457733622	1.38629436111989	0	2.39789527279837	0	1.09861228866811	0	0	0	0	0	0	0.693147180559945	0.693147180559945	0	0
CATTCCGGTTGGCTAT-1	0	0.693147180559945	2.63905732961526	0	0.693147180559945	0.693147180559945	3.58351893845611	0	0.693147180559945	1.09861228866811	1.38629436111989	1.79175946922805	1.09861228866811	0	0.693147180559945	0	0
CATTCCGTCGAGTCCG-1	1.38629436111989	1.09861228866811	2.07944154167984	0	0	0.693147180559945	0	0	0	0	0.693147180559945	0	0	0	0	0.693147180559945	2.56494935746154
CATTCCGTCGGCATCG-1	1.38629436111989	0.693147180559945	1.6094379124341	1.09861228866811	1.79175946922805	0	1.09861228866811	0	0	0	0	0	1.09861228866811	1.09861228866811	0	0	0.693147180559945
CATTCTAGTCCAATCA-1	0	1.38629436111989	1.38629436111989	0	0	1.94591014905531	0	1.09861228866811	0	0	0.693147180559945	0	1.38629436111989	0	0	0.693147180559945	0
CATTCTATCCTCACTG-1	2.07944154167984	1.79175946922805	1.09861228866811	0.693147180559945	1.09861228866811	0.693147180559945	2.99573227355399	0	0	0	0	0	0	0	1.09861228866811	0.693147180559945	0
CATTGAGAGAAGTGTT-1	1.6094379124341	1.79175946922805	2.83321334405622	1.79175946922805	0.693147180559945	0	0.693147180559945	0.693147180559945	0	0	0	0	1.09861228866811	0.693147180559945	0	0	0
CATTGAGAGCGAGTAC-1	0.693147180559945	1.38629436111989	0	0.693147180559945	2.63905732961526	1.38629436111989	0.693147180559945	1.38629436111989	0	0	0.693147180559945	1.94591014905531	0	0	0.693147180559945	0	1.09861228866811
CATTGAGAGGCTTCCG-1	1.38629436111989	1.09861228866811	3.04452243772342	0.693147180559945	0	0.693147180559945	1.38629436111989	0.693147180559945	0.693147180559945	0.693147180559945	0.693147180559945	1.38629436111989	1.6094379124341	0	0	0	1.6094379124341
CATTGAGAGGTGCCAA-1	1.79175946922805	1.09861228866811	0	0	2.77258872223978	0	0	0	1.09861228866811	0	0	0	1.09861228866811	0	0	0	0.693147180559945
CATTGAGAGTTGGAAT-1	1.94591014905531	0	0	2.07944154167984	1.6094379124341	0	1.09861228866811	0.693147180559945	1.09861228866811	0.693147180559945	0	0	0.693147180559945	0	2.19722457733622	0	0
CATTGAGGTACCAGAG-1	1.38629436111989	2.63905732961526	1.38629436111989	1.38629436111989	0.693147180559945	0.693147180559945	1.6094379124341	0.693147180559945	0	0	0	0	1.6094379124341	0	0.693147180559945	0	0
CATTGAGGTTCCTAGA-1	0.693147180559945	1.09861228866811	2.07944154167984	0	0	0	0	0	0.693147180559945	0	0	1.09861228866811	0	0	0	0	1.6094379124341
CATTGAGTCAGCAGAG-1	1.09861228866811	1.09861228866811	2.63905732961526	0	0	0	0.693147180559945	0	1.94591014905531	0.693147180559945	0	0	0	0.693147180559945	0	0	0
CATTGAGTCAGGACGA-1	1.94591014905531	1.79175946922805	2.19722457733622	0	1.6094379124341	0	1.38629436111989	0.693147180559945	1.94591014905531	0.693147180559945	0	0	1.38629436111989	0	1.94591014905531	0	0
CATTGAGTCGCTAGCG-1	0	0.693147180559945	0.693147180559945	0.693147180559945	2.07944154167984	0	0	0	0	0	0.693147180559945	2.56494935746154	0	0.693147180559945	0.693147180559945	0	0.693147180559945
CATTGCCCACGACGCT-1	0.693147180559945	1.09861228866811	2.484906649788	1.6094379124341	2.19722457733622	0	2.39789527279837	0	0	0	0	0	1.79175946922805	2.39789527279837	3.17805383034795	0	0.693147180559945
CATTGCCTCAAACCCA-1	0	2.07944154167984	2.99573227355399	1.09861228866811	0	0	1.09861228866811	0	0	0	0	2.56494935746154	0.693147180559945	0	0.693147180559945	0	1.09861228866811
CATTGCCTCGAACGCC-1	1.79175946922805	1.79175946922805	1.79175946922805	1.09861228866811	0.693147180559945	1.09861228866811	3.63758615972639	0	0	0	1.09861228866811	0	2.07944154167984	0	0	0.693147180559945	0.693147180559945
CATTGCCTCTCCGTGT-1	1.38629436111989	1.79175946922805	1.38629436111989	2.19722457733622	1.6094379124341	2.19722457733622	1.79175946922805	0.693147180559945	1.38629436111989	1.09861228866811	0	0	0	0	1.09861228866811	0	0
CATTGTTAGGCTGAAC-1	2.19722457733622	0.693147180559945	3.40119738166216	0	0	0	1.79175946922805	1.09861228866811	0	0	0	1.6094379124341	1.09861228866811	0	0	0	1.38629436111989
CATTGTTAGGGAGGGT-1	0	0.693147180559945	2.77258872223978	1.6094379124341	1.6094379124341	0	1.09861228866811	0	1.38629436111989	0.693147180559945	0	0	1.6094379124341	0.693147180559945	2.07944154167984	0.693147180559945	0.693147180559945
CATTGTTCAACCCTAA-1	0	1.09861228866811	1.09861228866811	0	0	0	0	0	0	0	0	0	1.09861228866811	0	0	1.6094379124341	0.693147180559945
CATTGTTCAGTGTGGA-1	1.09861228866811	1.79175946922805	2.30258509299405	0	0	0	2.19722457733622	0	0	0	0	0	0	0	0	0.693147180559945	0.693147180559945
CATTGTTTCACAACCA-1	1.09861228866811	1.09861228866811	0	0	0	1.09861228866811	0.693147180559945	0	0	0	0	0	0	1.94591014905531	0.693147180559945	1.09861228866811	1.38629436111989
CATTGTTTCCATTGCC-1	1.38629436111989	1.94591014905531	0.693147180559945	1.6094379124341	2.83321334405622	0.693147180559945	0.693147180559945	0	2.30258509299405	1.38629436111989	0	0	0	0	0	0	1.79175946922805
CATTGTTTCGACCCAG-1	1.09861228866811	1.38629436111989	1.79175946922805	0	0	0	3.52636052461616	0.693147180559945	0	0	0	0	0.693147180559945	0	2.83321334405622	0	0
CATTGTTTCGACGATT-1	2.19722457733622	1.09861228866811	3.04452243772342	0	0	2.39789527279837	2.30258509299405	0	0	0	0	0	1.09861228866811	0	0	0.693147180559945	1.09861228866811
CATTGTTTCGCCAGTG-1	1.09861228866811	1.38629436111989	1.09861228866811	0.693147180559945	3.17805383034795	0.693147180559945	1.6094379124341	0	2.07944154167984	1.79175946922805	0	0	1.38629436111989	0	1.38629436111989	0	1.09861228866811
CATTGTTTCGCGTAGC-1	0.693147180559945	1.09861228866811	3.17805383034795	0	2.07944154167984	0	3.40119738166216	0	0	0	1.38629436111989	0	1.6094379124341	2.07944154167984	0	0	0
CATTGTTTCTGTGCAA-1	2.30258509299405	1.79175946922805	4.39444915467244	0.693147180559945	0	0	2.77258872223978	0	0	0	0	0	2.39789527279837	0	0	1.09861228866811	2.07944154167984
CATTTCAAGGTTGCCC-1	0	0.693147180559945	1.79175946922805	0	0	0	3.58351893845611	0	0	0.693147180559945	0	0.693147180559945	0	0	1.6094379124341	0	0
CATTTCACATGCAGGA-1	0	2.56494935746154	0.693147180559945	0	2.19722457733622	0	0	0	0	0	0	0	0	0	0	0	2.07944154167984
CATTTCAGTGCCGGTT-1	1.09861228866811	0	0.693147180559945	0.693147180559945	2.30258509299405	0.693147180559945	2.63905732961526	1.09861228866811	1.09861228866811	0	0	0.693147180559945	1.09861228866811	0.693147180559945	0	0	1.09861228866811
CATTTCAGTGGTGATG-1	0.693147180559945	1.94591014905531	3.17805383034795	2.39789527279837	1.6094379124341	1.09861228866811	1.94591014905531	1.38629436111989	1.79175946922805	1.38629436111989	0	0.693147180559945	0	0	0	0	0
CATTTCAGTGTATCCA-1	0.693147180559945	2.07944154167984	2.19722457733622	1.94591014905531	2.89037175789616	0	0	0	0	0	0	0	0.693147180559945	1.38629436111989	3.29583686600433	0	2.39789527279837
CATTTCATCCCGGTAG-1	2.07944154167984	0.693147180559945	1.6094379124341	0	3.09104245335832	0	1.6094379124341	0	0	0	0	0	1.09861228866811	2.89037175789616	2.30258509299405	2.30258509299405	0
CATTTCATCTTAGCTT-1	1.38629436111989	1.09861228866811	1.09861228866811	1.94591014905531	1.94591014905531	0	1.38629436111989	0	0.693147180559945	0	0	0	2.07944154167984	0	0.693147180559945	0	0
CATTTCATCTTCTCAA-1	1.09861228866811	1.79175946922805	0.693147180559945	0	1.09861228866811	0	0.693147180559945	0	0	0	0	0	0.693147180559945	0	0	0.693147180559945	2.19722457733622
CCAAGCGAGATGATTG-1	1.09861228866811	1.79175946922805	3.68887945411394	0	0	0	2.19722457733622	0	0	0	0.693147180559945	0	0	0	0	0	0
CCAAGCGAGGAACGAA-1	1.09861228866811	2.07944154167984	2.83321334405622	0.693147180559945	0	0	0	0	2.19722457733622	1.09861228866811	0	0	1.09861228866811	1.09861228866811	0	0	2.94443897916644
CCAAGCGAGGGCAATC-1	1.09861228866811	1.79175946922805	0	0	0	0	0.693147180559945	1.09861228866811	1.09861228866811	0	0.693147180559945	0	0	0	0	0	1.6094379124341
CCAAGCGCAAATGAAC-1	0.693147180559945	1.38629436111989	0	2.56494935746154	1.79175946922805	0	2.07944154167984	0	1.09861228866811	0.693147180559945	0	0	0	0	2.484906649788	0	0.693147180559945
CCAAGCGGTCAGTCGC-1	1.94591014905531	1.94591014905531	2.07944154167984	0.693147180559945	0.693147180559945	1.79175946922805	2.89037175789616	0	1.38629436111989	0	0	0	2.07944154167984	0	0	0	0
CCAAGCGTCATTGAGC-1	1.09861228866811	1.94591014905531	3.78418963391826	1.09861228866811	0	0.693147180559945	2.39789527279837	1.38629436111989	0.693147180559945	1.38629436111989	0	0	0.693147180559945	0	1.79175946922805	0	0
CCAATGAAGCACACAG-1	1.79175946922805	1.6094379124341	1.09861228866811	1.6094379124341	1.6094379124341	0	1.09861228866811	0	0.693147180559945	0.693147180559945	0	1.38629436111989	0.693147180559945	0	1.09861228866811	0	0
CCAATGAAGGACGCTA-1	1.6094379124341	1.09861228866811	0	2.484906649788	1.38629436111989	1.09861228866811	0	0	1.09861228866811	1.09861228866811	0	0	0	0	0.693147180559945	0	1.94591014905531
CCAATGAAGGATGCGT-1	0.693147180559945	1.09861228866811	1.6094379124341	0	0	0	0	0	0	0	0	0	1.09861228866811	0	0	0	0
CCAATGACATTGCCGG-1	1.94591014905531	2.39789527279837	0	0	0	0	0	0	1.79175946922805	1.09861228866811	0	0	0.693147180559945	0	0	1.09861228866811	1.94591014905531
CCAATGAGTTAGGCTT-1	1.09861228866811	2.07944154167984	1.09861228866811	0.693147180559945	2.30258509299405	0	0	0	0	0	0	0	0	0	1.6094379124341	0	1.09861228866811
CCAATGATCATTGCTT-1	1.09861228866811	2.30258509299405	1.6094379124341	2.484906649788	1.94591014905531	0	2.07944154167984	0	0	0	0	0	0	0	0	0	0
CCAATTTCAAGTGACG-1	0.693147180559945	1.79175946922805	2.89037175789616	0.693147180559945	0	2.63905732961526	0.693147180559945	0.693147180559945	0	0	1.6094379124341	1.6094379124341	0	3.25809653802148	0	1.09861228866811	0
CCAATTTCACAGTGAG-1	1.38629436111989	1.09861228866811	0.693147180559945	0	1.79175946922805	0	0.693147180559945	0	0.693147180559945	1.09861228866811	0.693147180559945	0	0	0	1.09861228866811	0	1.6094379124341
CCAATTTGTCCGAAAG-1	1.38629436111989	2.07944154167984	1.6094379124341	0	2.39789527279837	0	0	0	1.79175946922805	0	0	0	0.693147180559945	3.93182563272433	1.09861228866811	0	0
CCACAAAAGAAACTAC-1	0.693147180559945	1.09861228866811	3.04452243772342	0	0	0	0	1.38629436111989	1.09861228866811	0	0	0.693147180559945	0	0	1.09861228866811	0	0
CCACAAAAGGTACATA-1	2.07944154167984	1.6094379124341	1.79175946922805	0	0	0	1.6094379124341	0	0.693147180559945	0	0	0	2.19722457733622	1.94591014905531	0	0	2.30258509299405
CCACAAACAATTGGTC-1	2.19722457733622	1.09861228866811	3.89182029811063	0.693147180559945	0	1.94591014905531	0	0	0	0	0.693147180559945	0	1.09861228866811	0	0.693147180559945	0.693147180559945	0
CCACAAACAGCAAGAC-1	0	1.6094379124341	1.6094379124341	0	0	0	0	0	0	0	0	0	0	0	0	0	2.07944154167984
CCACAAAGTCTCACGG-1	1.79175946922805	1.38629436111989	1.09861228866811	0.693147180559945	1.09861228866811	0	4.44265125649032	0	0	0	0	0	0.693147180559945	0	1.94591014905531	0.693147180559945	0
CCACAAAGTGAATGTA-1	1.38629436111989	1.38629436111989	3.61091791264422	0	0.693147180559945	0	2.07944154167984	0	0.693147180559945	0	0	0.693147180559945	2.30258509299405	0	0.693147180559945	0	0.693147180559945
CCACAAATCATTGCCC-1	0	1.6094379124341	1.79175946922805	0	1.09861228866811	0	1.38629436111989	0	0	0	1.6094379124341	2.484906649788	0	0	0.693147180559945	0	1.09861228866811
CCACACTAGAAATGGG-1	1.09861228866811	2.30258509299405	1.6094379124341	0	0	0	0	0	0	0.693147180559945	0.693147180559945	1.38629436111989	0	0	0	0.693147180559945	1.38629436111989
CCACACTAGAGCTTTC-1	0.693147180559945	1.38629436111989	1.6094379124341	0	0.693147180559945	1.09861228866811	2.56494935746154	0	0	0	0	0	0.693147180559945	0	0	0	0
CCACACTAGGCGAACT-1	1.38629436111989	1.79175946922805	2.07944154167984	1.38629436111989	1.6094379124341	0	1.6094379124341	0	0	0	0	0	1.6094379124341	1.38629436111989	3.09104245335832	0	0
CCACACTAGTAGCATA-1	1.79175946922805	1.79175946922805	3.25809653802148	1.6094379124341	0	0	1.94591014905531	0	0	0	0	0	1.94591014905531	1.38629436111989	2.07944154167984	0	0.693147180559945
CCACACTCAATTAGGA-1	0	1.6094379124341	1.38629436111989	1.09861228866811	1.38629436111989	0.693147180559945	0	0	1.09861228866811	0.693147180559945	1.09861228866811	0.693147180559945	0	3.09104245335832	0	0	1.38629436111989
CCACACTCACATATGC-1	1.79175946922805	1.79175946922805	1.79175946922805	0.693147180559945	2.30258509299405	0	2.56494935746154	0	0.693147180559945	1.09861228866811	0	0.693147180559945	0	1.38629436111989	0.693147180559945	0	1.09861228866811
CCACACTGTACCCACG-1	1.79175946922805	2.30258509299405	1.09861228866811	2.19722457733622	2.99573227355399	0	0	0	0	0	0.693147180559945	0.693147180559945	1.09861228866811	0	0.693147180559945	0	2.63905732961526
CCACACTTCATTTGGG-1	1.09861228866811	0.693147180559945	1.09861228866811	0.693147180559945	0	0	0.693147180559945	0	0	0	0	0	0.693147180559945	0	1.38629436111989	0	1.79175946922805
CCACACTTCCCTTGGT-1	0	1.94591014905531	3.73766961828337	0.693147180559945	0	0	0	1.38629436111989	0	0	0	1.6094379124341	0	0	0	0	0
CCACCATAGACGACGT-1	1.38629436111989	1.79175946922805	1.09861228866811	1.09861228866811	0	0.693147180559945	1.94591014905531	0	0	0	2.07944154167984	0.693147180559945	0	0	0	0	0
CCACCATAGGGTGAAA-1	1.38629436111989	1.6094379124341	1.09861228866811	0.693147180559945	2.56494935746154	0	0.693147180559945	0	1.94591014905531	1.94591014905531	0	0.693147180559945	1.6094379124341	0	0	0	1.79175946922805
CCACCATCAAGTTCCA-1	0	1.09861228866811	0.693147180559945	1.09861228866811	2.39789527279837	0	1.09861228866811	0	1.79175946922805	1.09861228866811	0	0	1.09861228866811	0	0	0	1.79175946922805
CCACCATCAGCATCTA-1	0	1.6094379124341	2.89037175789616	0	0	1.09861228866811	0	0	0.693147180559945	0	1.09861228866811	0	1.09861228866811	0	0	0	0.693147180559945
CCACCATGTACCGGAA-1	1.94591014905531	1.09861228866811	0.693147180559945	1.79175946922805	1.38629436111989	0.693147180559945	2.99573227355399	0	0	0	0	0	1.38629436111989	0	0.693147180559945	0	0
CCACCATGTCGAAGCA-1	1.38629436111989	0	3.36729582998647	0	0	0	0	1.09861228866811	0	0	2.30258509299405	0.693147180559945	1.09861228866811	0	0	0	0.693147180559945
CCACCATGTCGAGATG-1	1.09861228866811	1.09861228866811	1.6094379124341	0	0	0	2.30258509299405	0.693147180559945	0	0	0	0	0	0	0	0	1.94591014905531
CCACCATTCTCCAAGA-1	1.09861228866811	0.693147180559945	2.07944154167984	1.6094379124341	0	0.693147180559945	1.38629436111989	0.693147180559945	0	0.693147180559945	0	0	0	0	0	0	0
CCACGAGAGTTGAAGT-1	0.693147180559945	1.38629436111989	1.6094379124341	1.09861228866811	0	0	0.693147180559945	0	0	0	0	1.38629436111989	0	0	1.6094379124341	0	1.6094379124341
CCACGAGCACTCCTTG-1	0.693147180559945	2.39789527279837	0	0.693147180559945	1.79175946922805	0	0	0	0	0	0	0	0.693147180559945	0	0	0	1.6094379124341
CCACGAGCAGCACCCA-1	1.6094379124341	1.38629436111989	2.77258872223978	0.693147180559945	1.09861228866811	0	1.38629436111989	1.38629436111989	0	0	0	0	0.693147180559945	0.693147180559945	1.79175946922805	0	1.38629436111989
CCACGTTAGCTGAGCA-1	0	1.94591014905531	0	1.79175946922805	1.09861228866811	0	2.19722457733622	0	0	0	0	0	0	0	1.79175946922805	0	0
CCACGTTAGTAGTCAA-1	0	2.19722457733622	1.09861228866811	0	0	0.693147180559945	1.79175946922805	0	1.6094379124341	0	0	0	1.38629436111989	0	0	0	0
CCACGTTCACTATCGA-1	1.6094379124341	1.6094379124341	1.09861228866811	0.693147180559945	0	0	0.693147180559945	0	0	0	0	0	2.484906649788	0	2.39789527279837	0	0
CCACGTTCATAGCACT-1	0	1.09861228866811	1.09861228866811	0	2.19722457733622	0	0	0	0.693147180559945	0.693147180559945	0	0	0.693147180559945	0.693147180559945	0.693147180559945	0.693147180559945	0.693147180559945
CCACGTTGTTACCGTA-1	1.6094379124341	1.6094379124341	1.79175946922805	1.09861228866811	1.09861228866811	0	1.6094379124341	0	0	0	0	0	0	0.693147180559945	0	0.693147180559945	1.79175946922805
CCACGTTGTTGCTGAT-1	1.09861228866811	2.07944154167984	3.63758615972639	0.693147180559945	0	0	2.07944154167984	0	1.6094379124341	1.38629436111989	0	0	1.6094379124341	0	0	0	0
CCACTTGAGACTTAAG-1	1.09861228866811	1.94591014905531	0.693147180559945	1.09861228866811	2.19722457733622	0	2.07944154167984	0	0	0	0	0	0.693147180559945	0	1.09861228866811	0	0
CCACTTGAGGCAGGTT-1	1.09861228866811	2.07944154167984	0.693147180559945	0	0	0	0	0	1.38629436111989	1.38629436111989	0	0	2.19722457733622	0.693147180559945	1.09861228866811	0.693147180559945	0
CCACTTGAGGTAAGAG-1	1.38629436111989	1.38629436111989	2.70805020110221	0	0	0	1.09861228866811	1.09861228866811	0	0	0	0.693147180559945	0	0.693147180559945	0	0	0
CCACTTGAGTCAGGGT-1	1.38629436111989	1.6094379124341	1.09861228866811	1.09861228866811	1.09861228866811	0	1.38629436111989	0	1.79175946922805	0	0	0.693147180559945	0	0	1.09861228866811	0	0
CCACTTGCAAGTGACG-1	1.09861228866811	1.09861228866811	2.30258509299405	0	0	0	0.693147180559945	0	0.693147180559945	0	0	1.09861228866811	0	0	0	0.693147180559945	0
CCACTTGCAATCTCTT-1	1.38629436111989	2.07944154167984	2.07944154167984	1.09861228866811	0	1.09861228866811	2.07944154167984	1.79175946922805	0	0	0	0.693147180559945	0	0	0	0	0.693147180559945
CCACTTGCAGTGTGGA-1	1.94591014905531	0.693147180559945	2.94443897916644	0	0	0	1.94591014905531	0	0	0	0	1.38629436111989	0	0	0	0	2.39789527279837
CCACTTGGTAACGATA-1	0	1.6094379124341	0.693147180559945	1.38629436111989	1.09861228866811	0	0	0	0	0	0	0	1.38629436111989	0	1.79175946922805	0	2.07944154167984
CCACTTGGTCAATCTG-1	0	0.693147180559945	1.6094379124341	1.6094379124341	0	0	2.484906649788	0	1.09861228866811	0	0	0	0.693147180559945	0	1.6094379124341	0	0
CCACTTGGTTTAAGGA-1	1.38629436111989	0.693147180559945	1.38629436111989	1.38629436111989	0.693147180559945	0	0.693147180559945	0	1.09861228866811	0.693147180559945	0.693147180559945	0	0	2.30258509299405	1.38629436111989	0	0
CCACTTGTCACTGTCC-1	1.09861228866811	1.79175946922805	0.693147180559945	2.484906649788	0.693147180559945	0	1.79175946922805	0	0	0	0	0	0	0	1.38629436111989	0.693147180559945	2.19722457733622
CCATAAGAGATGGCAC-1	1.09861228866811	1.94591014905531	3.68887945411394	0.693147180559945	0	0.693147180559945	2.56494935746154	0.693147180559945	0.693147180559945	0.693147180559945	0.693147180559945	0	0	1.09861228866811	2.19722457733622	0	1.09861228866811
CCATAAGAGGAGTCTG-1	1.09861228866811	0.693147180559945	1.38629436111989	1.09861228866811	1.09861228866811	0	1.6094379124341	1.09861228866811	0.693147180559945	0	0	1.38629436111989	0	0.693147180559945	1.38629436111989	0.693147180559945	0
CCATAAGAGGCAGTCA-1	1.09861228866811	0.693147180559945	3.58351893845611	1.38629436111989	0	0	0	0	0	0	0.693147180559945	0	0	0	1.09861228866811	0	1.09861228866811
CCATAAGGTATTCTCT-1	1.6094379124341	2.07944154167984	0	1.09861228866811	1.09861228866811	0	2.63905732961526	0	1.38629436111989	0	0	0	1.09861228866811	0	0	0	1.09861228866811
CCATAAGGTCGCACGT-1	1.09861228866811	1.09861228866811	2.30258509299405	0	0	0	1.38629436111989	0	0	0	0	0	0	0	1.38629436111989	0	1.09861228866811
CCATAAGTCACGGACC-1	1.38629436111989	0.693147180559945	1.6094379124341	0	1.94591014905531	0	1.79175946922805	0	0	0	0	0	0.693147180559945	0.693147180559945	1.09861228866811	0	0
CCATAAGTCATTGTGG-1	1.09861228866811	0	1.09861228866811	0.693147180559945	2.30258509299405	0.693147180559945	0.693147180559945	0.693147180559945	0.693147180559945	0	1.09861228866811	0	0.693147180559945	0	0.693147180559945	0	1.6094379124341
CCATAAGTCCCATAAG-1	0	1.09861228866811	1.38629436111989	0	2.07944154167984	0	1.79175946922805	0	0	0	0	0	0	0	0	0	1.94591014905531
CCATAAGTCCTTCTAA-1	2.56494935746154	1.09861228866811	0	0	1.09861228866811	0	3.55534806148941	0	0.693147180559945	0.693147180559945	1.09861228866811	0	0	1.94591014905531	1.79175946922805	0	0
CCATAAGTCTTAGCTT-1	2.07944154167984	1.38629436111989	3.95124371858143	2.07944154167984	0	2.07944154167984	2.484906649788	1.09861228866811	2.30258509299405	1.09861228866811	0.693147180559945	0	0	0	0	0	0.693147180559945
CCATCACAGACTGGGT-1	1.6094379124341	1.6094379124341	2.07944154167984	0	0	0	3.04452243772342	0	1.09861228866811	1.09861228866811	0	0	0	0	0	0.693147180559945	0.693147180559945
CCATCACAGGAAGTCC-1	0	2.19722457733622	2.89037175789616	0	0.693147180559945	0	0.693147180559945	0	0	0	0.693147180559945	0	0.693147180559945	0	0	0	0
CCATCACAGTCCCAAT-1	1.09861228866811	0.693147180559945	0	0	0.693147180559945	0.693147180559945	1.38629436111989	0.693147180559945	0	0	0	0	0	0.693147180559945	1.94591014905531	0	1.38629436111989
CCATCACGTGCATTTG-1	1.6094379124341	1.94591014905531	0	0	0.693147180559945	0	0	0	1.38629436111989	1.6094379124341	0.693147180559945	0	0	0	0	1.94591014905531	3.09104245335832
CCATCACTCGCATAGT-1	1.38629436111989	2.07944154167984	0	0	1.6094379124341	0	0.693147180559945	0	1.38629436111989	1.09861228866811	0	0	1.6094379124341	0.693147180559945	2.83321334405622	0.693147180559945	0.693147180559945
CCATCACTCTCCATAT-1	1.38629436111989	0.693147180559945	2.83321334405622	1.6094379124341	0	0.693147180559945	2.39789527279837	1.38629436111989	0	0	0	0	0.693147180559945	0	0	0	0
CCATCACTCTCTTCAA-1	0.693147180559945	2.19722457733622	1.09861228866811	0	0	0	0	0	0	0.693147180559945	0	0	0	0	0	0.693147180559945	2.30258509299405
CCCAACTAGAGCCCAA-1	1.6094379124341	1.38629436111989	1.6094379124341	0.693147180559945	1.6094379124341	1.09861228866811	2.70805020110221	0	0	0	0	0	0	0	0	0	0.693147180559945
CCCAACTAGGTCGTGA-1	1.79175946922805	2.484906649788	1.09861228866811	0	0	0	0	0	1.09861228866811	0	0	0	1.6094379124341	0.693147180559945	1.94591014905531	0	1.38629436111989
CCCAACTAGGTGAGAA-1	1.09861228866811	1.38629436111989	0.693147180559945	0.693147180559945	1.09861228866811	0	1.6094379124341	0	0	0	0.693147180559945	0	0	0	1.94591014905531	0	1.09861228866811
CCCAACTCACCTCTGT-1	1.38629436111989	0.693147180559945	1.94591014905531	0	0	0	0	0	0	0	0.693147180559945	0.693147180559945	0	0	1.09861228866811	0	1.09861228866811
CCCATTGAGTGCGTCC-1	0	2.07944154167984	2.99573227355399	0.693147180559945	0.693147180559945	0	0	0	0	0	0	0	0	0	0	0	0
CCCATTGAGTGGTGGT-1	1.09861228866811	1.09861228866811	2.19722457733622	0.693147180559945	1.38629436111989	0	0	0.693147180559945	0.693147180559945	0	0	0.693147180559945	1.09861228866811	1.09861228866811	0	0	0
CCCATTGGTAACTGCT-1	1.38629436111989	0	1.38629436111989	0.693147180559945	2.77258872223978	0	0	0	0	0	0	0	1.38629436111989	3.52636052461616	1.38629436111989	0	0.693147180559945
CCCATTGGTACAACGG-1	0.693147180559945	1.38629436111989	1.38629436111989	0	2.07944154167984	0	1.6094379124341	0	0.693147180559945	0	1.79175946922805	0	0	0	0.693147180559945	0	0.693147180559945
CCCATTGGTATGAAGT-1	0.693147180559945	1.79175946922805	1.79175946922805	0	0.693147180559945	0.693147180559945	0	0	2.07944154167984	0.693147180559945	0	0	0	0.693147180559945	0	0	0
CCCATTGGTCCGGATC-1	1.94591014905531	1.6094379124341	0	0.693147180559945	2.70805020110221	1.6094379124341	0	0.693147180559945	0	0	0	0.693147180559945	0	0	2.19722457733622	0	1.79175946922805
CCCATTGTCAGCATTG-1	1.38629436111989	2.484906649788	1.79175946922805	1.38629436111989	0	0	1.09861228866811	0.693147180559945	0	0	0	0	0.693147180559945	0.693147180559945	0.693147180559945	0	1.79175946922805
CCCATTGTCGGCTCTT-1	1.09861228866811	1.09861228866811	2.39789527279837	0	0	0	2.07944154167984	0.693147180559945	1.79175946922805	0.693147180559945	0.693147180559945	0	0.693147180559945	0	0	0	0
CCCGAAGAGTCCGCCA-1	1.79175946922805	1.38629436111989	0.693147180559945	0	1.09861228866811	0	1.09861228866811	0	0	0	0.693147180559945	0	0	2.30258509299405	0	0	0.693147180559945
CCCGAAGGTATTTCGG-1	0.693147180559945	1.09861228866811	0	0	0	0	0	0	0	0	0	0	0.693147180559945	0	0	1.09861228866811	2.30258509299405
CCCGAAGGTTGCATGT-1	1.09861228866811	0.693147180559945	3.09104245335832	0	0	0	0.693147180559945	0.693147180559945	0	0	0	0	0	0	0	0.693147180559945	2.07944154167984
CCCGAAGTCGGACCAC-1	0	2.30258509299405	1.09861228866811	0	2.07944154167984	0	1.6094379124341	0	0.693147180559945	0.693147180559945	0	0	2.63905732961526	2.70805020110221	2.19722457733622	0.693147180559945	0
CCCGAAGTCTAGAGCT-1	1.09861228866811	0.693147180559945	4.04305126783455	1.38629436111989	0	0	1.09861228866811	0.693147180559945	0.693147180559945	0	0	0	0	0	0	0	0
CCCGGAAAGCACGTCC-1	0	0	0.693147180559945	1.38629436111989	3.43398720448515	0	0	0	0	0	0	0	0	3.3322045101752	0.693147180559945	1.94591014905531	2.89037175789616
CCCGGAAAGGCTTAGG-1	0	1.09861228866811	1.09861228866811	0	1.09861228866811	0	0	0	0	0	0	0	1.6094379124341	0	0	0	1.09861228866811
CCCGGAAAGGTATTGA-1	0	1.6094379124341	1.09861228866811	0	1.94591014905531	0	0	0	1.38629436111989	0	0	0	0	0.693147180559945	1.09861228866811	0	1.79175946922805
CCCGGAAGTAAGCTCT-1	1.6094379124341	2.07944154167984	0	0	0	0	1.09861228866811	0	0	0	0	0	0.693147180559945	0	0	1.09861228866811	2.56494935746154
CCCGGAAGTCATGACT-1	1.38629436111989	1.6094379124341	4.06044301054642	0	0	1.38629436111989	0.693147180559945	0.693147180559945	2.39789527279837	1.09861228866811	0	0	0.693147180559945	0	0	0.693147180559945	1.09861228866811
CCCGGAAGTTCAGCTA-1	0	2.99573227355399	0.693147180559945	0	1.38629436111989	0	1.38629436111989	0	0	0	0.693147180559945	0	2.07944154167984	0	1.38629436111989	0.693147180559945	1.38629436111989
CCCGGAATCAGTGCGC-1	1.79175946922805	1.6094379124341	4.02535169073515	0	0.693147180559945	1.38629436111989	1.79175946922805	1.09861228866811	1.09861228866811	0.693147180559945	0	0.693147180559945	0	0	0	0.693147180559945	0
CCCGGAATCCACGAAT-1	0	1.09861228866811	0	0.693147180559945	2.56494935746154	0.693147180559945	1.79175946922805	0	0	0	0.693147180559945	1.79175946922805	0.693147180559945	0	2.56494935746154	0	0
CCCGGAATCGAACGCC-1	1.09861228866811	2.19722457733622	0.693147180559945	1.38629436111989	1.38629436111989	0	0	0	0	0	0	0	0	3.09104245335832	0	0	0
CCCTAACAGTGCGCTC-1	1.6094379124341	0	4.06044301054642	0	0	1.09861228866811	3.46573590279973	0	1.09861228866811	0	0.693147180559945	0	0.693147180559945	0	0	0	0
CCCTCAAAGCTTCGTA-1	0.693147180559945	2.19722457733622	1.09861228866811	1.09861228866811	2.07944154167984	0	0	0	0	0	1.09861228866811	0	0.693147180559945	0	0	0	1.38629436111989
CCCTCAAAGGGCAGTT-1	1.09861228866811	0	2.39789527279837	0	0	0	0	0	0.693147180559945	0.693147180559945	0	0	0	0	0	1.09861228866811	1.38629436111989
CCCTCAAAGTGATAAC-1	1.6094379124341	1.6094379124341	3.09104245335832	0	1.09861228866811	1.94591014905531	0	0	0	0	0	0	0	0	0	0	1.79175946922805
CCCTCAATCATCACTT-1	0	1.6094379124341	1.38629436111989	0.693147180559945	0	0	0	0	1.6094379124341	0	0.693147180559945	0	0	0	0	0	2.07944154167984
CCCTCAATCGTGAGAG-1	1.79175946922805	0	3.04452243772342	0	0	1.94591014905531	1.6094379124341	0.693147180559945	0	0	0	0.693147180559945	0	0.693147180559945	0	0	1.38629436111989
CCCTCAATCTATTGTC-1	1.38629436111989	0	3.52636052461616	0	0	1.79175946922805	2.484906649788	0	0	0.693147180559945	0	0	2.19722457733622	0	0.693147180559945	0	0
CCCTCAATCTTTGCAT-1	1.09861228866811	1.38629436111989	4.24849524204936	0	0.693147180559945	0.693147180559945	0	1.09861228866811	0	0	1.79175946922805	2.07944154167984	2.07944154167984	0	0	0	0
CCCTCTCAGCCTGAGA-1	0.693147180559945	1.38629436111989	2.484906649788	0	0	0	1.6094379124341	0.693147180559945	0	0	0	1.6094379124341	0	0	0	0	0
CCCTCTCAGGGCCCTT-1	1.6094379124341	1.09861228866811	2.99573227355399	0	1.38629436111989	1.94591014905531	0	0	0.693147180559945	0	1.38629436111989	0	2.07944154167984	3.87120101090789	1.09861228866811	0.693147180559945	0
CCCTCTCAGTACAGAT-1	0.693147180559945	1.79175946922805	1.38629436111989	2.39789527279837	1.6094379124341	0	0.693147180559945	0	1.6094379124341	0.693147180559945	0	0	2.30258509299405	1.79175946922805	0	0	1.79175946922805
CCCTCTCCACGCGTGT-1	1.38629436111989	1.09861228866811	2.484906649788	0.693147180559945	1.38629436111989	1.38629436111989	1.6094379124341	0	0	0	0	0	0	0.693147180559945	0	1.38629436111989	1.79175946922805
CCCTCTCCAGTCCGTG-1	1.94591014905531	1.09861228866811	1.6094379124341	1.09861228866811	0.693147180559945	1.38629436111989	0	0	0	0	0	2.484906649788	1.09861228866811	0	0	0	0.693147180559945
CCCTCTCGTCTACGTA-1	0.693147180559945	2.56494935746154	2.70805020110221	0	0	0	0	0	0	0	0	0	0	0	0	0	1.6094379124341
CCCTCTCTCAATGCAC-1	1.38629436111989	1.79175946922805	1.94591014905531	0.693147180559945	1.94591014905531	0	0	0.693147180559945	0	0.693147180559945	0	0	0.693147180559945	0.693147180559945	0.693147180559945	0.693147180559945	0
CCCTCTCTCTTAAGGC-1	0.693147180559945	1.38629436111989	0.693147180559945	1.09861228866811	1.94591014905531	0	0	0	0.693147180559945	0	0	0	0.693147180559945	0.693147180559945	0	0	2.30258509299405
[truncated: 3,959 more rows]
