# Supplementary material for: White and brown adipose tissue share a convergent fibro-adipogenic progenitor population
Source: EMBO Rep. 2025 Oct 8;26(22):5612–36. doi: 10.1038/s44319-025-00591-6 (PMC12635263; doi:10.1038/s44319-025-00591-6)
Supplement: Supplementary file 8 — Source data Fig. 1 [file 44319_2025_591_MOESM8_ESM.zip › Figure 1 source data/1B/wat_unexcluded_pca_coords.csv]

	PC_1	PC_2	PC_3	PC_4	PC_5	PC_6	PC_7	PC_8	PC_9	PC_10	PC_11	PC_12	PC_13	PC_14	PC_15	PC_16	PC_17	PC_18	PC_19	PC_20	PC_21	PC_22	PC_23	PC_24	PC_25	PC_26	PC_27	PC_28	PC_29	PC_30	PC_31	PC_32	PC_33	PC_34	PC_35	PC_36	PC_37	PC_38	PC_39	PC_40	PC_41	PC_42	PC_43	PC_44	PC_45	PC_46	PC_47	PC_48	PC_49
AAACCCACAGAGCCCT-1	-4.6109870054505	4.89158464818384	-0.0656870699537327	2.84268671508336	2.01490648212076	3.28448180397026	-0.976215602755001	-6.78136120774239	-1.38028574513914	1.96064631786541	3.45912900508559	-1.81139985270676	-2.6193718629709	-5.56097313506791	2.44310199673044	-0.0646687059293375	-0.623718568823694	1.82591680931844	0.5961042616485	-2.24325423208986	-2.12788705368132	-0.939899257914616	1.31891446856043	3.17022176165113	-1.09323163205168	-0.0596118709768792	5.44039933049834	-0.892399962766936	2.04979132250449	-2.00385143945394	-1.05002359587813	0.0107846086975471	0.155955595378856	-0.583324754684436	2.687966972296	0.925362046965073	2.82812486845828	3.32757608956386	2.33192298647228	0.582034506243985	-0.34343024926476	-1.17677961621442	-0.362849036849441	-2.69157982016123	-0.264228964892041	1.10735113834791	-2.25045254322836	-0.47781833621525	0.14176923166766
AAACCCACAGTCAGTT-1	-3.08798830059674	5.14752375592149	0.662601176208682	1.0786841364921	-1.08548283138323	-1.39762606442052	-0.276176199922984	-1.98210326844175	0.54092204432464	-0.236735838090924	2.01711299907676	1.56744604172972	3.1261729579058	-4.11228472029542	-0.0329842259320615	0.78370405761326	3.10204869262912	-8.90847708117244	-5.08192172956024	-7.11913990083448	-1.03142586585567	0.056030403784584	-1.11210286577808	0.191151232099674	1.39650267205564	2.49687437107574	2.45518424952837	-1.5012233392665	2.16460945575315	-2.56704292702152	0.374476419449521	-1.53215812561699	0.237510252854041	-1.07942495624403	2.14441726782837	1.04351692934302	0.551572105983863	2.13958333321401	-0.00773051997241213	2.37102708937172	0.23418181593648	0.0491480124115216	-0.85716657842105	-2.13666727760581	0.694833398893145	-1.32597255416728	-1.0020370280706	-0.562280058867386	0.586657734457162
AAACCCAGTATGACAA-1	-4.45966911722716	4.53922298459826	-0.878237046982591	-1.64412263002879	1.88272859539531	-1.8273192024887	-0.728060278846593	-3.27796349890794	-1.21070396019124	-6.88952680933234	-1.21460335499425	2.20742150495534	-3.61138752677929	-0.354389393309852	-6.16488357037536	-2.68865187635764	2.31895759284434	-0.81355190233432	3.10532228394022	0.802283344596212	-0.967527604703229	-2.78042598035825	3.63803038189243	-5.83987205704034	-1.18923873747275	-1.73609478094949	1.85176623142102	-2.74423245511643	2.23058194412285	0.54425080026976	-2.37554585417386	-0.274736753627212	-1.63932652250088	1.07330430332437	-1.68070660164444	0.612218761458225	-0.583831962613411	1.37630291040375	-1.76365043171447	-0.822457227462526	-2.42518207383691	0.348337456924137	0.476733289179405	-1.01167212751102	1.57932533688519	-0.688088116424861	-1.02032594619841	0.109674877046775	-1.98869811187214
AAACGAAAGCGCAATG-1	-2.49236824412844	4.21979473341276	0.126811563920406	-4.42456470690798	-5.83822985841698	-2.15455510245473	2.32414874621262	-3.75971860037849	0.499456806967032	1.33801030501935	-1.99578324385684	1.86683944193175	1.99352210975623	-2.0347576134883	-1.21181176312553	-0.811165656120874	0.0294866417930692	-0.202245057461742	-3.1903828867972	-1.40416452355372	1.41498992936578	-1.18826407983807	0.50053065972547	-1.40432558541521	-1.93453379107808	0.76144064509878	2.56713005815269	-1.00711779188629	0.928510357837029	-0.929950497125015	-2.37008217423832	0.631762349137247	0.585542818597193	-1.34886529108969	0.366287399839953	1.66346671271058	0.0990469498310376	1.03724334167759	-1.56182608312998	0.220270113197748	-0.670636107613316	2.14349233083627	-0.784187219853096	-0.36646801582676	1.04397040380715	0.924355323550523	0.0902006535704401	-0.212503531768403	-0.158505948197461
AAACGAACACATGGTT-1	-3.19124520269472	2.39085145795942	1.9638873612071	3.30413073775396	0.141950764781158	-1.43249434646486	-5.10296629082229	0.254483889231257	-5.07975656879019	1.01244109273205	-2.12998269476489	0.195792580860444	-2.01031534574477	1.30509468868986	1.50897480300104	4.54368315044848	2.27761273906002	0.768472786038922	-0.296837924873497	0.43545067915294	3.97891010566227	2.79082255984426	5.25261148224888	1.2709761666983	-0.31544695132216	2.38011408761949	0.896722148511658	0.819575062615569	-2.66699484532752	-1.80833592038801	0.896438351327721	-0.927998481207689	1.11436737705634	2.38683732948294	0.941518028512348	1.12059312918281	-0.734631447771373	0.263040003512485	-0.34359161555384	-0.760352618096458	1.47968627719394	0.703345170682633	-1.23028678882024	-0.100100993820246	1.17761499066217	1.69120277235687	-1.31712936949012	0.148822479928138	-0.0678524298018621
AAACGAAGTGCGAGTA-1	-3.37962764267347	5.17939764557004	0.307113569405099	-7.51563967521949	-2.73149283551196	0.213310758439492	0.838643300413384	1.36303722443259	4.61065394708928	8.6785166932962	-0.16779367850306	2.83298556678593	-1.89743766840367	-0.470085092410773	4.13407340465339	0.872556412414165	-0.320846245051795	0.737167136124052	-1.22161066822688	2.79808446647061	1.25328095020921	-1.69550179832204	0.720022729911347	5.55885705947973	-1.00027915489396	-3.84212468074913	2.21597694389315	-1.79162902037165	-1.21219213542598	-0.880860584500998	0.34251437314701	2.33781753098388	-1.10768820373484	-1.62573077349486	1.64532118199531	-0.00511022751413672	-1.32183596337179	-0.425394677397481	-0.500945742518733	-0.977496958532105	-0.646498805161405	1.89415269712024	1.16260936658574	-0.851299191740455	2.56639748577828	-1.3475191263427	-2.39891651977085	0.642833973245017	-2.09544530421177
AAACGAATCCTGTTGC-1	-4.38714495513709	4.46725993589373	-0.201750698981277	0.901653410706074	2.54045546871228	-4.1264273985748	-1.9102438370312	2.65139676827763	-3.32472938835048	1.09970272502716	1.45777683317651	-1.73362982760411	-0.278114576416818	4.42286040224315	0.135508639266328	-5.25750767696382	1.7086658716575	1.318689592747	1.6527628530026	-2.44779273445925	-2.96223658710068	-2.17542783450956	1.3392210524626	0.516335441670144	-0.901132264500647	1.38377824646781	-3.31415514567259	1.01046057974515	0.175796686783441	-0.317948842355086	-0.825722113009255	-2.29098747932472	1.99644962118809	-1.33198243454751	0.192997523319529	-1.33319683826162	1.45274901742623	-1.32804700208894	-0.832288157396195	-0.158644931795038	0.61669377582468	1.5281846243826	-0.853116918910751	-1.28927148454457	0.936196547428557	-0.589970925572534	0.968092965987525	-0.0503506818389421	3.14607661900592
AAACGCTAGCAGTACG-1	2.59007159535189	-9.61143244462823	1.41684323830069	-6.14366921966405	7.77679323566765	-0.0296164207420305	8.06442119899473	3.91250920087778	-0.933000537425117	-6.98104323828687	-7.68894188806864	1.11884691252831	-4.44171511255248	-3.07263502982338	2.85543110628735	0.910416010784312	0.819387804764356	0.183645556368342	-1.25425777503562	-0.83605292073989	0.891958136844592	3.04356814797524	-2.73216857161911	1.31089911087309	0.0681364203976341	0.245045004770668	-0.27770932357518	2.08026012148922	2.89103061933986	0.0183081595478226	2.7846285194696	0.59251788319764	4.34833870368176	-2.87858909719715	2.01851313287109	2.35941057206673	0.055335763805286	-1.1504263846532	-1.48071970448577	0.260690262243697	1.72477653281012	0.401184851491171	-2.1037191961157	1.28648895677494	-0.903178601302301	-0.540579007292428	-0.517475434352177	0.571229596351621	-0.0843715067223333
AAACGCTAGTCTCCTC-1	0.185207189460946	-3.62459250084652	2.08701477611635	-0.323942767055034	5.89090948938736	0.607892801366329	6.605998793054	2.99783669229042	-7.12291836573751	-3.64174020858568	-2.50066242582408	0.369392886908546	-5.0758216033251	1.27952270008985	-1.22811087894851	2.68564533657373	2.0368812301685	0.573234507549673	0.572083408002167	-0.825869987377933	2.02288443029275	-1.18402960239462	0.409187445919882	-0.495522843735581	0.0717345095118146	-2.97355573826345	3.00566255475905	1.61695667479598	1.88013332431199	-0.116861645054703	0.735088338647057	-0.269161434430163	0.454784559210347	-0.24135023131317	1.53355207440534	-1.51389140230524	-1.40018007000057	0.8375043151048	-1.34715399483703	-0.957651390759141	-0.390467298709854	-1.82485178079651	-1.58370700054647	-1.96891469382355	-0.544282331352651	-0.41315568773573	-0.195143352090162	0.843381277489723	-1.46415502320804
AAACGCTAGTTGTACC-1	1.10591876289701	-4.95203668970583	1.47302413669306	1.7685875919002	-10.6107255877595	9.35228848594635	-2.47637416157701	4.23797941619312	-0.522540966008432	3.0766321943644	-2.67468876691859	-3.7954707106874	-0.981984364165617	-5.68577089090053	2.42969454071138	0.731370085257563	2.11363845214758	-2.05427959035483	1.79644823094341	-1.30333898819443	-0.315492968285452	2.9228168791914	-3.50721243447393	-1.04617145467546	0.261043747342283	-3.87600288120889	-3.62663332282646	-1.78288835603514	-1.69992300978823	0.16418304459932	-0.165944403819419	-0.98699247458434	2.8171985794672	-2.02054151291971	0.425791087832323	-2.01056314350855	-3.33003688203869	-0.178637699079582	-2.02251481624928	0.104705671810659	2.58033313827182	-0.56163780523269	0.198436512592102	-0.892511599635353	-1.72458461584272	-3.80358183992306	1.50045839379546	1.29407027666426	-1.86861335479049
AAACGCTGTAAGACCG-1	-2.28664917195618	2.13097958892092	1.03285210741892	11.3881964289989	-1.54756236077956	1.22768609770811	-3.19347663917738	4.20774173532547	-2.24502579876558	-0.0713822450804018	-0.75073398633572	-5.62904245329333	6.89372461401563	-0.414713327275017	1.9068003367372	-1.26596900094859	-2.0202735106463	-1.63166088497732	0.882075929083576	-0.559993381887233	-3.7733890544572	3.78494226759967	0.849348359529726	-4.46602322957633	-1.42817286482694	1.41267645815557	0.958891540243035	-1.74753495972118	-0.286726897769614	-1.52251119432376	-0.407751309043562	-1.5978314933747	-2.00744616789559	2.12468554656853	0.310818594637078	-1.23149274582096	-1.22336108382598	1.0734303592105	-0.386203995563939	0.488113524430318	1.93716070813413	-0.861365474617905	1.02424920549237	0.867926370122158	-0.191957245179822	1.80871058791679	-1.87073170406212	1.01964069511832	-1.22694898780991
AAACGCTGTCGATTCA-1	-6.44186313813433	5.62809386672937	0.518356962752362	-0.663208489468453	6.40552663726732	5.5157440930602	-2.76816752126264	7.61143552634416	4.12041284400606	5.05638173019988	-1.17466331417385	-3.56646616469279	-3.23238420334114	-2.16066611890754	1.37383746556337	2.87627761430559	0.181653134062232	5.33861042393637	-1.95980904276211	-2.03696837233491	-2.80978077132147	-1.00865615883557	0.727155122720945	4.04444681170198	5.69003911208754	1.86799588831278	0.918757816568453	1.24952770140429	-2.88549404174236	-2.20064687302542	0.917100411101363	0.244822366767363	2.07334251130304	-0.506966019964885	3.0919493038084	-1.91258765894859	-6.41756250009006	1.52606056214465	-1.41261813215366	-2.43407920844754	-1.72238779358599	-1.84423303778147	0.321554308824319	-0.929986214903081	-0.474835309064877	-0.794568238638522	-1.00335132886354	-0.40234772289953	-3.91240599429311
AAACGCTTCACTGTCC-1	-2.25611171402853	1.56630250554546	-0.913708603256812	-11.1279031463451	1.41113828953483	5.07417641936638	-1.41813749041312	12.5238882354811	3.84871731269247	-1.04142058675338	-2.50997126745812	0.402323747681967	-0.514400788585681	2.65984330785728	-0.891060820495207	6.51652665509368	0.0427743903112639	0.0584212906383205	1.73037286944725	0.101211694499916	-2.32682745156043	-2.4629166055143	2.57081353673914	3.31289087850073	1.64769859308223	-3.95914044334142	2.11397958906343	-0.648566256825112	-2.18686380220791	1.08131643664061	-5.86918157044184	4.83108357700795	3.68232018578642	2.63421498452769	2.9253135799358	4.71401798869837	2.15540708431284	-0.557402587606994	2.97966034445955	1.50399339285308	3.89440416100094	1.90816682409927	3.38987656805746	4.20947821623322	-1.02515905869427	0.89435754687293	-0.467203750297946	-1.83279614223506	-0.962689285637025
AAACGCTTCTAGACCA-1	-1.02941196580677	-0.948321917212823	0.0800541167757716	0.862611440717259	7.024970759141	-7.35778746994276	4.5326604490105	2.55729881841042	5.24862408118347	-3.15593992071939	-0.886347432422653	-6.66584042637854	0.322521191577549	-3.46692367967657	2.33833332092357	3.33539221264098	1.05852281298087	2.44488018818142	0.247365465845064	0.193236018988816	-2.57265881522351	-0.612801910747781	1.56979230368672	-0.872096688368078	0.368879439293246	1.64375069986214	0.981081339271087	2.89560154138182	-1.79639246823022	-1.49182037357799	4.02598819662108	-0.668472310727449	0.403067177026881	1.9118867367566	3.22910282254556	-2.55884683630017	0.206212409461399	-1.10655548580484	-0.340707477777375	0.240850464858761	4.72966652335555	-0.86082915622529	1.60879348076963	-0.582409446048717	-1.89619161850901	-3.217877380571	1.31036695529664	1.26484093653196	0.271983112438617
AAACGCTTCTTGCGCT-1	-3.25146826182846	6.18030056649519	0.665048454568841	9.7230422547461	1.99704710992361	-0.666615569132983	-1.46448067032341	7.1777213491489	-2.36408819512516	-5.55029431114238	3.50710266733946	-2.77260447597051	-0.294923557122568	0.796209093637246	1.41533597976633	-2.23003193338471	-0.544022668110663	-0.084436430119329	0.417087554829675	3.01751787921308	-3.00354448309476	-2.30157863921629	-2.4684840988676	1.18740965008123	2.19752085326291	-0.668917845656692	-1.7616274541612	-0.427437033029885	-2.14172229610311	0.589537524222146	2.44010781827192	-0.701313491242086	-2.39532730366239	0.564526797184977	-0.600654023550923	0.351036536521855	-1.3883607683014	1.44226736844534	1.1201187928875	-1.00970454241579	2.00241607189654	0.344215196473307	-1.1200385240151	1.17765382688136	2.31651691210034	-0.300597054514885	-0.285329248746598	0.755162096186218	-0.635514614150231
AAAGAACCAGCTTTGA-1	8.72200257673525	-24.0906066373217	3.23881809774638	0.773200436398744	6.74543051524713	4.92866579029027	-9.02505475997048	-7.9457323038177	5.58820215253229	-1.08885701068275	-7.13141123183887	1.90857548872811	-2.73697725443857	2.65871500870617	1.30884355541325	-4.37913483724562	1.4434816269797	2.0722566131466	-4.63252312429349	-2.49052413929165	1.04636797236898	1.62400606823367	2.01541760937111	-0.916476615232467	-2.10802515715093	0.433563789589935	1.5560924250278	-1.52381501235673	0.619064006739591	-3.92881752340998	0.830120352076481	1.31898810274242	0.616262545139273	1.05015600625679	-1.01756479683581	1.68665750361902	-0.533382035062548	0.0493493713172388	0.12401696634601	-1.06050999458965	-0.212158570302316	3.03573125863679	0.855855722068786	1.06159563290125	0.49278990950543	0.171593376745849	-0.58380164279501	0.906771035163374	-0.391301939382085
AAAGAACGTTCGGTCG-1	6.13243366654424	-15.5108756567437	6.02491701093956	9.38952022553188	3.06179673725203	4.59519213778847	1.43730449573661	3.16482470255779	-6.4652805889068	3.098398011438	2.62441345828537	0.875032415044744	2.32678199593483	-4.87115726170645	0.2415019498103	0.49593710307084	0.320099702248067	1.09049080940304	-1.37128968290942	0.160451022219886	-3.37844586176935	1.31547791849391	-3.39252969869884	0.86445642570105	-0.199618509769736	4.06780622371344	-0.675988729289328	-0.853395572788877	-0.990667801232859	1.46811003850531	2.13394711234307	-0.573452726698202	-0.720397293378459	0.274688058030676	1.0721790927338	0.320657568107044	1.28658527015375	0.438179820011146	1.22911522244272	0.814259878522314	-0.496965771931967	1.28086056554187	2.53806907499523	0.774294656016932	0.031438114422476	1.18170875155724	-0.143602398717299	-0.252724172907076	-1.40864544608291
AAAGAACTCTCTCTAA-1	-4.46938358725509	4.84511868532631	0.175095006068436	-1.31337778549665	-3.21901226952738	0.351929509471057	-1.22750918969386	-6.24686937182209	-2.74029824411775	1.74844195951199	0.986421677295981	-1.86603012947621	0.227256661766582	-1.61178456063848	-1.59325917201858	-2.34874651091402	-2.16841085305053	-0.897008887228677	-0.990757214333628	0.505338081021166	2.2489207261218	1.7295680403758	1.04888488616622	0.211959596652097	1.95630941909185	1.45680725276517	1.81882300259976	-0.965294591020772	-0.648459920098274	0.452021482055003	0.458541254875332	0.354418222940826	1.64473736528725	-0.654437186037827	0.563221308212347	0.606460578853271	-0.384557884293653	-0.204291106955959	2.24410678460431	-1.74672345580793	-0.760544074597798	2.33653401671639	0.44674340210158	-0.384917828916959	2.26552360898597	-0.433761014443453	-0.860560146704143	1.87462634606311	0.567833010496158
AAAGGATAGATGGCAC-1	29.2294029765105	-22.4223572674108	-69.7259991778999	9.20141880436095	5.50972766700959	0.775530453074666	2.4492390752495	0.190354437613295	-0.872828605864347	0.0994924896628498	-1.7953321018126	0.745787760360085	-0.218931877743618	-0.846796385611642	-0.450017848295676	0.919747701371431	0.292827957255982	0.581513701191251	-0.97082056281894	1.34131698561664	0.753189559932422	0.633457435602893	-1.1277900779178	0.783583801194773	-3.21042935762748	2.06114587902929	3.72987967874767	-3.3465358095449	-3.13600841366076	-0.414658576342999	-0.457216107332859	-4.0014954931656	0.0705774997976573	0.785145777386588	-1.23423506978351	-7.51299893890532	-0.833916321791512	-0.0218462477718311	4.89716938757782	-1.17226937436163	-2.70859528023264	1.89039266721364	-0.469172129551146	4.25398957086289	-1.83977471217356	-4.43749490252279	1.33346955304025	-5.21581840282048	-0.177700404859676
AAAGGATCATTGTGCA-1	-3.25388991783019	5.14616642749393	-1.4897176845199	4.53932789485618	-1.71952204463257	-5.95117683828062	3.56905711677002	0.0889370632590471	13.159702451979	-6.33403713288659	-5.94134682574966	-5.82214984242658	1.01492883673814	-5.88687907608071	2.87201981960664	1.45693581435837	-3.2210640387705	2.16189304830259	-4.6526057512119	-0.861633359023309	-3.09836917509299	0.257290876696221	-1.43732811843154	-2.54854563282147	0.0635739479161338	1.40210088355348	-1.73042020411279	0.568501788119535	-5.1903218358961	-3.50555419844602	0.252934445291256	-2.05123881374634	-5.15516893252443	-1.84545631243128	-0.766804339256442	-3.4981770520509	4.17504635015816	-1.53194802389548	1.55489391179932	-1.38300716463536	1.43501889285944	-0.784646861503843	-1.62966034519796	-2.23624454401679	4.10779961402148	0.00488219088394855	0.919515993087315	-0.941598487311096	1.5134012436231
AAAGGATGTAGACACG-1	-1.63603155860965	4.10606496896272	0.563415451908372	3.05733572053747	-5.26436644880156	-0.703129299512304	1.94210729999997	-2.59803343451805	0.331162196052972	-1.62280388514733	3.49564112181907	-0.981434709836189	-4.02986051844884	-2.57050385628187	1.45382844314737	0.182242278552405	2.96402296186167	1.89197906232705	-0.16850273507705	-0.218230294043217	0.823207983610962	0.938742465454812	3.78007016916342	1.74869273733414	4.01986810538678	1.22009611959491	-0.979596818996801	-0.0813015430052983	-0.0365046455808049	2.69377643970988	1.56226145195157	1.73972127454629	-2.96423030579984	0.266070648941771	-0.454033043602446	-1.3438083639348	-0.989591248370653	-2.19922560051973	1.178323650305	-3.16996522767704	0.967463532197275	-0.360324485370183	2.74219242740695	-1.72124880825782	-1.07617313861642	2.18334430328088	-0.377078750735516	1.25635797129107	1.82289329169484
AAAGGATGTTGCCGAC-1	-4.29911972182648	2.99203149772672	0.5250303212984	0.653572756385738	5.68932099276616	-7.08767238489297	-3.67954827433347	2.43804021260975	-0.184565094798936	-1.95604981885184	4.02718903545443	-2.85011709917063	1.85549739437155	-0.801456401365918	-1.84337499727188	-4.0969762622543	0.9490401272266	1.65417787813767	-0.686845044505947	-3.76956547913527	2.3378959525177	0.537820318092582	0.241370723602699	-2.50446225230343	5.35889574148388	-2.07075939771602	1.30365556661799	1.30964774198498	-4.35033802620627	1.61645684705292	2.26860348102531	-0.466210707343288	2.15820294068938	1.28911821552094	0.886882888225288	0.244274155620263	-0.322732220599817	1.96291482521369	0.474800843263817	3.1588138997555	0.348416822385848	-0.408547745924495	-1.10876839876228	1.37083324670513	-0.34093093675714	-0.437872882913762	-0.0686011682748962	-0.748414070209578	-1.26977998114101
AAAGGGCAGAAGATCT-1	-4.80179035444289	5.79561985392641	0.396385156525058	5.96563446555749	3.15744664011044	-3.40267129305609	-2.5877658896035	4.37138305065717	0.649571741981128	1.32502021975293	5.5181036190484	1.82162382009262	0.433151200870041	2.33588099221447	-2.64091479533104	2.072367589084	1.72722116348175	-0.65425844885164	-1.52285300502919	1.19593309720895	-5.15800742580047	0.130204327156337	1.54724929910894	1.10597857220807	-3.19385289153942	3.8564231838504	-3.79422233389137	4.03737600053358	0.448729959749809	1.27377097986262	-0.82700465093853	1.6424854302006	-0.760182746267573	1.09110168624282	-1.41714705655618	0.00198870448549314	2.38802687140812	-0.425436642735171	1.61671878919992	2.45251852873209	0.31730986088152	-0.875115219002963	-1.18046977783477	2.11516677567254	0.476609196902015	-0.808657046788504	0.314697016822045	-0.685619457104946	-0.0935069033287406
AAAGGGCCAAAGCACG-1	-3.38454293291875	6.93937066997388	-1.39041079496739	6.62767523204363	-3.90362673353211	-1.51004836271927	4.10610729661592	1.25073587702079	2.65915254167055	2.22581620098548	1.35803483587575	3.31332906723563	4.34237755674696	6.41282379907511	-1.87080468445034	-0.680484063039231	-3.19949610731651	-1.6912217706267	-2.2789918256487	-0.398003320189211	-0.15708584775708	0.569871643716566	0.702586126225022	-0.384142524137308	-6.527906105644	-1.75351311955209	-0.690672875045774	2.33260740153826	-1.82895903635993	-0.0442472912004285	0.865574173616798	2.39332908067807	-2.61500175057771	-2.20854992512014	-1.66928019259092	0.866402387232597	-1.4586677122571	-0.495272154060253	1.05960586416747	-1.74676258074349	0.454704034274813	-2.64338660955079	-0.0878092758777199	2.79988418197444	-0.812167248621133	1.01625827814958	-1.00817032147684	-0.568443898619034	-2.01084144969981
AAAGGGCGTTTGGGTT-1	-4.12359819141676	6.6942736313638	-0.0265561057450411	5.73337599621952	-2.27701949267042	-3.2958498038725	-1.69614076247819	2.00071233311914	-1.9549488758469	0.573895121978448	1.7464998687205	2.18508453601614	3.18753006281616	1.02999960605249	-1.45431425021832	-3.01324864777286	0.496079501200235	0.968026158682089	-3.39083538459922	1.23337271478007	-3.97363065366447	0.923666834171316	-2.63961138474738	0.455510902551203	0.721928041160948	-0.401930446695042	-0.184703874562202	-0.119244763265749	-0.415481826505746	-0.967707790760536	1.35046509488204	-0.193751167043778	-1.55681205936471	0.526663610363483	1.43051770114551	-0.825003365676875	0.760093760843445	1.44441502192601	1.22285664329017	-2.03686916639095	0.372260887981806	1.73185243314803	-1.56574681983913	-0.812257712249645	-0.856662070625663	0.841625814606914	0.719549819149843	-0.476025499430385	2.75053933394623
AAAGGTAAGAGGATGA-1	94.467178602571	61.943242096546	15.4817327361753	-4.43824057449328	-3.38435543615702	-0.0544586403993401	-3.47704736229053	-0.082599527100852	-0.342295381825686	-0.175378299286435	-3.16018321726891	-0.0310938892389422	-0.816525970594349	0.855921421983321	-1.72432801367756	-1.7440217373324	-2.14957472233935	4.69514882466138	-2.23686932809106	-1.51089810816988	-1.03145581682914	-0.636942349688351	0.866599868190394	2.44033288621106	0.839243438505268	1.80300384017536	2.7429525143348	-0.0496167001565129	-0.49468127340913	1.72254507427998	-0.0161428915185429	1.02228976039602	-1.43097053668788	2.80003978412764	3.20723643242856	5.74844258705752	0.0243468754438126	-5.56157679835085	-1.08650002910532	4.38656803887361	0.996892705297149	0.160462139203965	-4.243562530718	-10.5793681026021	-8.26089562004314	2.05637184140674	-3.42837195847849	-11.0191528642844	0.582681193929712
AAAGGTACACTACTTT-1	-6.18762005234592	6.26904151059265	-0.729371956940251	-1.44012841373277	3.34050913261487	10.6820921421899	0.600320450257284	-3.34773278726807	6.04541692475162	6.17485636047439	4.60650879746249	1.19072162526245	0.786444857815769	-1.68685028431124	1.62550219753642	4.41638298598477	-0.507582705625235	2.03518117490271	-4.72451795614073	-2.54572572251285	3.37136562277422	5.09886643278792	-2.48875856056331	0.636812082886306	-0.00328888676679284	-3.95489100835773	-0.965301307224273	-1.37481254875141	-2.35960224765376	2.01870106918832	1.5977403740218	2.17617567494027	6.37911777499191	1.30155092380347	0.598240605017672	-2.02908728715139	2.23372264435595	0.4629747076739	-2.28849229481714	-0.634545952782871	-0.221603183333304	0.09571606971631	1.09487007421223	1.1973664044569	-2.8200323290263	0.789157593247979	1.45938426169717	-0.661835773676653	0.343911626648966
AAAGGTACAGACAAGC-1	-3.03232615854175	3.94778846425134	-0.743328063540633	-8.35609184454552	-1.79388049751382	-3.70452019190187	-0.979254019257966	-3.50583256051739	-0.889788378263365	-5.67604311709565	-1.52151176512126	4.13001405439608	-5.07966795700991	3.73405847025945	-4.65284035329428	-0.633570443935379	-5.8822892917623	-2.43826951058299	2.28122984950698	-1.6282028911239	-3.14362271314466	2.7986990550259	-2.12771526339635	0.267747208702201	1.76404660979242	-2.38370940839411	1.07337534482048	-0.199831128722579	0.241634819694053	-0.132580956236254	-1.46953083697158	0.446089893055644	1.96266355712423	1.38258297014045	-0.534180867986151	-3.03147355353384	-0.0407040964213895	3.61154531527915	-0.80863296775616	-0.504538443481392	-1.3213095885157	0.1126904270212	-3.55048739777572	-0.943858665532462	-0.535336149109831	-1.39195768992312	0.0473340787538471	-2.66844922329686	1.10988645383611
AAAGGTAGTATGCGTT-1	-2.82548057591681	3.66942490579375	-0.50478283794312	-7.68997719120955	-8.96084161660197	7.92332290585083	1.99084302904002	9.66018892688566	-0.00874881916664238	3.94532541307067	0.952118739313508	-3.54193652247692	-4.27933033171806	0.307896764716062	-3.26464637495915	-2.64697464003516	1.41512909751585	-0.118199779050328	1.25764252073522	-0.249764450646295	1.8969211389255	-2.82566637756188	0.478857508874356	-0.667329458905026	1.59836245319921	3.96153197688184	-2.86778843277275	1.63163906296624	-0.631623492122525	-1.8463537677669	-0.0395245174289526	1.54310052410977	-3.37009811969676	0.453345806385997	1.78885821626025	-0.983587844836978	1.4090251848875	-0.31620248431823	1.01473804830675	1.43639613430556	0.41474851277894	1.11067927554411	0.523430524298818	0.843439196515219	-1.18505822631727	0.130807519136219	2.691605815701	0.858649176033097	1.07215178830683
AAAGGTAGTATTTCTC-1	-5.03260750564349	6.64148427306152	0.501605477082467	4.07707632335563	-0.964337255944493	0.595748205342856	1.3608718030169	2.16856640538378	2.27993208915996	-1.2802329728159	1.74774806720464	3.4112740418413	0.278539307520111	0.330882849037894	-0.753110754965157	-3.14412559010711	0.301048617823482	0.956640822104984	-0.819654176532563	-0.0625488382946105	-1.27459714817155	1.03040471177586	-1.07518983052705	-0.181176797693705	0.524896318587433	-2.3150208907393	0.977684764696011	-1.7628110410903	-1.97350757572124	-1.94379830383352	-1.81888109673689	-1.73854741492201	2.04991000010473	-1.09009310472928	0.701934989732104	-0.654511476063426	-4.07560830118126	-0.00432327175893322	0.179514485355761	1.06525321197186	1.45270331722662	-4.67096235177895	-1.60943148778727	0.280264558463192	-1.14134546928623	-0.589775143527554	3.22522532333842	1.01491181701773	-0.689013290182493
AAAGGTAGTCTGTGGC-1	7.20388802646125	-17.5359303407862	3.99897178566235	0.385190053467054	-0.989710391042255	-1.00057033514213	-5.367382005733	0.397830035961792	5.36913155964249	-2.80668510276666	-5.73291955532082	1.93578832255686	-0.0828157507740285	1.41125855938219	-1.74523986870525	-6.0508542986987	1.3507675899378	0.177907664447707	2.09499778825939	-2.39532145891814	-2.06264584821979	0.289985154269812	-1.18896273205937	-0.226940846966488	0.739411907657187	-1.48055502797994	-0.300478705637226	-0.837763707920615	0.415594426850751	-0.195885165494576	0.457490450061618	-1.84973948314694	1.98095406091462	2.05152460174038	0.157699051406914	-0.579585078759701	0.0982637005277293	1.00349396691323	2.13528719944403	1.09009902694984	1.20374981436878	-1.65571832270145	1.01405992827717	-0.252223876782759	-1.78052400013808	0.129864093542759	-1.86117269602681	1.4079203484946	0.793609723073462
AAAGGTATCGGTGTTA-1	9.01341049306151	-21.8300173373733	0.0641918291307621	-19.2580454616324	-2.52899797956981	12.1881404139656	-12.0613834889485	3.55192806055755	3.11669119053355	-1.58744770991076	0.609557072533757	1.72453545726325	-3.67567091600327	1.83319632026694	-0.92880500504253	-2.21398729856275	1.53655720362525	1.62859763265616	0.524676624422616	0.0916896302519629	0.833374767420444	-1.61925507687962	-0.977687845599128	-1.02914720851037	-0.324927051096889	-0.517549496806862	1.14465907476741	2.22155056108339	0.427480794907233	-2.2783117987881	-3.76978248055437	1.95032424337789	-3.27089753926739	2.2461230974874	1.91958569689822	2.2531224319774	-0.574236108959877	3.08898821791994	2.13676316631718	-3.69896903175387	3.32333377954963	-2.06693180219162	-1.20916536671193	2.36831876201151	0.496507952422317	0.0639934624440026	-0.271884583385118	-0.465940613799787	0.605163639730612
AAAGTCCTCCGCGATG-1	-4.87840799588798	6.1496043491261	-0.00726222177193672	1.52408262664227	4.73033544579086	0.908951633732764	-0.674249850983109	-2.38006866819502	-1.23099629598132	-2.96065777338542	-1.50277887929692	4.32849989543889	-4.37511718193109	2.36987378697247	3.2246410177324	-3.10438830762959	-1.78312615445475	-0.120580146033498	-1.86516817881609	3.10901854937527	-3.07506895954965	4.26642719051704	-2.22755200662319	-0.523082457042909	1.80413738834366	1.10787875853674	2.1170916643019	0.426938911966738	0.17487053637717	1.26852635205951	2.67415939615531	2.44180339033115	0.764664854697596	-0.966964685590098	-0.505447971592508	1.01925159587328	-1.5557909660476	-0.930463222863284	-0.558077058573031	-0.0919676253997613	1.69373559145589	2.7158400057493	-0.712500602307685	1.77477421539201	1.0004930632053	0.376821537531455	-0.30003457009261	-0.0221978493339898	0.275313036090218
AAAGTGAAGCGTTCAT-1	-6.55571100967	7.14391071407961	-1.25679796640952	1.57590197917657	7.82544270881858	10.3981655524764	-1.18482035102864	-6.39137360440182	-2.91467558184785	2.04791107619815	-4.04709982909213	3.58419673635864	0.520173743499119	4.6907036855721	1.06293009482949	6.74334068046279	1.12273660157444	3.77688694025676	-4.38021175609258	-2.38170303210029	4.89425764008684	1.66481408647317	1.52049968508179	-0.689517003635251	1.95748757718735	-0.400258492844848	-0.186437446815689	0.56582715610414	-1.08893800385149	0.273458455077022	-0.275600818677749	-2.48351194036984	-1.29142189333724	-0.324780710208593	0.68126195796348	-1.10946812391656	0.0442280627680674	-0.403697485576041	2.42069456251625	2.26526877453318	-1.34481176609038	-1.91967693186983	-1.03451469972769	-2.05233621376918	-0.00433535398828134	-0.502588354496479	0.103173580813833	1.51270864428829	-4.46418414582424
AAAGTGAAGTGGTGGT-1	-3.81179880213983	6.2497835517596	1.73932339628686	6.23414370058714	-3.63846853669186	1.33640911939986	-0.0949210646942731	-1.91881631319714	-5.6890664042629	-4.97514027238121	4.29291324444822	-0.211557132996928	-4.79420662891582	-0.634012976926684	-0.537166644966869	1.64938903813239	-2.91969858061697	0.0323651295658066	2.54888315385636	0.871562028258515	-2.62214466501366	-4.03442254818239	4.27191457775542	-0.634356788778952	0.630616181732784	-0.0285682761256544	0.589464262150685	-2.63600917276378	-0.504053099355559	2.2318687505306	1.10907924325564	0.686721392569364	0.427037013792005	1.06472148107848	-2.33415331689798	0.633397660873998	-0.447092973151864	0.97367858626189	0.247824215670551	-1.2980477410956	-1.30692640663185	0.142461920812165	-0.746829552255283	-0.961537095314564	0.884323426492674	-0.785413469240314	0.559074468631379	0.354933501982886	0.982668394685234
AAAGTGAGTCTTGTCC-1	2.744515899518	-6.94861635018965	-0.837926359937998	-4.45447987707965	1.44944869018754	-8.32510132433493	12.3393755030006	1.30474490985352	7.18972953309872	-5.98182015907361	-4.70135003795969	-2.16350691322574	0.512791410518834	-8.13792852397449	1.90852729771823	2.73483033722486	-1.24709133969341	2.06081227329609	-1.06930416817556	-2.05153285176821	-2.58052963098501	0.449979449794544	-0.321333925719554	-2.56177051894949	-1.85228848814389	-1.34474215662116	-1.708841265602	5.71455818848284	0.816724837449385	-1.13823145891923	1.82712018207162	1.76922892234642	-2.90026480652649	-1.77012665750145	1.77522504532833	-3.57305509446652	2.64212984729993	-1.64086315743605	0.799392451294428	-0.105266164366673	1.88740146259366	0.786426967617985	0.87961095663454	-1.36262618461645	1.11079861716385	-0.100313863756424	-2.48598463765548	2.35210257500846	2.00610698263038
AAATGGACAAGCAGGT-1	-2.35320569851394	0.840587473252712	0.325630511612827	-3.86056707901783	-4.18188803899171	-0.204367682244811	-1.68681737131675	-3.13051458125812	-5.92968011676268	1.62382259529425	-3.90018979256534	-0.684940769233232	1.86261562546945	0.893751051151046	-0.673828091741075	1.92057763491835	-2.1594509274913	-0.19655677542492	1.27980791022019	0.68384352744813	0.117691888732183	1.0052094480516	0.625474378088839	1.8677995735556	3.71738552556012	2.94652600557037	0.306100963854075	0.305356370033181	0.833698077219079	-0.136092836912365	0.300951705174693	-1.19444787718969	-0.0994179525561347	-1.56156940853706	0.748328631974312	-0.897416132455982	-2.4033858631793	-0.817093851415529	-0.170084536710113	0.178265283193026	1.12549732944291	1.76507769002131	2.07821048350114	-1.44689640622882	0.331975598237102	0.634247426953293	0.5772786586645	0.172601715691206	1.11672811884739
AAATGGACAATACCTG-1	11.919951699979	-23.978487330696	2.62152620931449	2.09444613525659	2.98649752513687	6.24110388676976	-10.3234089837757	6.0800311745771	8.02852437015326	-0.0952572157918475	-5.51097240391976	5.38550050999948	-3.30255113040286	2.16981244634787	2.29731312734588	-2.68149167298983	2.05644182082943	3.26652241716799	-2.16485482445587	0.00286119077754645	-0.816248135245011	-4.22259239752346	4.73313968199862	4.08979290053894	1.21619041162797	-6.31286973599971	1.48166222074194	0.638401900103506	1.15088592478679	1.38079556164665	-3.11365504021229	0.692752867895643	1.17477560073317	0.00204957225363753	-0.00741708803893842	0.511650433117089	-0.0896618073461867	1.16604245253916	0.614932026463159	0.215092984374881	4.093988446784	5.57218749429538	0.626927418974909	2.87200004735645	-0.371567336606023	2.45158844604156	1.01976503211847	-0.471686100476562	-1.36343163795389
AAATGGACACGTGAGA-1	-5.92504279471533	3.99717544468798	1.43382699389801	-4.70518656043499	-1.46638357921952	0.313875651731202	-1.62547443381849	-6.51912325890181	-3.29186866785385	5.05613802813084	-6.37043628778035	2.53101435380757	3.26059790021134	0.0118944643169807	0.450430148086988	-1.54256911023312	-0.579803602769371	-0.321117607791364	-1.99328422727797	2.13837397351208	0.117832192334137	1.40324302112864	0.889148747791267	-1.16590553548219	-2.95346479568249	-0.667880977545798	0.27443474800482	-1.25701333270739	-1.06790609809373	1.11709867505182	3.03341833411536	-0.249395637950546	-0.47654754918735	2.34562421849832	1.16078420468062	-0.734228459339517	-0.141927300407321	1.27808199195981	1.32888023466649	0.845437836578861	0.414366494191529	-1.33838370629842	0.538746344017991	-0.395354431920319	0.578933843841239	0.617488325504449	0.165397167894958	1.7949675925662	0.614888617331185
AAATGGACACTCATAG-1	-5.2030735033488	4.60679676818401	0.291119728759437	0.914616518384911	9.08548609940116	-1.99444177632451	-3.40677240803501	0.0329714593216356	-0.250279805849127	1.821831925741	-1.2633500816126	6.54952944195369	0.744815878288148	0.289966149178415	-0.570264920098455	0.0483308684598056	4.78426531707247	1.00336102736732	3.06745478549078	3.38079176093566	1.07996522939204	1.39227633250397	-0.395328631115652	-2.16362563843076	-0.223810295234434	-0.650329006758333	-4.18190567541465	1.04314123614527	-0.956140819868965	-0.814067641936789	-4.3639395253655	0.943871739348938	0.28042551227901	-2.82593909417297	0.262590381287215	-2.19038171055689	-0.31902360001695	-0.140090721663675	0.0051005965396843	0.341137330724223	0.446678314338892	-0.26149907111718	0.77920615019449	-0.547924537426667	-0.603299704356482	1.19766725844356	-0.64830070637847	-0.479083271777498	3.04031166222038
AAATGGAGTACTGCGC-1	-2.20495855940894	4.50808279839816	-0.798126228289539	-0.616174930794348	-9.01693574219269	-2.50900908992022	4.77165800840601	1.23606036202491	0.496165576518285	-3.97285615414384	0.32661836237491	1.50945121197243	0.736808566202053	-1.22522375742864	-1.70577610722759	-2.45058159839051	0.979279101359006	0.606415350978701	-0.226065443193719	-2.73452334268766	2.69746987496916	-0.644283400326289	-2.26650130166676	0.943004370736556	0.845632811557038	-0.612679143866164	-0.0481134013061867	-0.797887008488524	1.61280608633514	-0.146877698442219	-2.17109872602333	3.06474645692811	0.703089736577688	-0.118633255172602	0.838751485087698	-1.30149156244468	0.337162557972473	-0.649094725040769	-0.763582857937819	-2.01458767742478	-1.06359182829218	-0.411896685388772	-0.860626304936464	0.555658806934306	0.674624820950459	1.07801223275634	-0.140397239994946	0.534339510120183	-0.421844422781218
AAATGGAGTAGGAAAG-1	-1.93734144613139	-0.801450877699339	1.02060545111243	1.81610469101952	-4.27653142361337	7.735774262635	-2.37095285596012	6.49374597829069	-1.78885523743331	6.39864958121575	-1.8621921819087	-4.92535103467971	-4.3537184510806	0.394235178914191	0.954583897721114	1.28627314908191	2.14734151166474	-0.881419301895599	1.69358967644073	1.03126962958603	-0.428794624839141	3.818931134068	-0.199293851039502	-1.74235440871548	0.494508731989387	2.14462947613835	-1.78090553535968	0.923808720054247	-1.16108954537885	-0.199043459112174	-2.20074520488296	-1.37689333647707	2.38198178287584	1.49065667444645	-2.40767482381428	-1.55860475392957	-3.03555117355222	0.880847649409748	-1.91000062646289	0.89482559116062	-0.809395293343139	-0.600755166113965	-0.413215576905975	-3.14911776563679	0.536135979255227	0.651316081096412	0.936423479561217	1.35515608321667	0.415420431923653
AACAAAGCAGGTATGG-1	-4.70008581555444	4.29358622826145	-0.891957236465654	-4.73581293807178	0.128762597013142	2.86036558624682	0.783143995086132	-8.23541120429001	2.4972444278872	2.09939563712628	-1.06042201759168	-4.55859342450119	2.67665917908251	1.26341422233279	-2.0340920861976	-0.649544252424922	-3.32393052724125	-2.38112220464798	1.65735516769759	2.37292634728876	0.663076693353298	0.653858921837375	-0.111488636335526	0.117547781531223	-1.18833561426854	-0.911523713087981	-3.35812779401704	-0.0799672037008499	-1.86205861773484	0.194585659074199	2.392365956284	-1.67848417813513	1.74618847323308	2.55622583455332	-0.310681804423824	-2.27352304807506	0.590134004622517	-1.79123479992791	0.921187190599197	-0.766571990341124	0.868116460365657	0.145458261617339	-0.831941624026046	0.165235497898349	-1.95677855903129	-3.01135750279587	-0.0562017417113037	2.28095182385494	0.317728179138517
AACAAAGCATAGAGGC-1	7.15517488954911	-13.2897065717354	2.27064076309109	-0.731189993500983	5.92509005742574	1.03808087723503	5.68401327578249	-4.14184583316002	-4.77485482184185	-1.26154158018755	-1.53480660390969	3.81179494323034	-4.20709534887394	-0.336272221125805	2.24659917431651	-2.27820030096518	-0.181679121702445	-1.97752916531331	1.84048835601099	1.34742464525225	0.161617629119885	2.3533628360487	1.10486084673752	0.102917388510986	-1.80236817864421	1.38651262663885	0.0817411893581366	-3.09759442235781	-0.987015459323452	-0.573437904830563	1.62963319877629	-0.0744215923364883	-0.0929675749928565	-2.27860097382242	1.09721904512689	-1.2108680390767	0.398371266521315	2.49218470841288	-0.0320960967610807	0.436557195641255	0.408039721126233	-2.21068312554344	-0.161312997994311	-0.713035843585496	-0.0472211133290317	0.797476836814418	0.722980848407735	-0.531196511946361	-0.240737237801082
AACAAAGGTCCCTGTT-1	5.98023238084235	-11.9756989232396	4.11702516958958	4.45347522308821	-6.83982946537967	-4.60152865410958	-7.74946027939069	0.773353949751933	1.81317374920558	-1.34356864023513	1.58314747982201	-2.95512932190327	2.01386606175693	-4.1976510831946	-1.81075723696647	1.40148652282898	0.0390387415855443	-1.88599738652178	-1.54728857533733	3.65268543935555	1.20582554405727	2.38395818904459	0.165980945057123	-0.242698176674418	1.66419752972386	-1.65518763734189	-0.299500932375283	1.20035903093606	1.51112085114774	2.84154775030518	0.0653812994926713	-2.41019651848551	0.0797892679251326	-1.39204261734655	-0.364422566593151	0.670761915823787	-0.735964957959042	-1.94872786868963	-0.913101250137836	0.293753047738731	-1.93745014095407	0.63832586261399	-0.346713733690984	-0.315794063929447	0.370340783068142	-0.57505620529609	0.683150672880732	-1.3706353764047	-0.281770811950435
AACAAAGGTGCATTAC-1	-2.65533427029282	3.65213484374789	-5.89223136674581	-24.359339239206	-6.68515942487921	20.1533661242133	-3.17294142670711	2.10488507802896	-2.10508593522344	-17.7995013289879	11.7013119636609	-0.629475108047521	12.3502434462246	2.03784236443636	7.00337088234074	0.530201980825001	8.87523393036756	0.633578827151971	-6.89160892974284	2.86788028409406	-0.218839353349036	-1.07359619948437	2.00699021952786	3.83555713662513	-1.92267637994522	0.923447234585247	1.39782615506536	3.23789396266564	-7.20217514248575	6.9451009116182	5.43357537929855	6.43097889424887	8.25808944533008	-3.78409873653516	3.01623684988722	-7.41405931495649	0.863679050571041	-3.69876099706851	1.05834438953458	8.51291126478065	-9.75856378728245	-1.83806168075963	-2.3817407363787	-1.97056652383558	2.67510945813239	3.55011093314362	1.80426284358938	-0.0286904389447716	2.80850787033752
AACAAAGGTGCGGTAA-1	-3.58267010831294	6.52764983878643	0.0364046068428138	0.589613979342234	-4.27892242644124	0.638591340023531	4.22351996686175	-4.77210173611024	3.08493446134063	2.84494852569527	2.42834002051956	7.35469623703663	2.42056360417245	3.2041120843249	-2.86731854252462	4.72207887911066	-3.23318000794748	0.391254641481902	2.76237535631873	-2.00878838316547	8.12800610926722	1.29671526474762	-3.79227633454157	-2.05158439533534	-2.36602377600981	-0.962236491757846	-1.16618902836916	-0.290151700644323	1.02600263778976	0.260708343732257	4.56204116064414	0.389310022466148	0.377535976732752	-2.23327424766216	1.51707251413245	0.702509763730104	-0.0630753134653392	2.04345422033902	-0.018580803052668	0.137123007298239	-0.986084740601365	-0.729060844892603	-2.00290970832959	1.85697900672302	-2.67611046010132	0.565084242839967	-1.54519931569684	0.0728498649581352	0.0790702791332586
AACAAAGGTGGTTTGT-1	6.37603820460925	-14.1083754355761	2.53651487269113	-6.23325103778634	-0.0297213788504343	-4.49776939578849	4.4541994557344	-3.51833955587723	5.00880715118594	0.657484026786017	-3.53223997754725	3.09969552054592	1.88170735101261	-1.98786119443669	1.05546628500238	-1.56621896248456	-1.67205236719259	-0.200640530956247	2.38855343970433	0.0328949404556682	-0.65938189633973	0.179261096342397	-0.0294421886440429	0.485403753140534	-0.897268196037655	0.585940827849172	-0.379983508659562	-2.79084024003581	0.487526744637321	2.12726454515343	1.12836953471644	-2.33569809790172	-1.10929096859829	0.933920272955393	-0.964678383866197	0.873363705267295	-0.355621598136992	0.207521388952335	2.32636393199546	-0.173339507613648	-1.79014299554331	-2.29783573010825	1.50749279942125	0.0458394664537115	-1.76061808287552	1.01800681686052	0.743365386667669	1.01080403227565	1.21144930388035
AACAACCAGCAGTCTT-1	-0.104829260428274	-4.03171673435278	1.00765584338761	-5.45783888529448	9.29142380389209	0.688881200656508	10.9774181687947	-9.08882900825848	-1.43442014471397	-0.378200681261544	0.498379299022817	-2.62492942862433	-1.09656059121364	0.984082428113551	-1.59700710745608	-1.63821751682587	3.50374300233675	-1.7088349256804	1.68360084623469	3.96118345527959	-1.15549912974952	-1.0163905283706	1.3166267646271	-2.3505773950306	0.177297204991863	-0.842852731565863	0.0263872210775398	5.43651629867285	1.33145724638724	-0.358861485922066	0.436261905216632	-0.537733570728148	2.11460240328515	4.97532191020962	-0.867602563774483	1.07431152442391	0.777613427346086	-1.34164461794699	0.656492247765185	0.288515070099137	1.59994506113295	2.34778881717778	3.48246327282096	0.13976323125208	-2.15202435997838	-0.262808620465373	-0.451580477026001	0.25641818215906	-1.38453415071146
AACAACCAGGAGAATG-1	-5.16792810704617	6.85640595508755	1.88079528638183	7.65563841053034	2.95098175711532	3.99359853728054	1.14544041970976	-2.50264071215302	-2.66414716621453	-1.65772379334767	6.3847274375198	-3.70562551842971	-1.00458093219298	0.116613237496385	-1.69446292173014	1.05547301427862	-2.17874655593636	0.547297982990913	-1.94957976722439	-4.24052257398408	-0.858701721181117	3.09746709054704	-5.88102515482866	2.6456388709132	-3.07213470029213	-2.24046725856729	-1.29273255407688	-0.869388388652068	0.49993567644046	-1.53086747307201	-3.44224108716948	-4.48639960110392	2.40854730701368	3.08917966821049	3.10501221401657	1.58503595910843	-2.89217051132306	-3.38130479474277	0.990256848366133	-0.427489026632423	-0.883497512302476	1.63897216165689	1.85531362904132	-1.50633452623764	-0.0253800479138877	-2.08572743051694	3.15722907223682	-1.79629887857659	-0.981792456048069
AACAACCAGTCATGAA-1	-4.58791906318315	5.97685040699002	0.838846104881981	5.19985097091096	-0.563829121309339	2.12239171742558	2.1431708438707	1.83368362921829	1.47511097342137	-1.49788047394456	-4.92566749274685	-2.0159660342077	1.12163124359242	1.94292958822859	1.71906743081751	-0.740446579700332	-1.46709077594645	-0.197840171303562	-4.4734549760804	3.78363183563049	-0.225898135941324	-1.89140613862453	1.07780409362202	-1.83659539881896	-1.60809046105174	0.253885465608507	0.989574880710705	-2.30128052646873	1.52989967297373	0.994747479141521	-1.47410173005584	0.917160346946771	0.0542823006702985	1.25156876114764	0.430924349070018	0.450731121590868	-0.787334445213926	2.21415171570245	0.145821554957352	-1.20242235390043	0.243672200360514	1.23340840744479	-1.27290513920314	0.561404026694487	-0.845916600893608	-1.31679928539763	-1.43540543389653	-2.23682197482253	1.19222599853605
AACAACCCACGGCACT-1	-5.0749242498924	3.81530469528908	0.828373047164243	-1.24559871129569	2.15504340860832	-2.8960963290579	-1.57958061190186	-3.03824866891119	-3.54847681649203	-2.64738269314416	-2.96611469695448	0.378922499703547	-1.04318401055994	-1.1577263968441	-2.13213576087903	-0.01406368788347	3.0055556103781	0.734884390218945	2.64862009483433	0.299481638612294	-0.87808261553343	-2.39473200668019	1.19944007235243	-0.279241156571	-0.385574948837813	-0.244487436527801	1.60861603832425	0.542227533287798	-2.12672748709608	-0.108367873098955	-0.0651256073423491	3.05605064447502	-0.693203208196984	0.0459422591200922	3.46413555281289	-0.565058499554965	-0.198469407362921	1.3968477640821	2.45897085386456	-0.243026826217887	-1.00324122815578	-1.5562039784806	-0.800482702470905	-1.49844254420073	0.852109474759193	0.449435688842628	1.78882981265842	0.244722763486129	0.570483592093272
AACAACCCAGAGAATT-1	-5.75364906269496	6.60017938961546	0.90694975817686	5.88986245874387	2.59722173050677	3.50447787660721	1.04672675694469	-8.23501128558632	-0.947464156405755	-3.27185248461935	-2.6568788833433	-2.42885409905529	5.21955295839575	0.641923184524144	-0.505342809136959	-1.23501404254538	-1.01507802539627	0.312468916706312	-0.413721188722271	1.73280503228073	2.75934839609606	-1.99647695942327	1.28790230838839	-0.976403800940526	2.17727772079868	-1.50240225481881	3.23444123228352	-1.6222617172829	1.32149354418033	1.30295372907054	-3.02672546206334	-2.63125080765487	-1.62557112551359	-1.20927167388841	0.438425068177203	-0.0403855337873789	0.953529375746477	0.550621479177788	1.21228011304032	-1.52475533847303	1.13143366542289	-4.29497063843183	-0.351141765040504	1.44758167203924	0.0429255088338502	1.65258154934813	-1.9254982777844	-1.49074329970622	0.980579597106579
AACAACCCAGCGGTCT-1	-5.5817318901559	5.37778938466062	0.829623544100461	1.38793424764793	1.21358341316428	-2.95210462575143	4.60378117508082	-1.96801790768155	9.90769199490173	-4.64690695817346	-5.5950657564842	-2.76817052873812	-0.164501502205312	-3.60095173524063	1.71657581380696	1.27850558514448	1.61984220118256	2.40633180139089	1.55688584631343	-0.693688324922156	3.66213295513295	-2.42830782645176	-2.29276501697713	3.08461764053383	-2.63300698202468	-0.0349179245463599	-2.96344193266673	1.64812036155465	1.89679270459205	1.60955826959093	2.83778888258675	-1.86128057911549	-0.825383327548082	-0.432897643855453	2.00022065039945	0.401979216777525	-3.71522583197566	1.98470057139373	-0.933339718177028	2.54056430710844	-1.25222831755561	-0.451275806027551	-0.102673140977579	1.56252983012623	1.13542385287422	2.35185873018247	-0.0467155967278561	-1.88969544358183	-0.886165214668026
AACAACCGTAGACGTG-1	1.34655646185593	-5.11141134197101	3.08831189334942	0.756955999387048	-4.24615134767446	-4.94693731193219	-5.00903508206626	2.21945169554323	-3.91199725291542	-0.838843980149639	1.03002690940405	-6.47460509073539	0.593354640433256	-0.000806670745489056	-1.12675383749177	3.33317418641367	0.835580781358923	-1.87721391631287	-0.403526042513946	3.08011389511396	0.380075681063344	-0.103313733033533	0.560853902897908	1.39596362605478	1.6827591249185	0.46119014646251	0.966454323214946	1.62515939460846	-0.5779252259587	-0.359926966976649	-1.41233672750345	-2.13843566233536	0.933923495617987	0.552361853789012	-1.82260153973247	1.3403896911901	2.06426019372762	0.896761353863488	-1.0708787390881	0.147622675618841	-0.481095583618432	-1.64596055291766	-0.584224868330502	-0.259545185474187	-1.00328121453999	-0.234284456527687	0.532575020600602	-1.27311613341701	0.342932183119785
AACAACCGTTTGATCG-1	7.48595277342638	-16.3714131636328	3.81103113124052	10.086860457991	-6.26369007418117	-0.318636684482178	-5.10078824566671	0.895487496857077	1.70242322969162	-1.87553928159949	-2.59986449627109	1.07800185843082	0.621099148446995	2.98996945370834	1.14069091533854	-1.78228054341246	-0.111708933343576	0.855869737838568	-1.6452738505368	-3.01215719389509	0.00546919902992111	-1.65812522954667	-3.31769417430188	-0.261505184876047	-0.366984854785174	-0.626533128948331	2.68738578937854	1.57970217223073	2.03006109517343	-1.31859937729645	-0.349009455253149	-0.419574024509477	0.674874995891694	-0.732463447832099	1.41458449330394	-1.10636619187994	-0.0485777878834207	-0.989518258268792	-0.21127855258862	-1.69698301025764	0.0139967877328563	0.0279460020486914	0.461402412853745	-0.606178329588769	0.854819771719555	0.803155481657761	0.936964583213528	-0.606459364253121	0.0290849425163093
AACAAGACAACTGATC-1	-5.8909127952957	8.93892818347813	1.43406770772677	9.74037708776283	7.72349843299646	7.62385881672592	-2.8676428320411	-5.35033744147184	-2.51705795659499	-0.129592586714186	4.7500573392522	2.74268624320955	0.578847302829018	5.091167577966	-0.0673986426409347	8.64676305222709	-3.72336341279742	3.13867941797484	-4.60728699699013	0.552675839631464	1.77967332772208	2.92026120359983	-2.29543078498214	3.39983652167352	2.05370592862319	1.18205320355949	1.58677062355107	0.241400642511235	2.37625713554811	1.82349020831443	1.51836825129667	1.14359391308908	-1.53472822504005	-3.52475927837627	0.592890915839498	0.43877706655056	0.227915655859982	2.17644044153136	3.20438812554983	-0.0899925693491307	1.30402626498066	0.804663414332078	-1.12849626780076	-1.33079615599403	0.557251503645175	-1.69655746711469	-1.38012034909521	1.12511960655802	-3.15656108298959
AACAAGACACGACAGA-1	4.19334872939944	-12.5540046920228	-0.250901475980737	-12.3175448319557	13.368483584086	-5.07825930487848	1.93765556736015	2.95554628115614	-2.9218805849151	-1.59568132640904	0.053142822493269	0.735650869564087	1.11906500559489	5.50235541791965	-0.479143760004197	6.27639733028472	-1.35826016049416	1.46163476080519	2.01623723625936	2.14140943720051	1.45612885657774	-3.35998302426733	1.57535534453646	-0.341802858518542	0.964938809163805	-2.1862329403272	-3.22816101902127	1.88358523353377	-4.50959237078122	-0.453575964474376	-0.353108680685813	-2.20274350745733	-1.43778676380024	1.07908870614281	-3.3496152237974	2.56246036250563	-1.40989642235946	-0.16128765152483	-0.625167930425466	-1.19816737499399	-0.152122841484312	0.424733092563861	-0.957880941373445	2.25412161771114	-1.48724781211892	-2.42918957999102	0.808744592904852	0.477100607805325	2.40102474922711
AACACACAGTCAGAGC-1	-2.91073966675766	5.54154486731759	2.52791449318105	7.21216534536171	-4.79917416671587	3.59145551811921	2.98874769630325	-1.57177764547042	-6.27208381781992	0.54658590453971	-0.892061673794569	-0.728730101284339	0.465257454756078	1.88854081101076	3.53131546392346	1.918499892477	-0.752087028073206	-0.307880606145801	0.923780297668132	1.49748464666288	-0.789465723091006	-1.08178784742789	0.84186115642992	-0.453458682079503	0.679028711261146	2.06079895025735	0.0824155601499598	-0.252457461830752	-1.69513876796473	-0.884562184119028	-0.87466979042342	-0.0143711192698023	-0.37126599410304	0.981563226268355	1.95882111598899	0.119932309142561	-0.299161333247686	0.875466183948748	-1.4979267902702	-0.0797154801094383	2.02177169929803	0.55800454870977	-0.0388609998642643	0.815775753760684	-0.59746743096151	-0.189634740446816	-0.585163066749146	1.26634131686797	1.47735059255389
AACACACCAAAGGGTC-1	-4.46896918254807	7.41811697526843	-1.38447792788308	4.82337660590284	4.44401891394259	3.80885199328323	1.40689392160079	-5.06371419224297	0.244155570689857	3.50540901896192	2.49796913751384	8.06170215556781	1.33186798349675	1.52468750281155	8.00968808795926	1.07791561694359	2.50741081159523	4.35083492497495	3.06254226013634	-0.526335305898523	1.59010400932409	0.972692078598773	-3.04609351568622	-1.38507748703614	-0.928971211346663	1.72084687694654	-1.32544725573572	0.693308237107483	1.49661147763128	-0.493467800345874	-0.123901207530893	1.24271059078273	0.821446067259452	0.259115871384382	-2.86098690283376	0.648621383876277	2.92685292618684	-0.956234595958038	-2.09238160282934	-1.17994163552155	0.195828169205308	2.05164348101033	-0.989038956450451	0.676132757796192	-1.06492356989589	0.942137995145866	1.11269052906086	0.728763051353548	0.363625635760305
AACACACCAAGAGTTA-1	-1.64732231571275	2.80918825976477	0.117347160232409	-2.76671665189416	-2.67683213847822	-9.80703684776867	-1.84582225327156	3.31517223286281	-2.595178366189	0.44532379033743	3.57941767021974	-0.654705947609852	-1.32635577330159	1.09208948225297	0.323470851775564	0.224338352517966	-0.866132339487333	-0.0416704826170696	-2.83533078411618	0.509205130857074	1.46506208339521	-1.48464320119101	0.760660066435566	1.50623064123469	0.876385993905248	-0.269103840926315	0.1465898273467	-0.350608862533045	-2.10991119693749	-0.509476004679165	0.190327521675332	1.85556131229214	1.8113478126831	2.69863077766318	-0.569507663772188	0.335675772637221	2.34162370751638	0.742633398385771	-2.1430250226397	-0.413320665304861	-0.070835307625689	-0.0412873442900282	0.849535325089876	0.76928572063642	0.604639585729123	-2.28948732820852	-0.89071566961317	0.973018161164387	-1.28628632056685
AACACACTCGATGCTA-1	-5.24194234718663	5.90829885400269	1.66598733539379	2.35192480760456	2.47988577876789	-2.91858487375485	-3.28738263156594	5.6495066270843	2.42994497195702	4.12636452315707	1.95835285988163	1.24359353812078	3.68083969773772	0.708521408601371	0.632545358951911	0.237842815066234	-0.982874529114033	-2.89690919423801	-1.58539819176729	-2.50642768981913	-0.629199395979601	-1.46072731479618	2.40982585155286	-0.409800037956047	1.80514447961131	-0.908817888557502	2.99815804454708	-0.660526152278201	-1.69680686398308	-0.60802480480102	0.477627324793201	-0.128244992995961	0.900726107249344	0.0385280725375809	2.48284155288444	0.348684185670284	-0.425758042519568	-0.208719684835059	-1.61954144974948	-0.482643700284517	-0.399676602131703	-1.48203961399981	-0.0162556100701226	-0.292772887642025	-1.11408069093541	-0.441454203571965	-0.138498961007575	1.63125937918146	2.56164615366239
AACAGGGAGACGACGT-1	-3.31028911810633	3.38398032359488	-0.298019121292726	-7.25889703036504	-6.07058926057903	4.11370664240509	2.04869466281923	4.76806966448553	3.24037039850758	3.50418475437552	2.83423758718764	-0.915222615163461	-1.36077970495778	-2.12453625434578	-4.16038652341137	-0.935881625369312	4.46987384078954	0.873904525155093	1.57596665468272	-1.23641554478025	3.20803068471883	-1.55526432518847	-1.21706514151645	-0.0692996241959735	0.449783652612995	0.312248206122286	-0.411247186330598	-1.15382677526121	2.05362740333443	1.56096746109232	1.12100376314974	-0.476953144264945	0.766362359089353	0.491436913767902	-1.29780207020378	1.89108415180545	0.879163720452927	3.74508315400479	0.262872644955828	0.0686086709818909	-1.28289743384639	1.26089982322973	0.748540053154069	0.666237724273808	1.77320473930027	0.619055023626051	-1.17522682288116	0.906718537665433	-0.15106847730716
AACAGGGAGGATCACG-1	-2.98671874438561	3.7392293455124	0.255945542291282	-5.09089181963408	-7.53563184813068	-0.240773102207392	2.6642914363276	-4.04391515869389	-0.921630829009371	-4.22096333852286	-2.72787718044482	-0.43620072925392	-4.79385858569711	-3.36272820724029	-2.53413599693008	0.835402119398223	-3.05823561345167	-1.05801800642086	2.89210107543735	-1.32721562892157	-1.43381922736129	-3.02298973033751	1.84242897819774	-0.717653225351009	-1.68617374102348	-1.51805359912102	0.560484941312313	-3.51057649983256	0.120819057844954	1.99295081303853	-3.04399865282283	3.17460289211245	1.12958374831309	0.996759053638932	0.357061826092381	-0.486330458546213	1.30868271877584	0.402428854018487	-0.568539610343657	-1.64426059654289	0.667587008371358	-3.19027156565477	-1.38355335901938	0.00296354112843189	0.332446378656198	-1.34262239482843	1.00528298988603	0.0399637789349953	1.86921181060367
AACAGGGAGTTCGCAT-1	-5.59396970783678	3.28813004600554	-1.22879098591323	-9.32509811288771	4.81640432808153	-2.43576385210276	-3.9374933193211	-1.68513871137013	0.462643037727762	-0.541211276313788	-2.09611584591016	0.25672646755215	3.12292427303867	4.62569984585859	-0.0498137291268678	-7.40246327522194	-4.69107577376716	-2.4510365760586	2.00116656741287	-1.17921642609982	-3.63561728651646	1.6068783086906	0.975537024276346	-1.74844523898304	0.131397635488749	-1.93957673988059	-0.257972151022979	0.989901190920178	2.34777607644531	-0.286145912925787	0.076830357743356	0.487805283345049	0.819785571564588	2.41268765109931	1.13356461658868	-0.934942910203002	-0.436748302515689	-0.468324511546812	-2.18232854196586	0.214681643673067	-1.17692626167006	1.61651674083019	0.53233794237164	1.48484747073865	-1.60177194866903	-0.831403029350051	0.644346905098265	-1.63087825243152	0.654402576548963
AACAGGGGTGGTGATG-1	9.48861109531749	-17.650738036854	4.05529558030375	2.61921687086364	-3.94432522311488	-3.73055187916621	-6.51046909182306	0.308415186252351	3.56902619322329	1.38220547682595	6.08884757707581	3.36081658480636	1.4379464162122	-1.03683510850923	-1.18259485890258	-2.05348120196901	-1.58253565343035	1.57191619193784	2.80371329867371	0.451743549266835	1.13261204216135	-2.20993971544894	-0.772184671849796	1.61773145228968	3.93601628814195	1.10088388764538	0.666436755776821	-0.358653194653285	-2.47710274855198	0.723828272729768	-0.0280830071861061	0.391299078532799	0.447887115023425	3.23499449108365	-2.57393920050129	1.77582652014215	-0.0767180675807312	1.73742443069947	-1.63982099911837	2.12422201792376	1.10338608802191	0.665289902998907	-1.08984807756818	0.910271547328722	-0.220794745186042	-1.52618090450933	1.03574092604826	0.796160472776936	-1.49597514823646
AACAGGGTCTGTAACG-1	5.64041561967611	-12.533950094739	1.69872025382904	-1.70351125157231	5.70048673514842	-1.14568841281856	11.7298089640761	4.36742345264777	-3.75490966889849	-0.954995885569927	0.12359915087559	0.7777545653701	-1.72083239330093	0.960488191022177	-1.31973204967122	-1.12121930211914	2.30566507765133	0.806693679819354	-1.04409254034463	0.256026782010721	0.0170484847009956	-0.540043584327577	-0.237802377591599	0.138033855027776	1.05981720405805	-0.184204985767408	0.361696267245956	2.13302682848628	0.266602539036011	0.665713308775279	1.26041419925385	1.44672372513374	0.598328701103649	-1.82428399366999	0.563433087458469	0.28274305966555	-2.29834391897757	0.543136639125961	0.0749813168898683	-1.45033220857595	1.01784217297742	-0.57961196744684	0.644824720202789	-0.163864273286946	-0.20320907583966	1.24084987648353	-0.399846813065096	-0.192092419633968	-0.685352038383763
AACCACAGTCAACATC-1	-4.86678256216248	5.28060106996023	0.156599739501195	-0.380787435606754	-0.030046146467196	1.64505470570902	0.269990643812597	4.66504730050751	0.0409825146110437	2.08444321591804	-2.2413217509183	4.06670877611357	-4.10582255393426	-0.616158043654783	0.221229362267262	-2.97220146367942	0.152043622762578	0.576556793842641	1.39461324591219	-0.248757007243686	0.437374077563748	-1.12009164481323	0.85308672874946	0.950733005622431	-1.28308837125785	-3.58536492083333	-0.689044710089815	-0.221108149336758	-0.439923520943041	-0.146941089564638	-0.259318241582476	-1.2611707569069	-0.929818379628681	-1.88720973326287	-1.23865961431714	-0.428768496216591	-2.32935999788052	1.00354546441964	-0.29858972952775	-1.45545700984811	-2.37957586385085	0.208205623490333	0.72897605350613	-1.04585123861764	-3.28121321047772	0.089985572123658	3.28395689533367	-0.812015429821255	1.4714169384307
AACCACAGTGTGTGTT-1	-4.24264748708985	4.58077920161726	0.961873959357382	0.440575462072807	-1.7460801561232	2.52337899454167	-0.306981663890623	0.485826018572386	-7.58516483731427	-3.46534620917434	-3.58231378926709	1.57662783960039	-3.38647703711882	3.06816205467724	-2.6867763495254	1.86023274522676	1.93810048780363	0.39365697135252	-3.32598321230805	0.321212848055055	2.02946959859189	-1.59245677628383	-1.17863218296676	-1.16772154850579	2.04104936966565	1.28373194763165	0.0695587810414273	-0.00919559168387986	-0.791956831768069	1.00530207189052	3.08760973229834	0.634544720761675	-0.433438907745574	-1.09787193645568	1.76434060362844	1.41661576794728	-1.61523812565225	0.562148885903501	-1.51634145149639	-0.661904659684899	-0.470642778884472	-0.271027067953321	-2.64245410970514	-0.995283672069527	0.614196294895575	-0.727548707009674	-0.797684780716231	-0.739153123614441	-0.857972105798418
AACCACATCACAAGGG-1	-4.30128255968492	5.12462877256155	0.0718928655786056	-0.0123611868237695	-0.843693927318094	6.37685310746396	0.429607292407592	-0.255411191776404	-6.61356471979019	-4.14975331610643	3.65503524962262	-2.06940932048839	-9.18830601040881	-4.12702962305831	-0.998311055515159	-5.73143903904675	-0.173260245987302	1.47085132036079	3.69767965603901	-3.25775994913914	-3.1155948759151	-3.87093801752049	-2.27299918061671	-3.62623803935088	0.108776027689194	-0.691987232806402	-2.32029329497466	-2.17642326967181	-0.112427900547215	1.20034601441549	-0.0525016078537146	0.438603906395395	4.2010919445805	-1.77499342494383	-2.28890920347561	0.520344894222875	2.76632093685512	0.194401590204874	-3.11839001035508	0.43501008823423	-1.35299470109628	-0.924317073092883	1.20152641675017	-1.42678357421398	-0.907355566630674	-1.16930021035987	-0.410967631992036	-0.827511765175911	0.452131820582718
AACCACATCAGGACAG-1	6.61999642672057	-14.9594395590192	4.01192360748163	9.71576192514482	7.15822866335853	5.03293384160536	5.76408236165105	2.736703399552	-3.26388013133603	0.0476999611429729	0.658915340231459	3.55804978256585	-1.93653308439994	4.89613067432531	-2.33725866398032	4.20059169488513	0.194811202108681	-1.35337476622212	-0.520718808071166	-2.38651799710079	-2.35149851948819	4.46536007086154	3.94656541121057	2.55108820488377	-0.591622103701011	1.47413962188806	-0.702269336125823	-3.32139913120403	-1.2896072994504	0.640994779862503	3.06900734332426	1.13706356356835	-4.96905488085639	-0.986763343189365	0.328459239561911	0.551282232346661	0.382037998071982	1.78117776242035	2.9426375572553	0.235155653752778	-2.72105298934717	0.149371782887622	-0.0324091814814272	-0.794120655598947	2.04505206578774	-0.188224601508484	-0.178499357529526	0.380028436006356	1.04301265986529
AACCATGAGTGGAATT-1	7.88122609993846	-15.7398137259113	3.89703085568783	3.87545621755895	-0.727548486657841	-0.13005079796457	-0.920812697232888	2.35476503818302	-2.9319035911973	-4.00657928983355	-0.723717225525994	3.48750276940939	-0.263386076397683	1.37556409107855	-3.46772540479723	0.0344647549273001	1.40199643988568	0.114726151731125	-0.590958446902974	-0.648520090487913	2.49966330025772	0.588161451775066	-1.95951169156748	-0.0730398007055975	1.0440592520644	1.10744683732262	1.14049253569794	-3.44394832698475	-0.334147814861489	-0.0495763981728935	-2.67146948104314	-0.409770238122443	0.528902491759077	1.46613240618519	0.891853696718305	-0.744352803352496	0.833986532732587	0.383708993420573	0.205299277527166	-0.217996089011175	-0.0928468603303456	-1.23360961121709	-0.34274807229946	-1.74934630537926	-0.733025566347164	1.6383895516955	-0.050760368108747	-0.468160242362831	-0.204619308727409
AACCATGGTACACGCC-1	-3.96903608821893	6.10069517368673	-0.256565188300741	1.04254967970886	-3.52026445469108	4.695744843625	0.485632400804299	4.36473779855191	1.27862328913291	4.57867115182364	-3.74359764254246	0.0490660592357882	1.27064391762512	-0.149350288481888	4.13891868760723	0.977482851262353	-2.29221822881199	0.187670777681988	-5.03303496484074	5.18366051629675	-2.41565200826298	0.865954607139424	5.04592322667589	1.45360585939703	0.0910798361632245	-5.17202795333028	5.0225075487091	-5.29742485367185	-0.101114163522914	3.79339250327719	-1.83079509395913	3.15808424325517	3.80882237930062	4.11542460598663	2.74341596384699	1.47927742588755	1.85133004633048	4.22070400209786	-0.979664244114165	1.16292791280976	0.494634868615957	2.06413720197435	0.663283630401717	2.84480928021982	-0.0668030184103648	3.71016336012756	2.38878282585861	-3.02441207751761	-0.678408196331796
AACCATGTCGTCGGGT-1	-0.730642186565557	0.682983419910823	0.99917076121647	-2.45871167144998	-11.7065527089202	-1.23271620121274	2.70198616328636	2.61422053402747	-2.73275450888901	1.82006888110752	-3.13684547866206	0.52055330493653	-1.14989276206561	0.428035730558842	1.97044318728984	-0.650081096814508	-1.73806392416383	0.274661805838125	1.49587051040125	-2.77856320732788	1.42090578108221	1.83611982424999	2.79951844913047	-0.243168801309525	0.14073256608949	0.346760013126602	0.865221665249117	-0.21444595159372	-3.04923812602398	-0.836260983140719	-2.42568946318707	0.288706485336377	0.0799864540345272	-4.29094033330872	3.36786025977821	-0.151076554227359	-0.771803141376771	1.4106743528073	0.847830836651127	-0.453880006309256	0.228619916961292	-0.889615616869772	-0.345763374384237	0.354457251688065	-0.0928355133586454	-0.092519559788841	-2.6625124017144	0.836885995244382	0.250325662781746
AACCCAAAGCAATTAG-1	-4.05802963561242	5.04183185198626	0.151794916302276	-1.41253141490903	3.92701620882588	1.21271547234091	2.06997731578629	-5.1404650175699	2.94376250629781	3.68458026793039	0.311718234454095	0.124405645507145	1.31771209796712	3.90064661141157	1.39410139050998	-5.17446828428563	-1.9170417440734	-2.25429617843157	2.30450738759249	0.321411577333049	-0.583651741659246	0.36463914062647	1.55087065764836	-0.374215681109889	1.60135507572426	0.146078462493603	3.88768653583358	0.788831608282884	0.228546379086875	-1.95622194238338	-0.165400786174143	-0.373289758246264	3.19903952690006	1.36096619940163	0.366564411989177	1.29538251500545	-1.19701740341246	0.922336828969444	3.02765895046962	-0.0366008570322359	-3.3565148612613	0.55941448730296	-0.00839625718851442	-0.487410537731864	1.40589676439622	-1.61248994253166	0.388569536596242	-1.49137191255096	-4.07328605764991
AACCCAAAGCAATTCC-1	-5.23813340260897	6.20595880919341	0.256412811662598	5.44709365457633	1.63556553982419	2.87900077431431	1.67474990672829	-5.23122458589205	-1.16826852045486	1.55602250076896	-1.21793109709304	-0.785178342068294	4.34263090594007	-0.234516379585319	-1.14166158702151	-3.06080102161101	2.5491437827788	0.283397820002681	-0.961718112859661	1.50480543346761	1.72303235048618	-2.64834775713424	3.85854385732968	-0.70915374158854	-0.727917108592639	-2.34488638426555	-0.218844423563356	-0.141780483925247	1.31942227311749	2.37144419662045	1.57269481733373	-0.433100123349923	-3.69699247286004	-0.194047551660054	-0.122534203617798	-0.198383886539879	-1.04900639563123	3.83308916817324	-0.382223888729725	1.22800766923067	0.654136641990207	-1.40974222067096	1.43012407361986	-1.09820813684225	0.308357682555392	-0.993829008580472	-0.957386347259524	-0.690068787686905	3.19699061811305
AACCCAAAGTCGAATA-1	-4.46125494499894	3.72936431124954	-0.238233687023585	-5.21762293373113	-3.29590545192954	-0.779785333586051	0.47363472720684	2.31386114474819	3.23179307642657	3.40803013209109	-6.59051349734261	-1.74990969024225	3.41714992303323	-0.0419324684973783	-1.11306533371112	-0.634603632183947	0.328669444021388	0.325596665063626	-1.66802755673646	0.690061191290643	-4.47297546560527	-2.10314656663838	1.15807938429666	2.77197234635415	2.02355061521845	-4.27856306647858	1.51548461680405	-2.15210451655176	0.694924806296289	1.32340271099977	0.594650467337847	-1.03112914976411	1.46499010728593	0.65084954393437	0.69537528417676	0.686879930340243	4.00814501036872	0.723143757573679	1.07921663719199	-2.79240081588052	-0.473444259894975	1.31438230866309	-2.29668718830572	2.92900496553616	-1.21203510726355	-0.0725887804273049	-1.27679529222025	-0.527768555232346	1.4445992447573
AACCCAACACACCTAA-1	3.16864543566242	-9.62796263401887	-1.82213855365454	2.10329453330694	14.0269129347479	-3.15685749132941	7.51681564447531	1.77618869624146	-2.1166281911477	1.26281662315462	1.39651745645751	-7.35826266403721	1.44400830995283	1.93622968696971	4.21354137223201	-3.98057672694561	0.801081333149046	0.304072781386969	0.0197061178424533	-3.32511462271767	-0.93324934128926	-0.663549892874733	0.715240334266503	-2.93478048848433	-2.59538326442987	-1.2544275422493	-0.549749102144806	1.63276691952843	3.63394446548909	-0.371195970213457	1.65194354643054	3.54149672153359	1.86286199721225	-0.866486723651561	-1.40400807157145	0.253506245663127	1.21259449450041	0.515678187343319	-2.15087329368873	0.458895084010556	2.6470816372993	0.996489743365805	-2.98704067939004	0.904874717857088	-0.342519181031832	-1.91143701727043	-0.35389428246314	0.325375266046825	2.01879467330088
AACCCAACAGCTACAT-1	-5.27746236650245	5.99922706209064	1.35071325325265	4.09216460111626	2.51742131213618	2.24235302480377	-3.39851664738717	2.71524613038885	-2.2382251963011	-4.30772107499474	-3.70056621971829	2.21136321164285	-0.0949378647190743	-1.25602935208077	-1.84649216302495	2.36059735489212	2.21961842888742	1.17234350273754	-1.37243670783632	3.47817401798332	0.210283578631778	0.574566361543256	-4.03294188060633	0.940765468593795	1.85679155739209	-0.990579813305724	0.811830414352977	-0.460773048243412	1.48605513554364	0.896661931901434	-1.76231910594341	-3.01120212324501	-0.179273994045525	-3.51608837655204	2.07141022603336	-0.177765587440446	-2.53071676398536	-1.66490500425636	-0.618339436214189	1.59857232877004	2.05019026188517	0.119592806235623	1.80512239252231	-0.463897698245936	-0.903018416638987	-1.85968142132885	-1.44814934363277	0.48604228745259	1.30568465761043
AACCCAACATCATGAC-1	7.5337462741339	-14.861673156158	2.83994924387898	12.9719463778849	-5.32727958280466	9.77239783214156	-1.10848764603213	-7.74464722584941	0.752452822708454	2.78424880616448	1.31674802779295	-3.70856922911345	0.454918156161861	1.68706268542468	5.46005161649567	-2.20234923991395	2.55101877955298	3.16096993545146	-2.8386542645156	1.75621062568257	0.10679031508888	1.46965811813692	1.10819740189813	0.812970567175845	3.8913880649545	-4.98500081068546	-1.74116305274993	5.0177699274461	-0.014982244103927	0.716209458980479	1.91809192773011	-3.07558127693991	-3.90018383871929	-1.72416813941343	0.94218575856038	0.659453715387854	0.478093847381805	-0.447317622525912	-1.94710191236215	-1.60745450150729	1.49685522151838	-2.32469965769012	1.62795697374284	2.44413211053147	-2.00894838420852	-0.00420414668358384	-1.20450516167065	-1.67382680208686	-0.997887556211691
AACCCAAGTGATTGGG-1	-3.49842756118989	5.89671358466839	0.274929395717154	3.413509026317	-3.22620912862879	-5.05100465710032	-0.187775714331992	4.50905890225445	0.145503394046256	-0.474061259806639	0.269774218298723	1.95818694333526	0.84601786576209	2.31952296277793	0.804893185143909	-1.67039037722785	-3.29246488435963	-0.756228573358009	-2.1750750271382	2.40936450176017	3.43298803727897	-0.599980699641422	2.83101117354174	3.00152912918663	1.76398590853755	0.401349554609679	1.21845657575251	-1.43686254191143	3.42561432060478	1.87753096771103	2.87091918858825	-0.509182287852425	0.842408129554876	0.948888603865964	-0.590703562627988	0.219728049849436	-1.746029334054	-0.41033909385179	0.831818390340478	-3.16267245773781	-0.891763866201016	0.361167900132846	-0.374574359429852	0.470792059638427	2.43519840831343	-1.51871637504352	-0.659387483089622	-1.48515410809369	-1.71333431473005
AACCTGAAGATCACTC-1	2.84566838297577	0.37146161017234	0.0385753175841698	8.93559322056289	2.87686708069642	9.76805928604903	15.0327382413807	-9.29339034080969	-7.63828683832865	1.98354732911394	3.89416309904786	-3.94043997565324	2.11722243408385	0.685549892577353	8.62313491710355	1.2329822281731	-1.35495046234278	4.93352641764228	-1.38564050496893	-2.46487160727216	1.32267475537361	-0.532914361917263	2.91254001362558	3.94694390871523	6.85191371669433	-3.98796329534122	-2.57181252692834	6.32544993061226	3.48497024104517	2.28530125769514	-2.44719453462176	-4.37556503152122	-3.8894885732161	3.04537301446304	3.15458910831977	-0.99364555176794	3.16098026497956	-1.16699037122207	1.0073993809818	3.88613673531757	1.87092996005164	-1.71546600284276	1.62093348606601	-0.41423057234951	-4.63297759310726	-2.4971866710648	1.6274049444822	1.82962430324948	-3.87872743411524
AACCTGAAGTGTTGAA-1	7.03371233255244	-15.93777194628	-2.78134524881522	-19.9455162372621	-11.6583378129649	16.8525526500411	-7.88513481155012	3.62991288509984	-0.111537633690079	-7.95424150052724	4.12906292399641	1.54337641460373	3.17644019112538	-0.49741020609419	2.40452419019477	-2.77754297713532	1.7749739436806	1.03141024610083	0.655961172699519	-2.48491948919497	0.0593070347757475	1.660013480352	-1.14975039695018	-1.50943121951901	0.93625784509204	3.5670756209719	2.01852152169636	1.02881681133732	4.08193059978496	-3.16260602073842	-0.354416576988711	0.0636581329540382	-1.33078922649316	-1.66429511005824	-0.0657079903083536	-1.00055390640973	-1.3673782324067	2.57713588400595	-0.048821389052101	0.55668048723737	3.46913632460922	3.62267167272155	0.627400467755188	-0.995080330160194	1.83115446591734	-1.21498511510933	0.174512939442493	-3.26865028894957	-1.4971988773637
AACCTGACATCGCCTT-1	4.18943679931664	-12.4462664255992	1.13478524770577	-8.0021387976176	12.0573722096971	4.1821886887612	10.8121912777635	6.11099698937582	7.54443578879057	5.96526486026397	3.34085161937929	-6.43864003975828	-2.33130671389024	1.26710727028734	-3.13882000651898	0.594634617727514	4.40756007933343	0.30477139729621	4.37167079411775	4.9085879705875	-7.83364067256569	-0.504583416143907	-1.18857635922223	4.10540148313696	-3.36077146221404	0.846258756556422	0.708035460424134	1.08577944650746	0.237273708330641	-0.905768562094461	-1.77404646336139	-3.77532769580639	1.56494995519168	-3.71316163496053	3.29506060777895	1.19072079750279	-5.51090849975891	-2.7907037951862	-2.05873783099391	2.0627916821838	-0.805169890756952	-1.1924427964533	2.83171637626844	2.42254925811271	-4.30862056663168	-0.869432815034761	-0.164392491460385	0.798055378589841	-0.243576519601854
AACCTGAGTACAGGTG-1	-5.17227728643089	4.3747959263062	1.70199619322169	1.98988402514434	1.04419884563463	-6.92077832028889	-3.86247471241505	2.91813142412979	0.682195575109017	-1.91014884679099	2.92142638509036	-3.7357132519421	1.07467752299003	-2.93539665580869	-4.37311622054781	-2.0290003774403	3.0251999962121	0.188382504747405	1.52344852630447	3.73918243290676	-3.29170152307289	-4.00011957687042	-2.29876042945351	2.36242510206555	-1.2033711242168	2.71442108682372	-2.02569937509757	0.327117064688744	-0.878485796464642	0.786584034984556	-1.88821888393538	-2.51510330460713	1.00907645874463	-2.55044247062588	0.695524030087066	-0.846835896273983	0.651644790992976	3.76817150976944	-0.527141389724929	1.92899948791447	0.894750421529616	-0.266416447523378	-3.687419818521	1.25807492294162	-0.949111302665855	-0.839837781521846	3.56991011418171	1.24665498337588	0.945955123709561
AACCTGAGTTGAAGTA-1	5.59756782838749	-11.5622502068346	1.83715941516983	-6.01861252047089	4.18987290083251	5.34331651574915	6.06198127338461	6.8510657302079	-3.47633761976989	7.07581698053882	-1.62625385627122	5.3144986192339	0.747126605298343	-3.27545730438694	0.646904371289387	0.0745915261228016	-6.12491367907734	-0.640152419580747	-1.69193703755138	0.393303872776408	-2.40391548211769	1.89518730022038	2.67000529010331	1.91793817122008	2.13640429517967	1.14764171347904	-0.167862953054296	-0.539776994928395	2.38656142160236	-0.104234736937597	0.231936919632175	-1.02183578167833	-0.877616148125707	-0.462015173223173	-1.57580522709772	-0.423962249375104	-0.28204376491657	-0.331797550117986	0.368102671777829	-2.37151264310507	0.54036132195752	-0.25069402062034	0.642442003031761	-0.658798955501421	-0.813824395046252	1.29161135116646	0.344600013146625	2.39702879094021	-0.0873031975722406
AACCTGAGTTGACTAC-1	-2.81480834462191	4.45620920473049	1.42524001423139	6.05813649529438	-5.98178147735125	2.21877047281021	2.96187617173613	-1.33491307722309	-2.20295559617252	1.34946277083719	0.810980049286167	-1.5068169726234	2.15175694551108	1.61872043623095	1.66434288110455	-3.15433482329999	1.3213511682816	-0.782347755322869	3.65442412318664	2.97155787917278	1.85639722417411	-0.304474514432179	-5.12173624845202	0.742172010055805	0.723308825478953	0.233305353423104	-0.259587934477835	-2.07110129640162	0.844942904457527	2.72465681797284	1.84118664793315	0.668213707698983	-0.32676219585283	-1.431940652335	-0.0320039700587056	0.520613812928965	-0.218644255876279	1.56563451823828	1.18035934094053	-0.95017082122794	-0.00247629223280372	-0.560147057972523	0.44512191306973	-0.964125025446157	0.948863549882019	0.0763875930615075	-0.272389350655064	0.0268832896187719	0.270517986841874
AACCTGATCAAATGCC-1	-4.49017059540076	8.85531702548124	-0.0384294143234219	7.93811841903208	3.70011584768532	12.513312491352	3.23173686546462	-9.66440990897931	-4.34728733315811	-1.6698897116126	7.21424455799527	-3.48624258340159	-5.32497073548475	-2.3800458819019	9.00408257917589	-0.786081291628312	-2.95766849363972	1.6441529992784	-6.88918571520602	-3.93740524041048	1.85746820606439	0.694486693674107	-0.783323770937466	1.35680956135684	3.11117952025446	-0.873895449260335	-1.50873094989758	0.347358661664982	1.63032952016186	5.10336599902543	-3.67873419449465	3.00415812095444	2.42804000023022	-4.31925036723543	-2.01078279771129	2.27210060197357	2.69022082630039	-1.95889374190957	3.30782499659394	1.65561293825977	-0.48173506913016	1.51247780518145	2.91973566736537	1.08656922495989	0.102795072345468	-2.95574210672917	-2.32718122460684	0.793561187147271	-0.696681960057608
AACCTTTCAAAGCAAT-1	-4.15283055574106	4.96302973882998	0.790632160748346	-1.36296119829374	-0.600387869140779	3.56326095490004	-0.58295830841861	-1.82991162384004	-2.39458469775725	5.76434906000792	-4.71253639331321	5.36063693909134	2.60408137344438	-3.78210373301619	4.27780088857806	3.59193620704985	-0.43946367557077	2.36786393079478	1.86015086113664	-1.05092104983429	1.92838882410564	0.348579208769915	-0.00778388565804445	1.72325641117393	0.239244190603734	3.07794849021146	-1.78023600364419	0.781687466656909	0.835242180811143	-0.833778226851335	0.941770354991639	0.791070791853464	0.0256522597499279	0.798824911358132	-0.469885898126546	-0.991610007622607	0.854080570951282	0.0144066612074459	-1.17599059606439	0.13160717358255	0.576464067974995	-0.457865045938303	-3.64533496593731	0.767107965739466	1.57591320775836	-1.10601075905621	0.35848983280552	-1.97520910604435	-1.42688996714312
AACCTTTCACTTTATC-1	-4.6071199745354	5.20645726404839	0.0213683168027592	-0.0385430286834838	-1.95678442983228	4.14105154842167	2.58108358021251	-0.64449771380274	3.28728782427493	-3.21441408375431	-4.39386496828278	-1.55174972566515	1.8620291148178	4.77746951048142	-1.00168762947249	3.35801212704105	-7.4706577356511	-1.29890337849078	-1.95743388887964	-0.727718003973623	3.45672184985992	-0.224143774739911	-0.302428652753065	1.99760936992403	-1.13730090406709	0.247885585797486	2.60172758085252	0.742471728461184	-1.19470475615362	1.54226866999083	2.77190827913077	-0.729124264820467	0.126361692881986	-4.59371750454971	1.0315409708893	1.79626506017542	-0.367117757664879	-1.67618401557162	1.51317528416115	2.90308498062005	1.61482429061483	-3.5358010912149	0.0871694887899654	2.96269691708783	-2.04648813578902	-1.39248625967097	-2.16504421367709	0.244307150063246	-0.156407389682499
AACCTTTGTCTAGATC-1	-0.574512914078566	-2.15325046856364	2.03454674289329	1.85963585628813	-3.91710884666484	2.75850911612244	-0.82297421139573	-0.106706433881585	-0.322997803300568	3.23643213001061	-0.163835231075553	-3.72186470084573	1.72614803733122	-0.253459330139977	-2.13641610549817	1.41779295013254	1.35018080763407	-0.639055305804757	2.66033964553802	2.80481038020285	-0.0860579377924487	-2.19631472268418	0.467873979733501	-2.96643209786548	-1.47236724227811	-2.39424249355148	-1.40740866591311	1.22642880845577	-1.67999983840534	-0.626905446098355	0.405535908554923	0.142629054798412	-1.64291036841487	-0.112405773807867	-0.81243259068441	-0.508746267931458	0.00927121029403648	0.128263735961281	-0.53945862968151	3.05702022334865	0.265279568276916	0.200084453847342	-1.05896117694686	0.101290703480681	-0.699171411649812	0.472937208174759	-0.77021213041931	-0.533393977582349	1.42954699765518
AACGAAAAGTAGAGTT-1	-4.73334493205604	4.26715455143738	0.659694218717152	-2.22454645433964	-1.17175035828486	-3.76838628026643	-1.2016892850845	-1.29119038196938	0.648272835737934	2.76400708409535	1.08115756514167	-1.56850530108528	0.36797363383265	1.28033531777155	0.771133467623275	-1.53560980328601	1.47891198151268	1.10721855452295	-2.50586095023079	-1.19836121510087	-4.88936428767584	2.01579151651886	-0.359107251706282	-0.325431035030491	-1.93569678608667	2.27089608130113	2.54574559157518	-1.89346876223352	0.700778810078961	1.46291083524842	-0.631482213139307	0.521952829546887	3.54028958298611	3.88769761792028	-0.331707639646307	2.05974418635477	1.58685471596156	2.20411731310944	0.576524109879293	-0.109647112867449	0.178896398721778	-0.183078577399016	0.858637889292574	-0.0942655136388458	0.541142230677092	-1.37281033191126	0.801310478754526	-0.691456954157622	2.25594027400461
AACGAAAGTAGTGCGA-1	5.10063440102773	-8.62977640994921	-0.843422517607071	-15.2353511548848	3.29734454897205	-6.24257498866317	3.90817610180282	2.94055364654492	-3.02688917764547	2.18672799205337	2.6854452611915	-4.47597962818455	-5.74318261315575	5.57598358239979	3.50517466399064	9.80667264994079	0.833574628069242	1.33190678369583	-1.99536893420597	1.88771852987803	-1.47898723959059	-2.90647931120769	-0.203487881206081	-1.82615585675709	2.0352098201999	-4.64380035766532	1.15164675652296	1.06060904626357	0.186605059765898	0.195255777032878	-4.07345259752507	-0.169710953562385	-0.989089489770675	2.4110439991494	-1.16271383872771	2.65048910690497	-1.29095245414678	2.25341004062897	2.85431477868762	-1.18430256667926	1.79730593793703	1.22994802789652	3.28182137458477	-0.353925036128805	-0.720778875418628	0.978744793162077	-4.06464557934019	0.245235148179472	0.934843943568088
AACGAAATCGTGTGAT-1	-3.656608590154	4.26973737419163	1.23306614393937	2.23744863484708	-3.31130147026829	-1.07624392009291	-0.802532399220781	-2.85195730913527	-4.41275007203348	3.4040169790966	1.26423792331577	2.16036516728065	0.127204816428624	-2.45669641970998	2.84456826366838	3.66665685465492	-1.01050612529063	1.50399895355023	1.11585167421757	1.0365036497501	1.54516386947801	-2.01767809048787	-0.644153028559091	2.5720065447783	-1.74587205875562	0.353764524864096	1.56989765066485	-2.35686364896694	2.91701753293845	-1.10681879878048	0.42006880558706	0.245850931161538	-1.19621090312613	1.10419893339434	1.35618925930499	-1.90133361549083	0.868032677384289	-1.73295438910889	-1.16155310701119	-0.158930571418229	1.60495622115722	-0.441982194835201	-3.7946693703424	-0.408166206231249	0.766350982839443	-1.08749476996422	0.177460483876802	0.858158695179212	-0.00855783398878968
AACGAAATCTAGTCAG-1	-5.20890985346552	2.98401757903579	1.45804504627995	2.31913599912473	4.60823159600318	-3.44199020916084	-2.87732987882995	2.73601620453589	-4.74917761916739	-0.465048315211823	-2.32118685574876	-0.182016583385675	0.458559898348236	-0.340653936119123	-1.18204967320693	0.387375448307352	3.42407543771669	2.189115189541	-1.76314593137006	-2.82269198481046	1.76056613232081	0.888904066600366	-0.286845135956577	-0.748514112096853	-1.28659080673237	0.519590017473691	-1.67074838911898	2.17185134810886	-0.533452621996402	-1.33634417100471	-1.287562612639	2.45596558684476	-0.395268412185494	-0.0181722333504034	-0.282212563009349	-1.10828695508236	0.129467288600628	-1.79033543084109	2.53231113044964	-2.05263017972376	-1.03326858956662	0.694298264434393	-0.0338729251753407	0.206428477708602	-0.396222350256615	1.776542121007	1.93257152597861	-0.199016185181542	1.03031650453989
AACGGGAAGAACTCCT-1	-1.28017016992889	1.35800331597406	0.370640898355038	-2.79538644985724	-3.10449047985671	-1.47017885488053	3.89036905525408	4.31938572864984	-2.51405081768418	-4.12003637772319	-4.5912658935924	5.10917495370284	0.23951860107613	-1.74049095969091	-3.3022777905759	3.04806549458661	0.619482486797481	2.03655852822799	0.314179221889171	-2.91270630158023	-0.0748508861344591	1.45001237651606	-1.47689365243004	0.673620357959595	3.97379707304096	0.90047783469424	-1.33849780415822	3.10000342985501	-0.240614332182654	-1.11806749801161	0.153143385166755	1.05132636970248	2.19064908410021	-2.09005042452949	-0.348232355391419	0.866286716218684	-0.595711739615291	-1.86309669988999	-0.646097435926436	1.47164391556058	0.86556381651954	0.373455362089313	-1.01712799234809	-0.301307178641275	-0.346926549283189	-2.07291062333868	0.639151053537914	0.699472497046749	0.0250516802933732
AACGGGAAGCTGACAG-1	-3.60703073775632	6.27955458377462	1.14128311749559	3.94853184997901	-2.68201818148395	2.52614744474263	-1.36018701860504	3.00512571977437	-6.66365816883673	3.96050096447761	0.703647377091927	4.81291652216823	3.21979623942445	-1.92625885152597	2.86860706063157	2.65714775866839	-4.38851414142233	0.65794896923663	0.852075284789253	4.35858146395262	2.17154190678597	-3.21928113385808	-0.351193664929635	0.808583602349197	0.719220172653638	-0.0272043507586169	0.398849403037955	0.136328377851552	-0.330817380727004	-0.192930176535453	-0.692018274571042	1.18117615316933	-0.637558289493745	0.904441770650184	0.288160024109387	-0.09907306459308	0.762243149993013	2.322390505861	-1.7330056250426	-0.064610138910193	0.662478060590065	0.96493026984524	-0.690279711738809	0.240688201454403	0.76416793802753	-1.51489570481144	1.19412722680523	1.20860730517964	1.85849676330053
AACGGGAAGGCATCTT-1	-4.16767439558242	3.87741617765918	1.16623594599573	4.58126510978528	1.60233581503122	-2.25834353837227	0.833812162885562	3.37200372179205	0.879631128952557	2.90823320925792	0.707559582710057	0.696864174081086	7.52398477205637	0.843957944917103	0.0704970120887079	-2.18599169990639	5.10953890930602	1.22839864400317	4.14261578448217	-0.686004248092939	0.0146272921439861	-1.32052912728192	-2.89876488143453	0.483214911595959	1.7450251113061	-0.260873181172671	-1.34119955038702	-1.14372610426463	4.33063171815477	2.3177638916753	-1.00050669918714	-2.42365188905223	0.208841126460434	-0.252728778326104	-2.09987050432644	0.859456027228328	-0.337635857173733	3.65975423725084	2.47190345443793	-0.00335256407309456	1.30389912200478	-1.20249366333886	-1.41654733404921	-0.884778273508854	-0.669208115165173	-0.952974577785065	2.13831660143085	-2.85502026971514	0.344565266300106
AACGGGAAGTAGCTCT-1	4.22583348125544	-7.62257644304718	-0.0491510308472891	-12.8933452602717	4.40091464336632	-11.0376703757219	3.26380335494871	-0.0759500886705636	-4.05019328647743	1.04924655514472	4.3407911946086	1.02666371063566	1.00934941374973	-5.55422558939623	-1.75756561922693	2.39398217977006	1.24933712536769	1.6343448469849	-3.45166457389093	1.29589886659669	-3.82421350311441	1.40062937053483	-3.87971937959918	-4.70389468278194	3.65869636408866	-2.94045296648791	2.68259552321325	1.67434530346501	1.89911730557865	1.55124130019259	-2.34746990152203	-1.48352305889658	-1.42761302089243	-0.236574012663721	1.68953289216204	-0.121675211360607	-0.580600681072671	0.362217761681545	-0.892990182912829	1.01428067016553	3.24501344563707	-0.235796708072698	-2.11062285006082	0.851407932327626	-1.08838771851894	-0.13774587245072	1.62126654588732	-0.346545374247257	-0.842488777247161
AACGGGAAGTGACCTT-1	1.21516536886203	-4.11621684720985	0.142472148326482	-4.03601969719629	2.79883004948114	-3.65429192453549	3.82415228980904	1.60169266445177	-5.49300253438856	-2.34187193354284	0.104892965016144	-6.17376935657275	2.01361524404912	-2.2609882743357	-3.90023580006383	1.90738823635977	1.51765299976043	-0.594424919779124	-1.79119425745865	2.83424325683581	0.730381140850517	-2.81878029138173	1.92942351743706	-0.226228889780481	2.34765297290392	-2.44084213532847	0.853601989629495	5.08184220594329	1.74878213571668	0.73281833276784	0.26305223231752	1.20958938958317	1.74134259706911	1.33341801634817	0.258095919922657	0.0433224676538278	0.594575829817497	0.697768553714145	2.94534532867345	0.0199200123771135	0.398018631802795	0.175497100763523	0.001090692696635	0.096858334172163	-2.39077973649755	-1.16541518533037	0.363354804360673	0.987228551498529	0.964681939763543
AACGGGACACCTGAAT-1	-4.91823102152195	6.80683605615897	0.962036462025266	4.94867803703397	0.996790401283554	2.017973206277	2.0593814645579	-8.09283408952097	0.148096466020156	3.59399578010048	2.97755743287267	3.47469285860693	-2.36928569024836	-2.78754935493423	4.91384078118509	1.92488821673189	4.69837861637024	4.73596218220953	0.229137946853058	0.162570717446734	0.839124237983508	1.61417280111999	-0.805697085244535	1.77113013746326	1.24973561725282	3.99055680093667	1.10958179838434	-0.511247646347853	-0.0774378758102906	-0.0772897052744064	0.040310803286141	-1.60021232495672	1.0343411703047	0.578160041132317	-2.53831445752859	1.57449714344787	1.97993787692624	-2.53706539428642	0.0523165056838626	-3.35205409709121	-0.299318065387512	1.0012632753588	-3.22489953071754	1.34054766516341	1.5310172622384	-1.11362465888459	0.807228350950491	-0.657537745022783	-2.39103852305498
AACGGGACATGACGAG-1	-1.53792237492388	2.2580399368671	0.457937268179152	-0.869863159919507	-8.6332087186328	-6.9912187525871	-0.809555821762321	6.25669877018707	-2.13560921225369	1.50128701802266	3.30857261090577	-3.69782459248885	1.47638327968973	-1.3377702126548	2.13223185170109	-1.92823674513105	-1.94477025119588	0.189572626729826	-0.488170983857699	-5.70782122396352	-0.196904537185499	-0.793075648867175	2.04735952174088	1.38063482908626	1.7337093188304	0.645206035134787	-0.149901513651254	-1.85429663517419	0.724701018211006	3.29080446668678	0.637422359784268	-0.691820645302265	0.251591030908894	-0.551827085233546	0.404991396736454	0.160185917631293	-0.102786141413984	-0.263040758676955	-0.504438709440925	0.312717403695797	-1.09828312745923	-0.714398627707027	0.111050833077575	-0.827968227601788	-1.38263405622681	-1.30116925539487	0.552518988683963	1.64962997686144	-0.00237318876760293
AACGGGATCGCTTGCT-1	-4.39996153150219	2.33803869718975	0.729487457027041	-1.62777077856126	5.17787878262222	-7.86577872228367	-7.5497065182828	5.20278581564031	-4.43666638323246	-0.6785995253762	4.46475016423648	0.190892725031612	0.878150578925005	1.27105836666311	-1.46679860025445	0.0429270984717693	-0.403643277197745	1.23511130241492	2.79572818377632	-0.280199887009574	-1.28782278171154	-2.22035946685809	0.485952878805203	0.363640664925864	1.84723624431783	1.74126156531991	-3.42908083552164	3.15272066396353	-3.73270792375463	-1.19182530475607	1.4341182257952	-2.06238366504943	-1.34450419340628	0.0309204236342176	-0.0879396293030799	0.848349776471166	1.26955524680502	-3.04178195240251	1.29786333511828	1.08642889744237	-0.819168343113714	3.821929909041	1.04154225394674	1.75783531410917	-1.34431017358376	-0.145173548256261	0.279995642389511	1.26080693510974	-0.612167252097645
AACGTCAAGAGTCACG-1	-2.50876353385153	9.52284166424328	-1.62841826423599	5.15353657451499	-1.48055618947474	4.61189191599791	7.45039475818917	-8.13845025873315	9.46414672458653	1.84806285089974	8.47309446603297	0.349044029070089	2.51888907565911	0.695999197417427	-1.04446661993469	1.52573251699392	-5.48575391339237	-0.62816939537637	-2.37068314059056	-0.675527611062985	2.37534981404819	0.0219011154400675	-0.167234590536052	1.66091442401932	-0.899013243238992	-3.0427725964724	0.334091890711908	0.241700743036994	-1.17796998698521	-1.07608763575119	1.20073406518016	0.336145849908007	1.25353048788958	-1.97889183880068	0.751528669360111	1.06512430454622	0.736328442960027	-0.164945521135626	0.431664026335788	-0.382362821326577	1.71153408473899	1.23829675438328	-1.13138812338537	2.08205110846235	0.580993334963895	-3.09860211081283	-2.17082627698249	0.69142840854762	1.51081102398294
AACGTCAGTCAACACT-1	-4.50544441727036	4.67090369783637	-0.264373221215152	2.00249328832776	5.01328186219322	-5.7301038538452	-3.98746199979181	2.22239704282601	3.96006783342763	1.03943951196743	2.92097439553055	-1.71384504079956	2.31770131151734	2.87411713854733	0.726123979116795	-3.07391398313818	1.61679173906755	0.4557810505544	0.511172329816283	-1.32891386314476	-1.95352637039654	-0.00137963941009908	-0.169478907399107	-0.735026963645632	1.80045865096241	1.97432014495795	2.68777988068194	-3.99513221067857	-0.140370735758579	4.67667403959405	-0.493039447243842	1.00262276409451	-0.484277109770326	-2.11397486453772	0.0569471295448321	-1.0010192695005	-0.963777739164504	2.22227450418399	-1.4625111764507	1.73651552307799	2.15965351005998	-1.68739408308199	1.06236167608182	-2.491118590638	2.75340048159114	-2.53319411429357	1.25003722220184	0.446822234593987	0.493359910133551
AACGTCATCAACTGGT-1	-5.56181583465033	4.11336314212597	-0.787860156521877	-3.16464185508677	4.06328878206072	-3.59406255291961	-6.97430035478002	0.924797678068786	-4.5850636384886	6.33570702660935	4.32069031013319	4.12047658086879	1.84869927914888	0.222930812069861	2.01235709659179	0.109598114887783	-3.67030713918616	4.18390056012744	1.84750006207876	-5.64316758739598	2.05051220205744	-1.17498996645707	0.480656184289312	-3.07916789053876	0.745936690006714	1.48575752334601	0.254424794403412	-2.00246483107489	1.37352078357474	-0.0976846875284132	1.72555123190027	-2.01408013382751	2.0832266622281	0.15867563086631	5.34504996758892	-0.54271090416541	0.00109521912813377	-0.539810284496695	1.3059202558932	-1.32030469614582	0.388746456852498	-1.17845468530632	1.21600157912205	0.466329471157909	-0.404584970953787	2.48805964402366	-1.51278256787613	-1.01556033967719	-0.086642141682426
AACTTCTAGACATAAC-1	-5.97134347907526	2.81745988033127	1.33127017515675	4.50594423271972	4.73893954908786	5.71692717353601	-6.26876721800439	0.644819325998694	-2.61423875786353	-7.15702163295936	-3.3381466700632	-0.993404427387802	-2.84606947513583	-1.48136494467327	-1.94119237403443	6.84798252647253	1.08452945707682	-1.46443142337438	6.16178096201032	-0.712626962552502	0.60160166293259	2.64142553293321	1.93692781901068	-0.0894235007285404	2.17188565761433	-0.0503028662286784	0.832609040205407	-0.949169384369716	-0.784086154883354	-0.510633058457515	-0.516890025843646	-0.916038813301706	-1.6181189259372	-1.57997645211692	0.798180982542118	-1.06591246461011	0.550038041567516	-0.35097537210309	-0.350383680372868	-1.11630323114682	1.15826720225514	2.3541256110636	1.9458102562321	-0.882527105755075	-0.0677429978148881	-1.12230420379529	-0.0582060233532272	0.0878026741680801	0.391211158043874
AACTTCTAGACCTCCG-1	-5.07673732191979	2.82317424525152	0.26242295716663	-7.098927884529	-0.707311116441807	-0.33875743160656	-1.82471971243236	-0.262174698135708	0.348375654721332	3.11813601775063	-1.45305105451627	-3.46642647334159	1.02486243331473	0.70311271331349	-4.68836619168544	-1.81151823212482	2.83770463955766	0.984774652115498	0.826685421627611	-3.99436675375542	0.247491444910713	-0.111691526852831	-0.75228869832393	-1.33918023477296	-0.230422702299119	-0.147308643457891	1.02877467723377	1.03861422554189	-3.60650151370987	-1.53913452619214	-0.586493687947863	1.19450823561779	-0.577881477505669	-1.76097661560527	0.360990980528774	2.19070612275411	0.633064771241957	1.00861191737606	3.72739927768941	-2.97692161657924	-1.62976355089183	-1.31771713455869	0.635214928544069	-0.49987172819801	-0.438638209600801	0.602777746328745	-0.749432410920671	0.0599145018746271	0.0144637355128558
AACTTCTGTAGTTCCA-1	-3.7140052264312	5.37836590222944	-0.00834874772506601	1.88876592531987	-2.62400275577683	-2.52561691784606	1.71917712415967	-1.78808739668731	2.00191138235311	-4.11937471843561	3.26646196459629	4.00516797003427	-5.38257245255381	-1.04865371025808	-2.63329289488563	0.99158841493714	-0.036983040040437	0.427096156503951	1.51509465369014	-1.4567398144055	-1.94264565782031	0.0641485646536762	2.96693617088616	-0.596226886449294	-2.08779552245225	-2.58859346204899	-0.425387193744882	-3.29064015909217	1.7564993701039	1.03562356469631	2.98260469883289	-0.918437588298005	-0.309384109554914	2.92534198220286	-0.57174966369293	-1.78221681794858	0.979905793947502	0.604827449839343	0.486980427286081	-0.870577377961945	0.0367341856975134	0.363519142946857	1.09831015150245	-3.05632834367296	-0.637303400456261	-3.90965681992945	-1.41794505376234	2.4966331656007	-1.36456313156135
AACTTCTGTGTGAATA-1	5.91213972883409	-14.1663243862197	1.76230184153972	-8.51282490850246	5.21161325127958	-6.66345560935116	-2.3993324010765	0.54985644135849	-2.7571440049986	-1.94365963226132	0.325996869424933	3.55523533709962	-2.74378512596532	1.95348083497203	-0.530023368889612	1.90343775417435	1.13519117703697	0.967171952654664	-0.908992688367712	3.39388793223557	-1.30729614133105	0.7596864723509	-1.54832905191181	1.41903121307615	1.99448268081778	1.34356063264518	-3.28011789209552	1.54862188820155	-4.24722231048269	1.89249032775356	-0.68155762245654	-1.67921581113108	1.67234574289221	1.7956089305247	0.957718171353127	0.342921281100431	1.37020620100913	1.12204762403562	1.10947827353002	-1.58079526449835	1.01607060073987	-0.689908110790781	-2.29685788365212	-1.6515243657003	0.576805642460117	-0.870930797451552	-1.77301051937403	-2.14695262079031	0.543047729694041
AACTTCTGTTACGTAC-1	-4.16181585493454	2.12074548257858	0.648627375598364	-2.94480576092534	6.05748790242431	-6.94578158563136	-1.59516880121368	-0.524648172994137	2.2320472835885	-2.12257879447047	-2.18998693149538	-2.37928607975211	0.203536235056144	-5.78740029457607	0.390154823212095	-2.25694759898408	-0.372843007094823	-0.015458245583072	-2.12717203331366	1.31100335028664	-0.803774225609867	0.610061232506787	-1.48781837218876	2.70590564102682	0.099934750910108	-2.44309637394821	1.01656157796369	-0.326501175799651	2.9328644887711	-0.427848242403456	3.98176582284397	0.191980619680636	-1.73449704735303	1.8892899065896	-1.98538288465684	-0.0312872018427925	-1.07658077255506	-1.59262339340228	-1.34782865799893	1.14543232635085	-0.299973792845183	-1.47035144618496	0.5510437216718	0.643448749898276	1.47469013190105	0.0296712542446643	-2.9159648693899	0.237329216820743	-1.82780556367196
AACTTCTTCGTGTTCC-1	-4.50044524609785	3.91401776786165	1.5716251931534	-0.527454006789278	0.760199643606673	0.232023296064491	0.0496263928409605	3.36289122279908	1.54709456388506	-3.81447895874981	-2.00763446011962	-1.07275634255664	4.12615752908577	-5.28754672957114	-6.0701808617473	2.0727552781963	-3.04106874360231	0.399953393875084	-1.4982191874001	-2.41815414690798	0.991514791243209	-0.0104602210400309	-0.680989898339124	0.502251691027293	1.15999823839369	0.222965479107971	1.12158818849174	2.44697218311712	0.848350403634351	-0.366742595176824	-3.6934698090804	0.345157132132848	0.194920311008898	0.62630320922182	-1.62160244285622	-2.8107031245299	0.373037441826258	0.220313560889516	1.0991828188372	-1.31386923484376	-0.250638236790767	-0.90442860086262	-0.441729892677356	0.897693669030041	1.43032922945757	-0.184401481642503	-0.506393640333375	1.19816453956376	-0.917096463962109
AAGAACAAGTGAGTTA-1	9.31474618526705	-17.1296637876251	4.5950619934564	7.97982320976913	-8.69965802781697	1.86155839763253	-3.99842331954192	-1.27703030936989	2.2535401877823	-2.42615238005011	-1.52180249179532	2.13671908436723	-1.8624934909962	0.35149383717698	-1.41195538978423	-2.02149699822252	-0.768655849305986	1.27853149132028	-1.8541724772345	-2.29437451135602	0.378164502149591	-1.32170803798295	0.169888972235675	0.923692548032952	-1.01598220589846	0.41358196944716	1.18152927632737	2.79822428049095	0.889624291690079	-2.03085915475563	-1.48037758518783	-0.858535907070496	1.05722671494439	-0.534287138010387	-1.41607019696119	-0.0220789853706982	-0.039266031959809	-1.44315245084419	-2.01487377844695	-0.283207489795498	-0.224399793263875	0.116187232709202	-0.490937390478492	0.000598639846975089	0.681313849791606	-0.383386556942267	-0.0180059991249682	-0.0418777332936516	-0.509985142506607
AAGACAAGTCTAGTGT-1	0.279523661972549	1.81115782627707	-2.03253849131291	-10.3898992609174	-7.64137936273139	-1.90324080829969	0.0115887997106826	-4.46158866007609	-2.39758883071939	-4.67782206078027	0.678472515035889	1.09553924175865	0.0877347448516618	-0.924913021599278	-3.03956683087397	3.04513432771783	0.330514476628528	1.68491910819605	-3.29740639815837	-4.54880935205763	1.94703203975459	1.84010222074593	-0.58041226278196	1.26701638524612	1.24947261007739	-1.72825953808901	1.38420888041838	-0.733969113930299	0.876961582258619	0.524572106226218	0.557960243240458	-1.69977859169225	1.1319974434044	0.27670981792486	-1.84111720257114	-0.203302448462061	1.12237319285824	-0.197055021653204	-1.36494040827442	-1.96038456463304	2.04730033439258	-1.45153805083816	2.32311988040024	-0.624480532467707	-0.683205488840825	-0.326379410273804	-0.506048876473575	-0.448054694524604	1.67903776225522
AAGACAAGTGGTGATG-1	-3.59982219996457	5.61002291497604	0.83884211331526	-2.25785391490079	-0.660217390914829	-5.00204194443115	1.44387041022005	-6.47478370603257	4.63875087894317	1.68200894120228	2.71445117193988	3.78991435028033	-2.19562457033544	-4.64872711693219	4.15874647447045	2.79476016591935	-1.84594868446459	2.53263243869538	0.36782780078335	1.22441793525892	4.29547273776736	-0.356295816816716	-2.275152486737	-0.182017649444348	-0.232728168535771	2.13130439025256	1.47203325250683	-0.695779024646832	1.01404077054621	-0.202920196360093	1.2280123786812	-0.31358272486378	-0.593193585656977	-0.17174234059938	2.10755772629285	0.561246704091158	-1.82589444666022	-0.440735085150281	-1.06156060011295	1.9971336423456	-2.80747867704474	-0.684332463842474	-1.18403165757006	0.693162112842896	0.471907639551453	0.910845833585061	-2.61365021928332	0.381661751604584	-0.442881603304266
AAGACAATCCGGGACT-1	0.322427651284551	-1.15983463913096	0.206547674046954	-11.4411551146963	-7.19386661772168	2.04829493564414	4.58641663090902	1.18290949838773	-5.89638808778753	-2.76408774843465	0.966138726680852	-0.0514581853271386	1.74999960119386	0.549776928089738	-0.419977124947275	2.66133242591978	0.000487519163686828	0.559650257693586	0.0448791332425446	-4.25813448835609	3.91852453743859	-0.292422233342136	-4.60243347847904	3.45103612147542	3.32323029132088	1.89796434494374	1.88366215578876	-1.64078656323472	3.30694705892131	-1.25322260245811	0.4449900699072	0.967651029497031	1.38028195084186	-1.17354426550623	-1.3833829103395	1.75793018860848	-0.573178823628382	-1.12624575126776	-1.69559845256664	2.22809307397636	1.10269724510599	1.2925073236797	3.43089723471385	-0.187888250113335	1.51103462069022	-1.84390288932629	-1.13211225343327	-1.41811071986091	1.51478379637929
AAGACAATCTCTTCAA-1	-4.02634826931378	3.3129084186839	0.501122620414292	2.27351250722149	4.78601340450394	2.60510296077457	2.76352112005656	-1.30262988414586	-1.08940252710446	-2.83098681519399	-3.3086023995807	3.26623826913823	1.53361751780747	-2.18372138355744	0.627617261037052	0.49334349292495	-1.22530338114031	0.169881919931595	1.48260064356919	0.782598786738359	-1.68371912910271	1.72274335872316	0.0287183918787313	-1.18376890255339	-0.319302148487367	-1.29823776331493	2.96773159259596	1.81537998503438	-0.862332610424813	-2.25154628013761	0.769579945291802	0.0530775416538898	-0.762858211784161	0.574736017612018	-0.664501210673024	1.03334615909625	0.606347232424164	-0.471513675751548	1.08080625887742	1.58280417089779	1.36541544491714	-1.56006698135599	2.25263342284132	-0.261072955557765	-0.738981804574961	-0.180178768108154	-0.985590109722667	-0.0807149343251905	0.32227747720147
AAGACTCAGCGCCTCA-1	-4.14225087184932	7.35712326165408	-0.0154876470776352	10.0767981392832	2.8430631784874	-0.884924925463343	0.908257784798364	3.07409121858271	-0.201831281343788	1.26770473483057	6.03642653349683	3.55610509994605	0.0507130294237833	1.56333680047136	2.65103106487395	-4.27101917626632	-1.1287886258826	1.58440488645183	0.617436120112861	-0.273471476475165	-0.464055001740185	0.690699905424113	3.58768048640649	-3.76013284217447	0.0228990153637617	0.329563050347244	-0.922759850375651	-1.15910110101749	1.88695337146826	2.47864936036468	0.699666010166159	-0.497362783154002	1.1852794732775	-0.521396299716836	0.790939176763811	0.745107031609128	-2.1554474801581	2.07462445228433	2.83162284813501	-0.0911527362120167	-0.204222183290294	-0.176823082588746	-0.774349824128971	-0.436849150899954	0.0828511940677879	2.36972716436697	0.0309129452271242	-1.5717943074278	0.700605972326052
AAGACTCTCAAGAGTA-1	-1.31786900518928	2.16570078831359	-0.931181014989415	-5.82420165710036	-7.45011476540597	-0.864174079735296	5.43549973949061	-1.77185711228801	1.5362531949272	3.19377027285321	1.85467112990348	-0.101628276912378	1.07714367291243	1.67292008851106	-6.08439283925075	-1.82714391941498	4.98357493893866	2.13846800310083	3.49609930055005	-0.90563954347483	-2.863492703442	-2.31305340738226	0.302715751612413	0.368235054733578	0.841752586055544	2.33719179182585	-2.49161170874796	0.905955901199058	0.850775227385884	0.386765631221766	-2.62315730997087	-2.84131656260543	0.266554810750882	-0.271537819647001	-0.565277317784889	2.1996725876383	0.293327033970119	0.579430806578737	0.855422928192309	0.285939359076518	-2.27176133001397	1.26168854476343	0.431739373379489	0.0256415377357844	-1.59141758382703	0.708187968599685	1.78269702074778	0.840102690582305	-2.07898591779667
AAGATAGAGGAGTCTG-1	-4.22112654104394	6.10034835026277	0.945489542649239	-0.0932048091155305	-4.12384947137089	1.23857620533724	1.25093384325735	4.64876992543005	1.85745461518373	6.34701155813513	-1.26592736291821	5.49642180230313	-2.73511054030922	-1.05893769660373	4.76992499230769	1.31390349871917	-0.723727903942879	0.106741740082962	-0.934054383271368	-0.771305573967269	1.54808399871324	-0.328201529886207	-0.402044572345654	0.637809418422779	-0.876214366748016	0.884211779528066	1.7674367212382	0.4258740116115	-0.717990605056664	-1.7218957920591	1.03994232487267	1.02661937119753	1.82672171230631	-2.29214940171437	0.353807517270827	-0.141711947829842	1.28123018844114	-0.608239009825512	-0.199532001518151	-1.98140402779564	-1.54819247853719	1.0996364861069	-1.77416157583892	0.391576986018671	-1.50229247453963	0.530132219058804	-0.895928045934808	-0.707979474016031	-0.366519290474875
AAGATAGAGGCACGAT-1	-2.99520516944676	5.44257009959793	-0.232451164085739	-1.75892294320935	-2.57295933839097	1.94034280288797	4.60510172739608	-6.26569144451134	-2.36078140203666	3.42172470554072	2.15936943494661	3.25400179044492	-0.524486912926107	1.08008406165344	3.64259135464468	-3.21021959877403	-1.44242370586932	-0.442763194850173	2.32151586370327	1.11769536739609	-1.87237045076061	-0.0364796656803503	1.94938647914289	3.20705175464026	0.260791587150972	-0.418807435751869	-0.291697958197081	1.15518153258807	2.06131398177426	-0.255939908620703	-0.22296800671176	1.49780255831682	0.821819217999282	1.83662279545125	-0.279450232663446	0.724078187914563	-0.517201390242346	1.64805916178061	-1.7154525373879	2.88314594316334	0.426799052050394	-1.02301947756392	-0.762214613677464	1.94052364191652	1.75516910266245	0.601055605319533	-2.56237779622455	-1.53493574217185	-0.453266496809905
AAGCATCAGGTAAACT-1	-4.46867926026221	4.82292513100893	0.665127930226639	-4.11389511271715	1.30808816424895	-1.42844875051677	-1.25862486603354	1.46133242277378	3.81576937267056	4.94646001052375	-0.611030489989952	1.53231351307524	-1.7549750723434	-1.28782880237123	1.95863406905878	-1.44254053091758	1.44586426789697	-0.667846393642744	0.380359768206814	1.07319494464396	-4.64317267387725	-0.844865967432443	2.18259879335227	1.4819116129376	-0.974636429547205	-1.32377563851025	1.62865803892935	-0.0846341705970724	2.90845494677382	2.29974061177645	-3.39347752629857	4.29920153460118	-0.513179307386076	-2.42970148060641	-0.86083690718758	0.0473884309835935	-0.626254405581438	1.15854652728503	0.700369485741463	-0.743364555219634	-0.456284396947325	-1.92415987723633	0.894519269261279	-1.62365981653993	1.24031053993365	-1.06433904174331	0.698050584994171	-1.07407399040874	1.82303508658081
AAGCATCCAAGCTACT-1	-4.77779689796265	4.40843522325831	0.127100363976723	3.91920933518952	2.30871759909498	-6.36695348006918	-2.63418423800799	3.39599695074297	-2.24081995395844	-2.39702122752189	-0.557898733494023	-2.5969709634843	-0.259273789792858	7.44213957976646	0.544253789499359	-3.11330923242555	-2.34769332870786	-2.28218633378216	3.01689776225708	-1.25409772242507	-0.136436861205515	0.603763692878937	1.6203086108746	2.42512860671423	-1.80746877760851	0.0699099667565076	-0.421113258437523	0.245643897546439	0.168275606345492	2.32305796855636	-1.46507398562921	2.49240404176019	-2.17465006977382	1.53982123682803	-0.088183412579053	-0.439608870191531	1.60027009770776	-1.18517281135846	0.204499808959881	0.338918502350177	-1.03555944481604	0.767152131841908	1.80108738229784	-0.337208155768964	-1.05344288683483	0.200793736136685	-1.38390593526253	1.64571088231141	0.808683214337667
AAGCATCCAATTGAGA-1	-3.22820919799967	7.7027200784702	0.0556764169513141	3.90967816593037	2.02179851194112	-2.36744917484807	0.185705214861456	2.8039120294266	6.6370913119405	-0.167348336367558	7.88278051903135	3.72738211202405	1.51065053618287	5.67343858142582	-0.162360268147523	2.02081405073245	-3.47572403943158	-0.121715264927609	0.977123071997536	0.22374148695936	2.25112847133788	1.45733541521053	-0.0186997463429939	0.371271642849529	4.07285428123622	0.244016864441579	2.73181358923406	-0.564740052418193	-1.29425753102377	-0.727749181876999	0.678574152379728	0.821784300771937	1.21665631370243	0.274825719054536	2.48801999521411	-1.95800708011137	-1.28612003740827	-2.2017279721768	-3.40519017894401	-2.12847914535631	1.15763340209513	-0.631726052842977	-4.36714975292194	2.73850873216176	1.73558339748513	1.36107407179952	-0.315228891753558	1.04050558065027	1.26187149721243
AAGCATCCAGAGCTAG-1	5.53380928844149	-12.5724322392032	3.99030736870362	3.30044173820712	3.20043703197204	6.73827455482385	1.54962030124133	10.3986317751249	5.52532264954716	0.0236801931499813	-9.10279305222965	3.45854272132146	5.36235656519492	-1.59808317812386	-1.23306685728427	5.26448311641865	-2.29773914019442	1.56370586830232	-0.539488074474438	1.93302528549328	-0.0266731986811518	-0.00238042889789612	2.24573217941456	2.35528301156078	-1.76749003100259	1.04145606337777	-1.33112009698141	-3.63103185866869	-4.92975635887911	3.96719080476564	-2.40039090793526	2.60892032420986	-2.34687032763692	-0.332345480725956	0.689098132509465	2.58128090867447	-0.51000008465037	-1.8186041087211	2.6724073177516	3.2145110255382	-2.77398974130367	-0.573857348570336	-3.23149759556981	-0.17066020516706	0.449154420048325	-0.255163224683099	-0.438115355045811	-1.4420843408978	0.965245457194908
AAGCCATAGCATGCAG-1	4.37583976903976	-12.3256498786449	-0.232734535899099	-7.89989103331664	10.9096788254502	9.11552130762338	7.72088890774879	5.25150819727554	3.41512127714816	3.12071813157148	-4.63897250071175	-6.14325765559829	1.24400089601411	-3.86899710154484	-2.06421029145267	-3.57711656141237	1.1810270470799	-2.56337223189337	-0.150555383147439	0.0728484985707938	1.53844104512156	0.690125048015811	2.31551063248982	-0.0204835780620541	0.0730145321657252	-2.56341493176229	2.12446999224273	1.15281289902991	2.79242425905433	-0.490874621872119	2.63627064257686	2.22688816335102	0.476141033322873	-1.01679060909318	2.17896605848231	-0.445308974828798	-4.26065327403275	0.872994051392026	0.631913217710975	0.577694822389056	2.00208441082286	4.38062792710274	1.32454268825118	-1.49752255386498	0.160952064114527	-0.736005955396685	1.41636697253567	1.69011166907214	-0.223863141361458
AAGCCATAGCCGATCC-1	6.89694761994832	-14.8932190165258	2.1654444934179	-5.95020463799503	5.59696678902211	3.56032042416387	6.7619362915011	-0.936166868266614	-1.18362960754375	-5.40857498581754	-0.977621028045665	-2.80649058802833	-4.1833550459897	-7.92838058718964	0.466169018768479	0.645479235353469	-1.7106837679532	0.00356182034928396	-4.26034464316858	-3.97908239700263	2.91158854684494	4.25900073872093	-1.80966934698613	-3.25095751721034	-2.46341711070372	2.12543679972224	-1.33239883035835	-3.48154682241835	-0.450169813825115	2.79654505300638	0.301094269749428	-0.251830045271325	2.03648187180405	-2.21544398011803	-1.51870385570261	2.52734491696381	0.491962357540757	0.42538966679131	0.567056506735577	-0.246583801428317	2.79506511534437	2.67734139748499	-0.410408617085148	-0.260188334273278	0.644528247032753	-0.0265963892295364	1.59294555204984	0.249304994626727	0.239852584008036
AAGCCATAGTCACACT-1	5.64195345287839	-17.3715176013148	1.59272401156126	-11.5419545695031	8.86287822522059	9.31566785371014	-6.90169917788203	-11.408115929127	6.49226287616616	3.26118536139866	-4.75307280352288	4.64495488078213	-0.779415366708501	-2.8796578203962	5.29302046654657	-0.366028676117729	-0.0868013504270824	-1.89646326040204	0.861324376378967	-4.83209327380905	1.84590190969418	0.980088381567376	0.329865245701071	-0.428807385811654	-0.0837913613561641	0.0475429879486575	-4.38953122233329	-0.589665609111516	-1.18599341714781	1.576818804694	1.04912576616755	1.60398533700763	-2.13283535665913	0.593812069881357	-0.300155616423713	2.16782555815871	-3.24776005210288	-1.03779748116196	0.176421660332005	0.32758882973347	3.0766018754917	2.47373914269471	-1.57813375332941	1.47265821207857	3.21717647258099	-1.86779935155828	2.18675572906439	1.12189042922457	-1.56013942091158
AAGCCATCAATTCGTG-1	0.253921778418239	-7.0660418299982	0.766855686420672	-11.8643391899795	7.44828754227554	2.77441092640836	3.7745379081039	3.13206722441085	-6.82791146180023	2.13972943194767	-1.78419503571885	-3.25048765015181	-1.68831937010056	-0.636231867076314	-3.76213093729255	-0.494308985390925	-0.187029731015027	-0.753875180593322	0.616564571544339	1.0677959910574	1.33033408137749	-0.749723108229729	-0.633906105974439	-1.52316330016982	2.53208242217197	1.22927346733741	1.71290045792564	3.52148371401657	0.292566784283913	0.656307282315752	1.45012258999875	-0.618211897208736	1.21225596437988	0.1176090900549	1.25372290684695	2.47556161623393	-2.90949852358193	2.2811200636634	1.4095467616707	-0.151000773207723	0.806823753208993	-1.81850478801135	2.30830486877603	0.296884612025397	0.908749782262919	0.505052699262692	0.634320504070683	-1.28056226946699	1.22643838592776
AAGCCATGTTCGGTTA-1	9.74904717184862	-18.7688448064075	4.59464360151158	8.15242626764396	5.0275239268248	-0.768930112907863	-3.97854490750571	3.18374412528141	0.124993112287341	-2.63525397354094	3.93664419662453	4.19916663473702	-1.89500566388297	-3.8182721292442	-1.66153601975844	-0.0721782592609808	-2.41950970913741	-0.00967259332780149	-1.46058292909799	2.73513542036271	2.97893185887995	-0.329927135340897	3.59492431292775	4.36103709120678	-2.19520723095962	2.46839089101358	-1.02168570995932	-0.530154069687461	-2.97219008697733	1.53802705706164	-1.10761812351432	2.46270694368839	-1.36626350290627	0.244439117423778	-0.358082241427742	0.424001083034695	-1.61721927339539	-0.383430133892677	0.833229222070864	1.19604114155341	0.198760420557611	-1.28819905061171	0.445069001340606	-0.557645535826865	-0.471019892348584	-2.35877853526968	0.896262198282734	0.569426227699894	2.01708976960024
AAGCGAGAGCGTGCCT-1	-4.39280521958798	2.9922692534987	0.296123335140301	-8.85342141010695	-3.22439337068018	-3.14007152908306	-3.43574630216392	-0.0287297864116979	-4.50772847257411	2.39693868611033	-2.88490162592845	2.40855084148692	-1.96684926329035	-2.18092473527947	1.09813286720244	-3.43912013209993	-1.24745514471926	-0.522545175214544	-0.712477442807314	-0.170762641687669	-1.21158630550094	2.55046849847499	-4.25765465468338	3.22096278495342	-1.39207996650877	-0.420742738443182	0.541716062131107	0.459789900454028	-0.352343494952778	-2.06395660436839	1.40859689817921	-0.331994210328597	0.0642905297877231	-2.43068776624832	-1.1703970416888	1.85042137353257	-0.869642269817718	-1.94565718954981	-0.60285032952751	0.0810862636426959	-0.142629089690425	-0.544464645782694	-0.778317041310207	-0.20599848699414	0.587905926877673	-0.423892827078388	1.12224609097041	0.68108025807721	0.486296788034658
AAGCGAGCAAGATTGA-1	10.7810335771693	-19.3347004622727	4.84436380733492	6.44807607080002	-11.1058037144447	5.69582671426227	-3.38639953484231	-2.48587427658007	-0.31022631688239	1.38051988435219	-1.26670367397399	2.14841757536016	-0.047532210830466	-2.22325123964821	-1.92359344552234	-3.35427042709182	0.668294647994361	1.10040236292573	-2.20919535844825	0.942529292719618	-0.405664012843904	-3.14645940226799	-2.43197359139801	0.370806973501146	-0.523379939552493	1.59707967463788	-0.671842578641306	1.28061467750185	-0.391482550640816	0.0580756255546507	-1.46383950579208	-0.127191833221035	2.24950319352778	1.8761894931421	-2.23016578876242	1.23298259841045	-0.725071543573874	-0.493346988480527	-0.763388658876494	1.03173655320565	1.71340758250104	1.20161210953833	0.310023888976316	0.432059582695155	-0.28372113826675	-2.25880553207389	0.824090112047183	2.91830482636088	0.953079892538118
AAGCGAGCACAGAGCA-1	7.40051319986982	-15.8913186680902	3.91872190184181	1.78417392270088	-1.72393385500776	2.47606100841367	-0.183346113135363	-2.61196037762735	2.97652669705123	-3.53669364364599	-4.00485053930565	-1.77950020452988	-0.687917988121086	-4.56919740513489	0.950515547231602	1.49772203775136	-2.50163371680334	0.697815361687075	-3.09907956319284	-1.42295568146169	2.9043895774863	-1.78728908709281	0.272462604539152	0.795316524406089	-2.5380281569998	3.04285364571368	-1.00789669716153	-1.10831311195545	-0.114275812839404	0.192411534446133	-0.306341260307821	-0.810320265214631	1.2239700178274	2.52781322998727	-1.17799808770643	2.36104251880143	-2.59792131991591	-0.196858160727139	0.294051614147926	0.876956904876105	-1.60057119150131	1.31873714590493	-2.17992672732105	0.129768882475064	-0.25379604907456	-0.544519120094062	1.26394481548158	0.542823128829921	-0.599707484219582
AAGCGAGCATAATCGC-1	-4.56363933186489	5.01907856559169	0.166937805644624	0.437559030282239	1.48428186201743	-2.90420271456462	-1.86089784295142	-2.60763418119063	0.279373702422456	-0.155242166563144	-2.32179708751621	0.643454070511947	0.424466379604058	-1.48905973554049	-3.75634125141349	-1.0220678525763	3.19804672807614	-0.549379761836394	-3.16094165763074	1.36911945911708	0.0389531488878357	1.74098103168926	0.983818064168944	0.258010150840677	-0.00842080520258582	0.801878555970054	0.67488062435374	-1.34974346274773	0.268099962513099	1.18024240837218	-0.792008424604598	-1.4274732985904	1.28063643148462	-1.70608153715162	-1.69352629355288	-0.83905392112188	-1.84761148197113	-1.83199791376649	-0.52544307248427	-1.09781030048736	1.7495814762566	-1.56731152896369	-2.21523024719088	0.278947469252027	-1.63119821030106	0.801812235147104	2.20092366387972	1.89931068260451	2.09829843558747
AAGCGAGGTTTAGTCG-1	-3.29944402084798	6.45941356058031	1.67661464562268	6.99894181679364	-5.1463039107479	0.06514293048514	1.53215509025532	3.17915964223537	-5.21465503704647	-0.374117936773257	0.949124852286305	2.58365812331099	0.997722841195948	1.84855475038886	-0.758630232150278	-3.18073833063034	0.666312323671338	-0.102464435181428	-3.35443431134425	-0.747029567475055	-1.23222955638317	2.74262691211291	-0.366587385083615	2.01648374990542	1.58555475388439	-0.252087851067906	0.613110812712822	-0.590487106227897	-0.159258702337975	-0.152437505296599	-1.59104114253584	2.34188241570152	-5.21240867955283	0.456555409929651	-1.13111347245828	-0.299530894384714	-1.3507074867959	-1.43228077922072	0.833398760809384	-0.688053820092078	-0.536251184392241	-0.246957340474813	1.0839685025783	0.817004673196904	2.07057382618016	-1.72037188475695	-2.09939606081856	0.391510918533865	-0.931791722278228
AAGCGTTGTAACTAAG-1	-4.7112922098177	4.40844739758674	1.13623416546375	-0.926720916400016	-0.429564655914482	-1.3006737363497	-3.24703925879546	-2.73640406190449	-2.71754402045124	-2.34908228160584	-1.66176040190839	0.760618844920778	-1.9699343187845	0.475576600935268	-3.35108379764559	3.39274980928076	-2.95650876631544	-1.56557204901406	-2.13044927233133	0.910583502590589	2.03954471645783	3.36088846921814	1.1457245073277	2.50605384193087	-0.434710987245271	-0.138881242602745	-0.620548792719241	-1.80934801983563	0.919917570182744	0.28701918055382	2.96317225038952	-1.66151962074182	1.34546855858912	-0.694184642338772	0.961908908499647	-0.339754115551285	-1.55334355190222	-1.26767025703342	-0.770479547723282	-0.826694579054024	0.40335606508191	-1.10097604523056	1.58283513687727	0.0495617444217382	-0.203821753748979	-0.138168421481164	-0.307105670067064	0.163249169165004	-0.00449044322738316
AAGCGTTGTGTGGACA-1	1.60843245435492	-3.64800897001825	0.193414217131329	-9.74598670793375	3.9006445237047	-0.541933695825897	7.15106460614898	8.8904496769082	3.73941071709577	2.92728525802003	-1.12533163447386	-0.463506111498186	-2.21627001757328	-2.82885456488415	0.375117622906271	3.90895290344258	-2.45550196387559	1.55422513873219	0.389627632176072	1.55602023505906	-0.915860314119203	-4.4458562726688	3.54689880649475	5.73344760326187	0.325321129653912	-2.37007283386427	1.39387039496331	3.67092423712192	3.82988761024383	2.69984348102051	2.91093741057681	-0.39471139267936	0.95338539800859	-0.274189110502356	-2.79131229062554	3.09220555258355	-3.51289628481306	1.89494937113356	1.42111890534388	-0.527520995781302	-2.47090442564091	4.20769973159792	1.13635270406502	1.37746365993603	-0.355313566282009	0.87342579033404	0.672553422159176	1.11363214970374	-0.885057585895267
AAGCGTTTCAAACCCA-1	-1.72307909273511	6.49900071490451	-0.749226465642636	3.25401194389922	-5.1448462835234	-1.11612450203445	4.21271590748594	-1.2797418388333	2.89933176776555	-3.5383106852138	4.59437625328322	3.47027903849132	-1.40157056785056	2.26141068048352	-7.71663406431351	0.473558683538857	-1.94823251482401	0.610253180971147	-4.72804182719234	1.09956873721874	-2.45076632968618	0.24850985539409	2.91926443955726	-2.79800361353447	3.19646030379693	-0.0957509259423593	3.0159077352714	0.3066154341143	0.287289444663494	2.91557055594068	-0.673524353793274	1.12409204961199	0.0255285927946779	-1.8313938190265	0.514622816344415	0.598900828899337	-3.13066038699669	0.30607153032058	0.0414630514622617	0.0564646676301814	1.87906737196259	0.176142228327592	0.148022977126189	0.375414895737668	1.39520021184606	-2.2746688595167	-0.10652203912595	-1.19242063341513	1.58065323537514
AAGCGTTTCCTAGCCT-1	11.1683360464511	-22.9837612890148	1.68741388099322	-3.1128099169565	-4.15383624736009	14.6916261395466	-5.33711820399803	-5.7114312032997	-1.6448218304922	-2.46811047982517	0.084673102733959	3.64152306165362	-4.31508893451952	-1.54969588912557	0.572414688975772	-5.53257116331396	-0.618166611693428	-0.254635145314738	-1.79362335759317	-2.10246710434026	-0.976118176781213	-1.67849185058074	0.000284518352878794	1.53892524739238	5.61382776081064	3.40517577063967	-2.07931098205807	1.94972901725689	-0.792561471902622	1.39201454291448	-0.966906807134415	2.07091843679112	0.540353829201144	-1.77089313078443	1.25783017079511	-0.283690315714062	2.68201352241309	1.77709173832888	0.388825512715828	4.5021059636071	0.922235420052666	1.62597998865942	2.1118655939311	0.983555513660422	-0.174373142434355	-0.550530618513248	-1.37547429718011	-0.216765404714097	1.05184085421181
AAGCGTTTCGTGCAGC-1	8.43626241822048	-15.2921568916128	2.0714655044951	0.146064520991504	1.99717459101826	0.610624469515101	9.94627238087864	-0.936435434357634	-3.83557068849213	1.69833263267703	0.990648423642556	2.01534380342161	5.43334180492245	-2.22617707559189	-4.76277085282161	-4.0699803217114	-2.11488012536868	-4.14622874278084	-0.0650266773727778	3.89010056935488	-1.26512115338548	0.834961666331845	1.04837052298607	0.135278877409278	-2.09581631220101	-2.57139905287355	-2.69690070576263	2.34834240298742	0.399541432914168	0.0886527176582714	-2.27141024231973	2.93335613505077	-1.17989322660871	-1.67389901641992	-1.78478891616717	0.0481000991652863	-0.382802696727699	-0.676847375150512	0.480803177098745	-0.807069292956844	1.1788541356191	1.30632567144206	0.765280276255751	0.727221542976719	-0.797703755005293	-0.323687420913594	-0.208111913045352	0.411305030608587	0.519199260067064
AAGGAATAGAAGATCT-1	-5.02314708311431	7.00343454433422	2.01640821307252	3.41439939478333	-1.17715955196117	1.33672067414603	0.211305663484422	0.0894546932013679	-0.242132425756536	-7.11370531931586	-2.59098736957237	2.38019711404938	-1.24723833107949	-4.38635467014096	-1.71625973117347	1.11950720657045	-0.789591165680739	-1.07680813511545	1.02947639639532	0.913853843285826	1.36455882594047	-0.323938450164174	-0.649942047573836	-1.14060519638818	1.50890267106742	0.318595541118116	2.83690092408531	-1.09722683949277	0.532026667429813	0.0973057175917348	0.328779824670472	-0.235279889984602	2.02272903539468	0.627399086163744	1.37841142981137	1.05165186250113	-0.748448713204264	0.260559128794382	1.13042603464979	-1.19514311852218	-0.563547409890873	-0.879808709768375	-0.208943782589961	-0.459649898651539	0.469236922630005	-2.10563301606924	0.786655225699295	0.134292611341484	-0.597830346874041
AAGGAATAGACGCTCC-1	-6.26682279409054	4.97091896196556	1.55828692669004	1.69141625350727	5.08339997882795	-5.07698097991955	-5.25274998738186	6.88771980457047	-1.80657618878512	-3.3690832015678	-5.40465686062839	2.94079153779286	0.954307348640257	2.90202980392797	4.04381768692639	2.64137719403556	-2.09046287540923	1.20741208247532	2.13863055374006	1.40706589616925	0.745130308913736	-0.937442318861072	1.45462880694666	-0.743150327403869	-1.68278814765771	1.19609408094277	-1.82832245490259	1.17536082101399	0.249671619832392	-1.3292067048284	-0.709645569698511	-1.96197364766256	1.3977519587052	2.63925226542001	3.40587737274286	-0.45014798297439	-0.382182009933814	-0.714258853740747	0.137884176721786	1.35766872217354	-0.411625136202753	-0.812329386134247	2.38861123542565	0.664295366399411	0.650322676048164	0.0824539941692927	0.0636040712358017	0.0650266412473401	-0.71685844778062
AAGGAATAGCTGACAG-1	-3.62924459663459	6.93367383728138	-1.21462915725027	-2.82709279520717	-2.73694943024396	-2.29842451693336	3.61593675002892	-7.01926752943854	7.1817472639798	-3.3895068207892	-2.8287005830592	1.93238930763085	0.434044874897668	-6.41339341175538	5.42422789608362	-2.52306710497203	-2.55046545757681	0.0473321515085944	-2.35735818185034	1.01425470075714	1.11613106002929	2.13190671521008	2.21152565477567	0.542583644375953	-2.07317887917945	-0.973056164252794	-2.07829772377693	1.56705854616004	-1.71680132679833	-2.43828047702045	0.635336420493135	-0.599756620137195	-2.3273920614482	1.476344420125	2.13325851819662	-1.23749719989787	-0.857057023574547	1.32859833067645	-2.34101643431447	0.701444741832486	-1.58845529518852	2.5074972696472	-0.89014983335373	0.935067668390028	0.463669598661038	-1.05666558058248	-0.183673175027894	0.329642220405224	-0.611866100760915
AAGGAATAGGCTTAGG-1	-3.89743168356229	4.74282451517502	-0.364129645429791	1.73460886368142	-1.7769322964223	7.11744113274221	2.14969935288676	1.88173986099942	3.64060429378955	3.31502135464544	-5.31005273046326	0.462121322293013	0.156046460792559	0.918513592899899	4.79392661826746	5.66127699816782	0.22394216860297	1.19086376597187	0.642282968506269	-0.614063880409274	4.10215108608439	3.72219541418835	3.82201351534221	0.411342286656159	-0.478835372390441	-3.09268720087114	-1.08640854485432	-1.6990864106309	-3.05064562462475	-0.0905715891830375	0.115906220385195	0.624506426561377	0.310303475601392	1.79163106211679	-0.530267051096285	-1.96848648335584	1.18697668291863	-0.134387591016323	-1.71147052823031	-0.296967458265268	2.2543793901254	1.31741661244906	0.969563932636813	-0.992815502070367	0.591253904549919	-0.14705982768889	0.329395447763919	-0.0133555575332042	0.620409410907765
AAGGAATAGTTAACAG-1	6.73595735291672	-7.69736529208416	2.61614294655008	9.81609464932755	-13.636532781284	5.63415692774284	1.02010659749306	-4.78058692196204	-3.74948105300286	6.36757884095426	5.41485191446417	1.00486534901473	1.46640109179942	-1.55575291240713	3.38702732010922	0.607917705048373	-2.52059656597496	0.74538876454894	-0.481280898072055	-0.441058081117193	0.160350993926412	4.59872173515234	0.722726322820627	-0.570273062525063	1.14361093041448	-2.06747168007056	-3.35852809465113	2.26959688504737	1.31720509068837	2.2173814897151	0.266337032639619	-0.143811987603993	-1.92898826253812	-3.49067953040437	-1.99724927165847	1.62645879319814	0.230001533533613	1.38706354177163	-1.2706022464511	-0.294663058160722	-0.959406266460977	0.690617200799068	-1.39212219289125	1.64564579005901	-2.33857637433448	-1.40858451623728	-1.22853187317337	-1.13418482537424	-1.62698115755956
AAGGAATAGTTTGGCT-1	-3.90936459089643	5.41278619050777	1.26341954599907	4.76162634735341	-3.84900728843694	-4.0068290969174	0.11760210270373	3.00996421177931	-2.98830452020521	-5.59399780653917	-4.45620533661251	-0.0307712199048006	2.32283065009798	2.38001985687577	-2.02421774962226	1.40601804504766	0.57903078141562	-0.00365185915319688	-1.36416517715322	1.42840320908618	-0.580929875146302	0.326426290183003	0.170163762526701	-1.6172867631425	1.63037652831837	2.63771899544339	0.783684610799232	-0.738849803940498	-2.04836654200927	-0.519081942694564	-1.03824305978384	0.132174495651998	-0.356433222599577	2.52678260729384	0.752839440006371	-1.45266976817151	0.280045120460713	-0.672910007063875	-0.731648531076383	2.07412602795599	1.63535320796214	0.0371567128650576	1.35543872682035	1.01439041892625	-0.0753293727353681	-1.00293960693461	-0.213334030344441	-0.677770726548486	0.0147682383305323
AAGGAATGTTTCTATC-1	6.17113088905421	-8.89872550158401	3.10610949082734	10.5296594185683	-9.67978371897831	2.63827385294805	-0.744290211132196	-4.63087879137242	2.56839520974754	-1.54063066356111	-0.0708923247957531	-1.09576389585953	-1.57040770919166	-0.43820929342633	1.36985979630342	-0.0458005821224059	2.05320357342733	-0.944592414975887	-2.01382479488367	2.56468643471549	-0.272268130243466	4.74190268028038	2.13730808439619	-3.7629961963775	0.419107759452131	-3.3433674004411	-1.00821314672795	2.05707751077772	1.38922920056963	0.525870330804595	2.72797861975643	-1.75203682104807	-2.63010800552521	-2.31713249065483	2.06655463479926	2.39568868527563	0.769639692263771	-0.761281522766523	0.457929176760752	0.154151992860737	-1.48998069958141	1.39047002863549	-2.78754826965606	-0.492256462245398	0.768785675657736	-1.45445880588885	0.845989706360134	-0.29469421553432	0.126343543632817
AAGGAATTCATCTATC-1	-4.80706156878948	3.90037318513335	-0.544093699153161	4.29914542231571	4.23166028837839	4.54425808101465	1.06347553435804	-3.626082197487	-2.15947116669282	-3.12578893859957	-6.3626164360673	-3.32981413794219	5.57901911266606	2.02637434856787	0.501923295912645	1.24972432724868	0.329848452441659	-0.462695487500116	-0.0151746784285008	-0.339594215334461	1.45366530506794	-4.50011513880808	0.712477485847571	1.74662499831447	1.63608311519438	-0.927122778241909	0.890014788764944	0.66448875659915	1.30006380413948	1.15540724002374	0.207519692425666	0.0192496824717144	-2.05121015512195	2.46028015044143	-0.0420112800799638	-2.40139303159792	-1.46992808783628	0.265724095995716	-2.93485961984351	2.23416924718501	0.569156555370629	1.1167468411136	0.4473339646693	1.10964812614107	-1.86049315826331	0.481649616756647	1.82976999022842	-0.095490599673215	0.884354867820505
AAGGAATTCGCTATTT-1	-4.24753618543524	7.92101086842735	-0.532876418033177	6.71518385158302	-1.94039145256828	6.61854169248652	7.12085182764941	-8.96770443869617	2.82635074683137	-4.86143667163105	2.63779210136158	-0.594561741714781	-2.5391412164632	1.83145332933785	-1.18883575573905	-0.911396647736451	-0.0193030108288741	-0.216453741700214	2.10887755104913	2.41074987949115	0.493972638186334	-4.34276973185597	3.0037138450702	-0.374384594160292	2.20547981950168	-1.10869550020373	-0.734037752562805	-1.30913286848103	0.283146504610156	2.47072213163225	-0.277101887482249	-2.67882240158174	0.581799471889679	-0.572412090836572	2.64268332092049	1.63266253927793	-0.539801219359414	-0.816125635054684	0.637265891440547	-0.306527639059019	0.750945680980726	-3.03818186209776	-2.5804548959475	1.29425116289253	-0.00736929640857529	-3.66110583061076	1.09399580619414	-0.197193621624643	-0.244399582945629
AAGGTAAAGACATACA-1	-4.69812058434825	1.00189989958263	-1.83340348417602	-9.79930852491636	9.13386655395137	0.119615907458352	-5.88279500659174	-1.7344015951102	-2.79928221225319	-9.61733121139651	-4.23827779524982	-3.4638107580778	-1.40498337271758	2.32810406973253	-4.55442638880276	-0.463659300980752	-2.86559948438739	-1.80047774505449	-0.80589187541732	-3.40663257680618	1.9554346419427	1.76641243884021	-1.80133697989927	0.864198050657204	2.0589261384028	-2.49475161898786	-0.400878544934994	0.742691377116387	1.32622838279033	-1.84706875495994	-2.73217475251952	-0.27219519149142	0.893537225228509	1.0593353103698	-3.41813932183181	-0.824404596428441	-0.42014341506174	-0.139689111547783	-3.20763168008579	0.202160531186689	-0.398870140968522	1.12731704399355	-1.34425639701486	-0.522419807665962	-2.5409706024366	0.659717473222714	2.37363701290501	-1.8684219683152	-1.07501727996142
AAGGTAAAGTAGCATA-1	0.30708237852254	-0.212979435941332	0.42758142464975	-5.70031783777349	-3.676764937891	-9.42518608217238	1.31451944334128	3.55510839333157	-2.40147749306107	1.43346491618505	5.90801510330416	1.93360476614999	1.79931702666213	-2.37922059989334	-1.35950174029032	-1.25927556046705	0.678770123756036	3.17059634745141	-0.279491205017036	-4.14729206221874	0.461122627496112	-0.437448952367928	1.42950020809262	-0.398116139567881	3.76992501492678	-1.16107495610367	1.60953808802842	0.203190518251665	2.47450099822708	-0.279348002196027	0.440552437734173	0.328411369666594	0.620681275920615	0.471479522228329	0.459840018226022	-0.723878026708242	0.883343137959763	0.173561515138655	-1.44268281164499	1.75148680713699	0.0350507443256293	-0.57601172212448	-1.34364714917227	0.203286746307531	-0.554152713461899	-0.343987686573915	-0.626237568368036	0.98346821671818	0.215428116329848
AAGGTAACACGCTTAA-1	-4.07577164591546	4.42685098898025	-1.18886956867491	-7.58482526385322	-6.43209995590922	1.44373392810107	-0.444182432918382	0.139421471843301	-2.18146184493198	-5.78056391128641	-3.55431171520684	2.88648494172189	-0.37504513628472	1.11629312811969	-2.502674931046	1.49183954692317	2.6519941631624	0.698051315358182	-0.605160632885978	-4.63542823210017	-0.723693844579203	0.657414979094446	-1.14762628636262	2.37130085932966	-0.599466920035517	-2.30428715224082	0.274096434080535	-1.52446059789626	2.94821579223919	-0.916313501309546	-1.3562236139754	-1.73207667494801	2.04927411771188	-0.141941965514463	-1.07272636118479	-0.860365876783065	-0.909959103019455	-0.752138589466539	-2.98889684315048	1.47333136029323	-1.05826311432903	-0.395130669598056	-0.248129763220858	-1.92073019680128	0.409889722835227	-0.21349101702711	-0.793627881725897	-2.20959232424567	1.84171572093544
AAGGTAAGTCGAACAG-1	-2.85199197068737	1.04268379741329	0.243549437369858	-7.19300102066609	-6.58201979239773	-2.53495831017116	-0.531292684064522	-2.09553652973909	-0.946709957081573	-2.40301520371262	-1.55163639593122	-4.03024935501912	-1.47582522007811	-2.61040992078091	-2.15737547156089	0.694342734871844	2.84390749383571	0.89139462417516	0.439927428462028	-1.80953687215274	0.500568550474416	0.00971509316567654	1.35108995616946	0.392023280017199	-0.500325315044609	0.813451743331955	-1.22925132529686	-0.145086145828998	-1.63322745369065	0.950270379011449	-0.500966646429685	-0.378672609280999	-0.167065145368146	1.94417036620326	1.26250028328884	1.60702759470796	-0.367193007586054	-2.01343819930675	-0.548522810469569	1.04546766160788	1.19720274351407	1.37049425941178	-0.0248331397466206	0.897797211073474	-0.914436424561416	-1.22132883338969	0.408792027139739	-1.32827676758478	1.40761028047753
AAGTACCAGGTACAGC-1	6.82434259865106	-15.3427531094732	3.52677088092583	-1.16141367581379	1.4317754954209	-4.42000874000183	2.24376183176519	0.114955471627767	-1.71357559024953	-1.78054206489344	-2.02239013258536	1.69745470350995	0.145381309357025	0.0632254198650008	0.6540924759668	-0.909303255712106	-0.789011149895105	-0.391534471837	-0.485836001674333	0.590032516381957	1.43333712943714	1.84070695937256	0.577568697069956	2.03752611100734	0.363529615540397	0.939553805926323	0.717448134663323	-2.90146505930607	0.431095422446099	1.33817829531042	-0.616551584251081	-1.66153469163257	1.28154424898963	1.78746983576178	1.20616313998002	-1.05537279037263	0.592941951386749	0.0431733461452783	0.870263760426683	-0.875091817344744	-1.88231597136223	-1.01407531556065	-0.952217036449784	0.0569669079289127	0.0898560663155237	0.672170070962966	-0.907061998362113	0.0290647169658619	-0.329590517339385
AAGTACCCAGGTTCGC-1	-4.22258816311861	4.51646029292024	-0.292462840106638	-3.70915187937942	-4.2751744706913	0.153042652432156	2.1981277136672	1.33158513427489	4.16798450463084	-9.02491560511941	-4.02047797968774	0.380379018516577	3.22649623178184	-5.27283899567487	-0.846498993958501	-0.0320799885723381	-1.75711957997917	1.73169236879357	-0.320884904414261	-7.2010611379952	3.49556764267344	1.60352832513517	-0.968694309077091	2.09402323228247	2.09467051459322	-2.18280010711457	1.09978478639209	-0.00998739826009675	-1.61716116367621	-3.36309406381023	-2.68692383774272	-2.69926856978047	-1.40117898374774	-1.5227492835179	-0.592270651370798	0.608403811028683	-2.93096975822167	2.34256604539895	-0.329574817364754	2.31082372301715	-2.40056413499154	-1.58083886596713	-2.28204079274284	0.1395000649438	0.169595113282667	-0.938842636868732	-1.80648312886227	1.13924662888894	-0.0325000512355056
AAGTACCGTCCTCATC-1	-4.73136318285494	6.78888520212746	1.10988207621135	7.47570932834097	-3.18291389205912	0.279667221708074	1.81387006657522	3.96810175637031	-1.27373898700268	-4.94258156569333	-1.3693653248265	2.40076315609465	1.73183774265572	1.51191175106274	-0.531986616036742	-2.24190246039569	2.54068745957602	0.790986089925492	-2.00404820172119	-0.283294468403756	-0.699803445698259	1.29234423945902	-2.29111733386505	-0.344295867122532	1.07431155783441	-2.60812804254171	-0.161783256663687	-0.773764158879025	-0.467396144331945	0.834673726313147	0.509276495580002	-1.02624645757509	-3.4853614236524	3.11716623741727	-0.923144230696039	2.31507683462537	-0.4659597794415	-0.488684839803044	-0.123387223331858	-0.922433669004833	-0.884422437642411	1.38008334899318	1.2508783160358	0.776817315894046	0.897965867032334	-1.57272684267294	1.07802318029173	-0.650547595974809	0.955337427224866
AAGTCGTTCACTCTTA-1	6.67419228036684	-15.9310678922273	2.78829590418018	-3.44661900094822	-0.986923922748244	5.60199365223685	5.33421948049792	-2.77752083263468	-1.32056769886789	0.609201248970928	-6.38033616251716	2.77797581622435	1.61796227835071	0.23689137881505	0.57381507590195	-4.68729924244125	-2.98815711665551	-2.61558151020463	2.69390896486613	0.429881438186284	0.110335408140602	2.24142888884007	0.0328883620247875	0.512117281289668	-0.080791720948069	-0.219758807508609	-0.1247385493259	-1.41512063226509	-0.838304155124122	0.621332316058481	0.958907649558602	-1.67516711933399	1.03106776002042	-0.277609014123499	0.377558706396591	1.96324278810483	-0.276690000513784	0.30660635516442	2.02978318765779	1.77970930894815	-0.148861128148544	-1.31999589673534	2.07474657851128	0.521113017988744	-1.67402453808391	0.4057511065082	-0.896621354303411	0.137926529273661	1.30812372033372
AAGTCGTTCAGTGTTG-1	-0.747538494938411	2.7027647956705	0.0454449966605466	0.412386149567629	-4.14626681288683	-4.10093554946554	6.16392974191798	-1.72652544867988	-2.30849284600145	5.12112560408926	-0.52325222767272	1.0473675243859	3.22466991308488	2.29958890466935	1.16452247329389	-0.216663393188537	-0.391948726952822	-0.418619765482171	-2.24355708540768	1.95252490298264	4.36668501091776	-3.60715229938434	0.834960534394886	-0.92438459586115	-1.46885557056086	0.178151074917433	1.44542088554729	2.67520540045752	1.56118355536059	-1.66835240072956	0.559242549432751	2.44099805057919	0.662036828583764	-1.46223464964658	0.825430829104581	-1.06831964131923	2.31994161937497	1.08341700311245	-0.59798781240909	-0.404527223129588	1.66744524117657	2.37456189208367	-1.49914852168218	-0.767258999061032	1.48727328406759	-0.977359155558813	1.19078418450352	-0.212885831454512	0.119484407689525
AAGTCGTTCATACGGT-1	-4.02820033398323	7.41606366786631	-1.60701044789409	1.99684074631106	-0.363622464881039	12.9717377909244	4.67223941135526	9.18062637662201	10.6290171521473	3.07317538479308	5.07852297178984	-5.72601910855584	-7.55668537745559	-3.56692010861063	-1.4197694885026	-4.0590775633904	-1.8264630461156	-1.47292346667659	-4.96377605399455	3.3663819188618	2.31171223048944	1.33912876508402	-3.28880992370871	-1.83283173722913	-2.69779373243009	3.14248178456338	-2.2589835216369	1.54011037925766	3.57510461919265	2.20389550365984	0.530449308230287	-0.463876367163288	0.243003189105376	1.00041756651305	0.633706316838536	-1.50179547751481	-1.97091968008427	0.464783978979831	-4.39135223252532	3.47771714145576	-2.265192008491	-1.38373264507894	-1.29802954465083	1.21644964905058	-1.89241393096353	-0.0103200063877345	-3.17394277698297	1.36122372220375	1.64425424820825
AAGTGAAAGAAGAACG-1	-3.25197407242588	-0.331854678294644	1.23562361783561	-6.77847555754994	-4.52809878181349	1.0224863945246	-3.42756346606668	-0.586167563837309	-0.500247119379596	3.90149661782929	-1.79923512593214	-2.38568991537155	1.82608671599053	-1.20173850963684	-1.98380781120024	0.225126420742198	-2.60439589978185	-2.12024911152116	2.89354873497133	1.10804348773735	-0.20071098273253	1.62560024832641	-0.383091871097381	1.81908665151769	0.184417112115552	1.04613677349532	1.23724659454779	-0.0113518781791775	-0.0833385626027227	-0.132708815950885	0.438994361016396	-1.35615769857012	-0.50239175666316	-1.34782021371516	-1.33051417056082	1.17944213553327	0.0176936340353333	1.05047828577559	1.20720260328111	0.781121644553304	-0.166940488169345	1.99473113107425	1.56063492963376	1.15875370651865	0.305888125771793	-0.411247454343079	-0.738217671996706	1.42301864558075	-0.692914259878385
AAGTGAAAGAGTTGTA-1	-0.536259908230979	-1.67613367267712	-1.25523484839853	-15.0969383040339	-2.55565977669708	-4.05314966685059	0.173462652558921	-4.83009691288949	-0.921882909981175	1.29379134091196	-1.2130496468824	-3.0725310194968	-0.275000648726381	1.12327822702921	0.766749037627934	1.54809784646304	-4.34937888753015	-0.687510085703086	-0.904120621230845	0.839557141652732	-0.499682134277149	-0.959296478604489	-2.6745629256966	1.12406906906008	1.77286587319648	1.15087915624751	2.02323981103991	-0.234380814677932	1.69533730289982	-0.13479062873911	0.537852059027914	-0.344390654110294	-0.695834028032669	1.70369335318557	2.38488668202779	1.09401552156309	-3.30933104293608	-0.918306293832208	-0.637083771529036	0.64489514704628	-0.891374999679789	2.57185770644959	-0.00136175419298289	-1.03973318582178	2.02999816005054	-1.55053894121389	-0.256678978211151	1.54765581944261	-1.86098808710874
AAGTGAAAGTAGCAAT-1	6.04527038303057	-14.8860167504093	3.91100700680446	3.54054187722395	4.85438597992583	0.872506405395617	1.35235933736762	1.83338791012625	-1.86846712201116	-4.6769138306541	-5.69540038586905	-0.251215566390519	-1.12295240659097	-1.18007007692394	-0.0584752423602179	0.97821840119788	1.37069415756504	-0.57363884569666	-1.43929676315199	0.473952758762583	0.990405774181121	2.42974280268779	2.69255422718016	2.02103738049956	-0.343074341336617	-0.51515663761172	0.245064596931843	-1.60090280897436	-0.324453614494899	0.121346616662104	-2.24090501062852	1.03354008435296	-0.565223865934116	-1.2312658795902	1.89420011870593	0.302969689253588	1.60061858227268	-1.27779981112126	2.87370830370939	0.0469245079024815	-0.156704654276427	0.00574338655114982	-1.51651473932089	-0.363616666304327	0.0853012141361865	-1.70719710319369	-0.0706574020556209	0.399432667376729	0.99435479290431
AAGTGAACAGAGGAAA-1	-3.86355823013204	5.16565665559785	0.278930699409413	-0.0371133967432746	-0.920003959504238	-0.265763078333977	0.431662980175042	-0.614167528099028	2.29275075477045	2.6947052753214	-1.22755902556342	-2.03347409803376	1.00751122121467	2.25634136340506	-2.00636397218583	1.38676412064931	1.53274472800924	1.02101124816807	-1.20943503575752	3.45416505900659	-1.65866146143551	-2.91139601691791	0.11690815861218	2.24277279941343	-2.75222144414961	1.12973399045937	-0.99196847660601	-1.35897720342625	1.89313650438958	1.14205911341936	0.158347219441143	-2.4527297772335	1.5099173425323	0.959304621806073	-0.356700918738609	1.0432027377458	1.21793114782183	-0.955431498567381	1.00448186280463	-0.65664850618442	0.0404066725944683	-1.93177673424407	0.116065976539514	0.94327432799769	0.591598801572138	0.440149735472425	-0.195375889659687	1.23123144653692	-0.0413462246126495
AAGTGAAGTACCACGC-1	2.36976678538619	-7.78954046578552	1.87318890237317	-5.68722432654621	8.54816051360384	-5.68079652004051	3.15891864151237	2.03459709263709	-8.58150046637257	0.0895770080289427	-0.286266457117124	3.32044204672249	2.69115398534844	-1.29870759929577	-3.72114806222453	3.40963153883938	2.05872482096494	-0.3574434363142	1.08744721144594	2.01121994183951	3.17960228136563	0.453195752135701	2.83511503686629	-2.03054795064251	0.105677411852832	0.186540381266138	-0.0611777647106339	3.10995467722178	1.59100929927014	-3.71793859259972	-2.11358910103536	-0.543869187315308	-1.04652851915662	0.833364820820392	0.347989185007209	-1.43328715248675	-0.924960977320276	-2.30910727366664	0.296987302407006	0.0374392618584106	0.440995911533719	-1.89334680373591	-0.108534170771891	1.03452087331293	-0.835245038053648	0.731710079845092	-1.43821183895761	1.64380459168389	-0.964189117261291
AAGTGAAGTTCTCCTG-1	106.906151838511	61.3194924226677	16.4118244261423	-4.20163094614602	7.07059720811375	0.955437851014122	-0.811320571761719	0.225543750913335	-1.47507605991762	0.0878972761614526	-2.41752671581719	-3.43001256508741	0.853791047068908	0.126084159294591	-0.795210292631274	-0.933044061763242	1.52217177215924	1.10861274279966	0.50996845514936	0.4903688670643	-1.34665478238784	-0.331033769122048	0.760101014825814	-0.853703143050011	0.957711402911351	0.315195827629629	0.214418861392745	2.4221655803052	2.05942283057944	-1.37081206375625	0.0179144047186061	0.093910776651261	0.708594025264687	0.408231895101564	-2.25418349608319	0.24348658251585	-2.31651050259731	2.13006095035941	-0.719565270204932	0.870895979013989	0.33751013574487	0.246592227789138	-1.52202379712826	0.725084963712861	-0.821545413093481	-0.257624719857558	1.39784297934757	6.15425247681129	1.01770724692191
AAGTTCGAGCTAGATA-1	-4.48951388336391	5.39561928184555	-0.46002763657558	2.55911668865798	-3.64817540647721	4.96487480426647	3.20724794112512	-8.39141162003772	-3.83006366716118	2.11068857285784	0.392560035922798	-7.31662819790677	1.34600929352295	-4.63767547759547	1.11191302901778	-4.01255592954596	-1.49235502650274	0.769968098372028	0.338034246971039	-2.99681564933631	-0.501052946096304	-2.01855827271777	2.24465693122246	-0.43592875291907	0.633109565155466	0.890035621821813	-0.687679447940417	-2.63993435921744	-2.50469877093243	-0.506732940637642	-2.23768932596839	0.23500606887465	2.10927478379752	2.1221051977129	-0.74851001325826	-1.59052374184172	1.68377374114668	1.31193691285931	-0.92612024753658	-0.439973819474259	1.34539052886276	0.978643270613707	1.59750422054158	-2.81864606354308	-0.318784367178593	0.493037356861093	0.186132856831489	3.94497759907923	-0.865596745540966
AAGTTCGCAAGCTGTT-1	-4.01011278035025	3.47012452970619	0.423065117600263	-5.24697030934901	1.1163194059482	-8.37411513074811	-3.41503122388612	-3.43018122705572	1.84937251656398	4.31129860435858	5.78829187134937	0.00352997119678843	1.34106615148481	-2.61656622112432	0.319176900267396	-3.3895266553064	-2.135344376478	0.46082969206998	0.862489679804209	1.06716238482379	0.462001977146872	-0.398142156786823	-0.815717773378996	1.04493223664469	0.145880910542404	0.929530587332594	1.51995722335319	-1.96096091478342	-2.83088186643767	0.682125179246555	3.33860804578375	0.0639063841775425	0.790310861050715	-0.699793652611172	1.43167230568204	0.251148341016158	-0.677932827345146	0.889379153698763	0.861310583275413	-1.14917165291379	1.96151000761195	-1.89800794691963	-0.61675081961752	1.50541940103262	-0.453791717757745	1.27456179057977	-1.10730705377025	0.815265056489949	-0.961311852250381
AAGTTCGCAATTGGTC-1	-5.72311056536164	3.62606344768689	0.0345010742331311	-9.65717718846211	5.03239797305918	7.82736581816166	-5.48287522925499	9.28369757394726	1.75127898144501	6.00444005495152	-3.6611775266438	-2.27808268939722	-4.82069939147768	1.87498056586956	-4.35706550425855	0.941321331494066	5.578914413777	2.31197917713143	2.61315781987824	-1.61905214494731	0.0723042882186063	2.15314428132373	3.75979832397983	-0.244282236084521	0.491578330921228	-1.63680101938152	-0.105558034481197	-0.87316130108074	-1.22211194698654	-1.51304656611503	-0.378866627761373	-1.47596437553777	-4.36912111909098	-0.851328934318012	-1.52348438654115	-3.52168647390634	-0.82159147842484	-2.26513767749714	-0.083007000896653	0.447646184904371	1.89888694333654	-4.41805551459923	-1.64584600963143	-3.43409167293334	2.77512644515564	3.03298153213696	-1.18633061554274	1.09053261052896	0.737930916174668
AAGTTCGCACCCTAAA-1	-4.61315164816537	5.27357011171832	1.20395968294046	0.150777699748567	-4.72629392854945	-0.511121112962221	-1.4243469220658	2.53590034884523	-4.47345651350737	1.42058562687519	-1.30880310004483	4.48326613158318	-1.58908687273915	-2.57438303555541	-1.62267834546767	-1.65363786720859	1.85175208350527	2.05029407802279	-0.917726303983546	-1.76861921953944	1.11986926938641	0.530725574164149	1.75857109905427	0.28366273930929	-0.435141147281664	-0.12013708821569	0.559454285440525	-0.0373883083986105	-0.127584815037687	0.745256142267095	0.382525129152331	0.884013213278807	-1.00217738039417	-1.29980220898942	-1.89341636158374	1.41712671230099	-1.90334227988018	0.255802285743593	0.300592985401795	0.877794834681946	1.01235340812325	1.63420332030418	-0.787855144787707	1.05368509152734	1.32097754128566	-0.125207173729338	1.95362202450805	-1.25520239195382	0.870491762127034
AAGTTCGGTGGCCACT-1	2.31031866290423	-6.15549750866015	-0.447082773900663	-9.79850578865144	8.3184444919793	-9.45095983492632	2.23806563266549	1.43873453260767	-2.2038548697327	-1.30773485452903	1.14644012201592	3.7796776123027	-1.21880605570265	1.39063747216211	2.10758587803247	-5.76566956785398	-0.128657797846257	-1.07703131832938	1.21516557674621	0.312655906100104	-2.91353282859671	1.37178989879765	0.420136401880043	-1.82077260997002	2.12563794807166	-1.89583202278537	-1.25570186759108	3.71370479969203	3.14383294619295	3.06468805821512	-1.35226695359163	2.60380669148542	2.50755781926167	-0.163527345780387	-1.86970194296768	0.722521739420809	-0.464101703422159	-1.3419595743193	0.511467547767507	2.29593363894423	2.62013977300202	-1.57499233919894	0.432890095532549	1.01776240730306	-0.344153905942925	-0.224435190810335	-1.59491736295926	0.528084096975784	-1.34533687895872
AATAGAGCATTCTTCA-1	-4.53806194562016	3.75557126000669	-0.441210714530656	-3.33433327386346	5.31278906782469	0.670552399068924	-5.40612895435895	-0.208782478884745	-3.59560615368554	4.51018391168966	3.75097123045029	0.181551986572076	6.17244571763523	-3.46420121780507	-7.04023107054723	-1.57697711758916	-4.32440573217119	-1.95536128754524	-2.02824211722432	4.56161676842197	-1.57176706005935	-0.666595928783165	-0.19469421714064	-0.0897715909636422	0.218372533816965	1.12183580836423	-0.7415757837104	1.77608607724608	0.76928778437153	-1.26852923274005	0.146748487971571	-1.15342655123258	-2.27528431647319	-1.74567023344566	-0.988918632077417	0.895594269732091	-1.2362386007032	-1.00236014397586	1.57038228997633	1.62278085472313	-1.26004189770418	4.85883868820665	1.68146042497587	-0.275404553847906	0.063782052642202	-0.636445676948313	1.78257636548905	-1.0868871787621	-0.54195244457996
AATAGAGGTACAGAAT-1	-3.92213971728304	4.62305664535183	0.278914685585066	1.27253936948432	-0.950624789444247	-7.00873859732892	-2.77725486310035	5.67143436089359	2.87867329948975	-1.3639269976209	1.68370784924422	-1.70897572571413	-0.478780531637078	-1.17920242632494	-1.22149481813967	-2.30713921238481	1.99252409888709	0.460806809387941	-1.64248724369862	-0.571842580670672	0.5764159737057	-0.0189225233389061	2.7535617233709	0.822121715287027	-1.44358649279774	0.220131010979837	-0.84229388726282	0.159022980399234	-0.231113430985768	2.22605506131211	0.847713186230348	2.20483644157143	1.72985784788275	0.55842216333534	-0.903780960620482	1.42163151116016	0.069994115539338	-0.677793684300897	1.80431332571844	2.07899004877745	-1.39320695342675	-0.186889270750461	-0.210395955476424	1.71936524711768	-2.23414501674607	-2.82208031237137	2.06718421622673	0.0792163598953786	2.77694328890826
AATAGAGTCGTTCCCA-1	-0.343991909373504	-2.26196043398264	-0.791902545651824	-17.2782454763122	-1.52494810485534	-0.974026343231771	2.8634543369614	-2.4601467533568	-6.57304483740885	-0.649884858674962	-0.22112417870308	0.758238328476374	-2.70983184313348	0.252169344074137	-1.64030455638611	-3.81435200960916	-2.88475184935213	-1.00118245640152	-0.103736113200801	-2.06290686791033	-1.60427146245705	0.352841589130584	-3.73337131125849	-0.62505777214813	1.48379379157884	-0.472031793322362	1.66444199813286	3.09975929714329	0.943794718038138	-3.09146869936549	-0.547518002632662	-1.15303285299785	-0.725495980330931	1.255588237144	-0.42530697369923	2.53033922507192	0.398799747517915	-0.765188442154085	1.97091197691686	0.829561465973072	2.39289123822279	1.43632726385448	1.05514922412979	0.300409435995885	-0.324691099963846	-0.308521636019485	0.0745678615835086	0.432952631383326	1.25525542830951
AATAGAGTCTTCGGAA-1	-1.40182342587353	5.23030822736587	-0.647122608259648	-2.54829240798987	-2.23509724568404	-4.62620603587001	0.622534647608642	-1.17720001131446	-1.40086111427534	2.76678879246152	-1.97239884410095	3.82791533156097	-1.7725396497684	6.30577100355374	3.39736456463516	-3.03149249662449	-0.629336969592105	0.0284552472760198	-1.85415628316203	0.341148474915215	-2.413593646487	1.93055963914361	1.57879999634785	2.05604521433226	-1.08107933570271	-1.12268351739041	0.218434423751742	-0.112747248587622	-0.096965817297853	0.0641262881538657	-4.315975986292	2.94285653318203	-1.49768690840811	-4.46712336403505	-0.686941459785356	-0.746737591947987	-0.95440350298656	-1.3379606978974	0.507686924740727	-1.14835655241783	2.50313092679868	-1.40153020648998	-0.156281841850496	-0.0162470556671281	0.285989681557554	2.18333665258476	2.17523583762767	0.699719563865471	2.45573228853223
AATCACGCAACCGACC-1	-4.19326170047759	5.20566832113033	0.264116102667111	9.13357506111376	2.41999937562518	12.3798129333086	2.11770692999706	-9.68536866792692	-5.6150907968582	2.68092928034613	-0.939408733378593	-5.66305237828134	2.00950935732987	2.7391973594172	8.77307355516833	0.68521519059804	-1.74955505512703	-1.01318677700259	-0.832914627192552	1.75240351663857	0.545717494576896	-0.379438299499618	0.888811668682327	0.690762071705624	4.5679789611717	-2.82039873618589	-1.37112844552828	-1.75698987250671	-1.75918785735061	2.91298028134314	-1.8883117937568	-0.100627051584006	-0.397214912325518	-2.61250841525057	-0.00596820147900855	1.2528110494509	0.633156509417528	3.78570375204438	-1.11784520191099	2.37093805763028	1.7241367689213	-1.46950260850298	-0.19531740237006	2.874439866461	-0.760411784820486	1.32045505998648	-1.56094807058179	0.657883061999571	-1.99328715272032
AATCACGGTGGATCAG-1	-2.94097731527561	2.64696213122969	-0.812996525383349	-8.35846609537914	-3.89029628973526	-2.6462814671733	1.28944243783708	2.85024045621423	2.52415926036584	6.94080825897241	1.37116342893545	3.68839630945279	-3.92964096517474	-1.24269016712392	-1.81433765965355	-0.26306474848443	3.18198476827113	1.28845823027763	0.00344990210504736	2.12907056542167	-6.3912156527242	-1.36142653411162	0.494370186955067	1.64186339649361	0.150267412250935	2.09421855278294	1.39968786647129	0.571125826365802	-0.208217186802763	0.436952568603567	-0.571052728497593	-1.32646931797252	-0.246454071809638	-2.20476558387532	0.434652403251527	1.11752049856631	-0.245352498191541	0.878155096977157	-0.766615215243328	-0.32454111558443	0.245539911304624	-0.213270023557161	0.226747899436144	0.247172542813952	0.0727204885905172	1.61973381942463	0.197754563245791	-0.0335296624877774	-3.33282132370492
AATCACGGTTCAAGTC-1	-6.05032332953537	6.01905135644975	1.22537412725823	4.77021064084414	2.80766074941691	-2.79995407106653	-2.44493492648525	-0.435614301547711	-0.954087381064404	-6.82220496664314	0.56076923425327	0.656086852233763	-6.01414615069209	-3.87842878703054	-0.753255679475049	0.487315744031372	-0.962937895341165	0.972326637211681	5.27219229776844	0.485605209085714	1.68019112488226	-4.00484871621777	3.81405860824771	-0.913884876349812	0.222078099058485	-0.910657144895845	4.75498514235126	-2.33763893867782	1.22128305003889	-2.28343916917217	0.73594316458703	-0.100820457983289	-1.05792586150326	0.52765137758712	-1.84778011029335	-0.124245412510235	-1.73090918044457	-0.635656191706996	1.04337639929398	-1.13840034949069	-3.04001035340187	-0.943009745949002	0.238550584493979	-1.57859625814333	-1.98324718037083	-0.471522266167943	0.079835591575103	-0.688351270955727	-1.87495534259436
AATCGACCACCGTGCA-1	9.33499368369449	-18.3959343217762	2.17391381054759	-5.3036091120166	-2.31303040906654	-5.01000422025801	-6.55761999083601	-4.20844822103874	5.97959724918512	-0.556817547699619	-0.302726821770816	1.45639406522763	-3.59589204156415	1.1141484282628	-1.19264213814827	-4.81506674937169	4.26160190259227	2.91611147586476	-2.05749766297667	-2.87132640870432	-1.76578536123493	-0.767287585856986	-4.08534008676924	0.159588257034872	1.37824990608394	-1.08590266938333	0.646882293493808	-1.85017035435081	1.03186909361123	0.143101442846546	-3.51989354761126	-0.0982771346993442	-0.746412239495351	0.806698620771475	-0.467671558064029	-0.769148423166222	-0.842268663926316	-0.163310615776191	0.170251787699426	-0.476014006544504	2.03878720597419	0.856604823425305	1.22446286128668	-0.862555052687626	-0.790687200142682	0.785653694592878	-0.671014635216407	0.736474046184667	1.3633730810014
AATCGACGTAGTTACC-1	-3.69511767995362	2.2790000788024	0.128636292896168	-1.48233975127406	2.09861204227671	-5.88661647840089	-0.935657441550842	2.58348918365696	-1.23610149579311	1.43510898041425	0.91993574030084	-3.47805482050135	-3.25092419773025	0.696665192860386	0.861219639920636	-4.40816232879092	3.56098555629458	1.07701029609376	-2.45896630655567	-2.60099813536966	2.21424869704488	1.75838255359214	0.746464691083967	0.844590313393499	-1.8525397756978	-2.56674655693807	-0.670755831797024	0.160087049152976	-0.448331748196205	1.26950029231232	-0.00632672342930506	0.919193642049565	1.49225161993308	0.286637216030503	0.257443158015618	1.84397592607964	1.37511336760529	1.13305888860614	-0.0351626612319604	0.872531894357498	-1.07273187081534	1.33027799018607	-0.360084451242951	-1.83573377302154	1.15125801389248	-0.876096044695078	0.543435334066893	0.312300199590855	-0.443007472209138
AATCGACTCCGCTAGG-1	6.40940784781802	-11.7166461574237	2.07018872619883	10.3298970245254	-7.15206545147219	4.23908983441329	-0.299706430299909	-4.01829127050731	0.863993279441965	4.17165573578057	0.721047201925106	-4.00169570177801	1.76555128207157	4.57350736603747	2.42358746828775	0.503445160150628	0.925333189080289	0.229377499057576	1.95272319151855	0.334852260417871	-3.37810659822494	0.159834506609692	1.09351756374084	-1.4219740042662	-2.05738824893236	-0.223997104168308	-2.54054105170921	5.44687384772177	1.17918421113041	-1.19075155683218	-1.86419653295852	1.95925642989187	-1.47214978347845	-1.67833476687883	1.4216035600129	2.27859920144588	2.71100938402206	0.72975582696095	-0.0382171064822512	0.329820627251179	-2.43131564620256	-0.587671670946649	-0.216284050393956	0.769061752688732	-2.68320059510406	0.241172622363929	1.48212028832701	-2.42403220603584	0.772178694652678
AATCGTGCACACCTGG-1	-5.51439636432992	5.93439934246976	0.536350677443612	7.46162947421692	5.69909545795746	-0.7868238988591	-3.37133181461927	7.3941976412583	-3.14389987578621	2.79352083377375	3.60527291287869	2.61523353558828	-0.43843903972068	3.43191368625903	2.78289753569443	-0.0756483914446591	0.295393714800204	2.69146645356867	3.40053851440799	-0.523032484542745	-0.140300131783365	-4.22032888701356	1.00943787323772	-1.59950228210009	-0.446321932311548	0.352999775993948	-2.03912754392298	2.18368484855642	0.121034178702804	0.572111304922376	-2.59589684373939	-1.06713481255384	1.49794155553784	0.00832382826636363	2.60211396263241	0.422477099093679	-0.532641555170587	1.60944300680001	0.58950855966638	0.886209310159564	-2.68890337891894	3.06405753630989	2.01413603395239	-2.15525701140684	0.403211137799806	-1.49004344743113	-0.0776189588861701	1.27471561432666	0.822937306077351
AATCGTGCACGTACAT-1	-4.4925346913287	2.16402791140362	-0.285874772339528	-3.28135393617022	4.41600563526559	-8.58825885689576	-5.04947785304799	-1.19877894328935	-0.0542252238175218	-1.06588244761244	-0.768360306930839	-1.7645226001799	1.20032284022972	0.999305975244611	-1.77760783178089	-4.34919114653714	1.92870487448912	-0.695523373996612	2.56600869289184	-3.86106589242382	-0.665200253904468	2.95551742937553	-0.875608557635273	0.102593904977962	1.00921060035353	-1.0671607615221	-2.70115640094994	0.956195736724085	3.77133951587348	1.4205452603546	-2.75462845626167	3.83959660459623	0.693242920856213	0.559862499748966	-2.42619336844411	-0.788054927335376	2.48764945266063	1.31762240128942	0.608275771320276	0.133846843301926	-1.67721779727125	-2.25253575167633	-0.943642586010057	-0.584486148911193	-1.89417601014937	1.72888659453118	-1.82824342518755	-1.62814929252064	0.145586012380505
AATCGTGGTGTCCTAA-1	-3.12197192424366	3.74153511844811	-0.854551857521597	-5.01260047011857	-0.388380215001066	-8.24994910283867	0.00344773681450675	-3.10081056292003	5.1153068391981	1.47529022098284	0.786385065331588	2.42110346993758	-0.00182453487974529	0.427720601043984	-1.80891676858067	-3.22016487746819	4.06570916816984	0.402002333637356	0.585127071318185	2.13447839787224	-1.28894196190016	-0.149080063040279	1.41228087213833	-0.568517722696216	-0.718741631994475	1.32304537427165	-0.302603603745464	-0.271779160209874	-2.09964169522702	0.690382452672549	3.89549517567168	0.727505600092183	-0.86445876478063	0.095005647962008	-1.63503486900816	-0.50720612077029	1.17096395690781	2.89063703960634	-0.0281504743263253	0.393623104516053	1.81434289893951	0.725094916801705	-1.3541129298176	1.36023392892807	-2.835090221171	0.724911647238558	-0.372179580717372	-0.294132079239276	-0.941991314475527
AATCGTGGTTTGAACC-1	-4.4627068563692	7.97782906876027	-0.267898951348307	5.17211806322007	-1.1194307499881	4.64937320304472	0.990455628306066	-1.37033712842824	0.0971390134711746	2.46501898684417	1.87972892703016	2.96824101040075	-0.899843900879979	-4.71182265134376	0.648326560957662	0.499394226946864	-0.461619614772457	2.94282111176467	-3.16549284305038	0.0395254643512412	-4.92578910513214	-0.787075474932256	0.0669662645369666	1.50585499174908	2.86256165537512	2.33470648183046	-0.985416499200222	0.861474666869295	-2.00159331924882	1.52299232275165	0.170217502952062	-0.891429953087611	0.104195710366469	-0.309036457209357	-2.85229044296555	-0.227137660654885	-0.727246095328825	-1.14075966883775	0.994258724152895	-1.68924522809973	1.51209348596103	1.82172699585222	0.851300335463044	1.27403050799776	1.2168282498579	-1.66565932112429	-2.60582295857917	0.805180711237873	-1.15388228626267
AATGAAGCAATTGTGC-1	5.34497979795925	-12.4462931863445	0.853773959739991	-10.7731148244917	-0.582107275794452	-2.75476352824833	7.40388384620101	-1.15689589921852	-2.93300878289011	0.996414472796397	-0.862094092880886	-4.30205810482222	0.387711815568099	0.901030153889798	-0.003535527032198	-0.321085279561052	-0.769476715589418	-1.49886111927895	-0.0668794243339064	-0.692785794948024	-0.284820499723479	1.94542405263414	-1.07394729746685	1.14269060163798	-1.34616620578448	0.0725246483188565	-0.764602680178652	-0.969650307830827	-0.0545163858889279	-0.535957474899461	-1.28183275595529	0.232359589841667	1.16848236435831	2.13343757745997	0.734265302504481	0.0843737937595194	-0.0985799753362946	-1.43528128628311	2.48925586060172	-2.06151349473501	-1.88754089385973	-0.171769877916186	0.663004274831909	0.647934219484133	-0.795706258194248	0.820167081365853	0.139153415105523	-0.782936031471878	0.201731100682731
AATGACCAGTTGTCAC-1	-3.06680021816884	3.39922182002459	-0.760255424566056	-0.517489713413796	4.29937272236299	5.12162507779284	3.73973004492681	-7.18176818538377	1.82268749252484	-0.306805516784421	-0.125198254963809	-4.7851877339124	5.49229284067044	-3.2618481981763	-4.98477787422459	1.04590531592018	0.973773571537037	1.39337673917467	-3.19118890011431	0.51368571641101	0.300991023139449	-0.218474608873428	1.19989827911613	-1.40336666337729	5.34851997998027	0.678154333044511	-0.490457644173342	2.01190747512553	2.20442443933085	4.22734673094993	1.03176891907396	0.430470412653315	-1.0036556917492	-2.54983354381575	-0.666719846223522	-0.600452877742504	-3.19638157429025	-0.334013651662664	0.975143197436144	-0.308425660190814	0.455168537178669	-1.34434094044034	3.00887001206551	3.12067243672077	-2.31397034648825	0.238831683574779	-2.46201371666722	0.576404289321298	-1.15672451663675
AATGACCCAAAGGCAC-1	9.55380200523747	-20.7938307140247	4.57438392515347	6.80364689268337	-6.54728065561616	3.96336653084147	-7.90237628240631	2.26443253363597	0.25022646598651	-0.299880054996282	-3.57835815868802	1.94438728915917	-1.64812624596704	1.06361198898727	-0.241478703446785	-1.94095795419983	0.257320443904549	1.80910672216399	-1.26264836706353	-3.85866405129169	0.0953252562031062	-1.60420147440797	-3.30148182915693	-0.127788896021132	-0.15357027976581	0.298333491768847	2.04362370742955	1.72654004877102	-0.327915681178133	-1.22441950677027	0.0250220367798936	0.724178171740709	0.48300309364149	1.62605743370788	-1.06857415554552	2.01694748769625	-0.358557594863445	0.465123963044144	-0.678547413381717	2.06440812480482	-1.0855660203527	1.74239209679355	2.18173663528511	0.00599981756124916	0.42994571954191	-1.74519710923255	0.0585350841857818	1.32783202484065	1.66211607345152
AATGACCCATGCCATA-1	-3.36562899872862	6.68038338897787	0.455192148075602	6.72337919336539	-8.7574756789773	-3.00021752083017	3.83153256663365	6.78450671943696	0.004666407950021	-5.01946044826283	-4.75480218011032	4.49701267680844	-0.675916028295539	1.22975963449205	0.679387132863655	0.199714258216519	-0.323406474706691	2.04194177117387	0.780433794479694	-0.612520815118941	-3.63454593642064	-1.34896123873869	-0.810709033249435	-2.37216117211514	-0.286373854847568	0.402857100289576	-0.367145190756473	-1.6281489416661	0.668624474988927	-0.850986165294874	0.896189412690327	-0.195170766876418	-2.06946112155178	-0.765446520121344	0.714053956523384	-0.086111358005499	0.862732911579933	1.14539590196632	1.44456057534598	0.515199979064925	0.731403446375094	0.202413512363685	-1.36727320601103	0.310908390073707	0.858119146003541	-1.66523449110844	-0.319290514238317	2.24039839246077	0.708272222631063
AATGACCGTACTGCGC-1	-5.11064794769131	5.94552739388573	1.1970466605489	2.05871168736316	-0.0866972962097521	0.662591569938959	-1.01923263659892	-2.0568009863154	-3.93498991974754	0.590495707110146	-3.69889541684058	2.52127417379682	4.92751744710292	-0.113228379585263	-0.183239948473006	1.62053668215463	-0.134022213003769	0.131050973166818	-0.630656941417176	-0.275972675225725	-0.686772087684522	-0.95509933570455	-0.56250958069733	-1.48508266462502	-0.209261118794071	0.471880512801857	3.25664720692589	-1.87321947670602	2.24733860424784	1.35517675898028	0.862624841535188	-0.893618121510663	-3.06203195331894	-0.219687356965195	-2.13406937518367	0.0886223802004942	1.79803947162293	-1.22559197100381	-0.899053323235422	1.17460632187665	2.8210864259546	-0.339951751070728	-0.849459435324656	-0.0366523871453669	0.484012837716375	-0.543365331167639	-0.500483375486438	0.87502946918558	0.110301285689069
AATGACCGTAGCACAG-1	7.00240368728696	-9.26555806859478	1.07268855410573	-5.21759691501536	-5.64673690293117	-11.7117644360728	-2.77838236390437	-4.10759156307118	0.277328942958952	0.75493219137381	5.33559794822891	-4.44556227115685	-5.00083536576515	2.40885990147414	3.12253190994488	2.71527264874052	2.92707218710556	0.289053007122859	-0.312173318316704	3.07663153624401	-3.04718447018844	-0.947444382744373	-3.31285222626905	-3.20612858118984	2.31415837500149	-5.17550171760896	-1.18112893991883	0.0478296197252333	-1.52812911190449	3.54486197296638	3.01285757780161	-1.03441610066132	-3.43056438054865	-0.84458165463046	-0.309432151771391	0.187728063802605	0.490372622541709	-3.60885966475544	2.01726052480669	-0.175789520067832	0.375759777591349	-0.021410066969026	-1.04452628513017	0.409126325002724	0.171392951487298	0.756743865445932	-0.239124804561971	1.11589830103913	0.521723889809624
AATGACCGTCGTTGCG-1	-1.88356081010465	3.75173112458399	0.276373858738116	-1.56174768816625	-5.0083813970261	-9.24770215927362	-0.482256335373665	2.68798117261798	2.53046319566387	2.86354638338458	2.22547550674301	-1.29473522440341	0.234637311272805	0.280747129129875	0.944694536761814	-0.0339461021479107	-0.123772392418216	0.742883387351303	-1.43001990340585	-0.504958962201285	-2.45445158074403	-2.54714253502996	0.0908231125664452	-0.0641433387377421	-3.03162555378399	1.84913069648383	-0.135998261904384	-1.47915901485883	1.50671523176954	3.17546183228209	-0.397150154003983	0.808519141858611	0.27664593600576	-2.04371912095257	1.84576134400499	-1.79815293872051	-0.836411880092004	-0.608573763211152	-1.3606606296529	1.07882003050179	1.74667216825066	-1.45123046863472	1.48302377583832	0.206671336837935	-1.91366147347799	0.620883777325224	0.473814190614249	2.12098705958506	-1.94688555459555
AATGACCGTTCTTGCC-1	-5.14362672032113	4.35738872252763	1.41370301301522	1.3418790336669	4.31375202880928	0.563704549018835	-2.24493439193724	-3.61545818989543	-4.94249024539742	-2.16718300155093	-2.00262340577651	0.469137326461283	-0.352227427467224	0.816386843128449	-2.27095919005435	4.96290912043549	0.0921396651988219	0.777561998899513	-0.486511701724331	0.274079000892453	4.8210053465835	-0.975720453790906	-4.3710664801462	0.884875996455753	2.28409548753953	2.01968728216307	3.29590342616661	0.243485698007671	0.0406814472451305	-0.359709286674024	2.12953254775705	0.692428886538564	-0.536165254841355	-0.84605062953913	-1.26816446609074	1.21458349749363	-3.32217918783755	1.71477936687437	-0.298503844314762	0.542414468341664	0.038281486857141	-1.15946606337055	-1.35566747421023	0.740516630019665	3.10296757921263	2.22652353027171	-0.0957203313313019	-1.7903143890862	-1.40226093069138
AATGCCAAGAAGAACG-1	-4.41943162288496	3.7646267590062	-1.51711124434992	1.64268042872485	4.29201057103296	-4.54548508143	-0.438749703153768	-0.0249010754097039	0.350531647931674	5.47317832052215	-0.690749966857575	0.676194430511323	4.73155973566119	4.20769905304116	3.5958424656219	-1.49593689250399	-0.457594300644176	-0.940394553515388	0.416486477213168	-0.468303187206012	4.44428162728859	-3.165990814008	0.909186438419112	-5.10058416607687	-3.23825615225655	-0.360925954895219	-0.823919554792301	1.7234006495886	1.67780755730508	-0.300653094623066	-0.158120281475585	0.355608918736233	1.74812615143043	-1.53464874941141	1.54097333296416	-0.433223056933643	-1.20920384881675	-1.26208129825231	0.582030672517655	-1.976055594006	-2.47726764519423	1.84866461589678	-3.22477336233145	0.177472081984072	-0.452090431780037	-0.94903917802272	0.505727719584263	0.715916115460852	-0.0965610481298518
AATGCCAAGAGGGTCT-1	-0.539539120434553	-1.40679889493141	0.508115071616195	-6.72781540470225	-2.60819918601831	-6.45709296144245	-1.67885554125735	-0.520362441401774	-4.23706444579076	0.22788325498022	0.984485330944109	-4.69233967056	-4.35495386849875	4.0062760948782	2.53041879984535	3.71035040347788	-4.00825047863331	-0.59262429879607	-1.00723581014407	0.858845239004785	-2.52634128963999	0.484693158673031	-1.66892032030853	2.8643165969952	1.7803624278271	1.42128257744982	0.092798489024561	0.713361588507273	2.47235586183729	0.260343059309799	-1.00386547044985	-1.20610461933621	2.35190216105982	1.25145059698979	2.26038379479903	-1.53142416505414	-0.189077157414089	-0.638604982399505	-0.869237185318048	-0.585615405893729	0.711731861355384	1.20851428807188	-1.03872365108773	-2.62733383211953	1.06014004969939	0.946722205644382	-0.442947281566286	1.53647577446178	-1.36138587253686
AATGCCAAGCACTTTG-1	1.3340725387103	-6.70773762561005	1.06920576469633	-10.0294243347051	8.81885843403674	-5.61255809329286	4.52369286796187	-2.41484350150266	-0.702858352574305	-3.07081563732355	-2.76928397320422	2.42751363145812	4.90229071549677	-4.58580298525128	-5.52156994325691	0.822412351837036	1.92613809541114	-1.06143059140509	1.68107237165377	2.42853570283622	-2.98456427224563	0.656282854512703	-2.3895090119757	-3.07713123134641	1.09176820847984	-2.15030421033226	-2.40732251579909	3.93384053089896	2.85402602556382	-0.0496877232634474	-3.02407048191896	2.01176208699526	0.513832781006579	1.97640036485991	-0.335965739558222	0.0707463140024523	0.128780916887642	-2.37969070343788	2.32008407475448	-1.16969713451825	1.98965475965494	-0.415922018681006	-1.29502437131061	0.601726370942932	-1.37141987227433	-1.36429500614181	-0.451075211679838	0.305747420913061	-0.788881302654912
AATGCCAAGTTCAACC-1	-4.93086044237307	5.49478509005703	-0.0989019669921069	-1.51782371104672	3.12331736694219	2.78011421360213	-0.654390031915679	-3.94347464339648	-2.21394470072945	4.7711047044168	-1.30887202883193	5.00272719932485	-0.122800903730743	5.69129995798056	3.4509744333184	2.43722640428515	0.894312204442858	3.0074950984807	0.282822012991902	-1.08198416162963	1.46823484689595	3.3964264220878	-0.420548762448133	0.0773645541593108	1.97925922707548	-0.0332192406545588	-2.37290706801529	-0.582928718944918	0.0350513720666559	1.79814097568809	3.21764052155686	0.225959600410327	-0.229620745904059	1.78954426440903	2.44551328470375	-1.13849234334667	-0.141759912457579	-2.73791659717383	-1.6146722944595	-2.5739093517637	0.0207112183574264	3.57739694419582	-0.377514480293292	1.0713246984569	0.26932622178315	0.664141560791482	1.25155218466584	0.0844403551410744	1.95014555803968
AATGCCAGTGGTGATG-1	-3.56570906324704	8.45801408322081	1.27541579004799	7.58932698406134	6.12610055625805	-3.59649501369252	-3.48175331973102	3.7303912791979	6.2307967564247	1.37019301998563	10.3895660117707	1.45900777920674	4.55826861174881	-1.04676704612229	-0.070472222869054	-1.39716869853856	0.989316608539306	-0.990962372893078	2.98781196980944	-1.06801881986163	2.48805174885625	1.2101478590192	2.96648281341172	0.645837246626589	4.70664125516621	2.88453000192643	-2.0925110998638	-0.901495022235289	0.322989688576191	2.49441564007941	-3.94959364759201	1.70847648780759	-0.0915133972005737	3.36645706300587	-2.11279109184446	1.0020611543721	0.448197538590167	-3.07169192844779	0.615553494148662	-2.09433488555059	0.764956253421274	2.83101275668807	0.774162147550569	1.64233506215152	-0.807221409582409	-0.0346738850756254	2.03554307650522	1.57059072127032	0.148196385661196
AATGCCATCCATTGCC-1	-6.60215717889835	6.51605629535702	0.119287504840942	6.79090670524774	3.96889978395675	1.43833208871081	1.28713328384233	-3.97011357403509	1.58589191507311	-3.60250295625261	-2.30314723063213	-0.1479578452723	-4.60138873177627	-0.8933986079152	-1.40388259308382	-0.627405775817784	3.48689314327495	1.31159356442417	-2.96926381355812	2.11138570245754	-3.39390448480974	2.42206618362776	-0.326050691877788	-3.94120211473753	0.248164299106379	2.9041455550045	3.34810668559281	-1.18076327043236	0.317459308020399	1.65633315431583	-0.152722378396115	-1.95445582211397	-0.169901125856967	1.18688339617928	1.97650089439248	-2.12739903440673	-2.12151956666369	-1.97525585637957	-0.281071876483746	-4.06453271217323	-0.833321323987275	0.115787218726558	0.341646258106608	-1.6832699637792	0.226735119175341	-1.75759252534594	-2.45324867995606	-0.00186601507683243	0.838439069138624
AATGGAAAGCTTCATG-1	-4.19060373192135	5.2811525132298	0.697928467925751	3.15623956154362	-2.18276356431923	0.288903016342255	-0.82861028162495	-0.683139478227111	-4.43923309238245	-4.75115618835749	-3.34172672880022	2.56386028685578	4.96334198749985	0.471956446717399	-4.02343801500114	-0.807534400180186	0.325814985626675	-1.15101156415832	-4.23929549581441	1.2537870764359	0.437691815099903	0.701951286824451	-1.49622669330879	-3.21347512850498	2.51790780441964	-0.89163488106753	0.983471358207011	-0.678350882779912	0.139963118528903	1.58936159080897	0.903309240112259	0.121610706693332	-0.708177034883642	0.207030545494786	0.380010137684926	-0.525549618339186	1.01419781667825	-0.387279393279173	-0.232561804088855	0.815676024089357	1.70178634818619	-2.00310089786381	1.9732980313198	1.03911383979302	-0.475006091374769	-0.720281961515239	-1.06439715059283	-0.610130962267459	0.0071925506509726
AATGGAAAGGGATCAC-1	2.95687784716601	-3.24602381587178	0.51869189086772	-4.99539854153407	0.642255133025305	0.402773383776697	10.5062554150657	-0.969861468041656	-0.0407527826991156	-3.72522696780256	0.0753166832748336	5.05096196644964	-0.51949660744974	2.60236722193335	-0.604812494047522	2.36473233958904	0.438325686505975	1.05178136820034	0.887877883235145	1.3600193897329	-0.0328331151924785	0.667388838853904	3.24377062013863	1.62509717432855	4.78029046468003	0.0641127640973268	0.608686598697433	3.23878319610063	4.45782665508127	0.521582572604584	-1.66778487269754	-1.58659749510863	0.508905739882025	-0.40977859547996	1.33377353290456	0.932657036393496	-0.183647974389185	-1.04861931541747	-0.554278580376196	4.34833479523261	2.17874658466376	-2.50483383767794	1.41127900164554	-0.418122580306267	-0.826174438693693	-2.57616820166573	2.74283277736709	-0.280283652719129	-1.86612401415794
AATGGAACACGCTTAA-1	-5.02906726784599	6.11402488631089	0.451442364138701	4.97561947751667	5.07589297955602	-1.71543811080418	0.758648430229252	-0.945893286464111	4.78322922909703	-3.23261301907697	2.255415835685	1.14151049606242	0.45086817513076	1.13094556231781	-1.25290124654035	-0.764469589528505	1.55197663233018	0.393413961986889	-0.0904716093095135	1.25692918585121	2.84381293434679	2.88990276890809	-1.04232311282252	-0.455577146682116	0.835808396783336	-2.19155425498042	2.71359569181914	-0.211447701036773	-2.31125191706033	-1.76503501305743	-2.97404583749672	-1.83314202008801	0.776225435703463	1.38613816807372	0.709832038768369	-0.21968127908161	-0.629283562550797	0.0293654716585811	0.706357662995051	1.66803188503097	2.10625632753611	-1.23807554269607	-0.036758842215343	-0.221945599711318	1.94194234155719	0.111400529654395	2.41730801205686	-1.02175445407181	1.49779849735118
AATGGAACAGGTCCCA-1	-3.08743701274002	5.63050788794867	0.978665264412949	4.03507561031672	-3.81894539989513	-5.68021171037574	0.49670230461838	5.06859082760219	-0.624318743741147	-1.88507573820748	3.27063438485288	1.63714989252336	0.471720806943748	2.37790022588203	-3.78252317031414	-1.72210201930169	-0.151774938570113	0.119043411310084	-0.992443981134339	2.5222940599701	2.45381566539448	-0.0165325141310232	1.33956060122265	-2.04052334277551	1.6648718425653	0.490630439828296	0.0308239601302313	-0.510036068005221	-0.284532480705539	1.24147268080514	-1.12077515684156	-0.717351828338452	0.217122030630665	1.64164369396807	0.529154358736182	-0.259389461544279	0.74667743821822	1.0646683248011	-0.0716270119212827	-0.271351492642958	1.05024069174982	-1.77312631008239	-0.679821632343154	0.556248019304576	-0.927532019761571	0.549429929742578	-1.09332087616327	-0.256032820291898	0.433053676231237
AATGGCTAGGCTCCCA-1	-5.17205507730416	7.84894402635842	0.292014633558177	6.04488781619079	-2.49864884560198	8.45499199594905	4.47977195812396	-6.42636293898641	-1.20194164298475	3.55951588882902	4.04073673292299	1.71458810794629	-3.20278335286466	1.34556699184689	0.301388468900815	3.33430413291773	-0.0828124112455915	2.98899072504485	-0.791952382398344	-0.765175207915554	-1.46248530773869	-1.48156286137277	1.02076914273356	1.6062470869312	-2.53460619083541	-0.759675808165578	-2.64621251892541	1.48488228078475	1.20637822701594	1.10860218449035	-0.446863111198796	-2.79791687112759	1.07624557231563	0.600527036009932	0.899870165442971	-1.05321141822565	2.21492284047855	-0.0600629017144783	1.22804957286427	1.73454905905887	-1.0948282182404	-0.675229972197171	1.3089842071512	-0.610427753806349	-2.04321875317991	1.42591391107121	1.34932496494487	-0.65347597468531	-1.92190777580045
AATGGCTCAGGATTCT-1	8.89273274940351	-18.2077867693105	2.38971418718177	2.42398715605458	-2.80921436643175	5.51921777186328	0.0497521510576334	1.07713385112664	4.33810080729074	4.07504745356043	-2.29492591067932	2.95753505364809	2.80177069075905	6.42881268579382	-1.66443359677568	2.64327946695666	0.232046788843499	0.164851944297945	2.14731783334311	-1.9215001269822	-3.36654879911712	-1.54675915466937	-0.594986299517648	2.409955827263	-2.65384280642166	2.03198061324853	0.201109183317232	-0.070673405286523	0.65861763334114	-0.607148505858834	-0.0158986302987809	-0.506555818764449	-0.161262007707063	-0.875800585106077	-3.08099849828634	-0.0595250164614788	-0.843994198739169	-0.117095306358063	-1.07128501282209	2.72767261757901	1.68193225537232	-0.538303152953166	0.822515250643678	0.639369404260637	0.479124257805112	1.58008929509145	0.500807461971844	-0.389561887513487	-0.12277880845849
AATGGCTGTAGACGGT-1	7.16084180276799	-15.9250778462586	1.43625357495705	-7.77720756265097	3.42049627644889	-0.907472192521402	-0.746572199538272	-1.98544721843037	-5.799298201528	-2.21805148492067	0.325567957393987	-0.471322247446722	3.55136348123498	-0.00129660501185997	-3.83368364288447	-1.49767283319876	-4.333876703837	-1.41393789144307	-0.68241093628338	-0.30435286363756	-1.28976382699595	-1.75705500964106	-3.27775451065876	1.91094444468499	2.35084310451056	0.19008392118575	-0.727134120372348	-1.13700734755228	-3.02814557937359	0.520309668106805	-0.296560698682997	-1.94624979021768	-1.91320836495237	0.378653747250285	-0.0094933470621847	-0.180097720276404	0.874379740903704	1.190244685721	-1.6400386938666	-1.04956035172963	-1.98484024635263	-0.547170996587812	1.78236898474482	0.949947933330138	0.52493394833444	-0.217061327447007	-0.33711235686305	-2.7335553315396	-0.420910704916665
AATGGCTGTATGATCC-1	6.03754590785931	-9.67938755580568	1.91631779870903	5.51999595686018	-14.0782472555172	0.939571328645517	-3.34150069220462	2.29959158372833	2.51331921006747	0.758446917025756	0.0425204371375865	0.190135596325682	-0.452804458335838	0.343028874119962	0.601976066812035	1.54600535950092	0.645014895079716	-0.430748329377814	2.27795485388518	1.05143317857604	-0.0342926123139697	4.21817107006211	0.159908430595936	-1.13169838108958	1.12825287964554	-1.86692634200076	0.234420112145989	2.21934453654638	1.98767389706493	1.45881902473592	3.78939238467362	-1.83740498518985	-0.882503873565354	-3.83606904563945	1.39550972013935	-0.316101225656506	-1.742046078673	-2.2516002758728	-1.44395186581419	-0.75257483050808	-1.83177689111262	0.690596563688728	-1.57471542937293	0.398622188055156	1.01175566175532	-0.0394999766132643	-0.901738814383246	-0.200875068380432	-2.0842538576615
AATGGCTTCGTCACCT-1	-3.69995336609639	5.6931353529067	-0.163045003550217	2.54138713701424	-2.80140350860876	-4.51490777802075	-0.0241757306700708	3.33799296450176	4.11736902249421	0.392821499439203	3.83948594511017	-1.33024414075288	-1.98350432956175	1.03228470146191	-1.0161937742255	-1.30801888842899	-0.391106679282221	0.400628861305326	-1.60523351428515	-0.842178107503308	-0.674007520007854	-0.147374323273614	0.782961352251274	1.77270818560017	-2.1820912793903	-0.200470151891354	-1.13837360293001	-1.63048349638175	2.74544725355724	2.71285441802021	2.24018561211919	-2.38210373304834	1.00511432419651	-0.723350725130588	1.77832407288764	0.430595219460997	-0.0623914465598536	0.959155856069612	0.438876325715598	1.11081558012988	0.100278085749679	-1.07267243407574	-0.0137397229706214	-0.537276046026432	-0.259803542951354	-0.60947952306563	-0.241918100697629	0.0622347853620723	0.65992866696064
AATTCCTAGTCAACAA-1	-3.25753741641779	1.73913392522481	2.75184885237972	6.39756664478396	0.741101243699482	0.457428811033601	-2.92713795518819	-3.34198112402052	-1.24710885190517	-1.36864495851461	-3.23357521894678	-0.859341193100983	-0.0830840852255871	0.127751318156772	0.891322110111734	3.15344666026864	3.8323557784609	-1.272962451199	1.97086650629131	2.47259175021198	0.253679953637767	3.28743050975723	0.869435372334045	-0.563349294236947	0.565809444022454	1.75815268834535	3.33007693112975	-2.60302088229613	-0.754618496480009	-1.67521239581799	0.0623467997933347	-0.743118200921515	-1.32376831590987	-0.313531129752171	-4.14039113751255	0.389300427042527	1.68169743009337	1.3183009518111	-0.175125516681514	-2.22642494851081	0.301527357673481	2.59150067672148	0.614401616545061	0.374400910396251	0.454290948426998	-0.144908362758817	-2.33460472813287	1.88300765369381	0.361741787500286
AATTCCTCAACGGCTC-1	-5.83847192655642	2.88904187036947	0.12782146436685	-1.55863234536216	4.56671812653913	-0.802610730683937	-1.50202448708536	-2.34522759718282	4.58597119816836	-2.21139840556139	-4.49495077931456	-4.16170598085539	-3.13063850822207	-0.152790381993169	7.90435992551376	0.361667883888914	-0.944365258352045	0.855474432280043	0.97810100429539	-2.35865635604811	2.34210845288721	3.72275565363132	-3.57090635348511	3.44951518871534	0.681690774706706	-0.691142626414318	0.826920519668686	-0.893681398988306	-1.56386721432665	-2.16501945391643	0.0736178368997779	-0.966388249074152	2.21083637738567	0.23495424837926	-0.509583651736883	0.621123432449867	-1.8752935325218	2.27426311025319	-0.0945174027708544	-0.123626926262925	-0.700580656285167	0.802107035607841	0.748143782298943	-1.31156729322938	-0.996697931538868	-0.802272924229827	0.499502988470062	3.61369404469239	2.1928240535744
AATTCCTCAGTACTAC-1	10.2529379848865	-21.9620569517448	4.44174424234678	5.03972443442119	-1.1566585252168	2.43879902034423	-6.41323260524632	-0.357078184051867	7.30702587358141	1.44259810621723	-1.20750581831671	-0.439636043124374	-4.80646752457658	3.51398454251138	0.753950248822413	-2.52866752774797	3.66984679595486	1.10855248029737	-3.26706846303208	-2.31413592032529	-0.149728876705726	-2.68722252887107	-0.372899060598349	3.24340323241835	-0.723869005207633	-0.784312367642298	3.72721705900133	0.625262720108208	1.61599993686874	-2.1984560642445	-1.07549619162546	1.18615665997118	1.35696238111027	1.54621503358243	-2.03949830077836	-0.287712594806723	-0.290000009652412	1.77833386140239	-0.737600855562084	-0.448947424670623	-1.13944328126531	1.97065566185396	3.04164262584916	-0.660726193718229	1.01924116773978	-0.163058583730401	-4.27456880305104	0.426604154847299	0.417238342310065
AATTCCTGTTGTTGCA-1	-6.29859787276278	5.1899891227417	-0.791495205075025	-3.38265962632289	10.7737590617177	-4.96972575942462	-8.12780342257807	1.04476111738625	0.690508938925043	4.53357617227158	-0.456376934612358	3.10489087794796	0.780311214228622	1.73694297063158	4.48678158848459	-3.26114562087508	-2.33268366970646	0.318534453339767	0.401746382972853	-2.82463189729809	4.46358182786413	0.675560817827666	3.53643796694833	-2.1105655689435	-2.86255700152978	1.31773183362873	-2.05596092314289	-0.390658054174259	1.6731517802918	2.99875869399098	-0.202969911679774	-1.41040277722621	0.58374230981716	-2.10762484314899	-1.10071853739603	-0.0949413558983304	-4.1121023139161	1.0651648397651	1.3420780441936	2.03949780987435	-0.358218358822558	1.1116314022522	0.453338323639926	-0.637869098787462	-0.198983436612971	-1.01586525508073	1.0055273791939	0.647110820035551	-1.1349941378397
AATTCCTTCAAATGCC-1	-4.81676078663874	7.38563325225589	0.18380955292131	7.94840721681133	-1.68572302944005	3.75263049552513	1.92718766065685	2.19561591034168	-2.93396481731474	0.797472082463414	0.574880406571161	4.18551631580412	-2.02789827047424	-0.627913047113187	-1.37774705111942	1.11253320533856	3.45127284792362	3.12299971869697	-0.510438277667585	2.65953089569338	-1.84980330365132	-1.42943170126671	-4.15002033536489	0.0393407748465265	2.81627347696184	1.86240972988913	0.913278041625651	1.63757564705871	-2.26669846137294	-1.99646382967542	-0.133574581098385	-1.49761809706605	0.952244835981008	-0.0349759733922859	-0.21581832049713	0.896209592508883	-0.423963494181022	0.786329524248205	1.03132062799024	-1.00990204629421	0.153097905915454	-0.832396000245188	-0.720862230542408	-0.729390822276613	-0.16478320501907	0.296367987400587	-0.252529981763932	0.907925073422197	2.84726713079144
AATTCCTTCCGTGTCT-1	-4.97576231767955	7.26054198978205	2.06908605195762	7.03118241919467	0.0607651880915295	6.99564898906077	2.74896578645761	-2.17129162743143	-1.18092295898819	3.31326708088594	2.1304310609283	4.32880053394838	1.50293558653917	0.157819161652724	1.56758863240834	2.55419624876659	2.52165176064133	2.38159900096964	4.60585137381872	-1.57116910432706	4.37140002284745	-0.843295739757639	-4.80099912275193	0.766118511010766	3.16736137255365	-2.22285109603664	1.53776297435001	-1.59465912449324	1.14410879669095	-1.32116571887166	-2.83384279392488	-2.14213206468513	0.363467388025449	0.781538543728889	0.366589429093717	0.552666114725202	0.627562501385759	-1.01251432142654	1.17856362586427	2.02674082704246	-2.04200754561921	0.0137808145441285	-0.414316683006411	-1.54905297654458	0.786473476565711	0.208661818913756	0.317817380532937	1.15326980945136	1.25415830149931
AATTTCCAGAGTGTGC-1	-3.91354571234203	5.20185364982661	1.69922018543095	7.2562232346404	-2.78827712444686	-2.78723081657692	-0.356997323688147	4.45424061510798	-4.89021483329894	-2.47108494659985	2.32009335442863	-3.54565361219766	1.8931314188011	-0.410669349819728	-1.14880615980517	-1.34194580446697	-0.0177627371795548	-1.21565093928846	0.572861728286518	2.16422792490392	-0.85554014112165	-1.93717933449215	-1.92572458023214	1.96515201851579	-2.07535375173102	-0.0416519167687437	-0.927867271962713	0.479905365554652	2.54317543300436	0.453491313642406	-1.36179726323399	2.94356642679582	-2.51121924700931	2.06316070602341	-0.272298018903788	0.116590461340924	0.753188588289212	1.93066339466907	1.94413710584676	1.48530442733699	-1.86766968825859	0.120536966317725	0.533245986159598	-0.316759754041095	-0.828717538618724	-1.28482229134775	0.0780288966057855	0.467247951258675	1.81803528125933
AATTTCCTCTGCCCTA-1	-4.21973362383072	3.47523525968133	-0.592125832151353	-1.70133101453155	-3.53513570747732	4.70208541689933	0.810093728798648	-2.05432724212355	-3.99808811936394	3.35028227831664	-1.70798204974231	-2.71666920520412	3.84615572927747	0.401948113139475	-2.12625103993942	0.654510794914021	3.6291895406261	0.53318193044463	0.538957831483457	-1.85737038840364	2.71181932460401	-1.70322942148845	-1.32561047653415	0.0892759131090348	0.16420696030162	-0.74084683331464	1.04768488172427	-1.41570095894997	0.0724994733969622	0.353589840480727	-1.24946613198509	-0.975257024404822	0.925394890167959	-0.258681646625113	1.81204426175441	2.25335430928043	-1.46272965005169	-0.0270577824219258	0.644729357142965	-0.359331010280972	2.26295801805327	0.716709256807064	-1.52786786753883	0.601111702172578	1.81036067342142	0.62060446948895	2.31661938527611	0.66673762178742	2.52512316743125
ACAAAGAAGCTGAAAT-1	-1.43898095863618	3.11740392812581	-1.35474139846111	-4.68367439653169	-0.737230306062864	-9.69408395809453	1.02019226577415	0.643696274232352	4.89767663523174	-0.862289327651429	3.7313974248588	1.8916201328868	-1.76055551923882	-2.03908118828322	2.12508439464178	-6.74627863660766	-0.180831763730885	-0.876915130250177	0.189391707636466	0.883712043757002	1.62781122436894	2.03745849112662	-0.0376904678202212	0.695336493960482	-0.109381940239132	-0.971826203056184	-0.433671695715508	2.6044010569456	-2.03853665336202	-2.5968996149754	-1.95253335900824	2.44818861407602	-0.455596835607383	-1.40053275756687	0.0154035087500721	-2.06531515779316	1.563944885175	2.47484345291026	0.722538640529741	1.94879971842421	1.22939038398668	-3.37017810642693	-2.67356089023351	1.37985266763863	0.263240981745986	0.293710836948764	-1.39895440046971	0.571328719612434	-0.0996745795540385
ACAAAGAGTGGCGCTT-1	1.52271368177118	-5.04663956554777	1.73581245981355	-8.28712755674687	-11.1289707772476	-0.079187779671559	-3.17950245921235	3.25702592301173	-0.292444833606204	3.74154041861735	-3.9008332561472	-4.27822325953496	0.633157800865348	-1.72752728927718	-1.15051047263353	3.45495235510374	-0.508031421712519	-1.92313079208309	1.46618318799709	-0.994866639811478	-0.584871854597712	4.12118183521475	2.78041606818696	-1.7564941335866	1.25028907915678	-1.19205536573527	2.61267687777723	-1.38757919579945	0.00816643702252688	0.0368883683259868	-0.246222906212811	-0.727793949475863	1.48007518901147	-0.185269323607828	-0.807185392797624	2.60489112439408	1.13715590165284	1.11743753565032	0.925785079423403	-1.90357940616975	0.902389246603677	1.23788201840871	2.6369090888159	-0.257229503137642	0.993782567609738	-1.58870387792061	-2.80597831227114	-0.945964439038504	-0.232340181664599
ACAAAGAGTTCTCTCG-1	-4.47118510560678	4.69485659044499	-1.55535875299113	-4.12550069312985	0.135609332625189	-2.47510525522454	-2.50968744711053	-3.42526569587871	-0.256688327510504	-1.53001404414439	-3.94936618909095	2.18309747091012	2.02438274995232	0.717756803671402	-2.15126817381437	1.54135944798968	1.22092586010423	1.60044396415109	-0.823128210542517	-1.1729748531449	-3.6613291035849	1.9140351167997	1.17969437562177	-3.35525821286544	1.59159145799778	3.44871526300959	-0.52050876883487	-1.6500190007075	0.911484981886118	-1.69006921443984	1.12754615492432	-2.34606834026941	0.0595595437537939	1.59848267495178	-2.67823190647112	-0.503936479893252	2.03533453655466	2.57139945964072	-1.02266534265265	-0.144354197340252	-0.889156590258428	-1.08013722627086	1.47047706181963	1.35837336228182	-3.01036834989006	0.901489264069995	0.588319986429986	1.03244190859607	2.86408252409196
ACAACCAAGGTCGTGA-1	-4.84131494741264	6.41124852771122	1.33706650370839	9.62656807128892	-2.63141177230516	-0.816486787339819	1.60313440822648	1.3888785146811	-2.2196529061086	0.441503882453401	1.45702126374578	-0.831059617979671	3.61762930491777	0.388723867721267	2.57321643334304	-2.39742429628254	1.59617064955426	0.911145273795028	-2.44362799993395	0.916636190329816	-1.30662973866025	0.367697335739823	-2.03890458927421	0.300578773140856	-2.93955671874247	1.76982011278457	0.299854264486871	0.0925076684366435	1.70047278870138	-1.93324002341589	0.0992048092983828	-0.37981960390884	-2.19095627269721	2.44264453464097	0.862434979265674	0.745769352414275	0.0810809907220679	1.30471499160735	-0.135875429232326	-1.58183698378727	-1.54355156388607	-0.594381517239026	0.948210814915983	2.53144387315789	-1.37994313128759	2.22118242557643	-1.6778731086765	-1.87257589261539	-1.49004549601019
ACAACCAGTCTTCAAG-1	-4.18204958390878	3.14381355610667	0.475291271420699	8.4504118282942	0.832808528836272	-0.57850829348385	-2.48737932227447	2.85722374924068	1.03969857599715	0.287929668227822	-5.07287612505019	-2.73296191056308	6.47165510376159	6.39260593707669	6.34687001221595	2.83846720298533	-0.559319039024967	-2.35087491330608	2.7679964686107	-3.56000315835808	-2.67701333543106	3.87903590650672	-0.014867863267176	-2.9960549079328	-2.33641897048741	1.99026577051162	0.367465667402969	-3.87632418334486	3.16320295957403	1.94414095389404	-0.898968476008612	4.62411638916117	-2.02683731371594	1.70830960066079	-1.52386452762868	0.0488825019364132	-1.08648141319551	-1.85100930092896	-0.28519395704633	0.0392913327084759	0.682761033630576	0.0853601183460837	1.41552142866773	0.566557352368205	0.059114507650423	-0.45653816361938	2.61272433471678	2.21426169581443	2.21034320007404
ACAACCAGTGCCTGAC-1	-4.82511126376043	5.47622535092882	-1.38000865332733	-8.1165254723299	0.952992527087009	2.61556226332198	0.719898789116641	-4.36951565110177	3.95687214739364	5.53433619782922	-3.75637740006653	3.7322191360163	2.05286958690497	6.74351343504699	2.35965043847935	0.71689136274988	-4.99430252057613	-0.628815432045521	2.09373466510324	-2.24675076032011	-1.71356256075379	-0.743925755284401	0.53190451329779	2.91497249300673	-1.41204585922622	-2.05462983534819	-1.21961505230562	-0.859662626735245	-2.3443603187187	0.869524901521872	1.27462874791178	-0.763672379384726	2.86887749393289	0.881699342751608	2.27987314306866	-0.604666324761762	-0.0411777741047613	0.0338187475607909	-2.30268893636227	-1.17591236782228	0.278790632542263	-1.08614019325996	1.14775582122182	1.57245380375163	1.77056561732348	0.600810963857987	-1.05021453166819	-1.67834293262668	-1.17508955910037
ACAAGCTCACAGAAGC-1	-2.84029389873183	1.84824156640537	-0.168784962901756	-8.6370994920598	-1.23019625481782	-6.06023573563381	-1.21480324403181	-0.873465981742339	3.39846877210887	0.551721555903465	-2.49528627786148	0.705946370044066	0.62835466231144	-4.40301987588572	1.05349284642125	-0.139022672197417	-1.98333995030565	-1.38838938614182	1.74697879264067	3.53063533740852	-5.45987173078665	0.074139577718817	-2.14056705157681	5.02814380092622	-0.4511186354906	1.01495171645937	-0.665570775354024	1.60284557998245	0.844572394409299	-0.674925700008318	-4.64453139246888	1.39857784422547	-1.67277033365237	0.392341776653287	-2.93776706796711	1.08379377712027	0.948544863233872	0.402252283729127	1.24940491219023	2.92030763198852	-2.12428764840077	1.53933218639439	2.6930596263585	-0.682167620636946	-0.98696545827843	-0.514028667256977	0.597361599490615	1.49110124490309	0.681557594530813
ACAAGCTCAGTCAGTT-1	1.15306516918863	-3.57728221828879	1.1226602682461	-6.34152826287476	5.79176547842843	-7.12672471167849	2.44189319042098	1.24458107650464	-1.25031700537505	1.05948690491922	2.01334784018077	4.24918205482496	1.34285428541425	0.384008497471359	0.337358830540627	5.44736249720022	1.1317081576535	2.67727116107493	3.51730102254144	3.94727974195985	-0.205582964684758	-1.71699984840955	-0.344999288916886	3.79436403282091	4.814936432575	1.15731565426493	0.353351503659203	3.35129839070898	0.492669168427764	0.105737602063642	2.93083983821284	0.347256267585382	2.49835700158176	2.40666326367862	-1.59756739447554	-0.113512671769906	0.891928354696183	-0.13128277198703	-0.451630601135686	0.480410904695029	2.45390703951835	-0.583386505560486	-0.797802883649178	0.196654520767058	0.232405169515602	-2.71510176300455	0.0352244711411866	-0.693603443932986	2.41873768082038
ACAAGCTTCCATTCGC-1	-5.47403508262359	3.69488716388812	-0.860010163366603	-3.63899412875489	5.62557277887122	0.846022575395225	-2.08192084627283	-1.54085135314136	1.76118727084433	-1.39385891864243	1.46162832443988	-2.9999092172035	-0.143156679540683	5.10730444534099	-4.70470643706955	-1.26617677409575	3.54503137327833	-1.73185140611004	-1.26214733318211	4.46645859274373	-2.89237968806613	-4.17386022129849	-2.80443604298686	0.970200024447826	0.915628721883063	1.33722641150881	-2.25301504898832	1.79318524859515	1.401771432002	3.36663600875313	1.2702126356118	-2.33339974638334	0.635996484601129	-2.1204997469198	-0.572213781988314	-0.741337764376487	0.230801320775496	-2.51934479134787	-0.266143322570897	-1.89989253186573	-0.00229163702714968	4.9913094039451	-2.26894424480524	-2.80724996629833	2.61255399724421	-0.955007217673268	2.83678419604963	-0.268398433082291	-0.332861652887575
ACAAGCTTCGAGGCAA-1	-2.33348096828661	2.72314840782475	-0.504888497104847	-7.36927229844718	-4.06002665716308	-10.3159844650014	0.771368058744147	0.843951777544298	0.528081581550046	1.31150654632455	-1.80350965769961	3.13208999202783	-0.927579384758938	1.81014067256359	-0.302235270704562	0.654365066951212	1.82931685015482	1.11230035878426	-1.64848034347101	-0.106675751589125	-0.990163806778187	-1.32653063071174	-2.60270179284027	-2.15191789047543	0.517669286045547	0.852106672176246	-1.54881728339861	-0.00971273434966203	-0.585763784489848	2.70491703442011	-1.13157158932937	-0.801005047639583	-1.53690861375516	-1.8965011638469	-3.09465516197436	-1.29725794573647	0.159517645582141	0.290505283320155	1.11921046286225	0.333572115627984	0.879709998664449	-1.22926869693155	0.2199635463838	-0.747998294163717	-1.16873526883849	2.17526252219022	-1.03651285685272	-1.96610134547831	-1.28955933978755
ACACAGTAGCGTACAG-1	6.45963195993283	-12.7138396389491	2.59010177199693	3.86541340507045	-7.2176485437508	-1.97657353494018	-5.40579919267462	-1.20752663006956	-1.0032552872336	-1.17777095742588	-1.03293045671093	0.651554580344149	-3.51372049899314	0.76723630029139	1.89258628609956	1.50032907061052	2.39845435497701	0.452013783638199	-4.43713780694118	1.29864478614837	1.83362881909763	2.86937011601714	0.891740416056206	-1.48346103500871	-0.231775166248548	-2.99912984785795	0.302767561472294	1.47455974040294	2.47403652971298	1.53195089719243	3.28048507727315	-0.164405488524351	-1.56388138711706	-0.904094862640767	2.06817728751188	0.147280508859849	0.204244618669805	-2.92714273479187	0.823039739095418	-1.73464376126911	-2.91667481790992	-1.31508919477043	-1.21516252949436	-0.327351011340168	-0.369567441590252	0.606515926866458	0.0573826497929643	0.244329433865865	-0.358950512787028
ACACAGTAGCGTGAAC-1	-5.33929434645	6.94060391421727	1.50259602514303	7.42084320213769	0.170829107815578	-5.95610521054055	1.21163516157322	4.7867606832222	7.72255702443412	-5.10255530245874	-0.219516236116306	-0.483870075704246	3.29421293803777	0.0852843277150599	3.28507514571405	-4.16700232323511	-0.111629268438797	-0.393790704277236	0.567333516895512	-1.67626117378733	4.39284443637728	0.38490577686696	0.769561433852313	-2.74036659825936	-2.79926526417192	-1.56799021296467	-1.50286670170376	-1.60410238344905	2.7080120157155	2.91590837358457	-1.22488264015354	-2.09499613239043	0.914555284452353	2.51559281652382	2.36842668090275	-0.4949241420469	-0.501588948920914	-0.234615575343662	1.67312907487869	0.740477386549624	1.2610070619443	0.152146720092484	0.98734319592116	0.381382816579016	-0.215433689030526	1.44766121875521	0.824447699877694	-1.28049276317746	0.731974479571246
ACACAGTGTAGAATAC-1	-5.50042905810173	3.42434029702105	0.778756174814792	1.5566446465347	4.07559125472738	0.516213549449296	-3.50967807574216	1.69539715326271	-4.10465950299569	-3.01805449669954	-1.80526989798527	-3.39262244545996	0.701764910416695	-0.843497934403258	-2.88993909576879	-1.92648633576523	3.02138914420542	0.430022988661642	-1.98419683148088	-2.71159234337024	-1.62360623570449	1.31468537003304	-1.02931400286419	5.58075485720974	0.719347820275131	-0.357582415934418	0.170124422775056	2.13113755691225	-0.558216416158437	-2.06015938494617	1.55081999370524	1.81615559589281	-1.3175618350232	1.45743075027935	0.0348109221767844	-0.152190815405607	-0.385673924391835	-0.458388916403268	0.396679022765145	-1.94458536428676	0.710028575304124	-0.181065096791645	-0.386650651687434	2.06171385593424	-0.298148717425882	1.492423860581	0.278378132491377	-0.297235200549035	-2.1454516438806
ACACAGTTCGCTTAAG-1	7.09730417495826	-15.0116237047039	3.15217343566934	3.85655370648096	4.95185201757412	-4.6116180756738	2.99008025652023	2.22554500250601	5.6670716118774	-5.78793578979937	1.753999415838	-0.525581693925271	0.240569338007918	0.213623178061141	-3.69992538273366	1.59803273509031	0.389932397685685	1.1787365252146	0.430625498247002	-0.736901132248997	1.39827312250527	0.419700569967706	0.567184014493477	2.89741808670465	1.88739877421488	2.92526492102029	-0.511740846893021	-0.65457958958688	0.0828554176272102	2.12346646077761	0.572385749356407	-0.81599163111872	-0.579385918331192	0.561704962193581	-1.58142423697587	-1.62065908616947	-0.915801592688354	3.77699045864614	0.457814532866801	0.813651022240813	-0.398036302954177	-2.16903616302863	-0.158265659924892	0.302938004710828	-2.06887000538078	2.33052716026128	0.668888921611935	1.13386915695309	0.0199893504824286
ACACCAAAGATCCAAA-1	5.23091089731112	-15.7479678110464	2.80260919120658	0.602352074037263	2.75175173383674	3.5302497686095	2.11066740223984	-4.00393542667763	-1.07323895358816	0.494257139832537	-2.71256775517467	-1.2255541168276	4.0130747772246	0.868569477116237	-3.9671975268103	-2.03517521793545	3.26540423694517	0.897780411848676	1.41142102717344	-0.450401066748924	-2.36630827221596	-0.135886900699971	-1.34030083553048	1.53287058332378	2.41410376376263	3.34687279138797	1.35922494587609	-1.26900414577305	0.0786994736574455	-1.08334802912658	0.285243396593272	-0.834565139016127	-1.16053668035934	0.482049941662112	0.0115031293800197	0.981643881454821	-0.31663035958938	-0.542743635040022	-0.0244972353678414	0.293517975685875	0.21055526818725	0.674509442182471	-2.08757778508643	0.980526216470479	2.1589808923847	-0.16086497627315	-0.177334379893728	-0.888094442577055	0.806972196855554
ACACCAAAGGCCACTC-1	23.0070730703946	-7.59525775085255	-77.0514716984857	4.90001196213721	9.63551824538928	-1.98486853760343	9.59820461821116	0.67921613950708	-4.45853248773519	0.834831391812428	0.795707994636204	-1.01992951064314	-0.281971279016177	-2.97337490769078	-0.760925270278403	3.43723469367484	2.3484965376955	-0.851667726573767	0.848014595895814	1.4202036548858	-0.575285747792759	0.972998982468975	0.0791478211822758	-1.18646382827234	0.592389792483386	-0.606693096716733	5.13349162436664	2.7465387285613	3.27743470718287	-1.99542789800818	1.89330005414371	-0.434059440514041	4.48794974832632	1.51403744581336	-2.25820321556246	-6.43671159841433	-1.63046800253187	0.983940310182347	6.41196900938608	1.75047233443526	3.8953363771747	1.29708617233176	0.579812053219306	0.926991517060998	-2.69663800201171	-4.59395727103424	-0.0096949634492421	-1.09068470196039	0.211020282944843
ACACCAACAGAGCCCT-1	-0.57184887041723	-1.65685142791443	-0.199698192679936	-11.4611855156834	5.99452340362983	-4.70677611399223	0.672535699857386	-5.39742385498931	-1.22839102591014	-1.29138125198761	0.897249984022672	2.85687726305067	-3.52816447384356	-0.452659926844516	-2.72866181233142	-0.135310346735192	1.25310716776185	-0.451653461718312	1.33753430278023	0.82691177849226	3.60448266732465	0.77833826913643	0.816089562448987	0.7377077705464	1.73276020863819	-3.30355472362942	1.02877114311576	1.9168009327326	0.810425653504815	-3.82254267534517	0.931860507240486	-0.0981328659887026	-1.63295062565443	1.91901200844526	1.65697227724229	-0.468732809252973	-1.29884483281219	-0.145777322335164	-0.937595253558015	-0.265374905408474	-1.98641641140456	2.3027392489182	-0.522847773483695	0.323247467069086	-0.537668887771922	2.66340698917332	-1.69365067797586	2.01896048487763	-2.52038791059443
ACACCAATCATTGCTT-1	7.32048728845989	-17.0914671640093	2.81448987005718	4.49457647488115	7.26606410799701	1.86798018927898	-0.822967069557295	3.43098337530538	-5.04042569881728	2.44456011774428	1.79456344406071	1.1117468722611	-0.313810288969088	-1.56227904573104	1.96786243997832	0.589413473902533	-1.2960887055552	0.100773474505213	-0.268389794771067	-5.01761196218282	2.76534477626953	0.520280504383384	2.51166200697307	0.252658926307351	-1.37490705018575	1.26892503620971	0.15437915646757	-2.22917003977453	-0.845017619427433	0.0530898986358084	2.69348823671624	-1.52365785929454	-1.94180286451199	-1.48646012088602	-0.414260946264965	1.38731020827453	-0.932463320885618	1.64386543085325	1.60288230198108	-0.831357620598411	-0.668318011123455	0.39540121739475	0.186711681914782	-1.16281762132073	0.0513454794692446	-0.80102400392779	-1.53448328152667	-1.65229855119056	1.56541369907259
ACACGCGGTCTCTCTG-1	-4.6934081294464	1.74413088224391	-2.16040810386194	-13.7609890565173	3.17212909036273	-5.12138088788925	-3.652802540542	-5.83330142217545	2.44851451655612	1.21099566515331	-5.83072247544195	0.265545150700067	3.10849629459645	2.15009430943348	-0.895232825147431	-2.04665508886915	0.568059928690919	1.42171880574349	0.769676360946044	-2.45389216302316	-6.86741025006833	-0.746267303027501	-1.9552506382947	-3.04130369907142	0.269284266320313	0.632661916900964	-1.84866986681429	-1.40366160540048	0.93801054567152	4.3214490069643	2.42406784516521	-0.604123082373141	-1.02310329123155	-0.0435390498363958	-0.500328852610815	0.184871239278752	-0.200620184973402	-1.03787790697305	1.46720042406476	-0.726551055154692	-1.65107576847825	-1.83101937010867	2.09183573257163	0.614948991650786	0.672838666079954	0.443534200447248	-1.39550995384332	-1.19867617127606	-1.73712267221337
ACACGCGGTGGACTGA-1	-0.424237888152348	-2.46178615981869	2.83413818881231	3.43176882369827	-4.95189530757293	-5.14664766062324	-4.77743981366959	1.48782882170817	2.77945304022323	-0.59487766185745	5.07211208696648	-5.87423637733785	-0.151751459609538	-0.478413552553577	-1.42319993401422	3.70434770654033	-0.388976296183897	-1.50271302492896	3.64842050862824	-0.82861015209315	3.07174823009709	4.0541675717268	0.742696942324778	3.37121741268012	0.704526482386639	0.31548927219639	0.671247268930462	-1.55844278185428	0.411527298757494	1.64431708728392	0.139328866730051	3.13066821488224	-1.51564978184367	-1.75674384661453	-0.245729934953819	-0.961884603207881	-2.67381688074361	2.05619146823618	-0.527602319380496	0.00298584310615379	0.627986088927883	-1.81039400417351	-1.48782568982906	0.402394989979306	-0.194395238825084	1.68106107483646	-0.199196553553153	2.64597997949881	2.52452734297355
ACACGCGGTTCGGTTA-1	6.26944943025751	-11.4851974399809	2.12971859325559	-0.433957657925436	-13.0732436195171	-1.82820949250679	-2.29242055276372	1.00546990969235	-1.89663616283041	1.39006822121339	-1.15838101949036	-0.77387545461237	0.85971531194958	-1.59320541701187	-1.35079211758995	-0.00530746191131689	1.35029304613526	-0.54102879802726	0.820845126834354	1.16695120817764	-0.874634895897689	2.55885589966387	0.818169468615838	-1.11921657914652	1.43786956085554	-1.50713087162555	0.039135419320703	1.96558896519856	1.13540183415502	0.246873427412367	1.64998338467509	-0.42834581289801	1.83336049814399	-1.56077791054398	0.66486214009199	0.18923553821196	1.13161813107874	-0.153966118598744	-2.46518825616988	-0.638254135807122	-2.18865109140313	-0.215315354172143	-0.18684155939113	2.00521501227786	0.917110583169735	0.878557126541268	1.20024644962321	-0.565209741667089	0.492484742675335
ACACTGACAACTCGTA-1	-3.41987007232688	3.51448423968339	0.081550689974728	-4.18450460558002	-4.03425491984221	-4.19821110588622	1.12714195714898	-5.60234388749786	-1.00691193957039	-5.49040433248982	-1.05058374325434	0.045116487907479	-4.66634765655616	-4.30458931968923	-0.827042701154278	-1.31934195644933	-0.545898622225375	-0.0807862875126596	4.05946626132994	-0.663577002400329	-2.90715810986541	-3.55205234336825	1.44344572001235	-2.56468050997403	-0.293924879531996	-1.53046816594752	-1.15390496440861	-2.97111522573072	0.0477502259287688	2.27638644543301	1.84380227565654	0.313608956671389	0.144694228457686	1.09342544813905	-3.23323047098002	-0.971370102640753	0.806753617972583	1.31765696137461	-0.688116266502957	-1.19231801631859	-0.230462691897682	-0.350058829981049	0.267072323442058	-1.90161408046373	-1.60154266195432	-0.646760578141442	0.431247830931475	2.6282718488295	0.959296909208539
ACACTGACAGATCCTA-1	-5.71810750124246	5.26958896946762	1.5789157183813	2.04441349840477	8.17010258713207	1.19545003189609	-4.01742257382444	-1.20238779413266	-2.78635236974329	-5.93868348597373	3.7087459935657	1.800780631213	-4.8144944645363	-6.60197997931235	-2.62380944659986	1.95789654614425	-0.723495870909753	-0.74852043458837	10.3340790673796	1.75646810093832	-0.011376603062481	-9.29799697126472	2.91680538921162	-0.59520206151974	-1.41071869299413	-2.77132002042827	-1.31053173200223	-0.032054237472277	0.298416084767173	1.29769898086106	2.17688896549961	5.09622423099287	-2.07080415096361	-1.14265722085093	-2.91705176230419	-1.3259239189486	2.3596453611556	-2.77761872496585	-0.456060536896548	1.1739651351252	-2.63761133092946	5.33611138415276	3.42350734612812	-1.15352450168931	-2.99691099728032	1.86944397979439	2.1220014385075	-3.54741205833249	1.19667668462757
ACACTGAGTTCTAACG-1	-3.64832892848282	6.12714992159345	-0.477145162855202	2.60509574378829	-4.20839559061725	7.67584562964954	1.50917491083979	7.641968160359	-0.239985855237456	4.86757211762116	-2.97877360757989	3.2648265946803	0.242134254842279	0.998066794371416	3.68271734305849	1.90792426835613	-1.8448987191482	0.31398167184049	-3.60236839796478	-2.20669005517007	-0.90694414055033	-1.34094706562177	0.497675970266268	1.47737282909307	0.243120705625525	-5.14562813385154	0.117419576941965	-2.35700054489113	-0.438002360198404	-2.97106984410953	-0.071990962967372	3.23231089348413	-0.644545645829585	0.833849242574611	-0.438919242085241	0.560445076725235	1.45504480975079	0.630570786725939	-0.0959806613583081	2.43177687323035	0.683272867357528	-0.586661728924333	-0.512420201391535	0.414801748594596	-0.385088597647986	2.62648167187254	2.00966433117592	0.124126953513901	1.76199342147114
ACAGAAAAGGACATCG-1	8.08864435501829	-14.0964583497274	2.96581959678686	1.31179385408894	-13.1835113964689	-4.02257406035501	-3.7507364625886	0.178762568438541	-1.69955784381872	0.134614747884795	1.80541795505579	-0.818157893439297	-4.17343711016635	-0.0425672167636241	0.865404231334544	-0.804325578567042	2.14129835242724	1.59355260244351	-2.16152787980597	-0.868023896128534	0.711050055115668	-0.55558496082113	-0.664420500956629	-0.124997483405594	2.283454815798	-0.776495584577434	0.324757151218075	1.28101975816531	2.59330824718805	0.790753250348277	-2.2070708820636	-0.828484230283402	1.30135018136705	-0.25331066284649	0.436435461475692	-0.551947555370089	-0.701062230111073	0.855038428362392	-0.346561981816275	-1.39402117654826	-1.69063155951419	-0.725110407838749	-1.00889288751726	-1.00251618070538	-0.0118850844931862	1.44691812404946	-0.0351802002653736	-0.181900786103259	1.08862436293391
ACAGAAACAGAATGTA-1	-5.40361541274699	6.52683883066051	1.80333259061549	6.68204808315626	-1.00466980303725	8.47405549317132	-1.27048739579103	-2.45792955915217	-4.7184482448769	-2.06579772333541	3.15854703669452	2.96967944625115	-5.07503677474989	-7.95450238857011	4.13212257086917	2.79683282611521	-2.03825745686626	-0.0962250685250729	1.46361012576019	1.38303334435289	0.297618978536467	0.124331565746832	1.04900522178568	-0.915890997485021	-0.348139468589593	-0.7725678707426	-2.15972168277233	-1.59188560587356	-3.76745640251655	2.49728805034722	0.99591235105476	0.732827959377573	2.49913214263027	-0.927292474906674	-3.22853623124221	2.04562812050353	1.58539225295695	0.61165967664328	0.907828187553873	0.0568140784273039	1.62045710026756	3.38464997498277	1.02234068858166	0.204302582133441	0.214721785154551	-4.70795271081137	0.507320234106153	0.539233094263893	-0.668727458975967
ACAGAAACATACCACA-1	-4.56704425331559	1.37543455410208	-3.83473880564497	-14.5660039671947	1.54259655423416	7.12526010913532	-1.50189528659362	8.79054041063383	9.29612586363696	-1.29018730631171	-4.02258948639585	-4.81208982018512	-2.90939078047032	-4.80452153155478	-1.82593018475255	0.514846070666604	3.39481090933894	1.8344038559803	2.24657063255047	-1.27847835325036	1.36716029344506	-0.234373944252778	-2.21745789506452	4.22444441015262	-1.08295324728295	-2.25420314409855	-0.906126630605205	-1.41326705373802	3.27613530717411	-0.36518752550835	0.0939485874299413	-1.02350308083529	-0.36328878132201	1.00037885722997	-0.804580306695863	0.851290757479548	-1.94304153705953	0.706569697916664	1.10864998628701	0.628428572756475	2.28478209246695	0.89846608594341	-3.622706601364	-1.12045838181	1.34137705435167	3.24064928647692	-0.134594601064937	-0.230623099803589	-0.145090731720104
ACAGAAATCAACTCTT-1	-6.5246484890219	4.10019722581279	0.72066481397664	1.11776085726057	9.8562379712645	-2.66178887855994	-9.89847017286714	6.67614908288912	-3.77083206004253	-4.27641534220001	-3.47513111786758	-2.10745112735384	0.826819201961925	2.18506386810266	-0.547272784187843	-0.423275634669194	-0.0627722213581707	1.56632717746947	2.17976172040455	-6.43951761804819	-1.57109850080818	1.8126306518869	3.29802679793135	-4.27196709677664	4.02411522342852	-0.4741996226617	-0.236904701330669	-1.57951527980527	-2.37823027619267	-0.972490390436692	-3.09696193894625	-1.79986489726856	0.906441755252806	1.18515268364997	1.78915206115861	-3.21048871955621	-0.858915499341511	-3.07434841978491	-0.185180045868168	2.19711835449598	-0.898797847249998	1.80819919076486	1.30634215193664	-2.98254464694873	-0.515764469358678	-0.209010601230114	-3.19183008508419	-1.24146243746657	-2.03162083079314
ACAGAAATCAAGAGGC-1	-6.66527414368101	5.92727852105037	0.702724159437899	2.55944123043116	-0.752926546695833	5.84714668796425	-0.584921106785218	3.57050863000498	-5.69372954865451	-2.9179657045807	-2.64919953397483	3.08914337051628	-6.35391880601913	-4.58830310393745	2.73792920923965	-2.04034326743661	2.76055503736615	1.17717723188481	0.116069407076587	-1.78990598429982	1.18799432953704	-1.6728101846908	-2.74591137269428	-1.37059081408882	-1.93739887726278	-1.30187913003326	-3.20868191086135	1.68398447731155	-2.09881894248232	0.158202860130186	0.136523911791976	-1.8888988110804	3.17991921792077	-0.472435622325032	-0.552535962378033	0.18934655095654	-2.84035842588931	-2.7815564680108	0.721645471052915	-2.58822159483329	-0.822731668120844	-1.75742112164421	0.554267955774282	-0.394866270790095	1.13033254504092	0.0418684379018174	2.16725893271597	-0.978499993513935	0.0258880710357226
ACAGCCGAGGGTGGGA-1	-2.06981966270955	3.48331683055921	-0.197141919146265	-4.6983489111967	-6.44345429903486	-1.23455582201776	1.31464153780384	-2.88923475452792	-1.27685205274461	6.71325607806571	-2.8061646178371	-0.229987087564129	0.536384579552782	-1.30366940542046	1.25155676560855	-1.20806267783862	-0.961514710810403	0.892396604884503	-2.24252885954624	-0.895577907257158	-2.68801007999096	2.99010967557452	1.80059349536718	-1.16271495025153	-0.761109082218544	4.04373895664692	2.04968325665309	-0.204478113580917	-0.0925620100626619	0.0669152504566104	1.00486028712915	0.849934032587776	-0.900684667669862	0.4957579227502	-1.99413003790513	-0.415288208317226	0.404592252387083	-0.179421819470497	0.84591599117851	-0.492443364167916	0.813480926226633	0.80805470304446	2.00942305123386	-1.68101993769337	0.975274237009234	-0.613528712949607	1.64651280975056	-1.79031834770419	2.07354465795437
ACAGCCGAGTCACTAC-1	2.23794300927993	-5.62958181298444	0.866081433197646	-4.10036218483444	-4.84498479354175	-7.93576513018455	-5.8907735798047	-4.22837757912647	5.98257855371891	1.29186676064705	2.71325584304363	-5.40551624766487	0.110958472351553	-2.69496551783149	2.33554719999716	-0.42264738171443	1.08738578523364	-1.00157076479694	1.39701571291044	3.05709399380089	-4.06450186661019	2.85322201576474	-1.00454366751081	0.507111908738362	-0.231715921320714	-1.87768888041298	1.11538266042836	-1.29530306504258	-3.69502178572109	-2.03231713130319	2.12953529545001	-0.0784079841593856	-3.70860500596333	-3.11159378189171	0.375103109740207	1.41945892002287	1.80987926865094	-0.161235602357066	-2.49711988125321	2.35930255046505	0.513566406263079	-1.48722729203447	-1.10662562007038	-0.768933682705005	-0.327070068377986	-1.75768472055293	0.582419893735759	0.765296702762392	0.0225199713868218
ACAGCCGAGTCGCCCA-1	-3.49508817386454	7.81374972484737	-0.529355543787028	4.31989680659416	3.33371941654844	0.131017989776388	1.38758311029	-0.553921351283141	4.73918622538407	-3.18194633289912	4.00980849475802	5.12183310486399	-1.17568754018358	-0.265786351183338	-1.25737177795761	-1.67274520556208	-1.26150936947705	-0.371807121606021	-0.866299590862615	0.00386344830813537	4.70135346612234	1.54805147444896	-1.38923782044167	-4.5005627266575	4.91025241673573	-0.48072185841235	3.82588725288491	-1.42053732225162	0.608907302810034	-1.66926615621548	-5.01495319377857	0.994202530479783	2.84720361886989	-3.43788117191953	-0.0847331659233603	0.802504755256141	-1.52626417791926	-1.1503007340485	-3.18900225050495	-0.54270994436899	-2.32307824704853	0.367251742520119	-1.87109322215738	1.83937392107439	0.156329114457281	0.539600160691299	-0.327119391129284	1.26550893525617	1.4476717103565
ACAGCCGCATACACCA-1	1.49780072584987	-4.50799224809161	2.09821858493752	6.61169085661299	-8.48564410134149	9.15422086329758	-0.465823955726878	-6.94590887419376	-6.26770650798875	0.617200372339778	3.26592964749801	-6.15398919318001	-5.26405536875718	-4.47612693082991	6.70336901882693	-0.696799755437564	1.04813127604557	-1.29395094993441	2.6537985472364	-0.736257646476742	0.723427969637378	0.94196256182257	2.38321928382648	0.97716508782734	2.22407896115723	-0.895283094443879	-1.00756179741924	1.17113161390031	-2.2251896946417	2.09739632373875	-1.58528514532779	-4.10360941073793	1.65001683081991	-2.00155236521942	-2.0253701172216	0.690116286182983	2.62889693111072	1.66583800228834	1.18876533254924	0.889137517207631	-0.469244324091714	-0.859700919316472	-0.72308720490271	-1.44832908310875	0.734308452118076	-1.19267189691474	0.664467629778856	0.133647844946112	0.138168560529044
ACAGCCGGTACTAGCT-1	-4.10418058690219	2.82663048913672	-4.39738275260361	-19.7502888659658	1.05670944859243	17.9892811610878	-5.50586525868741	10.4297228301487	-2.20332689637965	3.73027369665176	3.29781417447099	-1.31517980493878	-6.13150326658603	1.00946388933315	-3.5619575948489	-2.95482570039439	-1.17085631012305	-0.100899799728506	-0.726983372688933	-0.547823798514143	3.21686116419145	-1.14106920804794	0.781087159103115	-5.46824293408502	-1.15961805890189	7.97448781045889	0.411129461036151	3.45744553184697	4.0308281831689	-0.370597570742671	0.332373771918029	4.37880483647543	-8.02472615918847	0.852502803415415	4.61038167550634	1.65269922365514	7.00046687441453	-1.26763758936678	2.18670526484738	-3.08609926672055	3.02501590010324	-4.4884291871359	-3.01858230417151	3.98797726652054	2.17090231093517	3.67793728300872	6.8656861674934	-0.579877477535325	0.638024054687858
ACAGCCGTCCTACGAA-1	-4.40332948605009	5.28547579776837	0.457547864652039	3.32442791449988	-1.25681551868852	8.26994596913529	3.59827835132766	-8.03737069294233	-3.46451828084449	4.81261594171884	-2.53222682228705	-6.99860645088866	1.6783017154864	1.38668818698645	2.32529783168579	-1.6747594735199	0.587617598326539	1.31060320015293	-4.33225780914372	-0.420337587949024	3.40417297560918	0.598327054970523	1.16877264235764	-0.945269623553809	1.02064168438468	1.19525301093059	0.0874857419634144	-0.548382727624023	-1.85310797979042	2.38108811630181	-0.750767770984767	-0.27770451719805	1.26218477159145	-1.53463828656013	1.07989210138309	2.58403017130399	0.975178616240828	2.23283434130209	-0.382022968554004	0.770099552869505	1.52081350858433	2.04105249130265	0.348103341083996	1.10305494235591	-2.61963299509007	-0.0411973283378045	0.511780675561546	2.50907707677667	0.095596366095505
ACAGGGACAGGCAATG-1	6.48818204362305	-14.1380553777678	4.64326851672941	7.10618339215072	2.63979740242864	-0.591168112483821	-0.696162248585338	-0.286896910222982	3.5610604934238	-6.46969483294317	-0.73704594531143	1.85054287946402	-1.90713023113869	0.0238573986648915	0.250230074743391	-3.12223968664005	0.451899255586479	-0.807959113445511	-1.92624421028704	0.178690296444401	3.06328187122793	2.03761644365349	3.41933175599575	3.9509930656443	0.278183083068557	3.00140636325414	4.28557475975835	-5.99064208278406	0.133104906025697	0.626106601669044	-3.01851695927494	-2.49016220931078	-1.50498923845767	2.47626025321776	3.03902170671223	0.276039332806406	-0.3482981068448	-1.87035873790046	0.964697366707014	0.999994349100003	-0.78133434720993	-1.08328284025391	-1.11400690752231	-1.03763581422902	0.470392130722283	-0.741173643195342	0.637196322609855	0.601018611873951	-0.269500168546384
ACAGGGACAGTCCCGA-1	-4.44304440124889	7.54470576705961	1.26442539204578	7.00864007028053	-1.80599748311585	-0.717348847868381	0.315291093964988	5.12398874755606	-0.65529074881555	-1.08190350630663	4.8527107270979	4.53385440963216	0.896713860545358	-0.277664896602339	0.742492362255027	-2.26754896242251	-1.47369127035515	-0.0640562417996664	-0.184868491193361	2.83157153750679	-0.436360459133535	-0.673864388899476	-1.77243900167501	-0.161923388324356	1.97310966715481	-1.16684115265506	0.186775770857193	-1.42048782548506	0.041096881154695	0.76815829590624	0.398176370789612	-1.4528486221637	-0.642914549812838	1.24697713261531	2.02745879923651	0.515110899361158	-0.905919077757192	-1.30857138898435	2.40720276537414	-0.890449334311676	-0.0306255548805438	1.18908325038262	0.0892593410691477	0.494529393161321	-0.0970276545977272	0.435288274428858	-2.31385588079103	0.562564798475279	1.58012715605538
ACAGGGATCAATGTCG-1	-2.65700033751143	6.55784852928751	0.0337841084340911	3.06141857975653	-6.68099507528113	5.20617629335369	5.16773804919602	-3.26143992084707	-5.70869804619359	1.30411245019512	-1.49804970693643	3.57652759919364	-1.272200400776	-0.42750345850966	2.27004529682844	1.51043748199847	-1.09047163132601	1.44392980688495	1.10813282552127	1.41948582777195	1.96396380643994	-4.8104102766576	2.15127242275121	2.33349493218221	5.7050450603489	1.39538998565231	0.59762226862183	-2.82916916144993	0.365013762330439	2.00121462197864	2.41504431642535	-1.57830007913499	-1.88721092322184	-0.77109198146869	0.877724372783671	-2.77362950760862	1.32297427820405	0.134085420860036	-1.77759386440179	2.03273270292658	0.725180994865896	-2.22957230837009	-1.18908438203227	-0.979974801407118	-0.676097914471163	-2.86978984394482	-2.00593285141676	1.20014622371298	-2.78356858575139
ACAGGGATCCTGTTAT-1	-2.40450744713755	-0.683593764262363	1.85696949835995	5.08153764254078	-3.06490877214079	1.48461837972903	-2.14067394267667	-1.36192729288415	-1.8667632008506	-4.97726977071057	-2.49613086708634	-6.39586165303526	-2.74485286984754	0.187825435797458	-4.14915448372195	1.36979380998821	-2.36427981051229	-3.08895680153347	6.67479256548658	0.619044486052856	2.4322341955753	0.834944986912436	1.0613173654381	-2.20015428444863	-1.82485679616312	-4.09981086328057	0.199391299162534	-2.13870036026988	-0.623687905845242	0.133695901546244	2.92871989447878	-1.62993026907667	-0.485266999942488	-2.57709725767348	0.241459538855648	-0.355193565660994	-3.51088764158155	1.38742267342854	-2.57776882919731	-0.402923008984133	-0.25034585791198	-1.76036071858536	-0.199098364983764	-1.60412300226999	0.165227172658973	0.680687247509315	-0.302499884028111	2.058387681342	1.3710152114179
ACAGGGATCGCCTAGG-1	-5.00587986769249	4.50874648265404	0.194105950280864	2.52328708865175	8.34765115740748	-7.91623961952285	-7.3108134951041	4.10114758816588	2.21722476714632	-0.8617796707547	7.04308407755643	-1.21364442478387	2.44740274267117	-2.61609793889992	-1.49914579172025	-1.72438564274848	-1.45877943295919	2.05528731512488	-0.122889288412499	-3.60453132207384	1.11503648907149	0.575156669824372	5.19483091073648	-0.662625836601962	0.851030884830635	-1.22974834031154	2.953136595845	-1.85564424116969	2.06378479174076	2.42912338000515	0.872530441422277	-3.1206174716039	3.30004693199694	1.74019810459457	3.47134304833693	0.366474324873648	-2.96488855914651	2.67744847588093	0.303511920490268	2.68794603249516	-0.609988846035137	-2.12772570959655	2.70987707537034	2.25728371882815	-1.45091058428124	-3.03281915747956	-0.912217411000653	-2.12034865517449	-0.950236822844739
ACATCCCCAATCAAGA-1	-2.38100407366134	0.319887011654459	0.257872723785021	-3.53456167748138	5.8588052625207	-0.256894369383297	3.77420680132517	-3.77513570678217	1.55938818705358	-1.97300899448669	-4.30775447402069	-2.0767722494149	-0.7575397173323	-1.09865872873398	-1.32345209425023	-4.11771521963498	3.17276055905947	0.130076866261664	-2.09702257150873	-2.67963397589956	0.137255887302082	5.22373825722313	1.0026601289168	-3.11561540054958	3.23191331464044	-0.338328241345785	2.89864562948831	0.684879043185483	1.20661030969363	-0.352690335880766	-1.09943608063014	3.67160455078229	3.07278024712611	0.850897223091726	0.0778520760982102	-0.513137135389852	0.979680505223837	2.47391684090066	1.30920532112795	-0.212876197543747	-0.85196550778758	-0.447868638557555	0.243098114668206	0.498204090264979	-1.14853493011159	-0.276073544916316	-2.27147668535111	2.58144846290475	0.0180969953092822
ACATCCCCATCGATCA-1	-6.64126816551345	5.68934560305656	0.127953570728944	2.48237305270022	4.82123768499401	0.0798184211995165	-3.94243680535575	6.47694065626954	-4.20533655185724	-8.41202444871028	-5.95093846908314	5.20737378913546	-5.26676609882623	5.6910052166596	-0.655767511477197	2.95573590541248	-2.77660159348889	-0.00228913599744584	-0.418982736036947	0.188211059114734	0.635252542773723	1.20138588440572	-3.17403367989939	-1.33042264947874	-0.627459537938695	0.186881128931391	-0.801278480115594	0.837366774532962	-2.08354771035823	-2.77345807463129	-0.641039313002411	-1.75903390475255	0.245560195632302	-3.22864080290209	3.85851965516963	-0.173507117412393	0.464875415354286	-1.09328265042261	1.34531478601012	1.14551855566373	-0.109703903156591	-0.127537064245624	-0.464797013789763	1.10658461018265	-0.663305261354867	-1.50981344874364	-0.71171782574102	3.25641719977951	-0.246058966172093
ACATCCCGTAACAGTA-1	-4.54145226283396	6.03024586347752	-2.16188549176339	-0.23780204461208	3.73133266260771	1.82961005772315	2.49470070611425	-5.22465458479434	6.91382422737434	-1.0372742843884	5.86700861125625	-2.97738739348253	-4.28227115234174	1.73354047670862	-5.83600038420763	-0.494302526095983	-0.07979528757105	0.303004873969547	3.74151358789505	-1.76678244075688	-4.04934523634748	-4.87879355542784	2.84866281280761	-1.93301433563164	1.99705236246257	0.798948764723918	3.27191144432105	-1.58059918121962	-1.48751387041952	3.01301244891086	2.55510816660721	0.798960354650317	0.801005907714505	-1.31355568328977	-2.51507283763648	0.0566936993505547	-0.724211885351466	0.159751100192852	-3.22269101223627	-0.124052337619124	-2.19787266476617	-1.29319287163273	-0.225142088107362	-0.481999529628687	-0.208309416377231	0.711464652027268	-0.253742078216958	0.858167804862073	0.973041653172947
ACATCCCGTCGTTTCC-1	-3.80161791424949	3.14015527514504	-0.120417115196995	-6.41329066534903	-0.0359300428614243	-6.23169710349051	-6.19337487131885	1.55237421157241	-5.24301635661686	2.28352200689061	3.05532170339338	-0.815922656681171	-2.0735620701614	0.572229344843909	2.79168231146244	-3.67504912320773	-2.64041708871342	0.566184835430056	2.61512102033457	-4.06715239154357	-3.06606888151621	-1.60725046377529	0.132931892734304	0.694569011981088	-2.01265406972096	-0.336780396268493	-2.11961986182675	-0.510552108197628	-0.0815109181391565	0.53193192871165	-1.08764892708804	-1.87268169321547	4.28224510124573	0.851464999678168	2.29731214813016	0.202871210828803	-0.63886205081923	0.617278376357762	-1.56387713892086	0.951718611929533	-1.26409318417793	-0.178219301523659	-3.20149770600958	0.292453659840658	-1.00731699070431	-2.53612187126331	1.55019508216107	1.55804080866932	0.937616908279084
ACATCGAAGGCTGAAC-1	115.936349165616	48.417297773434	18.2523578094787	-1.24085717262753	5.42523252901762	1.79338704114506	-0.747029968004629	-0.432605619282338	-1.3263568890522	0.808797833499902	-1.49609376924793	0.365241517453722	-1.4567549644128	0.911534947919762	-1.85974228997368	-1.97848141675881	-1.41336209362924	0.387086847689449	2.21686324313154	0.652691181054521	0.960399995443398	1.50457985744381	-2.28797890273455	2.41357502012326	-2.83231785173592	1.10603294115094	1.48887997029624	-2.70429342909489	-2.56284367486098	5.35547881167068	0.261947002450555	-1.5604706664168	1.62873252043616	0.644518716073929	5.43796862084989	-2.4020207690362	-0.153761303599296	1.37893393319771	3.72600575636609	-3.59031599751693	-4.24769987103722	4.08966285713826	-0.919617135900757	3.25232916843986	3.23607085494446	3.47938033081042	1.06658939946014	-1.15455648214356	0.0923588285517578
ACATCGACAGCGGTCT-1	-1.92300759106692	2.90175631797034	0.61150495603018	1.96330606711243	-2.49846691684859	-2.50817771571389	5.73000250647104	0.902139399423346	0.763887815145954	-2.57839264095003	-5.40328245556775	3.06657024095475	0.145903891448158	-2.46677910629545	1.78377755027819	1.65662576188157	-3.95273860144341	1.0293718418131	2.27681560774806	-0.644082285474446	-0.520910003148675	-3.5559222396703	2.82301043612847	-2.34642850702137	-0.176303354132463	0.03989969732048	2.18098312760355	3.77716162324773	-0.822671339630099	-3.17841854620482	2.64539352890924	-0.421148416162192	-0.948918576843271	0.730876218018514	0.19098245706103	-0.380306929864551	0.918058216325487	2.76609048926424	2.0939175693822	0.491128524062999	-2.58013649374242	-3.01883466432024	-0.351015935475401	-2.05478136622927	-2.04017901227027	-0.539915053455258	-1.50083850088186	-0.148521317651799	0.0811634921765039
ACATCGACATCTAACG-1	-5.79171371231519	7.71518436762278	1.35574381697126	10.4258314158807	2.32845528847419	4.34418479188253	-1.87772865331332	0.76183467993082	-3.51043263832007	-1.8150768731148	-3.50809323464792	-2.98347282273857	6.51466890961845	1.59227292047966	0.866597724497634	2.11349388633018	-2.60968093057306	-4.77908179492644	-1.66557109944173	1.1099814214546	-1.43981710963295	-2.40041277047602	-0.63934706500951	-1.30681662750866	1.80898352513722	1.42125139554482	2.1420758682731	0.126703155762097	-2.44286539456224	1.79023489183464	-1.38360088997269	3.58118256154362	-2.95077339777759	-0.179592612745331	0.758732116655755	-2.14876427981623	0.446104964324039	-2.08586030354013	-0.169359735916113	-2.05825387237814	5.52405124744018	-0.938395432118233	2.26993738573521	0.779092860666518	-0.306249693319208	1.26199303373855	-1.30403087941475	-2.7583895710379	-0.0753550269269136
ACATCGAGTCAGCTTA-1	-6.24207247284409	6.60253844645138	0.932979564304888	5.92789804969195	3.96675260391456	-0.32166426169062	-2.5715835401971	0.965130817723705	-2.13721769108965	-3.1064679081661	0.500254117840904	4.1099695537064	-1.9609580366768	-4.72778928334037	-3.15953852102752	1.4341271771649	0.852063660077993	1.97805852343848	2.78006461486859	-0.740658510796604	-3.49584181661333	-1.53847371541234	3.54787279935984	-1.31232555608326	0.454202441077413	-2.37372641177937	2.76264282101033	-0.96801099996375	-0.966040942832567	-1.56149493675423	0.146815488941414	1.07375054268924	-2.44504730494747	0.145689575066305	1.39019581183938	-0.839951903776042	-0.676598863366567	0.331054025376528	2.0273177385526	0.509478268931712	-2.90334438895366	-2.40790203691072	0.396471245204029	0.939972262552202	-2.2567181599572	-1.65219664004444	-1.33275947693979	2.11631595853535	0.21734966958549
ACATCGATCGAGTCTA-1	0.182030588805478	-6.00871177429061	-0.722305262656858	-8.17022086026867	11.942908337852	-1.99408948661817	3.41744226648235	-2.97280822392314	-7.49067415583997	-2.32145781928543	-5.14537781507527	-1.57370235454174	1.37727483436459	1.28176833708967	-4.6141534388055	-1.47225304940522	0.902568656735067	-2.68356944406661	-1.63892177643325	3.29267820150071	1.00749734105958	-1.31318776843	4.55886724560338	-2.12925627253573	-0.614325425643995	0.0954648944775589	-0.911782576330867	6.23586914701926	1.98145753795424	-3.4565780641827	-3.76193260351006	2.32344551376756	-1.32027016823868	-1.3526586255926	-0.721004532743679	-0.922407945848127	0.362467652861589	-1.72542224774051	1.01984187294835	-2.42554210056741	0.531104030462544	-0.189866732550529	0.498909281087232	1.27681585665255	-2.25678541399386	1.01829098993507	0.0474213451012109	1.20833399577133	0.0717983311286721
ACATCGATCGCCCAGA-1	-4.37057607966353	5.35903537230753	0.621633286267633	0.0254857095816	-5.82762068733997	-0.573675597114873	0.0745716500302052	1.2315457587612	-6.02357984105525	1.7530098988856	-2.58920704255407	6.19028717077907	-2.47837458578737	-0.613702413978884	2.28383570976853	-1.01155430215197	-1.74690430656063	0.45149509769094	-4.38726764349542	0.624244397892447	0.0207679869889173	0.971947358574134	1.72675501911273	0.931986826252574	-2.75609782108852	1.49204325318733	-0.0569292975109034	1.41096243291047	1.08876902438985	-0.499220217728187	-0.353879567765853	-0.665261316074224	0.883594895229099	0.0999106329676472	0.557721876518911	0.204503841686189	-0.463296210970786	-1.02126477304636	-0.447255370764826	-2.1556076603944	0.89164165356559	0.713345319277027	-1.71713489914203	0.415185127063388	0.657558755585207	0.751872514466224	0.624226281306382	-0.595498256727152	0.400459117733173
ACATGCACACGCAGTC-1	5.45751724769126	-6.10753268466879	2.60255345856383	9.23614248249992	-1.64309775636396	4.12380843905822	-2.84104197389681	-1.57640068913362	2.50736110603252	-1.2001733583291	4.14110936860579	1.80754770996546	0.338764354570662	-4.83226179312932	9.12225938658433	11.17429450144	16.1741468555568	-40.2797680193584	-1.7101225224743	-15.0837749040654	-4.5638517232249	-5.9034802516339	0.933213007861167	-1.92366656399391	4.27651642169986	1.88729029461394	-0.310298120856636	3.38929847849197	-0.220179291023567	-3.53511743768609	1.47281422220161	-3.73121472151274	0.342262131766959	-0.667240591390681	1.14449992671913	0.0579635021454744	1.69196933182633	3.31234791324556	0.170138568006806	-2.1323624800096	1.73967570366273	-3.10159755104853	-0.706747824186157	-0.00605581954232656	-2.62357009469116	2.8207477602127	-0.138999879489956	-1.72678264316902	-0.516613138631737
ACATGCACATCAGTCA-1	-4.61377342865663	4.89324032316825	0.111301767425801	4.65157107185062	2.90279727696865	0.527361966271791	-0.872181583272781	-2.08257673120464	-4.20316635050911	-5.03955466973415	-2.98666891120962	-0.332256657450308	-0.400246631397836	3.63298671926942	-0.412995272899394	0.436180009166864	0.398443529927913	0.865631746663887	-1.9585411275797	-2.38010718915137	-0.826149071363147	0.372010005289443	1.47308809615945	-3.25140921587629	2.00964465261023	0.34310369184967	3.83622734222396	1.15805764440786	0.550495065398248	-0.943346383701519	2.19604220056828	1.62462337846339	0.0691575299166024	-0.115216021718184	-1.52856354651344	1.51760204871355	0.633434224347911	0.133352047350276	-0.430624604516189	0.635677752844548	-0.334117365592162	0.0484817267812387	0.773381037767193	0.529978169498496	0.7665129129346	0.117727414530227	-0.221209054597049	-2.01262817308443	-0.00564646050754024
ACATGCAGTAACGTTC-1	-2.79557840731829	0.986608055120101	0.931913502452208	-5.56884107532982	-4.97728252355575	-1.17530580493719	-3.12272991674617	-0.557788587530426	-5.20140631440103	-4.7616651593997	-2.39993216867581	-2.0910923015864	-2.79256687928831	0.233775639909611	-2.21989387888216	1.61301732637091	1.62689287498189	-0.376167276467666	1.89892916912975	-1.25965443859962	0.940735582941843	-1.16430553042273	-0.223919925969562	-0.300926884058906	0.795111506572685	-0.35861826365045	-1.8376339979076	-2.76835418284068	-0.844899442370375	2.00196045448453	-0.319249320353425	1.3512816483732	0.806943992873655	-0.986260198680284	-0.141721814391314	0.0743112108029576	-0.164346652042026	-1.60361541659955	-0.691474704663291	-1.70935742717269	2.05675440210564	2.18082742217995	1.83956377149855	0.569205874057077	-0.289464382797085	0.00317116291896673	-0.26393353941949	-1.12358938929228	2.36444085509134
ACATGCAGTCGCTTGG-1	-5.0589265761849	3.43709223356529	1.29865917887692	1.1686692185456	1.98042128813919	-0.198838802746615	-1.5975000162419	-1.28945539314651	-3.67713687249696	-1.65242482394885	-4.80268790625462	1.70109499156998	1.98757547824269	-1.84756242500743	-2.21699895728353	2.68415479322569	2.58606213088335	2.32457160103816	-0.140414900341681	-1.60936473872988	2.86900809678816	0.324695811636562	-0.355123517282355	-1.38282323068475	1.86962631262882	0.172979798069202	0.146255801245302	-0.730089781302825	0.125348575269439	-0.118694726524864	0.608766744051277	-0.363922741281461	0.49115983461674	2.27789932636934	0.847313465185016	-0.0779163282939173	-0.920275534328106	1.20781982345786	-0.289851677453079	-0.125744430462855	-1.11852030157873	0.730530546348563	-1.97335284207188	-0.638810109840072	-0.804293339281913	-0.756240747428685	0.62993923754471	0.00560981157420885	0.475657301122642
ACATGCATCTGATTCT-1	-4.27189176787685	4.03234348386513	-0.854391302259665	-4.06519741025965	0.802153098151575	-0.858155837177716	-0.488068331063994	-3.98385157166786	-1.80229157887252	2.76271872233704	-0.00853215471557591	-1.88319037494112	3.6268512958896	3.66279866854191	-1.67225463817596	-2.73177446741553	1.14278907047017	0.457383542976667	0.651969863363853	-1.24982267175535	1.48417940812774	-1.37055309174197	2.62587540931017	-0.529008227166585	3.09345197776132	3.24384948295173	1.76552007299042	-0.0612596968221865	0.568974855533553	1.14383317492303	0.117238954269872	-1.43989352479823	-2.40115673294812	0.687216621103437	-2.67765190423446	0.661216732358188	-2.03284990171642	0.978412238801761	1.41075166393059	0.528886446554196	-0.539315234557713	-0.716249341428721	-1.88135533190265	-0.502070447823867	3.55700845223646	1.32894544393374	2.22829672489697	-3.47750698069961	1.29315601246738
ACATTTCGTAGTCACT-1	-5.3046591556748	4.0449359371404	0.442845527591132	3.89046006844062	2.52094823999835	-0.265826372492061	-1.4995442137955	-4.07712011080969	-4.81432835467464	-1.19645124177824	-4.87326800234582	-5.50388869678036	1.23132073585109	2.85358780492881	-0.489814162596709	-0.499058402712213	1.38573459716517	-1.06861748115532	-0.703224715829442	1.66965268623427	0.88945981776488	0.655118160390081	1.52565449241479	3.13634567664545	-3.04142963400194	-0.721441084256285	-0.639659792397649	1.02361953668632	-3.46963006859882	-3.06097343346754	-1.49582877388032	-0.148372302264654	-0.727601378026381	-0.631374070054058	0.353607731373412	-1.68349117273389	0.996064013093721	-1.1922649485644	-2.31837294039953	0.149074942963426	0.841052516914432	0.676477463911148	-1.77937461745343	0.4731287117395	-0.611280519226976	-0.152761036697319	0.207237052562907	-1.81033168669021	0.532792535327994
ACATTTCGTCAGGCAA-1	2.98577224204112	-7.79226755060755	0.597987025084394	-8.51089297584056	5.53063508128695	-10.9027413470083	5.62871907408782	3.94870708804757	-2.56392023553128	0.470565845590398	4.56847991860649	0.977270065171035	3.10199395060877	-3.02777277183864	1.95785984866599	-4.6966583201451	-0.247797792872438	0.603724087106266	2.31211634736123	-3.21263868713635	-2.07762667943176	2.5061957114897	-2.44216585347212	-1.27280200222225	2.63205993008827	-3.6799934225356	-0.891063779948459	1.85308165368348	0.820944260890235	2.56363734896491	3.19531779359677	1.63711096565291	3.19005368299612	-0.394036154826926	1.14306711008021	-0.541253465524108	0.734616453897733	-0.043334924155251	-1.0671209181581	2.72631924591016	6.4800404225258	-1.64336687797669	-1.06390778866009	2.57147066941062	-1.06412564537075	-0.612176851920809	0.122847498702104	-0.707319296236185	-1.51134046172868
ACATTTCGTGGTAATA-1	-3.45971511002737	3.51371029851709	-0.297715260853404	0.213971791548486	-0.481138925180845	-1.90952679469314	-0.281443054797614	0.792887172897396	-5.24138318715325	0.935343924234155	1.57052278107815	0.159115110414354	-4.15633991120431	2.01734953239691	1.48115840159662	1.5894870546272	0.93898542905742	4.1919078114212	-2.25346764479339	-4.1956239621083	0.453863551478346	-0.720545207097869	0.0152780417896623	0.786157701984529	4.25707580672613	3.34739519989294	1.6766255196128	1.18122756935682	-2.10452179295879	-1.40581381694542	2.832183519061	1.94874727687324	1.18246975652888	-1.90271807827156	3.97942565766841	-0.466235105512585	0.199611578469276	2.39162615975162	-0.246565101534901	0.0706138711806041	-3.03652451784411	0.826546718538583	1.14497261830296	1.23109951883305	-1.96199639835026	1.24490533483841	0.438226484461072	-0.14078529415617	0.652307217305824
ACATTTCGTGGTCAAG-1	5.48547971591559	-10.4107604957457	3.02148206526961	3.53747421253271	-9.30994015508287	-2.42070503414869	-3.23959159844437	0.404472203822447	3.03454197567554	-4.31732165478091	2.83976765125253	-1.09237338980689	-0.454600095981769	1.69477405694003	-1.98152164191674	1.72156184757882	-2.21099696228723	-2.15635403590716	1.92490472759611	1.48631368361063	-1.71074201181104	4.02709073293721	-0.939549522598213	-0.614788164293726	-0.143668704055373	-3.67535733879891	-2.64056464441775	3.11973663935555	-0.366044614801071	1.05242580183421	1.50389755708092	-1.07804644148966	1.12978179181425	-0.737043011215784	-1.37762132011237	0.21516977936403	1.76736468668413	1.1173219797913	1.6517691343081	1.62362330864882	-2.8025932521528	-1.93032975183487	-2.17772568097086	0.171306132245577	1.15742297130955	0.86107068803586	1.66879848638643	-0.424356364338584	1.40920559434398
ACATTTCGTTGCATGT-1	-3.54513078467839	6.2123497455889	-0.0257199197873756	5.35545265772365	-0.94517767948965	1.27671668763909	6.01863922069714	-5.06655374003367	0.953512985740272	4.24771240069141	0.655026411975593	-2.75346247418062	4.68293014511382	2.09397645765375	-0.140464122799405	-2.12609031022395	1.8546930974189	1.27594662781359	1.04169226586052	-1.2437105050047	-3.25707605737058	-3.51463043460441	1.53110977127717	0.678250152195142	-2.50094076241926	0.172434817609609	0.694172951573771	1.55385319949088	-2.1020492713507	-1.74344994130174	1.29482290767912	0.276016378983174	-3.12914099065438	0.435514985903456	-0.698782847671093	-0.485732317746174	0.278002683789681	0.986069681629765	-0.676511126496019	-0.63719091819498	-0.264684233012117	2.42713671528616	1.17973861439297	0.59207662850199	-0.786135903521869	2.17753647280815	-0.660204291830272	-1.42852926174299	0.85805870127887
ACATTTCTCAAGCCGC-1	-3.72726188600051	4.13072278097262	1.92963397584746	3.25998041993825	-4.1345615574657	-4.02290307793365	1.73612135693739	0.840344972133384	-4.31058355580186	-2.27950866496006	-2.55724622196673	0.126982171616858	-3.11205047241666	2.6383097534486	0.67668973826882	0.177404944054009	3.22831511156576	0.726039595121866	0.657884765783833	-1.17005382381751	2.00505962755841	0.0149484024103653	0.640431358585713	2.34379843434677	0.183424311953138	-0.0114393816892437	0.0285467751155105	0.35725882058129	-0.00521670035540166	-0.675936253894211	-0.390258305167232	1.0658753867162	0.0535973146522648	2.03938239918705	-0.554878566331147	-0.657123208459959	-0.285701338028875	-1.44754435562708	0.0373731033864473	-0.292913154684466	-0.121800075389972	-1.22085795787289	-0.559880866668494	0.318265641822723	1.58144042763441	-0.708598047884913	-1.62471776162737	-0.471346137854799	-2.17490285990464
ACCAAACGTAGCGATG-1	-6.75286680489787	6.15086061281315	-1.12711706979947	-5.49966499285167	8.26289353620459	12.5650720231628	-3.29389416847055	7.72277715667206	3.36444244574451	8.32477922889719	0.985886216040124	1.82407341720527	-8.94951473119309	-2.54662263485811	4.85208199769226	-2.21642393245348	-4.6437208302068	-0.100513452799222	-3.69973927793344	4.12025265425902	0.819756080058835	4.59712431888827	0.396730434936784	-3.55949542192548	0.817708379404149	0.333480271977083	-1.2692145589178	2.85449948693086	-2.32109431016699	0.535194548216286	-1.96410311027197	-1.73965428797062	0.596747437833278	5.69711591304203	-2.39721958133683	-4.17993334502608	-4.08759561548155	-1.82026707447391	-1.91939221095065	-0.252231465745668	-2.65568032993412	-3.38250502581009	-0.471739218561984	-4.30241592191419	-0.520948113451245	2.22023654216328	3.9328120029263	-0.381201172582119	-0.88427893119527
ACCAAACGTGGTAACG-1	8.02727624447649	-17.0234035411089	3.17261598876383	6.53693712243736	-7.06512800847606	5.34171836241878	-3.77153487862105	-4.71115753240481	4.21943605402632	-9.05267860380941	-5.7268427539257	-1.01528839449475	-1.88657286206979	0.516331022114017	-1.60619317994704	0.261332143636317	-0.312954388220507	1.23213522075122	0.0933731281622057	-1.68692257687236	1.52375127134735	-1.85639797822038	-1.83857030967926	-0.384990109646259	2.66405973519253	-1.39845167924423	0.944095099070335	1.05260093911267	2.84100003688745	2.02700064984041	2.41870933335351	0.472496083085577	0.248853050250977	-0.253029644608398	1.67026073423598	-1.36167795357749	-1.3581862306244	-0.0651282563518949	-1.51992035600053	0.593524824291292	1.90406442795501	1.18802046768143	0.562943810703023	-1.47101747988368	-0.223336412595036	1.1885483706682	0.602114709661125	0.811417136252448	0.866093386734707
ACCAAACTCCATTTCA-1	-4.24111327095738	6.87414893092202	-1.37772799580432	-1.2274682243838	4.25183404400385	3.08755831223569	1.52345135829756	-5.96391366909497	6.86044053622216	-1.33722943494841	7.01987632650387	-0.119432191813026	0.520536138037114	7.92962195944859	-10.8769249178296	1.21818219161208	-1.51186717431374	-2.99657885248295	0.364114537072317	-4.67958454358634	-1.25331957092671	5.03432830416799	-0.403580723423904	2.83088184987275	-3.92127532162328	-2.16893948848341	-4.66504228556858	2.79180637076783	-1.58256764595475	-0.0217973536874516	1.62294777674878	1.84761920949407	1.31773658723596	-2.51527872850627	-0.306319406736182	-1.73889825517808	-0.417259447482109	-0.384539124448103	0.983003552971205	-0.356892282545439	-0.134606865474586	-1.19142440216395	3.27111986389124	-0.0456738866228138	0.181570843128538	-0.729771649549947	2.57630939529686	0.389145701427558	0.429129231272698
ACCAAACTCCGAGATT-1	-2.58709731500195	10.1518423928663	-2.98453956163726	8.986336781186	5.42287957951751	4.15992542455697	6.36124894430685	-10.1553952215897	9.63045081961654	-6.08534688832275	7.40974140801253	2.68331704694469	-5.96562065488068	6.63126930520697	-1.5286401673068	-0.737131804407084	-4.48881881125868	-2.5993399441494	-1.70435219881302	1.4418501414496	-0.125276387975264	3.1290512621361	1.49473820337502	-4.77251906132227	0.556979428611862	1.28230681086701	1.7143277812565	0.700258005493442	0.153152364478094	-0.617738735739009	-1.74223562978516	-0.37775279003071	0.601677877954027	0.137887481848644	-2.72655823410414	2.15800831565682	-1.72103228389147	-5.22590213913625	0.506173316129719	-1.27737775435718	2.22325239332148	-1.53430671007997	-3.01661093896029	3.39097320473521	-0.333674289939521	-0.504583517644528	0.897409856219096	-1.41688204237228	0.169063618142696
ACCAAACTCGCCACTT-1	-1.0148835056199	2.02939622918417	-6.737998462888	-30.5596118693564	-6.40866380682203	18.8921580012197	-4.15609078056018	0.538645489847726	-1.71280074660617	-21.443516868633	9.70239423140644	0.969081905813416	15.5260189985198	3.70708850947199	6.41589266983147	1.61155547314809	7.99753425578484	2.57461517335394	-3.290476742458	3.5009540298367	-2.16134967416343	-1.57656510426684	0.61702317728404	3.40646627322954	-3.36110736496262	-0.658733972713582	1.47831823394079	0.236865152618512	-3.93951213922289	2.72503182762389	-0.890635841079169	0.160035849124239	2.74675366338707	-1.89801228313606	1.33683005011627	-1.9118074108287	-0.533704445832464	-2.37036392303039	-0.197815633730585	-0.0444863604367232	-4.69089595426704	-1.5592331496683	0.657476790711597	-2.40287066223583	0.0729936601576827	0.804175126328947	-0.219352079863635	0.60446964206117	0.470213574123025
ACCAACAAGAGTCAGC-1	30.6626193265959	-24.1758944758194	-71.4136590318963	16.2556733703828	-4.02513776325687	5.25313392206634	-11.8147314337853	-3.17015916866451	3.73271597368082	0.464448830208357	-3.28609384327219	4.5143782684939	-1.49801247013962	-0.525546634956771	-0.932780247969884	-6.16433766524738	0.270739527785153	2.0081942913646	0.248413985074895	-0.707312056847018	0.45496829465481	-1.96709763464752	0.163118858034924	-1.56198219089914	-0.0428287390151558	-2.65936580112153	-1.5338401043883	5.47593706443194	2.43746112662846	0.168591454268427	2.41723469412662	0.828876593458555	-2.22557299924625	1.15309573370376	4.07150122348264	9.5086262655001	1.53338811543277	0.969995782385748	-8.20717586466373	-5.65729807821864	-1.81784572652033	-0.318424948056056	1.87637642171775	-0.849085031155834	4.08324478119127	0.13080495517523	-1.22198638837628	0.099369331086242	3.3433555217156
ACCAACAAGGTATTGA-1	-3.06265557709379	4.42232831281156	0.170786937956004	-0.655197090304788	-3.57957262572171	-4.9695833019729	0.998471638621915	-2.83811249035583	2.58088393339282	2.43017074210709	2.3453363086501	0.0891982673699875	-1.8058257293649	3.57887866605785	-0.246259793708343	4.17758985289632	0.376462780385082	-2.03986561756799	-0.987006578787459	0.219343318663787	1.38933015061001	-0.584835601608185	-0.293635367369407	3.32948058609251	-2.29617605048756	1.78540298272898	0.673949777865298	-0.695455706991896	1.382825954982	-0.0653945689569965	1.23006599930428	-0.328828312707511	0.307595931493237	0.120003241337639	-0.175398297240983	-0.289613041079687	1.04141583221913	1.4989864962049	-0.665582079454739	-0.535079958843981	0.829857398310737	-0.710747139241067	-0.455746013788871	-1.83805638987428	1.47717520791184	0.136319439332976	-0.819613191658663	0.675325147687075	-0.740756389911274
ACCAACACAAGGATGC-1	108.806191104316	40.960727209351	18.8378181350066	-1.66328399440275	6.31739913518597	-0.534070045162725	3.32361463394984	2.31023228450977	-2.69595459462194	3.20794020017053	-0.458254163624158	2.15874283810375	-0.316887640666926	-3.06152521995913	3.48856707373066	2.16782671779857	2.87690624672099	-14.3993193815065	-0.388136347060935	-5.74070238587345	-0.621761166581324	-3.86541740267795	-2.66566252898088	0.609077878025095	0.00520547217701041	1.22706627185181	0.59294804321177	-2.37256520501891	-0.617664120639417	3.63555958115812	4.21271871932791	-6.05131081335412	3.25556563713928	-1.520719761968	2.44379422929099	-12.5125114871482	3.51256339835767	5.5592200118875	3.74062639671456	-2.89780728414119	-5.03872368659798	-2.20520673301699	3.70729007469773	17.3631866318852	15.4811316691717	2.464314386931	10.3095419188412	4.72703981720063	1.39713173340725
ACCAACATCATCGACA-1	-5.06218403530039	4.48231009198919	0.0559569592342781	1.32884015782426	8.07427748556616	-5.69252129346295	-3.51433087403395	1.35325258481143	6.14933759041912	-1.5237102655251	2.53523753636336	-0.0182481431729482	-1.42123837897962	-0.158160549730323	-1.75268711626772	-3.00425561210055	2.19759562582195	-1.00967006787925	-0.574225159543033	-0.655406039674682	1.15151032578849	1.71418184167852	2.05052584195007	-1.24694157145686	-0.0760509940409548	-1.05688994171941	3.70682274614933	-1.54514799287168	-2.76611480881157	1.55527407028379	0.226938411783161	-1.81575151478009	-0.556844787816564	-2.16604074168252	-1.29995341655039	0.202258772240324	0.553009656494837	-0.0884902315556272	-0.0146351850921838	4.46057722469296	2.81855388894362	-2.38119522034631	1.52359305584524	-0.865738837034445	0.402751164279538	-0.0705592455641983	-0.124962668695911	-1.26805045362591	-2.45998752826597
ACCAACATCTTTGCAT-1	-4.86114071910481	5.54013697158344	0.79522038612029	-0.0654927562669177	-1.53374352929341	0.0458777654209974	-0.772442426337689	3.55636370389965	3.43839626496815	5.99336198588112	-4.10479848284278	1.25870132255052	2.67554159973748	-0.101676533283242	-0.629190648486698	2.23096397672632	1.36661219654767	1.29783841371036	-1.0923529607914	-1.9576964204793	-1.49246526713126	-1.52793028882334	-0.158389354276139	2.00067550529343	-2.00160493449041	-2.16390206520425	0.0692169290660731	-2.25616345861235	0.957371670623654	1.07432472098651	-0.632848997771931	-2.18738602256749	0.767927088689458	1.54294984083035	-3.08973328637446	-0.339711332098637	-0.630671932122475	0.859409311320287	0.801138007917773	-1.96635392460037	-1.03011092030909	-0.973302379776616	-0.222544124064982	-1.63157339139948	0.356155927339642	0.104196819022545	1.6778481596297	0.955091406556377	0.769384223698116
ACCACAAAGTATTAGG-1	-6.40925243834348	5.31538089986648	1.09463268300162	6.72343485801006	5.7460006941276	-5.34210868927654	-7.09776426636239	5.97615782857251	-3.50383481421391	-3.56373004297285	-2.53950716779947	-1.4031770063449	3.92241383801822	4.25318240954221	2.37619736725816	1.11119141645313	-0.579374128692849	0.120915945490123	-1.73668918742907	-4.44093034967943	-1.28543136376554	-0.369323615429623	0.0114774325085725	-1.82886448845167	0.299945517498865	0.159558460491367	-1.81562600026171	-0.662056390853489	-0.602973430224803	2.10584285740544	4.07690845621734	-1.29965225845774	-3.13298975552636	0.438193213996684	1.08296394974781	-0.512942242570389	3.36793940031756	-3.85290531147323	0.172874066944417	0.924364295609497	0.980396263202262	3.00142585594067	1.11868914374323	0.982773387227245	-0.955806638172742	-3.34359153434346	-2.26890221969601	2.05341479655735	-0.889611137079953
ACCACAAAGTGTTCAC-1	-5.14314420162186	2.4701483607395	2.24530464517204	1.80582237521873	3.49286844286686	-3.84857138745991	-4.80382599445155	4.57342961458898	-4.95294042417756	-2.11250992144089	3.98938431793789	0.169911082566703	3.43473923891408	-4.40841932070196	-6.06306955110476	-0.506949814550148	1.66072503882781	2.03452970089281	0.0667598789337171	1.18858341840321	-0.29915338758139	0.0839542162680866	-3.59112812757405	0.865171281335311	4.15050193431143	0.736743072011731	-0.681091225210545	1.12052271937968	0.736984951367654	-0.444707507518647	-1.10792631958631	-2.76511623408283	1.12944891316863	1.56812628430191	-0.360499814091967	-0.314017465273696	1.04635901494234	-0.742285345031954	0.649930405112179	-0.35752408920728	0.216539304546829	0.82999258174844	-1.7128662171905	-1.75516989154073	2.12862805989339	1.19260859740288	-0.23342995904697	0.227493517437365	-1.71346293156356
ACCACAACACAGGATG-1	0.205813593941908	1.3031543950464	0.745977956125156	1.33931653580696	-0.430397698082779	0.269701362336406	11.0760918706902	-5.22294970927852	-0.6512035756073	3.15057505197453	1.43552074007393	-0.704655213260561	2.13579231012437	1.1079966841584	-1.63954681778867	-6.58289048899884	3.03683415819487	0.271828098735946	-0.827212924367282	1.25599056077684	2.99647924997243	-1.13833411691158	0.73721509107091	-2.34362598731152	0.265764911707045	-5.46337422131174	2.11806977650389	3.56924613234384	-0.985846319964367	-1.72296136180295	1.40894965076789	-0.10723721880846	0.33519261365954	0.172011611120943	0.0661315110063503	0.982439015252632	-0.138266984729206	0.00363702409941582	0.349235884776607	0.114877065519955	2.56027179223473	-1.22473927990776	1.87682827759673	-2.08708869816823	0.571530095434199	0.375901451407134	0.173685956967857	0.161440283938707	1.52520808157072
ACCACAACATATTCGG-1	8.78090555163293	-21.6076292382435	2.09699021467694	-2.90026127624772	6.71487445307293	-2.58339949770854	-7.42003208140215	0.892663761480175	0.95817528063001	-6.70305560427978	-3.52692011448402	0.994164781873225	-3.7282782145108	2.14682791874034	-1.46789307346838	-4.72545605923242	1.0441416287614	0.129747653244744	-0.795313380107411	0.768540104946869	0.114355537975844	-0.483199062485703	1.23140413811252	1.49806329149253	2.09298550410522	-0.914672810680116	-1.81587861416158	-3.75700036315122	-1.59289380248856	1.4707350292058	-3.27793983048552	-3.26411652222488	1.6038802684409	-0.416871665638458	-2.0538245694204	1.28417136934494	2.02306425128945	0.376082757221222	0.19628949631161	-0.681627822851142	-0.0261494894269428	0.647855412192196	-3.03522863596117	1.57066156859627	-1.04351573339095	-1.03702923992081	0.625745986804688	-0.156546582262005	1.51670946522524
ACCACAACATGGGATG-1	-5.06136683179505	4.9352257685232	0.573223134639224	3.52169405391755	3.53866228236583	-0.509743383213189	-1.4740694035035	3.18793183997336	-1.62723881492677	1.57295332585567	-1.70070396029123	3.49917918398324	-0.924670455910863	2.69466982649654	-0.307179314107515	3.67686301347182	5.52181917393091	3.47627660038607	1.22808806173783	-1.25244862981575	-0.976145289086923	0.744722281189199	0.409916852866301	0.674877374975471	-0.0866976587668907	0.257583929945727	0.536297956558774	1.48329191579535	0.434335913707783	-0.387746629398109	1.17718248360749	0.154549703826801	-1.12331676440409	-1.67837566302365	-2.13312063436442	0.836339765081572	1.03937862333332	0.213681733520911	-1.14952370668462	3.21571746402314	-0.467716473608601	2.23551241898101	-2.64365997887275	0.429930834888741	2.01961656581182	0.469608020040137	-0.549790399094558	-1.34369828701452	0.584928829581319
ACCACAAGTGTTATCG-1	-5.75082708991774	6.39692108942547	0.629285416604652	-0.857326502324513	-2.35512805789857	0.685533534150005	-0.0839908892447774	-3.11314176842738	-2.68590819615346	-2.75357457801326	-3.54693402840222	4.44495385000342	1.28968305471029	-1.94628350529543	-2.85053049536622	-2.06217729357418	2.25608550552934	-0.0675253960576938	-0.246292524724467	0.028038279127698	-1.54160155660125	1.43781242781098	2.0649612494586	-1.15041416357285	-2.17816899679179	-0.92546824059152	-1.27707645242705	0.784050483739561	-0.121664977854051	-0.0536304943953404	-2.49262433162713	2.20953489061494	-1.44155956476639	0.241318431889505	3.54989519263981	-0.666021365887246	-2.02761017129426	-0.9492942850377	1.05621672829639	0.090697024007861	-0.9291087059214	0.342929233558489	-2.23911048339631	-1.53074407449362	1.02273732559318	-0.612287563584516	-1.17173241053412	-0.135183219751254	0.662554878409265
ACCACAAGTTAAGCAA-1	10.212816017396	-21.1114355490043	1.67157409390004	2.5014438806931	2.95793140223902	1.23254234833773	-8.01416280399312	-8.59968351824525	6.87642245623727	-5.21870418400489	-3.77520340437134	6.15220724990456	-5.43092031184958	2.84170240450991	-0.0733481922389087	-8.69472654448506	0.309982999719501	-0.785884210052457	-1.21056822643845	0.868339733388733	-2.70981857376528	0.945083068491351	-2.49077098668763	-0.396850292809285	0.0590224058436424	-1.92250318145057	1.53323997513121	-0.170762605716893	1.32306287158597	-1.65375504329471	-0.722553501498821	-0.54316497887334	-0.511430646706104	-0.689463241103427	0.135910306719628	-2.29185312141657	-1.09207135548337	-1.18105680673254	-0.324144410703374	-0.111734157121331	3.5995897807519	2.26067945287551	0.873399851884407	1.08998650171012	-0.655745005632253	0.877734850743742	0.916690255419482	1.48402594775256	0.66338515921742
ACCATTTCACTGATTG-1	-4.61637124197574	6.14228645430886	1.33400365485009	7.36398244497225	4.32792135420301	-2.85800739324667	-1.30842833053282	-0.161750398465479	2.63705674074873	-0.138624396800598	4.64009209435182	-7.03178335349252	1.46786375055233	1.3579994479506	0.377390883898494	-3.71904423992362	0.214941964664708	-0.0687528988931497	-0.67749478809551	0.420155906166538	-1.74009535523955	-2.58905440868032	-0.907427417036411	2.41324314817182	-1.26276849777908	1.21194439059053	2.59654277966645	0.989320861011359	-0.283241484459653	-1.86116476099125	1.00896959739368	-2.11337248446182	2.42285648431149	-1.42856535571648	2.09082056095163	1.02067783435073	0.67776397996131	1.34189333231085	0.568664320376922	-3.19130350710933	2.21830490715388	-2.64564904093822	-1.82841712357298	2.27507881195997	-1.35511078408817	-0.626384979605513	0.0295904832174781	-2.04412097293653	-0.141017100416581
ACCATTTCATGTGCTA-1	11.2165029400632	-22.7338496624222	4.68410110515419	14.9581833147191	-4.47711061940836	4.11587824242305	-10.7378433848807	-1.91974890429532	2.35489881072609	-1.03779429435503	-1.234618732573	2.88743858481104	-2.36973379957592	3.94482193599078	2.84004389616379	-4.1134887661238	0.626665564344654	3.70062893708107	-2.61393356948025	-3.01077077093322	-0.0197586298751491	-2.63215623652334	-1.98144167635241	-0.250116480617197	-0.948334383881971	-2.44637465334198	2.02642998322477	2.05760108917179	1.75464026524522	-3.22754138160615	3.19362440914127	-0.225095496633529	0.224222481519457	-1.18407730208604	1.02500320388739	-0.262300726696114	0.619844122391425	-0.602605390884347	0.480218874406393	-2.25454200357563	1.09644606425002	-0.700395049240875	-0.0524580364170474	0.501804939888402	0.250415113987231	-0.116224603080162	0.23079364598678	1.61735323310846	1.66074709674633
ACCATTTGTCCTGTCT-1	-2.68609834315839	2.30407373907267	0.50881553201022	-0.464943235466051	4.90971297547385	-6.61691473898978	-0.679251745537477	3.77342044138713	0.689659454363321	-1.70168581001885	4.09849908955088	2.59710211288531	-2.02351953726956	1.52668528477821	0.741745010834914	-0.524324895220509	3.7201551777987	2.17630883028466	1.19184056834266	3.46350315980971	-0.668238408754531	-0.331817315696121	-1.98211337729219	-0.120449861528851	3.78829744241157	1.12170537793527	1.64820653732408	0.280197503076396	-2.59555910667789	1.33290198942086	-1.79794990679361	1.88874394731606	2.238303981396	-1.47844904059709	3.46311907422196	-1.70476092939983	3.41017293460145	1.94702052233393	-2.11030737450155	-1.14440583349737	1.29607943335934	0.526165277268239	0.935092107599406	-0.254812408618065	-0.917633601280856	-0.352777766482698	1.04747713189922	-0.978726712876645	-3.75815091778229
ACCCAAAAGAAAGTCT-1	-4.43682849896233	6.79354743978992	1.54798603791343	7.13500461455052	-2.49543578754103	3.14038894204769	1.19943894609684	0.611331861782288	-3.91852961953921	-0.770572541940241	3.1828148184602	1.29142203801833	0.119349258607947	-2.27438957192739	1.40563229284694	-2.52398192361342	1.12525237461558	1.21370811102996	-1.0787879984626	1.65275612183841	-1.39077059345261	1.70949804946337	-2.94004885781278	1.77692440296787	3.64522448945472	2.00881327804516	0.293576012136251	1.9491535780303	0.244826518395654	-1.56457228467255	-1.00885917553935	0.308999626154153	-0.866057240764148	0.308157378729478	-2.7631750631489	0.852388265294881	-0.175696833673863	0.689474841608053	-0.591773196534645	-0.398312879242193	0.628386537879634	1.3313372567084	-0.791093703500279	-2.33065525029636	0.975599634262234	-0.0334751100574082	-0.863022125122659	-0.828786102313387	1.31396591193405
ACCCAAAAGAGAGGTA-1	-5.72313724176169	6.14644557468698	0.417644938285218	1.57290852948397	4.89630348766656	-1.79926783292554	-3.45771744199152	-1.36250891532836	2.40247340147207	7.09140163571585	6.8861590558891	1.83127898273961	5.35867511290351	-3.64440119919398	5.08557622569736	2.37672580419427	-2.3921168213734	-0.0123069097137396	2.41460175859339	4.50869117478829	5.71035565471593	-2.80561144519266	-4.45464051509248	1.69697572430308	-3.26311479736565	2.181977129067	2.72964991288998	1.49864755553627	-2.3094974221232	-3.5195641743335	-0.499652518789623	1.497858914843	1.32525480787338	-0.586752418351136	1.53063662975791	0.947402512814412	0.910091210621556	2.69715681440287	-1.16669006001089	1.47787958833151	2.39650189769003	2.51691085468063	-3.62309016800933	2.6613852562708	1.30190955116158	-0.809992831993231	2.73374775508426	-1.31711776301494	0.969109350296604
ACCCAAACAGTTTCGA-1	-5.0210438930775	3.08891276566641	-2.72859552391975	-16.1551253988217	0.476555519553895	9.57973102784325	0.117970996122021	-4.55417769866194	5.14027275066589	4.02026252652898	-0.414970717943506	0.821951315265828	1.10522342981563	0.305995937361794	-1.10086014304677	-1.84053307025567	-0.956575766046885	-0.635303107809407	3.00682266406029	-1.10873319355601	1.4622562176992	1.90271759704731	1.28365003292964	0.437420507162675	-1.46468410689633	-2.12529524820337	-1.89771671802164	-1.1018366566333	-1.3310098588119	-1.58020063743119	2.68371816216003	-0.0286190592197271	0.242131399408492	0.194075417306793	2.51742541379869	-1.37007910617404	0.320069714090146	1.60690002355516	0.225782329827757	-1.40377489992804	3.97461861167588	2.12452600065225	-0.627834176209702	-0.457725850812184	2.5053960665294	-2.13802709678117	-2.94458219095245	0.360194762222073	-0.27899730888051
ACCCAAAGTACTGCCG-1	3.76250408065914	-9.57280397702224	2.17930137844428	-2.68541066795793	1.90732490427765	-5.62628158807032	5.83762104368872	1.47179709520423	-3.40299050087722	-6.04150980885966	-3.21525883829233	-1.83144643569824	-0.720494501532093	-2.64952790830152	1.64925721785628	1.45806573460197	-0.592220665793772	-0.548564572512872	-0.667007216822511	-2.3023364215208	1.31824499377925	-1.07935708224444	-0.472017629509467	-1.50032584847211	-1.57758231718196	-2.14421265507287	2.74364368260643	-0.847715130577646	-0.326318244127158	-0.351575785514483	1.62255395215183	-0.195818650392265	1.77423267382029	1.82202569817837	0.403899721590472	1.16271405056585	0.821459138063836	0.412443290537943	0.501697447573376	0.224109178028642	0.111149613099301	-3.03918817811713	-1.82339115874993	0.907703038751526	0.461672291356346	0.231451306723508	-0.426995913559042	-1.44140313160354	1.53010064507704
ACCCAAATCCATCGTC-1	-3.83931118124486	3.84570748180209	2.30722569999782	7.7072351013423	0.934406918423373	-0.932884047741592	1.39464484872215	2.05429367096262	-2.86556473681146	-0.298398518287487	1.06997612612737	0.719219815847621	-4.74824431153058	0.186985253953067	2.52137917131111	0.30244113724732	5.43812201764534	1.60233154381072	-2.05141689692501	-2.01090501186992	-2.3921154695912	0.897721748941824	-2.00838643439093	-0.144592019446691	-2.11161162385147	-1.58717603780936	1.32957283789446	0.294719101433842	0.540349150848685	-2.38462339257207	3.23370653090429	-0.839950849434896	0.790454017826869	-0.112726949089632	-0.862746724051674	1.59344883933864	-0.525774926716994	-1.15903940415479	1.58652315233636	-0.828243045828457	0.240603641392914	-1.09755727633596	0.671936321415548	0.365058825163185	0.425480487730378	-0.60360899089939	-0.470383973274626	-0.156589907926297	-0.482847947165074
ACCCTCACAAGTGCAG-1	4.76407305187893	-13.2497387051935	0.828301457986518	-3.57094298724682	14.8807506027536	-1.20695767251776	9.73510934758339	-1.76359233668972	-1.5421786678547	-1.31926456161114	-5.61857706324187	2.54301631787671	1.9231806347655	-0.222691372159273	2.27003256878684	-0.6842859528706	2.06904844349368	0.231079267376291	0.995474951454798	1.68798699909463	-0.716258601204853	3.13503833787189	-0.016565527751801	-1.51593123565336	1.12958422488564	0.0902608249166675	2.33194475617881	1.29159057263515	2.29309975733492	-1.8451134962852	0.322719870933457	0.97188325960179	2.2857909175351	1.6079147092454	0.0971888230143875	-2.68181874772235	1.10149409081223	0.284833806789367	0.875690628397782	-1.40077343221732	1.47339955939584	0.887592291139621	-1.05350343090096	-1.0751115630602	-0.319863233533882	0.346477128046394	-0.179737988049123	0.0532418319614339	-0.114412259845344
ACCCTTGGTACTAAGA-1	-3.95577862194519	3.79807058004872	0.503349032857077	-2.26483426192946	-5.82131030626497	-0.206976234657717	-0.365097956751058	-0.293139387723375	-4.13583173973587	1.72007895335042	-2.44696876458359	1.74611731514643	0.560842404370474	1.30925915332697	-2.01002633981534	1.33640679995238	1.36354723802613	-0.23466457720499	1.52088583824772	0.695721282805025	1.3266836941632	0.485126671683213	-3.06830115988801	0.100302944979331	-0.752278287417494	0.153516586699331	1.22756976965625	-1.84333482559041	0.0435764819502549	-1.36118658219221	-0.178773781649042	-0.895817721071634	-0.278618249727533	-3.03935930301206	1.14151073604263	1.04631543056496	-1.56238109551794	-1.37340585942448	1.04576674496853	0.492966317812935	1.99955640287009	-0.505169005963077	0.120721680692914	-1.9773807642811	0.914128317681536	0.843800549549587	0.225953077576259	-1.1140075072936	0.811985912538787
ACCCTTGTCAAGATAG-1	-4.31468136139651	4.39578928878802	-0.450905271257775	2.25604529742588	1.72015983353304	7.0365676740542	-4.52201989535308	8.94826822383298	0.132185238260796	5.51700732058599	-8.15291300183624	-0.34191752392988	3.38498665996228	-0.825011406570895	2.9406996811077	7.02201488191725	0.787125747321854	2.07966607185628	-3.36738859821876	1.55760701201594	-2.41587227464664	3.09354504843373	2.81905972575589	0.658244204083302	-0.130904387466363	-4.20589236429518	0.868961419976059	-2.88691758124028	0.778443002725055	-0.703732329022659	-1.54147940019767	3.01528400584784	-3.26448243734885	1.90631163171151	-1.30188651071728	1.61701785701874	1.28264242127007	1.88066313196051	-1.6070034482964	2.13705757980297	0.285301172583048	6.17792667345814	0.582553304958652	0.0522633591221294	-0.269720739504959	3.26502321416919	3.94896394338018	-1.28857862907349	0.507702125829475
ACCCTTGTCAGATTGC-1	-3.53116240243596	1.86666995381086	0.913698483009472	-2.72474012513218	2.26727860142449	-5.50242070312499	-5.11140828986711	1.97936145487295	-6.01165969850506	5.8886261326875	5.40145705006626	-2.47704523571721	0.361952760764928	0.46464255906669	1.89503762418743	-0.569160296129927	-1.87876581243958	3.34699490640846	-0.859946128418377	-5.09249889692992	-1.95245985847248	-1.16156493675254	-1.22037472219577	2.01492059759415	1.06889611055716	0.148387898633302	0.342246162108687	-0.6685406833137	-0.281439409312144	0.452600438441636	2.82056826036669	-0.722937121982968	2.15339510661198	-2.10811051517046	1.15467820776043	3.38220266722794	1.66407689587267	-3.60962209610851	0.553507422094333	-1.89871512312166	0.253917906621117	0.82059192377977	-0.669099876485535	-0.311717712067407	0.214317490548309	-1.68958968852838	0.877094655901316	0.492017906762044	3.32625185378598
ACCCTTGTCTGTAACG-1	-4.17009751412749	4.97865815771616	0.0111089270735995	4.09965310572677	5.24794224037481	0.53207831758213	-1.64495759894516	-4.72538558111801	1.37983994900238	-2.5387022848754	5.05456228707177	-5.96502375933473	-2.31448045294087	6.47672813616137	-4.30565869044529	6.4843065861343	-3.18010676777495	-0.116162685910617	-1.19424553144131	-3.95751065500123	-2.55661727943868	6.22768248204373	-2.74331326072416	1.71094422349569	-4.47216468584799	2.22938544272301	-3.19506331923746	0.12213102383447	-0.661057129368607	-1.66492233753283	-0.568646160985026	4.27237322484915	4.59005761792384	-0.808569315881369	-0.959371937504026	-1.74229226407523	0.559591619606081	6.3930146996386	-0.0871704602280613	-4.58628512365766	1.81094738635207	-0.590229687954686	-0.0124784652274041	-1.76532222213784	-2.68015616832851	1.71729980702529	1.44784429871129	2.46049729510953	1.94467039431493
ACCGTTCAGGCGACAT-1	-4.93193972241552	7.2092961267307	-0.202147199766747	6.58849306479009	-0.704327342765536	6.04459426149879	1.8034043872186	-4.48145317666735	-4.9363777594203	0.186933729383053	-1.56520470173676	1.63406608242466	0.267886316690627	-1.13863288818783	5.50337477181191	2.03427170135255	-1.13736027954318	1.93716980133752	-1.5424993693003	-0.862351935160516	0.50909140503191	-0.685927842279551	-1.08092018123704	3.16951569859901	0.476946049687644	0.304087516215884	-0.145176528449846	-0.667831457213619	2.41831193978441	-0.367852144712983	-0.457179212261327	-1.8644580163689	-0.843306800317677	0.374866714598288	-0.660360751300225	-0.889136363869769	0.420527692562085	2.82986195562215	-2.75407619884604	2.22283696885863	-1.72205110028765	-1.79039223000651	0.567659123179059	0.995369818312657	-1.45032474639782	-2.71359067109217	-1.37074040785796	1.45076264378607	-0.387358016216866
ACCGTTCAGTGGTCAG-1	5.8406696507158	-10.064023861016	2.97962398690339	9.62942113005465	-11.8276347817404	1.34746923937286	-1.90807363978147	-0.266862279850731	2.80141743823874	-2.55861560442017	-1.86542366023357	1.00668995952533	0.214132106550201	1.92160841545109	2.5316406245538	0.766129700905432	3.42977317572907	-0.630233301276248	2.57530389573457	3.36148316876947	1.24468788979396	2.97188431570277	0.464043170488703	-2.80116506691885	-0.274761308258413	-2.92454892618858	-1.76617015475341	1.91416170120394	3.67423604060564	0.00790731694811112	2.69468055841304	-1.66722617573018	-1.56176978333848	0.763053837072124	1.40528349361643	0.84991138952196	-1.10753633142662	-0.441080740542618	0.220945348320448	0.695922775340412	-3.35376685187282	-2.03633335433713	-0.906318777420674	0.673935059060466	1.30774390187259	1.32275049020675	1.01362748679268	-0.955594669935847	0.317582776220116
ACCGTTCCACCATATG-1	-0.771209640818673	-0.502808314928697	-4.95403998351645	-8.75873807352545	2.9780326430431	-4.34405290625834	8.83852354490837	1.96623089637084	14.7000781184019	-4.52356926006997	-7.30554855925889	-5.859270101573	4.6521736753615	-2.76378608947295	-1.15347398109152	-0.979338818508692	-0.13387568561271	2.58529901157472	0.0349817904751091	-3.89648569691682	-3.03357509135921	-3.31433767235466	-0.51200451107678	-2.38010149516266	4.71624811033731	-1.46713366483797	0.705228534606001	3.95180266578215	-0.680026467323177	-1.62041730795414	-0.927832959709385	-0.612811212217607	-1.44501363573602	-5.74822086983452	0.58190857729338	0.614761947203516	2.49985422527957	3.02912142375484	4.18007081806975	0.169983797785627	-1.80321146903894	2.15310513537231	1.79033424377583	-1.90495939808871	1.21010357932279	1.21672840970037	0.401057954639509	0.139946334234562	-2.38050029840174
ACCGTTCTCACCTTGC-1	-5.21681758660765	6.67631677621438	-0.355859246809879	8.98882865120302	7.55543648864054	5.34719451613384	3.11670851483147	-3.97658636630775	3.54820982191782	3.62313289805891	2.98014051523097	-3.98397701006111	2.36304521387948	5.58457366795474	4.77759596562259	-1.09258033322546	1.78577553833146	2.98053384507344	1.28551976831591	-0.737131770261938	1.83377475206899	-0.884886576528502	1.58874371356626	1.95210108367739	1.52907664666722	0.559148139632649	-0.398333097820358	2.40822613951304	0.381492659014274	-1.33542220045887	1.61093268118686	0.58337969396222	-1.08983686106272	0.504127908510528	1.36067073351359	1.26297019493745	-1.57013084931906	1.97192648912119	1.84316315090093	0.468806789712353	0.212621266863543	2.10228870366782	-2.99407900685144	1.05429081934018	-0.798536553495985	-1.93036727298572	-1.5421128627716	-1.08538530945347	3.89682014406
ACCTACCAGAGTCCGA-1	-4.88511106518271	4.80101653442751	1.81761747604114	2.41503914595078	0.551866956815596	1.95649165102206	-1.69775808044913	2.00864298841606	-7.59350734554304	-3.67737687512764	-2.66705168607134	-0.533913807194005	-2.43682954123297	-0.646080810116984	-3.28779568446058	-0.934597237171452	4.11596804486921	1.49039914616148	-1.58335767213269	-2.46370374703878	0.205906092714525	0.955305724994176	-4.49773719060913	0.549702897043416	1.64119176843659	0.129578046970458	-0.390346030437967	-0.462101904841273	-1.56936513628563	-2.22109423874906	0.546724842635655	0.95780961121548	-2.2585388014116	-0.933005610112906	0.852419101941513	-0.384411981993712	-0.210983604141807	0.632705302955669	-1.72399146474286	1.35597415273017	-1.67651226207663	-0.999638455359863	-0.470062289034052	1.92368549323259	0.135353476330017	1.5542288377827	-3.31542304937687	-1.0323291999807	0.697893056404926
ACCTACCAGCATGCAG-1	5.24932495082632	-9.6562300120721	2.26870343297463	4.28669999992595	-5.34559581417676	0.349853223432625	-5.05878728178855	-4.34683808159609	1.61201542819789	2.16711827647474	4.843050658502	-7.48017721952558	1.95482201062539	-1.14909430991687	-0.546989251521185	-0.0475533513196764	2.74306898118694	1.09484101393884	-2.09874859331343	0.244962993249347	-2.23417994211404	1.12449687047857	0.580385075115061	1.39901391870674	0.88005908991218	-2.87493453941379	-0.427459392390389	0.213585744623931	1.17897230435815	-2.37375169035844	4.64764924400599	-1.64316266094665	-1.77977206351031	-1.84668700762809	0.677673352173949	-0.241862121546017	-0.754769238722968	-3.25328904219303	-0.333378193573205	-0.283688770628915	-3.71560210636249	0.116468943369499	-2.0354201076049	0.111892106429275	1.16361015978569	-0.914752883351467	0.00305139875152163	1.1457005774187	0.0584972952303973
ACCTACCAGGTCACTT-1	-3.92119791843297	6.32543395052978	0.0432268007284089	5.06838693989088	-4.00660643741773	6.49500756672162	4.16046243188644	-3.68824297981703	-0.210923750274823	0.176202520637382	1.03738501440123	-2.4916788598011	-1.34540653316113	-0.215777653659649	1.41449956226492	0.790019693925912	-0.561158639635084	1.5801838352345	-2.60135962846707	-1.11798766821238	-0.219030583128509	2.52128397214545	-1.08787957441802	1.84922215966115	3.03953877034615	1.80053899319069	1.35526353860127	-2.49464865715722	2.37719450906027	1.3066396033382	-1.05846109753673	-2.65654401753657	-1.85959575429183	2.52595621204008	-0.611213288352424	0.573362403422385	-1.3668370933244	-0.871162034371492	1.06062958894711	1.53544820501667	-1.09942762460718	-0.162246973181433	0.261517322887571	1.78897680065242	-2.12627611091555	-3.19100596099157	-1.48739913626635	2.05099694075587	-0.716446924710101
ACCTACCCAGAACTCT-1	-1.38516967140517	0.138794789165079	0.414932923296409	-0.769564943647311	0.429088535940391	-1.46037291725532	-2.26865857192032	-1.23624653043355	-2.74766486680721	2.38085070116597	-1.46870241622903	-0.100492393037967	0.0409959640930824	0.747585756338884	-0.226900412822921	3.80764301772458	0.314259982888467	1.99796855817413	1.21188767153167	-3.08759360085419	-1.10008802625912	2.14318716327683	3.60953040974467	1.48329140306714	0.85969898132207	0.942106197416802	-0.847229205239976	1.67159683826637	-1.11772399391751	-1.31466087161634	-0.77338793343891	0.301375753188922	-1.06100176112067	-0.538345521670937	0.919413586603202	0.687947536713009	0.153793487639359	0.890678853577893	1.05172209869648	0.765410894955902	-0.526083650801762	0.773645566913989	-1.20409391096151	-1.85692562648871	-0.358712744485802	-1.02007500727398	-1.26072708589669	1.24917434122327	1.2389731131762
ACCTACCTCTGCGGAC-1	-2.85425117612699	4.16723643639413	0.493546886794655	6.80455099595559	-3.16117309402924	2.64255383759168	2.46431344555267	1.22985918440684	-5.64530679165842	-4.13817944763182	0.382379913812135	-3.81794022857654	-4.91855393095961	3.91113002949922	0.681552672956244	0.433999116551245	2.20832883913181	0.705726306712871	-0.707678512693224	1.16360495108138	-1.71057400036353	1.39327409810849	-0.693299228448005	-1.33609190879253	4.87825708756876	1.9542605943311	0.348135816942127	-1.93348048741156	-3.05892934589984	0.76255223989999	3.51963991057074	1.78245680883232	-0.797647247761538	1.09100020949972	0.0650981288910964	-0.117913311297578	1.34699111482807	2.76196309613038	0.368088902725231	0.871971307870148	0.170733107529721	1.81155000306359	1.95558848647031	0.803891064644413	-0.239533109896283	-0.89065724827825	-0.187098137525068	1.65447771083139	-0.467638767819269
ACCTGAACACGGATCC-1	66.9638536293824	45.7238311236186	13.800098199714	-0.582369517764759	9.52235143875201	5.42351210640484	-7.1478302639401	-6.79869096901682	0.528588024171864	1.57662888841697	-4.7837646789559	-6.95461885237213	2.95081734627477	0.288070014389476	0.222565205569088	0.825224431716353	4.27203747727196	-0.57801395217072	5.97785282508825	-1.70157216827706	0.0792040993441283	1.97021572834156	-1.80005065765878	2.09635809194838	-0.941075933359372	3.64628412149783	3.1893282432061	1.30944790688084	-6.24535667567551	-0.587294360883068	-1.91112485758923	-3.58456969770125	2.19883315654635	1.61847842231489	-1.11891538328418	-1.1170755101679	5.02962675565054	-0.0625761619324638	-0.125261346274564	0.506594806779815	-1.70178704117779	-1.34652686076881	-1.23171584402817	0.675251775695783	4.3196114220767	3.56920535162548	0.566105100716338	7.44858458024739	0.913131759690353
ACCTGAAGTCTAATCG-1	-2.34321669791953	3.59811303031443	0.197365796226474	-4.1574207483247	-0.600183776448425	-6.07848096372224	-2.93188693566306	-1.1126281598491	1.03666795608122	1.71506930848291	2.29892095663495	-2.35234659948953	-0.292000554507769	-1.70966908527022	-1.71098113905429	-0.137893481882916	3.11772476280378	-0.706525777766211	-1.18701110505878	1.78862458451182	-0.141138186341395	-1.26875605969556	3.33707264826483	2.61659086194591	-0.170136909422484	2.68046094772748	-1.49036834380489	-0.00851622749773379	0.162928659083966	1.69772369942818	-2.39073423606518	3.06194569052389	-1.46606240320717	0.0710525011842146	-2.83123065429498	0.982333578630738	1.72653586158863	0.629521976100565	1.09661634683241	1.22505096980436	1.62200877433385	-1.52400743771034	-0.73685834676814	0.901694911909045	1.20988550794861	-2.74927381927812	1.85747338779421	1.1555111643741	2.24093126917679
ACCTGAAGTGTCCGTG-1	-2.98040595969261	5.32491243079664	-0.764174704370022	2.42747739186121	-7.14786726641951	-2.11016791820592	4.41499563120113	-3.07547222544966	-0.00702937349559884	0.134677060626208	-0.646169212932362	0.830553489237759	0.7778253641718	1.06362260011905	1.76371648767721	0.0213590285600286	3.23922668910848	1.15869388837984	-0.279625398598388	0.96046519990767	1.48850096126878	-1.90026963989737	-1.01755194723806	0.426936947467433	-2.35005263477751	-1.72153973475704	-0.638239110512659	-3.29286752646475	2.6444481018919	2.4576923243315	-0.236212464129779	2.40979860330178	-2.0414077682196	2.20583172415829	0.526141615041622	-0.963091882131731	1.05323753876135	0.059301934837589	0.557029096962226	0.109639140261326	0.695813555065381	-3.58063518177532	0.635976340588398	-0.238711445995666	0.652765627105696	0.0354085451570108	1.118156311634	0.686172877390678	1.84211095627335
ACGATCAAGCCGAATG-1	6.72647133893863	-13.0450383335016	2.86841530357485	2.36200258188096	-12.2230406379135	-3.05570779342244	-4.26862903049705	1.80753147877295	0.677896444810294	0.446175095504441	1.87006146822575	-3.83720665499367	0.351316391941855	-3.74269529671986	-0.685116604728309	-1.87868253349471	-1.28346794014691	0.251653362168952	-1.05891056821946	-0.546002435303131	0.409863355465527	0.760791571497305	-0.119566726821825	-1.47322605637126	-0.212428784329288	-2.08059885103943	-1.77636036177791	2.76362932404684	1.37127547431686	0.467920097768463	2.6329765330797	-1.915624822678	0.546855234672637	-0.520523759676441	0.313410145956112	0.369719656037899	0.032206308917255	-0.906233163071103	0.381523626639951	-0.356655058539429	-3.71818924832825	0.292263743153363	-1.37278548812165	2.54634502730971	-1.90557614940596	2.55015987407291	0.274566990691071	0.538055202667238	1.13319552852463
ACGATCAAGTTCCTGA-1	1.32019917119109	-7.32211616567223	-0.676912666160795	-9.18998055720513	12.2487413934823	-7.60706031190463	0.000304702280950282	-2.36730941491334	-4.77944846258473	-1.52042497786777	2.33207851880106	-3.40058585005158	-0.530787718549437	5.26486377362622	3.80795345817832	3.03621332027867	-3.59889322013069	-0.0281562190395283	0.237451659010874	2.94026998574956	-1.3706079085225	-3.32114928712531	-2.81601799345835	1.11243674858976	5.85874474166999	-1.27825204605648	0.504471842096989	5.09309154105981	-0.217946215530415	0.439183967717629	2.23424106623459	0.0109269003698252	0.235675339214507	3.30377429009781	2.16767509141706	1.79249815554065	1.35726323925852	-1.97287137243753	1.18474579331514	2.4558212271787	-0.755442282557442	0.973667385581787	-2.20274851166002	-1.88069630885577	3.05722809858751	-4.67945441551894	4.16626813604634	0.198640026581832	-0.562036234045877
ACGATCACAGGTTCAT-1	8.58943191129612	-17.1206932241616	0.662951762713489	-0.156972857113632	-2.4286772549422	-2.12838833420448	2.25197485245422	1.62721868080165	11.8774327311016	-0.299185264793042	-5.04725836344004	-0.554647960106665	2.50779750430944	-2.80483927996329	3.36758999645742	0.326894741958136	-4.20041309550496	2.5099343978848	1.28578577797898	-2.47442700000113	0.711451370648171	-2.73727755701644	-2.30605855433594	0.375701602796579	-2.16458938442967	3.57530485918515	-1.1626648162182	-1.13586087745797	0.705935969582405	0.728057834826165	-0.959865781831734	-1.04320762140175	-0.638380964734713	-4.95396099819012	0.365012007942724	-0.933711773196533	-0.355608581394277	1.24461442604009	0.075373134194776	0.762835227933889	0.508589997395674	1.8060640981062	-0.471062270129445	-0.745241363845728	0.0384802063227385	0.469218535343139	-1.23077812927663	1.14330063468654	-1.31152158452601
ACGATCATCAAATGCC-1	-3.43778689027197	4.28210514021021	-0.728899333254714	-5.18541648248349	-3.3682620547269	-1.33270753751687	1.4097201405121	2.38889997309308	7.83458279137797	4.02210550154898	-3.07517088774451	-3.76549532470069	0.873177325704337	-1.8898793276151	-0.398704078418576	3.26689122192716	0.128229794012627	0.310569645997872	-2.57748354101333	0.719941441441581	-4.19106459852079	-0.977008664557626	2.51735000677569	3.86129179824125	0.881413074714687	-1.74050564486645	1.76448433951995	-2.86413240203923	-0.783487884858528	-0.952899671693656	-2.56686489005665	4.9129170307277	0.138985984632867	-1.61622032472107	-0.261579726145835	1.84291945232666	3.53672578597506	-0.266955347597049	0.0578372949471763	-1.6073666821038	-0.333261027085663	2.31057090252946	1.51040850583185	-0.210195578577379	0.67087177143823	-0.819441407744407	-1.28440905293556	1.07715797433221	1.85165097554203
ACGATCATCACCCATC-1	-3.4698209026643	5.94396247915572	0.747094067460817	0.275412440171991	-0.948458876052083	-1.23517404702282	2.65900665911141	-2.43566522647366	1.43070651077231	3.48112132312086	2.11235475623879	5.27365078932575	-4.69752595781295	3.45449068717935	3.06145792826887	1.557808517138	5.29394036004242	1.94485346451632	2.24586014540236	2.02286499424845	2.86739708535813	0.175195720924351	0.022406417857464	2.34583173432657	0.657637210396734	3.7014888654147	-1.40734890659689	0.708804760959699	1.09444873994952	0.40357038304655	0.32089542000217	3.16966048949458	0.193566352092983	0.624765514541613	1.61957705540289	0.61725689195549	-0.970605022702442	0.480353078092285	1.3651178377034	-0.0206883832554958	-0.81197524184123	-0.803134364227812	0.749381360207109	1.13221427574085	0.377634342275318	-0.555972139228863	0.461924091137046	-0.831708629224063	-0.58887595603766
ACGATCATCTAAGCCA-1	7.33985973136278	-18.6578948133244	3.71061594419478	-2.04694465482269	5.29148005913242	0.690346369639795	-0.432362071881039	-1.45554884685168	5.94294553387859	-5.84347640283904	-3.23475858814529	2.82165985713094	-3.18647390146902	-0.500984401247356	-4.08680177178269	1.88151314446642	2.42754547800571	2.66079954203162	-0.0561656188452654	-1.17998235698558	-3.05362970812414	1.99123602996343	-0.626929739216214	1.15519153973186	1.31275560955449	3.98644234740788	-1.93003128182649	-1.66374380334725	-0.914319754027507	1.67479346842946	-2.15057855777098	-3.13959562081985	2.32951292429942	1.26151790543528	0.527111498286844	0.668014249537731	-0.0793770166929786	0.617005099870244	1.39382276826121	3.21938970796111	-1.01220988299283	-1.48872081017123	-0.651865022102434	1.48921236942727	-1.58116970682296	0.210214570315225	1.53889398045798	-0.330906539292692	1.75897386085736
ACGATCATCTCGCTCA-1	-4.94765926476633	6.440460075362	0.906029725488336	1.90056954910685	-0.527596021386096	2.72863333326329	-1.77824036477829	-0.496649791280619	-1.9890869457952	-7.41191346772601	-0.720747094770025	2.44183526860816	-0.914150758773325	2.88102992269021	-6.86438382198183	5.48193475973874	-2.40014437960219	-1.00494885360309	-4.29315219496003	-0.930666510926738	2.84453737869648	2.84437811339117	-1.92728090344589	-0.647551086325167	-0.748901716811398	-3.18820729978664	-1.09130982056429	0.263599448151483	-0.0909782153562807	0.040165836711161	-8.53795537215089	0.57103335976326	0.701999845616014	-1.68939580789318	1.73468848580518	0.358903021569377	-1.08209156464892	0.094754858816404	-0.365767921256561	-2.81613632985748	0.592881273547534	-1.54162929941383	0.0717270733047048	-0.33438116268105	1.18259499528981	-4.31279820375906	-0.324318057898016	0.0722741108895249	3.2770990318847
ACGATCATCTCTATAC-1	-6.53255572303242	7.22942048660411	1.95707965938133	6.16803219077114	6.29508469711647	-0.841595721199267	-5.23828066401522	5.83194512736905	-1.62745105229451	1.01832261983205	3.2038253128295	3.67549055650472	0.512172891473828	-1.42976568544294	2.91655051511108	2.54202152699656	-0.441415021287948	0.141979519875628	2.74957586592761	4.40754649373932	1.63858849208867	-1.38893998156151	-4.02262902369961	-0.595536780749593	-4.04253701503836	1.64769719925502	0.722338914180881	1.64712975647484	-0.217219799210581	-1.99333695422957	2.97637620789215	-0.425540063016409	0.260694794063594	0.260460197072687	0.139203673547077	2.64010548614661	1.05681067742592	-1.5285858579112	0.708461915557933	2.18438251568587	-3.90335072079067	3.39594640996018	1.42527857274599	-0.69402484816736	0.463941132814481	-0.304045531814197	-0.541845766120306	0.352356469121026	0.364376746391563
ACGATGTCACGCTGTG-1	-5.59223343846126	5.19656475504315	1.83665754348333	2.75252854252032	-0.627016128123637	-1.15510995005039	-1.61852534745798	-2.20616049990522	0.91585622103407	-4.93490804257713	0.938812388054736	-0.834600843395667	0.779720283445452	-6.53384115837587	1.44987283311479	0.890221846825306	-0.939664030023008	-0.645274408168228	1.77044704340262	1.43778080472618	-1.93688973518708	0.369777677372484	0.28731396210351	-0.349246320674641	-3.92257225463202	0.551967434466836	1.1132370033549	-0.911654667865131	2.12726729229748	1.21062177645389	-3.04154420087877	2.08104832097069	-1.0360770898934	2.02425214614139	2.36012472279553	0.849881083648269	-3.62914693598126	-0.891356060373537	-0.0350142140144158	0.603837704171558	0.629290588387988	-0.528782137144616	1.01801506230486	1.0066698615405	-0.602285170166508	0.350626952874327	2.71992791318219	-0.733127888699962	1.03348332545135
ACGATGTTCAGGTAAA-1	6.13669972674098	-10.6524726560943	2.01801835127	4.63956351620732	3.20399273588367	2.04957174419922	10.0350642094905	-1.25758903305647	-1.71473970166143	-1.44962304771118	1.92796835001112	0.856958687111724	1.87300879106764	-0.0592725183285409	-3.8226797687736	2.09737877531336	-1.0434997166923	-0.911929397716133	-4.66062158502075	0.994175621604138	-0.538297355811668	3.50136662886794	0.409306834145899	-3.05018670298241	-1.41720137008072	0.89171219767789	1.69791997765684	-2.72189077535611	0.741801466852654	1.30590525407408	-1.52545961674665	0.620120639667487	0.316746689799214	0.433403061759886	0.477553706297418	-1.24910812426622	-0.390133163224468	-1.54380839848069	-2.53692076522295	-2.66128795647028	1.68745007805449	1.09814446665595	-1.42740928048647	0.993946246604204	-0.712847405378433	-1.92418959861992	0.238732737070347	1.5087926453127	0.277186222516692
ACGATGTTCCGCGATG-1	-4.60352201485356	3.99103127032204	-0.131303869477927	-1.99191505589552	-1.15991612847056	-1.45584709397392	-0.492117550880758	-1.14139583650668	-1.35289803842464	0.344648787205175	-4.41168862802939	-4.03425793351056	0.687571252203596	2.79893555129034	0.0685680655631241	-4.57006412845439	-0.740383266367695	-1.24654489759222	1.07252238192481	-0.923357874767119	3.16597663600573	-0.673552203014276	-0.731886724192644	0.430912596482774	1.3834487841377	0.00684557770368717	1.89270441243326	0.956499117929526	-2.11027008333276	1.45419284181129	-0.332237476746511	-0.550488781857095	-2.41767975672506	-2.78494911823658	0.204640590098523	-1.22426005981732	0.619547852316662	0.5039386741722	0.0287752296851648	-1.23804344834482	-1.78204690841429	1.3362846572676	1.91350597452059	-3.37582073128754	1.8579425224445	0.125823212233471	0.146858514100219	-1.31536865784875	-1.44040426701718
ACGCACGAGCGCACAA-1	-6.55904234383799	5.91725680123635	0.194487388391725	2.11777400150339	2.02931982035514	2.0837771647848	0.316491221016637	-5.40687874439073	2.0163681718244	3.39520660780112	-2.75375100279353	2.96912210772575	-2.51761817270877	0.410331247098032	4.87642879968531	0.723264231156232	1.64255830591561	1.5542502078828	1.65883626514077	2.94166957353278	-1.62662619641035	3.12635297550925	-0.914208339192897	-1.75980311330058	-1.79922726671339	3.68351311362066	-0.656468366428135	-0.419717870894526	-0.464090144473243	1.31733838489227	0.525262738575241	-1.23038747808448	1.51717748528292	0.762136427487676	1.44898309368521	2.00320007807429	0.75551462605707	0.730385813080603	2.91346399629441	-1.10811523789566	-1.35541293948449	0.398658005376553	-0.12063331080279	-0.111276877494029	-0.708053572368565	-2.83940954031378	3.52629810468773	0.826161540298248	-1.55525782538329
ACGCACGCAACTAGAA-1	-5.47147216460338	4.00667617247784	0.408397524078268	-3.32865412634753	2.4943351840896	-5.42238462190128	-5.06029392071444	-0.93095752333122	-2.23477593042078	0.459610300568843	-1.86366638260001	1.72971053466919	-3.43208755702197	-0.565014915292279	1.635499232637	-2.00425716699451	-0.173805015380002	-1.23692592624878	-0.632426533826968	3.59928069851803	1.4078759646757	-0.428021462655249	2.47054369312756	1.64643580103796	-1.54104095407949	-0.213279845058884	0.308697891293143	-0.651262791840438	1.30633309899126	-0.100013445968578	3.22808278119255	-1.42053764019105	-0.460469898545127	0.0270734824717076	0.159044917504378	-0.0952475097879818	-0.0529154177614094	0.0936194289866496	1.04743172340468	-0.525545297452101	-0.248622064806429	0.440341674413609	0.852741548777783	0.611236464960552	0.234157633129605	-0.569233647844682	-0.760468112198545	0.986362588927523	0.189757577928177
ACGCACGGTGTGAATA-1	-4.41371088061066	5.13298338734382	0.0352382521486009	3.59292749365571	-5.31844038539686	2.13889765474073	3.54455735907499	0.731651483284665	0.89981829417519	0.145827617462565	-4.89197187207747	0.00659327107752766	1.72041652725547	1.75587412366229	1.44780951004221	0.921067938132885	-0.215482232015448	0.765746785699832	1.71004339384625	0.560443390027425	0.263600184744952	-3.74913481442016	-2.69520489660535	0.983486711648576	-0.0557252301187712	-1.02718979676762	0.5942724373459	0.254983847557035	-1.18207759235175	-1.35528639877997	0.195955562612235	-0.563524263833382	0.0205681660685532	-0.884484285858933	1.78211504758521	-0.641418777400504	0.118558299439759	-0.763956177258738	-0.381530643700278	1.32853744629241	0.947153776227604	-1.56711332462903	0.294163170070706	-0.751409914867551	-0.513236078811474	-0.265776244399548	-0.459079722461613	-1.51256028681253	0.389450248753087
ACGCACGTCAACCGAT-1	-5.93911460065985	9.17858610051355	1.52785117288352	9.53494032270367	6.17287391010423	-0.0103956276755653	-0.386011349052222	1.48553018161303	8.7547435382	-3.78655452678462	7.39719248136629	3.09834518606588	1.49284411032629	-0.47169883624437	3.15797416162741	-0.201504004630393	-4.08521897718713	-0.290644006516455	2.23421725688846	2.46973138296995	2.238371824105	1.66555229628343	1.14997932256002	1.26268104680371	1.45615875561621	0.664739318402617	2.28309892435804	3.23231248576597	-3.16486794139031	-3.99126554256924	3.03538207632865	-1.56886052803469	0.772714933768035	1.24077685735118	-1.52105985995232	2.95368907278266	-1.88311298933659	-1.30915786457778	5.4142891350292	-2.42125003683541	1.69336872961134	-1.26981036224795	-0.718536264351104	-1.56001410879806	2.27041012295889	0.936446805120019	0.141499606024876	-0.86449744306602	-0.600600190942315
ACGCACGTCAATCTCT-1	-4.30645935642084	9.21469508387098	-0.425388761535412	13.3730308858526	1.67355859644942	3.19512573728015	3.08188587985698	1.64239770305661	2.68011441093662	-6.86487931744723	4.19722019325341	7.56063865168206	-4.14507907701281	0.901570527685582	1.48227687329766	0.44242703001237	5.1177670255333	-4.40601251156131	4.58859259519169	3.97014234171731	-1.6670321969462	-2.32134430441378	-1.24353311590965	0.774593871801292	2.12267392750299	0.180021900089892	-4.68056327867576	1.58929422878717	1.29186459298571	-1.42091845292176	-4.35081887180487	1.45385271812342	-1.18609365862788	0.394085672950122	5.11920306778638	-0.695364955087362	-2.49817762138467	0.0499833831950319	3.61138617489978	-2.68021361235072	-1.41107914548987	-1.0854681607384	-1.78750164633651	1.65506981255502	0.0770648209602702	1.27615804450217	-1.27261965818823	0.847198001641503	1.59030037706241
ACGGAAGAGTGATAAC-1	-5.0730445011159	4.46274214315514	-0.386587359617274	-9.13444218101306	-3.10158877470773	2.46606621241188	-1.41188892288285	4.02934098259014	1.689874013989	8.57605683401888	-1.69207658781276	7.77263984100903	3.64384950841896	1.25164606541695	-3.92336035412336	3.0349404742796	0.661198051370311	2.5829726692739	4.21792758965638	-4.2413899856853	1.93347623311976	-1.11354015032627	1.17639304546681	1.26034655781703	-0.462976871069679	-3.93210089444342	-0.869341521991715	-1.70573092301444	-3.34308888297228	-0.4857571883788	1.24162588904518	0.179918895563952	0.451997858311823	-0.719894689600815	0.0223088892487652	1.78195857053865	-2.78114360089913	-1.4270261173497	0.70131106518269	-0.109616244171737	-0.967503446482951	0.534999910556629	0.107786694943472	1.54943317017154	3.6184661892883	1.18640366897504	1.36514734857183	-3.5187309700813	-4.27543673237021
ACGGAAGCATCTATCT-1	-3.92132386897266	5.53535816874023	1.93319425426717	5.60282827527688	-4.93424178551083	-2.44933914262365	1.75856418716452	2.3671693082284	1.59144898297067	-2.6970564111914	3.93198157818719	-0.022035114913142	-2.11091799855222	0.0305879858688481	-1.16730355223088	0.698186888304217	0.38346053551602	1.05985781302431	0.148602771211557	-0.635175441948033	-1.24368731040565	1.0441060685293	-2.05589059308344	2.92386121814131	-2.85482395403595	-0.24789784600354	-1.02108883171491	0.541850506462194	1.42016653286661	-0.414880866797161	-0.443755689716546	-1.1972398600986	0.632375656922732	2.90449704391014	0.0173221181562614	1.33370770569938	-1.58688975254616	1.49761128063432	1.05983812380903	0.859084147127176	0.063372672079917	1.38425133719064	-0.366457957521298	-0.437888189956849	-0.173153809045088	1.74020164128998	0.537880735544125	0.896134113716426	1.19236425213211
ACGGAAGGTGGTCTAT-1	2.23230566620546	-7.31906984561206	1.53552595028555	-0.486669564780856	-2.2740117248249	1.95683567991859	-2.17581789755126	2.86730778802184	1.85015759278989	0.721078191882734	-1.27515704764418	3.19183619212512	1.03604702432338	-2.86850371798785	-1.95225560219324	1.58381348554523	-3.29679672328465	0.0795662393971928	0.841460551864484	0.415045726740078	-1.84957010990146	-0.69691523169034	0.462614551805116	2.39885478691478	-0.327244069724517	-1.99336393924967	0.32618295484723	-1.46458444631078	-1.21983174352445	1.18579563778855	-1.39297468766638	-1.14686535240561	1.00329611665219	-0.331547382976923	-1.19895544915453	0.598985007064177	-0.458396785831646	0.46334421021011	0.841386971366891	-0.0868879834503974	0.765689223614738	0.83438058556421	0.917915965862233	1.46922910370616	-0.520060407711459	3.00357831843456	-0.475221048478655	0.433208161971511	-0.928288442597327
ACGGAAGGTTGCTCGG-1	-4.35584591200135	5.21499005289866	0.274323493633927	-3.32859510134087	-2.10239686021625	0.687833768806825	-1.32817469220743	-0.708119898048016	-2.22142049019429	1.67734013170945	0.513119690420585	1.91882939231059	-3.60659331943874	-4.0379069557262	-4.27834408815886	2.56931172716994	2.75193755514603	1.96975732046201	-3.33115164822553	-2.27240372677408	1.23932603514179	-0.531482872301294	2.02865186932831	1.49324468094237	-2.7130004488663	0.851680490901995	-0.489267776592697	-0.698548444237939	1.1701231218772	-0.321016515468561	-0.798093233638146	-2.73631948618792	0.696868433544087	-1.52360482462828	-0.190027069713048	3.28886260917448	-1.79524256076459	-1.10929115783673	-1.09973884175798	0.976000115435522	0.503694226868973	-1.33074352795427	-2.07665510051375	0.941812481507754	0.997725778038166	-2.15994442325126	0.493761558529723	0.588666371574887	2.53951656766429
ACGGAAGGTTTCGCTC-1	5.23933379161322	-9.76108898863255	0.126942332047706	-13.1987436277446	0.600526607693115	6.06431429412085	6.01356795854824	7.55075283821527	-0.933746076488567	4.36322964547434	4.67637912858228	-3.01529099760036	-3.4374884072154	0.419371291182075	-2.28462748492279	0.220211706886266	0.0872370432904738	0.0632601453962133	0.788558710467424	0.245034781110431	0.626226631648862	-1.10737503103505	0.789506931170085	-1.86948047782716	-0.617561313185126	0.782626276692531	0.68128146436233	1.17709825870519	0.0687653755018951	0.961664581523405	-3.17584866406911	1.4796641954302	-0.758913725888202	1.64382745029155	1.62252029318858	1.6515553611793	-0.139732723549316	-1.80022581995954	2.64744885690335	-0.299018647283621	1.30232461337621	-1.26524343347287	1.7013457734557	2.06958185653885	1.40256693808006	-0.853006142525788	-2.31502771305206	-0.990489693739253	0.397011214204478
ACGGGTCCACAGTGTT-1	-4.6628977871846	6.20428146323709	0.106047099662729	4.869664639195	-4.98193202993385	1.65698064374627	3.49269215254649	-1.71715508950261	0.838563091558031	3.49802359100117	-0.533776053905559	-2.74781913069219	7.35946576570118	1.39008687525586	-4.86210895992576	-3.82571081189339	1.59925082189189	-0.292624316182455	-0.736293409705375	3.4315140926147	-2.14017336622696	-0.221114605870189	-1.76094726401438	-1.35333586486121	0.693011212172362	-0.711210354099133	1.15461280883426	-1.60049106842929	-0.74288707678487	-0.486618207575067	-1.655691706772	-0.731725490259721	-2.08677872710052	0.623744505245324	0.511784080633731	0.223664771878402	-0.418556723497839	3.58828660161987	-1.90305630108434	-2.52351284917169	-1.01665035162872	-0.370622271883596	-1.40571795600239	0.321175641378174	0.489272322654851	0.607656320221527	-1.2939724441741	-0.265327630619644	2.17690745877831
ACGGGTCCACATATCG-1	-5.79402900272219	5.39622813783904	0.908491540242942	4.67387305184683	1.51029884178688	0.255485057245008	-3.12830673787046	1.0983647784242	-6.32947297284918	-2.67182972417216	-4.51568955805703	0.0317910070964584	-0.0835457773542243	0.313274373487323	1.57864855650744	2.55280305881897	-2.35633683074841	1.41333544295322	-4.22887990031088	0.914130511929669	-1.1121426947452	0.797928923963188	-0.694097129321602	-2.71030456728351	-0.501241572025412	2.34543133695615	2.91775004112293	0.750723125635033	0.559362686376014	-0.81388134549572	1.22694061630015	-1.81948292389465	1.52501721279159	0.335183702503508	3.94021646749683	-0.413364043494188	1.74948046034727	-2.57327590266136	-0.164286003680662	-1.68208077542468	-1.4607193867902	-0.15540535471554	3.17833472135605	1.09371163461587	-1.34127903374813	1.21562645388678	-1.01418360979385	-0.699409924373231	-0.449997610513192
ACGGTCGCACTGCGTG-1	5.35540710303791	-10.2929957977557	1.10667118662268	-4.05482903569395	-14.0269201595397	-5.40555398563133	-0.915378123818174	-4.5345291164717	0.0259064772883214	-0.341760718060741	-0.337288438803507	0.354733344134622	-0.565616101456481	-1.2607801814006	-0.268133803730581	-2.79721241147797	-1.14760906500777	-1.68876068489657	-1.18326192784541	2.8895178145023	-1.92887040694959	0.823592308372486	-0.416512351675179	-1.70003183628919	1.24572143470545	-3.30974274555358	-1.12926149177331	2.18290283372668	0.905079350718013	0.434617046404089	1.03111099625123	-0.636769326955169	0.368304663862289	0.501904185607814	0.362048471547444	-1.58823608576731	0.630184632623098	-0.390307864245633	-0.463069439439526	0.160924281497796	-0.392280326570371	0.91136727695454	-1.04329988257192	-1.64658745579484	0.820310640293897	-0.723445420100858	0.131171164619153	-0.270088029220335	0.821217270461003
ACGGTCGGTTAGCGGA-1	-3.76743334894068	6.58151061629394	0.946796853622832	2.9392622040994	-3.91199056629823	-1.81072090866808	4.6028536514728	-1.83357305683365	3.90003858901372	-4.03011334626145	-0.419607221750124	4.68404242792126	-3.14757777053149	-7.37555363094552	1.14197283937665	-0.979295993474443	1.7069741288714	2.48910936258383	3.93126642457993	-0.219351592370171	0.874706522064383	-1.66489469436587	-1.8190261892403	-2.82522252447474	-1.95826513280238	-1.26074907061067	-2.36248638728577	-0.646019972117059	-0.292053080459747	1.68026922005816	3.62771686287985	0.0392364056949842	2.10858716574356	1.50068151590479	1.64467853547508	-0.0257988351574363	-0.513086531882773	-0.57004900335085	0.12765167489086	-1.19329322025202	2.03305872015845	-0.788802726133986	-0.286094209836786	1.36869036306639	-0.800563851840188	0.965366969628581	1.42339316842785	-0.104231890034918	1.05730051768336
ACGGTCGGTTTCGTTT-1	-2.34129080214004	3.06412055141118	-1.60784589194463	-8.65787353080019	-0.600133083258651	-8.86843800272016	1.73902030213151	-5.27045386697179	3.15284552014485	2.04099216799042	2.14614138187386	0.471298431836257	-6.69855068010132	1.98268451483666	2.285034432192	-1.68571328464311	-0.607068835250815	-0.192000590719321	-0.49390676828218	0.585543893509696	-1.81379514424347	-0.97458045574192	1.32874635656634	-0.350791565759148	-2.32357697090764	-0.216500054335759	-1.58950160349569	0.389639192706274	-3.36833596747649	-0.073933731271316	-1.43992811709486	0.114680778152917	-0.199250418175455	0.573211554064545	0.638558155697273	0.256759557275592	-0.967094965559935	-0.146597572522078	-2.54832609396295	2.23912597320159	0.921963395772714	-0.00728356634465215	-1.67174876898612	1.78324418665533	2.29062595628772	1.29477176536047	-1.12469761804726	-1.70037361501681	-1.96385256070275
ACGGTCGTCGCAGTTA-1	10.4153284368298	-20.0972201728926	4.46486806495825	11.3200765286059	-5.64548121345747	5.7430758094267	-6.20164763443324	-0.261743296971712	2.32032707395182	-4.27397624789133	-1.45838116699401	4.99122481197062	-2.54876962570952	4.3434930270908	0.35048870661019	-5.05756746401939	2.80663420431551	1.21555881452347	-3.90272891042639	1.00317821388534	1.32575111438966	-2.76777697138636	-2.54678217788424	0.339323190310635	-0.506111452091614	0.480960573506896	-0.456248118904521	2.40517106173152	0.874902819828835	-0.719072092578669	-2.24842642235111	2.66303473371214	0.308485599811329	-0.232391198742708	-0.914800290641634	-0.374974899349922	0.0365368140583521	-2.66806067649154	-0.00853149205049812	-0.551572437465572	2.37035020046109	-0.288239597441384	0.604163486363338	1.77177048464333	-0.408198926658963	-0.926796859460001	-0.42746975100818	1.28680880989171	-1.26834100316053
ACGGTTAAGTCCTACA-1	7.65746490735306	-12.0409215932744	1.75989998400014	-1.83747735105565	4.73082389124915	-6.04986802427658	9.92116362900546	1.96747527853599	-3.49061701357282	-2.26470876417332	3.86074865942962	0.897037031876255	-3.68197075309153	4.9413161733984	-0.465870174746933	4.66329843428604	1.77685450862478	-1.48617003569972	-0.878888853635046	0.910434189341599	4.77788792234496	0.643812107793043	1.43434813783325	0.645199510942658	0.390830666635761	-0.958600994148733	-1.36715634702217	-3.43148096722409	0.676984131989157	1.24286581655692	1.18335435876286	0.377068140336921	-0.338277201871129	-0.805683241333641	-0.889288628703428	-2.87832996504046	0.324961590726561	1.49488884692152	-0.768636666062965	-2.71648335665655	-0.124799679744725	0.560017134395218	-1.13631889344174	-0.719337353970917	-0.752147720486344	1.3578389139922	-1.76531868489659	-1.6681889607507	0.21925159264531
ACGGTTACACCTGCAG-1	-2.99511518192749	2.71977002083433	0.651927175556818	3.77515709741192	-3.91299950732522	-1.9099824585541	-1.37820012716502	2.18876316904828	-1.77880969776841	-3.27746135965234	-0.429568386578599	-2.09595199843985	-2.44273538535222	-1.18977114218965	0.409778233020566	-2.06446876704467	0.523053906221096	-1.73192988974096	1.6567378756382	1.73526517229107	3.1349057674027	3.98251927811618	-1.41794764921943	0.887117992431662	-1.39851573276728	1.85493220084836	-0.764380515383173	-2.16549233317138	-0.685223595344366	-0.998017737721214	-1.25708781102765	-1.67660939297229	0.284846651967574	-1.34573977320367	-0.420169909122856	0.0132592571655966	0.438203811095409	-0.485331212679656	0.453201794162155	-1.62112247877958	0.0964534502310331	0.169230653865164	3.40151695138284	-0.300226819706661	-0.649185835420492	2.74457777196392	-0.380200653888655	1.03992307925952	0.834718811402608
ACGGTTACACTACCGG-1	-5.38429454898539	7.08574476466339	0.301763381374815	7.79340776200149	1.30870915226779	4.7474512730829	2.18899531008531	6.28706252035275	1.45248484384198	0.436064852629188	-1.0525538777515	3.45354462574784	0.00285667140441941	6.08510689137598	1.64624310149096	0.409189836947916	-2.88673439746669	-0.346115398052589	2.71128733509028	-2.13949808274278	-1.57714909897429	-0.554689421941877	-3.00334764400847	-3.2475080524977	-1.78722604727207	-3.14974770057316	1.585132416816	-0.294317774702885	-0.616143759892163	-3.42702309894839	0.836948833327914	1.20137928829319	1.43847290070191	-0.494559228260675	1.54104993126029	-0.311965727812406	0.0200371967654934	-0.762505469981801	0.00260992809735712	-0.485863299129239	-2.08706466922441	0.941228531394296	2.66640227062841	0.0060727551985372	-0.961086193190743	1.48400895883127	0.834290299922537	1.58637096386185	1.55727228534822
ACGGTTATCACCTTGC-1	-4.62918436044965	5.26419411170504	-0.810862866633253	6.31420752000034	3.81427157668834	2.97623006212658	2.80457707073927	-5.47773784247413	-1.64449010613224	4.66512860222588	0.225592773042159	-9.06736146889062	4.72562299672173	2.88157361807533	4.46791047162516	-1.93509436465081	-1.02136099794001	1.65330598708119	0.690077528706833	-1.09125852180536	-3.66424561738055	-2.36349753597009	-1.19496597451865	3.3959559680111	-4.09757011414357	-0.214432149857806	1.67537542201981	3.66671730938988	-1.50793431502201	-3.80810743459163	-1.90887850494805	0.684046506506328	-1.78767278223312	0.332434947238347	0.0362499731122199	0.0376534146396582	2.89864282108052	1.77993960239174	-1.14202136062423	0.647074511333704	0.0930811080337439	-1.93393811691571	-1.08381297301759	1.34419034115892	0.622272487667044	1.98568046912136	-1.1444594939744	-3.33248610967418	-2.03209578580982
ACGTAACGTACCGGCT-1	-3.69737258371217	6.68614124114629	1.0698998477557	5.11901061070188	1.11079723124691	-2.35016607442943	0.355837369541475	0.682796173454863	1.1997865838387	-2.84403321697826	4.04252612365032	-0.0621827462891609	-1.79275102121575	1.89718336050776	0.847515067943689	-6.77862175103383	1.19754654200249	-1.57841812702426	-1.02841598755058	3.81483612071376	-2.9305912110326	3.52240708852302	1.7657376094345	2.32433188026168	-0.0317695984836371	-0.660112218090773	0.784634294815299	-1.13613028960913	2.53694166667125	-2.61722635189526	-0.124684971912446	-1.2912101070555	-1.33630604066436	0.365585675306898	-0.460500481512113	1.97522631071983	0.216749331478019	-2.39003172524372	2.08736573548931	-0.622493995878623	2.10804048157704	1.71982918458354	-0.94048399924272	0.56544833658676	1.10045092893359	-0.381452193220215	-0.0303899756778746	-0.154704727313693	1.07676393307251
ACGTAACGTCGTATTG-1	7.13134630763454	-12.9125950990112	1.87924613672848	-1.63537275814737	2.84898602221757	-4.65107084298277	3.59749991880189	2.89613613738343	-3.0628218537084	-0.847942602226813	2.16712489146444	0.684379730110842	2.98238860173079	1.21751352818582	-5.54150775205136	2.17781431973246	-5.06379148118444	-0.524744607587818	0.114109037509969	-1.46653860807078	0.344672799317471	1.38622003617605	-0.455208312632067	2.92873046146139	1.97797751122871	1.17473345338071	-0.380851787318418	-1.03035255958374	1.77904225329068	-1.05493755254369	-1.67016565947008	-1.48158770714155	-1.92654777912769	0.542774549146149	0.285668694496736	-1.83267768672028	-2.04328685835348	1.12618472597957	-0.64123684952213	2.0240866076855	0.438273001805981	-1.38435797605324	-0.185134580806216	0.0650492688943368	-0.542155155967542	1.17065922705934	1.58295537698693	0.598983946793663	0.0540000065065906
ACGTAACGTTCGTAAC-1	-3.23703904497798	4.52680817921536	0.383166728013453	2.55202248711729	-2.14821883166328	-6.72904538589341	-2.09990219975217	3.07234742041797	-2.38708727992163	-2.72859430396608	3.2990601773893	-1.44271958227338	-1.75493917637135	-3.57318530482067	-2.75504555208445	-0.583435251951719	1.69478579378793	1.55339027965467	-0.101277629689512	0.870664768077638	0.261682186318675	-4.05700770351842	1.16891542638213	0.0899875982231074	-1.01993349027659	-0.612460442199861	1.24520071014846	-3.49473500757301	1.80578183900058	-0.0441892070466581	-1.85179895486554	-0.195628598814575	-1.00777348266679	-2.38566642922348	-0.718705702705475	-1.21893555436317	-0.326356962898862	0.289920901104711	-2.44830767259822	0.0293620094323813	2.17840954753921	0.615725882906125	-2.33903401290518	1.2042882350688	-0.71453507141454	-1.52910578298215	-0.626093684056108	0.944360967812493	-0.32298169135995
ACGTACACAAGCAGGT-1	-5.34850169990908	5.03712336752023	-0.230056349040515	-4.08824841695045	3.16146498429007	3.07804633543244	-0.425303569629157	3.02287604079	3.08443053314767	7.6905645034119	-3.95254124379881	4.5085009821927	-2.3306839262625	2.59042118146963	2.10269738139904	-0.622226142082919	-0.0837965090495398	0.790848370156873	1.22797591278007	0.765658593596048	-2.76806940008622	0.0550303121382818	-0.596959417419094	0.465350567689862	-2.73421805476975	2.47417428821495	1.16412349106411	2.49516616971554	-0.87291662061574	-2.8284334031425	-1.79521980910857	-0.861026795814251	1.7371671805657	-1.48115050568299	-1.15753239548589	-0.00140045403126939	-0.365310440950817	-0.303684554160834	-1.70367556483046	-0.827657501196872	0.520564313925814	-1.13836785545472	-0.0636937438641421	-1.85354107358203	1.44329594703899	1.82493463358646	-0.898243525147621	-1.74741986899025	-0.659723587155088
ACGTACAGTACCACGC-1	-4.00619737549387	4.97984105287425	1.33708117463306	7.28957715243703	1.48788282588748	-3.52323539387692	-1.58664900121568	2.32220844250972	-3.69853483657166	-1.7410814639652	0.626292193756326	0.647562081501787	0.721810359493906	-0.428280910819825	1.06610485751076	-0.62927014110628	1.84843356145426	1.60786571015615	-2.1578151795616	3.8548739546218	-1.23363722937847	-2.63285983656939	-0.741443556250504	2.06255929844568	0.398280864311819	-0.00574403879234898	-0.0939504927466498	0.52431331995674	2.4021658650323	0.658991920040362	1.11060016699436	-0.00501061716646611	0.0118617312455831	-0.921632018592441	1.70349408263407	-1.31611698538581	-0.651789640351606	1.84385584425274	0.112834143226681	-2.20561964826505	2.1001204808977	-0.603335045023083	0.0100245699565121	-1.25769196578969	2.5578234577846	0.417256351808419	-1.97076799983187	-1.35324457567037	-1.56804860914978
ACGTACATCAGCAGAG-1	-3.76467398012675	6.09299052116561	1.57187854944388	-0.784567964700071	-5.19644270825251	-0.602360072461701	0.523096800239853	2.76229616867397	1.52018578843303	6.4257855300757	1.97091008680919	7.47638975781653	1.66443152747034	-1.40253663158381	-4.32835306563586	3.42889830624009	3.76375794943268	2.83255368608076	-0.823894309157356	3.00818047222883	-3.14014603784992	-0.779008430909499	1.27946245772389	0.901488698921962	-0.622351971341613	3.19332722396283	0.758904636377403	0.19641273860165	0.47219200969604	0.354903114193145	-0.761016773268458	-2.12656980562252	1.54460864877245	-0.229781886183112	-1.92565261609538	0.975721893473716	1.64058184915956	1.90054757729541	0.137940857239222	0.569938035918849	-0.672205742163334	-0.681515786474427	1.37611070952393	-0.395270853610131	1.42682841332833	-0.37051219590318	0.0187316157068868	-0.69498990762163	0.301396550745619
ACGTACATCGGAGATG-1	-3.1201871463517	5.43991996042851	0.445744642038776	-3.08301832444205	-6.05187373950593	-3.5769887966236	4.09198425565237	1.84180601486723	9.4499967580202	-3.02463892964227	-4.65024067491015	0.51093940990135	-0.805206658994192	-6.21774908838935	1.9480311131125	0.229489606178902	-1.98789402922593	1.27483786931057	-4.67590256633119	0.459669363430106	1.03936754579582	-1.42125959494953	-0.140003793470711	0.33746433318834	-2.46574547577972	1.0210495679798	-1.0115208890307	-1.57368110068635	0.870252152470798	-0.467997872527786	-0.0234696320815388	-1.66689240286174	0.966624112839244	-0.80657287047486	0.792408536042739	0.497684783817255	0.78274609046788	-0.276209551347978	-0.70835179242586	-1.33198669909627	-0.984239768200631	1.18862222359436	0.975827655525919	-0.383943483854203	1.10516584103215	-1.84700784866445	-1.5429298414443	2.47922220795918	1.85106914820688
ACGTAGTCAAGGCGTA-1	-3.36135160479264	5.63470155891271	-5.29800540681742	-2.11100831221368	1.84618555147077	5.5109943316402	-2.02498685190346	4.44063418683475	3.17355201766778	7.18749898786	4.84346939310344	1.74130467268879	-2.99528480121607	-0.145827868354956	-3.30893933945998	1.67420477857616	-0.237364444201923	-0.328054375258053	0.264755221542802	3.31026998674167	0.154579710792458	0.999417965312199	-2.73487213859956	-0.131280604308021	-0.0285378365472681	3.29162402674393	0.0991551222064864	0.214548610080932	0.248083020042578	-0.780388434242889	0.356255149488087	0.936437752794265	0.249544711281231	0.491427532313567	-1.43920467587104	-1.80095676445734	-1.80076952319707	-0.0252824885550086	-0.114176870452846	2.4676794839369	-2.22850833867209	-0.204553859570965	1.87425052468167	-0.61112137018562	0.535175423253338	0.11864521231341	-3.74051447187448	-1.21880475540566	0.539190629426135
ACGTAGTGTAGCTTTG-1	-3.73202625206619	3.74713144271213	-0.634780638866994	-9.25341750235544	-3.93896502476358	6.93819781246152	-1.50806452576635	4.72258824018297	-0.0383297458727333	3.08244756059397	-1.63793108601246	0.868307095978031	-2.48359112995567	-1.46724873972802	-0.384873465127835	0.510116949836599	2.16395120296906	1.66521546399072	-1.72959647242502	-1.730884319442	4.05272903434589	0.76549329807801	0.713801521700734	0.461453441837605	-2.66229068935004	-3.96455785044853	0.395233175892241	-2.62107370293562	2.84799271897618	0.356030801515789	-0.342128238163925	2.51211242948228	-1.40270529698297	-0.93159568217662	1.91497870719451	-0.710611423185386	-0.307237745711983	0.270300970984563	2.10803806293375	-1.30187728779656	3.83548986181626	-2.25423574966144	0.553356908110737	-1.31319648402251	-0.676071006077716	-2.02152861573719	4.65975690570267	-0.910073861790699	-2.45843596494654
ACGTAGTGTAGTCCTA-1	7.99747823596381	-15.4320012820676	1.81119708808053	2.10223304882479	-5.47193715252383	4.41733901030852	2.05193343312649	10.1105375213899	3.84880182357498	2.01335299712264	-1.97274693584005	-0.326214243767472	-4.27320235695375	0.206691884586186	0.467240520667828	-0.695007593453106	-3.85289227056538	1.70213910539488	0.629124405135748	-2.94086284353182	0.686541423463056	-1.21464362168753	-3.5117939141784	0.553790324631692	-2.09025357573518	2.05700930809404	-0.517722037036952	-1.72786076132548	-1.10580119238483	-0.903701447952764	-1.77516671171619	-1.37563310570404	-0.00744808185284316	-2.45923564321311	1.09590068271248	0.351386869160263	0.902681504894239	0.972618129646217	1.08775879161975	0.509510480754391	-2.76873375502548	0.329445137028069	0.173130000114738	-0.811370003344751	-2.35812442842611	1.28670593609173	-0.268555295848416	-0.81642307745279	-0.538907681847282
ACGTCCTAGGCGCTCT-1	-3.07476075034433	1.28020905797652	-0.942680218188475	2.87967728000161	6.51692264396099	-5.03506381976089	-5.73403501439596	-0.88232340202306	-4.42932401122957	4.16975005211994	2.75222324077393	-5.23733851424259	1.61682334823905	2.13985579039033	6.25947280343136	0.978674275573354	-3.65238857389952	1.88984751629026	-0.438972166343405	-4.5840526071963	0.513621310203183	-1.38275737538832	2.35840576498458	-0.198726772366027	-0.374222933157474	2.7777348373819	1.31362912817111	-0.534660097407244	4.67919406374885	4.67774027449735	-0.665450530302956	0.556506031291038	-1.29375584675753	-4.12862812088498	-1.07598955504273	-1.26176937021805	-0.042730713094267	1.00842313163879	0.131915828971393	1.6153604713304	-0.669962700387585	2.0366304769207	-3.41720997871997	-2.93043442754384	-0.670479672407183	-1.55141022900894	0.0433946334403048	1.20353923471079	0.776163508227457
ACGTCCTAGTCATGCT-1	-1.45120496926898	-0.482971779845809	1.01277484629253	-1.50132676089214	6.29934973566878	-5.89381958520234	1.91329370446488	-0.497527927471642	2.22837750206676	5.40074016816414	6.18837422180387	-2.39998587016718	0.668647951249273	-2.81407857187337	0.155541355310448	-2.13564368457964	3.95215188164822	0.410798058283818	-0.816866004130021	0.910207054123465	4.35058895309307	-0.0834400883907476	-0.19271047333691	-0.158772384861407	-2.13719670070283	0.118325085473454	0.858971977513421	-0.429345103200017	-1.84455258564373	-1.98369809362126	0.881857721463285	0.537221940722685	0.354351489432531	-0.297915255512244	2.42660974482717	-0.113844571224822	1.87132961745326	0.408432235994963	-2.66196166754595	-0.403718163518255	1.07434746317584	1.05842297635875	0.652176884271891	1.76448115634332	-2.48419474176274	-1.60807445282561	0.768023784536694	0.694421490974091	0.566933260344642
ACGTCCTCACTGATTG-1	0.744051345480374	-3.62717185311236	1.1868005626787	3.19102072646662	1.67018584414761	-4.68710791610167	-6.6410138553251	-0.670291082440339	8.15502642132713	-2.24379866822843	7.86903860411235	-3.55635637114894	-3.85709847666351	3.43728771307314	-1.14196918422247	6.93244455306153	0.744524082080521	-1.8849644814698	2.06995014514574	3.48775682341544	1.48604059143849	5.39784104693444	3.95393088903252	1.81744420930319	0.282874882070607	-0.795349895871328	-0.0999899254516998	0.493541087204119	0.781568888299787	3.01783223329005	-0.442554898682592	-2.22624655393408	3.07227871036119	-1.64030712180978	-1.3736665576141	0.428471940301719	0.691897288296314	2.83194734819644	-2.26689954174488	0.169717169618737	1.86200532187173	-0.295320726765015	1.63744855043098	0.529097949531767	-0.280751284708073	-0.523230588995828	2.73787498019049	-0.218923298989327	1.16530155191784
ACGTCCTTCCGAGCTG-1	-4.1892577799074	3.51134245987183	-0.404915168982164	0.6230905117491	9.9296339478685	-6.33968422176486	-2.69558803007619	-2.27077633829796	4.63333376385957	-4.40385451761063	5.99342669306705	-1.07087809432643	-1.50480350455467	5.4014961133303	-5.55306338029473	-0.570718017646901	-1.02101167341142	-0.631654712970926	0.0538484847382367	-2.07866573252689	1.47892771023762	2.40453193313387	3.73205878902188	0.584010963148036	-3.37147476105828	-3.4049033724249	2.32868316016546	0.60106932379828	-0.594611915247326	-1.91161343326524	3.41587285833609	-0.0563647693226682	-1.03592327653375	-0.815292461668935	-3.23785358490876	0.433186554099956	0.902177845152104	-0.943350637772018	-1.29715515850508	2.07907900435855	0.06700576853988	-0.860984562038207	-0.680401676827028	-1.50092896917755	0.148183296897813	-0.00406103072397343	-1.22804798942477	2.84025412430688	0.576159854437891
ACGTCCTTCTTTCAGT-1	8.5268224533934	-14.8526609393618	2.43984014052442	9.05413616673062	-7.47153787168544	3.28418858583281	-3.244604684157	1.13764070472561	9.59736463236466	-5.61912196857762	-3.00009267275345	0.224174013933502	-3.84030775421356	-0.948779578943484	2.42296646082402	1.39839642392407	-2.66836089640651	-0.0801746981380522	-2.38904703283955	-0.155865688012123	0.685839511094524	1.36769614049262	-0.957016785294761	-2.73467164603725	-0.826444759862761	-0.257492582260656	-0.185707295009246	5.15461089225386	2.45447366894703	-1.97378593498549	1.06408574984111	-0.74746501174019	3.33544571698068	-1.31508013680252	0.00309168448973131	-0.422397646200081	-0.102910630217191	-1.02052597801625	-1.35248984708137	-2.25976854838016	-1.75283551039348	-0.106020680937003	-2.76652983441376	0.196627774783619	1.22425367617088	1.79289413743469	2.73986981958088	-1.80780109663875	1.8165429466112
ACGTTCCAGTGCCTCG-1	-1.1337906123118	-2.20814184562868	1.3327800561436	5.03427956781285	-2.80486897898177	-3.90755830087823	-5.19430072990664	4.52372331591145	-2.34152093276016	-3.558295926977	2.50406834054982	-7.00463980765234	-0.0637321737187	-1.44520428067057	0.522496632501544	-0.0761529942906954	2.18451827077368	-2.00740487195313	1.64828825277318	-0.372528046238046	-0.698980383843982	3.43411727879736	1.39014590945254	0.949317340952829	0.725048914108026	-0.84266354683727	-0.639093918927197	-0.429731378112907	0.553166977847126	1.0002288541418	-0.942808874474201	0.319142446671456	0.833012333454373	0.934922950374826	-2.13746530470554	1.42881725903708	0.551429852806536	0.520152835187584	1.55436559546679	1.79707043100879	0.23408141138689	0.856823877012149	-1.52456466387758	-0.0723885325913105	-0.00181904994863936	-2.54383249038667	-3.4257464000824	1.23409542921068	0.375482148766497
ACGTTCCCACTAGTAC-1	-4.51721256548871	2.2066450605898	0.743521845432772	-5.63169099081813	-1.63226470344153	-3.47828951171984	-3.70126294039929	0.246444444541889	-7.16184158545161	-0.855069897963365	0.175044624398708	2.36759128109721	-1.16396009571361	-3.76035272726325	-1.5423083551027	-0.293716402588932	-0.526034477061013	-1.40688485481901	1.7058074213631	0.564009498868057	-1.3175452630365	1.50438656996241	0.638637468762471	2.31651111229194	-0.897400882387897	0.624799558334717	-0.583361292368959	1.17428046286751	1.05516429284867	-1.34696845438748	-3.67286775959067	2.0572110554986	1.14696151545149	1.35594657566014	2.22890530989257	-0.8714127168166	0.940978002553665	-0.592817696397523	0.936287675046614	-0.36076117916953	0.376875574552057	-0.286952987552732	1.73061346443161	-0.027395814860539	-2.31516255434555	1.92640764214119	0.304215237548307	-2.38190250365203	1.18979164680284
ACGTTCCGTGGGCTTC-1	-3.39316508094683	7.0322394774711	0.672734839661127	2.66155252793013	-3.18690609979656	2.99599159953104	4.28671381447337	-2.10284115151566	1.22028010940893	-0.295973207056636	1.76257614008388	2.39676924232943	-4.59965069358622	-1.26773311298231	1.82443921603461	0.581203598383278	-1.95049695747146	1.29357986560588	-2.88570349165994	1.58574333860641	1.13446827285581	0.554013877160553	-0.532032246265776	-0.912467408643531	0.989441418315773	2.65203564364525	2.0082113883253	-1.6137611074283	-0.488303471627899	1.32849299262103	1.25328983455813	0.325250169224233	1.54731398475772	-2.02416061986031	-2.68958831240412	1.67673812156895	1.52766290432306	1.98173944177632	0.0838857517233306	-1.74091482264227	-0.771537935775803	0.807386454976083	-0.739776526520029	0.486098471009167	-0.328060927458488	0.323431636861297	0.928696619677444	2.00768308313288	-0.51063990160621
ACGTTCCTCATTGCCC-1	-1.73699766230767	-1.20910243951715	1.28715326309072	-2.35092318903887	-3.79963369354767	-3.3155893172478	-5.75405003130039	0.403835506398767	-6.61945861222168	-0.684240814215231	-1.7553506271303	-0.916559403665615	-1.79824442120955	-3.46802164844687	1.83373784262335	2.82726226081518	-2.81737493439937	-1.58081998164753	0.306445132485651	1.32938538819201	3.03383405637525	2.68457884481352	1.83138633386739	3.42323760423584	1.65491745888717	0.333492111547875	-0.236037076166076	0.333877873835057	0.632528477501421	-1.39740134581916	0.982307411304346	-0.0211348638493883	0.0813177831349556	0.812869388065087	-0.725275979788965	-0.134777481239456	-0.846265895761642	0.130438268148707	-1.22893909564044	-0.597272546081564	-0.275851029742163	-0.0637659306627953	1.00983368692764	0.110815794395867	-2.17390015137556	2.46991703449766	2.076591570638	0.0865234166585051	0.186014556328221
ACGTTCCTCTCGTGGG-1	-4.48767751317069	5.27605367531003	0.111747934730592	1.25260389207148	-5.89053654599569	-0.05460574220406	3.68916425981961	0.0994159319154569	0.934982490143152	2.68640004746968	-3.12320878210606	3.60162306722499	-2.9648667516667	-0.855709720364905	5.02176547572964	-1.11101801951762	-0.684473796293516	1.15489612791145	4.3785556160298	-2.19244037256692	-0.00687710216591802	0.510436088704328	0.456620652556323	-1.30349039663745	0.834787783221713	-1.05112328705646	-1.20831822850089	-0.75737800013394	-2.69796479427037	-1.03575411416351	0.267382909078354	0.701249679090202	2.88809345256466	1.25118090623767	-0.178703761403094	-2.30512042885754	0.73296127559552	0.223434425867005	0.0900170426616051	-0.664996639722515	-0.363294544478843	-0.682283596424791	1.25537239227084	-1.20671405360935	-1.38455019433183	-0.350389748894681	0.520560577087631	0.798979922837819	1.30251755574982
ACGTTCCTCTTGCAAG-1	-4.26754957198376	10.3754194515323	-0.951584228312946	10.9251638788917	4.79678113151566	9.42636104579595	3.26589189514804	-6.68233306751716	2.85980548156364	-1.06115941997723	4.13456416437961	-1.54892025322875	0.895654086192085	5.15902509554143	-1.6731423423491	2.3622086172573	-3.85779336576466	0.273895329659879	-0.233581107414218	-1.01032853931077	-3.08723830908016	-0.792601978973355	1.05498557649338	0.220822314220721	-0.0502487450660693	-0.571337917619861	0.290594481935896	3.14297379680141	0.727814480409412	0.967694246984502	-2.29184058580492	2.43787492822218	-1.65901237809838	1.57162373145101	-2.87142863087883	1.085278795255	-0.159764959876233	-1.92272454001853	0.175055375610481	-0.499209996429948	-3.42940009097734	0.763057320103132	-3.47317384662077	1.24495537392883	-0.00258379650062431	-0.813476654200616	-4.66826744711921	-0.664848113722189	1.82364397713242
ACTACGAAGGTTATAG-1	3.90830272031777	-8.84860177808399	2.25635260294801	-0.466478349549262	1.06288936288389	0.216373905305499	10.5296051786669	2.79236246707689	-4.70049413115828	3.84748716829399	1.98826948588485	-1.19376603002575	1.18223135777878	-2.20761247146834	-2.69417275928655	-2.54001139927006	-1.70812957263084	-0.0138477046597915	2.39992162806667	0.0774348542607223	-5.1328686505159	-2.31603325031455	-0.660464288999138	-0.471135710022083	-0.214680915496066	-0.381515680844201	0.500436077547151	0.610773929404166	0.560685413718061	-2.10460898188931	-1.32562178048545	-0.905033368710351	1.47339155026112	1.2716141672821	0.619417622055821	-3.78431815105435	-2.08690316911918	0.156915691040288	-1.88354276730608	-0.0304962859525269	-1.50761679629262	-1.20888265838659	0.0866857288224675	-0.736761803960106	-0.925263703527794	0.764303109538915	0.490135469377732	3.08603493600457	-2.07523577968921
ACTACGAGTCCGGACT-1	-5.40852428130179	4.9403840109994	2.74569903412432	7.50728499546679	5.2607644208475	1.9965497073807	-4.07341751326328	-0.500107257947314	-2.75662607411978	-2.05514470974098	1.42086289602384	-0.424556099088923	1.05125868718843	3.6397439805766	-4.20636845787624	4.78726395767989	1.00365015686342	-1.48694888944107	-0.835680280767304	-0.0971746844803087	1.26103980272769	4.59503560923744	1.83066445849893	4.20631246158907	-1.26364409249024	-2.2873498875512	-1.41362282078313	-0.654482628999308	-1.01189646501521	-0.557244380297922	0.41612414364348	0.0804209364996647	-5.07289095528508	0.86886047565502	-0.625141124198085	1.52928278639644	0.151691130160153	-1.33412600817168	-1.8786566471098	0.0807123453733125	-0.0639890518952108	2.52502871245141	1.3397757317727	-1.41333357151681	1.71849751461567	-2.56165312942595	-2.1652912579185	0.779558552496743	-1.23822516153157
ACTACGATCTTGCAAG-1	-2.61351082950337	5.77017252657528	0.547957439170943	5.45143151832534	-5.39694237805708	4.45917158583541	6.44886797011583	-6.58382357605722	-2.5029636495262	-2.79025685012788	0.454738876635721	-2.44272372101407	-1.24091331191707	5.45341280206002	-0.0490085449916367	-2.05066914757075	2.20402831715819	-1.1095151770129	2.44973362273704	1.77523855731017	1.73826153349934	0.710961691444606	2.09330423279011	0.883736045648063	4.78280651535751	0.498561597437973	-0.286783520817778	-1.12546369640506	-1.91415838702654	0.59157352287244	-0.68681876390066	-1.05494740877755	-3.13493813768552	3.38622215988972	0.0908474556995557	-1.88323241655658	0.158823456791953	-0.810365105453764	1.27643767403029	2.39266015259044	0.928510009627636	3.3763233242093	1.0975836808406	-1.11647913847229	-1.66447677910717	-3.32030325630934	2.49560168639604	2.47174727766303	-1.08128298829359
ACTATCTAGTGCACTT-1	2.01925917275649	-4.58351470483373	0.538968207723276	3.06321952796705	5.90724152972971	3.42811587079518	12.1723121848845	1.52586846524607	-8.47251586250352	-5.91635697842705	-0.43726420772799	-3.10869357730752	-3.88191992134812	1.15739891931156	1.51131030718928	-0.273160898061038	2.35995346185527	0.0621027020272253	0.733145614573025	0.518613834408561	0.527827809516461	-1.09731653995577	-1.43717101701417	-4.98823047752046	-0.86039355329218	0.398731816512726	2.19321637588892	1.11876580187781	3.75139904751471	0.11908540482962	5.47182629613606	2.77204419376558	0.424067359306435	1.75429928323064	-2.25389701703585	-0.0751354244616857	0.379913307848432	-0.192864777715421	-1.23439647999442	-0.25121299569111	-0.378792603012587	-0.171908336618398	1.22441788435749	1.5853985311745	-1.47877462277752	0.231094348370687	1.6741341019158	1.1233831228441	-1.01295002257435
ACTATCTCACAGCATT-1	6.17839428167904	-17.9238300534248	2.34304136047838	5.93030965927552	16.3006379142564	13.6239751195197	1.44315353938242	2.54731269880931	-2.61006429531634	-1.88421683443749	-1.47486920013651	-3.80989859397055	4.48400177954458	-5.67209295934864	-3.59598032596997	-0.377108740796811	-2.39003538882572	-0.247706799970107	-0.809846175966308	1.94871143398895	-0.516509516067706	-4.57481582350175	-0.939921471104566	-2.59451170089535	0.830813311660536	-1.39787645657157	-1.99518551344063	-3.97720111595661	-6.60999625914781	0.055659015139355	-2.11891125943517	3.80839675945966	-2.38935070271782	-0.429088462743131	5.17156406562791	-1.832964687897	-4.13702573781189	-1.96809189106804	-0.4229972027436	0.379860067165491	0.174661548024714	-2.74820259301868	1.56683087741119	-1.14164240688969	-0.088122924515665	0.811247693409572	-1.49953213150781	-2.53622756900691	-1.88627502205995
ACTATGGCAAGCTGTT-1	-1.04247574264891	1.55004293182891	-0.85905791182637	-10.2888261775312	-7.10899505920606	0.945008543428022	0.759544552620626	5.1672396427759	-0.0162078015156001	1.49923210890296	-1.27145656580054	-0.265603124724702	-4.17277214391577	1.37610206747248	-3.37545675532356	0.0229233734655505	1.56814199688538	0.1053608496735	-2.99383030820601	-1.58385418860964	-0.0374428650907226	0.630401781123443	1.1523351394448	0.636375246125632	-0.521628676280468	-1.55638038906109	0.929990682788018	-1.64068895494103	2.93603979252663	1.02443987569235	-1.51569110039133	-3.50779356718273	-1.63102110403059	2.16332915328247	-1.69067472724295	-0.713024248204363	1.55388796378859	-1.75166467045957	0.844539790122122	-1.63790343459614	1.3130165270176	-0.996735432207568	0.175869421224773	-0.124161577778563	-0.498146120728587	-0.580461420116483	1.83856304533695	-0.0185500541828321	0.304662084804478
ACTATGGCACCGTCTT-1	-4.95472432413345	5.08001150132539	0.396180814643056	-2.61045573065096	0.794025294262308	-4.05430904087523	-0.813114460916673	0.36819079278058	4.8030140551096	-1.18748546909244	-5.0860986681086	3.58535954362135	-0.61521203739066	-0.0432578485238953	-2.17882335754748	-0.823853876367348	3.14628870784166	1.50177526773079	0.664125082678391	0.933692800275889	1.23420738014771	0.586593107112674	1.46179316434498	0.860579519959211	4.17248600954154	3.51672334533059	-2.71971877156562	0.898973924093108	0.763729176039933	1.79407916578999	-0.0426310994324539	-1.48502664204108	2.1056239057191	0.714230186191243	0.0311983723672063	-0.518214062285512	-2.75912846789661	3.39403772936663	-1.47070492225474	-1.54031725099855	-3.05004871895943	0.73627932248678	-1.4487244720424	1.48448826489836	-0.766468506913848	-0.478270337157155	-0.747666511885579	2.1787239213337	0.133269185040926
ACTATGGCATGACGAG-1	-2.15313312750012	2.52784549497513	1.37943986819432	1.14546300339167	0.0739877624154983	1.43287609274354	5.4586931332964	-1.47667617340909	-1.70998922759509	-1.03126590704596	-1.3171931505186	1.32873804999252	-2.81449357106173	-0.817059123520902	3.43634525462369	-0.190827221367563	1.17368462010392	1.24628195595328	-2.01699033201335	-1.50151523954321	-1.15152402056673	2.31293795677684	-0.0422013036478728	0.961453887614836	-0.622278478194616	0.714491844872205	2.13666813327641	1.96313868975393	0.474422031258482	-1.83384240473371	0.0599581794445231	0.889890298909596	2.07788038422138	3.43759520076226	-2.5635808342374	1.13578196233965	-0.173990177167021	0.327267786368019	-1.0464253645643	1.08097442058766	0.536570153143069	-0.963895419042856	-0.296419954671031	-0.361422549667005	2.23839892858615	0.861214536479296	-2.09164371529927	-0.416339980830981	-0.659792825774624
ACTATGGGTACCGTGC-1	-1.99608641512563	3.50037643672501	-1.67110816230531	2.86841056539448	2.48312528733342	-8.41394279934578	1.27584872220828	1.73311486916014	0.188617830455275	0.357202107988489	1.20752618909528	-1.36017517894606	-0.309398837845138	0.537676294740187	1.85339957802815	-0.186761322729386	3.29107505408413	0.984360857989083	-0.442406198669217	1.48527913587424	1.35308509932781	-3.26235858379459	0.266327098986831	-1.0045970677186	-4.37302437813262	-0.229177880645093	-2.13829727296814	0.644715360069491	0.270854529164239	1.83308444259688	-0.705799772003457	0.686894490346784	-1.03827974017651	-1.9497984479996	-1.32674466678677	-0.0805128812142976	0.855730018008175	1.81758071479748	-1.45043300009863	0.805039732773891	1.36102949069369	-0.447266239846951	-0.676890080588922	0.720499660149511	1.5603334050983	0.544399163142023	-0.690721248279043	0.532029824284421	-2.4557216958965
ACTATGGGTCCGAAGA-1	-3.8536963044967	6.04940816866902	-0.0247892499682119	3.20965590956508	-4.61136339738615	-2.01410228460442	2.37555545036478	0.634373461125999	-0.303807453524862	0.245769591066303	1.66998008321012	0.327447433035318	-2.29231615760061	5.62758410940403	-2.26972554076017	-0.684330870253334	0.0651215797541024	0.532844463866828	-0.929293825607571	-3.12339535477999	-2.13964512087099	2.41215704949183	-0.677761725032438	0.254755811955211	-2.00823984308979	0.0452031681785265	0.642116479135304	-1.16722902647027	1.37957087608973	-0.205382477488785	-0.296876602948239	0.278842617353524	1.52797303927773	2.54190055293351	0.131194265900165	-0.838571329258848	-0.818456760718979	2.12705726238479	-0.302673087381488	-0.209283781703627	0.410768746377115	0.0896878874072527	-0.70204129772395	-0.932567342160248	2.46247703120799	1.47764873897114	0.140104900128723	-1.30829061798115	1.52719641378522
ACTATGGGTCTCGCGA-1	-3.2640008454278	5.05471209895794	1.20805171192239	1.06469149665867	-6.27002840638972	-0.524691112348556	1.50236104157736	4.85063964151263	-1.238591420664	0.418228109002988	-2.16553687216876	0.383864914392801	-0.35583759910223	1.2403200939296	-0.808961795856807	0.266351187206642	-0.799664843783092	-1.17619060716024	-0.262629605594387	0.637790486341995	-1.2023538612522	0.484448553836012	0.221512535133158	0.467341781502701	-0.588615886567778	1.5566780824097	1.19927435363177	0.633747053301353	-1.65523378123271	-0.559304177677798	-0.79236705118181	1.22945742919172	-0.985818102139053	-0.469343396104805	0.309779886171718	0.113862042386129	-2.56855518735051	-1.02342022935704	-2.61875392816266	-0.188441252759692	1.59268945908884	-0.455640011188935	3.38051367020617	0.0248815917820688	1.75787710021083	-0.473988604337834	-0.781570064162805	0.81019306174586	0.343335530936412
ACTATGGGTGAGCCAA-1	-3.44459090120862	5.52412477029731	0.363541538447133	1.89742913122786	-8.42954050548923	3.78814200836111	3.9269097580712	1.50631895338667	-4.81393364899713	1.33847217014558	1.22714892829681	0.830938452173038	-2.26702965823694	-0.295538295091565	-0.292798002683013	-0.264826041195006	-3.28446470327782	1.52109728389116	-1.59144363122666	-2.07945461123027	0.16130756445159	-3.51410107145965	-1.42587727143365	1.0423545175252	0.917955158321238	-0.0113072468168843	2.15606921695856	0.181601463126476	-1.41359795161326	-0.44094767362396	1.74557479444778	1.31326353517872	0.796471305466259	-3.24318249452822	-0.488508878049286	0.619095490106779	1.63117580797089	-0.164097040446128	0.643137559514161	-0.27005437920943	-0.82855852369729	0.381817612446643	-2.1391390672618	-0.425131864562715	0.855078445433101	-0.775070542717616	1.72801485874129	-1.18277220715337	-1.62564089338459
ACTATGGGTGCAAGAC-1	4.52549135117278	-14.4695032179331	1.09455738827605	-0.713500401133537	0.689761083396141	1.44577183791553	-3.84954059581734	1.88970233580416	2.64132593991772	0.801654004110311	-5.50608002080551	2.49871805942671	5.18385164910499	4.80234915044566	-3.0416830882336	0.0885088461315895	2.3201979492128	1.47227217572687	3.57140641924217	-5.89496314425343	-0.0554369637675075	-1.40109850881811	0.940899206080202	-0.780425473718581	1.4037025366748	0.395080635149748	-0.888467157580613	-2.36114486995394	1.31194762330482	3.40754371469255	-1.34990965018314	3.8240681756729	1.37917499596783	-0.318651144871803	1.2369535444473	0.612982142467834	0.535006515639179	0.473389874050534	1.52658731612797	1.96247298915477	0.267442641109912	-3.04396785399832	-0.438560689005777	-1.60304083426085	0.452011238021017	0.370692257196621	-0.548543865907567	-0.843887966340817	0.362114044930164
ACTATGGGTGGCACTC-1	7.03782331995047	-16.9903345752417	3.89458214665457	7.81526859967049	-0.65506946146408	2.71436851860373	-6.41175612821149	-0.21086912204812	1.65278478276194	-3.50847398737163	-1.4062536884966	-0.114018924852992	0.187950224162578	2.48629363175682	-2.26440197786701	-2.65177312314703	-0.103098993287178	-0.961048762518808	-0.298776830897174	1.95175999477913	0.23215402555471	-3.96842104327858	-3.12556792599101	0.741348644033276	-1.34091104118048	-1.45042995387036	1.54629026535451	-0.731094298462095	-0.0523250245330141	-0.0807182578084216	-1.46247521402433	0.669225694924099	0.919742866877212	1.1431047171351	-0.0678495996929491	1.20137628761845	0.127720242942678	0.417427959577987	0.457455713170897	1.54484748650538	0.684131774297983	2.71240501312897	1.47450109445687	-1.3530836489836	0.782048714317294	-0.464420863590952	0.914844760359718	0.402033811549616	-1.01860988543745
ACTATGGTCAAATGAG-1	-1.56976491710687	-1.64756206414526	2.29182845521241	-1.31675170180102	-5.27602049257154	-0.774937231828028	-2.93057310436241	1.14193560771679	1.42197164823706	-4.59574281664515	-2.38276201302035	-3.47757130947393	-2.33876485697032	-2.98267601026284	0.592243842469648	4.28976368291994	-3.87247246112984	-1.99546367052478	2.59629442240691	-0.184949932174702	-0.343495054995108	3.13123829756003	1.46472751963443	0.418602665905222	1.46160888200983	0.00118825815776163	2.65861150284133	-0.297685922401969	-1.59320745290895	1.16179880143644	0.279304004969666	0.82181884478666	2.17995981127136	-0.0182929479323666	1.10864328018732	-0.0526950100624838	-2.35489439163639	0.185766521751539	-1.18559339393573	-1.02938373576511	0.311663569743719	-0.132008085762598	-0.524011282129551	-1.40340627128472	1.92330974486952	-0.728185861741716	0.278641154241457	-0.180374866952964	-2.05248334944629
ACTATGGTCCAGGACC-1	8.73337793896769	-18.4450226548696	4.13140363261973	7.49954975911045	4.71402206712727	-1.74948843266494	-8.85340160999026	3.48999789101693	-2.88181569778773	-0.69818409563874	5.53483097083784	-0.825425910840823	1.83330369698577	-5.11043401174128	-1.14027097351751	-1.29806548576515	-0.989429372357519	-0.338241266280233	-3.2980328981864	-0.166686129134285	0.374524882354389	-0.558395028790564	1.31279981143682	4.37068074193485	-0.98031526485995	0.868102477607685	-0.268894560361801	-3.56904836873015	0.722279502054051	-2.0214021847226	0.617884996674783	0.818385490458064	-3.22144129325585	-0.530909325400289	0.996581825102987	0.253006096423866	0.676729112594762	-0.309503661692955	2.19499393544166	-1.23587833477333	1.47574849201881	-2.10027060920668	0.772565167421964	0.00413165689414709	-1.02136109096667	-1.2183902634946	0.912539111011789	0.710218302287084	-3.22903868965313
ACTATTCAGTGGCCTC-1	7.5184248857497	-18.8744985776569	1.69455702935123	-3.54880913460364	7.03307243807621	2.49303266080052	-4.20783832054872	-3.93796365289737	5.36675269360596	-3.59473167693368	-5.13107547750205	-3.50495890153186	-2.58243513506276	1.89529909593719	-0.437289976643136	-0.478797039211062	-1.78939578581059	-0.969153280738162	-1.16502513498557	-0.188028785131504	1.12926684990973	-0.427711392687918	-4.00199695497085	3.80389561075753	0.449412970240172	-0.147266452869277	1.12026362948393	-2.12879916371185	2.85291185582287	-1.45589146586137	-0.526578888750269	-1.9886292655868	0.131528106243093	1.64009452442385	1.77434553700312	0.0740841767105191	-3.75512982971427	-2.55222401079683	-1.94531486622143	0.425380876362255	-1.91311819233611	0.0434322786059037	-0.747028529798616	2.06738596605275	-0.0423055082791553	1.0146708388255	-1.66999049754245	1.09629695965318	1.02774591455029
ACTATTCCAGCGCTTG-1	-3.83938944545395	7.38737225694067	0.816423258994878	3.70026524184084	-2.70606931868373	0.00172724338806286	2.80243108396651	-3.60816269523064	3.0953393963094	1.92916345911119	5.56636784133754	3.56991003750268	-2.75484606969268	0.61021011770174	-3.8010155585889	1.48007377391144	-0.505738254321841	0.0377303468332563	-3.18164043140328	0.891045115719256	-0.813946159961035	2.99478472851446	1.34766229492038	-0.395746992984444	-0.280196217168554	1.10075989756855	0.865766957998162	-0.249110857386884	-0.432084087455988	2.32484267878358	1.9656016864966	1.2636612307974	0.927954651998875	1.37230437158111	-0.714164088903239	0.884790778515459	-1.36466503121251	-1.34750335757573	0.230582677957129	-0.335906695179394	0.0108833352928685	-1.28571644553934	0.421739743135003	0.518759989550764	2.08286224007367	-1.32352683943355	-0.101248797203794	-1.64298780799465	0.649691112753773
ACTATTCCATACTTTC-1	-5.00023780980679	4.25689972021496	-1.96941937207903	-10.5906460397442	2.14947068277563	11.772913741779	-1.26729366891044	2.44128823955675	2.69019064226157	3.14425160463709	5.22806778875123	-7.28343839148517	-4.42886366529494	-2.63197024882409	-8.25961536777539	-1.80578786796427	-2.99344862044156	-0.592107113822558	0.0779691993624081	0.525162496981068	1.28334373272133	-3.93035883609054	0.654847891913111	-3.73351975241924	1.89988994225601	1.80628399135577	1.99807191453816	-1.49147928920389	0.176598514699173	1.06717567511214	1.2004559206521	-1.66790648202351	-1.1603421092034	-0.998168336355566	-0.308663960210036	-0.107778857647826	1.68042675158817	-5.59104038742509	2.25980946181107	-2.06092800114406	0.293983412922408	1.02810736714498	1.32661428519038	-1.24558554795329	0.775850726677522	1.67582826632897	1.18443888290885	2.49561488621883	1.66328935840567
ACTCCCAGTACTGAGG-1	4.24748032646882	-7.70420387142114	2.18120422035224	-2.97935699083694	4.03598228936441	-0.577121205891999	8.51319290698533	4.65018892493726	1.66855311044559	3.6530049608908	2.97796532261293	3.8271051909828	-3.04591996527535	-1.37944682794666	0.39216470123032	1.44867842486246	1.9075962431182	1.48374436662872	2.33065945937797	1.38278815150598	-0.269519638067852	1.39255106325454	0.894260093381478	2.17068306303023	0.265655111203912	1.77228840596004	-0.55466729063036	3.10833924105818	1.88313934703351	1.36109001654411	0.349252993208425	1.24852048431571	1.0832005428597	-0.32534304485128	-1.23062251969737	2.09353916073246	-2.86551228139165	1.2820634687283	-0.171830538588929	1.55495738300694	-0.588248283563088	0.18948202926676	-1.79615133172034	-0.187676874544137	-2.16100588384794	0.516566246850311	-0.72781562015797	1.04219892611902	1.74757410888932
ACTCCCAGTATAGCTC-1	-6.19705950659878	5.04139288469028	0.321585697920998	-0.81530982546216	-3.24208655368864	6.68434194008556	1.66446032778485	7.99235290603067	-0.354251554348694	0.750146996301013	-3.821920874715	-1.37596368615119	-2.01393739062256	-0.904168823915306	0.114325652555231	-1.38543687501012	-0.68684037789034	-0.773629204505747	0.536476242792642	0.716711936246361	1.70363612740223	-1.02730290054114	-1.75094610208902	0.902294533456286	-1.09006317182473	-0.0189189156879956	-1.0439708174154	1.81030963265892	-2.2812304081876	-0.531897758190448	2.08846392849376	2.15323442176779	1.37013250626729	1.5255379317968	1.32363808687391	0.87541765255902	0.067675919755359	1.23447268712894	0.771425907743142	3.14994259681712	0.866436949511297	1.43423097045185	-1.46486287148083	-1.16930379054649	0.0484896097331917	-0.539011546855088	-1.1493051475432	-0.942995940244748	1.50045404097117
ACTCCCAGTTGCCTAA-1	-7.31036451705273	8.06834936366787	1.11642252382612	7.98182971561967	4.85826345772647	5.30100874388693	-1.31500768380649	-1.46117884046639	-4.68421779120175	1.80066258688045	-5.4268547770302	6.96771460757202	1.86298258535502	0.0453154542421145	2.00546449692923	4.53929888834536	2.13833617914332	0.955419896615274	-6.22101801370937	-0.923550881379296	2.07925240924672	0.848848184100204	-0.389666069207774	-4.98907506453617	-0.222764610612534	1.14408560765702	-0.730483323911778	1.01729399175022	-0.208957086727885	4.22670101822621	0.331675116123353	4.2013787697172	-3.61485189160796	-0.757063568818083	-0.986358963841498	-0.846462402626785	-0.496322416158662	-0.0498887350552352	1.61087642178491	1.10014007136537	-2.99605392823004	-3.27060904057084	0.498523881152602	2.15115179101384	-2.83597397770406	-3.01193629824629	-1.3335170105521	3.57492529677917	0.186790027454519
ACTCCCATCTGCGGGT-1	5.34964747735142	-10.4213210125947	2.84654854661621	3.34973896698792	-9.6899436385118	-2.39822561533897	-3.30836432151594	0.0649370760972402	-1.67583717885262	1.40744047110107	3.07142466691218	0.631163083134114	-1.3831004915202	0.674968689305935	-1.67069834791279	1.87182585606248	1.64233116154471	-0.0339883709340596	-0.704284517846658	0.55919728716196	-1.91282275274756	3.81141793214899	1.23283006129589	-0.454491936703799	0.68932535200193	-1.22360296505003	-0.130569836979396	3.3634004617345	0.730408787706075	0.0833789466856002	1.40784706515503	0.715418893224283	0.0269839890758921	-1.37278968969181	0.220787656765825	-0.368822759811315	0.374340033988732	-1.72092962246362	0.558229931919536	0.401554030281374	-2.48945716577234	-0.644597901121337	-1.40238105879204	0.350601801029613	0.387092684311041	0.658880790029227	0.336114104037335	-1.06366465545626	0.542791330698656
ACTCTCGCATAATCCG-1	-3.47454783921644	5.43858140662447	0.194350987547911	3.05333565838768	-1.7940780958325	-5.07231568298114	4.0462878192179	6.16546684252826	9.74604985663359	-5.45292174250484	2.63458974730935	-0.758639535059826	3.27932379852844	-3.1050705876243	2.32800313920727	-2.90607332439772	-0.561749142330316	2.76214416404962	-0.314062405914714	-0.851804955484906	3.91863574855848	-1.05817208941564	0.22371865121086	0.76441070091088	5.55898352457273	-0.374313789521215	-0.77123340900147	2.65835184603966	-0.414395263173209	-0.187201747053443	-1.16959807073073	-0.721511267608538	0.459898295410493	0.718931228534542	0.935962480655318	0.949235106393789	-1.21359200817754	0.105254410462056	-1.10107975157351	0.168268712527776	0.473954114541062	1.02848572945423	-1.90134811150024	0.249384908261463	2.61895654253241	2.12951166231257	0.491169657594302	-1.96517468924437	1.55149174074213
ACTCTCGGTGGAAATT-1	7.03849676335971	-14.7274356182263	4.30492778098587	3.95191257090795	8.60334419417364	-3.62439837040234	2.93375054112201	1.76485937186009	5.45540448678505	-0.329025618527135	5.39618921535056	5.80098074525772	4.72547962606726	1.03254286665376	-5.05148184588455	4.80736973582904	-1.9756550951437	0.00767615056373354	0.690499028202191	-0.715868903762592	6.41953543057905	3.53727134328788	-0.282042138624888	2.30025857737049	0.171446540892505	0.306027015493147	-0.478216622407292	-2.6096870932406	-1.75606907288978	0.857642857023834	-1.15059990978782	-0.116757556451577	-2.83649180777898	-0.992555689868491	-0.800525202688888	-1.42726618813911	2.52057958496654	0.207966646686035	0.941748917682384	-0.742972299759834	-0.499325817373238	-1.40459278824543	2.44066479708598	0.382593986702444	-1.89724907572599	-0.786140331925342	1.7042003058229	0.167373631098904	1.40086388177936
ACTCTCGGTTCATCTT-1	3.47647778538344	-1.85187342881407	1.19430505642518	-0.738734797672109	-19.5989665505962	-2.77254876338287	3.50539483563126	2.3543439026938	-6.56333882260848	3.84679732874069	1.21348218153345	-1.3282727518916	2.30239638197857	-5.23786762808897	2.96856232595228	2.625274230717	-6.28295335125087	1.07813464111591	1.2217005440513	-2.0721027505193	0.449812125628095	-1.8190886211517	-1.055355936272	1.86028856781122	-0.100071535253918	2.68538526825524	-1.09857302185713	0.787497806231009	-0.415859708659405	-2.73520687429602	-1.46006960477757	-0.505081872637271	-0.541735079587142	-1.22617467139439	-1.34642885500172	-0.199850838093276	0.0625468470841802	0.064071741555455	-0.695311211536424	-1.70764694604499	-0.451464278909454	0.490997145761783	1.35847405288434	-1.56770028922269	-0.251053367648951	2.35116437212326	-0.440106298421762	1.18400857469537	-0.765876006540892
ACTGATGAGGCTCTCG-1	-0.563989065814919	-0.0889451878126316	1.74999505582539	-4.37117717232858	5.54412406158137	-0.0420207473811064	5.85942858338716	-0.897269067148424	0.500048716677266	2.58011961016853	-0.399012971859723	3.53837134457499	-0.285550806972382	-1.84506946539437	-2.95302776740703	0.781545018405095	3.91625819883131	0.708509064703443	1.24300691843264	-0.0839953852577728	-3.31369585194891	2.73635552000031	2.38256791823626	2.29223705271849	2.61361427387474	2.41446236957527	0.593752920940283	4.93320126120284	2.39782889556002	-0.824638492877828	1.52380447399301	-0.109753968911048	0.220012797204776	0.493874184472957	-1.8183057250657	1.23087031269573	-1.21154357485913	0.125317427393287	-0.982422414745087	3.0853526897255	-0.538181888028432	0.291688437323767	-0.551227441297358	0.765976811674144	-1.38178186057183	-1.82160838340297	1.45607309065212	0.810953278960474	-1.10088676499611
ACTGATGCAAATGGCG-1	8.06100972051955	-17.2835268466136	3.95161516981044	9.42848549469365	5.99427317412678	4.82032433456177	5.502707196972	0.356127659332885	-3.38971829808927	-0.166911237526118	4.16760234461942	-2.56402103336876	3.13212142696299	0.741249099239983	-3.51674735769669	-1.06067466926749	-1.55908236076858	1.756325609752	0.308040739706511	-3.23994263381894	-4.64350669038322	2.18716610382045	-0.351640420151253	3.03663725558662	-0.0392852095579116	0.657383972466079	-0.281853755967016	-0.41979149753409	-0.267967988931572	-2.35673200065016	0.914915812033166	-3.04509453801249	-1.50441680690274	2.55048040167385	0.220977565835775	0.77736994986296	2.28236317108255	-1.36578914784052	1.791913691075	-0.189483882528836	-1.89084971268497	1.86994269778974	0.501311411676861	-1.01080723110605	1.68220648907227	0.0982250941885435	-3.67249317558886	0.402178400148923	0.322572369725973
ACTGATGCAGCTGTTA-1	-3.72781157542621	4.55136350374927	0.614891128630084	1.37267710901782	-1.42824632510727	-4.09742583186097	2.08157971390386	-1.85395761648415	2.05899645049213	2.9053495800964	1.65487458216659	-2.77552836507189	1.01125639144927	2.15028892249502	-0.417068428581739	-3.63857291109357	4.91276799359374	-0.441128073759063	1.4468663340255	-0.631430441122156	4.30710756725242	-0.365967546851053	0.918359744118128	-2.79121910200586	-1.33189201630782	1.03651382581925	0.538320375761664	-0.432024216206387	-1.24948581625898	-0.343813710055772	0.85736655384736	3.1134263311814	0.622280367463763	0.355487613848414	1.61239118261292	-0.0155092765902227	0.376526939453894	3.52024475161868	0.301838400360647	-1.90623844960535	-3.10373292131029	2.94900692439819	-1.37367038195333	-1.31070214883546	-1.15964909017442	1.17514700737912	-0.935653993044683	0.457040613076092	-0.981903946487826
ACTGATGCATCGTCCT-1	-2.83491486587975	4.44190194778899	0.384043751215706	-1.25596248082631	-5.12340098120716	-0.135825944774062	1.33923833651253	0.0211735569187283	-3.38746616166741	-2.93094622726171	-2.55873205735798	3.81685468916846	-0.814320322369438	5.40114585412555	-3.763937368978	4.31344552937056	-4.26000351861545	-0.461377479954583	-3.74324602724441	-3.92791094775242	1.51659471669797	3.64627584296108	-1.30252767067783	0.512609186534029	-1.4255848841557	0.187215602200582	0.0458699091801753	0.147708351232668	1.29815529846535	-0.554311901684533	-0.835165410649323	0.0011449271950105	2.3487255865508	-0.768954291678317	-1.07340905646635	-0.321247850328209	-0.494461343153185	0.377419748819776	-1.396319940897	0.879726245978191	-0.0216804695672473	-0.875249791638255	-1.97410596024417	-1.66644395811137	0.956968963773082	-1.75460072065436	0.653478505096052	0.255281452624227	-1.35883931826084
ACTGATGGTAGGCAAC-1	-3.75504328360345	4.27298984704156	0.0514280867668128	0.377637086980783	3.23445597485478	-7.66877853780225	-2.0757407446476	2.54325849115055	3.11863853898421	-2.60280383706504	0.528751857466964	-2.43799298632071	0.37927531382165	-3.06694249503512	3.5710871016268	1.56610046967597	-1.89946782295576	1.26079201360654	-1.96125977857046	3.74119519914418	4.07841096848875	-1.5883507446882	-1.38903720961441	0.177528892621243	1.9101266807728	5.0032858173423	0.420400503550133	-0.229222670996679	1.42742399168091	1.60866458463192	0.60671084908554	2.12796469761858	1.1754726417351	0.429461545075194	-0.344173595658573	-1.82660247102452	-1.87669789618051	-0.247432506576771	-1.3150121053214	-3.3982180387265	-0.0174513035514745	0.585492847095978	0.0669008502111773	-2.16095012184923	1.86895518939249	1.98442300218178	1.36884674475478	-1.17381281143955	-2.08203970332935
ACTGATGGTAGTTAGA-1	-3.95181328008938	1.85772100754053	-1.34931150277963	-9.29811181898257	-2.67693709026048	-0.781944214233548	-1.38141421733571	1.99574096195357	-1.61931077496101	0.694153011150198	-1.82521108079594	-2.94299827551038	-1.78623415711907	-2.759726594163	-2.46596313872665	1.79742955365997	-1.62632880209312	-0.0224146247441478	-3.2570576447462	1.67607678082485	-0.0255059832688686	-1.83906728296507	1.1382546695083	0.507687967563687	-0.773769273275566	3.6075326908199	1.79154588839847	-1.33898822000183	0.730530509799434	1.0915002417142	-2.44780328023471	0.125752618999538	0.526182001699401	-2.63575783944062	-2.87687107824557	0.874633266721709	0.616751006761401	-1.2066961820847	-4.70120548523756	-2.06215604262079	0.306057698787441	-1.15759641319692	1.68671970208531	-0.341398222913579	-0.131608685357547	-1.67219036357498	1.00077889479469	0.161222437759217	3.3282260737685
ACTGATGGTCAGTTTG-1	0.891657604565085	-3.20648625718167	0.961632040516897	-2.33411817246405	-2.6240537552116	-6.14862434884575	2.01787534033076	0.244062575000947	-5.89657390630684	-1.93848777998722	0.207980455304521	-5.12917714211252	-1.02655243190476	-0.575307206026379	3.14526451887652	3.8515460323395	1.22608890948751	1.07835926206571	-0.498415230354773	-0.284286199731691	1.87949485244922	0.124836640965019	-0.234723083862139	0.538689102328227	3.62745462628786	-0.486664860091276	1.77762514526176	0.87583002231533	1.08151614725293	-1.88950580364237	0.649481745327922	-0.874035792194444	1.99577392785736	2.25995672957525	2.61937575032771	-0.490362028034981	-0.293379931133933	-2.1022394075584	-0.000935223576996403	-2.03040434803402	0.15155174398963	0.62753436565462	0.147504489624877	-0.241975880400822	0.562445722800496	0.758542525928596	-1.38229771112393	3.2083124017074	2.08965455264826
ACTGATGGTGCCTGAC-1	-5.71120158664535	6.62813709901394	0.577600706898203	4.95140825017028	0.83122206105007	2.72574915400024	-0.759078628823386	2.33287430974448	-0.573024783297656	-2.32102170006019	-1.76644052394586	1.18183416189407	0.109082321514056	-6.50834702672114	-0.674085788972571	-1.64296553412485	1.66795586541563	3.16630015673042	-4.32622296295769	-5.15959309354791	-1.22242451664154	3.04467355904135	1.17499410946007	-2.68763608692229	-1.16214444800849	-0.631535748381958	-2.38067941125867	-1.90205950785091	1.38393310889634	1.60936024812603	-1.51756185377543	-1.2251581230823	-1.70576500574909	2.39590405567831	-1.93565601580218	0.0879233020411824	-3.03881254050804	1.3786924298602	-0.71334778116795	-1.51216995649227	0.145421799971656	1.79029493163584	-0.950539003842549	-2.42448206815621	0.26971467855296	0.516740222782911	-0.125039620898411	-0.692220955406964	-1.46276327079219
ACTGATGTCTTACGTT-1	0.321191582838176	-6.01585124198542	1.57080526544291	-4.54582743974926	8.80696390602219	-2.00393440155439	5.84129857100291	1.80293927056101	-5.00763006744107	1.30285500008274	0.2001186519995	-2.25075938387771	-1.67583588156833	-4.17898904450378	-2.62000083789965	0.652270743690292	3.54981723994087	0.457809362686395	-0.080232430553719	1.15571227668197	-0.042241040473956	-0.980471508529652	2.73519030015446	-1.79377670900928	-1.99155965446754	-1.60352895483027	-1.50434311778845	2.44931923812445	1.37251236228527	-0.0786335607398164	3.17334822595584	0.0233653043933515	0.576694670808953	1.34200041866969	0.0346260409639352	-0.36199284093453	-2.36100770507791	-1.68158292704965	0.235603785182488	-1.46306868175782	1.4257819174356	0.246527318636211	1.62507736917304	-0.631075887035346	0.553318907099462	0.662171309036749	1.60574138505745	-0.773670065897762	0.28598122691618
ACTGCAAAGTGGATTA-1	-3.10824367034177	3.62786744830766	-0.957540539643517	0.51636960197132	0.0775635600860551	-3.8518460139979	-1.75275559187542	-0.918220255475995	0.218090396922325	-6.38706413046534	-0.26159634306636	-5.64106348567354	0.758369822224818	1.28250625243127	-4.67951046060048	3.24606501894607	-3.51418034216262	-0.531854980519422	-2.2703448314024	-2.36337852299442	1.03306108789734	1.28460538218608	-2.58075308587547	2.6883844566148	-2.37859589517447	-0.940719785373048	-0.264763752754236	0.146135961481374	1.2763766942285	-0.154062607407528	-0.815570802817487	1.2489915219952	2.57768710833106	0.392469918684535	-0.763597534882231	-3.52087860360955	0.726914620757525	-0.372984842533138	0.89464419245494	-3.47817510394644	1.59854028436373	-2.75412579863171	-0.311297142523039	0.382195536203364	-0.832366497110898	0.33209936298618	0.0501034790030804	1.30128492081055	-0.653021067281211
ACTGCAACAGTAGATA-1	4.41864243469057	-8.24279464020009	1.91145832910688	-5.56006325222233	2.66009938113153	-4.16275003861334	10.5356744461638	-2.48693759366497	-6.78988644818937	1.75160699796394	-0.153101280920669	0.936935776617073	-0.0126043837083403	-4.28465620536499	1.2643185058288	2.11474879246297	-1.87914994386122	-1.15261147088788	0.781285658222801	2.58862333874311	-0.232289422359882	-0.0767532633697199	4.20726589580494	0.282105026778155	-2.33963276377939	0.049981542525079	0.108763952122628	1.74540717804384	1.93900263997749	-1.28869880488717	-0.0640376247096483	0.0398227549642765	0.991318773453838	1.48041753969106	1.97117733949273	-0.691104644054971	0.707474617344485	-0.689947608086188	-0.567114098453227	0.560758790438579	-0.247077213476039	1.58208182839153	-3.47017014707005	0.737473697250242	1.24208459284058	-1.33016592562255	0.9497146015445	-0.355383433925604	0.365824441124355
ACTGCAAGTCCGACGT-1	-1.57496163191933	4.38209335076094	-1.35310538370578	-10.2367350238714	-7.40026717484788	11.0471128651263	2.83189712020037	8.36841343156354	4.30183061437108	-3.48636398226549	4.57631581988348	1.98309402498954	1.58638674910507	-2.0787855182686	2.88157727495939	-1.16304923175872	1.86710592219425	0.814151124529755	0.601624379502151	-3.89361361409098	3.99643954783763	-0.914774392880616	0.735111091691355	-0.672850305907144	-1.00803208547267	-0.976660951768038	1.37356839337403	-2.86429188495968	1.66788454828594	-0.238096025941226	-1.45945906098932	3.72917604435533	-0.805888238909869	0.465338208513584	0.223167589550412	1.59591834978973	-0.328513877937378	-0.60083089968512	-1.887142256345	5.13352523519459	2.932137390071	3.02734788079084	-0.684928396940587	-0.617181244635094	2.79886812847338	-2.33838539121689	-3.06474065365574	-1.854786031978	-0.19890138636266
ACTGCAAGTGCCCAGT-1	-5.13362980628751	5.57256326896487	-0.748285583194903	3.72643847347433	-0.79446056218054	2.33029912475105	3.65512822273341	-1.55581172372441	3.75908669483927	-1.79270127418676	2.03914739486828	-0.744167372185481	-7.34316753397044	3.44828367065301	-4.74985038156177	4.16510059960242	1.29274079057107	0.158586553823336	7.1911298030624	0.483418544494529	-4.82318988780525	-2.99271463642521	-1.64516975068742	-0.910656208945596	-4.60795662723472	2.68154892193035	-2.01216468304133	1.15888859280047	0.290896019635435	0.319271023160665	-0.60601140398142	2.72615115731586	3.29426796971616	0.520874612329321	-2.16983419500389	1.36420892099691	1.92869686422113	0.13231913520145	1.87238685961392	-0.490519542339918	-1.16606483421962	-1.57719530674118	-0.959266495260961	-1.24943109543302	-1.07478021888985	-0.171514404291823	2.19010564098817	0.697917196346055	0.424470209848582
ACTGCAATCACGATCA-1	-4.91272509686546	5.14353883636589	1.10538431897265	6.66013445511669	0.941311770309368	-4.46818573186647	-3.38488217013212	2.33450726915735	1.23506091936326	-1.57258837462073	3.93650638402624	-4.16581089339646	2.98684056975897	5.02748792944366	0.941330702783293	0.736286986431098	-2.48936551823427	-0.371392941565565	-0.235675854293502	-3.03602980265578	-1.6413350921359	2.03986723985966	-1.11973584668122	0.0826548440429303	-3.30843274839454	0.154913966853892	-0.84500199047445	-2.41071581804107	3.20304113996115	1.80140650363011	1.8883078929783	-0.459444273993714	1.26123848925894	1.712219661468	-0.431873035763674	-0.286457576905696	-0.932485544906133	0.275616526738159	-0.16833446663488	-0.911325107336924	0.728256397344854	1.68025287477716	1.92198294063445	-0.0295711341265582	0.278632641943246	1.45316893014511	-1.39855827114649	-0.735951755538732	-1.16331314257915
ACTGCAATCTGAACGT-1	-3.20869326509027	1.9881820916789	0.222807760695443	-4.08778044533637	2.94638646258347	-0.513026033860954	2.56638487153188	-6.98379461311289	0.43277009908548	1.13479484127944	-3.62793960828852	-1.92860893844965	2.51270840625056	-3.19097170942284	1.18130064994743	-0.357327660348004	-0.578695041244392	1.00030043760517	-0.0433168819240777	1.10709290202566	-2.19603236018656	-0.439911753863528	-1.00671484240331	2.09357099967805	1.25812660242288	-0.637600155233423	0.876728047544492	3.30604132716711	0.88767390049754	-1.60883692189798	0.160913034144881	-1.77587658527669	0.723567994299703	0.852345531009474	2.06385091380559	-0.923798437945855	-0.660754525343614	-1.18894057313562	1.35983512744957	0.242624639078817	-1.13775808858008	2.73825136804003	-1.68084538834727	-0.0835260673421195	-0.00953658695755491	-0.287422421604434	0.696220762810898	-0.513545476608241	0.266155266894203
ACTGTCCCAAAGCTAA-1	-4.60791167906168	3.89756755736564	0.210071993005849	-3.04143156669796	-0.471444023829452	-3.92779946689956	-4.64742246889287	1.77013863053656	-4.81521050497548	1.1664492292361	4.55603700060007	-0.205854281423514	-0.34796650322583	2.01932123589486	-0.878819211741839	-1.09664206252516	-1.65666962500229	1.00308210495701	0.130051007619501	-4.65836094829307	0.643318094837613	-0.123108436186894	1.49318534222947	1.37595397591077	-0.204238309892349	-1.43912848554169	-3.52635504069133	-0.417064769183112	-0.893451529136732	3.00418290631197	1.3846606964153	1.40314921634101	0.424693507747064	0.35098766255193	-0.738355568497243	0.303357498519828	1.20800652686311	-0.429604190587635	1.32155786094606	0.823673103440009	2.09615443808131	-2.7331361799362	0.971124648242633	-1.28030130267929	1.34193004617769	-1.04340869924776	-0.112370161859972	-2.01359114738082	1.45116847339133
ACTGTCCGTGGCTTAT-1	-2.58378918605386	3.01884617893307	-0.344772090075676	2.04000101363626	-5.68063133024919	0.094576965748327	3.2240062594459	2.30241504798017	2.49626374876217	2.77432393853277	-2.03777966415647	-1.37005890986413	-2.64517981325278	6.836396586338	-1.96405152997947	1.94715748034797	0.390160025725999	-1.69636095399044	1.02478871932309	0.651850230813739	-0.308204491734058	2.8974184140701	1.94886278744466	2.01194207033694	-2.14220167464806	0.391382381299043	-2.43208078256344	1.20932019323758	-1.899367712555	-0.923702683348411	0.315060985286999	-1.22598247432583	-1.00549988060022	-1.24537209417202	0.0882325135958951	-2.12849039714908	-0.236338645794522	1.69417337854365	-1.07707346441018	-1.65072068858201	-0.578438799252221	0.0735518137598112	1.17650687106094	-1.56528314757328	0.652317559377569	1.90644997082747	-2.1100964320007	-0.170698191816082	0.546228377572856
ACTGTCCTCCATCTCG-1	-6.51390597754144	7.47535213705586	1.4946603615217	8.46973899070176	4.06171895886828	4.52914363474514	-3.17339392184522	4.66466221289611	-3.19750403511915	-3.39318728561932	-2.3699121942931	0.152027642486703	-0.0583868095433423	-0.209596715038461	0.23779354388704	1.28540738964945	-1.79867192475466	0.563114436985972	2.60239854005004	0.752881841801164	-3.68871529785202	0.777817224807174	-0.449283451502767	-3.01407232993569	3.57019186660941	-0.430546386134132	2.40311844939566	-0.220892149916997	-3.2833555875246	-1.51100027077257	2.61863588189532	3.01846878955783	-2.49180234087743	2.7873768621878	0.24348583756206	0.0691781526034493	-3.13943023199505	-0.160908688852872	0.353362932833543	-1.43100276706054	0.192481956776179	3.33491640388596	0.54773713485695	-0.340808001606489	0.856909587990875	1.45917875114172	0.291329114887841	0.723258689381538	0.873313168377132
ACTGTGAAGGCGAAGG-1	-2.86968433607894	3.05123368240991	1.81817849886298	2.73020153255428	-4.01204939180908	-1.76828262251841	-0.971598454608134	0.326491093576217	-4.36987680033627	-4.30646775932371	0.545227192101144	-6.03569288959951	0.692844667845848	-0.200770812856205	-0.811693545766232	1.00245213819572	-0.407528670825449	-2.26209004123355	-1.56123808142196	1.4990037375352	-0.125763999631306	0.917288848445562	-3.43603338655405	1.52312402404735	1.37852159026626	-0.837063862499307	-0.662841734260879	-1.78294839388815	-0.0229049213345503	2.56672016166066	1.9305714977151	1.32963613870477	1.82283011008373	1.44161132098054	0.79177602106109	0.456497072759208	0.290014085034766	-0.0436342222679189	-0.94340506485576	-1.32775204231107	1.60194583224629	0.805038365401674	1.7156816632068	-0.596046483534524	-1.43138518111382	0.272218846882892	0.612172405579519	0.425082815309932	2.00516799312074
ACTGTGAAGGTTGTTC-1	-4.28591744399795	7.65296981223336	0.209323538948625	1.57887743430052	-0.570978792218439	4.54867638592532	5.22290756953868	-8.44522705189159	5.7936514523149	-0.856727237187396	4.58071399445269	1.56003543522636	-0.376578082465674	2.9096980601846	-1.54318107879619	2.00818423525348	-0.788375217670398	0.872716392015396	1.36683968200968	-2.14486583274599	4.18747254795913	4.03912935741141	1.44251414714337	3.41018693209796	-1.1041762274285	-3.44199611926965	-2.52324801399386	2.00313701577201	-2.30419389063008	-1.83344475012475	-0.68213494663478	0.648405741635921	-0.264624626653776	0.146757772692265	2.62332025471693	0.911720111786487	4.95544404694446	-3.07115102858981	3.85267159802641	1.21931942640503	-0.672450558367495	-0.915879323402534	2.27782052328449	0.284683935013235	-0.841422178731562	-0.627959402906049	-2.17427914280902	-0.25119439240051	3.25756221260517
ACTGTGAAGTATCTGC-1	-7.49450487641763	3.70746396618243	-2.42523405624469	-13.5491009011109	8.77500224862961	-1.5298103362688	-6.50566835304285	-7.08118181520583	0.855686357862703	-3.4859178057542	-8.2789111714617	3.11105666344815	-3.81308349530545	-0.182052204002026	1.63460914827502	-0.888366905609864	-0.630468896272177	0.179594081468378	2.11401448933418	-1.39772709504609	0.571383461981133	3.5065806319142	-0.93970228743895	-0.880927495039878	-2.46737232262115	1.60942146772404	-0.169051987166962	-0.520398745754369	0.187877632668969	0.482625495997955	2.91455851486954	0.470255139161216	-1.99333800883763	1.48473092932771	-2.65581791168353	2.63827266950595	-3.0298512062019	-1.87140384807532	0.398659179748914	0.781160297983111	0.45552910462747	-0.741026087560865	0.426442672368855	3.48297765232711	-2.16927762496563	-0.37634508465791	1.1284345086797	0.574456749012937	-1.76237822087741
ACTGTGATCACAGTGT-1	-5.19904421879576	4.62870917275315	-1.02532546348274	-7.80829524631066	2.69099368449222	9.74412997172763	-2.00609922854503	-8.95718947382105	-4.08940481090504	-1.01203737416521	-2.31597192719296	-0.57941730923553	-0.574421795948451	-5.3972499968437	-0.895275120929429	-1.18535329425959	-6.11422125457543	0.550225934614517	2.41614533311453	-0.388885607904786	-4.08650737282329	-5.36232022703198	-1.00858924676707	-2.25686335690295	2.24306774870878	-2.46203809670526	0.384790911350382	-1.84818724786455	1.23710170922134	3.11691186916914	-0.40086686396032	1.70724727426267	1.8368861575218	-1.0473091885719	-3.37767588753443	1.84318589296817	1.87393438378144	3.11711230353802	-1.40111526199886	1.8838575577587	-2.49807223509496	-0.204163838521322	-2.14584795244206	0.14137058258141	1.16777689470976	-0.36879515845016	1.04503083243558	-2.21560639984408	1.80040220886944
ACTTAGGAGCTGACTT-1	0.773384433045877	-1.36876690942218	1.23559934423379	4.87200044024211	-6.69395272735734	3.14162179544268	3.63881228071215	2.09746855653074	2.69268474993518	4.42278572311556	-1.04322252999938	-2.28274181845127	1.62198135942117	0.624264695243788	1.18553399108836	0.581555200197686	0.369879112569761	-0.709981143823359	1.72702687214049	2.16590010075433	0.139232477029233	-1.39347514207372	1.14743342784749	1.86314539680342	-0.727804415247976	-4.3857553100215	-0.721339459153508	-0.11254327119578	-0.91908859791786	-0.694166974273495	0.0098531314509206	-0.959895041731817	-0.323421865609444	-1.6614558546045	-2.36162487205846	-0.728530713218072	-1.25745412211169	-0.363426464028707	-1.87566735258144	0.790234522270574	2.12141347261492	-0.970670436520138	0.139064053032952	-1.43530744868409	-0.306940020876138	-0.759965783120574	0.399467010337504	0.761340829409193	-0.454416834367126
ACTTAGGAGGTAGCAC-1	11.1296720222849	-20.7385812863874	4.52016545220118	8.63698931909662	-4.39420568191412	2.8425767308747	-4.84199952769287	-2.21171312839596	4.33638080661641	2.91622543395702	2.01396044119079	3.74231664944351	1.15919701843132	8.17245247333485	1.13114269808775	-1.00534740542064	1.4917609813087	1.76126202556863	3.55085041670592	2.23534167725132	1.18135954965874	-5.41850899095491	-1.53476699837701	0.907220522359802	1.79145859636349	2.08796270014067	-0.358303166312586	1.06065756764879	3.48219109425006	-0.00887010216215693	0.160626397033137	-0.0318412569806146	1.46704065472441	1.58410503516521	-0.337422507973655	-1.35817017558458	0.18427969271457	0.160233816896245	0.61465746414577	0.163436876083147	1.02245710264205	0.820154394199996	1.16971706257364	-0.965956082902437	0.992119745267835	-0.788250382115128	0.315622716906527	-0.488955227342541	1.19979132684866
ACTTAGGAGTTAGTAG-1	8.99703911610471	-18.6835758793966	4.99953561595212	5.95502388199497	-6.89941594720811	-0.758032469258595	-11.5522247381085	0.16906078819051	0.545374429072422	-1.6243403539394	-2.11363828161741	2.95077189204553	1.80913409886713	-0.613032232660628	-0.310633983884506	-1.98608244002932	-1.39301640016611	1.41786117739272	-2.36169648666441	0.382997868447396	0.361874159854659	-4.16793066239355	-1.45705258987659	2.61636919347093	2.04281924835992	1.00817500803046	1.43469505599786	0.445670169230028	1.94135559934516	0.479750237949032	-1.59554312720207	2.76312547450231	-0.579955278275303	0.422302634767249	0.0179779594100478	-2.03380533985162	0.167316973338269	-0.0337651885783721	0.705459745825221	-0.253269349225468	2.53357678478799	-1.37295383623429	1.55457064691444	-2.34822710277229	0.760143714568055	-0.259631778594464	-1.99196948207474	-0.791326429645715	-2.14138405681507
ACTTAGGCAACCACGC-1	4.44547553210074	-9.05635757434914	1.0751413536134	1.02274580342044	-12.0495720791025	-5.45377619739027	-2.93398015338773	-1.019665583368	2.90293772501807	-0.124924122009618	-2.72987989565267	-2.02331997172244	-0.783830839497608	-1.48936604706492	0.570337450682215	3.49173360098423	1.16482595884344	2.04783455618891	-1.02042885405537	0.560493189076178	-2.37369309896174	0.994738371257359	-1.7622992181121	-1.22565196106919	0.835280234373312	-0.251203712321461	-2.87795149077494	2.72479989034479	0.826527509278754	1.92792626960279	2.33585304940671	-1.93414178506099	-1.53779110324098	-3.26125476029932	-0.592786591552496	-0.280032865034364	0.76568903902373	-1.00185048871278	0.248899796818617	-1.23368737916539	-1.30103590188423	-0.787357380509721	-2.87269774880686	0.420409583075133	-0.201628026981726	0.476089862222059	-0.993752594443721	-1.76505390850511	1.79286696584994
ACTTAGGCAACTGTGT-1	-1.02304647932857	3.80910109978664	0.666715812440746	-2.79637270061586	-13.0162687499741	-1.51600198109077	3.58344141771962	-0.783183177374546	-2.61214917647196	5.54535728649318	1.18570656981804	2.95708233873156	4.55438905683197	-2.27970611991579	-0.732199624325398	0.0580434300990777	-1.68142221705171	1.61060955585408	-1.42873629242325	-0.544385479962829	0.437913203456583	-0.741446211825817	-0.596505508140795	1.0031100004773	1.70914488714023	-0.294267104581259	0.12772917841208	-0.595146379792575	1.23368047394555	1.5370484148132	-0.259309849074252	0.112707465648222	0.382428130191569	-1.9806180241654	0.596016205246408	-1.06514529123227	1.54925166322501	0.582091976480847	-0.0641226462420389	-1.01359568530967	-2.62421563700521	-0.945882749661887	-2.03856078692037	-0.12523136410928	-0.327065287774091	0.0794504740560744	-1.22020642487681	-0.519086177168193	0.359632594927922
ACTTAGGCATGTGCTA-1	-4.61184032495298	6.54205059574328	1.07447844689813	7.01865655229554	-3.39441595207657	2.12665749337989	3.36035906448802	-1.00637706173208	-2.44489449839074	-1.77966581851144	-0.750899267636822	0.0263300023411186	-2.26027156981004	1.63185174404548	1.43679468567004	0.324637717492969	2.29463137477521	-0.172442932329035	0.728945412042164	1.56945864942477	1.27137632397371	1.56468755119342	0.218252692412	0.317678380903617	2.1186067659947	1.21963272569682	1.6765375423565	-2.24290352655702	2.21491081854272	1.76276026842202	1.07507681260692	-0.68425057985467	-1.55772367900053	2.35426448881991	4.33325634257613	0.547524532863737	-2.70483637013587	2.0236750714764	0.528091385118275	1.51359327066165	-0.421140915718683	-0.34682393191114	-0.333241676133003	-1.19802532518251	0.219485096579168	-1.45858853828319	0.834976083168545	0.171869287718392	-1.08641032323255
ACTTAGGTCAGGTAAA-1	-2.63491290224201	7.50763832029937	-0.276826122778339	7.32373289006753	-5.20485182203074	-0.798667171357281	2.4074504127329	3.11495830619184	-4.26439926784212	-0.627777735159078	0.915604303886595	2.89912501126479	-1.36656950907683	1.61193520769833	-0.417109800149456	-2.85821727626192	0.89012196267597	1.51788349962262	-2.35256699031206	3.93159300564406	-1.8210788193303	-2.8271792342096	0.757692774912391	-1.16542947567641	0.254946936441438	0.12289540001659	0.819791916499838	1.9832437925011	-1.87825539693787	0.197395720842819	0.317528886167228	-0.594025230987596	-1.01692876558617	-1.19364075877711	1.99544234409347	-0.485671140701321	0.669146186903079	0.407330278894598	-0.0805189467260071	-1.69190507936921	0.655038350102978	-0.0312667378191016	1.11908378179858	0.117859955813185	-0.0907276300637936	-0.280831502715155	2.132773208549	0.00132319906194877	0.782979263808207
ACTTAGGTCTGAGCAT-1	6.1531593133828	-11.5041165832657	2.69332308490348	0.957197083684117	-3.09924535092596	-1.03406553901031	9.96382853302564	-1.58057089167499	-4.27449837692665	1.01937512369124	-2.54639495565956	2.02942793415949	1.61765482334544	-1.11035460859189	-2.3245194044414	-0.0164460074914211	0.623440768176033	-0.050447866035132	1.69912054441854	0.0879151478955621	-0.357931544930879	-2.29761565960526	1.72584229379444	3.19850716454647	-1.61525007054334	0.20219296457886	-1.0367583776234	-1.85945003162963	-1.39720347656669	-1.05507763629809	0.140397579261729	-2.45303981403465	-0.118884395860991	0.204761867324097	-1.18904556190129	-0.525967029376791	1.43786386766325	-2.68222983297355	-1.74588668896574	-0.380611985413659	-0.445797512255302	-0.969405719170446	-1.12532639731883	0.814487424741931	-0.618691202839094	0.0812435126856067	-0.345692589640794	0.401324269059999	-1.07155641686261
ACTTAGGTCTTTGGAG-1	6.36832924931872	-10.1629935121817	1.79266861220341	4.07609014910674	10.900691013448	0.668897478177448	6.12656254274082	3.28248325046686	-1.73087762068805	1.1622799822332	4.54664583242408	1.40486659305615	1.34362806449691	-2.297516951233	-1.80614024301934	0.655795056748362	-1.34087573724398	-1.45264614540897	-1.87340654552174	7.22064591387687	-0.554179626381464	0.506466880026941	3.87319833847813	-1.59137597359435	-0.677439340093295	3.81614956830944	-5.28746884104271	5.12120049624178	-0.688673101425597	0.470735352997034	-2.79550085622472	1.98658582344936	1.11227470079384	-0.337028125646571	-0.0362721486344548	0.0450843466762644	-1.01853531267308	1.16678161521187	0.35663826766018	0.0802653721575365	1.71863343933853	1.65599052206548	-0.663770135101422	-1.82630807381785	1.36631510485948	-0.764403907758288	2.00220140714753	-1.91279116694809	0.131365168480051
ACTTATCAGAAGTATC-1	-5.23146809201712	5.82608638938897	-0.133437418658853	0.203051389311252	1.27323069704981	1.76654519606455	-0.391040935458088	-4.52662990771984	1.02709695541221	-2.24155414227188	-1.08786047597426	4.75530334240057	1.0407550112232	-1.10062081390022	-3.4748909314182	-0.152989934675465	2.9791007586057	0.185078735304507	1.51790423969045	2.31091115942795	0.00762643910766917	1.7733903783043	0.143098430534141	-0.327573608551573	-1.24487125753359	-1.51933141427515	2.20093870861781	-2.5186433772282	3.49198424675788	1.53222371319839	-3.46328070492835	-2.31972534264082	-0.571026119353287	-2.06603421802609	1.21717828796209	1.11011116705704	-0.0978230900880372	1.26831725799416	-0.301168892711697	1.2870773367203	-1.31835226685035	0.261228408429779	-0.93403576071457	0.739608538188878	0.485742525213127	-0.298710183475678	-0.752121561899951	-1.27807316147859	-1.19952621172337
ACTTATCAGCGCTGCT-1	7.34506642977817	-17.1259144387742	2.55458166300187	2.86422902664277	7.56286377144613	2.90913501180342	4.58182009931397	3.20365421937595	1.74273638292069	-1.14969541250919	-5.24578626032966	1.39208230158595	1.1725440278329	4.17504982971816	-2.05295248094036	1.42813311886083	-2.42811362917991	-1.38063140701279	-0.522341808361938	1.40588206370672	-1.64192221242084	0.366827393608028	-0.00533203708483865	3.09419870539087	-0.478067008787738	2.39603921534577	1.65941658506277	-2.60001924258123	0.0238749165561648	2.05723379774934	0.48565274048885	-0.372235504832427	0.209202395022279	-2.20956176026992	0.658461936450196	0.195228790177849	-0.310618269063482	-1.11160182776895	0.755991832453539	0.138673730764423	-2.31202582924121	0.407155346042707	-2.12017101712793	2.39709758214456	-0.0575902433327203	0.779840695337641	-2.26857443383175	-0.843141004641184	0.522476420851078
ACTTATCAGGCTCACC-1	4.64127657624339	-10.9727425012015	3.842272559145	3.93208607798314	-7.52910390182871	0.398466040859211	-6.04444961689457	3.96427397815474	2.73095618492801	4.18555315440231	-1.26686375954355	-1.00317769425846	0.178940020621957	-1.91670545062204	-0.954093904897101	5.08514664434339	6.58474975587557	-0.159783176498792	-1.39956443220935	3.8462580786929	-5.1290590149652	2.47610524570066	2.06297812343885	2.27681476624653	1.0745232594303	-3.31542595173817	-1.49241601378202	2.15892065750452	0.265619257370568	2.73755586842748	0.32946074871937	1.15911356584075	-0.805282064139706	-3.89420903058474	-0.30198249381128	1.09860021637354	1.5565904663277	0.721120896352708	-0.415944653577351	-0.263717544280383	-2.33325537612358	-1.7023355593016	-0.582321319099555	0.918735065573544	-0.772023380740228	-0.686953714035591	0.686286861584179	-0.721224094180964	-0.131365347974581
ACTTATCGTCTAATCG-1	-4.86337627792259	4.06236804985651	0.263531848262661	-3.88004647900216	2.60281099706598	-2.7035126229779	-5.08288624888961	-2.67703567887239	2.76129095378926	0.808306544474382	1.30640056555697	-1.23588489665093	2.64797515630729	-9.56313782032211	-3.36466139934073	-0.0345784136520515	-1.68807918784248	2.42668147400311	-3.71393514563466	-2.94185992064345	-4.14498060820246	3.07031871022977	-1.1209974148886	0.926186149573041	-0.998443690882223	-0.537941207162756	2.27033258130802	-0.136596384931868	1.01158585188134	-0.51462595530026	1.34551162320019	-1.06217509028002	-1.50698331689833	-0.852640747843613	0.240668512130489	0.568161355832998	-0.55481609442784	0.321230321448561	0.892839658430626	-0.929260246344856	1.38246341899997	-0.3265831043444	0.240732492438556	0.881255067269989	2.07760786085626	-1.45134368455332	3.44540758767692	-0.482689395166643	0.905376962003296
ACTTATCTCACTTCTA-1	-2.40310826429142	0.449266254799214	0.345889369273035	-5.97012723845424	7.72318636920197	-9.73391779790324	-4.29745444327555	-2.08278845964545	-0.25201894355285	-3.25798974771772	0.543750592525729	-1.57826777654935	-3.7441364582478	0.726129134255428	0.0699506218761868	1.57519486839602	1.26568243477555	-2.08456216370565	-1.90283132483199	6.88924221854938	2.23910020331428	0.651534223269469	-0.738367780385319	-0.926372381769519	2.69274487804495	-0.60549434203139	1.72362017094615	1.63411972670702	-1.58412643558888	0.131792607983712	-2.70356916842722	0.473568074029832	-0.778762747655263	1.52925660911484	-4.34614966319891	-0.247004934800674	0.315298236053154	-0.0986150154609686	-2.41161868678924	2.30878119770844	0.37792225684037	-1.50569146610108	-0.000988482442010775	-0.879461778832017	-1.16807224083778	0.193858267391645	-0.352257221137822	-1.41886268094603	-0.197420113868665
ACTTATCTCCGAGATT-1	6.95859412923666	-15.1434423000603	1.21535739626026	-9.32150431007113	4.83290672999128	-8.95043434881272	0.376757032458989	-4.03096304218499	0.794976187380195	1.48855754267703	1.59375844895197	-2.30832714332486	-3.14760627628545	1.84439439733624	3.14634569091142	2.79125534895058	0.0362794295713112	0.911875964512729	-1.2396052941887	2.38325832555737	1.43530941870193	-1.76334195763774	-0.43946031775552	0.394863625336611	-0.314232020286664	-1.64086567382723	-0.687135328221493	-2.41228916200029	-3.04640993893335	1.22252980794843	2.58436562405214	0.061870791698515	-1.49414836528235	1.2105671152125	0.0768286425722572	0.578581202137064	0.84312676110786	0.488972416700485	1.84853437249974	-0.78526220280273	-0.262307247631446	-1.32068587829464	-2.20122214362668	0.552888351305898	-0.544423930441425	-0.778513765203689	-1.82995933511978	0.500491033087142	1.26762815009378
ACTTATCTCTCATGCC-1	4.28983859350702	-12.85126031434	3.51487335581622	2.8906186881052	16.3894109369819	-1.5867708292139	8.54211923288526	1.16701364870353	-0.42126139432689	0.713181296518739	-5.40830869421273	-2.7171656169252	1.38615139940355	-2.5604711823691	-0.275852150066837	5.26148924953079	4.74889124771357	0.159115651136597	-2.50496136325904	3.44899924980412	-1.66489194145492	0.464662379718328	1.70744185496319	-0.989310101562241	-3.05459661561992	1.72276654563694	1.01609528447766	0.99700798241148	-0.62416748925558	0.074597429269105	-0.912998089736884	0.778426247186946	0.80267105292077	0.0701442571669145	-3.75127487100163	-1.27437478922868	-0.195353021878143	1.71485865637064	-2.44042486150226	-2.28300865788969	-0.0108477731668193	-0.307839859654665	-1.30602152715432	-0.0863753150207727	-2.08055644950885	-0.054426207199218	0.463191962997743	-2.63181166581143	0.785547172895778
ACTTCCGAGACCATAA-1	4.85433624385457	-7.13625841378184	2.64102796603867	9.78399743827625	-10.7007205510915	-4.08308665432337	-3.46944221873897	4.20049782572612	5.06211885444738	-0.201601936893969	3.09080183012879	2.85393455550753	0.954218924322738	-1.25763608222816	3.32553868163702	4.09773927638866	1.68683686504893	0.447420866050282	2.29473846795467	7.80201553469471	-1.13167665222006	1.93822820751128	-1.46095851074832	-2.28498988866869	1.08958671907686	-0.15217872475741	-2.25222779302052	1.70504703201164	2.42491053492935	1.60447045565902	0.684567140534375	-1.81289564290834	1.27201433585448	0.1001452340884	2.04226665015686	-0.325438245384914	-0.536941541220744	-1.61756048055317	-1.37255573749979	0.274377296275379	1.24015021402494	1.86276789318095	1.27872753442989	-0.29154021519538	1.39271037629288	1.55628412804428	-0.604810994005451	1.20325846750856	-1.28292991581031
ACTTCCGCAGGGCTTC-1	11.6554531726669	-23.5220096226715	4.57964765499165	14.4606484867902	2.48641006497421	6.20321218148146	-7.09400792388903	-4.35270714377288	3.31409087299244	-4.8860223660703	0.624289329972006	2.19405578331572	0.305831997364348	3.42873174961808	-2.94558083009922	-1.4370292289182	2.5929405101715	1.54916305792115	-1.40503739112932	-4.23039015600068	0.35609216912235	-2.09407826243623	-0.415539414480302	2.60834544943494	0.957482817217282	2.29345650955184	0.451047959152678	0.884749970552023	0.328937768362184	-4.09666590934806	-3.03106621742031	4.25072774790029	-0.944251535316472	3.32607328385662	1.46920362568233	-1.51497128713625	-0.719475585778042	1.81170308311577	-2.19807552550001	0.67520492013701	0.506545145450022	0.711977096407204	-0.627140078383863	-0.034631533593247	0.961254894421087	1.86968144691244	0.922790857353261	0.778417415180916	0.923096341406574
ACTTCCGGTAAGTTAG-1	-0.797662584601936	6.48837561665669	-1.37265724751033	-4.20244959986396	-1.24211842003655	-7.20756729282822	2.76635565551333	-6.91726324264237	8.66809483913635	-0.394986493205256	8.56109728628466	4.48756638268252	-4.36035693938145	4.42913322866206	1.99182115231558	3.39944477898501	1.67375550845484	0.866928661242377	-2.37530727305691	2.06868805708193	5.34276230834196	0.701713838882172	3.15794118186256	1.25866395266551	1.21891309240491	-1.2072086344508	0.394700800764423	0.438674009952789	0.592553974830348	-0.373601829346004	0.480861924706063	1.03825400229167	-2.99516657391405	1.31502835568376	-1.41918773449402	-0.181500729932324	0.395832125837303	-1.55772173176818	-0.36581086634688	1.80651508149246	-1.34312186385222	1.14769713150254	-0.626926072435454	0.421927463584858	-0.811941764688142	2.16113333514417	0.755661971940022	-1.74191665808208	2.00737909480816
ACTTCCGTCTGCCCTA-1	-4.10944000596923	6.74417704277409	-0.475780570234139	-3.29386610006968	10.6563072596323	-2.11607765546499	-5.60228715268882	-2.6624739190418	12.6320518466449	-0.446481878455525	2.64164520124773	8.36521281930118	5.20884348600589	0.502157580826227	1.10755901364304	17.0336759464786	2.79684170192589	-33.6265534871847	-8.0749883441703	-9.18735481679435	-1.72315508905477	-7.32804881708817	0.546220251701453	-3.59485344102075	3.3575539427466	2.62183695124683	0.33055196488463	0.952423712054861	1.15605203360856	2.06304021408561	2.47797165419122	-2.34806830784296	0.17395991755444	1.7509257969828	0.163198583257779	-1.39939156125626	2.06419538286118	-5.90088560079127	-1.36887462452192	-0.846376142806245	-0.735535745669081	-0.972870306008282	1.85432238480695	-0.900580715930398	-0.500983496726348	0.336656080944737	-3.14337279584085	1.61987738163438	-0.531794016941278
ACTTCGCAGATTACCC-1	-4.7728716834949	2.25629286028032	-1.84286206222915	-10.9704417765351	0.813076990860164	0.754794379443807	-4.05771544224862	3.77710905187507	-1.79345421351729	2.81183597937416	-4.19150701289452	1.11229695942688	0.88841238675396	2.00552024237975	-2.25179509993764	-0.71467269049108	0.00946691461300647	-0.133658791844493	1.37552347435368	-1.97611438109915	-1.70717537751764	-1.90489584675465	0.403516368793328	3.18078922599455	2.56089938163763	-4.21915793901884	-1.64532641080311	0.770215698198133	0.944383373723738	-0.840107172119664	-1.26203562445009	-0.328876031213246	1.36571195356987	0.618221398332664	-1.32763384727558	-0.130090770833172	1.75504163267399	-0.309193493754027	1.40305390673384	-2.69584336894436	-1.54450927982391	0.188987695639379	0.172805441789572	0.853763778755782	-1.59778740211708	1.09675271162213	2.32168072238899	-1.30010503190722	-0.883216006013734
ACTTCGCAGCGACATG-1	-4.21002504406041	2.51301115165995	-1.69613252215321	-12.5114010531637	-1.51980740561187	-4.05233760631629	-1.75505124130205	-7.7773235811172	1.66868049168129	-2.13871555598327	-4.04093841833721	0.50364942517568	-0.657626953162161	-3.696028738397	-1.35319444434062	-0.242828918000362	-0.659379435325548	-0.230657944113099	-0.105108446956147	0.792084642441355	-1.32084096935344	1.34879990989199	-1.12261347612146	-1.49824312595565	1.57204354204552	3.81315518187899	-0.239453989925361	-0.385732718377291	-0.43394527647112	0.587923228833164	-0.452073712790279	0.25628335515013	-0.182319071672426	0.575073140798433	1.51351608864223	0.999357543941137	0.215055256138279	0.262201052374975	1.17676884949486	-1.20033373863463	0.546802538981752	-0.389676094878587	-0.988531194336065	2.76422662246477	-1.88409102515279	-0.738951060721437	-0.622924984479642	1.39980799325391	0.653903294705736
ACTTCGCCAGCTGAGA-1	-3.70328293911809	6.79634967208109	1.41603541431648	4.39041297465045	-1.06718331301128	5.38062871404024	2.88987975668611	-2.19800166576621	-3.51595414969487	-0.0827388881725902	5.19161221142851	2.73440184982745	-5.62980964446634	1.3927989318159	-1.5340782023811	-0.00919618212161741	-1.42982889975417	-1.99197333505095	-2.73046251167283	-0.00562010117536963	-0.079306156989962	0.664996156319278	-0.763996629475877	0.968325030161527	-1.58427534080723	0.0107694542056221	-1.04688550477205	-0.55578164963625	2.4123729428176	1.88805972518429	-2.01444411348495	1.44415805179505	2.37715651142536	-3.22932172688022	-1.25684142543986	1.36665308997942	-0.601495392787041	2.28118003293718	1.17912441536919	-1.82064292309002	-1.21399834265553	-0.341089907537201	2.43059067728188	-1.75296967081253	0.0254722529238429	-2.85534462707636	-1.03420679180882	0.285062445590807	0.341095527257548
ACTTCGCTCCACTGGG-1	-2.48844237289215	3.14629593369859	0.696861856304085	3.03284265277479	-7.82802839226342	-0.850963516729128	2.12378724599753	1.34234632621146	-5.01778410725747	2.76122294889563	-1.81247673612877	-3.31089960111836	0.74728906532051	3.90472294009637	-1.09418228482285	-1.01578702918678	-0.87888465829034	-1.07721816566902	1.40168111892334	-1.44607949777101	-1.47558480331953	0.607793451232683	-0.313058230775208	-1.21498466791072	0.82627905564537	1.69020609540381	1.40991782687498	-0.6944271515093	-1.07990192906288	-0.756919473722804	0.471788587658269	1.13841858703766	0.261647599146331	-0.457947094682837	-0.867311812392334	-1.0681213058762	-1.88375574424647	-1.31008206520256	0.160639859046595	-1.1704409054428	-0.279708853657883	0.436878817008768	1.61958519314145	0.70902311985706	0.872372631168912	0.802718807799397	-1.11467394059565	-0.884562823424563	0.242469238033475
ACTTCGCTCCAGTACA-1	6.13884992184105	-15.5521339943465	4.06007600086561	1.06655278134214	10.2884850723832	-2.32179698103265	1.97929778149212	5.68836883715868	-8.10068900662026	-2.25002950509157	-2.16859748303077	6.43282504361791	1.94368251006629	0.55859238652434	0.260277691113332	0.597028622586128	-1.66194126252646	-1.52594424673594	-0.134381481706729	2.81890249116037	2.84815700319169	4.25849211418087	0.244974490482988	-1.01989029284067	-1.05669044096898	-3.03280514466368	-2.39231468782455	-1.50151312754781	-1.29821720794993	2.40921566238885	0.372195611196477	-1.58627966850602	0.771945898089278	-3.25241442065227	1.01815024711272	-0.661387951106896	1.56839869045514	-0.80824135679472	0.627460130943631	0.397328809555549	-0.187005909034814	-0.00118857839658712	0.0220546262038819	0.261379084391097	-2.25847462397885	1.51441181787703	1.89153634916359	-0.0673856651264549	0.818238155373413
[truncated: 3,964 more rows]
[truncated: 1 more columns]
