# Supplementary material for: White and brown adipose tissue share a convergent fibro-adipogenic progenitor population
Source: EMBO Rep. 2025 Oct 8;26(22):5612–36. doi: 10.1038/s44319-025-00591-6 (PMC12635263; doi:10.1038/s44319-025-00591-6)
Supplement: Supplementary file 8 — Source data Fig. 1 [file 44319_2025_591_MOESM8_ESM.zip › Figure 1 source data/1B/wat_unexcluded_loadings.csv]

	PC_1	PC_2	PC_3	PC_4	PC_5	PC_6	PC_7	PC_8	PC_9	PC_10	PC_11	PC_12	PC_13	PC_14	PC_15	PC_16	PC_17	PC_18	PC_19	PC_20	PC_21	PC_22	PC_23	PC_24	PC_25	PC_26	PC_27	PC_28	PC_29	PC_30	PC_31	PC_32	PC_33	PC_34	PC_35	PC_36	PC_37	PC_38	PC_39	PC_40	PC_41	PC_42	PC_43	PC_44	PC_45	PC_46	PC_47	PC_48	PC_49
Csmd1	0.0187108086959226	-0.00263557849617239	-0.112736292597407	0.0146943875081294	0.00302604080268193	0.00246113488031315	-0.00358091439871442	0.00571406875033415	-0.00329766572574146	0.0130009097424308	-0.00483621963281914	0.000905808269415224	-0.0039349842400617	-0.0134485072645932	-0.0108863354730905	-0.000678638560345773	0.0044601688147172	-0.00289327095297451	0.00537022886210408	0.00275253973612785	0.0110864645496264	0.00246466704969354	-0.00865754968934789	0.0115695101488233	-0.00629523383969477	0.0019361503650128	0.00661715213797825	0.00290107051590575	0.00375685587429846	0.000443632804612322	0.00693899411512889	0.000111421178115291	0.00506537127264724	0.0105266240261097	0.000195106830069673	-0.00897591242324926	-0.00156591932359903	0.000689617352485498	0.00314426645997207	-0.00409597287331166	-0.00630029312681694	-3.02206812642269e-06	-0.00289156293789225	0.00188892273878052	-0.0067556853538375	-0.0125753307703797	-0.00448879687919793	0.00129340349105888	-0.00331973126006848
Lyz2	0.0674882186832956	0.040568903833009	0.0171015558051268	-0.00542577771450308	0.0101279607102276	0.00366639436159339	-0.0101704449159406	-0.000175616982039587	-0.00250388742498896	0.00135098927913948	-0.00964262746918068	-0.00446900238620074	0.00122454389418019	-0.00427017938848145	-0.00764346169366013	0.000942113505385931	0.0035094752647801	0.000833394200976275	0.00793647733679063	-0.0074614803315313	0.00491774655997137	0.000654932955675671	-0.00557630070437861	0.00469320842610596	-0.00853812986460886	0.00128519662156563	0.00626976803337701	0.004020946866913	-0.00594142255886197	0.00641855817969699	0.000310036771696034	-0.002907123952788	0.000891426405668432	0.00332882837432171	-0.000753465953221088	0.0027039346752106	0.000813189662867629	-0.00265105561231797	5.36266911338053e-05	0.00513326359049129	0.00236408022234382	-0.00296755630417753	-0.00426512624810786	-0.00418020263766446	0.000908673941822795	0.00388871295316092	-0.000772636577602313	0.00632450826354686	-0.00454690916505217
Fcer1g	0.0682389712025984	0.0411006650551872	0.0167633522483211	-0.00372089526923299	0.00886573350141247	0.00161297365620404	-0.0112626532734921	0.000115234335647135	-0.000970264073003059	-0.000226088232390181	-0.00929381992969523	-0.00544472147931268	0.000707571853333053	-0.00281246854060478	-0.00570368870983599	-0.00233275314516773	0.00192157148018926	0.0039258217633169	0.0101587212266056	-0.00498214619012963	-0.00175587818105024	0.00200189903169049	-0.00766209575114407	0.000545105741340241	-0.0102316310411799	-3.20023627251742e-05	0.00435691262716629	0.00372395281792287	-0.00406242625620169	0.0112477900704213	0.00203364607175154	-0.000217889847423813	0.000434225320151291	0.00461508741196492	0.00191348645403328	-5.30038558889455e-05	0.00539220930002103	0.00155645042267226	0.00465233894351595	0.00363956317128534	-0.00211979867682201	0.00158395335993047	-0.000118351176295907	-0.00179951620080875	0.00833638935362888	0.00444726199950576	0.000998319351250867	0.00399617355700908	-0.00637734989986441
Cadm1	0.0469618751425866	0.0141114427166212	-0.103271774682707	0.0158368456692797	0.00492178323262081	-0.00294189747728899	-0.00989618062788306	0.000971509499925674	-0.0116401271700071	0.00634726553497464	-0.00932685115757462	0.00126859494715468	-0.00260765704378993	-0.0142233996564878	-0.0110491071140965	0.000851270104150718	0.00719973646340009	-0.00322124319755563	0.00951659532875252	-0.00211221878002569	0.00525332453899901	0.00928077466073555	-0.00155302954948221	0.0072331044262306	-0.00765554165054706	0.00118989120814664	0.0103430366243301	0.00251229402586628	-0.00632012569244447	0.00276969166249667	0.00319427933858532	-0.0061826051627295	0.00604853936338765	0.00961151201287647	-0.000487937185488343	-0.0151236814909173	-0.00584698003004552	0.00193076082756458	0.0090172938024555	0.000219388044352805	-0.0108782193099919	0.00181275277060778	-0.000124731747022341	0.0113228637639376	0.00615026646357693	-0.00446368846992854	0.00230056883943031	-0.00131088320050351	-0.00345016310204635
C1qb	0.0677606108571688	0.0409313758747947	0.0169194818506329	-0.00411827341658154	0.00923102634613953	0.00226895617673863	-0.0103568668257072	0.000251348719853381	-0.00241349910019516	0.000334223881333217	-0.0102665878192537	-0.00557027540091188	-0.000188870519839622	-0.00290366816325368	-0.00265916899248459	-0.0024568608920294	0.00255276347674926	0.0027955233502559	0.0088137769698055	-0.0038172677936345	0.000223844022127597	0.00183988208913025	-0.00720029405276176	0.00240327601646632	-0.00884009726337278	-0.000171168611110241	0.00610474909769964	0.00233238379062642	-0.00346815747470186	0.00846588551521108	-0.000232671413203491	-0.000679010585738369	0.00292471757980615	0.00164893631174825	0.00125956044082046	0.000494339819371515	0.00460813143736837	0.000384244197579944	0.00358534140235382	0.000397452786285339	-0.000738032638597205	-0.00199824948727394	0.00146827091214138	0.00227814453975906	0.00785037223376665	0.00511316663059254	0.00031993713856231	0.00698384350479952	-0.00470553287713816
Lgals3	0.0455664274268679	0.0404595791642785	0.0142617472559181	0.00684544907551463	0.00509614405181039	-0.013456777446233	0.0128411824467944	-0.0198685051199388	0.0150667034346517	0.0197756719995432	0.0301556041666593	0.0744584345725939	6.52771229524543e-05	0.0247762180384075	-0.0193431925880171	0.00589081398805449	0.0326893188104249	0.0250724218656026	0.0462219049045704	0.00974744288708095	-0.0498466976723324	-0.00782955350858403	0.0418972471409945	0.0146045684549649	0.0303540299914465	0.0442692043278157	0.0179384669889646	0.0150783179885195	0.0243612715617982	0.0300303681319467	-0.00646954435887864	-0.0152779737745722	-0.00940186846507608	0.00910130649324039	-0.0133152460055616	-0.00492241852396889	0.00480751998801095	0.00545018118877889	-0.00544285717738028	0.0548287105456043	0.00987338003035036	-0.00757227483887917	0.00824731224819917	-0.0195200800856427	-0.025787009620821	0.0319348223263685	0.0519337569216074	-0.0240765035024759	-0.0197149742458106
Myh11	-2.78017621494351e-05	-0.00687078520134743	-0.00688007984903552	-0.0802584814080991	-0.020684403523127	0.0684949507325715	-0.013889246503188	0.0186984183688704	-0.00240559490861331	-0.0878409096502349	0.0458201118988051	-0.002288935142715	0.0662178958511767	0.0193169735054027	0.0280681801932802	-0.0105281786815584	0.0358104907343597	0.00219936986511338	0.019073417594151	0.00171838644917294	0.00399520123130816	0.0232643870252618	-0.0227304965970275	0.00290699505377037	-0.0359165594980054	0.00302560587117304	0.00325744600058935	0.00367187974531173	0.0155224478861277	-0.0125385444905911	-0.0327219562682418	-0.0094385823384686	-0.0121776270793076	-0.0124171737544293	0.0016698738276425	-0.011250552422586	-0.00691949691641101	-0.00619903665680951	-0.0255056866342112	-0.0157386768295839	0.0191116393908594	0.00637823911308086	-0.0117669644971808	0.00323476595054268	0.0156183964825237	-0.0274534761809911	-0.0142783830637481	-0.0245008567436372	0.00417976150163769
C1qa	0.0658483301496199	0.0396545730603526	0.0165191728804562	-0.00421541042964556	0.00866805786731802	0.00238532332899708	-0.00952265909109946	0.000461078878370924	-0.00319751252545015	0.00097683009141481	-0.0103759689431971	-0.00560874309718696	-0.000595773829077824	-0.00255687465822734	-0.00257849496404741	-0.00218281465543346	0.00273073172489562	0.00195532642820725	0.00862543357777191	-0.00463538226823106	-0.00104219462361245	0.00236230339177225	-0.00561763991247901	0.00249183086461061	-0.00914988920178306	1.72695005119118e-05	0.00603946559188483	0.00484421904932513	-0.0029686500468977	0.00663930237999453	-0.00120897352543464	-0.00214196726267803	0.00214650614894699	0.00309955426616105	0.00239399458716434	0.00394219440337304	0.00363374268219146	-0.00193738113927821	0.000828415773182886	0.00114456222275107	0.00118470863522964	7.13937459456109e-05	-0.000565895299056774	-0.0045509494410093	0.0026880800828119	0.00351275433226878	0.000979536233998374	0.0056792504415731	-0.00576250812340217
Cemip	-0.00542619315776673	-0.00341010365814559	0.000737992619215716	-0.0515772376922531	0.0288875319457924	-0.00077776957978049	-0.0235836841886804	0.00844653026359372	0.00862922558031623	0.0368823910846155	0.0141203350510827	0.03487525481333	0.0279171882601543	-0.00897390597795888	-0.0679927681810732	-0.0185868242548917	0.00751754033273381	0.00750211992645568	0.0557710743327855	-0.0569771974195163	0.0572502576678789	0.0264560412746205	-0.0120702361086169	-0.0503088390853741	0.0188198389104288	-0.0337161168237134	-0.0203512727009047	-0.000686364324446133	-0.0141872381410397	-0.0155583827919647	0.0394383669105359	-0.0238680755218052	-0.0247233293507086	-0.0209189167590144	0.0224139076654084	0.0609942555913089	-0.0377077074312961	0.0119282306947643	0.0588886227372838	-0.0216231492077554	0.0343680074902435	-0.0253805260426189	0.0419841997994757	0.0342755737772073	0.00721209392362767	0.00340259842080519	0.026435848397211	-0.0337892341589098	-0.0338098595988315
Tyrobp	0.0680517307965128	0.0409846265532615	0.0169006119759019	-0.00424496745967517	0.00940202610898253	0.00244350204671176	-0.0107482567579359	-0.00025046947370565	-0.00271724881107439	0.000749689213260392	-0.0102599275653215	-0.00427103539172854	-0.000471112438655115	-0.00215439172371575	-0.00239746378334183	-0.00306952824283365	0.00255323865151639	0.00285621127771268	0.0101028182537433	-0.00339560818048113	0.000332950574287837	0.00277430499910089	-0.00741956680848033	0.00235082946001352	-0.00984825925254841	0.000181815885100793	0.00698487406983597	0.00304061739356195	-0.00457354585640168	0.00743661003234203	0.000186850100617586	-0.000526273745650047	0.00239566391734689	0.00262460410760594	0.00245968278772137	0.00176192228567167	0.00400420866756302	0.000376628360757087	0.00237190517105714	0.00284899327878821	-0.00262219090889244	-0.00236623689042015	0.00143110272284994	-0.00049452995435665	0.00645213396802943	0.00519047339185062	0.00155716908355456	0.00579361866253641	-0.00459173999244047
C1qc	0.0674117039758238	0.0405734832754285	0.0169951244811906	-0.00454341412829613	0.00900618731299095	0.00251629622958132	-0.0106120922827698	0.000599586093109372	-0.00237465381249689	0.000897928012666343	-0.010705884477667	-0.00537700195778906	-0.000376610067194986	-0.0026763974767064	-0.0023209846463856	-0.00245646181080295	0.00272938224817021	0.00343511988719698	0.00990627055850446	-0.00465192441356563	0.000402470422123567	0.00155631941825304	-0.00648154232867299	0.00241061270014435	-0.00999750198802369	8.33948599288539e-05	0.00587793994683884	0.00210751456740073	-0.00324446316210166	0.00726638648884455	-0.000659682653694271	-0.00125031671735394	0.00327456672488424	0.00153738617804643	0.00419903487612998	0.000229078255651001	0.0050900697984562	0.00110980171463662	0.00392571556389676	0.000840338930386779	-0.0020294216413602	-0.00210691479350745	0.00232378772781203	0.00300024668461078	0.00821881881061295	0.0030914045198953	0.00340200978903749	0.00696912680520227	-0.0041926210650516
Spp1	0.022888240806662	0.0110125798250733	0.0081429737508161	0.00598461766138705	0.000745333032538637	-0.0377715017851133	0.00814718247420507	0.00701243933127111	0.0459301813090448	-0.0265435116454133	-0.00881027699534335	-0.00826288983942056	0.0235109602964076	-0.00850956338215085	0.0256763727328229	-0.00546286301870192	-0.0594318210743596	0.0145664839272042	-0.019217845580635	0.00227234288879195	0.0175907162367993	-0.0298908443743937	0.00225706994579737	0.00480971065938735	0.0582499553522004	0.0217316232599878	0.0491193120938171	0.0529724373662123	-0.0514333855539232	-0.0288989303569093	-0.000852330266942563	0.0015100277968223	-0.0561074818560194	-0.0511574784671361	0.029132816141103	-0.0325314726806786	0.0894878246655992	-0.0103644398494535	0.00761387262661627	0.0172366507070137	0.0361540876142317	-0.0306450964824302	-0.0268656093467568	-0.0997120947796749	-0.000233850814668558	-0.0510199451137861	0.0219473672251076	-0.0439571628609774	-0.0409292975658082
Gpnmb	0.0556464502065317	0.0422468070374959	0.0136854321810677	0.0053471338187899	0.0130864074704639	0.00382938138347153	0.00296234839839529	-0.00762168551302638	0.0364195911242311	0.00525486698247622	0.0450380382557782	0.0149501946734054	0.000443326886168112	0.0226809962412239	-0.0236140693004884	-0.0112066532353206	-0.0190481278990771	-0.00486580846502432	0.00169072248025377	0.0171271713512917	0.0160849745273179	0.0186633512892485	0.0277913112817409	0.0203917730957869	0.0291726724930836	0.0200561491939204	0.0154950538099242	0.0175320881518921	-0.0147892342223689	0.00965967365019498	0.0111258307626355	0.0328887883951355	0.00111256867152031	-0.00393399589750662	-0.0274145550019007	0.0414777574201656	-0.0346591241349511	-0.0251559786176964	-0.00930586420865747	0.0156441599600198	0.00701879961683495	-0.00316621008765598	-0.0312383096996712	-0.0122315084878143	-0.022690832937547	0.000883663089196127	0.00336330853293344	-0.0090664193071107	-0.0105544220606898
Cdh19	0.0187973183742485	-0.00266886846586623	-0.114427255270178	0.0174118953991351	0.00135335648891976	-0.0037880312680579	-0.00628126210926876	0.00128830091574423	-0.00938716934608181	0.00669917974889112	-0.00587406191210482	0.00380900355817882	-0.00236503086301409	-0.0134445050408012	-0.010128347195576	0.00110116680394714	0.00613948474401474	-0.0017099197255368	0.00816398128515284	0.00172878301210095	0.00568806417433112	0.00815884885029986	-0.00176715794892006	0.00819049871022298	-0.00460801151319097	0.00112770809594644	0.00700355648174409	0.00282876652909636	-0.0036908044743783	0.00190559123859169	0.00301464667067769	-0.00224643298951724	0.00656371592105757	0.00677056447823614	0.0017864850452352	0.00574843330461293	-0.00451260872955033	-0.00158594437140186	-0.00202681521989709	-0.00213533391463059	-0.00243565975170443	-0.00165096181850554	0.00216820634251249	-0.000430201918333585	0.00242581387452469	-0.00607323641698122	-0.0040410146383124	-0.00359218818791506	0.000729126670746719
Zfp536	0.018725298776793	-0.00360746038035252	-0.113434868257861	0.0153647573070933	0.00127650809572926	-0.00432676974176547	-0.00717133121732734	0.00464399742128141	-0.00853131836253905	0.00740404132304076	-0.00666855047481579	0.00253162480829988	-0.00354691230176604	-0.012034011949904	-0.0101732247459342	0.000873058406498906	0.00521376893424531	-0.0018526393315987	0.00827336789809168	0.000583300245517008	0.00594477698316671	0.00623030754864149	-0.000880593155700706	0.00923138497269317	-0.00343282228004332	-0.000865926001570307	0.0100736816244808	-0.000694400760182843	0.00117242325749066	0.000964534252080847	0.00275336209250987	-0.0027417942597449	0.00781649804651769	0.00502385715243852	-0.0052549451246063	-0.0152177080478866	-0.00796813421630608	0.00422447575802201	0.0155230040583458	-0.00066876747764266	-0.000541167076828259	0.00632361428860519	-0.00301073346703364	0.00972686852924871	-0.00758617932667069	-0.0126692415900317	-0.006534861646982	-0.013101396074069	0.00413252237609742
Ctss	0.066542219248811	0.0398762491663147	0.016259345577501	-0.00372502169914268	0.00873363160741439	0.00246643435407548	-0.0102995842832792	-0.000148100768545569	-0.00310918992782465	0.00160913986252947	-0.00964595204689024	-0.00449752973297284	0.000222379088239046	-0.00121927242257	-0.00269091980490333	-0.00127264659695393	0.00072835312086515	0.00253049573494489	0.0105329487195392	-0.00362250233391179	0.00207838890291134	0.00184085216343492	-0.0052414718071667	0.00515809222571352	-0.0100182199604255	0.00101743449211117	0.00716931628228241	0.00320750761293889	-0.00535739088943073	0.00914832740299307	-0.0013209380073431	0.00178625563664002	0.000283349341417209	0.000159973915593633	0.000606989232352951	0.00371888319024873	0.00260481402746764	-0.00354000584208468	0.00331650471763636	0.0034268313362197	-0.00211459538031771	-0.000200428543415949	0.00117541696644156	-0.00362410479196165	-0.000866178549669564	0.0062885708580345	0.00406024121661626	0.00419063020112882	-0.00415283380644145
Actg2	-0.000819792617472091	-0.0142884664292676	-0.00117831565652051	-0.0806687016452475	-0.0237403792658142	0.0419498775655303	-0.00535207306349598	0.0452235051150775	0.0113526568034258	-0.0153236558552267	-0.000931692962473486	-0.0391963576044695	0.0357221599795304	0.0162533773249509	-0.0118238309163658	-0.00213284213793758	0.0205348106119645	-0.0178402953844019	0.0426056205136562	-0.0161158890403195	0.0130197530555041	-0.00887610326129839	-0.03071532758456	0.0231801657125981	-0.0221440592879247	-0.0347964009693168	0.00136016068903902	-0.0212370870632311	0.000292587444368648	-0.0184781933736309	-0.0544276948516219	0.00222293060581041	-0.00907496257450606	-0.00824184601358943	0.000577064606385322	0.0240908534117414	0.0264387071223597	0.00069343680037044	0.00650726161595626	-0.0160301460257804	0.0448927881401799	0.0188487413603927	-0.00200267030431692	0.0243008405373269	0.0211487279561827	-0.0309497699466102	-0.0427104146232015	-0.0129019432196808	0.0374419063975206
Lcp1	0.0672412192939564	0.0398511760657285	0.0171563217444268	-0.00583343418638144	0.00938108432077665	0.00180923346243364	-0.0100599668917568	-0.000540690222436238	-0.00144040283695815	-0.000449772720944063	-0.00920551815370922	-0.00499309212655308	0.00276757199726293	-0.00208575474543203	-0.00475989937329032	-0.00226178072474926	0.00445496847218323	0.00348371798525305	0.00717683038064919	-0.0016735330730616	-0.00278084516526101	0.00400276745317226	-0.00455977827027474	0.00123158373308635	-0.00316914165642595	0.00397737246409712	0.00053538065432078	-0.00302827304386114	-0.00267649170633289	-0.00555041908562922	0.000795192822081466	-5.42009956449519e-05	0.00638746235182721	-0.00352848177445626	-0.00133110062415368	-0.0018158447257835	0.00248967068577142	0.000753836326609634	-3.37058268204549e-05	0.000365263689608958	-0.00364794419665001	-0.00107511765755387	-0.00181905030032294	0.00341914248810737	0.0122962819635988	0.00596061301848035	0.00641331633356001	0.00372365147655903	0.00107231464958179
Saa3	-0.0022765328076165	0.00542514410806697	0.00187601321877276	0.00912107367088624	0.0164070345607154	-0.00147072599214926	-0.00124767562720996	-0.00726773239992979	0.0272292871025174	0.0190375665855139	0.0393751521324661	0.0311904588738208	0.0451398217193636	-0.00901033619625832	0.0296895688165434	0.00122712967873686	0.00214382160660453	-0.00498365165194445	0.0381406503744293	0.000816918387112553	0.0713985979740685	-0.0101717168004613	-0.0317080982332678	-0.0221626224641533	0.0456931139383791	-0.00410755142116878	-0.0259463881454621	-0.00161807628626252	-0.00596359872668637	0.00109302987547015	-0.0341867295805368	-0.000222250080588397	0.0123948405523048	0.034685890497002	-0.00395089153382153	0.0117227011555705	0.0233274103774223	-0.000213709019782839	0.0212947197405239	-0.0322360334940883	-0.00526729816298529	-0.0120223402471126	-0.024348253079576	0.0165651583151089	-0.029648166678217	-0.00989846814658147	0.0314838647334592	0.0177680010169241	0.00901116201927419
Cd68	0.0680711710568533	0.040435144336775	0.0175017768328516	-0.00297175265287313	0.0078377712457997	0.00177071200171916	-0.00989010704909121	-0.000563121350862086	-0.00449025207941639	0.00138973547659193	-0.00979400077053674	-0.00469424024458269	-0.00106820481375262	-0.00297844295444354	-0.00292508575984085	-0.00172809272460719	0.00397571935265292	0.00378531463075632	0.0104592125435804	-0.00269049337095389	0.000702855098480932	0.00209482092435842	-0.00695424064168882	-0.000647647522678356	-0.0104462090968027	-0.00247058449477301	0.0047889102293467	0.0028341158118994	-0.00852407774124251	0.00952554470277339	0.000293567274480509	0.000441805755603019	0.0031733680515346	0.00129018103022328	0.0003619921733748	0.00224273529891182	0.0107404854962129	-0.00268762645932578	0.00354722027651389	0.00297724738895191	-0.00273944817669341	-0.00294984145095607	-0.00223893386086652	-0.000966629037061207	0.00555105332693167	0.00716581857473711	0.0024598483424008	0.00580193925909558	-0.00544061131562833
Mrc1	0.0614997746800615	0.0373485196253493	0.0157182176245443	-0.00376364156462113	0.00967669720748751	0.00497572359864051	-0.00846296788028219	-0.00239718494854861	-0.00329092890422382	0.00200683098593832	-0.0113171409233532	-0.00600221303221796	0.00143393462404262	-0.00106144874313031	-0.00235381490516555	2.4799188129795e-05	-5.27039649735652e-05	0.00602662127226083	0.00652831874433211	-0.00152960022137949	-0.00283217168372248	0.00200812640507565	-0.00559710195209407	0.00128635891125401	-0.00830891729980027	-0.00363112680958466	0.00173450715425407	0.00388932156130922	0.000550773511400543	0.00735706047379864	-0.00191221834992729	-0.00334580904694959	0.000930968008102235	0.00328811012629233	-0.00010025692862028	0.00395125835826711	0.00366355221260317	0.000595500903481444	-0.00291607153425413	-0.00158418873118853	0.005366420234179	-0.00268544001419509	-0.00222639594630382	-0.00772192000266864	-0.003069753398748	-0.000881842888073035	-0.00591150984640978	0.00734859481322445	0.000722235246439582
Ccl2	0.0166633780367503	0.00959357376071878	0.00902590122933221	-0.0122364977403976	0.0222388714195306	-0.0471071351196732	0.0140222826523045	-0.0432928130303967	0.056099648352186	0.047822311146996	0.0763859493503145	0.0730356752679745	0.0292466837590793	-0.00357656778228015	0.0238879706469544	0.0568307825937811	0.0293759449284128	0.00254787442510368	0.0703517456134396	0.011287863000059	0.138256949980832	-0.00259048667411565	-0.0593577421266477	-0.0436631912397281	0.0175887410454323	0.0171936022227913	-0.00246141850026307	-0.0446532732051368	-0.0372027758412408	-0.0307213572405079	0.0181933306800791	0.0331002895521938	0.0282412831085552	0.0343255343642811	-0.00982453228572779	-0.0310480858124323	0.0679810137867198	-0.0465876480426233	-0.0430014148464688	-0.0281690384624104	-0.0412581566024169	0.071702303648908	-0.00957906921305374	0.0498685252364323	-0.0071594620584274	0.0413533063553383	-0.0409456326668124	0.0259838477591611	-0.00755093763016654
Cd36	0.0583886748964591	0.0354715051177519	0.014565817427121	-0.00370774887748391	0.00812785528250134	0.00346774807159639	-0.00782115605053587	-0.00266234866282744	-0.00120207360393137	-0.0010765265990842	-0.00736504883175468	-0.00425587332559921	-0.00023599978452484	-0.00178911647361827	-0.000914642397969541	-0.00215729649472924	-0.000420486949620042	0.00430047118408749	0.00513964372408103	0.000891260154431722	0.00218705194478015	0.000149311989839636	0.00135301814103053	0.00441266178798429	-0.00121263647520549	0.000619723419512924	-0.00272980265398864	-0.000616235468968067	-0.0026840491072549	0.0038437990858075	-0.0011779153305711	0.00239158952758297	-0.00338964560120957	0.0041092737047565	0.00377523251800821	0.0108962333925705	0.00197372623256748	-0.0128526071463115	-0.0025498098764058	0.0136700788824177	0.00459733706749038	0.00140755750985882	-0.0140507956786519	-0.028158644599435	-0.02482835829793	0.00315296111660966	-0.00974781112534242	-0.0159634051348581	-0.000610399029695573
Trem2	0.0667703620494599	0.0399921751866185	0.0148317937815956	-0.00456898767114464	0.00926594232138464	0.00206567407996483	-0.00982631643830916	2.87139299162321e-05	-0.00321206553479768	0.000761471221179927	-0.0101104018200079	-0.0045166129444185	-0.00146751786785006	-0.00287115322573437	-0.00274095269615759	-0.00398870551142547	0.00236548692604262	0.00320653628242948	0.0086830062360131	-0.00357403899580433	0.000784376611877891	0.00102273685135319	-0.00500470747645131	0.00139598902120843	-0.00931941115629478	-0.000326130415367054	0.0043077766779282	0.00267109085915202	-0.00170263503826929	0.0078769985657628	0.00100546516602731	0.0012547899538026	0.000841320044064062	0.00111149296482648	0.00464548079417379	0.00230740984813196	0.00114507249843772	-0.00124155552651204	0.000300724806073207	0.00131363303866903	0.00117293144339742	-0.00227818402879345	-0.00176972974866272	-0.00244594763505966	0.00123838457375522	0.00274806421232032	0.000303675685010852	0.000910992568464454	-0.00162228325224728
Apoe	0.0257068565101406	0.031046815188667	0.00932857569714762	0.0125634724099815	0.00436405832714236	0.0648428056878803	0.0225309737227414	-0.0299404431897571	0.0149702387254678	0.0273800383239812	0.0460292667668968	0.00990924256400564	0.00737149992708364	-0.028305190477078	0.0251114101269192	-0.0105570667274074	-0.0404148085161971	0.0168696079114225	-0.0393497169858406	-0.0286625781499191	0.0135338683537527	0.0318995672045026	-0.00277854353502616	0.0194067546772389	0.0388223291423074	-0.0290528989448853	-0.0532233645301015	0.00450815183327008	-0.0186640670057649	0.00159752004399427	-0.0126302684302115	-0.014475514153459	0.00196036224120046	-0.0397922555939043	0.0174283164344021	0.0435144461557312	0.00729999226004116	0.00894699739923307	0.031160579057442	0.0400692820645121	0.0207119975049405	-0.00614614977584571	-0.0368965487848993	0.0351699755086418	1.43748136561993e-05	-0.0281108810166449	-0.0314261975141889	0.0256650123547797	-0.0278407995035333
Ms4a7	0.0653975670239778	0.0392087269848119	0.0160022062965884	-0.00429981501719156	0.00860532614738826	0.00227084183539838	-0.00971504218303892	0.00019049261111955	-0.00251962336144205	0.000961458949108731	-0.00931234685157878	-0.00455212505187789	-0.000478398124265607	-0.00256615711036955	-0.00296906867641623	-0.00289874646418179	0.00166808379527149	0.00259021897195674	0.0086206980828128	-0.00291103058622866	0.00127514673711784	0.00237075636155341	-0.00668638085292578	0.00168632179606376	-0.00855285910177834	0.00154092941210844	0.00407836470865345	0.00212843222714204	-0.0041974948970677	0.00815402177767179	0.000657109030342502	0.000471923946766839	0.00201194368431953	0.00213931358883452	0.00498672668148061	0.00218620295257757	0.0031515639232027	-0.00269769323833802	0.000498190500103683	0.00274694977497306	-0.00055658252086217	-0.00302673991638087	-0.00202726284326489	-0.00434588233090481	-0.00264099870097286	0.00348381328032178	-0.000932175043719065	0.00180529548862534	-0.00255406631203802
Cxcl5	-0.00604275760753305	0.00547307235024273	0.00401222932790545	0.0173976089106094	0.0215311974439395	-0.00535233155763154	-0.0027867821791761	0.00985508558060957	0.0247786173869693	0.0534455995781424	0.0511252007303482	0.0461367928524715	0.0491809602725159	0.0299322529132953	0.0723726303501466	0.0284079320291441	-1.07049303418586e-05	0.0429128473657668	0.0805148295153027	-0.0110166709671959	0.0833910855882767	-0.0189318708537869	-0.0714276957303831	-0.0208016459571721	0.0198162428954584	-0.00519417853174997	0.00434458934999032	-0.0361096959070923	-0.00615399649216808	0.00554746540088099	0.00559809971054598	-0.00993746708169478	0.0536959457908616	0.0168515519986554	0.0911673095150505	-0.0349914956796359	0.00936433569947996	-0.0326014521380636	-0.0112535171353347	-0.0177478498132108	0.012020962761053	-0.0214442471702108	-0.0240727701421625	0.00496732495742642	-0.0218913317334662	-0.0343941205892998	0.00610777126537192	0.0165237591753627	0.00377135497801755
Edil3	0.0135624165449206	0.000180034580017796	-0.0808506985762772	0.0248976596985427	0.0257283165779249	-0.0227815440149269	-0.00366779375684381	-0.00152699631692076	0.00323692648509686	0.00416757298321742	0.00670217048024198	-0.0112018047538068	0.0282630284526339	0.0275506300171735	0.0234255628020848	-0.0124441052755019	-0.0277932133166856	0.000706559199517945	0.00728404726254779	-0.0265599558745097	0.00440430404664628	-0.00810999401369502	0.00358688412063387	-0.0115474472955035	-0.0321823816010713	0.0212063046836949	0.040319052076345	0.00385035422506596	0.0192490557744756	-0.00217486761925256	0.00346242032496444	0.0056240084027099	0.00343592493871475	-0.000214243487901434	-0.0226470707814764	-0.0622861434172832	0.0112553332435571	-0.00389761411377632	0.0284931594819911	0.0244741321026088	0.00435746313178005	0.00293105986608615	-0.0390631128221532	0.0114588228667741	-0.00742262357335282	0.00367663666047908	0.0142906992456557	-0.000607837353453548	0.023667048459201
Stab1	0.0630147397806463	0.0374694596977695	0.012545822131759	-0.00437827452444721	0.00849466747707752	0.00173491671850666	-0.00906196202478274	-0.00101644652805101	0.00143407591129469	-0.000488683980456069	-0.00578855667754669	-0.00611706517369276	0.00203216576035732	-0.00109199915469964	8.48408877484188e-05	0.00108139030737173	0.00344302513738453	0.00457223278758438	0.000281746607969332	0.00593208972867304	-0.00280018619825294	-0.00169010722422002	0.00237641479068722	-0.00784419300754736	0.00899636695946114	-0.00140367966481239	-0.0295325387902057	-0.0229992492061757	0.00893016646115287	-0.0401130594596865	0.0121859444167157	0.00669074545273612	0.0187478916518041	-0.0122324596931056	-0.00332645494367116	0.00234370158528301	0.00131142987912	0.0094850655020015	0.0138869226065575	0.00448606339568453	0.00101332090217672	-0.0157968471908519	0.00741713325024825	0.0109982218973439	0.0294868625653491	0.00153891203142466	0.0080146954152722	0.0192210237158434	0.00294799795849539
Hcn1	0.0156204602725606	-0.00264173145678875	-0.0969936122845764	0.0134945327122376	0.00644780580048171	-0.00661309180063808	-0.00427170895010839	0.00156174922040491	-0.00539282671885652	0.00739058412141025	-0.00301574163111622	0.00385542011073507	0.00160425896594541	-0.00597846908989265	-0.00927045258828769	0.00169496734841611	0.00392355145230523	-0.00273572487675052	0.00593341596405219	0.00303400111696882	0.00571292590254269	0.00319982442238439	-0.00446773889257972	0.00566382895018126	-0.00430438121632355	0.0056254309710549	0.00607170695797652	0.00465496868992582	0.000504669597670273	0.00235885844365206	-0.00362589593259509	0.0016320591517923	0.00709263134338891	0.00534885171175883	0.00347258730825692	0.00752311601395563	0.00851354687960787	-0.00608222562453256	-0.00755217606489246	-0.00693933353589343	-0.00454529839830197	0.00591307535871105	0.00920552335772491	-0.00136329771264651	0.00440367146066839	-0.0197229579885635	0.00270954261583809	-0.010548959360162	-0.00399325701689845
Clec4d	0.0643272531111498	0.0383588630794142	0.0164400130143905	-0.00392298896508461	0.00846700227733509	0.00236583014355265	-0.00978151639994127	0.000303532958229425	-0.00268030342077325	0.000439312929517772	-0.00929555994410476	-0.00477146645719592	-0.000624705063277374	-0.00177042723546471	-0.00280895152975436	-0.0028721331256986	0.0019254749169148	0.00208646618624458	0.00807347609474365	-0.00498674814847823	-0.00180829268176908	0.00192824492618809	-0.00637830950349309	0.00246034230279989	-0.00774601167444055	0.000654249583101583	0.00501582067782285	0.00306567167451597	-0.00361782513997906	0.00725184995816748	-0.000252734212366848	-0.00181442628104893	0.00200410458195309	0.00314434972204598	0.00314998971324387	0.00144575035215134	0.00164383167882571	-0.000448991743367267	0.00204076725151126	5.76695359287504e-05	-0.000956778142360409	0.00143672376458034	0.000767413795076552	-0.00102218442755502	0.00393820107405456	0.00419395012408609	0.000994339555064174	0.000803082070689319	-0.000686917545521104
Kcnip4	-0.00652007785544661	0.00316756415154452	0.00397155289460018	0.00272359751804039	0.0231110635701155	-0.0063258186932044	-0.000849573348062743	0.0158506479590885	-0.00884026837616473	0.00738100095756959	-0.0240972132716518	0.0417627982490167	0.0413451381898347	0.0276878409110938	-0.0112738258221796	-0.0129936725894163	0.0358259845143142	-0.00580575742088249	0.00642408362344194	0.0612275035292488	0.0194501687562959	-0.0327206787394616	-0.0143804828947565	-0.0415818108264838	-0.01720358284602	0.0204725075433255	-0.0631152289242732	0.00754494277465555	-0.00912729638436205	0.0482242859321354	-0.0359449189110126	0.0109197928853152	-0.0185227329493399	-0.00423247985786709	0.0221450195228201	-0.0408191476875607	-0.0411035924035275	0.0360235396282312	-0.0272151694216959	0.00980224847615235	0.00881305848740219	0.0200214175372572	0.0283831828440262	-0.0152347355081484	0.0151995513370348	-0.0583700937444497	-0.00669148250733591	-0.00955446311812449	-0.00378879562975906
Ctsb	0.0425041493244354	0.0423114133009376	0.009093241206008	0.0124274672852751	0.00340752399125372	0.0176541780640131	0.00775710066753878	0.00222689327391688	0.0167550086964884	-0.000826613230549032	0.0280609496769023	0.0399156215843847	0.00880282799770311	-0.0186327000263652	-0.0133018466931773	-0.0144063943541925	-0.0256609566829379	0.0137050237308583	0.0211471299430291	0.00129887187448317	-0.0117349292918507	-0.0301556693846089	0.00631889955146036	-0.00596783814697439	0.00720191584416209	-0.0155208964660846	0.0167524629513216	-0.0127549032630994	0.00992309831348143	0.0246168072213198	0.0061706736883272	0.00491960428277442	-0.00925055880817095	-0.00243347624119048	0.00498311550065095	0.0170704426984337	-0.00395436822276345	-0.0205315607481478	-0.00133475862103258	0.0268062874324123	0.0230938981565816	-0.0100489631125524	-0.0196168861656738	-0.00247494987814668	-0.000661319271071108	-0.0245399721262855	0.0146820391252861	0.00876155371047387	-0.00583656609183279
Plp1	0.0160893723465678	-0.000680136291955775	-0.107887706791972	0.0172390442386876	0.000814593026773839	-0.00424686624497017	-0.00675219652647492	0.00121005395652529	-0.00791778508220909	0.00586426680318915	-0.006596959780779	0.00111545550818018	0.000157105351878221	-0.0116418379990063	-0.00937056679920557	0.00225424167610897	0.00689398775949016	-0.0085018163328795	0.00984228041049548	-0.00189287410808005	0.00389248273559625	0.0112654926240556	-0.00157539255258283	0.00855569850297979	-0.00141970257683579	0.00582871545276675	0.002881352556825	0.00622524485372509	-0.00643061631382094	0.00392671470764079	0.00304785523924044	-0.00320757013202284	-0.000547980420003736	0.00995476074908794	-0.00283549132912304	0.0148470426728399	0.00516183397311567	-0.00251713081539099	-0.00300099143293244	0.00171227422792938	-0.00773792352414187	-0.00160519756970679	-0.00858983683862676	-0.00237276043765352	0.00058112604166992	-0.00591319258839927	-0.00320507734967628	-0.00365169737371619	-0.00450559313416339
Hp	-0.00437587734774256	0.00541577929237431	0.00109125236083205	0.0101014807006052	0.00498698053914494	0.0537688580979273	0.0129788017589437	-0.0616061189545293	-0.020336413898839	0.0170780205722089	0.0196855967805074	-0.00297598500063135	0.0129054947922257	-0.0311171594121703	0.034801032785038	-0.000102663019532754	-0.0279717342206794	0.0133325985456761	-0.0296621642628238	-0.00227580509414272	0.0308753580069432	-0.016204260796699	0.00693562196155146	0.011432982059286	0.0872645698508868	-0.022013703251633	-0.0469831184330374	0.0206021389737288	-0.0252658319303504	0.0870492306667615	-0.011676754642502	-0.0175616677946814	0.0272436889688589	-0.0582759295016951	-0.0223084903415347	0.0183628733179446	0.0545987191267076	0.0367555567368328	0.0228218707661955	0.0565035949526811	0.0390550833597002	-0.00959127446636647	0.00624629029328583	0.0407433275046288	-0.00757934869930175	0.018533245818935	-0.0752531646668092	0.00755721366416196	-0.00994464627484552
C3ar1	0.0636966767268494	0.0384062994500345	0.0159325731973132	-0.00401675614289675	0.00906695778211337	0.00205041096231761	-0.0094846264517988	0.000541495308449643	-0.002341019711127	0.00031536983742637	-0.0101158545074372	-0.00376154722101171	0.000582572615843652	-0.00170996243032315	-0.00234176685965686	-0.00117921612658315	0.00151793300311546	0.00206327240844084	0.00795894581980662	-0.00462688819923222	8.83826325556497e-05	0.0023420808389885	-0.00611523645772556	0.00137104201349915	-0.00711281708132405	0.00176005804664041	0.00422168536502733	0.00241225446678162	-0.00375228067651817	0.00638091782824315	-6.16174662618713e-05	-0.00169089227118273	-0.00105712385409917	0.00225373919541377	0.0025094507204442	0.00235633038424137	0.00263159159182898	-0.00456709242757226	0.000293896263389487	0.00521363052923818	-0.000513686038418551	-0.000944565467285238	-0.00343596569607288	-0.0093576354071658	-0.00386855649981359	0.00411794317999705	0.00035682937784919	0.0034370181483588	-0.000755152976157171
Col18a1	0.0142101944656291	0.00411144137802154	-0.0901389792194881	0.00389614839383338	-0.0149276639080903	0.0138041577385234	0.0215823593122226	0.00211659401347242	0.037480011864207	-0.0268259474098776	-0.00018411219229673	0.024816616763541	-0.00553894104862734	0.00581268880274002	0.0133880359881494	0.00246756050268245	0.0131639413383253	0.00823129196637735	-0.00981005165096846	-0.000294545057722495	0.0197636286066383	0.0132402008874914	0.0239466489457159	0.0273620900800267	-0.00279877163752056	0.00959852973588749	-0.014448061698715	0.00816229508888363	0.00493379968826612	-0.0349570329491409	0.0262687898444891	0.00463970200386124	0.00817194305096489	-0.0240539828950015	0.00955876960315605	-0.0134333347209983	0.0226127937476371	-0.0191782447214013	0.026473786946046	0.0461770278364817	-0.00631291446478456	0.00827309361996108	-0.0140834610528371	-0.0271271657245802	-0.0243449798396923	0.0144948556612738	0.0292573051328964	-0.000850214773689396	-0.0248310619171144
Pf4	0.058524117844117	0.0349584749940843	0.0149563512622202	-0.00390365253977498	0.00830169971229363	0.00212858717889076	-0.00802363670522709	-0.000598049320214014	-0.00120660496335524	0.000545549903151085	-0.0088530382153729	-0.00313067956229454	-0.00139880622982954	-0.00222331033236408	-0.000946441897666801	-0.00369797600147524	0.00204018597646984	0.00147187401533261	0.00800043005683942	-0.00119792347487882	0.00139830116839663	0.00121270951833729	-0.00807131126150839	0.00286722782030923	-0.00881341124068448	-0.000788554103089424	0.00413670151051667	0.000139557728020307	-0.00109697328726198	0.00854336747165527	-0.000558400012765372	-0.000650948683132183	0.00103408781756602	0.000793492246790788	0.00627350109763392	-0.0015160793057144	0.00829984061294698	0.00327704404202545	0.00525119913544397	-0.00348224192798817	-0.00380177512054346	0.00031725090091124	0.0048776389486797	0.00928515111421937	0.0156554730732123	-0.00124249719337839	0.000456884870321363	0.00250903172626506	-0.00120491134786631
Fgf5	0.0181735879467155	-0.00270715605887917	-0.106560080244557	0.0140638645461271	-0.000455542417488843	-0.00439151086445267	-0.00732788275145491	0.0019725753355683	-0.00863739266308084	0.00754099140707683	-0.00563984521844608	0.00426020932824587	-0.00380934225732594	-0.0150126384468035	-0.00805535608396301	0.00755617717366425	0.00660794411096574	-0.00461408825193305	0.00638879017795436	0.000616182924047352	-0.000208084937669128	0.00593714475602331	-0.00870919226135442	0.00850942646824324	-0.00386065217777817	-0.0022266162459944	0.0240880428577328	0.00154154155512194	-0.00669815110511149	-0.00224613795231722	0.0104319351858711	-0.00244782623080154	0.0130073444842589	0.00483635629197149	-0.0112419704017773	-0.0342754620104788	-0.0208979840620905	-0.00481982229251732	0.0423178437512377	0.0196012482610303	0.00880075499796342	0.00709966873688429	-0.0241472294161871	0.00633493724290788	-0.0155775357719429	-0.00351280658224071	-0.00493766305951804	-0.00200278987504245	-0.00695678597528744
Gm26917	0.00163009813383089	0.0019530634613357	0.00233904986633812	0.00163512959854139	0.0267995954331939	-0.00556470261352761	-0.0189800216122971	-0.00215326417492851	0.0205155370140212	-0.0330063206486606	-0.0184293439672991	-0.0218710346017739	-0.0203332039202166	0.025155344496022	0.0124171119948136	0.0161253308243357	0.0549526857052007	0.00654688733946595	0.00124118842076282	0.0381299176013036	-0.0114217600619837	0.0382425001881105	0.00956677228278136	-0.0368482620647749	0.0347131188060434	-0.0444503964295891	-0.0159015999579062	0.0299809359651071	-0.000244628624204377	0.00906162308561758	-0.00705932977186164	-0.0055104341422305	-0.0025879378167782	-0.0117092769663195	0.0271271942868158	0.00509514520154657	-0.0159666852466234	-0.00532016203015397	-0.0398924283999317	-0.00279641630701331	-0.0272428120752771	-0.041650869857299	-0.024026166091499	0.0227556483314568	0.0115357391084059	0.00505890416631865	-0.0173343089604353	-0.0467887608775731	-0.00372109170376582
Tinagl1	0.00254263969421912	-0.00549041348950173	-0.0096590446752556	-0.0577769274054982	-0.0239006756910951	0.0509922888609711	-0.0063099213473162	0.0230468857211483	-0.00521071924854285	-0.0969426213155449	0.0731820442184787	0.013628943518851	0.0523544793658619	0.0203840820567486	0.0401687926492931	0.0130299768795267	0.0531841963614292	0.0306502122490316	-0.0254417309901761	0.0249921744131861	-0.0159062767316162	-0.033693383402028	0.0434664033681525	0.00262906447190991	-0.0382317868176619	0.0217633003312064	0.00928633756651191	-0.0305837159000443	-0.00697688437006436	-0.00994822654457413	0.0233440464919603	0.00858296002275706	0.0268007179840881	-0.000411466290258573	-0.0386499571283444	-0.0199836785733319	0.00221721914052129	-0.0166527516766241	-0.0104102675764426	0.0318102637435998	-0.0029811720497074	0.00195880942173035	0.0227688880902648	-0.0135756829499089	0.00725361882512932	0.0152336185314964	0.0125930997819079	0.00965201559992524	-0.0257361219724131
Ube2c	0.041207145962736	-0.0756847242074703	0.0127662744301773	0.0233522946166982	-0.0243760294151148	0.0207046257926067	-0.0550499038506803	-0.0195991118446154	0.022259908518919	-0.00152928976345839	-0.0066901491119815	0.0245769723802452	-0.0143600601531745	0.0194729946667399	0.000564905382759846	-0.0241807338938798	-0.00757808927152252	0.0130847099898284	-0.0139957355955927	-0.0149082676231961	0.00783812244777236	-0.0332859452450832	-0.0151798079925688	0.00625774298328665	-0.00106272968543384	0.0143737841933023	-0.000803303430034615	-0.000300699286842052	-0.00915241013858313	-0.00715345976212959	-0.01513811134088	0.00995988214323639	0.00421149286433411	0.0148188065148337	-0.00916790532854178	-0.00285338259062637	-0.0163453927350933	0.00354356564118222	0.0118759812177659	0.00423993863129734	0.0261204765504429	0.00115109340030972	0.022024121570607	-0.00710217011851612	0.00974502557008199	-0.000611480518250285	-0.0101017926864332	0.018529382803313	-0.000844381576348562
Slc35f1	0.0126889710241133	-0.000481771928226266	-0.0925080878869768	0.0197527008726371	0.00904855440203113	-0.00358945281583164	0.00117273577504823	-0.000615237840402138	-0.0101111904913887	0.00679346514796667	-0.00339941835426818	0.00829851997529211	-0.00295661421272806	0.000916494883657987	-0.0061232409092971	-0.00498042361810042	0.0219715769991293	-0.00435326333353377	0.00420009458487924	0.0109947042056819	-0.00934423375448196	0.00326944212785427	-0.00657849626205736	-0.00654813470945243	-0.0107464297894168	0.0268285391361184	0.0218674668633483	0.00732660405109681	0.00408326206348364	-0.0132270276949267	-0.0151530611658417	-0.0128410505654947	0.00464158207408616	-0.0105509068115245	-0.00329811624795883	-0.0624901940263229	-0.0371006495750753	0.000464593155141111	0.040449262828496	0.00426771436469256	0.00196996251334139	0.0402604492948078	-0.00918166170972938	0.0260065435961816	-0.00743978477995377	-0.0288229854385443	0.00266533198063759	-0.0560896154661474	0.0318754449595603
Dkk2	-0.00371158886325092	0.00155798849077894	0.00247533128485557	0.00169249894872189	0.0139099728988946	0.00461841740308329	-0.0102371813326622	-0.0112343778355694	-0.0153517351060231	-0.0203731736474942	0.0137525814177086	-0.0170013508921521	-0.0263412085445055	-0.0497379827617839	-0.0231306359232579	0.0202270738581981	-0.0299173224230988	-0.00613837636317441	-0.00625002660617174	0.04603432223839	-0.0198827509303924	-0.080518122122309	0.023715314049958	-0.0383779007406534	-0.000411641893801498	0.00424197027285747	0.00447190897485243	-0.0552377216096022	0.00211825580354838	0.0223861913069398	-0.0363935860616188	0.0268517673557584	0.0244612106193262	-0.0205951310375482	-0.00334524778135198	-0.0132404350825241	0.0482195613419227	0.0313382125474714	-0.0306919214420997	-0.0298360669034179	0.0117862796958259	-0.0139770671315294	0.0204311809474389	-0.0295799310788979	-0.013149933546407	0.0124058120806912	0.0163350746865319	-0.025723356667755	-0.0122445595440416
Col8a1	0.00426540915691904	-0.0164340800056202	-0.00187324568139213	-0.0384112742686401	0.00330149667240856	-0.0180857278551485	-0.00985179247864417	0.00542142275638152	-0.00496108405099673	-0.0524558890457828	-0.0117068223703659	-0.00934057641296944	0.0117425732281396	0.020072697754585	0.0545097465609714	0.0734391109133523	-0.0230017908716974	0.0257570763581335	-0.0324143046959913	0.0128071695428723	0.0220207987235178	-0.070534677610291	0.00249746599619673	-0.0198281036057847	-0.0133770667464057	-0.0267342448240086	0.0105190798451251	-0.0116227941423666	-0.0376674605126087	0.0331716518139862	-0.0445789586775461	-0.027227053189991	0.026335770239845	-0.000412621164426683	-0.0299400696949289	0.0202852616153826	-0.00324677654913124	0.0182196123535076	0.0116306879383803	-0.0105719990145859	-0.0298503108035979	0.00782229685169043	-0.0124344462187061	-0.00424753129055518	-0.0211964718213256	-0.0361603872962807	-0.00588608003286289	0.0460840479942564	0.0450592334570102
Cenpf	0.0370414194093626	-0.0734359931724763	0.0104783897119756	0.0335059104511187	-0.0326921152584918	0.0265465777915469	-0.0725409282375761	-0.024605300140189	0.0374337906729954	-0.00272529959712358	-0.00611273746474587	0.0139976217356953	-0.0101659581605177	0.0140215980628	0.00381979572441047	-0.0183520786970704	0.00389346220474486	0.0101895936590654	-0.00623040208035711	0.00405064068674153	0.00074937380297679	-0.0146783464635897	-0.000938682394577985	-0.0096786596093006	0.00639437263666319	-0.0164181058880451	0.00260483008808847	0.0339017224354289	0.0180553047908047	-0.00427363543283891	0.0102366118517281	0.00490220234447325	0.00630138050522022	-0.00155394006517988	5.34946767679789e-05	-0.00141359967873748	-0.00587324947503881	-0.00155075737394006	-0.0100209665993888	0.00172239724711209	-0.00459880486886889	0.00238038518911393	-0.00408606615971142	0.001300810612147	0.00113023017234201	0.0034843994022526	0.00677571135977013	-0.000679751447692685	-0.000747836720201956
Ctsd	0.034222310296072	0.0422984693808574	0.00957943957355041	0.00111887310852611	0.00549219920014424	0.00254445766446493	0.0160445761303929	0.0237162063718129	0.0585710205907516	0.0243136419185012	0.0261882407918921	0.0506741612420086	0.0240416016437231	0.0194970159120883	-0.0527263567978754	0.0295078112616161	-0.0446406986876698	0.0189697608664383	-0.0326681909085959	-0.0206301562168056	-0.0453754103533185	0.0292411492053894	0.0157232008837183	0.0150514829288066	0.00797750119605365	0.0353259402535495	0.0271631920121534	0.0328223545340859	-0.00392214334219241	-0.00830109477756097	0.0108456792584436	0.0193576038229604	0.0215781897483263	-0.0123962514262218	-0.0253932067708757	0.0569107083476142	-0.0015400852799461	0.000417483642073848	0.00233867883310697	0.0200470502561127	-0.00960170915809204	0.0175915053502546	-0.0510482572885857	0.0291643482678482	0.00133587059648401	-0.00724527270571569	-0.00796707879865228	-0.0175425115425935	-0.0396176469087759
Igfbp5	-0.00161234743984004	0.00570480249930759	-0.018506110051287	0.00381834908748254	-0.00964320646472952	0.0297027243059195	-0.00408147032706103	0.0482994343281833	0.0100525847973321	-0.037076724959149	0.00713514647147731	0.0149102154444796	0.000759779778496525	0.00293541273029707	0.00415565933875589	0.00152604791379363	0.0169371433869956	-0.0230878389586753	0.02456850865333	0.058654331939605	-0.0162753622514092	-0.00328798614004132	-0.0121191333207101	-0.0141024021766907	0.00168271054367986	-0.0208731003226651	0.019342945457423	-0.0180300241560559	0.00328271035787728	0.0462594985580807	0.032305972155698	0.0601867443119307	-0.00868041960178279	0.00187214700213788	0.0203531772706342	0.0169496741563675	-0.0125531799874527	0.00683678239148318	0.0189883380970584	0.10829850093062	-0.00794088312777333	0.040529344896221	-0.0481982501002492	-0.0343662782115021	0.0403059841570355	0.0530135346583608	0.0425083395719515	0.0404910336171398	-0.013128812173137
Cfap299	0.015050291916502	-0.00208858647527017	-0.0952477593284076	0.0130360822635058	0.00684789939633524	-0.00476055590501225	-0.00924271232439315	0.00235371749928217	-0.00701389738570416	0.00381915415104367	-0.0103970179259681	0.00379272527836951	5.27549641915417e-06	-0.0091919977758066	-0.00898055975515112	-0.00123479908648057	0.00118895724067595	-0.00319264590482308	0.0046600805074804	-0.00333658506528731	-0.00228748451325811	0.00863511967775372	-0.00796101859875758	0.0104197408421738	-0.00133814504879909	0.00256393129758007	0.0127363283923787	0.00379889539781077	-0.00530784204980333	0.0017634019503332	0.00449239531018048	-0.010773633837624	0.015299734407123	0.000603079406163488	-0.00953836758924437	-0.0147581757193267	-0.00733643895969497	-0.00967378020677659	0.0349153073425823	0.0212316723196195	0.00913899230697398	0.00548964910361636	-0.0177490988213802	0.00151692668876858	-0.000729121452347764	0.00385362423848814	0.000223340931913747	0.0139260932120857	-0.0127543685830354
Ccn2	-0.00511755600881605	-0.00889732995657296	-8.77946392221667e-05	-0.0811104588280289	0.026814998485169	-0.0254016139873322	-0.0194678354188747	-0.0519558052136549	0.0010460803853912	0.0326181502346495	-0.0272450604476336	0.0563085976226562	-0.0241871526242607	0.00438264125151985	0.0691961711430081	-0.00232284707491139	-0.0813144157088412	-0.0328008323337007	0.0127640514222587	0.0468469139961679	-0.078273005476049	0.0243947447629395	-0.0241647078099651	-0.0150894970662195	-0.0473076240813327	0.00899391226565387	-0.0246576992139818	0.0114709970780811	-0.0150245208049021	-0.0227412457497534	0.00749583299842315	-0.00236874579949422	-0.0230005020294733	0.0525636899618614	0.0178356968734856	0.0444522828625644	-0.0454499350176806	0.011649853712838	0.0135510804074833	-0.00196804815050922	-0.00323294844996442	0.0043921361796796	0.0113718697489495	0.0284045905848065	0.0161270862362828	-0.0339153908400884	-0.0362699820937604	0.012304334042816	-0.0403581091514275
Mgp	-0.00758479641370296	0.00464579931421916	0.00459325651195882	-0.000873557124062493	0.00865846988130185	0.00709233565083911	0.00799963250356573	0.0436887958133998	0.073073260566293	-0.00191289003965043	-0.0118713969630219	0.00193222204023671	-0.00213609158695491	-0.0650951343873441	0.0081427371165917	0.025654902294374	-0.088900987226306	0.021144328190025	-0.0934064879835103	0.00604439572084369	-0.0311556494689242	0.00052340566515782	-0.0280263286674005	-0.022251400389335	0.0702351837792188	0.0761635208903852	0.0762207291026519	0.0171477980871305	-0.0297330477283806	-0.00748217423738065	-0.013279747942486	-0.00220041925491719	-0.00109329449633358	-0.0760040066446734	0.0602397408323355	0.0235773186572834	-0.0276590491849967	0.0333500937545357	-0.0241812010364327	0.0104555380143416	-0.0322223737800326	0.017159601794769	0.0106915090250328	-0.00287240875183019	-0.0211251462357217	-0.0452555965842438	-0.0409207393079779	0.0517540773091718	-0.0326861561856096
Nkain2	0.0157354807853359	-0.00440222145778304	-0.0922852845362017	0.00944101302947871	0.00605723796978432	-0.0092910244200801	-0.00650383174199224	-0.000509890367897142	-0.00956259312885748	0.00157997744899787	0.00252595528141832	-0.0016410026625024	-0.00843773613057873	-0.00513426352076417	-0.00708895510829879	0.00671588001282439	0.00540252494366204	0.00554577211544303	-0.00271437801338996	0.000456608531903925	0.00332969248017929	-0.00498595842701093	-0.0173146590881566	0.00418253779912418	0.000438405427016058	-0.00489938921948426	-0.00402598402689155	-0.00596997857214542	-0.0171197221525304	0.0148073625881873	-0.00254485738879255	-0.00458029450776095	-0.00997041628988029	0.0148158092719254	0.00644187543593129	0.0134610621151133	-0.0059270977170907	0.00126316944984894	-0.0212077738467891	-0.00751582989070225	-0.00905869595957676	-0.00102893456322441	0.00435310074693266	-0.000579942086460034	0.0200860651108098	-0.0120145893120179	0.00237828738229725	-0.00473166694301761	0.0161514822876389
Dlgap1	-0.0128163952497739	0.0146475311330545	0.00447416383159144	0.0283652760852354	0.0166149703044192	0.0383621648269629	0.0356850973718381	-0.0123807898424496	0.000642671511378122	0.0196628572032029	-0.0221079916979916	0.0595117581876586	-0.0545669740028281	-0.00440682946763267	0.0327850385152263	-0.00254415534703224	0.0547353824004384	-0.00496760274369896	-0.0427699668112383	0.00122478004856982	-0.0232610857911604	-0.00192475900276759	-0.0206276348439268	-0.0241931734416204	-0.0560543135249305	-0.0188148711274755	-0.00838048247613037	0.0103837477888122	-0.0403411833448395	-0.0153011467112079	-0.0443794773458553	-0.0431991871183633	0.0226277148701751	-0.0608448345928854	-0.0617246951576361	-0.0237824560296499	-0.062247910986533	-0.0216300863052675	-0.032591478954185	-0.0638818663552293	-0.0182861380434854	-0.0587525793047481	0.000806248945899432	-0.000417342652080094	-0.00967597804183921	0.00882769868506085	0.00442001405336523	-0.00609968534995678	-0.0111678701462873
Ccl4	0.0498672067583346	0.0286216338182241	0.012674956982308	-0.00328575239333712	0.00891605329275704	0.00231259550449129	-0.00601462575267455	-0.0002693998685154	-0.00240302092480661	0.000426893364852451	-0.00686712275409771	-0.0048808302830009	-0.000430831028251734	-0.00252919247106865	-0.00270795576082048	-0.00224703651466388	0.00504507991794404	-0.00540485433486769	0.00932216674348014	-0.00241145893662148	0.000420234806682918	0.0026891193174394	-0.00613572495620259	-5.69186627421391e-05	-0.00847322725762329	0.00225135841436377	0.00175914374355803	0.00105744920277625	-0.00406486469981344	0.0102428137009756	0.000664134356427985	-0.00644048954779351	0.00391966150790357	0.00191534442540041	0.0042764745754825	-0.00358632933001635	0.00654720754875729	0.00393938048991304	0.00109446405331543	-0.00763781330362652	-0.00351619396159948	0.000762343628122728	-0.00550267210938555	0.00894219147587662	0.00737859015128325	0.00632341674997879	-0.00419322211317284	0.012771840932808	0.00163343499278596
Lgr5	0.000745692966847168	-0.0114413446287435	0.0061271506051482	0.00653815960398727	0.0205796267638766	-0.00976425478090539	-0.0199438577872632	0.0133360519700272	-0.0129917522016669	0.0101408342887045	-0.017442470354035	0.000819724292622285	0.0328188684735156	0.00443585771288665	0.000255565662538068	0.00659988453632986	0.0161234533984775	0.0170039924185149	0.0132775388433996	-0.0301355788507507	0.00458412419845231	-0.00185217530392644	0.0389912455590473	-0.030626966625431	-0.0188929039700811	0.0136634234279507	-0.020903765810145	-0.0262463322315531	0.030542532455246	0.0526331069797293	-0.00319110187839308	-0.00808593371033618	0.0138606698757928	0.00511858259800946	0.0153640971315693	-0.0140555429217509	-0.0136679391614381	-0.00972871106275839	0.00409993349332398	0.0350804118996271	0.00515300658435473	-0.0266191207260386	-0.00588508781088226	-0.00435337296362501	-0.0030225914108392	0.0317090998122127	-0.0168366626058129	-0.050226437843104	0.00112713688220674
Igfbp2	-0.000605969209162352	-0.00229552527511365	-0.00329653903374082	-0.0359851823870918	-0.0107388634958267	0.0374933682516002	-0.0147097898281661	0.0291798313040529	-0.00167078265668714	-0.0566603100892299	0.0515333291635577	0.0142608439625921	0.0686717648564463	0.0103307065467925	0.0390626760833372	-0.00407853253079813	0.0312165933495441	0.0181527335909086	0.00180607121209366	-0.0028404622782272	0.00443100512905343	0.0203522916186969	0.00474798587248489	-0.0107142662931652	-0.0604229642367663	-0.016507589490051	0.0236640478976828	0.00282643386745728	-0.0276658444568316	-0.0194133926213441	-0.00404444247776316	-0.00220977586803016	-0.00867276545593215	-0.0246962638834809	-0.0139242516784418	0.0110445318750682	-0.00991435663372057	0.00872477122481334	0.020387896389203	-0.0352023214728654	-0.0176261650032794	0.00583976329016306	0.0122508170989306	-0.00792198664331714	-0.0142554329470359	-0.0195621140736398	-0.00997210060520875	0.0163453766882035	-0.0394443675485079
Laptm5	0.0703268102556571	0.0397838769688693	-0.00694239946429484	-0.00158270815233164	0.00874003592598655	0.000756033191131337	-0.0106177602010421	0.000761215242693352	-0.00478949453805139	0.0021026364551818	-0.0107207625053205	-0.00448991868131111	-0.00111557974787254	-0.00464220605930049	-0.00490834935693086	-4.87333158462332e-05	0.00127479821345886	0.00206800527293018	0.0101739590347084	-0.00377011967492775	0.00065647430783462	0.00354401725552812	-0.00934759679500611	0.00346406797771997	-0.0104750705123431	0.00271300996411223	0.012240685163473	0.000287196226563978	-0.00232363677721859	0.00530976861414969	0.00151465701268139	-0.00131254459608455	0.00427095834476985	0.00350654779284269	-7.43908765547389e-05	-0.0186494239667031	-0.00420375387990367	0.00250507276558485	0.0163797509657017	0.0043877832836877	0.000814451514184157	0.00533852733720785	-0.00557008529890663	0.00221504977501399	-0.00729356718524216	-0.0009219026807304	-0.000947222040378814	-0.0061796380843026	0.00329781665963859
Adgre1	0.0643445910755153	0.038337296217806	0.016836599913425	-0.00463805657355778	0.00842222649389069	0.00275619534252023	-0.00969493064725564	0.000667462273902356	-0.00220845481130617	-0.000402133079373571	-0.00874012567735713	-0.00502941956831311	-0.000473276437149969	-0.00146763397514473	-0.0024321766261386	-0.00304828073810397	0.00229891473814548	0.0026750417622225	0.00725113418583144	-0.00250764991572355	0.000362626888781146	0.00144180441881225	-0.00392651674989599	-0.000601049120706915	-0.00683963593535811	-0.00178325083870829	0.00463005930687059	0.00157601472747786	0.00121040223205014	0.00605080759389587	0.00139972196757456	0.00128988915942028	-0.000376071619716579	0.0018288819869935	0.00466108974733404	0.000858091683741872	0.00178543817618749	0.00213971001825717	9.94875478098241e-05	0.000520778674895243	0.000308695164448332	-0.00162783174584029	-0.000313579019411315	0.00127318366396566	0.000666773814529748	-0.00180001255807354	0.000387287343622906	-0.0048196895283752	-2.77696359555933e-05
Dcc	-0.00123051294799605	0.000962094394237593	7.24418205911396e-06	0.00152987971273388	0.00591854556071746	-0.0128830136583616	0.00294782413192467	0.00772452328797779	0.0237178103430724	-0.0179884413515833	-0.0171318965717853	-0.0153885932374998	0.00964718354616449	-8.70548045326096e-05	0.0227593561096855	-0.00463294717808166	-0.0212835183128767	0.00447100077601829	0.00264647692993304	-0.00595606542568852	0.019881109220374	-0.013380126068977	-0.00603268374697279	-0.00603097113794513	0.00478652853766703	0.0130782914069875	-0.0192626132516199	0.024566752028907	-0.00122736345876754	0.00538419756105608	-0.00407448256141769	-0.0100997003714306	-0.0174955350528028	-0.0227475514102113	-0.00981033493395869	-0.0211714187528164	0.0135114379581813	0.0130062444939271	-0.000653459507479182	0.0173214128508867	-0.000839994601225744	-0.0213029384389291	-0.0129412021703552	-0.0296228489766687	0.0382212854201588	0.0116479964695379	-0.00396497107633627	-0.0342695162500762	-0.00398068371645688
Ntm	0.0126746872223003	-0.00222813046370044	-0.0886332633834099	0.00434997781720978	0.00274461766622934	0.0320953668554584	-0.00550367746352429	0.028023035415544	0.00531659163969475	0.0162350891219768	0.0115390572041821	-0.0119072713058797	-0.0257076207731373	-0.0181674256276394	-0.00199638950240499	-0.0199585968889424	-0.00834393783260861	-0.0140085097107528	-0.0256496043194521	0.0254218690063135	0.0169298840660299	0.0168899597978565	-0.0239576262586944	-0.0138869252426511	0.00850285034351006	0.00322618312022172	-0.0115745157843894	0.00802961610951279	0.00204333893490228	0.0187101798719027	0.0209186701333846	-0.0032941707717799	-0.000832595759613492	0.0421221940649558	-0.0113557499882784	-0.0728277040924156	0.0146659374404464	-0.0111554845980041	-0.025424363367637	0.014106196088097	-0.0328848913496647	-0.00659785857077657	-0.00264191088049594	-0.00957644449018134	-0.0125898009424476	-0.0129072645242991	-0.00746064840546546	-0.0235889683961074	0.019120408845059
Hist1h1b	0.0335114061972981	-0.0619861425247128	0.0125646897832588	-0.00355978992927068	0.0577054459770747	-0.00497214605626091	0.0851566152561314	0.0250897889546448	-0.0280088572814756	-0.00595864182002198	0.00326880371219849	0.0166543060412419	0.0102615270056039	-0.0113631508193053	-0.00868325718513856	0.00230179084646098	-0.0284301984267176	-0.0178035603313056	0.000320194766904336	-0.00168669788913901	0.00050220151111518	0.0297782981149626	0.0040863633006907	0.0313844108968165	-0.0244531388195194	0.0369066609799254	-0.0226272620992745	-0.119017276463702	-0.0668464090169179	0.0432383753548246	-0.00589296252704394	-0.0238719647634993	-0.0361737505910268	-0.00364931978702341	0.0116984689878937	-0.00315391788061488	0.0127070062963161	-0.000116264609458821	0.0209876691524736	-0.00779771626674157	-0.0523073807867235	-0.0250611709799297	-0.0268447401052085	0.008338276072756	0.00821068009846119	0.00833615007903936	-0.000624793890897098	-0.0261676826864436	0.011071784523188
Fth1	0.0331066521671751	0.0482793243676629	0.0396974468362158	0.0104265334145667	-0.0267645224295713	0.032548580157228	0.0378513505053634	-0.0114333411293532	-0.000799022347979355	0.0558983829274697	0.0349613494944484	0.0106678221139724	-0.0198878207204882	0.0176971233008086	0.00603498503029771	-0.00295798649775901	-0.0279269138541971	-0.00165824917530331	-0.00963934193910076	-8.79938443898518e-05	0.0122505994701941	0.00467362102179833	0.0149359334415906	0.0681444864071884	0.00383251189846336	0.0134974293454214	0.039067642637698	-0.0217594014939265	-0.00069928808343501	-0.0041996591999233	-0.00256419253654022	0.0334558159205266	0.00179241811355038	0.040362382216581	-0.00120699555513379	0.0155569831632499	-0.00821723888194295	-0.0518779546929023	-0.0270994374629626	0.0088862914980077	0.00382998904793822	0.0299967259351289	0.0403923160941088	-0.0625833865447793	0.0135744494059392	-0.0231917475412646	-0.0372147235820388	0.0254703985684481	0.00427336765879114
Mpeg1	0.0626780253613703	0.0377207330392845	0.0153336839128631	-0.0036343319460397	0.00834431203104957	0.00251651310644225	-0.00951425346305326	6.50227213295193e-05	-0.00115715149422212	0.00126028068637068	-0.00734025908542209	-0.00211009791958247	-0.000470262021171909	-0.00265282869385305	-0.00126462251047809	-0.000682697210950074	0.00410167209337873	-0.00932421715795643	0.00593482081404283	-0.00987185539109399	-0.00100500138141503	-0.00196506550625317	-0.00691947235635546	0.00266179084846071	-0.0083612069308647	0.00329321870631319	0.0045166412567781	0.00115561422824666	-0.00452074903148	0.00934829491383619	0.00107974672796371	-0.00581409696610116	0.00217010244075104	-0.000254856750841416	0.00468176088760554	-0.000411585222612416	0.00558694335799986	-0.00167330186273605	0.00369786523167234	0.00138611265968057	-0.00253069201709297	-0.00491233073598628	0.00235187562771876	0.0077905941441579	0.0150692342658438	0.00703254657192726	0.00374376775842043	0.00858985410768009	-0.0103048978049361
Dock2	0.066530984324293	0.0398347983799473	0.0170406593759782	-0.00420726732395767	0.00852587979640534	0.00258690601264282	-0.0103774942510084	6.61841437881747e-05	-0.00270276495668415	-5.88444617964746e-05	-0.0095079963419091	-0.00543358321512574	0.000679356964377303	-0.00104093601338871	-0.00306635381122226	-0.00111245101878224	0.00179608749119425	0.00156569414125261	0.00883205515041944	-0.00230009943164874	0.000571361609656102	0.0026113608107117	-0.0058389067795951	0.000108460844875972	-0.00858374923766807	-0.000782908255722887	0.00385165592381564	0.0029487522712674	-0.00141345343680428	0.0076195543315639	0.000210645430956682	0.000651721751954703	-0.000725987292813979	-8.62527823871159e-05	0.00404244465757917	-0.0021527570022515	0.0045628655627021	0.00316658507903635	0.00205660106823799	-0.00129196453724264	-0.00364572425364706	-0.00196419481504781	0.00115734614753399	0.00606199418341644	0.00781096171871968	0.00142000419392636	0.00254709726133012	0.00516749845442734	-0.00190431171545675
C5ar1	0.0642498916349355	0.038266726689601	0.0160824105476828	-0.00420853226701207	0.00897559796015191	0.00222921095738814	-0.00938677349275796	0.000198807029111788	-0.00252330743522403	0.000452901778687526	-0.00962406619023332	-0.0056780996361481	-0.000500707059458817	-0.00249105643835958	-0.00271126123153938	-0.0028587697826094	0.00263327316777246	0.00247577802444401	0.00791044332765878	-0.00342579995192608	7.74133604475732e-05	0.0020824191002314	-0.00574293471542789	0.00139315089943027	-0.0092718109873439	-0.00175290342694185	0.0040174635155463	0.0039768659932305	-0.000564563986469852	0.00538228007924365	0.00108208183762402	-0.00239870954250024	0.00377411327248544	0.00116931452275338	0.00191116885969607	-0.00475623973297015	0.00341763444817074	0.00557066004010478	0.00272684276273356	-0.000469451767083882	-0.00248212938981981	-0.00327373784270976	0.00387170967148661	0.00943148874254503	0.0142037785225359	5.327554322572e-05	0.00309890884305912	0.0121248404012647	-0.00400753979592788
Tenm3	-0.00150957598153302	-0.0120380374931301	-0.0553390804373815	0.0184079092841914	0.0547617116838748	-0.000819593214795853	-0.0257807071530754	0.0407152353774236	-0.0159471353376227	-0.00632743440683057	-0.0258266404372843	-0.018162246961389	-0.036020376978842	-0.0312741626434927	-0.0176658209649408	-0.00731083460927803	0.00250527786718258	-0.0324615336275051	-0.00368500290178353	-0.044564879695534	0.0193555256328331	0.0184255676658394	-0.0194337109997802	-0.00398681633299538	-0.0232185848213381	-0.00411845713490688	0.0604846331993167	-0.0294359151567234	0.00604464096429562	-0.0490896058924086	-0.02557286471474	-0.0100374314296245	-0.0161343688478771	-0.0301770318220605	-0.0380282338813899	-0.0226506120346385	0.0135290695577199	-0.0199821181522318	-0.0110574480399921	-0.0335790720157814	-0.00702981399696794	-0.0116328282030191	0.0197198246789409	-0.0201202977398274	-0.0173325069966697	-0.00573563599084909	-0.0268259477229297	0.0363979457345991	-0.017065661851393
Epha5	0.0152451129528327	-0.00236894717356902	-0.0911645714259725	0.0139482848262087	0.00555249291801082	-0.0038930150111543	-0.00878598805324457	0.000296430669763229	-0.00950185626176417	0.00341043742379874	-0.00749830383663259	0.00626626487150385	-0.0052390393936058	-0.0104869532095761	-0.00987615923580255	-0.00751052749070987	0.00556114994284823	-0.00291639703378215	0.00868583289581966	-0.00409854401364677	0.00618696958925253	0.00536699602399575	-0.0057082161825455	0.0103256936685884	-0.00404855640251647	-0.000727314093326399	0.00447656364800346	0.00283694221858057	-0.00631578852236035	0.00357583717775641	0.000975851929351096	0.00261077158725922	0.00466455033801804	0.00817034524130329	0.0106789416315428	0.0264057277383603	0.00109456321494852	-0.0117773134813657	-0.0156880240757797	-0.000723838526981739	0.0123268790287544	-0.0129613981269614	-0.00115362100228917	-0.0240597453936284	0.0201392583251482	0.00496104932839813	0.00259742493809151	0.033050664616304	-0.0152475222208459
Bcl2a1b	0.0624348499057484	0.0373554406234082	0.0152616255732204	-0.0041513362503834	0.00845721913987674	0.00229561182109368	-0.00871622564770997	0.000662868843882159	-0.0029569923392071	0.00027130116531034	-0.00986290097926718	-0.00527081252288485	-0.00116800184671837	-0.00261303644529208	-0.0029105094690419	-0.00273237201001784	0.00337207452196619	0.000575802840332778	0.00767379688762826	-0.00384090039001315	-0.000186952243634429	0.00162110191139442	-0.00554855820598986	0.00273274707253789	-0.00937459725151951	0.000955501667782905	0.00542164770210245	0.00226029283515877	-0.00240967168242036	0.0053987889497661	-0.00100686186845521	-0.00320103507840118	0.00328668479132063	0.00195965741414507	0.000912452836211925	0.00321695939413671	0.0037916862741767	-0.000877915637649141	0.00170960331351797	0.00243434566284466	0.00301811919336545	-0.00111005009630661	0.000312965641397242	-0.00150083246976618	0.00606495668112534	0.00299607994602163	-0.0015510624435616	0.00788606700763567	-0.00211578147301885
Pde10a	-0.00327225079480715	-0.000233785258064309	-0.00200008078043282	0.00275609018797668	0.0269689036785061	-0.0364892877952095	-0.0189800388901115	0.00607757392711923	0.0266987569848044	0.00792733220298459	0.0714367731871947	-0.0548931353205608	0.0125759040971069	-0.0230351294052588	-0.00532975988437816	-0.0152975982848368	0.00284955684151206	0.0249359156805815	-0.0178669119411586	-0.0188950400348992	-0.0687739453225757	-0.0170977856611481	0.00641340603473285	0.0290007374483709	-0.0174102341119427	0.00994650782436659	0.0151579420510542	-0.0847030508474781	-0.0331097410769801	-0.0357198645777323	0.00683639168063717	0.00855874535205135	0.00705221318120801	-0.0373724040286169	0.124274326293837	-0.0484701607810021	-0.0638478332588993	-0.0155302195932977	-0.0975333229655499	0.0125342056525674	0.0761361369426924	-0.0658741279766554	-0.0115698809798568	0.0656282692303669	-0.0858492792885129	-0.0245597062477428	0.0616816353021815	0.0269198357815146	-0.0435506430606329
Plek	0.0608538041231114	0.0396447680127517	0.0156412186432683	-0.00577637351374164	0.0119735433900379	0.0056532638980876	-0.0131628154833346	-0.00274322542297432	-0.000622098818904666	-0.00383857747587326	-0.0104301238487837	0.00014457978581159	-0.00275458487861968	-6.41371146183674e-05	-0.00497837879950417	-0.00489694882830729	0.00745779651349135	-0.00103182373873931	0.0100147170241601	-0.00623092029794656	0.00305123148352281	0.0013981173802247	-0.0108896054351444	0.00471118873728943	-0.00574994979716565	-0.00683493229643637	0.00329982490586725	0.00620844147120825	-6.46222108116296e-05	0.00617931691791939	0.00857371228943034	-0.000850817441547854	-0.00917730234896777	-0.00781312762842428	-0.000314955886888578	-0.00346710282492515	0.00468379884327286	0.0132948067826097	0.00950126213338543	-0.000696304657182822	0.00604786969464083	-0.00696729126189836	0.0040385333796933	0.00517970551335504	0.015359487724764	0.00581605989656519	0.0102747204846041	0.00748967170836459	-0.00228745102499582
Hist1h2ap	0.0349016409535144	-0.0620678203242813	0.0124799632763944	-0.00239783583051934	0.0530014882299681	-0.00602490182841192	0.0846033282742673	0.0268869689554789	-0.0308950103338048	-0.00405629540004725	0.0077573024929208	0.0168512822996744	0.0142488979376462	-0.0120866526480657	-0.0095504311034454	0.00478735992256347	-0.0317304309367982	-0.0150417423000478	0.000982133515014156	-0.000932236533549746	-0.00298442956114937	0.0290842103010139	0.000336353127272412	0.028348108955543	-0.0245593936870843	0.0416803094116943	-0.0213671263869168	-0.116262508395861	-0.0599308441990984	0.0483351434610278	-0.0103991033249139	-0.0209205639734409	-0.0306292515757045	-0.00372913831862575	0.00977381919954888	-0.002167208579155	0.0107956617853975	-0.00513139986957397	0.0284922734471749	-0.00538113706079843	-0.0436926130326807	-0.0177904146210321	-0.0356836339756355	0.00257993068527386	0.00434134549216458	0.00928221147633557	0.000404402656338059	-0.0309086428199179	0.0112396910052822
Top2a	0.0436874182939943	-0.0815016555853402	0.0144382608369052	0.0118414603134508	0.0295084337067599	0.0165008956017517	0.00986631822348793	0.000912242327613654	0.0111220646182424	-0.00238575206854503	-0.00546228089382793	0.0321014133603757	-0.00344706036837096	0.00564129132623235	-0.00927191284975852	-0.025751136531859	-0.012129106487735	0.0103507510342026	-0.0196115078235005	-0.0143967819858006	0.00336668258431109	-0.0300911748442533	-0.0147882578333382	0.0282188023111397	-0.0163330128831937	0.0253869600126465	0.0025350188482583	-0.0406977743573584	-0.0253712007723659	0.00515091726859147	-0.0116717945452726	0.00646214398037071	-0.00438980550536656	0.0210982039725823	-0.00338627834479909	-0.00610390355177082	-0.00361595869267941	0.00714668381060928	0.0145501256952791	0.00732998401336949	0.0154467992496313	1.14765271283015e-05	0.00949388280390437	-0.00474153654862509	0.00100337044658683	0.00657692683119851	-0.00526600035099475	0.00453932237309985	0.00212350163989564
Cd84	0.0642739008570875	0.0382765724612441	0.0168024442696605	-0.00410519280748392	0.00872328411199623	0.00229068377327467	-0.00926137572007368	-0.000635956965900693	-0.00280484841631503	-0.000234435896997664	-0.00974352769253867	-0.00520210425840591	-0.000315678230384576	-0.00168254819844175	-0.00292142019271623	-0.00342517395091572	0.00241638101620891	0.00186192404114489	0.00723570737386944	-0.00291173256518895	0.000610100906147864	0.00224878899073293	-0.00499840951780829	0.00122438195066756	-0.00812579410186807	0.00140364021259372	0.00350249304840264	0.00221962808982569	-0.00249045650828778	0.00550250511935869	0.000628205825083311	-0.000962065150293479	-0.000975394257861963	0.00410373433256755	0.00476989240494838	0.00609621872158221	0.00222799917141602	-0.00229703997500722	-0.00110974544912077	-0.000643381293619197	0.00114671844512219	-2.71959607820735e-05	-0.00608708209962609	-0.00829288890269408	-0.0106823801929412	0.000793888993888981	-0.00496643979299094	-0.00712697701070289	0.00303137792948507
Ccl9	0.0550897561825852	0.0306316592084214	0.0158790121109413	-0.00424764797318431	0.00566386515149591	0.00362859793938464	-0.00949558035081537	-0.00913768905234368	-0.00974750389560062	0.00374621567820756	-0.00918609177114668	-0.00453651851645802	-0.00961317272780158	0.00499117707022329	0.00724456559546804	0.0138687525588847	0.00279154309069413	0.0102352430371535	-0.00720989761040554	-0.0019696588111011	0.00761382514344367	-0.00203909464745431	-0.0122750750462185	0.00229716300763385	-0.000349866160749232	0.00277150950268663	-0.000385645599526768	-0.00567752066799315	-0.00566179787365207	0.0107302003987159	0.00546700670590846	0.00915996077232585	-0.0116265701390585	0.0050665160448644	0.00882015520127177	0.00700275960610443	0.009546999477878	0.00131344190510723	0.00215880670810118	-0.0102813518733756	0.0114433130896534	0.00021413344201473	-0.00385396919050915	-0.00242436243717527	-0.0163055807515183	-0.00947849066183937	0.00506189407736025	0.0126960746485329	0.0101409515587946
Tm4sf1	0.0102886995129115	-0.0283257199757662	-0.0360874119882445	-0.0519931664988643	-0.0137790514278883	-0.0336551015797919	-0.0167625595040455	-0.0208277033106149	-0.00444640554079693	0.0343815804777741	0.0392618463632206	-0.0636977502241222	-0.0206600870858852	0.00883501852456936	0.00538178154831115	0.0588022220473746	-0.0275400188663939	0.0190220990242141	-0.0323227117176608	-0.00706244351268689	-0.0029708115851496	-0.0382836663333927	-0.0510572254431367	-0.0422401386897631	0.0362493868545954	0.032176653672613	0.012741516576132	-0.0146655613600432	-0.0142677139137782	-0.0395653394860892	-0.0287341308770436	-0.00175117818815109	-0.0375185742770969	0.0307073946989932	0.0113043824445587	0.0115515357242926	0.00396682331368728	0.0281823634548497	0.0246435597665732	0.0347736608371144	0.00873571955000754	0.0063269212055669	-0.00289283890636367	0.0629255234784987	-0.0237061562603737	-0.0226742624392613	-0.00872938804285486	-0.0117536253415243	0.0273099898282084
Ppp1r14a	-0.00145152357773686	-0.00452289272570056	-0.00559926704704952	-0.0787814870565764	-0.0299670172642909	0.0709714205118563	-0.00579285493256345	0.0250581721144476	-0.0115072013061058	-0.069257952195349	0.0536387494136195	-0.00668652080683447	0.0313569545884512	0.00774267358676883	0.0137905408494371	-0.00478557726773388	0.0239410872070888	0.0138351713622717	-0.0211875732942593	0.00770296637828994	0.0129588581109877	0.012299024477686	-0.00378846942784767	-0.00698227611284544	-0.0385112721275379	0.0490214734420169	0.0107550151947571	0.0264923662911452	0.0134195526154267	-0.00209986442038143	0.00862959662379013	-0.00231902438864554	-0.0168889238924866	0.0149344540847902	0.00442470352619821	-0.00895168598804608	0.0126792506866176	-0.000905645801189527	-0.0191024045775067	0.0115456590297501	0.0163921889618464	-0.00066701745401677	0.00439095627801607	0.00450273773259253	0.00288143776505135	-0.00158044261697587	-0.0152358790322785	0.0162698245745068	0.0211649073365986
Ngfr	0.0177639618330146	-0.00205043801067774	-0.109583605076029	0.020668488974432	0.00204228247617662	0.00172139615086867	-0.0074291219775871	-0.00519341683611058	-0.0120207784916095	-0.00473805956172255	0.00440197000530981	0.00671063860250214	-0.0123555025584667	-0.025096465218439	-0.0119503706580452	0.0108977982273662	-0.000616727298906535	-0.00325062926892308	0.0255173721704458	0.001467368513703	-0.010831410396555	-0.0120104463963805	0.0017410573177698	0.00600874899239271	-0.0130059438883937	-0.00890437370120596	0.0158971909710119	-0.00302947443390582	-0.000947476470107367	-0.000990859623256932	0.00302261034307903	0.00734436377114566	0.0082764534262335	0.00781730958894216	-0.0178872679662112	-0.0125830407551099	-0.0126955147095709	-0.00146555361752604	0.0197996206858774	-0.00951503893972085	-0.00514574683092423	0.00715544344167071	-0.00242926198834979	-0.00928769016903915	-0.00408724258548326	-0.00749576246745604	-0.012480480764186	0.000473324866875278	-0.00806551131159676
Fabp4	0.0101011076867328	0.0032046169804575	0.0055691561193761	-0.0193712469218699	-0.0190808115706971	0.0466087875928167	0.0367340106659639	-0.0874944740262784	-0.0261223492263814	-0.0357703464565544	0.0285502085522746	-0.0141022802639081	-0.0216160694239139	-0.00760329168498289	0.044691549862371	0.00456450069536459	0.0204398793881591	0.0372009370547826	-0.0374997890695046	-0.0288412459796996	0.0239918687754253	0.00343932930381714	0.0416892430108961	0.0500402985889149	0.0255157237130153	0.0465045665438817	-0.0101040853791766	-0.00223101312408626	-0.0266113186955063	-0.0255233967534539	0.00629468731038154	-0.0102364609097455	0.0293497941437551	0.0179155433893676	0.0186745780246914	0.0314545498166523	-0.0105203154017668	-0.074487629289184	0.0131773024388395	0.0507155201958795	-0.0186654272506899	-0.00419471863191176	0.0181573589825484	0.00655261554450322	-0.0369336786001793	0.0631598748254093	0.0318367038704336	0.0467075692576104	-0.00494041812215169
Lilrb4a	0.061947895639259	0.036945442045616	0.0163600382475307	-0.00416982886793084	0.00820076551503618	0.00205674751069353	-0.00906035184530775	0.000561453053580699	-0.00226831221684039	0.000157100816716976	-0.0097101660373683	-0.00473048905819922	-0.000459416397467606	-0.0016871108681461	-0.00277975530126371	-0.00124875912233358	0.00152218450427217	0.00303025274484147	0.00698095345356644	-0.00287849356311888	-0.00110938902175089	0.00196430305935839	-0.0047593800773251	0.00276107311608636	-0.00645971353122832	-0.000404069158030963	0.00530843789402285	0.0025237141237734	-0.000783350192289745	0.0066971692762641	-0.00207212174221723	-0.00140173034051404	0.00062023550430058	0.000438402942496003	0.00445910274789481	0.00302552535803853	0.00221234422905834	-1.83467340638942e-05	-0.000220830418424954	-0.00283072949623177	-0.000897106751840554	0.00190736467092281	-0.00312678984668735	-0.00359673139203903	0.00139169829149354	0.000797569523156628	-0.00323535806228713	-0.00365233998662377	0.000970579353188979
Adgrl3	-0.00437426467558302	0.00566151294497475	-0.0457528454768485	0.0259847382745826	0.0578488998485947	0.00427729341841927	-0.0178579574656294	-0.00574262111695979	-0.0181410664737722	0.0225182235958652	0.0284884847934184	-0.0370983171921426	0.0103422257925516	-0.00449782278093042	0.0366470680345712	-0.0416791661439598	-0.0357139856510774	0.0117535565963729	-0.0195287310680444	-0.0961826788790348	-0.01572088021126	0.00140007700963415	0.0267488244954633	-0.0214291904494506	-0.0491014712161067	-0.0276873913403447	0.012938921377598	-0.0262007962423551	0.0520982291415976	0.0247023487734193	-0.0313828278349764	-0.0108388846347316	0.0249995978567639	-0.0486066814402787	-0.0306555305412207	-0.0162443403794798	0.0171235564423879	-0.0282697274773432	0.0308870650693326	0.00384849473397584	-0.0197532240021762	0.0237854483001401	-0.0233373358835696	0.0117746447587421	-0.0221754176645868	0.0382499749354613	0.0183288835943732	0.00689434797718088	-0.039856946332836
Ankrd1	0.00123776044997378	-0.00765166785511759	-0.00356774376485271	-0.053626681773712	-0.000871950155929138	0.010409296247456	-0.0101223900913425	0.00481060649190388	-0.00418620417425326	-0.0176910480300717	0.0253592571462302	0.00228291457208597	-0.0246800781047058	0.0284609978885045	0.0529876130501329	0.0138247837027575	-0.0141232722065129	0.00398676295580608	-0.00268474432097647	-0.014186578708454	-0.0124035355844226	0.0120178755018151	-0.0409443886661752	-0.0224505789126703	-0.0156977932571156	-0.0403929867646359	-0.0183802585398491	0.00791309114372144	-0.0129114617064554	-0.0135626500944744	-0.0304664146760036	-0.018845681617906	-0.0714521051579865	0.0429420683217655	-0.0200068772828604	0.0284653601159449	-0.0233441665415891	0.0221972376653068	0.0266711378768986	-0.039530429188071	0.0133831911188384	-0.00509140185683353	-0.00575977478369355	0.0104500482394121	-0.00433196315185349	-0.032037212259451	-0.0438735231463463	-0.0181050001481342	0.00433274391508992
Kcnd2	-0.0066526929754024	0.00387999405667526	0.00369829538371999	0.0178427519336605	0.0235451157475008	-0.00707387900241134	-0.0322435068688921	0.035670944878126	-0.0139921019867146	-0.0263764573967297	0.00301271023237561	0.00144769797205494	0.00679314613505683	0.0323574533273191	-0.0266517139437303	0.043735609842263	-0.0340185714019141	0.000341437342273224	-0.0162163053357833	-0.00195959244355515	-0.0273876759641308	-0.00690512721209071	-0.0211381930251464	-0.0410010855482643	-0.0186611053709705	0.00980514426305824	0.0201901866507863	-0.0035294901884113	0.0181108207400794	-0.0165130306708015	0.0205432335610779	7.99505589353415e-05	-0.00651994822054244	0.0192823023837405	0.0569002986533839	-0.0105989250965919	0.0498025075447859	-0.0354500770357321	-0.0312080367300284	-0.0132493741862402	0.0060019571112172	0.0432864559613626	0.0209510985329019	0.00809961528160736	-0.0119832443245721	2.58816872318233e-05	-0.00536650952977191	0.0590585204873531	-0.0270818605911961
Adam8	0.0608259277035681	0.0369952277040308	0.0150116991033092	-0.00458989197292918	0.0100346251767381	0.00239833656734746	-0.00463105824707341	0.000363668162319116	-0.00221471991685334	-0.000174773109835347	-0.00773225944104095	-0.00485826954538029	0.00322787444889224	-0.00300196829751048	-0.0049211490057271	0.000665608467440195	0.00348155956827159	0.0027699842390402	0.00940409087784649	-0.00414647180029014	0.00424157563734013	0.00244767761969204	-0.00573127806531386	-0.00137821318123864	-0.0101433895229281	0.000140160239155517	0.00588025813268285	0.00482357799030879	-0.00375060548973963	0.00243272908990752	-0.000507109270310544	0.00457538756853495	-0.000986595215656369	0.00365929138397506	-0.00623886924990448	0.0107918586554292	0.00203555841884651	-0.0048929878912451	0.000445902617905397	0.00177704042365273	0.00464110819839603	-0.00523330151569602	0.000729355387390881	-0.0157363093839581	-0.0118741355014849	-0.00194863068132015	-0.0081841780174377	-0.00133072834079885	0.00321030739394661
Prc1	0.0403930505120037	-0.0783600993228867	0.0085711129623274	0.0150074529195452	0.00696300049773065	0.0238843477917987	-0.0315655728476929	-0.0181739067962905	0.0291825051679218	-0.00318577139244897	-0.00836223211538118	0.0399684204212198	-0.0138747882225405	0.0149182058781596	-0.0115057396059105	-0.0386324957784593	3.3206800418938e-05	0.0235111235252668	-0.0214746377072666	-0.0203004061948445	-9.93752424390099e-05	-0.0519211797079606	-0.0218448313490785	0.021415164873446	-0.0115987820329722	0.0169897080272743	0.00228160070349866	-0.0107822908497117	-0.00580721224642607	-0.00302237088459486	-0.010452548333539	0.0223536295599701	0.00360284661777226	0.0244429735542093	-0.00134102146325609	0.000301495701161923	-0.0101615558344784	0.00332857729019478	0.00951645288527543	0.00796922639392521	0.0235871713459547	0.00228669569842505	0.0121149668900451	-0.00382342224579946	0.00676225142187203	0.00820340820325908	-0.00885222119404456	0.00627363747884118	-0.00210920328741368
Spi1	0.0649653860248271	0.0390787835022753	0.0163574164301927	-0.00419266150798622	0.00860564381273572	0.00236391481817986	-0.010331513354516	5.2638525050631e-05	-0.00223799483332495	0.000342484999778344	-0.0101017111664872	-0.00489521662325012	-0.000614444798510363	-0.00126704408332627	-0.00282396218938638	-0.00180646135454684	0.00212409250210181	0.00183105691301613	0.00868485199487662	-0.00510754656042429	-0.000251629465326852	0.00232201510737765	-0.00588825801301252	0.00310975260665314	-0.00886860434066497	-0.000164166158733509	0.0058029763825392	0.00441971003163071	-0.00407475391373791	0.0075357106446501	-0.00127767801580036	-0.00230235622973403	0.00113950257418021	0.00214118203024014	0.00372989208892734	0.000317784623881667	0.0057789515791848	-0.000431133419681124	0.00127447182612111	0.00215977901339482	-0.00142294780870101	-0.000476003357193496	0.00124790359256347	-0.00029480379938152	0.00350234412877464	0.00268843209117663	0.00165020781765263	0.00431771031096606	-0.00386380571395863
Gap43	0.0121944880335	-0.00351258956121691	-0.082699076542886	0.0185945504062955	0.0101264551396305	-0.0188103080714409	-0.0193010982185727	0.0188455508942129	-0.00259316520100271	0.00794776200779065	0.0121714495677939	0.0127549553308563	0.00418988588647796	-0.00354383683618148	-0.00846886857932966	-0.0134207537654439	0.0180631369131319	0.00368525301383279	0.0264208680585715	-0.00468677990269897	0.00201071945481687	0.00415359670444851	-0.0167663479020528	-0.00450194987770863	-0.0109687335533747	-0.00805136882352928	-0.0288888953700284	0.00364718205769723	-0.000784350154075911	0.00102812024994678	-0.0147688525316271	-0.00249310184919134	0.0220499163345274	-0.00715659395288927	-0.00138819438662316	0.0255895697005422	-0.00132329547653759	-0.00157865647566112	-0.0108377004092382	0.0129278266483406	0.0125095708796148	-0.0325366195694314	0.00601095676508055	-0.0352284430477322	0.0257212053305556	0.0200130779079115	0.00399927944821009	0.0307001379874912	-0.00608608882667878
Fcgr3	0.0653867613497596	0.0391938176934348	0.0164284188478127	-0.00428125485286402	0.00823789033851019	0.0020627156820858	-0.00813451299139118	0.00100341274017938	-0.00386615177975234	0.000214708245079953	-0.0090322341396844	-0.00532555027968953	-0.00199902089231357	-0.00108190440658106	-0.00101984285946611	-0.00238101250372615	0.00132684727919839	0.00476545807157118	0.00644490417370366	-0.0058231489585071	0.000123704126033076	0.0013177482256122	-0.00580513988808529	0.00173698553147382	-0.00657861793469562	-0.00108409180179955	0.00475066307832867	0.00503443356339957	-0.00228444292842138	0.00577025238228058	-0.000340798451215699	-0.00211492747775587	-0.000824475713616596	0.00321057124280876	0.00382275966317055	0.00394649491156257	0.000670068712215234	0.00160067225268072	0.000922722967456229	0.00287358222483718	0.000693257163490898	-0.00124256663683084	0.00137646555616214	-0.00508355909211034	-0.000533595582175637	0.00199232295383547	0.000163856797360653	0.00356251558074184	-0.0049423817648027
Cdkn1c	-0.0161469831786092	0.0116360690275	0.0130343387626986	0.0369720056731906	0.0254093427733529	-0.0334894877939921	-0.0660048723794713	0.0531818160141486	-0.0200890627056107	-0.0534445156484568	0.0698816318628626	0.0457373030081712	0.0607875667481232	-0.039510777272164	0.0171252181522273	-0.0294580880334317	-0.0171146435525187	0.00345476362412465	-0.0134294151185883	0.0478358701692087	-0.0387240758582212	0.0261709801909762	-0.0324987550470242	0.00317049327389499	-0.00239362252843464	-0.00817811625612064	0.00306815706465961	0.0133206046722825	-0.033504997546776	0.00425679739684092	-0.0257309925806274	-0.0277635348829925	0.0255363241721414	0.015308266135518	0.044514271058512	0.00854439194990971	-0.019898095034729	-0.0411681413923682	0.0324944276985199	0.0107790951440782	0.00297421741042767	0.0158037156217444	0.0299700193959822	0.035787171334422	0.0219713671225587	0.0449067625704832	0.000693134696901605	0.00456359971397257	-0.00744119597739989
Sntb1	0.00650922426141917	0.00224217566153594	-0.0748224766372097	0.0188888809511567	0.0115044176496195	0.0179911861158439	0.000185412615424237	-0.00511491363262313	-0.0128961086807466	3.1059503064084e-05	-0.00518594559970061	-0.00367997158197815	0.0177982487463917	0.0220123858499408	0.0127574715033436	-0.0127407871827054	0.0255797916087374	-0.0104610380969569	0.00548845378267507	0.00434350351173378	0.00465034453477202	0.00428513171390404	0.0308542550711527	0.0237332323590868	0.0159565559472192	0.0171873712744072	0.0114776915766797	0.00580589111537725	-0.00494583386365554	0.0210538471483123	-0.00892771464890741	0.0113275450539853	0.0122512742665446	-0.016819587250709	-0.00666451768054296	-0.0283357661458865	-0.0270969162955402	0.00901948845851926	-0.0088432409108108	-0.0120315485897949	-0.0194842846317618	0.0141610893583643	0.0190548314163326	0.00491982004523746	0.0127139482532597	0.0135830653683035	-0.0241695306669146	-0.00148863879503971	0.0332033613268519
Gm13889	0.00407829639740795	-0.00634088892448528	-0.00926919762539219	-0.0450086821911075	-0.015510363864275	0.0515782265105716	-0.00529527475721438	0.0192350316127475	-0.00270252481398552	-0.0643335754020287	0.0503009254024882	0.0102585282326413	0.0619934546933584	0.0151073737008156	0.0392892698538152	-0.00965102336228981	0.0446457459507204	0.0203304443674232	-0.0239955186149408	0.0135455688868783	-0.00370074028641042	-0.00383078419347191	0.0176762869148678	0.0126402341666321	-0.045488597684292	0.0185427194702186	0.03087428588571	0.0150036564140995	-0.0101874994286206	0.0185527357228221	0.0376437547755454	0.0175393778259935	0.0237862389867515	-0.0262131523627728	-0.00500551185577803	-0.0340606395187331	0.00940896862017037	-0.021535225708671	-0.00791251699463618	0.0376774260767077	-0.0232737494381555	-0.00910094563202428	-0.00129292233589666	-0.0376982860324976	0.0187073827877708	0.0236077855715676	0.00679438347482071	0.0197240512390602	0.00320145962111008
Eln	-0.00919925206379702	-0.00357182767943413	0.00932815523071155	-0.0148662206554943	0.00695187565478415	0.0395197577280299	0.0131258100355152	0.0400287681580168	0.0449520017101655	-0.00541405581301946	-0.0340480391829622	0.0192749502815707	0.0344431004930065	-0.0675986437884639	-0.0997831559267306	0.0107518833304953	0.00348478712148098	-0.00323759392963005	-0.00816694815857901	0.0099359086429809	-0.000874030939439587	0.0294132065423173	-0.0438114147254558	-0.0364249329881275	-0.0521540675051983	0.0940742935787423	-0.0647339493759544	0.0791693235554216	-0.0338876923352233	-0.0309411281326885	-0.0170755322814748	-0.0653904093902765	-0.0188061924823917	-0.0243795732680632	0.000717373718218865	0.037226095892223	-0.0886166702808556	0.00499679479253885	0.00493397225572821	0.0525605993621142	-0.031942835395378	-0.0196220370169003	0.0290695451670961	0.0432598224081978	-0.0118720714989008	-0.00401459173482168	-0.00648855555617738	0.00930448537111331	0.00532304777908655
Rgs5	-0.00192598416499182	0.00132979101079491	-0.00488471150992285	-0.034781315417436	-0.00957842174613711	0.0516602642348371	0.00189312436352321	0.0413781909185345	0.025073940969019	-0.0134464963496819	0.0300787012823823	-0.0315888476281292	-0.0186237267475026	0.00586613549688773	0.0132020611198239	-0.00864907037546963	-0.0133233026979808	0.00538729709772742	-0.0129608645064218	0.0157528236675596	0.0252083391635944	-0.00180660789652512	-0.0108643539997946	-0.021845012278832	-0.026476528595498	0.0741049658358826	0.00951324731826654	0.0135823867941609	0.042656102465809	-0.000481981647100306	0.0290319114340029	-0.0186340617465371	-0.0536659759687811	0.0369204995575714	0.0344387770816442	-0.0268233867586598	0.050597318439	-0.0184742786634799	-0.0225016488422631	0.0293161272742064	-0.0116764545662482	-0.00698595843107164	-0.0342132514381968	0.0387753818989142	-0.0377988267216962	0.0004522384107144	-0.0287457653996121	0.042640018528457	0.00987384557027233
Cadm2	0.0103483968792868	-0.00155478276329336	-0.0712362083395267	0.0137935316654401	0.0140467288998813	-0.00778045024499348	-0.0105166631355295	0.00842235417711326	-0.00532621693550713	0.0109491230330488	0.00253065852332312	0.00927899994736893	0.00892147487790186	-0.00218517051930158	-0.000274434836726337	-0.00986197094665206	0.00332760434310318	0.00128162094753606	0.00938261111245529	-0.00937580879334969	0.00323019429359195	-0.00240617038677897	0.00205098742730417	0.00579237274352312	-0.0106583994954929	0.00743648662726572	-0.0149853125281057	0.00826157177306966	-0.00504407249176391	0.0144966680037986	-0.0072064867747189	-0.0184668046841554	0.0132564915679877	0.00952582160311068	0.0287089737978448	0.0536801565205046	0.0308053591059561	-0.00151460507128984	-0.0379457157128132	-0.00777507322862873	-0.00920591338778235	-0.0109858940955805	0.0228965178034014	-0.0181510005560348	0.0488155431146274	-0.0236151207026975	-0.0030364841566561	0.0186669508685258	0.014405286286395
Msr1	0.0628619112239416	0.0375305528290878	0.0159142512206498	-0.00424807578911075	0.00818942867648041	0.00231498836169255	-0.00927477631715916	0.000508160597951717	-0.00271650681954603	0.000640695109805461	-0.00931420828754803	-0.00448482649716968	-0.00126369794349782	-0.00264139479290826	-0.00227599098670837	-0.00290134763526821	0.000905126399437927	0.00269797191584014	0.00684784581556897	-0.00273155660093691	0.000519016343343291	0.00223299430263516	-0.00518501145975728	-9.30983033229013e-05	-0.00821473770893441	-0.00041770649932217	0.00214599853325545	0.00364703381508708	-0.00178294978653705	0.00751425841786182	0.00108031526473045	-0.0011278653023184	0.00100543906703914	0.00187328644660539	0.00369011597518192	-0.00281772118154689	0.00321637349715842	0.000455259135030455	0.000360616264228266	0.000765461329113709	-0.00361012580695045	-0.00120198874476473	0.0024512647182427	0.00267950937625002	0.00279327436718683	0.00149465539685636	0.00170377771967057	0.000285424526834771	-0.00274968538097554
Isg15	0.00245328169106735	0.00384326409723113	-0.00143735012339538	-0.00738315458589765	0.00221060681898819	0.0249579892856372	-0.00765017153751252	0.0195263174249279	0.0211768944179214	0.0125541588704566	0.0154097258171308	0.0400990098971958	0.013300750418702	-0.0306109878519342	0.0378373961168283	0.0309838017084649	0.0593172768599733	-0.232380016760807	-0.0477842803234743	-0.0924791498130763	-0.0211698118154001	-0.064882123920454	-0.00738441747315499	0.00119803875552827	0.0278852690137423	0.0104615402655332	-0.00149506603319794	-0.00311304320036501	0.000701351667256252	-0.00330642691212771	0.0124443614872008	-0.0114724232653301	0.00634160972357784	-0.00777159493582903	0.00758878793622666	-0.00688773497025782	0.00030731528310101	0.0103454436588571	-0.00672738444680831	0.00602306204342158	0.0132744502954686	0.0154170708216253	-0.00238120383526049	-0.0196271978840922	-0.00506052780160154	0.000560521583191821	0.000955994914607002	-0.0277169731336557	-0.00294802135706908
Serpine1	-0.00888858264380377	-0.00350695619547439	0.000345298580009849	-0.0770940656507333	0.0304055412102426	-0.0237100890673687	-0.00222391353296299	-0.0726078795892608	0.0369659464105817	0.0203510194303949	-0.0163099699722934	0.0396877534539073	-0.0236019554409504	-0.0360589246139816	0.0304543880474527	0.0152612827829503	-0.0115026238004823	-0.00492529503494921	-0.00135458306386001	0.0291326359544344	-0.0357322204905838	0.0123973168471574	-0.0361526733984036	-0.0407104518390716	-0.0289010640748017	0.00558187364266254	-0.0275749873007229	-0.012331699541029	-0.0476870281236657	0.00971281555920978	0.0551531686950981	0.0127996413803932	-0.0436076651944623	0.0406674750433589	0.0100340459066328	0.0482482126983583	-0.0271595916354148	-0.00687035985592631	0.0206798209822394	0.0385360115192931	-0.00291377650965248	0.0024930712151241	0.027567554472614	0.0107772037854046	0.0255264264466558	-0.01837528525382	-0.00348064819650832	0.0215643982307757	-0.0203603415087964
Ifit1	0.00131518352439972	0.00169502564498832	0.000629524472260643	0.00358630184842281	0.00586682838451246	0.00489299164896973	-0.00886094005890189	0.00507191265163156	0.0148449148557327	0.010340688946235	0.0149807601662272	0.0371220748497554	0.0118468563596499	-0.0202547395243317	0.0384483039916439	0.0342129713741788	0.0599000038643354	-0.220163534392128	-0.0364657220265032	-0.0873573880091645	-0.0197035652343305	-0.0627301208591434	-0.00710848590489942	-0.0156913508211492	0.0240528577850189	0.0238909749462253	-0.00937607272097528	-0.00300910075533282	0.000510315449652255	-0.0044001944452106	0.00845830533066126	-0.0351350719048711	-0.000415317967234772	-0.000236646771973373	0.0262013955039738	-0.00195793771636015	-0.00362919170785004	0.0142478415003699	-0.00163556543866068	-0.00991919044707471	0.00432721592767512	-0.00304118229480735	0.000571271853462913	-0.00885434482441889	-0.0100987542924477	0.0122625772857061	0.0020357834143362	-0.00489263054703076	0.00633880636957631
Kcnma1	-0.00929776060423457	0.00786069776137607	-0.00132256658085155	-0.00825229473600723	0.0202587595067519	0.0526447981740738	-0.0147566105450261	0.0358661786200301	0.00334317531188918	0.0289127723439868	-0.00480887649411528	-0.00206096732442923	0.00297035618139942	-0.00411239055422004	-0.0306863918700227	-0.0196076204588071	-0.0152473111357946	-0.0158436669738765	-0.0399322691078693	0.0646657281690687	0.00779658061924353	-0.0083015444335378	-0.0721377941227983	-0.0695513874498072	0.0210512773832381	-0.0305762344633479	-0.0403698302886333	0.00503095782031549	-0.00692111267446542	0.0570337745517794	0.033109300308972	0.0295007882386619	-0.00955579211214709	0.0081769511060805	-0.00529663837838153	-0.0221641313403116	-0.0020932174155614	0.0162727556670724	-0.0465833515415859	0.0461967178060538	0.0300149682194355	-0.0470973310841786	0.0418831112742169	0.00894836232512974	-0.0343931228472939	0.0510367028661408	-0.00967510771595752	-0.0109360525797096	-0.0136424651050426
Cpa6	-0.00514493150950185	-0.0036364773172899	0.00553836157787101	0.00103319003659443	0.0454495370635946	-0.0588626556000326	-0.0485813236161443	0.0452085817123787	-0.0156024328285782	-0.00797885631265523	0.0276586957175489	-0.0211926259349659	0.04015054206349	0.020129285205671	0.0125689141811817	-0.0297621469575148	-0.0289124020057699	-0.000470337451930868	-0.0188230178788277	-0.0263555711139665	0.0422669172596907	-0.0180606347730848	0.0274748684791147	0.00584232268445154	0.00786374597516664	-0.0180953128726448	-0.0534217502945676	0.0191563095855863	0.0199715342191185	0.064242648226472	0.0154432549486054	-0.0347878954509454	0.0160919853880361	-0.00245468470494961	-0.0510057109218353	0.0131545737946838	0.0318948108500909	-0.00656203290929545	-0.00180820289952856	0.0502088275453704	0.0221562591781729	-0.0047477954289687	0.00634658572508297	0.0150275386644224	-0.0271772477603852	-0.0695956560384842	-0.00340360843586788	-0.000303897260197493	-0.00436779709600409
Fyb	0.0693144608425794	0.03615057698758	-0.0267706856497189	-0.000670653475417681	0.00758671469954552	-0.00208686158756747	-0.00990007848454012	-0.001546183582432	-0.0077225548809221	0.00308699132907051	-0.00986064214801594	-0.00588888151993788	0.000393248156550419	-0.00777981151712033	-0.0067514482010985	-0.000287755908060396	0.00168097925588071	-0.000641534154354413	0.00995590833891531	0.000816006683241115	0.00170340407771094	0.00328406991724394	-0.00676732167192704	0.00677065315736504	-0.00723883981360077	0.00336031401082909	0.0114801046742996	-0.00170108607536958	-0.00133668324868821	0.00674175246083107	0.0031111637080933	-0.00377818170587334	0.00392368989013517	0.0024232161642774	0.00256075353212772	-0.019427667118564	-0.00254983246345705	0.00109663494017365	0.0102692707066997	0.0120155381191082	-0.000256543250836544	-0.00613951634824677	-0.00060060065155874	0.00572134829604167	0.0121099705290731	0.00588773316954061	0.00279579021201399	0.0272883501589057	-0.0130654272984605
Lrmda	0.0277826745384261	0.03025919544478	0.00801660030521591	0.0194748183572863	0.0297372630591245	0.0195150089960727	0.00873026722444728	-0.0212688474165553	0.0346338634598852	0.0142548058297678	0.0343813405492594	0.0419348611344736	0.0406474963610214	0.0176500418913462	0.0212219752643488	0.0242052132739606	-0.0086375762033062	0.0164913226147797	0.0333616493045601	0.017891672950719	0.0597169653880285	-0.00161386515070599	-0.0288784174757383	0.0149888785942375	0.0680079096283258	0.00497530420125889	-0.0143355017433645	-0.00527023722358227	-0.00354131255668284	0.00227887311466822	-0.0226814961852384	0.0096334049412829	0.03450345762429	0.0224685770737305	-0.00699787750590393	0.0445621784716484	0.0231091196213249	-0.0172697285746409	0.00587512437213484	-0.0208931965014841	-0.00396410792837005	-0.0196288153524392	0.00112226678248441	0.0177056258473672	0.00875753557595067	-0.0515589595022384	-0.00199421208004591	-0.00413856098833314	0.0226304403969261
Wfdc17	0.0429981805958502	0.0263877444205861	0.0112849813404964	-0.00126206420316364	0.00857117723134261	0.00478866585077408	-0.0129733670073589	-0.00560380546115431	-0.0044069370508509	0.00702787164895148	-0.00637327995363105	-0.00105894982965167	0.00801582566118578	-0.00443787922402444	-0.00302572897940335	0.0057764613538596	-0.000116112919676117	0.0124380546207021	0.00266357408812545	-0.00114234807148126	0.00517176228214883	0.00634452784702252	0.000227271123632688	0.00600654113711882	0.00183582962178801	0.0146133532263689	0.00498100949309034	0.00370171373576718	-0.0173271214514702	0.00169033823168431	0.00852978216768859	0.00549393388496078	-0.0103901105926501	0.0124995141865166	0.00352150708397142	0.0263302200645768	0.00561079763804341	0.00181657306467402	-0.00935209132623013	0.00298680748722256	0.00713909484071939	0.00265465375058221	-0.015547459064169	-0.0206381401268287	-0.0312516262814789	0.00764136976311546	-0.0239143342119782	-0.0240014107874883	0.0117860998640264
Cybb	0.0636297200096193	0.0383049416686559	0.0156811988206371	-0.00418667759565932	0.00862911159574876	0.00222621441205555	-0.0102348378564624	-0.000337864132775652	-0.00238765022619832	0.000488688455238007	-0.00990834163898988	-0.00533129403512385	5.50858428406596e-05	-0.00227015549197971	-0.00217726123081844	-0.00213565200403055	0.00288324730647015	0.00115894299999885	0.00911792741894763	-0.00383568794535903	0.000321882339015314	0.00192082678527934	-0.00606527966312885	0.00131200035896651	-0.00857769108935928	0.000461913887214602	0.00392263936885053	0.00377190888919629	-0.0040093326174955	0.00658407051431832	-0.000782403910037132	-0.00068913319415143	0.000462871593303769	0.00181263288581254	0.00164070386486912	0.00495180765312767	0.00424980468497868	-0.000685978030788074	-0.000854347319006252	0.00258649197165195	0.000645756334130234	-0.00273379521760601	-0.00302546652105467	-0.00620359859131242	-0.00234384869145713	0.00306592282737345	-0.00211831487221183	0.00568379267622142	-0.00124512216169716
Sorbs2	-0.00387406120653156	0.00259014355147674	-0.012787594962894	-0.0233693378964543	0.0157170787575436	0.0703701358324468	-0.0216871792227156	0.00799436851506816	-0.0276780408343978	-0.0131856265404286	0.0177270678416544	-0.000718849348744361	0.0386078982837768	0.024893663675719	0.0491676211334334	0.0418771714071208	0.00198489740786985	0.0418008933488134	-0.0717582642093187	0.0126593323577028	0.00857923756391007	-0.0123328887676477	-0.010283179247918	-0.0328663943457589	0.0156847228067412	-0.00288330669675028	0.0242186190986835	-0.0182204647727648	-0.014330813950706	0.0525972387210266	0.0257014635290727	0.0100321362150746	0.0314704160756289	-0.017688307569104	-0.0182971366475117	-0.00382963962164273	0.0841566773776412	0.0520846238096501	0.0269358094765797	0.0469357438699694	-0.0116641420979197	-0.00203705349118812	-0.0120691771058906	0.0422900206990674	-0.0202793029606341	0.0585295199959126	-0.0151100466805469	0.00275720045783369	0.00570411245356529
Pde7b	0.00412299615384767	0.00485029849088379	-0.00858442482020924	0.0285398617395343	0.0210502139926817	0.0118012646049602	0.00253914435125292	0.0237394066513195	0.0372461386625673	0.00834414854327712	0.0346660114837047	-0.0787301262107943	0.0346186835816795	0.0106816167020006	0.0274429146556207	-0.0031824978036796	-0.0304357462597929	0.00741827207438589	0.0272348715233014	-0.0486193670045855	-0.0669221201596638	-0.0270004070283256	-0.0171107610467923	0.0102241621781366	0.00920887043860535	0.0142507577354432	0.0134337178497913	-0.0656929199540397	-0.00484674995743495	-0.0739471372110318	-0.0141777920008973	-0.0145331620524691	0.0273116421152816	0.00110821868995365	0.105824688061373	-0.0708159574567361	-0.0873048946655697	0.00121264132387543	-0.0918505259543625	-0.0131527066575233	0.0334804732813207	-0.0375937900841743	-0.0290534154784382	0.070616973193105	-0.0759067843520662	0.0169350869753411	0.00436881304668087	-0.0127383190741664	0.00545659922527362
Foxd3	0.0178204075119853	-0.00310205441041828	-0.107031479595918	0.0164634767848774	-7.64374471921011e-05	-0.00363823278919093	-0.00723727341026025	0.00211504610498459	-0.00836372421500547	0.00676463415405165	-0.00545021387024222	0.00541927378605241	-0.00168865873004355	-0.0137073826295708	-0.00988271326174832	0.00269872010116235	0.00660235964876668	-0.00312107928786774	0.00749025028280046	-0.000779324844085889	0.00421585213541756	0.00730696007450288	-0.00177015975195241	0.0116310398885426	-0.00443801134999556	0.00141549483239588	0.0102059010466892	0.00538669327152949	-0.0053538473289293	-0.00113398505188287	0.00437246219390151	-0.00422255420910983	0.00789607349728891	0.00423068638822123	-0.000520920214780375	0.000852997269251768	-0.00865158609732299	-0.00279622878354601	0.00566632371465929	0.000118930733530715	-0.00842041377429779	-0.000864671374839013	-0.00179860568660391	0.00545912008037648	-0.00487218125214205	-0.00667284323260637	-0.00737940044695829	-0.0073729498769616	-0.00159260220092041
Ms4a6d	0.0636383371052385	0.0386935984144091	0.0167975652802659	-0.00421411254673698	0.00861619891294984	0.00231050319685286	-0.00893024316353349	-0.000611431397123155	-0.00313508823098437	0.00108287493986553	-0.00876570833573766	-0.00551677869320009	0.000142965083200409	-0.00231313665445019	-0.00196381784179743	-0.00248696667958782	0.00095288506900687	0.00239770782903334	0.00730718200634294	-0.00401568537149431	0.00176890940943283	0.00251492465754314	-0.00501696411082441	-0.000215842797935016	-0.0067848201873203	-0.00130952018692698	0.00351055456042632	0.00557385935699745	-0.002702543461973	0.00649746936425359	-0.0021374391482208	8.6536480957434e-05	-8.5222764445757e-05	-0.000245721911704436	0.00356989718298222	0.00174771587660927	0.00418920219285598	5.79379375461258e-05	-0.0019317599103521	0.000628600567189892	0.00140026390224842	0.00139103990546642	-0.000646583536053089	-0.00306581279878125	-0.00129783315721908	0.00175530630975108	-0.00284348594131657	-0.00466786900521413	-0.00194408128742495
Rgs1	0.0487985434254666	0.0297361771859742	0.0130632717470634	-0.00320547791308978	0.00617511969378747	0.00122155943932411	-0.00599066294604308	0.000182340512049256	-0.00212262381117714	-0.000191127629794982	-0.00652605311674535	-0.00227602952518825	-0.000848226247881785	-0.00229260684484373	-0.00152486489892287	-0.00169083962144498	0.000811562240882806	-0.00131261550137307	0.00233403870410476	-0.00303912196082496	0.000678392027419359	0.00182654605857957	-0.00223159487853166	-0.000200707597912741	-0.0027804048103297	0.00271679363398471	0.00283461431096315	0.000875442276416816	-0.00368971698322608	0.00529742621938988	0.000313358256384805	-0.00263488777528679	-0.00159364394606882	0.00118427035762411	0.00775827781688777	0.00539968504165302	-0.000994430001484976	-0.00815287220049922	-0.00188834452108354	0.00237129359843752	-0.0010451909980865	0.00340421078063514	-0.0113243764716391	-0.0181394386163461	-0.0192584885098305	0.00666835765628556	-0.00385917793468005	-0.0196370929133905	0.00410336270193565
Kirrel3	0.00163371919854465	-0.00482199494445108	-0.017007393777358	0.0175114708259456	0.0144995108075978	0.0218249775105285	0.0150141507939009	-0.0491299815150787	-0.0259733311103151	-0.0180831907866813	-0.0107380850861663	-0.0187731052949415	-0.02538599609285	-0.00473413896601635	0.00272840086827889	0.00968562399904245	0.00736493233790531	0.00976348865774482	-0.00439453838415266	-0.0182507620642973	-0.0235221162730884	-0.0458493018289222	0.00571115374531877	-0.0230303739783036	0.0139207977592379	-0.00932566981962761	0.028107200262278	-0.0420866093747699	-0.00972877637390891	-0.0022685878054123	-0.0198490738449854	0.00864179208220218	-0.0171579833319684	0.0307264239862338	-0.0212523868632741	0.0232778823508618	0.0311847436023665	0.0270296482997469	-0.0170130510057152	-0.00461965668184826	0.0100216421731913	-0.0289431536253336	-0.054512272959183	-0.030479116122118	0.0126397062260909	0.010075410623975	0.00567667283042444	0.0862343411031609	-0.0846237550434211
Crabp1	-0.00474301904374043	-0.00486655879423125	0.00867006955812788	0.00925256355153244	0.0263303453452201	-0.0545379572882465	-0.0473195798748963	0.0474196769499046	-0.0194924129758359	-0.00235410069934204	0.0471896817208004	-0.00649545898893909	0.00814794905930234	0.00126875230942358	0.0182839350224394	0.0116129711405288	-0.0186586877810911	0.0261348384271503	-0.0294343472868112	-0.018251135872662	-0.0618860282913946	0.0274154023148655	-0.0505186221521958	-0.0124715595956921	0.0183429514052922	-0.0061704147213604	-0.0604446217488422	-0.00139237443291401	0.0146611586341467	0.0581887151883894	-0.0329286880480131	-0.0378718557908256	0.0445815975985018	0.0519018913059625	-0.0116538084671011	-0.0294256120184257	0.0211416606383624	-0.00465417736041044	-0.0016150624825726	0.0130802380129024	0.0212042012047014	-0.0227068159784806	0.0409318330987146	-0.0225494678901811	0.012726760134632	0.0148110228806565	0.0153453493560373	-0.0222461779174207	-0.0352071618755949
Cyp7b1	-0.0180059095673398	0.0185396494229815	0.0116389620510697	0.0610522860027809	0.0363880791502673	0.0274536558031663	-0.00492321461291011	-0.0461482115095789	-0.0179052535670742	-0.0233939701469914	0.0437791441767877	0.018260690430351	0.0285825964823447	-0.055346999428073	0.0441576583181503	0.00772901766489809	-0.0367136391995892	0.0130876339137326	0.0805478864257938	0.0141921705775024	0.00404860101368154	-0.0541580491091921	-0.00746395079855805	0.00252926787442656	0.0183876723635119	-0.000479149886094179	0.0301459474112382	-0.00496233377232142	0.00823533693391476	0.0189576218572041	-0.00638002563601918	0.0083319406748927	-0.0220260613770084	0.0188131043763532	-0.0146527710471811	0.00941202475827482	-0.0288697510823127	0.0509000761697851	0.0204564200252969	-0.032596801610205	0.0015079123538344	0.00681290835613897	0.00138034256414073	-0.00127787300259725	0.0185098218556319	-0.0361098986305894	-0.0317645327554067	-0.0242982466890039	0.0264818001710582
Sox6	0.0126026204769052	-0.00183975070431211	-0.0900779666835277	0.0143793613692929	0.0126672838517624	-0.00137595464491243	-0.00781124436807001	-0.00981914303128129	-0.0207288923111608	0.0088556452477082	-0.0232623405372898	0.0118762661514324	0.00241861820666567	0.0115328319431806	0.00388085877429136	-0.00870596091331332	0.00780995763636413	0.0024901721476966	-0.0115212083187832	-0.0159790434192251	-0.00786153708794621	0.0183107435175493	0.0154259459162409	0.00541847429755896	-0.00282906733778162	0.0127046943119341	-0.00460373094639368	0.000387743162089762	0.00851110963987719	-0.00637697586251619	-0.0148834278704097	-0.00882644893703375	-0.00150978308257095	0.0145395725423835	0.00322392260458911	-0.00315985116821435	-0.00164281987019584	0.0141685719743506	-0.00201223207027492	0.0189418290125266	0.012382620027966	0.0144381192826885	-0.0255058653182263	0.0129392490613541	0.00806063047578626	0.0233906683771697	0.0146261342534908	0.00872029361499514	0.00684571319140171
Kcnb2	-0.00301193653212763	-0.00478425584351779	0.00465331665819258	-0.00921745010977457	0.0230702224048918	-0.0163952540598381	0.0186443767856932	-0.00583342132852651	-0.0118899337228353	-0.0135778669860526	0.00174503878568281	-0.0137961558538176	-0.0200994959474798	-0.00435984456794996	-0.0282582739085131	-0.0218419342759643	0.0110414190146461	-0.0122902053867759	-0.0280923244992694	-0.0234180779244498	0.0428617045627279	0.0227827504304201	-0.0271637392791837	-0.000225743643657838	-0.00988397276840116	-0.0305545390770592	-0.00704900835186634	0.00936934640602861	-0.00282705132626247	-0.0473760293619657	-0.0596909423959058	0.0248809603966726	0.00777350604102382	-0.0122860248193642	-0.0842841499885579	-0.0158772531018832	-0.0068303612421457	-0.0304324838959571	-0.0491703461877653	-0.0315060576513493	-0.0523721206104422	0.0266024430828407	-0.0386346052790004	0.0300392005625962	-0.0233420048299428	0.0462827759387431	0.022405112535977	-0.00988898754469588	-0.0571202559923396
Ccl3	0.044333146132634	0.0256768458974469	0.0126175410780962	-0.00292316935129892	0.00662095978381104	0.00194270671642997	-0.00711781688629616	-0.00109901131773747	-0.000936289461409831	0.000155699176398279	-0.00695036556635162	-0.00325419843100438	6.89275778267123e-05	-0.000380416555100556	-0.00147920745712966	-0.00252346436096539	0.00210802722362156	-0.00198162807735405	0.00532478195119537	-0.00296607232406679	0.000946409142630094	0.000404354971054741	-0.00541951253387037	0.00131904054873419	-0.00804372904860266	0.00447433931234291	7.90271759282962e-06	-0.00157020839738978	-0.0104013814669435	0.00795890065060037	-0.000615677557335933	-0.0045603590906381	-0.000925371925862136	0.00335065888692774	0.00663059291413575	0.00115874500335498	0.00343770550604115	0.000561332487625067	0.000149414203669462	-0.0100600308665832	-0.00479537307926328	0.00434145642214081	-0.00745899412716986	-0.00149473448803347	-0.0125220412460258	0.00618021924281451	-0.00558410579066752	-0.00838944137626548	0.0064136265940545
Cd180	0.059777937558208	0.0350871194242518	0.016672593665785	-0.00743759040794538	0.00810905533932925	0.0060910790661861	-0.00799062701959405	-0.00111169359695512	-0.00128833333004591	-0.00757543005794647	-0.00693840903335051	-0.0055019793480149	0.00688729730597724	-0.000919431254606509	0.00465133846177527	-0.00178257952310776	0.00577776631120738	0.00445068162729557	0.002853796170748	-0.000379622050452827	-0.00144321854064013	0.00435775331243254	-0.0032166322129216	0.0030105058501015	-0.0151843941555726	0.00154817342348748	0.00528287603939936	0.000770316060816268	-0.00525290984679646	0.00418863941897869	0.00253860911097978	-0.00101577226883815	0.00316690415705634	0.00295068420714096	-0.000725639846049701	0.000557842302606965	0.00211312158679474	-0.000730101819569337	-0.00626728173163933	-0.00687467621367357	-0.00702420891307618	0.0014299163862683	0.00402379270444356	-0.00340126937092321	-0.0110137458169042	-0.00242741036765156	-0.00589909141220711	-0.0123827478291693	0.00928819290228112
Syngr1	0.0571567163878884	0.0356825867937791	0.0139388844983265	-0.00180561483006922	0.00722064283479516	-0.00677005505063157	-0.00316332707945158	0.00606150771113392	0.0111996379626197	-0.00591939671137407	-0.00170979360058261	0.00517037582033241	0.000281085618708769	-0.00100237901985787	-0.00118018948882082	0.00107443859945521	-0.0115035304767199	0.00680693319243268	-0.00167765305575099	-0.00434027054957635	0.00598907467368854	0.00382312495586007	0.00654543142619112	-0.00103973368020896	0.00618412716888502	0.00530771549436309	0.0119816097246114	0.0124723562484373	-0.0187720031038951	0.00409383711481816	-0.00536144342644426	0.00432912680985618	0.00801806162918099	-0.000227602333302839	-0.00379093752683693	0.0055954835538751	0.0111074310852538	-0.00608276401314094	-0.00860890033330076	0.0109040359993144	0.0075683905886466	-0.00664295436287704	-0.0163781096980946	-0.00361721649190456	-0.000311150753795464	-0.00295196419578271	0.00705765270013443	-0.0186545869394456	0.00943743368806266
Ccl7	0.0111230946807942	0.0117425948033387	0.0110657894268874	-0.0122978284179901	0.0122317332564702	-0.0291912062761699	0.0157818868063993	-0.0445225584793913	0.0489185919603753	0.0519561677371695	0.0490554895848389	0.0722149289296326	0.0213031016801294	0.002327545274971	0.0163848522152234	0.0719029510864465	0.0568700189600107	-0.0066498459132701	0.0715551778556763	0.00612318841916255	0.124066529294914	-0.00554583493570089	-0.043062140095824	-0.0277838517395076	-0.0142198864188491	0.00758119322445185	-0.00636043690709484	-0.049305271595081	-0.0245487462225965	-0.0289214838090834	0.0121938260298917	0.025573711905449	0.0273124310711165	0.0495073615911097	-0.0157864407572009	-0.0276364404016302	0.0687321946375451	-0.0620199804503654	-0.0348424440325467	-0.0243486830617392	-0.0360613415361609	0.0641262126195446	0.00691589546030893	0.0400283055947837	0.00352983490575134	0.0591044364847408	-0.0491887941855563	0.0193978086969965	-0.000524492020608024
Cryab	0.000149041706159622	-0.00371761584889431	-0.0522895691917779	-0.0549608836897649	-0.0186784121917166	0.0875647847421618	0.00276429007924617	0.03607354751371	0.0135004972187005	0.041948606719021	0.0107045804331397	0.0160790762142154	0.0162516103246148	0.000954244211263186	-0.0495843414102802	0.0394842480932464	0.00869899041094655	0.0132886752308749	0.0238948785760468	-0.0735901836081667	-0.0317390076001188	0.0213078435617002	0.0129957792065037	-0.0118544086653041	-0.0269592308766046	-0.0124352620198964	0.0498793309736663	-0.0174895101243218	-0.000757407653053797	-0.020220756154876	-0.00152610293699508	0.0116328713191421	-0.0124780955614321	-0.0415542729866847	-0.0274223880103075	-0.00848489690512341	-0.0132455609928105	-0.00279539090144878	0.00210498327057521	0.0297153264206754	-0.00961699204088899	0.0140930174495445	0.022829677997989	-0.0221010866079128	0.00992562909263459	-0.0105667914867305	-0.016765423660627	-0.0143311206163287	-0.017213479657065
Rac2	0.0653985513787482	0.0389098013263647	0.0167260869683845	-0.00410986699015085	0.00819370607130833	0.00215536090326725	-0.00951320763046675	0.000134723625663971	-0.00243170506641982	-6.07498967844938e-05	-0.00912862207654814	-0.00496468794339144	-0.000604609113688214	-0.00147344297070595	-0.00412304485288519	-0.00246466279996317	0.00148537481341188	0.00112694611911345	0.00763380620475262	-0.00435794569799719	-0.00130297049400711	0.00275841110048064	-0.0058125603455737	0.00196021937207698	-0.00921974172051601	-0.000849628054688123	0.00302183470328577	0.00388132104442061	-0.00276039944976218	0.00768636467448362	0.0012401091057747	-0.00286164583271466	0.00179371926904697	0.0018993972370116	0.0041603928946135	0.000371404811429267	0.00226422675474612	0.00259468540582184	0.0013625980596728	-0.000365735570137034	-0.00137025186635342	-0.00042258668494192	-0.00194422814431968	-0.00160991622196298	0.00134691377205398	0.00309068258805638	0.00165994791588981	-0.00108739899939075	-0.00210519000759273
Gabrg3	-0.00437885006942893	0.0053477542601682	0.000728788659656706	0.00759189263444172	0.0190083989532649	0.0498952150833047	0.0113251780132095	-0.0303819949527097	0.00638385566621124	0.0366216598327275	0.0308421789532879	-0.00408435648922732	-0.028342273707643	-0.0130190221928715	0.0144206338712849	-0.00934015877279469	-0.033103518793202	0.00716548252794221	-0.0360795184001049	-0.00671074425279024	0.0145659627261572	0.0109846191312701	-0.00758995940965505	-0.0106657659928556	0.00752056885204103	-0.0181338589480027	-0.0371668326319516	0.0300544473780939	-0.0403064504384876	0.0646250041619427	-0.0315202437909265	-0.00142105657709515	0.0617831415066323	-0.0539960842116124	-0.0674092977118016	-0.0147336844460083	0.0271238430215558	-0.00244753528424879	0.0355748115862886	-0.0261449731641262	-0.00015862584223606	-0.0382164607835091	0.0222004944423009	-0.0286560091091569	-0.0335408286299849	0.0124771039187584	-0.0221109489711635	0.0107099104981493	-0.0294548506030823
Lxn	-0.00147721130818691	-0.00139970705638174	-0.00165786995211506	-0.0469076799747449	-0.0252835548584246	0.0683955138978784	0.0149710231424276	0.0470542690706373	0.0230498819659546	0.0506923858592051	0.00117850926079944	-0.0490789188983071	-0.0204520295385427	0.0084709969450524	-0.0541278710126558	-0.0306521919164103	-0.0426146638902624	-0.0290504559613404	0.0157110219522705	-0.000738566007819374	0.0460695626380911	-0.0187693679892246	-0.0386141900894205	-0.0298402002212118	0.0127885939284648	0.0344504872429593	0.0416580268761485	-0.0125545711863834	0.0292913577829842	-0.0300017985590966	0.0212865800732135	0.0070150168005366	-0.0640490941286294	0.0141881161374037	0.0479050925454507	0.0191124386563811	0.0158447944680984	-0.0252943941765341	0.0122129015511442	0.0236519771792304	0.0180710471611681	0.00705716961118794	0.0286399726824405	0.0435414821690013	0.0137253709543392	0.0206839108412005	-0.014314709540272	0.0134539158470688	-0.0258963973014548
Ccl5	0.00438642753481317	0.00128410952833886	0.00175014443426512	0.00142620195220187	-0.00045155888799213	1.5850071700877e-05	-0.0031018149719667	-0.00283252371446137	-0.00332190157203043	0.00050487465711856	0.00168691235808184	0.00314376312469723	0.00112437392094577	-0.00272423357734891	0.0100967182760955	0.00605678765921987	0.0196226245523464	-0.0494455286374656	-0.00749532346450787	-0.0204136282692237	0.000229048522137147	-0.00554452772338932	0.00442305276732504	-0.00163453593386944	0.0107876922978251	0.0100505151794049	-0.00641074394547602	0.00650934541262298	-0.000117549089524989	-0.00792715366644575	0.00799446526549715	-0.00742119449220452	-0.00217392008483306	0.00126385463364029	0.000126621909099301	0.00593738546986626	-0.000344051280177261	0.00602162546640784	-0.00284846752667794	0.00582932187408006	0.00678811188981294	-0.00490558718288399	0.00501265107484106	0.000279786550948296	-0.0151072138911941	0.0169404910674551	-0.00237294264954631	-0.00126367022444713	-0.00619837248768281
Cenpe	0.039710441260287	-0.0748605892482433	0.0134313921043605	0.0307830979812672	-0.0287060676385624	0.020919476121824	-0.0604469727114641	-0.0208809305329484	0.0354322130748363	-0.0024322394727881	-0.00427456656140218	0.00287601728476574	-0.00718894421972135	0.00890019313491624	0.00507215728261037	0.00101086880553007	0.00849460170362358	-0.00195759965663832	0.00469787553490049	0.00694285141015765	-0.0027053763514849	0.00648420365807092	0.00671615322535795	-0.0245689903672018	0.00308059582058551	-0.0294915398700793	-0.00431162212494644	0.0334447017818014	0.0105601284549969	-0.00180571264844353	0.0159548715696427	-0.00244200050521945	-0.000434492026379577	-0.0127096766581165	0.0117208038134248	0.0130073984073251	0.00146726448520004	-0.00283786900471056	-0.00419221990277734	-0.00503891341181767	-0.0188434468544034	0.000756138651718131	-0.0191353778634591	0.00908458851194478	-0.000918905573154823	0.000243395655209142	-0.00252293968814274	-0.0132232005748521	-0.0042244249201722
Grik1	-0.00102794550516034	-0.00456716341180015	0.000720493729401041	0.00546577833839648	0.0189898562115438	0.0031646693881455	-0.0162145968455013	0.02470356917854	-0.0203263909104652	-0.0112703815126214	-0.0101354430498166	-0.0112632815307197	0.0277644157073563	-0.00290341574607206	0.000964014883594597	-0.0232028647608123	-0.0116872234584026	-0.00885257927167984	-0.0180370502500764	-0.0147017731586365	0.0258919189473108	0.00223010229321027	-0.0294787570140796	-0.036975845426728	-0.00358836296548098	-0.0121942710898129	-0.0483006047973292	-0.0125185798972484	-0.0301422533983786	0.0377356734733151	0.0157138888570616	0.000628199247828329	0.0287247493502235	-0.00984020173173561	0.00637759820035576	0.000876436977127214	0.00419367310808507	-0.000759493966564959	-0.0423113448841605	0.0541936296031101	0.0382017897649315	0.022150253053154	0.0408381744358672	0.024832478624702	-0.0147764193442537	-0.0285025241448288	0.00264195601397722	-0.0378446144476566	-0.0273526194436454
Hist1h2ae	0.0305731958743307	-0.056652537404321	0.00988687571022453	-0.000490587045994369	0.0516211387942771	-0.00531406543690304	0.0827479716904229	0.03046195505943	-0.0345030194737673	-0.00270130278218357	0.00452689720724664	0.0150542248220997	0.010364426716351	-0.00838469536771994	-0.00598910532549765	0.00513079218726021	-0.0318561712242739	-0.0219879507413959	0.00194066136882405	-0.00197959122910676	-0.0045935011896221	0.0404032420388844	0.00219955729117511	0.0364745844712025	-0.0249166845290304	0.0436094140754726	-0.0265429916699788	-0.129562728662777	-0.0682592889515094	0.0561107289987101	-0.0096114725158904	-0.0307917334388111	-0.0411142008520234	-0.0107464817269777	0.00562350027670567	-0.00450260840350511	0.0124993109705408	-0.00331008003627111	0.0270637427187048	-0.0126989382246404	-0.0570741543922149	-0.0182406735944627	-0.0398518228353354	0.00848259710055886	-0.00288837766575116	0.0186282173150695	0.000829128366249748	-0.0428928548573937	0.0141682490613541
Cxcl10	0.00276310264683454	-0.00164495136654022	-0.00567461926657851	0.00352117698819439	0.0028085049577411	-0.000859244692115619	0.00125506314619002	-0.000701342857926442	0.00393629158337609	0.0040658940029392	0.00871865704097958	0.013136484429338	0.00228250983951226	-0.00677533917377756	0.0197999576683336	0.0113041991086577	0.032338105007833	-0.0822754571656943	-0.00775766387512879	-0.0348280848777721	-0.00286857047098734	-0.0194785811205352	-0.00437918891646254	-0.0113646529777122	0.00399046529546879	0.00649832898265739	-0.00174035620161662	-0.00219798003134894	-0.00450202319591024	-0.0105077567126285	0.00734295967121596	-0.0206692388017532	0.00266372788178694	-0.00183330036588011	0.0171043028517658	-0.000569681542844507	0.00880921880053026	0.00378298432586615	-0.0119448469137866	-0.0051497582377472	0.00725328781001774	0.00561337747189749	-0.00889265180677637	0.00157705430798544	-0.0180728200800396	0.0113108698907515	-0.000663744438463133	0.000993737675865232	0.000158986590887466
Acta2	-0.0159948680828873	-0.034208242754069	0.0334348280170808	-0.0871358588651989	-0.032899106434371	-0.00921520170022874	-0.013549117353375	-0.00595561906530369	-0.0398902805237945	-0.00900060182865929	-0.0390338554753699	-0.0416126330767303	0.04546598949341	-0.0043642347786948	-0.0451863208781563	-0.0168654987401864	0.00940601871963955	-0.0104031083695974	0.0424107004876664	-0.0599348460438903	0.0187892462048767	-0.00644858769027865	-0.0449260687372515	0.0473120783247485	0.0276274946752694	0.0193079730104362	0.00533341454518271	-0.0286147100925821	-7.96833468213741e-05	-0.00438317889384893	-0.073979636116143	-0.00155531974863344	0.0344840032955743	-0.00653486618495513	-0.0247840044702351	-0.00802369209374102	0.0238524304649146	-0.030344741549023	-0.0656926180185855	0.0336204507743626	0.0230910959363497	0.0211540670848206	-0.0102085547804687	-0.0184414026126554	0.0442675214501202	-0.00115622715513066	0.00222561738496435	0.0125307623297128	0.0472051818696047
Iigp1	-0.00147978748075542	0.00187556401962256	0.0027009339926016	0.00883789943887305	0.00706067025073825	0.0176874311485301	-0.00324425747439328	-0.0023905106957091	0.00595111168000997	0.00781261683352076	0.0193087033036517	0.0293875256503898	0.0110407817952631	-0.016892530709317	0.0400434679152146	0.0375131511944815	0.0596467401028959	-0.187211835709171	-0.0354376171780082	-0.0763188790361513	-0.0114787536852106	-0.0440075661698506	-0.00790255321225825	-0.0086066590819251	0.0285756661508397	0.011837347470802	-0.0118467265034369	-0.00456886791620078	-0.0121954211842589	0.0058670887617643	-0.00591397183490655	-0.0176346697537265	-0.00245025383286104	-0.000440752137591047	0.0216117638817233	0.00950857218002276	-0.0142086818892225	0.015623875597827	-0.00848360957981605	0.00796036616258203	0.0108570568035794	0.00750062678009436	0.00216611190430541	-0.0172967454729608	-0.00218447917431575	-0.00706597518642864	-0.0124340655453333	-0.00728940732071724	0.0161026574553422
Mki67	0.0480208709661302	-0.0787068620045847	0.014251650833431	0.0262698047905001	-0.00440469583058511	0.0217009680421637	-0.0217698262448896	-0.00790989839506058	0.0188731686161687	-0.00181311067557878	-0.00550608427372732	-0.00501465050206667	-0.000659566678574204	0.000756131457400991	0.00876636657565107	0.0117324217550262	0.00299629457709128	-0.0117531224128649	0.0241377959164935	0.014149035046483	-0.00124873695401603	0.0399732618439394	0.0163414936425575	-0.00552877458998944	0.00121701450710376	0.00494945551581549	-0.00578133023271703	-0.0189050199776604	-0.0185642892643329	0.0152429245505281	0.00914610540642347	-0.0138951930754078	-0.0127140948229422	-0.0203306911244008	0.00627546130172273	0.00526819460755019	0.000709187242433142	0.00678112084168676	-0.00523835181536444	-0.00165831455061122	-0.0256205124185614	-0.000808239425228262	-0.0110138530475086	0.013568161136821	0.00126372158458342	0.000925810030394234	0.00597069377125071	-0.0106372973260548	0.00239643783597151
Ctnna2	-0.00708874218323231	-0.0104707200825826	0.00938731065993898	-0.00120250451814395	0.0571130142357706	-0.0205262384629059	-0.0309679254897297	0.020494621181296	-0.038593473487148	-0.0278253943561701	-0.0103202487857569	-0.0411100023911534	-0.0278862681190387	-0.0135863838224496	-0.0255537533739021	-0.0304205007420831	0.00331219126683729	0.00574498592589814	-0.0246156948038685	-0.0707535706682179	0.0199393579124743	-0.0276187277390003	-0.0368404070095134	0.0196955810546468	-0.069913631812586	-0.0584822890061002	-0.0244210623718536	0.00610407828814636	-0.00241646949326019	-0.04587783976643	0.00976249619991466	0.00806472821881425	-0.00368713605358948	-0.00358507711022237	-0.0648596057237009	0.015194377524136	0.0321825792270104	-0.033518830828916	-0.0311736964922674	-0.00882003713878581	-0.0338107501619641	0.0106304499192091	-0.0138111184536647	0.00990114291622812	-0.0114177474926573	-0.0196689332085284	-0.0299168791010465	-0.00680512463089673	-0.00613226940081319
Slc22a23	0.0138236168454656	0.00069390958869216	-0.094744620235038	0.0165651343377145	0.0103059659856785	-0.00486375592796311	-0.0103123456646595	0.00983411703243502	-0.00936560434368051	-0.00359630549422939	-0.00905360331819159	0.0131634431475689	0.00681359244097535	-0.00776126714851981	-0.0151506988964873	0.00243553675238254	0.0140500597883125	0.00497345781224111	-0.00615722745398142	0.0133882405600259	0.0121580937839225	0.00982949784215657	0.00757659068164564	-0.0057222598378521	0.00693112344454233	-0.0119648910118001	-0.0185499448296374	-0.00657215938347044	-0.0177993892784937	-0.0204473286947717	-0.00574514629181364	-0.00441138079348239	0.0174364211837243	0.0102538644147464	-0.0166322397340469	0.0129777598334875	-0.000673854669621379	-0.00523772794462601	-0.0115336033758143	0.00988206168261698	0.000986021545298048	-0.0166907993766649	0.00885622738378272	0.00268067393655238	0.00164335937681246	-0.00514342168779902	0.00744843908378591	0.00499390863072942	0.000418011359944789
Pcdh9	-0.00519365634120793	-0.00512696038242333	-0.0129145695051925	0.00861040110891549	0.0452387518534658	-0.00223671221092981	-0.022972714813361	-0.0130725682914163	-0.0609815558712434	-0.0160019863790843	0.0253297004409461	-0.0336550861420589	-0.0470692128810804	0.0225697036499734	-0.0117576818094125	-0.0219219196783184	-0.0328606228376849	0.00650536571717757	-0.0241008247874713	-0.0427332975526373	0.0243527034035027	-0.0572143982403997	-0.0279554737593597	0.00581146843929198	-0.0144858309736575	-0.00119571166937657	-0.044230483312054	0.00346305121536838	-0.0584598386029289	0.032691824023639	-0.0158376623777547	-0.00843789814517172	0.0460825588697125	-0.0308480902083124	0.0308934701086323	0.0564562693853999	0.0222185811674214	0.000393309510853561	0.00192033110998026	0.033540079193588	-0.00382303669825597	0.0319211735203715	0.0223211020001111	0.0123890665145463	-0.000721750218066834	-0.0128691907410915	-0.0450891108651899	0.0354082114342579	-0.00237338740234429
Thbs1	-0.0154552784127753	-0.0121684202887084	0.0120210992277534	-0.0827216919025839	0.0524197611033574	-0.0370159519225237	-0.0434631108763096	-0.0750684520867948	-2.40405340578181e-06	0.00890082209686644	-0.000310126937757128	0.0593153348081175	0.0202984466167674	-0.0305987045470355	-0.00259579394495235	0.00908058783153801	-0.0198973645139998	0.0026033974001932	0.00444674700065286	0.00903798744690682	-0.0193662469998678	-0.0158810312061754	0.00839254341508831	-0.0356929934674984	-0.0420725941486422	-0.0269087932207659	0.0293384037526556	-0.0514594137823495	0.0142364145302641	0.0254832219011955	0.0143759987627919	0.00962963490208565	-0.0239525984535789	-0.0069552200071224	0.0370535035595458	0.0134465773520768	0.0195173660235273	-0.0318075019764655	0.00330014465600722	0.0186373492152119	0.000236162730656826	-0.020175013634509	0.0248134457990785	-0.0042705197397224	0.0152643806217825	-0.0286704341168177	0.0468526986667516	-0.00784105556280253	0.00947021587777651
Lilr4b	0.0620003229623872	0.0375264042997268	0.0161070962885275	-0.00406098147938662	0.00848631698905486	0.0019697066973815	-0.00858887755940559	0.000151909259795086	-0.00255161644847494	0.000217025432693726	-0.00881311847808721	-0.00412441049697074	0.000366795621345209	1.29149747769937e-05	-0.00362119356198035	-0.00196453175193267	1.05607307669597e-05	0.00296499222876478	0.00709629855467972	-0.00289150994210831	0.00159473562270382	0.00165530762019313	-0.00485697038586903	0.00109752941831512	-0.00717657959597317	0.000254839387830901	0.00383487759388474	0.00371585518659963	0.000174445228448282	0.00565823979233933	-0.00132643264813599	0.00227784302611432	-0.00110521182138135	0.00273746666853378	0.0054313427520507	0.00566868421381896	-0.000444697945101814	-0.00541795985511485	-0.00259250359078331	0.000559804103857158	0.00367694333356129	-4.49886495735823e-05	-0.00524428456010414	-0.0128471570646485	-0.0102762184279386	0.000559334094939667	-0.00610167682717924	-0.00951880845502354	0.000448268260012327
Adgrb3	-0.00267756242059775	0.00172344599029609	-0.00139752176447828	0.00565678006485909	0.0231747090838365	0.00455761184853523	-0.00894280948061319	0.0242383355927569	-0.00208770010266467	0.00945369229872577	0.0200620221066378	0.0149258138827369	0.0140748679053311	0.00206339810344545	0.0236106741611516	-0.00590996511534013	-0.00154512007093567	0.0150727999713989	0.0212342121109296	-0.00573920386980857	0.00144996854272172	-0.0128861564642865	-0.0155078278005699	-0.00481141477381716	0.00739268539762298	-0.0319400871725074	-0.0454321636220224	0.000391098960169797	0.0130320582430874	0.0221832211427313	-0.00468101227295172	0.00078558177944595	-0.0044444358666322	-0.00388316168147635	0.0278174027126795	0.0251702240070264	0.0238023991191622	-0.00360386579999182	-0.000718674468650914	-0.00964294578760632	-0.0306352281449036	0.0384974477462523	0.0081882883299869	0.00225134411717559	0.00385278033178972	0.010920246461082	0.0436004970584478	0.00381175177921745	-0.0111039207356926
Hmga2	0.0103914699275708	-0.0187682050198526	-0.0270178717978475	-0.0208018718256999	0.0316226032191306	-0.0718370395169175	-0.0291179824411635	-0.0427716839956503	0.0269656984678315	0.0188443000163254	0.0476626508136235	-0.0648895694065446	-0.0513827141276431	0.0173836607241388	-0.000287152862249768	0.0497543594803655	0.0175928653184891	-0.0166399719753602	-0.0665935833078605	0.0444702310479711	0.0211162665654267	-0.0252213180634426	-0.0361646938388584	-0.034059604533834	-0.0367846916405493	-0.0127924534676107	0.0611801848800498	-0.00828358846037989	-0.00155618795812634	0.022321755192877	-0.0286430419568941	-0.0115581557080136	-0.00535107269238746	0.00762204996664066	-0.0025891342225227	-0.00985960127148786	-0.00272953873304204	-0.0356670287324909	0.0415296977232903	0.0476173159588864	0.00618738801535508	0.00475429082220848	-0.0364602420808017	0.022213017470814	0.0237872289060536	-0.0126200761118196	-0.00231401973946451	-0.0163417140965893	0.00597835617797233
Nkd2	0.0171113536368892	-0.00412727292495357	-0.102172232242802	0.00595659123447739	0.00357455739365025	-0.00529293251054058	-0.00702283756918394	-0.00032191919720902	-0.00338644522176284	-0.00327520690637206	0.00718396684533746	0.0070774196062603	0.0100058164994174	-0.0171780632156394	-0.00566332547720022	0.00746201637474381	0.0133715506881579	-0.000542334395678975	0.00165532636270856	-0.00175655549903916	0.00455528426971948	0.010212191715341	0.00718944650141273	0.0128810554393079	-0.00988250444813362	0.00105141343753172	0.0188095094612803	0.00817774777834662	0.000858451242808171	-0.00163658194385842	0.00804020252913979	-0.0108165596538625	0.00596447821176109	-0.00289465798735988	-0.0162917291843055	-0.00886285268282538	-0.015083578262157	-0.0108554775034328	0.00113225978366917	0.00901249272229161	0.00589732967288923	-0.00797271129154067	0.00464012051563218	0.00170451325408405	-0.0142228584636351	-0.00343414752447167	-0.0146368411018316	0.0152639887838545	-0.00591313868754374
Crim1	-0.00165138763209642	-0.0131750422067292	0.000922691232873578	-0.0815426736378089	0.0261704885342145	0.0321332623620976	-0.0283800236498547	0.0131938363847062	-0.0149836337604033	-0.0239378031047631	0.011174962830686	0.00766542928913288	0.00441129406483549	0.0321163816890246	0.0514326260339254	0.011589200321168	-0.0185371532976653	-0.00160384353134801	0.0042419962793759	0.0301342656576487	-0.0168069104042	0.0170845618397396	0.00492493167879232	-0.000565112727801224	0.0370504410669257	-0.0244266852461965	-0.032005641184682	0.00126652503283242	0.00185674031904865	-0.0130879578384033	0.0181637955442614	0.00105103772034994	0.00959480030557237	0.00965667559655139	0.0201301952295008	0.00998676495801311	-0.0311305920719382	0.0236290515166638	0.0179813729143741	-0.0215223432661835	-0.0245152949860894	-0.0100303944538892	-0.0307594089863463	-0.0165378673085038	-0.00094892770644043	-0.0276965627364449	-0.0192053929369703	-0.0162102694791194	0.0017223436105804
Tll1	-0.000598287278267393	-0.00782390016723944	-0.00160939314243976	-0.0245543952364353	0.0187197460419425	-0.00897372144166405	-0.00798851725405582	-0.00350732610786397	0.000837363069105535	-0.000564220615369335	0.00484980669228391	-0.0254345409497506	-0.0239635284275329	0.0419513273329555	0.0363784855594316	0.0358896869936809	-0.0266425355594739	0.00244565370313318	-0.0121195344011672	-0.00881104232457275	-0.0247638633595305	-0.023740355684797	-0.0444116205426794	-0.0182366999396511	-0.0256590366199905	-0.0500685972651985	-0.00578320252763037	-0.0188356423367659	-0.015189391579364	0.0106583086337719	-0.0408940819144987	-0.0192636822277998	-0.0409170111646522	0.0228373778830311	-0.0411928483646155	0.0383891374649855	-0.0531991981368997	0.00955165384670833	-0.029473199790361	0.00248257786176085	-0.023934309006102	-0.00782912202517061	-0.0262904837845747	0.0401006121043561	-0.0211925428723389	0.0155988139336924	0.00925624857471891	-0.0123749268461463	0.00903759553961566
Sox10	0.0182936353789751	-0.00287900333765997	-0.110997885724535	0.0164929222178851	0.000950299284829505	-0.00440992247664683	-0.00618320607991308	0.00159940668386967	-0.00880288961581971	0.00615218901013828	-0.00553438647767485	0.00348723826798546	-0.00213432198612421	-0.0131048925198741	-0.00967324452682222	0.00283999701782608	0.00729508342953429	-0.00343400548972598	0.00673477212569	0.00107901267024543	0.00441572645821926	0.00884135262799492	-0.00247235058326171	0.0107969917789199	-0.00488897847947867	0.000806435519044436	0.00877433651534824	-0.00261085639067449	-0.00647267919344727	0.00156147996469482	0.00320188705188177	-0.00270831532041252	0.0068309687334372	0.00404462514322204	-0.00142769583593072	-0.0107984160260023	-0.00974259351378225	-0.00201805180175771	0.0102827562565886	0.00219007240505905	-0.00288698254675632	-0.000247110886818399	-0.00435164357016403	0.00344169872435997	-0.00253421942809453	-0.00246936552931343	-0.00585012579597645	-0.00430686723748838	0.000105749713045222
Gm10863	0.0138807970550635	-0.00265678607497733	-0.085225417253342	0.0136867930927301	0.00132990014470476	-0.00203206393542752	-0.00583913283792186	0.00153978719898237	-0.00566503908071588	0.00413557986790747	-0.00646498188400689	0.00446697231296583	-0.000608588315229632	-0.00831116057893276	-0.00801130136749836	-0.0043050415787518	0.00472318039719312	0.000409866935094377	0.00497989435977522	-0.0013704408888391	0.00711905455445261	0.00194787669323629	-0.000427780356098443	0.00993501684965508	-0.00349187341681955	0.00144837317756223	-0.00128411751347624	0.00109953917905135	-0.00704217487564799	0.00362274552420616	0.00594606499663248	-0.00671115587000974	0.00412203480147196	0.0122737981702775	0.0102156512541153	0.0180212581822361	0.00575828220481585	0.00571758485680897	-0.025313638015839	-0.0159215283070067	-0.0167173072045956	-0.00571326021908134	0.0090652527125096	0.0018551701052	0.0106496310920072	-6.66725732342754e-05	-0.00357580023964091	-0.0136329205348613	0.00655217537907397
Dmd	0.00226779056602513	-0.00845491338441955	-0.0374513122442044	-0.0545066389463633	0.024963526310896	0.0221736264564656	-0.0156573544411959	0.0108441611747111	0.003417279285581	-0.0259609589986636	-0.00716613842545826	0.0345844302350021	0.031310017735325	0.00529874040278843	-0.0327702607674261	-0.00634450725097342	0.00465608646300471	-0.00238849470003479	0.0351491686197365	-0.00222179779659304	-0.0288346935725642	-0.00346857796602801	-0.0206110473888979	0.0110720332700541	0.00774056879293826	-0.0319205102455378	-0.0276746207722877	0.0149851701481714	0.0175710936271481	-0.000451191927019286	-0.0553162171998137	-0.0142750109599931	-0.0109638061716033	0.0090048777162522	0.00564686740682091	-0.00403523512076417	-0.0064893063537853	-0.00130880888270917	-0.0389829424652346	-0.0216078503993876	-0.00513439548756842	0.0229306085575227	0.00798998376565325	0.0111164818700264	-0.00246605903939235	-0.0116442642708273	0.0368250200726057	-0.0597091564287464	0.0483262834236753
Gldn	0.0159157685543571	-0.00167152151840221	-0.09467972934964	0.0134808528852857	0.00170669570552984	-0.00237199581515742	-0.00166929648239382	0.00278294970028153	-0.00600333504931127	0.00683603298725719	-0.00517849135969471	0.00262303771183011	0.00199118780690486	-0.00948939395423594	-0.0117107015218653	-7.81529816301017e-05	0.00449952107512265	-0.0051238910175249	0.0100308899170353	-0.00026468855806647	0.000691841110842003	0.00438596053434234	7.52255709086171e-05	0.0090862020710577	-0.00581726195900038	8.95709767345228e-05	0.00841335405436574	0.000786987628065644	-0.00331413722688367	0.00331647551901291	0.00398587778278629	-0.00333822147434989	0.00261846456183397	0.0043211555410666	0.000373121921252132	0.0283639956988505	-0.000242332933056727	-0.00608646581077148	-0.00150730099054197	0.00294413592607931	-0.00608226422875264	-0.000273375763111657	-0.00224027898863512	-0.0151508830808145	0.00853376778493019	8.01406457617074e-05	-0.00573332720438099	0.00743453970475797	-0.0156257535129857
Ptn	-0.0220834292669739	0.0019970344042013	0.0187248665182153	0.0705401562890251	0.0215887645226887	-0.0673925795065774	-0.0560442954369244	-0.00125227423694486	-0.0581073196788088	-0.0697954161080413	0.0107676508115037	0.0128439464055035	0.0151029891827038	-0.0571613588581619	0.00947751175006456	-0.0637324180493783	-0.0138760048503982	-0.0183739837565257	-0.0022499192460074	-0.0398899108319375	-0.0179376252717947	0.0640361158965378	-0.057602794938364	0.0175990286302777	-0.0349281343535262	-0.0198376391798962	0.0113505883884263	0.00296223185033119	-0.00653281422355575	-0.0526035941852287	0.0234514529065499	-0.0107031639620152	-0.0098446429127837	-0.026746057986271	-0.0198483335866961	0.00511340861192374	0.0360319509118574	-0.0208608174645672	0.0207193065795594	-0.020997250999431	0.028908303363682	-0.00685690154726319	0.0196879316190704	0.0110212197497609	-0.0345634842278358	0.0295978928831668	0.0407112063306842	0.00856953804633409	-0.00725753310433219
Cd53	0.0633721945718914	0.0380580745806512	0.0174296618532256	-0.00469053583306717	0.00912126178716274	0.00311568494564121	-0.00891202774175468	0.000603421307009467	-0.00204701665695104	-1.09019252339775e-05	-0.009879172430659	-0.00507258750936389	-0.000694071977469206	-0.00176538673330518	-0.00275364199149277	-0.0045130678804694	0.00273850621408642	0.00268346236807597	0.00678064520309329	-0.00411619972677584	0.00115153005470441	0.00160246655716589	-0.00605982326565237	-0.000267781292723162	-0.00885493259281473	-0.000871635799706368	0.00256067071534295	0.0021385335171098	-0.00256346530391596	0.00616612391616502	0.00032313014160975	-0.00047389274594882	-0.000760027644888935	0.00143376615081937	0.00560469476462493	0.0022109529378436	0.00500837381213802	0.00123327289050186	0.00118140181385189	-0.00397176852881435	-0.000337769258786692	0.00312262467657048	-0.00047830208538207	-0.0048959846876813	-0.00897194219645616	-0.00024646593846577	-0.00127688118748343	-0.0114549100995292	0.00334793273245904
Gfra1	0.0059186029739581	-0.00386344922751635	-0.0504483405340132	0.0306340883110016	0.0271854718891241	-0.0317115317474431	-0.0286806573386452	0.0171424536293979	0.0227246776062789	-0.00465484718869844	0.0360198263830207	-0.0213237921600366	0.045588232769305	-0.0350450427369896	0.0226070154823017	-0.0252431273061174	-0.00720687810000045	-0.00441474929511997	-0.0157161193522656	-0.0143734186936531	-0.00676898469450864	0.0240333594576611	-0.0127003264483036	-0.00349594566026612	-0.0150609705865921	0.0226139276424481	-0.000992533337547696	0.00166456120384482	-0.00857139065981427	0.0104073715125336	0.00777865422039553	-0.0145855812253812	-0.0163817505924759	0.0474099220651339	0.0125614654499017	-0.00788890820543531	-0.0141908079543291	0.0107365092081247	0.00759077821654614	0.024846933963404	0.0606680463438828	-0.0405160222832818	0.0179770151734187	-0.00811282235280706	-0.00477462539649383	0.00514397302901168	0.0160279358426221	-0.00936833650370537	-0.0213327968236399
Scg2	-0.00269511398128454	-0.00224793150884305	0.00129586152667337	-0.0147365041880073	0.00563987533828246	0.0358173534387781	-0.00901039546379439	0.0486259018597829	0.0108165887725763	0.0266109134735485	-0.00819439466554533	0.0152242152472267	-0.00463843846729737	0.000682112590503576	-0.00126943986703956	-0.00770804643753977	0.0125154484422041	-0.00302098009674318	0.0185871105976457	-0.0236969879562415	-0.00377691135815928	0.0346518280532029	0.00763255947697814	-0.0296107376447062	-0.00584638491218097	-0.0469687088421383	-0.000489710263504819	-0.0138525656414259	-0.00960132055419452	-0.00192046923113025	0.0178404411183463	0.0305557629675755	-0.0108520579713265	0.00212380819735158	-0.00735513440312528	-0.0293281951777579	-0.00487465963124934	-0.0120386909718369	-0.0186214984928018	0.0386684389693166	0.0411960182846	-0.0098422992498327	-0.0443685396316501	-0.0172207957460348	0.0501320137167559	-0.0164166190909577	-0.00666042172904677	-0.0205126278495538	-0.0142380691845084
Lingo2	-0.00162597473642608	-0.00405454669380656	0.0015204239603376	-0.00887348216717961	0.0234786417575441	-0.0177839741673344	-0.00529222244894542	-0.00107728188405125	-0.0178971626914288	-0.00427666829726887	0.020876043997341	-0.000894803785979336	-0.016586903713859	0.0104825922479932	-0.0106802595349649	0.0176249470676019	-0.0185380204437672	0.00862634849671305	-0.00450745693474952	-0.026681584492668	-0.0343863919379558	-0.0405639538681274	-0.0278916629860779	-0.04520881779634	0.0228616370698979	-0.0273748785900046	-0.0269809469433372	-0.00997197578199792	-0.0324361094022765	0.040166417346136	-0.0595584011157678	0.0006645146285213	-0.00477112316694503	-0.00456508289357432	0.000158385579183764	0.009186193753022	-0.020804582010043	-0.0068948230703137	-0.00242609526484727	0.0117689354163592	-0.0547556675961911	0.0189698694938112	0.00883602776589747	-0.034984686804111	0.0592161780054609	0.00982929412643362	0.0156086797255805	-0.0486234218131704	-0.0136816312108721
Ccl12	0.0442081031943152	0.0250922150058893	0.010890653641302	-0.00247186307279392	0.00835855472930573	0.00204037025179916	-0.00569579526503745	-0.000565077925109611	-0.00177028145870644	-0.000241912992826775	-0.00656294025820025	-0.0034334852230551	8.85925365816035e-05	-0.00194314165611175	-0.00222843067096628	-0.00146872645137008	0.00301504650784525	-0.00286984257707842	0.00842255641639925	-0.00237364600258308	0.000286771580351666	0.00243643947079066	-0.00947793154391092	0.00332984368573687	-0.0101787294274541	0.00264301357126152	0.00231778655417842	-0.00198555008764192	-0.00679001902368674	0.0106617710842079	0.00218108345005263	-0.00688030989734414	0.00322672623257094	0.000649261805812241	0.00721814943515259	-0.00797950782596992	0.00732513804621712	0.00717148894294232	0.00327476264024828	-0.00854407166833808	-0.0100010248908162	-0.0045180004897567	-0.00167418112023766	0.0200842525664417	0.0210102408208462	0.00753720583836542	0.00110608369736595	0.015708690180939	0.00401803915822425
Fgf14	-0.00620232130236291	0.00736783106792602	0.0017425344725583	0.0254816607740684	0.00732473636790426	0.0198715622045043	0.00890460223982359	-0.0202977700165478	-0.0243998636232659	-0.0165358957509919	0.00233611580604874	-0.0163921583712634	-0.00782593417137101	0.0219443367338431	0.0235236719540758	0.00034289516445026	-0.00927630455320467	0.00590090535055055	-0.0232307998887779	-0.014360498784399	-0.0157488236629334	0.00106628105541168	-0.0458750992473234	0.00460601030928179	-0.000373558773357112	-0.00324415014190679	-0.0184612113336596	0.00299965197237547	0.0156991512742821	0.00150006352864583	-0.0117050886684444	-0.00424563373468101	-0.0324528206447123	0.00211839952015636	0.0199564971114893	-0.00807677297381633	0.0142108841382165	-0.0288505430256121	-0.0156865935874291	0.0221277777089772	-0.0148055787309493	0.0306133041063618	0.0438874837968152	0.0342656136100428	-0.0346258965469379	-0.0538457233330837	0.0403963279301146	0.0124657820411156	-0.0364850270918843
Cd300c2	0.0592879669554432	0.0356598024242886	0.0153564070689195	-0.00377931889811718	0.00748345553312903	0.00256322921627362	-0.00894217774520201	0.000318616306510966	-0.000945049076752913	0.00132680471438454	-0.00906605309254045	-0.00225596999575966	-0.00068558083600861	-0.00108254644199635	-0.00232831031071309	-0.0026297863338135	0.000158098007734254	0.000957105859373856	0.00568066731451854	-0.00703804199597633	-0.00130195773199107	0.000538646493305267	-0.00626793695517629	0.00479246483154316	-0.00901776250808781	0.00226554788488048	0.00385583206417792	-0.00158547252635543	-0.00611217746743713	0.00840025113236293	-0.000220564196114312	-0.00258470142981791	0.000106250163041716	0.000893130589303263	0.00481187138834891	0.00159785064386379	0.000869902315503818	0.00102445028556136	0.00130497857693805	-0.00196423114829966	-0.00137260373628634	-6.99272569214689e-05	0.00171244382126511	-0.00378083079435085	0.00245226387683926	0.00221571918399073	0.0017107051245511	-0.0114476498674811	-0.00430309364892784
Opcml	-0.00959859421248649	0.00762418619013004	-0.00073884496929663	0.0354547098763825	0.0361363297437202	-0.0122663928378813	0.00339496636205978	-0.015504834493679	0.00287921690121096	0.00990241211286313	0.0190915686609361	-0.00556357897400834	0.0746911299365631	0.0754710664221887	0.0232022205289695	-0.0471403734905172	-0.00225821465146165	-0.0136488612364928	0.00982558079328642	0.0169356846955637	-0.00447212083833692	-0.0127404996291414	-0.0408469347254394	0.0174990202554273	-0.0140947126208935	0.0300623884614993	0.0150407087759521	0.0228161267679602	0.0334968304821259	-0.0129959702931761	-0.0332101652537282	0.00143329646058737	-0.0424371659134038	0.044183599104322	-0.0326577942382348	0.0296841412948654	0.0321008619905788	0.0192471651166159	-0.0107586591515808	-0.0313661195013891	0.00113803007675994	-0.0363473311409733	-0.0155491788989601	-0.00308376539538159	0.0352394350830226	0.0183049970545077	-0.0240448036918162	0.0276612843690604	0.0361827057577145
Ptchd4	-0.0015612448736046	-0.00978580460964341	0.0020950764806435	-0.0411591442924378	0.0324935552188167	-0.0304493942060741	-0.0176022096571578	-0.0468918511013366	-0.0136991054308755	0.0084144441353521	0.000351789495326821	0.0214973815859368	-0.0181263992736185	-0.0101550703563416	0.014699670301169	-0.0517252562693135	-0.0275766033885373	-0.0131701526458995	0.00415094303356939	0.00812507558167602	-0.0114035021780769	0.0159217779400421	-0.0203372079408193	-0.0231878746587514	0.0271530484730652	-0.0436090309505011	-0.0383712088881183	0.00533384504017037	-0.0424846600434797	0.0117420031406334	-0.0104584925140752	-0.00368074857728796	-0.0478047722001215	-0.0146936399803604	-0.0513905270431004	0.026446323031186	-0.0301812823526746	0.0596373408985367	0.00236933675627775	0.0214113397433952	-0.00108534401332154	0.0352244026182347	-0.0242786678667875	0.00887308557735955	-0.00724217850407021	0.0197676587931212	0.0589105585665921	-0.0140420546625718	0.0166067570734593
Ednrb	0.0209519637795132	-8.34241134928836e-05	-0.0940784621937037	0.0147930061047938	-0.00166554934831159	-0.00307570716223018	-0.00652300544400462	0.000598590829631243	-0.00697997618371786	0.00563204889743956	-0.00491968064045278	0.00375702244868182	-0.00173571083420466	-0.00740532107174229	-0.00523328419039863	0.0018504187697225	0.00501150138492478	9.6054044865888e-06	-0.00431249315130579	0.00914459578717779	-0.000956529976729826	0.00394169842786088	0.00520465452715438	0.000215907026960369	0.0101772534091048	0.0033900274523796	-0.0132634643387037	-0.0176501005619391	0.00957321659960015	-0.0404195504528729	0.0208230462477077	0.00429498296157951	0.0140814226397755	0.00335179168107245	-0.0112977236913063	-0.00900114974937752	-0.0217630018254372	0.00109792739366997	0.0125843519254277	0.00416469019208457	-0.000143971531881864	0.00573589971183676	0.00825007577573979	-0.00517869013936334	-0.0314167863235943	-0.0110513693497707	-0.0020582681254648	-0.0451213789432539	0.0114445061302442
Maml3	0.0128139804839805	0.0027893318230433	-0.0605788199177108	0.0150654281730615	0.00780197415108561	0.0032911979130634	-0.00884188766782763	0.00446757813386061	0.0147357064411492	-0.0084893708012389	0.00478003306099683	-0.0171349587913929	0.0057506637930233	0.00405326633647777	-0.0118274601079419	0.00923088770560183	-0.00242991501742939	-0.00374884104532138	-0.0268276689062284	0.04783924155866	0.0155662095193575	-0.00324444091416526	-0.0182941843967428	-0.0355504781736287	0.048330698090606	0.0606113525831698	0.0113882091156979	-0.0587338022947792	-0.00658068076819561	0.00621497335813758	-0.0072173608172466	-0.0103613783063332	0.0801299963532444	0.00727213307964503	0.0205672902320926	-0.023269130807304	-0.0259652575125605	0.0187060616483307	0.0661658999075682	-0.0033690215535673	0.0537046682814182	-0.0034809703551844	-0.0142472300140675	-0.0542998972600345	-0.0174554835927931	-0.0179803419150138	-0.0197418295905122	-0.0201306004271592	-0.0045735861968836
Ptprc	0.0619436699300124	0.0364799327682756	0.0152644842346737	-0.00390273568594649	0.00834904835873156	0.00208921001136217	-0.0104562550300986	0.000982486666394722	-0.00287316364490551	0.00125922084876506	-0.00963034421869762	-0.00535099005599833	-0.000453470924652788	-0.00256875437177681	-0.000808507846122922	-0.000748220886468578	0.0029409665048779	0.00160350843071428	0.00740077422316618	-0.0035724391897541	-0.00091566489412353	0.000599143369887708	-0.00419668851151222	0.00186032275811903	-0.00872099039203955	-0.00228526337944272	0.00275087711445367	0.00381356193492232	-0.00152604209863168	0.00540862079613055	-0.000150186665686326	-0.00188529335257728	0.00245498724428955	0.00032062572805459	0.00110897235063557	-0.00170812565251378	0.0059244402299542	0.00492371041848158	0.00248147532144599	-0.000371258190915064	-0.0012496705441528	-0.00123012151633568	0.00516173098071346	0.00948778606686428	0.0158028511890147	0.00102131256409954	0.00588682563753701	0.0144420698594545	-0.00358524001403056
Cck	0.00115644444557373	-0.00505302569066125	0.00170082609893764	-0.00751407219515444	0.00269242874901039	-0.0263212181336526	0.00372716097026294	-0.0122732473461289	0.0161245046399772	0.00158419929948955	0.0348435324109422	-0.016410824229009	0.0177834793179845	0.00856495487971639	-0.0119847461607475	0.00379480509508039	-0.041346888010385	0.000375504479823402	-0.0087349223030673	-0.00325993378645162	-0.000612927105747969	-0.0268819834033137	-0.020631629400469	-0.028937047500434	0.0416542849030436	-0.0103688533708177	0.0272207172662718	0.00466306129727627	-0.05512754139424	0.00527176712572618	-0.0242680697177732	-0.00213095440873283	-0.00578990119390478	0.0271178216135872	-0.00659083717624312	-0.00510838889744341	-0.00674217791409576	-0.0232258223006231	-0.0158561038271046	0.0432570674970908	0.00959722029126247	-0.0159898290759534	-0.00226744540670384	-0.00487760268456151	0.0458443099534501	-0.00574160729867816	0.021329883995011	-0.0361548896636442	0.0260928183014691
Hmgb2	0.0429178359230883	-0.0826234191464084	0.0140497174765568	0.0150504076672571	-5.82308503810524e-05	0.0047556401954299	-0.00349401552887162	-4.81985168025219e-06	0.00350213326111967	0.00915990888387153	0.00273249059478211	0.00459915701963278	0.00379702727364075	-0.00616223409203835	0.00754607214999735	-0.00809899920479744	-0.00389362772866921	0.00183951170986958	-0.00220650649523892	0.00160993609419547	0.0022907954361338	0.00574532114918219	0.00473184618616337	-0.0110746668404935	-0.000332159300246592	-0.0188803247205669	-0.00337690689667327	0.00737368841383225	0.00778164545012468	0.00817618872522264	0.0126926708543711	-0.00505303542368962	-0.00386303773998423	-0.010758214994732	0.00578938894708485	-0.00456768148029901	0.00161857103253606	-0.000385896605848515	0.0161088892465768	-0.00200964411309924	-0.0201489293377122	-0.0153473478525976	-0.0233921059947882	0.0021681511868171	0.0107795250980053	-0.00737488389239624	0.00322880926516766	-0.00287124509183034	-0.00685532393554862
Ank3	-0.00303884999952539	0.001584308125119	-0.0446602324406625	0.0455768432634184	0.0320653893218271	-0.0176933321259716	-0.0119742438657491	-0.0513375433060189	-0.0284762565116265	-0.0366291994832555	0.0280420179000952	-0.0151343611306608	0.0161284279725376	0.032993764674509	-4.84374431920739e-05	-0.0277250692961875	-0.0122958339266643	-0.00196084454105162	-0.0103734794203867	-0.024132099761083	-0.00838454821623456	0.0144051608313912	-0.0767954825721385	0.00600455755746208	0.00521022730850099	0.00800658234363563	0.0154745659620298	0.006560476928694	0.00732446883189628	0.006954896934669	0.0314320806666887	0.0372582337299341	-0.0162934658366835	0.00986705650848844	-0.00858925052248166	0.0137529559130975	-0.00370959639351443	0.0312239111129114	0.0132856097455241	0.0483092879757737	0.0509359761652302	-0.00194147655316655	0.019468916808614	0.000414711640686843	-0.00184233410638035	-0.00773512660957333	0.00806719587951995	0.0215811986790658	-0.000963620224231158
Mctp1	0.0599165300679042	0.0352569691789896	0.0132552419016212	-0.0029629208659823	0.0115887046237636	1.50246973402113e-05	-0.0083896725321369	-0.00244403590480863	0.00064303862115957	0.000909418473382716	-0.00521776349535468	-0.00786696191729644	0.00235818970808772	-5.17945133592233e-05	0.00138493374448934	-0.00543155980469088	0.00156420439616729	0.00500601990024133	-0.00935978147779625	-7.26492021074066e-05	-0.00596296961173874	-0.00266203248075477	0.00466889847582419	-0.0122297422382506	0.000281157483982501	0.00680399968020681	-0.0165559284991456	-0.021886181388543	0.0165645147277997	-0.0190554954522983	0.00384946138125213	0.0111922370051911	0.0106944401843797	-0.00582497097138944	0.00575826332215586	0.00698916474484269	-0.00651239983844365	-0.00609547877478569	0.00652042211183692	0.00668854832461136	0.00402928117050708	0.00133465151656863	-0.00327414268979309	-0.0196696661173695	-0.0134710908662955	0.0089807943705095	0.00793471903165278	-0.0218246182206773	0.0110084166744817
Rapgef5	0.0523299404278488	0.0312469336330353	0.013083004616313	-0.00480344828030071	0.00714039073178972	0.00656580327820883	-0.00765337820823784	0.00558757444500312	0.00125740987228694	-0.00242894653032664	-0.00531608743132528	-0.00758373494529437	-0.00624978203515865	0.00424597543783865	-0.000746063656316945	-0.00246785204930755	0.0045991179232549	0.00306410526000894	-0.00454086948333572	0.00724832433683445	-0.000402753136874342	0.00156222271032125	0.00342408667915216	-0.0132262243899214	0.012601947479515	-0.00114227417675505	-0.0355078092995748	-0.0279505311232193	0.010692861031397	-0.0446077733094405	0.0103955749227634	0.0173624927878288	0.00541736833923825	-0.00999004533686899	-0.00428096399653447	0.00392485655828744	-0.00398872333287366	-0.00337210046989672	0.00365020467896414	0.0088790441039111	0.00903488609960285	-0.0106651594597962	-0.0055396941614778	-0.0039215702234008	0.00526287154095223	-0.00202410442608419	-0.00159848441802975	-0.00238132781432819	0.000763164015764313
Pclaf	0.0436083819613103	-0.0777394758311258	0.0121748943999671	0.00105524782121629	0.0213345699645963	-0.00605363681169256	0.0455450205872772	0.0142645491423645	-0.0320527941431497	0.00399143529865204	0.0114081438853516	-0.0181036309111215	0.00770288309450542	-0.0133958596281364	0.0137122988870879	0.0301857906637837	-0.0234026825722178	-0.0114976236009849	0.0164968928287687	0.00719718484470217	0.000305891633586836	0.0352460853179274	0.00553145520158124	0.00181260259876117	-0.00320523443957052	0.01482330016569	-0.00404440621665403	-0.0333298755407547	-0.0180819539522719	0.0190771597444333	-0.00370724537451331	-0.0127186874525162	-0.0116922897863617	-0.00607630741172854	-0.00881259426459584	0.000105092424082623	-0.00630691028696123	-0.0103572455484199	0.00624441409208179	-0.0127049837529021	0.00343269629218196	0.00388661060266618	-0.000625910740768451	-0.00646171307078252	0.00619157825416669	0.011271278439046	0.00627717589174624	0.00227173705928259	0.00296009192923019
Kcnk3	0.000314097923298535	-0.00110906603375304	-0.0057546098189968	-0.0429636169800286	-0.0149383615247475	0.0458522466243944	-0.00542139641614609	0.0105733078127485	-0.00541148731182328	-0.0714723145612214	0.0481965206950732	0.00556921284103854	0.0674141701161707	0.0103751934964803	0.0498761804680481	-0.00312228484616605	0.0391244403300923	0.0103422277473953	-0.027943491649117	0.0191230372629882	-0.0160673424931805	-0.00681951367986169	0.0180115945151546	0.0107963296817473	-0.0370607857186066	0.0124535316788705	0.0232025922980439	0.0143066518769598	-0.0301638077983811	0.0249732676908123	0.0217370512577365	0.00220230667251815	0.0296121846414644	-0.020431016876301	0.00528409629602731	-0.043645252012746	0.0199166612899991	-0.0268089315076056	-0.0153929265699513	0.041947572390179	-0.0472416345114153	-0.00601472221086221	0.00528441558301191	-0.0362284054935471	0.0119623198734025	0.0281718656652827	-0.00285365745062589	0.028793896850505	0.0184618668841925
Hs6st3	-0.00218621315744975	-0.00737057501165122	0.00169143641310612	-0.0220030888416924	0.0333755926803378	-0.0313029654268335	-0.0127810152736617	0.0108960772066603	-0.0133570092585378	-0.0189019840830425	0.0240153304838493	-0.0417387178466415	0.017664184968006	0.0447931495776248	0.0371543901425605	-0.00515725289875432	-0.0164372471331156	0.0190516644894723	-0.0260286326685661	-0.0654290831886481	0.00617452752094755	-0.0377530385393461	0.00518877566566716	-0.0362795492366374	0.00612882188245057	-0.00346467340920747	-0.03335629007157	-0.024997148627265	-1.47355781879248e-05	-0.00412326630931212	0.02331883776934	-0.0172778096107727	0.00337894195978412	0.00160228822741054	-0.00540442735274389	0.0101567230474969	0.00745233159199398	-0.0117763509814493	-0.000128266449943658	0.0207875641731782	0.00823574766781552	-0.00932349256896172	-0.0486253983145751	-0.00420532912376265	-0.0171140848597376	-0.045459073609389	0.0104831720322734	0.0491196501770652	0.0223250609496877
Itgbl1	-0.0082227699731861	0.00799154114170979	0.00327090967463695	0.0250678057491227	0.0228583958204448	0.00612621808635872	-0.0241266619464767	0.0406292933360921	-0.011362246716334	-0.0118394520948643	-0.0197816759461203	0.047004452679195	0.000509086036345967	0.0183823868828	0.00589740135374351	0.0455740202580465	-0.0170519338975973	0.0349777826133347	-0.027523360018779	-0.036037623321097	-0.0556195303185234	0.0125266722987034	-0.013192390217879	-0.058560749003363	0.00790047000091897	0.0190396479832769	0.0418678170115816	-0.0146649084719717	0.00860082250945633	-0.000510793844443764	0.000817261150276165	-0.000231394867915569	-0.0247869189208499	0.0105912981744888	-0.0107096463539311	0.033747528479568	0.00576454379256426	-0.0310697825113348	-0.00207427382563873	0.0444459009314417	-0.0721970668278026	0.0518335558526299	0.0370104907975833	0.0318883343156163	-0.00782265477837825	-0.0231906396933275	0.0162124907563819	0.0665967588881711	0.00155721064776973
Reln	0.0122106174358506	8.00397680700994e-05	-0.0736168703448686	0.0102201681146006	0.00227938119303666	-0.00333404661110872	-0.00415995688340676	0.00216670115303223	-0.00670797656156662	0.00316970299002414	-0.00385006251737881	0.00243000780108388	-0.000284293502154843	-0.00857055663711473	-0.00808967136657968	0.000935876650370863	0.00500941161996177	-0.00468426559656148	0.00863606152680112	-0.000548295908425213	0.00378543718052681	0.0064115494508069	-0.00343448673228531	0.00880177310126556	-0.000212987400559299	0.00569685176926043	0.00193109344932929	-0.0036704321554767	-0.006189899987506	0.00996157468128711	0.00360775664843063	0.00310518771919052	0.00492947754256268	0.0104421031971612	-0.00280269375821158	0.00839538076114747	-0.00539583198535459	-0.00316798100313401	0.00997741767432941	0.0173150263462949	0.022743099335481	-0.013001459325926	-0.00957837750743545	-0.0231903417476403	0.0115191184492536	0.0312540530968188	-0.00386347098629035	0.0390941377088245	-0.00633659062566766
Erbb3	0.018298288722148	-0.00189751036911577	-0.102708624814274	0.0154780485025241	-0.000143225047928711	-0.00333739404940492	-0.00722230032220856	0.00122163144586712	-0.00836140616173757	0.00556525168184117	-0.00512281089607724	0.00311974058534696	-0.00461739727718151	-0.0124964891328727	-0.00862208822613912	0.00282930412086284	0.00684540485849378	-0.00259132963890273	0.00591999444594331	0.00169688138248784	0.0066409316381162	0.00680578480576494	-0.00137901721731751	0.0060850166114324	-0.00508995165715073	-0.00228667092604232	0.0113291597288262	0.00484325538643396	0.000542759487011412	-0.00339467021348723	0.00184617263869292	-0.00996996471477259	0.00682274395980848	0.00182602537253825	-0.00161856667480293	-0.00176491505716757	-0.0097555937832216	0.0049030109359126	-0.00110016511003181	-0.00535519671625402	-0.0134110457914553	0.0104662603420215	0.0022039628439106	0.00674093188676461	-0.00318827169039918	-0.0190344520757414	-0.00782189326364175	-0.025018370196695	0.00708771733250721
Pcsk5	-0.0186798337871766	0.0175798139885994	0.010468099267729	0.0573991625111855	0.0423529485731081	0.029958310527401	-0.0121386617098553	0.0087897207507743	-0.0277767199900986	0.00537794156598543	-0.00284948721618837	0.013597348919306	0.0613464559896984	0.0119800957727742	0.080970108403465	0.0391793389604862	0.00151133120348444	0.0587055891913525	0.0103510968096304	-0.0365961165439819	-0.0633977982513539	-0.0153605108389558	-0.00337958956876341	0.00412355070679546	0.000641379891910966	-0.00950832732422903	-0.00841080531725002	0.0147940413144784	-0.00340279936578035	-0.0408021409773079	-0.0145964539592021	-0.0105707499713151	-0.0836155263506968	0.0508048401211951	-0.0102446221460692	-0.0121776486118241	0.0442759536236746	0.0493680359599371	0.00956427635905586	-0.0232224464258989	0.0199738907671891	0.026605505962914	-0.0125487261035277	0.0273153463573583	-0.00268232896254335	0.0049924757051121	-0.0339790437990166	-0.00138877119988368	0.0282253548191989
Ntrk3	-0.00126443422082101	-0.00210501719255042	-0.00587751779931983	-0.0395363644675086	-4.67583088445151e-05	0.0394323871962053	-0.00104758509079457	0.0338705871021624	0.0213425894787317	-0.0070230518070892	0.0145793547503913	-0.021920792485606	-0.0292003754892769	-0.00197981223691207	-0.0161758508352945	-0.0293434688546611	-0.018880932305782	-0.00982026556747038	0.0236513488592788	-0.00250898642535232	0.0133012032044073	2.83332024795694e-05	-0.00609042101566766	-0.0346656071703635	-0.0160358030437204	0.0648556020647934	-0.0152971500177335	0.0197210359515917	0.0480824168008887	-0.0215588036451777	0.00225395154810777	-0.024454633946244	-0.0922075811896736	0.00490971288930388	0.0266064858724041	0.0303388470831875	0.0472647782086763	0.0296030520767173	0.0131304711126784	-0.0166820640540907	0.0393509410858297	0.0358563233568168	-0.0490913984008327	0.0671286481096458	-0.0349272581116889	-0.0118955546265667	-0.00516643327130746	0.017970031801403	-0.0144458047165454
Aoah	0.0537168419274828	0.0314397067579992	0.01463126294233	-0.00420026424193745	0.0099985320218219	0.00108669566755922	-0.0081527007503921	0.00109558657953573	-0.00251042307474229	-0.000238239469843007	-0.00888471251775116	-0.00611649403295409	-0.000470220823309292	-0.00158374027342787	-0.000186369574922796	-0.00320658645505464	-0.000582187050436453	0.00314426676204527	0.00694315096343804	-0.000741594336786122	0.000253084559651523	0.00252354048062132	-0.00134614259964233	-0.00265088813831499	-0.00691835805966558	-0.00290058525097178	0.00383911603917649	0.00434483993710422	0.0078574968754048	0.00523983368571855	0.00408121803975039	-0.00379774017001662	0.00684859499860835	0.00175815124008706	0.0107720509582125	-0.0115234580462638	-0.00251136880942181	0.0159761560134695	-0.00381897943141767	-0.0122367734055001	-0.0110198401402018	-0.00190511701585846	0.00205069056740774	0.0287028253385503	0.0187296346833167	-0.0022965688853766	0.00304106992400425	0.00709790371693363	0.00193617343692916
Astn2	-0.0035767138519299	0.0081686618053174	-0.0216308735565088	0.0107098730350893	0.0055748458273935	0.0415759951481778	0.0487377071359322	-0.0385068952355107	0.00869269836582674	0.0193207394282988	-0.0188944709705973	-0.0130298974109571	-0.003221528304042	0.0299873395726957	-0.0014534301326597	-0.051128940946436	0.013874995449322	-0.0311171086869415	-0.0112888381166262	0.0196339350033735	0.0143606531606021	-0.0294302455334017	0.0126649965434862	-0.00872415524189901	0.00261134624356059	-0.0350365088484802	-0.0280751986891899	0.0277223377474176	-0.0383880403107725	0.0154740782075316	-0.0565123630347268	-0.017912716159316	0.0234475805762859	-0.0336383502793383	0.0225393233560369	0.0231562879806238	0.00848671143904517	-0.0148065240868326	-0.0155109137444129	-0.0306228789672711	0.0159119298445136	-0.0568444597078702	-0.00768424824263257	-0.0130871661051333	0.00416863005767564	0.00226787961565238	-0.000530811907685265	-0.00191519813527856	-0.0969868601131226
Timp3	-0.0110164199412949	-0.0111035150065403	-0.00560148366442446	-0.0480175584058268	0.0311987456596798	0.0149899368703407	-0.0124367447861344	0.0423329986398122	0.0578838385564241	0.0663203506624193	-0.0509347041973671	0.0595830139068145	-0.00505282388955581	-0.0236712373887769	-0.0490629800784732	0.0616082689619236	0.0572752769073554	0.0579534078152143	0.012396634105305	-0.110849380674972	-0.00999673743705402	0.0654109919470566	0.0282982943472147	0.013267991971217	-0.00601322941389264	-0.0149361759040171	-0.0133669784469573	-0.0113223558663322	0.017619345986195	-0.0175602006033201	-0.0141903161018262	-0.0258743270935845	0.00676954795310336	-0.0129139289996381	-0.0335232122255088	0.0184749638831659	-0.0881595580337985	-0.010241208320493	-0.022876830190213	0.0620243844409816	-0.0526395958442191	-0.0296833213897957	-0.0404955991770805	0.0120648936596319	0.0256091086299181	-0.0181752521491985	0.0222500244216259	0.00467914375078052	-0.00175950107623258
Lgmn	0.0466746267984366	0.031705256316306	-0.00170250110430669	0.00379122775109685	0.000294512482083053	0.00735199064236828	-0.00271497416433643	0.00782048750604706	0.00647518940696144	0.0088003577311908	0.0123262274076758	0.0184042356330546	-0.00435396425133995	-0.00478345714185035	-0.00250162374416193	-0.00484943404520874	-0.0174821892791943	0.00240108283628897	-0.00443370781235452	0.00632278438764798	-0.00358324677867585	-0.00109291813013144	0.00186802366923926	-0.00765510181665616	0.00391533846267427	-0.00144585933728412	0.0170856787111216	-0.00566780860228636	0.0109380976670017	-0.00359002268278109	0.00784652169566061	0.0198404585975295	0.00132357521872288	0.00950022294431305	-0.00983580032898348	0.0139539587521117	-0.0167319520143921	-0.0239986769345208	-0.0013108976155986	0.0225364319171788	0.0284061643382747	-0.00504455984050125	0.00880379986180847	0.0028791123178761	0.0209709983377076	-0.00722127639550726	-0.00141262282566971	-0.0120413292261007	-0.00147525351306484
Kcnq5	0.00141304594292787	-0.00195736394438995	-0.0168789407074283	-0.00205254483320745	0.0237087564765034	-0.0239402648378055	-0.0120062774936877	0.00717841744823202	-0.0237223696926347	-0.0183471049090452	0.0130646219855769	0.0137415594360161	0.0130519331109261	0.0203608824512229	-0.0218905235182346	-0.000928590126372002	-0.00735218033277896	-0.00537277817219372	-0.0063912720546126	0.046315057990575	0.0373552715714585	-0.0170903135885413	-0.0340732745141986	0.00195817677648035	0.043139606632957	0.000207315128809905	-0.05151338923818	0.0136169864878665	-0.0360628113255441	0.0224302325867129	-0.0166925448836344	0.0165826218034371	-0.00444082248163106	0.0136971613297304	0.0363413057946958	0.00377783512155984	0.0699517598886599	-0.00154358514621817	-0.0786803279504314	-0.040744188220007	-0.0188159407416707	0.00413623169191469	0.00542479037117421	-0.00993797744947189	0.00856343555725325	0.00207885157758858	-0.00237588239228582	-0.0151291569608059	-0.0183552152567748
Rspo2	-0.00598995829141223	0.0031178047961766	0.00311850767021304	0.00673655577910758	0.0066420340709591	0.0215589360606305	-0.00416399634082874	0.017278775130411	-0.0284863138428061	-0.0317479558720641	-0.010571711863255	-0.00504741370292493	-0.0329139445410537	0.0567134001798276	-0.0151458742095008	0.0187788121893269	-0.0416523731480285	-0.012486218918147	0.0263263367843669	-0.00826536048000423	-0.00711530294893446	-0.0273477542930987	-0.0261571911532403	-0.0601823378378949	0.0561989294091523	0.0330106272652699	0.0499623560753454	0.00432539720310506	-0.0616161973501324	-0.014731376141612	0.03038674947936	0.0419589036565488	0.013148945303239	-0.0421592289465444	0.00824668954233753	0.0286527934497824	0.0387357877768218	-0.0146835862974497	0.00728331735198106	0.0095036354327341	0.026856418343391	0.00489461013054742	0.0176090176063473	0.0476208503000558	0.0128273398349344	0.00667590428804996	0.0326031562050821	-0.0173720885302954	0.000376330462402608
Ctsc	0.0569449307250695	0.0305740463365496	-0.00374221338669561	-0.00311858269554704	0.0108826697734264	0.000574847145741657	-0.00181017718761633	0.0214808470350297	0.0136295112900349	-0.0037994488582023	-0.0260354335514489	0.00673348188622571	-0.00973061081859133	-0.0153851113603935	0.0150507527835744	0.0164664510467175	-0.0004399850150831	0.00736756278203727	-0.00204493524333155	-0.00672596679836499	0.0209914004248219	-0.00416817856904515	0.0237598781903161	0.0157107996563316	-0.015011149819204	-0.0161453303373432	-0.0164152222257927	0.00171376765162544	0.0132413087954761	0.00710192325464676	-0.0187824732358852	0.0116372321998349	-0.0255341996126146	0.0085607586513979	-0.00773245903203244	-0.0411885495357615	0.0100659626971544	0.0286696355883219	-0.0366135650295073	-0.000816648320160043	-0.0193047527624522	0.0190334814308437	0.0333533787528112	0.0309889425415863	0.0174520161710964	-0.0313107725056452	0.0397089083416306	-0.0282504237531874	-0.0327756208045323
Mid1	-0.0115672854420236	-0.00379622206193381	0.0121247100904714	0.00463769294577762	0.0590958738822196	-0.0041600177211145	-0.035226403876974	0.00411654405354512	-0.0384301024928394	0.0228666498223725	-0.0310841621074752	0.0181458846613319	0.00124858087073835	0.0391956182595845	-0.0146394283737689	0.0449584159631563	0.00363071264475606	-0.01261013074191	0.0369109655226508	0.0797441894271748	0.0526592887121275	-0.0287523946691934	-0.00107955233222115	0.0511211921450899	-0.000385900195944418	0.00442347955668223	-0.00840319032028494	0.0161541828630979	-0.0382075021232962	-0.0168756234222197	0.00975611767691337	-0.0163552459459642	0.00659054175409753	-0.053370815204725	-0.0107627424281648	0.00546428128144055	-0.00455039203096291	-0.00669093765507215	0.0200748702015534	-0.0203681154660347	0.0306671181412335	0.0066054463981925	0.0326294006703992	0.0100348516932519	-0.0254082231271451	0.0293610519012511	0.0462588064444671	-0.0262344234336771	0.00541006624316194
S100a4	0.0172583425332623	-0.00791381936688317	-0.0316083056660993	-0.02661330487407	-0.0111917824158827	0.0063994332218498	-0.000308424893300596	0.00439841858939941	0.00729494521968741	0.053707346334871	0.037110945781691	-0.0555504322239056	-0.0119331098467076	0.0444953294667416	-0.0137339558463641	0.0616632060398263	-0.0121263148639283	0.0205093374580023	0.0338342111346101	-0.0102550052898793	-0.0250180874486962	-0.0405275276576754	0.000159812005978	0.0721004043730777	0.0439528430258962	0.054349200283268	0.0552297133872437	-0.00519747306467769	0.0436701820403634	0.0346917826174163	0.0116308953512409	-0.0140717695999964	-0.0365037320144702	0.0271236487158963	-0.000529486369133792	0.0113334603400911	0.0265807814179628	-0.075077161095058	0.0110244959407314	0.00818635921070538	-0.0446933066827075	0.001436058267212	0.115668260206001	-0.000206990836648633	-0.00256053855175188	-0.0455708108799014	0.0412194309012314	-0.000639604251206588	-0.0620768866536271
Inpp5d	0.0611136536227257	0.0362911661962548	0.0147314336565974	-0.0037445134754968	0.00892312509259188	0.00260275277238732	-0.00930690125749113	0.000126865648668933	-0.000326629602142994	-0.000478024876562568	-0.00707690473598887	-0.0078756290584843	-0.00117288999007422	-0.000325509228846955	0.000921513709053733	0.000928134207712397	0.0019546696772327	0.00539573185687319	0.000631004065050158	0.00445953234589795	-0.00427385773348993	-0.00246625952772287	0.00171993023295939	-0.00321347387586802	0.00511139788838015	-0.00165636483530743	-0.0172918171837589	-0.0179838711742043	0.00496633761111504	-0.0267437915262778	0.00811667774622253	0.0047657620998388	0.012218461203691	-0.00725928485029005	0.00378818796060656	0.00494930475089279	-0.00403594272086955	0.00390500099800727	0.00679890643715473	-0.00155842198384534	-0.00394289744667571	-0.00786157334905192	0.00637549778651304	0.00588474933036831	0.0205152663956301	0.000770794392412923	0.00599246866208508	0.00466739296756773	0.00150680349770904
Ifit3	0.00158103370455936	0.0028340713767135	-0.000576136667663466	0.00451567610932816	0.0080354926318723	0.00411885581700604	-0.00684693817690431	0.00388747078227976	0.0174294113185932	0.00799722475324877	0.0181607349299182	0.0297052848344644	0.000866047266777849	-0.016219685398099	0.0301896897953545	0.0352323783414306	0.0495990874728535	-0.191347661666184	-0.0306564401112239	-0.0780351711560271	-0.0255287905471422	-0.0543208665696917	-0.00312694738176103	-0.00838082978056855	0.0204669184845978	0.0207282085016605	-0.00294711217094182	-0.000911324481429061	0.00246198897805676	0.00341711644743936	0.00389683309793489	-0.0172836780445513	-0.00633890867968233	-0.00852825659912268	0.0162573862260361	-0.00375498815092546	-0.0105503561486006	-0.00201963724855931	-0.00575508767053248	-0.0155664948089453	0.00347092106875705	-0.0010500863942161	0.000692521197674203	0.0117158955967259	-0.022857704506387	0.0123143118170965	-0.00696954890331288	-0.0144979621706209	0.00609033125459259
Ccl20	-0.000323062939642017	0.000379386553494123	-0.00015020302573663	-0.0038485907158282	0.00187905840774177	-0.00415319025809319	0.00203353893315104	-0.00285040136771168	0.00724664092948163	0.00532171358822825	0.0034561991705691	0.00746567989453753	0.00244296509503346	0.00119719235128057	-0.00150501431147212	0.0083636724955596	-0.00153697104446296	0.00204896583135076	0.00166681485515063	0.00614548906576038	0.00981127858775845	-0.000405044430668684	-0.0153935415994703	-0.00657250960833183	-0.00209750055769845	-0.000857784036893241	-0.00743339468829425	-0.00571992073242234	0.00633027917243642	0.00840072925417786	-0.00180827074345519	0.00548620491745695	0.00596524045654047	-0.00519525362911183	-0.0031692816056669	-0.00431317694449072	-0.0029922578805531	-0.00532838738854622	-0.0149614923128021	0.00216771895988461	-0.00358484783400995	0.0107810911313107	0.00228550134211554	-0.00335860277695167	0.000316645685467981	0.00504099771346521	0.00877461705303723	0.00458378828663888	-0.00234825524504468
Acta1	7.77363729540336e-05	-0.00545676038064119	0.00250163461963105	-0.0173321252555221	-0.00612338526088266	-0.0106831277677576	0.00944376648548403	-0.025199826304905	0.00183458637205564	-0.0071743189571783	-0.00414893047850121	0.0116818405175616	0.0226295429794507	-0.00179981666655035	-0.0403217549626389	-0.00386047485914974	-0.00931356684150374	-0.00945392886025183	0.0293124720324641	-0.0153118580229929	-0.0172143978784818	0.0281667366320469	-0.0132164579059957	0.0258797099666365	0.0362720362048541	0.0121622427136875	-0.034909443156493	-0.00324831979002118	0.0166169956716366	-0.000213501793015011	-0.039541947170053	-0.0281975536316249	0.000394201384660828	0.0171104956425923	-0.014953081985719	-0.0111411781761015	-0.00799900222422288	-0.0125910623466077	-0.0176744463602728	0.0368777700660186	-0.0408601468441055	-0.0141155859078535	0.0270185856894992	0.0200210870249776	-0.0279103170249202	0.0509658155682032	0.0654819318051647	-0.037486071175356	-0.00185370877542612
Hspb1	-0.00933182377382436	-0.00234485071241767	0.00255110205829098	-0.0642809063961421	-0.017251626327794	0.0426918817918865	-0.0125183995087789	0.0187072382663847	0.00599576949382088	-0.00809591691823571	0.0303414276946432	0.00755566328958637	0.067026129208451	0.0327553397900254	-0.0543514367255466	0.0414309910638793	0.0259041006987792	0.00435470246752514	-0.00402355988344436	0.0159455762534908	-0.0358045565543871	0.00606642723270895	0.000742432595627493	0.0283634820335623	-0.00810877938161153	-0.00798318367618108	0.011630151400475	0.00144579306365888	-0.0231485151339066	-0.00739067580484711	-0.02716231088727	0.0141222913727269	0.00987413743136556	-0.0331153889231954	-0.046238381098222	0.0227340901701724	0.0150349782841731	-0.0214976748437306	-0.0390292396333946	0.0453333727521627	0.0246570312949611	0.00886112854539269	0.0728226686154751	0.0197380847889421	0.0319814432726091	0.0175561283403773	-0.0274054150566712	-0.054500017045902	0.0138336606851698
Nav2	0.0231916107512043	-0.00943518489644258	-0.0500682352105045	-0.0308167363529028	0.0257838996974015	0.0389901087247107	0.0302117935844773	-0.0673660602238707	-0.00473370266378186	0.000729704564571699	0.0196280665011346	-0.0152391620055659	-0.0156026377461783	0.00167523517759908	-0.0598144688352538	-0.0146718931545916	0.0113042999917063	0.00802463559607583	0.0344804345927171	0.0118834035616417	-0.0366076980230521	-0.0699334222315833	0.0193927812715484	-0.0339629665205932	0.0143513646877766	0.0136364520922233	-0.00655555779867933	-0.0170014841226391	-0.00915048982061708	0.00693489264732835	0.02537262388561	0.0161458545443562	-0.0356946548819585	0.0513359839131088	-0.00058880035028108	-0.00934642503383265	-0.047189580945179	0.00490871703819227	0.0198516101162596	-0.0208290125340266	-0.00688086066325286	0.0167372517873655	0.00494169177450914	0.00225773275661475	0.00864803511685195	-0.0277427470491501	0.00225648095859662	0.0213856772861742	-0.0280345701640261
Nckap1l	0.0594594367171722	0.0352201148601864	0.0163300968064296	-0.00407216949829576	0.00838253089311947	0.00245873808452047	-0.0083087173361682	-6.82576669269043e-05	-0.00268791732686363	0.000683726142577143	-0.0100155175480024	-0.00436526054670305	-0.000512772280293186	-0.00114013394932085	-0.00262161807643797	-0.00420870313127143	0.00223653687676805	0.00298687887146201	0.00776704181628344	-0.00223489827129757	0.000498656816188775	0.00149370512395196	-0.00568601954150712	0.00258455834271866	-0.00828938440651439	0.000727895487926728	0.00383472364246758	0.00175120961682298	0.000682221085684306	0.00806011058221849	0.0003032944350952	0.00136199116451198	0.000449217027920292	0.0041071256013367	0.00702525842432075	0.000277694089362245	0.000895297464423592	0.00216889239528857	-0.00153672902860145	-0.00409683800450242	-0.00434750332596366	0.00174470794598953	-0.00307877674734407	-0.000915723378945217	-0.00332991051650042	-0.000148068686331207	-0.00502735169206398	-0.0116959859608742	0.000916327700584355
Sorbs1	-0.00139824218488294	-0.0128568404470433	-0.0289569771439685	-0.0946639973786767	0.030683508420599	0.0294851308453254	-0.0261014063307152	-0.0286932523358783	-0.0159617467053958	-9.11664472408728e-06	-0.0140003226763092	0.0223873617198597	-0.0155418820202188	-7.54789317941438e-05	0.00591379165812506	-0.0394433471648371	-0.0293286954846837	-0.0319281436503854	0.00786506321526286	0.0256779936918171	-0.049098882621255	0.0545436756703346	-0.0199411355489138	0.0326729191100077	0.015863253297186	-0.0186864722139284	-0.0202838893424853	0.00760260745819871	0.00708514947018947	-0.0391874599091888	0.0144010602665151	0.0210369126352236	-0.0143584552378741	0.0506851173586858	0.0411399951371784	0.013673252384946	-0.00312028355340015	0.0169012011495598	-0.0215937024706624	-0.0297308737927052	0.00547396847624585	0.019843628128402	0.00405963591892463	-0.00628357113468261	0.0190653548294735	0.000315412246536502	-0.01175271741048	-0.0117270484709722	-0.00333345873066429
B3galt1	-0.0169170055495445	0.00761588622397962	0.00396010942993804	0.0089510721397106	0.0534204960557286	0.081606195225855	0.0108380946507288	-0.0369993549717226	-0.0320693794795043	0.0526322373460344	0.000756165554859189	-0.0394300939037009	-0.0123871114783983	0.00472600232387862	0.0371298645832037	0.00523382445915749	-0.0300425372220299	0.0189528699919394	-0.0165061316405876	-0.0453860703270862	-0.039159063191577	-0.00342428111148784	0.0031216711878847	-0.0055614627920935	-0.0231254024618395	0.0262996215817114	0.0363396741655775	-0.00229360408856558	0.00868887597572849	0.00557772651068422	-0.028919844774042	0.0274088098145806	0.0219433710262485	-0.0362835143513801	-0.0242732182287256	-0.0203182399770925	0.0213902991517982	-0.0430976996426256	-0.0404603503398973	-0.0374976701531741	0.0274768402600908	-0.00113775235972654	-0.0216120164243495	-0.00328665499665098	0.0142843815883478	0.054638304986629	0.0347422095437003	-0.0200663880614679	0.0330621712016561
Ccl6	0.0435020817277229	0.0259889653963756	0.010551044581785	-0.00257971497412883	0.00657794513403598	0.00116185117347222	-0.00619426434819744	-0.00087132515284236	-0.000994322519370087	-0.00130075392753515	-0.00501961937628729	-0.0033150201939365	-0.000433610219353264	-0.00262867481556414	-0.00209825646900569	-0.00203552536242354	0.00235741981643388	-0.00140134846773141	0.00406165460143939	-0.00413032242651028	-0.000464980036647591	0.00223040714215686	-0.00542938277012948	0.00225556152525044	-0.00568628398113693	0.000540876938558554	0.00247699515362043	-0.00137124065741717	-0.00162993473758046	0.00244234023864287	0.00477855839744248	-0.00684834726344632	0.00323365433789128	0.00224034009002074	0.0020916967583627	0.00601817387087207	0.00135790474067776	0.00351543015594825	0.00147636712156516	4.59727364443501e-05	0.00204455097208148	0.000588465320356065	-0.00202363193470004	-0.00367021028491226	0.000992436078409164	-0.000509893995146714	0.00575512203136079	0.0125426809912146	0.00455951340836489
Fabp5	0.0373415869498298	-0.0174207487679149	0.00690360926632663	-0.0597987534063783	-0.0189849710207541	-0.0332439907321603	-0.0261712747696489	0.0115174953203984	-0.0463981889167935	0.00737266939544771	0.000331216733624536	-0.0235456671396523	0.0064405490470287	-0.00391185587630688	0.00855212088916273	0.00512223986988674	0.0526673697184935	0.0402763940672241	0.0195066564302549	-0.025460383251776	0.0209423390160532	-0.00776714057847766	-0.0151719087215018	0.0261196018517566	0.0193486999272819	0.0813607250565955	-0.0200295464234788	-0.00111058720632482	-0.00031496089616281	-0.00331313469118269	-0.0555025227343282	-0.02506616693254	-0.000226956711588176	0.0097397113814568	-0.0225163850116646	0.0329231934818797	-0.038086120640663	-0.0180667259850221	0.0129993672166751	-0.00318947086470091	0.0475251772401258	-0.00651713706138675	-0.041418123596304	0.000309817026362146	-0.0104148107827774	-0.00920570537288078	0.00495483574061095	0.0138653313629178	0.00991883254787243
Sorcs1	0.0040646830013048	0.00207833823568049	-0.0506380320188367	0.00902702113870693	0.0168334292965504	0.0140447398545446	-0.0123424691222003	0.00706974964181848	-0.0163589914145214	0.0128021142302811	0.00813276403248965	-0.0255343328772105	0.00318156521589514	0.00432542092639182	0.0153608926544801	-0.000399277223436139	-0.013154954531811	-0.00437080605424542	-0.00244286273837792	0.00087536751338409	0.0276727611707484	-0.0146421901687884	-0.0378401675829414	0.0105222250752221	-0.00913154629388525	-0.0376407759446001	-0.018652994010462	-0.00541579180615198	-0.023588526078086	0.00915625044234611	0.0144968111804072	0.0079190543240067	0.00503257468121726	-0.0252910092172782	-0.0165443598361146	-0.0515739615911626	0.0112580910597958	-0.0321058078848098	0.0235717680273255	0.0335969846881823	-0.00472192572229727	0.028806975749849	0.00444765994142559	0.01021880950975	-0.0401934551967204	-0.0286613022352487	0.0247379210803618	0.00141717967005199	-0.0517404315086636
Il1rn	0.0176375512735372	0.0105598112656132	0.00820907216831745	0.009957275708619	0.00758980549550691	0.0182277929156016	0.000169747786312522	-0.0104352637975333	-0.00400212487642969	0.0093952977797288	-0.0219526752432093	0.00134065098888554	0.0319839473102805	0.00579219402495131	-0.013539414902676	0.0165076187500805	-0.024101931642983	0.00518249135489454	-0.00284547039262733	0.0376633192034264	-0.0100362127161842	-0.0293608989301574	-0.00913154290809942	-0.0164398923291722	0.0132909667417557	0.0189392564183933	0.038668915142282	-0.0142437011144719	-0.0104478055263946	0.011039106783064	-0.00421195865606016	0.0123334666012789	-0.0359439993681508	0.00263379971107605	0.0520100460763437	-0.00350154130657924	-0.00503809142275103	-0.0113261298410455	-0.0168479537323247	0.00204309992944525	0.0177344535510919	-0.0222586893644153	-0.0164481149239466	-0.0463895317653803	-0.0691026116392897	0.020286391062896	-0.0624442590041155	-0.0347979315799003	0.0252546889771936
Cxcl14	0.000126472561045715	-0.00344508907402692	1.26156012592012e-05	-0.0172169477833511	0.000512234728526338	0.0104283102500985	0.00609423207244009	0.0293824079268141	0.043789171038636	0.0706559260973416	-0.0200770912812697	0.00795603462734082	0.0174768382283855	-0.0067934836021765	-0.010889145032914	0.0325443927917919	0.0120659520762853	0.0259215767593212	0.0134254842090833	-0.0049731778513656	-0.0489365521298203	-0.0211369901247699	0.0247922299451819	0.0164652633858535	0.0210694523896328	-0.0519122406085789	0.035159819519675	-0.0146586087916186	-0.0234670091486567	0.00393492766111787	-0.0205107424555974	0.0078508049795413	0.01209089041665	-0.0110094022162767	0.0109529728314275	-0.00789515961792398	-0.031079698727825	0.0191190382725693	-0.0120154651079171	-0.0512117311932649	-0.00758020089045954	-0.0076535286726658	0.0704799332792018	-0.028295101184234	0.0299713572709643	-0.0258094356948165	0.00390952396598777	0.0208267945217994	-0.0364245375353889
Plxna4	0.0016468803310677	0.000102900476637026	-0.0378138093760537	0.0261685189683656	0.0015678803400024	0.00241335512702202	0.0375630366522378	-0.0155559782770313	0.0184355634974214	-0.0199741968714733	-0.0658999924421402	-0.020238760776086	0.0156154371991608	0.0325887513439855	-0.00622564711049217	0.0227780097594914	0.012965494534248	-0.00412186825831019	0.00595838059897102	0.00931944525746141	-0.0287718118557424	0.0183434314106321	-0.00241745039470007	-0.0183936912312935	-0.0286901942578657	0.0718134029593203	-0.0453775476093493	0.042050626969431	-0.0915967895488477	-0.054432466527389	0.022413456232429	0.0103895345360961	0.0345684954438835	0.0298012705981293	-0.0564904662499185	0.00766778045375205	0.0239065015716043	-0.0227459697320044	-0.0212056421867627	-0.00776213797676844	0.0636172371863168	-0.0641314705034077	0.016447643057428	0.040437250151022	0.0178624812813051	0.0249751135859793	0.0069749257279496	-0.0581286752679683	-0.0141143282484082
Nav3	-0.00618305161314083	0.00507728753313368	-0.021492750900822	0.0538166935221444	0.0256388685520786	0.00298171217810253	0.0164968731253155	-0.046801977530316	0.00728634737908749	-0.00409184569072067	-0.0160798704027517	-0.0296036229184594	0.0266399538080573	0.0632895105014177	0.0733146906351561	-0.0340613659800037	-0.0282988111383476	0.00592746046072216	0.0179098878623252	-0.0572491993108279	-0.0307570188100931	-0.0292859967512437	-0.016861506572072	-0.00970946398811939	-0.0597377358285443	0.057076012762081	0.0171562326594995	0.00853294335072965	0.0227123231072397	-0.032533723452823	-0.00796872491855176	0.0342466329872504	-0.0218278639003802	-0.0267617017725048	-0.0475403978448028	-0.0195126574199933	0.0425343821422214	0.0116586348871333	0.0327429105648331	0.021307655032016	0.0327172374157403	0.00111505279205786	-0.00916799691073797	-0.0103609688783463	0.00925118120525586	-0.0217924124339396	0.0215446801526504	0.0141626492266193	0.0350466183318172
Des	0.000665497024128399	-0.00254234020074696	-0.00371006921312613	-0.0268957291654726	-0.00890918949950699	0.0191302994976724	0.00670060371164776	0.0155772544302832	0.00510125242620453	-0.0293079598279187	0.0233424182502341	-0.00512180635970185	0.0129540414837278	0.0173033673820682	0.0135690448247107	0.00387209934210083	0.0184432243502044	0.00635099964980085	0.0077777100379299	-0.00741808799426509	0.00445191093022717	0.0100964982989283	-0.014971886856935	-0.00323170255751848	-0.0179923908335834	-0.0129291771048452	-0.0164353671215814	-0.00364849218571872	0.0159471153985789	-0.0040485146297652	-0.0250593636336553	0.017587545572287	-0.028253289826388	-0.001789497797492	-0.00408217838533778	0.00551713532760926	0.0241339319573149	0.0203418755770354	-0.00238021874529007	-0.039430051903028	0.0312965341632083	0.000823236600180876	0.0142664866966415	0.00359966235765935	-0.034986654304669	-0.0542341739492075	-0.00858914215806986	-0.0239087177760706	-0.0742658731506785
Ms4a6c	0.0591058287515849	0.0356891088805612	0.0149334038687682	-0.00366802902683865	0.00743462991744242	0.00210033133245964	-0.00811579629951626	0.001183003524248	-0.00384559630827707	0.000711217461476778	-0.00897410209664659	-0.00458930652195071	-0.000683530970949084	-0.0024838366628387	-0.00324172263374533	-0.00199950414911165	0.00323569524214352	0.00218006453575936	0.00724818034123518	-0.00567924889482796	-0.000712036695294208	0.000463287791474371	-0.00759851796915558	0.00214999077456253	-0.00961253712299957	-0.00334112983704343	0.00395750095766991	0.0057409980073247	-0.000497358565708858	0.00467690303475903	0.00113769024393434	-0.00244643600584542	0.00372837426892022	-0.000586129825475618	0.00253987122787235	-0.00435570292642509	0.00415792096663602	0.00625936989808393	0.00167002157167046	0.000481213920242273	-0.00245798593547079	-0.00433032471351654	0.00591085283068228	0.0137499585882027	0.0205684654450992	2.70381488403355e-05	0.00171735140980356	0.00859146949549825	-0.00242279183370946
Cdkn1a	0.00371651340713185	0.00486541558129935	0.00252802159755135	-0.003671627334208	-0.00692645815492649	0.00940799200786195	0.0445387747998653	-0.0399587089758685	0.0497288971981464	-0.0211098953523014	0.0602618706390243	0.0536273503323821	-0.0222020400114344	0.0957581889976156	-0.128690810155005	0.0848491498752736	-0.0698276179367322	-0.0151621403983252	-0.0152202473828535	-0.0425379672864293	-0.0297455848545157	0.0527764741114834	-0.00734464206032956	0.0197882429627813	-0.0711374157233575	-0.046961227485385	-0.061095713433909	0.00479105793478774	0.0292545225116846	0.0431806333492897	0.0272640614090848	-0.0241760372572895	0.00212773094151433	-0.0191179542736163	0.0147261602470181	-0.0217781250168247	0.00992726683525463	0.0241353486163115	0.00374075414871004	-0.0132346817494154	0.0744439617350253	0.0174915023683395	0.00681677613019737	-0.0298290030285387	-0.00385368622578482	-0.00627739992160892	-0.00235252666102145	-0.00800804890323605	0.00762411986214288
Ccnb1	0.0377788422182021	-0.0677653464915408	0.012326506179776	0.0266048759600838	-0.0393547219255192	0.0199029579319299	-0.0742573000480241	-0.0237454939407315	0.0323499834510253	0.00305291457243713	-0.00342093075320488	0.0043057464149413	-0.0137188300931767	0.00956136786939298	0.00684854624671768	-0.010090747612079	0.0016535529289649	0.0116613044741157	0.00156359628226348	-0.00463060634174155	0.00216008257003608	-0.0196495406734261	-0.00655836186922646	-0.0102584674420447	0.00893030463761051	-0.0145124447014573	0.00926631542193025	0.0388592555102519	0.0118179819438954	-0.0140596472975103	-0.00332094893765337	0.0147644148148422	0.0123980647886768	0.00530744667217863	-0.00732427844307343	0.00329321915696792	-0.00940096502841239	-0.00162095347793397	-0.0108209758292424	0.000584210872085817	0.0167807098702133	0.000629019762158498	0.00858198090630478	0.000219649694257856	0.00278831655101172	0.00475042984748186	-0.0160332695633365	0.00688169054309238	-0.0131540314949201
Diaph3	0.0427590512243742	-0.0810712262223001	0.010752971052431	0.00170858075981873	0.0318794897724201	0.00845013306479826	0.0249598409731055	0.000797583562958598	-0.00286096506158276	-0.000384787567972492	-0.0016424925153441	-0.000390911295777594	-0.00141328806902346	-0.0057615523338351	0.00039925278227875	0.0119197073597265	0.00440596272319923	-0.00669578031560029	0.0183610695478265	0.00487342013579792	-0.00437194784688147	0.0169129192030798	0.000277067988514395	-0.00583972353725867	-0.000365405538223416	-0.00498465260161161	0.000845464816758802	0.00941257297122563	-0.00281629791520976	-0.00493054913837607	0.00480315732890841	0.010999717953663	-0.00144263056147077	-0.00740389831305906	0.00278507824210913	0.00720236829688547	-0.0102477318485633	0.00737900209970457	-0.00523746004343502	0.00284852245321192	0.0171510661898352	-0.00312332898076161	0.00346249624133745	-0.00549461094591245	-0.010308378635419	0.00319249360955848	-0.00542000615118674	0.00611224307191613	0.00995245240496859
Vav3	0.0469879306543035	0.032296995754288	0.0124063392029189	-0.00381906998271757	0.00998438001121933	-0.00603644758260468	0.00799609335927744	0.00888533690687009	0.0511849291060522	-0.0312468030443967	-0.0225583781172699	-0.0199602180245417	-0.0106750669818735	-0.0274400049464714	0.0306228323392094	0.00952392836667631	-0.0359030021903547	0.0258527110352198	-0.0173172415174985	-0.00471617789137336	0.00464934749846891	-0.0117329748917974	0.00699201101144914	-0.0148388559040703	0.0215359133010349	0.0429896952620254	-0.0632040359193324	0.0152226909222641	-0.00244515118534391	-0.0570379188763986	0.00742004649701077	0.000802404085741692	-0.012180254081583	-0.00947569346364622	0.0133761275206356	-0.0245840305225354	0.0243590318724931	0.0130831368135595	-0.0024068109844205	0.0121075677454801	-0.0156809910274975	-0.0091863443033452	0.0110073688879637	-0.0337119490123458	0.0328252420658413	0.00789944676510332	0.00906295888663832	-0.00123733114655246	0.0048719539846869
Tnik	0.00526195804719529	-0.000332149080183392	-0.0638532189281915	-0.0163910256157261	0.0343898303850744	-0.0177200885190126	-0.0217044107503494	-0.00958212021209098	0.000511127118222916	-0.018324926628462	-0.0115347205773869	0.00606378171462994	0.00783550708948828	-0.0395336281752992	-0.0254955385975076	-0.0374382960277265	-0.0196805007088147	-0.0252248423497654	0.0024916025478378	0.026422135654665	0.0279540243227599	0.0143294085537298	-0.0256042307996687	0.00200195475372797	0.0196775884681839	-0.0132630649522245	0.00570118816236778	0.0122736624000688	0.0136664855192037	0.00985921546438415	0.000274863830808783	0.0284082926839399	-0.017866763275993	-0.00796040286543979	-0.0388388696360676	0.0275456325296777	0.013614847425336	0.0291660667921115	-0.015365384523176	0.00600337454112939	0.0288640141385175	0.00925156535439235	0.010497241561742	-0.00600510047393393	-0.0342184788174727	0.0303710263228721	0.0208047157047645	-0.00251020547719485	-0.0162402061579542
Stard13	0.00418271329274957	-0.010133171386959	-0.0618359618857454	-0.00459450623071183	0.0204624882850161	0.0104739594230134	-0.0148545543385829	-0.0130735968201259	-0.0253730764396423	-0.0159278899778607	-0.0611092246236405	-0.00128609057034367	-0.0228796776213703	0.0124766090237185	0.020195009319078	0.062496110196979	0.00788494251011824	0.0149942836507602	0.00376545198594198	-0.0246873890716047	0.0271017262070049	-0.0079237260621201	-0.0072346685133697	0.00895219501597059	0.0230598280040556	0.00950197925257646	0.00636904757604217	6.94131865535069e-05	-0.00527566500872015	-0.0127752718547033	0.0380934798997344	0.0317734305321339	-0.0250339498816465	-0.0022277180789509	0.00536068573084926	0.00370765706327207	-0.0225308423559322	0.0523420686548175	0.0268767715679136	0.0406540410703674	-0.0101208502709592	0.00116822811534395	0.00710436796475192	-0.0288737814535766	-0.00211395774493255	0.00105915840602552	-0.00956829981621916	-0.0483243607320446	-0.023485266752029
Rbm47	0.0604602711670462	0.0390750987527584	0.0161613834648037	-0.00543202642412856	0.015028555889079	-0.00480283603099815	-0.00754900648497631	-0.0100494659105267	0.00177454320724474	0.000623600302060284	0.00773603322418642	-0.00121461205405194	-0.00321483259020267	-0.000782981648816623	0.000798890456518718	0.00809372850447643	-0.00228062927119771	0.0118364262466121	0.00712965667280452	-0.0014419966512668	0.0016542534521926	0.00832248795355614	-0.00757884340074059	0.00709717722671707	0.0070326497609624	-0.0117922044567019	0.00336700398065974	0.000908853366949622	-0.00178797229113919	0.00694410386087858	-0.0100769471902487	-0.00819565682815904	-0.00625399196997299	0.0117884407756954	0.0191542763387306	-0.00304059408711243	0.00324463610737129	-0.00222640532718826	-0.0057055335919903	0.0167933919867884	0.00283810221073009	0.00570414628566475	-0.000571939703445227	0.0109597686642711	-0.000486792700157551	0.00896133836328713	0.00598197140525707	0.00187054678902869	-0.0206784647155082
P2rx1	0.00140750638593633	-0.00226616502004323	-0.00367485015125893	-0.0267256707843713	-0.00878390969532633	0.0211799498873469	-0.00590364404243004	0.00364001293498561	-0.0033128118331704	-0.0523710559383312	0.0324897394224636	0.00892323060924606	0.0528441694083628	0.0166634854383959	0.0407405677967876	0.00616113386499605	0.0304927002165716	0.0228482968692776	-0.0124421721667942	0.011437074877228	-0.0134342210276919	-0.00362611344917255	0.0146361745151249	0.00549876997680041	-0.0478594030684857	0.0077079551752307	0.017375906091552	0.00844273450792094	-0.0247287006329439	0.00271723842063974	0.00372941943794991	-0.0122201399609305	0.0159290898949926	-0.0181602637779151	-0.0266359867937029	-0.00268840182286659	-0.0215324018482136	-0.00428579770202124	-0.0105050295662881	-0.0242649891543747	-0.0262560893449767	-0.00673471520524275	0.0159622262195028	-0.0241474432195616	-0.0141921816652531	0.00335212055052448	-0.00475984835640984	0.029728859153263	-0.0038535445122148
Pparg	-0.00296775704519028	0.00922925993907665	0.00826933190806006	0.0215232617032908	0.00123658767871793	0.0228020862264409	0.0401093426368158	-0.100060641034234	-0.00875868472814375	-0.0331959854272539	0.0170329592382549	-0.00899948529958542	-0.0264778645111459	0.00334678282059544	0.00555846979336696	0.00426777682423192	0.0728619313242896	0.0124720757390329	-0.0185404258756276	-0.0177457292889789	0.00533404378212804	0.0199758774325683	-0.000135902610124895	0.0280939303164408	-0.0173015127129443	0.016878352342821	0.00475855381522987	-0.00996760129351942	0.00367270999876811	-0.0256494673141718	-0.0365132121462281	-0.0696181478556799	-0.0137311070203786	-0.0100836110500591	-0.00270918011287823	0.0325885037314876	0.0306418579375852	-0.0827249003991539	0.0269165554752367	0.0200665040857758	-0.0247962490123042	-0.00266491234967854	-0.0109505391286195	0.035495135275053	0.00473732123973278	0.0324127339694249	0.0512792144304668	0.00970313034513414	-0.0116524222485492
Flt1	-0.00410011052962823	-0.00157396866961706	-0.00097989933639376	-0.0463125204032487	0.011446867273918	0.0167521993293461	0.00633870741351646	0.0158414328828322	0.0764874570822211	0.011328470351444	0.0346611698878424	0.00440801571090701	-0.000939981552989802	-0.0417075746442034	0.0218239435416286	-0.005498742330461	0.00987509351447052	0.0146260321029518	-0.0269190189346617	0.00791092935532097	0.00426084513806103	0.0146218312847915	-0.00938034745100339	-0.0121802518595941	-0.029828723936875	0.0121886514153858	-0.0130184649420574	0.0100113356734011	-0.0365021866868692	-0.0451561236124197	0.0512681746539471	0.0388076983243269	-0.0250880096286489	-0.0256536823661868	-0.0104933277626177	-0.00307518246428938	-0.0476735655103969	0.0345840313830385	-0.0259621139956203	-0.0397952032673471	0.0108714421163636	0.0140035642118938	0.0329231441409314	-0.0481209429047754	0.0143952395040152	-0.00353897307655685	-0.0250898825121055	0.0255789508620449	-0.0041666525268675
Lmcd1	0.000823788762423562	-0.00330665575709134	-0.00611604095707044	-0.0463360003542359	-0.0067834624939009	0.0453661493058603	-0.0123558402573888	0.0249323887885009	0.0028079235136744	-0.0519650360012302	0.0389791879765961	0.00486516500174351	0.0402257548469553	0.0111072058719243	0.0304562388021508	-0.00942193936585361	0.0242613090603076	0.0155557894099875	-0.0145220532640461	0.0196576705355672	-0.00436563488671882	0.000861579956064876	0.0130353819705125	-0.0314013099396103	-0.0258565958921773	0.0446960412429681	0.0190252755176412	0.011753299986584	0.0165637719406107	-0.0199042076565823	0.0173859495491872	-0.00570772513445393	-0.04362272218194	0.0147009945521034	-0.00517438385707383	-0.00147571719198839	0.0137734481155984	0.00841206223954764	0.0149232672687774	-0.0404296656954244	0.0237348895065897	-0.0285859261699148	-0.0144156350355431	0.00352509752199645	0.00349297770808839	0.0148220094153951	0.0302376944324575	0.0162588953471125	0.0157527228016148
Cxcl12	-0.0138008908298973	-0.0016179614673759	0.015339454515703	0.0196963092917371	0.0283328154324243	0.0329291265250471	-0.0387070585442924	0.00119179803269033	-0.0128640706794579	0.0799100911332551	0.0517255468170966	-0.0507932807156371	0.0358895682983582	-0.0276624193660671	0.00813034646606375	-0.0624998135338167	-0.0363482589156621	0.0115694395401746	-0.015719287104747	-0.0790663920887355	0.00118434242298318	0.0704374366937298	-0.0087906633502008	-0.0651002005519402	0.0117080799500326	0.0112758470693525	0.00510688522530655	-0.0226524026383117	0.0220270953166672	0.0471680482346655	0.0413821606237538	-0.0332432974270772	0.0180316817202017	0.018180215140828	-0.0545851216173006	-0.000334363465090977	-0.00154045691061241	-0.0123083789663743	0.0331560552902267	0.00260460969066348	0.00788553654448166	-0.0390193477846428	-0.0169607492944579	-0.0179747652685844	-0.0123238545394395	0.0362099784044815	-0.00216946457616034	0.0337011908502689	0.00710515260228084
Abi3bp	-0.0111502755909936	0.00363937992999056	0.0093752237780358	0.00891572860631288	0.0402616893362775	0.00502390503591104	-0.0392671767331978	0.0200535748136667	-0.0243337398234705	0.0282131186547074	-0.00025132429082075	0.0191650274372716	0.047086343282302	-0.0281005116875228	-0.0354762822408384	-0.0129110039940441	0.000231344994661951	-0.0116706206620039	-0.00151574569520256	-0.00943248218088308	0.0480676792544643	0.00916260808505937	0.0521851130300048	0.0080778666589752	-0.0171921230900238	-0.0934308522600817	0.0156860292639059	-0.0305992335331434	-0.0174387367034769	-0.018356140961605	0.0102704579744053	-0.00514042387948842	-0.0548711579616605	-0.0141621903626854	-0.0310108965610588	-0.0216428195438282	0.0026219864483013	0.0320986508915189	0.0214837843721317	0.0555364213438207	-0.0112283675946818	-0.0330213118522756	0.0300492874713113	-0.0156906397227508	-0.0156773010032718	0.00541803757869537	-0.0140966797510712	0.00214232246632448	0.0282587521228769
Clec4n	0.0392879160380549	0.0234553135785358	0.0112792359401605	-0.002780653313362	0.00492514418251379	0.000861934791265996	-0.00410829696779518	0.000561824839252352	-0.00298866589747236	0.000213424272716117	-0.00571793889989166	-0.00241492653317022	-0.000672942209051027	-0.000890587798284809	-0.00150708497019422	-0.00209986576576642	0.000590984371453191	0.00170887313006128	0.00335593812326386	-0.00148049027361043	0.000646529880649303	0.00167986861615302	-0.00355036485484308	-6.0233290422339e-06	-0.00522727817229858	-0.00300966536402295	0.00553906557999283	0.00503702068550834	0.00585941279500312	0.0068615966638413	-0.000484902348838083	0.00330424506657415	-0.00286969104737824	0.0041064080961723	0.0115684515721909	0.0078526134872604	-0.000605383633256842	-0.00273027933691233	-0.00815593344769808	-0.00517560980590066	0.00378846089506416	0.00365212874375813	-0.0065458978633198	-0.013836977654881	-0.0173416290676752	-0.00171507076392083	-0.0154489848325354	-0.0277727015109453	-0.00081247865610029
Mgat4e	0.00135694365417729	-0.00435888816030405	0.000756871398604413	-0.00496088270210088	0.00176705730605817	0.00318007036332654	0.00151419448493344	0.00178900519454503	-0.00453330268929741	-0.00427481858957326	-0.00107653700465426	-0.00692077487540312	0.00402141390448083	0.00340376633639761	0.000986892252028657	0.00483681664064273	-0.000344537834350104	-0.00630285453705053	0.00730345045851541	0.0104907833480205	0.00075220255731849	0.00424434965970865	0.00431603785357295	0.00350619575070946	-0.00276555220347864	-0.00935664947949646	-0.00320213876997181	-0.00530356336933054	-0.0111544513942841	0.00174854243119935	-0.0057589482740121	-0.00982119792606745	0.00627614885454708	0.00147453289018197	0.000335615160541015	-0.00140034713188051	0.00738841400030591	0.00657238065180593	-0.0020827044910839	0.00832271295875667	0.00118254221487363	0.00423232075546497	-0.010210526705286	0.00136569359574914	0.000510046540415725	-0.0083426982723044	-0.00617017604583365	-0.00956389349168768	0.00248612159465201
Col4a1	-0.00512743300667437	-0.0106277011753503	-0.0199182492359189	-0.0511132752351709	0.00509401269590892	0.0465019923532271	0.00670508355432817	0.0450366812021712	0.0793282170359485	-0.0320525402871746	0.0182762552436115	-0.037955464400333	-0.0521227904121728	-0.0778455643240919	0.0264381414498768	0.00134526343588927	0.000105520369943572	0.0138307217088396	-0.0440423736770534	-0.0162584471455523	0.0452070354973719	0.0299753936406831	0.06780734262418	0.0936759340385995	0.0467052613576854	-0.0599175738066795	0.0283302492827863	-0.00995053374801348	-0.0346223717198174	-0.046973784354925	-0.0191064827661153	0.0217793367613336	-0.0123809005847557	0.00572009534675331	0.0717625371875131	0.0256198379741634	0.0579096152952416	-0.0122420313316419	-0.022675629509597	0.00493413621078265	0.0329220953133243	0.0563896500145276	-0.00459918790371658	0.0540851922591624	-0.00483091836340276	-0.0294922574314679	-0.0247832280293925	-0.00878766074502132	-0.020545597104723
Olfr558	0.000702603040058847	-0.000858722368734395	-0.00417153613441819	-0.0285214180948784	-0.0104325224360796	0.0301790353155267	-0.00454309410886066	0.00501489866850998	-0.00548353422802173	-0.05829718484525	0.0374744261420099	0.00698976242736112	0.0584754838569105	0.010135313779903	0.041229049789184	0.00341726359109314	0.0376792678734624	0.0153423275315432	-0.0270768342270204	0.0165380719829248	-0.0130268622268862	-0.00199900301336386	0.0214018194774326	0.0178813151624206	-0.0397867888493473	-0.00175898250091808	0.0194870252553707	0.0125651499994547	-0.0334549962241455	0.0242666093704428	0.0215739319926743	0.0111715904494357	0.045983331373987	-0.0217647202142459	-0.0049500634745825	-0.0361045394736613	-0.00189616567726123	-0.0251406009905736	-0.0148269410913026	0.0356824906848199	-0.0502145176131754	-0.0093050716997237	0.00912906687698049	-0.0404985857081664	0.0129315110504469	0.0281650374544206	-0.00746580291624032	0.0270145191598348	0.00741493362328224
Grem1	-0.0049798324943661	0.00338751284845496	0.0031240450203231	-0.00142382296495815	0.0142206286642762	-0.00615947770952823	0.0135573236699604	-0.0358164893620506	0.0272623708104574	0.0175641421425753	0.0336151786971348	-0.0337316191150187	0.0390409180779576	0.029286182253218	-0.0659987981765307	-0.0224438842701952	-0.0380948233350121	-0.0345487247280845	-0.0108546184680196	0.0424228091471582	0.00817418656792916	-0.0202185190704754	-0.0270180551617595	-0.065225038670624	0.00811727080710316	-0.027714110407282	0.0404407623299637	0.025980319946362	-0.0705472492650142	-0.016002150220035	-0.0189406277751326	0.00714524741153638	-0.0182456942326713	-0.0507231170953684	-0.0412465317799213	-0.0267737640788489	0.0049985725095827	0.0015871693245163	-0.0334104816537957	-0.000546588925682236	0.0164509179399155	-0.086310046215901	0.0194618481671854	0.00784880341350303	-0.0473827539561854	0.0383684371305635	0.0195291734765871	-0.0207798112634925	-0.00110278487994076
Lum	-0.0103495193852185	0.00413958431287261	0.00579096021748882	0.00427483815052623	0.0196201645276515	0.0758072422396847	-0.0312533110064371	0.0548429670460115	0.0176429713492006	0.0712448753965114	0.0382812782010001	-0.00243453302041458	-0.0327266502468364	-0.0764536037667772	0.0135794241414598	0.00268478300184944	-0.0563362647938385	0.0116345382286187	-0.00275980883748011	-0.0159841498599096	-0.00422735111547014	0.0199159499860718	-0.0446112386286758	-0.0501702597602102	0.00825709465703828	0.0320131912272716	-0.00795728449944219	0.0275394244764612	0.0133052368552917	-0.00473557637401033	-0.00388175319561311	-0.0177414345726168	-0.00425939153552175	0.00546266519307412	-8.99599179334627e-05	-0.0241442903705799	-0.0282054461536446	-0.0327680053205159	-0.00295873643244467	0.00390552700803883	-0.0101527194989957	0.00224435616995757	-0.0117736270833742	-0.0203827072973456	0.0117544587909776	-0.0287346049264309	-0.0206643304405911	0.0557597388968171	0.0211061482587549
Gm12153	9.43656498722535e-05	-0.00626516517824678	-0.00300888828418078	-0.0480685139724306	0.00296665041031069	0.0512045930233451	-0.00716553198507727	0.017646810551098	-0.0200374492213417	-0.0472343558270871	0.0481989127736695	-0.0121249529864734	0.0378582068873273	0.0233865418956024	0.0344593115777563	0.00859617504916279	0.0325765804069336	0.0169728695430586	-0.0389322794922086	0.019073332748514	0.0203425886397997	-0.0119843043144477	0.0206784415914797	-0.00758081135052595	-0.0308945034694996	0.00152869241900512	0.00127082963595231	0.0287603969676415	-0.0837702279413827	0.0242423674702203	0.0251458252220384	-0.00516330517429516	0.0353507835103158	0.0100311141915246	0.000111774991115579	-0.036635327997524	0.00686462999326127	-0.0219263570593426	0.00132330917163362	0.0229896665070909	-0.0365893995790058	-0.0043769820951013	-0.00693292845899564	-0.0519078380114365	0.0301711087709101	0.0272835085546497	-0.00735786789213181	0.00934345967005924	0.0182868122386891
Gjb2	-9.08373506998941e-05	-0.00430186534044614	-0.000262120075031086	-0.017576028863033	0.00756806263936635	-0.0165497755394172	-0.00141734940197304	0.004846757389983	0.0155142468572658	0.0120738480428265	-0.0155753279615277	0.000332427640672574	0.0150207494472398	0.0114536140279854	0.00162744886236935	0.0087593452814822	0.00119871108713678	0.0233790420587159	0.0107027120161342	-0.0413381013659248	-0.0494672207058902	-0.0134296427210288	-0.00101923586872826	-0.0189247595905551	0.0130288034847503	-0.00511680835498206	-0.00243816768213895	-0.0116712298763817	-0.00860032302410197	0.021134150502549	-0.038003745727756	0.00327054230512595	0.00121714832957421	-0.0215561696986001	0.0238569164575659	0.0170937607375879	0.0103133252749424	0.0241525030135089	0.0302541940289603	-0.00979855743114475	-0.00493748823476639	-0.0147187694548781	0.0166258578834858	0.0041181757670027	-0.00867566912803415	-0.02526636438004	-0.0175459886523253	-0.0167036343757642	-0.0349120414054791
Tpx2	0.0395043330722775	-0.0792828520697132	0.0139416751979466	0.0214877464753825	-0.0278537859749757	0.0157453687159586	-0.0346144819609442	-0.00947028894972343	0.0228587512373034	0.00203927418010914	-0.000507299744878398	-0.0167766809695684	-0.00411090388337017	-0.0005410009166376	0.0114607416342389	0.0143733978399463	0.00955846975159652	-0.0134645839655837	0.0354104257799237	0.0175986790883832	-0.00214415017348731	0.0391951098280576	0.0202131501841364	-0.031761917318952	0.0104777743041239	-0.0168904688065972	-0.00552411230160928	0.0238880092001764	-0.00663099410067628	0.00061953241100633	0.00195452221234185	-0.00823127102392945	-0.00125195954357425	-0.0153617957872612	0.00550918992003898	0.015233573553174	-0.00940556785281537	0.0015357116052905	-0.0037971581710532	0.00468679407763812	-0.0101580601979534	9.41280688474759e-05	-0.00185738147853406	0.0128623604490353	-0.00542707145995702	0.00794385158945808	-0.00975550789579847	-0.00995227774271849	-0.0167779564432901
Cd93	0.0562046472434237	0.0333854064791045	0.0148220709838165	-0.01107556496281	0.00676533308356717	0.00776681280146754	-0.00812624489728155	0.00114435317662505	-0.000398076791439549	-0.0064729135390205	-0.00325178717938005	-0.00996763267359228	0.00697953288096314	-0.00269634114604558	0.00305112137837031	0.00025660221027443	0.00519049076205217	0.00309583965066966	-0.00354657196060291	0.00695192074668744	0.00121390111785049	-0.0011659180082225	0.00141180843085959	-0.007047968895551	0.00253962093927374	-0.00935782978079669	-0.0234075067498274	-0.0179189496207419	0.0146136309159	-0.0308608684223224	0.00696475608833297	-0.00152572299209233	0.0144626612552948	-0.0216218173705076	-0.00541228772542098	-0.01642592237763	0.000782085700954922	0.0219256648147931	0.0101406853282567	-0.00835131980503019	-0.0118534225071877	-0.00787783524205665	0.0270788918082619	0.0412548394650184	0.0518287523658228	-0.00751261822779385	0.0137873295921797	0.0180735457035811	0.00751092682065044
Igfbp3	-0.0117606021544213	0.000936228985422416	-0.000221349680167112	0.008913593076184	0.0404996358170008	0.031791315944098	-0.0325311167142489	0.0165743869343933	-0.0370777934855105	0.0576996814014727	0.0479182384107374	0.0746839614872784	-0.027394761305978	-0.0887643160361378	-0.0119732978158602	0.023732608548427	0.0566001630269366	0.0450519619664044	0.0557141715625249	-0.0716403682735588	-0.00305971521792769	0.0426063631710196	0.0406096879620818	-0.0186730422831783	-0.035884024797092	-0.0117323662589608	-0.0155987083716603	-0.0047355107897111	-0.0395741233373137	-0.0554090573254006	-0.0360872595867861	-0.00645755029213804	0.0291414367456057	0.0141940977134355	-0.0103246940273575	-0.0429513650468702	-0.0083842926035447	-0.0065526086212078	-0.0128912162101213	0.0266971043286658	0.0250434624317956	0.016347634718534	-0.00468444338626153	-0.012190462977032	0.0449773241109964	-0.0290760720835752	0.00394792756993283	-0.00731329416356069	-0.0146811859462805
Plekhg1	0.010787691137952	-0.000862432765849669	-0.081041127276432	0.0220914451537332	0.0202672200070532	-0.00810459708112022	-0.0078159883136553	0.00888923822049007	0.0108785184273238	0.00816349958764536	0.00649094718623565	0.00369435402238009	0.00971643933476501	-0.00851086350505663	0.00566376692152111	-0.00607777174692511	0.0085723338845757	-0.0126858350662896	0.00443592685133795	0.00642397217663346	0.0130968845493428	-0.0106384810555225	0.00633207831240581	0.00355941173630585	-0.0113503209167682	0.00924241991521985	-0.0287670672219958	-0.0192187551447775	0.00562182886662237	-0.0146571411949923	-0.0306467853665433	-0.015967819378123	0.0189206156446003	-0.0308026616416762	-0.00961704050291548	-0.0118099002818963	0.00346495968391712	-0.00351308031850546	0.0136640423628705	0.00380943198374737	0.0360766262638459	-0.031924084705334	0.0182093272980526	-0.00879984235236822	-0.00639399484491253	0.00651399633023322	0.00204178058643227	0.0123906739287246	0.0212273218223792
Cdk1	0.0431067102636453	-0.077190365640312	0.0141020781123692	0.00774246217756201	0.0119293339350398	0.00836723655416256	-0.00189204810250384	-0.00287519643203165	0.00753199582467601	0.00249756634386612	-0.000578997891184807	0.0317001759717642	-0.00708262471949865	0.00402945881180875	-0.00416591605395727	-0.0245141996082437	-0.0146907431692415	0.0142127706884959	-0.0266064861628482	-0.0176411971820371	0.00448034973197019	-0.0465003597647595	-0.0152212455698556	0.0149393114159659	-0.00768149746761751	0.00448626666512983	0.00606776002436279	-0.00489348794555762	-0.00825501742685612	-0.00314907579283449	-0.0170599718401183	0.00593592762637269	-0.00189093760758199	0.0196735086629575	-0.0111540452915595	-2.43265715498465e-05	-0.00714434102313089	-0.000504753076418156	0.00848737595427794	0.00779141454825432	0.0194698940995365	-0.00806998623733068	0.00718336599142564	-0.00988513976745306	0.0177504260403581	-0.00014702015876645	-0.00957820336070902	0.0133564915967128	0.00153608211362149
Tafa1	-0.00315784170576113	0.000368371763704824	0.00364334077547573	0.0152007568524501	0.0150776088455098	0.00456534916348384	-0.00177322116747804	-0.00538607726319122	-0.0302418108360146	-0.0257467429481159	0.0293516861337883	-0.0128842575661044	-0.0303246467700767	-0.0301251598937859	0.00573795605581238	-0.00130511800979548	-0.0090348904219086	0.0107161922229488	-0.010631280283717	-0.0250726026871732	-0.00687410905004049	-0.00229948633598764	-0.0464443671786361	0.00298428266178794	-0.00151920491318757	0.00362882757288448	0.00918563672996319	-0.00834513281925441	-0.0108532215754383	-0.028991575919547	-0.00913533106868506	0.0430158575651543	-0.0214141423455753	-0.00257971258218933	-0.0481333931455937	0.0349580188854386	0.00417371433876496	0.0198332893095293	0.00896388802097637	-0.00941412439266682	-0.0411289914942746	0.0285618313933545	0.0433418744665563	0.0373740390414998	0.00501189644373168	0.0216410632789	-0.0208851145226847	-0.0163379921104185	-0.0344128204253148
Cnn1	0.00089262858620369	-0.0221125343037696	0.00311652581164974	-0.0837869142251424	-0.0157980936524649	0.0251092013206407	-0.00620251910165083	-0.0123832459254096	-0.0102518902211871	-0.0208603569506992	-0.0169431744084046	-0.0218379828361315	0.0467596605406125	0.0105589378220682	-0.0603443558748785	-0.0217515499333536	0.0195468103512627	-0.0145065607035858	0.0591448557904874	-0.0158417079396832	-0.0133133156473825	0.019525878722337	-0.058401219569251	-0.00401927274233959	0.0153114072054876	-0.0269451017127812	-0.0226485319010329	-0.0184243003712984	-0.0063078996771433	-0.00617063340741433	-0.078098622623595	-0.00417333058329563	0.0187308916944005	-0.0255071647999349	-0.0107017131712826	0.0216751595979131	-0.021905776090483	0.000463531923087729	-0.000468806972008765	-0.0189069849158975	0.0444282406700293	0.0065028918605005	0.026855965610448	0.0151165933678797	0.0155420711228405	0.0144436065776081	-0.0320497623014361	-0.0196784038129888	0.0523339138597122
Prlr	-0.00916780668926504	0.0111688297148462	0.00423405448541878	0.0338617633753096	0.0254301099333958	0.031324855664063	-0.00337706286815949	-0.022988449822702	-0.0302582316685609	0.00223617228575032	0.0169759863641927	0.0330150417634091	0.00652764237593553	-0.0318644938098711	0.054346852868092	0.00911035407217079	-0.00501266562622669	0.0245457098791205	-0.027954980784137	-0.0173833629036596	-0.0169174577166336	0.0106298169331165	-0.00519941475415647	-0.00326692640135125	-0.0196013218651571	-0.0284873728867042	-0.0398368178101831	0.0151681721626842	0.0188436962469531	0.00701779117407149	-0.0629486091089947	-0.0433606803945698	-0.0556463988440521	0.00885618500496267	-0.00450660771779623	-0.00326946986874466	-0.0256360824542017	-0.0210924182784998	0.0253431204263214	0.0187328546182069	-0.005935287023681	-0.00466775811988092	0.0607228189391082	0.0495620424747864	-0.0316717585830674	-0.00322552890341624	-0.027216616625009	0.00853879326952831	-0.016409035504948
Olr1	-0.00142190765148625	0.000516849779890543	0.00104053990279513	0.000617477449378865	0.00799341205450259	-0.0100010943188487	0.0111013452857145	-0.0222198924649212	0.0349789255634736	-0.00500189262087684	0.00578426714551742	0.00953877405008459	0.00364327059369448	-0.018912328906115	0.0103794364808395	0.00714717220993673	-0.0107704133205375	-0.00608726223395261	-0.0135741891624702	-0.0159384672090771	-0.00115793199883516	0.00520924966581189	0.00677396874733016	-0.0179831082179415	-0.022634224388714	0.00574419848445256	0.0111836940204001	-0.00121847642939413	-0.0202838145812533	-0.0234909203583962	0.00563991820359481	-0.00765945009859094	-0.0128849755922408	0.00709344870391063	0.00889316312076514	-0.00540566659364271	0.0284741121331833	-0.0378357286641776	-0.0315236634182804	0.0129371394453055	0.0061690526383641	-0.0041999307485968	-0.0154660759363949	0.0268706441465651	0.00260473706511949	-0.00508383300874039	0.0160625135782275	-0.0126208657294877	0.00152353427482413
Arl6ip1	0.0397423049754554	-0.0511557006794147	0.00990539052537055	0.0269996422205432	-0.0182000979920526	0.0268037123757586	-0.0527263985094347	-0.0197300225437225	0.0337699296889189	-0.00437677489266819	0.00408619969540378	0.0426906852586598	-0.0154874635165079	0.0257686261187859	-0.014989212010039	-0.0266952193003703	0.0048808569282501	0.0155192033981657	-0.0357717507399286	-0.0226543821890176	0.00203576818213216	-0.0349571202552316	-0.0235588471513102	0.0098448876585162	-0.00168991865705642	0.000110611138593279	0.0104710824647101	0.0330746608106409	0.00915441693945718	-0.0255105965953004	-0.0113339934976124	0.0158175418761206	0.0295894455494015	0.0234108005183879	0.000583923965443058	0.0153291739262264	-0.0194063166796755	-0.00351249539241566	0.0103534488785259	0.0332672538798442	0.0225200738859743	-0.00496393706040369	0.00814433522598161	0.00649556588840489	0.0170287611882442	0.00507938734026663	-0.00879583915420344	0.00137996783605505	0.0033500914157605
Pcdh20	0.014148202974691	-0.00301279781609862	-0.0888795502055212	0.0174239591228558	0.00272453168509197	0.0048110708475936	-0.00765022381613011	0.00671535180222942	-0.0169266384828604	-0.00245926300102086	-0.0105394466655449	0.0048025660706926	-0.0108436535209673	-0.0111447646287882	-0.0146819625136863	0.000290376649680336	0.0050600589236086	-0.000242341626337234	0.0164606643333985	0.00299183247211533	0.00684298590486865	0.000176030976139694	-0.0131507039989552	0.00778196000517564	-0.0131345694543607	0.00426634832895376	-0.00474099343114563	0.00647094371914781	-0.0171802968122272	0.00212765421517821	-0.00624610770145361	0.00501109227183325	0.00847550929419581	-0.0024586067099963	0.00253976767363491	0.0439458940465703	0.010456151631729	-0.0255630986424442	-0.0242677791280358	0.00798774704875189	0.00410148828318577	-0.0254079432862117	0.00530683712077838	-0.00451988154281285	0.0172232662503686	-0.0045875362618682	-0.000213288240726653	0.017435181652405	-0.00850195014939593
Nusap1	0.0378125581876082	-0.0709375170654174	0.0105883899207256	0.0273313094399443	0.00563675202843246	0.0321792423467707	-0.0421521813894743	-0.0138918333455341	0.0315752221472086	-0.00792483257323003	-0.0106696131010439	0.0468853938545163	-0.011485833432624	0.0165967911041307	-0.0103669574251922	-0.047837511939081	-0.0107250421485205	0.0191646490184448	-0.0279398326665022	-0.0257789319377424	0.00534709056776591	-0.0551452097260881	-0.0192711062675136	0.0351908520805554	-0.0176549344869678	0.0304603376710617	0.00584479979946118	-0.0293977235481987	-0.0132164659481378	-0.00751884849352438	-0.013752491212222	0.0109038343208689	0.00689360619102611	0.029609154072519	0.00101221565891373	-0.0045991946894496	0.00641850773420667	0.0106805953814852	0.00128977964281295	0.00886323495398737	0.0292329236628356	0.00952031034633048	0.027310118642559	1.00078623578304e-06	0.0102342333742293	0.00436629069508426	-0.00071923543683933	0.00927580637232425	0.00334308669373986
Pik3ap1	0.0603910662631145	0.0358569232600597	0.014177437902861	-0.00347756161021495	0.00820809975569321	0.00259395355841864	-0.00904533777417136	-0.000104982167153597	-0.00252169858729973	0.000683468697645379	-0.00808532441576031	-0.00416255861247613	-2.37127756032857e-05	-0.000892763056553627	-0.0030131923178372	-0.00330819878635176	0.00172564194219684	0.000953757471364665	0.00669194103175965	-0.00749731983267499	-0.00043089266132134	0.00120291703949066	-0.00659798218360458	0.00416557555042591	-0.00590746152638099	0.00133199703640194	0.00527845197481968	0.00189751067820732	-0.00599160934503116	0.00764976933985406	-0.0023615904807144	-0.00321224640030841	0.00096104892291052	0.00088549409075843	0.00276184841488819	0.0080257226589026	0.00100195477252901	-0.00341257952580203	-0.00160058696056833	0.00215024382788667	0.00644574259833593	0.00386069100692745	-0.00501567962775135	-0.016035117279723	-0.0119821796556884	0.00785755903339846	-0.00378588362595625	-0.00528786035641256	0.0017817855570691
Grid2	0.00261128183278417	-0.00393010910602495	-0.0288432693272325	-0.00862845387505017	0.032265358250936	-0.00727013314993325	-0.0156221781363411	0.011701886093055	-0.00969874747209248	0.0124811049168677	0.0254041647211922	-0.0134898776570811	0.0168585585922995	-0.0011468740483147	0.00494347739037645	-0.0337038938308146	-0.0298053151490078	0.0193997159867191	0.0355211813555272	-0.0499337847687184	-0.00211051040686388	-0.00922981260358451	0.00360934386094274	0.00367394792408522	0.00304601719918314	-0.0328154442607851	-0.03464041233783	-0.00685564438364164	-0.00154475908854359	0.0245648135256345	-0.00188208870934189	-0.00794793581492862	0.0214405035902301	-0.00521865413702427	0.0259319917024229	0.0131197746315411	0.0107731365221792	-0.024388248590052	-0.033118762401602	-0.00355350876990902	-0.0160660493879508	0.0272329043247732	-0.0239232031355876	0.0248941751207854	0.00165837949608399	-0.0610886120550637	0.0487153944541709	-0.03055690538627	0.0337497515980225
Reg1	-0.00119135893834234	0.00187482179449863	0.00088138571201094	0.00793600817505921	0.00356003522123854	0.00324857571287081	0.000477972126828079	0.00173771279449086	0.0139413609792134	-0.0139592288231284	0.0106033580130933	0.0139690226818515	0.00415438424993812	-0.0151733201911812	0.0207751862114259	0.000945544311019514	-0.0109767191707895	0.00604932388433793	0.00776404975913667	-0.00159938618368318	0.0107150360656456	-0.00329889130132904	-0.0119240174111646	0.00426812252382693	0.0130806447089597	-0.0135253706099346	-0.0112022580749581	0.0172910358836473	0.00544732314531097	-0.00492164535117884	-0.0150373785971907	-0.00756355121670511	-0.0121767594664935	0.0237874769955007	0.00357617940939609	0.0273258497479338	-0.0301447292981982	-0.00583809317676692	0.0228949876625136	-0.00771107304139662	0.00487530678982493	0.000339654781245816	-0.00165447847232403	0.0139714398509176	0.00748516904801323	0.0139125545273204	0.0055723474415571	0.00525712476381963	-0.0176546050215758
Nes	0.0261831867392693	-0.0193374817046377	-0.079770911680012	-0.0227833715461998	-0.0086308853972992	-0.00589181670576037	0.00290895576233144	-0.00999219986766477	0.00285000284269144	-0.0287761151686768	0.0121773638268914	-0.0188527982580135	0.00385045797327548	-0.0100461018050628	0.0239280822054995	0.0158464337065569	0.0123356932247767	0.0114921581784957	0.00402651609211712	0.00527459281604698	-0.0220477058290694	0.0126791691508887	-0.0319035929597878	0.00532617400441043	0.00639727324597967	0.00700207978116724	0.0188376719847671	0.0224592543300437	-0.0370995494966385	-0.00676793117823148	-0.0110058345851238	0.00711499388536998	0.00198167110436472	-0.0258864841696585	0.0026473558402672	-0.0446282723041534	0.00284721183796697	0.0130866491026361	0.0444578783067562	0.00510935221996804	-0.0157329804594514	0.0317958739786882	-0.00305166455246182	0.00591152275567464	-0.0125580011288859	0.00307747466124997	-0.0140066047055398	0.015779875540636	0.0100674204906926
Hmmr	0.0394589073475508	-0.0722506717064978	0.0107903472426621	0.029633666374254	-0.0354780884386686	0.0234366126894647	-0.064992640576403	-0.0189410653234883	0.0293697998443409	0.00510873559055333	0.000599821004653987	-0.0037384992408695	-0.00880823007970446	0.00710498376966852	0.00704264244349573	0.00790867628324617	0.00529333512760166	-0.00219619222144935	0.010346935842273	0.0072621985911454	-0.00211313579904063	0.0207524668058516	0.00986156338652679	-0.0245671959711463	0.00512509008553666	-0.026999604009432	-0.00836471880802186	0.0297555931256523	0.00119169416197926	-0.0015710110388756	0.00879726622617607	-0.00756085027052298	0.00460700031089338	-0.0106853356774735	0.00630155469478767	0.0121125872362959	-0.0031631300753452	0.000708195762042907	-0.013819580006258	-0.00120368598147852	-0.016321167924561	-0.00110768340186914	-0.00742353800194831	0.0147063502876709	0.0084384769259469	-0.00998235754453706	0.00775936578965834	-0.0148687086070689	-0.00668573299982387
Pappa	-0.00893493281159862	-0.00285875200648062	-0.00161229964367266	-0.0218952187362543	0.0224756243403116	-0.0345213500580566	-0.0180815683427844	-0.0499351955947968	0.00733741002767877	-0.0190602644736778	-0.0259790814355387	0.0460051357633958	0.00536999923604219	0.0517704782250228	-0.0352182652839214	-0.0517808491193488	-0.00807039706958801	-0.0422832453256153	-0.0209824541380364	0.055175666267812	-0.00455615858067957	0.0189089883123245	0.0702126818583018	-0.00215613261255537	-0.0600648270628061	0.0130077890338831	-0.00264894137895892	0.0201406409540593	-0.0287526702935887	-0.0117901057706724	-0.0562178276813364	-0.0251143854183013	0.00963028003912528	0.0376729837840239	-0.00674022285660722	-0.0295438719609183	-0.0160695005458066	-0.00941832725051646	-0.00245207555957096	-0.0226443033830146	0.0834445610388884	0.00134462379093342	-0.0571639185620081	0.0188021327181459	-0.0152916796221748	-0.00744859611654015	0.0235405606041906	0.0281626802916321	-0.0109734024707061
Ptx3	-0.00694552658914163	-0.0127646287323808	0.0121899625875265	-0.0247668160990226	0.0290392143302593	-0.0125561323211183	-0.0329341149072173	-0.0237140732462802	-0.0555055844150246	0.10422444175728	-0.0274193470003874	0.0568023142492735	0.0265335457148457	0.028116754654611	0.0238286444488133	0.05235467194529	0.0300198086575859	0.0377462342801132	0.0119156287032962	-0.030703443239257	0.0810999056931677	-0.0227769147826168	0.0165518506709235	-0.0116560829623621	-0.025092672232895	0.00605641772938886	-0.00455018693664241	-0.0136462330249494	-0.00907848384554005	-0.00232260003252305	0.0355904500626223	-0.0351171197872132	-0.0121447143795367	-0.0456711208460605	0.0495829732203282	0.0113012323413473	-0.0109932696763099	-0.0456876327031413	0.0282664242450681	-0.0321820092478417	0.0257017181407288	-0.021303747603947	-0.0430212057470325	-0.0441060585978173	0.0448827091557312	0.00324060805146222	0.0355181542721311	0.0295008235905228	0.0145920283082839
Zfp804b	-0.00136935973734401	-0.00116224980119698	0.00185668170337365	0.00600146197945795	0.00695907093042122	0.0105247382828788	-0.0144811519532124	0.014916993219451	0.0137275099133917	0.00635382761571037	0.00654223406569509	0.00676582057104471	-0.0027242393637713	0.0178259047249938	0.000220073020018761	-0.00412242368022633	-0.00138031264026432	0.0015471924043363	-0.00921601707153424	-0.00348628954443256	-0.00249162874547959	-0.0174572990271951	-0.00834550229623912	0.00402645684142991	0.0095008297973339	-0.0261574634912089	-0.0111991811166578	0.0133591366407401	0.00311716257105467	-0.00380460854743267	-0.0207008889197718	0.00566760869563619	0.0156361221568142	0.0173020694219174	0.00860870203263384	-0.0122467069583356	-0.00692082422832259	-0.0221819877347228	-0.00826155202392741	0.00299834008788007	-0.0234359780279043	0.0151261042832575	3.53171327251714e-06	-0.00514920049113238	-0.0012805009316067	0.0189091718365809	0.0315552013680767	0.0043497761404883	-0.0115022674071746
Pld4	0.0501006782912355	0.0300433027863821	0.0123884668824876	-0.00293143812764683	0.00685058770719764	0.00126452698719163	-0.00814722284912811	0.00175727229148544	-0.00218568716856621	-0.000119762912493219	-0.0078684629273879	-0.00266129006035521	-0.000700306227482769	-0.000962209134039072	-0.00256422443910857	-0.00280750513412852	9.539951470001e-05	0.000858756336960189	0.00421999096002876	-0.00292401816638746	-0.000534248122232806	-0.00220687496301122	-0.0072928804436988	0.0031468370370421	-0.00679194583610071	0.00218827500785187	0.00319170947191308	0.00165845585875933	-0.002285577899008	0.00928245773785959	0.00279650377040523	-0.0024233775129642	0.00240541993902308	-0.00232112247929718	0.00454807692089065	-0.00724643968185935	0.00462076188026822	0.00359263621483004	0.00951173609840479	-0.00371040562158861	-0.00647734360687548	-0.00662059280800402	0.00826377826730824	0.0208651005260767	0.0283227870627506	-0.000156925746687157	0.00344397442504609	0.0116601126888728	-0.0059398168668013
Ano3	-0.00727167743308279	0.00859783346684747	0.00257535356482595	0.0155388543670227	0.0098232253797401	0.013081065781506	0.00456623735433501	-0.0413659683401948	0.0353227808887362	-0.0445625690536022	0.0585423605935576	0.0124537216247695	-0.0271931273930273	0.095433511363852	-0.114614856005729	0.105090436989296	-0.0986351468108051	-0.0310694394391161	-0.0153167939930872	-0.0565287455798506	0.00385314960970176	0.0756264551686463	-0.0136101572464486	0.0376071091403873	-0.0729766943545473	-0.0305826275559907	-0.0568037499386767	0.020841542396846	0.0364320493444075	0.0112067005470998	0.0340423653499308	-0.0113085996182325	0.0425679174867635	0.00167952440536362	0.0439811548278189	-0.0480363407106523	0.000836654961194805	0.069367395660412	0.000832989462295166	-0.04222054644872	0.0459897275257159	0.0278337992536984	-0.00262438513154473	-0.056406064518306	0.0108877926361208	-0.00368349673856338	0.00515788200740656	0.0291489755515395	0.0181135827418145
Kcna1	0.0121978154989383	-0.000557403702965766	-0.0720726203779411	0.0112889305850787	0.00102337150440217	-0.00176675061317171	-0.00596102919761154	0.00131813127860149	-0.00588781124641265	0.00333652305703356	-0.00537035014288309	0.00462017869547068	0.00148594065001764	-0.00781913631128752	-0.00985098372099126	-0.00563784861700002	0.00297042604966909	-0.00257291181333215	0.0136298483603273	-0.00152221989344657	0.00405067570509923	0.00751229153110579	0.0011962853592744	0.0080287506012406	-0.00497422701880239	-0.00161646010984611	-0.0148855963535536	0.0114199357032098	-0.00694832247236323	0.0155935958777802	-0.000357816123283678	0.00401361030174626	-0.00416452066101932	0.00814960396615638	0.0194650165334248	0.087431071593595	0.0211894990113899	-0.00866326904975202	-0.0446088245385137	-0.000238512764046854	0.00487915218755868	-0.0297462745775158	0.000334038938526473	-0.0407646859065675	0.0344825052360517	0.0334066689884298	-0.000957299795873111	0.0578192120690453	-0.0198912083427802
Grik2	0.0111149521712393	-0.00251743857596161	-0.0682221524422603	0.0127964389762678	0.0109594404905581	-0.00560567843669553	-0.00392463349340205	0.00585850760709924	-0.00549512722234234	0.00147915197074854	1.93599535456838e-05	-0.00717329152167439	0.00112636173913315	0.00266667856416474	0.00155791564590009	-0.0142844135517551	-0.00221238907810658	-0.000523232853153498	0.00596128046305664	-0.00420566122255939	0.010300340968694	0.00229704581912278	-0.00453087628560032	0.00221832711373442	-0.00316487919490627	0.00948119506136127	-0.00864805867563572	0.0156928950452089	-0.00498253625663015	0.00246731712833042	-0.019242860039697	0.00523293134829435	0.00989195745497569	0.0052357472533346	0.00877797004056351	0.0115059039129546	0.0187924015055307	-0.020516052745791	-0.0141870806652452	-0.0229728527821832	0.00385804356254565	0.0183187221987995	0.0184762953596546	-0.0122148388975772	0.0180373739119832	-0.0229806899448411	-0.00160302147820464	0.0046870457116136	0.018483764336904
Moxd1	0.0151200505410272	-0.00346950974436598	-0.0918059635068611	0.0142675035515384	0.00145916679778655	-0.00499945812220134	-0.00543931691895704	0.000424357885057844	-0.00768879166269178	0.00383873659022098	-0.00673058585409782	0.00247637416340299	-0.00172282872246958	-0.00886351622079876	-0.00428498448509345	-0.00140440237708671	0.00538106654899072	-0.00187340331628759	0.00398589458221929	0.00616627930782444	0.00777757447029351	0.00905382004991802	0.00241138758503284	0.00644246194538117	-0.000986883742226017	0.000521272779121891	-9.39539177470603e-05	0.00420193679103429	0.0011871452754311	0.0013708816843004	0.00265373913939524	-0.00793121543899189	0.00676951976310474	0.00688304326017595	0.0071156126900202	-0.0101848284882972	-0.000504184242318895	0.00366825404785897	-0.0119956924759826	-0.013931866348779	-0.0103276994726714	0.00431058253795216	0.00855298613733251	0.0118218041383718	0.00193403744872202	-0.0123360914471151	-0.00202354647072359	-0.0225578010547294	0.0151942393090704
Cdc20	0.0292115466528943	-0.0631775003556406	0.00895461767852375	0.0237967453784536	-0.0616467034904877	0.0149982535876852	-0.071524418698346	-0.0243218460411255	0.0295424830524319	0.00864483886993522	0.00807980697880603	-0.0175280527898829	-0.00419316366887986	-0.00349013648731865	0.0104150017947114	0.0215074276346689	0.00853228269010671	-0.00213202291069735	0.0174697888982143	0.019303743675626	-0.00824110951564244	0.0200955742796169	0.00786801313897403	-0.0418246730336706	0.0231826244477714	-0.0532706082687949	-0.000487201426492186	0.0774142062687846	0.0285935638215825	-0.0203442226989508	0.00925364460227473	-0.0107546556680358	0.0131749516625271	-0.0229184249260625	0.00396747558138675	0.0080221096219331	-0.0122615879816295	-0.00751094304085423	-0.0150710435990501	0.00784544974861854	-0.00910727592312793	-0.00549393866015627	-0.0101136608401161	0.00200456407731459	0.00628576158802385	-0.000831758589354449	0.00152939500858358	0.00148585160278884	-0.018706736722512
Mamdc2	-0.00729330557988071	0.00810453898457037	0.00358047610496847	0.0144105896711923	0.00951229561301071	0.0054374115828677	0.0143779160283279	-0.045125615349227	0.0129435065598089	-0.0113150522853014	0.00543037167656391	0.00656657403772046	0.0183470054187036	0.0478276117942862	-0.0357469046669107	-0.040880545289455	-0.0228957992918147	-0.0181854655559639	-0.00829701797300136	-0.0137262952850544	0.0032775273700861	0.0420072228441111	-0.00441689912281855	-0.0477708033155827	0.0347439557653728	0.00583312328180114	0.0671297504905759	-0.0173810091644024	-0.00582648075646674	0.0208032587833928	-0.00827137284817443	-0.00230501142098993	0.00532828906989398	-0.0369247417155055	-0.0624130689894352	0.0210029458390711	0.0246596064444714	-0.0237391048666297	0.0199893976210569	0.0207255399927923	0.00351924867024705	-0.0491457651111537	0.0666834531151652	0.00584884841224671	-0.000783783883154013	-0.00735577019191192	0.0338624062113764	-0.0265236255490975	0.0264619447986149
Epha3	-0.0149383082614846	0.000962274246159446	0.00757208701976089	-0.0213907243174246	0.0343043260282641	0.0400556991715806	-0.0237133821252945	0.0790441648999911	0.0301788748849401	0.000493691917587111	-0.016231141923809	-0.0472819907443843	-0.0686689970781632	-0.0164556175966261	0.00446278300625088	-0.0445768449246455	-0.0583219317308007	-0.0148502042928976	0.0258098370875738	-0.0620952521403458	0.0252681321818602	0.0175054800024682	0.0278374143522662	-0.00775662932489467	-0.0258193741233817	-0.0466310540024434	0.0436256499495328	-0.0147105858105337	-0.0157993946439366	-0.0400952682946484	0.0341473597107636	-0.0628431582600981	-0.0164426227227612	-0.0301343601717204	-0.100269473138151	0.046939366961171	0.0467763620184978	-0.0377481660219708	0.0441318908940666	-0.0213448397683527	-0.00985147534144108	-0.0441343638467334	0.0301872179158128	-0.00472075582623132	-0.0299536671940199	-0.021453848033784	0.0512562266469668	0.00613034465876903	0.0147486517348962
Tenm4	-0.0113203199684866	0.0166228453881076	0.0058627563676646	0.0272161176973903	0.00939336193463067	0.0100084895450114	0.0344119052930893	-0.0240345461408759	0.0251029213074368	-0.0157191945289287	0.0128739961853054	0.0737368852853016	-0.0285891056811056	0.0175238515221075	0.0219023606726495	-0.0536205915721707	0.053098755377532	0.00580392623532646	0.035381474753941	0.0311605550293557	0.0259175728376933	-0.0275658476744672	0.0937864505304798	-0.00680921610989239	0.0402644382022395	-0.0432901875726934	-0.0139898970343351	0.000499971924470591	-0.0224910764087996	0.00986464247859304	-0.0985674237725136	-0.0581125409969064	-0.0663938636748271	0.00456688426055172	0.0239779585744058	-0.0520107269406693	-0.030718421599349	0.0250704665468321	0.00470627165580704	0.0266228455131285	0.00399248910981192	-0.00618595718863168	-0.00542885579023755	0.000518050695337634	0.0248943080566648	-0.00887011356689222	-0.0218888359362691	0.0102138880432807	-0.0682978202970612
Cenpa	0.0296806965841369	-0.0542063660602148	0.00910753932948825	0.0327816316921331	-0.0728440130881688	0.0160977574115333	-0.0862625213717396	-0.0205993833289465	0.0192402524065801	0.00882126712823757	-0.010093182441917	-0.0519140338945671	-0.000822970479498512	0.00460954651215901	0.0359425038614929	0.0334468070842451	-0.00262893516962496	-0.0233762848801792	0.0550249461321123	0.016773767712176	0.00206693692854047	0.0560480185706682	0.0281441942237397	-0.0335358625195958	0.0257774325614535	-0.00737235583167172	0.000208117998494053	0.0312189237965907	-0.00730387543243399	-0.00686102324369952	-0.00932724238317831	-0.00443920047226755	-0.0017671640261543	-0.0283196210879752	-0.0239493858259183	-0.00576575495495692	-0.0242502303693534	-0.00477399581401096	-0.0244746373970781	0.00704712741806516	0.0300814793176241	0.0205283147318254	0.022132651885212	-0.00869087542571963	-0.00738581754385012	0.00969359770666092	0.00478963155316763	0.0282969235081685	-0.013989213544928
Tpm2	-0.01144545776512	-0.027654137341048	0.0219196985055643	-0.0900063868892627	-0.0494354366290261	0.0288551924610642	0.0143078557278362	0.00845383502213596	-0.032382487302851	-0.0244567847948744	-0.0262193248498465	-0.0363319136587041	0.0128002484476381	0.0123612163930481	-0.0544998097419573	-0.00785431968032317	0.0168985587930499	-0.0147833121175192	0.0345284647069234	-0.0367247702739356	0.0162371697077602	-0.0113354749066548	-0.0501463317972844	0.0294985549187952	0.0189258439945378	-0.0116746192610686	0.0190650364060893	-0.024487997934292	-0.00530544718477976	0.00707778783351546	-0.0688225178959721	0.00354732899156879	0.0413178430325196	-0.0223051294893195	-0.0224368111049335	0.00747693683331619	0.0194523089843024	-0.0426758674127892	-0.0571111956025034	0.025122100687857	0.0364231015685194	0.01661663188014	0.0190756560535784	-0.00716447183603761	0.0478858487031234	0.00453191759365601	0.00663525288534215	-0.00578479961350551	0.046415854176542
Spon1	-0.00662134282801683	0.0117918554030141	-0.00573417935264024	0.0214365977871325	0.00510470978847498	0.0291095480141555	0.0308302121389158	-0.0441496725959631	0.0190599045952533	-0.0313820652050689	-0.00597664951570545	0.027149228368498	0.000731631919611446	-0.0519000370069906	0.0326530402527086	0.0276366798135395	-0.0244512792134868	0.0316156041347099	0.0147508267166722	-0.00451024529468654	0.0188781141408443	-0.0544210349082375	-0.00666984472367969	0.012436182543481	0.0452036363771062	-0.0258084791274696	-0.0554142784843319	0.0238337588812877	0.038548868413545	0.0458214713756395	-0.0389319656155236	-0.0509123587902999	-0.0338320460227798	-0.00048157179204754	0.0195112850620847	0.0376571425775342	-0.00295038674238004	0.0062444065690526	-0.019787166522184	0.0175100620890377	-0.00666314413372066	-0.0669191548565314	-0.00708530819782583	0.0414710656429138	-0.0126952806024802	-0.0151239999674423	-0.0179729936264515	0.00682040171229933	0.025182184561387
Kcnab1	-0.00275240455436972	-0.00927024100314975	0.00313660948030663	-0.0345609556417992	0.0216757732053343	-0.0135084280851991	-0.0162195216574837	0.018154875680665	-0.0301433356929833	-0.0235012817993675	0.0174196028918207	-0.0245846001593114	-0.0368825253898424	0.0265876927914817	0.0274860968400409	0.046790286461546	-0.00533019792509428	0.00949905036089584	-0.0203399159253439	-0.00571711409934617	0.0272389121248204	-0.0450870899690824	-0.00259067340037	-0.0046627136892814	0.0351881012668862	-0.00685937125932468	-0.0313685844121837	0.0335701411331344	-0.0839040846416721	0.0253640455701106	-0.00771739189112522	-0.0282697545915016	-0.0174927981768532	0.0160232579275747	-0.0356451776358775	0.0152977428281228	-0.0337506501261627	0.0362225024677267	0.0311909750476975	-0.0486426430389249	-0.014789049308062	0.0107955589856552	0.00184690582145831	-0.0289183031541176	-0.00633585311004328	-0.0162917420977243	0.0116064247902069	0.0237219907327397	-0.020701339906798
Mylk	-0.00969844994146515	-0.0152545914867331	0.0106665641636473	-0.064527775332791	0.00167970726536037	0.0750903886626481	-0.0297366634652638	-0.0554797146257095	-0.0301016217573652	0.0103889456234771	-0.040653574171157	-0.0203124534575785	0.0779452951843193	-0.0599133750252138	-0.0511513803434767	-0.0435090993159574	0.00403333569870879	-0.0278692340259817	0.0105328009316469	-0.0135555997231872	-0.0102964529137802	0.0313515631633231	-0.0076533841445194	0.0193781216156183	0.024289138532015	-0.00852495704448839	-0.00474278780787083	-0.0158947555780777	0.0167221415541896	-0.0247662817519514	-0.0372389751399751	0.022318030359792	-0.0248563368135639	0.0182993538344887	0.0125757553123965	-0.0187424381271277	-0.0138694454524544	0.0304368429247703	-0.0116682717017225	0.0118009432810512	0.0154680704714089	0.025052102668424	-0.0386233892912332	-0.00673792570543262	0.0324205793549256	0.0396572935430206	-0.0174656646523933	-0.00357270091594804	0.0434895257365203
Dab2	0.0389911354221689	0.0207723609930199	0.016550877486655	0.00407241849640055	0.033999929002022	-0.0183763283220968	-0.0270926709690645	-0.018955634996347	0.00457891732734721	-0.00143612846713218	0.0283303238969621	-0.0094015933560624	-0.00579300013735077	-0.012023714753308	-0.0122743450774472	0.0299767567182626	-0.0107666200031462	0.00411528677718959	-0.0200081331933421	0.0255305446070284	-0.00961676949833935	-0.0325641841395154	0.0217250724058669	-0.00187604270959533	0.000906919863213475	0.000315589303936206	0.0206455071076961	-0.0168177475606995	0.0212183028760397	-0.0351937236002587	-0.0141175914005393	-0.00824270538230185	0.00166589931737284	-0.017423575195943	-0.0156666613303603	-0.00641039288935267	0.00526677283976037	0.020574391618023	-0.00679566391953368	0.0061195935404776	-0.0416605976006064	-0.0372953684172131	0.0143245624977908	-0.00870044791272922	0.0233110539816224	-0.0192959222637082	-0.0111485271369696	0.0179634439771991	-0.00147252687595948
Nebl	0.0118865155738962	-0.00205600677127226	-0.0763349485636893	0.00999927531651199	0.00381657965867864	-0.00384546235732968	-0.00183469063929022	0.00285770893073893	-0.00673782822345562	0.00432053412207841	-0.00429668556954352	0.000882972403728635	0.00166574701774126	-0.0084641677800928	-0.00777634657848267	-0.00161634310011458	0.00152758000197056	0.000954240160583802	0.00117058407233526	0.000992250872653745	0.00707134038209989	0.00236420263310247	0.0029030218725902	0.00327324779488933	0.000275499992603061	0.00375710043328156	-0.00142139181077948	-0.000274505941536077	-0.00715923837041443	0.00301407117964118	-0.0024188825826261	-0.0158127593133703	0.00662090502484435	0.0118065256708229	0.000289399351249765	0.0133720057398411	0.00437726754769826	0.00673506526993932	-0.0153010950132721	-0.013187443713189	-0.0107928531190396	0.005260501422727	0.0156287774374045	0.00220742818136222	0.00690698158473388	-0.0188777304186394	-0.000327509519390829	-0.0231314126225107	0.000133414855232977
Cadm4	0.0182521116539424	-0.00379624882692555	-0.10354947660546	0.010590806723663	-0.0037127642779727	0.00303901712418904	-0.00701862525670826	0.00108315596023294	-0.00758210956115548	-0.00677181697576312	0.000324940629875672	0.00173128249596697	0.00619729740477008	-0.0106045613017698	-0.00110694523293803	0.00539142338297232	0.0098052262213051	0.00330470089813929	3.2208335581822e-06	0.000309659029329816	0.00873125930720574	0.00904366149538616	-0.00332038634715378	0.0107734285567625	-0.0124899923298773	-0.00534661635215774	0.0158361044037847	0.00951205956271435	-0.00441942369256491	-0.00562110513448571	-0.00175949663053866	-0.000996807801093645	0.00671523671307781	-0.0111298187436937	-0.00741321026989167	-0.0250549634548452	-0.00467426511300185	0.0014392069384379	0.0111031053801448	-0.00266127140192491	-0.0133574244586936	0.00639119126235309	0.0099614019935989	0.00582027003201019	-0.00639313474262223	-0.0182359037553167	-0.00745265450466457	-0.015255257122666	-0.0056253522870582
Aldh1a3	0.000914492178345202	-0.00632062061344436	-0.00596171237801448	-0.00709618707608511	-0.00951020659420075	0.010336349624069	0.0362119266234451	0.0234517707034638	0.063461683851357	0.0197473680367138	-0.0492800881853475	-0.0367497040950299	0.00237836593283961	0.000894177167482117	0.0200308043099142	0.00143374751985894	-0.0389673117362646	0.016299246335897	0.0249205798482157	-0.0249058896148491	-0.0278121846714261	-0.0224485301668074	-0.00130666247995737	0.000331323421008162	-0.0364246534314159	0.0444386801133931	-0.0375093449089977	0.0680967328731481	-0.0566628443406744	-0.0389599003420053	-0.00957374828715854	-0.0282960958285737	-0.030707028730068	-0.0708118660482476	0.028861796468241	0.02188323494894	0.0401286561388296	0.0326370631558793	0.0238726745173323	0.0280769994809944	-0.0416374974294054	0.011243451496933	0.0312051207056835	-0.0598119123855495	-0.0243336839856173	0.00846911462289242	-0.025387251475472	-0.000610146431244642	-0.0224569442559243
Pkp1	-4.85084413482948e-05	-0.00058097754951738	-0.00131562207849037	-0.000648416524928252	0.00340541851108962	-0.000235512075546606	0.000684187029778804	-0.00147791777656404	-0.000483898655672672	0.00331295630008537	-0.00242878555776953	-0.00424371672992307	-0.00287528939441582	0.00282369293168405	0.00337905881154886	0.00738136333719383	0.00505914645444645	0.0024069196120079	0.00313452249520049	0.00434090919681516	-0.00245943139937818	-0.00091529482016846	0.00120924613435792	-0.000616821908870568	-0.00307511451838935	0.00109179160184602	0.000880653798449983	0.00661083796449927	0.000443602902812541	-0.00285007844409859	0.00144516669839196	-0.00171862440397079	0.00405229700526873	0.0110773506992856	-0.00409676893563578	0.00898084396194119	-0.00143305623202889	0.00267841572573092	-0.00107715461964342	0.00874476758797223	0.000327240432602568	-0.00191167313602674	-0.0123484772669498	-0.00226940109829993	0.0132088841072599	0.0132195350933089	0.0048746970816629	-0.00612296771129869	-0.000251299826838685
Unc5c	-0.00654677528605315	0.00402337018033555	0.00461662266002615	0.0249450373148972	0.00345364586331992	0.0451583682555983	0.00963652767426443	0.0210924083259434	0.013374441040056	-0.0379229652227319	-0.00695875293626557	-0.00639738856132757	0.0124729988494316	0.0220779658104915	0.0775440243321082	0.00893567878617971	-0.043105819800964	0.00976016585859855	-0.00539171035551051	0.000622522292987934	0.00116590442448972	-0.00485046637702247	-0.0911521147707173	0.002963790920633	0.044716055416378	-0.050234206683655	-0.00293913342798207	0.0111614916310429	-0.0149597378609207	0.0340350229831742	-0.0175076025083727	-0.00775327254209206	0.0117449538966217	-0.0476480769316943	-0.00309122086779001	0.0189249214172734	-0.00388264156786656	-0.061229291919648	0.016135127732358	-0.0292597404140179	0.0265223276324229	0.0142321345770329	0.00256691479386843	0.00442509770282876	-0.00341319622788372	-0.0784421377972634	0.0141722458227145	0.0326727683280179	-0.010792835637724
Synpo2	-0.00242889471576023	-0.00483125686708886	-0.0021670753823732	-0.051533301962262	-0.0029829944219162	0.0366760437152622	-0.0164193171248288	-0.00584278476766349	-0.000605200648080221	-0.0838702785725925	0.0252793950519232	0.0176238318691652	0.0389263689917169	0.0123067203138412	0.0443982455279828	-0.0228430501253697	0.00611461647906321	-0.00824129357695209	0.0299221900405962	0.000411338622098988	-0.0208383687684952	0.0302931457516403	-0.0105914169508993	0.0360830484338417	-0.0176156648627463	0.00445552293417004	0.0134413600959769	0.0207380867830151	0.00863912611714398	-0.0259627594340871	0.0152337903667725	0.0285302356789537	0.062166519347277	0.026171036390638	-0.00594061610771036	-0.0284349905569535	-0.00101987094172749	0.00225986735664052	-0.0326627569769477	0.0241368278360194	-0.0492019868557598	-0.00570829745721368	-0.0380062314863971	-0.0245229377296186	0.0220560990602092	-0.00612606895614318	-0.00707050054659671	-0.000178495391239691	-0.024638140818766
Galnt18	-0.0056503677848853	-0.0182603680675044	0.00955495683150211	-0.0571970686863669	0.0434501871946615	-0.0459552042656256	-0.0361564149293246	-0.0231385655157973	0.0128561004357467	0.0276794335141478	0.0149309265416995	-0.0166403766490591	-0.000940805903342804	0.00759298389406748	-0.0472766407527258	0.00558206962996617	0.00527391700614627	-0.0204723908427318	0.0058948942850941	0.0553599795230819	-0.018672852105759	0.00740018008341695	-0.0536876862600287	0.0383720181658667	-6.35989646442429e-05	0.0156981668844259	-0.0141797424707392	0.0119536158205192	0.0211968259351783	-0.0437212706255939	-0.0381237328639125	0.00566383281248896	0.000669771867280631	0.0347507117192486	-0.0165247915205014	0.0256606917817021	0.0249710376997763	0.0301436219901152	-0.0081196432480369	-0.0110899104410989	-0.00800874334050282	0.0102066956311608	-0.00894098618101589	0.0180868137351455	-0.00966975912169363	0.0319928035718765	0.0188689011601071	-0.00419922695929464	0.00308553086502666
Cxcl1	-0.00431311212248368	0.005564147044323	0.00340358692847106	0.00531747051297119	0.00348787603690777	0.00323417653627863	0.00249704055842998	-0.0146863184416707	0.0250213364404371	0.0391636749142411	0.0368833984016732	0.0371355213176721	0.0141077723281199	0.0136058576361712	0.0394460248052437	0.0402829313755875	0.0139365526204374	0.0231991634837038	0.0532866561744919	0.023859445117895	0.0917788582312076	0.00221797020518343	-0.0561119874863138	0.0170543208175844	-0.00380858923120664	0.00119212051522773	-0.00609122848264793	-0.0403452203997984	-0.00661834122678345	-0.00212117785511245	0.0298075371834872	0.0206423134788706	0.0359485654526064	0.0205826539881088	0.0374948957409572	-0.00276762707218986	0.0347374246131222	-0.0427930458611115	-0.0293562254356189	0.00652586917626622	-0.0240599313115137	0.0278515884055396	-0.0272392751020607	0.030384250302883	-0.0128330972611172	-0.00913692709058942	-0.0436451143021952	0.0103769756310513	-0.0272825691763362
Folr2	0.0510101409056266	0.0316521457830848	0.0103532630643296	-0.00436744637537165	0.00685893783570071	0.00319562329050434	-0.00989862464607203	-0.000802091602821508	-0.00325219185457941	0.000388805554618311	-0.00747894638901134	-0.00266628449986237	0.00107713842189932	-0.00196132066173994	-0.00233823948519925	-0.000744331100945308	0.00299510824099266	0.00864765663047023	0.00736862295508479	-0.0038216546144053	0.00163879317649265	-0.000351300402938527	3.33088222311609e-05	0.0015033457924309	-0.0056132828596221	0.00296158008242378	0.00274614630801181	0.00617023271630017	-0.0125616974090223	0.00876015183436009	-0.0123376023673275	0.00425525364712734	-0.0083280059795786	0.00599293561924068	-0.000255795432856486	0.0484701118398875	0.00102161485671838	-0.0257625823743267	-0.0198762817565256	0.00658918195435709	0.013542011095184	0.000825395442321941	-0.0233386667853371	-0.0684482930540643	-0.0454801031512216	0.0138551264523046	-0.0207923288955955	-0.0191214745815001	0.00802734181073595
St18	0.055671032670292	0.0333206840783366	0.0156159223403209	-0.00359016627758922	0.00819169955958888	0.00174047822373681	-0.00745372759615312	-0.000216171849355954	-0.000959259091490674	-0.00144284813732792	-0.00787808491464421	-0.00415086631725132	-0.000129887707415613	0.000442305607203338	-0.00428986177706744	-0.00254154668598584	-0.00289921792873285	0.00384618304293523	0.00241436547313309	-0.0019683409492876	-0.00180208575178586	0.000583100514755463	-0.00348429356870277	-0.000101313188724579	-0.00556314276259382	-0.00209491800833495	-0.0016608083648777	0.00213567266960491	0.00295575395997507	0.00682804114800911	0.00699810670413087	-0.000328266628378524	5.25092913137729e-06	0.00243332609938436	0.0115612742933392	-0.00191232997742851	-0.00153726902390397	0.00668916297434226	-0.0058677698840046	-0.00852259668487947	-0.00231786739538912	0.00428752147167329	0.00202931798791284	0.00392201116297	-0.00515039044237813	-0.00885059180985494	0.00569830211035342	-0.0194279068456122	-0.00460197275715277
Luzp2	0.0120563697303536	-0.00113565114824868	-0.0689031526116356	0.0107852154633641	0.00294399642575691	-0.00226853580067957	-0.0048768838472632	0.000721455924657878	-0.00576256474319331	0.0032434054622319	-0.00488853911896548	0.00335800899967437	-0.00190133876100272	-0.00548491744592248	-0.00621718996494161	-0.00241450964862886	0.00539363996609243	-0.00170709213970612	0.00828255851242506	-0.000441182200682737	0.0055164295783432	0.00374974520449912	-0.00170251131306506	0.00667460535124787	-0.00857754506287964	0.00357706601136347	-0.00503503745791351	0.00308131996927042	-0.00590357078038655	0.0102713129273609	-0.00631240955462922	0.00263616853295298	0.00318802662327691	0.0131486074527279	0.00870949613827372	0.0304909761994478	0.0074358302455477	-0.000195838432854931	-0.0164949192410064	0.00324095204457817	0.0092341331453035	-0.0189600665347558	-0.00136851524338067	-0.0192080904123824	0.015195394803457	0.0217263205371684	-9.98809836851899e-05	0.0353783234109756	-0.00513490662694083
Angpt2	-0.00185863362871625	0.00325338414676848	-0.0013476540817276	-0.0327580394545559	-0.00854281041386029	0.0606830543702998	0.00272281916379641	0.0599783688741432	0.0309057172117452	-0.00872759590989265	0.0394266401541223	-0.0538998243860099	-0.0808892417494496	-0.0266888895777092	-0.0308298678518537	-0.0303746051435767	-0.0280410379124974	-0.0167512599030347	0.0187339100843247	-0.00543496140840461	0.0352026124896142	-0.00186917379100025	-0.0178659898292531	-0.0616718792370657	0.0134000619705567	0.0555523592381452	-0.00589136598867753	-0.0234052871553471	0.0535367429112803	-0.00987563917558678	0.0249404290699855	0.0105257063755633	-0.032828465846163	0.0286750484497384	0.00421164718133281	-0.0175604961292235	0.0324412584699203	-0.00138703583873237	-0.00819796581036793	0.0412916707163453	0.0133167776416656	0.00581266909377754	-0.0576645004733921	0.0176609585939788	0.00717520265148222	-0.00717800831279874	-0.000767286116151718	0.0363047818677334	0.00740915851321353
Birc5	0.0452704712022024	-0.0766731927054287	0.0158846781208862	0.0217645349923607	-0.031573863732378	0.00871602251021967	-0.0291000387195671	-0.00841363721751854	0.00394764392580309	0.00615460197108644	0.00234604317333138	-0.0238953400218252	0.00438854440904314	-0.00671102328447989	0.0200853635635404	0.0287344683537981	-0.0136673662706507	-0.0208695026959483	0.0268899718730858	0.0183661147672828	-0.00294645950209744	0.0473567006734701	0.0073533229183665	-0.0151811731100774	0.00726727967193963	0.00141736601016558	-0.0143134381760603	-0.0068091124283752	-0.0198000317803633	0.0149572447204204	-0.00389425991319452	-0.0102258737420243	-0.0113184892176704	-0.0178908443404157	-0.0208719843107398	0.0021741229677942	-0.0079104361706149	-0.00460158998568347	-0.00307996361302015	-0.00160261371304786	-0.0105290024361493	0.000467146512475981	-0.00675380434855717	0.0032463631421711	0.00365373060340374	0.0161653976586229	0.00321011815486907	-0.00150947616817256	-0.0118480116362276
Dlk1	-0.0131526181866108	-0.00788121629652038	0.0231558084487128	0.0300391323883653	0.0247748099507652	-0.0913916221733345	-0.052326935439338	0.0436103355508383	-0.0137681210139379	0.0060283073526749	0.078177849289652	0.00542924612528213	0.0625246708328979	-0.0250028539606974	-0.0231920990833265	-0.0350484355585109	-0.0258870570325551	-0.0125431787316104	-0.0168346910119862	0.0223758391642835	-0.0439188454367787	0.0224536096502707	-0.0178557440463354	0.0193192738578392	-0.0302150203786293	0.0403623834846727	-0.0072711972146434	0.0492419914964362	-0.0407476750673607	-0.0245407857930008	-0.0127474897522312	0.00293928027727754	0.00250252802847452	0.00180832420604964	-0.00489778057010723	0.0349194747620711	-0.00925440084033978	0.0253631057405853	0.0248259205366579	-0.00331239067429656	-0.0193583689427236	0.0253070764233405	0.00858682020235139	0.000366776619652104	0.00913079194594395	0.00113321683145053	0.00501221882311738	0.0175585419248771	-0.0550267909373939
Cd52	0.0480927710835155	0.0287350344692822	0.0127184292269441	-0.00333762180402803	0.00622763362876407	0.000978379748866441	-0.0078178377534997	0.000294565907533914	-0.00196707359277093	0.000590039263966394	-0.00658671745621525	-0.00395625513303787	-0.000176975210778256	-0.00085696478086335	0.000891671859483253	-2.82719491087624e-05	0.00217423050097894	-0.0018408923859829	0.00631153646604212	-0.00288781349775308	0.000991724125351153	-0.000266721911004295	-0.00648625177663467	-0.00362726308225457	-0.00659509776721514	-0.00416787579911938	0.00103277265223633	0.00366353610511127	-0.00296990015632816	0.0068076928408761	0.00166766027576208	-0.00716352408984622	0.00366262710066291	-0.00141511064738218	-0.000176502210673562	-0.0132069101334219	0.00397271675837689	0.00843350482278323	0.000926604357864078	-0.00333529231221394	-0.00973800109870941	-0.00281604073691249	0.0114155029023695	0.0272070311662054	0.0205125408271632	-0.0019600293085211	0.0132816376178721	0.016635641362857	-0.00288315962534372
Col14a1	-0.00728848504754163	0.00981794501056881	-0.0370359893210317	0.0157191695478331	0.024681617188234	0.0354666277370712	-0.0198128115543403	0.0794303703932509	0.048599987448274	0.060078008778143	-0.00109865203706502	0.0222637125781174	0.0197826270761705	0.0281634130314086	0.00780006905050034	0.00889748860047721	0.0136255854884882	0.0058355709930679	0.0487911042332876	0.044208060239663	-0.0259027245293285	0.000877310484763753	-0.0093980387319895	-0.0309344285836617	-0.0127552441972888	0.0296340972605896	0.0405902774095746	-0.00205109952741975	0.0341597728186019	-0.0269090089682649	-0.0234284630200416	-0.0576607592689306	-0.0336133888454932	0.0324575718033723	0.0120588468788955	0.00461276021301431	-0.000427347982559293	0.00291761409695913	0.0452569053801663	-0.00307750041272015	0.00777470000240147	-0.0167716152294938	-0.029330016722369	0.0442127390551031	-0.0286581905770978	0.0240496676291972	-0.0184757976379819	0.052777673474675	0.0573167887256992
Slit2	-0.0181789672083202	-0.01022441491158	0.0209109360625746	-0.00334669770562312	0.0745675934815243	-0.060904654604999	-0.0440434449423331	0.0278568076002188	0.0150476129218747	0.0110200340567069	-0.03994783736465	0.0183529778285889	-0.00875376380826008	0.0219625402124683	0.0245308394234299	0.0288216703000953	-0.0111945723676136	0.0131843729646008	-0.0144198930992713	-0.0585842245305517	0.0678477780470091	0.000190446301512344	0.0416448426607672	0.0355338972766136	-0.0224413591797523	0.0258053871161273	0.0885680655190982	-0.00879767658155503	-0.013095178104592	-0.0329718813430394	0.00463357674306991	0.0247600348910507	-0.0331375117042238	-0.065324385487304	0.0154721395876165	0.00392757150958674	-0.0257743842715281	-0.00362016575340245	-0.013503904551488	0.0239329906872783	-0.0303318343001695	0.00558524128772768	-0.00923515116552698	-0.00445894100993351	-0.00865348329570733	-0.00788467187192106	0.0316245192070188	0.0316468910544249	0.0128274674241967
Hk3	0.0590545478179097	0.0358346278140024	0.0152927591418509	-0.00252950442836908	0.00865045976600498	0.00270249247004068	-0.0107825665387683	4.91957696307575e-06	-0.00166365188971859	0.000353451271539801	-0.00995718350986767	-0.00545923550811273	0.00392716157720156	-0.000956370449304525	-0.00479214175505096	-0.00285248208607908	0.00187229207184253	0.00734632046931116	0.00978444259893039	-0.00215029833652382	-0.00249977103027125	0.00842653665404317	-0.00708161236100225	0.0019095610897744	-0.0114218798790543	0.000897665443904644	0.0011521680182469	0.00248998788750814	-0.00296594367030432	0.00529600049984002	-0.00396995085747383	0.00608885126775882	-0.00576083943576601	0.00662845749449115	0.00182821143369529	0.0182682123720687	-0.00212885874333244	-0.0165225905307838	-0.00394436956249175	0.00749139485599517	0.0119018778203592	-0.00157694752197239	-0.0196396927128972	-0.033022786996526	-0.0322564536113618	0.000967853788580819	-0.0159397679590863	-0.00965965681131234	-0.00353162527253185
Chl1	0.00247908995463437	-0.000614844528686271	-0.0306168368072977	0.0163087480209738	0.0178286781308175	0.00634467083453921	0.000369850595084447	-0.0102041980255036	-0.0103199222266598	0.0304607922839284	0.00411270264731664	0.00655084412164624	0.0451691290329635	0.0143963170274748	0.0396922661153632	-0.010856185147048	-0.00119401503052083	0.0138919683563756	0.020439514659504	0.00274238620717424	0.0161843888755786	-0.0129439270635485	-0.0151436743797361	0.00604669552162511	-0.0091164785422669	-0.0178537666058477	-0.0761029424055558	0.0171770992833482	0.0318909002174032	0.0445449094572115	-0.03091529534721	0.00151668915059212	-0.0463592928926204	-0.0115079645749491	0.0108922871903874	0.0561227665059629	0.0287648267360387	0.0154554353848308	-0.0913463151008138	-0.00727879649066593	0.0213637865562388	-0.0301707041187511	0.0110330046064491	-0.011419594128229	0.0108414038042496	-0.00941433140439829	0.0112114395139768	0.0122611563553523	0.0180996767998187
Tmsb4x	0.0301607427618803	-0.00839658274405258	-0.0246090810907173	-0.0834193495317562	-0.0214780353643456	-0.0178627626061283	-0.0187049502497038	0.0338171394394222	-0.00515407883074378	0.00093802171081537	0.0114441019448641	-0.0237643665411413	0.0132426736392007	0.00145724718220034	-0.0175874815366177	0.0324163725010836	-0.00838517908263698	0.0152163773792133	0.0574230957058861	-0.0877439587198519	0.00771980366000324	-0.0143332029214427	-0.05483610884005	-0.0164513129442382	0.017312475856027	0.00827742737006788	0.0361471365029418	-0.0289712283270893	-0.0287736747932442	-0.0234966041079949	-0.0485600967392889	0.0410598698408863	0.0592348818486111	0.00178542357156365	-0.0359323629197392	-0.00752558172098608	0.0197935600994609	-0.0346211361942168	-0.0164101005831768	0.0383398974045402	0.0194702144559509	0.0136227713123688	-0.0095074686840348	0.0120830005075749	0.0464915990615639	-0.0074276237621943	0.0295102399120816	-0.0151571268164732	0.031076335333258
Ghr	-0.0241269326967384	0.013775163787773	0.0137856555829743	0.0421748522164929	0.0419080191446976	0.0210887940585425	-0.00256705622980178	-0.00792714943322204	-0.0189928748337796	-0.0562680798707172	0.0524307434727811	-0.00265786817794037	-0.051404221041583	0.0190109334957576	0.0649979187692788	0.0330067685376763	-0.0175698196600979	0.00550900733551171	0.0498488051035555	-0.00892012334758369	-0.0130582358592113	-0.0570823668893574	0.000805430567048933	-0.00200433055103942	0.030087412385096	-0.019635423831314	0.0346627207930698	-0.0238141737215803	-0.0116030911932479	0.0284801916264596	-0.0206666659815537	0.00133863257475688	0.0183721448402701	0.0267349720219535	-0.0209327967409236	0.0224817509029383	0.00282706345373334	0.019329391754678	0.0145505318717973	0.0288131754047919	-0.0277136427671828	0.0113158439301551	0.0200482689290034	0.00676120862248748	-0.00599898458212605	-0.0206847995125096	-0.0407918748711286	0.000117198000625015	0.00717308822746989
Sox2ot	0.0130264524171061	-0.00214468573966701	-0.0760066402988833	0.0115791859418086	0.00230006826316715	-0.00261333248297154	-0.00281621269435631	-0.00115708418566126	-0.00456528912768407	0.00425532518465056	-0.00562616072042727	7.30480650647667e-05	-0.00508794641757657	-0.00648071416880786	-0.00761080875008077	0.000792570011053095	0.00639730391232986	0.00107125419781151	0.00624122504596099	0.00600209518416922	0.00552967084325576	0.00460583511173719	0.000150280337506141	0.00865082005880584	-0.00884827969666952	-0.000899656906686604	-0.000859032479246236	0.00772745383888051	-0.00996135086314372	0.00730808676790436	-0.00680958391522939	-0.00772933727194617	0.00877202229544506	0.00955051523159673	0.00927786190496453	0.00246336981812526	0.00405889494673644	0.00749122435408294	-0.0150542245485738	-0.0123699166379413	-0.0107123946230125	0.00458547985659566	0.00381039615036994	0.00993460296268177	0.00922932993431054	-0.00409659482472061	-0.0047702882181377	4.07909448050241e-05	0.0152435660017141
Cks2	0.0364897834391779	-0.0754276005077639	0.0106030108282808	0.0211370265123264	-0.0431208431503749	0.0057350223387144	-0.0449829487028848	-0.011250167920096	0.0183031770198606	0.00461711486490756	0.00688782999185272	-0.0127905082959186	0.0024675600440806	-0.00905996653876705	0.0105745265084705	0.0246026995036691	0.00282041401640312	-0.00390959144342931	0.0215385434754527	0.0056998981538633	-0.000177765327459573	0.0259223398418955	0.00803618325219089	-0.0339500112332234	0.0144183549104267	-0.0158945936913856	-0.00419745375328183	0.0353370689155869	0.00525143426937689	-0.0116745563238324	-0.00679517918925782	-0.00663081540626858	0.00334082946212272	-0.0148034996878093	-0.00423986874539293	0.00784960316228823	-0.00130910680155212	-0.00374249433755533	-0.00888762061874465	0.00622660923217414	-0.013515480582973	-0.0175969527656206	-0.0154076259054459	0.00917663289054097	0.00302996567996175	0.001478485246806	0.0015667637254367	-0.0145439325769771	-0.0180426206599387
Serpinb1a	-0.00316391778402354	-0.00257406971467579	0.00148854588625558	-0.0206053280246343	-0.00771477364228105	0.0672331836065106	-0.00316449954887815	0.0620558685258382	0.0194783981528175	0.0487711504479662	0.00883981474898438	-0.00356317881739521	-0.0464667716469837	-0.0130174276546591	-0.00304992405049524	0.012800589625318	0.0176669416559058	0.00541321397616356	0.0127519343222272	0.0139035193016696	-0.0182585646680503	0.000932719320622006	-0.0185620653902273	-0.00764162690333526	-0.0147027331469477	0.0162819680894949	-0.0123355767994358	-0.00234092821592849	0.0258037281626232	0.00399325660831287	0.0233366688506255	0.00927679184422446	-0.0531255087277858	0.0549306615670721	-0.0251516711379684	-0.0218746338270555	0.0715103734115053	-0.0143834211685518	-0.00438421509444339	0.0337949020005641	0.0139831102696472	-0.0510599186049993	-0.034867807704481	0.00652079654298232	-0.0229887504637037	-0.00524813971586278	0.0560780111300085	0.0199018962061087	0.0259596791816851
Adamts5	-0.00242547197740311	-0.013141956298258	-0.024114824322893	-0.0372985396721559	0.0440942142643004	0.0100160087312698	-0.0688165231558878	0.0507781626087893	-0.0542905199255225	0.0393364787834879	0.00953154754007884	0.0235149114563236	-0.0558056701252178	0.013576707306405	0.0128789932409976	0.0809245681996003	0.0260254004503445	0.0295170851089747	-0.0117645664152291	0.015036582851598	0.0665840133264886	-0.0225899943945359	0.0335317909793134	0.0578811222422811	0.0189919769264495	-0.0125903536074759	-0.00486416323471146	0.0231889189237299	0.020922998290408	0.0198481733364837	-0.000177076830137843	-0.0386023819006297	-0.0157259655109295	-0.0106073460956336	-0.0195852899374108	0.0206822578493427	0.0395431936484716	-0.0405353034404872	0.0565580261547581	-0.0113014763749472	0.0226222120814911	-0.00655363921116687	-0.0317498256076521	0.00180940452855394	0.0038754876690619	-0.0243712264338872	0.0376902025350869	-0.0257954391287137	0.010250806657244
Aspm	0.0346489462460787	-0.0672099389325092	0.00710192771601499	0.0332866083657431	-0.025228541480056	0.0257690862754717	-0.0692623729999475	-0.0227573358837111	0.0388675482259646	-0.00593845673899792	-0.00715886370372152	0.0209136048608801	-0.0140318791754118	0.0147781135780511	-0.00209330028987154	-0.0190061639179691	0.00825966567575076	0.0118566158504866	-0.0202165816932145	-0.0013185464742434	-0.00508728320264349	-0.0306653001151079	-0.00716799205709121	-0.0123761559754349	0.00804177922630732	-0.0236665239157648	0.00185000895042196	0.0459084209732443	0.0289041745619152	-0.0160464156663512	0.0183958002800539	0.00392707997391516	0.0140505199741505	-0.00476717416885229	0.0132062307949151	0.00134363561980145	-0.000829968648178902	-0.00754867241766758	-0.013806083567729	-0.00360157475710356	-0.00892125759171951	0.00577137683379506	0.00190351411504929	0.0103800586097437	0.00733379304863355	-0.00491904352966457	0.00823602876320083	-0.00637985995980738	0.000343764479998891
Robo2	-0.00328780476718641	0.0026067887971616	-0.0235337555042645	0.013283773911188	0.0348199159776514	-0.010735236116087	-0.0249740553888467	0.0275662427636727	-0.0151053080514988	0.0158081078450228	0.00319128294973621	0.00389928717922017	0.0136585725893835	0.0328904790970454	0.0218946004291833	0.00253201657500378	-0.0150094122511784	0.0208705616775371	0.00476634513189618	-0.0552365315363123	0.0197934575352226	0.0239886314807807	0.0209809285014758	-0.0595402147425408	-0.0258332923657876	0.0124975025327916	-0.0197160888998694	0.0005330427666522	0.0411136186663984	0.00154911802444159	-0.0585020824117695	-0.0386757158013591	0.00486574461595752	0.0073732736758252	0.0182590857136483	-0.0205414018509636	0.00296325357812684	-0.0627453976884586	-0.0272761739903931	0.00268529794056138	-0.054205582112169	0.0189104775961897	0.0511522601571237	-0.0120888641872104	0.025763634272453	0.022426349240565	-0.00926953509863487	-0.0237610106207198	-0.00845346077702764
Il1rapl1	-0.000479164855860711	0.00217129984307734	-0.0313893386939057	0.00112919265725025	0.0191870385410088	0.0372012482969006	-0.00176145164938672	0.0114313057594942	-0.00498010236297299	0.0259286166952557	0.00767700806538132	-0.00890538616024252	-0.0393062221607343	0.00388646980136016	-0.00754124858868918	-0.0155937169526281	-0.0176870210877663	0.0120332484886098	-0.0264354442158222	-0.00864178372116254	0.00286724105463689	-0.00263008341449246	-0.0205849276535673	-0.0462668894464415	0.00162375699153062	0.0290535884022758	0.00702529750177074	0.0201982659761603	0.000965498738477786	0.0118037647678837	0.011361602290255	0.0170439935020278	0.000963804365245741	0.0211947279262001	0.0346172199651892	0.020683805050344	0.05553190216238	0.00806006843001688	-0.0181910841138035	0.0155593614170083	-0.00670996719958853	-0.018722827181698	-0.0259016750232444	0.0212505603821288	0.0120278538103129	0.0352116711693103	0.0199570100487914	0.0364960276815938	0.0434951700457729
Cdh8	-0.00252594302365783	0.00184089192411068	0.000248479992187719	0.00357387223973651	0.0109594248983321	0.00382464367069157	-0.00281287574667979	0.00370338069546075	-0.0186485974822688	-0.00218435209353337	0.00155468687614045	0.00474433459309905	-0.00715693622238494	-0.00724344118072577	0.00166734596859822	-0.00936458741188682	0.00336536173129451	0.00554761718290413	0.0147162147252878	-0.0168521505737949	0.00110324577282504	0.00159342627612998	0.000195522118781474	-0.0170932632205871	-0.00594174323438191	-0.0173109513428567	-0.0226305391683457	0.00565390870310702	0.00359960247121999	-0.0056996619101019	-0.00434198810656393	0.00222575804137126	-0.00672635291890744	-0.00679026528527881	-0.0146983305435038	0.000158396939603086	-0.00100653979940456	-0.017088085424187	-0.00479923812783355	0.0269216487931398	-0.0212100876091889	0.00952045913860571	0.0204602367655155	-0.0107271721627585	-0.000169240424027035	-0.00108108908443959	0.00510376768999259	-0.0116766529219447	0.00564729999334745
Parm1	-0.00231341624716524	9.1643379383386e-05	-0.0040159381191973	-0.0335883426800522	-0.00400306386098122	0.0419854674975138	-0.00581859292662648	0.0090070679769924	-0.000899164375359731	-0.081124105195939	0.05042161968702	0.0162280769723873	0.0735035445957108	0.0118348864774139	0.0425841728680341	0.0189647868419829	0.0183971350718127	0.0268819982790501	0.00849111244775767	0.0042991444785576	0.0184145517627572	0.010535067244813	-0.00256374603635858	-0.0157074964836246	-0.0455883491300338	0.0163515979439562	-0.00932580711395281	0.00814036543339474	-0.0120190209752204	-0.0118894547329344	0.0109250661253834	-0.00123018813639536	-0.00216777059384962	-0.00880515806813921	-0.0259974657760054	0.0136698386065949	-0.0400414940016493	-0.00648846789265228	-0.0362659313857123	0.00831808758390823	-0.0021462629298937	0.0269436271394327	0.00786347011568317	0.000969398789595137	0.00820753013463209	-0.0223408451341658	-0.0526877971775653	0.00787868614957926	-0.0161632583236932
Igf2	-0.0126103324722817	-0.00112770515990632	0.0175681422281972	0.0273540201825726	0.0272765873270587	-0.0518922811866627	-0.0290957556303031	0.0066406877867755	-0.00614134550461771	-0.0406643179713691	0.00557670406289567	0.0433601667018992	0.0292520408475756	-0.0431680026353531	-0.0576911566701631	0.0403217603985116	0.0126587878116268	-0.00381790693455173	-0.0278722312433341	0.0988197024172291	-0.0219773386502056	0.014286315250191	-0.0399051558844877	-0.0243018279420185	0.00160989543878349	0.100187699100757	-0.0331865070440762	0.0748200879104776	-0.056421829585114	-0.00793316020038278	-0.0177585083570152	0.0266408948670354	0.0194739902554062	-0.0154011604285535	0.0144356677353208	0.0487341703122484	-0.022361830080973	0.0751073709015403	-0.00693149091367502	-0.00674404998407606	0.00990890861433676	0.0208312915807468	-0.0568505067119288	0.0675036566498717	-0.0103941183516561	-0.0142620204513672	0.0118752382754795	-0.0161119770248234	0.0140206115833765
Ptprz1	0.00648556018307877	-0.011351408207023	-0.0468229602371049	-0.0461950028300162	0.0226729542155347	-0.0230655322578143	-0.035875779138332	0.000322290580783972	-0.0190677609936652	-0.0226219645238189	0.0127378665124156	0.0289042214428216	0.0426113270620043	0.0123764356008761	0.0122155242716859	-0.0263626793578596	-0.0099167535417534	0.0127323145968283	0.0314405899711833	-0.0184744004998668	-0.0215093494873982	0.00945047176610334	-0.00802582791559703	-0.00619122655341032	0.0189913755185857	-0.0194940767337093	-0.051243276937107	0.0162997041426418	-0.0066416098150186	0.0247282049089036	-0.0501956786457714	-0.0389970728826736	0.0204212687999065	0.0315992824248106	0.0138160359599857	0.0128967475109677	-0.00498782548962432	0.0115119360089272	-0.0146208705856722	-0.0423862233631141	0.0123573657017642	0.0129076178383608	-0.0303782355292344	0.0353188586774644	-0.0238741963473961	-0.0382652086800763	0.000694618120776532	-0.0402753599251401	0.0343407449791638
Clstn2	0.00826411166483241	-8.16593134357388e-05	-0.0611314831956503	0.0082865021920527	0.0113865503402578	0.00117815204715792	-0.00678064274097011	0.0158252421923121	0.00818520168557447	-0.000689980351544144	0.00311090903625549	0.00362931317944989	0.00238516288899519	-0.00997312383640955	0.00666998424738404	0.000560687223897868	-0.00661694648246669	-0.00161723864652804	-0.0126360645438818	-0.0023458896252178	-0.00158871983809338	0.00818610667995695	-0.0102919205902149	-0.00108464595025519	0.00835280512698245	0.00599106490230663	0.00507345137172	0.0169537144355793	-0.0315058583505397	0.0024634699142504	0.0170870635209091	-0.000595274021021898	0.0215685781483433	0.00753343902318132	-0.0111974361741805	-0.0679340885402868	-0.00572039214088305	-0.0154113322606525	0.0218166654805194	0.00519468382004832	-0.0237372479131661	-0.000163109282545996	-8.7799436067113e-05	-0.00312593712615154	-0.0110810576097142	0.00744732232808474	0.0183065935184412	-0.0294005469700248	0.00579383433135375
Nxph1	-0.00169562310508286	0.000455374935021391	0.000675728790212572	0.00122747012587149	0.0135601795394142	-0.0025575754687064	-0.00793464376609677	0.011052814451801	0.00185118009857142	0.0156606293816699	0.015938751941407	0.000221008141911594	0.01291797381024	0.00489219356175875	0.00410290307092812	-0.00844545361976756	-0.00248779054657265	0.0115456508092685	0.0131220208547953	-0.0170779593081347	0.00243878034529768	-0.00384531410801806	-0.000713975230639106	-0.00817643271908826	-0.0213397850315406	-0.00179836965541164	-0.0331089302098182	0.00616805841903527	0.0042756691516696	0.00608565322141609	-0.00711194653649494	-0.00152357646136675	0.0166582343741768	-0.00475736584891474	0.0250384775237284	-0.0184634592113425	-0.00137926527636972	-0.0139788675145295	0.0111492771697915	0.0042462611734301	-0.000349689997187432	-3.19032178771141e-05	-0.00236851165885413	0.00629344070800955	-0.000408878702285569	-0.00443243430770138	0.00802806407448168	0.0144622552980006	-0.00576183764550683
Adamts16	-0.00111845127832888	-0.000496476198603979	0.00125691889407707	0.00236333439830386	0.00137451747018665	-0.0106223639736063	0.00154535930718578	0.0266281920376345	0.0275420264968796	-0.0116391688783495	-0.0160617745709812	-0.014599225486665	0.0197467955744747	-0.00667246403846311	0.00126471441130751	0.00324324996159289	-0.0142615903987464	0.0108427864196059	-0.00189755757169344	-0.0171874484419422	-0.0080166564113778	-0.00477773970527063	0.0209361949680212	0.00934623413707772	0.0246560169861333	-0.0366272276386329	0.0216333268621385	-0.0154331165536989	-0.00800413140755564	0.0264814459664074	-0.00448792077090823	0.00557307161106455	0.00632464400937687	-0.0120117079374677	0.0105972475922658	0.0178546036388576	0.0296161155147676	0.0230024555723605	0.0309320877008732	9.53351747196434e-06	-0.00117797308868443	0.0121315816927153	-0.0117918143606665	0.0252580368675835	-0.00701161498599846	0.0338506896224985	-0.00854717339363607	0.00104065264115566	-0.028636430807347
C1qtnf3	-0.00702878127414016	0.00202943574216953	0.00666273163436482	0.0114444976536942	0.0152945270622225	-0.0349983528760509	-0.0348186462737984	0.019167035144946	-0.00232773784150879	-0.0181086287009844	-0.0244401199737637	0.0294222040585827	0.0653554336784265	0.000881275845809184	-0.0505069516806815	0.0556494613671173	-0.0332640744458877	-0.016459582093814	-0.0216802530340274	0.0800963594977433	0.0113474030808013	-0.033096136568103	0.0111683373596784	-0.0514035733236313	-0.00946534904064998	0.0418314648341863	0.000538577827391894	0.026755756879235	-0.0261151915109733	-0.00511111333541608	-0.0336757624797899	-0.0429231350182623	-0.0199234846866454	0.0129078079298557	-0.00802873750299669	-0.0402427082251411	0.03907222056872	-0.0244874491213316	-0.0426721001115239	0.0312780890240245	0.0225214930531736	-0.0850779800227302	0.0350990450336145	0.0426646880621949	-0.0525387500153513	-0.0260403299528741	-0.0256520643016151	-0.000957874111266728	-0.00118754643242233
Plk1	0.0345126624831936	-0.068553876288941	0.0101911062245317	0.0273102226661733	-0.0383415671741846	0.0199720070327822	-0.0723603579499464	-0.0219339588980707	0.0370432775522293	0.00107798878486027	-0.00288414827876184	0.0170126915340554	-0.0107669521866308	0.0107881146444036	-0.000491976295798561	-0.0115824520288254	0.00692220034013157	0.0103850170929446	-0.0127216418301584	-0.00647466095717317	0.00125723759901643	-0.0224948811406507	-0.00420712349005748	-0.0128579786111381	0.00626429588722891	-0.0229218656360074	0.00243507876557269	0.0444881389657943	0.0164061425920455	-0.0139727443611137	0.0079757504661841	0.00363545976774644	0.00660710592046668	0.00181825366938992	-0.000989062639696765	0.00847315913550626	-0.00315521113835319	-0.00578062631479685	-0.0069581549020005	-0.000507920594492222	-0.00487009835170465	-0.00762609529496924	0.000827293818115826	0.00232626723517645	0.00868869399959114	-0.0100915359151521	-0.00283682474170927	0.00212384403582422	0.00316300151710439
Sema3a	-0.00957059983008497	0.00420814599874549	0.00939218670369575	0.0345950273180368	0.0343012989127707	-0.030314099429708	-0.0322835489304711	0.0236403710763279	-0.0303294718459378	-0.0291205213799852	0.0315020518037413	0.00801267707828094	-0.0214699160449487	0.0390968302172521	0.0526795234717522	-0.0149319236576001	-0.0135686583970503	0.0226600235734012	0.044225265868886	-0.046198646486811	0.00414179158022479	-0.0167179122094319	0.0716324707144372	-0.000212532030014258	-0.00969962689191329	-0.00793891590904669	0.0185998371993167	-0.0203614782399877	-0.00344996613086176	-0.0362572850329368	-0.0208091413080195	-0.0708431441251741	-0.0352599804126971	0.0605937487239298	0.00159773583899915	-0.0441064711321632	0.0454133926806468	-0.0467769321281359	0.0278239170330278	-0.00479388385324126	-0.0120684075023164	0.0151895615000847	0.0474962928037918	-0.0557857574898856	0.0326767181489647	-0.0447786495794948	-0.0147650868228908	0.0394574637908261	-0.00805699829766927
Inhba	-0.00427082780557368	-0.015151526373343	0.00355995707459158	-0.0803683428285867	0.0184763695362898	-0.0397028376094687	-0.0168371598178186	-0.0412171411543847	-0.00449169849628797	-0.0120827602040333	-0.0373370479992311	0.0287809768627331	-0.0604300539604787	-0.00995802605919467	-0.0130243715819005	0.0102338891951967	-0.0458393593524891	-0.0293480846536794	-0.00298326970372485	0.00279763549037615	-0.00261161668295008	-0.0126105867829614	-0.0179794050123864	-0.0515995100599849	-0.00288557283285033	-0.0344749536962621	-0.00081312378425247	-0.0108277734216016	-0.0166576549526164	-0.00449536289186593	-0.0462529216403394	0.0195496414082345	-0.0560475728883121	0.0185733881355165	0.0124021738532599	0.0148029208051604	-0.013665236510755	-0.0373532098430071	-0.0206098218894031	0.0121912426198765	0.0380534583440755	-0.00581342005004386	-0.0159111419608839	0.0334662313958873	0.0279211582024843	-0.0237919260361859	0.0269465990090247	-0.0206095409586815	0.0157670351799805
Fgf10	-0.00945686847313079	0.0120775915724628	0.00476595529886676	0.0348232833997625	0.0193754315662928	0.0360468685195603	0.0182952805669067	-0.0586878322205398	-0.0210568169040461	0.0100052344782274	0.0469558467151009	-0.00922081136025351	0.00861204216291231	-0.00506734494440453	0.0452020311607686	0.0136461235012758	-0.00782931421935595	0.0238363672797039	0.0214387100800806	-0.0219563813031334	-0.029127686646579	0.00130966956725925	-0.0343071508129012	0.0528915109153224	0.0294076860835093	-0.00970544570596327	-0.00188849110492401	0.0373332948194006	-0.00220296988511561	-0.0378578631641514	-0.0644889069467598	-0.0512722066181528	-0.0137645085737632	-0.0114045324617266	0.0305160671026424	0.025447195074726	0.0247525607076753	-0.0186563901074907	0.0427017089086024	-0.0223968146437055	0.0113391599973348	-0.0222387925770248	-0.009511887690179	0.0235218640819389	-0.022550894742432	-0.0202014573297336	0.0411234735901781	-0.011036459395702	0.0212529493462272
Xkr4	-0.0016111190851663	0.00336217751216912	-0.0313905523883514	-0.014046310195986	0.0239093629848307	0.0374643119958769	-0.0147379723520492	-0.00343588140300471	-0.0202991659689334	0.0200542369843108	0.00440644474239066	0.0100797581182527	-0.0238989477801999	-0.0167737360826168	-0.0132302938320489	-0.0113649212378885	-0.0166292975216732	0.0120423306642885	-0.00766733405149963	-0.0270745033689966	0.0103941013445667	0.00574365273566338	0.038162458135955	-0.0440968424215006	0.0030245390598176	0.0100710926372246	-0.0144292235797318	0.01984764570816	-0.0103513763140491	0.00688339390916508	0.0103222584094751	0.00356761340583396	-0.0430420092115213	-0.022427572084338	-0.00528889766671001	-0.00110967036067901	0.0165259901760272	-0.0301254378073682	0.0129562008864986	-0.00500442940439744	0.0307771915254844	0.0086102759339901	-0.0022796563487575	-0.030543393749123	0.0693037939309821	0.0356383122808739	0.0266149994004132	-0.00798205758788981	0.0306693504363158
Hmcn1	-0.00385027436900841	0.00194552408597615	-0.00262863868708177	-0.00956955683617312	0.00233412200007663	0.0451079236476689	0.00371179654752556	0.0131962286177519	0.0111971180535037	-0.0262281364722592	0.0148647733523697	-0.00393846219248289	0.0527419608906312	0.0516517538291183	0.0299886031364039	0.00044263761253462	-0.0235976732899775	0.00547520985990539	-0.00253608583033377	0.0057218160632786	0.0044409789432991	-0.00715035505376314	-0.0210284301183733	-0.022281457107622	0.00174660425316638	0.0101174139085503	0.0382674568481875	0.00716283356268994	-0.0013105704608926	0.00335808289750061	-0.0377117039401071	-0.00960562808035783	-0.0148087120522748	-0.029247253072602	0.0160645517314127	0.00130224186729564	0.0251506502725712	-0.0354442489111701	0.0395457316840596	-0.0300211044934102	0.0206202593361148	-0.0422189614878264	-0.0620475692234912	0.0319230713273104	-0.0127714915697287	0.0136781667690812	0.0588798394369989	0.0244316113094129	-0.0242646587224073
Tagln	-0.0147183669275376	-0.0287866359779606	0.0233250748130005	-0.0960121132302987	-0.0185590212889979	-0.0181734361510195	-0.0111643631931942	-0.0199595187194222	-0.0146480486561422	-0.0109623155538806	-0.0166728653894118	-0.026180106027835	0.0382162292070327	-0.0241145560877549	-0.0627489812172462	-0.019507158144261	-0.000504151959713772	-0.00412466041141041	0.0293488548153688	-0.0709857546522623	-0.00662755795441593	0.0106760797792554	-0.0577565037716067	0.0369946387836876	0.0506666828974198	0.0114593389157405	0.0110606984464234	-0.0104996714697524	-0.0270982218697448	-0.010470469648554	-0.0795836710907377	0.00670866013554282	0.0481664573515077	-0.0307385524838632	-0.00568939602433086	0.00850406924698261	0.0197790149407851	0.000934734980810977	-0.0388054754712015	0.0355954371285474	0.010428443624393	0.0274570119273633	-0.0209055350967039	0.000443878589052808	0.0311412550661832	0.00102117654557443	-0.000102687578875073	0.0102672589612209	0.0429490678566024
Tgfb2	-0.00525628918289421	0.000500893357627288	-0.00491365970280614	-0.0371961217921857	-0.0153369584643881	0.0278363138735165	0.00572497770297776	-0.0308917154413796	0.000107427217218948	-0.0875747082461681	0.00494184752890026	0.0156119048462401	0.0521434327883412	0.0505156194873295	0.0344848493533852	-0.00138458782595775	0.0230916283473879	0.00392846452814473	0.0126183480617678	0.00324649601992173	0.00737410294547272	-0.000629284309968361	-0.0119567155756219	-0.0273819080859269	-0.0191915197995726	0.0120842806711841	0.0256947619159157	-0.0119046827168016	0.00914705686342361	-0.00991713242506119	-0.025482447932594	-0.0167529717633195	-0.0769398193847632	0.00857604252344797	0.01274408187176	0.0367021404202251	-0.0451400581700199	-0.0129290934430788	-0.0100827528511026	-0.0225058563212063	0.00370856012745912	-0.0337317441793244	-0.0204618058584534	0.0321209039555819	-0.0168620026300611	-0.00418342019964887	0.00632711979719798	0.0218047752997597	-0.0283051273991776
Sox5	-4.37091032572648e-05	0.00216544476785938	-0.0439295502039041	-0.00440238465723335	0.0114723381264318	0.0496147367908691	0.00592480145331448	-0.0247103113111215	-0.0234427116930173	-0.0824312050977042	0.0243699475647803	-0.00954062248532926	-0.0118852717201712	-0.00313015227018061	0.0191809221582994	0.0124914368057637	-0.00220392022676718	0.0108126239466904	0.00817353471990295	-0.0271366732484005	0.0109856971825462	-0.0509180883531685	0.0434996428214786	-0.0251911270811646	-0.0165150958874423	-0.00706282802344005	0.00994953733459647	-0.0267855812556716	-0.0209917127122998	0.046508693652344	0.0452340098143822	0.0335104622190486	0.00625858584380262	-0.00673203012771682	-0.0339763455330738	-0.043255103643122	0.0481798963732861	0.00754978132892331	-0.0611176115099403	-0.00868594801052135	-0.00315848975622193	0.00301866714458079	0.0101093059164699	-0.0289712719098602	0.0207318998548471	-0.0117177097646424	0.00405248283623749	-0.00157420767058048	-0.00425094712255795
Npy	0.0339676678403278	0.0187244212605656	0.00196527425597215	-0.000397862635116836	0.0043051675829116	0.00097106429918644	-0.00487047486555126	0.000310738566648197	-0.00131439480734551	-0.000899366800887217	-0.00709612554350315	-0.00101420552460271	-0.000309894620541805	-0.00281722204855058	-0.00465762175290081	-0.00308892647147519	-0.00311277463828306	0.00482145682941791	0.0090692432320181	0.000903149535226641	0.00063720848267783	-0.00373936665993745	-0.0044110029322498	0.00124199805292621	-0.00801072938216712	0.0101535845759505	0.000302186808693679	0.00393548589626487	-0.0115350929447999	0.001899375709002	-0.00112661047854204	0.00408581261817707	-0.00319300264687467	0.0103384558342479	0.00653552969369206	0.0388326834910735	0.00546994207692838	-0.0233055373495319	-0.0173231803214791	-0.00089900084217437	0.0111833152327322	0.0145127388070412	-0.0125364978177607	-0.0394908401698642	-0.0455043352112034	0.00389009001584065	-0.00904377192579934	-0.0223798989326697	0.00372153800055671
Blnk	0.0526470761718438	0.0316346605370634	0.0131094392703454	-0.00278114834561863	0.00667998712944092	0.00199295418230627	-0.0110791733532682	0.000146671583765308	-0.0012500739557798	0.000412610510478103	-0.00704683842771008	-0.00518916065337624	-0.000409023826379408	-0.00192794430171448	-0.00136200346961074	-0.00221636610650815	0.00175041940483981	0.00427137048645607	0.011081345547864	-0.000395232537514275	-0.000403957122975924	0.00471990800020219	-0.00454608936233083	0.00191081464935402	-0.00653147412606648	0.000247911645044269	0.0026718004225134	0.00446907689675126	-0.00637293577822737	0.00679175727643783	-0.00300907111283353	0.00463037941270968	-0.00389679680753325	0.00355422336608745	0.00390273026196898	0.0206084427557918	-0.00371263000901246	-0.00843040484926164	-0.000749163897537237	0.000362779717481008	0.00465773195850911	0.00624051083247289	-0.0104691405458203	-0.036254555131522	-0.0342909600231999	-0.000967490111248867	-0.0122960188868836	-0.00997122647769156	-0.00376843849143393
Hdac9	0.0327518177788289	0.0212013888233569	-0.018530288307219	-0.00642639843372783	0.0314464119617045	0.000958187220156534	-0.00981200460694195	-0.0140045134239105	0.00100048465667021	-0.00775752725372698	0.00961324154116984	-0.000157764439641086	-0.00499221258587915	-0.0198290102949577	-0.0157165472775606	-0.0226657925576182	-0.0205681552601512	-0.00791390851741183	-0.0192343438275773	-0.00476692715224913	-0.00249063472850015	0.00738721829241542	0.0058546178654898	-0.0768706520263583	0.0432643890646475	0.019656446956129	0.00935225159262863	-0.0335533926670429	0.0204451284935165	0.0207892310212285	-0.00515369526318468	0.00616666483119145	0.00380608326205451	-0.030387782802212	-0.0117934505296209	0.0285375279162619	0.0292923166386019	0.0375505051349227	-0.0212805687769734	-0.00450008866534399	-0.0112575288042182	-0.0315080224889313	0.0458064623768695	0.00859539815640512	0.0170008399942022	-0.0120741886710558	0.0558990927448485	-0.00657605990690885	0.00919336060337055
Chrm3	-0.00407879425898393	0.00305695967261977	0.00157521060124967	0.00880348333351229	0.0227096608237547	-0.00726505845097135	-0.00839525422392824	-0.0223954352783825	0.00320446329809496	0.00957167943128598	0.038174314030192	-0.0125817578623447	0.0185920736147453	0.00340631183810718	0.0158166162358904	-0.0394306282618318	-0.0084976688569068	0.0126326430160591	-0.00408031634594615	-0.0444676540236448	-0.0292803394196956	0.0254087722041836	-0.00805142647261878	0.0115878051321757	-0.0132073742360014	0.00425745493338994	0.00490731533353751	-0.0102082888223703	0.0316895693549032	-0.0267002649446756	-0.0365281327090647	0.0060876720030013	-0.0152390290302863	-0.0192654831215596	0.020929690838275	0.00251702785904271	0.0194743165808539	0.0171361504483923	0.0141339729756118	0.0169838094608945	0.0352097414931816	0.0141843407281748	-0.0165873657709999	0.0105903194967006	-0.0180860157931236	0.0234486183618438	0.00629418609608451	0.0133373735328758	0.0117901587583812
Sncg	-0.00331679620516244	0.00660070091591644	-0.000804763341720919	0.00164419655284087	-0.00720708591080124	0.0184250238346015	0.0145232795499385	-0.0238112068654738	0.0179200067669208	-0.022652318641249	0.0334060356762061	0.0221670243944903	0.00134816822289212	0.0379697546231485	-0.0276027962433017	0.0393861712848089	-0.0211123352668353	0.00104874033726086	-0.00666691716193897	-0.00198931501181132	-0.00868105679390239	0.0163100474939355	0.0350569966524346	0.0456866291924337	-0.00110903581065819	-0.0189296209169593	-0.0291753304167174	0.00735250265291206	0.0456148692579748	-0.000441874575471323	0.0282358896529866	-0.0151722853123809	-0.0113533296542224	0.0202470752386848	-0.00159053376719125	-0.00584802229553983	0.0523481540954058	0.0069265772638416	-0.0243750424114916	0.0651680883475967	0.0246459410079657	0.00216751909811921	0.0318578601116968	-0.0054835864684293	-0.0219465248867001	-0.0232822126021499	0.0682329498265753	-0.0317272326573791	-0.0791160118697352
Insc	0.016798888508796	-0.00540211495123363	-0.101712589724649	-0.0129575524311831	-0.00267361157540428	0.0143154107351447	-0.0181257692792241	0.0122082843316837	-0.011478278650608	-0.0290898771060963	0.0109098600638285	0.0206263710653189	0.0279069232790222	-0.00660170222497675	0.0052739945982266	0.00498322485749129	0.0238444120031647	0.00980985132843676	0.0130454540673919	-0.00753868644033732	0.00446100195222748	0.0128727851109718	0.00517603419398628	0.00937756072869273	-0.0232824931613496	-0.00219102710898483	0.0138552244229723	-0.0035616065133089	-3.99913265852398e-05	0.00223467009097076	-0.0103117187081865	-0.0196803207577633	0.00370915196895562	-0.00238273983894554	-0.027277405573646	0.0012662719059144	-0.0335553886818353	0.00758279932408783	-0.00350039381800722	-0.0242144301059864	-0.00306437532268378	-0.00979750183638795	0.00837909029235272	-0.00566412485124659	-0.0115736246065941	-0.00562377331210857	-0.00969934790972796	-0.00297132908369138	-0.0129789451992741
Myo1f	0.0600197722042271	0.03763613959036	0.0171843621713606	-0.00193028753022794	0.00896837025418912	0.00953303111879234	-0.00764299057218894	-0.00345035917247365	-0.00405268635943663	0.00222821822812535	-0.00568234758319861	-0.0145585888510376	-0.0031422665122786	-0.00996763194872974	-0.00334312538439411	0.00610391230581907	0.0071178008420951	0.00390605797229543	0.00452190985828632	0.0011704474121516	-0.000952962153770226	0.00963035343043396	-0.00947841299684558	-0.00640588643964053	-0.00718709534142296	-0.000113562446056179	-0.00245761240266622	0.0104942840370236	0.00155175633526045	0.0103349923356165	0.00520907022383124	-0.00665793807310922	-0.00242650331730877	0.00727000571893873	0.00370749154994949	0.00791783293984267	0.0069590053628988	0.0027596364275844	0.00637966990447441	0.00367903095826866	-0.00921809233504549	0.0101384893767377	0.00933539401326735	0.0078538955234213	-0.00948769743251279	0.00849426990271042	-0.00872367846043231	-0.00357406649259947	0.00859057384624098
Tenm2	-0.00278828065403448	-8.05440237096797e-05	0.0031295675328699	0.00111961662971874	-0.00139283599291979	-0.0212097138328245	0.00582979660773172	-0.0043288041118685	0.000258081337698869	-0.0310966792229576	-0.0156879309497782	0.00808831541233945	-0.0420723771722579	0.0031661039521131	0.00216467586884475	-0.0321057101222856	0.0205516169186472	-0.0195216042158465	0.0170338688591082	-0.00570090661716273	-0.00693820652079141	-0.0139537518397065	0.0355107091527013	-0.00495926844255301	-0.0329397432404319	0.0211982363314907	-0.0258898783917731	0.0191633826531415	-0.0340156436160264	-0.0181465823619239	-0.0261604295625009	0.0275974113650299	0.0190010825341653	0.0149248657434623	0.00184756776531848	-0.0143036620059939	-0.0110934962707287	0.000260928695867969	-0.00835045789294032	0.00509965729506839	-2.02004094739252e-05	0.0324755947470021	-0.028053068221925	0.014662312330602	-0.000352220771520012	0.0144103034286983	0.0252173901249771	0.0154220296976215	-0.0114492082804006
Creb5	0.0114448012160831	-0.00572920199830398	-0.052076340777145	-0.0249832513785495	0.020370031929173	-0.0128493446859403	-0.00554147689211105	-0.00539985929641758	0.00227492559472555	-0.0356454512009954	-0.00688962029311143	0.0226221642913579	-0.0044489318424414	0.0212844204479372	0.0281084114163662	-0.03927453248729	0.022557283550362	-0.006273522969907	0.0407524924368876	0.0232901351878158	-0.0136721519523293	-0.00899924821716483	-0.0183358460163036	-0.0106184440375068	-0.0504735316937476	0.0250230009883945	-0.0385700331581865	-0.000261937118433561	-0.021665078158486	0.0275568971956381	0.0163881601216214	-0.0301587392611125	-0.0135230129985723	-0.0479899516717403	-0.00922392092182135	0.0521314031032548	0.0233605877647394	0.0166792594486202	0.0231584751730873	-0.00618839012565819	0.0696780546657646	-0.0029513782203799	-0.0319909914012163	0.0224010673597989	-0.0327045708093121	0.0340537121578713	-0.0251893752934871	0.0351777192806495	-0.0264410364847282
Csmd3	-0.00265563235274052	0.000346038765051146	0.00167039622843115	0.00514734846480295	0.0166541792244231	-0.000682595518589241	0.00120474950521768	-0.00824913308017515	0.00261157751302345	-0.00245762589417792	0.016436979971243	0.00222744843255301	-0.00245759089164747	0.0112758105037017	-0.0353438731221531	-0.00198459700265237	-0.00477980866747754	0.00218753455046288	0.0162592546240077	-0.00222240826698137	0.0178872808204042	-0.0023232153026156	0.0162784760421352	0.00174210754576608	-0.0252064819433884	0.00394629038232005	-0.0049681564871241	0.00491731005651602	-0.0274767012411342	-0.0270594687635563	-0.0029541733028312	0.0113269490301399	-0.0137263959363587	-0.00188175218510892	0.0124614778974214	-0.0280527310929738	0.00852720008118601	-0.0199712529579157	-0.0219659055094016	-0.0174535355947232	-0.0373373238670997	0.000699996228939478	-0.0104735972996792	-0.00452412266040648	0.0152507732782186	0.0276716025720159	0.0268033596510753	-0.0146733457383088	-0.0395753431862671
Lpl	-0.0111741291783284	0.012989209867443	0.024783626263489	0.0489712488310199	0.0136046957811945	0.0194402554788882	0.0104318192994606	-0.0924214792958963	-0.0153958571866274	0.00610534200297614	0.0739730926473557	0.0410674336798317	-0.0209026350766597	-0.0689670388086264	0.0313901050359058	-0.0244626197230622	0.0100958350582855	0.00989126335072792	0.0175571934947784	0.00284610388094628	0.00951299001652108	0.0187028694115941	0.118646204604836	0.0566177241917358	0.00150352287869648	0.00253833313920921	0.038680853399862	0.0365925102401719	-0.0876476680078186	-0.042027640244179	-0.0333811637687041	-0.0327132056403906	0.0276328375290236	0.00354787679628643	0.0205972861009917	0.000331718097597289	-0.00318423752359515	-0.013721397370935	0.0261125489885886	-0.0167221162808378	0.0378896987282003	0.0150273388044457	-0.0066217141293796	-0.0239300605681838	0.0358958129986144	0.0141998465314833	0.0166185710195817	-0.00922137148005783	0.0225638235946263
Higd1b	0.00105156339085589	-0.00149515847637359	-0.00418443774863166	-0.0290928677780096	-0.0107353741666836	0.0306564034851547	-0.00625513245875069	0.00373701494074683	-0.00543564760332028	-0.0630672397733664	0.0391028952407031	0.00704188862885601	0.0632431484053368	0.0132531016871207	0.0474123166367599	0.0049422342179619	0.0402267368683031	0.0200370286423324	-0.0281202913914337	0.0191518206940302	-0.0141228404037214	-0.00493730928225945	0.0222411851507707	0.0254207422055455	-0.0427297463245199	0.000430164414402747	0.0215379691953164	0.0120065736518466	-0.0368458011027835	0.0269428638902738	0.0243174998338968	0.0109696805366136	0.0525467258293985	-0.0251144316185666	-0.00693335473061196	-0.0340674985087379	-0.00315582826203443	-0.0339606564495746	-0.0181908717213414	0.0358971303011205	-0.0553675635550234	-0.0131706622157623	0.009022517464971	-0.0408120345987771	0.0126872514288591	0.0324869261825692	-0.00767030012126917	0.0270552306156684	0.0141844609603881
Ccnd1	0.0264641435162315	-0.00308769159396864	-0.0473728660049415	-0.0172661265409458	0.0101519004753431	-0.0569817984690174	-0.00926361289475229	-0.0224291150303006	-0.0209744693441509	0.0110990003038106	0.0306362236364811	-0.0410233436708188	-0.025115721178384	0.0130283020850128	-0.0102776214110142	0.0521834340927294	0.0398359066237374	0.00866085046872964	-0.031490555257921	-0.020918717680507	0.0187401708389109	-0.0173238952583378	-0.0230472197605037	0.0059867845378181	0.0186794154830455	-0.0255948573104283	0.00983746110344579	0.0161422037727855	0.0420891075409495	-0.0287897525262862	-0.0351274908797245	0.000701897980972758	-0.00198027430889556	0.0154705465818434	-0.0474926771909484	-0.0559827064947612	-0.0326974587634879	-0.00120840888424441	0.0351268701553143	0.034570068453235	-0.0157746314287175	-0.0226664829258985	0.00949855701392651	0.0292477346661032	-0.0315985754666726	0.0292994378625185	-0.0478743984584212	0.0059763834208266	-0.0250508806319724
Gm4951	0.00488183050937394	0.00551395027830186	0.00334779477471455	0.00678307622040057	0.00815088262234551	0.0112793496254275	-0.00474663510984956	-0.000929229552888869	0.010487765984288	-0.00505632087262119	0.0125080191762794	0.0209394599991272	0.00948469776169275	-0.0162072301373171	0.0255046629178216	0.037952349587868	0.0460904191781165	-0.159137697067113	-0.0289192770578109	-0.056562649147011	-0.0149500128193577	-0.0407691424078952	-0.0109462647081062	-0.00688747234698977	0.0250767666509827	0.00829998122462298	-0.0118489274448633	-0.00398555981708474	-0.00367913194171052	0.00412207802810859	0.00334013448823208	-0.0206341198146207	-0.00265026107356619	0.000998491255561262	0.00723883904582517	0.0122030629983833	-0.0100665688914873	-0.00313581474033017	-0.0200242686929361	0.00833034648597453	0.0117192508175438	-0.00579406429724885	-0.0194395126002537	-0.0275381100298107	-0.0168994169805637	9.56882443388479e-05	-0.0267179181360648	-0.0188591914318087	0.00508166792499512
Dqx1	0.000180794432239165	-0.00145798085981376	-0.000370395913625104	0.000213858414454811	0.00387495048807109	-0.000743257516037359	0.0041214631812238	-0.00363046576449709	0.00645938997354333	0.00280243217153523	-0.00575151195856892	-0.00474528976590304	0.00539531042292877	-0.0045303094040674	-0.00391073416995925	-0.000723144407019893	0.00323452282828675	0.0053403052533483	0.00714731101640328	0.00491637413398603	-0.00267781351880105	-0.00446254064982151	0.00789901455341261	0.0048431548538891	-0.0046903617854301	0.00972079688100823	-0.0126638366639488	0.00944969030231989	0.00266504197694529	0.00988478114788846	-0.00158196015852446	-0.0113464156842464	-0.000218852402038892	-0.0031797070545023	0.00514195364302567	0.0102754555095683	-0.00507337620126684	-0.0204182819654179	0.0130673001026095	-0.00785395990778125	0.00121013574773919	0.0043037587822725	-0.00120775055266558	-0.00853269008411038	0.0140803544296021	0.00478221405370515	-0.00231569249769963	0.0101690800045054	-0.00119633535735235
Arhgap6	-0.00610317147763343	0.0020244536132501	0.00890854446961611	0.0210139273777948	0.0370818523852022	0.00219672770910469	0.0110962671170153	-0.00226732313682064	-0.0100105888773396	-0.0501988643453691	0.0627004141426139	0.00956680473613627	-0.0256840714673145	-0.00216491220727126	0.0147896010114368	-0.0250663571228398	0.00836960055480702	-0.0185911705413508	0.0623370175624684	0.00856440198032122	0.0234259838416302	0.00717431327749575	0.0325650042100606	0.0202837273214066	-0.00346408570861278	0.0217649554387433	0.0293699572018488	0.00710443438488445	0.0143648305934217	-0.00350040279320029	-0.0174495457668345	0.0199058504411747	-0.0334626131196959	-0.0276449188816294	-0.0184026941427042	0.0267945827898932	-0.0715434431282724	-0.0289390830950429	0.0238600197111849	0.0026833025458813	0.0325478034117285	0.0499597214213968	0.00167967222443903	-0.02170375359393	0.0341131850485934	0.00190616236795793	0.00895045637961689	-0.0101545824748988	0.00955322159537108
Ly6a	-0.0061653731334351	-0.000964090758410032	0.00817373298889332	0.00393158679089166	-0.00279599281844953	0.0149852829960642	0.0192888152227484	-0.0071114357670608	0.033971533614451	0.0717930343409169	0.0483790698459882	0.0469847866223444	-0.00148076805288819	0.0473267723591468	-0.0322729385393988	0.059723569432674	0.0499404093728871	-0.0360371443258991	0.0638164101978803	0.0142829476594912	-0.0456552254281565	-0.0229282171545694	0.0477372271541722	0.0260075781833609	-0.0175844234818396	0.105302973576867	-0.0226920270478315	0.0493395111644227	0.0170281335725105	0.00838505552222348	0.0142287268312793	-0.00486255463224293	-0.00661767129261602	0.0338068223378506	-0.0241377357126517	0.0424361017528336	-0.00268134083714181	-0.0105867217774868	-0.0324699415329143	0.0487707029214772	0.00724217896362481	-0.0236380236582862	0.0614656578570009	0.0265221595108547	-0.0269009495787096	-0.022319599916074	0.0810811272116736	-0.0248959236081753	-0.028978572250046
Sulf1	-0.0195865231856113	0.00861422654403268	0.0131260259977185	0.0264337238061145	0.0221992906904237	0.0338205013587354	-0.00924569933421613	0.0427664706627241	0.0318686461735847	-0.0357174314081328	-0.0547118288962735	-0.0520273602163007	0.0277789667982747	-0.048807247535003	0.0266295498682264	0.0292406620897018	-0.050599399740719	-0.00621354367205454	-0.0198373155944563	0.0114868347608442	-0.0385847339359613	-0.0374357064347251	-0.070801589691569	-0.0115229061462064	-0.065810143202614	0.00522970630482087	-0.0191732215668414	0.0286497918703896	-0.020392891176049	0.0304673149967913	0.0128622224922537	0.0433796271997206	0.0431999297135514	-0.0251774023311289	0.0166681780214397	0.0417061341361539	-0.0918773633182723	-0.0113672715382249	-0.0506087548156717	0.0418113400805789	0.0244666282590598	0.0490250775727938	-0.00916777540470265	0.0333140923960395	0.0287885532249382	-0.00107960261981183	-0.00723713167259196	-0.0455209851425586	0.0478286157967019
Smoc1	-0.00107649062410583	-0.000184778354970358	0.00148749749996598	0.00244101334479154	-0.00386934578841566	0.0326651118110005	0.034388777474872	-0.0459097144923447	-0.000397338478942631	0.0207572729809223	0.00247066022817168	-0.0502060260922779	-0.0131787626591758	0.0292381835918964	0.0163886910105751	0.0100727788833022	-0.00370395415059332	0.0160860520145809	-0.0341869130094702	-0.00287991781044611	-0.0137552911522505	-0.0212539672087746	-0.000907282678819997	-0.0129037565229957	0.0255523650958939	0.0532591006790358	-0.0105049372770609	-0.00366138558318573	-0.000367747312348501	0.0110916910288743	-0.00894984382878201	-0.013361806029624	0.0165393348165887	0.0291718864927621	0.0376708986961807	0.0554150523385284	0.0249813925775495	0.00325325351767221	0.00766410881289267	0.0466212746312497	0.00751078758059152	-0.000598495097714247	0.0279251320859703	0.0548229008502558	-0.0408856809889632	0.00119885331249878	-0.00518293225490694	0.0669296976408513	-0.0143893352368723
Kif11	0.0403421369903178	-0.0778797414994209	0.0136323993298113	0.0216893772101762	0.0160805647081957	0.0220634801707126	-0.0139579540267773	-0.00390689000904907	0.0211408345591563	-0.00498162406385456	-0.00624823423189531	0.0286234793536105	-0.00283202351258934	0.00662021469125242	-0.0145619099614116	-0.0256578890361699	-0.0100766410033068	0.00533237053838671	-0.0164281864187238	-0.00250489616817534	-0.00162915636203721	-0.0147790514651426	-0.00150115537758599	0.0236736381896866	-0.0143395649528629	0.0119996644523845	-0.00995144194062782	-0.0338395693996006	-0.0219634610580843	0.0114162595891108	0.0022212636736208	-0.00561400277854858	-0.0128671344242407	0.00468506678552241	0.0120167744687768	-0.00166413572030482	0.00242833718505577	-0.00512325981728045	0.00115314078236596	0.00314621455514754	-0.0107070617726378	-0.00941041110121935	-0.00260507965908271	0.00291443426904615	2.08756592784207e-05	-0.000442352794413422	-4.79323009379827e-05	-0.0172111500799396	0.00364523904558514
Nrg1	-0.00246843286628608	-0.0110031897132532	0.00862266968096815	0.00806292352436039	0.0176064078336458	-0.0250175535374354	-0.0114169163790742	-0.00374441647808183	-0.00164584450225265	-0.067990540088386	-0.0252790362002087	-0.00962360946804272	-0.0413770224020265	0.0174235433781515	-0.0165933426657174	0.0351463675211113	-0.034517136634457	-0.00849281369273893	0.0141054282641054	-0.0404298931375327	0.0551644966571185	0.00350071089833693	-0.0133105206340389	-0.021561628228643	-0.0087195464167127	0.0150702854737058	0.0160270502507714	0.00597018487198121	-0.032313949144959	-0.00788737281658264	0.0387753994711878	0.0287945375768249	0.00930243871027502	-0.0109241580633802	-0.0273734163056727	0.0121299174030459	0.00516179194535128	-0.0227508720839746	-0.000313781819680686	0.0139745658806213	0.00427381807964844	-0.045691769402844	-0.0135043780063896	-0.00815484447318003	0.0024780375421877	-0.00205780912247499	0.0463335529318781	-0.0315493641311262	-0.0378642767561948
Olfm3	0.000321310504133679	-0.00148352272288556	0.00099905059049745	0.000306049203911629	-0.0019740358370242	-0.00396204941352886	-0.00257460959308296	-0.00122470494195064	-0.00032366206454985	0.0013596831421697	0.00101858185354483	-0.00281862299352941	0.00454826974132694	-0.00263090236120829	0.00154750727996344	-0.00212433761580088	0.0011929656129431	-0.00149802663689865	-0.00346756894450401	0.00666230410657691	-0.00878562455316795	-0.000955858817855924	0.00216126949921769	-0.00660645879302408	0.00580692123546364	-0.00952658579298969	-0.00551349852745968	0.00198842684461786	-0.000903555618846385	0.00426238367298321	-0.00263041660494448	-0.00514660731173001	-0.00312333627307887	0.00426346314579311	-0.0180506129333553	0.00238355205188762	0.00509847665135869	-0.0079500350391459	-0.000565069221522689	-0.00370594465424858	-0.00559425771870401	-0.00250004870718359	-0.000662445528716499	0.00606646278486218	0.00418157599703842	-0.005537670088828	-0.00949114672713732	-0.00353166303890737	0.00317856849520481
Slc8a1	0.00214699536609225	0.00674745772931558	0.00939459768613403	-0.0247259364094656	0.0513563233352763	0.0483383518810858	-0.00134442835928698	-0.0037064603237075	-0.0178286223882542	0.0212943640964447	-0.0722067648687695	0.0224462972045383	0.027237397713592	0.0177561703642546	0.0460817193062918	-0.00382252195274397	-0.016756522712623	-0.0068039275029382	-0.0112920078467152	0.00975609017931747	-0.0014523529675661	0.0081928717513344	-0.0121835459468246	-0.0416095836010842	0.00229008119812444	-0.0195957685083922	-0.0433038912488331	0.0108324455604839	-0.0184213751083837	0.00500432087799578	0.00630019862597856	0.010812108399338	0.00697932532742164	0.0046756596949552	-0.015094158889848	-0.0304995937523069	0.00572443805307509	-0.045930198865931	-0.0130191241811961	-0.0452530327506515	0.047546119120998	0.021442183380601	0.0201833692043447	-0.032106270118372	-0.0420972648249736	-0.000715304875199468	0.054234424547341	0.0012322724635233	0.0312591957742826
Coro1a	0.0590786785231201	0.0342408268093121	0.0138168600474898	-0.00363887884460965	0.00847808796655376	0.00102846827266364	-0.00863596754670313	0.00379776993194118	0.000713117767419134	-0.00270144916626031	-0.000649829870880609	-0.00380305241917312	0.00510750181018584	-0.000665043430437795	-0.000196882140609485	5.42200487806812e-06	0.00602814557597078	0.000525571809682838	0.0089214375754294	-0.000912401893810198	0.000244993579187787	0.00115647274862087	-0.00916764448802729	0.00921449544535981	-0.00884416584838356	0.001777953041371	0.0130050857336994	-0.000408264441884559	-0.00316798617111057	0.0102383365492356	-0.00439475317520769	-0.00764514117672633	0.0143599293517116	-0.0057283277912649	-0.00677249771148373	-0.0147442618259068	4.96532515153975e-06	0.00101638587163909	0.0113751212196491	-0.00445539433012414	-0.0098067762728212	-0.00304869500835464	0.0116703980112452	0.0140899763025042	0.0297978684302795	0.000848391500663488	0.0125791383495763	0.0292749904558147	0.00189358735243038
Cttnbp2	-0.00481395189107752	0.00203496473264219	0.00099791635625642	-0.00611565641009226	0.0168420046341065	0.0429815253965115	-0.00633009462632808	0.0555047382279616	0.0223429744155061	0.0534050579671315	-0.00127629778612189	-0.0194463192130367	-0.0262021105691508	0.00529258230105057	0.018958844302451	-0.0109385283221396	0.00609276557429683	0.022968056648114	-0.0119416249905482	-0.0298026615945197	0.000696738919937427	0.0202611844916916	0.0018204354709852	-0.0134936110566259	-0.0117846416776277	-0.0549831003434562	-0.047643301755789	-0.0284199868747957	0.00379558494847638	-0.0149760784145918	-0.0460599727315112	-0.0370913778046807	0.0174130385930806	0.0192885149484627	-0.0304050470413077	-0.0746174657561494	-0.0184725381503087	-0.0493671879797847	-0.0225840933688198	-0.0248621143894699	0.0011609930662299	-0.0708630094970733	-0.0103985223260435	-0.0939055158847938	0.00192453836857397	0.00369277213505185	0.0510418887005611	0.00889869630619514	-0.0216909340818759
Sned1	-0.0143645114781662	0.0110557068199035	0.00864501745192437	0.0259877073770101	0.00803064842468399	0.060566097437197	0.0404882481232856	-0.0267977789895404	0.0234862972906675	0.0359307425964932	0.0239695220334025	-0.0374334754163667	0.0203211003428524	0.027231395808249	-0.0553717884618869	-0.0328030099285996	0.0549457945450253	-0.00615093204280431	0.0256284909921192	0.0343286741357563	-0.0384907681773344	-0.0376684301403872	-0.0600011895132264	0.0167413712168874	0.0155799569664136	-0.0338665025615273	-0.0120894109560293	0.00539732950617934	0.00114076366713209	0.0497538542153298	0.0375944221934377	-0.0271982300327379	-0.0259743270909146	-0.0587643937557601	-0.00403249422951733	0.00624040327654627	-0.012391143394654	0.0145040245656083	0.0549897655510368	-0.00784339363663368	0.0181341420766573	0.023947405864428	0.0442791924899266	-0.0411761032262132	-0.00991256805760463	-0.0271866437560187	0.00508423474854886	0.0353545697492156	0.00964911481667873
Dock8	0.0592478477351906	0.0332278713609325	0.00445058124052768	-0.00667733799633813	0.00643077913959599	0.0042267199054097	-0.00816760615532155	-0.00302060017415557	-0.0026005517647567	-0.0074565573947297	-0.00212197131743435	-0.00607337760589063	0.00326302788817932	-0.00220723436891202	0.00420640952610353	0.00698459093453655	0.00410074158165106	0.00921786855317383	-0.004011075170586	0.00105705793564071	0.0044644860856646	0.000113466072591529	-0.00845017792467993	0.00315615772952655	-0.0109171464849807	0.000585429625832088	0.0124858971060139	0.000637257512006134	-0.0094781220964204	0.00649261013051504	0.00063034137334499	0.000335191043212461	0.0166651265259134	-0.0048783838176331	0.00145243651699332	-0.0377245993850864	0.0035170448274154	-0.00081141821401814	0.0153934348916999	0.0120626998379094	-0.0109438763329444	-0.000793396868606571	0.00420811086643069	0.00730705023720582	0.0141841595516862	-0.00204721806152158	0.00151005075839373	-0.00314444374979284	0.00812580063892746
Adgrf5	0.00150855703445965	-0.00105668237032523	-0.00192455977741222	-0.0108764085316201	-0.00477461671786502	0.011001950840742	-0.000243405053579496	-0.00092554656480618	0.00145677885192185	-0.0268854094953318	0.0195181675185991	0.00253607942871499	0.0264153727164265	0.0113985234343411	0.0235077322642851	0.00836024352281029	0.014699128371332	0.0133269019451505	-0.026020205150321	0.0232418398120393	-0.00978412076755154	-0.00519025848447831	0.0225945860385626	-0.00313662689042494	0.00181630624646262	0.00208631450239913	-0.0334012198346842	-0.0422330479549036	0.000183315377384557	-0.0530849315525763	0.0292031327955838	0.0218640075561552	0.0396316202421656	-0.019771417500875	-0.00506460507760471	-0.0034402062064168	-0.0112361126851301	-0.0166018466099815	0.00270505354364463	0.0148259333598024	-0.0215984133410648	-0.0131671860034408	0.0097058088419408	-0.0219755201066831	0.00951894356608016	0.0176145030953939	0.00201834653226952	0.0108926336533271	0.00900208624199404
Bmp4	-0.000942266865651064	-0.00417325557808742	-0.000478489238327259	-0.0309369220849258	0.00909594888228712	0.0254770928622482	-0.0262849374750148	0.0211515994317327	-0.0122958980757117	0.010883027908054	0.00940133796110189	-0.00210168545299691	-0.00188783095668406	-0.0160388649520052	-0.00788190970067591	0.0147170844099094	-0.00931697610312337	0.00738956129186323	-0.0424581264063897	0.0298877837976841	0.0333924902336583	-0.0144399257587156	0.0430430569596193	-0.00245163043279668	0.002899260928238	0.0418353888019011	-0.0274622413357013	-0.015825358381604	-0.000685851612853557	-0.0790225640341841	-0.00421467576877875	-0.0208033204890982	-0.0473919563305274	0.0257734451222088	0.00845364666287814	0.0201905646498192	0.00603710896357939	-0.000733598733780662	0.0259609346234637	-0.021401069972169	0.0322360152971084	-0.0229134255801501	-0.0303128330833686	0.0290332232555323	-0.00542718118562418	-0.0254624596497291	0.0342564299130863	0.010029586742835	0.0373116616867102
Tnmd	-0.00725400309222758	-0.00511755360856018	0.00956788967840402	-0.0176999267090123	-0.00418999524759585	0.010985164966338	-0.00813037505654507	-0.00831053341024945	-0.0349650167160063	-0.0194838364186035	-0.0463750561626709	0.0408217733573427	0.0537018394469875	-0.0159124298474285	-0.0384470314350212	0.00853964149599851	0.0205022778334018	-0.0114805309398491	0.023197984912051	-0.00343002773912945	0.0116014192825858	0.00489982212648885	-0.0460622261119576	0.0110393420240444	-0.0268508174365119	0.0174394382081777	-0.0150316923147697	-0.0166033815595676	0.00817628984353967	-0.0368411388210841	-0.0828116311499943	0.0174160324060793	0.00309010387324696	-0.0531802190646389	0.00768511950803621	-0.0104927527986826	-0.0245640983857511	0.00488676479695377	-0.0404330794309416	0.0210883483897585	0.0776507220511724	0.0237624736988034	-0.0323445932766925	0.0180716274107455	0.0575939974710036	-0.0149702515555533	-0.0132239638916125	-0.0135879362224151	-0.0102145258497781
Hist1h1e	0.0239721395540663	-0.0488864983002333	0.00707023998450343	0.00411562439802606	0.0562172825462387	0.0050372598361282	0.0623698096365089	0.0170046912893758	-0.0194930355570854	-0.0162411523200424	-0.00687337772297715	-0.000800000181667916	0.0023737335691379	0.00315726714539909	-0.00742878013066071	0.00232551307420427	-0.0161120979385116	-0.0283642504466984	0.00252114796339384	0.0141999265286056	-0.00261526890698652	0.0455358839660187	0.0172109173514513	0.025686673506857	-0.0233458157652157	0.0486980946563934	-0.0310870136545377	-0.133899300245901	-0.081642082253178	0.0499176638044517	0.00304782458823244	-0.039003978346351	-0.048559319947647	0.00186693495888036	0.0208415489687565	0.00188067184644818	0.00618858467527263	-0.00259164407922512	0.0216526440138335	-0.0206722770878368	-0.0581711195727826	-0.021986271365689	-0.0376821412978283	0.00195058851512979	0.00116617201618567	-0.00146519708484345	-0.0103108891126923	-0.0432171800205859	0.00223130117837418
Il33	-0.0064120809442439	0.00633595851835899	0.00274273582377663	0.0102278622493341	0.00971199554479881	0.0292043138315502	-0.00922299357852423	0.0362859122040825	0.00853289713796754	0.010372038538968	-0.00661908837056371	0.0177143248526429	-0.0147570582772134	-0.0496881275992085	0.0348361654889853	0.0143199126627921	-0.0143158145531302	0.00624765015638435	-0.00966445561301899	0.0180184552180373	0.00358819126187687	0.0140375989892258	-0.0505522880149598	-0.00167528396885178	-0.0053127128269527	-0.0434885727766683	-0.0444294132290101	-0.00258112955808336	-0.0195563576407303	-0.00360625050938078	-0.0265075791126509	-0.0354763742945052	0.00598512737513317	0.0258426241928831	-0.023630052547012	-0.0241082837045002	-0.0287292482792568	-0.0493010246715221	0.00395289055289141	-0.00840429186901171	-0.01854882659982	0.00926963132011917	-0.000616473220005996	-0.0374241314822357	-0.0276298287427809	-0.0169755781086659	0.055225865163661	0.0119853978681377	-0.0266339040049532
Hpgds	0.0602664655811077	0.0366564196876109	0.0183212349768701	-0.00172406392440592	0.00714813063080029	-0.00244664745011881	-0.00663664348830737	0.00274132880883654	-0.00432211202147911	-0.00057906338212258	-0.0081001960900945	-0.0125759672591426	-0.000796400579090312	-0.00214923868601278	-0.00319119540278287	0.00086480955454398	-0.0011083857954893	-0.00368899208619263	0.00609128001798273	-0.00236497704049757	-0.00285027954623287	0.00786780024052228	-0.0055182338455522	0.0018501497287121	-0.0143881374936533	0.00690970936353018	0.00131024144790186	0.00497895236602605	-0.000993553021691574	0.00422379803645514	-0.00179349302813725	0.00250605751448542	0.0141380736722588	-0.00290232804244385	0.021095879823345	-0.00727069862191646	0.00300363301140774	0.00810880883827648	0.0019457399701179	-0.0147386226005523	-0.0182029929819725	0.00558906579508208	0.004513424980209	0.0184033223594295	0.0041065287998744	0.00105714972147277	0.00248821903730776	-0.00880635357004595	-0.0058173601828752
Cnksr2	0.00971125888313642	0.00021280994752856	-0.0588517703269704	0.00784098768854055	0.00329923692833295	-0.00506393438610516	-0.00331814675426977	0.000880737865937032	-0.00441188556366953	-0.000572820682904844	-0.00559945220089044	0.00780264940439925	-0.000950721433842475	-0.0120462881498021	-0.00761793308194199	-0.00345727123763896	0.00408871733661404	0.000710885605789626	0.0109606585286029	-0.00597607315641206	0.000388825926174355	0.00966275549132268	-0.00967625122860312	0.0115048858649005	-0.0057637641139559	0.000816529307537967	-0.00405861398919571	0.00447770290215157	-0.0123611471713804	0.0111476535915858	-0.00750699114021661	0.0107933453272174	0.0069912785527124	0.00375392135693365	0.00180948302359518	0.0277758651003505	0.00614412925817375	-0.0126073020380478	0.00356423945259164	0.028935342185977	0.0183968281053555	-0.0132903776257875	-0.0241408736578612	-0.0193273140931886	0.0204302821769193	0.0186841084432	0.00148300853919177	0.051985067845676	-0.0285187956958519
Gm32647	0.000733123992652651	-0.00357110643544301	0.000536922691199437	-0.00681741288180074	0.00513723114033387	-0.0158930945936444	0.00369949788650222	0.00416759040425823	-0.00531967535478074	-0.00283733310478571	0.0113430251127684	-0.00846268689481007	-0.0199046913002722	0.0265273053039224	0.0146878918007039	0.0115765131164379	-0.0105115403052853	0.00528704334599406	-0.00934955355465891	-0.0084222046222469	-0.0126335558671223	-0.00923869414403718	-0.0221576610027021	-0.0210535984888024	0.0051189537752053	-0.014063331684542	-0.00699947590736129	0.00407199936057825	-0.00696661543978306	0.0198569994614305	-0.0193646805627899	-0.00164174429947578	-0.00797242000199903	0.0154695324450073	-0.0204326139966377	0.0157601279434351	-0.000586161485951056	-0.00310009937397998	0.0120478912188107	0.0142659528876401	-0.00950087080719103	-0.0202157694667798	0.00270293943418358	0.0200180283546355	0.0197798510541486	0.00484478750759946	-0.0266391745253867	-0.0266025282780312	-0.010619150442624
Adm	-0.00370775138789269	-0.0131603767094875	0.00509323321380782	-0.0552967929452356	0.0268986887569333	0.0058977587861032	-0.0522343179037461	0.0161878708324211	-0.048842469425227	0.0482567143929187	0.0447447319209316	0.0377129109463677	-0.0604556179979534	-0.00149529460559672	0.011895860621939	0.00805677665658546	0.00463397591316161	0.0146042180456085	-0.00571861938916686	-0.0215276171436332	0.0409505112482273	-0.014835820422189	0.0290148424817471	-0.0331464820208474	0.0098447197901707	-0.00214518948449916	-0.0323840458569727	0.00641663413989792	-0.034245315634237	-0.0126088875875208	0.0243597587643759	-0.014705844556217	-0.0239469336162735	0.00855891903270996	0.0292411614987237	0.0320859691593856	0.0275221575359163	-0.0134712101893808	0.0871507863042246	0.0072756371810348	0.0311522375240403	-0.0283089407704357	0.000896943275636968	-0.0305703598863624	0.0616452045878812	-0.0118233710602997	-0.0025814706799832	-0.0238110495222911	0.0489107512176846
Epha7	-0.00265528633076481	0.00722942376534926	-0.0285881345485123	0.027150224661802	0.0125772256830399	0.0382221719840633	0.0267108256787677	-0.0231976809385575	-0.0186826404580846	0.000799625934853099	0.016491232215193	-0.0341719506751039	-0.0195526228492983	0.0284629156198919	0.0183555820657847	-0.00702739556817433	-0.0394092238444607	-0.0160047825732048	-0.0117254638746996	-0.0261943057326344	0.0109872115134803	0.00532409522629889	0.0124676086572605	-0.0080604087009535	0.0156535084012594	0.0144509394596911	0.0105655455493843	0.0145898339828581	-0.0153931327579928	0.00277763814812255	-0.0648231081277316	0.0102154048862686	0.0150753386196359	-0.0215165159231422	-0.000508118879648477	-0.0185974771501624	0.00348101251976252	-0.00948622984028081	0.0126664850861888	-0.00976094259022181	-0.0126482792985893	0.0240942763269712	-0.0010366554002661	0.0506132310562468	-0.026753040800788	-0.0498919223789926	-0.015163590421824	-0.0164474830299813	0.0129771878399261
Nrros	0.0565724647252073	0.0336133678533333	0.013684271788681	-0.0038983170026993	0.00718472366268536	0.0024038589788389	-0.0107142629285966	4.87339960932051e-05	0.0017219816367655	-0.00116569123594207	-0.00607060273954075	-0.0072935062252969	0.00179342068610653	-0.0013801298058183	0.00127383386881954	-0.000169417432739676	0.00233048291570916	0.00560778497197036	0.00250326767014503	0.00310041042575262	-0.00383602363020788	0.00255829638696889	0.00160523990492525	-0.00337998986213973	-0.00134042496154242	-0.000906757017593665	-0.020070328901487	-0.0169680397539933	0.00587361363170612	-0.0228191598593729	0.00771341218537897	0.00126757591831268	0.0129356227085865	-0.0122986200480641	-0.00169198334586518	-0.00396374231976396	0.00511972058020605	0.00584775344968809	0.00843689350931048	0.00170019450556203	-0.0097498930694854	-0.0164598306333159	0.00903000300048852	0.0132555510213861	0.0319249779323161	0.00309755655278526	0.0142678312102363	0.0212999937515262	-0.00405987421516373
Pdlim3	-0.00508968401795946	0.0049397692983125	-0.000989231459511078	-0.00465342002725984	0.0101721860187198	0.0413833936134792	-0.0104155971263257	0.0110802001480353	0.00378553652710358	0.0264539420510166	-0.0166956636444754	0.018921390209824	0.0319008039463562	-0.0136296425189768	0.0193422637924101	0.0160629190787862	-0.0375482777023047	0.00831958519136872	-0.0599764466400364	0.00691209342357756	-0.0285605819442885	0.00860145721184932	-0.000651881169711295	-0.0316568895969264	0.0178431668417186	-0.0552241335762967	0.0161456251401959	-0.0233158251621627	0.000429305136498898	0.03614543837868	-0.0256311150334773	0.0170454552212591	0.0103021442211915	0.0246972117431122	-0.0244687686175141	0.0284185150880792	0.0563670130847907	0.0312707542056642	-0.00240173509315804	0.0244514495807078	-0.0307022023810775	-0.00691634308972414	-0.032078252489108	0.0437898278257298	-0.0314201042683467	0.0814263299545657	0.0188787398260843	0.00289565558335615	0.0145597007276525
Tgfb3	-0.00617722492824882	-0.00411852010059907	0.00166639726679443	-0.0331388384062873	-0.0154683234720892	0.0200220291122926	0.00660211511255753	-0.0106315228974769	0.0440164885821333	-0.0789951364712528	-0.0781126045242424	0.0188598803987403	0.0819328120023239	-0.00556773408899251	0.0245770720174159	0.0337228565636709	-0.0135811416089935	0.0356328314891277	-0.020353399216983	-0.0384412094487616	-0.0341740821741927	0.0164761500388904	-0.000680328075633104	-0.0684070176630008	-0.0362449067552317	0.0225044305974096	0.020739665951504	0.0230908649678341	-0.00113643641744659	-0.0171619701755651	-0.0179098180114427	-0.0312810952236281	-0.0320804861700775	0.015462562312495	-0.010359136607381	0.0139757474069461	-0.0216553538775591	0.00263678520865898	-0.0246091890468173	-0.0572178848604503	-0.0203836840196386	-0.0277986818837599	-0.0541960515669093	0.0254814662396043	-0.00267785832856975	-0.0102191771005057	0.0309017431430124	0.0250199380189602	-0.00491712923230648
Cdh13	-0.00211364982660072	0.00287693210882143	0.000513167744193177	-0.00154816981073612	0.00881915335951072	0.0242011824486348	0.0195087369940336	-0.0115838565650701	0.0334414904286861	-0.00612454927048122	0.0231600094104599	0.00394320839885263	0.0119646781244447	0.0208948103626268	-0.00863755081075249	0.00563416331810851	-0.014856574571774	-0.00173956821069299	-0.0416520806125278	0.0190952830862667	0.00155960606542368	0.000904396049454291	-0.020872577147425	-0.0340474105245589	0.0576785688892276	-0.000899562426608892	-0.0521230989523074	-0.0570610520314759	0.0479863902843766	-0.0800809798468199	0.00100856260247411	0.00137885739994756	0.00121158925987486	-0.00192773721413666	-0.00810604623781352	0.00433513548989497	-0.0268284183399114	-0.00372742498547668	0.0263909078682926	0.0134391697456416	-0.029132144569231	-0.0539275142889101	0.039914476903382	-0.0023955536488635	-0.0352337969894884	0.0378271667142248	0.0339104422021978	-0.0160162347034397	-0.0614063594442928
Arhgef26	0.0165263656106156	-0.00873689024819307	-0.0885909636945952	0.0146662358354248	0.00862666561323676	-0.00338776131037412	0.0120133455172081	0.00302275605792923	0.00411288469686946	0.0029144546635457	-0.0111638124041185	-0.003271054152975	0.0120491346708094	-0.0117039995930744	0.00161937165622544	-0.00479366452499583	-0.0108380415432155	0.00116059060096533	-0.0016424729494014	-0.000586883253969837	0.00917011537644482	0.00353526893392341	0.00650923768385735	0.00062556847802863	-0.00589321424449374	0.00691260215992455	0.00249038696238034	0.00967889120485697	-0.00501493793657766	-0.00239678352009249	0.00951887821441028	-0.00636166988718503	-0.00339363125965203	-0.0103754424179102	0.00634406968547281	-0.0107887579465577	-0.00245543806022584	0.00952355200284752	-0.0232679207243666	-0.0209839603363206	-0.0132304724011902	0.0261382794162137	0.0168985326321767	0.00969060053910736	0.00231468042058307	-0.0265276218362019	-0.00279752834887559	-0.0310997479414062	0.01058047992921
Sirpa	0.0483898276962682	0.0292808643980446	0.0141037047922512	-0.0024331124778006	0.0168896717846769	-0.00968050450630761	0.0134274478774064	-0.000828304212160233	0.0293366667019864	0.02360766641603	0.0256989540673559	0.00213185492972072	0.00259099364096303	-0.000465293649443742	-0.0154370610526656	-0.0103739985531138	0.00556246258927763	0.00500889738665335	0.0118390550364572	0.0230904685324854	-0.0064178265652601	0.0115010341534649	0.021387284037164	0.0093462174090373	0.00678750686941801	0.0260803764003364	-0.00580358565119861	0.0235476505203881	-0.0159596391283329	0.013452135461793	0.00216105297727022	0.00657146099784618	-0.00013930052919761	-0.0347792756857825	-0.0114869980075505	-0.00453321536105033	0.00328036775704327	0.00116827569181711	-0.0182222466292394	8.26865356818025e-05	-0.00343563743387042	-0.00764130714042306	0.0235894346245952	0.00417647475541437	-0.00859277799861964	-0.0108678288748416	-0.014558708931238	0.0245020422443826	0.0417589491246364
Npr3	-0.00188148345609403	-0.00882651335648693	-5.64827007721927e-05	-0.0488768073142927	0.0085593679495981	0.0401773427140212	-0.0224333467041713	0.0423784424322295	-0.0127022703908463	0.00186655889513366	0.0188299923538582	-0.0305620929330284	0.0184628330406271	0.0248110647113825	-0.0100948792524116	0.0457464501937031	0.02281242977949	0.0268781303095952	-0.00300092896498277	0.0389413924242585	0.00211106094257996	-0.045653593863032	0.0246964527696215	-0.0160614941925009	-0.0113220480921375	-0.00319354476690067	0.0566003290287447	0.00218384328280422	-0.0392823837684756	-0.0313999815062817	-0.00840403721202972	-0.0135853924850801	-0.0432842160275892	0.0285520138689208	0.0867215519809277	0.0115188442956439	0.0130114168358154	0.0266809272114029	0.0245663694451459	-0.0659730444693162	0.049410833539473	-0.0550758731178112	-0.0192246269144409	0.0335952737268496	0.0111587766469248	0.0666915514477262	0.0585713095113553	-0.0181823947929379	-0.00455279752738202
C1qtnf7	-0.00729144433091506	-0.00245061120130989	0.00715823273206253	0.000169093877633747	0.0393565376938182	-0.0222363239931817	-0.0337520093150819	0.0421526136093674	0.0350412879091454	0.0640452381083908	0.0274566434585322	-0.0339809784979422	0.0343984102548578	0.0305332023981408	0.0059743586739601	-0.0213510048560237	-0.0104408374559054	-0.0136462840728122	0.00950946316651073	0.0581465073055786	0.0132263143529047	-0.0093603482737227	0.0445718910973959	0.0360462965618297	-0.069047146507207	0.0173797085949427	0.0130524509594048	0.00781067081745394	0.0176481636959768	0.021900073694898	-0.0119670636460492	-0.0397012988285765	0.0520279848080468	-0.0269090429307598	-0.0171252989809449	0.0173923777348636	0.0113528904796353	0.0361230127176519	0.0268173947020509	-0.0107963504543493	0.00798180424610835	-0.0279243633852581	-0.0109272709772859	-0.0197154798035934	-0.013949064032908	-0.022455743482121	-0.0291413266849475	0.0100442406690827	0.0325716097954856
Smc2	0.0436388958651187	-0.0801825060156577	0.01450943039535	0.0097575974109803	0.00899264998154743	0.00560069948976951	0.0084369993416916	0.00137758466407052	-0.00201996796451151	0.0046737589484377	0.00925642545716813	0.000698048185272505	-0.0047305491111401	-0.00431354563111273	0.0126682560043398	0.014676151525823	0.00480813920889007	-0.00691115354846156	0.00981240223864841	0.00122137886750432	-0.00671088662443574	0.0159424130558533	-0.005391928861671	-0.0233612049610212	0.00097610113099309	-0.0286408686695573	-0.00830476357326077	0.0146446285897533	0.00079270880297001	0.00153135124477188	0.00892901868701509	-0.000408656346385002	0.00217826748261379	-0.00170910271925726	-0.00438970105172152	0.0102450212678401	0.00569050863152796	0.00298734353819931	0.0085882945147724	0.0129662540045366	-0.0206912717762866	-0.0109777883920454	-0.0163391408138898	0.00132921825152661	0.00546580367843117	0.00252204078559756	0.0023308884611498	-0.0134559705126327	-0.00510338986026923
Uchl1	0.0101837302513513	-0.0036831981071712	-0.0739587229820426	-0.010950328949126	-0.00239227314468521	0.00678052507554179	-0.010771249008268	0.0282259281203308	0.000785429428038802	-0.000971121506169776	0.0223847127656457	0.0107814290421405	-0.0103983286774025	-0.00708080603319037	-0.0120366346507185	0.0266678625416062	0.00229831792995751	0.00345381325130229	0.00934752174710204	0.00413970852774576	-0.00852470438298858	0.00623957807599279	-0.0209732078957827	-0.00925751651041445	-0.00201190832846555	0.0132671879787002	0.0133070182807217	0.00173930457482529	0.000187514221161367	-0.0174476993519632	-0.0185872024223884	0.0324838725849663	0.0266929948973916	-0.000165234420525425	-0.01572709510727	-0.0549789726933485	0.00604422299582189	-0.00319939453554747	0.0363140019283358	0.0491139208481346	0.0347401631442047	0.028551168270449	-0.0159849555085561	0.0270996537151393	-0.0362201385111777	-0.0151956263940323	-0.0137745207511244	-0.0147162576323815	-0.0332412530500675
Pilra	0.0123169066301172	0.00412013120927121	-0.00121964271184348	-0.0370074933813628	-0.00917572247182672	0.0310345282816059	-0.00815126178131495	0.00469674801993466	-0.00669346489335729	-0.0654104516992676	0.0355027204495532	0.00677228606873699	0.0634919821007162	0.0198052099442869	0.0457657808711527	0.000250659060123632	0.0384933590315366	0.0219578081851351	-0.0190680731017286	0.0165290592392541	-0.0198600706158576	-0.0111799816295534	0.010084089708698	0.0141991787926821	-0.0468390060796468	0.00453745448948039	0.0256091026374549	0.0124021946525952	-0.0417389169951554	0.015743879794154	0.00905012609617457	-0.00553100373510674	0.0385892567018288	-0.0161807677488226	-0.0141731947740764	-0.0296585898637145	-0.0153910605776791	-0.00785619685519502	-0.00886185876292534	-0.0036248426746024	-0.0559658562611726	-0.023885350814977	0.0086860992369156	-0.00849396650032668	0.0315986486588172	0.0233193196429705	0.00554694494613539	0.0460269764326398	0.0278113633450115
Pgr	-0.00248331476002246	0.0022195500562875	0.000864635681574402	0.0045452379303747	0.00349191369519757	0.00274861293015082	0.0009736506466364	-0.0139173087398725	-0.013098621991077	-0.0333985631260535	0.0168128328924904	0.00452125880086524	-0.0478871344052807	-0.028457215075456	-0.0199487402578895	0.0125117134065689	-0.0257514167594872	-0.00226189971847734	0.0733463858427086	0.00460098570459889	-0.0422498627720625	-0.0880266983458699	0.0342571551357066	-0.0522312062407425	-0.0189674172478546	-0.0328841460704153	0.0142977790032459	-0.0424759718744696	-0.00910538138770566	0.0173387210309988	0.0112595372420507	0.0484130283560963	0.0062743108415194	-0.00318290823726129	-0.0429410042243342	-0.00841328847362808	0.0121530658711517	0.0151016348293132	-0.045040274640577	-0.023090428987871	-0.0239117507155992	0.0118344158712497	-0.0177483846937609	-0.0244657250842966	-0.00361678993636287	0.00792567788680697	0.0114873750779423	0.00212312744281776	-0.00272466014187735
Nkain3	-0.00654812419722427	-0.00178277379853071	0.00544005233681189	-0.00205077262265054	0.0244765111213382	0.0220157393745087	0.0119498427981799	-0.000469846093303698	-0.00546695619297698	-0.016340681569817	-0.0276731693189204	-0.015718789927104	-0.0562325867773978	0.0082753017272468	0.00756260441243618	0.0403211826800329	-0.00850045864519177	0.0147067079672539	-0.00827208863354605	-0.0326377449136894	0.00247596626141869	-0.0249672802957105	-0.0389577000080674	0.00616516845240171	-0.0395344906889925	-0.0500536044166453	0.00430611047035664	-0.0122016053351708	-0.0265620473564218	-0.0289554099966934	-0.0148790638188604	0.00172999118350757	0.0323584545855551	0.0020931436367807	-0.0105690600003673	0.0363210301567825	-0.0112358251923217	-0.0502991110769876	-0.00597846404139009	-0.0457223779392527	-0.00515101942723272	0.033499096193026	-0.00873341882304366	0.0130017459096031	0.0482008282658525	-0.00782013843770282	-0.0127844713157936	-0.00614180523798132	-0.00801355097614572
Pde3a	-0.011042116140008	0.00312883795896056	0.00383064419441307	-0.028864605218857	0.0099558492971318	0.0764029138362938	0.0208422458435022	-0.0153088999809415	0.0275408653746155	-0.0126938280663602	0.0230241448515953	-0.0240746393703872	-0.0581089245893412	-0.0342280390467911	-0.0143166369055866	-0.000457613471118311	-0.00388426620275166	-0.0150561228315356	0.00708647103143123	0.0166415391648273	0.0141698786916278	-0.00694236891638084	0.00739537405452051	-0.0223652065122244	0.0236572557628215	0.0513698017619047	0.00959455138086106	0.00762205216646602	-0.00416577180948677	0.0460214303762938	0.000388010636638905	0.032793522928532	-0.00619286741766055	-0.0333825085626698	0.0157088570200672	0.0262470431506894	-0.0314961319631517	0.0368992128342449	-0.00297261479017357	0.0321745273525894	-0.0178544069970453	0.0741672637489766	0.0171546571889873	0.00799370240768462	0.0255703258423468	-0.00184453500713778	0.00423015627831441	-0.0442011059562718	-0.0336184910496737
Alcam	0.0305636562197158	0.00688077259918018	-0.0156335743169816	0.0105326142311883	0.0289774643214486	-0.0186721035158282	-0.0234262134094313	0.00206828340011215	-0.036085393084482	-0.0330840931402343	-0.0311067079529981	0.0147162549115771	-0.0160118721932113	0.0299786193717681	0.00854723945872247	0.0133843099187884	-0.0141571721537854	-0.0131077547061765	-0.0111573399909092	0.00836048903434611	0.028215382376224	-0.00567228129942917	-0.00545611062465238	-0.00636170633207094	0.00538689093631686	-0.00748761678714949	0.0210962672146321	0.00681857679844912	-0.0236777095991381	-0.0231510301396472	-0.0338133859012441	-0.0567618011871583	-0.0310879925875818	-0.0330997795320863	0.0492150569042141	-0.056854361376558	-0.0317373188521975	-0.0367473168969569	0.0288537249122135	-0.000844244004569879	-0.0284455990017641	0.0319169261633095	-0.0328077854938528	-0.0261949764108832	0.00471617708544114	-0.0272156018641354	0.0272440333183388	-0.0129178071304227	-0.0289742953081301
Zfp804a	-0.00237962755790359	0.00235428960157293	0.000484699604646425	0.000587491158525138	0.00549075472060496	-0.00509957496517541	0.00838843624522206	-0.00849458294326253	0.011109374690522	-0.0269472010044508	0.0141253768198131	0.00106801909735766	-0.0281117593418016	-0.0176117509789842	-0.00997447357450867	-0.00105060603101281	-0.0252293771151265	-0.00578069501786766	0.03017165193514	-0.0068796047443641	-0.00387546738744514	-0.0497520292263961	0.0191095167392983	-0.0519262994647237	0.00119689810184648	-0.0155397399442059	0.0261859520754341	-0.0120265715498963	-7.47979770003643e-06	0.0138014343476734	0.00580188205390183	0.022766251823592	0.0149960666944262	-0.0253764669557594	-0.0212620886361004	-0.00944446692413231	0.0240423203805064	-0.0193264874292327	-0.034185797236492	-0.0111181317720138	-0.0118612868600985	0.00982842996475952	-0.0193302274635054	-0.0207081857628596	-0.00142624603174891	-0.00978546498375509	0.0564192244416926	-0.0216957487300363	0.0366297354089497
Prex2	0.00098711376822937	-0.00521308054485063	-0.0203815862121598	-0.037150131417646	0.0158190959439093	0.0553689013293986	-0.0130686551618102	0.0174305278744518	-0.00634979999263091	0.00117830113818019	0.0377069998095906	-0.024403327759111	-0.0159832065127177	0.00149654192058871	-0.0226748658267814	-0.0115185696621824	-0.0103266680087049	0.00466628966656041	0.0256915215614199	-0.028256991850089	0.018154843594994	-0.0274719078188261	0.0647546420632987	-0.0793091541592846	0.02259171242002	0.0483013237629049	0.0135103690317662	-0.0121444657436822	0.0341668125811	-0.0715957092321058	0.0217025986383957	-0.00555307721374487	-0.100944209253463	0.00511507592391075	0.0192285068219817	0.0301262162536314	0.0452734031390426	-0.0127801758703618	0.00685734161059197	-0.0303557119730648	0.0341681781624599	-0.00746356477988976	0.0200940253495463	-0.00439536337201776	0.0386459269629866	0.0292642190222216	0.0342166517097082	-0.0356479473723696	0.0336680791190902
Ccn5	-5.50578086464395e-05	-0.0182655792614699	0.00925750356895291	-0.0378148936854662	-0.0213931854310677	0.0386202744946825	0.0302778187841933	0.0264326504957475	0.0443256111461392	0.0370458153429131	-0.0591603913184808	0.0347402968734739	0.0202438675474453	0.00395557609323083	-0.0664341438645194	0.0416465001981374	0.0475030050423965	0.0215476811109954	0.0883836231794426	-0.0427688013276666	0.0710953580901527	-0.0179253607711142	0.00304462715662092	0.0108135292544234	0.0174671782126867	0.0322120862678328	-0.00806460176900393	-0.0351692576283399	0.0314634369289991	-0.00263552704948725	0.0290380708617495	-0.0214145907778177	-0.0213025369737798	0.0278671603400863	-0.0145459812163728	0.0670998228465983	-0.0627212135724857	0.0372277616334888	0.0243858502226306	0.0489099552572507	-0.000498115749390661	-0.0191206052536866	0.0142536062249439	0.0324298403690506	0.0269818592225239	-0.0521463847162459	0.000592879393404235	-0.0040439423106897	-0.0252555438999493
Tfap2b	0.0140394786034043	-0.00230107415173926	-0.0833583822872395	0.0124835258410006	-0.000659317364808907	-0.00318221964131189	-0.00488122033796696	0.00186894812730603	-0.00736178120643454	0.00615883380990748	-0.00334648612320597	0.00312501194386373	-0.00282498357236886	-0.0104809379513295	-0.00795872553915051	0.00272761346401441	0.00227878541775447	-0.00011257479197745	0.00749190197998479	0.0042034164936722	0.00509336407023724	0.00806710410022897	-0.00291893444199359	0.00866847162974538	-0.00513071564121768	-0.000428126231047098	0.00831523701286824	0.00689667512497511	-0.00236037847335994	-0.00296398010731393	6.82495061667306e-05	-0.00399164128396306	0.00629730292127254	-0.0016943142504793	-0.000531483500191976	0.00472527998218749	-0.000898383459100181	-0.00346181029593159	0.00323438217169835	-0.00516964316023501	-0.0105006757915203	0.00534535273529824	-0.000281495868366637	0.00307168076699713	-0.00373658197954442	-0.0165926297335981	-0.00675009365807632	-0.0144752605362419	-0.00383564252302624
H19	-0.0139708533717386	-0.00742871442495691	0.0251704292668803	0.0332224411931842	0.0211174022756316	-0.0584804635533285	-0.0276729789728325	0.0090781365793862	-0.000578657361220872	-0.035520996014526	-0.00566591095423841	0.0472715811384072	0.0234761676043366	-0.0621746088860767	-0.0451336947351668	0.0357550270348682	0.0222417210745385	0.00914639630219511	-0.0221507036656449	0.0613625228118318	-0.035980030380306	0.0156210929040472	-0.0392338902276583	-0.00785383368342167	0.0122822638376548	0.115321935502588	-0.0242291879144677	0.0556255950259037	-0.0415124442447404	-0.0289662459636211	-0.0114030959576732	0.0112597013431527	0.0392805351398687	-0.0325461484186568	-0.00312574303636839	0.0498764107474548	-0.0054545819055781	0.0680951454764944	-0.000262981195577782	0.0179144060494484	0.006279792720041	0.00936246650455493	-0.0415020164837852	0.04204364813487	-0.0242316377867263	-0.00211976175957095	0.0190679023726554	0.024140797086134	0.034261862076136
Itga6	0.0332133627469748	0.00357307043511621	-0.0701056750410969	-0.0186135774794481	-0.00244085825311404	0.0212451085420456	-0.0121673822494073	0.0176578892364161	0.0144285539216086	-0.00750629675815972	-0.0172030924460974	-0.00629550255875033	0.0240749140739102	0.000896479138873201	0.0113320337633751	0.0180316090441489	0.0143799857883966	0.0025423405753285	0.0030695145113906	0.0241295494514222	-0.020574488998553	-0.0165743281803537	0.00428690767197868	0.0396268220448214	-0.000218980919950227	-0.0386192280362477	0.000132125121838305	-0.0216550374428354	0.0178523929885489	-0.0282158706609775	0.000698741841859016	-0.00322719937397208	0.01353826971569	-0.0407294322565542	-0.0391252059911067	-0.0386527730928325	-0.0348934864859598	0.021598141349431	0.017267932438168	-0.0204213208432231	-0.00318879060979566	0.0511854828299438	-0.00558285666589306	0.022954865760065	-0.00208835488179363	-0.0405773414926038	0.00615510849109268	-0.0314456861234344	0.00823986710876353
Gpm6b	-0.00190225156882736	0.008578769379422	-0.0524663895252198	0.0284695240569611	0.0142273214521021	0.039907259046913	0.0317469072109016	-0.0595504416399643	0.00353277190667135	0.0156971433284399	-0.000888870538948655	0.0213135957583225	0.00540526447521445	-0.0348031064644819	0.00526394603417064	0.0067110062352571	-0.0196057121060191	0.00901924067026297	0.0371357684781655	-0.000861670646056875	0.0388348566830923	-0.0373005643553626	-0.0312367043853649	-0.013280542290827	0.0153418694132658	-0.00925290547278395	0.0268433738131279	0.000442472960295822	-0.0268589636949616	-0.0008259921177637	-0.0249963022191161	-0.0231112039850398	0.0464908874370499	-0.0643890708323858	0.0337073518918742	-0.00188990336471772	-0.00709920054069669	-0.0221421284234657	0.0295974483678785	-0.0264115441978679	0.0015332018699019	-0.0114191436965807	-0.0131195994432691	0.0256167774569107	-0.017300197930041	0.0179143944743632	-0.0370321047251534	0.00814700228070761	0.0216177715897406
Sox2	0.0151056433948675	-0.00310925180616877	-0.0849218199160336	0.0138355227167576	-0.000323959745094978	-0.00203725705919497	-0.00746287671139132	0.000131733078138355	-0.00504591420331707	0.00338261118829715	-0.00592753989482868	0.00451822435021687	-0.00219978598721063	-0.00885399160510895	-0.00935719130322022	-0.00134956534731034	0.00566486894600267	-0.000994024299693924	0.00624522010370729	-0.00150975469776936	0.0022668674658316	0.00328118214941684	-0.00297217673100954	0.00738993378001967	-0.00497494421245543	-0.00166485936393592	0.00992953703541178	-0.000473568210584569	-0.00524198431228569	-0.000329597009129925	0.00979891361043941	-0.000266932842690042	0.00698475857382556	0.0102075947190675	-0.00416888385268485	-0.000825616553908218	-0.0173848217092374	-0.00188563406921252	0.0152151788104264	0.0119744390144047	0.00761541222838578	-0.00745431751255353	-0.014508160714175	-0.00728101657177647	-0.00788420045571948	0.0121863955602275	-0.00922251503020399	0.0211974251146161	-0.00902799158144016
Tafa2	-0.000875517487088612	4.09906272129373e-05	-0.00260946280321715	0.00657755214056897	0.0125768528208951	-0.009838826070934	-0.00403241521639824	0.00917475444213081	0.00196709086546171	-0.0122642266372483	0.0111469808142563	-0.00475770730464893	-3.22134181151345e-05	0.0021130665266029	0.00807473681757244	0.000341458536067878	-0.0129437096374895	0.00993779228834187	-0.0149224952023804	-0.00491652618721055	-0.00366596359895354	-0.00913767633290178	-0.0118143120330847	-0.0140363741117539	0.00867892659334746	0.00999740437076353	-0.0104437260243956	-0.00431490134332382	-0.0153353431194996	0.0126364542907293	0.00988571675471569	-0.0189727605515097	0.00841966832179466	0.0151769683901045	0.0219912011029453	0.0141017052301467	0.0167031775949597	0.00154392629961466	-0.03710223535808	-0.00503283240175671	0.0119810631514523	-0.0235827497752953	0.0150310678005255	-0.00834235771821021	0.0208484023242199	-0.0232067373490867	-0.00741734781323344	-0.00470431373989591	-0.010222835485792
Ftl1	0.0387618890014431	0.0315842422668891	0.0219278532981825	0.00211426785088195	-0.0510374681311193	-0.0362469110078533	-0.00808231081024058	0.0352558809284401	-0.0226799998890147	0.0465293108109379	0.0681443978569495	-0.0114811086433027	-0.0278285889023622	0.0547106518527594	-0.00327938499639813	0.0173889532907523	-0.0426599141537663	0.000817565201231615	-0.0118047976393827	0.00946428213466584	-0.0305733277941451	0.010151507600876	0.0296935876195685	0.0469813582337629	-0.00446988682144199	0.0610571611819265	0.0319806840835252	0.00977527392002599	-0.026056878749336	0.0229587494178139	-0.027137306865961	0.050773842870736	0.0176818346811446	0.0506779431462332	-0.0181115496147134	0.0275150972833896	-0.0355920697784785	-0.0628138744153061	-0.032610126361033	0.0343411117234341	0.03170981246122	0.0343633116265035	0.025220665334903	-0.0178963676229018	0.0341899863821599	-0.0246033987545411	0.00599872707153295	0.0141885942331659	0.00665745610267274
Tas1r1	0.00333110247203746	-0.00443344730083438	0.00224333234410501	-0.000658772403357346	0.00427390274683596	-0.00119264392011271	0.00404944497524553	-0.00182857492768435	-0.00129199727508359	0.00151248883478701	-0.00332165185377647	-0.00179470414540322	0.00165139812553109	0.00273414624204003	0.00126619280965822	0.00159474773087577	0.00278479418994332	-0.00742705478123636	0.00329097755247724	-0.00343498123304181	0.0050828729747354	-0.0087721335721828	0.00591736870063074	-0.00463281673457036	0.00775135373501661	0.0146568817995727	-0.000209104076066955	-0.00494072321461331	-0.00207360353067259	0.0123834522030269	0.00276444345811192	0.0103369555836482	0.000349690154544744	0.00345436668086877	0.000568616013664804	0.00593470519546695	-0.00121827887493445	0.0021233660408847	0.00939653691682828	-0.00739696632840603	-0.0086066275358651	-0.00068669059495616	-0.0210231961535715	-0.000358253469558217	0.00555654176567485	0.00227104502094209	-0.0244306110219458	-0.00183948070120252	-0.00433182165111863
Agtr2	-0.00855173782723479	0.00937040084506782	0.0054236253945674	0.028407702161449	0.0309485478063532	0.0195931650743762	-0.0277416576418059	0.00263427404324749	-0.0150448647923984	0.0137035215225276	0.0730973570967876	0.0176879476390582	-0.00970680142480457	-0.0512727505599522	0.0416028228379619	0.0105301247182564	-0.031380913269377	0.0246913521247754	0.0285175133000953	0.00485269437826033	-0.0429293387036402	0.00419681562389943	-0.0391601407529444	0.0434127312136523	-0.0103376228574805	-0.0005417957565522	-0.0269253527230513	0.0271589239481476	0.00777509488029537	-0.014181954897793	-0.0318328020977893	-0.0330003216577197	0.0374345512951933	-0.00778160137999544	0.0372423249793062	0.0134703421159858	0.011742823381299	-0.0121193819595468	0.0732547622038305	-0.0645634928224326	0.0142167167071886	0.0116286781587532	0.0338606937506357	0.00704020375946929	-0.0213116019202486	0.0353607537304114	0.00288663198971251	-0.010618238244493	-0.000290986471204576
Rit2	-0.000355074618932454	0.000146255864073894	0.000112450076075537	-0.000432668831042266	0.000517440497421106	-0.00154629423657346	-0.00186738339910466	-0.00014147617869315	-0.00160891390347966	-3.55958760093612e-05	-0.00216674547518091	0.000139849041404243	0.000613415411360028	0.00158843939835342	0.00153395392348647	-0.000242377103252533	-0.000656153699897499	-0.000296126167820752	0.00180235337096085	0.00199819304667463	-0.00136122503524625	-0.000663236312074348	-0.00472375238430878	0.00269060346085839	-0.00151971050895552	-0.000122279872899692	0.00171458108742147	-0.00294918409979209	0.0056951394951332	0.00392592808928318	-0.00125858492768341	-0.0038353520247877	-0.00324150814828615	-0.00551248083817365	-0.00801763479062067	0.00120182523425874	-0.00173571468356413	-0.00508779223453289	-0.00439521646205128	0.00398491435374582	-0.00036381631473737	-0.00399339630629664	0.00329349046187902	0.000434523673284308	0.00329910928119705	0.00165123243750066	-0.00470177736216318	-0.00302209642695594	-0.00624493808929957
Clec12a	0.0591558704749579	0.0353024652651096	0.0141561929036629	-0.00347713985938977	0.00841635335613675	0.00197846390356819	-0.00819820124359284	-0.000902642249165283	-0.00276160997499857	-5.83197006957198e-05	-0.00802591379970052	-0.00616566038307249	-0.000351071012127992	-0.00169329110111614	-0.00324303850923773	-0.00012520635028836	0.00213273675096749	-0.000987848532720915	0.0109403752573883	-0.00435770600915127	-0.000161453497177718	0.00283587776454497	-0.00565176408958172	-0.00148215291305154	-0.0096847043120297	-3.63060500472733e-05	0.00499104094510743	0.00366007876809268	-0.00186717303550475	0.00567030624050419	0.000939541377763511	-0.00431844594139351	0.0043048288378458	0.00134035603377348	0.00112612857381818	-0.00841326568439071	0.0062886639245912	0.00703569360080264	0.00219302158877074	-0.00333059546871109	-0.00465844117236007	-0.00110901325966237	0.00433430799931577	0.0125907534881072	0.0223824525454293	0.00460518713309188	0.00807581874216294	0.0263826671512701	-0.00712272253122814
Plcl1	-0.01334981332264	0.00201044702928567	0.00805790414274122	-0.0251687887494541	0.0581759543722519	0.0297933254420025	-0.0105617785348004	0.0456484295366014	0.0275412650942074	0.00516353131101287	-0.0195907348748682	-0.0361700951062351	-0.0418255097453449	-0.0450258477654642	-0.0104229860407753	0.0170849022099291	-0.0250926688844412	-0.00699566472356896	-0.0128723993657908	-0.0555297807941108	0.000248408208318832	0.0154562604504691	0.0241799644890996	0.0334021052712823	-0.0617433293749715	-0.0186988461496464	-0.0113858164364303	0.0132789897001246	-0.00639146466856774	-0.0117024847825626	0.00981259570747083	-0.00822747255998858	0.0385676765010121	0.0159140602281094	-0.0744176758913926	0.0273850791378792	-0.00511647042071246	-0.0206832318485748	0.000432799034935084	-0.00408133319293586	-0.0394927550792604	0.000707168729559563	0.0435416418224392	0.0404864805140439	-0.0267032196746824	0.0196416336730678	0.0104058685720813	-0.0183253633180907	0.00101897185067679
Ctla2a	0.00600994702285001	-0.00308298365505168	0.00490547150252306	-0.000744268114815889	0.0107493192608814	-0.0269338669373002	-0.0183855502865302	0.0109495137657122	-0.000676979552655007	-0.0113027008571752	0.0314178431189587	-0.0348218286765916	-0.00397816073996956	-0.00714276198582854	0.00904600647640664	0.00759506807187273	-0.0434121474020778	0.0223204173304271	-0.0430122539735151	-0.0294682283020048	-0.0116348597521651	-0.0160627000357595	0.0103969164527263	-0.0265260003577636	0.036600772858973	0.0119168619897459	-0.0564966400081554	-0.0441363832152364	-0.0218199233085087	-0.0942123384980419	0.0342434972620862	-0.0216051253555906	0.0612113131016308	-0.0122392233248127	0.0248914305809886	0.00476799986621221	0.0166929561584662	-0.0355407810340565	0.0065112766781525	0.00550100251312608	-0.000152662086837759	-0.0500337384884346	0.00314364340388767	-0.0147432442613874	-0.00768073151723741	0.0161978204487426	-0.00772160182076928	0.00280490128383595	-0.011995045820514
Pid1	0.00892898569209119	0.0184127274517067	0.0145146070321664	0.010537573339644	0.0508853360222895	0.0294906251516008	-0.0404502371094304	0.041268737359981	-0.0221765271737893	0.0106549744731398	0.00903411484315969	-0.0167364360732239	0.00383595017054831	0.00376560586683433	-0.0581430845755771	0.0778644176760977	-0.0157309436160364	0.00753880902565732	-0.024737282088602	-0.00754418356253639	0.0115873974894349	0.00159981446748849	0.0151816108510188	0.0360167206260464	-0.014393002312925	-0.00393152735239253	-0.0336698612731117	0.024839177230204	-0.0463403104312604	-0.0259951808601873	-0.00516286857861068	-0.042134127184786	-0.0276809244679537	0.0600864734931932	-0.0312056961799296	-0.0592423961798962	0.0446744998956393	0.04247752220477	-0.0270019997266713	0.0107477613775584	-0.0458484551445885	-0.020417008945108	0.00820548507772839	0.0131039489573265	0.0131215843941405	-0.0312616340941426	0.00447424443320771	0.0412152117343566	0.0064359603575869
Nhs	-0.00734272519742995	-0.00322138958836705	-0.00630062080507078	0.00696103840068046	0.0497149993769418	0.026256005876199	-0.0418413819372879	0.0276646752514322	0.0136893639954185	0.00590256289657986	0.0136903746409638	-0.0122116549002318	0.0663929394767402	-0.0330596380289081	0.0357283492264218	-0.0254401868149272	-0.00617215643015033	0.0211157813289719	-0.0200709524910113	-0.00122682299263253	0.0141788195237554	0.00492474029841883	-0.0136627116188942	0.00756544362640178	-0.0136528142244692	0.0245684111032407	-0.0323549702685453	0.0114370067217353	0.025274202652349	0.0446595713979401	-0.00177408067444359	-0.000257331095299667	0.00992846593166273	0.000383142933721448	-0.00577662395270805	-0.0142755784590408	-0.0453325785329424	0.0274885913681156	-0.0305906077533673	0.0130335195169327	-0.0156020804427114	0.0327678027472388	0.029376984287872	-0.0271400765893749	-0.0218878282394466	-0.00150166866241721	0.0145105385649887	-0.000690037675176477	-0.0343853770931246
Arl11	0.0567446548263396	0.034661736540337	0.0140633969150989	-0.00374718115925242	0.00702411397643527	0.00159224197617688	-0.00932745182290867	-0.000782870854993114	-0.00181725025345157	0.000680641195560868	-0.00877194907817116	-0.00655208053297466	0.00122834769077734	-0.000737594487503571	-0.00337341588412371	-0.00101208423677126	0.0023792423037304	0.00258693578710631	0.0110130675333774	-0.00281740340297174	0.000505250958527121	0.00263392371039613	-0.000648153833179371	0.00032481976606265	-0.00610321958383547	0.00144048498057142	0.00665951976497874	0.00330336703586714	-0.00858491371813105	0.00582386099866787	-0.00356431810142363	0.00228002600954376	-0.00136911378420785	0.00341532653142669	0.00173945912462643	0.0101539038886332	0.00350286109159767	-0.00887917106829486	-0.00100042570552586	0.00633901542401674	0.00401267701187196	0.0053273139770835	-0.00875439185530563	-0.0234427009367871	-0.0212791342918338	0.00734022257358209	-0.00369478583027032	0.000888033083530609	-0.00288712763206782
Esrrg	-0.00586643748218	0.00306951479585915	0.00489690016929322	0.0147362915152965	0.0114606290928224	0.00154570750301276	0.00915357316176589	-0.0296948694541728	-0.00614710180341415	-0.0153312712280683	-0.0295529110499204	0.0137459486317016	-0.00585721702832798	0.0165796228865463	0.0123605713629191	0.00929953910548441	0.0232586907951644	0.00759251687745802	-0.0372335618754863	0.00841071458987111	-0.0224301386732457	0.0252831529028461	-0.0334710931498167	-0.0420763789733422	0.0120756590175095	0.0888410044984171	0.0181035956945287	0.0126734026087484	-0.0185957625025531	-0.00876562121338619	-0.0309133241545274	0.0229358302180491	0.0171597457495348	-0.0072034634621642	0.0246043307358906	0.000640752318971395	0.0200191549233022	0.0149549895849617	-0.027342520300224	-0.0254478716807098	0.0132325970285732	0.0470190647100285	-0.024347593326124	0.0181074051457816	-0.0142780906998642	0.0154851371882932	0.0347936717495491	0.0446714276687343	-0.0446215383120226
Prkcb	0.0550521042240692	0.0330061447898632	0.0145511915882968	-0.00310101881738923	0.00672097223406802	0.00180533303875485	-0.00719476050579237	0.00267978795949283	0.000981181681932345	-0.000461987806276477	-0.00806952183393746	-0.00293606630875737	0.000241641596061395	-0.00316672418415127	-0.00132955000000168	0.000602861173298159	-0.0027303396991022	-0.000258511137225805	0.00395801486771403	-0.0030840000660146	-0.000746843732667081	0.00348728240330649	-0.00415480772206349	-0.00175932849177821	-0.00484801808600469	-0.000531238984623691	0.001986441152562	4.55911040379597e-05	0.00296973046824842	0.00337805482321103	0.00149019841764492	-0.00177578111206273	-0.00248019772513937	-0.000703055656177006	4.93730174084443e-05	0.000716532838432436	-0.0040522243932926	0.000762766689392657	0.00117506180197928	0.00441141849413305	0.00292308823252409	-0.00366061679651219	-0.00453270842856816	0.000847062474053145	-0.00336887029546057	-0.0112959683977307	0.00299095063618586	-0.0213295040954131	-0.00199231131458691
Nrk	-0.00917895366237619	-0.00160020515924851	0.0126424328679448	0.024722085866965	0.0391040018564912	-0.016374990403986	-0.0620122230205187	0.0697630477831396	-0.0326510564037622	-0.0217358787731743	0.0344622364717266	0.000264182213150994	-0.022296184422214	-0.0404654998900316	-0.000246740525701755	0.0109872742099355	-0.0189589671660355	-0.00128649623768331	-0.0123394938614832	0.0203786324205893	-0.0167834382180712	-0.00451927946319896	-0.015364441913118	0.00562542956547234	-0.00763267624374698	-0.0103797360596286	-0.00486490694808631	0.0216453065965905	-0.0318199438188276	-0.0311915869114154	0.0187716980607759	-0.0427664200301492	-0.0148848101739662	-0.00207928766659477	-0.00530984104375115	0.0252795421161704	0.0420831831015182	-0.0272601219065802	-0.00770742594951251	0.0162526356763416	-0.0250816102845038	0.0326577408783377	0.0532516655259331	0.0263887842186682	-0.011160829947022	-0.0594477196336846	-0.0318803065834458	0.0358220528744851	0.0413166044180028
Kif23	0.0372339228189634	-0.0675976313171255	0.01082937888325	0.031910551861759	-0.0334326007270486	0.0193416025683738	-0.0686657111843341	-0.01563625522059	0.039592588274679	-0.00219817070431866	-0.00668034122802557	0.000753447728866686	-0.0107887769968185	0.00716451111853619	0.00944044624017004	-0.00308736819388989	0.00859399204887428	-0.0022570718728475	0.00764714450410003	0.00677175783160115	-0.00166643969595344	0.0120652638038578	0.00194467201294103	-0.024327516852598	0.00174932754410957	-0.0204173814187009	-0.003916413341495	0.0299439900919753	0.00695863613620853	-0.00606977864135856	0.00839417061637963	-0.00545970818011991	-0.004497765979949	-0.0154788468662316	0.0103102718143398	0.00959967884212072	-0.00253511697270452	0.00268579873086738	-0.0128622034473041	-0.0065622467053315	-0.00491803726776016	-0.00363438699317272	0.00469124750355076	0.00712437348121241	-0.00706403597651119	0.00711066017449597	-0.00148188349231929	-0.00189865921682579	-0.0065572750004407
Anln	0.0391125644409666	-0.0769506181899179	0.0106896147334843	0.0155846372852317	-0.0113638767945834	0.0203388272740211	-0.0373979676851943	-0.0158081041900956	0.0231527240338084	0.00376624030279985	0.000451549034347962	-0.00702963155721555	-0.00963006401145669	0.00505688072135164	0.00809156179440556	0.0166791834000938	0.00601592625836438	-0.00587863280249479	0.0168256522222879	0.00993635049594355	-0.00412280659488453	0.0153526740181374	0.0139324137210435	-0.0102807621026551	0.00735930999395111	-0.0208230016081738	0.00364138845152262	0.00401285518754705	-0.00753250864886479	0.00724719456421905	0.000542771127912362	-0.0117986506508415	-0.000980495347609122	-0.0133370091142265	-0.00501941807691039	0.0104431305107244	-0.00861957518694501	-0.0104630512876073	0.00481441675640474	-0.00724293662638413	-0.0123253652227907	-0.00895343218409297	-0.00674391558564861	0.00683569942586312	-0.00454016287174317	0.0019048029434538	0.00231174948016841	-0.00898484309294689	0.00884410307396315
C77080	0.0162684168831964	0.0104787012711969	0.00418004073707457	0.00128021853037576	0.00350340799971357	-0.00218036017686085	-0.00423895914879955	0.00484281136263635	0.0138327015963268	0.000187486050613389	0.00729189785446339	0.00384463096299273	0.00442252814756837	0.00227759573874629	-0.00627750165436779	-0.0070334510769842	-0.0024724083679639	-0.00901164537677557	-0.00386278145196212	0.00159194301948922	-0.012195009748315	0.000364195949979646	0.013001963654737	0.00604657753007258	0.000923844347397663	0.0114859719117963	-0.00315590360864871	0.0105356071414151	-0.0185798920595864	0.0149646733987959	-0.00192110664993658	0.0103001386331539	0.0164694942460937	-0.00812230207247152	-2.73258659084462e-06	0.0184087236081386	-0.00428863648878946	-0.0118381224474858	-0.0111805100409372	0.00575820094525006	0.00915646437442839	0.0366373887887382	-0.032158885762239	-0.0458466289107525	-0.0527028240900094	-0.00204554052320719	0.0028690092696992	0.00866124353713654	-0.00361214517251975
Stmn4	0.00431424156688404	0.000362270983660573	-0.0304473867542127	0.00417084121417742	-0.00367481639476124	-0.00284493029399344	-0.000961528488153869	0.00078363943107028	0.00185980610164437	0.00217120424660133	0.00113607962019376	0.000314267162881025	-0.0050121245091888	-0.00345406605603788	-0.00365935289696773	0.00382147578951342	0.00121367145068562	0.00312819615857427	0.002494065203106	0.00412481802034654	-0.00409695103236337	0.00241045098852831	-0.00885728136481608	0.0012939698310236	-0.00426127601625497	0.000379074178936124	0.0120976480955254	-0.00387362904414112	-0.00085852857513316	-0.000320238068663941	0.0137798573082941	-0.0057189401174917	0.00178625152036499	-0.00109942868566387	-0.0257829820775909	-0.0389717157191175	-0.0210718464139875	-0.00468208709779076	0.0412220956104863	0.0292401387988005	0.00769301895439144	0.000540210264962944	-0.024194199526331	0.00113157730845824	-0.0243246854599393	-0.000664279640733777	-0.00442943983702771	-0.00467672941230183	-0.0261537855894499
Ror1	-0.0195400730365085	0.00031872139368967	0.0112173300706258	-0.0232558531838243	0.0399086709829669	0.0791059421243051	-0.0288304767101756	0.0306397262295137	0.0169965294399893	0.0322688344385541	-0.0326309421546459	-0.0681044658727736	-0.00314485663702832	-0.0391982328248634	0.0233906810289433	-0.0162573385005304	-0.0212741057600026	-0.0151434400136703	-0.0113806935316727	-0.00523209650467855	-0.0224085478290489	0.0114138580313445	-0.0134559529215733	0.0274405635375041	-0.0258627067271253	0.0440928824145819	0.00820899930444575	0.00667579359339933	0.0316677917374721	0.0346559300304551	0.0244110215910338	0.0268579316724083	0.0044522179956588	0.00252815892362648	0.00486504892238633	0.0303836141042478	-0.0642977559462238	0.0232504286073353	-0.00527462070267041	0.00696101859330219	0.0416591980685158	0.025355509129325	0.0444535989519238	0.0294769685078453	-0.0103797232802001	0.0198115770798478	-0.00189375944160055	-0.0262321273931926	-0.00338244660079869
Alox5ap	0.0600976220395123	0.0363252962140931	0.0157766757490756	-0.00177893808289826	0.00754970006628424	0.00225201117669983	-0.0107143250813222	0.00737409184191198	0.00151903971489285	-0.00065466753493667	-0.00984848421517968	-0.00283551877396557	0.00272884561451983	-0.00787453858731061	-0.00451888792198973	-0.00347747176513625	-0.00276015374666212	-0.000545063952546538	0.00831805630841033	-0.00512627265966017	0.00154288431251708	0.000618221506894304	-0.0109792137822517	-0.000457248017381298	-0.00137625007794338	-0.00501196780131527	0.00772496322190442	-0.00313754089287169	-0.00381036658973634	0.00927534743355562	0.00385744047220544	-0.00318486013541882	0.0035903706192091	0.011635440276777	0.00569048896843885	-0.00156249913742624	0.00173287621204703	-0.00326464521601668	0.00396483633180458	0.00344422762607392	0.00637270663108123	-0.000958089460024706	0.00529608202720906	0.00762164935824388	-1.69280460943738e-05	-0.00066087693662117	0.0088108059140476	0.0186605722381859	-0.00863570513226186
Slit3	-0.0182780040891736	-0.00157920025240189	-0.00991958481354254	-0.0108022265584024	0.0425923158917727	-0.0119945114268989	-0.0118041226425021	0.0482225315197676	0.0952035229962973	-0.00884864343451538	0.0311641579387635	-0.0737609577000235	0.0108996125309157	-0.0403623548017781	-0.000107904159757652	-0.0479277236812366	-0.0104850103788116	-0.00671951510352872	0.0857542993473063	-0.0424267791302027	0.0319199479839723	0.0050933309370291	-0.0164755084756474	0.0602156806430283	-0.0327378525076457	-0.00391048902233077	0.0160086423012422	-0.0252300489945567	0.020635536537471	-0.000158197370109037	0.00141321897034587	0.00107919612025798	0.0675803643584943	0.0318107586149881	0.000710297682242253	-0.00579760623651914	-0.0580960972436808	0.00367056482774166	0.00256404906065082	-0.00685672618782623	0.0253063927649899	-0.0285727663416855	0.0146125377668211	0.00244903799989285	-0.019600373052722	0.0370092689477679	0.0293258872268826	-0.000520559907973905	-0.003826610349585
Akap6	0.0129796077744728	-0.000308926291644191	-0.0655086701034158	-0.00140776419674756	0.00584087570797685	0.00822489361426853	-0.00684490630895424	0.00584755809913058	-0.00843421657524048	-0.0135240720749739	0.00527522478487301	-0.000938234843338684	0.00825199478590544	0.00320324746081023	-0.00317096800787065	0.00080343348406374	0.0186079173188351	0.00551670765107754	0.00673478401485647	0.00215396249647973	-0.000628939157405733	-0.00999620898464962	0.0124638400096942	0.00742661196916521	-0.0100966838706082	0.0121945797147686	0.019238725219191	-0.00444142881336139	-0.0343542774074042	0.00154540972011563	-0.00293136272178702	-0.011047502069559	-0.0138723154151814	0.0128748450342773	0.0142348595820964	0.0149123090540041	-0.00350502967629957	0.00316008155693882	0.0212924389216523	-0.0176376637449181	0.000647423476332647	-0.0102842352063167	-0.00988629939211692	0.00106072462900277	0.01573790390712	0.011095506278024	-0.00631385439694321	0.0223293303404083	-0.0203796151210357
Esm1	0.000615992600999372	-0.00116940650509396	-0.000573223168264781	-0.00446921409671719	0.0019156287517503	-0.00064897428152015	0.000869983535062923	-0.00284119290952596	0.00343315055365489	0.00586396868161895	0.00595513626923899	-0.00967533735621395	-0.00654164650426608	0.00334377118344979	0.00557635756744081	0.0112609042237525	-0.00809524331595338	0.00861057755793892	-0.0179153257523791	0.00873760604364992	-0.00935334911274867	-0.0192132511673975	-0.0102156563412019	-0.0127687543662669	0.0147071687564315	-0.00123867297009292	-0.0210698701919898	-0.0229988712144986	-0.00180860210683003	-0.0203163000618109	-0.00282626842647078	0.00289428382509346	-0.00123116430437293	-0.00521002541565793	0.00586272826519738	0.00879713347851036	-0.0162527279151434	0.00615178501739053	4.33280396538619e-05	0.00345580422432676	-0.00524978247049687	-0.00427155004328361	0.00164290093273756	-0.000533922995512477	0.0102607651683709	0.00158798593269857	0.00293920568553856	-0.00838144391002544	0.017463306014564
Gpx3	-0.0107753757773306	0.01366371658025	0.0103758978105494	0.0304896912719555	0.00718861258961671	0.00736468031426858	-0.0127410955987064	-0.0412108058677622	-0.0131619256998863	-0.0185883843745165	0.0404903157395077	0.0316933262968085	0.05131636829656	-0.0562473320232621	-0.0474037103880956	0.00308992282162155	-0.0748959591350187	-0.018572298128101	0.0390395157449934	0.00578821036261812	0.00539750092374946	-0.0522741646133248	0.0781552417841197	0.00484165041320862	-0.0427028952342332	-0.0761757794684398	0.0112876274587558	-0.00539047979957428	-0.0534067632174138	-0.0178883212977728	0.0527182798703809	0.0288521705834704	-0.0611622577109727	-0.00469653013756192	-0.0653803558213086	0.0122987795247983	0.0194432823162488	0.00502319063127235	0.00569611228167418	0.00244325739795095	0.0433979576102428	0.0089307601012695	0.0102553663625201	0.032801482095713	-0.0065366658806086	0.0148092194819446	-0.0352133492945884	0.0380017711889779	0.0584846192832869
Car3	0.000122042811737579	0.00271947172038602	0.00101893250356563	0.00707089216692348	0.000642819107493035	0.0128583701829865	0.00559724446684376	-0.0228741214533863	-0.00676598879094134	0.00325138318471492	0.00189129416125837	-0.000888455797449435	0.00296162980769548	-0.00291388489313735	0.0202431572476439	0.00124593072317539	-0.00656245292316764	0.00660579722887629	-0.00831897277390408	-0.0168315711846582	-0.00235851673778466	0.00486142331088543	0.00608028209825857	0.0250343943534622	0.0242504533423243	-0.01345074167934	-0.0185558748073506	0.00816114260876702	0.0155978566141547	0.0112344388285403	-0.0113101839234436	-0.0186809293473499	-0.0296922784532847	-0.0026841491983856	-0.01299919987487	0.00191156368088968	0.0213265301113995	-0.00180456903059768	-0.00552014931349436	0.0221660859981461	0.00419664853513393	-0.0058986650434002	0.00852957775925716	0.00857456310605401	-0.0293426719613113	-0.0157082629082742	-0.0123792980652799	0.0146816498873556	-0.010346834507516
Csgalnact1	-0.00958415012179088	0.00739201975362327	0.00594789369707006	0.0195405961864729	0.0267556335652361	0.00383104048124338	0.0377110955566676	0.00696131223711353	0.0526233719481486	0.0182649760350574	-0.0221338318863963	0.0646443092668218	0.0445313525115531	0.0629208579253644	0.047891601459884	0.00968119025371052	0.00168542381042475	0.0174744933875767	0.00900437157697631	0.0216173325394094	0.0315843655350533	0.00020115123817611	0.0519607801434833	0.0323721517983118	0.0332995121992792	-0.0156435987150649	0.0100560967640667	0.0104005727061802	0.00618509728688159	-0.0231345195502616	0.00372583755781499	-0.0130879984338206	-0.0190960674985716	0.0462733956367123	-0.0191619357347519	-0.0537967923822185	0.0334384322015288	-0.030960435015645	-0.0141250839555133	0.0364606935575948	0.0683225342138509	-0.02325155389952	0.0584803364838922	-0.0136221312977831	0.0349328087430227	0.00787178059306244	0.0377181632439622	-0.0276136111823963	0.0947431029251673
Igfbp4	-0.0063825321087677	0.0168232557355554	0.0130262937755995	0.00672625652127083	-0.00340197127743451	0.0551060653965554	0.00978912301968848	0.0776209032104976	0.0449565252662903	0.0317435438421803	-0.0300891446842678	0.05455151571583	0.0269728398981213	-0.052954242299479	-0.0232800017399638	0.00152359925014493	6.19409113552103e-05	-0.00337449595167507	-0.0279758189642183	0.0658276433966643	-0.0146850123388661	0.0138435244165166	-0.0318404749184676	0.0183301107335816	0.00903823169655797	-0.0931691918083003	0.0169528331803518	-0.00941581796406612	-0.0333824187472276	-0.0489313216860013	-0.0408613267821372	-0.0381454008077538	-0.0335302737674003	-0.0120119780465759	0.0087414585808471	0.0246013253947079	-0.0222190601357058	0.0159524718640737	0.036343520747483	0.0324682380670665	-0.00328892714618945	0.00322981564782068	0.0187987045719026	0.0233981148306671	0.00776210798839901	0.0187569983794107	0.0105187465576376	0.0512549893072809	-0.0101701832073171
Cdca8	0.0421233948139701	-0.076671649346098	0.0126367874934426	0.0221152642967313	-0.0306787057769842	0.0139124313196969	-0.0405534014858303	-0.0138191091901399	0.0179160388476399	0.00137463133230005	0.00486302922725958	-0.0105837103557619	-0.00240038851028414	-0.000713639940995519	0.0106421825532412	0.0131202054107952	-0.00217280763020265	-0.013428020632382	0.0188012478775926	0.01267558491152	0.00162712625322242	0.0239726680937598	0.00673335348428089	-0.0223808299098041	0.00821437469318889	-0.0183051817596979	-0.00858661008163114	0.00550248142536037	-0.0103316882851439	0.00882379396103817	-0.00403925928092768	-0.00743992924664342	-0.00449054764599203	-0.0171238211936548	-0.0050754811555159	0.00338028535773474	-0.000410889802053096	-0.00137042821415008	-0.00163740617147748	-0.00243826088548398	-0.0248552271991803	-0.0080132432227137	-0.0104971302820123	0.0074435070619381	0.0170816746260377	-0.000637778162560557	-0.00648157972779212	-0.0116511149611494	-0.00189489137799433
A330049N07Rik	0.010142731376999	-0.00178998133721901	-0.062980687504262	0.0104582219540919	0.00366524312222922	-0.000703905207180497	-0.00263621183776293	0.00126381382090407	-0.0057252231131743	0.00286805491495646	-0.00382532744221974	0.00355698352015599	-0.00147245223338532	-0.006104819718125	-0.0079330578621548	-0.00481141892444272	0.00382083622667519	-0.000988656960277912	0.00527295462055172	-0.00164818716977674	0.00292983289166512	0.00454398471918449	-7.59968610957809e-05	0.00573678998506629	-0.00229615971698686	0.000369683646842108	-0.00615012346128683	0.00998084283477084	-0.00238335228216492	0.00889686794151346	-0.00143315834877834	0.00233344834419992	0.00131324004785824	0.00872981185952388	0.0195915502485544	0.0488346803819134	0.0156652336878763	0.000524123879034362	-0.0326312337554792	-0.0159315461099832	0.00227358760765101	-0.0232320215535942	0.00393173836806282	-0.0228434757662265	0.0289320517824417	0.0164749374843365	0.00239186473495136	0.0298109891719637	8.76811696110457e-05
Hs3st5	-0.00649065834240566	0.00257415730010074	0.00640810856421145	0.019640947227675	0.0253661186536711	-0.0154253079474006	-0.0242685849340637	0.0373466268202372	-0.0128349432166801	-0.0341101121698885	-0.0064944993786424	0.017391631296664	-0.00958067563873955	-0.0158405654652409	-0.00281776123916205	-0.00134743500701259	0.00336525666641148	0.00426248679653534	-0.0167028382590195	-0.0162979462420723	-0.00841281461017401	0.00146668435797614	0.0393709440902577	-0.00351159145616605	-0.0254138593518316	0.0367589883739641	-0.0248589874820647	0.0313882181293731	-0.0559182660155678	-0.0298869649210489	0.00148343483904981	0.000713147102689097	0.00887243494423705	0.0423648573418505	-0.0431302919115825	0.00234863048220723	0.0347844725614254	-0.00893258361611711	-0.0116251053666423	0.0385630274838482	-0.017681389667403	0.0350807604021791	-0.0160213021499385	0.0160616320315776	0.0133106920018943	-0.0545166743316118	-0.0124417516045269	3.90603230500434e-05	0.0142625405148186
Pdgfb	0.0194191734721385	0.000734743904512268	-0.0792357723149869	0.0102616394810644	0.00260617292417511	-0.00322460709438756	-0.00193230602501512	0.00134510468584427	-0.00450687045421883	0.00234420701333921	0.000875652984663414	-0.00112529285717352	-3.38610063934968e-05	-0.00844595757235059	-0.00232804776204785	0.00809378597098702	0.00115098163197481	0.00421158576435072	-0.0141836384493731	0.0139670596864787	-0.00145350442765356	0.000328229631913084	0.00969636643471152	-0.00599316858538129	0.0197427228709255	0.00576105823477436	-0.0250706991140637	-0.0456592555533344	0.0132062497844423	-0.071220677952085	0.0227572685803476	0.0023615472455346	0.0329882930327446	-0.00600791910355151	-0.0189003900538638	-0.0454355413181942	-0.0331693576949129	-0.00215525825589821	0.0424625599989406	0.0157721548547982	-0.00486036071948195	0.0137699520364757	0.0119784922185384	0.0206167656845316	-0.0213634365007823	-0.0375540815727079	-0.00576363491968003	-0.052564423883931	0.00435103844082731
Cdh10	0.00975818089452391	-0.00613571206886645	-0.0637839454187284	0.00803620614113367	0.0122273104949397	-0.0237574552630912	0.000669855433274935	0.00100779590695417	0.00269059007716171	-0.0068203923791113	-0.0227321216842001	-0.0144929866851459	0.00052026024738003	0.00269172714009908	0.00646292485149833	0.00629696636998804	-0.00654037876909755	-0.000895389196257397	-0.00613602244605174	-0.00689967641350652	0.0254177116773557	-0.00366951974441118	0.00325369047131058	-0.00393697976667157	-0.0167417575039295	0.0166105969555814	0.00467866489815173	0.0110826306917563	-0.0208113514080785	-0.00683711411526487	-0.0277747738885128	-0.00319353738242785	8.20906718879887e-05	0.0249340874293956	-0.00806162597831328	-0.00167310501229128	0.0376242338800985	-0.0130584863569343	-0.0286273405675516	-0.00651947162712049	-0.0236246959734182	-0.0189073880113923	0.012081914832498	-0.00630766061715081	0.0171462463448782	0.013254415223178	-0.00494150818306099	-0.00903705351577162	0.00578466563204369
Bst2	0.0277227270284251	0.0212349710509747	0.0109346297933942	-0.0073875198576396	0.00406598965712601	0.0248594910793517	-0.0115999774639291	0.0246865542390293	0.0154958795907877	0.0117545599511296	0.0323581434791281	0.0490992829594281	0.00752232362446277	-0.0252956514800878	0.0239166880738638	0.0264363093176424	0.038393433863512	-0.129983956719899	-0.0387143334743023	-0.034627309527543	-0.0174427542209377	-0.0334250999508924	0.0399882515558721	0.00342380753309029	0.0320559861137607	0.00945036947327633	-0.00422361160187924	-0.013155965139364	0.00125585633346674	-0.0218473395965364	-0.0126235749064077	0.0088713757483076	-0.000885063094083038	0.013360630066705	-0.0233077528995198	0.0180650940768687	0.00173849598718205	0.0223928677305919	0.00477429415250513	0.0192122257552197	0.0277019699357125	0.0327545767706955	-0.0237270536880373	-0.00477228627043735	-0.00703235188515866	-0.0096607614858898	0.00652856514969048	0.00180830886206948	-0.0133394323276059
Slfn2	0.0549424253654733	0.0320575711076008	0.013781093128309	-0.00511173871312558	0.0102908932840738	-0.00265160249989025	-0.00781394605455209	-0.00247944543815139	0.00306462577255587	0.00175286168654496	-0.00287707665075914	-0.00170398141437644	0.011209172168201	-0.00224571691343921	0.00338647058748115	0.00388581382969945	-0.00117513556891018	-0.00510607163955405	0.00220137215572843	0.00253473332614408	0.00468579982559739	-0.00887891368699177	0.00249317956395198	-0.0120750256385878	0.0142466210921851	0.00948845259376371	-0.0116782508979158	-0.0265935726387577	-0.00508689541888003	-0.0143298558506004	0.0155870635670657	0.00392465455825437	0.0159214323017284	-0.00381399618747495	-0.000147750676477625	-0.0127610551994178	-0.000923410922818844	-0.00236141084708935	0.0102742937834435	0.00899402477469618	-0.00887969213704286	-0.00557543124441089	0.0120439170529837	0.0264478503735771	0.0280841939044071	-0.017220769840911	0.0287893666335694	0.0400043897567911	-0.00828014419240679
Adamtsl3	-0.00908451361298615	-0.00181806662163335	0.00632652975383359	-0.0162003837944043	0.0378307624442778	0.0205898137650679	-0.0101657936083229	-0.0262224034835432	-0.00907655631114779	0.0616369195690828	-0.0875091450997627	0.0201469278630386	0.0335570862228291	-0.0102595971383955	0.000642736055852014	0.0393607788676636	0.0209999527472061	0.031872070494952	-0.0897942588781592	0.0053138334978041	0.0156680115516195	-0.00541383293510311	0.0416916972468823	-0.00339828897111903	-0.0158535604376273	0.0357243284060737	-0.000784105394362378	0.00964533796965257	0.055428432841624	0.023026238272144	-0.0175167455363509	0.000798371126271201	0.0152845373578839	-0.0244903800549546	-0.0448024445840961	0.0192183963341306	-0.0260788165616155	0.0424048159113312	0.0074937056288054	-0.0141731872524365	-0.0183794432924898	0.0350415519156068	-0.0348680345602687	-0.0192842337573017	0.00151960922139111	0.0101651268341575	0.0394299892989275	0.0445331600148754	-0.0387592196293423
Rasl11a	-0.00773901259540817	0.00115729263456631	0.0024422534967119	-0.0328311698816115	-0.00784038369217634	0.0582819731381304	0.0328272116325251	-0.0174315464169404	0.0096624493358192	0.0601807122998625	0.0370086980921523	-0.0385126472491941	0.00286209286187982	-0.000691283478794824	-0.0322255280786833	-0.0999123927491628	0.00129295848206233	-0.0153839691699102	0.00846718290976811	-0.051315902655096	0.0514114382107595	0.00513250278022465	0.0123705911822087	-0.0143756746592321	-0.0131877048142105	-0.0242135742108266	0.0230362115972399	-0.0108833084622475	-0.0367372780465206	-0.000129456595896476	0.0290435060064776	-0.00474630256657368	-0.00615441472844785	-0.0144283407495168	0.0271145386346608	0.0199161793101489	-0.00112525502368053	-0.0119085633980408	0.0674306224647385	0.0460473292893184	0.00503543920486467	0.0239763193865217	0.0479871344345925	-0.00976250572878914	0.0268320477160774	-0.00796209399746417	-0.0105632048687634	0.0197862050295214	0.0109287558223212
Lrrc7	-0.00305370399903832	0.000723130286001383	-0.000717338021319402	-0.0061547239366646	0.0177994463399591	-0.0176749548819752	-0.0200167983555083	0.0365612308826834	0.00580293945652111	-0.00328742269330945	0.0170199380522291	-0.00784823745793734	0.000841369930007691	0.0375567706242999	0.0363262879762805	-0.0165318530567355	-0.0240340893622033	0.0237609863088578	-0.016221841373463	-0.0562614202782517	-0.0218028831880502	-0.0152865405318948	0.0113904646289842	-0.0661272474770598	0.00740469793997695	-0.00665992033992954	-0.0338880889316246	0.00242776755361466	0.0149742447202351	0.0561934431711981	-0.0395094353152084	-0.0268861879198829	0.0229432953786279	-0.00756602996452818	0.0504731748278406	-0.0161108283304496	0.00718360921208746	-0.0116433066116119	-0.00387509514358866	0.0266455061596435	0.0143763195853516	0.00330511874330076	0.00341756328464019	0.000954650038310315	0.0241378161304201	-0.0267333646109968	-0.012695281239397	-0.0420310891401035	-0.0469288115144667
Olfml2a	0.0168256442901651	-0.00252972905071378	-0.0968589961672745	0.0153337595201185	0.00078771605033885	2.38752266783525e-05	-0.00444310481153584	-0.000245959283245304	-0.00537546254296629	0.00273493474917781	-0.00464954202036577	0.00117945466081454	0.00111845315418741	-0.00942377876570671	-0.00636055032452725	1.90786079659798e-05	0.00510950224011909	-0.00280349190576212	0.000179220145819003	0.00185244802898065	0.00974644827018215	0.00585798844282013	0.00309552055133052	0.00925719850799206	-0.000186103311641406	0.000412713026652375	-0.00313008466604329	-0.00303670319926542	0.00165846730156702	-0.00533099257078735	0.000644413326435036	-0.00757569028668515	0.00263922246114347	0.00489440445812568	0.00514183455525336	0.0214256776406971	-0.000653858722429422	0.000196198260036641	-0.0165701864432577	-0.00243506380393911	-0.0163748462390164	-0.00365996741149673	0.0112741152335768	0.00152282926922189	0.0077496799864255	-0.00796235875170977	-0.00190397524822852	-0.00112355525556393	0.00623531294021199
Il7r	0.0397389520071134	0.0225679165613902	0.00900016543947748	-0.00207283889969018	0.00564441827203268	0.00148446937190186	-0.00726509709989043	-0.000349685104065678	-0.000543671980784001	0.000132266129942429	-0.00604100509508429	0.000162715924039796	-0.00112022050532262	-0.000902511858618585	-0.00187100808582983	-0.00342037560422524	0.00132349242517466	-0.00400424749624361	0.00606806636867473	-0.00539123139915459	-0.000277685108710284	-0.000456551463527425	-0.00730587675775228	0.00446440590395331	-0.00960809555227875	0.00845888536403055	0.00643792107421996	-0.00764467159381865	-0.0144905261684256	0.0126832768850918	-0.00131837236665544	-0.00469963651017385	0.00254612746490211	0.00517016851730466	0.00908611134776423	0.00884622927972346	0.00184856878176971	-0.0133886819890054	0.0104106897389129	0.0104676199902301	-0.00348951584100826	0.0019559074945181	-0.0207212291377633	-0.0224386048313543	-0.0163269163469467	0.0248538710364222	-0.00520458696358425	-0.00618459174883585	0.000597365276720286
Fign	0.00747853435835834	-0.0103498996220522	-0.0578122775177487	0.0249460668525205	0.0192118076359734	0.0420069603329397	-0.00833750923927134	0.0136001280785893	-0.0018834736112234	0.0244660712599156	-0.00947677050101435	-0.0141429488964757	-0.0278662930454119	0.00138489423507189	0.00939932799634536	-0.00242721201690395	0.0203947431445063	0.00635799227927287	-0.000837512313880794	-0.017947750794954	0.0267532471264439	0.000664836547153749	-0.0241841197728473	0.028023431186462	0.00537081886399428	0.0108778355375159	0.0212059913486113	0.00964950741098176	-0.0228683538309758	-0.0132132586808545	0.00140721488746284	0.0259019105475973	0.0169944386006665	0.0199940573802625	-0.00711358088630231	-0.0187155078075956	0.010824695630328	0.0293935268134823	-0.023314140255755	0.013310389660601	-0.00701997192958501	-0.00167305855550262	0.0167188653434783	-0.0226400495867418	-0.0154112607450562	-0.0298871609040432	0.0160358664862712	-0.0180659102377168	-0.00578058050419175
Fstl4	0.000878058031047322	-0.00632417576717948	0.00102691950403639	-0.0147384967066632	0.0122981245087272	-0.0185747857159538	-0.0127596956312729	-0.0107310010294009	-0.00281659669150486	0.00813844475547582	0.0182167891953961	-0.00923782114723277	-0.0160956632444244	0.00332485731634032	0.00788362695805199	0.0147362187194589	-0.00614490523155141	0.011645337221531	-0.0138357987229279	-0.0282466542601967	-0.0204774141023162	-0.0108799383689036	-0.010809204289396	-0.00700305220644859	0.00166485216270837	-0.0175819258386061	-0.00761979388621841	-0.0122800728801407	-0.0258800908733285	0.0015456996859617	-0.0256105469570662	0.000220320968053794	-0.0233683766886302	0.0313451851437671	0.0106119864728114	0.0142293785367244	-0.0343024834402851	0.0117231862101006	-0.00149914436097422	0.000358673155461253	0.0064678769042872	-0.00424243254219052	-0.0103768417564464	0.00562819913304113	0.0280650517046829	0.000344158167600878	0.0260051196165514	-0.00327871743524186	-0.00360357699415273
Gas7	0.00313699442534758	0.00332763433042228	-0.0342799515848626	0.0551654794397465	0.0349033107365705	-0.00883093543162508	-0.0111648348402038	0.0138165669898968	0.0336020899527184	0.00748077988869339	0.0549830758043262	-0.0250118350695842	0.040524853553282	0.000430965794140794	0.00306536067665808	0.0035709895151755	0.0231887446889762	0.0239515903363512	0.0254795263956527	-0.0193279334566259	-0.108496158081496	0.0313584577939409	0.0246096981166218	-0.00132450485581912	-0.0220539595181291	-0.0162664741840229	0.0277876877396791	-0.0196744015066171	0.0615954874233831	-0.0191828900154934	0.00480241405745827	0.0054677091199569	-0.0511495389973107	0.0250461043232221	-0.0565147984780972	0.0265040724988447	0.0178076471667841	0.0150545447029506	-0.0160065554245723	-0.00860791126978633	-0.0189142750485885	-0.0136117440934619	-0.0338275450236185	-0.0160481546509935	-8.64776909603658e-05	-0.0135365484652268	-0.0109394401612867	-0.00121776830445542	0.0137942925519143
Fcrls	0.0312375052668876	0.0185828519178728	0.00879392484963165	-0.00213179390252907	0.00315117488517554	0.00117905698712114	-0.00554663454982354	0.000297965995549691	-0.000953049428443034	0.000214827698257084	-0.00513508995489956	-0.00297082540569682	-0.000901040712581932	-0.0011270210672036	-0.00210856602755128	-0.00221717054930471	-0.000763818753087325	0.00597034244501862	0.0018975567092643	-0.000159397077527467	-0.000275644749179528	-0.00107326403373953	-0.00327204861952145	0.000948057911110305	-0.00482961320827813	-0.0033033101758587	2.16621433560071e-05	0.00195515722858862	0.00607920835553123	0.000344522272314869	0.00125911269902891	0.000224297049850735	-0.00021186634892243	-0.00168758868265884	-0.00354718320171811	-0.0135913375292658	0.00483840004781416	0.0125219756349829	0.0028133758073094	-0.00519542704514449	-0.00687133042434221	-0.00560379589978568	0.0234670626764935	0.0323056266915315	0.0335366144239437	-0.0177590327604967	0.00233418427740574	0.00472684709886109	-0.0163929727077127
Gabrb1	-0.00398803762081684	3.0534680825387e-05	0.000103322880738798	-0.0194919395104569	0.0201350593612849	-0.0198601220457556	-0.0118742066802447	0.020067144417885	-0.00898569552511914	-0.0162801755278265	0.00887906993059009	0.012359743525027	-0.00945115414956496	0.0317775658353154	0.00093634448191861	-0.0309884666032452	-0.00103230488493163	0.00737091429668404	0.0123345803288714	-0.0260437376333309	-0.0140470415843175	-0.00513195538757933	0.0117179967558177	-0.0235128671980333	0.0351957388674538	-0.0263610234075478	-0.0501555058423713	0.0173227207035723	-0.0396459762362724	0.0266363356711943	-0.0131780796546121	-0.0231662454792118	0.0379572495141447	-0.00233804989702409	-0.0163804874875256	-0.00121968946749219	-0.0126009185994986	-0.03603679658973	-0.0175024623948913	0.00831032218395892	0.0011786995612846	0.0207259522909314	-0.014694331856542	0.000466290251668904	0.00816078292654436	-0.0321638908814205	0.049539378390531	-0.00972724303799551	-0.00571881180995003
Kif20b	0.0408234937617187	-0.0727618629753183	0.0128772084440926	0.0238117680061275	-0.00218073732222322	0.0153235655951063	-0.0325158764909032	-0.0102850669586915	0.0271646184298139	-0.00705580597687689	-0.0034563993715238	0.0224634367560857	-0.00776395264706535	0.00855732183210911	-0.00926316507834671	-0.0163757154588246	0.00277582425934254	0.0168922076938279	-0.0253566935836942	-0.00194212593529958	-0.000465005361583357	-0.0275349193220849	-0.00869099033108983	-0.00966719399643698	0.00396474350396745	-0.018317888672328	0.0103933214993418	0.0268668960787981	0.00601213519467468	-0.00395246464882549	0.0113004153250831	0.00626222666514077	0.00245804069132838	0.00516941555168321	0.0204036441214411	0.00255717795956111	0.000346118117869776	-0.00765642382317794	-0.00110984832449633	-0.00787684679414031	-0.0067679079037747	-0.0124121012230119	-0.0157065062635008	-0.000533263847279322	0.00576217624126292	-0.0103659138983972	0.00193288932598307	-0.00287210306721538	0.0029542319976099
[truncated: 1,597 more rows]
[truncated: 1 more columns]
