# Supplementary material for: White and brown adipose tissue share a convergent fibro-adipogenic progenitor population
Source: EMBO Rep. 2025 Oct 8;26(22):5612–36. doi: 10.1038/s44319-025-00591-6 (PMC12635263; doi:10.1038/s44319-025-00591-6)
Supplement: Supplementary file 8 — Source data Fig. 1 [file 44319_2025_591_MOESM8_ESM.zip › Figure 1 source data/1B/wat_unexcluded_umap_coords.csv]

	umap_1	umap_2
AAACCCACAGAGCCCT-1	-1.31924336673378	5.83767836357839
AAACCCACAGTCAGTT-1	-1.37720822812676	3.12495248581655
AAACCCAGTATGACAA-1	1.15921923993469	2.83074467446096
AAACGAAAGCGCAATG-1	-1.24391771377682	0.219664325969288
AAACGAACACATGGTT-1	2.00045487759948	2.78553169037587
AAACGAAGTGCGAGTA-1	-2.746634985224	-0.282886916739872
AAACGAATCCTGTTGC-1	2.56721327184082	2.34593861366994
AAACGCTAGCAGTACG-1	-0.762212465420957	-5.31983477805369
AAACGCTAGTCTCCTC-1	-0.959960645899768	-6.11291415427439
AAACGCTAGTTGTACC-1	2.03735921262146	-2.88005692694896
AAACGCTGTAAGACCG-1	1.37058732388854	3.29488699700124
AAACGCTGTCGATTCA-1	-4.48649838091492	0.757802655952046
AAACGCTTCACTGTCC-1	-3.75675609232544	-1.11597163413279
AAACGCTTCTAGACCA-1	-1.27945473314881	-4.45804698203318
AAACGCTTCTTGCGCT-1	1.99261448262573	4.01112740303762
AAAGAACCAGCTTTGA-1	2.51892111180664	-5.99443204138987
AAAGAACGTTCGGTCG-1	1.11886641858459	-7.22265679572337
AAAGAACTCTCTCTAA-1	-0.538698042646642	1.08944289948232
AAAGGATAGATGGCAC-1	-14.0075633776343	-6.60673148368113
AAAGGATCATTGTGCA-1	-1.62060519577622	1.76916663910634
AAAGGATGTAGACACG-1	-1.46250977636933	2.74488895203359
AAAGGATGTTGCCGAC-1	3.15260097859741	1.83366744782216
AAAGGGCAGAAGATCT-1	2.67257330296875	3.6814522054363
AAAGGGCCAAAGCACG-1	-1.21743092955708	3.02639429833181
AAAGGGCGTTTGGGTT-1	0.884264563306575	3.03316800858266
AAAGGTAAGAGGATGA-1	-1.75854345680832	14.97932999398
AAAGGTACACTACTTT-1	-4.29560330034852	1.24294297959096
AAAGGTACAGACAAGC-1	0.0836736905419873	-0.871140906555584
AAAGGTAGTATGCGTT-1	-3.44440081240296	-0.295697228951385
AAAGGTAGTATTTCTC-1	-0.30932053448319	3.67496674324758
AAAGGTAGTCTGTGGC-1	2.327583764776	-5.30619437430613
AAAGGTATCGGTGTTA-1	-2.74003281714081	-2.97908384536021
AAAGTCCTCCGCGATG-1	0.61746785519958	5.48811571861989
AAAGTGAAGCGTTCAT-1	-0.731885935083623	6.50706093575246
AAAGTGAAGTGGTGGT-1	0.295291160329585	3.93496172692067
AAAGTGAGTCTTGTCC-1	-0.508061553255315	-4.54171664450877
AAATGGACAAGCAGGT-1	-0.168776596800084	0.55492459799535
AAATGGACAATACCTG-1	2.44614956258178	-5.7085362169575
AAATGGACACGTGAGA-1	-0.268427575842138	0.418822040813038
AAATGGACACTCATAG-1	3.5841595876062	2.37354343201406
AAATGGAGTACTGCGC-1	-0.906491073683496	1.36423688198812
AAATGGAGTAGGAAAG-1	-3.87179257990479	0.442939391391346
AACAAAGCAGGTATGG-1	-3.16730120302796	3.68744175698049
AACAAAGCATAGAGGC-1	-0.0647728097593738	-5.91581780646556
AACAAAGGTCCCTGTT-1	3.05115291951538	-4.17678124640696
AACAAAGGTGCATTAC-1	-2.87896444918274	-2.23412556384318
AACAAAGGTGCGGTAA-1	-2.34747817637085	2.89283936287648
AACAAAGGTGGTTTGT-1	0.655024265035395	-4.97728736136668
AACAACCAGCAGTCTT-1	-1.24853609027028	-5.20778996680491
AACAACCAGGAGAATG-1	-0.195068682447667	5.40198796059377
AACAACCAGTCATGAA-1	-0.349452043787236	4.10077040459401
AACAACCCACGGCACT-1	1.60349295018554	1.28652887608297
AACAACCCAGAGAATT-1	-0.816472406402822	5.57468025948293
AACAACCCAGCGGTCT-1	-1.77638217331528	2.19299261833913
AACAACCGTAGACGTG-1	2.70341846822143	-3.01355869506114
AACAACCGTTTGATCG-1	3.7874386060083	-4.41922671530955
AACAAGACAACTGATC-1	0.00106558678985103	6.01811306740529
AACAAGACACGACAGA-1	-0.756673271671529	-4.64147956107371
AACACACAGTCAGAGC-1	-0.89644241602778	3.864424159782
AACACACCAAAGGGTC-1	-1.54762771250367	5.63562720085866
AACACACCAAGAGTTA-1	0.741664146169429	0.387910297172139
AACACACTCGATGCTA-1	2.69131085751892	2.55508463646657
AACAGGGAGACGACGT-1	-3.28650810839295	-0.226335296375682
AACAGGGAGGATCACG-1	-1.01431526071079	0.29654168154485
AACAGGGAGTTCGCAT-1	1.99805185674072	-0.35805820949935
AACAGGGGTGGTGATG-1	2.82962772725463	-4.82456977103465
AACAGGGTCTGTAACG-1	-0.428768540636296	-5.83203227256053
AACCACAGTCAACATC-1	-3.65293481470704	1.02217142845876
AACCACAGTGTGTGTT-1	0.789546941503291	3.31479542519338
AACCACATCACAAGGG-1	0.157111858114009	4.08552305962331
AACCACATCAGGACAG-1	0.68005285142303	-7.31102568839305
AACCATGAGTGGAATT-1	1.51614234326721	-6.45135743354075
AACCATGGTACACGCC-1	-3.69400932909607	0.998802354590962
AACCATGTCGTCGGGT-1	-0.274989331976171	0.987975290076802
AACCCAAAGCAATTAG-1	-3.06107714296937	4.05324452187307
AACCCAAAGCAATTCC-1	-1.59309562565445	5.40473311211355
AACCCAAAGTCGAATA-1	-2.71380641581177	-0.0652286801170612
AACCCAACACACCTAA-1	-1.04816504465103	-5.97722537253611
AACCCAACAGCTACAT-1	1.78845665334106	4.53402273918874
AACCCAACATCATGAC-1	3.73547432301879	-4.61529309485667
AACCCAAGTGATTGGG-1	0.853147958501582	2.09854166771657
AACCTGAAGATCACTC-1	-2.16059591890931	-5.61237246726268
AACCTGAAGTGTTGAA-1	-3.16313912989258	-2.66529376242869
AACCTGACATCGCCTT-1	-1.43872847677826	-5.79296929572337
AACCTGAGTACAGGTG-1	2.16942307828308	2.30556504990346
AACCTGAGTTGAAGTA-1	-1.21103719891667	-5.85276467536204
AACCTGAGTTGACTAC-1	-1.02895074793756	3.3925105836559
AACCTGATCAAATGCC-1	-1.60591956497788	5.83873551155813
AACCTTTCAAAGCAAT-1	-0.945956970468755	5.35576050545461
AACCTTTCACTTTATC-1	-1.8110510957396	3.74603932167775
AACCTTTGTCTAGATC-1	2.75707290051818	-2.644933054192
AACGAAAAGTAGAGTT-1	0.422044728978877	0.368475368278096
AACGAAAGTAGTGCGA-1	-0.267087544218297	-3.8320611212086
AACGAAATCGTGTGAT-1	0.0112340199792431	2.68169372345693
AACGAAATCTAGTCAG-1	2.85997722028137	2.79286306168325
AACGGGAAGAACTCCT-1	-0.437820161596532	1.38196258808858
AACGGGAAGCTGACAG-1	0.265868638738398	3.82839911247976
AACGGGAAGGCATCTT-1	1.99493262647033	3.50171010758168
AACGGGAAGTAGCTCT-1	-0.33137681604981	-3.7176812383961
AACGGGAAGTGACCTT-1	-0.606510515228505	-4.73810727332347
AACGGGACACCTGAAT-1	-1.83882703901886	5.26699583794362
AACGGGACATGACGAG-1	0.326176737531428	0.965947201507161
AACGGGATCGCTTGCT-1	3.30009767888427	1.80155699517019
AACGTCAAGAGTCACG-1	-2.35989072443604	3.93650334145314
AACGTCAGTCAACACT-1	2.75358769772888	2.01543467308767
AACGTCATCAACTGGT-1	2.88804290173889	1.05664282109029
AACTTCTAGACATAAC-1	1.23676011441589	5.2337679174114
AACTTCTAGACCTCCG-1	-2.47898450018525	-0.898468503696849
AACTTCTGTAGTTCCA-1	-1.50633346559166	2.64802758957631
AACTTCTGTGTGAATA-1	0.298655127271418	-4.95604092810862
AACTTCTGTTACGTAC-1	2.54881880162597	0.492926409499714
AACTTCTTCGTGTTCC-1	1.49067470906616	3.24852006699331
AAGAACAAGTGAGTTA-1	3.61864302037597	-4.61205298636668
AAGACAAGTCTAGTGT-1	-0.815827901378865	-1.05498803590052
AAGACAAGTGGTGATG-1	-0.131069089189763	-0.233990052683284
AAGACAATCCGGGACT-1	-2.30417647482514	-1.80734438632243
AAGACAATCTCTTCAA-1	-0.144458378568883	5.87823050286062
AAGACTCAGCGCCTCA-1	1.42699906705261	4.04289334084279
AAGACTCTCAAGAGTA-1	-1.17639685691952	-0.00365150902979616
AAGATAGAGGAGTCTG-1	-3.08994438768982	1.11472182537801
AAGATAGAGGCACGAT-1	-2.36397745730042	4.36167757775075
AAGCATCAGGTAAACT-1	-2.84435107828736	-0.206420892817905
AAGCATCCAAGCTACT-1	2.34173438428283	2.925454786079
AAGCATCCAATTGAGA-1	0.263041471227412	3.46163909699208
AAGCATCCAGAGCTAG-1	0.0121236789071606	-7.13057810996287
AAGCCATAGCATGCAG-1	-1.56589802624344	-5.80953366492503
AAGCCATAGCCGATCC-1	-0.257436479345555	-5.58283335898631
AAGCCATAGTCACACT-1	2.05183646558166	-5.76982743476145
AAGCCATCAATTCGTG-1	-1.57053938032746	-4.9730568620991
AAGCCATGTTCGGTTA-1	1.8195202100122	-6.96323163245433
AAGCGAGAGCGTGCCT-1	0.227879141553645	-0.198005730254581
AAGCGAGCAAGATTGA-1	3.49035427449584	-4.51572758887522
AAGCGAGCACAGAGCA-1	2.14151809094787	-5.56646592353099
AAGCGAGCATAATCGC-1	1.80803010342956	1.84548824097402
AAGCGAGGTTTAGTCG-1	0.00445256112456782	3.03625052239187
AAGCGTTGTAACTAAG-1	1.28870174764038	1.34718435074575
AAGCGTTGTGTGGACA-1	-1.60133727909684	-4.81356150840037
AAGCGTTTCAAACCCA-1	-1.87136795641541	2.52457397248037
AAGCGTTTCCTAGCCT-1	2.28707144139648	-5.36409384940379
AAGCGTTTCGTGCAGC-1	0.131617640241389	-6.12059170935862
AAGGAATAGAAGATCT-1	0.687363361104731	4.223630359428
AAGGAATAGACGCTCC-1	2.83546612141967	2.93851297165639
AAGGAATAGCTGACAG-1	-2.60613992334961	2.75389163758046
AAGGAATAGGCTTAGG-1	-4.04335644365906	1.28210442330129
AAGGAATAGTTAACAG-1	3.49145433781982	-2.79071194861644
AAGGAATAGTTTGGCT-1	0.526629899724727	2.6904043462444
AAGGAATGTTTCTATC-1	3.81216452000976	-3.75057370398753
AAGGAATTCATCTATC-1	-0.437156285063024	5.91636460091359
AAGGAATTCGCTATTT-1	-2.13466515661835	4.66719286705739
AAGGTAAAGACATACA-1	1.81128952382446	-0.127081343872478
AAGGTAAAGTAGCATA-1	0.175062631353144	-0.770856389744213
AAGGTAACACGCTTAA-1	-1.10366656901001	-0.0081922504734302
AAGGTAAGTCGAACAG-1	-0.616411919609304	-0.66330705021136
AAGTACCAGGTACAGC-1	0.856821035131221	-5.71017701361888
AAGTACCCAGGTTCGC-1	-1.45216857911706	2.40143745209462
AAGTACCGTCCTCATC-1	0.00936910985351069	3.4863507058788
AAGTCGTTCACTCTTA-1	0.766160463079219	-5.79542023871653
AAGTCGTTCAGTGTTG-1	-1.07917082579493	1.03460531498677
AAGTCGTTCATACGGT-1	-3.89948156000733	1.15438668991811
AAGTGAAAGAAGAACG-1	-2.69907178999543	-0.918888160927227
AAGTGAAAGAGTTGTA-1	-0.397840465322728	-1.96721834872477
AAGTGAAAGTAGCAAT-1	1.31177327512146	-6.80033261512034
AAGTGAACAGAGGAAA-1	-2.42773821474671	2.28584187294729
AAGTGAAGTACCACGC-1	-0.89017526330113	-4.84627206061595
AAGTGAAGTTCTCCTG-1	-1.73175593735337	14.9728869702984
AAGTTCGAGCTAGATA-1	-2.16977157713532	4.91948788429982
AAGTTCGCAAGCTGTT-1	0.830662463887935	-0.712763735992839
AAGTTCGCAATTGGTC-1	-4.60881545664429	-0.243406997961929
AAGTTCGCACCCTAAA-1	0.382192229017024	2.18502538468129
AAGTTCGGTGGCCACT-1	-0.643434132353063	-3.99588496421092
AATAGAGCATTCTTCA-1	2.74454376576782	1.06869273449666
AATAGAGGTACAGAAT-1	1.6757647740686	2.15063469673879
AATAGAGTCGTTCCCA-1	-0.637935574070211	-2.22262007926219
AATAGAGTCTTCGGAA-1	-0.0789023888266041	0.116909345643589
AATCACGCAACCGACC-1	-1.70822539450287	5.67613261009939
AATCACGGTGGATCAG-1	-2.59426000239014	-0.308254713160923
AATCACGGTTCAAGTC-1	1.34461972592712	4.31740849282033
AATCGACCACCGTGCA-1	1.92911407826782	-4.71559197638743
AATCGACGTAGTTACC-1	2.53649637578369	1.53291290070302
AATCGACTCCGCTAGG-1	3.79093000768066	-4.09555132125132
AATCGTGCACACCTGG-1	2.87599346516967	3.80642121102102
AATCGTGCACGTACAT-1	2.71350691197753	0.359630575435231
AATCGTGGTGTCCTAA-1	-0.137368108049627	-0.620109179956844
AATCGTGGTTTGAACC-1	-1.01716841561406	4.69658510948903
AATGAAGCAATTGTGC-1	0.217518423780207	-4.51217515204661
AATGACCAGTTGTCAC-1	-2.69280531527161	4.80527918602712
AATGACCCAAAGGCAC-1	3.46960232137084	-5.07404334281199
AATGACCCATGCCATA-1	-0.222994531408544	2.52642982270009
AATGACCGTACTGCGC-1	0.132096503957515	5.37193005348928
AATGACCGTAGCACAG-1	1.2674178826654	-3.67886264060252
AATGACCGTCGTTGCG-1	-0.228900636450048	0.426631918208668
AATGACCGTTCTTGCC-1	0.931553815587764	5.9119791295696
AATGCCAAGAAGAACG-1	2.69139525769592	1.89650671746022
AATGCCAAGAGGGTCT-1	0.00543949483275874	-1.68400103781932
AATGCCAAGCACTTTG-1	-0.802055249825711	-4.19710213874095
AATGCCAAGTTCAACC-1	-0.813960607067342	5.71487944390065
AATGCCAGTGGTGATG-1	1.57871577618957	3.75491993691213
AATGCCATCCATTGCC-1	-0.0827694785749866	5.19103853966481
AATGGAAAGCTTCATG-1	0.714741562589412	3.59703176285512
AATGGAAAGGGATCAC-1	-0.492879296556707	-4.43430430625193
AATGGAACACGCTTAA-1	0.25825199960113	3.90458290840871
AATGGAACAGGTCCCA-1	0.754550551160579	2.14275949265249
AATGGCTAGGCTCCCA-1	-2.00631138207078	5.23526661659963
AATGGCTCAGGATTCT-1	2.15998313306213	-5.37978226874583
AATGGCTGTAGACGGT-1	0.386704181417231	-4.95903308127635
AATGGCTGTATGATCC-1	3.39460728047729	-3.42401749823802
AATGGCTTCGTCACCT-1	-0.523092831388707	1.99354141022451
AATTCCTAGTCAACAA-1	0.752448295339351	5.12416975762136
AATTCCTCAACGGCTC-1	1.5225710618341	0.84262173439748
AATTCCTCAGTACTAC-1	2.77527639745117	-5.32771689627879
AATTCCTGTTGTTGCA-1	3.2576477277124	1.10881834294088
AATTCCTTCAAATGCC-1	-0.167710150495763	4.25372021462209
AATTCCTTCCGTGTCT-1	-1.03525289790391	4.94729130532033
AATTTCCAGAGTGTGC-1	0.740592931493525	2.86376970078237
AATTTCCTCTGCCCTA-1	-1.9241686117804	4.67766325737722
ACAAAGAAGCTGAAAT-1	-0.411156023756261	-0.415572004361084
ACAAAGAGTGGCGCTT-1	1.78883120892883	-2.88871485923045
ACAAAGAGTTCTCTCG-1	1.20126316426635	0.348783900992939
ACAACCAAGGTCGTGA-1	0.128646944745784	3.83291809822805
ACAACCAGTCTTCAAG-1	1.65046975491882	3.86064236428029
ACAACCAGTGCCTGAC-1	-2.0411861193335	-0.428323542667558
ACAAGCTCACAGAAGC-1	0.0155939805352734	-1.15469677184336
ACAAGCTCAGTCAGTT-1	-0.708446795955892	-3.84778005812876
ACAAGCTTCCATTCGC-1	1.66232321141601	0.599640538947651
ACAAGCTTCGAGGCAA-1	-0.0783469331419422	-0.611583286864688
ACACAGTAGCGTACAG-1	3.17691538213134	-4.27358181212657
ACACAGTAGCGTGAAC-1	-0.495052660719152	2.42577045227773
ACACAGTGTAGAATAC-1	2.84416768430114	3.24268477226979
ACACAGTTCGCTTAAG-1	0.870627139791255	-6.71751839850657
ACACCAAAGATCCAAA-1	1.11885330556274	-6.17149264548533
ACACCAAAGGCCACTC-1	-13.6674936068213	-6.89998538230174
ACACCAACAGAGCCCT-1	0.505748604520564	-1.66794128154032
ACACCAATCATTGCTT-1	1.30838630078674	-7.0245295259785
ACACGCGGTCTCTCTG-1	0.411535953267817	-1.31372124884837
ACACGCGGTGGACTGA-1	2.61461255429626	-2.93353063796275
ACACGCGGTTCGGTTA-1	2.65719530461669	-3.3175073358845
ACACTGACAACTCGTA-1	-0.633321965948339	0.124879023091862
ACACTGACAGATCCTA-1	3.00347730992675	3.1789993550945
ACACTGAGTTCTAACG-1	-3.73405411364197	0.860523512618611
ACAGAAAAGGACATCG-1	2.77741310475708	-3.47163660262339
ACAGAAACAGAATGTA-1	-0.854704419986005	5.33547919060476
ACAGAAACATACCACA-1	-3.74031379343628	-1.22099978659861
ACAGAAATCAACTCTT-1	3.52286026357055	2.48644631172902
ACAGAAATCAAGAGGC-1	0.983699058278804	4.5059904363323
ACAGCCGAGGGTGGGA-1	-1.1776374977982	0.253189077632496
ACAGCCGAGTCACTAC-1	1.81344268201232	-3.57844884131663
ACAGCCGAGTCGCCCA-1	-0.262457097784276	3.85258715416677
ACAGCCGCATACACCA-1	3.74045870183349	-2.40666992400401
ACAGCCGGTACTAGCT-1	-3.99278833986878	-1.36606604789012
ACAGCCGTCCTACGAA-1	-2.24117341162323	5.42599766518361
ACAGGGACAGGCAATG-1	2.21328589795471	-6.82766349051707
ACAGGGACAGTCCCGA-1	0.689180587514644	3.44930165077932
ACAGGGATCAATGTCG-1	-1.3636671257174	3.64379971291311
ACAGGGATCCTGTTAT-1	3.31131813405395	-1.43858570788615
ACAGGGATCGCCTAGG-1	3.21955320714355	2.18133418823964
ACATCCCCAATCAAGA-1	-1.36342706801056	-4.75719935630076
ACATCCCCATCGATCA-1	2.35621282933593	3.81690352226979
ACATCCCGTAACAGTA-1	-2.61328187109589	3.69331066872365
ACATCCCGTCGTTTCC-1	1.72842786191345	0.480628600375721
ACATCGAAGGCTGAAC-1	-1.43770014764428	14.7086543348003
ACATCGACAGCGGTCT-1	-1.14566854657292	2.49097101952321
ACATCGACATCTAACG-1	0.754185055478816	5.05935852791555
ACATCGAGTCAGCTTA-1	1.70996973393798	4.67006247307546
ACATCGATCGAGTCTA-1	-1.21003548325657	-4.68422801230662
ACATCGATCGCCCAGA-1	-0.0736975324308826	1.74339025284536
ACATGCACACGCAGTC-1	3.60669729588867	-5.67673499320262
ACATGCACATCAGTCA-1	1.0418491113031	5.16453640724904
ACATGCAGTAACGTTC-1	0.108252977117305	0.396768501060078
ACATGCAGTCGCTTGG-1	1.13370559094787	5.75994437004812
ACATGCATCTGATTCT-1	0.582782243474727	0.214788666026661
ACATTTCGTAGTCACT-1	0.879413341268306	5.69426243569143
ACATTTCGTCAGGCAA-1	-0.520927245632405	-4.072103807671
ACATTTCGTGGTAATA-1	0.98332319138885	2.2868525293041
ACATTTCGTGGTCAAG-1	3.22352907536865	-3.87116892073863
ACATTTCGTTGCATGT-1	-2.05750265242219	4.07244484688527
ACATTTCTCAAGCCGC-1	0.397645925267939	2.244058301704
ACCAAACGTAGCGATG-1	-4.81366970659852	0.181105902450154
ACCAAACGTGGTAACG-1	3.64576504109741	-5.11685139868968
ACCAAACTCCATTTCA-1	-2.82541849733948	3.82885067726857
ACCAAACTCCGAGATT-1	-2.09934964300751	3.92646591927297
ACCAAACTCGCCACTT-1	-2.86375393988251	-2.3753047678303
ACCAACAAGAGTCAGC-1	-14.064184929148	-6.56363017295115
ACCAACAAGGTATTGA-1	-1.14661272884964	0.462702384250233
ACCAACACAAGGATGC-1	-1.40456237913727	14.6731175687481
ACCAACATCATCGACA-1	2.50529000638366	1.78985159661062
ACCAACATCTTTGCAT-1	-3.37152984263062	1.07073228623159
ACCACAAAGTATTAGG-1	2.65296409009338	3.32129280831105
ACCACAAAGTGTTCAC-1	2.6675336110437	2.84742157723195
ACCACAACACAGGATG-1	-2.37290432573914	4.26792328621633
ACCACAACATATTCGG-1	1.87255022405029	-5.88706786368602
ACCACAACATGGGATG-1	2.93092176793457	3.85010521675832
ACCACAAGTGTTATCG-1	-0.923491763786073	3.16959803368337
ACCACAAGTTAAGCAA-1	2.57878539441467	-5.90046364997142
ACCATTTCACTGATTG-1	1.31763074277282	3.84405844475515
ACCATTTCATGTGCTA-1	3.67738602040649	-5.47006375525706
ACCATTTGTCCTGTCT-1	2.98191234944702	1.84315793778188
ACCCAAAAGAAAGTCT-1	-0.297611917272802	4.08578150536306
ACCCAAAAGAGAGGTA-1	2.74955055592895	1.88167064453847
ACCCAAACAGTTTCGA-1	-2.9601873409903	-0.952877471191814
ACCCAAAGTACTGCCG-1	-0.0377048504507496	-5.339198181374
ACCCAAATCCATCGTC-1	0.953745816930537	3.81867258812673
ACCCTCACAAGTGCAG-1	-0.92722960086226	-5.54308039878123
ACCCTTGGTACTAAGA-1	-0.255912984625096	1.03765099312551
ACCCTTGTCAAGATAG-1	-4.45285918833375	0.829062869803975
ACCCTTGTCAGATTGC-1	2.85797736523986	1.06450932289846
ACCCTTGTCTGTAACG-1	0.176994537099604	5.3018135335613
ACCGTTCAGGCGACAT-1	-1.22408475996613	5.29295532967336
ACCGTTCAGTGGTCAG-1	3.83998272298217	-3.60253340934031
ACCGTTCCACCATATG-1	-1.83356090904831	1.29676215912587
ACCGTTCTCACCTTGC-1	-1.40390133382439	5.52401011254079
ACCTACCAGAGTCCGA-1	1.38345858929992	3.65513222481496
ACCTACCAGCATGCAG-1	3.31833813069702	-4.74230153296702
ACCTACCAGGTCACTT-1	-1.67554911495804	4.73812907006032
ACCTACCCAGAACTCT-1	2.4558636891687	1.23743157650716
ACCTACCTCTGCGGAC-1	0.0520528304421948	3.75591748024709
ACCTGAACACGGATCC-1	-1.78576901079773	15.0153340604473
ACCTGAAGTCTAATCG-1	0.954887007459407	-0.718906888706615
ACCTGAAGTGTCCGTG-1	-1.38267480851769	2.51887767578847
ACGATCAAGCCGAATG-1	2.97727439282775	-3.52657706473582
ACGATCAAGTTCCTGA-1	-1.11375706167578	-4.40069348548167
ACGATCACAGGTTCAT-1	1.69919965146423	-5.55902297232859
ACGATCATCAAATGCC-1	-2.4487674486792	0.195747187392781
ACGATCATCACCCATC-1	-2.40761675955414	2.75116937424428
ACGATCATCTAAGCCA-1	1.50392815945983	-6.00531680320018
ACGATCATCTCGCTCA-1	0.751183007940059	4.40398590828664
ACGATCATCTCTATAC-1	3.12085506795288	3.77284853722341
ACGATGTCACGCTGTG-1	0.824707006200557	4.0987934377361
ACGATGTTCAGGTAAA-1	-0.145065511480565	-7.10402066443675
ACGATGTTCCGCGATG-1	0.423419450505977	0.838680913703511
ACGCACGAGCGCACAA-1	-1.81390204550385	5.08356945778615
ACGCACGCAACTAGAA-1	2.59824344991088	0.75680117871053
ACGCACGGTGTGAATA-1	-1.26438948036789	2.79617135788686
ACGCACGTCAACCGAT-1	0.457242225393061	3.81827633644826
ACGCACGTCAATCTCT-1	0.193882082685237	4.40270989205129
ACGGAAGAGTGATAAC-1	-3.09781720759034	-0.376791476240387
ACGGAAGCATCTATCT-1	-0.592862005249257	2.69627921845205
ACGGAAGGTGGTCTAT-1	2.07883117078186	-5.01875359748118
ACGGAAGGTTGCTCGG-1	0.0713482844674633	0.892791083114216
ACGGAAGGTTTCGCTC-1	-1.59521939875245	-5.09388453696482
ACGGGTCCACAGTGTT-1	-1.7381266606009	3.09057419564016
ACGGGTCCACATATCG-1	1.54126427052856	3.8125933911968
ACGGTCGCACTGCGTG-1	2.10056755421997	-3.28086812232249
ACGGTCGGTTAGCGGA-1	-1.70948639036774	2.54671018387563
ACGGTCGGTTTCGTTT-1	-0.141692067400212	-0.987843165142467
ACGGTCGTCGCAGTTA-1	3.77710173009277	-5.36826379035227
ACGGTTAAGTCCTACA-1	-0.195390428320165	-5.7191448900532
ACGGTTACACCTGCAG-1	0.507447575315242	2.63049547936208
ACGGTTACACTACCGG-1	-3.69586875559449	1.9467520024944
ACGGTTATCACCTTGC-1	-1.59499987484574	5.59418146874196
ACGTAACGTACCGGCT-1	0.820002411588435	4.16022532250173
ACGTAACGTCGTATTG-1	0.447568629964595	-5.69557149146311
ACGTAACGTTCGTAAC-1	1.33779690144897	2.19221537377126
ACGTACACAAGCAGGT-1	-4.23974874140381	0.111176034467289
ACGTACAGTACCACGC-1	1.82416365025878	3.79048626686818
ACGTACATCAGCAGAG-1	-2.92305412413239	0.954128196494648
ACGTACATCGGAGATG-1	-1.88737633349061	1.28527550961263
ACGTAGTCAAGGCGTA-1	-4.46581986071229	0.301243295924733
ACGTAGTGTAGCTTTG-1	-3.70889690043091	-0.949794540150096
ACGTAGTGTAGTCCTA-1	1.85842177747131	-5.28093297217601
ACGTCCTAGGCGCTCT-1	3.63363954900146	2.08261316086538
ACGTCCTAGTCATGCT-1	-1.06743731246948	-3.86895591948741
ACGTCCTCACTGATTG-1	2.59474823354125	-4.08032805655711
ACGTCCTTCCGAGCTG-1	2.65390298245788	1.52691285874135
ACGTCCTTCTTTCAGT-1	3.65237638829589	-4.45733887885325
ACGTTCCAGTGCCTCG-1	1.7201971757257	2.30173628594167
ACGTTCCCACTAGTAC-1	0.829816435559993	0.550713947074482
ACGTTCCGTGGGCTTC-1	-1.85252710701584	3.91395037438161
ACGTTCCTCATTGCCC-1	0.885715101941829	0.364945700423787
ACGTTCCTCTCGTGGG-1	-1.71003880621552	2.42401354576833
ACGTTCCTCTTGCAAG-1	-1.38609170438408	5.32128470207937
ACTACGAAGGTTATAG-1	-0.205232168451543	-5.95391947959178
ACTACGAGTCCGGACT-1	1.19848272679687	5.31454603935964
ACTACGATCTTGCAAG-1	-1.77396657587647	4.431647231834
ACTATCTAGTGCACTT-1	-0.952110393807883	-6.60581738684886
ACTATCTCACAGCATT-1	0.54346666215301	-7.19863564704173
ACTATGGCAAGCTGTT-1	-3.20366313578248	-1.09469349120372
ACTATGGCACCGTCTT-1	1.22448966382385	0.563343873279164
ACTATGGCATGACGAG-1	-2.00436987997651	4.4526809957195
ACTATGGGTACCGTGC-1	2.49555179952026	2.07525222565419
ACTATGGGTCCGAAGA-1	-0.898588175789113	2.62421863343007
ACTATGGGTCTCGCGA-1	-0.247160459772344	1.93169777657277
ACTATGGGTGAGCCAA-1	-0.697296286836858	2.38909786011464
ACTATGGGTGCAAGAC-1	2.34949753163696	-5.43132121299021
ACTATGGGTGGCACTC-1	3.44216749547363	-5.83833367560618
ACTATGGTCAAATGAG-1	2.31490394948364	-1.92822844718211
ACTATGGTCCAGGACC-1	2.16467044232727	-6.5482726785969
ACTATTCAGTGGCCTC-1	1.87423441289306	-5.97027165625804
ACTATTCCAGCGCTTG-1	-2.17399873854279	3.3097047116924
ACTATTCCATACTTTC-1	-4.21755769373536	-0.752138623936107
ACTCCCAGTACTGAGG-1	-0.995590410099025	-5.93721492026561
ACTCCCAGTATAGCTC-1	-3.52734067560792	0.63010155226476
ACTCCCAGTTGCCTAA-1	0.359821413739924	5.527021816032
ACTCCCATCTGCGGGT-1	3.04494688390136	-3.43749863837474
ACTCTCGCATAATCCG-1	-1.08311724187493	1.93521349694021
ACTCTCGGTGGAAATT-1	0.821566199048762	-6.74065644477122
ACTCTCGGTTCATCTT-1	1.84467670796752	-1.40713329051249
ACTGATGAGGCTCTCG-1	-1.4578178179419	-5.01094729636424
ACTGATGCAAATGGCG-1	0.833675478681331	-7.30256325934642
ACTGATGCAGCTGTTA-1	-1.85900470139145	1.98182885910756
ACTGATGCATCGTCCT-1	-0.428221787229772	1.46884374882467
ACTGATGGTAGGCAAC-1	2.39445445416809	1.88211076523549
ACTGATGGTAGTTAGA-1	-1.90294393421769	-1.1802159044575
ACTGATGGTCAGTTTG-1	0.059124087079768	-3.55916411612742
ACTGATGGTGCCTGAC-1	0.922202919706111	4.77794688011892
ACTGATGTCTTACGTT-1	-1.09806815059542	-5.03581196997874
ACTGCAAAGTGGATTA-1	0.927151297315364	3.32739370133168
ACTGCAACAGTAGATA-1	-0.290373529211278	-5.120607921822
ACTGCAAGTCCGACGT-1	-3.52060105921387	-0.839545974476268
ACTGCAAGTGCCCAGT-1	-1.49105593086838	3.738531997459
ACTGCAATCACGATCA-1	2.0497071492517	3.69545882012136
ACTGCAATCTGAACGT-1	0.0720420825326489	-0.359890362216165
ACTGTCCCAAAGCTAA-1	1.59933397649169	1.09437923695333
ACTGTCCGTGGCTTAT-1	-2.07365944506287	1.80295937325246
ACTGTCCTCCATCTCG-1	1.34646437047363	4.91084091927297
ACTGTGAAGGCGAAGG-1	0.680978273137812	2.80892627503164
ACTGTGAAGGTTGTTC-1	-2.56740536810517	4.03580134178884
ACTGTGAAGTATCTGC-1	1.74570867894531	-0.264496581597259
ACTGTGATCACAGTGT-1	-2.09781851889252	5.49874584938772
ACTTAGGAGCTGACTT-1	2.62617704747558	-2.37055260871165
ACTTAGGAGGTAGCAC-1	3.27067396520019	-5.28488785956614
ACTTAGGAGTTAGTAG-1	3.24353811620117	-4.72705180381053
ACTTAGGCAACCACGC-1	2.53271362660766	-3.32705743048899
ACTTAGGCAACTGTGT-1	-0.662597532287831	1.04613464142568
ACTTAGGCATGTGCTA-1	-0.635482068077321	4.03738730217702
ACTTAGGTCAGGTAAA-1	-0.0843932879126026	3.10463540817983
ACTTAGGTCTGAGCAT-1	0.2439222085321	-5.92016703818553
ACTTAGGTCTTTGGAG-1	-0.53498860718369	-6.69794661734812
ACTTATCAGAAGTATC-1	-1.76545086027741	4.56959526802785
ACTTATCAGCGCTGCT-1	0.357095216497187	-7.05133397315257
ACTTATCAGGCTCACC-1	3.27471039174438	-3.95939690802806
ACTTATCGTCTAATCG-1	2.07372853635192	0.159889927165577
ACTTATCTCACTTCTA-1	2.61174366353393	0.0656081643272137
ACTTATCTCCGAGATT-1	0.143322442754512	-4.48019129966014
ACTTATCTCTCATGCC-1	-0.907785328940149	-6.20191628669017
ACTTCCGAGACCATAA-1	3.49048159001708	-3.56087882254832
ACTTCCGCAGGGCTTC-1	3.06415293095947	-6.49335486624949
ACTTCCGGTAAGTTAG-1	-0.464805687681432	-0.29518230442517
ACTTCCGTCTGCCCTA-1	1.77170441029907	0.770616939323018
ACTTCGCAGATTACCC-1	-2.48910167338013	-1.02477861378901
ACTTCGCAGCGACATG-1	-0.393835152403112	-1.30378372405284
ACTTCGCCAGCTGAGA-1	-1.26517721535325	5.03936999108083
ACTTCGCTCCACTGGG-1	-0.323090995565648	1.84266989495046
ACTTCGCTCCAGTACA-1	-0.0531707060491993	-6.19372851584666
ACTTCGCTCGTCACCT-1	1.55720946668029	3.78288166786916
ACTTCGCTCTTTACAC-1	-3.81518485666871	-1.39505476687663
ACTTTCAAGACGATAT-1	3.00613806126953	1.09729593064077
ACTTTCAAGCATGATA-1	1.73457357762695	2.83305590416677
ACTTTCAAGCCTCTTC-1	0.157406901105647	4.83895962502248
ACTTTCAAGTGCAAAT-1	2.54893324254394	0.266672959582875
ACTTTCACACTGCGAC-1	-0.853423665181394	-0.781256625397136
ACTTTCAGTGGCTTAT-1	1.08626196263671	4.96842854286916
ACTTTGTAGAGTCTTC-1	0.855087136014705	-7.00259310935252
ACTTTGTAGCTCCCTT-1	3.62913772939086	-3.50303323004954
ACTTTGTAGTGCTAGG-1	1.78903505681396	-3.98326713774913
ACTTTGTCAATCAGCT-1	-0.963765951708551	-5.04038912986033
ACTTTGTCACAGCTGC-1	-2.80518844248414	-0.730820843918254
ACTTTGTGTAGTCCTA-1	2.07384631513	-1.02876097892039
ACTTTGTGTTACACTG-1	2.3289036500299	0.616631498591969
ACTTTGTTCGTAGGGA-1	0.698393558248286	0.435967436091969
AGAAATGCAAATGGCG-1	3.65815994618774	-5.3325334284138
AGAAATGGTAGATTGA-1	-0.145995641962285	-3.82817799781077
AGAAATGGTGGCTGAA-1	-1.45354005219101	1.10883467461354
AGAAATGTCACCTTGC-1	0.160633181318049	0.0770097580123639
AGAACAAAGACATAAC-1	-3.69033887507081	0.100717267053196
AGAACAAAGTGCGTCC-1	-2.83929338575959	2.97183792855031
AGAACAATCCTATTTG-1	0.448225949987178	2.61139648224599
AGAACCTCAAGGCCTC-1	2.23590037701965	-1.24368500018512e-05
AGAACCTCAATGTTGC-1	0.680423830732112	-0.810245582802227
AGAACCTCAGACCAGA-1	-2.21613433481812	3.39818756844289
AGAACCTCATACGCAT-1	2.48029444096923	3.63045256401784
AGAACCTGTACCGTCG-1	-0.134801412836309	-6.30637080405467
AGAACCTGTATGAGGC-1	1.20200846074462	-1.0190665814709
AGAACCTTCATCACAG-1	0.580776308759456	1.45469777848012
AGAAGCGAGATTCGAA-1	-4.0265593779242	0.152492811935017
AGAAGCGCAATTGCCA-1	1.9705919968927	-0.167261699182918
AGAAGCGCACGGTCTG-1	-0.848747218862767	2.37248318459279
AGAAGCGCAGACAAGC-1	3.63169929860473	-3.24061233733409
AGAAGCGCATGACGAG-1	0.833502863630061	1.70963638092763
AGAAGCGGTAGAGTTA-1	3.11633083699584	-3.01091558669322
AGAAGCGTCTTCGGAA-1	2.8541185605371	-3.65724069808238
AGAAGTACAACAAAGT-1	-0.273457492605443	-4.94970280860179
AGAAGTACAGGTGTGA-1	0.153423880323176	-4.74546153281443
AGAAGTACATTCTTCA-1	-2.60872175814271	3.59055893685109
AGACAAACAGATCCTA-1	1.66371891377807	0.177046051280568
AGACAAACAGATGCGA-1	0.192970131620173	2.57927387024648
AGACAAACAGGTAGTG-1	2.88105413792968	-5.26814086173289
AGACAAATCACTCCGT-1	-1.37575566293358	-5.00080163214915
AGACAAATCTTTGCGC-1	0.809239124044185	5.29111187721975
AGACACTCAATACCTG-1	-1.76199283720612	1.84827964569814
AGACACTTCAGACAAA-1	0.180276607259517	-4.9946575853657
AGACACTTCTCGTCAC-1	-4.8928227675116	0.268998673217366
AGACAGGAGACTTAAG-1	-3.98441555620789	1.49641161228902
AGACAGGCACATTCTT-1	3.37166807530761	-5.73179442618602
AGACAGGCATCTTTCA-1	3.86924192784667	-4.12217242453807
AGACAGGGTGAAAGTT-1	0.727781866773372	-6.25241858695262
AGACAGGGTGAGATCG-1	-1.76484414459824	2.19087093140371
AGACAGGTCACTAGCA-1	-0.669937695280309	4.99217312599904
AGACAGGTCCGCTTAC-1	2.89433095334411	-4.11036760543101
AGACAGGTCTATTGTC-1	2.712931131109	-5.75194318030589
AGACCATCAGCGTAGA-1	2.2071482884729	1.65905468727834
AGACCATCATGTGCCG-1	0.176347707494502	3.12285988594777
AGACCCGAGGGACTGT-1	-2.50039794565796	3.20074312950856
AGACCCGCATGTACGT-1	-0.519612069145436	3.08672611977346
AGACCCGGTCTGTCAA-1	0.847846244558101	3.39290755059011
AGACCCGGTGGGACAT-1	-0.0957083356535389	4.50458853508718
AGACTCACACGACCTG-1	-1.17457480253338	-5.72118622992747
AGACTCAGTAGTGTGG-1	0.390599106534724	4.14854710366018
AGACTCATCGCTCCTA-1	-0.816341067568059	4.55726950432546
AGAGAATAGGTAAAGG-1	1.25382659314514	3.03117721344716
AGAGAATAGTCCTGCG-1	-0.0444488775885059	4.31112377907522
AGAGAATCAAGTGCAG-1	1.57843754170776	-7.07541186545603
AGAGAATCAGGAGGTT-1	-3.30356457354188	-1.00120736096614
AGAGAATGTATTTCGG-1	-0.318746472612615	-5.5442295763325
AGAGAATGTCAATCTG-1	1.92472383855224	0.0787311997581219
AGAGAATTCATGCCCT-1	1.60777685521484	-2.04703480933421
AGAGAGCAGAAGGTAG-1	-0.758030529037709	1.17154424454458
AGAGAGCAGCAGTAAT-1	-2.87075307489991	-2.30778200362437
AGAGAGCAGCCTGGAA-1	0.181232784971003	-0.289683530075481
AGAGAGCAGGATCACG-1	0.961267088636165	-6.24496609900706
AGAGAGCCAAACGGCA-1	0.944567655309443	2.79761855866201
AGAGAGCCAACCGGAA-1	-2.96843495489716	-0.615886190874507
AGAGAGCGTAACATGA-1	-1.13585180313944	0.366206457870076
AGAGAGCGTATGGTTC-1	-13.5172565233862	-7.03040654395335
AGAGAGCGTCCGTACG-1	2.75243542073608	-3.79859144423716
AGAGAGCTCACGGGCT-1	1.70754358647705	-3.26872617934458
AGAGCAGAGAAGAACG-1	0.804003094419246	3.16876452233083
AGAGCAGAGCTGTACT-1	-1.89636024357438	2.60296194817312
AGAGCAGAGGTTATAG-1	-1.89103981377244	2.46236937309987
AGAGCAGCAGCATTGT-1	0.594182585462336	6.01161854531057
AGAGCAGCATCCTTCG-1	-0.0768507969534351	5.17598574425466
AGAGCAGGTTCGGTCG-1	-0.916323582545514	-0.891889581425121
AGAGCAGTCATGAGTC-1	3.00139973042846	-5.17615182135813
AGAGCAGTCGTAGGGA-1	-1.73749181152939	14.974335601585
AGAGCAGTCGTCAAAC-1	-0.286844457403417	-3.75082905028575
AGAGCCCCAAACCACT-1	-4.23979284884095	-0.151049384815624
AGAGCCCCAGAAATCA-1	3.3433034169519	-2.08269555304759
AGAGCCCGTGAATTAG-1	-1.20169451357483	4.10897963310964
AGATAGAAGGATACCG-1	2.75985953687072	-3.63723809455149
AGATAGAGTAACAGTA-1	0.521724318250422	1.42525940205343
AGATAGAGTAGATTGA-1	2.13039777158142	-1.07727313969844
AGATAGAGTAGTCGGA-1	-0.410981322542424	1.48683886791951
AGATAGAGTATCAGCT-1	3.65511009572387	2.23414986397512
AGATAGAGTTGAGGAC-1	3.59924862264038	-5.45514209006541
AGATAGATCTCTGCTG-1	-2.08698561312317	3.7826108243633
AGATCCAAGACAGCGT-1	-0.866618166581388	3.20622031952626
AGATCCACACGTCGGT-1	-0.948657142833467	0.367663672225544
AGATCCACAGCAAGAC-1	-0.185116375700231	-3.23464472029917
AGATCCAGTCATATGC-1	0.0674267756784008	-1.31634617779963
AGATCCAGTGTGTACT-1	0.145891879781489	4.64966576363332
AGATCCATCGGAAGGT-1	-2.32873513819336	3.98363964821584
AGATCCATCTTCGGAA-1	-0.0429845106756641	3.02674381996877
AGATCGTAGGTTCCAT-1	-0.0242348563826038	-1.87124891017192
AGATCGTCATCCGATA-1	-2.87490573050141	3.05448978211171
AGATCGTCATGTGTCA-1	-0.70811300994515	0.733563831107686
AGATCGTGTAAGACCG-1	-0.712611342684026	3.77280371453054
AGATCGTGTATCATGC-1	-0.994402394533749	2.05170958306081
AGATCGTGTATTTCGG-1	-0.395893896833654	1.95572607781179
AGATGAAAGTCTGGAG-1	-0.20037391306519	2.28789465691335
AGATGAACATGACACT-1	0.866606448873286	-1.10452980731242
AGATGAAGTTTACTGG-1	-0.0122187984144642	0.587110390918324
AGATGAATCACCTGGG-1	-1.69904341818451	1.97858207489736
AGATGAATCGACCAAT-1	-1.31262725116372	0.75043480660207
AGATGAATCGCAGAGA-1	2.22359964726806	-3.36224705909007
AGATGCTGTCAGGCAA-1	-3.54155900599122	-0.0392975005935932
AGATGCTGTTGCTGAT-1	-0.656597311512227	2.29019801880605
AGATGCTTCGGTCACG-1	-0.156044448629613	4.12559883858449
AGCATCAAGTTGTAGA-1	-1.28992413999199	-5.17832572196238
AGCATCAGTCCAAAGG-1	-0.320937837377782	-1.71029026244395
AGCATCAGTGATTCTG-1	0.518245314344172	0.353834381358693
AGCATCATCATCTACT-1	3.55877516148925	-1.51821870539897
AGCATCATCCCGAGAC-1	-2.11556377531647	2.59128921295888
AGCATCATCGATACGT-1	3.48609659551025	2.72834341789968
AGCCAATAGAATACAC-1	0.367867444738154	2.65019743706472
AGCCAATAGGGCGAGA-1	-3.00699856402039	1.56757741238363
AGCCAATGTCCTGAAT-1	-2.96206822516083	3.56773393418081
AGCCAATTCTGGGAGA-1	0.224962924703364	1.85477297569997
AGCCACGCATCGCTAA-1	-2.39646413447022	4.48817913796193
AGCCACGCATCTGGGC-1	3.25205395100952	-3.58154303763621
AGCCACGTCAACCTTT-1	1.26627561925292	5.50780051018483
AGCCAGCCAACGTATC-1	0.601680849775081	4.76073067452199
AGCGATTAGCTCGAAG-1	2.8392956006372	-6.64818246100657
AGCGATTAGGCAGGTT-1	-1.49036523224473	3.61104481484182
AGCGATTCAAGGTACG-1	0.937033509000544	0.918163588302205
AGCGATTGTCACTACA-1	1.29362962125183	-6.87159640525096
AGCGCCAAGACCAGCA-1	0.533993695958857	-4.93001610968821
AGCGCCACAGCCTATA-1	3.19598982213378	0.940177848594258
AGCGCCAGTAGCGTCC-1	0.500031565412288	-5.07954270575755
AGCGCCATCCACGTAA-1	-2.53796961428284	3.05803411270864
AGCGCCATCTCCATAT-1	-1.77185222031235	3.26238768364675
AGCGTATAGTCGAAAT-1	-0.369256759897466	0.187392881171772
AGCGTATTCTCCGCAT-1	3.26978418706298	-3.59819347594493
AGCTACACAACTGCTA-1	2.61591193555236	3.13792293335683
AGCTACAGTACCTAAC-1	2.50558779118896	-3.26711947654002
AGCTACAGTGATAGAT-1	0.369702910169368	2.52997153069265
AGCTACATCACTCGAA-1	-1.07513255895733	-0.75460989211314
AGCTACATCGCAACAT-1	-3.41933968187928	1.45048623348958
AGCTACATCTTCTGGC-1	3.48498699544311	-2.18183750842326
AGCTCAAAGGTGCAGT-1	-2.28001227499604	1.48162966038472
AGCTCAACAGCGTGAA-1	2.6475550877893	-5.92061097357981
AGCTCAACATCGGAAG-1	0.398038719877009	-0.241324746949604
AGCTCAAGTATAGGGC-1	-0.604877735391851	-5.30887276862376
AGCTCAAGTGCGCTCA-1	-1.61117222429871	5.07677452828176
AGCTCAAGTTGCCAAT-1	0.641338323339228	-5.14872271750682
AGCTTCCAGGCATCAG-1	0.776606415494685	-5.98123366568797
AGCTTCCAGGTGCCAA-1	-1.64463099362015	5.66684620644338
AGCTTCCAGTGAGTTA-1	2.37035176633239	-2.80681664679759
AGCTTCCGTGGCTCTG-1	-0.743168945327993	-4.42417914603465
AGCTTCCGTTTACCTT-1	1.13804361699462	5.09478514458425
AGCTTCCTCCACGTGG-1	0.819238876088862	-0.797790924055507
AGCTTCCTCCGGCTTT-1	2.30938026784301	3.02122276093251
AGCTTCCTCGCAAGAG-1	-0.0247094881689502	4.34086649681814
AGGAAATCACCGGCTA-1	-3.08812453867554	3.7765015866924
AGGAAATCACTTGTGA-1	0.396172498449092	3.80069296623952
AGGAAATTCCAGTACA-1	-2.50602724672913	4.18664925362356
AGGAATAAGAGTCTTC-1	-0.153333808199163	1.85099237229116
AGGAATACAAGTTCGT-1	1.30879495023132	0.571378162162373
AGGAATACAATCGTCA-1	3.02009937642456	1.23256521488912
AGGAATACAGCACAGA-1	0.195183371289973	3.95428602959401
AGGAATAGTTAGGGAC-1	-3.932914282099	0.840149810569355
AGGAATATCATACGGT-1	0.0376621234262036	5.63472836281545
AGGAATATCGCGCCAA-1	2.27317139981628	-1.84708494876139
AGGAATATCTTGGTGA-1	-2.88342585684418	-0.704205671293666
AGGACGACAATGACCT-1	-0.963707397595639	3.74331991936452
AGGACGAGTACACGTT-1	-0.303809012190099	-6.78403622840159
AGGACGAGTGATACTC-1	-1.59609785200715	-0.401823392106226
AGGACGATCCTATTGT-1	-0.630829746738668	4.20021956230886
AGGACGATCGTAGCTA-1	0.0855487334573315	1.34200482632406
AGGACTTAGTGGAAAG-1	-1.04553902046442	0.634934594886372
AGGACTTGTTTGTTCT-1	-2.98175099016785	1.92444579865224
AGGAGGTAGCCAAGTG-1	2.18956611035705	-6.18379456732981
AGGAGGTAGGGACACT-1	-0.561743940130468	5.47425263191945
AGGAGGTCAACGTATC-1	0.297894452794795	-6.00113875602
AGGAGGTGTAGGCAAC-1	0.580613468869929	2.41510908867604
AGGAGGTGTTGTGTAC-1	1.66179129956604	-2.11954791281932
AGGAGGTTCACGGTCG-1	-3.01724841715455	-0.381117184614768
AGGAGGTTCGCCAATA-1	0.151909922345881	1.98638146187551
AGGATAAAGAAACTCA-1	0.423918818219905	6.31107895638234
AGGATAAGTTCCGCTT-1	2.19439909337402	-5.35378415320628
AGGATAATCACAGTGT-1	-14.0635946047461	-6.556474277718
AGGATCTAGTGGTTAA-1	0.671984051450496	0.952009132163594
AGGATCTGTCGCGGTT-1	2.60172197697998	-3.40029914115184
AGGATCTGTGACTGTT-1	-0.963294929728503	-4.67658288214915
AGGATCTGTTACCTGA-1	-2.7436368715918	4.68809311653859
AGGATCTTCCTGGGTG-1	-3.09114196421265	0.16018789078481
AGGCATTAGAGTGTTA-1	0.301786874517207	0.045661678569386
AGGCATTCAATGTGGG-1	1.93200108884216	-2.36269445155375
AGGCATTGTGGCTGAA-1	-0.485927964464421	2.17887704636342
AGGCATTTCATCACAG-1	0.179798578008418	-7.25897032950633
AGGCATTTCGACCATA-1	1.42988607762695	0.88522427345998
AGGCATTTCTTTCCAA-1	2.84368822453857	3.75371401573903
AGGCTGCGTAGGATAT-1	-0.719851816908117	5.42317908074148
AGGCTGCGTTTCCATT-1	-1.0734124136126	4.18654196526296
AGGCTGCTCTCGTCAC-1	-0.624794120804067	2.40557306076772
AGGGAGTAGACTCTAC-1	1.63324901936889	-5.55624968741648
AGGGAGTAGAGATTCA-1	1.85854933141113	0.0346546080280041
AGGGAGTAGGAACGAA-1	2.57326099751831	2.71110337044484
AGGGAGTTCGTTTACT-1	-3.23446061731934	1.74890392090566
AGGGAGTTCTCGGTCT-1	-1.8953617465651	4.13549177910573
AGGGCCTCAATTGAAG-1	2.83623502133728	0.400797894256184
AGGGCCTCACATGACT-1	-0.413362647310491	5.75962250496633
AGGGCTCAGCTGAGCA-1	-2.166268254534	2.42566507126577
AGGGCTCTCAACTACG-1	3.21656153081298	1.42873995568044
AGGGTCCCAGATGCGA-1	-1.47879632832169	4.99759428765065
AGGGTCCTCATGGTAC-1	-0.27666261316895	4.23638813759572
AGGGTCCTCGGCTGAC-1	2.05511495946289	-4.95153529380076
AGGGTGAAGATCACCT-1	2.61079928754211	3.70351116921193
AGGGTGAAGCGTCTGC-1	0.693730210050349	3.57088415886647
AGGGTGACACCCTATC-1	3.28142664311767	2.67974465157277
AGGGTGAGTTCCGCGA-1	0.345200036748652	1.90817683007009
AGGGTGATCCGATTAG-1	3.53783962605834	-2.23898071978801
AGGGTTTAGCAGGTCA-1	2.19314834950805	0.47094296480901
AGGGTTTGTTAATCGC-1	1.90140244840026	-1.47077364657634
AGGGTTTTCCAACCAA-1	2.078405116781	1.856278589027
AGGGTTTTCTTCGTAT-1	-0.532010759130712	-6.8669687006306
AGGTAGGAGAAAGCGA-1	2.99527428029418	-2.0087185594868
AGGTAGGGTGGACTAG-1	-4.5375240099585	0.111662646787236
AGGTAGGGTTTCGGCG-1	0.493190144284968	3.58018296028859
AGGTCATAGATAGTGT-1	0.310218547567134	1.46502285267598
AGGTCATAGTTTGCTG-1	-4.43145086886048	0.768168022887776
AGGTCATCATAGATCC-1	3.14231798528076	0.770601918952534
AGGTCATCATCTGTTT-1	2.50825474141479	3.67926447655446
AGGTCATGTATCGTTG-1	2.75760671971679	-1.85596663687938
AGGTCATGTCGTTGCG-1	1.79514119504333	-2.84967739318125
AGGTCATTCTCATTAC-1	3.06210205434204	-5.93946273062937
AGGTCTAAGACTGTTC-1	-3.28528239847779	4.15716736580617
AGGTCTAAGAGTCTTC-1	1.71687338231445	-6.10732037757151
AGGTCTAAGTTCCGTA-1	-2.0351020348227	-4.53104407523387
AGGTCTACAGGGCTTC-1	3.33390066502929	-2.66882450316661
AGGTCTACATCGTGCG-1	0.5890891301477	-5.71744448874705
AGGTCTAGTAGACGTG-1	0.548733566983943	1.83526675965078
AGGTCTAGTATGTCCA-1	-0.728610868469472	-5.43240887854808
AGGTGTTAGCATCTTG-1	2.52596971867919	0.0697056558299756
AGGTGTTTCGGACCAC-1	-1.01844895947411	-6.12690503333323
AGGTGTTTCGTTCCCA-1	2.6214697110498	-5.50102860663645
AGGTTACCAGTCGCAC-1	2.53800675748229	-5.27520901892894
AGGTTACCATTGCTTT-1	-0.264441038385625	3.15555374886281
AGGTTGTAGTACAACA-1	-3.3209564936316	1.66900580193288
AGGTTGTCAGGTGACA-1	2.66358015416503	0.0473707225490307
AGGTTGTTCGGTCGAC-1	-0.785543660537	-5.33654839728587
AGTAACCTCATTCTTG-1	0.700776313527827	2.42185299660451
AGTAACCTCTCCTGTG-1	1.17599842427612	0.0536597278285718
AGTAACCTCTGGTGCG-1	0.734380696996455	-0.87327683900111
AGTAACCTCTTCCTAA-1	2.49575159428955	-6.07155520652049
AGTACCACACCCTTAC-1	2.21294472096801	3.09841745163686
AGTACCATCCTTCAGC-1	2.44886968015075	1.67444722916372
AGTACCATCGCACGAC-1	1.14258119939208	1.3607517984081
AGTACTGGTAGCACAG-1	-2.20278360964417	5.38879769112356
AGTACTGGTAGCCAGA-1	-0.682429726139302	2.86967675949819
AGTACTGGTGTCATGT-1	-1.13148139686942	2.21295993592031
AGTACTGTCAACGTGT-1	-2.49114790083527	1.92161290909536
AGTACTGTCCTCACTG-1	2.92251846669555	-4.60564477179759
AGTAGCTAGCCTGACC-1	2.51515695927978	2.71121781136281
AGTAGCTAGGGACCAT-1	1.80959460614562	-0.553566867453983
AGTAGCTGTAGATCCT-1	-0.377503241316075	-4.16067630980723
AGTAGCTGTCAAAGTA-1	-3.8416970026648	0.657844236152241
AGTAGCTGTTCAGCTA-1	-3.86836888910889	1.46790187622792
AGTAGCTTCCTTCTAA-1	1.09596750615478	4.52809946800954
AGTAGTCAGCATCAGG-1	-0.972458965048785	-0.544008621914318
AGTAGTCAGGGAGTTC-1	3.43236706136108	2.34319155480153
AGTAGTCAGGTCACAG-1	3.14730236409545	-5.47296244834178
AGTAGTCCACATCCCT-1	1.10948154805541	-0.0162468943428302
AGTAGTCTCGTGCACG-1	0.130188440068965	-2.15150696967356
AGTCAACAGGTGGTTG-1	-0.892431522623296	4.14426367546804
AGTCAACAGTCTCGTA-1	-0.320532108560796	4.20679419304616
AGTCAACCAATCCTAG-1	-0.482146645799871	-6.13665015433543
AGTCAACGTACGTGTT-1	0.0725850808465527	1.3031973149944
AGTCAACGTACGTTCA-1	-13.704807068125	-6.86125333045237
AGTCAACGTTCCGTTC-1	2.29695079205871	-2.94977862570994
AGTCAACTCAAAGCCT-1	-1.51908996225953	1.99257772232778
AGTCAACTCAATCAGC-1	3.753782485708	-2.35958666537516
AGTCAACTCACTTGTT-1	-0.878384183064695	-4.53456694815867
AGTCAACTCAGCGCAC-1	0.346024726613765	5.7270368840862
AGTCACAAGTCCCAGC-1	-1.27309396387696	5.73911087776906
AGTCACAAGTGGACGT-1	3.08265993474365	-2.74632317755931
AGTCACAAGTGGTTGG-1	-2.07877137781739	5.36090939308889
AGTCACAGTAAGGAGA-1	-0.87898161532044	3.51779048706777
AGTCACAGTTTATGCG-1	-13.4180734408057	-7.13115222190135
AGTCACATCCCGAAAT-1	0.0997384536111401	-6.20738179419749
AGTCATGTCGCTACAA-1	3.53745148061157	-4.47261626456492
AGTCTCCCAAGATGTA-1	-0.788202638641591	4.62731735970266
AGTCTCCCAGGCCTGT-1	-1.68210848690629	4.27999108101613
AGTCTCCGTAATGCGG-1	-4.41149976374268	-0.512510547382762
AGTCTCCGTGGACTAG-1	-3.64897825838685	-1.00475914214366
AGTCTCCTCCAGGACC-1	2.28017423032165	3.47790925766713
AGTCTCCTCTGGCCGA-1	-0.753400589243169	-0.636993953926494
AGTGACTAGTGCACCC-1	1.9311825978601	2.69102232720144
AGTGATCAGACCAGCA-1	-0.596519346252675	-3.46616155837291
AGTGATCAGGTGAGAA-1	0.0952186333978222	-4.21856314872019
AGTGATCCAAATGGCG-1	-0.855190689579244	3.46977513100393
AGTGATCCACATTCGA-1	2.79467699406982	-5.08154589865916
AGTGATCGTGCTCTTC-1	2.53283164380432	-1.74696809981578
AGTGATCGTTCCACGG-1	-1.42863624812722	2.08034508492238
AGTGATCGTTGGGAAC-1	-0.983750161618586	0.378434946792195
AGTGATCTCGAATCCA-1	-3.36275651575684	-1.41803486083262
AGTGATCTCGTAGCTA-1	3.29131767629028	-3.72702605460398
AGTGATCTCTCTCTAA-1	-1.68260207296967	2.5798155572582
AGTGCCGAGCGGGTTA-1	2.7546906220758	-2.37712390158885
AGTGCCGAGGTACCTT-1	-4.3252494585669	-0.71978915665858
AGTGCCGGTATAGGAT-1	-1.12678677858471	5.60792296196706
AGTGCCGGTCATGGCC-1	2.70286486028076	1.08965568806417
AGTGCCGTCGAGAAAT-1	-0.0888370525991871	2.19511668946035
AGTGTTGAGCATCTTG-1	-0.401822174803014	-0.555276388270786
AGTGTTGCAATGCAGG-1	-0.827218185082669	-0.0502482447456623
AGTGTTGCACCAGTTA-1	1.52167961476684	0.0375788715053296
AGTGTTGCATACCATG-1	-1.06592168183684	3.46958534981496
AGTGTTGGTGCCGAAA-1	-0.362134839311834	1.87957351471669
AGTGTTGGTGCTGCAC-1	0.786067222341304	4.09390251900441
AGTGTTGGTGTTAACC-1	0.363754247411494	-0.0886488947700763
AGTGTTGTCTGTGTGA-1	0.937458728536372	5.3959125783611
AGTTAGCAGCCATTCA-1	-0.0648526799833729	-5.21066624854319
AGTTAGCAGCCTCTCT-1	-1.57277705790162	2.69841187264211
AGTTAGCCACACACTA-1	-4.23090746523499	0.136444380538533
AGTTAGCGTCCGAAAG-1	-1.27673097969651	-0.353229304743936
AGTTAGCTCCTCACTG-1	3.15251181004882	-1.39211923812144
AGTTAGCTCTCTTAAC-1	-4.16666557909607	-0.421394659174612
AGTTAGCTCTTAATCC-1	1.03626701711059	5.0019768979717
AGTTCCCAGTCCTGCG-1	-3.30672171236634	1.40684526230581
AGTTCCCCAGAAATTG-1	2.39512989400268	2.63287036682851
AGTTCCCGTAACATAG-1	3.03044197438598	-4.69480712149852
AGTTCCCGTCTGATCA-1	-1.91496952892899	-0.958887169105938
AGTTCCCGTTTGCCGG-1	-4.7051732790625	0.23633455302007
AGTTCCCTCGTTAGTG-1	1.89683935521484	-5.94298846457713
AGTTCGAAGTGCCCGT-1	-3.62514045359253	0.245627453582356
AGTTCGACAAGATGGC-1	-3.53823115946412	1.36093669201619
AGTTCGACACCAACAT-1	3.75318024037719	-5.00296027396434
AGTTCGAGTATTGACC-1	3.84373590825439	-3.36629302237742
AGTTCGAGTGCAACAG-1	3.44100830434204	-2.82940895293467
ATACCGAAGCAACCAG-1	-1.14055265010952	4.34503166939504
ATACCGACAAGTGGCA-1	2.38738725064636	-3.46070415709727
ATACCGATCACGGTCG-1	0.205294226392512	0.422401776568959
ATACCGATCTAGCAAC-1	-1.4220007610476	14.6983136441875
ATACCGATCTAGCCTC-1	2.06123349545837	-5.67026812766307
ATACCTTAGGAGACCT-1	0.29765150426269	3.67667000557668
ATACCTTAGTTACTCG-1	-2.6237603676474	-2.02116543982737
ATACCTTCATATGGCT-1	0.20964143155456	-5.39943272803538
ATACCTTGTAGACAGC-1	1.78279135106445	3.46427791382558
ATACCTTGTAGCGCTC-1	1.3006677377069	2.39922778870351
ATACCTTTCGGTAGGA-1	-0.463972235933538	4.59283678795583
ATACTTCAGACATGCG-1	2.90996930478454	-3.72701723311656
ATACTTCAGGTTGCCC-1	2.68945810674072	-6.23293215964549
ATACTTCCACTTGTCC-1	1.32839200375915	2.68148582245595
ATACTTCCAGCAGTAG-1	2.74998757718444	-2.47040087912791
ATACTTCGTATAGGGC-1	3.64192268727661	-2.6966531965565
ATACTTCGTTTGCAGT-1	0.400409196599727	2.07617824341542
ATACTTCTCGTCCTCA-1	0.673435662969355	1.60042135979421
ATAGACCAGACAGCGT-1	-0.71132254125237	-6.38332230780833
ATAGACCAGCCTTTCC-1	0.108819102033381	2.09929030205495
ATAGACCAGTAGTCAA-1	1.82285020230651	1.89504354264028
ATAGACCCAGAGTCTT-1	-1.3151318681395	2.18003313805349
ATAGACCTCGCTGCGA-1	-2.75056793810486	-1.207302341206
ATAGACCTCGGTCGAC-1	-3.14350702883362	1.21015446450002
ATAGAGACAGGTCCGT-1	0.969233607038264	5.79295962120778
ATAGAGAGTTTGGGTT-1	0.597825382932429	5.94447081352956
ATAGAGATCCTCAGAA-1	-1.81596710802674	1.39939623142965
ATAGGCTAGACTGTTC-1	-1.72012677313447	5.3312005307842
ATAGGCTAGCCTCTTC-1	0.994412158712153	-0.0630413684677387
ATAGGCTGTATGAAGT-1	0.359163736089473	3.33360402848012
ATATCCTAGACGATAT-1	-0.886893088833089	-1.0677144620251
ATATCCTAGATTAGTG-1	2.2409617650354	-3.40137202475779
ATATCCTAGTCTTCGA-1	-0.705053503528829	-4.50217253897898
ATATCCTGTAACGGTG-1	0.280051921590571	5.67466061379201
ATATCCTGTGTTCAGT-1	2.26920792935729	-5.26520926688426
ATATCCTGTGTTTACG-1	-1.40111654521584	-0.786808947069576
ATATCCTTCATGGTAC-1	-4.08694532038331	-0.563841799242427
ATCACAGAGGCATCGA-1	0.0433124053323315	-0.364156879918655
ATCACAGAGGTTACAA-1	-1.32317876340508	4.43996422554738
ATCACAGAGTTGCGAG-1	-13.5816495669043	-6.93714482520335
ATCACAGCAGCAGATG-1	1.60109946606994	3.1301781442333
ATCACAGGTGGATACG-1	-2.07941594244599	3.99987261559255
ATCACAGTCCTCTCGA-1	1.78530905125976	1.57484524513967
ATCACAGTCTGCGGCA-1	-2.77916529299378	-2.10266620848887
ATCACAGTCTTCTGGC-1	-0.6899855685389	-7.06518847678416
ATCACGAAGGTCGTCC-1	-0.369617129579778	3.12882082726247
ATCACGACAACTTCTT-1	-1.69140025498032	14.8219651487041
ATCACGACACATTCTT-1	2.83371612904907	1.79989664818532
ATCACGACATCATCCC-1	-0.0755099904692127	5.79039995934255
ATCACGAGTATTAAGG-1	-2.27190604330658	3.73398773934133
ATCACGATCTCCAAGA-1	2.25507781384826	3.1820043828655
ATCACGATCTTTGCAT-1	2.20912620900512	-4.5646939966511
ATCACTTCAACTCCAA-1	0.720442627652888	-6.50995833609812
ATCACTTCATTGCTGA-1	2.07507965443969	1.61301629807241
ATCACTTTCATCTCTA-1	-0.760625506654973	-3.68242056105845
ATCACTTTCCGTGGGT-1	1.53395578740478	-6.75438410971873
ATCAGGTAGAGAGAAC-1	2.67343208669067	-1.38206572268718
ATCAGGTAGTCTGCGC-1	2.6769911992395	-6.41912467215769
ATCAGGTCAGCTATTG-1	1.5686452138269	2.4525760915447
ATCAGGTGTATCACCA-1	0.426474665387873	5.06515543724782
ATCAGGTGTTGCTCGG-1	0.379601095899348	-5.62140662406199
ATCATTCAGCGCCGTT-1	-0.392042065874334	-3.92417485450022
ATCATTCCAGACGCTC-1	-3.3776872408545	1.01275759007222
ATCATTCCAGTGCCTG-1	-0.144966567770238	3.37587921883352
ATCATTCGTAGCGCCT-1	-0.731501544729467	-0.54082983170264
ATCATTCGTCCCTGAG-1	-1.13629591734766	1.91784494187124
ATCATTCTCGGCGATC-1	-1.77658739210724	4.76203720833547
ATCATTCTCTGGCCAG-1	1.04562661527038	-0.66587252352946
ATCCACCTCTGACAGT-1	1.84303662656188	3.08543865944631
ATCCACCTCTTCTGGC-1	2.43236658452392	-0.222057292206218
ATCCATTCATTCAGCA-1	-2.47031500460267	5.28623287941701
ATCCATTGTCGGAAAC-1	0.0216874825799511	-4.61285741065257
ATCCCTGAGACCTCCG-1	-2.99275341154694	0.692578127639363
ATCCCTGAGCACTGGA-1	0.304996346219783	5.52036087776906
ATCCCTGAGGCTCAAG-1	0.247317289098506	3.37248890663869
ATCCCTGCAAACTCGT-1	-0.0990171086943104	6.26657526757009
ATCCCTGCACCAAATC-1	0.730817531331782	0.123238733069966
ATCCCTGCACTGTGTA-1	-0.147605563417669	-1.56973356936686
ATCCCTGGTGAACCGA-1	-0.710175122038121	-5.97409398291819
ATCCCTGTCTTTCAGT-1	-0.254873300806279	-7.08312041495555
ATCCGTCAGATGGTCG-1	-1.62998619200348	1.48051743771322
ATCCGTCAGGCCACCT-1	3.1707803952539	3.58595316674001
ATCCGTCCACCTTCGT-1	-1.27717515350937	5.07594530846364
ATCCGTCGTACTGTTG-1	2.24206635831237	-1.31145895455592
ATCCGTCTCAGTCCGG-1	3.55722019551635	-5.67102105353587
ATCCGTCTCCGTTGAA-1	-1.54264106871247	2.90846460129506
ATCCGTCTCGCTTACC-1	-3.38544538141846	0.59719937111623
ATCCGTCTCTGCATAG-1	-3.28208472849488	-1.94574243758433
ATCCGTCTCTGTGCAA-1	-1.02863933788299	-5.14469582770579
ATCCTATCAAGCGATG-1	-0.975457074955697	2.31140845085866
ATCCTATCAGGAATCG-1	-14.1471660387671	-6.48962027762644
ATCCTATCATCCGCGA-1	1.53043959020019	-1.63701851104014
ATCCTATGTGCGGATA-1	-1.59035625578522	0.574418475883076
ATCCTATTCAAATGAG-1	-1.15577809037327	-4.30516106818431
ATCGATGAGTGCGTCC-1	0.223854993566279	-5.79807479117625
ATCGATGTCTTCACGC-1	2.44292614339233	2.79888026978261
ATCGCCTAGCGAGTCA-1	2.26610538838745	-1.90979046557658
ATCGCCTAGCTAGAGC-1	0.0987338769280957	2.23544090058095
ATCGCCTCAGTGTATC-1	-0.843672360197301	4.83765833641774
ATCGCCTGTAACAGTA-1	-4.1532638323462	1.62512223984487
ATCGCCTGTAGGCAGT-1	2.34234521268249	-3.16825778220408
ATCGCCTTCGTGGGAA-1	-13.5971782457983	-6.9598298761677
ATCGGATAGCGATGCA-1	-2.3080523264563	-0.216620007498195
ATCGGATCACCTATCC-1	2.41402599690795	2.68105142380483
ATCGGATGTTGGCCGT-1	-0.0273437750494434	3.67132466103322
ATCGGATTCACCTCTG-1	-1.48784079672455	3.70764534737355
ATCGGATTCATGGAGG-1	-0.0825731408750965	-0.736117461664608
ATCGGATTCTGAATCG-1	-0.763683955088849	-5.62210948203318
ATCGGATTCTGGGCAC-1	2.74352357266784	3.48368780876882
ATCGGCGAGACAAGCC-1	0.466480587705378	-1.11652494405024
ATCGGCGAGGTCTACT-1	2.37228557942749	1.31980531479604
ATCGGCGCACGCTGAC-1	-1.0125805906047	6.36431210304982
ATCGGCGCAGGCTACC-1	0.206551526769404	4.14488690163381
ATCGGCGTCAACACGT-1	-2.13493206621766	0.331075420634816
ATCGGCGTCCAAAGGG-1	0.492826913579707	1.97024576927907
ATCGGCGTCGACGTCG-1	0.914100621923213	1.70670311714895
ATCGTAGAGACAACTA-1	-0.853825266376729	-5.19392878745311
ATCGTAGAGCAGATAT-1	0.27058110116363	4.15859120156057
ATCGTAGCAAGTTGGG-1	-2.11478629233002	5.05391781594045
ATCGTAGCAGAGTGTG-1	-1.6617841375029	0.779236724631855
ATCGTAGCATCGGCCA-1	0.375303004964595	-6.68511779044383
ATCGTAGGTTGAGAGC-1	-1.96859433771729	3.20709913040883
ATCGTAGTCACTGGTA-1	3.2155539738977	-4.30332596038096
ATCGTAGTCGAGAGCA-1	-0.504126395002599	0.547185054080555
ATCGTAGTCGTCACCT-1	-1.85130550982117	3.93790571953542
ATCGTCCAGAGGGTGG-1	-2.17428746344208	2.77678482796437
ATCGTCCCACGTACTA-1	-0.67726104976296	1.10921936299093
ATCGTCCCAGTATACC-1	-3.15274646402955	1.37579577233083
ATCGTCCGTAGTCGGA-1	2.63028809903503	-2.66683108542674
ATCGTCCTCCCATAAG-1	1.31906888364196	3.08813493515737
ATCGTCCTCTCGAGTA-1	2.20586464284301	4.18122523094899
ATCGTCCTCTTCGATT-1	-2.30513312937378	2.98754709030874
ATCGTGAAGGTGCTTT-1	1.3334054696405	2.84810631539113
ATCGTGATCCACGTGG-1	3.07467291234375	2.4778754022289
ATCGTGATCCGGTAAT-1	-0.766206572667356	-4.04724461768382
ATCGTGATCTATACTC-1	1.14238974927307	1.00817923809774
ATCGTGATCTGCGGAC-1	-2.9527592909491	3.27706592346914
ATCTCTAAGAGAGCAA-1	-1.59371163965821	2.44755928780324
ATCTCTACAAGTAGTA-1	-0.974949045941825	-5.39775807593577
ATCTCTAGTACCCAGC-1	3.14758036015869	-6.41689688895457
ATCTCTAGTACGTGTT-1	-0.411559249178167	3.21112387444265
ATCTCTAGTATCCTCC-1	0.281079028829341	-5.50208384726756
ATCTCTAGTCAAGCCC-1	1.0406636941278	-6.24743802283519
ATCTCTATCCGCAAAT-1	2.45199224828125	0.496752610461781
ATCTCTATCGAACCAT-1	-3.38524439455628	1.11991112496145
ATCTCTATCTTCCACG-1	2.84001538632751	-6.20214564536326
ATCTTCAGTAGTTAGA-1	-0.87693601371407	-3.90694911216014
ATCTTCAGTCCCTGAG-1	1.04402158139587	4.4319986608196
ATCTTCATCTCCTGTG-1	-0.483271802679296	6.30719702507741
ATGAAAGAGACATACA-1	2.99650452016235	-6.42298419211619
ATGAAAGAGATCCGAG-1	-3.84813573481202	0.5244098808933
ATGAAAGAGTCACAGG-1	-1.98532387138962	-4.65060193274729
ATGAAAGAGTCCGCCA-1	-0.971819291726346	3.62909977700002
ATGAAAGAGTCGAAAT-1	-0.544812078491445	1.74325983788259
ATGAAAGTCACCTGGG-1	2.94358823178649	1.65653031136281
ATGAAAGTCACCTTAT-1	-1.62775942207932	1.91047041680104
ATGAAAGTCGAACTCA-1	0.042256091817622	-4.69502360556834
ATGACCAAGCAATAAC-1	0.615279530271296	2.89938943650014
ATGACCAAGGCATCGA-1	2.21644947408081	-5.53754431937449
ATGACCAGTACGGGAT-1	0.497019504293208	-6.53976113532298
ATGACCAGTATCCCTC-1	-1.06837291167736	-6.5112763140034
ATGAGGGAGGTCACTT-1	-2.23674574019074	3.93402998711354
ATGAGTCAGGTACCTT-1	0.461074327214961	-6.85780245993846
ATGAGTCCAGTTTCGA-1	2.27369472859741	1.75069921280629
ATGAGTCTCAAGAAAC-1	-1.93483826042771	-4.84511525367015
ATGAGTCTCGAACTCA-1	1.03719613431335	4.96786873604543
ATGAGTCTCGGTCGGT-1	-4.28566124559998	-0.535476604444912
ATGAGTCTCTGACCCT-1	-0.590894098297353	6.43542568947561
ATGATCGAGAGCTGCA-1	2.0843705880487	2.6050304677654
ATGATCGCATCTAGAC-1	3.17417881368041	1.21631615425832
ATGATCGTCGCTGATA-1	0.787550781949763	2.76827757622487
ATGATCGTCTACGCGG-1	-4.084676290766	0.963799646155903
ATGCATGAGAGGCCAT-1	-1.17737490953564	-5.45165068839305
ATGCATGAGATGAATC-1	-4.66486981035828	0.0349488761592602
ATGCATGAGGATCATA-1	1.06205413220764	-7.10700280402415
ATGCATGCAACGTATC-1	-4.70608594538331	-0.0575864705871845
ATGCATGGTTCAATCG-1	-0.356504286543126	-4.91483552191966
ATGCATGTCGCGGACT-1	-1.28049143673539	2.86485259796865
ATGCATGTCTTGAGCA-1	1.35137817738891	3.34652869965322
ATGCCTCAGTGATAGT-1	0.434201930745845	-5.72443110678904
ATGCCTCCACAAACGG-1	-0.0127231133139087	4.76358120705373
ATGCCTCCAGGCATGA-1	0.977713679059748	-7.21200043891185
ATGCCTCGTCTCAAGT-1	2.09814545987487	4.08027832772023
ATGCGATAGGGCCAAT-1	2.62108991025329	-4.87844140265696
ATGCGATGTGTCTTCC-1	2.34393975613952	-2.92378122542613
ATGCGATTCCTCTTTC-1	3.515501235708	3.13686197067983
ATGCGATTCCTTCACG-1	1.82831785558105	-4.57213551734202
ATGCGATTCGAAGAAT-1	-1.78254505516648	5.32538645531423
ATGGAGGAGCTTTCTT-1	3.02940056203247	-6.1548457834553
ATGGAGGCAAGTGCAG-1	0.295564984067683	0.0764815416503644
ATGGAGGCACGGAAGT-1	-0.0961961400663807	4.21934788491018
ATGGAGGCAGAGTGTG-1	2.38685653088928	-5.04199082587474
ATGGAGGCAGCGTATT-1	-0.472332443014379	-6.63523394797557
ATGGAGGCATGGATCT-1	-0.481773997560735	2.22349350716359
ATGGAGGGTACTCCCT-1	0.010190342649226	5.64936344887502
ATGGATCGTTGGGACA-1	-1.63856467129349	14.8700217511821
ATGGATCTCGTGGGAA-1	-0.187793756738897	-0.020453462345531
ATGGGAGAGGTGGCTA-1	-0.677433605209584	0.29143320585973
ATGGGAGAGTTGCATC-1	-2.83993294359803	0.827903678672383
ATGGGAGCAAGCACAG-1	3.85295936940551	-3.39482481215708
ATGGGAGCACTACCCT-1	0.622279261335139	-6.59654910300486
ATGGGAGGTAGTGCGA-1	2.10533735631347	1.85171144272573
ATGGGAGGTCAATCTG-1	3.44980070470214	-5.9695430490803
ATGGGAGTCCCTGTTG-1	-0.469505275503392	4.13808148171193
ATGGGTTAGGTACAAT-1	0.856929396375422	3.49901478554494
ATGGGTTGTGGCTTGC-1	0.625405882581477	1.04259412552602
ATGGGTTGTGTTCCTC-1	-0.241584922090764	-0.905397662861278
ATGGTTGAGACCATGG-1	1.82133600591064	2.24521796967275
ATGGTTGAGGGTTAGC-1	-1.57884081722855	3.96566431786306
ATGGTTGCACTGCGTG-1	2.81631991742492	-2.40992958281749
ATGGTTGGTAGCTAAA-1	-0.0442387712156727	-3.77549178336375
ATGGTTGGTCATGACT-1	1.84328195927978	0.00762661363370176
ATGGTTGGTGACATCT-1	2.40567133305908	-6.81556756232493
ATGGTTGTCACAACCA-1	-0.818068752900357	1.84464829231984
ATGGTTGTCGGTTGTA-1	-1.46818279744744	0.952361753242085
ATGTCCCAGTAGGGTC-1	2.85331580518127	1.1887969281841
ATGTCCCCACTGTCGG-1	-0.576050932422872	-4.7749949190449
ATGTCCCCAGGAACCA-1	-0.707222397342916	-4.98278338645213
ATGTCCCTCTAACGCA-1	1.5102259862268	0.36683147217519
ATGTCTTAGGAGGTTC-1	-0.405095483080144	5.78292649056203
ATGTCTTTCATCGCTC-1	3.48265621541381	1.54344361092336
ATGTCTTTCCCGAGTG-1	2.74271581052185	3.25660293366201
ATGTCTTTCTTTCGAT-1	0.00786659596801265	-6.63702208731883
ATTACCTCAGCGCTTG-1	2.56656525014282	-5.57984931205027
ATTACCTCATGATGCT-1	2.19821736691833	0.866648247497151
ATTACCTCATGTGTCA-1	0.713779782041316	0.29082809950597
ATTACCTGTCATAACC-1	1.34558699010253	0.859300902144978
ATTACCTGTCGATTAC-1	-2.58593537928223	3.40765970017202
ATTACCTGTTATAGAG-1	1.29003975270629	-0.921368727428844
ATTACCTTCCGCACGA-1	-2.0084467780745	5.17892926003225
ATTACCTTCGTCTCAC-1	0.506730293020015	-7.19867713187449
ATTACTCCAGAGTCAG-1	-0.297257329241033	-2.39814240668528
ATTACTCTCAGTCAGT-1	0.475031112416987	6.05340712334401
ATTACTCTCCGCCTAT-1	-0.216271246687169	-6.74627501700633
ATTATCCAGATACTGA-1	-2.16893127085328	1.93529074455983
ATTATCCAGGCATCAG-1	-0.931623394504781	0.302498808162281
ATTATCCGTAATTAGG-1	2.74568221448303	3.46087544228322
ATTATCCGTTTATGCG-1	-13.4400956881201	-7.10915190909617
ATTATCCTCGGCCAAC-1	2.65975258229614	-6.19897992346995
ATTATCCTCTCTATAC-1	1.18963763593078	3.33727710510976
ATTCACTAGCTCTTCC-1	-1.57740774275422	5.90015785958059
ATTCACTCAAGCTGCC-1	-0.520183558479543	4.25822251106984
ATTCACTGTTCGATTG-1	3.87220642445922	-4.49293143485301
ATTCACTTCCTCACCA-1	0.810154412969355	-1.30803699229472
ATTCACTTCTTCTCAA-1	0.748398517354731	4.11343996788747
ATTCAGGCAAGTGCTT-1	2.57213518498779	-4.75489814017527
ATTCAGGCACTAAACC-1	2.07256243108154	1.13966160084493
ATTCAGGGTACAGTTC-1	-1.38415440441727	3.80028860832937
ATTCAGGGTTTGTTGG-1	0.482209061368708	3.91857283379323
ATTCAGGTCCATAGGT-1	-0.991558483705516	-5.79637248252146
ATTCAGGTCGCTATTT-1	-2.96696093203187	1.01860718991048
ATTCAGGTCTTCGGTC-1	1.25861451505065	1.32812576557882
ATTCATCAGCACTGGA-1	3.39496967671752	2.30363958145864
ATTCATCCACGGTGTC-1	3.89668962834716	-3.94842345450633
ATTCATCGTTGCCAAT-1	1.02683350919128	-6.12960726950877
ATTCATCGTTGGTGTT-1	3.20831463216186	-5.42717416022532
ATTCATCTCGACGTCG-1	-1.39877792717576	1.96712653900869
ATTCATCTCTTAGGAC-1	2.47559974072814	-6.24882323477977
ATTCCATGTGGTATGG-1	-4.12165000559449	0.636566212432454
ATTCCATGTTGTGCAT-1	3.26690075276733	-4.32881815169566
ATTCCATTCGTGGGTC-1	-3.62030508638978	-0.96412236426585
ATTCCATTCTGAATGC-1	3.03525516866088	-3.8344181272816
ATTCCCGAGCTGTTAC-1	3.13579294560791	2.99657576348073
ATTCCCGAGTCTGGAG-1	2.77760956166625	0.312361350314686
ATTCCCGAGTTATGGA-1	-0.860782737747426	5.11155026222951
ATTCCCGCAAGGAGTC-1	1.64922592519165	-4.53449542258494
ATTCCCGCACGCTGCA-1	1.24826929448486	2.41430371071584
ATTCCCGGTACACTCA-1	-0.827689076677556	1.84494989182241
ATTCCCGTCGGCATTA-1	0.607016061528926	-6.82651288245433
ATTCGTTAGCCAGTAG-1	1.99432322858215	3.93088333870656
ATTCGTTAGTCGTCTA-1	1.63272282956481	-4.22388250563853
ATTCGTTCAGGCATTT-1	2.93364355443359	-6.55439431403392
ATTCGTTCATAGGCGA-1	3.19571945546508	-4.88844544623606
ATTCGTTGTACATTGC-1	2.42792103169799	3.42682283188588
ATTCGTTGTCGACGCT-1	3.67209408162475	-1.95748395655864
ATTCGTTGTCGCATGC-1	-2.30693056704163	4.80027811791189
ATTCGTTGTCTCTCTG-1	-2.28883662344574	-0.599753791434696
ATTCGTTGTGCCGAAA-1	-1.93204733254075	5.27716963555105
ATTCTACCACGTACTA-1	1.84620211003662	2.006025722282
ATTCTACTCGCTCCTA-1	-0.130591357961888	-0.404433390093973
ATTCTACTCTGAATCG-1	2.67499706624389	1.0740371253658
ATTCTTGAGGAAAGGT-1	0.403184746488337	0.0933317151237225
ATTCTTGAGGGAGTTC-1	0.981678460820918	0.297796001689503
ATTCTTGCAGCAGAAC-1	1.87998697636962	0.634520938651631
ATTCTTGGTCTAGATC-1	-0.464996601358648	-3.53575093482249
ATTCTTGGTCTTAGTG-1	-1.64166208626389	3.80765288140065
ATTCTTGGTGCATACT-1	1.67925641415954	-4.21424967978709
ATTCTTGTCCCAACTC-1	3.17307541249633	-3.36738140319102
ATTGGGTAGAGCCTGA-1	-1.48981061102509	0.751866271750996
ATTGGGTAGCTAGATA-1	-3.16136481882691	1.74611871506459
ATTGGGTAGGTCCTGC-1	1.06189272282958	-7.30101496909373
ATTGGGTCAAATAGCA-1	-3.54495313288331	0.892812421577046
ATTGTTCAGACTAAGT-1	-1.28250944139123	5.44208519722707
ATTGTTCCACATGTTG-1	-3.00655081392884	3.36845438744313
ATTGTTCCATGAGAAT-1	0.469714020475154	-0.515126729352405
ATTGTTCTCACCCATC-1	-2.18714645029664	5.05457537438161
ATTGTTCTCATAAGGA-1	3.49769422887207	-1.8637115452122
ATTGTTCTCGCAATTG-1	1.99375150082946	0.83381169106252
ATTGTTCTCTCTGCCA-1	2.67976949094177	-6.70120532248728
ATTTACCAGAATTCAG-1	3.50832006810546	-5.83889920447581
ATTTACCCACAGCATT-1	-0.118841971174474	2.97833674217946
ATTTACCCATTGGGAG-1	2.58168194173217	-6.48853213523143
ATTTACCTCTCCGAGG-1	-1.4289969754374	-6.06112010215037
ATTTCACGTGTTCCTC-1	-0.378511930719609	5.94824736382253
ATTTCACGTTAGGCTT-1	-1.32205816628098	-6.31111771796458
ATTTCACTCGCAGTGC-1	-3.07121803881287	-2.70084840987437
ATTTCTGAGAGCAGCT-1	-0.337857211843724	5.50498764778859
ATTTCTGAGGTTAGTA-1	-0.952881510273214	0.909524133460591
ATTTCTGCAGAGTCTT-1	0.768443678601985	3.5153669622112
ATTTCTGTCTCGTCAC-1	-0.116923297659154	4.38361828591115
CAAAGAACAAGACAAT-1	0.766414498075251	5.17465250756032
CAAAGAAGTCAAGTTC-1	-3.85380652071595	-1.15858007405513
CAAAGAAGTCGACGCT-1	-1.47806828738808	0.716611316459248
CAAAGAAGTGCATACT-1	1.69498107312561	0.470522215621541
CAAAGAAGTGTTCCAA-1	-0.410367692724462	-5.15496260855906
CAACAACGTTCAGTAC-1	2.80186936734558	3.99991219307668
CAACAACTCAAGTGGG-1	2.83108208058715	0.97853653694875
CAACAGTCACTACCGG-1	3.85123941777587	-4.12846691344493
CAACCAAAGTTAGTAG-1	0.13428959725738	-6.38359744284861
CAACCAACAAGTGGCA-1	-2.92268183352112	3.47869270111806
CAACCAATCCAAAGGG-1	3.10016987203002	-2.20135874484294
CAACCTCAGCGGACAT-1	2.82903072713256	-3.32671410773509
CAACCTCAGGATTTCC-1	3.50487491963745	2.9084390905071
CAACCTCAGTCAACAA-1	0.998097394689326	5.49018805290944
CAACCTCCAAACAGGC-1	-0.726961697355504	5.6987427976299
CAACCTCCAATGCTCA-1	0.0898596989953564	2.02932970787771
CAACCTCCATAGTCGT-1	-0.753025765434499	-3.51151401732676
CAACCTCGTATGAGGC-1	1.26885316251159	-5.26921946738475
CAACCTCTCACAAGGG-1	-0.278494681135411	3.76871292855031
CAACCTCTCCTTCTTC-1	-0.687509174362416	-4.87504632209056
CAACGATAGAGGCGTT-1	1.80511782048583	1.03419046665914
CAACGATCACTAGTAC-1	-0.843142310992475	-5.39129311774485
CAACGATCAGTGACCC-1	1.12420365689636	5.09539501930959
CAACGATCATTCACCC-1	3.01142523167968	-6.24549252722972
CAACGATGTTAACCTG-1	0.390713309034114	4.89012234474904
CAACGATTCGTAGAGG-1	-2.5739523422873	-0.432243162734439
CAACGATTCGTGTTCC-1	3.57535383580566	-2.87319476340525
CAACGGCAGACTAGAT-1	-0.00143685461639897	-4.10662514899485
CAACGGCAGATGGTCG-1	3.75800106404663	-3.92468173239939
CAACGGCAGGATGAGA-1	2.47401497243286	-6.4023142549824
CAACGGCAGGCAATGC-1	0.265916203244929	-5.12242800925486
CAACGGCAGGGACAGG-1	-0.749068642870183	0.542088678138325
CAACGGCGTCGTTGGC-1	-0.611594582811589	1.38467233444936
CAACGGCGTTCGGGTC-1	0.407134150251155	-4.50786883567088
CAACGGCTCCGTCAAA-1	-1.13685827972054	-1.05917502377742
CAAGACTAGCCTATCA-1	-2.02059545637726	4.25229876305349
CAAGACTGTATACAGA-1	-2.46119644762635	5.16342108513601
CAAGAGGCATGTTCAG-1	2.11613223431945	-0.00161612962000612
CAAGAGGTCGGTTCAA-1	0.834151719793086	3.55745308663137
CAAGCTAAGAATTCAG-1	0.309553717359309	4.02180140282399
CAAGCTACAAACTAGA-1	0.109685753568415	-6.04531199668162
CAAGCTATCAACTACG-1	2.41812322018981	-3.7031343672108
CAAGCTATCTTCTGGC-1	2.03288743375183	0.791100433127949
CAAGGGACAGGCAATG-1	2.44918796895385	0.67363684441335
CAAGGGAGTTCTTGCC-1	2.35516617177368	2.38812034394033
CAAGGGATCACGATCA-1	2.37446973203063	-0.358712662911048
CAATACGAGCATGGGT-1	-0.43477436424851	4.64998190666921
CAATACGAGGATATGT-1	0.549076055272822	-5.6201458666157
CAATACGGTTATGTGC-1	-1.44418251039147	5.55376904274709
CAATACGTCGGACCAC-1	1.65353629468322	-5.66142613623851
CAATCGAGTACACTCA-1	1.65272519467712	0.297281613605092
CAATCGAGTCTGTGTA-1	-1.96543874861359	2.87367694641835
CAATCGATCACATCAG-1	-4.70171907068848	0.202159514682362
CAATCGATCACCATCC-1	3.12060711263061	-4.85516650412791
CAATCGATCAGCGGAA-1	1.02757689832092	4.66541569496877
CAATGACGTAAGATAC-1	-0.646067286745305	-1.59379274581187
CAATGACTCAAGCTGT-1	-1.76860644938111	1.74255316521413
CAATGACTCATCAGTG-1	1.08680651067138	4.68620865608938
CAATTTCAGACCGCCT-1	-1.89797463537812	-1.67478985522502
CAATTTCAGGTCGACA-1	-4.74374249102234	0.0523884799648022
CAATTTCCACAACGAG-1	3.39077541707397	-1.28007585738414
CAATTTCCACGTACTA-1	-0.256879414335485	0.0214196350742077
CAATTTCGTGTCCCTT-1	-1.22821403564572	0.516767313735554
CACAACACACGACTAT-1	1.25209925053955	2.99634306694753
CACAACAGTACCAGAG-1	-0.499976362005468	2.20479648377187
CACACAAAGATCGCTT-1	-1.20829654754757	-6.62684781287425
CACACAAGTAATGATG-1	1.89565894482971	4.23064272667653
CACACAAGTTAGGGTG-1	-0.421903396860356	3.66021387840993
CACACAATCTTCTGTA-1	1.270055507406	-5.3904004785847
CACAGATAGTTCCTGA-1	0.717256401761775	2.68774287964589
CACAGATTCAAACGTC-1	1.3723082291925	-0.146647850019863
CACAGGCGTATCAGCT-1	-0.424689556375737	2.34330957199819
CACAGGCTCAGACAAA-1	2.73829743741394	-5.29108292792552
CACAGGCTCCCGTGTT-1	3.27033636449218	-4.09006936286204
CACATGAGTCCATCTC-1	-1.16310236872792	-0.692645410044124
CACATGAGTGCACGCT-1	0.0516649234139965	-5.33272559378855
CACATGATCAGCTAGT-1	1.93060061810852	-5.14900166724436
CACCAAAAGACATCCT-1	2.14745256780029	-0.326527634603908
CACCAAACACGACAGA-1	-1.1811949712193	-0.222919696910312
CACCAAATCATCACAG-1	2.17932889340759	3.99415009285695
CACCGTTAGGATTACA-1	2.08822510121704	-5.32320792411082
CACCGTTCATCCTTCG-1	-0.177070344702001	4.95410673882253
CACCGTTCATCTCGTC-1	-0.646702195421453	3.74284642006643
CACCGTTGTACAAGTA-1	2.83375832913757	-2.68718559478038
CACCGTTGTCTCGACG-1	1.69806477902771	-0.313708351893356
CACGAATGTTCTCGTC-1	-0.348351682440038	5.20351736809499
CACGAATTCGCTAAAC-1	-0.690731639877553	-4.98786694739573
CACGGGTCACGCTTAA-1	-1.15571698071122	-1.17826409075969
CACGGGTCAGTAACCT-1	-1.66413619639039	4.35917799736745
CACGGGTGTGTTACAC-1	-0.39325186134934	0.757845094459126
CACGTGGCATCTGCGG-1	-1.37917628409028	2.11709826256521
CACGTGGGTGGACCAA-1	3.48462841390014	-4.78258330558055
CACGTGGGTTAGGCTT-1	0.953738187536006	4.04617445732839
CACGTGGTCACGATAC-1	3.01640961049438	-4.87571532462352
CACGTTCAGGTAGTCG-1	0.946233247503047	1.49099676872976
CACGTTCGTACGATCT-1	-3.78742339731812	-1.33529622290843
CACGTTCGTCAAACGG-1	0.188764308675532	5.81633751656301
CACGTTCTCACTTATC-1	-3.6721561205542	-1.44041747782939
CACGTTCTCAGAATAG-1	-3.5690546286261	-0.786430397970607
CACGTTCTCATTACGG-1	0.780302618726497	3.92871134545095
CACGTTCTCCATACAG-1	-0.726852471843953	2.27338307167775
CACGTTCTCTTCGACC-1	1.27344629643798	3.78253929878957
CACTAAGAGACCATTC-1	-2.91682794214844	-2.35378451083415
CACTAAGAGAGGTGCT-1	2.22905228017211	-5.48887402747386
CACTAAGCAGTAACCT-1	1.08942744611145	-6.91125638221019
CACTAAGGTACACGCC-1	-0.607389326111074	5.22670119072683
CACTAAGGTAGGAAAG-1	-1.97791584850907	-5.71460253928416
CACTAAGGTTGCATGT-1	0.112656210645442	5.74706070687063
CACTAAGTCGCTCATC-1	1.17131063817382	-0.297813409907749
CACTGAAAGATCGCCC-1	-4.04645421625733	-0.581711227042606
CACTGAAAGTAACCTC-1	-0.473054493681188	1.93261425759084
CACTGAACAGAATCGG-1	-1.50205429913163	3.84112065102346
CACTGAAGTGCCCTTT-1	-13.8771713030493	-6.71472270224803
CACTGAATCATAGCAC-1	2.09766766904235	-6.37974316809886
CACTGGGAGAATCGTA-1	2.42420194028259	-5.86537224982493
CACTGGGAGATCGCCC-1	-0.346286023870702	2.96359079148061
CACTGGGCAATGCTCA-1	2.64406058667541	-3.65051872466319
CACTGGGCATGACTAC-1	2.22258827565551	0.785480549590657
CACTGGGTCACTGGGC-1	-2.85577311636567	-2.38836796019786
CACTGTCCAATTGCAC-1	-1.83790209414124	-0.00553492639773134
CACTGTCTCAATCCGA-1	-3.15549423815369	4.2081798818279
CACTTCGGTGCCGGTT-1	-1.37774112345337	2.70359509255178
CACTTCGGTTCAGGTT-1	2.87621281026245	-4.45691830847972
CACTTCGTCGATCCAA-1	-2.9434671652472	-2.39243728850596
CAGAGCCCAAGTGGAC-1	0.63489482282043	-6.3932114336323
CAGAGCCCAGCTTTGA-1	-3.22123100878357	0.583400955455372
CAGAGCCCATTGCTGA-1	-1.01372412955075	4.72359555031545
CAGAGCCTCTCCGATC-1	3.69818279622436	-3.57086569998973
CAGATACGTAACCCGC-1	0.775102351888423	0.134421994941304
CAGATACGTAGTTCCA-1	-13.5262220156348	-7.02479846213572
CAGATACGTCGAACGA-1	-0.014753664747472	5.05892508293874
CAGATACTCGTGCGAC-1	2.46041939137817	0.194751670615742
CAGATCAAGGCGACAT-1	-3.10361030222535	-0.0220266375374103
CAGATCAAGGTACCTT-1	3.03255627034545	-3.99267108176463
CAGATCATCTCCGCAT-1	0.787739847882991	-0.666782090408733
CAGATTGAGTCATAGA-1	-2.83542420984864	-0.122988859159877
CAGATTGCAAGGCAAC-1	1.84825632451416	-7.03224999640696
CAGATTGCATGAGAAT-1	3.01380703328491	-6.45546300147288
CAGATTGCATGTCGTA-1	1.82350990651489	2.2478105333019
CAGATTGGTCTGTGCG-1	-0.695411528364415	5.72889941002614
CAGATTGTCAAGTGGG-1	-1.12979482384085	0.875319650428364
CAGATTGTCGAGCACC-1	-0.914443897918458	2.86752550865896
CAGATTGTCTTAGGAC-1	-2.6414218199408	4.82083695198781
CAGCAATAGCTCTATG-1	2.24202940343261	-6.94509465430491
CAGCAATCAGTGTGCC-1	-0.0109322321569874	1.60553066994436
CAGCAATCATTGGATC-1	-4.84271409632325	0.272697201030323
CAGCAATGTCCATAGT-1	-1.25056221605896	2.84634058739431
CAGCAATTCGCCAATA-1	-0.88040390135407	-6.29414708350413
CAGCAATTCGTTGTGA-1	0.397793983205561	1.45109920765645
CAGCACGAGTAAAGCT-1	-0.151865447775121	5.04879515434987
CAGCACGAGTTGAATG-1	-0.501768852487798	-5.03729254935496
CAGCACGCAGCAAGAC-1	0.680801724179988	-0.12552004490607
CAGCACGCATTATGCG-1	-0.0420797121679737	-6.78099400733226
CAGCACGGTCGTCGGT-1	2.66022655843139	-4.74140317176097
CAGCACGTCGTAATGC-1	0.458506439908748	-0.509217048032215
CAGCAGCGTCCTGGGT-1	0.658758257611995	1.8625132348705
CAGCAGCTCAAACCCA-1	0.211100791677241	-5.69164616797679
CAGCCAGAGAGCAGAA-1	-1.30933215738892	-4.79176814292186
CAGCCAGAGATGTTGA-1	-1.47972827674508	3.02984707619436
CAGCCAGAGTTAGTGA-1	-2.06296422602295	3.98408835198171
CAGCCAGCAACCAATC-1	-1.52654233099579	5.83812802101857
CAGCCAGCACGTCTCT-1	2.72526214002014	2.9381922986675
CAGCCAGCATAGAAAC-1	-1.0206837774223	-4.83337981436961
CAGCCAGTCGTGTTCC-1	3.19127151845336	-3.77505762313121
CAGCGTGCAACGTTAC-1	3.49274561284423	-2.13213593695872
CAGCGTGGTTCGTAAC-1	-4.06015255571961	-1.07391584847682
CAGCGTGTCTCGTGAA-1	0.209674452527766	-0.195903981072834
CAGGCCAAGCCGAACA-1	-14.0902469408667	-6.53759486411326
CAGGCCAAGGAGTACC-1	-2.17490437151551	5.26343338753469
CAGGCCACACAGGATG-1	-1.01216434648464	-0.306211860818794
CAGGCCATCGAACCAT-1	1.95953080533386	-2.80083973143809
CAGGGCTAGTCGGCCT-1	-0.412011767641301	-5.76895577643626
CAGGGCTAGTTTCAGC-1	2.37855169652343	1.96844165589101
CAGGGCTGTAGGCAAC-1	-1.07136414097309	-5.0010953638386
CAGGGCTTCGCTTACC-1	-0.949922769234176	-0.428240017933776
CAGGTATCACATTGTG-1	-0.34847053410172	-1.3142793271374
CAGGTATCAGAGTGTG-1	-0.824950198546643	0.853967478530476
CAGGTATGTCACTCTC-1	-2.0228106033957	4.03052132393606
CAGGTATTCCTCCACA-1	-0.5267715704596	5.86068671013601
CAGGTATTCTTAGCAG-1	2.30358192799926	0.21128480698354
CAGTGCGCACACACGC-1	0.798316453679805	-7.07651002143138
CAGTGCGCATAACTCG-1	3.6978332745874	2.84008162285573
CAGTGCGGTAGTTAGA-1	-2.1308336508429	4.55719464089162
CAGTGCGTCCCAGTGG-1	-2.07580890776276	4.44133847023732
CAGTTAGAGAATCGTA-1	2.38112971661926	-2.20990342829936
CAGTTAGCAGATAAAC-1	0.406465028508906	-0.357772078333428
CAGTTAGGTTGTCTAG-1	1.14058325169921	-6.99845702384227
CAGTTAGTCATCCCGT-1	-0.516243542448278	-1.78300602172129
CAGTTAGTCATCCTGC-1	-0.509704436079259	-4.58703381751292
CAGTTAGTCGCCTTGT-1	1.08342788098693	0.408803036468098
CAGTTCCAGAACCCGA-1	-3.98447444559693	0.447542598502705
CAGTTCCCATGATCTG-1	0.798716281636958	1.9966787603069
CAGTTCCGTGCCGTAC-1	-2.41605749251008	2.62151806618459
CAGTTCCTCCTCTAGC-1	2.7280838239038	1.36699395443685
CATAAGCAGACATAAC-1	1.5170402276361	-4.04924375746958
CATAAGCAGGAGGTTC-1	0.627389644368892	-5.70364577506297
CATAAGCAGGTGAGAA-1	-0.920646945849652	2.44478791023977
CATAAGCCACTACTTT-1	3.6067778813684	-4.38548524115794
CATAAGCTCAGAATAG-1	3.42987987874389	-4.654214927895
CATAAGCTCATACGGT-1	-0.58110334993958	-5.95187003348582
CATACAGCAGGACTAG-1	3.3239466893518	-3.66991741393321
CATACAGCATCCGTTC-1	2.25935194371582	-0.332606671346357
CATACAGCATGAAAGT-1	0.259047840818171	4.79950135018117
CATACAGGTCGCATGC-1	2.91098019955993	-5.59251076911204
CATACAGGTTGTGTTG-1	-0.667453671709294	4.45302813317067
CATACAGTCACTGGGC-1	-1.25599090279698	-5.95154816840403
CATACCCAGTGATTCC-1	3.79175684331298	-3.98764855597728
CATACTTGTAGAGCTG-1	1.42734238980651	0.778808763282368
CATACTTGTGGTCCGT-1	1.9114334332788	-0.0690310094188953
CATACTTTCGACGAGA-1	0.897338365300898	3.16979091431386
CATACTTTCGAGAAGC-1	-4.06692173601746	-0.993655869705608
CATACTTTCTGGTCAA-1	-4.56013968111634	0.133836736934254
CATAGACTCACTTGTT-1	1.60163423894287	0.427587321059773
CATCAAGCATCCTGTC-1	-4.58029010416626	-0.372779543014249
CATCAAGGTCTGGTTA-1	-0.217168833032842	-4.25824339125865
CATCAAGTCATGAGAA-1	-2.83564701201081	4.00801270272023
CATCAAGTCTAGGCCG-1	0.536550496801143	-6.36197097037547
CATCCACAGGTAGGCT-1	-0.735690976396794	2.05898969437368
CATCCACAGTGCGTCC-1	1.43594977734924	2.78374498154409
CATCCACCACTTGTCC-1	-1.75351967932343	1.91326015259511
CATCCACGTATCACGT-1	-0.0219524753248646	4.61159794594533
CATCCACGTATGTCTG-1	1.53451559422851	-5.27098424170726
CATCCACGTCGTATTG-1	-2.86241057039856	-1.7039854023289
CATCCACTCTAAGAAG-1	1.41291973470092	2.19723408486135
CATCCCAAGCTCCCTT-1	1.44396374104858	0.0147837605643963
CATCCCAAGTGTTCAC-1	0.790476416333918	-5.708582946999
CATCCCAGTCCGGTCA-1	-13.4829509508765	-7.06655318473094
CATCCCAGTGAACCGA-1	3.39862272618652	3.20269148613698
CATCCCAGTTTGATCG-1	0.220113252385859	5.48012011315114
CATCCGTAGTAGCAAT-1	-2.63464131476044	-0.0654107127022052
CATCCGTCACATGTTG-1	1.44374034283996	5.23115675713308
CATCCGTCAGCTGAGA-1	2.09704825757385	1.10596184994466
CATCCGTGTAAGATCA-1	-0.565960938946004	-5.35174281333201
CATCGCTCACCCTGAG-1	2.12289283154846	1.52117543484456
CATCGCTCACGGTGCT-1	-0.780324424520726	0.47362189556844
CATCGCTGTTCTTCAT-1	0.0237225043618725	-1.34907914136164
CATCGCTTCTTCCCGA-1	0.653035019620662	3.71917431618459
CATCGGGGTAGCTTGT-1	0.76276597855926	-5.04023368094676
CATCGTCAGTTTCGAC-1	-0.326406682745214	1.07456414963491
CATCGTCGTCCTATAG-1	-0.993503180236216	3.31231777931936
CATCGTCGTCGAATTC-1	0.692137335523372	1.38050477768667
CATCGTCTCCCATAAG-1	-0.942866067305799	-5.19403845999949
CATCGTCTCTCTGCCA-1	-1.07291425661802	-3.94009000991099
CATCGTCTCTCTTGCG-1	2.64147517560363	0.518168022887776
CATGAGTAGGGCAGTT-1	-2.01243033529877	4.21988051201589
CATGAGTCATCCCGTT-1	0.125415180906062	3.38549678589589
CATGAGTGTGCAAGAC-1	-3.67016389490723	1.2492149379421
CATGAGTTCTGATGGT-1	-1.16220059515595	5.09051602150686
CATGCAACACACCGCA-1	-1.91012325407624	3.2394606378246
CATGCAACACCTGAAT-1	2.12485144017578	2.29788368012197
CATGCAACAGCAGGAT-1	-1.53608753801941	-1.35658122037165
CATGCAATCGTCTAAG-1	-0.599040801540609	0.380369117515156
CATGCCTCAAGTGACG-1	-2.94917442919373	-0.368622862294787
CATGCCTGTCATGGCC-1	3.45197651265502	1.47104447151906
CATGCCTGTTCTCGTC-1	-3.72553923250794	-1.42474372122996
CATGCCTTCGGATACT-1	0.427669500097041	5.02458374764211
CATGCGGAGGTATCTC-1	-0.746869350687261	6.46252053047902
CATGCGGAGGTTCAGG-1	-2.71882918001771	1.66428678299672
CATGCGGCAAGAATAC-1	-0.793910036698575	5.97827856804616
CATGCGGCATGGCTAT-1	0.712668751462703	1.85137932564504
CATGCGGGTAATCAGA-1	-0.643425996319051	-6.68459660742991
CATGCGGGTCTACGAT-1	-0.890335435882802	2.00198190476186
CATGCGGGTTGGGATG-1	-3.34757783533692	-0.448960201783111
CATGCGGTCCACGTCT-1	0.446594332441096	2.83348505760915
CATGCTCAGATACCAA-1	-0.0096733820593311	-1.92449862693064
CATGCTCAGTTGAAGT-1	0.818365310415034	-5.16545445655101
CATGCTCCAACCGGAA-1	-4.53442862154603	0.0556008722949719
CATGCTCCAACGGCTC-1	-0.868737722650762	-4.97360427115672
CATGCTCCAGCTGAAG-1	-0.138842965379949	5.25729124809987
CATGCTCCATAATCGC-1	-3.58913781763672	0.737656643645832
CATGCTCCATCAACCA-1	-2.74888160349488	-0.344999786434701
CATGCTCGTGCAATAA-1	-1.06348349796295	3.18136327530629
CATGCTCGTTCACCGG-1	0.0197813260400341	-1.21091170047038
CATGCTCTCCTCATAT-1	-0.693759287611242	4.64895193840749
CATGCTCTCGAGATAA-1	-1.64531591059327	1.41618674065358
CATGGATCAAGTCCCG-1	-3.51682212473511	1.55500130917318
CATGGATCAATACGAA-1	-3.04398872973084	3.55815809036977
CATGGATCATGGGTTT-1	3.18624136327148	-2.41654998992198
CATGGATGTATCGCAT-1	3.78641579030395	-3.94005591605418
CATGGATTCGAGCTGC-1	-2.34298231722474	4.41937344338186
CATGGTAAGCCACCGT-1	2.67899129269958	-5.64871937964671
CATGGTAAGCGGTATG-1	2.94834682820678	-2.13857896064036
CATGGTAAGGTCGAGT-1	-0.804451550260778	0.643866350905964
CATGGTACAGCTACTA-1	3.42462513326049	-4.24543029998057
CATGGTATCCTCTAGC-1	-2.32410576464295	-0.640039036018779
CATGGTATCTGGCTGG-1	-2.85352387549042	-2.25315327380412
CATTCATAGTAGGATT-1	-3.25555422426819	1.08548515106923
CATTCATCAAACCGGA-1	1.48407051442504	2.99813263680227
CATTCATCACACAGCC-1	-4.32343056322693	-0.702313462240627
CATTCCGAGCTGTTCA-1	1.32208440183044	3.80859415795095
CATTCCGAGCTTTCCC-1	-3.58685829760193	-0.776160964710643
CATTCCGCACCAGACC-1	-0.299775983110662	3.58071201111562
CATTCCGGTGCATTTG-1	-1.35592627050042	4.613776138084
CATTCTACATGCCGCA-1	-1.75707330824494	5.2092990186382
CATTCTAGTCGTAATC-1	-2.74947037817597	-2.22937853072398
CATTGAGCACTCACTC-1	3.73703977940917	-2.63928730223887
CATTGAGGTCGGTACC-1	0.729006742223506	1.67760460640676
CATTGAGGTGGATCAG-1	2.08705541966796	0.738804152267048
CATTGAGTCGCTGTTC-1	-4.18046119333863	0.458451380984852
CATTGAGTCGGTCGGT-1	0.673213218435054	-6.96990639899485
CATTGAGTCGTGTGAT-1	-3.17420842768311	0.248829534308979
CATTGCCAGATTGGGC-1	-2.85736289145112	3.6022228505779
CATTGCCAGTTCCGGC-1	-0.128304327741857	3.21494357849843
CATTGCCCAACGACTT-1	-4.73843648554444	-0.017941335184505
CATTGCCCACCCAATA-1	2.29259464619995	2.69164698387868
CATTGCCCATGGCCAC-1	1.8327734219873	-0.314900828493764
CATTGCCCATGTGGTT-1	1.66198847173095	2.43734519745595
CATTGCCGTACAATAG-1	2.08033606885314	4.05381243492849
CATTGCCTCGTGGTAT-1	-2.88201263071656	1.1836779620815
CATTGTTAGAATCGTA-1	2.05496523259521	-5.41433675025218
CATTGTTTCACAACCA-1	2.21197507260681	-6.86337620948069
CATTGTTTCATGCTAG-1	-1.15751994670987	-5.8869243357014
CATTTCAGTGTTGATC-1	-2.39550080420136	4.80508463646657
CATTTCATCATGAGTC-1	-2.59086241842865	-2.01089746688121
CCAAGCGAGTTACGAA-1	0.739722107633357	-0.993462214214733
CCAAGCGCACCTGTCT-1	2.97538969395996	3.34015362526662
CCAAGCGCACTTTATC-1	2.89141366361022	2.73092954422719
CCAAGCGCATTGTACG-1	0.339719508870845	4.74740975167043
CCAAGCGGTTAGTCGT-1	-1.5956756723082	1.41976170803792
CCAAGCGGTTTGGCTA-1	-1.05426424266457	6.14743702675588
CCAAGCGTCCATGAGT-1	-0.5805626464045	-1.23289395306819
CCAAGCGTCGGCCTTT-1	-1.0134129475538	0.332755019919941
CCAATGAAGATGATTG-1	-0.00803389670013921	2.35540263916738
CCAATGAAGCTATCTG-1	0.0531948554360913	5.81516306664235
CCAATGACATCCGAGC-1	-0.0781405818617298	-6.61501223777049
CCAATGAGTACTAACC-1	2.11127707837463	-0.250101895971229
CCAATGAGTCTTGCTC-1	3.53130409596801	2.17586486603505
CCAATGATCCAGGACC-1	-0.470566715017553	5.59858935143239
CCAATGATCTTTCTAG-1	2.65529892323852	-6.76537139151805
CCAATTTCACACACGC-1	-3.05785896898865	-2.14328200553172
CCAATTTCAGGAAGTC-1	3.22967216847778	-6.26819617484324
CCAATTTGTCCGATCG-1	1.25826332448364	2.6347562577892
CCAATTTGTGACAGGT-1	-0.961294642553325	-4.19889671538584
CCAATTTGTGTCCCTT-1	-0.464890624300237	-5.26523215506785
CCACAAATCGCCAACG-1	-0.71514778854012	-6.6397000047993
CCACACTGTGGAAGTC-1	0.429589604123835	-1.29452473853343
CCACCATCACTAGGTT-1	2.90140864728332	-3.34058911536448
CCACCATCATAATCCG-1	-1.68678131224274	1.62712209488637
CCACCATGTGCGAGTA-1	1.19915125249267	3.85185044075734
CCACCATGTTGCACGC-1	-0.395681585088964	-5.63075263236277
CCACCATGTTGCATAC-1	3.45560047505737	-3.70781953070872
CCACCATTCAGGACAG-1	2.24335119603515	2.89883511330373
CCACCATTCCACTAGA-1	-4.65565350176453	-0.118443528158596
CCACGAGAGCCAAGTG-1	1.29270408032775	0.300908496635029
CCACGAGAGTGACACG-1	-1.74157574297547	1.19304304386861
CCACGAGCAACACGTT-1	-1.26102996887326	-6.00855071280711
CCACGAGCATGGCGCT-1	-1.84313848139405	3.96706288124807
CCACGAGTCCCTCTCC-1	-0.535281683222051	4.86191504265554
CCACGAGTCTCAGGCG-1	-2.11539270998597	4.93035309578664
CCACGTTAGGAGACCT-1	1.66402861951232	3.8378242757488
CCACGTTCAGAACCGA-1	-4.41277077318787	1.33790402676351
CCACGTTCAGTAGATA-1	-0.661453003898854	2.62916081215627
CCACGTTGTACCTGTA-1	2.24443266270996	-3.10638243888133
CCACGTTGTTCTCTCG-1	2.37806770680786	-1.31256772015803
CCACGTTTCCAGTTCC-1	-1.77848287941575	5.46001618172414
CCACTTGAGGCCACCT-1	1.98139212010742	-2.83920318816417
CCACTTGCAAATACAG-1	-0.745376850382085	4.84797947670705
CCACTTGCAAGGTCAG-1	1.96247956632019	-4.71336562369578
CCACTTGCAGCAGTCC-1	-0.825458208934064	6.37295191551931
CCACTTGCATCCGGTG-1	-1.65338304163575	0.850693991439412
CCACTTGCATTGAAAG-1	-0.619240934864278	0.0850767400432324
CCACTTGGTCAGATTC-1	-2.58285572649598	3.49275915886647
CCACTTGTCACTCACC-1	2.1680674302423	-5.9678021166157
CCATAAGAGCCTCTTC-1	0.441968654378657	6.25882714058645
CCATAAGCAATTGAGA-1	-1.39872338892579	5.33789198662526
CCATAAGGTACCTAGT-1	-0.553115035310979	-6.78620297644847
CCATCACAGTTGTAAG-1	2.23317263005615	-4.17810137007945
CCATCACCAAATGGAT-1	-3.99316837908387	0.757246425407002
CCATCACCACGATAGG-1	0.311930035337214	-0.793356219274929
CCATCACTCGAATGCT-1	3.53285953877807	2.21758549477346
CCCAACTAGAGCCCAA-1	2.30392858861328	0.99922220970876
CCCAACTAGCTGGTGA-1	1.16832373021484	-0.25935054753535
CCCAACTCAAATCAGA-1	2.34492752431274	-3.52044017050975
CCCAACTCACATCATG-1	1.70903274892211	2.91526072289235
CCCAACTGTATCGTGT-1	1.13422081349731	5.07848542000539
CCCAACTGTTAAGAAC-1	0.307735894902949	3.67092459465749
CCCAACTGTTCCATTT-1	0.473634933217769	6.14115517403371
CCCAACTGTTGCATTG-1	1.57586881993652	-1.08851606581919
CCCAACTTCGACACCG-1	-1.23638130249142	-4.73922545645945
CCCATTGCACTTGGGC-1	0.994924281820063	-7.1041227075886
CCCATTGGTCTCTCAC-1	2.05555674908996	-2.25077302191966
CCCATTGGTGCCTTTC-1	3.2599498975122	2.98633353974111
CCCATTGGTTCAAGGG-1	-1.27315097571969	4.17435639168508
CCCGAAGTCCAGCTCT-1	-0.875609691158528	3.63613693978078
CCCGAAGTCTTTGGAG-1	-0.206483091131444	-6.9209533426594
CCCGGAACATGTGGTT-1	-2.14934947611451	4.05455582405813
CCCGGAAGTATCGTAC-1	2.82194707272888	3.50319521691091
CCCGGAAGTGAGTAAT-1	-3.388391758219	-1.05571330521815
CCCGGAATCAGCCTCT-1	-1.81705918432831	15.0758322980571
CCCTAACAGTGAGTGC-1	1.33472130177856	-7.05970484946482
CCCTAACGTGCTGATT-1	-1.9621883881247	1.00813262726552
CCCTCAAAGGAAACGA-1	-3.08694698931336	-1.45054990981333
CCCTCAAAGTTGCCCG-1	1.33890364049316	-7.10260588858836
CCCTCAACACTTGAGT-1	1.76454470036865	3.29420845772512
CCCTCAACATCGCTAA-1	0.437112306340937	2.47189181114919
CCCTCTCAGATGCAGC-1	3.78972837804199	2.39419572617299
CCCTCTCAGGTCACCC-1	-3.05524757029175	-1.57658941481822
CCCTCTCGTCCGATCG-1	-0.663158024564977	6.36754792000539
CCCTCTCGTCTTCGAA-1	-0.283820713773961	-3.78951484893077
CCCTCTCTCGTAGCTA-1	2.13866994260192	0.912911227004597
CCCTCTCTCTCCCTAG-1	-3.67522313715577	1.41158478523977
CCCTCTCTCTCTCTTC-1	1.94982931493164	-6.18442208503001
CCCTGATAGTAGATCA-1	1.74867603658081	-0.291822927040985
CCCTGATAGTCACTCA-1	2.17686722157836	2.28836434151418
CCCTTAGAGAATTGCA-1	-0.430788661257024	1.04819004799611
CCCTTAGCAATAAGGT-1	-0.0479141128218128	6.13325636650808
CCCTTAGCATAAGCGG-1	0.130439733251338	0.358421376006672
CCCTTAGCATCTGGGC-1	3.50190422414184	-3.76951987479441
CCCTTAGTCCCGAGGT-1	2.38886163113952	-5.85620791648143
CCCTTAGTCGAAATCC-1	-3.05380704523682	1.42940311695821
CCGAACGAGGAATTAC-1	-3.60776212336182	0.389483204143116
CCGAACGGTGCTTCAA-1	-2.81544199110627	4.52272694374807
CCGATCTAGACCAAAT-1	1.59614846585632	-0.170016730172565
CCGATCTAGTTGCGCC-1	-2.89291002871155	-2.35025877688639
CCGATCTTCTGAGCAT-1	-0.651403064743276	1.07526724602468
CCGCAAGCAAGGTCAG-1	2.14252636311889	2.99682753350026
CCGCAAGCACGGCACT-1	-2.47965099932313	-0.50595029626601
CCGCAAGCAGCCGTTG-1	0.569326614125972	5.5482243802715
CCGCAAGGTTGAATCC-1	2.56213161824584	-5.35560519431346
CCGCAAGGTTGCATAC-1	2.16478559850097	-2.11183984015696
CCGCAAGTCAGGAGAC-1	0.936156009420161	4.88822167183645
CCGCAAGTCCGATGCG-1	-1.70349165321946	-5.65994746421092
CCGGACACAGCTCTGG-1	-1.62378176571488	-5.98478800986521
CCGGACACAGTCGGTC-1	2.37528536198974	-4.96468693946116
CCGGACAGTAGCTGCC-1	-0.629338438526387	-6.22161490653269
CCGGGTACATGTTTGG-1	0.365930770620112	1.94328682686574
CCGGGTAGTTTCGCTC-1	1.64046451924682	0.198879113452504
CCGGTAGTCGTCTCAC-1	-0.342974151388402	1.49668936993367
CCGGTAGTCTGGTTGA-1	-1.00179476840108	-0.169160315735271
CCGGTGACAAATTGCC-1	1.79876062749267	-6.03931100104563
CCGGTGAGTTCCTAGA-1	-0.0285474908506824	1.80144922997243
CCGGTGATCCTTGAAG-1	3.72206995366455	-2.70519573424571
CCGGTGATCGAACACT-1	-13.3961007845557	-7.15151889060252
CCGGTGATCGCTTACC-1	2.81443927167297	-3.1818245146107
CCGGTGATCTTTACAC-1	0.275391672834163	5.53468983437307
CCGTAGGCAAATCCCA-1	-0.0716343772566272	3.48272531296499
CCGTGAGCAGACCTAT-1	-0.370019460932012	6.51614372994191
CCGTGAGGTTGGGCCT-1	2.77464959500671	-5.93467004035227
CCGTGAGTCCAACTAG-1	-2.77563312174439	3.78301184441335
CCGTGAGTCTTCCGTG-1	1.18966863034606	4.02188055779226
CCGTTCAAGAGATGCC-1	-1.60284795881867	2.83476822640187
CCGTTCACAGGGTTGA-1	3.4563987004602	-2.33172590468638
CCTAACCAGAGTCAGC-1	-1.51463183285355	-5.40255219672435
CCTAACCCAATGAACA-1	1.13753292439819	-1.03128070567363
CCTAACCGTACCCGCA-1	3.62106296895385	2.66013973023183
CCTAACCGTAGTTAGA-1	-0.589500571504827	-0.746501931888988
CCTAACCGTGTCACAT-1	1.90668699620605	3.49595182205922
CCTAACCTCGGTGAAG-1	0.215478514417415	-6.52833945487254
CCTAAGAAGACCTCAT-1	1.46573755620361	-6.53130061362498
CCTAAGAAGATGGCAC-1	-1.10661743851065	4.89901297356374
CCTAAGACAGAGGCAT-1	2.49894401906372	-5.09720284674876
CCTAAGAGTGAATGTA-1	-13.6212680590308	-6.92803866599314
CCTAAGATCACCCATC-1	3.74427196858764	-2.51673562262767
CCTAAGATCTCGTCAC-1	0.480617140516047	4.8923839833904
CCTACGTAGTTTGGCT-1	-3.78007629038453	0.985484292762349
CCTACGTCATAACGGG-1	-1.39158045770287	5.78811781670339
CCTACGTGTTAGGAGC-1	1.06851122258544	3.16922562386281
CCTATCGAGCTAGCCC-1	2.05694601415039	-6.00044352744334
CCTATCGTCAAGAGGC-1	2.42961881039978	-5.53926379416697
CCTCAACCACTCCCTA-1	0.996715997442012	-0.948348531467845
CCTCAACGTCTTCCGT-1	2.4320165860498	3.82030766274221
CCTCACACAGGTGACA-1	2.30864307759643	0.728217532889912
CCTCACAGTAGGCAAC-1	2.93367788670898	0.945175221221516
CCTCACATCGTAACCA-1	2.79836127637268	0.67841332222707
CCTCAGTGTGGAACCA-1	0.45884535191894	-2.96984679435008
CCTCAGTTCAGTGTCA-1	3.77665207265258	2.14151208664663
CCTCATGCAGCTCATA-1	2.57837340710998	-3.06022937033885
CCTCATGTCTCCGTGT-1	0.179846619352107	-1.25454510186427
CCTCATGTCTGTCGCT-1	-0.501258994356389	-0.180638814313343
CCTCATGTCTTTCCAA-1	1.8661613213861	0.389433315055439
CCTCCAAAGATTTGCC-1	-1.79005798222184	3.80855267311818
CCTCCAAAGCACTCTA-1	0.0718328702294873	-6.84105593894236
CCTCCAAAGCGAGTAC-1	-0.910349297240968	-5.47148472998851
CCTCCAACACGAGGTA-1	-4.291303659693	1.33444874550588
CCTCCAAGTGGTAACG-1	1.93388054250122	-0.0302523765396381
CCTCCAATCCGACAGC-1	-1.5809565436995	1.27097039486654
CCTCCTCGTATGAGGC-1	0.294779275640254	1.95081584717519
CCTCCTCGTCAGCTTA-1	2.51404354451538	0.150296499984333
CCTCCTCGTGCACAAG-1	-3.73911383272767	-1.46494991515391
CCTCCTCGTTCAATCG-1	2.33583710072875	-4.01586062644236
CCTCCTCTCACTGTTT-1	1.36185119031311	0.73659055496938
CCTCCTCTCATGAGGG-1	-0.74764707209229	5.08062546517141
CCTCCTCTCGCTACAA-1	1.75396153806091	-0.440712714536121
CCTCCTCTCTCTGCCA-1	1.84810731290222	4.44524567391164
CCTCTAGCAGTCTTCC-1	-0.342841650263066	-4.51216704581492
CCTCTAGGTGAATGTA-1	1.91954538701416	2.04783098961599
CCTCTAGGTGTTGATC-1	2.17085668919921	-2.92801601622813
CCTCTAGTCTGGCTGG-1	-0.392437304273839	2.18358795906789
CCTCTCCAGGATAATC-1	-0.883128802195783	3.31857078339345
CCTCTCCGTTAGAAGT-1	0.62169263242126	-0.469539592010906
CCTCTCCTCATTTGGG-1	-4.39360549570679	1.36535291935689
CCTCTCCTCCGCTGTT-1	1.04231259702087	1.09789150025136
CCTGCATAGCTCACTA-1	1.85542676328063	3.94313280846364
CCTGCATAGTCCGCCA-1	3.73631451009155	-2.4338780138325
CCTGCATCATTCGATG-1	-2.97841360689759	-2.74346215461009
CCTGCATGTATCACCA-1	1.57793829320312	-6.20262105200999
CCTGCATGTATCGCTA-1	-0.815816621199842	-6.34756953452342
CCTGCATGTTAAGCAA-1	-4.51769402147889	1.29042308594472
CCTGCATTCTGCAGCG-1	-1.82067402722001	4.05861466194875
CCTGTTGCACTCTGCT-1	0.257759546025996	-6.51733929846995
CCTGTTGGTCGTTGGC-1	-1.1466840905106	2.29492156769521
CCTGTTGGTGTTACAC-1	3.38426039098144	-3.60632521842234
CCTGTTGTCCACTGAA-1	-0.755440886036153	-5.72344596122019
CCTGTTGTCCTGTTGC-1	-1.99714090944886	1.25418429638631
CCTGTTGTCGGAGTGA-1	-1.14537314595341	-0.0318226311039234
CCTTCAGAGAGGCGTT-1	-2.82751550795197	4.58543913628347
CCTTCAGAGCAATAGT-1	3.04432365773559	2.87577860619313
CCTTCAGCAGCAGTCC-1	-2.95161464335084	-2.79608614180796
CCTTCAGTCGCCTTTG-1	-0.701009268776174	6.4522361066509
CCTTCAGTCGTAGTCA-1	-3.24582913042664	1.11160509850271
CCTTCAGTCTGAATGC-1	3.26610967992187	-1.6352141592335
CCTTGTGAGCACTAAA-1	1.21095487950683	5.63225834633596
CCTTGTGAGGTAAAGG-1	-0.131801987901921	-6.21156890128367
CCTTGTGGTTTGGAAA-1	-2.24016764284729	3.70836823250539
CCTTGTGTCCTTATAC-1	-4.18650248171448	1.38894789482839
CCTTTGGAGTAGGATT-1	3.49601242421508	-3.6519640180897
CCTTTGGAGTCTAGCT-1	-2.32222094656586	4.80116741921193
CCTTTGGAGTCTTCCC-1	-4.51509788157105	1.00718431736715
CCTTTGGAGTTTGGCT-1	0.145275686963801	2.70389406944997
CGAAGGAAGAGATGCC-1	2.76461932538391	-3.33286101554148
CGAAGGAAGCAGGCTA-1	-0.588190699831243	2.49978654648549
CGAAGGAGTATCACGT-1	0.327531074270015	5.78429167534597
CGAAGGAGTCAGATTC-1	0.206365917905574	0.831409266250203
CGAAGTTTCGCCAATA-1	1.55248377202392	1.20112245346792
CGAAGTTTCGTGTCAA-1	-1.40852981330513	14.6815737989116
CGAATTGAGAGTCTTC-1	-0.912200610057111	0.877746751563618
CGAATTGCAGTAACGG-1	-1.08232458950638	1.93106858994252
CGAATTGTCTGTGCAA-1	-1.55884947897553	1.30944900776632
CGACAGCAGAAACTCA-1	2.6033541905725	0.754019072310994
CGACAGCAGACATCAA-1	-0.325192714945073	3.10938613678701
CGACAGCAGCAGGCAT-1	2.66566798566223	0.880828073279927
CGACAGCTCGCTGTCT-1	-3.71722486139893	-1.64996666644328
CGAGAAGCACCTTCCA-1	0.969358299955134	-5.14790017340892
CGAGAAGGTGAGATAT-1	-0.746525133863683	2.77860777642019
CGAGAAGGTGAGTCAG-1	-1.29909455300927	2.85331790711171
CGAGAAGGTGTACATC-1	0.255683635457759	3.21638648773916
CGAGAAGTCGTCTCAC-1	2.63299939511657	1.08721130158193
CGAGGAACAGAGCGTA-1	1.3568520295465	-1.10231632922404
CGAGGAACAGATAAAC-1	-0.878079051986928	6.26069443489797
CGAGGAAGTGTTACAC-1	-2.38046851278901	-1.41417629454844
CGAGGCTAGGGAGGCA-1	0.394483422025447	5.24258654381521
CGAGGCTAGTTCGCAT-1	-0.0932621014273121	-4.43262965415232
CGAGGCTCAATCTCTT-1	3.08451721547485	0.959012439506123
CGAGGCTGTCGTCTCT-1	-4.68035962702393	0.0925780143905377
CGAGGCTTCAAGCCAT-1	1.82661936162353	0.0404958930183148
CGAGTGCAGAGCATCG-1	-0.298590506330724	-6.91825587485545
CGAGTGCAGGGACTGT-1	0.256691430791621	1.86771052147634
CGAGTGCAGTGCCAGA-1	-0.115603770033117	-5.21432883475535
CGAGTGCGTCCTGGGT-1	0.768523548825984	2.82401602532155
CGAGTGCGTCGGATTT-1	-1.29873889209389	0.796538522498677
CGAGTGCTCACCATAG-1	2.99448749898315	-2.9547897074055
CGAGTGCTCGTAGTCA-1	-1.56581070543885	3.06145828034169
CGAGTTAAGCCGAACA-1	2.42842814801574	-2.07061309550517
CGAGTTACATTGAAGA-1	-1.30431589008927	0.523309400336812
CGAGTTAGTGGTCCGT-1	-0.515113945022817	1.23747723366506
CGATCGGAGCGTTACT-1	2.62133524297119	-5.15750605796092
CGATCGGAGGATTTGA-1	3.66211435674072	-2.45310957167857
CGATCGGGTCTCTCTG-1	-1.38768082381844	3.32763617302663
CGATCGGGTTCCGTTC-1	-0.341652358785863	4.15912764336355
CGATCGGTCGCTTAAG-1	0.0886471021020458	5.1220735814739
CGATGCGCATCCTCAC-1	2.05303475736022	0.213283350722859
CGATGCGGTGATTCTG-1	1.71635172246337	2.56001465584523
CGATGCGTCGCCAACG-1	-2.01624515177369	1.88154094483144
CGATGCGTCTACCACC-1	0.0643216121041821	-6.57013518546336
CGATGGCAGCTACGTT-1	0.56629118798614	6.17865650917775
CGATGGCCAGTAACAA-1	-0.51400061966538	-5.97024686072581
CGATGGCGTACGAAAT-1	-2.92336609484314	0.260335614936421
CGATGGCGTCTAACGT-1	-0.0834666145002796	2.51317565705068
CGATGGCTCCGACGGT-1	-2.39241423727631	2.69718115593679
CGATGGCTCTCGCTTG-1	-0.379121865049596	-6.91427571509593
CGCAGGTAGGTTGGAC-1	-2.99356820704102	0.634687235610554
CGCAGGTGTATTGCCA-1	1.49264547704101	-4.41413171027415
CGCAGGTGTTGTACGT-1	2.99017927525878	1.75150697495229
CGCATAAAGTTCTACG-1	2.1695391881311	4.05093138481862
CGCATAACACGCGGTT-1	3.40536901830078	2.26521008278615
CGCATGGAGATGTTCC-1	2.43712041257263	-4.25525672171824
CGCATGGAGCACTTTG-1	1.44790933011413	-0.0901440474819446
CGCATGGCAAAGGTTA-1	-0.824839408413167	2.9932607915569
CGCATGGGTCTTGAAC-1	2.15677354215026	1.61387925411947
CGCATGGTCTGGCCGA-1	1.50387499211669	4.13608162667043
CGCCAGACAGTTTCGA-1	-0.823747004286046	-5.21072680686228
CGCCAGACATATGAAG-1	-3.67311885477662	-1.48339099620097
CGCCAGAGTCATCGGC-1	-0.188727523103948	-2.14704603884928
CGCCAGAGTGTACGCC-1	2.17440841077209	-1.17766744826548
CGCCAGAGTTCAGTAC-1	0.668200229390864	-0.794246206028392
CGCCAGATCGAACCTA-1	-0.0540659678137256	3.22287075783498
CGCCATTAGAAACTAC-1	0.17166719315887	-5.80943209861033
CGCCATTCATCATCTT-1	-0.128481770769353	6.26471989418752
CGCCATTGTCGTACAT-1	-0.157948399797673	4.27518646981008
CGCCATTGTGTTACTG-1	-0.44796707750916	2.49331920410878
CGCCATTTCTAGGAAA-1	-0.48118355394959	5.05846970345266
CGCGTGAAGGGCCTCT-1	-13.3419101488745	-7.20286328528636
CGCGTGACACACACGC-1	-3.93054440142273	-0.73223234151118
CGCGTGACACAGAGAC-1	3.77282354710937	2.44787566925771
CGGAACCAGGTCCCGT-1	0.467288230642085	-0.246943483097484
CGGAACCCATGACGGA-1	1.68088385938049	2.18287174965627
CGGAACCGTTGTTGTG-1	0.672758434995417	-2.31989867423289
CGGAACCTCCAGCAAT-1	-0.715575213447805	6.21430485512502
CGGAATTAGATCCCAT-1	-3.68032386423707	0.621104469554493
CGGAATTGTAGGAGTC-1	-0.270789767519231	-3.73615629409068
CGGAATTGTGCCTAAT-1	1.78537080167175	-2.77984173033946
CGGAATTGTTCGGTTA-1	-0.213795567766423	-4.51720578406565
CGGAATTTCTTAGCTT-1	1.69841763852478	-1.30915559266322
CGGACACAGAAGTCAT-1	-13.6647784960425	-6.89132745002024
CGGACACCAAGTGATA-1	-0.482935334459539	1.04319684769399
CGGACACCATCTTAGG-1	-0.688172127023931	-6.1247468683552
CGGACACGTGCTCGTG-1	-0.419751788393254	0.935591986434529
CGGACACGTGTTGATC-1	-2.87244250895142	-0.465452009780338
CGGACACGTTGCATGT-1	-2.50941457869172	0.982000639693806
CGGAGAACAAACTAGA-1	-0.37015261770844	4.31427233483083
CGGAGAACATATGGCT-1	0.207475875600581	4.52658694054372
CGGAGAAGTGGAGGTT-1	2.65378353474975	2.57977001930959
CGGAGAATCGGTCTGG-1	-1.61938949944138	3.58027332093007
CGGCAGTAGGCGCTCT-1	-2.02717247130036	2.15747206475026
CGGCAGTCACTGTCCT-1	1.57043883679748	3.19780748154409
CGGCAGTCAGCTCTGG-1	0.383815859540706	0.517886390941212
CGGCAGTGTCGTTGCG-1	-1.28068494321465	3.39443724419362
CGGCAGTGTCTTCTAT-1	-0.366784836069341	-1.12318945859187
CGGCAGTGTTAAAGTG-1	-0.273655558840032	-5.80727870200389
CGGCAGTGTTGCCAAT-1	0.659196113332515	-5.1978202555012
CGGGACTAGGGCTTCC-1	-13.7265546572363	-6.84453923438304
CGGGACTCACCGTGCA-1	-3.10620525004029	-1.90850860808604
CGGGACTCATTGAAGA-1	-0.344365443006749	-4.67272336219065
CGGGACTTCTTAATCC-1	1.10411450742126	5.42641012932546
CGGGCATAGGTAGCAC-1	-0.679319823995824	2.46550457741506
CGGGCATCAATTGAAG-1	2.70787927983642	-4.73012692664378
CGGGCATGTGTAACGG-1	-2.26715626837372	3.05537932183034
CGGGCATTCTGCCTGT-1	1.70084855435729	0.107071807639668
CGGGCATTCTTTACAC-1	2.34006020902038	-5.64136082862132
CGGGTCAAGAAGCGCT-1	-0.946740495876069	-6.31549889777415
CGGGTCAAGAGTAACT-1	0.321424697622065	-0.305068308455875
CGGGTCAAGCTAATCC-1	2.93372056363464	1.88752882744558
CGGGTCACACACGCCA-1	1.22335026143432	4.30178635384328
CGGGTCAGTCCATACA-1	-0.751859958187337	3.73792355324514
CGGGTCATCAGGTAAA-1	0.968902443631892	-0.91976566050761
CGGGTCATCCCACAGG-1	-1.96322872759461	4.44416516091115
CGGGTCATCCGTATAG-1	-0.24278947235703	4.31648342873342
CGGGTCATCTTCGGAA-1	-0.129569853559728	3.59807126786
CGGGTGTAGAGCGACT-1	-0.510872210279699	-5.45231730674021
CGGGTGTAGCCGTCGT-1	2.70478412984252	-4.64476496909373
CGGGTGTAGGGTACGT-1	1.71819302914978	-4.16137726042979
CGGGTGTAGGTGCGAT-1	0.157979820951228	1.89590757157094
CGGGTGTAGTTCCGGC-1	-3.62935068728089	1.52162890698201
CGGGTGTCACTACTTT-1	2.25966427205444	-0.334985772116115
CGGGTGTTCATTTGGG-1	2.25713298200012	3.50187104012258
CGGGTGTTCGAGCACC-1	-0.275968934313054	-0.700600961191585
CGGTCAGAGTCCGTCG-1	-0.450494910494085	-3.41264993880503
CGGTCAGCAAGCACCC-1	-0.0594508898413135	-4.67430550788157
CGGTCAGCACAATTCG-1	-3.24790527941346	1.76133935715444
CGGTCAGCAGTCAGCC-1	-4.09324839235901	0.740688016669819
CGGTCAGCATCAGCTA-1	1.92892405866027	-5.85283286307566
CGGTCAGGTAGGTCAG-1	-2.01710250498414	3.39236753250844
CGGTCAGGTGCCTAAT-1	-1.75255879284501	1.59356420304067
CGTAAGTAGACCAGAC-1	2.14918730138183	1.47400348450429
CGTAAGTAGCTGAGCA-1	2.5688676583612	2.5170177724529
CGTAAGTAGGTCACAG-1	-1.14741493286252	0.714022686736653
CGTAAGTCACTCGATA-1	-4.7863397848761	0.37145965363271
CGTAAGTCATAGTCAC-1	-0.132360960260625	-1.51393849585765
CGTAAGTTCACAACCA-1	-1.19622499765515	-5.35196740363352
CGTAAGTTCCGACGGT-1	-0.267271901384587	4.92722790505178
CGTAATGCAAATCGGG-1	-0.412643040434117	0.377737632052968
CGTAATGCAGCAGATG-1	0.75165221570373	-6.92441947196238
CGTAGTAAGATGACCG-1	2.84553334592224	2.47476690079458
CGTAGTACAAATCCCA-1	-0.611682887092824	6.470221450584
CGTAGTACACTACCGG-1	1.85614344952941	2.24558179642446
CGTAGTAGTTGCCGAC-1	0.119523380979304	-4.85361249182933
CGTAGTATCACGGTCG-1	-0.662534261957402	-5.2050486299824
CGTAGTATCCATTCAT-1	0.579260920270686	3.51325361992604
CGTCAAACACTGGACC-1	-1.6474266898787	14.8863858487774
CGTCAAACATTGAAGA-1	-1.79543414236664	3.56848376061208
CGTCAAAGTCTAGATC-1	1.37909552930236	-4.07911379073374
CGTCAAATCAACGCTA-1	-1.98283937098145	-4.60667998526805
CGTCCATAGAGAGAAC-1	-1.19855570317864	5.48828356529958
CGTCCATAGCATTGAA-1	3.18906614659667	-1.98093540404551
CGTCCATAGGTAGTCG-1	-1.6179101717627	1.06601267124898
CGTCCATCAACGGTAG-1	-0.652627761379476	5.09182827736623
CGTCCATCAGAGATGC-1	3.2901971089685	1.68671362663991
CGTCCATGTGACAACG-1	-0.996722971924241	6.11969177986867
CGTCCATTCACGGTCG-1	-0.894319812670942	0.787596037643025
CGTCCATTCAGAACCT-1	-1.93494578720688	-0.651112953169277
CGTCCATTCCATCCGT-1	-1.8803413760817	4.51888602043874
CGTGAATAGGGCTTCC-1	0.776013468488459	-1.00938487981074
CGTGAATCACAAATGA-1	-1.80261209131836	14.9709548261333
CGTGATAAGCACGATG-1	-3.09289291025757	0.355894794719288
CGTGATAAGCCGATTT-1	-0.860269124523397	-0.197569677574565
CGTGATAAGCCGTAAG-1	0.850453947767024	2.3791434076
CGTGATAAGGCCTTGC-1	-0.474839533582921	-6.89104993079417
CGTGATAAGTTGTACC-1	-3.27519753100037	-0.143408039553096
CGTGATAGTCCAAAGG-1	0.192741011365657	-1.10917891000026
CGTGCTTCAATAGTGA-1	0.103733872159724	3.13071482445485
CGTGCTTCACGTACAT-1	3.24627134679199	-4.69590384696238
CGTGCTTCACGTGAGA-1	3.72876713155151	-4.13325745795481
CGTGCTTCAGAAGTGC-1	-1.29157867552399	-1.02224160168879
CGTGCTTCATAAGCGG-1	3.13344642995239	-5.39983613227122
CGTGCTTTCGTGGAAG-1	0.854202245458369	-6.22746712897532
CGTGTCTTCTCTCGAC-1	0.373220418676143	4.84421770836599
CGTTAGAAGGTATCTC-1	-0.704214806572194	1.90657227303273
CGTTAGAGTGGTCTGC-1	-0.649564529672856	1.8642484452892
CGTTAGATCCCACAGG-1	-1.73313042046189	1.08927517201192
CGTTCTGAGAAGCTGC-1	3.59928581593872	-2.30172235701792
CGTTCTGAGATTGGGC-1	-0.464136744753118	3.3348044660259
CGTTCTGAGGTAGCAC-1	-0.378536845461126	5.42304127480275
CGTTCTGTCGTGCACG-1	3.39012358067871	-1.69262773726695
CGTTGGGCAGCAGAAC-1	-0.630710984483953	0.424251725928853
CGTTGGGTCCACGGGT-1	-1.2467347484982	-5.77873952124827
CTAACCCAGGATATAC-1	-0.132784093633886	6.18168347145803
CTAACCCTCAAGAGTA-1	2.6400723206842	-3.03137476180308
CTAACTTAGGGCTAAC-1	-4.25799491526246	-0.274705881221225
CTAACTTGTCGCATTA-1	-2.47564556719422	-0.667735138876369
CTAACTTGTGATTCTG-1	0.87289199708343	4.92551892067678
CTAAGTGAGCGCAATG-1	-3.51630261065125	1.64541690613515
CTAAGTGCACATAGCT-1	3.36079094289184	2.26511638428457
CTAAGTGTCATCGCTC-1	-4.18827440859437	0.133482029693196
CTACAGAAGAGCAGCT-1	1.29855987904907	3.08416359688527
CTACAGAAGATTAGTG-1	0.18552992223144	-3.85090024207347
CTACAGATCAGCTAGT-1	-1.0970209044373	0.416177501933644
CTACAGATCCCGAAAT-1	2.31871864674926	-1.88206906054728
CTACATTGTGAGACCA-1	-0.10967590929627	-6.97612101767771
CTACATTTCCCGTTGT-1	-2.0076629769957	4.71460907723195
CTACATTTCGCTTTAT-1	-1.62485357643723	14.8800105359722
CTACCCAGTCGGATTT-1	-0.404658759847875	-0.596247741920879
CTACCCATCCAGGACC-1	1.04595205663085	-6.66946370337718
CTACCCATCCTCTAAT-1	-3.88159730555176	-0.641564289076259
CTACCTGAGCAAACAT-1	3.3256613957727	2.48141162659414
CTACCTGAGTGGTGGT-1	3.44937441228271	2.61719839836843
CTACCTGGTGACACAG-1	2.75208709119201	2.86877482201345
CTACCTGGTTAAGTCC-1	-0.411652292028661	2.07898133064992
CTACCTGTCCATTCGC-1	-4.0689816725409	1.55502205158956
CTACGGGAGCTAGAGC-1	-2.19121995092988	5.46892922188527
CTACGGGCACCAGCCA-1	0.500025128110652	-5.09127146933787
CTACGGGCAGTCCCGA-1	-0.564248437896962	0.526124587314198
CTACGGGCATGCCGAC-1	-4.29781320215821	-0.317157516224315
CTACGGGGTGCCCACA-1	2.80554339764953	3.87295096184499
CTACGGGGTTCCACGG-1	0.339007710202937	-6.19075877402537
CTACTATAGATTGACA-1	3.35290834782958	1.60958593155629
CTACTATAGCCATTTG-1	-2.3650877726233	-0.412665748937061
CTACTATCACTGTCGG-1	-0.370094860807653	-0.0153897497486377
CTACTATCAGAGATGC-1	-0.742527569547887	4.53029101158864
CTACTATCATGAGATA-1	-2.34691348196625	5.20336382653005
CTACTATGTGCAATAA-1	-0.914194348171945	0.250516941802571
CTACTATTCCATTCGC-1	-1.25877274097561	-6.19257218573802
CTAGACAAGATGCTAA-1	1.56398055432678	0.00679095651395079
CTAGACAAGTCACGAG-1	-2.84995963694214	3.36822765137441
CTAGACACATTAAAGG-1	-1.63006373764634	-0.975588092548778
CTAGACAGTCCCTGAG-1	3.64960310338378	-3.52399880622142
CTAGACAGTCTCCCTA-1	-0.678292627350087	-5.11120564673655
CTAGACATCCCTCGAT-1	-0.398143018499608	-0.609426418287685
CTAGGTAGTGCGGCTT-1	-1.90731581570267	3.30523484017141
CTAGGTATCGGAAGGT-1	-0.887205856755967	3.2945040967632
CTATAGGCAACAACAA-1	0.691120957120662	3.99593537117727
CTATAGGCAACCCTAA-1	-0.832499231115575	-5.94357306693309
CTATCCGAGGTAAAGG-1	-0.529189432874913	2.16391413475759
CTATCCGAGGTGTGAC-1	-0.486956263796086	2.45857279564626
CTATCCGCATCTTAGG-1	2.93345138905883	-4.12752659056895
CTATCCGCATTGGGAG-1	-4.68537619234681	0.376486709373066
CTATCCGGTGTGTCGC-1	3.27722523091674	-1.93611485694163
CTATCTAAGCCAACCC-1	-0.112770165220494	3.3534116056133
CTATCTACACACCTAA-1	-0.610772336736913	-5.48660142157786
CTATCTAGTAGCACAG-1	0.38966879723907	2.68002980019338
CTATCTAGTGAAGCTG-1	-4.36430242182374	0.128596743600438
CTATCTAGTTATCCAG-1	3.37404224751831	2.03938524986989
CTATCTATCTGACGCG-1	-3.17369725824952	0.267726650493214
CTATCTATCTGAGCAT-1	-0.109443570390935	-1.44045192931407
CTATCTATCTGTGTGA-1	2.25404236195922	-4.82376343940013
CTCAACCCACGCTGAC-1	-0.478284145609136	6.40853398110158
CTCAACCGTCACTCAA-1	2.5358504998529	-0.106994131548336
CTCAACCGTCTTAGTG-1	-4.56717851282715	0.616837849872181
CTCAAGAAGGAGTCTG-1	2.94198725102783	-3.36971957419627
CTCAAGAAGGGACCAT-1	0.271493290647273	-0.993310043556621
CTCAAGAGTACATACC-1	-1.41257908465027	14.6848792340923
CTCAAGAGTCCGACGT-1	-0.787968660608525	-3.15049583647959
CTCAAGATCGCTAAAC-1	-0.892623524085279	3.16310494210012
CTCAAGATCGGCTGTG-1	-0.81371058048367	3.79613392616994
CTCAATTCAGACCTAT-1	0.75713751195312	4.79540245796926
CTCAATTGTGGTCTTA-1	-1.36311646820664	1.54010718132741
CTCAATTTCCTCTAAT-1	0.566930388196711	-6.18724162314646
CTCACTGAGCAAACAT-1	0.0231708037698315	-7.25750262473338
CTCACTGAGCTCTGTA-1	2.30940649388671	-1.4708790275883
CTCACTGCAGCGGATA-1	-4.42020061136841	-0.250440509958198
CTCACTGGTCGCATCG-1	1.02595016835571	0.835586240546772
CTCACTGGTGAAGCTG-1	0.87012157319427	4.60267441536672
CTCACTGTCTCCCATG-1	0.386999582036738	6.01862423683889
CTCACTGTCTCGTCGT-1	3.53936550496459	-3.9684558603596
CTCAGAAAGCTAATCC-1	-4.02706697107911	0.697427561538289
CTCAGAAGTAAGGAGA-1	2.72995064137817	-3.89690382216685
CTCAGAAGTCGTGCCA-1	-3.47104790331482	-1.82488043044322
CTCAGAAGTGGTCTAT-1	2.60370156644226	-5.88645226691477
CTCAGAAGTGTTCATG-1	-0.788338641539807	0.870457222716877
CTCAGGGAGCTCGTGC-1	-1.45932921291947	2.01682179238088
CTCAGGGAGTGGCCTC-1	-1.56992551209092	-0.174354443294933
CTCAGGGCACTCCTTG-1	0.610677455648188	3.92731182839162
CTCAGGGGTGCAATGG-1	2.17809603093505	3.66996329094655
CTCAGGGGTGTCCATA-1	1.91491100667358	2.72530024315603
CTCAGGGTCGAAGGAC-1	0.439594482167964	-6.25519854758494
CTCAGTCAGAGCACTG-1	0.436151360257869	0.773605158584187
CTCAGTCCAATACGCT-1	-0.47035637022614	-4.65894753669017
CTCAGTCGTTCCGCTT-1	3.01951763509155	-5.2257219049763
CTCAGTCTCAACGTGT-1	-0.757717694059606	2.08634608055837
CTCAGTCTCCTCGCAT-1	1.74530074475646	-0.0907602999042774
CTCATCGAGTAGTCAA-1	1.21585247395874	3.90836422707326
CTCATCGCAGGGACTA-1	-0.665088261381383	-3.23650891516917
CTCATCGCATCGCCTT-1	1.09297010777832	-6.51190049384349
CTCATCGCATGCCGCA-1	3.55411074040771	1.75505774285085
CTCATCGGTATGACAA-1	0.292435859426265	-0.775498995525768
CTCATCGTCAAGAGGC-1	2.10151598332763	-3.31543547843211
CTCATCGTCAGTCAGT-1	-0.588861818329091	2.74623673226125
CTCATCGTCGTTCCTG-1	-1.61963137508988	14.8506869580913
CTCATGCAGACGGTTG-1	-1.4190921139872	2.41216795708425
CTCATGCAGTGCTCAT-1	-0.785023326889272	4.00686018730886
CTCATGCTCCGTGGCA-1	-0.609363342539067	-6.15171630118602
CTCATGCTCTCTAGGA-1	2.02344128964782	-3.87328154776805
CTCATGCTCTTAGTTC-1	2.44235250829101	3.74609177376516
CTCATTAAGTAGCCAG-1	1.60752603886962	0.371335318343708
CTCATTACACTTTAGG-1	-1.16664111138939	4.57287733818776
CTCATTAGTCGAAACG-1	1.14308664677978	1.39494853283651
CTCATTAGTGTTACTG-1	-1.43922027470231	0.418259730594227
CTCATTATCGCTGACG-1	1.92526123402954	4.27272646691091
CTCCAACAGAAGCTCG-1	2.08553383229614	-5.52121455405467
CTCCAACAGAAGTCTA-1	1.1633021581018	4.06367914940603
CTCCAACTCTGTGCAA-1	3.75752041219116	2.24616306092031
CTCCACAAGGGATGTC-1	3.4016153561914	-3.93699032996409
CTCCACACAATTGCGT-1	-0.497897232786412	-6.77792651389353
CTCCACAGTAGCTAAA-1	-0.863698447958226	4.23394959236867
CTCCACAGTCGTGGTC-1	-0.825800101176496	2.61341803337819
CTCCACATCATTCACT-1	2.16937563298583	0.328635206477711
CTCCATGCATAAGCAA-1	1.88342950223327	-4.58644730780833
CTCCATGGTAATACCC-1	-3.82540538431763	0.230828335540364
CTCCATGGTGAGAGGG-1	1.48436734555603	-4.3255103323292
CTCCATGTCGGTCATA-1	0.935224031194453	-0.371292580120271
CTCCCAACAACACGAG-1	2.47181913731933	-4.80002982352488
CTCCCAACACGCGGTT-1	0.672925804837947	4.62581055428273
CTCCCAACAGGCACTC-1	3.43902513860107	2.83812301422841
CTCCCAAGTTTAGTCG-1	-1.05057138474345	5.25686400200612
CTCCCTCAGGGCTTCC-1	3.55034754155517	2.08231179978139
CTCCCTCAGTAACCTC-1	-1.82741972328782	2.58912890221364
CTCCCTCCAAGTCGTT-1	-1.24393714489102	2.00849120880849
CTCCCTCCACTGGATT-1	3.46804926274658	2.64160292412526
CTCCCTCTCAACGTGT-1	-4.32363298060059	1.53743105198629
CTCCGATAGCTCATAC-1	2.49339911816955	1.70547549988515
CTCCGATCACTAGGCC-1	-1.45619916440606	-5.77943713401072
CTCCGATTCAATCCGA-1	1.70177552579284	-4.19079286788218
CTCCGATTCATCACCC-1	2.19624707578063	0.012074282424519
CTCCGATTCCAGCACG-1	0.702342246755366	5.73290722634084
CTCCTCCAGAGTCTTC-1	-3.73431804300904	-0.113996246797969
CTCCTCCAGGCCCAAA-1	0.138688658460383	-6.77368027899974
CTCCTCCCACTAACGT-1	-2.44782498003602	5.06669800545461
CTCCTCCGTCGCAACC-1	0.475714777692561	0.180707147376606
CTCCTCCGTGCAATAA-1	-2.4831902039206	3.09609906937368
CTCCTCCGTTACCTGA-1	1.03163311360717	4.37735932137258
CTCCTCCTCATGCCCT-1	-0.633696283117528	6.34982626702077
CTCCTCCTCCAACACA-1	3.61671802876831	2.77030174996145
CTCCTCCTCCGAGGCT-1	2.50794145940185	-6.7389579508137
CTCCTCCTCTGGGCAC-1	-3.64174225451111	-1.22586954568141
CTCCTTTAGAGACAAG-1	1.21000645039916	3.74143021370656
CTCCTTTCACATAACC-1	0.418760036214595	4.62087719704397
CTCCTTTGTCCAGGTC-1	0.142203782781367	4.49968760277517
CTCCTTTTCTATGCCC-1	-0.100847746149297	2.65064661766774
CTCGAGGAGTCTGCAT-1	1.58433029530883	2.33594720627553
CTCGAGGGTGTGATGG-1	1.20093366979003	1.91329853798635
CTCGAGGGTTCGCGTG-1	-2.816454674021	-2.35047371123545
CTCGAGGGTTGCCGCA-1	-2.03127589346528	1.71669953133352
CTCTCAGCAGTTGGTT-1	0.862129067167048	-2.53625519011729
CTCTCAGGTATGACAA-1	0.47400340913177	-6.649416515572
CTCTCAGGTCGCGTCA-1	1.55683491109252	2.32223408486135
CTCTCAGTCAGACATC-1	-1.05653566764354	3.55431955124624
CTCTCAGTCCGTGTAA-1	0.540569161161189	3.22383778359182
CTCTCAGTCGTCCTTG-1	-0.152629042879338	6.44626181389577
CTCTCGAAGAGATCGC-1	1.23289606450439	-6.26396853659861
CTCTCGACAATTGCGT-1	0.397588347181086	-5.15901810858958
CTCTCGAGTTGCGTAT-1	0.52724990723968	-6.89286477301829
CTCTCGATCTCGGGAC-1	-1.13015020163416	5.84290545250661
CTCTGGTAGGGTTGCA-1	-0.336654211298223	3.27665417458303
CTCTGGTAGGTAGTCG-1	-0.984508630723353	4.5722746160198
CTCTGGTTCCTTCTGG-1	-1.30387591840386	-4.00161964629405
CTCTGGTTCGAGTGAG-1	-0.241253758684392	-0.195292184097698
CTGAATGAGTCGCGAA-1	-0.495181943193669	4.38574116493947
CTGAATGCAAGTGCAG-1	-4.07987144114136	0.765640189902852
CTGAATGCAGTTGTCA-1	-4.41745426775574	-0.437886545402935
CTGAATGGTCGCGTTG-1	0.146946285947566	-4.29164225791209
CTGAATGTCCGGCTTT-1	2.29193494199157	0.294172337310383
CTGAATGTCGGTCATA-1	-3.25545551897645	-2.49217278693431
CTGAATGTCTAGTGTG-1	-3.50854828478455	0.221544971721241
CTGAATGTCTTGAACG-1	-0.779698203221555	0.017820348994801
CTGAGCGAGCCAAGGT-1	-0.387081111685033	-3.83625871871226
CTGAGCGAGCCGATCC-1	0.980050419553523	2.28757112290151
CTGAGCGAGGTCGACA-1	-0.367726231828923	4.48914616371877
CTGAGCGCACACTGGC-1	3.11310217259765	-3.77939088080638
CTGAGCGCAGTGCCTG-1	-0.219046617761846	-4.67211682532542
CTGAGCGGTCGAGCAA-1	-1.9523862850821	2.26983063484914
CTGAGCGTCATCTCTA-1	-0.291902984396215	-1.25889463160746
CTGAGGCAGCGTACAG-1	0.32785603879333	-0.21692948971503
CTGAGGCGTGACAGGT-1	0.731034015401606	6.1541985776592
CTGAGGCGTGGAGAAA-1	-0.0370695841467334	-0.774074265701702
CTGATCCAGCATACTC-1	0.796443794950251	4.82148211266286
CTGATCCCATAAGCGG-1	-1.65656789662003	0.491066386954853
CTGCAGGAGAATTGCA-1	3.00168011067749	-2.45115310881846
CTGCAGGAGTGCGACA-1	-2.00119402529358	4.57368414665944
CTGCAGGCATTGTACG-1	-2.29309263350129	1.07172017361409
CTGCAGGTCAGCCCAG-1	3.26629135487915	2.83395879532583
CTGCATCAGACTCTTG-1	1.07921264050842	2.88298194672353
CTGCATCAGACTGTTC-1	-0.475202704683538	-0.0909670982193256
CTGCATCCACATTCTT-1	-1.8290308368361	4.18032448555715
[truncated: 2,408 more rows]
