# Supplementary material for: White and brown adipose tissue share a convergent fibro-adipogenic progenitor population
Source: EMBO Rep. 2025 Oct 8;26(22):5612–36. doi: 10.1038/s44319-025-00591-6 (PMC12635263; doi:10.1038/s44319-025-00591-6)
Supplement: Supplementary file 8 — Source data Fig. 1 [file 44319_2025_591_MOESM8_ESM.zip › Figure 1 source data/1B/wat_unexcluded_clusters.csv]

	x
AAACCCACAGAGCCCT-1	APCs 1
AAACCCACAGTCAGTT-1	APCs 2
AAACCCAGTATGACAA-1	APCs 2
AAACGAAAGCGCAATG-1	APCs 5
AAACGAACACATGGTT-1	APCs 2
AAACGAAGTGCGAGTA-1	APCs 6
AAACGAATCCTGTTGC-1	APCs 2
AAACGCTAGCAGTACG-1	APCs 4
AAACGCTAGTCTCCTC-1	APCs 4
AAACGCTAGTTGTACC-1	APCs 3
AAACGCTGTAAGACCG-1	APCs 1
AAACGCTGTCGATTCA-1	APCs 6
AAACGCTTCACTGTCC-1	APCs 6
AAACGCTTCTAGACCA-1	APCs 4
AAACGCTTCTTGCGCT-1	APCs 2
AAAGAACCAGCTTTGA-1	APCs 3
AAAGAACGTTCGGTCG-1	APCs 4
AAAGAACTCTCTCTAA-1	APCs 5
AAAGGATAGATGGCAC-1	Glial cells
AAAGGATCATTGTGCA-1	APCs 1
AAAGGATGTAGACACG-1	APCs 1
AAAGGATGTTGCCGAC-1	APCs 2
AAAGGGCAGAAGATCT-1	APCs 2
AAAGGGCCAAAGCACG-1	APCs 1
AAAGGGCGTTTGGGTT-1	APCs 1
AAAGGTAAGAGGATGA-1	Myeloid cells
AAAGGTACACTACTTT-1	APCs 6
AAAGGTACAGACAAGC-1	APCs 5
AAAGGTAGTATGCGTT-1	APCs 6
AAAGGTAGTATTTCTC-1	APCs 1
AAAGGTAGTCTGTGGC-1	APCs 3
AAAGGTATCGGTGTTA-1	APCs 6
AAAGTCCTCCGCGATG-1	APCs 1
AAAGTGAAGCGTTCAT-1	APCs 1
AAAGTGAAGTGGTGGT-1	APCs 1
AAAGTGAGTCTTGTCC-1	APCs 4
AAATGGACAAGCAGGT-1	APCs 5
AAATGGACAATACCTG-1	APCs 3
AAATGGACACGTGAGA-1	APCs 5
AAATGGACACTCATAG-1	APCs 2
AAATGGAGTACTGCGC-1	APCs 1
AAATGGAGTAGGAAAG-1	APCs 6
AACAAAGCAGGTATGG-1	APCs 5
AACAAAGCATAGAGGC-1	APCs 4
AACAAAGGTCCCTGTT-1	APCs 3
AACAAAGGTGCATTAC-1	APCs 6
AACAAAGGTGCGGTAA-1	APCs 1
AACAAAGGTGGTTTGT-1	APCs 4
AACAACCAGCAGTCTT-1	APCs 4
AACAACCAGGAGAATG-1	APCs 1
AACAACCAGTCATGAA-1	APCs 1
AACAACCCACGGCACT-1	APCs 2
AACAACCCAGAGAATT-1	APCs 1
AACAACCCAGCGGTCT-1	APCs 1
AACAACCGTAGACGTG-1	APCs 3
AACAACCGTTTGATCG-1	APCs 3
AACAAGACAACTGATC-1	APCs 1
AACAAGACACGACAGA-1	APCs 4
AACACACAGTCAGAGC-1	APCs 1
AACACACCAAAGGGTC-1	APCs 1
AACACACCAAGAGTTA-1	APCs 5
AACACACTCGATGCTA-1	APCs 2
AACAGGGAGACGACGT-1	APCs 6
AACAGGGAGGATCACG-1	APCs 5
AACAGGGAGTTCGCAT-1	APCs 2
AACAGGGGTGGTGATG-1	APCs 3
AACAGGGTCTGTAACG-1	APCs 4
AACCACAGTCAACATC-1	APCs 6
AACCACAGTGTGTGTT-1	APCs 1
AACCACATCACAAGGG-1	APCs 1
AACCACATCAGGACAG-1	APCs 4
AACCATGAGTGGAATT-1	APCs 4
AACCATGGTACACGCC-1	APCs 6
AACCATGTCGTCGGGT-1	APCs 3
AACCCAAAGCAATTAG-1	APCs 1
AACCCAAAGCAATTCC-1	APCs 1
AACCCAAAGTCGAATA-1	APCs 6
AACCCAACACACCTAA-1	APCs 4
AACCCAACAGCTACAT-1	APCs 1
AACCCAACATCATGAC-1	APCs 3
AACCCAAGTGATTGGG-1	APCs 2
AACCTGAAGATCACTC-1	APCs 1
AACCTGAAGTGTTGAA-1	APCs 6
AACCTGACATCGCCTT-1	APCs 4
AACCTGAGTACAGGTG-1	APCs 2
AACCTGAGTTGAAGTA-1	APCs 4
AACCTGAGTTGACTAC-1	APCs 1
AACCTGATCAAATGCC-1	APCs 1
AACCTTTCAAAGCAAT-1	APCs 1
AACCTTTCACTTTATC-1	APCs 1
AACCTTTGTCTAGATC-1	APCs 3
AACGAAAAGTAGAGTT-1	APCs 5
AACGAAAGTAGTGCGA-1	APCs 4
AACGAAATCGTGTGAT-1	APCs 1
AACGAAATCTAGTCAG-1	APCs 2
AACGGGAAGAACTCCT-1	APCs 5
AACGGGAAGCTGACAG-1	APCs 1
AACGGGAAGGCATCTT-1	APCs 2
AACGGGAAGTAGCTCT-1	APCs 4
AACGGGAAGTGACCTT-1	APCs 4
AACGGGACACCTGAAT-1	APCs 1
AACGGGACATGACGAG-1	APCs 2
AACGGGATCGCTTGCT-1	APCs 2
AACGTCAAGAGTCACG-1	APCs 1
AACGTCAGTCAACACT-1	APCs 2
AACGTCATCAACTGGT-1	APCs 2
AACTTCTAGACATAAC-1	APCs 1
AACTTCTAGACCTCCG-1	APCs 5
AACTTCTGTAGTTCCA-1	APCs 1
AACTTCTGTGTGAATA-1	APCs 4
AACTTCTGTTACGTAC-1	APCs 2
AACTTCTTCGTGTTCC-1	APCs 1
AAGAACAAGTGAGTTA-1	APCs 3
AAGACAAGTCTAGTGT-1	APCs 5
AAGACAAGTGGTGATG-1	APCs 5
AAGACAATCCGGGACT-1	APCs 5
AAGACAATCTCTTCAA-1	APCs 1
AAGACTCAGCGCCTCA-1	APCs 1
AAGACTCTCAAGAGTA-1	APCs 5
AAGATAGAGGAGTCTG-1	APCs 6
AAGATAGAGGCACGAT-1	APCs 1
AAGCATCAGGTAAACT-1	APCs 6
AAGCATCCAAGCTACT-1	APCs 2
AAGCATCCAATTGAGA-1	APCs 1
AAGCATCCAGAGCTAG-1	APCs 4
AAGCCATAGCATGCAG-1	APCs 4
AAGCCATAGCCGATCC-1	APCs 4
AAGCCATAGTCACACT-1	APCs 3
AAGCCATCAATTCGTG-1	APCs 4
AAGCCATGTTCGGTTA-1	APCs 3
AAGCGAGAGCGTGCCT-1	APCs 5
AAGCGAGCAAGATTGA-1	APCs 3
AAGCGAGCACAGAGCA-1	APCs 3
AAGCGAGCATAATCGC-1	APCs 2
AAGCGAGGTTTAGTCG-1	APCs 1
AAGCGTTGTAACTAAG-1	APCs 2
AAGCGTTGTGTGGACA-1	APCs 4
AAGCGTTTCAAACCCA-1	APCs 1
AAGCGTTTCCTAGCCT-1	APCs 3
AAGCGTTTCGTGCAGC-1	APCs 4
AAGGAATAGAAGATCT-1	APCs 1
AAGGAATAGACGCTCC-1	APCs 2
AAGGAATAGCTGACAG-1	APCs 1
AAGGAATAGGCTTAGG-1	APCs 6
AAGGAATAGTTAACAG-1	APCs 3
AAGGAATAGTTTGGCT-1	APCs 1
AAGGAATGTTTCTATC-1	APCs 3
AAGGAATTCATCTATC-1	APCs 1
AAGGAATTCGCTATTT-1	APCs 1
AAGGTAAAGACATACA-1	APCs 2
AAGGTAAAGTAGCATA-1	APCs 5
AAGGTAACACGCTTAA-1	APCs 5
AAGGTAAGTCGAACAG-1	APCs 5
AAGTACCAGGTACAGC-1	APCs 4
AAGTACCCAGGTTCGC-1	APCs 1
AAGTACCGTCCTCATC-1	APCs 1
AAGTCGTTCACTCTTA-1	APCs 4
AAGTCGTTCAGTGTTG-1	APCs 5
AAGTCGTTCATACGGT-1	APCs 6
AAGTGAAAGAAGAACG-1	APCs 5
AAGTGAAAGAGTTGTA-1	APCs 5
AAGTGAAAGTAGCAAT-1	APCs 4
AAGTGAACAGAGGAAA-1	APCs 1
AAGTGAAGTACCACGC-1	APCs 4
AAGTGAAGTTCTCCTG-1	Myeloid cells
AAGTTCGAGCTAGATA-1	APCs 1
AAGTTCGCAAGCTGTT-1	APCs 5
AAGTTCGCAATTGGTC-1	APCs 6
AAGTTCGCACCCTAAA-1	APCs 2
AAGTTCGGTGGCCACT-1	APCs 4
AATAGAGCATTCTTCA-1	APCs 2
AATAGAGGTACAGAAT-1	APCs 2
AATAGAGTCGTTCCCA-1	APCs 5
AATAGAGTCTTCGGAA-1	APCs 5
AATCACGCAACCGACC-1	APCs 1
AATCACGGTGGATCAG-1	APCs 6
AATCACGGTTCAAGTC-1	APCs 1
AATCGACCACCGTGCA-1	APCs 3
AATCGACGTAGTTACC-1	APCs 2
AATCGACTCCGCTAGG-1	APCs 3
AATCGTGCACACCTGG-1	APCs 2
AATCGTGCACGTACAT-1	APCs 2
AATCGTGGTGTCCTAA-1	APCs 5
AATCGTGGTTTGAACC-1	APCs 1
AATGAAGCAATTGTGC-1	APCs 4
AATGACCAGTTGTCAC-1	APCs 1
AATGACCCAAAGGCAC-1	APCs 3
AATGACCCATGCCATA-1	APCs 1
AATGACCGTACTGCGC-1	APCs 1
AATGACCGTAGCACAG-1	APCs 3
AATGACCGTCGTTGCG-1	APCs 5
AATGACCGTTCTTGCC-1	APCs 1
AATGCCAAGAAGAACG-1	APCs 2
AATGCCAAGAGGGTCT-1	APCs 5
AATGCCAAGCACTTTG-1	APCs 4
AATGCCAAGTTCAACC-1	APCs 1
AATGCCAGTGGTGATG-1	APCs 2
AATGCCATCCATTGCC-1	APCs 1
AATGGAAAGCTTCATG-1	APCs 1
AATGGAAAGGGATCAC-1	APCs 4
AATGGAACACGCTTAA-1	APCs 1
AATGGAACAGGTCCCA-1	APCs 2
AATGGCTAGGCTCCCA-1	APCs 1
AATGGCTCAGGATTCT-1	APCs 3
AATGGCTGTAGACGGT-1	APCs 4
AATGGCTGTATGATCC-1	APCs 3
AATGGCTTCGTCACCT-1	APCs 1
AATTCCTAGTCAACAA-1	APCs 1
AATTCCTCAACGGCTC-1	APCs 2
AATTCCTCAGTACTAC-1	APCs 3
AATTCCTGTTGTTGCA-1	APCs 2
AATTCCTTCAAATGCC-1	APCs 1
AATTCCTTCCGTGTCT-1	APCs 1
AATTTCCAGAGTGTGC-1	APCs 1
AATTTCCTCTGCCCTA-1	APCs 1
ACAAAGAAGCTGAAAT-1	APCs 5
ACAAAGAGTGGCGCTT-1	APCs 3
ACAAAGAGTTCTCTCG-1	APCs 2
ACAACCAAGGTCGTGA-1	APCs 1
ACAACCAGTCTTCAAG-1	APCs 2
ACAACCAGTGCCTGAC-1	APCs 5
ACAAGCTCACAGAAGC-1	APCs 5
ACAAGCTCAGTCAGTT-1	APCs 4
ACAAGCTTCCATTCGC-1	APCs 2
ACAAGCTTCGAGGCAA-1	APCs 5
ACACAGTAGCGTACAG-1	APCs 3
ACACAGTAGCGTGAAC-1	APCs 1
ACACAGTGTAGAATAC-1	APCs 2
ACACAGTTCGCTTAAG-1	APCs 4
ACACCAAAGATCCAAA-1	APCs 4
ACACCAAAGGCCACTC-1	Glial cells
ACACCAACAGAGCCCT-1	APCs 4
ACACCAATCATTGCTT-1	APCs 4
ACACGCGGTCTCTCTG-1	APCs 5
ACACGCGGTGGACTGA-1	APCs 3
ACACGCGGTTCGGTTA-1	APCs 3
ACACTGACAACTCGTA-1	APCs 5
ACACTGACAGATCCTA-1	APCs 2
ACACTGAGTTCTAACG-1	APCs 6
ACAGAAAAGGACATCG-1	APCs 3
ACAGAAACAGAATGTA-1	APCs 1
ACAGAAACATACCACA-1	APCs 6
ACAGAAATCAACTCTT-1	APCs 2
ACAGAAATCAAGAGGC-1	APCs 1
ACAGCCGAGGGTGGGA-1	APCs 5
ACAGCCGAGTCACTAC-1	APCs 3
ACAGCCGAGTCGCCCA-1	APCs 1
ACAGCCGCATACACCA-1	APCs 3
ACAGCCGGTACTAGCT-1	APCs 6
ACAGCCGTCCTACGAA-1	APCs 1
ACAGGGACAGGCAATG-1	APCs 4
ACAGGGACAGTCCCGA-1	APCs 1
ACAGGGATCAATGTCG-1	APCs 1
ACAGGGATCCTGTTAT-1	APCs 3
ACAGGGATCGCCTAGG-1	APCs 2
ACATCCCCAATCAAGA-1	APCs 5
ACATCCCCATCGATCA-1	APCs 2
ACATCCCGTAACAGTA-1	APCs 1
ACATCCCGTCGTTTCC-1	APCs 2
ACATCGAAGGCTGAAC-1	Myeloid cells
ACATCGACAGCGGTCT-1	APCs 1
ACATCGACATCTAACG-1	APCs 1
ACATCGAGTCAGCTTA-1	APCs 1
ACATCGATCGAGTCTA-1	APCs 4
ACATCGATCGCCCAGA-1	APCs 5
ACATGCACACGCAGTC-1	APCs 3
ACATGCACATCAGTCA-1	APCs 1
ACATGCAGTAACGTTC-1	APCs 5
ACATGCAGTCGCTTGG-1	APCs 1
ACATGCATCTGATTCT-1	APCs 5
ACATTTCGTAGTCACT-1	APCs 1
ACATTTCGTCAGGCAA-1	APCs 4
ACATTTCGTGGTAATA-1	APCs 2
ACATTTCGTGGTCAAG-1	APCs 3
ACATTTCGTTGCATGT-1	APCs 1
ACATTTCTCAAGCCGC-1	APCs 2
ACCAAACGTAGCGATG-1	APCs 6
ACCAAACGTGGTAACG-1	APCs 3
ACCAAACTCCATTTCA-1	APCs 1
ACCAAACTCCGAGATT-1	APCs 1
ACCAAACTCGCCACTT-1	APCs 6
ACCAACAAGAGTCAGC-1	Glial cells
ACCAACAAGGTATTGA-1	APCs 5
ACCAACACAAGGATGC-1	Myeloid cells
ACCAACATCATCGACA-1	APCs 2
ACCAACATCTTTGCAT-1	APCs 6
ACCACAAAGTATTAGG-1	APCs 2
ACCACAAAGTGTTCAC-1	APCs 2
ACCACAACACAGGATG-1	APCs 4
ACCACAACATATTCGG-1	APCs 3
ACCACAACATGGGATG-1	APCs 2
ACCACAAGTGTTATCG-1	APCs 1
ACCACAAGTTAAGCAA-1	APCs 3
ACCATTTCACTGATTG-1	APCs 2
ACCATTTCATGTGCTA-1	APCs 3
ACCATTTGTCCTGTCT-1	APCs 2
ACCCAAAAGAAAGTCT-1	APCs 1
ACCCAAAAGAGAGGTA-1	APCs 2
ACCCAAACAGTTTCGA-1	APCs 6
ACCCAAAGTACTGCCG-1	APCs 4
ACCCAAATCCATCGTC-1	APCs 1
ACCCTCACAAGTGCAG-1	APCs 4
ACCCTTGGTACTAAGA-1	APCs 5
ACCCTTGTCAAGATAG-1	APCs 6
ACCCTTGTCAGATTGC-1	APCs 2
ACCCTTGTCTGTAACG-1	APCs 1
ACCGTTCAGGCGACAT-1	APCs 1
ACCGTTCAGTGGTCAG-1	APCs 3
ACCGTTCCACCATATG-1	APCs 1
ACCGTTCTCACCTTGC-1	APCs 1
ACCTACCAGAGTCCGA-1	APCs 1
ACCTACCAGCATGCAG-1	APCs 3
ACCTACCAGGTCACTT-1	APCs 1
ACCTACCCAGAACTCT-1	APCs 5
ACCTACCTCTGCGGAC-1	APCs 1
ACCTGAACACGGATCC-1	Myeloid cells
ACCTGAAGTCTAATCG-1	APCs 5
ACCTGAAGTGTCCGTG-1	APCs 1
ACGATCAAGCCGAATG-1	APCs 3
ACGATCAAGTTCCTGA-1	APCs 4
ACGATCACAGGTTCAT-1	APCs 3
ACGATCATCAAATGCC-1	APCs 6
ACGATCATCACCCATC-1	APCs 1
ACGATCATCTAAGCCA-1	APCs 3
ACGATCATCTCGCTCA-1	APCs 1
ACGATCATCTCTATAC-1	APCs 2
ACGATGTCACGCTGTG-1	APCs 1
ACGATGTTCAGGTAAA-1	APCs 4
ACGATGTTCCGCGATG-1	APCs 2
ACGCACGAGCGCACAA-1	APCs 1
ACGCACGCAACTAGAA-1	APCs 2
ACGCACGGTGTGAATA-1	APCs 1
ACGCACGTCAACCGAT-1	APCs 1
ACGCACGTCAATCTCT-1	APCs 1
ACGGAAGAGTGATAAC-1	APCs 6
ACGGAAGCATCTATCT-1	APCs 1
ACGGAAGGTGGTCTAT-1	APCs 3
ACGGAAGGTTGCTCGG-1	APCs 5
ACGGAAGGTTTCGCTC-1	APCs 4
ACGGGTCCACAGTGTT-1	APCs 1
ACGGGTCCACATATCG-1	APCs 1
ACGGTCGCACTGCGTG-1	APCs 3
ACGGTCGGTTAGCGGA-1	APCs 1
ACGGTCGGTTTCGTTT-1	APCs 5
ACGGTCGTCGCAGTTA-1	APCs 3
ACGGTTAAGTCCTACA-1	APCs 4
ACGGTTACACCTGCAG-1	APCs 2
ACGGTTACACTACCGG-1	APCs 1
ACGGTTATCACCTTGC-1	APCs 1
ACGTAACGTACCGGCT-1	APCs 1
ACGTAACGTCGTATTG-1	APCs 4
ACGTAACGTTCGTAAC-1	APCs 2
ACGTACACAAGCAGGT-1	APCs 6
ACGTACAGTACCACGC-1	APCs 2
ACGTACATCAGCAGAG-1	APCs 6
ACGTACATCGGAGATG-1	APCs 1
ACGTAGTCAAGGCGTA-1	APCs 6
ACGTAGTGTAGCTTTG-1	APCs 6
ACGTAGTGTAGTCCTA-1	APCs 4
ACGTCCTAGGCGCTCT-1	APCs 2
ACGTCCTAGTCATGCT-1	APCs 4
ACGTCCTCACTGATTG-1	APCs 3
ACGTCCTTCCGAGCTG-1	APCs 2
ACGTCCTTCTTTCAGT-1	APCs 3
ACGTTCCAGTGCCTCG-1	APCs 3
ACGTTCCCACTAGTAC-1	APCs 5
ACGTTCCGTGGGCTTC-1	APCs 1
ACGTTCCTCATTGCCC-1	APCs 5
ACGTTCCTCTCGTGGG-1	APCs 1
ACGTTCCTCTTGCAAG-1	APCs 1
ACTACGAAGGTTATAG-1	APCs 4
ACTACGAGTCCGGACT-1	APCs 1
ACTACGATCTTGCAAG-1	APCs 1
ACTATCTAGTGCACTT-1	APCs 4
ACTATCTCACAGCATT-1	APCs 4
ACTATGGCAAGCTGTT-1	APCs 6
ACTATGGCACCGTCTT-1	APCs 5
ACTATGGCATGACGAG-1	APCs 1
ACTATGGGTACCGTGC-1	APCs 2
ACTATGGGTCCGAAGA-1	APCs 1
ACTATGGGTCTCGCGA-1	APCs 1
ACTATGGGTGAGCCAA-1	APCs 1
ACTATGGGTGCAAGAC-1	APCs 3
ACTATGGGTGGCACTC-1	APCs 3
ACTATGGTCAAATGAG-1	APCs 3
ACTATGGTCCAGGACC-1	APCs 3
ACTATTCAGTGGCCTC-1	APCs 3
ACTATTCCAGCGCTTG-1	APCs 1
ACTATTCCATACTTTC-1	APCs 6
ACTCCCAGTACTGAGG-1	APCs 4
ACTCCCAGTATAGCTC-1	APCs 6
ACTCCCAGTTGCCTAA-1	APCs 1
ACTCCCATCTGCGGGT-1	APCs 3
ACTCTCGCATAATCCG-1	APCs 1
ACTCTCGGTGGAAATT-1	APCs 4
ACTCTCGGTTCATCTT-1	APCs 3
ACTGATGAGGCTCTCG-1	APCs 4
ACTGATGCAAATGGCG-1	APCs 4
ACTGATGCAGCTGTTA-1	APCs 5
ACTGATGCATCGTCCT-1	APCs 5
ACTGATGGTAGGCAAC-1	APCs 2
ACTGATGGTAGTTAGA-1	APCs 5
ACTGATGGTCAGTTTG-1	APCs 4
ACTGATGGTGCCTGAC-1	APCs 1
ACTGATGTCTTACGTT-1	APCs 4
ACTGCAAAGTGGATTA-1	APCs 1
ACTGCAACAGTAGATA-1	APCs 4
ACTGCAAGTCCGACGT-1	APCs 6
ACTGCAAGTGCCCAGT-1	APCs 1
ACTGCAATCACGATCA-1	APCs 2
ACTGCAATCTGAACGT-1	APCs 5
ACTGTCCCAAAGCTAA-1	APCs 2
ACTGTCCGTGGCTTAT-1	APCs 1
ACTGTCCTCCATCTCG-1	APCs 1
ACTGTGAAGGCGAAGG-1	APCs 2
ACTGTGAAGGTTGTTC-1	APCs 1
ACTGTGAAGTATCTGC-1	APCs 2
ACTGTGATCACAGTGT-1	APCs 1
ACTTAGGAGCTGACTT-1	APCs 3
ACTTAGGAGGTAGCAC-1	APCs 3
ACTTAGGAGTTAGTAG-1	APCs 3
ACTTAGGCAACCACGC-1	APCs 3
ACTTAGGCAACTGTGT-1	APCs 5
ACTTAGGCATGTGCTA-1	APCs 1
ACTTAGGTCAGGTAAA-1	APCs 1
ACTTAGGTCTGAGCAT-1	APCs 4
ACTTAGGTCTTTGGAG-1	APCs 4
ACTTATCAGAAGTATC-1	APCs 1
ACTTATCAGCGCTGCT-1	APCs 4
ACTTATCAGGCTCACC-1	APCs 3
ACTTATCGTCTAATCG-1	APCs 2
ACTTATCTCACTTCTA-1	APCs 2
ACTTATCTCCGAGATT-1	APCs 4
ACTTATCTCTCATGCC-1	APCs 4
ACTTCCGAGACCATAA-1	APCs 3
ACTTCCGCAGGGCTTC-1	APCs 3
ACTTCCGGTAAGTTAG-1	APCs 5
ACTTCCGTCTGCCCTA-1	APCs 2
ACTTCGCAGATTACCC-1	APCs 6
ACTTCGCAGCGACATG-1	APCs 5
ACTTCGCCAGCTGAGA-1	APCs 1
ACTTCGCTCCACTGGG-1	APCs 3
ACTTCGCTCCAGTACA-1	APCs 4
ACTTCGCTCGTCACCT-1	APCs 2
ACTTCGCTCTTTACAC-1	APCs 6
ACTTTCAAGACGATAT-1	APCs 2
ACTTTCAAGCATGATA-1	APCs 2
ACTTTCAAGCCTCTTC-1	APCs 1
ACTTTCAAGTGCAAAT-1	APCs 2
ACTTTCACACTGCGAC-1	APCs 5
ACTTTCAGTGGCTTAT-1	APCs 1
ACTTTGTAGAGTCTTC-1	APCs 4
ACTTTGTAGCTCCCTT-1	APCs 3
ACTTTGTAGTGCTAGG-1	APCs 3
ACTTTGTCAATCAGCT-1	APCs 4
ACTTTGTCACAGCTGC-1	APCs 6
ACTTTGTGTAGTCCTA-1	APCs 3
ACTTTGTGTTACACTG-1	APCs 2
ACTTTGTTCGTAGGGA-1	APCs 5
AGAAATGCAAATGGCG-1	APCs 3
AGAAATGGTAGATTGA-1	APCs 4
AGAAATGGTGGCTGAA-1	APCs 1
AGAAATGTCACCTTGC-1	APCs 5
AGAACAAAGACATAAC-1	APCs 6
AGAACAAAGTGCGTCC-1	APCs 5
AGAACAATCCTATTTG-1	APCs 1
AGAACCTCAAGGCCTC-1	APCs 2
AGAACCTCAATGTTGC-1	APCs 5
AGAACCTCAGACCAGA-1	APCs 1
AGAACCTCATACGCAT-1	APCs 2
AGAACCTGTACCGTCG-1	APCs 4
AGAACCTGTATGAGGC-1	APCs 5
AGAACCTTCATCACAG-1	APCs 2
AGAAGCGAGATTCGAA-1	APCs 6
AGAAGCGCAATTGCCA-1	APCs 2
AGAAGCGCACGGTCTG-1	APCs 1
AGAAGCGCAGACAAGC-1	APCs 3
AGAAGCGCATGACGAG-1	APCs 3
AGAAGCGGTAGAGTTA-1	APCs 3
AGAAGCGTCTTCGGAA-1	APCs 3
AGAAGTACAACAAAGT-1	APCs 4
AGAAGTACAGGTGTGA-1	APCs 4
AGAAGTACATTCTTCA-1	APCs 1
AGACAAACAGATCCTA-1	APCs 2
AGACAAACAGATGCGA-1	APCs 1
AGACAAACAGGTAGTG-1	APCs 3
AGACAAATCACTCCGT-1	APCs 4
AGACAAATCTTTGCGC-1	APCs 1
AGACACTCAATACCTG-1	APCs 1
AGACACTTCAGACAAA-1	APCs 4
AGACACTTCTCGTCAC-1	APCs 6
AGACAGGAGACTTAAG-1	APCs 6
AGACAGGCACATTCTT-1	APCs 3
AGACAGGCATCTTTCA-1	APCs 3
AGACAGGGTGAAAGTT-1	APCs 4
AGACAGGGTGAGATCG-1	APCs 1
AGACAGGTCACTAGCA-1	APCs 1
AGACAGGTCCGCTTAC-1	APCs 3
AGACAGGTCTATTGTC-1	APCs 3
AGACCATCAGCGTAGA-1	APCs 2
AGACCATCATGTGCCG-1	APCs 1
AGACCCGAGGGACTGT-1	APCs 1
AGACCCGCATGTACGT-1	APCs 5
AGACCCGGTCTGTCAA-1	APCs 1
AGACCCGGTGGGACAT-1	APCs 1
AGACTCACACGACCTG-1	APCs 4
AGACTCAGTAGTGTGG-1	APCs 1
AGACTCATCGCTCCTA-1	APCs 1
AGAGAATAGGTAAAGG-1	APCs 2
AGAGAATAGTCCTGCG-1	APCs 1
AGAGAATCAAGTGCAG-1	APCs 4
AGAGAATCAGGAGGTT-1	APCs 6
AGAGAATGTATTTCGG-1	APCs 4
AGAGAATGTCAATCTG-1	APCs 2
AGAGAATTCATGCCCT-1	APCs 3
AGAGAGCAGAAGGTAG-1	APCs 5
AGAGAGCAGCAGTAAT-1	APCs 6
AGAGAGCAGCCTGGAA-1	APCs 5
AGAGAGCAGGATCACG-1	APCs 4
AGAGAGCCAAACGGCA-1	APCs 2
AGAGAGCCAACCGGAA-1	APCs 6
AGAGAGCGTAACATGA-1	APCs 5
AGAGAGCGTATGGTTC-1	Glial cells
AGAGAGCGTCCGTACG-1	APCs 3
AGAGAGCTCACGGGCT-1	APCs 3
AGAGCAGAGAAGAACG-1	APCs 1
AGAGCAGAGCTGTACT-1	APCs 1
AGAGCAGAGGTTATAG-1	APCs 1
AGAGCAGCAGCATTGT-1	APCs 1
AGAGCAGCATCCTTCG-1	APCs 1
AGAGCAGGTTCGGTCG-1	APCs 5
AGAGCAGTCATGAGTC-1	APCs 3
AGAGCAGTCGTAGGGA-1	Myeloid cells
AGAGCAGTCGTCAAAC-1	APCs 4
AGAGCCCCAAACCACT-1	APCs 6
AGAGCCCCAGAAATCA-1	APCs 3
AGAGCCCGTGAATTAG-1	APCs 1
AGATAGAAGGATACCG-1	APCs 3
AGATAGAGTAACAGTA-1	APCs 2
AGATAGAGTAGATTGA-1	APCs 3
AGATAGAGTAGTCGGA-1	APCs 3
AGATAGAGTATCAGCT-1	APCs 2
AGATAGAGTTGAGGAC-1	APCs 3
AGATAGATCTCTGCTG-1	APCs 1
AGATCCAAGACAGCGT-1	APCs 1
AGATCCACACGTCGGT-1	APCs 5
AGATCCACAGCAAGAC-1	APCs 4
AGATCCAGTCATATGC-1	APCs 5
AGATCCAGTGTGTACT-1	APCs 1
AGATCCATCGGAAGGT-1	APCs 1
AGATCCATCTTCGGAA-1	APCs 1
AGATCGTAGGTTCCAT-1	APCs 5
AGATCGTCATCCGATA-1	APCs 5
AGATCGTCATGTGTCA-1	APCs 5
AGATCGTGTAAGACCG-1	APCs 1
AGATCGTGTATCATGC-1	APCs 1
AGATCGTGTATTTCGG-1	APCs 3
AGATGAAAGTCTGGAG-1	APCs 1
AGATGAACATGACACT-1	APCs 5
AGATGAAGTTTACTGG-1	APCs 5
AGATGAATCACCTGGG-1	APCs 5
AGATGAATCGACCAAT-1	APCs 5
AGATGAATCGCAGAGA-1	APCs 3
AGATGCTGTCAGGCAA-1	APCs 6
AGATGCTGTTGCTGAT-1	APCs 1
AGATGCTTCGGTCACG-1	APCs 1
AGCATCAAGTTGTAGA-1	APCs 4
AGCATCAGTCCAAAGG-1	APCs 5
AGCATCAGTGATTCTG-1	APCs 5
AGCATCATCATCTACT-1	APCs 3
AGCATCATCCCGAGAC-1	APCs 1
AGCATCATCGATACGT-1	APCs 2
AGCCAATAGAATACAC-1	APCs 1
AGCCAATAGGGCGAGA-1	APCs 6
AGCCAATGTCCTGAAT-1	APCs 1
AGCCAATTCTGGGAGA-1	APCs 3
AGCCACGCATCGCTAA-1	APCs 1
AGCCACGCATCTGGGC-1	APCs 3
AGCCACGTCAACCTTT-1	APCs 1
AGCCAGCCAACGTATC-1	APCs 1
AGCGATTAGCTCGAAG-1	APCs 3
AGCGATTAGGCAGGTT-1	APCs 1
AGCGATTCAAGGTACG-1	APCs 2
AGCGATTGTCACTACA-1	APCs 4
AGCGCCAAGACCAGCA-1	APCs 4
AGCGCCACAGCCTATA-1	APCs 2
AGCGCCAGTAGCGTCC-1	APCs 4
AGCGCCATCCACGTAA-1	APCs 1
AGCGCCATCTCCATAT-1	APCs 1
AGCGTATAGTCGAAAT-1	APCs 5
AGCGTATTCTCCGCAT-1	APCs 3
AGCTACACAACTGCTA-1	APCs 2
AGCTACAGTACCTAAC-1	APCs 3
AGCTACAGTGATAGAT-1	APCs 2
AGCTACATCACTCGAA-1	APCs 5
AGCTACATCGCAACAT-1	APCs 6
AGCTACATCTTCTGGC-1	APCs 3
AGCTCAAAGGTGCAGT-1	APCs 1
AGCTCAACAGCGTGAA-1	APCs 3
AGCTCAACATCGGAAG-1	APCs 5
AGCTCAAGTATAGGGC-1	APCs 4
AGCTCAAGTGCGCTCA-1	APCs 1
AGCTCAAGTTGCCAAT-1	APCs 4
AGCTTCCAGGCATCAG-1	APCs 4
AGCTTCCAGGTGCCAA-1	APCs 1
AGCTTCCAGTGAGTTA-1	APCs 3
AGCTTCCGTGGCTCTG-1	APCs 4
AGCTTCCGTTTACCTT-1	APCs 1
AGCTTCCTCCACGTGG-1	APCs 5
AGCTTCCTCCGGCTTT-1	APCs 2
AGCTTCCTCGCAAGAG-1	APCs 1
AGGAAATCACCGGCTA-1	APCs 1
AGGAAATCACTTGTGA-1	APCs 1
AGGAAATTCCAGTACA-1	APCs 1
AGGAATAAGAGTCTTC-1	APCs 5
AGGAATACAAGTTCGT-1	APCs 2
AGGAATACAATCGTCA-1	APCs 2
AGGAATACAGCACAGA-1	APCs 1
AGGAATAGTTAGGGAC-1	APCs 6
AGGAATATCATACGGT-1	APCs 1
AGGAATATCGCGCCAA-1	APCs 3
AGGAATATCTTGGTGA-1	APCs 6
AGGACGACAATGACCT-1	APCs 1
AGGACGAGTACACGTT-1	APCs 4
AGGACGAGTGATACTC-1	APCs 5
AGGACGATCCTATTGT-1	APCs 1
AGGACGATCGTAGCTA-1	APCs 2
AGGACTTAGTGGAAAG-1	APCs 5
AGGACTTGTTTGTTCT-1	APCs 1
AGGAGGTAGCCAAGTG-1	APCs 3
AGGAGGTAGGGACACT-1	APCs 1
AGGAGGTCAACGTATC-1	APCs 4
AGGAGGTGTAGGCAAC-1	APCs 2
AGGAGGTGTTGTGTAC-1	APCs 3
AGGAGGTTCACGGTCG-1	APCs 6
AGGAGGTTCGCCAATA-1	APCs 3
AGGATAAAGAAACTCA-1	APCs 1
AGGATAAGTTCCGCTT-1	APCs 3
AGGATAATCACAGTGT-1	Glial cells
AGGATCTAGTGGTTAA-1	APCs 5
AGGATCTGTCGCGGTT-1	APCs 3
AGGATCTGTGACTGTT-1	APCs 4
AGGATCTGTTACCTGA-1	APCs 1
AGGATCTTCCTGGGTG-1	APCs 6
AGGCATTAGAGTGTTA-1	APCs 5
AGGCATTCAATGTGGG-1	APCs 3
AGGCATTGTGGCTGAA-1	APCs 1
AGGCATTTCATCACAG-1	APCs 4
AGGCATTTCGACCATA-1	APCs 5
AGGCATTTCTTTCCAA-1	APCs 2
AGGCTGCGTAGGATAT-1	APCs 6
AGGCTGCGTTTCCATT-1	APCs 1
AGGCTGCTCTCGTCAC-1	APCs 1
AGGGAGTAGACTCTAC-1	APCs 4
AGGGAGTAGAGATTCA-1	APCs 2
AGGGAGTAGGAACGAA-1	APCs 2
AGGGAGTTCGTTTACT-1	APCs 1
AGGGAGTTCTCGGTCT-1	APCs 1
AGGGCCTCAATTGAAG-1	APCs 2
AGGGCCTCACATGACT-1	APCs 1
AGGGCTCAGCTGAGCA-1	APCs 1
AGGGCTCTCAACTACG-1	APCs 2
AGGGTCCCAGATGCGA-1	APCs 1
AGGGTCCTCATGGTAC-1	APCs 1
AGGGTCCTCGGCTGAC-1	APCs 3
AGGGTGAAGATCACCT-1	APCs 2
AGGGTGAAGCGTCTGC-1	APCs 1
AGGGTGACACCCTATC-1	APCs 2
AGGGTGAGTTCCGCGA-1	APCs 2
AGGGTGATCCGATTAG-1	APCs 3
AGGGTTTAGCAGGTCA-1	APCs 2
AGGGTTTGTTAATCGC-1	APCs 3
AGGGTTTTCCAACCAA-1	APCs 2
AGGGTTTTCTTCGTAT-1	APCs 4
AGGTAGGAGAAAGCGA-1	APCs 3
AGGTAGGGTGGACTAG-1	APCs 6
AGGTAGGGTTTCGGCG-1	APCs 1
AGGTCATAGATAGTGT-1	APCs 3
AGGTCATAGTTTGCTG-1	APCs 6
AGGTCATCATAGATCC-1	APCs 2
AGGTCATCATCTGTTT-1	APCs 2
AGGTCATGTATCGTTG-1	APCs 3
AGGTCATGTCGTTGCG-1	APCs 3
AGGTCATTCTCATTAC-1	APCs 3
AGGTCTAAGACTGTTC-1	APCs 1
AGGTCTAAGAGTCTTC-1	APCs 4
AGGTCTAAGTTCCGTA-1	APCs 4
AGGTCTACAGGGCTTC-1	APCs 3
AGGTCTACATCGTGCG-1	APCs 4
AGGTCTAGTAGACGTG-1	APCs 2
AGGTCTAGTATGTCCA-1	APCs 4
AGGTGTTAGCATCTTG-1	APCs 2
AGGTGTTTCGGACCAC-1	APCs 4
AGGTGTTTCGTTCCCA-1	APCs 3
AGGTTACCAGTCGCAC-1	APCs 3
AGGTTACCATTGCTTT-1	APCs 1
AGGTTGTAGTACAACA-1	APCs 6
AGGTTGTCAGGTGACA-1	APCs 2
AGGTTGTTCGGTCGAC-1	APCs 4
AGTAACCTCATTCTTG-1	APCs 2
AGTAACCTCTCCTGTG-1	APCs 5
AGTAACCTCTGGTGCG-1	APCs 5
AGTAACCTCTTCCTAA-1	APCs 3
AGTACCACACCCTTAC-1	APCs 2
AGTACCATCCTTCAGC-1	APCs 2
AGTACCATCGCACGAC-1	APCs 1
AGTACTGGTAGCACAG-1	APCs 1
AGTACTGGTAGCCAGA-1	APCs 1
AGTACTGGTGTCATGT-1	APCs 1
AGTACTGTCAACGTGT-1	APCs 6
AGTACTGTCCTCACTG-1	APCs 3
AGTAGCTAGCCTGACC-1	APCs 2
AGTAGCTAGGGACCAT-1	APCs 2
AGTAGCTGTAGATCCT-1	APCs 4
AGTAGCTGTCAAAGTA-1	APCs 6
AGTAGCTGTTCAGCTA-1	APCs 6
AGTAGCTTCCTTCTAA-1	APCs 1
AGTAGTCAGCATCAGG-1	APCs 5
AGTAGTCAGGGAGTTC-1	APCs 2
AGTAGTCAGGTCACAG-1	APCs 3
AGTAGTCCACATCCCT-1	APCs 5
AGTAGTCTCGTGCACG-1	APCs 5
AGTCAACAGGTGGTTG-1	APCs 1
AGTCAACAGTCTCGTA-1	APCs 1
AGTCAACCAATCCTAG-1	APCs 4
AGTCAACGTACGTGTT-1	APCs 3
AGTCAACGTACGTTCA-1	Glial cells
AGTCAACGTTCCGTTC-1	APCs 3
AGTCAACTCAAAGCCT-1	APCs 1
AGTCAACTCAATCAGC-1	APCs 3
AGTCAACTCACTTGTT-1	APCs 4
AGTCAACTCAGCGCAC-1	APCs 1
AGTCACAAGTCCCAGC-1	APCs 1
AGTCACAAGTGGACGT-1	APCs 3
AGTCACAAGTGGTTGG-1	APCs 5
AGTCACAGTAAGGAGA-1	APCs 3
AGTCACAGTTTATGCG-1	Glial cells
AGTCACATCCCGAAAT-1	APCs 4
AGTCATGTCGCTACAA-1	APCs 3
AGTCTCCCAAGATGTA-1	APCs 1
AGTCTCCCAGGCCTGT-1	APCs 1
AGTCTCCGTAATGCGG-1	APCs 6
AGTCTCCGTGGACTAG-1	APCs 6
AGTCTCCTCCAGGACC-1	APCs 2
AGTCTCCTCTGGCCGA-1	APCs 5
AGTGACTAGTGCACCC-1	APCs 2
AGTGATCAGACCAGCA-1	APCs 4
AGTGATCAGGTGAGAA-1	APCs 4
AGTGATCCAAATGGCG-1	APCs 3
AGTGATCCACATTCGA-1	APCs 3
AGTGATCGTGCTCTTC-1	APCs 3
AGTGATCGTTCCACGG-1	APCs 1
AGTGATCGTTGGGAAC-1	APCs 5
AGTGATCTCGAATCCA-1	APCs 6
AGTGATCTCGTAGCTA-1	APCs 3
AGTGATCTCTCTCTAA-1	APCs 1
AGTGCCGAGCGGGTTA-1	APCs 3
AGTGCCGAGGTACCTT-1	APCs 6
AGTGCCGGTATAGGAT-1	APCs 1
AGTGCCGGTCATGGCC-1	APCs 2
AGTGCCGTCGAGAAAT-1	APCs 1
AGTGTTGAGCATCTTG-1	APCs 5
AGTGTTGCAATGCAGG-1	APCs 5
AGTGTTGCACCAGTTA-1	APCs 2
AGTGTTGCATACCATG-1	APCs 1
AGTGTTGGTGCCGAAA-1	APCs 3
AGTGTTGGTGCTGCAC-1	APCs 1
AGTGTTGGTGTTAACC-1	APCs 5
AGTGTTGTCTGTGTGA-1	APCs 1
AGTTAGCAGCCATTCA-1	APCs 4
AGTTAGCAGCCTCTCT-1	APCs 1
AGTTAGCCACACACTA-1	APCs 6
AGTTAGCGTCCGAAAG-1	APCs 5
AGTTAGCTCCTCACTG-1	APCs 3
AGTTAGCTCTCTTAAC-1	APCs 6
AGTTAGCTCTTAATCC-1	APCs 1
AGTTCCCAGTCCTGCG-1	APCs 6
AGTTCCCCAGAAATTG-1	APCs 2
AGTTCCCGTAACATAG-1	APCs 3
AGTTCCCGTCTGATCA-1	APCs 2
AGTTCCCGTTTGCCGG-1	APCs 6
AGTTCCCTCGTTAGTG-1	APCs 3
AGTTCGAAGTGCCCGT-1	APCs 6
AGTTCGACAAGATGGC-1	APCs 6
AGTTCGACACCAACAT-1	APCs 3
AGTTCGAGTATTGACC-1	APCs 3
AGTTCGAGTGCAACAG-1	APCs 3
ATACCGAAGCAACCAG-1	APCs 1
ATACCGACAAGTGGCA-1	APCs 3
ATACCGATCACGGTCG-1	APCs 5
ATACCGATCTAGCAAC-1	Myeloid cells
ATACCGATCTAGCCTC-1	APCs 4
ATACCTTAGGAGACCT-1	APCs 1
ATACCTTAGTTACTCG-1	APCs 5
ATACCTTCATATGGCT-1	APCs 4
ATACCTTGTAGACAGC-1	APCs 1
ATACCTTGTAGCGCTC-1	APCs 2
ATACCTTTCGGTAGGA-1	APCs 1
ATACTTCAGACATGCG-1	APCs 3
ATACTTCAGGTTGCCC-1	APCs 3
ATACTTCCACTTGTCC-1	APCs 2
ATACTTCCAGCAGTAG-1	APCs 3
ATACTTCGTATAGGGC-1	APCs 3
ATACTTCGTTTGCAGT-1	APCs 1
ATACTTCTCGTCCTCA-1	APCs 1
ATAGACCAGACAGCGT-1	APCs 4
ATAGACCAGCCTTTCC-1	APCs 3
ATAGACCAGTAGTCAA-1	APCs 1
ATAGACCCAGAGTCTT-1	APCs 1
ATAGACCTCGCTGCGA-1	APCs 6
ATAGACCTCGGTCGAC-1	APCs 6
ATAGAGACAGGTCCGT-1	APCs 1
ATAGAGAGTTTGGGTT-1	APCs 1
ATAGAGATCCTCAGAA-1	APCs 1
ATAGGCTAGACTGTTC-1	APCs 5
ATAGGCTAGCCTCTTC-1	APCs 5
ATAGGCTGTATGAAGT-1	APCs 1
ATATCCTAGACGATAT-1	APCs 5
ATATCCTAGATTAGTG-1	APCs 3
ATATCCTAGTCTTCGA-1	APCs 4
ATATCCTGTAACGGTG-1	APCs 1
ATATCCTGTGTTCAGT-1	APCs 3
ATATCCTGTGTTTACG-1	APCs 5
ATATCCTTCATGGTAC-1	APCs 6
ATCACAGAGGCATCGA-1	APCs 5
ATCACAGAGGTTACAA-1	APCs 1
ATCACAGAGTTGCGAG-1	Glial cells
ATCACAGCAGCAGATG-1	APCs 2
ATCACAGGTGGATACG-1	APCs 1
ATCACAGTCCTCTCGA-1	APCs 2
ATCACAGTCTGCGGCA-1	APCs 6
ATCACAGTCTTCTGGC-1	APCs 4
ATCACGAAGGTCGTCC-1	APCs 1
ATCACGACAACTTCTT-1	APCs 5
ATCACGACACATTCTT-1	APCs 2
ATCACGACATCATCCC-1	APCs 1
ATCACGAGTATTAAGG-1	APCs 1
ATCACGATCTCCAAGA-1	APCs 2
ATCACGATCTTTGCAT-1	APCs 3
ATCACTTCAACTCCAA-1	APCs 4
ATCACTTCATTGCTGA-1	APCs 2
ATCACTTTCATCTCTA-1	APCs 4
ATCACTTTCCGTGGGT-1	APCs 4
ATCAGGTAGAGAGAAC-1	APCs 3
ATCAGGTAGTCTGCGC-1	APCs 3
ATCAGGTCAGCTATTG-1	APCs 2
ATCAGGTGTATCACCA-1	APCs 1
ATCAGGTGTTGCTCGG-1	APCs 4
ATCATTCAGCGCCGTT-1	APCs 4
ATCATTCCAGACGCTC-1	APCs 6
ATCATTCCAGTGCCTG-1	APCs 1
ATCATTCGTAGCGCCT-1	APCs 5
ATCATTCGTCCCTGAG-1	APCs 1
ATCATTCTCGGCGATC-1	APCs 1
ATCATTCTCTGGCCAG-1	APCs 5
ATCCACCTCTGACAGT-1	APCs 3
ATCCACCTCTTCTGGC-1	APCs 2
ATCCATTCATTCAGCA-1	APCs 1
ATCCATTGTCGGAAAC-1	APCs 4
ATCCCTGAGACCTCCG-1	APCs 6
ATCCCTGAGCACTGGA-1	APCs 1
ATCCCTGAGGCTCAAG-1	APCs 1
ATCCCTGCAAACTCGT-1	APCs 1
ATCCCTGCACCAAATC-1	APCs 5
ATCCCTGCACTGTGTA-1	APCs 5
ATCCCTGGTGAACCGA-1	APCs 4
ATCCCTGTCTTTCAGT-1	APCs 4
ATCCGTCAGATGGTCG-1	APCs 1
ATCCGTCAGGCCACCT-1	APCs 2
ATCCGTCCACCTTCGT-1	APCs 1
ATCCGTCGTACTGTTG-1	APCs 3
ATCCGTCTCAGTCCGG-1	APCs 3
ATCCGTCTCCGTTGAA-1	APCs 1
ATCCGTCTCGCTTACC-1	APCs 6
ATCCGTCTCTGCATAG-1	APCs 6
ATCCGTCTCTGTGCAA-1	APCs 4
ATCCTATCAAGCGATG-1	APCs 1
ATCCTATCAGGAATCG-1	Glial cells
ATCCTATCATCCGCGA-1	APCs 3
ATCCTATGTGCGGATA-1	APCs 5
ATCCTATTCAAATGAG-1	APCs 4
ATCGATGAGTGCGTCC-1	APCs 4
ATCGATGTCTTCACGC-1	APCs 2
ATCGCCTAGCGAGTCA-1	APCs 3
ATCGCCTAGCTAGAGC-1	APCs 3
ATCGCCTCAGTGTATC-1	APCs 1
ATCGCCTGTAACAGTA-1	APCs 6
ATCGCCTGTAGGCAGT-1	APCs 3
ATCGCCTTCGTGGGAA-1	Glial cells
ATCGGATAGCGATGCA-1	APCs 6
ATCGGATCACCTATCC-1	APCs 2
ATCGGATGTTGGCCGT-1	APCs 1
ATCGGATTCACCTCTG-1	APCs 1
ATCGGATTCATGGAGG-1	APCs 5
ATCGGATTCTGAATCG-1	APCs 4
ATCGGATTCTGGGCAC-1	APCs 2
ATCGGCGAGACAAGCC-1	APCs 5
ATCGGCGAGGTCTACT-1	APCs 2
ATCGGCGCACGCTGAC-1	APCs 1
ATCGGCGCAGGCTACC-1	APCs 1
ATCGGCGTCAACACGT-1	APCs 5
ATCGGCGTCCAAAGGG-1	APCs 2
ATCGGCGTCGACGTCG-1	APCs 2
ATCGTAGAGACAACTA-1	APCs 4
ATCGTAGAGCAGATAT-1	APCs 1
ATCGTAGCAAGTTGGG-1	APCs 1
ATCGTAGCAGAGTGTG-1	APCs 5
ATCGTAGCATCGGCCA-1	APCs 4
ATCGTAGGTTGAGAGC-1	APCs 1
ATCGTAGTCACTGGTA-1	APCs 3
ATCGTAGTCGAGAGCA-1	APCs 5
ATCGTAGTCGTCACCT-1	APCs 1
ATCGTCCAGAGGGTGG-1	APCs 1
ATCGTCCCACGTACTA-1	APCs 5
ATCGTCCCAGTATACC-1	APCs 6
ATCGTCCGTAGTCGGA-1	APCs 3
ATCGTCCTCCCATAAG-1	APCs 2
ATCGTCCTCTCGAGTA-1	APCs 1
ATCGTCCTCTTCGATT-1	APCs 1
ATCGTGAAGGTGCTTT-1	APCs 2
ATCGTGATCCACGTGG-1	APCs 2
ATCGTGATCCGGTAAT-1	APCs 4
ATCGTGATCTATACTC-1	APCs 2
ATCGTGATCTGCGGAC-1	APCs 5
ATCTCTAAGAGAGCAA-1	APCs 1
ATCTCTACAAGTAGTA-1	APCs 4
ATCTCTAGTACCCAGC-1	APCs 3
ATCTCTAGTACGTGTT-1	APCs 1
ATCTCTAGTATCCTCC-1	APCs 4
ATCTCTAGTCAAGCCC-1	APCs 4
ATCTCTATCCGCAAAT-1	APCs 2
ATCTCTATCGAACCAT-1	APCs 6
ATCTCTATCTTCCACG-1	APCs 3
ATCTTCAGTAGTTAGA-1	APCs 4
ATCTTCAGTCCCTGAG-1	APCs 1
ATCTTCATCTCCTGTG-1	APCs 1
ATGAAAGAGACATACA-1	APCs 3
ATGAAAGAGATCCGAG-1	APCs 6
ATGAAAGAGTCACAGG-1	APCs 6
ATGAAAGAGTCCGCCA-1	APCs 1
ATGAAAGAGTCGAAAT-1	APCs 5
ATGAAAGTCACCTGGG-1	APCs 2
ATGAAAGTCACCTTAT-1	APCs 1
ATGAAAGTCGAACTCA-1	APCs 4
ATGACCAAGCAATAAC-1	APCs 2
ATGACCAAGGCATCGA-1	APCs 3
ATGACCAGTACGGGAT-1	APCs 4
ATGACCAGTATCCCTC-1	APCs 4
ATGAGGGAGGTCACTT-1	APCs 4
ATGAGTCAGGTACCTT-1	APCs 4
ATGAGTCCAGTTTCGA-1	APCs 2
ATGAGTCTCAAGAAAC-1	APCs 6
ATGAGTCTCGAACTCA-1	APCs 1
ATGAGTCTCGGTCGGT-1	APCs 6
ATGAGTCTCTGACCCT-1	APCs 1
ATGATCGAGAGCTGCA-1	APCs 2
ATGATCGCATCTAGAC-1	APCs 2
ATGATCGTCGCTGATA-1	APCs 2
ATGATCGTCTACGCGG-1	APCs 6
ATGCATGAGAGGCCAT-1	APCs 4
ATGCATGAGATGAATC-1	APCs 6
ATGCATGAGGATCATA-1	APCs 4
ATGCATGCAACGTATC-1	APCs 6
ATGCATGGTTCAATCG-1	APCs 4
ATGCATGTCGCGGACT-1	APCs 1
ATGCATGTCTTGAGCA-1	APCs 1
ATGCCTCAGTGATAGT-1	APCs 4
ATGCCTCCACAAACGG-1	APCs 1
ATGCCTCCAGGCATGA-1	APCs 4
ATGCCTCGTCTCAAGT-1	APCs 2
ATGCGATAGGGCCAAT-1	APCs 3
ATGCGATGTGTCTTCC-1	APCs 3
ATGCGATTCCTCTTTC-1	APCs 2
ATGCGATTCCTTCACG-1	APCs 3
ATGCGATTCGAAGAAT-1	APCs 1
ATGGAGGAGCTTTCTT-1	APCs 3
ATGGAGGCAAGTGCAG-1	APCs 5
ATGGAGGCACGGAAGT-1	APCs 1
ATGGAGGCAGAGTGTG-1	APCs 3
ATGGAGGCAGCGTATT-1	APCs 4
ATGGAGGCATGGATCT-1	APCs 1
ATGGAGGGTACTCCCT-1	APCs 1
ATGGATCGTTGGGACA-1	Myeloid cells
ATGGATCTCGTGGGAA-1	APCs 5
ATGGGAGAGGTGGCTA-1	APCs 5
ATGGGAGAGTTGCATC-1	APCs 6
ATGGGAGCAAGCACAG-1	APCs 3
ATGGGAGCACTACCCT-1	APCs 4
ATGGGAGGTAGTGCGA-1	APCs 2
ATGGGAGGTCAATCTG-1	APCs 3
ATGGGAGTCCCTGTTG-1	APCs 1
ATGGGTTAGGTACAAT-1	APCs 1
ATGGGTTGTGGCTTGC-1	APCs 5
ATGGGTTGTGTTCCTC-1	APCs 5
ATGGTTGAGACCATGG-1	APCs 2
ATGGTTGAGGGTTAGC-1	APCs 1
ATGGTTGCACTGCGTG-1	APCs 3
ATGGTTGGTAGCTAAA-1	APCs 4
ATGGTTGGTCATGACT-1	APCs 2
ATGGTTGGTGACATCT-1	APCs 3
ATGGTTGTCACAACCA-1	APCs 1
ATGGTTGTCGGTTGTA-1	APCs 5
ATGTCCCAGTAGGGTC-1	APCs 2
ATGTCCCCACTGTCGG-1	APCs 4
ATGTCCCCAGGAACCA-1	APCs 4
ATGTCCCTCTAACGCA-1	APCs 2
ATGTCTTAGGAGGTTC-1	APCs 1
ATGTCTTTCATCGCTC-1	APCs 2
ATGTCTTTCCCGAGTG-1	APCs 2
ATGTCTTTCTTTCGAT-1	APCs 4
ATTACCTCAGCGCTTG-1	APCs 3
ATTACCTCATGATGCT-1	APCs 5
ATTACCTCATGTGTCA-1	APCs 5
ATTACCTGTCATAACC-1	APCs 2
ATTACCTGTCGATTAC-1	APCs 1
ATTACCTGTTATAGAG-1	APCs 5
ATTACCTTCCGCACGA-1	APCs 1
ATTACCTTCGTCTCAC-1	APCs 4
ATTACTCCAGAGTCAG-1	APCs 5
ATTACTCTCAGTCAGT-1	APCs 1
ATTACTCTCCGCCTAT-1	APCs 4
ATTATCCAGATACTGA-1	APCs 1
ATTATCCAGGCATCAG-1	APCs 5
ATTATCCGTAATTAGG-1	APCs 2
ATTATCCGTTTATGCG-1	Glial cells
ATTATCCTCGGCCAAC-1	APCs 3
ATTATCCTCTCTATAC-1	APCs 2
ATTCACTAGCTCTTCC-1	APCs 1
ATTCACTCAAGCTGCC-1	APCs 1
ATTCACTGTTCGATTG-1	APCs 3
ATTCACTTCCTCACCA-1	APCs 5
ATTCACTTCTTCTCAA-1	APCs 1
ATTCAGGCAAGTGCTT-1	APCs 3
ATTCAGGCACTAAACC-1	APCs 2
ATTCAGGGTACAGTTC-1	APCs 1
ATTCAGGGTTTGTTGG-1	APCs 1
ATTCAGGTCCATAGGT-1	APCs 4
ATTCAGGTCGCTATTT-1	APCs 6
ATTCAGGTCTTCGGTC-1	APCs 2
ATTCATCAGCACTGGA-1	APCs 2
ATTCATCCACGGTGTC-1	APCs 3
ATTCATCGTTGCCAAT-1	APCs 4
ATTCATCGTTGGTGTT-1	APCs 3
ATTCATCTCGACGTCG-1	APCs 1
ATTCATCTCTTAGGAC-1	APCs 3
ATTCCATGTGGTATGG-1	APCs 6
ATTCCATGTTGTGCAT-1	APCs 3
ATTCCATTCGTGGGTC-1	APCs 6
ATTCCATTCTGAATGC-1	APCs 3
ATTCCCGAGCTGTTAC-1	APCs 2
ATTCCCGAGTCTGGAG-1	APCs 2
ATTCCCGAGTTATGGA-1	APCs 1
ATTCCCGCAAGGAGTC-1	APCs 3
ATTCCCGCACGCTGCA-1	APCs 2
ATTCCCGGTACACTCA-1	APCs 1
ATTCCCGTCGGCATTA-1	APCs 4
ATTCGTTAGCCAGTAG-1	APCs 1
ATTCGTTAGTCGTCTA-1	APCs 3
ATTCGTTCAGGCATTT-1	APCs 3
ATTCGTTCATAGGCGA-1	APCs 3
ATTCGTTGTACATTGC-1	APCs 2
ATTCGTTGTCGACGCT-1	APCs 3
ATTCGTTGTCGCATGC-1	APCs 1
ATTCGTTGTCTCTCTG-1	APCs 2
ATTCGTTGTGCCGAAA-1	APCs 1
ATTCTACCACGTACTA-1	APCs 2
ATTCTACTCGCTCCTA-1	APCs 5
ATTCTACTCTGAATCG-1	APCs 2
ATTCTTGAGGAAAGGT-1	APCs 5
ATTCTTGAGGGAGTTC-1	APCs 5
ATTCTTGCAGCAGAAC-1	APCs 2
ATTCTTGGTCTAGATC-1	APCs 4
ATTCTTGGTCTTAGTG-1	APCs 1
ATTCTTGGTGCATACT-1	APCs 3
ATTCTTGTCCCAACTC-1	APCs 3
ATTGGGTAGAGCCTGA-1	APCs 5
ATTGGGTAGCTAGATA-1	APCs 1
ATTGGGTAGGTCCTGC-1	APCs 4
ATTGGGTCAAATAGCA-1	APCs 6
ATTGTTCAGACTAAGT-1	APCs 3
ATTGTTCCACATGTTG-1	APCs 5
ATTGTTCCATGAGAAT-1	APCs 5
ATTGTTCTCACCCATC-1	APCs 1
ATTGTTCTCATAAGGA-1	APCs 3
ATTGTTCTCGCAATTG-1	APCs 2
ATTGTTCTCTCTGCCA-1	APCs 3
ATTTACCAGAATTCAG-1	APCs 3
ATTTACCCACAGCATT-1	APCs 1
ATTTACCCATTGGGAG-1	APCs 3
ATTTACCTCTCCGAGG-1	APCs 4
ATTTCACGTGTTCCTC-1	APCs 1
ATTTCACGTTAGGCTT-1	APCs 4
ATTTCACTCGCAGTGC-1	APCs 6
ATTTCTGAGAGCAGCT-1	APCs 1
ATTTCTGAGGTTAGTA-1	APCs 5
ATTTCTGCAGAGTCTT-1	APCs 1
ATTTCTGTCTCGTCAC-1	APCs 1
CAAAGAACAAGACAAT-1	APCs 1
CAAAGAAGTCAAGTTC-1	APCs 6
CAAAGAAGTCGACGCT-1	APCs 5
CAAAGAAGTGCATACT-1	APCs 2
CAAAGAAGTGTTCCAA-1	APCs 4
CAACAACGTTCAGTAC-1	APCs 2
CAACAACTCAAGTGGG-1	APCs 2
CAACAGTCACTACCGG-1	APCs 3
CAACCAAAGTTAGTAG-1	APCs 4
CAACCAACAAGTGGCA-1	APCs 5
CAACCAATCCAAAGGG-1	APCs 3
CAACCTCAGCGGACAT-1	APCs 3
CAACCTCAGGATTTCC-1	APCs 2
CAACCTCAGTCAACAA-1	APCs 1
CAACCTCCAAACAGGC-1	APCs 1
CAACCTCCAATGCTCA-1	APCs 1
CAACCTCCATAGTCGT-1	APCs 4
CAACCTCGTATGAGGC-1	APCs 4
CAACCTCTCACAAGGG-1	APCs 1
CAACCTCTCCTTCTTC-1	APCs 4
CAACGATAGAGGCGTT-1	APCs 5
CAACGATCACTAGTAC-1	APCs 4
CAACGATCAGTGACCC-1	APCs 1
CAACGATCATTCACCC-1	APCs 3
CAACGATGTTAACCTG-1	APCs 1
CAACGATTCGTAGAGG-1	APCs 6
CAACGATTCGTGTTCC-1	APCs 3
CAACGGCAGACTAGAT-1	APCs 4
CAACGGCAGATGGTCG-1	APCs 3
CAACGGCAGGATGAGA-1	APCs 3
CAACGGCAGGCAATGC-1	APCs 4
CAACGGCAGGGACAGG-1	APCs 5
CAACGGCGTCGTTGGC-1	APCs 3
CAACGGCGTTCGGGTC-1	APCs 4
CAACGGCTCCGTCAAA-1	APCs 5
CAAGACTAGCCTATCA-1	APCs 4
CAAGACTGTATACAGA-1	APCs 1
CAAGAGGCATGTTCAG-1	APCs 2
CAAGAGGTCGGTTCAA-1	APCs 1
CAAGCTAAGAATTCAG-1	APCs 1
CAAGCTACAAACTAGA-1	APCs 4
CAAGCTATCAACTACG-1	APCs 3
CAAGCTATCTTCTGGC-1	APCs 2
CAAGGGACAGGCAATG-1	APCs 2
CAAGGGAGTTCTTGCC-1	APCs 2
CAAGGGATCACGATCA-1	APCs 2
CAATACGAGCATGGGT-1	APCs 1
CAATACGAGGATATGT-1	APCs 4
CAATACGGTTATGTGC-1	APCs 1
CAATACGTCGGACCAC-1	APCs 4
CAATCGAGTACACTCA-1	APCs 2
CAATCGAGTCTGTGTA-1	APCs 1
CAATCGATCACATCAG-1	APCs 6
CAATCGATCACCATCC-1	APCs 3
CAATCGATCAGCGGAA-1	APCs 1
CAATGACGTAAGATAC-1	APCs 5
CAATGACTCAAGCTGT-1	APCs 5
CAATGACTCATCAGTG-1	APCs 1
CAATTTCAGACCGCCT-1	APCs 5
CAATTTCAGGTCGACA-1	APCs 6
CAATTTCCACAACGAG-1	APCs 3
CAATTTCCACGTACTA-1	APCs 5
CAATTTCGTGTCCCTT-1	APCs 5
CACAACACACGACTAT-1	APCs 2
CACAACAGTACCAGAG-1	APCs 1
CACACAAAGATCGCTT-1	APCs 4
CACACAAGTAATGATG-1	APCs 2
CACACAAGTTAGGGTG-1	APCs 1
CACACAATCTTCTGTA-1	APCs 4
CACAGATAGTTCCTGA-1	APCs 2
CACAGATTCAAACGTC-1	APCs 5
CACAGGCGTATCAGCT-1	APCs 1
CACAGGCTCAGACAAA-1	APCs 3
CACAGGCTCCCGTGTT-1	APCs 3
CACATGAGTCCATCTC-1	APCs 5
CACATGAGTGCACGCT-1	APCs 4
CACATGATCAGCTAGT-1	APCs 4
CACCAAAAGACATCCT-1	APCs 2
CACCAAACACGACAGA-1	APCs 5
CACCAAATCATCACAG-1	APCs 2
CACCGTTAGGATTACA-1	APCs 3
CACCGTTCATCCTTCG-1	APCs 1
CACCGTTCATCTCGTC-1	APCs 1
CACCGTTGTACAAGTA-1	APCs 3
CACCGTTGTCTCGACG-1	APCs 2
CACGAATGTTCTCGTC-1	APCs 1
CACGAATTCGCTAAAC-1	APCs 4
CACGGGTCACGCTTAA-1	APCs 5
CACGGGTCAGTAACCT-1	APCs 1
CACGGGTGTGTTACAC-1	APCs 5
CACGTGGCATCTGCGG-1	APCs 1
CACGTGGGTGGACCAA-1	APCs 3
CACGTGGGTTAGGCTT-1	APCs 1
CACGTGGTCACGATAC-1	APCs 3
CACGTTCAGGTAGTCG-1	APCs 2
CACGTTCGTACGATCT-1	APCs 6
CACGTTCGTCAAACGG-1	APCs 1
CACGTTCTCACTTATC-1	APCs 6
CACGTTCTCAGAATAG-1	APCs 6
CACGTTCTCATTACGG-1	APCs 1
CACGTTCTCCATACAG-1	APCs 1
CACGTTCTCTTCGACC-1	APCs 1
CACTAAGAGACCATTC-1	APCs 6
CACTAAGAGAGGTGCT-1	APCs 3
CACTAAGCAGTAACCT-1	APCs 4
CACTAAGGTACACGCC-1	APCs 1
CACTAAGGTAGGAAAG-1	APCs 4
CACTAAGGTTGCATGT-1	APCs 1
CACTAAGTCGCTCATC-1	APCs 2
CACTGAAAGATCGCCC-1	APCs 6
CACTGAAAGTAACCTC-1	APCs 1
CACTGAACAGAATCGG-1	APCs 1
CACTGAAGTGCCCTTT-1	Glial cells
CACTGAATCATAGCAC-1	APCs 3
CACTGGGAGAATCGTA-1	APCs 3
CACTGGGAGATCGCCC-1	APCs 1
CACTGGGCAATGCTCA-1	APCs 3
CACTGGGCATGACTAC-1	APCs 2
CACTGGGTCACTGGGC-1	APCs 6
CACTGTCCAATTGCAC-1	APCs 5
CACTGTCTCAATCCGA-1	APCs 1
CACTTCGGTGCCGGTT-1	APCs 1
CACTTCGGTTCAGGTT-1	APCs 3
CACTTCGTCGATCCAA-1	APCs 6
CAGAGCCCAAGTGGAC-1	APCs 4
CAGAGCCCAGCTTTGA-1	APCs 2
CAGAGCCCATTGCTGA-1	APCs 1
CAGAGCCTCTCCGATC-1	APCs 3
CAGATACGTAACCCGC-1	APCs 5
CAGATACGTAGTTCCA-1	Glial cells
CAGATACGTCGAACGA-1	APCs 1
CAGATACTCGTGCGAC-1	APCs 2
CAGATCAAGGCGACAT-1	APCs 6
CAGATCAAGGTACCTT-1	APCs 3
CAGATCATCTCCGCAT-1	APCs 5
CAGATTGAGTCATAGA-1	APCs 6
CAGATTGCAAGGCAAC-1	APCs 3
CAGATTGCATGAGAAT-1	APCs 3
CAGATTGCATGTCGTA-1	APCs 2
CAGATTGGTCTGTGCG-1	APCs 1
CAGATTGTCAAGTGGG-1	APCs 5
CAGATTGTCGAGCACC-1	APCs 1
CAGATTGTCTTAGGAC-1	APCs 1
CAGCAATAGCTCTATG-1	APCs 3
CAGCAATCAGTGTGCC-1	APCs 5
CAGCAATCATTGGATC-1	APCs 6
CAGCAATGTCCATAGT-1	APCs 1
CAGCAATTCGCCAATA-1	APCs 4
CAGCAATTCGTTGTGA-1	APCs 2
CAGCACGAGTAAAGCT-1	APCs 1
CAGCACGAGTTGAATG-1	APCs 4
CAGCACGCAGCAAGAC-1	APCs 5
CAGCACGCATTATGCG-1	APCs 4
CAGCACGGTCGTCGGT-1	APCs 3
CAGCACGTCGTAATGC-1	APCs 5
CAGCAGCGTCCTGGGT-1	APCs 2
CAGCAGCTCAAACCCA-1	APCs 4
CAGCCAGAGAGCAGAA-1	APCs 4
CAGCCAGAGATGTTGA-1	APCs 1
CAGCCAGAGTTAGTGA-1	APCs 1
CAGCCAGCAACCAATC-1	APCs 1
CAGCCAGCACGTCTCT-1	APCs 2
CAGCCAGCATAGAAAC-1	APCs 4
CAGCCAGTCGTGTTCC-1	APCs 3
CAGCGTGCAACGTTAC-1	APCs 3
CAGCGTGGTTCGTAAC-1	APCs 6
CAGCGTGTCTCGTGAA-1	APCs 5
CAGGCCAAGCCGAACA-1	Glial cells
CAGGCCAAGGAGTACC-1	APCs 1
CAGGCCACACAGGATG-1	APCs 5
CAGGCCATCGAACCAT-1	APCs 3
CAGGGCTAGTCGGCCT-1	APCs 4
CAGGGCTAGTTTCAGC-1	APCs 2
CAGGGCTGTAGGCAAC-1	APCs 4
CAGGGCTTCGCTTACC-1	APCs 5
CAGGTATCACATTGTG-1	APCs 5
CAGGTATCAGAGTGTG-1	APCs 5
CAGGTATGTCACTCTC-1	APCs 1
CAGGTATTCCTCCACA-1	APCs 1
CAGGTATTCTTAGCAG-1	APCs 2
CAGTGCGCACACACGC-1	APCs 4
CAGTGCGCATAACTCG-1	APCs 2
CAGTGCGGTAGTTAGA-1	APCs 1
CAGTGCGTCCCAGTGG-1	APCs 1
CAGTTAGAGAATCGTA-1	APCs 3
CAGTTAGCAGATAAAC-1	APCs 5
CAGTTAGGTTGTCTAG-1	APCs 4
CAGTTAGTCATCCCGT-1	APCs 5
CAGTTAGTCATCCTGC-1	APCs 4
CAGTTAGTCGCCTTGT-1	APCs 5
CAGTTCCAGAACCCGA-1	APCs 6
CAGTTCCCATGATCTG-1	APCs 2
CAGTTCCGTGCCGTAC-1	APCs 1
CAGTTCCTCCTCTAGC-1	APCs 6
CATAAGCAGACATAAC-1	APCs 3
CATAAGCAGGAGGTTC-1	APCs 4
CATAAGCAGGTGAGAA-1	APCs 1
CATAAGCCACTACTTT-1	APCs 3
CATAAGCTCAGAATAG-1	APCs 3
CATAAGCTCATACGGT-1	APCs 4
CATACAGCAGGACTAG-1	APCs 3
CATACAGCATCCGTTC-1	APCs 2
CATACAGCATGAAAGT-1	APCs 1
CATACAGGTCGCATGC-1	APCs 3
CATACAGGTTGTGTTG-1	APCs 1
CATACAGTCACTGGGC-1	APCs 4
CATACCCAGTGATTCC-1	APCs 3
CATACTTGTAGAGCTG-1	APCs 2
CATACTTGTGGTCCGT-1	APCs 2
CATACTTTCGACGAGA-1	APCs 1
CATACTTTCGAGAAGC-1	APCs 6
CATACTTTCTGGTCAA-1	APCs 6
CATAGACTCACTTGTT-1	APCs 2
CATCAAGCATCCTGTC-1	APCs 6
CATCAAGGTCTGGTTA-1	APCs 4
CATCAAGTCATGAGAA-1	APCs 1
CATCAAGTCTAGGCCG-1	APCs 4
CATCCACAGGTAGGCT-1	APCs 1
CATCCACAGTGCGTCC-1	APCs 2
CATCCACCACTTGTCC-1	APCs 1
CATCCACGTATCACGT-1	APCs 1
CATCCACGTATGTCTG-1	APCs 6
CATCCACGTCGTATTG-1	APCs 6
CATCCACTCTAAGAAG-1	APCs 2
CATCCCAAGCTCCCTT-1	APCs 2
CATCCCAAGTGTTCAC-1	APCs 4
CATCCCAGTCCGGTCA-1	Glial cells
CATCCCAGTGAACCGA-1	APCs 2
CATCCCAGTTTGATCG-1	APCs 1
CATCCGTAGTAGCAAT-1	APCs 6
CATCCGTCACATGTTG-1	APCs 1
CATCCGTCAGCTGAGA-1	APCs 2
CATCCGTGTAAGATCA-1	APCs 4
CATCGCTCACCCTGAG-1	APCs 2
CATCGCTCACGGTGCT-1	APCs 5
CATCGCTGTTCTTCAT-1	APCs 5
CATCGCTTCTTCCCGA-1	APCs 1
CATCGGGGTAGCTTGT-1	APCs 4
CATCGTCAGTTTCGAC-1	APCs 5
CATCGTCGTCCTATAG-1	APCs 1
CATCGTCGTCGAATTC-1	APCs 2
CATCGTCTCCCATAAG-1	APCs 4
CATCGTCTCTCTGCCA-1	APCs 4
CATCGTCTCTCTTGCG-1	APCs 2
CATGAGTAGGGCAGTT-1	APCs 1
CATGAGTCATCCCGTT-1	APCs 1
CATGAGTGTGCAAGAC-1	APCs 6
CATGAGTTCTGATGGT-1	APCs 1
CATGCAACACACCGCA-1	APCs 1
CATGCAACACCTGAAT-1	APCs 2
CATGCAACAGCAGGAT-1	APCs 5
CATGCAATCGTCTAAG-1	APCs 5
CATGCCTCAAGTGACG-1	APCs 6
CATGCCTGTCATGGCC-1	APCs 2
CATGCCTGTTCTCGTC-1	APCs 6
CATGCCTTCGGATACT-1	APCs 1
CATGCGGAGGTATCTC-1	APCs 1
CATGCGGAGGTTCAGG-1	APCs 1
CATGCGGCAAGAATAC-1	APCs 1
CATGCGGCATGGCTAT-1	APCs 2
CATGCGGGTAATCAGA-1	APCs 4
CATGCGGGTCTACGAT-1	APCs 1
CATGCGGGTTGGGATG-1	APCs 6
CATGCGGTCCACGTCT-1	APCs 2
CATGCTCAGATACCAA-1	APCs 5
CATGCTCAGTTGAAGT-1	APCs 4
CATGCTCCAACCGGAA-1	APCs 6
CATGCTCCAACGGCTC-1	APCs 4
CATGCTCCAGCTGAAG-1	APCs 1
CATGCTCCATAATCGC-1	APCs 6
CATGCTCCATCAACCA-1	APCs 6
CATGCTCGTGCAATAA-1	APCs 1
CATGCTCGTTCACCGG-1	APCs 5
CATGCTCTCCTCATAT-1	APCs 1
CATGCTCTCGAGATAA-1	APCs 1
CATGGATCAAGTCCCG-1	APCs 6
CATGGATCAATACGAA-1	APCs 5
CATGGATCATGGGTTT-1	APCs 3
CATGGATGTATCGCAT-1	APCs 3
CATGGATTCGAGCTGC-1	APCs 4
CATGGTAAGCCACCGT-1	APCs 3
CATGGTAAGCGGTATG-1	APCs 3
CATGGTAAGGTCGAGT-1	APCs 5
CATGGTACAGCTACTA-1	APCs 3
CATGGTATCCTCTAGC-1	APCs 6
CATGGTATCTGGCTGG-1	APCs 6
CATTCATAGTAGGATT-1	APCs 6
CATTCATCAAACCGGA-1	APCs 2
CATTCATCACACAGCC-1	APCs 6
CATTCCGAGCTGTTCA-1	APCs 1
CATTCCGAGCTTTCCC-1	APCs 6
CATTCCGCACCAGACC-1	APCs 1
CATTCCGGTGCATTTG-1	APCs 1
CATTCTACATGCCGCA-1	APCs 5
CATTCTAGTCGTAATC-1	APCs 6
CATTGAGCACTCACTC-1	APCs 3
CATTGAGGTCGGTACC-1	APCs 2
CATTGAGGTGGATCAG-1	APCs 2
CATTGAGTCGCTGTTC-1	APCs 6
CATTGAGTCGGTCGGT-1	APCs 4
CATTGAGTCGTGTGAT-1	APCs 6
CATTGCCAGATTGGGC-1	APCs 1
CATTGCCAGTTCCGGC-1	APCs 1
CATTGCCCAACGACTT-1	APCs 6
CATTGCCCACCCAATA-1	APCs 2
CATTGCCCATGGCCAC-1	APCs 2
CATTGCCCATGTGGTT-1	APCs 2
CATTGCCGTACAATAG-1	APCs 2
CATTGCCTCGTGGTAT-1	APCs 6
CATTGTTAGAATCGTA-1	APCs 3
CATTGTTTCACAACCA-1	APCs 3
CATTGTTTCATGCTAG-1	APCs 4
CATTTCAGTGTTGATC-1	APCs 1
CATTTCATCATGAGTC-1	APCs 5
CCAAGCGAGTTACGAA-1	APCs 5
CCAAGCGCACCTGTCT-1	APCs 2
CCAAGCGCACTTTATC-1	APCs 2
CCAAGCGCATTGTACG-1	APCs 1
CCAAGCGGTTAGTCGT-1	APCs 1
CCAAGCGGTTTGGCTA-1	APCs 1
CCAAGCGTCCATGAGT-1	APCs 5
CCAAGCGTCGGCCTTT-1	APCs 5
CCAATGAAGATGATTG-1	APCs 5
CCAATGAAGCTATCTG-1	APCs 1
CCAATGACATCCGAGC-1	APCs 4
CCAATGAGTACTAACC-1	APCs 2
CCAATGAGTCTTGCTC-1	APCs 2
CCAATGATCCAGGACC-1	APCs 1
CCAATGATCTTTCTAG-1	APCs 3
CCAATTTCACACACGC-1	APCs 6
CCAATTTCAGGAAGTC-1	APCs 3
CCAATTTGTCCGATCG-1	APCs 2
CCAATTTGTGACAGGT-1	APCs 4
CCAATTTGTGTCCCTT-1	APCs 4
CCACAAATCGCCAACG-1	APCs 4
CCACACTGTGGAAGTC-1	APCs 5
CCACCATCACTAGGTT-1	APCs 3
CCACCATCATAATCCG-1	APCs 1
CCACCATGTGCGAGTA-1	APCs 1
CCACCATGTTGCACGC-1	APCs 4
CCACCATGTTGCATAC-1	APCs 3
CCACCATTCAGGACAG-1	APCs 2
CCACCATTCCACTAGA-1	APCs 6
CCACGAGAGCCAAGTG-1	APCs 2
CCACGAGAGTGACACG-1	APCs 1
CCACGAGCAACACGTT-1	APCs 4
CCACGAGCATGGCGCT-1	APCs 1
CCACGAGTCCCTCTCC-1	APCs 1
CCACGAGTCTCAGGCG-1	APCs 1
CCACGTTAGGAGACCT-1	APCs 2
CCACGTTCAGAACCGA-1	APCs 6
CCACGTTCAGTAGATA-1	APCs 1
CCACGTTGTACCTGTA-1	APCs 3
CCACGTTGTTCTCTCG-1	APCs 3
CCACGTTTCCAGTTCC-1	APCs 1
CCACTTGAGGCCACCT-1	APCs 3
CCACTTGCAAATACAG-1	APCs 1
CCACTTGCAAGGTCAG-1	APCs 3
CCACTTGCAGCAGTCC-1	APCs 1
CCACTTGCATCCGGTG-1	APCs 5
CCACTTGCATTGAAAG-1	APCs 5
CCACTTGGTCAGATTC-1	APCs 1
CCACTTGTCACTCACC-1	APCs 3
CCATAAGAGCCTCTTC-1	APCs 1
CCATAAGCAATTGAGA-1	APCs 1
CCATAAGGTACCTAGT-1	APCs 4
CCATCACAGTTGTAAG-1	APCs 3
CCATCACCAAATGGAT-1	APCs 6
CCATCACCACGATAGG-1	APCs 5
CCATCACTCGAATGCT-1	APCs 2
CCCAACTAGAGCCCAA-1	APCs 2
CCCAACTAGCTGGTGA-1	APCs 2
CCCAACTCAAATCAGA-1	APCs 3
CCCAACTCACATCATG-1	APCs 2
CCCAACTGTATCGTGT-1	APCs 1
CCCAACTGTTAAGAAC-1	APCs 1
CCCAACTGTTCCATTT-1	APCs 1
CCCAACTGTTGCATTG-1	APCs 3
CCCAACTTCGACACCG-1	APCs 4
CCCATTGCACTTGGGC-1	APCs 4
CCCATTGGTCTCTCAC-1	APCs 3
CCCATTGGTGCCTTTC-1	APCs 2
CCCATTGGTTCAAGGG-1	APCs 1
CCCGAAGTCCAGCTCT-1	APCs 1
CCCGAAGTCTTTGGAG-1	APCs 4
CCCGGAACATGTGGTT-1	APCs 1
CCCGGAAGTATCGTAC-1	APCs 2
CCCGGAAGTGAGTAAT-1	APCs 6
CCCGGAATCAGCCTCT-1	Myeloid cells
CCCTAACAGTGAGTGC-1	APCs 4
CCCTAACGTGCTGATT-1	APCs 5
CCCTCAAAGGAAACGA-1	APCs 6
CCCTCAAAGTTGCCCG-1	APCs 4
CCCTCAACACTTGAGT-1	APCs 2
CCCTCAACATCGCTAA-1	APCs 2
CCCTCTCAGATGCAGC-1	APCs 2
CCCTCTCAGGTCACCC-1	APCs 6
CCCTCTCGTCCGATCG-1	APCs 1
CCCTCTCGTCTTCGAA-1	APCs 4
CCCTCTCTCGTAGCTA-1	APCs 2
CCCTCTCTCTCCCTAG-1	APCs 6
CCCTCTCTCTCTCTTC-1	APCs 3
CCCTGATAGTAGATCA-1	APCs 2
CCCTGATAGTCACTCA-1	APCs 2
CCCTTAGAGAATTGCA-1	APCs 5
CCCTTAGCAATAAGGT-1	APCs 1
CCCTTAGCATAAGCGG-1	APCs 5
CCCTTAGCATCTGGGC-1	APCs 3
CCCTTAGTCCCGAGGT-1	APCs 3
CCCTTAGTCGAAATCC-1	APCs 6
CCGAACGAGGAATTAC-1	APCs 6
CCGAACGGTGCTTCAA-1	APCs 5
CCGATCTAGACCAAAT-1	APCs 2
CCGATCTAGTTGCGCC-1	APCs 6
CCGATCTTCTGAGCAT-1	APCs 5
CCGCAAGCAAGGTCAG-1	APCs 2
CCGCAAGCACGGCACT-1	APCs 6
CCGCAAGCAGCCGTTG-1	APCs 1
CCGCAAGGTTGAATCC-1	APCs 3
CCGCAAGGTTGCATAC-1	APCs 3
CCGCAAGTCAGGAGAC-1	APCs 1
CCGCAAGTCCGATGCG-1	APCs 4
CCGGACACAGCTCTGG-1	APCs 4
CCGGACACAGTCGGTC-1	APCs 3
CCGGACAGTAGCTGCC-1	APCs 4
CCGGGTACATGTTTGG-1	APCs 2
CCGGGTAGTTTCGCTC-1	APCs 2
CCGGTAGTCGTCTCAC-1	APCs 3
CCGGTAGTCTGGTTGA-1	APCs 5
CCGGTGACAAATTGCC-1	APCs 3
CCGGTGAGTTCCTAGA-1	APCs 3
CCGGTGATCCTTGAAG-1	APCs 3
CCGGTGATCGAACACT-1	Glial cells
CCGGTGATCGCTTACC-1	APCs 3
CCGGTGATCTTTACAC-1	APCs 1
CCGTAGGCAAATCCCA-1	APCs 1
CCGTGAGCAGACCTAT-1	APCs 1
CCGTGAGGTTGGGCCT-1	APCs 3
CCGTGAGTCCAACTAG-1	APCs 1
CCGTGAGTCTTCCGTG-1	APCs 2
CCGTTCAAGAGATGCC-1	APCs 1
CCGTTCACAGGGTTGA-1	APCs 3
CCTAACCAGAGTCAGC-1	APCs 4
CCTAACCCAATGAACA-1	APCs 5
CCTAACCGTACCCGCA-1	APCs 2
CCTAACCGTAGTTAGA-1	APCs 5
CCTAACCGTGTCACAT-1	APCs 2
CCTAACCTCGGTGAAG-1	APCs 4
CCTAAGAAGACCTCAT-1	APCs 4
CCTAAGAAGATGGCAC-1	APCs 1
CCTAAGACAGAGGCAT-1	APCs 3
CCTAAGAGTGAATGTA-1	Glial cells
CCTAAGATCACCCATC-1	APCs 3
CCTAAGATCTCGTCAC-1	APCs 1
CCTACGTAGTTTGGCT-1	APCs 6
CCTACGTCATAACGGG-1	APCs 1
CCTACGTGTTAGGAGC-1	APCs 1
CCTATCGAGCTAGCCC-1	APCs 3
CCTATCGTCAAGAGGC-1	APCs 3
CCTCAACCACTCCCTA-1	APCs 5
CCTCAACGTCTTCCGT-1	APCs 2
CCTCACACAGGTGACA-1	APCs 2
CCTCACAGTAGGCAAC-1	APCs 2
CCTCACATCGTAACCA-1	APCs 2
CCTCAGTGTGGAACCA-1	APCs 5
CCTCAGTTCAGTGTCA-1	APCs 2
CCTCATGCAGCTCATA-1	APCs 3
CCTCATGTCTCCGTGT-1	APCs 5
CCTCATGTCTGTCGCT-1	APCs 5
CCTCATGTCTTTCCAA-1	APCs 2
CCTCCAAAGATTTGCC-1	APCs 1
CCTCCAAAGCACTCTA-1	APCs 4
CCTCCAAAGCGAGTAC-1	APCs 4
CCTCCAACACGAGGTA-1	APCs 6
CCTCCAAGTGGTAACG-1	APCs 2
CCTCCAATCCGACAGC-1	APCs 1
CCTCCTCGTATGAGGC-1	APCs 3
CCTCCTCGTCAGCTTA-1	APCs 2
CCTCCTCGTGCACAAG-1	APCs 6
CCTCCTCGTTCAATCG-1	APCs 3
CCTCCTCTCACTGTTT-1	APCs 1
CCTCCTCTCATGAGGG-1	APCs 1
CCTCCTCTCGCTACAA-1	APCs 2
CCTCCTCTCTCTGCCA-1	APCs 2
CCTCTAGCAGTCTTCC-1	APCs 4
CCTCTAGGTGAATGTA-1	APCs 2
CCTCTAGGTGTTGATC-1	APCs 3
CCTCTAGTCTGGCTGG-1	APCs 1
CCTCTCCAGGATAATC-1	APCs 1
CCTCTCCGTTAGAAGT-1	APCs 5
CCTCTCCTCATTTGGG-1	APCs 6
CCTCTCCTCCGCTGTT-1	APCs 2
CCTGCATAGCTCACTA-1	APCs 2
CCTGCATAGTCCGCCA-1	APCs 3
CCTGCATCATTCGATG-1	APCs 6
CCTGCATGTATCACCA-1	APCs 3
CCTGCATGTATCGCTA-1	APCs 4
CCTGCATGTTAAGCAA-1	APCs 6
CCTGCATTCTGCAGCG-1	APCs 1
CCTGTTGCACTCTGCT-1	APCs 4
CCTGTTGGTCGTTGGC-1	APCs 5
CCTGTTGGTGTTACAC-1	APCs 3
CCTGTTGTCCACTGAA-1	APCs 4
CCTGTTGTCCTGTTGC-1	APCs 5
CCTGTTGTCGGAGTGA-1	APCs 5
CCTTCAGAGAGGCGTT-1	APCs 1
CCTTCAGAGCAATAGT-1	APCs 2
CCTTCAGCAGCAGTCC-1	APCs 6
CCTTCAGTCGCCTTTG-1	APCs 1
CCTTCAGTCGTAGTCA-1	APCs 6
CCTTCAGTCTGAATGC-1	APCs 3
CCTTGTGAGCACTAAA-1	APCs 1
CCTTGTGAGGTAAAGG-1	APCs 4
CCTTGTGGTTTGGAAA-1	APCs 1
CCTTGTGTCCTTATAC-1	APCs 6
CCTTTGGAGTAGGATT-1	APCs 3
CCTTTGGAGTCTAGCT-1	APCs 1
CCTTTGGAGTCTTCCC-1	APCs 6
CCTTTGGAGTTTGGCT-1	APCs 1
CGAAGGAAGAGATGCC-1	APCs 3
CGAAGGAAGCAGGCTA-1	APCs 1
CGAAGGAGTATCACGT-1	APCs 1
CGAAGGAGTCAGATTC-1	APCs 5
CGAAGTTTCGCCAATA-1	APCs 2
CGAAGTTTCGTGTCAA-1	Myeloid cells
CGAATTGAGAGTCTTC-1	APCs 5
CGAATTGCAGTAACGG-1	APCs 1
CGAATTGTCTGTGCAA-1	APCs 1
CGACAGCAGAAACTCA-1	APCs 2
CGACAGCAGACATCAA-1	APCs 1
CGACAGCAGCAGGCAT-1	APCs 2
CGACAGCTCGCTGTCT-1	APCs 6
CGAGAAGCACCTTCCA-1	APCs 4
CGAGAAGGTGAGATAT-1	APCs 1
CGAGAAGGTGAGTCAG-1	APCs 1
CGAGAAGGTGTACATC-1	APCs 1
CGAGAAGTCGTCTCAC-1	APCs 2
CGAGGAACAGAGCGTA-1	APCs 3
CGAGGAACAGATAAAC-1	APCs 1
CGAGGAAGTGTTACAC-1	APCs 6
CGAGGCTAGGGAGGCA-1	APCs 1
CGAGGCTAGTTCGCAT-1	APCs 4
CGAGGCTCAATCTCTT-1	APCs 2
CGAGGCTGTCGTCTCT-1	APCs 6
CGAGGCTTCAAGCCAT-1	APCs 2
CGAGTGCAGAGCATCG-1	APCs 4
CGAGTGCAGGGACTGT-1	APCs 2
CGAGTGCAGTGCCAGA-1	APCs 4
CGAGTGCGTCCTGGGT-1	APCs 1
CGAGTGCGTCGGATTT-1	APCs 5
CGAGTGCTCACCATAG-1	APCs 3
CGAGTGCTCGTAGTCA-1	APCs 1
CGAGTTAAGCCGAACA-1	APCs 3
CGAGTTACATTGAAGA-1	APCs 5
CGAGTTAGTGGTCCGT-1	APCs 5
CGATCGGAGCGTTACT-1	APCs 3
CGATCGGAGGATTTGA-1	APCs 3
CGATCGGGTCTCTCTG-1	APCs 1
CGATCGGGTTCCGTTC-1	APCs 1
CGATCGGTCGCTTAAG-1	APCs 1
CGATGCGCATCCTCAC-1	APCs 2
CGATGCGGTGATTCTG-1	APCs 2
CGATGCGTCGCCAACG-1	APCs 1
CGATGCGTCTACCACC-1	APCs 4
CGATGGCAGCTACGTT-1	APCs 1
CGATGGCCAGTAACAA-1	APCs 4
CGATGGCGTACGAAAT-1	APCs 6
CGATGGCGTCTAACGT-1	APCs 1
CGATGGCTCCGACGGT-1	APCs 1
CGATGGCTCTCGCTTG-1	APCs 4
CGCAGGTAGGTTGGAC-1	APCs 6
CGCAGGTGTATTGCCA-1	APCs 3
CGCAGGTGTTGTACGT-1	APCs 2
CGCATAAAGTTCTACG-1	APCs 2
CGCATAACACGCGGTT-1	APCs 2
CGCATGGAGATGTTCC-1	APCs 3
CGCATGGAGCACTTTG-1	APCs 2
CGCATGGCAAAGGTTA-1	APCs 1
CGCATGGGTCTTGAAC-1	APCs 2
CGCATGGTCTGGCCGA-1	APCs 2
CGCCAGACAGTTTCGA-1	APCs 4
CGCCAGACATATGAAG-1	APCs 6
CGCCAGAGTCATCGGC-1	APCs 5
CGCCAGAGTGTACGCC-1	APCs 3
CGCCAGAGTTCAGTAC-1	APCs 5
CGCCAGATCGAACCTA-1	APCs 1
CGCCATTAGAAACTAC-1	APCs 4
CGCCATTCATCATCTT-1	APCs 1
CGCCATTGTCGTACAT-1	APCs 1
CGCCATTGTGTTACTG-1	APCs 1
CGCCATTTCTAGGAAA-1	APCs 1
CGCGTGAAGGGCCTCT-1	Glial cells
CGCGTGACACACACGC-1	APCs 6
CGCGTGACACAGAGAC-1	APCs 2
CGGAACCAGGTCCCGT-1	APCs 5
CGGAACCCATGACGGA-1	APCs 2
CGGAACCGTTGTTGTG-1	APCs 3
CGGAACCTCCAGCAAT-1	APCs 1
CGGAATTAGATCCCAT-1	APCs 6
CGGAATTGTAGGAGTC-1	APCs 4
CGGAATTGTGCCTAAT-1	APCs 3
CGGAATTGTTCGGTTA-1	APCs 4
CGGAATTTCTTAGCTT-1	APCs 3
CGGACACAGAAGTCAT-1	Glial cells
CGGACACCAAGTGATA-1	APCs 5
CGGACACCATCTTAGG-1	APCs 4
CGGACACGTGCTCGTG-1	APCs 5
CGGACACGTGTTGATC-1	APCs 6
CGGACACGTTGCATGT-1	APCs 6
CGGAGAACAAACTAGA-1	APCs 1
CGGAGAACATATGGCT-1	APCs 1
CGGAGAAGTGGAGGTT-1	APCs 1
CGGAGAATCGGTCTGG-1	APCs 1
CGGCAGTAGGCGCTCT-1	APCs 1
CGGCAGTCACTGTCCT-1	APCs 2
CGGCAGTCAGCTCTGG-1	APCs 5
CGGCAGTGTCGTTGCG-1	APCs 1
CGGCAGTGTCTTCTAT-1	APCs 5
CGGCAGTGTTAAAGTG-1	APCs 4
CGGCAGTGTTGCCAAT-1	APCs 4
CGGGACTAGGGCTTCC-1	Glial cells
CGGGACTCACCGTGCA-1	APCs 6
CGGGACTCATTGAAGA-1	APCs 4
CGGGACTTCTTAATCC-1	APCs 1
CGGGCATAGGTAGCAC-1	APCs 5
CGGGCATCAATTGAAG-1	APCs 3
CGGGCATGTGTAACGG-1	APCs 1
CGGGCATTCTGCCTGT-1	APCs 2
CGGGCATTCTTTACAC-1	APCs 3
CGGGTCAAGAAGCGCT-1	APCs 4
CGGGTCAAGAGTAACT-1	APCs 5
CGGGTCAAGCTAATCC-1	APCs 6
CGGGTCACACACGCCA-1	APCs 1
CGGGTCAGTCCATACA-1	APCs 1
CGGGTCATCAGGTAAA-1	APCs 5
CGGGTCATCCCACAGG-1	APCs 1
CGGGTCATCCGTATAG-1	APCs 1
CGGGTCATCTTCGGAA-1	APCs 1
CGGGTGTAGAGCGACT-1	APCs 5
CGGGTGTAGCCGTCGT-1	APCs 3
CGGGTGTAGGGTACGT-1	APCs 3
CGGGTGTAGGTGCGAT-1	APCs 3
CGGGTGTAGTTCCGGC-1	APCs 6
CGGGTGTCACTACTTT-1	APCs 2
CGGGTGTTCATTTGGG-1	APCs 2
CGGGTGTTCGAGCACC-1	APCs 5
CGGTCAGAGTCCGTCG-1	APCs 4
CGGTCAGCAAGCACCC-1	APCs 4
CGGTCAGCACAATTCG-1	APCs 1
CGGTCAGCAGTCAGCC-1	APCs 6
CGGTCAGCATCAGCTA-1	APCs 3
CGGTCAGGTAGGTCAG-1	APCs 1
CGGTCAGGTGCCTAAT-1	APCs 5
CGTAAGTAGACCAGAC-1	APCs 2
CGTAAGTAGCTGAGCA-1	APCs 2
CGTAAGTAGGTCACAG-1	APCs 5
CGTAAGTCACTCGATA-1	APCs 6
CGTAAGTCATAGTCAC-1	APCs 5
CGTAAGTTCACAACCA-1	APCs 4
CGTAAGTTCCGACGGT-1	APCs 1
CGTAATGCAAATCGGG-1	APCs 5
CGTAATGCAGCAGATG-1	APCs 4
CGTAGTAAGATGACCG-1	APCs 2
CGTAGTACAAATCCCA-1	APCs 1
CGTAGTACACTACCGG-1	APCs 2
CGTAGTAGTTGCCGAC-1	APCs 4
CGTAGTATCACGGTCG-1	APCs 4
CGTAGTATCCATTCAT-1	APCs 1
CGTCAAACACTGGACC-1	APCs 1
CGTCAAACATTGAAGA-1	APCs 1
CGTCAAAGTCTAGATC-1	APCs 3
CGTCAAATCAACGCTA-1	APCs 6
CGTCCATAGAGAGAAC-1	APCs 1
CGTCCATAGCATTGAA-1	APCs 3
CGTCCATAGGTAGTCG-1	APCs 1
CGTCCATCAACGGTAG-1	APCs 1
CGTCCATCAGAGATGC-1	APCs 2
CGTCCATGTGACAACG-1	APCs 1
CGTCCATTCACGGTCG-1	APCs 5
CGTCCATTCAGAACCT-1	APCs 5
CGTCCATTCCATCCGT-1	APCs 1
CGTGAATAGGGCTTCC-1	APCs 5
CGTGAATCACAAATGA-1	Myeloid cells
CGTGATAAGCACGATG-1	APCs 6
CGTGATAAGCCGATTT-1	APCs 5
CGTGATAAGCCGTAAG-1	APCs 2
CGTGATAAGGCCTTGC-1	APCs 4
CGTGATAAGTTGTACC-1	APCs 6
CGTGATAGTCCAAAGG-1	APCs 5
CGTGCTTCAATAGTGA-1	APCs 1
CGTGCTTCACGTACAT-1	APCs 3
CGTGCTTCACGTGAGA-1	APCs 3
CGTGCTTCAGAAGTGC-1	APCs 5
CGTGCTTCATAAGCGG-1	APCs 3
CGTGCTTTCGTGGAAG-1	APCs 4
CGTGTCTTCTCTCGAC-1	APCs 1
CGTTAGAAGGTATCTC-1	APCs 1
CGTTAGAGTGGTCTGC-1	APCs 1
CGTTAGATCCCACAGG-1	APCs 5
CGTTCTGAGAAGCTGC-1	APCs 3
CGTTCTGAGATTGGGC-1	APCs 1
CGTTCTGAGGTAGCAC-1	APCs 1
CGTTCTGTCGTGCACG-1	APCs 3
CGTTGGGCAGCAGAAC-1	APCs 5
CGTTGGGTCCACGGGT-1	APCs 4
CTAACCCAGGATATAC-1	APCs 1
CTAACCCTCAAGAGTA-1	APCs 3
CTAACTTAGGGCTAAC-1	APCs 6
CTAACTTGTCGCATTA-1	APCs 6
CTAACTTGTGATTCTG-1	APCs 1
CTAAGTGAGCGCAATG-1	APCs 6
CTAAGTGCACATAGCT-1	APCs 2
CTAAGTGTCATCGCTC-1	APCs 6
CTACAGAAGAGCAGCT-1	APCs 2
CTACAGAAGATTAGTG-1	APCs 4
CTACAGATCAGCTAGT-1	APCs 5
CTACAGATCCCGAAAT-1	APCs 3
CTACATTGTGAGACCA-1	APCs 4
CTACATTTCCCGTTGT-1	APCs 1
CTACATTTCGCTTTAT-1	Myeloid cells
CTACCCAGTCGGATTT-1	APCs 5
CTACCCATCCAGGACC-1	APCs 4
CTACCCATCCTCTAAT-1	APCs 6
CTACCTGAGCAAACAT-1	APCs 2
CTACCTGAGTGGTGGT-1	APCs 2
CTACCTGGTGACACAG-1	APCs 2
CTACCTGGTTAAGTCC-1	APCs 1
CTACCTGTCCATTCGC-1	APCs 6
CTACGGGAGCTAGAGC-1	APCs 1
CTACGGGCACCAGCCA-1	APCs 4
CTACGGGCAGTCCCGA-1	APCs 5
CTACGGGCATGCCGAC-1	APCs 6
CTACGGGGTGCCCACA-1	APCs 2
CTACGGGGTTCCACGG-1	APCs 4
CTACTATAGATTGACA-1	APCs 2
CTACTATAGCCATTTG-1	APCs 5
CTACTATCACTGTCGG-1	APCs 5
CTACTATCAGAGATGC-1	APCs 1
CTACTATCATGAGATA-1	APCs 1
CTACTATGTGCAATAA-1	APCs 5
CTACTATTCCATTCGC-1	APCs 4
CTAGACAAGATGCTAA-1	APCs 2
CTAGACAAGTCACGAG-1	APCs 1
CTAGACACATTAAAGG-1	APCs 5
CTAGACAGTCCCTGAG-1	APCs 3
CTAGACAGTCTCCCTA-1	APCs 4
CTAGACATCCCTCGAT-1	APCs 5
CTAGGTAGTGCGGCTT-1	APCs 1
CTAGGTATCGGAAGGT-1	APCs 1
CTATAGGCAACAACAA-1	APCs 2
CTATAGGCAACCCTAA-1	APCs 4
CTATCCGAGGTAAAGG-1	APCs 1
CTATCCGAGGTGTGAC-1	APCs 1
CTATCCGCATCTTAGG-1	APCs 3
CTATCCGCATTGGGAG-1	APCs 6
CTATCCGGTGTGTCGC-1	APCs 3
CTATCTAAGCCAACCC-1	APCs 1
CTATCTACACACCTAA-1	APCs 4
CTATCTAGTAGCACAG-1	APCs 2
CTATCTAGTGAAGCTG-1	APCs 6
CTATCTAGTTATCCAG-1	APCs 2
CTATCTATCTGACGCG-1	APCs 6
CTATCTATCTGAGCAT-1	APCs 5
CTATCTATCTGTGTGA-1	APCs 3
CTCAACCCACGCTGAC-1	APCs 1
CTCAACCGTCACTCAA-1	APCs 2
CTCAACCGTCTTAGTG-1	APCs 6
CTCAAGAAGGAGTCTG-1	APCs 3
CTCAAGAAGGGACCAT-1	APCs 5
CTCAAGAGTACATACC-1	Myeloid cells
CTCAAGAGTCCGACGT-1	APCs 4
CTCAAGATCGCTAAAC-1	APCs 1
CTCAAGATCGGCTGTG-1	APCs 1
CTCAATTCAGACCTAT-1	APCs 1
CTCAATTGTGGTCTTA-1	APCs 1
CTCAATTTCCTCTAAT-1	APCs 4
CTCACTGAGCAAACAT-1	APCs 4
CTCACTGAGCTCTGTA-1	APCs 3
CTCACTGCAGCGGATA-1	APCs 6
CTCACTGGTCGCATCG-1	APCs 2
CTCACTGGTGAAGCTG-1	APCs 1
CTCACTGTCTCCCATG-1	APCs 1
CTCACTGTCTCGTCGT-1	APCs 3
CTCAGAAAGCTAATCC-1	APCs 6
CTCAGAAGTAAGGAGA-1	APCs 3
CTCAGAAGTCGTGCCA-1	APCs 6
CTCAGAAGTGGTCTAT-1	APCs 3
CTCAGAAGTGTTCATG-1	APCs 5
CTCAGGGAGCTCGTGC-1	APCs 1
CTCAGGGAGTGGCCTC-1	APCs 5
CTCAGGGCACTCCTTG-1	APCs 1
CTCAGGGGTGCAATGG-1	APCs 1
CTCAGGGGTGTCCATA-1	APCs 3
CTCAGGGTCGAAGGAC-1	APCs 4
CTCAGTCAGAGCACTG-1	APCs 5
CTCAGTCCAATACGCT-1	APCs 4
CTCAGTCGTTCCGCTT-1	APCs 3
CTCAGTCTCAACGTGT-1	APCs 1
CTCAGTCTCCTCGCAT-1	APCs 2
CTCATCGAGTAGTCAA-1	APCs 1
CTCATCGCAGGGACTA-1	APCs 4
CTCATCGCATCGCCTT-1	APCs 4
CTCATCGCATGCCGCA-1	APCs 2
CTCATCGGTATGACAA-1	APCs 5
CTCATCGTCAAGAGGC-1	APCs 3
CTCATCGTCAGTCAGT-1	APCs 1
CTCATCGTCGTTCCTG-1	Myeloid cells
CTCATGCAGACGGTTG-1	APCs 1
CTCATGCAGTGCTCAT-1	APCs 2
CTCATGCTCCGTGGCA-1	APCs 4
CTCATGCTCTCTAGGA-1	APCs 3
CTCATGCTCTTAGTTC-1	APCs 2
CTCATTAAGTAGCCAG-1	APCs 2
CTCATTACACTTTAGG-1	APCs 1
CTCATTAGTCGAAACG-1	APCs 2
CTCATTAGTGTTACTG-1	APCs 5
CTCATTATCGCTGACG-1	APCs 1
CTCCAACAGAAGCTCG-1	APCs 3
CTCCAACAGAAGTCTA-1	APCs 2
CTCCAACTCTGTGCAA-1	APCs 2
CTCCACAAGGGATGTC-1	APCs 3
CTCCACACAATTGCGT-1	APCs 4
CTCCACAGTAGCTAAA-1	APCs 1
CTCCACAGTCGTGGTC-1	APCs 1
CTCCACATCATTCACT-1	APCs 2
CTCCATGCATAAGCAA-1	APCs 3
CTCCATGGTAATACCC-1	APCs 6
CTCCATGGTGAGAGGG-1	APCs 3
CTCCATGTCGGTCATA-1	APCs 2
CTCCCAACAACACGAG-1	APCs 3
CTCCCAACACGCGGTT-1	APCs 1
CTCCCAACAGGCACTC-1	APCs 2
CTCCCAAGTTTAGTCG-1	APCs 6
CTCCCTCAGGGCTTCC-1	APCs 2
CTCCCTCAGTAACCTC-1	APCs 1
CTCCCTCCAAGTCGTT-1	APCs 1
CTCCCTCCACTGGATT-1	APCs 2
CTCCCTCTCAACGTGT-1	APCs 6
CTCCGATAGCTCATAC-1	APCs 2
CTCCGATCACTAGGCC-1	APCs 4
CTCCGATTCAATCCGA-1	APCs 3
CTCCGATTCATCACCC-1	APCs 2
CTCCGATTCCAGCACG-1	APCs 1
CTCCTCCAGAGTCTTC-1	APCs 6
CTCCTCCAGGCCCAAA-1	APCs 4
CTCCTCCCACTAACGT-1	APCs 1
CTCCTCCGTCGCAACC-1	APCs 5
CTCCTCCGTGCAATAA-1	APCs 1
CTCCTCCGTTACCTGA-1	APCs 1
CTCCTCCTCATGCCCT-1	APCs 1
CTCCTCCTCCAACACA-1	APCs 2
CTCCTCCTCCGAGGCT-1	APCs 3
CTCCTCCTCTGGGCAC-1	APCs 6
CTCCTTTAGAGACAAG-1	APCs 1
CTCCTTTCACATAACC-1	APCs 1
CTCCTTTGTCCAGGTC-1	APCs 1
CTCCTTTTCTATGCCC-1	APCs 1
CTCGAGGAGTCTGCAT-1	APCs 2
CTCGAGGGTGTGATGG-1	APCs 2
CTCGAGGGTTCGCGTG-1	APCs 6
CTCGAGGGTTGCCGCA-1	APCs 1
CTCTCAGCAGTTGGTT-1	APCs 3
CTCTCAGGTATGACAA-1	APCs 4
CTCTCAGGTCGCGTCA-1	APCs 2
CTCTCAGTCAGACATC-1	APCs 1
CTCTCAGTCCGTGTAA-1	APCs 1
CTCTCAGTCGTCCTTG-1	APCs 1
CTCTCGAAGAGATCGC-1	APCs 4
CTCTCGACAATTGCGT-1	APCs 4
CTCTCGAGTTGCGTAT-1	APCs 4
CTCTCGATCTCGGGAC-1	APCs 1
CTCTGGTAGGGTTGCA-1	APCs 1
CTCTGGTAGGTAGTCG-1	APCs 1
CTCTGGTTCCTTCTGG-1	APCs 4
CTCTGGTTCGAGTGAG-1	APCs 5
CTGAATGAGTCGCGAA-1	APCs 1
CTGAATGCAAGTGCAG-1	APCs 6
CTGAATGCAGTTGTCA-1	APCs 6
CTGAATGGTCGCGTTG-1	APCs 4
CTGAATGTCCGGCTTT-1	APCs 2
CTGAATGTCGGTCATA-1	APCs 6
CTGAATGTCTAGTGTG-1	APCs 6
CTGAATGTCTTGAACG-1	APCs 5
CTGAGCGAGCCAAGGT-1	APCs 4
CTGAGCGAGCCGATCC-1	APCs 3
CTGAGCGAGGTCGACA-1	APCs 1
CTGAGCGCACACTGGC-1	APCs 3
CTGAGCGCAGTGCCTG-1	APCs 4
CTGAGCGGTCGAGCAA-1	APCs 1
CTGAGCGTCATCTCTA-1	APCs 3
CTGAGGCAGCGTACAG-1	APCs 5
CTGAGGCGTGACAGGT-1	APCs 1
CTGAGGCGTGGAGAAA-1	APCs 5
CTGATCCAGCATACTC-1	APCs 1
CTGATCCCATAAGCGG-1	APCs 5
CTGCAGGAGAATTGCA-1	APCs 3
CTGCAGGAGTGCGACA-1	APCs 1
CTGCAGGCATTGTACG-1	APCs 1
CTGCAGGTCAGCCCAG-1	APCs 2
CTGCATCAGACTCTTG-1	APCs 2
CTGCATCAGACTGTTC-1	APCs 5
CTGCATCCACATTCTT-1	APCs 1
[truncated: 2,408 more rows]
