# Supplementary material for: White and brown adipose tissue share a convergent fibro-adipogenic progenitor population
Source: EMBO Rep. 2025 Oct 8;26(22):5612–36. doi: 10.1038/s44319-025-00591-6 (PMC12635263; doi:10.1038/s44319-025-00591-6)
Supplement: Supplementary file 8 — Source data Fig. 1 [file 44319_2025_591_MOESM8_ESM.zip › Figure 1 source data/1E/bat_unexcluded_vlnplot_data.csv]

	Myod1	Plp1	Ptprc	Fabp4	Pparg	Dlk1	Pdgfra	Pdgfrb
AAACCCAAGATGACCG-1	0	0	0	0	0	0.738092568725796	1.24036306702864	0.860747086971284
AAACCCAAGATGGTAT-1	0	0	0	0	0	0.222888843589945	0.69251028956541	1.32082159431769
AAACCCACAACTGAAA-1	0	0	0	0.187611104286022	0.187611104286022	2.46222998844823	0.187611104286022	1.30365583603081
AAACCCACATCATCTT-1	0	0	0	0	0	2.31913109213996	0.702373180000847	1.11089480237035
AAACCCAGTAACTAAG-1	0	0.41293543147333	0	0	0	1.26870302487941	0.92969739215427	0.70433184214784
AAACCCATCGACGCTG-1	0	0	0	0	0	0.876871121636627	0.33715936445402	0.470905387735779
AAACCCATCGCCACTT-1	0	2.21689260106119	0	0.256267818362323	0	0	0	0.773987224498933
AAACGAAAGAATTCAG-1	0	0	0	1.9079369995219	0.515930561982549	0.515930561982549	0.290875711487697	0.854582676726651
AAACGAACAAAGGATT-1	0	0	0	0.884177704099019	0.387751997652423	0	0.387751997652423	0.387751997652423
AAACGAACAGAGGACT-1	0	0	0	0	0	1.80463507080928	0.491471007808311	0.491471007808311
AAACGAAGTAACCCTA-1	0	0	0	0.827705275580875	1.52748447223482	0.7082573405959	0.7082573405959	1.11870885402426
AAACGAAGTAACTAAG-1	0	0.490217408246871	0	0	0	0	0	0
AAACGAAGTAAGGTCG-1	0	0	0	0.241411666802583	0	0.241411666802583	1.06860486389411	0.435729160392897
AAACGAATCATTACCT-1	0	0	0	0	0	0	0.348355720845533	1.36536507838226
AAACGAATCGATGCAT-1	0	0.258391838930729	0	1.01851388629325	0.258391838930729	0.633682841835385	1.21157445524591	0.633682841835385
AAACGAATCGTTTACT-1	0	0	0	1.68917491877546	1.23918083600871	1.77589560412458	0	0.904894175461149
AAACGCTAGAATCTAG-1	0	0	0	0	0.623831029624487	2.39422746881431	0.359792238353597	0.832515551514231
AAACGCTAGCTAATCC-1	0	0	0	2.75297675473297	0.756095454874182	0.643933197778533	0.20374762096663	0.643933197778533
AAACGCTCACCGTCGA-1	0	0	0	0.426592407366487	1.92458567604682	0	1.84376365508746	0
AAACGCTGTCGATTAC-1	0	0	0	1.59140897844218	0.360828987524082	1.15454847718145	1.00725419752479	0
AAACGCTGTTGAATCC-1	0	0	0	0	0	1.18942508436158	0.322710350497861	1.0662015665686
AAACGCTTCAGGGTAG-1	0	0	0	0	0	0.312450719955632	0	0.550166235499323
AAACGCTTCCATCACC-1	0	0	0	0.354113665473879	0	0.993129011634635	0.615096057950908	0.993129011634635
AAACGCTTCGGCTGGT-1	0	0	0	0.486833612357682	0	0.486833612357682	0	0
AAACGCTTCTTCTTCC-1	0	0	0	0.694550126977051	0	0.288383791692645	0.288383791692645	0.511948138316187
AAAGAACAGATGCCGA-1	0	0	0	0	0	0.812182250936039	0	0.982237681907636
AAAGAACGTCTGATAC-1	0	0	0	1.36859630997274	0.681383350262585	0	0.902157437356892	1.08289622648887
AAAGAACTCATCGCTC-1	0	0	0	0	0	1.92670157064697	0.349993830687285	1.36950713014174
AAAGAACTCCGGACTG-1	0	0	0	0.665974919262613	0.38743255009124	1.7460533157215	1.46148417819056	0.38743255009124
AAAGGATAGAGGTGCT-1	0	0	0	1.39870276091314	0	1.39870276091314	1.39870276091314	0
AAAGGATAGGACATCG-1	0	0	0	0.379033497009975	0.379033497009975	0.379033497009975	0	0.868199005646316
AAAGGATAGGGATGTC-1	0	0	0	0	0.338750561312806	2.40512654326151	1.76444299693034	0.338750561312806
AAAGGATAGTCTTCCC-1	0	0	0	1.84036157385596	0.921854123049945	0.320986382872048	0.563592794561428	0.758682281136619
AAAGGATCACAAATAG-1	0	0	0	0.313141210768381	0.551254821901984	2.03062724594511	0.904565707124103	0.551254821901984
AAAGGATCATGTGTCA-1	0	0	0	0.520281188183429	0	1.62826047040432	0.860778599111326	1.48444219563099
AAAGGATCATTACTCT-1	0	0	0	0	0.222152986486865	1.94165794532349	0.80817622083894	0.913316088867362
AAAGGATGTAGCTGCC-1	0	0	0	0	0	1.50102031072905	0.299086601834388	0.715827641257069
AAAGGATGTCGGAACA-1	0	0	0	0.987502911889313	0.515101892990233	0.853401233299351	0	0.853401233299351
AAAGGATTCCATGATG-1	0	0	0	0	0	1.18307297643935	0.644878822167232	0
AAAGGATTCGCCATAA-1	0	0	0	1.46110265790417	0	0.9765783834781	0	0.807152558844083
AAAGGATTCGGTCGGT-1	0	0	0	0.765754117128718	0.324644366944205	2.42970574941614	0	0.765754117128718
AAAGGATTCGTCGCTT-1	0	0	0	0.384686165760202	0	0.878572056880504	0	0.878572056880504
AAAGGGCAGCGTCAAG-1	0	0	0	1.57464637469342	0	1.22175752341729	0.671544724616702	1.0697040509406
AAAGGGCCACTCCCTA-1	0	0	0	0.504337563736531	0.504337563736531	2.21905162013903	0.504337563736531	0
AAAGGGCGTAGTCGGA-1	0	0	0	0	0	1.20145481529062	0.327497632062268	0.573791144912481
AAAGGGCGTCACTGAT-1	0	0	0	0	0	1.65190685899975	0.81760808413562	0.611602825892117
AAAGGGCGTCGCGGTT-1	0	0	0	0	0	1.5050971020842	0	0.531168224571248
AAAGGTACAGCTGTTA-1	0	0	0	0.424899484191945	1.75179303124656	0.951005167809403	0	1.42950232524682
AAAGGTAGTTACCCTC-1	0	0	0	1.31339118050906	1.58595383636826	1.50308865923574	0	0.328148234066791
AAAGGTAGTTATGTGC-1	0	0	0	0	0.301466719036581	2.56206552712661	0.720529038055004	0.720529038055004
AAAGGTATCCCTTGGT-1	0	0	0	0.270483208588075	0.658448467764082	1.88566815462935	0.483163642368513	0.937264417846136
AAAGTCCAGCACTAGG-1	0	0	0	0.669038014788109	0	0.213569521642014	0.213569521642014	1.51980715282382
AAAGTCCAGGGACTGT-1	0	0	0	0	0.375790439098676	0.375790439098676	0.375790439098676	0.375790439098676
AAAGTCCAGTCTTCCC-1	0	0	0	1.40953699762249	1.0181373014995	2.77435519505383	0	0.633406185203762
AAAGTCCCAACACACT-1	0	0	0	1.6546392348851	0	0.613150309753009	0.613150309753009	1.26376378275898
AAAGTCCGTCATCCCT-1	0	0	0	1.29078099792538	0.364136603704715	0.364136603704715	0	1.4048451446921
AAAGTCCTCAGGAAAT-1	0	0	0.289577903032444	0	0.289577903032444	0.289577903032444	0	0
AAAGTCCTCCATTGGA-1	0	0	0	1.28010790610962	0	2.43256995015815	0.767435485608679	0.623623426377867
AAAGTGAAGCACGATG-1	0	0	0	0	0	0.892546069951849	0.392343294943916	1.47318762152832
AAAGTGACAAGCTGTT-1	0	0	0	0	0	0.95580692783618	0	1.68679017596737
AAAGTGACAGAGGGTT-1	0	0	0	0.303782984983479	0.883726174460673	0	0	0.883726174460673
AAAGTGAGTAATTAGG-1	0	0	0	0	0.340989793244288	1.69922884425304	0.340989793244288	0.797064151761098
AAAGTGATCACTTGTT-1	0	0	0	0.48144816600899	0.48144816600899	0	0.48144816600899	1.04915916850529
AAAGTGATCTTACACT-1	0	0	0	0	0	3.68143770611279	1.07676596826053	1.07676596826053
AAATGGACAAACTCGT-1	0	0.226947577586378	0	0	0	1.02365474210004	0.567749627172582	0.702630250687765
AAATGGACACTGCGAC-1	0	0	0	1.45230803740771	0	1.03613885481965	0.897984693054846	0.546574330135944
AAATGGAGTACGATTC-1	0	0	0	0	0	1.58342936942956	0.357801384891751	0.828789610175675
AAATGGAGTCCTGGGT-1	0	0	0	2.36078155145918	1.2237189639569	0	0.294779116114071	1.56258252045368
AAATGGAGTCGGTGTC-1	0	0	0	0	0.279765940057933	3.86043709122624	0.677251750261137	0.279765940057933
AAATGGAGTGTCATCA-1	0	0	0	0	0	1.11992445910352	0.709173738993702	1.11992445910352
AAATGGATCGTTCATT-1	0	0	0	1.28313689685441	0.254464745917851	0.457135033966277	0.457135033966277	0.254464745917851
AACAAAGAGACATGCG-1	0	0	0	0.907196198296059	0	1.97476694550095	1.01987209812046	0.780193028846069
AACAAAGAGCTAGAAT-1	0	0	0	0	0.916981287799094	1.38715748154124	0.405848809159709	0.405848809159709
AACAAAGAGTGCACCC-1	0	0	0	0	0	0.374480503763048	0.646302658172464	0.646302658172464
AACAAAGGTCCTACAA-1	0	0	0	0.374034113900113	0.645622289574689	0.645622289574689	0.757982615181306	0.204403747767236
AACAAAGTCAGACCCG-1	0	0	0	0.294019617940522	0.294019617940522	2.01415531605129	0	0.861725103066393
AACAAAGTCAGTCAGT-1	0	0	0	0.783903355096125	0.783903355096125	0.584077560106685	0.783903355096125	1.32884423709777
AACAACCAGAGCTGAC-1	0	0	0	0	0.610755137362803	0.610755137362803	0	0.98717535049403
AACAACCAGATCCTAC-1	0	0	0	0	0.249737140887657	0.758350374370708	0.249737140887657	1.18463815261848
AACAACCAGGTAGTCG-1	0	0	0	0	0	2.31530454400074	0.729422773366094	1.44022592478974
AACAACCCAATAGTGA-1	0	0	0	0	0	0.911766728479327	0.911766728479327	0.784345476777088
AACAACCCACGGATCC-1	0	0	0	0.554373784824166	0	0.747292383052382	0.554373784824166	1.04806476557123
AACAACCCAGAACCGA-1	0	0	0	0.47062696999673	0.262747904756275	0.917287890655188	0	0.789363909423691
AACAACCGTTGGGTTT-1	0	0	0	0.398022832907086	0.398022832907086	0.681962893878441	0	0
AACAACCTCTCATTTG-1	0	0	0	0	0	0.555558685242017	0.315873843669193	0.832952727832748
AACAAGAAGCTATCTG-1	0	0	0	0	0	3.10418343068829	0	1.07689357154515
AACAAGAAGTAAAGCT-1	0	0	0	0	0	3.37672460233351	0.414811926964931	0.414811926964931
AACAAGAGTACAGAGC-1	0	0	0	0.413732570355499	0.413732570355499	0.931123301183336	0.413732570355499	0.705522882805455
AACAAGAGTATGCTTG-1	0	0	0	0.40080340218219	0.40080340218219	0	0	0.907883951036581
AACAAGAGTTCCACGG-1	0	0	0	0.382097102195222	0.382097102195222	2.23819361302547	0	0.382097102195222
AACAAGATCCCATAGA-1	0	0	0	0.80058503649952	0.267513165348708	0.929623125272334	0.267513165348708	0.80058503649952
AACAAGATCTTCGGAA-1	0	0	0	1.40279349988828	0.800483663590928	0.478287225941488	0	1.23931153190771
AACACACAGAACTCCT-1	0	0	0	0.380632364802243	0.208318025975106	2.01289221468486	0	1.198773681038
AACACACAGTCGTCTA-1	0	0	0	0.298816483017852	0	1.57502945079615	1.23484197164666	0.872568154332143
AACACACAGTCTACCA-1	0	0	0	0	0	0	0.317949990493455	1.0548476547092
AACACACAGTGGAATT-1	0	0	0	0.906716312938346	0	1.04564134865559	0.552786284075466	0.314113083159321
AACACACCAGTAGGAC-1	0	0	0	0	0	1.37239452343086	0	0
AACACACCATGGTACT-1	0	0	0	2.45029558650231	0	2.38953610644711	0.293915168808491	0.520780014057454
AACACACGTTCGATTG-1	0	0	0	2.036136946534	0	0.668631781308136	0.389188467693856	0.886799298188306
AACAGGGAGCGCATCC-1	0	0	0	0	0	2.69615899846152	1.35063260763586	1.35063260763586
AACAGGGAGTATCTGC-1	0	0	0	1.36123213278555	0.423602283714686	0.234065283329322	0.720231058273892	0.582875161782153
AACAGGGAGTCACGAG-1	0	0	0	0.504558487179901	0.83833273771762	0.685307103507191	1.19297940439953	0.83833273771762
AACAGGGAGTCCCTAA-1	0	0	0	0	0.536641017369725	0.883976191756271	0.725313619834054	0.725313619834054
AACAGGGAGTGTCATC-1	0	0	0	0.379309950745075	0	2.00926883797296	0.653653354788455	1.32645288083597
AACAGGGCAAGGCAAC-1	0	0	0	0.258593412877763	0	0.906456784497828	0.463868754180953	1.212195998325
AACAGGGCAGCTTTCC-1	0	0	0	0.3353673396515	0	0.586067408367075	0	0.586067408367075
AACAGGGCAGTAGGAC-1	0	0	0	0	0	1.83664584349438	0.561691515050511	1.05920968141388
AACAGGGCATGGCCAC-1	0	0	0	0	0	2.37481758096398	1.15261299372503	0.733918623161564
AACAGGGCATGTGCCG-1	0	0	0	0	0	0.402972404802999	0.91179938246736	1.31626366755618
AACAGGGGTAACACGG-1	0	0	0	0	0	0	0.375248256574813	1.03723700191808
AACAGGGGTTCTTGCC-1	0	0	0	0.351198391187167	0.351198391187167	0	0.351198391187167	1.25977120936673
AACAGGGTCATGCATG-1	0	0	0	2.17691028176788	0.714191901924654	0	0	0
AACAGGGTCCGCACTT-1	0	0	0	0	0	1.51804947887015	0.637015312979844	0.848544243811409
AACAGGGTCGCCACTT-1	0	0	0	0.176478860218569	0.176478860218569	1.69363415154556	0.675515671355107	0.675515671355107
AACCAACAGGTCACAG-1	0	0	0	2.14297810032655	0.366470998173618	1.16725886161078	2.03333456632224	0.844968155611032
AACCAACAGTGGTTGG-1	0	0	0	1.83674088125978	0	0.319806088963323	1.05928353626381	0.319806088963323
AACCAACCATACTGAC-1	0	0	0	0	0	2.51738891705169	0.802907096956301	0
AACCAACCATTGTCGA-1	0	0	0	1.13121077626697	0	0.421897178700722	0.717695128429757	0.717695128429757
AACCAACTCATGAAAG-1	0	0	0	1.20430735266935	1.31467038699717	2.21599948538388	0	1.20430735266935
AACCAACTCGGACTTA-1	0	0	0	3.0473255884295	0	0.34314017142634	0.34314017142634	0.801148711967724
AACCAACTCGTGGAAG-1	0	0	0	0	0	1.74499937916894	1.08826700480501	0
AACCACAAGAAACTCA-1	0	0	0	0	0	1.82031098039903	0	1.53731413937741
AACCACAAGATGACAT-1	0	0	0	0.193679459608958	0.617792354166094	2.54583670051132	1.07273521520167	0.193679459608958
AACCACAAGGGATCAC-1	0	0	0	0	0	1.90942272288753	0.306987863107138	0
AACCACAAGTAAGCAT-1	0	0	0	0.581666242694082	0.780940693345867	0.780940693345867	1.0894175504587	1.0894175504587
AACCACAGTCCGAAAG-1	0	0.300644829752317	0	0.531486138731508	0.718906810118627	0.718906810118627	0.300644829752317	1.01292642805915
AACCACAGTGACTCGC-1	0	0	0	0	0.503106618835751	0.503106618835751	0.503106618835751	1.28520380892396
AACCACAGTGTGTGTT-1	0	0.173217991053461	0	1.34465938846831	0.843236941100889	1.29411167331688	0.665584021630792	0.563323865671481
AACCACAGTTTAGACC-1	0	0	0	2.03567885527249	0.70518585944251	0.930719852155481	0	0.930719852155481
AACCATGAGTGCACTT-1	0	0	0	0	0	0.278269328079264	0.495722409191419	0.95712915336421
AACCATGCAAATGAAC-1	0	0	0	0	0	0.683149313538237	0.683149313538237	0
AACCATGCACAAGCAG-1	0	0	0	0.980870921588209	0	2.45679672740825	0.510852291854957	0.510852291854957
AACCATGCAGGGTTGA-1	0	0	0	0	0.676962025350494	0.216700890120419	0.990955777072761	0.990955777072761
AACCATGGTCGTCAGC-1	0	0	0	1.09805260207798	1.33438244753794	0.336232409295737	0.787999458274632	0.587413575316318
AACCATGGTCTGGTTA-1	0	0	0	0	0.51949337559941	0	0.293108215253586	0.994339800591887
AACCATGGTGAATGTA-1	0	0	0	0.321116335837361	0.173392628890224	1.64196813215518	0.563796704082086	0.843862334025616
AACCCAAAGCTAATCC-1	0	0	0	0	0	0.407997710409484	0.407997710409484	0.407997710409484
AACCCAAAGTGATAGT-1	0	0	0	0	1.15705398012633	0.969039573503654	0.435112822007568	0.737295516301727
AACCCAACACGCTATA-1	0	0	0	0	0	0.960800589132892	1.27593836946087	0.498053576853914
AACCCAACACGCTTAA-1	0	0	0	1.93670972068498	2.05205454127698	1.34198070771912	0.614095652412237	1.1821235366305
AACCCAAGTAAGATCA-1	0	0	0	0.356313172281201	0.997767053241094	0.193943223434289	0.356313172281201	0.826000143929521
AACCCAAGTACAAACA-1	0	0	1.67998543111908	0	0.362242860390869	0.627592442079901	0	0
AACCCAAGTTGTGCAT-1	0	0	0	0	0	0.937220334729968	0	0.937220334729968
AACCCAATCGCGCTGA-1	0	0	0	0.718098548895305	0.30023557594855	1.23873297107299	1.01192238600707	0.718098548895305
AACCCAATCTTGGTGA-1	0	0	0	0	0.473361637693177	3.29699986789	0.646093710085933	0.921658146098528
AACCTGAAGCATTGTC-1	0	0	0	0.545947244972217	0.545947244972217	2.06677496297876	0.736859796937292	0.309777210730397
AACCTGAAGCGTGTTT-1	0	0	0	0	0.504636507354553	3.52102769482762	0.838444494341313	0.838444494341313
AACCTGAAGGTGGTTG-1	0	0	0	1.14092867005861	0.387478152825551	1.74617051740075	0.883677577463943	0.387478152825551
AACCTGAAGTTCAACC-1	0	0	0	0	0	3.10686506286964	0.99121754476556	1.39874742372884
AACCTGACAGGGTTGA-1	0	0	0	0.858461126331786	0	0	0.993032714131669	0.858461126331786
AACCTGAGTACGATTC-1	0	0	0	0.75239795803876	0	0.75239795803876	0.75239795803876	0.445353093867054
AACCTGATCTATTCGT-1	0	0	0	0	1.41500983270648	1.7894974307137	0.939328696753218	1.05428281869167
AACCTTTAGAAATCCA-1	0	0	0	0	0	2.42289811312432	1.23758015189381	0.398408470418185
AACCTTTCAAATCGTC-1	0	0	0	0	0	0.856988518750439	0.37295449314016	0.643976118472765
AACCTTTCACTCCGGA-1	0	0	0	0.345945521543261	0	0	1.12057861583243	1.71318184561146
AACCTTTCATCGAGCC-1	0	0	0	0.219877273072685	0	1.3739904154796	0.801830747567942	0.552603509799575
AACGAAAAGAATTTGG-1	0	0	0	0	0	2.16683283312535	0	0.394176167716466
AACGAAAAGATGGGCT-1	0	0	0	0.266230739075648	0	0.476279080824783	0.266230739075648	1.39880612845281
AACGAAAGTAATCAGA-1	0	0	0	0	0	1.5648300499136	0	0.320768300539782
AACGAAAGTGAGATTA-1	0	0	0	1.11813332614833	0.804457345149876	0.344885099963082	1.11813332614833	0.344885099963082
AACGAAAGTTAACCTG-1	0	0	0	0.954184198806656	0.586828274923802	0	0	1.22225285347208
AACGAAATCAAGCCAT-1	0	0	0	0.192375074518428	0	0.192375074518428	1.20398553174908	1.26567942709647
AACGAAATCCTCAGGG-1	0	0	0	1.49656584579759	0.712899510900168	0	0	0.297607006148331
AACGGGAAGACCTCAT-1	0	0	0	0	0	0.750386322442686	1.59175510246442	0.984594790283995
AACGGGAAGAGATCGC-1	0	0	0	0.933567498834603	0.571986718246761	1.35948530576673	0.326343828413087	0.571986718246761
AACGGGAAGCTCGCAC-1	0	0	0	0	0	1.22827770879085	0	0
AACGGGATCCAATCTT-1	0	0	0	0	0	2.0573895510186	0.482735585995286	1.41159820772601
AACGGGATCCTCGATC-1	0	0	0	0.390141839862239	0	0.390141839862239	0	0.390141839862239
AACGGGATCGAAGGAC-1	0	0	0	1.64906663304221	0	2.15366112647216	0.581040565743372	0.83861591573348
AACGGGATCTTTACAC-1	0	0	0	2.26641544609618	0.845852855857795	1.29744352479974	2.03468217760847	1.09692624691631
AACGTCAAGCAACTTC-1	0	0	0	0.841624086301296	0	1.01529445218894	0	0.631318588938112
AACGTCAAGTCAGAGC-1	0	0.24401638558309	0	0.24401638558309	0.744534434716203	1.32538988033673	0.60382170971234	1.07655640614836
AACGTCACAGAGGCAT-1	0	0	0	1.1039742318095	0	0.960461950187293	1.1039742318095	0.338773733609492
AACGTCACAGGGTTGA-1	0	0	0	0.729019854798643	0.590441910420128	1.50127460648036	0.590441910420128	0.590441910420128
AACGTCAGTACAGCGA-1	0	0	0	1.24826592971941	0	0	0	0.724984045303967
AACGTCAGTACGGGAT-1	0	0	0.682567674823149	0	0.282406310260841	0	0	0
AACGTCAGTGGACTAG-1	0	0	0	0	0	0	0	0.863823145314266
AACGTCATCAGCTGTA-1	0	0	0	0.717399586962918	1.93800576251673	1.01105395965034	0.299881796253532	0.717399586962918
AACTTCTAGCGATGCA-1	0	0.26153842555575	0	0	0	1.75489312025812	0.786504277246094	0.914142130480797
AACTTCTAGGAAAGGT-1	0	0	0	0	0	2.0971858748052	0	0.412262032448823
AACTTCTAGGCATCGA-1	0	0	0	0	0	2.3905118257372	0	0.942414792666275
AACTTCTAGGCGCTTC-1	0	0	0	0	1.26230863469585	0.818362483884749	0.989186682169348	0.989186682169348
AACTTCTCACCAGGTC-1	0	0	0	0.325134196614893	0	1.07195407962145	0.325134196614893	0.766699256667008
AACTTCTCAGCAGATG-1	0	0	0	0	0	3.27210997782125	0.858213144457896	0.373617041367527
AACTTCTCATGAAGGC-1	0	0	0	0.287698740090727	0	0.287698740090727	0.287698740090727	0.980870921588209
AACTTCTGTTTCCAAG-1	0	0	0	0.975753573214242	0.806419774739517	0.806419774739517	0	0.345921347919319
AAGAACAAGAATTTGG-1	0	0	0	1.40033189798098	0.411728353297104	0.92753648131098	0.702527398913974	1.11109979484665
AAGAACAAGAGCACTG-1	0	0	0	0	0	2.2478145148997	0.637246233091287	0.368547148592717
AAGAACAAGGTTGTTC-1	0	0	0	1.33015808691142	0.747946144874726	3.95474139259191	1.17102997953448	0
AAGAACACAAATAGCA-1	0	0	0	2.76422227711515	0.842206647800206	0.842206647800206	0.285457855694933	0.975259407632804
AAGAACACACAGACGA-1	0	0	0	0	0.565375997889948	1.29756781274597	0.322123156267409	1.18794352936228
AAGAACACACGGCGTT-1	0	0	0	0	0	2.57174144833653	0	0.576562537447422
AAGAACACAGAGGTAC-1	0	0	0	0.524243130643925	1.22733660247724	1.0017157375272	0.524243130643925	1.49198218364805
AAGAACAGTAGTGGCA-1	0	0	0	0	0.201967944581673	2.29780881584178	0.369919139989903	0.750964991153464
AAGACAAAGATAGCTA-1	0	0	0	1.12886975674696	0.420708277079224	0.420708277079224	0	0.715925677467439
AAGACAAAGCCAGACA-1	0	0	0	0	0	1.27387154757046	0.496929309718429	1.58144945225496
AAGACAAAGTGCGTCC-1	0	0	0	0	0.556335629932496	1.46999446652022	0.316367603108216	1.05105684866497
AAGACAACAAATCAGA-1	0	0	0	0	1.07301650392516	2.28759940055248	1.19665341397576	0.767564349251755
AAGACAACAGTCGCTG-1	0	0	0	0.399853278167899	0	0.80155959368826	0.219780233875766	0
AAGACAACATGAGTAA-1	0	0	0	0.347572964688009	0	1.85679142637829	0.809543830301769	0.347572964688009
AAGACAAGTGATATAG-1	0	0	0	0.303894621490321	1.43416415579077	0.536641017369725	0.536641017369725	0.303894621490321
AAGACAATCTTACGTT-1	0	0	0	0	0.637120255219385	2.03897171939075	0.201108013253377	0.637120255219385
AAGACTCAGTGCTCGC-1	0	0	0	0	0	0	0.40132506673238	1.31262501752792
AAGACTCCACTATCCC-1	0	0	0	1.81324529854265	1.63007311394082	1.27120751305039	2.03723875471199	0
AAGACTCCATGATAGA-1	0	0	0	0.556589809109747	0.316529167955882	0.316529167955882	1.38099287399707	1.0514442814297
AAGACTCGTTAAGGAT-1	0	0	0	0	0	1.62609173413089	0.597073007279815	0.597073007279815
AAGATAGAGGTCGTAG-1	0	0	0	0.476591358555697	0.266423385003758	0.266423385003758	0	0.926810367773555
AAGATAGAGTGCAACG-1	0	0	0	0.307921559707363	1.15169973201894	1.67281284037323	0.733224631425073	1.15169973201894
AAGATAGAGTGGACGT-1	0	0	0	1.738957934144	0	1.12657463680494	0	0
AAGATAGCAAAGGATT-1	0	0	0	0.188776198398241	0.347511961470559	1.30860793748938	0.347511961470559	0.604907313796551
AAGATAGCATCGGAGA-1	0	0	0	1.36501758972444	0.459421830105781	0	0.773028385178031	1.50384410621182
AAGATAGGTACCACGC-1	0	0	0	1.68706975688232	0.488021011374427	0.664559220436643	0.273490247844505	0.664559220436643
AAGATAGGTGTCTCCT-1	0	0	0	0.556772647589761	0	3.74595076272636	0.316645395505833	0.658187895573468
AAGATAGGTTCGGACC-1	0	0	0	0.606590700543997	1.55893456990057	1.12668738626098	0.606590700543997	1.36598610050722
AAGATAGTCAGCGTCG-1	0	0	0	0	0	1.72699744220711	0.456137857822603	1.00573047614389
AAGCATCAGGCACCAA-1	0	0	0	0.319137024619667	0	1.47783805812874	0.91779336175869	0.560689325343947
AAGCATCAGGTATTGA-1	0	0	0	0.369262882794755	0	2.49870241941245	0.638340202283476	0.638340202283476
AAGCATCCAAAGTATG-1	0	0	0	1.38230764487607	1.20025236421203	0.977508094196799	0.690491136501829	0.690491136501829
AAGCATCCAGGACTTT-1	0	0	0	0.251536848210649	0.61950110217887	1.86159727339301	0.762673776791036	0.762673776791036
AAGCATCGTAGACACG-1	0	0	0	0	0	1.02456155441918	0	1.02456155441918
AAGCATCTCCCGAATA-1	0	0	0	1.39332913953008	0	0.563641719039231	1.1851503914433	0.225024336352406
AAGCATCTCCGATAAC-1	0	0	0	0	0	0	0.701346851950654	1.51680355580306
AAGCCATAGGTTGGTG-1	0	0	0	0.816972699833823	1.13335544258135	2.24328562158876	0	0.816972699833823
AAGCCATGTCTGTAAC-1	0	0	0	0.676950124351062	1.67810552777897	0	0.676950124351062	1.22954319364929
AAGCCATGTTCCAAAC-1	0	0	0	0	0	2.013108960368	0.499960204999786	0.499960204999786
AAGCGAGAGAGGCGGA-1	0	0	0	0	0.351410362918902	0	0.610928331068497	1.4744340961791
AAGCGAGAGCAATAGT-1	0	0	0	0.234782970048089	0	0.424789549760247	0	0.234782970048089
AAGCGAGAGCGACTGA-1	0	0	0	0	0	0	0.443485839446528	0.983720364689132
AAGCGAGAGGTAGCCA-1	0	0	0	1.35718328028429	0	1.73355869469966	0.3673354538086	1.16919841373238
AAGCGAGAGTAATTGG-1	0	0	0	0	0.385873421079004	1.45775170131287	0.663613806512713	0
AAGCGAGCATGCAGCC-1	0	0	0	0.441337285787211	0.746484154974344	0.244820898970358	0.244820898970358	1.3281156014983
AAGCGAGTCAGGAAGC-1	0	0	0	0	0	1.13667916859194	0.613324907142785	1.13667916859194
AAGCGAGTCATCTACT-1	0	0	0.344777017698798	2.2448860278305	1.04820911626004	0.344777017698798	0.187174390229922	0.600675584768279
AAGCGAGTCCATTGTT-1	0	0	0	1.32543046879232	0	0.74456345671664	0.74456345671664	0.977680472378186
AAGCGAGTCCCGAGAC-1	0	0	0	0.228274351652543	0	1.02783563882061	0.414001875061325	0.705925156968429
AAGCGAGTCCCTGGTT-1	0	0	0	1.08630826167703	0.610537185532869	0.876454582842905	0.445292610416525	0.247229883892771
AAGCGTTAGAGCCGAT-1	0	0	0	0	0	1.19136259723506	1.40005367545711	0.927313287174
AAGCGTTGTAAGGCCA-1	0	0	0	1.11471544688726	1.01379088757101	1.68455885097743	0.256711011442578	0.460800794644179
AAGCGTTGTCTTCATT-1	0	0	0	1.34992671694902	0	0.230905556649699	0.939398306884305	0.230905556649699
AAGCGTTGTTCTCCCA-1	0	0	0	0.784032702345985	0.334157000431756	0.950518104664234	0.18097165386137	0.950518104664234
AAGGAATAGAGCCGAT-1	0	0	0	0	0	2.71622472372052	0.604737619470022	0.347402210165807
AAGGAATAGCCTCTGG-1	0	0	0	0.846658371956138	0	0	0.58728932035644	1.05242116269539
AAGGAATAGGCATCTT-1	0	0	0	2.57866969737499	0.440586335565263	1.46365054583896	1.16766298079668	0.745377034522413
AAGGAATGTGCTAGCC-1	0	0	0	0.642199868398047	0	1.52662786182913	0.37179024796373	0.37179024796373
AAGGAATGTTAGTTCG-1	0	0	0	0.77098284268968	0	0.573571291606853	0.327357011214069	0.935774358096697
AAGGAATTCATGCAGT-1	0	0	0	0	0	0.998050882211876	0.356447947169249	0.356447947169249
AAGGTAAAGGTTGACG-1	0	0	0	0.276434530579319	0	2.47032599549569	0.276434530579319	1.0683330656527
AAGGTAAAGTGACACG-1	0	0	0	0.516498160956597	0	1.10804871933614	0.855391669102645	0.372091123370546
AAGGTAACAATCTCGA-1	0	0	0	0	0	1.02327537905896	0	0
AAGGTAACACTAGAGG-1	0	0	0	1.09436374271302	0.286090982219539	0	0.508278662822128	0.976846770647409
AAGGTAAGTCCGAAAG-1	0	0	0	2.02615620930522	1.32775890329989	1.64071732826777	0.297562400093008	1.23139538262589
AAGGTAAGTTCGGTTA-1	0	0.465605927976233	0	0.782054292714474	0	1.21548127961329	0	0.782054292714474
AAGTACCAGCGTCTCG-1	0	0	0	0	0.974981676540923	1.97292687041791	0.601886414840596	1.45913518175323
AAGTACCCAAACTCGT-1	0	0	0	0.554373784824166	0.315121091810854	2.3283143587687	0.315121091810854	1.37710274370441
AAGTACCCAACGACAG-1	0	0	0	0	0	1.02185040077573	0.636135206788353	1.02185040077573
AAGTACCCAAGTCGTT-1	0	0	0	0	0.306864433943657	2.22576928428069	1.02811238944981	0.306864433943657
AAGTACCCAATTTCGG-1	0	0	0	0.213862953456751	0	0.888186483245824	0.213862953456751	0.213862953456751
AAGTACCCATGTTCAG-1	0	0	0	0	0.494646295762248	2.87004831497945	0.277600709785293	0.672881785423824
AAGTACCGTACGACAG-1	0	0	0	1.06981096090823	1.30311919932611	0.928955294715477	0.324230241293483	0.568678241035415
AAGTACCTCGCTCCTA-1	0	0	0	1.03066843470842	0.855352800366562	0.642626953128611	0.372070116079835	0.642626953128611
AAGTCGTAGACGGAAA-1	0	0	0	1.48173849456615	0.320519429266155	2.99032586174005	0.320519429266155	0.562859972002238
AAGTCGTAGGTCGTCC-1	0	0	0	0	0	0.369304260941952	0	1.41757353611419
AAGTCGTAGGTTGGTG-1	0	0	0	0.798327461270338	1.23653005984132	0.798327461270338	1.23653005984132	0.476799775603
AAGTCGTAGTCGGCAA-1	0	0	0	0.644642146839625	0	1.18272752909162	0	1.31262501752792
AAGTCGTCACCTCGTT-1	0	0	0	0.36089480781849	0.625523952381072	1.00739212959388	0.36089480781849	1.00739212959388
AAGTCGTTCATCACTT-1	0	0	0	0	0	2.51097706660286	0	0.60883755145509
AAGTCGTTCGACACTA-1	0	0	0	0	0	0.538609880178097	1.14449957463754	0.538609880178097
AAGTCGTTCTGAGATC-1	0	0	0	0	0	1.03879754512904	0.548310304686474	1.36642508928057
AAGTCGTTCTTGAGCA-1	0	0.289282656042672	0	0	0.513385329256455	2.34114561722414	0.513385329256455	1.20844799827483
AAGTGAAAGTCACAGG-1	0	0	0	0	0	0	0.64526649708087	1.18363873910048
AAGTGAACACACCTTC-1	0	0	0	0	0.861369905361157	0.861369905361157	0.520696808504228	1.75481895374561
AAGTGAACACTTGACA-1	0	0	0	0	0	1.87495178580449	0.780684181740389	0.581457529850471
AAGTGAAGTTGAATCC-1	0	0	0	0.434220355228817	0.240495730088172	0.434220355228817	0.434220355228817	0.858406296200223
AAGTGAATCATGAGTC-1	0	0	0	0.2827761070767	0.2827761070767	1.59365334655173	0.2827761070767	0.683311062603171
AAGTGAATCCAAACCA-1	0	0	0	0	0	2.00151690200465	0.193378895103992	1.48466326169722
AAGTGAATCCGATAAC-1	0	0	0	0	0.624374150880669	2.26910801999319	0	1.00582212526553
AAGTGAATCTCGACGG-1	0	0	0	0.345860928784221	0	2.49786925258688	1.12038367254852	0.345860928784221
AAGTTCGAGTTCCAGT-1	0	0	0	1.51799482584432	1.11055333320539	1.26555151331679	2.03039874965439	0.702116305015341
AAGTTCGCAGGATCTT-1	0	2.20868396862704	0	0	0	0.642071857429483	0	0.642071857429483
AAGTTCGCAGTCAGAG-1	0	0	0	0.942733527089335	0	0.942733527089335	0.71523111543062	0.942733527089335
AAGTTCGGTCCCACGA-1	0	0	0	0	0	2.62463788806051	0.365590372887319	0.365590372887319
AAGTTCGGTTCTCTAT-1	0	0	0	1.00386477348923	0	1.00386477348923	0.455060809958096	0
AAGTTCGTCATTCGTT-1	0	0	0	1.18686142581779	0	0.923406854027083	0	0.564703894337256
AATAGAGAGATACGAT-1	0	0	0	1.91439793350374	0	1.07418910470397	0.393328075762398	0.393328075762398
AATAGAGGTGGCTTGC-1	0	0	0	0	0	3.35633717278012	0.384731116295742	0.661882720306253
AATAGAGGTGTCACAT-1	0	0	0	0.957349082885602	0.471123841676945	2.13086133004257	0.694640518447022	0.957349082885602
AATAGAGTCGATCCAA-1	0	0	0	0.249049421650054	0.448276073539971	0.756695392498665	1.26560836027832	0.992077965547597
AATCACGAGGCCACCT-1	0	0	0	1.81853126887267	2.14851357297154	0.523765564675053	1.22650898852309	0.523765564675053
AATCACGAGTAGAATC-1	0	0	0	0	0.45898190454851	1.43592735319301	0	0.772385318953984
AATCACGCAGACCAGA-1	0	0.224436025223472	0	0.224436025223472	0	2.62701717132945	0.224436025223472	0.562383332278419
AATCACGCAGCAAGAC-1	0	0	0	0.240327307921049	0.735565292619661	0.433942819178106	0.240327307921049	1.06528200771067
AATCACGGTGGGATTG-1	0	0	0	0.750346991125419	0	0.316690899283625	0.912408391623712	0
AATCACGTCACTTATC-1	0	0	0	0.290986522975267	0.854834908179868	0.699745198167572	0.516107515963722	0.699745198167572
AATCGACAGCTAATGA-1	0	0	0	0	0	0	0.449711103433948	0.994575900698313
AATCGACCACAACATC-1	0	0	0	0	0	2.99492008502505	0.881154403952762	0.592121530583344
AATCGACCAGGCGTTC-1	0	0	0	0.393469167635198	0.393469167635198	0	0.675098871227823	0
AATCGACGTAGGAGTC-1	0	0.328703299925826	0	0	0	0	0.328703299925826	1.80157005031528
AATCGACGTGACGCCT-1	0	0	0	0.319466056954998	0	0.918516497523683	0.755735970227494	1.05847175081916
AATCGACGTTGTGTAC-1	0	0	0.336004322937043	0	0	0	0.336004322937043	0.587058704534933
AATCGACGTTTGGAAA-1	0	0	0	0.590394065320294	0	0	0	0.959119884278318
AATCGTGAGGCCTGCT-1	0	0	0	1.50800228883924	0	0	0.855674227786434	1.50800228883924
AATCGTGGTAGACGTG-1	0	0	0	0.340919364902843	0.340919364902843	1.77068531565281	0.796930242096238	1.17381843965692
AATCGTGTCTCACCCA-1	0	0	0	0.513344921839455	0	0.513344921839455	0	1.47117625290027
AATCGTGTCTGGCCTT-1	0	0	0	0	0.521919887914337	1.11703493434972	0.86310938777148	0
AATGAAGAGGTTAAAC-1	0	0	0	0.305146869187133	0.727776983202277	0.886778315711086	0.727776983202277	1.51912858839039
AATGAAGCACCGGCTA-1	0	0	0	0	0	0.722922166743983	0.951915788624283	1.13811846560002
AATGAAGCATGGTACT-1	0	0	0	1.06610168555477	0.389341918147915	0.389341918147915	0	0.887079165607309
AATGAAGCATGTCGTA-1	0	0	0	0.938071293869151	0.417623938992098	0.417623938992098	0.417623938992098	1.12278388744489
AATGAAGGTGAGGATC-1	0	0	0	0.36860210543622	0.36860210543622	0.637330246950935	0.36860210543622	0.848926566689472
AATGAAGGTTGGACTT-1	0	0	0	0	0.340872428991756	2.79938923429296	0.594623068248079	0.964964839640045
AATGAAGTCCACAGGC-1	0	0	0	0	0.174857702490091	2.20002311629101	0.763820115062593	1.19177489366659
AATGAAGTCTCATTGT-1	0	0	0	1.87589272609612	1.44075297633316	2.06791331897937	0.378815531943001	0.65290167130852
AATGACCCAAGAGTAT-1	0	0	0	0.483711730763153	0	0.483711730763153	0	1.24942481028259
AATGACCCAATCTAGC-1	0	0	0	0	0	2.14454754475127	0	0.217662161588996
AATGACCGTCGCAGTC-1	0	0	0	2.08146462462328	0.493376138402361	0	0.493376138402361	2.2291402508381
AATGACCGTGTTAGCT-1	0	0	0	0	0.270785341787812	1.15592330810495	0.808248623301215	0.808248623301215
AATGACCGTTATGTGC-1	0	0	0	0	0	2.03954638195835	0.331718155161963	0.331718155161963
AATGACCTCTGGCCTT-1	0	0	0	0.980898702761388	0	0	0	1.1701478865815
AATGCCAAGCTGACTT-1	0	0.343759604789286	0	0	0	2.67675945466412	0.343759604789286	0.971141851160424
AATGCCAAGGCTCTCG-1	0	0	0	0	0.238541631425331	0.853130570706705	0	0.961791419393188
AATGCCACAAGCTACT-1	0	0	0	1.03623532244835	0.184040998853303	0.184040998853303	0.339418044005492	0.881473894268074
AATGCCAGTACGATTC-1	0	0	0	1.25580700185921	0.246049884273609	0.246049884273609	0.443355927227901	0.983493288561568
AATGCCAGTCCGATCG-1	0	0	0	0.388010988979551	0	0	0	1.34658526136335
AATGCCAGTGCGGATA-1	0	0	0.313418269359629	0.313418269359629	0.313418269359629	0.743973807382593	0	0.905179054043387
AATGGAAAGAGTACCG-1	0	0	0	0.916500783337536	0.916500783337536	1.87209839056228	0.916500783337536	0.916500783337536
AATGGAAAGATTGAGT-1	0	0	0	1.39933472786691	1.06740173638785	0	0.762994387852812	0
AATGGAAGTCGAAGCA-1	0	0	0	0	0.270586299726464	1.7870355496682	0	0.483330317798725
AATGGAAGTTCGAGCC-1	0	0	0	0	0	0.432152322370466	0.963826502604919	0.963826502604919
AATGGCTAGTGCAAAT-1	0	0	0	0	1.06510399910669	0.388851307445509	0.388851307445509	1.06510399910669
AATGGCTGTGGCAGAT-1	0	0	0	0.503442898835206	0	0.197321666648122	0.197321666648122	1.22362657493105
AATGGCTGTGGTAACG-1	0	0	0	0	0	0.397974681394684	0.397974681394684	0.397974681394684
AATGGCTGTTTGTTGG-1	0	0	0	0	0.763193002981678	1.09992830419248	0.619950480508201	0.452703165082096
AATGGCTTCGAACCAT-1	0	0.353809819530913	0	1.73507037488347	0	1.87461288028613	0.353809819530913	0.353809819530913
AATTCCTAGATACATG-1	0	0	0	0.516584547782498	0.291285284640103	0.700340668397664	0.98981305643568	0.700340668397664
AATTCCTAGTTGAATG-1	0	0	0	0	0	1.61415857566958	0	0.590412006297784
AATTCCTCACGCAGTC-1	0	0	0	1.85699969479748	2.04841717522804	0.291012106932504	0.516148369118126	0.516148369118126
AATTCCTCATCATCCC-1	0	0	0	0.54135824282222	0	0.306873924943194	0.890635800214788	0.890635800214788
AATTCCTTCAAGTCGT-1	0	0	0	0.340860697052765	1.10882223162045	0.594604862912244	0.340860697052765	0.796818686874253
AATTCCTTCGTGCAGC-1	0	0	0	0	0	1.22243308519111	0.672013240592945	1.14927218810556
AATTTCCAGACAACTA-1	0	0.219199799840136	0	0.219199799840136	0.219199799840136	1.16493676642117	0.398883521741377	0.904412508980427
AATTTCCAGTCGAAAT-1	0	0	0	0	0	2.21436935700622	0.467972605668687	1.09499872325231
AATTTCCCATCGCTAA-1	0	0	0	2.11092094401468	0.545565599080371	0.545565599080371	0.545565599080371	1.45047229265554
AATTTCCTCAGCGCAC-1	0	0	0	0.647298881771832	0.861015018217871	0.375134314511133	0.647298881771832	0.861015018217871
AATTTCCTCCGCTGTT-1	0	0	0	0	0	0.861804078108125	0	0.705851587311101
ACAAAGAAGGTCCAGA-1	0	0	0	0	0	1.36725644102317	1.10681236150169	0.753693722609256
ACAAAGAAGTGCCAGA-1	0	0	0	0.839626073034774	0.363601132633177	0.363601132633177	0.363601132633177	0.629675108030785
ACAAAGACAAAGGCAC-1	0	0	0	0	0.428075685710267	0.428075685710267	0	1.55606148335899
ACAAAGAGTGGGTTGA-1	0	0	0	0	0	1.58534667137689	0.358527474464443	0.830149257486786
ACAAAGATCATCTACT-1	0	0	0	1.55970220368574	0.844211399142497	0.508666101561639	0.844211399142497	0.633447667785945
ACAAAGATCGGCACTG-1	0	0	0	0	0	1.85205112790128	0	0
ACAAAGATCTTAGCTT-1	0	0	0	0	0.451715157954389	0.451715157954389	0.451715157954389	0.761744077277499
ACAACCAAGAGTCAGC-1	0	0	0	0.773740727079153	0	1.73544339200631	0.773740727079153	0
ACAACCAAGAGTGTGC-1	0	0	0	0.394097485089451	0	1.2965742662121	0.676046917328798	0.676046917328798
ACAACCAAGATGAATC-1	0	0	0	2.06450114557173	0.865533316014321	0	2.48575499156009	0.377585172259397
ACAACCAAGCTAAATG-1	0	0	0	1.74883234210219	0.274996306811023	0.490450427303716	0	1.50002116794285
ACAACCAGTACAGTTC-1	0	0	0	1.54684521018614	0.268539383838824	2.01077482258484	0	0.654488197352524
ACAACCAGTAGATGTA-1	0	0	0	1.05916045109349	0.561659128970084	0.319754522045799	0.756295323361383	0.561659128970084
ACAACCAGTCACCTTC-1	0	0	0	0.211228452299486	0	0.385526999599446	0.533907291228476	1.05833044228698
ACAACCAGTGAGATAT-1	0	0	0	1.26460221047655	0.411007535273398	0	0.411007535273398	1.10966659373897
ACAACCAGTTAATGAG-1	0	0	0	0	0	2.22670211107904	0	0.806648619133633
ACAACCATCGACACCG-1	0	0	0	0.426583169687711	0.426583169687711	2.43135394572597	0.586686564540101	1.43319789734244
ACAACCATCTGAACGT-1	0	0	0	0.285498882143331	0.688776023192666	1.83845369408867	0.842300689284088	1.19784781997849
ACAAGCTAGAGGTGCT-1	0	0	0	0	0	2.25078068180518	0.264974745159338	0.474242206587482
ACAAGCTAGTGCTACT-1	0	0	0	0.419722707009217	0	0.419722707009217	0.577909926371277	1.35285848979993
ACAAGCTCACTCAGAT-1	0	0	0	1.75389664476683	0	0.723468374274907	0.425781043268531	0
ACAAGCTCATAAGCAA-1	0	0	0	0.223941405680378	0	1.32467819909594	0.223941405680378	0.695140624171877
ACAAGCTGTAGAGTTA-1	0	0	0	0.250510671465826	0.450669548753305	1.98279139485905	0.617369144240031	0.617369144240031
ACAAGCTGTATAGGGC-1	0	0	0	0	0.624354017870366	0.360132781498916	0.624354017870366	0.624354017870366
ACAAGCTGTGCAAGAC-1	0	0	0	0	0	1.06049553964602	0	0.664696690069461
ACAAGCTGTTCTTAGG-1	0	0	0	0.430452020532717	0.591628624490928	2.00894271060186	0.591628624490928	1.30556216409519
ACAAGCTTCCCGATCT-1	0	0	0	0	0	0	0	1.18947807326648
ACAAGCTTCCGAACGC-1	0	0	0	0	0.864558036403093	0.295270082734147	0.295270082734147	0.708266056566009
ACAAGCTTCTATCGCC-1	0	0.961309029508619	0	0.961309029508619	0.961309029508619	0.591977177924526	0	0.961309029508619
ACACAGTAGATGCTTC-1	0	0	0	0	0.296522450133186	1.76343177291249	0.296522450133186	0
ACACAGTCAGAGGTTG-1	0	0	0	0	0	3.55437979089388	0	0.657819864703007
ACACAGTCAGGTTCAT-1	0	0	0	0	0.290484290813493	1.68305507946733	0.290484290813493	0.853691431018286
ACACAGTGTCTGGTTA-1	0	0	0	0	0	1.84616361063039	0.636177059610143	1.02190731718433
ACACAGTGTGAGGCAT-1	0	0	0	0.912955011013455	0.65870925376384	0.557234266130201	0.170973513877447	1.17480509861178
ACACAGTGTGCCTATA-1	0	0	0	0.771899842902992	0.771899842902992	0.771899842902992	0.458649846603122	0.458649846603122
ACACAGTTCAATCGGT-1	0	0	0	0	0	0.289729980776664	0	0.514100267018623
ACACCAAAGACTTAAG-1	0	0	0	0.220686031281318	0	1.3770473535118	0.220686031281318	0.686992019354538
ACACCAATCGCGTGCA-1	0.236428082874442	0	0	0.427508952376753	0	2.07123644641179	0.84740454127809	0.587869639911872
ACACCAATCTGAGATC-1	0	0	0	0	1.42510024777838	1.52811001422049	0	0.855923250789552
ACACGCGAGCTAGATA-1	0	0	0	0.398392387072796	0	0.398392387072796	0.682519251355655	1.37030980766004
ACACGCGCAAACGGCA-1	0	0	0	0	0	0.614472034335016	0	0.992273740915139
ACACGCGCACAGTCAT-1	0	0	0	0.536852491722665	0.536852491722665	2.00087547534888	0.536852491722665	0.884275020921199
ACACGCGCAGCTGAAG-1	0	0	0	0	0	0.296274658141959	0	1.32407736124182
ACACGCGGTACGTACT-1	0	0.305053058873629	0	0.305053058873629	0	0	0.305053058873629	1.02370371441888
ACACGCGGTATACCCA-1	0	0	0	0	0	1.28741544939796	1.01121527562269	0.362721077608144
ACACGCGGTGCTTCAA-1	0	0	0	0	0	0.573655830085564	0.327411081734802	0.573655830085564
ACACGCGTCAACGAGG-1	0	0	0	0	0	2.05604710606395	1.37701412186271	1.29930453335813
ACACGCGTCACTCGAA-1	0	0	0	0.190598667869948	0.190598667869948	1.98776647910726	0.488531706806778	1.19686096083822
ACACTGACATGCCATA-1	0	0	0	0	1.07184218940897	1.9511334813364	0	0.242470449913148
ACACTGACATGTCGTA-1	0	0	0	0.376434550999262	0	0	0.376434550999262	0
ACAGAAAAGTGTAGTA-1	0	0	0	0	0	0.917582676430142	0	0
ACAGAAACAATGAGCG-1	0	0	0	0.87387582408235	0.443705867258051	0.443705867258051	0.24626303276356	0.87387582408235
ACAGAAACAGAGGACT-1	0	0	0	0	0.39902061402944	0.683464797917644	0.904660571832269	0.904660571832269
ACAGAAAGTCAGGTGA-1	0	0	0	0	0	1.79160323631571	0.810826063653561	1.416923990875
ACAGAAAGTTTCGATG-1	0	0.209430214178906	0	1.84978189131549	0.772363380414838	0.382503943843102	0.382503943843102	1.2028982108955
ACAGAAATCCCACAGG-1	0	0	0	1.0472342551643	0.706874337147472	1.30070199348924	0.186918244683731	0.186918244683731
ACAGCCGAGGCACTCC-1	0	0	0	0	0	1.51168162428122	0	0.843883916815366
ACAGCCGAGGGCCAAT-1	0	0	0	0	0	1.15400654238915	0.675406683414217	0.393673148105133
ACAGCCGCACAAGCCC-1	0	0	0	0	0	0.358956745092249	0.830952688208215	0.358956745092249
ACAGCCGCAGCAAGAC-1	0	0	0	0	0	2.41064825664644	0.690259738916243	1.02590545854681
ACAGCCGGTAGTCGTT-1	0	0	0	0.60389061704089	0	0.346854502240714	0.60389061704089	0.808185414044671
ACAGCCGTCCATACAG-1	0	0	0	0.394223392570144	0	3.72789523737831	1.36082041988671	0.394223392570144
ACAGCCGTCGTCGCTT-1	0	0	0	0	0	2.26943460096962	0.29784811183273	0.870384476850276
ACAGCCGTCTCGTGGG-1	0	0	0	0	0.384911024830728	1.05707277022679	0.384911024830728	0
ACAGCCGTCTGCGGGT-1	0	2.79634280824789	0	0	0	0	0	0.71732797875716
ACAGCCGTCTTCGGTC-1	0	0	0	0	0.242034044750336	1.98763649382437	0.242034044750336	0.436753881771521
ACAGGGAAGTTGGGAC-1	0	0	0	1.21954850563608	0	0	0	0.994747686016733
ACAGGGACACTGAATC-1	0	0	0	0.548433634041654	0	1.45568773195819	0.739940281332279	1.26888679830406
ACAGGGAGTAATTGGA-1	0	0	0	0	0	2.42607111095615	0	1.24005272818704
ACAGGGATCCATTTCA-1	0	0	0	0.382052772455646	1.6462720665806	1.20190478246156	0.873745682930813	0.657819864703007
ACAGGGATCTCGGTAA-1	0	0	0	2.06314354764712	0.721261534368832	2.12813480705118	0.424295558489741	0.424295558489741
ACATCCCAGCCTGCCA-1	0	0	0	0	0	1.29768522065874	0.692048992459759	0.692048992459759
ACATCCCCATCGATAC-1	0	0	0	1.12709160976202	0.528010357359484	0.714582347812565	0.714582347812565	0.528010357359484
ACATCCCGTACCAGAG-1	0	0	0	0.661632943337621	1.20743255370336	1.33864257702924	0.384566349631986	1.20743255370336
ACATCCCGTCACTAGT-1	0	0	0	0	0.253466123570451	1.10505353477097	0.253466123570451	0
ACATCCCGTCAGGAGT-1	0	1.59331490451863	0	0	0	0	0	0
ACATCCCGTCTTGCTC-1	0	0	0	0.806923413116132	0	0	0.806923413116132	0.482735585995286
ACATCCCGTGCCCTTT-1	0	0	0	0.535199680473658	0	1.34316681541013	0	0.881938778399506
ACATCCCTCCACTGAA-1	0	0	0	0.403211212556725	0.221791823680251	1.6527454923225	0	0.689764429348937
ACATCGAAGCCAAGCA-1	0	0	0	0.428336336735485	0	2.43595205118242	0.84876339763142	1.22558548924624
ACATCGACATGAAAGT-1	0	0	0	0	0	1.73028400972061	0.770369314516054	1.5000006765357
ACATGCACAGCTTTCC-1	0	0	0	1.19301369561876	0.568528789218423	1.72169545707919	0.568528789218423	1.78789175910655
ACATGCATCCACGGGT-1	0	0	0	0.596394456895048	0.342014315893732	0	0.596394456895048	0
ACATGCATCTATGCCC-1	0	0	0	1.46810880771748	0.694299167865225	1.89907757442237	0.288258231988755	0.694299167865225
ACATTTCAGTGCACTT-1	0	0.235862239677781	0	0.953971552925117	0.235862239677781	0.235862239677781	1.14039355056037	1.05152042089673
ACATTTCCAACCTAAC-1	0	0	0	1.29638127734271	0	0	1.16731984081684	0.845018657121341
ACATTTCGTCGCAACC-1	0	0	0	0	0	0.936393476287754	0.509593113723287	0.366776830336585
ACATTTCTCGGACGTC-1	0	0	0	0	0	0.459035508104271	0.459035508104271	0
ACCAAACAGCGACAGT-1	0	0	0	1.86465768767739	0.884887249149525	0.537285808889621	0.212784913844426	0.537285808889621
ACCAAACAGGCCCAAA-1	0	0	0	0.227799091229406	0	2.09965141229548	0.569565539817012	0.569565539817012
ACCAAACAGGGAGGCA-1	0	0	0	0	0	0	0	0.901873134123723
ACCAAACCAAATCAGA-1	0	0.183969696283429	0	0.339295957739063	0.339295957739063	0.961583428862164	0.47370813054006	1.61732432517537
ACCAAACCAGCATCTA-1	0	0	0	0.228657046665374	0	0	0	0.414637450992949
ACCAAACGTAGTAAGT-1	0	0	0	0.27847991224482	0	0.82613854428281	0.496061244908764	1.0738824789782
ACCAAACGTTTCCAAG-1	0	0.279663562716589	0	0.279663562716589	0	0.677045344508708	0.677045344508708	0.279663562716589
ACCAAACTCACTAGCA-1	0	0	0	0	0.546758146622391	0.310290745804133	0.310290745804133	0.737864655764131
ACCAAACTCTCCATAT-1	0	0.216564261004391	0	0	0	1.15569368084613	0.216564261004391	0.394475452161416
ACCAACAAGCATGAAT-1	0	0	0	0.476491075801909	0.70178779023154	1.04071512118087	0.70178779023154	0.70178779023154
ACCAACAGTAGCGCCT-1	0	0	0	0.664139539275473	0	0.881379204776512	1.65683308016806	0.881379204776512
ACCAACAGTCCCAAAT-1	0	0	0	0	0	2.87241367916148	1.58758403342049	0.442110707641198
ACCAACAGTTCCACGG-1	0	0	0	0	0.289013245964608	0.289013245964608	0.289013245964608	0.512954651644985
ACCAACATCCTCTGCA-1	0	0.215991365743211	0	2.86990397862876	0.988664095823886	0.215991365743211	1.29527723369214	0.215991365743211
ACCACAAGTAACGATA-1	0	0	0	0.431962726622708	0.431962726622708	0.431962726622708	0.732634879933857	0.732634879933857
ACCACAAGTAGCGTTT-1	0	1.38673770668091	0	0	0	0.598103031678168	0	0.435526728947638
ACCACAAGTCTAGTGT-1	0	0	0	0	1.05719532630554	1.05719532630554	0	0
ACCACAAGTTCAAGGG-1	0	0	0	0	0.276511456024696	2.96909458690498	0.9526652014944	0
ACCACAATCCTTCGAC-1	0	0	0	0.492904642276941	0.492904642276941	0	0	1.26645667422558
ACCACAATCTTAGTTC-1	1.69568501583596	0	0	1.09123376860977	0.401782653383337	0.554878707776773	0.554878707776773	0.554878707776773
ACCATTTAGTACTCGT-1	0	0.331818130247589	0	1.59635143696968	1.5132561452582	0.580537553553606	0.779553369147769	1.5132561452582
ACCATTTGTAAGATCA-1	0	0	0	0.570561581379005	0	0.767275757689495	0	1.85392368849866
ACCATTTGTCGTGTTA-1	0	0	0	0.611429237755214	0	0.817396173538388	0.351735055467542	0.817396173538388
ACCATTTTCCCTAGGG-1	0	0	0	0.294176431909213	0	0.862080611763853	0.862080611763853	1.40565226268478
ACCATTTTCTGTGCTC-1	0	0	0	1.35926546853922	0.826770994811998	0	0	1.07462293716521
ACCCAAAAGGCACCAA-1	0	0	0	1.46188714746788	0	0.243866877594703	1.73958251085935	1.16608258737059
ACCCAAACAAGACCGA-1	0	0	0	0	0	2.35791969538452	0.375462086799157	1.03767814722177
ACCCAAACAGCCTTCT-1	0	0	0	0.483854918883891	0	0.93836162893942	0.270910815785377	0.659318587439545
ACCCAAAGTCGATTTG-1	0	0	0	0	0	0	0	0.459916427712335
ACCCAAAGTTCAGCTA-1	0	0	0	0	0	0.793868866812793	0.646555023180922	0.922241781805305
ACCCAAATCAGACAAA-1	0	0	0	0	0.414841020774484	2.01654346276778	0.414841020774484	0.863317437705332
ACCCTCAAGGCATGGT-1	0	0	0	0	0	0.438036815465638	0.438036815465638	0.741615348032951
ACCCTCACAAGGCTTT-1	0	0	0	1.43615822315265	0.277973492801277	0.495246328660553	1.07251030037095	0.824966700511372
ACCCTCAGTATGCTAC-1	0	0	0	0	0	1.64026247090055	0.782794965953038	0.782794965953038
ACCCTCAGTGGGCTCT-1	0	0	0	0	0	2.38941049870489	0	1.21159102046817
ACCCTTGAGCCTTCTC-1	0	0	0	0.390026261182299	0	1.52118508059172	0.539721704988934	0.669898596054159
ACCCTTGAGTCCGCCA-1	0	0	0	2.50293550546202	0	0.55840775490436	0.914599076718012	0.317685151694272
ACCCTTGCAGCTTTGA-1	0	0	0	0	0	2.2147179094535	0.596571582556597	0.434325721869454
ACCCTTGCAGTATTCG-1	0	0	0	0	0.220480841732363	2.0360450236267	0.8035162233807	1.31195771310751
ACCCTTGGTCTCGACG-1	0	0	0	0	0	2.9610849064011	0.823326029167786	0.823326029167786
ACCGTTCAGGTCTGGA-1	0	0	0	0.21488246313334	0.391658468321813	1.71462773560745	0.391658468321813	0.985075188381836
ACCGTTCCAGCAGACA-1	0	0	0	0.494733708145703	1.57699089042938	0.494733708145703	1.35590641566934	0.672991497059345
ACCGTTCCATACCACA-1	0	0	0	0	0.42220451616373	0	0.233220783212817	0.838675557949293
ACCGTTCTCAAAGACA-1	0	0	0	0	0.408217249466029	0.921239145809729	0.697272557442506	0.408217249466029
ACCGTTCTCCAACCAA-1	0	0	0	0	0	1.77419975552896	0.85860998843236	1.06603035449491
ACCTACCAGCGTGAAC-1	0	0	0	0.466512730684267	0	1.21719417560569	0.466512730684267	0
ACCTACCAGGATACCG-1	0	0	0	1.02507700829588	0	0	0	1.02507700829588
ACCTACCAGTCTCCTC-1	0	0.258862670603079	0	0.258862670603079	0	2.31837305873279	0.90716095891169	0.780161019678948
ACCTACCCATAGGAGC-1	0	0	0	1.47448512000769	0	0.674224381703477	0.392889777936243	1.22561948521494
ACCTACCGTAGACGGT-1	0	0	0	1.79137762686877	0	1.3648997380215	0.348171943024932	1.12570167212706
ACCTACCGTTGTAGCT-1	0	0	0	0	0.365915028064001	0.633219583030245	0.365915028064001	0.365915028064001
ACCTACCTCTGCGAGC-1	0	0	0	1.76777674871986	0.317491896829935	0.317491896829935	0.558103918405435	0.317491896829935
ACCTGAAAGATCGGTG-1	0	0	0	1.34398212330195	0.197227961702599	1.00947988965823	0.503235903000938	1.67904483507514
ACCTGAACAATACGCT-1	0	0	0	0	0	0.478847460893463	0.653012100726188	1.14732152945293
ACCTGAACAATCTGCA-1	0	0	0	0	0	2.43472234031966	0.326172001574854	0.326172001574854
ACCTGAACATGACTAC-1	0	0	0	1.73334310159098	0.658508399632593	0.658508399632593	0.270512655133657	0.807611261958265
ACCTGAAGTCACATTG-1	0	0	0	0.475306374083185	0.340514971287589	0.700211276675287	0.594068321209454	1.10802003762777
ACCTGAATCATGGCCG-1	0	0	0	0.862416655922759	0.294324688766666	2.87744198254143	0.521432732829061	0.294324688766666
ACCTGAATCCCGTTCA-1	0	0	0	0.414219315424478	0	1.52438592946105	0.228405266648574	0.825478273928389
ACCTGTCAGACTTCCA-1	0	0	0	0	0.616374173898873	0.449885993387206	1.41700145708914	0.883905338237832
ACCTGTCAGGCCCAAA-1	0	0	0	0	0	2.84256112971501	0	1.23079445007383
ACCTGTCAGTGTTCAC-1	0	0	0	0.70098837414394	0	0	0.410699396124634	0
ACCTGTCCAGGTGGAT-1	0	0	0	0.477124349316823	0.185492582742026	1.99035748093653	0.798798085111673	0.185492582742026
ACCTGTCCATGAGATA-1	0	0	0	0	0	2.2675934683398	1.44598928934984	0
ACCTGTCGTAAGGAGA-1	0	0	0	1.65755448179691	0.353923699998317	0.353923699998317	0.61480338420652	0.353923699998317
ACCTGTCGTCAAACGG-1	0	0	0	0	0	1.66436573534709	0.328801449463381	0.575828766190845
ACCTGTCTCATGACAC-1	0	0	0	1.06882450366118	0.214300011785278	1.75438400060608	0.786169089576169	0.540568643488624
ACGATCAAGGTTCAGG-1	0	0	0	1.70062486435096	0.341483615491111	1.23611116132784	0.341483615491111	0.798002847213897
ACGATCACAACACGAG-1	0	0	0	0	0	1.94522474806892	0.318235699939212	0
ACGATCAGTAACATAG-1	0	0	0	0.249724602826806	0	1.41594789976298	0.449382273600299	1.09383520951983
ACGATCAGTGAGTGAC-1	0	0	0	0.335799312111633	0	1.8850699413013	0.787172293102566	0
ACGATCAGTGTCCTAA-1	0	0	0	0	0.376822091614816	2.68984201844651	0	0.376822091614816
ACGATCATCAGTCTTT-1	0	0	0	0	0	3.53820909366517	0	0.528238724489857
ACGATCATCGCCAACG-1	0	0	0	0	0	0.446181378094718	0.446181378094718	1.59662491526453
ACGATGTCAGAGTTGG-1	0	0	0	0	0.673163976069406	0.392187439631592	0	0.673163976069406
ACGATGTTCGAGAAAT-1	0	0	0	0	0	3.11490191495661	0.405949026185273	0.405949026185273
ACGCACGAGAAACTAC-1	0	0	0	0	0.445111260217373	2.45553042039834	0.752042143585694	0.445111260217373
ACGCACGCATTAGGCT-1	0	0	0	0	0	0	0.834773088053786	1.39707255253875
ACGCACGGTCAAGCGA-1	0	0	0	0.556844226626036	0.221851111903801	1.00748279294989	1.17417403290661	1.94035932353043
ACGCACGGTGACTCGC-1	0	0	0	0.820065266742025	0.275858959812124	1.69511421818057	0.820065266742025	0.951005167809403
ACGGAAGCACCGTCTT-1	0	0	0	1.78192373137555	0.760943294305791	1.06487980080525	0.565425240683198	0.760943294305791
ACGGAAGCAGTCAGTT-1	0	0	0	0.351860098685924	0	0.351860098685924	0.719922513954054	1.26137086107801
ACGGAAGGTACCAATC-1	0	0	0	1.48156333015171	0.448930930110498	0.448930930110498	0.448930930110498	1.34369532773663
ACGGAAGGTAGCTAAA-1	0	0	0	0.185192864669069	0.595425240632134	0.476452516960146	0.341389442799268	0.797823868711028
ACGGAAGGTATGAGGC-1	0	0	0	1.69262323628459	0	0.907413572441733	0.685755030998355	0.685755030998355
ACGGAAGGTTACAGCT-1	0	0	0	2.52606808970682	0.929759290931467	0	0.412970024902298	0.823407301418248
ACGGGTCCAATCGAAA-1	0	0	0	1.31464192932386	0	0	1.08021007317095	1.08021007317095
ACGGTCGAGCACGTCC-1	0	0	0	0	0.381330190896763	0.381330190896763	0	1.20031261602123
ACGGTCGAGCGTTCAT-1	0	0	0	1.29934763425191	0.636030599628906	1.69466828695026	0.636030599628906	0.636030599628906
ACGGTCGAGCTTGTGT-1	0	0	0	1.51172983664562	0.534686836296397	0	0	0
ACGGTCGCACCTGTCT-1	0	0	0.910746808523361	1.09245047231274	0.805798009530602	0.402388945920569	0.221298989766987	1.00572000311018
ACGGTCGCATGTGGTT-1	0	0	0	0	0	1.3159296209124	0.860400614924065	0.860400614924065
ACGGTCGGTCGTTATG-1	0	0	0	1.00253410937831	0	0.358579451992386	0.358579451992386	0.62196772040443
ACGGTCGTCACTGGTA-1	0	0	0	0	0.587023241711127	2.05262569971272	0	1.22256266356575
ACGGTCGTCCACGTGG-1	0	0	0	0	0.436502082103741	1.77927674601627	0.241881087719301	0.436502082103741
ACGGTCGTCGTCCTTG-1	0	0	0	0.99252303037359	0.249205386955202	1.09227177343562	1.18296696300944	1.41416744836226
ACGGTCGTCTCATAGG-1	0	0	0	0	0	0.540668462332678	0.889662799682304	0.540668462332678
ACGGTTACACGGATCC-1	0	0	0.927105589090277	0	0.763320377383872	0.323384079304931	0	0
ACGGTTACATCCGTTC-1	0	0.377023356627337	0	0.650175336660904	1.0408961120084	0.377023356627337	0.864498401194864	0.377023356627337
ACGTAACAGGTCCCGT-1	0	0	0	0	0	3.39280899915518	0.672083576487077	1.22253449173306
ACGTAACAGGTGCGAT-1	0	0	0	1.52043331570897	1.31727032747011	1.31727032747011	0.904919212058866	0.718443175132219
ACGTAACTCCAGCACG-1	0	0	0	1.49227604270283	0.524397828047042	0.524397828047042	0.296186262070227	0.296186262070227
ACGTACAAGCCGTTAT-1	0	0	0	1.03848306290941	0	2.82233362126778	1.03848306290941	1.39662767293046
ACGTACAAGCGTTACT-1	0	0	0	0	0	1.21598205576	0.291987665792295	1.11005292951304
ACGTACAAGGTGCTAG-1	0	0	0	0	0	2.5991603983539	0	0.525794318523011
ACGTAGTAGAAATGGG-1	0	0	0	0.641120543080858	0.469423110320434	1.457426622874	0	0.641120543080858
ACGTAGTAGCGTGAAC-1	0	0	0	0	0.632233173528892	2.52280500129781	0.904088786588975	1.20940466094659
ACGTAGTCATCACCAA-1	0	0	0	0.327811764386436	0.327811764386436	2.17003080063105	0	0.327811764386436
ACGTAGTCATGAAGGC-1	0	0	0	0	0	0	0	1.14144419716619
ACGTAGTTCCCTCAAC-1	0	0	0	1.42507283400315	0.816808140604734	0	0.274457057725894	1.1664928692269
ACGTCCTAGAATAGTC-1	0	0	0	0.260306016959594	0.46665682243095	2.09628006467063	0.783585566972884	1.12534808408354
ACGTCCTAGAATTGCA-1	0	0	0	0.632929538661565	0.632929538661565	0.632929538661565	0.365725575061196	0.843581864073982
ACGTCCTAGCAACAAT-1	0	0	0	0.341837230793487	0	0.341837230793487	1.44932770529983	0.596119820994474
ACGTCCTAGTAGCAAT-1	0	0	0	1.63824922232655	0.937976661037422	0.711251289328556	0.41757085800717	0.937976661037422
ACGTCCTCAGGTCAGA-1	0	0	0	0	0	1.67818143472738	0.270888664814753	1.15622173795309
ACGTCCTCAGTTAAAG-1	0	0	0	0.654251557732918	0.869431088049674	1.19672323841812	0	0.869431088049674
ACGTCCTGTTAGAAAC-1	0	0	0	0	0.660160966656219	3.53211408160331	0.876574665082878	0
ACGTCCTTCAGATGCT-1	0	0	0	0.484189360819701	0.271117734072414	2.45002200138614	0.659739498469789	1.78890061653893
ACGTCCTTCCATCACC-1	0	0	0	0.427240055701495	0	0.427240055701495	0	1.14169812247924
ACGTCCTTCTACACTT-1	0	0	0	0.677331171875118	0.216847133450884	0.394948944982035	0.546074581888506	0.897281280825513
ACGTCCTTCTCCATAT-1	0	0	0	1.94584892706436	0.826638396675667	0.619006243184529	0.826638396675667	0
ACGTTCCAGAGCCGAT-1	0	0	0	0.531139342583406	0.531139342583406	0	0	1.13224280090589
ACGTTCCCAAACGTGG-1	0	0	0	0.398810982105531	0	2.12235484978981	1.37125982501303	1.23844951155197
ACGTTCCCAGGTCAGA-1	0	0	0	0	0.26856840611612	0.65454738495546	0.26856840611612	1.24263287271121
ACGTTCCGTTTGGAGG-1	0	0	0	0	0	0.512582889663395	0.74952595286524	1.0244613926433
ACGTTCCTCCAAGGGA-1	0	0	0	2.25912978808644	0	2.58397097265447	0	0.477774849399485
ACTACGACAACAAAGT-1	0	0	0	1.84766003803763	0.344405257421304	0	0.600099877215848	1.70885861191499
ACTACGACATTCTTCA-1	0.259823106416701	0.259823106416701	0	1.45013910378982	0.636630830278428	1.12392416262103	0.636630830278428	1.30027509049641
ACTACGAGTCAAATCC-1	0	0	0	0.688595134628079	0.285408639623882	0.688595134628079	0.285408639623882	0.285408639623882
ACTACGAGTTCGGACC-1	0	0	0	0	0	0	0	1.18978286168098
ACTACGAGTTTGAAAG-1	0	0	0	0	0	2.23006571899759	0.604342047247848	1.2499427620871
ACTACGATCCACAAGT-1	0	0	0	0.756410297856717	0.448082036743532	0.614082682205841	0.248931019193685	0.448082036743532
ACTACGATCCCTCATG-1	0	0	0	2.5658375424982	0.929558152174126	0	0.412857617744417	0.569110444296509
ACTATCTAGACCGTTT-1	0	0	0	1.56143768847947	0.164935896178219	0.306480545059657	0.960827159914695	1.14797695772703
ACTATCTCAACAGAGC-1	0	0	0	1.27483666856151	1.4094590587648	2.37925390484844	0.708649780561148	0.934865219445085
ACTATCTCACACAGAG-1	0	0	0	1.20029098638905	0	0	0	1.31047386853722
ACTATGGAGAGGTCGT-1	0	0	0	0	0.202419182793957	2.12869794777959	0.370681970263425	1.02779241115745
ACTATGGAGTTCCAGT-1	0	0	0	1.97829649262661	0.90258933468532	0	0.438088812131002	0.825373228363493
ACTATGGCAGACCTAT-1	0	0	0	0.4038053566898	0.4038053566898	2.73617501104137	0	0.913301193025789
ACTATGGCAGTCAGTT-1	0	0	0	0	0.625220949381497	0.625220949381497	0	0.625220949381497
ACTATGGCATCATGAC-1	0	0	0	0.551941339648131	0.313576810587721	0.551941339648131	0.313576810587721	0.313576810587721
ACTATGGGTTAAGAAC-1	0	0	0	1.26949104936937	0.740379817850321	0.311577230432056	0.901099521873216	1.26949104936937
ACTATGGTCACTCCGT-1	0	0	0	1.29171162362958	0	0.720569691585887	0.583166538006771	0.84135376711013
ACTATGGTCTTAGGAC-1	0	0	0	0.834822308726519	0	1.89498064870029	0.625726122886115	0.361026521253958
ACTATTCCAGAAGTTA-1	0	0	0	0.318164224044877	0	0.559160810609532	0.318164224044877	0.318164224044877
ACTATTCCAGTCGTTA-1	0	0	0	0	0	0	0.960262870730042	0.79266998690245
ACTATTCGTCTGCAAT-1	0	0	0	0	0	0.353027317211253	0	0.990834075551782
ACTATTCGTGTACGCC-1	0	0	0	0	0	2.50668124154195	0.675746403893959	0.827386355603102
ACTATTCTCAGACCCG-1	0	0	0	0	0	2.2995179930179	0.355653622157124	0.61746751176861
ACTATTCTCTATTGTC-1	0	0	0	0	0.32981913531239	2.0336831332682	0	0.32981913531239
ACTATTCTCTCAGTCC-1	0	0	0	0	0.22828481930532	1.11564804263961	0.570600605421056	0.22828481930532
ACTCCCAAGACCAAAT-1	0	0	0	0.843562993377704	0.843562993377704	2.60889495040777	0.843562993377704	0.843562993377704
ACTCCCAAGAGTAACT-1	0	0	0	0	0	0.25429559262803	0.769279971894947	1.10752925143367
ACTCCCAAGATGCAGC-1	0	0	0	1.91148300278171	0	0.223599484845998	0.560592533946432	1.18023234297131
ACTCCCAAGCGCCGTT-1	0	0	0	0.489654190981855	0	0.489654190981855	0.489654190981855	1.26044974694115
ACTCCCACACTGCGTG-1	0	0	0	0.506660603861602	0.285080968613291	0.285080968613291	0.687938189493653	1.60109045265471
ACTCCCAGTCACAGAG-1	0	0	0	0.604530348456806	1.36260938891442	0	0.604530348456806	0.808967643000069
ACTCCCAGTTAGTCGT-1	0	0	0	0	0.578878777522666	1.51031711793224	1.32018915281223	0.943156206710449
ACTCCCATCATGGCCG-1	0	0	0	0.206094732996012	0	0.762835573739062	0.376886760225362	0.206094732996012
ACTCCCATCTCCGCAT-1	0	0	0	0.189720942200145	0.189720942200145	0	0.607397975869686	1.4684721203962
ACTCTCGAGACTCTTG-1	0	0.480359741118086	0	0	0	1.47969529072423	0.268749938426108	0.65491755876064
ACTCTCGCAGTCTTCC-1	0	0	0	0.522394016447659	0	2.36130954425755	0.294927985622768	1.2241305051422
ACTCTCGGTACATTGC-1	0	0	0	0	0.701705711518906	2.58069294633775	0.701705711518906	0.411178926375038
ACTCTCGGTCACGCTG-1	0	0	0	0	0	0	0	0
ACTCTCGGTCAGTTTG-1	0	0	0	0.573047723789712	0.457582015884808	0.676550503058845	0.327022175733649	0.176819879811164
ACTCTCGGTCATCTAG-1	0	0	0	0	0	2.46417569332531	0	0.70515994845279
ACTCTCGGTGGAATGC-1	0	0	0	0.863664424264342	0.863664424264342	0	0.522310282705102	0.863664424264342
ACTCTCGTCACGATAC-1	0	0	0	1.06888099841664	0.323838336842923	1.96273647943053	0.323838336842923	0.764197922724912
ACTCTCGTCCTCAGAA-1	0	1.13792632652301	0	0	0	0	0	0.534599021159942
ACTGATGAGAAATGGG-1	0	0	0	1.4488912379773	0	0.501791783852613	0.501791783852613	0.834367251551218
ACTGATGAGGGCAGAG-1	0	0	0	0.668446244906306	0	1.21728624003695	0	0.3890657954885
ACTGATGTCAAGAATG-1	0	0	0	1.90061760336651	0.363040598867052	0.363040598867052	0.6288158132319	1.40213315940668
ACTGATGTCATCGACA-1	2.31628911760157	0	0	0.626090370004576	0	0.361263850503913	0	0
ACTGATGTCCGCAGTG-1	0	0	0	0.530159263860216	0	0.874804273883685	0	1.64773848163563
ACTGATGTCGTGCAGC-1	0	0	0	0.886687403857793	0.389127121801396	0.668538999758549	0	0.886687403857793
ACTGCAACAGCCTATA-1	0	0	0	0	0	3.87229283799899	0	1.53026876177953
ACTGTCCAGACTGTTC-1	0	0	0	0.699524291762184	0	0.699524291762184	0.699524291762184	0.699524291762184
ACTGTCCAGGATCACG-1	0	0	0	0.60560597817323	0	1.25193025964552	0.980100670696536	0.60560597817323
ACTGTCCCACATACTG-1	0	0	0	0	0	0	0	0
ACTGTCCCACCGTGGT-1	0	0	0	0.908413749777112	0	0.401096669263379	0.803638846847132	1.37643840035111
ACTGTCCCACGTAGAG-1	0	0	0	0	0	1.58017249302398	0.674956902238666	0.674956902238666
ACTGTCCCACTACGGC-1	0	0	0	0	0.730964630049093	1.85401668589941	1.35382850835987	1.2565256720442
ACTGTCCCACTATCGA-1	0	0	0	2.02221604880449	0	0.970309939134681	0.738363406542023	1.38739309359355
ACTGTCCGTGCGGATA-1	0	1.88165926918565	0	0	0	0	0	0
ACTGTGAGTGCCCAGT-1	0	0	0	1.34047931555297	0.338600019355106	0.338600019355106	0.338600019355106	1.44074858237644
ACTGTGATCATTGCGA-1	0	0.27358059501985	0	1.16397646005212	0.27358059501985	2.02919106066528	0.27358059501985	0.27358059501985
ACTTATCAGCTTCATG-1	0	0	0	2.09938206629288	0	0.704590407782288	0.413108457420732	0
ACTTATCAGGGCAATC-1	0	0	0	0	0.352964364542197	0	0.352964364542197	0.613324907142785
ACTTATCAGTTGAAGT-1	0	0	0	0.425505157452609	0.585308568227288	0.723058637950885	0.425505157452609	0.723058637950885
ACTTATCCATACTTTC-1	0	0	0	0	0.315061027902356	1.46628009133369	0.315061027902356	0.315061027902356
ACTTATCGTTCCGGTG-1	0	0	0	0	0	0	0.842601771469063	0.842601771469063
ACTTATCTCTACACAG-1	0	0	0	0	0	0	0.429700683795655	1.66664582970396
ACTTCCGAGCTAAACA-1	0	0	0	0	0	1.00450412043194	0.35951765913217	0
ACTTCCGAGCTATCCA-1	0	0	0	2.52675045687156	2.06783285977818	1.19469666475939	1.63794771934466	0.652857510367253
ACTTCCGAGGTCACTT-1	0	0	0	0	0.332933070340365	0.332933070340365	0	2.22959844506786
ACTTCCGAGTCGCCCA-1	0	0	0	0	0	2.34870717262759	0.531587374929702	0
ACTTCCGCACATACGT-1	0	0	0	0	0.283672470340218	1.77833112999689	0.83810931899287	0.283672470340218
ACTTCCGCAGCTTCCT-1	0	0	0	0.281709567304031	1.08260564935874	1.08260564935874	1.08260564935874	1.28180841049401
ACTTCCGTCCCATACC-1	0	0	0	1.08567067351838	0.503080770141033	0	0	0
ACTTCGCAGTCCGCGT-1	0	0	0	1.31814325354427	0.648233012289342	2.40095874701857	0.375747577589939	1.43331075830932
ACTTCGCCAAGCCATT-1	0	0	0	0.765461824747302	0	0.765461824747302	0.765461824747302	0.252699841444938
ACTTCGCGTATAGGGC-1	0	0	0	0.444360593120606	1.38227660285374	1.33433337887124	0.750937414321168	0.171005753513185
ACTTCGCTCACTCTTA-1	0	0	0	0	0	0.71206999940209	0.297188240339193	1.0044273522472
ACTTCGCTCAGGAACG-1	0	0	0	0.627043527215784	0.737204539111847	1.75723223883602	0.503227281946018	0.926683905960721
ACTTTCAAGCCTCTCT-1	0	0	0	0.615819216772698	0.354583129155705	1.38105659679192	1.65934411084854	0.615819216772698
ACTTTCAAGGATGCGT-1	0	0	0	1.19341392245025	0.67173673417999	0.17523555365577	0.453988923282219	1.24985849082098
ACTTTCACACTCATAG-1	0	0	0	0	0.229839430052808	1.20164451456634	1.27647372728505	1.27647372728505
ACTTTCACAGAAATCA-1	0	0	0	0.365996282976727	0	1.40943679235659	0.633343971854857	0.633343971854857
ACTTTCAGTAAGATCA-1	0	0	0	1.74299624435093	0.202530250683593	1.02818160241153	0.640794644187906	0.514912090362487
ACTTTCAGTGGTTTGT-1	0	0	0	0	0.644061977617905	3.21732663507765	0.857092597904249	0.857092597904249
ACTTTGTAGGAGAATG-1	0	0.381183065020566	0	0	0.656499369215096	1.95049998277896	0	1.3308063722221
ACTTTGTCACGTGAGA-1	0	0	0	0	0.345065389228176	2.54508757876352	0.345065389228176	1.30251447600801
ACTTTGTTCGACGCTG-1	0	0	0	0.270925585124107	0	1.73477676371274	0.270925585124107	0.659348634060365
AGAAATGAGAACGTGC-1	0	0	0	1.41991356428152	0	0.943275906871074	0.420546680717109	0.715685093081032
AGAAATGCAATTGAAG-1	0	0	0	0	0	1.13247083831615	0.351123639302839	1.25959040527185
AGAAATGCATCAACCA-1	0	0	0	0	0	0.977756339550276	0.508860047272555	1.46255367845691
AGAAATGGTCATCAGT-1	0	0	0	0.315974484648555	0.315974484648555	1.17234948158388	0.555717064574392	0.910828253177063
AGAAATGGTCTGTGCG-1	0	0	0	0.539960565063729	0.785376249596938	0.785376249596938	0.670178196814442	1.52163261262337
AGAAATGGTGGGTATG-1	0	0	0	0	0.431319362806374	0	1.30736892620461	1.149669167616
AGAAATGTCCAACTAG-1	0	0	0	0.901200851077376	0.680588145783452	0.680588145783452	0	0.397109968119804
AGAAATGTCGTAACAC-1	0	0	0	0.947268551403076	0.581840287766472	0.781154588301775	0.332653627014597	1.21431459663628
AGAAATGTCTAGCATG-1	0	0	0	0.539711757182607	0	1.35119793049337	0	0.305833449983559
AGAAATGTCTTTCTAG-1	0	0	0	0.981266963666964	0	1.60999814774758	0	1.38681959092
AGAACAAAGGTAGACC-1	0	0	0	0	0	2.50509061581578	0.771607821964184	0.574078906775751
AGAACAAAGGTAGTCG-1	0	0	0	0	0.597992496931955	0.969615028348199	0.800968244910551	1.2399363961563
AGAACAAAGTGCTCGC-1	0	0	0	1.27574142370575	0	0.790560906849078	0.620819420226871	0.41625412716778
AGAACAACAAACAGGC-1	0	0	0	0.599889687073363	1.24293004757913	2.16001098099578	0	1.31901235403657
AGAACAACAGTGTGGA-1	0	0	0	0	0.245982971315567	1.53156530641465	0.245982971315567	0.74929647738458
AGAACAACATAACTCG-1	0	0	0	0	0	2.08001225100297	0.247002785800443	0
AGAACAAGTTCAGTAC-1	0	0	0	0.561432533666157	0.31961022385854	0	0.756015538450735	0.918833252745238
AGAACAAGTTGACGGA-1	0	0	0.820563321457368	0	0	0	0	0
AGAACAATCGGTCATA-1	0	0	0	1.04635647546423	1.13499312745294	0.234197447400556	0.234197447400556	0.720556139877349
AGAACCTAGCAAATGT-1	0	0	0	0.233379344301151	0.422467016250007	1.74597519212387	0.946689059026079	0.718542857919875
AGAACCTAGCACTCTA-1	0	0	0	0.245382396604315	0.606679234452332	1.52940493856195	0.245382396604315	1.33001487917679
AGAACCTAGGACAACC-1	0	0	0	0.921922508081346	0.921922508081346	2.19155582876359	0.32101756190798	0.563641719039231
AGAACCTAGGCGCTCT-1	0	0	0	0	0	0	0.322636833158351	0.761876020950624
AGAACCTCAGCATTGT-1	0	0	0	1.57013191252065	0.939039827507791	1.85078388857223	0.526049043726416	0.526049043726416
AGAACCTCAGGCTTGC-1	0	0	0	0.487681152224323	0	1.98586618555096	0.814067965888296	1.05973511591144
AGAACCTGTGTAGTGG-1	0	0	0	0.584147759976097	0.334134461208481	0.466934176803789	0.584147759976097	0.18095851872885
AGAACCTGTGTGTCGC-1	0	0	0	0.181687111721096	0.873246416333769	1.78858321098056	0.46857556136796	0.873246416333769
AGAACCTTCTGAGGTT-1	0	0	0	0	0	0.346708741259305	0	1.24887778689203
AGAAGCGAGATGTAGT-1	0	0	0	0	0.347963898125723	1.55722421528348	0.347963898125723	0.347963898125723
AGAAGCGAGGTCGTCC-1	0	0	0	0.943180144134596	1.20961781036401	1.12844526557755	0.715604935734041	0.835852427345247
AGAAGCGCAACCGACC-1	0	0	0	1.68967005322324	0.243813099779733	0	0	0.603396096488065
AGAAGCGCAGGTCAGA-1	0	0	0	0	0	2.1420005797917	1.12281885792192	1.03471980144042
AGAAGCGCATGAATAG-1	0	0	0	3.53262947851517	0	0.32021922895887	0	0
AGAAGCGCATGTGCCG-1	0	0	0	0.311391392466393	0.311391392466393	0.311391392466393	0	1.03908075642156
AGAAGCGGTACGACTT-1	0	0	0	1.3902394362427	0	0.621468788231645	1.14871937866599	0.621468788231645
AGAAGCGGTAGTGCGA-1	0	0	0	1.357963143098	0.345438590936621	0.601699806130371	0	0.601699806130371
AGAAGCGGTCACTAGT-1	0	0	0	0	0	0.428952005366623	0	0.728173851189975
AGAAGCGGTCAGCGTC-1	0	0	0	1.70248292193983	0	0.524961152121905	0.296540165538581	1.22858037706751
AGAAGCGTCCGTATGA-1	0	0	0	0	0.417129048234079	0	0	1.90114912407286
AGAAGCGTCCGTGGGT-1	1.36469200388807	0	0	0.899046340386261	0	0	0.899046340386261	0.45926078222537
AGAAGTAAGGAGATAG-1	0	0	0	0	0	2.18518499236523	0.656745146719724	1.64447159923317
AGAAGTACACTGCGAC-1	0	0	0	0.636931384911625	1.51791037124909	1.51791037124909	0.848442352643748	0.848442352643748
AGAAGTAGTCTCTCTG-1	0	0	0	0	0.335935957926008	0.586952329282177	0.335935957926008	0.954356025644572
AGAAGTAGTTAAGCAA-1	0	0.407879596202682	0	0.407879596202682	0	0	1.25792975190528	1.391718784265
AGAAGTATCCAGTGTA-1	0	0	0	0	0	1.6119225351081	0.406501117892532	1.10068323603129
AGAAGTATCTGCTTAT-1	0	0	0	1.60238486409351	0.348791443395495	0.71460720942719	0.348791443395495	1.05712723576616
AGACAAAAGCTCATAC-1	0	0	0	0	0.485075516277877	0.485075516277877	0.485075516277877	0.94029790485005
AGACAAACATGTTTGG-1	0	0	0	0	0	0.584586902595988	0	0.584586902595988
AGACACTAGGCAATGC-1	0	0	0	1.13195789675541	0	0.174848507015159	0.174848507015159	0.453110041836415
AGACACTCAAGGAGTC-1	0	0	0	0	0	2.61734840585545	0.906914365037627	0.258768366284753
AGACACTCACCCTGTT-1	0	0	0	0.656812210030129	0.872527610049962	0.872527610049962	0	0.872527610049962
AGACACTCATCACAGT-1	0	0	0	0.307320670338707	0.732046118340798	0	1.73644057382627	0.89163229750884
AGACACTGTCCGGCAT-1	0	0	0	1.27588408620017	0	0.357891983500819	0.620910963971047	0.828959308682459
AGACAGGAGACTCTTG-1	0	0	0	0	0	1.12996799275465	0.421265852639508	1.12996799275465
AGACAGGAGGATCACG-1	0	0	0	0	0.382600234578505	1.33409300207464	0.382600234578505	0.382600234578505
AGACAGGCAGCTGCCA-1	0	0	0	1.71415942570314	0.759871593270984	1.39492479096943	0.321600694006807	1.18662418495802
AGACAGGCAGTCAGTT-1	0	0	0	0.359661433491829	0	1.28011832306758	0	0.832270944601906
AGACAGGGTCGGCTAC-1	0	0	0	1.38839804333823	0	1.38839804333823	1.03142284418031	1.22575549025645
AGACCATAGCCTCATA-1	0	1.50037044316456	0	0	0	0	0	0
AGACCATAGTCCCAGC-1	0	0	0	0.752437514734158	1.17690980022655	2.26210436588817	0.914778404623819	1.17690980022655
AGACCATGTGTGAGCA-1	0	0	0	0	0	1.77594262375233	0.320177866521755	0.320177866521755
AGACCATTCAGAATAG-1	0	0	0	0	0	0.340673096856929	1.10838698479925	1.10838698479925
AGACCCGAGCATATGA-1	0	0	0	0	0.610306587720789	1.08597388979639	0	0.752042143585694
AGACCCGAGCGTTACT-1	0	0	0	0.953311364583558	0.493301630474661	0.953311364583558	0	1.26718918723611
AGACCCGAGGCTTAAA-1	0	0	0	0.768162870855262	0.325893171952231	2.2072425502065	0.325893171952231	0.571281620232196
AGACCCGCACTACTTT-1	0	0	0	1.42134233271493	0.273279671090847	2.37418925981072	0.814067965888296	0.944426689591612
AGACCCGCACTAGGTT-1	0	0	0	0.486930321994893	0.486930321994893	1.16177369364548	1.05846355789539	0.943237599272577
AGACCCGGTAAGTCAA-1	0	0	0	0.893504483064966	0.308160664761472	0.308160664761472	1.15231662490341	1.03126025455649
AGACCCGTCCTAACAG-1	0	0	0	0.553633885300814	0	0.907906012809754	0.314651208252508	1.04693551577547
AGACCCGTCGCCGAAC-1	0	0	0	0	0	2.17798167390876	1.00783378732726	0.62584748996418
AGACTCAAGATGATTG-1	0	0	0	0	0	1.0620302847909	0	1.21351603399853
AGACTCAAGCCAAGCA-1	0	0	0	1.3679465776721	0.349376177588488	0.983100539457396	0.812949392104099	0.812949392104099
AGACTCAAGGCCTGAA-1	0	0	0	0.352750495041405	1.13619072382052	1.57002836493975	0.990248838423203	0.990248838423203
AGACTCAAGGTGAGAA-1	0	0	0	1.40992684198846	0.935241185012105	0.573188371306943	0.229500354830596	1.34486917677171
AGACTCAAGTGTAGTA-1	0	0	0	0.270042283105873	0.270042283105873	0.270042283105873	0.806511296078293	0.806511296078293
AGACTCAGTATGCTAC-1	0	0	0	0.356229791809204	0	1.81404718615565	0.825843750321774	0.997591437076539
AGACTCAGTGTCATCA-1	0	0	0	0.220295523880289	0	2.38488382784086	0.553502908763366	1.00251070724042
AGACTCAGTTCTTGCC-1	0	0	0	1.75363334940268	0.520115129942703	0	0.374878200646017	0.860542317714395
AGACTCATCATCCTAT-1	0	0.21806243817402	0	0	0	1.63750048810649	0.796751769515507	0.796751769515507
AGACTCATCATTTCGT-1	0.262325039597072	0	1.75771724191602	0.469939888049967	0.916188744010622	0	0	0
AGAGAATAGACACACG-1	0	0	0	0	0.231109244799559	2.17474108519159	0.418706229635863	0.576608105926303
AGAGAATAGCCTATTG-1	0	0	0	0.323362982330798	0	0.927059447487115	0.323362982330798	0.763279612727176
AGAGAATAGCGCAATG-1	0	0	0	1.04951022555141	0	1.76237439706831	0.748464148138197	0.748464148138197
AGAGAATAGCGCTGCT-1	0	0	0	0	0	0.664757806608852	0.386628689988389	0.664757806608852
AGAGAATAGGTATTGA-1	0	0	0	0	0	0.372182182697819	0.642797951558549	1.42462068384555
AGAGAATAGTGAGTGC-1	0	0	0	1.06073830386348	1.18362825653554	0.562697388063939	0.9206023180086	0.562697388063939
AGAGAATCAACAACAA-1	0	0	0	0.311861309362652	0	2.9972407418308	0.90172960463506	0.311861309362652
AGAGAATCACACTTAG-1	0	0.620731882706165	0	0	0	0	0	0
AGAGAATGTTCGGTAT-1	0	0	0	0.348453815835032	0	3.12137348248285	1.25312022618914	0
AGAGAATGTTGCTCAA-1	0	0	0	0	0	2.82012166277934	0.411444869228956	0.702103466399068
AGAGAGCAGACTTCCA-1	0	0	0	0	0	0.889261568618944	0	1.02663825421745
AGAGAGCAGAGCATCG-1	0	0	0	0	0	1.93114242565678	0.247506650570867	0.752976908822988
AGAGAGCAGCAATAAC-1	0	0	0	0	0	0.473761482998586	0.473761482998586	1.23083735198014
AGAGAGCAGTCTCTGA-1	0	0	0	0.828947184925481	0	1.18144640379798	0.498015595661591	0.498015595661591
AGAGAGCCAGCTACCG-1	0	0	0	1.40687715282195	0	0.48034798057628	0.80346854712036	0.80346854712036
AGAGAGCCAGGTGACA-1	0	0	0	1.25303901108562	0.204865986560636	0	0.374814227450866	1.1139097306069
AGAGAGCCAGGTTACT-1	0	0	0	0	0.355858266572813	2.38234961981075	0.617782505276722	1.27100452847823
AGAGAGCCAGTTGGTT-1	0	0	0	0	0	0.598268912709613	0.598268912709613	0.801306690898399
AGAGAGCCATGACTTG-1	0	0	0	0.67969884138715	0	1.08064067662836	0.67969884138715	0.67969884138715
AGAGAGCCATTGCCGG-1	0	0	0	1.70566915914912	0.40584046000497	1.01231737035639	1.09936285162554	0.40584046000497
AGAGAGCGTTCAACGT-1	0	0	0	0	1.05011378423972	2.08695200620682	0.555717064574392	1.05011378423972
AGAGAGCTCATCGTAG-1	0	0	0	0	0.992028145147283	0.518007347403188	0	0.992028145147283
AGAGAGCTCGCAATGT-1	0	0	0	0.36538775903393	0.632412284491334	1.16482548297482	0.36538775903393	1.01678409397515
AGAGCAGAGCGCGTTC-1	0	0	0	0	0	2.56889689332503	0.849743409943838	1.30239446507895
AGAGCAGGTATGCGGA-1	0	0	0	0	0.351710057597828	0.988047605766188	0.988047605766188	0.351710057597828
AGAGCAGGTTCAACGT-1	0	0	0	0.773940010107307	0	1.20494785308264	1.36627820556641	0
AGAGCAGTCACCCTCA-1	0	0	0	0	0	0	0.496375403401929	0.826590190309798
AGAGCCCGTACTCCGG-1	0	0	0	0	0	1.63764242882337	0	1.06889773885758
AGAGCCCGTATACCTG-1	0	0	0	1.54308796402537	0.359648358292771	1.71283667130976	0.359648358292771	0.500313500788144
AGAGCCCGTGGACTAG-1	0	0	0	0.543166185708672	0.543166185708672	0.73341206154886	0	0.308017156837818
AGAGCCCGTTCTCTCG-1	0	0	0	0	0	0.701346851950654	0	0
AGAGCCCTCAGAATAG-1	0	0	0	1.36961652239318	1.64021460899844	0.21872325390668	0.21872325390668	0.997467966850106
AGATAGAAGCAAGCCA-1	0	0	0	0.482735585995286	0.482735585995286	0.806923413116132	1.24760840952743	0.806923413116132
AGATAGACACTACAGT-1	0	0	0	0.360434574830122	0	0.624817416468009	0	0.360434574830122
AGATAGACACTCCCTA-1	0	0	0	0	0	2.3358512999066	0	1.26604505610737
AGATAGATCCCTAGGG-1	0	0	0	1.06165902953079	1.4608302862931	0.665561042465942	0.387159161748475	0.665561042465942
AGATCCAAGATAGCTA-1	0	0	0	1.48692787133448	1.18855152688287	0.761348533431524	0.322364064302992	0.924873370166135
AGATCCAAGGTAGTAT-1	0	0	0	0.41495161501325	0	0.933302176842368	0.933302176842368	0
AGATCCACACGCGCTA-1	0	0	0	0	0.306570506143395	1.02739778123636	0	0.889958690483241
AGATCCAGTAGCACAG-1	0	0	0	0.64061059196059	0.261758750124432	0.469019482165425	0.64061059196059	0.914715631308053
AGATCCAGTCTCAGGC-1	0	0	0	0	0	1.68088043634851	0.334540637338667	0.784766518137115
AGATCCAGTGCTATTG-1	0	0	0	1.0662577586287	0	1.34982090636045	0	0.389418689333204
AGATCCAGTGGAGGTT-1	0	0	0	0	0	2.04630389614786	0	0.938134393799649
AGATCCAGTTTGAACC-1	0	0	0	0	0	0.483211251961329	0.807611261958265	0.483211251961329
AGATCCATCTCAACGA-1	0	0	0	0.349339188423099	0.349339188423099	0.812879588857365	0.983022030258484	0
AGATCGTGTTTGAACC-1	0	0	0	0	0	1.00412040650469	0.766863878534624	1.00412040650469
AGATCGTTCCATTGGA-1	0	0	0	0.325539964632831	0.325539964632831	0.570728865881958	0	1.4056619435662
AGATGAAAGACTGTTC-1	0	0	0	0	0	0.908531572511501	0	0.401161898796794
AGATGAAAGACTTCAC-1	0	0	0	0	0	0.992907404754037	0.395716865299248	0.678488947604608
AGATGAAAGCTGACCC-1	0	0	0	0	0	3.16679701442332	0.468873901195489	0.640426649019821
AGATGAAAGTGCCAGA-1	0	0	0	2.02455891241578	2.02455891241578	0.384911024830728	0.662155427251608	1.45544371488554
AGATGAAGTACTTCCC-1	0	0	0	0.353923699998317	0	1.48096157390867	0.353923699998317	1.57315110510386
AGATGAAGTAGCTAAA-1	0	0	0	0.46227520518533	0	2.95585502146591	0	0
AGATGAAGTATGCTAC-1	0	0	0	1.19849413813184	0.50769863372595	0.285728849842162	0.50769863372595	0.689236912794643
AGATGAAGTGAAGCTG-1	0	0	0	0.714591226753678	0	3.06083388277594	0.419812110639606	0.714591226753678
AGATGAAGTGATAGTA-1	0	0.324103032348142	0	0	0	3.11067693924718	0	0.928677335150355
AGATGAAGTGCAGGAT-1	0	0	0	0	1.44871673708996	2.31465323078749	0	1.18795107787241
AGATGAATCACCTTGC-1	0	0	0	0	0.834514780176395	1.08368271755359	0.501894654550833	0.966839338647206
AGATGAATCGCTCATC-1	0	0	0	2.2814545625149	0.700289586774014	0	0.855456458653133	1.39698893084918
AGATGAATCGGCGATC-1	0	0	0	0.453005643567749	0	0.763636458279688	0	1.19153545698692
AGATGCTAGCATCGAG-1	0	0	0	0	0.365874414286276	1.16591910741727	0.633157407546613	0.843858737007617
AGATGCTAGCGTGTTT-1	0	0	0	0	0	2.1002569482126	0.235460524707451	0.425909914296647
AGATGCTAGGTGCTGA-1	0	0	0	0	0	2.22026510692402	0.690706150130221	1.2492739553363
AGATGCTCACTATCGA-1	0	0	0	0	0.610870588583013	1.56635390263261	0	0.81671413815639
AGATGCTCATCCAACA-1	0	0	0	0	0.44165425416172	2.73678185432951	0.24501381079958	0.870537763180652
AGATGCTGTTCAGGTT-1	0	0	0	0	0	1.47490831379951	0.515291838680284	0.515291838680284
AGCATCAAGCACCCAC-1	0	0	0	2.14380980996716	0.230889491364664	1.97869267096625	0.41834187463832	0.576141379593724
AGCATCAAGGGAGAAT-1	0	0	0	0.513506590519248	0.851125616256968	1.1030765817968	0.851125616256968	0.851125616256968
AGCATCACAACCGCTG-1	0	0	0	0.562048015051652	0	2.62629385220202	1.18258104355191	0.562048015051652
AGCATCACAATTCACG-1	0	0	0	0	0.276580725773108	2.11963630837345	0.276580725773108	0.493003828203325
AGCATCAGTCGTCAGC-1	0	0	0	1.42621926258846	0	1.32642867809773	0.582624817553749	1.42621926258846
AGCATCATCCGTGTCT-1	0	0	0	0.426740265480809	0.426740265480809	2.89215617485955	1.14071938427969	0.724892552277551
AGCATCATCGTGCACG-1	0	0	0	0	0	2.33210445315569	0.682543462197457	1.43065567732722
AGCCAATAGAGCTGCA-1	0	0	0	2.07713060389198	0.873928705695768	0	0	1.23649909582772
AGCCAATAGTGAGGCT-1	0	0	0	0	0.371120298822815	1.4220238746787	0.641177256142534	0.853594675203149
AGCCAATCAAGAGTGC-1	0	0	0	0	0.710145192723338	0	1.12121269839893	0.710145192723338
AGCCAATCATACCAGT-1	0	0	0	0.218752076251719	0	0.398135232358669	0.682132120329268	0.218752076251719
AGCCAATCATCAACCA-1	0	0	0	0	0.491138536612815	0.275423136592982	0	0.275423136592982
AGCCAATGTGAGTAGC-1	0	0	0	0	0	1.87476970966994	0.406635187639904	0
AGCCACGAGTGGATAT-1	0	0	0	0.365915028064001	0.365915028064001	1.76817689731976	1.0946870113677	1.29500009823268
AGCCACGCACCAAATC-1	0	0	0	0.302680380175727	0.534716114571975	1.13811846560002	0.302680380175727	1.24541390726506
AGCCACGGTAGCTTTG-1	0	0	0	0	0.35633241953052	1.5795434374224	0.35633241953052	0.826036243647342
AGCCACGTCGCACTCT-1	0	0	0	0.380266125093352	0.768572079288636	1.12558914024867	0.768572079288636	0.962929353210841
AGCCAGCAGCGATCGA-1	0	0	0	1.0694525902262	0	0	0.890085565012821	0.671357507911522
AGCCAGCCAATTCTCT-1	0	0	0	0	0.485315585720172	2.66936374467532	0.940678572340283	1.05572669713002
AGCCAGCTCCCATGGG-1	0	0	0	1.99937714744221	0.870424809797958	1.83643247073784	0	1.07946177347507
AGCGATTAGCAGCGAT-1	0	0	0	0	0	1.98554993216993	0.421067831664796	0.716460913555675
AGCGATTAGTAAACAC-1	0	0	0	0	0.358021490551798	1.94975262474966	0	0.829201862536856
AGCGATTAGTGCGCTC-1	0	0	0	0	0.712652211858837	1.73647021481081	0.712652211858837	0.712652211858837
AGCGATTCAATACAGA-1	0	0	0	0	0.315041011729448	1.04787236537675	0	0.908767315921816
AGCGATTCACCAATTG-1	0	1.54555659090225	0	0	0	0	0	0
AGCGATTGTAATTAGG-1	0	0	0	0.186662801274297	0	2.02380543132311	0.479745060062501	0.890581349059334
AGCGATTGTCCCGTGA-1	0	0	0	0.420798107298481	0.716059408326469	3.30170246138086	0.420798107298481	0.420798107298481
AGCGATTGTTGCCGCA-1	0	0	0	1.69069646523378	0.399764184958596	0	0.399764184958596	0
AGCGATTTCAAATAGG-1	0	0	0	0.718978747385218	1.13290819376906	0.718978747385218	1.13290819376906	0.718978747385218
AGCGATTTCGCCTCTA-1	0	0	0	0	0	0	0	1.13814729264957
AGCGCCAAGTGGACTG-1	0	0	0	0	0.354278468971043	2.25161173023782	0.822180461115898	1.13967744056255
AGCGCCACACTGGAAG-1	0	0	0	0	0	2.70306035655172	0.728118447141316	1.14497404929542
AGCGCCACAGCGTTGC-1	0	0	0	1.61597651064178	0	2.46420497618014	0.639840176691215	0
AGCGCCACATCTCATT-1	0	0	0	0.993892080001464	0.615652930564172	1.26767806163145	0.822550016036718	0.615652930564172
AGCGCCAGTGCTGCAC-1	0	0	0	0	0.396058252184804	3.19154088681506	0.396058252184804	0.899294155185742
AGCGCCATCAGACCGC-1	0	0	0	0	0	1.66719693723837	0.317491896829935	1.11685475353077
AGCGCCATCCTACCAC-1	0	0	0	0	0.479022808697772	2.7760297334382	0.801549429174249	0.930682629586197
AGCGCTGAGAATTTGG-1	0	0	0	0.76859689449553	0.571633945920066	0.326118343117042	0	1.07428430337887
AGCGCTGCAGGACTAG-1	0	0	0	0	0.537793897620436	1.02265355834076	0	1.25070047683538
AGCGCTGCATGTAACC-1	0	0	0	1.25160346534629	0.484883634998687	2.06227583151488	0.484883634998687	0.810028496645488
AGCGCTGGTCACCTTC-1	0	0	0	0	0	1.21441449973835	0.884177704099019	0.212553379580674
AGCGCTGTCGAGAGAC-1	0	0	0	0	0	0	0.915811000514511	0.405198619099259
AGCGCTGTCTCGTGAA-1	0	0	0	0.363748228394133	0	0.363748228394133	0.363748228394133	0.363748228394133
AGCGTATAGCACGGAT-1	0	0	0	0	1.59269054257672	0.502486997727235	0.502486997727235	1.59269054257672
AGCGTATCACAAATAG-1	0	0	0	0.592663498894529	0.339610073167477	0.794439256628882	0.794439256628882	1.34307342219884
AGCGTATGTATCCCAA-1	0	0	0	2.02464041420505	0.66220090105109	0.272328636947838	0.811851457140774	0.486145688341953
AGCGTATGTCTCTCCA-1	0	0	0	0.527596956430087	0	1.57312662710384	0	0.527596956430087
AGCGTATTCCATAGAC-1	0	0	0	0.842100094316738	1.76550694834382	0	0.364929340567857	0.842100094316738
AGCGTATTCTGGAGAG-1	0	0	0	1.62701094882489	0.342783830343036	1.45182771597306	0.800472401602837	0.800472401602837
AGCTACAAGCGATGAC-1	0	0	0	0.23670921385965	0.956447815060554	1.30038950909993	0.726722405282955	0.84816737591593
AGCTACAAGCGTTAGG-1	0	0.317146663431749	0	0	0.557561056662406	1.88677556631384	0.751232990736571	1.38269580600395
AGCTACAAGGTGGGTT-1	0	0	0	0	1.48292213041632	0.615969279900819	0.249837490952671	0.615969279900819
AGCTACAAGTGCTAGG-1	0	0	0	0	1.01998545990852	1.01998545990852	0	0
AGCTACACACTTTAGG-1	0	0	0	0	0	2.93998069172189	0.53213763232702	0.719716970848266
AGCTACATCTTCCAGC-1	0	0	0	1.13501461654993	1.42715520131557	1.3751592515073	1.26227835935381	0.989160159798628
AGCTACATCTTGGAAC-1	0	0	0	0	0	3.08614338443794	0.728229264040292	0.428989376374311
AGCTCAAAGCCGTCGT-1	0	0	0	2.30465410648143	0.308093677628208	1.52785568830271	0	1.35754186575271
AGCTCAAAGTAAGAGG-1	0	0	0	1.74287502567445	0.356640661554732	0	0.356640661554732	0.998456655303712
AGCTCAACACGCTGAC-1	0	0	0	0	0.499221211290932	2.05387966967983	0.678620501200876	0.280445110591966
AGCTCAAGTGAATTAG-1	0	0	0	2.35270708405686	0.583796934035801	0.583796934035801	0.783558648218296	0.783558648218296
AGCTCAATCCATACAG-1	0	0	0	0	0	1.32585866544352	0.919648840034684	0.695946386560167
AGCTCAATCGCCGAAC-1	0	0	0	0.908031051153109	0	0.686268859654281	0.400884821659299	0.908031051153109
AGCTCAATCTAACGGT-1	0	0	0	0.818521802737372	0.275194312101657	0	0.490769661883869	1.56891550028243
AGCTTCCAGCACAAAT-1	0	0	0	0	0	0.972725020803835	0.803729704462309	0.803729704462309
AGCTTCCGTAACAGGC-1	0	0	0	0.868061965167268	0.417629837724431	1.49418945898502	0.868061965167268	1.49418945898502
AGCTTCCGTTAGAAAC-1	0	0	0	0.546268250620972	0.216936864447203	0.395099124506605	0.991717144115711	0.793593394992836
AGCTTCCTCCCTTCCC-1	0	0	0	1.21965458047821	0.785274558552215	0.585194035626908	0.585194035626908	0.951919858096721
AGCTTCCTCCTACCGT-1	0	1.47886539675016	0	0.353115489074293	0	0	0	0.353115489074293
AGGAAATAGGGCTGAT-1	0	0	0	0	0	1.65580383299203	0.353279354937594	0.613810438323424
AGGAAATAGTTACGTC-1	0	0	0	0	0.713686757652368	0.713686757652368	0.940888080421105	0
AGGAAATCAAGGTCGA-1	0	0	0	2.65777773031068	0	0.399634666627455	0.684388720821394	1.59538731765651
AGGAAATCAGACCTGC-1	0	0	0	1.89214632069161	0.318870188709031	0.754580061681686	0	0
AGGAAATCATCCTAAG-1	0	0	0	2.21119929997994	0.918263261440142	1.3107313309937	0.263123390213312	0.918263261440142
AGGAAATCATGGACAG-1	0	0	0	0	0	1.97596705648812	0.574757164611785	0
AGGAAATGTATCGATC-1	0	0	0	0	0	3.04987147428051	0.919663958107011	0.407340527278077
AGGAAATGTGAATTGA-1	0	0	0	0.868673989053673	0	0.29709040269966	0.868673989053673	1.12350709925544
AGGAAATGTTATGACC-1	0	0	0	0	0.268742672393742	0	0.268742672393742	0.80346854712036
AGGAAATGTTGCCGAC-1	0	0	1.53810783997421	1.16110605785988	0	0.311577230432056	0	0
AGGAAATTCATACAGC-1	0	0	0	0.470063637046768	0.641929684901539	0.641929684901539	0.470063637046768	0
AGGAAATTCATTTGCT-1	0	0	0	0	0	0.368492208319373	0.84872261574843	0.637162242122618
AGGAAATTCCTACCGT-1	0	0	0	0.348110727268431	0.348110727268431	0.980412777223773	0	0
AGGAAATTCTATTTCG-1	0	0	0	0.546360037583594	0.737371348551605	1.03581048995274	0.546360037583594	1.60908891289589
AGGAATAAGGGTGAAA-1	0	0	0	0	0.303931852035015	0.884059564316225	0	1.02096907564085
AGGAATAAGTATAGGT-1	0	0	0	0.386507645876989	0	1.8229590210043	1.45927098268973	0.664574491929642
AGGAATAAGTTGTAAG-1	0	0	0	0.859873600486735	1.62699999838801	1.40276780651073	1.11326869533133	0.859873600486735
AGGAATAGTCCGGTGT-1	0	0	0	2.14041918358678	0.693347240578618	0	1.60975798925527	0.693347240578618
AGGAATAGTCGTACTA-1	0	0	0	1.86624572897916	0.474437067835657	0.265094859654315	0.647450759658987	1.23210447138492
AGGAATATCAAGTGGG-1	0	0	0	0.836054823555338	0.626739002699661	0	0.361686548901844	0.626739002699661
AGGAATATCGCCACTT-1	0	0	0	0	0	2.91889474647169	0.31116672949341	1.16005249768812
AGGAATATCGTAGGGA-1	0	0	0	0.454681909619037	0	1.00320807800048	0.252963328109981	0.622460811143171
AGGACGAAGCGCCTCA-1	0	0	0	0.813834662057118	0.349845392833071	0.349845392833071	0	1.79611298067525
AGGACGAAGGACATCG-1	0	0	0	0	0.308591998360933	2.15078986600728	0.308591998360933	0.734538747497069
AGGACGACACCCTATC-1	0	0	0	0	1.11501054201186	0.343533011710177	0	0.801894044605245
AGGACGACATGTTCGA-1	0	0	0	0	0	2.73322417471576	0.35277564256685	0.35277564256685
AGGACGAGTATGAAGT-1	0	0	0	0	0.366091126504893	0.366091126504893	1.40967063036463	0.844261804924172
AGGACGAGTCAACATC-1	0	0	0	0.772250574293764	0.52991003155768	0.209390602291525	0.874451107411462	1.33371546723046
AGGACGAGTTCTCCAC-1	0	0	0	0.470762374572844	0	0.470762374572844	0.789560799710597	0.789560799710597
AGGACGATCTGAGAAA-1	0	0	0	0	0	1.26346031446243	0.612956432830729	0.44719572934571
AGGACGATCTTTGCAT-1	0	0	0	0.354253104498891	0.354253104498891	0	0	0.615310868078495
AGGACTTAGGGCGAGA-1	0	0	0	0	0	2.54471481685662	0.537364670792922	1.34702384238624
AGGACTTTCGCTACGG-1	0	0	0	1.23160156841469	0.546972759393346	1.42424677932456	0.217263357576418	0.794510200268135
AGGACTTTCGCTGCGA-1	0	0	0	0.389449406392091	1.21812390581188	2.92414006188956	0	0
AGGAGGTAGGAGGTTC-1	0	0	0	0	0	0.665936574921148	0	0.274169318909628
AGGAGGTCACTACCCT-1	0	0	0	0	0.716469841225154	0.529527065121677	1.77273006986187	0.873908365808688
AGGAGGTGTAGTAAGT-1	0	0	0	0	0	0.551660279695287	0.551660279695287	0.90513521410836
AGGAGGTTCACTCTTA-1	0	0	0	0	0.396280871592062	0.899697886440053	0	1.58725236654505
AGGAGGTTCCGCGATG-1	0	0	0	0.826517891895458	0	3.00964531947664	0.958078840532682	0.496325110759088
AGGAGGTTCCGTAGGC-1	0	0	0	2.40167487288105	0	0.3162062044816	0.749404332158412	0.749404332158412
AGGAGGTTCGTGGAAG-1	0	2.26031910660042	0	0	0	0.763055488659631	0	0
AGGATAAAGCTGCCAC-1	0	0	0	0	1.64740785810451	1.9445827531252	0.262007061935621	0.78761285775333
AGGATAAAGGAGATAG-1	0	0	0	1.78577765955078	0	0.806946321519672	0.602877434880362	0.602877434880362
AGGATAAAGGCCTAAG-1	0	0	0	0.299113640777942	0.715881112083985	0.299113640777942	0.52905392759846	1.42020433877962
AGGATAACAAGACTGG-1	0	0	0	0	0.61349960709606	1.37727686062782	0.990940562616047	0.61349960709606
AGGATAACACTGGCCA-1	0	0	0	1.15471712073621	0.544864797264364	0	0.309091946540182	1.36033555427024
AGGATAACAGATTAAG-1	0	0	0	1.73018485691264	0.538892354678166	0	0	1.14496187783877
AGGATAAGTCGATTCA-1	0	0	0	2.07860302328747	1.5480586557117	0.803843306915219	0.972852938197945	0
AGGATAAGTCTCAGAT-1	0	0	0	1.89233771907369	0.917342019798568	0.754699466716788	0	1.17986792281952
AGGATAAGTTGGCTAT-1	0	0	0	0.223423904561135	0	0.405932319863701	1.25376386938966	1.55925081867663
AGGATCTAGAGCAGTC-1	0	0.483520947604268	0	1.55406203612285	0	0	0.483520947604268	1.55406203612285
AGGATCTAGTCTGCGC-1	0	0	0	0	0	2.71676122809553	0.478964344890783	1.14753117631044
AGGATCTCAACCAACT-1	0	0	0	0.91086527861823	0	0	1.24630074985429	1.24630074985429
AGGATCTCATCCTATT-1	0	0.336575125512733	0	1.5263381043785	0.955733038717847	0.587946709715008	0.336575125512733	0.7886537754263
AGGATCTGTAGAATGT-1	0	0	0	1.17281144697222	0.657317876620699	1.1135474874252	0.55600238088587	0.74930628102168
AGGATCTGTTGTGGCC-1	0	0	0	0.876929657993575	0	0.300754154019134	0.300754154019134	0.876929657993575
AGGCATTAGGAAGTAG-1	0	0	0	1.77487760908237	0.616318631764697	1.38186965779863	0.354907411275466	0.616318631764697
AGGCATTAGTGTACCT-1	0	0	0	0	0	1.21235356926715	0.665032975265929	0.665032975265929
AGGCATTCAAGCACAG-1	0	0	0	0	0	2.97726741826048	0.25911223649227	0.464713700188134
AGGCATTCAGACATCT-1	0	0	0	2.462225793507	0	0	0	1.21924840588811
AGGCATTCAGCTCGGT-1	0	0	0	0.868754322476745	0.297125972514098	0.297125972514098	0	0.297125972514098
AGGCATTGTATGGAGC-1	0	0	0	0.183593729779634	0.338652114744102	0	0.338652114744102	1.61552963634691
AGGCATTTCTAGTTCT-1	0	0	0	0.742653065848927	0.742653065848927	1.07419363755551	1.45966346290486	0.742653065848927
AGGCCACAGCTCACTA-1	0	0	0	3.7476227389298	0	0	0	0.553681052415608
AGGCCACTCCATAGAC-1	0	0	0	3.14341869100346	1.78839619075662	0	0.644706676833052	0.857874046975421
AGGCCACTCGCTCCTA-1	0	0	0	1.96974402135205	1.32865956300032	0.933033897825362	0.268837161655491	0.933033897825362
AGGCCACTCTATTTCG-1	0	0	0.996469074896995	1.40503300768055	0.705678545198075	0.293967384029871	0	0
AGGCTGCAGACGGAAA-1	0	0	0	1.11319548588619	0.968980377265958	1.35110703840583	0	1.23920987686219
AGGCTGCAGTTGGCGA-1	0	0	0	0.460207240024523	0	0.900570110440186	0.629463469337646	1.1136349016769
AGGCTGCCAAGCGAGT-1	0	0	0	1.84355009638493	0.969488026503359	0.969488026503359	0.597900416771868	0.342985665146025
AGGCTGCCAAGGTCGA-1	0	0	0	0	0	2.14293903016024	0	0.729923595459317
AGGCTGCCATCGCTAA-1	0	0	0	0.192650174650886	0.192650174650886	3.2769571104657	0.993129011634635	1.06888378845031
AGGCTGCCATCTGGGC-1	0	0	0	0	0.257441994093116	3.31147358119747	1.11688348239209	0.776783616385434
AGGCTGCGTGAGGCAT-1	0	0	0	0.28136647643656	0	0.500701435395931	0	0.500701435395931
AGGCTGCTCACCGACG-1	0	0	0	1.42353164333005	1.28825813883673	0.946190661281679	1.13177991206941	0.718125460406273
AGGCTGCTCGGCTCTT-1	0	0	0	0.596926159021846	1.1122903956304	0.799662414266443	0.596926159021846	0.596926159021846
AGGGAGTAGCAGCGAT-1	0	0	0.797689690275191	0.476360001676	0	0	0	0
AGGGAGTCATTGTACG-1	0	0	0	1.22323519507407	0.706943787842627	0.706943787842627	0.706943787842627	1.11696578762442
AGGGAGTGTAACGGTG-1	0	0	0	1.81412906168499	0.312499938905056	1.16347174142708	0	0.312499938905056
AGGGAGTGTCAACCAT-1	0	0	0	0.227523205954604	0.227523205954604	3.19886758127847	0.227523205954604	0.568977386844742
AGGGAGTTCACCGCTT-1	0	0	0	1.37358645260788	0.684693210244695	3.33352476397849	1.30933209102885	0.906137357181748
AGGGAGTTCTAGTACG-1	0	0	0	0	0	0	0.429157627755642	0.95854122645116
AGGGAGTTCTCGGTAA-1	0	0	0	0	0	1.0896270273709	0.686415814814177	1.24313280286823
AGGGCCTAGCAAGTCG-1	0	0	0	1.46348643972509	0	0.388270330852797	0.88512403361823	0.88512403361823
AGGGCCTAGGTTAGTA-1	0	0	0	0	0	0.3005810942352	0	0.876540547252614
AGGGCCTTCGAAGTGG-1	0	0	0	1.15272005732815	0.393061848324744	2.13575160313239	0.215720071507218	0.393061848324744
AGGGCTCAGACGCAGT-1	0	0	0	0.382703987185901	0	2.95405124424831	1.88630075744213	0.382703987185901
AGGGCTCAGCTAATGA-1	0	0	0	0	0	0.386265787706097	0	0.386265787706097
AGGGCTCAGGATTACA-1	0	0	0	0.616308831283366	0	0.616308831283366	0.354901047041832	1.14109615985642
AGGGCTCCAAAGTATG-1	0	0	0	0.660545289478516	0.383849036476507	2.88173779180931	0.383849036476507	0
AGGGCTCGTAGATTGA-1	0	0	0	1.18855152688287	0.565753751130009	0.322364064302992	0.761348533431524	0.761348533431524
AGGGCTCGTCAGGTGA-1	0	0	0	0.754341370248724	0	0.916936217624577	0.318747185384429	0.560076891697299
AGGGCTCGTTATAGCC-1	0	0	0	0.624505048125576	0.360231136222943	1.7144171676246	0.833336093332184	0.624505048125576
AGGGCTCGTTCAACGT-1	0	0	0	0.636637816591381	0.368149206557025	0.368149206557025	1.02253385226957	0.848085937583287
AGGGCTCTCAACACGT-1	0	0	0	0.783149722254259	0.260122162359138	1.21690134710632	0.637246233091287	0.783149722254259
AGGGCTCTCTCATGCC-1	0	0	0	1.22366250213705	0	0	0.58771556263926	1.22366250213705
AGGGTCCAGTATGGCG-1	0	0	0	0.285786400058828	0.285786400058828	1.2937582914715	0	0
AGGGTCCCATGACGAG-1	0	0	0	0	0	2.10418548803629	0.604762753180325	1.07792472591252
AGGGTCCTCATGAGGG-1	0	0	0	0.296540165538581	1.87535668772458	3.02898355113658	0.710785589375385	0.710785589375385
AGGGTCCTCCTGGGAC-1	0	0	0	0.312854777343743	0.312854777343743	0.742874453607478	0	1.45998769713712
AGGGTCCTCGCCGATG-1	0	0	0	0.625422917697523	0	0	0	0.834453303212533
AGGGTCCTCGTAGTCA-1	0	0	0	0	0	2.01641188891411	0	0.87350177927701
AGGGTGAGTATACAGA-1	0	0	0	0.89388134883879	0.674507742245628	1.07368169010414	0.393077498657351	0.89388134883879
AGGGTGAGTCCCTAAA-1	0	0	0	0	0	0.359766069688317	0.623790837216794	1.58861202959738
AGGGTGATCGAAACAA-1	0	0	0	0	0.918878522563913	1.29097664889792	0.319630829843297	1.05886517405929
AGGGTGATCTAGGCCG-1	0	0	0	0	0.219031085943539	1.68781638054362	0.550782559378313	0.998456655303712
AGGGTGATCTCGTCAC-1	0	0	0	0	0.340872428991756	0.340872428991756	0	1.1088494470367
AGGGTGATCTGCCTGT-1	0	0	0	0	0	0	0	0.49228565147233
AGGGTTTAGAGCGACT-1	0	0	0	0.749708461395982	0.24615336720417	1.40365602840861	0.443525828005407	1.17333806762739
AGGGTTTGTCTTCTAT-1	0	0	0	0.207653788860693	0.379513914776521	1.3863520562014	0.869082514474446	1.04601845382608
AGGGTTTTCCACGGGT-1	0	0	0	0	0	1.30204357746655	0.428765249442881	0.428765249442881
AGGGTTTTCTGTCGTC-1	0	0	0	0	0	1.72473917155224	0.379193499447939	1.32618186779191
AGGTAGGAGATCGCTT-1	0	0	0	0	0.423411126205498	0.719946862692833	0.582630637001449	0.423411126205498
AGGTAGGAGGGAGATA-1	0	0	0	0	0	0	0.781379310498735	0.781379310498735
AGGTAGGCAACAACAA-1	0	0	0	0	0	2.50780926846847	0	0.413854147820195
AGGTAGGGTGTTTGCA-1	0	0	0	0	0.404567128501801	0.691799908581498	0.404567128501801	1.25083773812097
AGGTAGGGTTACGTAC-1	0	0	0	0.337452252402825	0.957621056102508	0.337452252402825	0.337452252402825	0.589310719180714
AGGTAGGGTTCCATTT-1	0	0	0	0.934865219445085	0.708649780561148	0.415826832002138	0	0.708649780561148
AGGTAGGTCGCTTGCT-1	0	0	0	0	0.493923232297079	2.75307795321751	0	0.82306320555048
AGGTAGGTCGGCTATA-1	0	0	0	0	0	0	1.17716862402561	1.47425013561207
AGGTAGGTCTACTTCA-1	0	0	0	1.65558570813699	0.325775350296952	0.571097246639796	0.325775350296952	1.19713700058689
AGGTCATAGAGTATAC-1	0	0	0	0	0	1.35417481169778	1.07011295053899	1.07011295053899
AGGTCATAGATCCTAC-1	0	0	0	1.09396729026997	0	0.334484164395827	0	0.584692397873666
AGGTCATAGCCACCGT-1	0	0	0	0.332296629606199	0	1.08884194424419	0	0.581283720064682
AGGTCATCACATTCTT-1	0	0	0	0.314332095136941	0.314332095136941	2.49157870950989	0.553131281656162	0.553131281656162
AGGTCATCATCGGAGA-1	0	0	0	2.41168452701297	0.843405772324936	0.632784619396879	0.843405772324936	1.29432678317163
AGGTCATCATGTCTAG-1	0	0	0	0.493749022741138	1.35403271392518	3.59549759968277	0.954017344969184	0.671755472918524
AGGTCTACAAAGGCGT-1	0	0	0	0	0.69143492253827	2.36401798444071	0.845340754568114	0.28682630991934
AGGTCTACACCTCAGG-1	0	0	0	1.24721048338058	0.657640492103036	1.24721048338058	0.657640492103036	0.657640492103036
AGGTCTACATTACGGT-1	0	0	0	0.851715781832215	1.30490241350791	3.27826213883525	0.370106085944048	1.8523305186671
AGGTCTAGTATAGGAT-1	0	0	0	1.24537195184898	0.345269947324742	1.35753420894463	0.974365106391837	0.974365106391837
AGGTCTATCGAACTCA-1	0	0	0	0	0	2.01680416929795	0	1.21456438891657
AGGTGTTAGAAGAACG-1	0	0	0	0	0	0.776075936458491	0.330005851502121	0.577709693161392
AGGTGTTAGAGATTCA-1	0	0	0	0	0	1.65920941197952	1.25687151701051	0.77033814553213
AGGTGTTAGCCTGAAG-1	0	0	0	0.430790993169306	0	1.14863846933218	0.730899474559306	0
AGGTGTTAGGAACGTC-1	0	0	0	0.409999269514857	0.409999269514857	1.10766014562244	0.409999269514857	0
AGGTGTTCACCCTAAA-1	0	0	0	0.445161620210152	0	0.752116242545416	0.247150044858931	1.08606674823381
AGGTGTTTCCAACTGA-1	0	0	0	0	0	2.81242477045464	0.408690917357047	0.697982000614529
AGGTGTTTCGACCATA-1	0	0	0	0.330490108993661	0	0.330490108993661	0	0.578465604634634
AGGTGTTTCGTTGCCT-1	0	0.201091782196043	0	0.74843285117632	0.511751780637664	1.41544480092372	0.848620679201314	1.02313268707815
AGGTGTTTCTTAGCAG-1	0	0	0	0	0.391705084124122	0	1.57609011410439	1.07090025767761
AGGTTACGTCGATGCC-1	0	0	0	2.21785145965833	0.749757538691308	1.76440701424075	0.556367389307215	0
AGGTTACTCGAGATGG-1	0	0	0	0.212127952664508	0.212127952664508	2.03032610839609	0.387037781167235	0.976121606397064
AGGTTGTAGTATAGGT-1	0	0	0	0.449259088433819	0.993789371302917	0.993789371302917	0	0
AGGTTGTAGTTTCTTC-1	0	2.46788512772239	0	0	0	0	0	0
AGGTTGTGTCGTGCCA-1	0	0	0	0.485051522651082	0	1.25191540118571	0.810271059288835	1.05527883696903
AGGTTGTTCAGCGGAA-1	0	0.484667953469744	0	0	0	3.30294868221139	0.484667953469744	0.484667953469744
AGTAACCCAGCAGTAG-1	0	0	0	0	0	0	0.966718166633342	0.834404128536679
AGTAACCTCCGTAATG-1	0	0	0	0	0.311684923071907	1.03978952057606	0.548958418823816	0.311684923071907
AGTACCAAGCGGATCA-1	0	0	0	1.02914394164313	0.262193606951343	0.641503557696418	0.788053941108068	0.788053941108068
AGTACCAAGGGAGTTC-1	0	0	0	0.673281627992788	0	0	0.673281627992788	0.673281627992788
AGTACCACAAACTAAG-1	0	0	0	1.19389459041107	0	0.3784238334052	0.652306019955991	1.43980460747596
AGTACCACAAAGGCGT-1	0	0	0	0.255589484516741	0.255589484516741	1.11138301665124	0.255589484516741	1.11138301665124
AGTACCACACTGGACC-1	0	0	0	0	0	1.47710216615898	0.818716614696126	0.61251099531063
AGTACCACAGATAAAC-1	0	0	0	0.272455554455981	0.486350651129537	1.33990110284548	0.486350651129537	0.812147417152574
AGTACCAGTCCACTTC-1	0	0	0	0	0.352511774090635	0.352511774090635	0.352511774090635	1.26294479600233
AGTACCAGTCGGTAAG-1	0	0	0	0	0	2.79745471015928	0.465253026487138	1.02146165610095
AGTACCAGTGGTCTGC-1	0	0	0	0	0.265803638717275	1.53767261833397	0.265803638717275	1.14146492107917
AGTACCATCCACGTAA-1	0	0	0	0	0	1.51909375002243	0	0.368808341306804
AGTACCATCCATAGGT-1	0	0	0	0	0.399278929295716	3.11763890522154	0.399278929295716	0.905127907893185
AGTACCATCCCGAAAT-1	0	0	0	0	0.325368990475794	0.931441669507687	0	1.07251030037095
AGTACCATCCCTCTCC-1	0	0	0	1.25290187474776	0.606224200690648	0.441902207817104	0.441902207817104	1.17020536935306
AGTACCATCTCGGGAC-1	0	0	0	1.30070199348924	0	1.24310062999258	0	0.891465544470029
AGTACTGAGAAGCGCT-1	0	0	0	0.380405212129842	0	0	0.870720706132246	1.1982724555973
AGTACTGAGAGTCACG-1	0	0	0	1.10051590611502	0.223715017139564	0.918004150562791	0.406417369801474	1.18063175752566
AGTACTGAGTCACACT-1	0	0	0	1.85108541235509	0.369649443903392	2.57071227132529	0.638930872446307	0.369649443903392
AGTACTGCAGGACAGT-1	0	0	0	0	0	3.01567083165279	0.387462950706461	0.883649810305301
AGTACTGTCCGCTGTT-1	0	0	0	0	1.16092529672432	1.96572420140801	1.01316660226654	0.363654608082521
AGTACTGTCTAGCAAC-1	0	0	0	0.55743879630295	0	1.97661763079012	0.403772302127623	0.403772302127623
AGTAGCTAGGTCCAGA-1	0	0.164446575104425	0	1.52056557777822	0.305630914573394	0.305630914573394	0.429326013188318	0.887860289881209
AGTAGCTCAAGTATAG-1	0	0	0	0	0	1.16674843849478	0	0.977818422136476
AGTAGCTCACACAGCC-1	0	0	0	1.04899176964825	0	1.54959083300885	0	0.656164524937001
AGTAGCTCATCACGGC-1	0	2.46682911709695	0	0	0	0.282784156965389	0	0
AGTAGCTTCCATAAGC-1	0	0	0	0.274388854148264	0	0.274388854148264	0.489470818448807	0.947258886955003
AGTAGCTTCTAGAGCT-1	0	0	0	0.497990278151019	0	1.707993345832	0.828910815902662	1.07712759691996
AGTAGCTTCTTCCCAG-1	0	0	0	0	0	0.423220143710755	0.233834356417586	0.840349191944833
AGTAGTCCAACTGGTT-1	0	0	0	0.581440144063616	0	1.32445712887098	0.780662813761831	1.08907733885088
AGTAGTCCAGCAAGAC-1	0	0	0	1.09473404973182	0.785285375433038	1.8821310929668	0	1.21966859190947
AGTAGTCGTGTTACTG-1	0	0	0	0.624965316083324	0.768984850499513	0.624965316083324	0.456657109563704	1.00662941823588
AGTAGTCGTTAATGAG-1	0	0	0	0	0.422893151623011	3.75146273439956	0	0.947445770483096
AGTAGTCTCGCACGAC-1	0	0	0	0	0	0.345125527959539	1.24501965197551	0.974057136415192
AGTCAACAGAACGCGT-1	0	0	0	1.09111335630607	0.687528259810529	0.687528259810529	1.19609744513572	0.687528259810529
AGTCAACAGAATAACC-1	0	0	0	0.782225911875777	0.582712121821042	3.07098412054146	0.333212987889322	0.782225911875777
AGTCAACAGGTCGTCC-1	0	0	0	0.423474825917129	0.948478277253625	1.29096572706957	1.13431310414968	0.948478277253625
AGTCAACCAGCGAGTA-1	0	0	0	0	1.74530282024682	0	0.946190661281679	0.718125460406273
AGTCAACGTAACAGGC-1	0	0.2869754908226	0	0.2869754908226	0	1.09672696039535	0.2869754908226	1.29722608599282
AGTCAACGTAGGGTAC-1	0	0	0	0.333504606506785	0	1.81581272216071	0	0.782784221032888
AGTCACAAGCCGGATA-1	0	0	0	0.30090004437914	0.531891320488387	1.01355225623798	0	0.877257615222693
AGTCACAAGGGCTTCC-1	0	0	0	0.953436300120107	0.335509311991093	0.181759963449195	0.468739600416144	0.953436300120107
AGTCACACACCTGTCT-1	0	0	0	0.775822768313272	0.577503887706604	1.86734624298075	0.329874029703686	0
AGTCACACACTTTAGG-1	0	0	0	0.825867806805321	0.495872944513372	0	0.674421133640665	1.07356548146282
AGTCATGAGGTTAGTA-1	0	0	0	0.871340089665381	0.655830034205393	0.380742375977971	0.871340089665381	1.19901637766376
AGTCATGCAACTTGGT-1	0	0	0	0.917642861684285	1.44864196603702	0.694274082325729	0.223594464420875	1.32340819496358
AGTCATGCAATGGCCC-1	0	0	0	1.10002167989614	0.511671496846432	0.368375515222045	0.368375515222045	0.848506031585751
AGTCATGCAGACTCTA-1	0	0	0	0.266988666916463	0	2.53599373813826	0.266988666916463	0.799353499333733
AGTCATGCAGCCGTCA-1	0	0	0	0	0.805871105945573	1.85120141627987	0.805871105945573	1.35845373514695
AGTCATGGTAAGATTG-1	0	0	0	1.70215231693404	0.67357201858029	1.27068174954806	0.956299836011631	1.27068174954806
AGTCATGTCAAGCCCG-1	0	0	0	0	0	1.20347719916733	0.459271515176396	1.01115037168544
AGTCTCCCACCAAATC-1	0	0	0	0.713412342554473	0.159982752899058	0.713412342554473	0	1.00609718119548
AGTCTCCCACTAACCA-1	0	0	0	0	0	0.749502410149984	0.983545680701279	1.69814223493001
AGTCTCCCACTAGAGG-1	0	0	0	2.08527013417182	0	2.00231072315989	1.07221525619627	1.43581638882945
AGTCTCCCACTGAGTT-1	0	0	0	0	0.616210844149108	1.57557895473138	1.14095121359405	0.823230436440223
AGTCTCCGTAATTGGA-1	0	0	0	0	0	0.411822936038832	0.226963096646581	0.411822936038832
AGTCTCCGTGCCCACA-1	0	0.216601934516442	0	0	0	0.545545259989819	0.545545259989819	0.216601934516442
AGTCTCCTCACGATAC-1	0	0	0	0.178500255676952	1.14729294781719	0.461385075192945	0.862029805750402	1.14729294781719
AGTCTCCTCGACATCA-1	0	0	0	1.51700194695397	1.10970067028426	1.19016740850981	0.411024667863362	0.411024667863362
AGTCTCCTCTCTAAGG-1	0	0.28793229139466	0	0	0.693647555851847	0.511225944027542	0	0.511225944027542
AGTGACTAGTACAGCG-1	0	0	0	0.347134223738778	0.60432322377371	1.6390096080027	0	0.347134223738778
AGTGACTCACATACTG-1	0	0	0	0.309361826314815	0	0.309361826314815	0	0
AGTGACTGTGAAGCGT-1	0	0	0	1.36072243520729	0.423365638317744	0.719879231547759	0.582572447902428	0.423365638317744
AGTGACTGTTACCTGA-1	0	0	0	0.902482589605749	0.461395909423955	0	0	0.902482589605749
AGTGACTTCACTTGTT-1	0	0.709409783669715	0	0	0	0	0	0
AGTGACTTCATCCTGC-1	0	0	0	0	0	1.18206866229439	0	1.11021209502262
AGTGATCAGATGCTAA-1	0	0	0	0.611628551295996	0	2.55007271512951	0.446151019822384	0.446151019822384
AGTGATCAGGAATGTT-1	0	0	0	0.359256548643136	1.003956054817	1.39273591945206	0.831513627787525	1.003956054817
AGTGATCAGGACCCAA-1	0	0	0	1.21301199293984	0.946134425959108	0.33212955312839	0.946134425959108	1.21301199293984
AGTGATCAGGGCGAGA-1	0	0	0	0	0.278956859560911	1.91567268303802	1.17934775702055	0.496828505664892
AGTGATCAGGGTTTCT-1	0	0	0	0	0.259477337493961	0.259477337493961	0.908767315921816	0.908767315921816
AGTGATCCAAGACCGA-1	0	0	0	0	0.315020998120674	1.69441433873345	0.908723104081359	0.554216189597886
AGTGATCCACATAACC-1	0	0	0	0	0	0.317217678992647	0.557672733740657	0.751371009753524
AGTGATCGTACATTGC-1	0	0	0	0	0	1.78866014481826	0.85805660260377	0.85805660260377
AGTGATCTCACCTTGC-1	0	0	0	0	0	0.376865201526612	1.04057037784677	1.43602565262011
AGTGATCTCCCATACC-1	0	0	0	0	0	0.949390179272161	0.490818812523321	0.668075492232477
AGTGATCTCGCAGATT-1	0	0	0	0	0	0.450019826117916	0	0.450019826117916
AGTGATCTCTACGCGG-1	0	0	0	1.21290882558132	0.49745079638683	0.729578507782595	0.194613395274061	0.357452366928186
AGTGCCGAGACTTCAC-1	0	0	0	0	0	2.29682293900629	0.850741192340298	0.850741192340298
AGTGCCGAGCGATCGA-1	0	0	0	0	0.357129815145075	0.827531287038034	0.357129815145075	0
AGTGCCGCAAGAGTAT-1	0	0	0	0.316246538569175	0	0.911428461492703	0.911428461492703	1.69811184550911
AGTGCCGCATCACCAA-1	0	0	0	0	0	1.22093110041003	0	0
AGTGCCGGTCTTCGAA-1	0	0	0	0.950712865597704	1.32925267234818	0.334247188023632	0.950712865597704	1.09341278629203
AGTGCCGGTTACTCAG-1	0	0	0	0	0	0.391798349451244	0.391798349451244	0
AGTGCCGGTTTAAGGA-1	0	0	0	0.38485103639648	0	0.38485103639648	0.662064499065717	0.38485103639648
AGTGCCGTCGTAGCTA-1	0	0	0	0	0.360303297539814	1.82538289117732	0.624615851593434	1.15335960353452
AGTGCCGTCGTCTACC-1	0	0	0	1.12719506720002	0	0.348822169584681	0.606932335285943	0.811903668851294
AGTGTTGAGATCGCTT-1	0	0	0	1.05438435922636	0.271324970622471	0.484524274426066	0.484524274426066	1.15748128668639
AGTGTTGAGCTGTGCC-1	0	0	0	0	0	1.82156725617557	0.314890972130115	0.746844223399993
AGTGTTGAGGAAGTGA-1	0	0	0	0	0	1.9184352769443	0.677212046703174	0.394869949569062
AGTGTTGAGGCTTAAA-1	0	0	0	0	0	2.10793282930342	0.565983941696546	0.322510882007237
AGTGTTGCAACTTGGT-1	0	0	0	0	0	0	0.51507476957406	0
AGTGTTGGTCATGGCC-1	0	0	0	0	0.450473399831373	1.18669007459151	0.250390868588732	0
AGTGTTGGTCCTGTCT-1	0	0	0	0	0.540189675913022	0.88898726410892	0.540189675913022	1.6673283091847
AGTGTTGGTCTGTGAT-1	0	0	0	0	0	1.354672423739	0.672177381441459	0.672177381441459
AGTGTTGGTGACTATC-1	0	0	0	1.58880157187995	0.93967527491704	0.774433436551261	0.774433436551261	1.08144504750961
AGTTAGCAGCCTGAAG-1	0	0	0	0.931395064453845	0	0.57042782627025	0	0.57042782627025
AGTTAGCAGTGGTTCT-1	0	0	0	0	0.339237852580796	0.961458680993039	0	0.793730552603853
AGTTAGCGTACAAACA-1	0	0	0.3841177112547	2.1392531631635	0	0	0	1.3376054656483
AGTTAGCTCAGTGTCA-1	0	0	0	0.379791078423837	0.379791078423837	1.32757214875378	0	0.654384645712547
AGTTAGCTCCACGTGG-1	0	0	0	0	0	0.807869523978626	0.270623137153386	0
AGTTCCCGTCCAACGC-1	0	0	0	0	0	2.62038327132854	1.20807168496531	0.289147887812132
AGTTCCCGTTACCTTT-1	0	0	0	0	0	0.577812652428136	0.330071802275584	0.577812652428136
AGTTCCCTCGGTGTTA-1	0	0	0	0	0	2.03093736387628	0	0.774013457328809
AGTTCGAAGCGATGGT-1	0	0	0	0.520170470645986	0.646973677281685	1.90000882127749	0	1.03656137118465
AGTTCGACAGCATTGT-1	0	0	0	0.447429693704601	0	2.01347435610029	0.248533021093229	0.613253762497364
AGTTCGACAGCTCGGT-1	0	0	0	1.05202601495799	0.316771827458619	0	1.05202601495799	0.750504342288852
AGTTCGAGTGCCCACA-1	0	0	0	0	0.204491831627638	0.374182790850966	0.374182790850966	1.37364434655881
AGTTCGAGTGTTTCTT-1	0	0	0	0.322227854252013	0.565540174783748	1.7821450513311	0	1.1882077908721
AGTTCGATCCATTTCA-1	0	0	0	0	0	2.29730566886795	0	0.851048702025144
ATACCGAAGTCACGAG-1	0	0	0	0.59591858676242	0.59591858676242	1.34844709842059	0.966753505092527	1.34844709842059
ATACCGACAGAGTGTG-1	0	0	0	0	0	0.687765957174022	0.909829780156403	1.09143086984404
ATACCGAGTAGCGCTC-1	0	0	0	0	0	0	0	0.802890096214835
ATACCGAGTCGAAGCA-1	0	0	0	0.405949026185273	0.405949026185273	2.97179115609789	0.693872969887665	0.405949026185273
ATACCTTAGACCTCAT-1	0	0	0	0	0.422875000430906	0	0.422875000430906	0.422875000430906
ATACCTTAGCCAAGTG-1	0	0	0	0.343699945770818	0.343699945770818	0.802210687709714	1.45424352610958	0.343699945770818
ATACCTTCAGCGTTGC-1	0	0	0	1.45447933528146	0.599145967878547	0.802380426292642	0.479596524653256	1.35376383687434
ATACCTTCATCGCTCT-1	0	0	0	1.33728088249961	0	0	0.445797150018161	0.445797150018161
ATACCTTGTATGGTAA-1	0	0	0	0.93076638485232	0.766555273311367	1.79067055617585	0.569976877857234	0
ATACCTTTCAAGCCTA-1	0	0	0	1.57788018942104	0.29974595070176	0.717131133012723	0.717131133012723	1.13046474413861
ATACCTTTCACTCCGT-1	0	0	0	0	0.846790246163106	0.36745148140812	0.846790246163106	0.36745148140812
ATACTTCCAATGTCAC-1	0	0	0	1.17282000570519	0.221461381663526	0.221461381663526	1.00623870197893	0.402659917911414
ATACTTCCATAATCGC-1	0	0	0	0.49903045499042	0.280326411744471	2.13320984938373	1.07887566579425	0.280326411744471
ATACTTCGTGCCGAAA-1	0	0	0	0.332118420724826	0	0.332118420724826	1.08842374041536	0.94611032730321
ATAGACCAGCAAACAT-1	0	0	0	0	0	1.97509782045003	1.05158964902973	0.807129638100483
ATAGACCCAAATGGCG-1	0	0	0	0.250063575263593	0.250063575263593	1.34575110779202	0.61643953080748	0.250063575263593
ATAGACCCACAGCTTA-1	0	0	0	1.4460058333284	1.28007144826932	0.500304981643926	0	1.28007144826932
ATAGACCCAGATACTC-1	0	0	0	0	1.24183567583103	0.907119849990646	0	1.69222138102797
ATAGACCGTATGCGTT-1	0	0	0	0.997742733167976	0.294481830757445	0.706700772558768	0.294481830757445	0
ATAGAGAAGTCTAACC-1	0	0	0	0.811083024343796	0.223198564930094	0.811083024343796	0.811083024343796	0.693284708925387
ATAGAGAAGTGAGTGC-1	0	0	0	1.21196110927025	0	0.331707050571788	0	0.331707050571788
ATAGAGAGTTCCCACT-1	0	0	0	0.500880689341811	0.833060347607909	1.08198202405864	0.500880689341811	0.965246521873546
ATAGAGATCAAAGAAC-1	0	0	0	1.49100363803842	1.00091694855332	0.453360797466831	1.00091694855332	0.453360797466831
ATAGAGATCTGTCTCG-1	0	0	0	0.467400888561208	0	0.467400888561208	1.93995104252975	1.38108208781026
ATAGGCTAGGAACTCG-1	0	0	0	0	0.410374645996918	2.98432492255585	1.10840737859484	0.410374645996918
ATAGGCTAGGGTAGCT-1	0	0	0	0	0	0.853633374739297	0.515264694816529	1.10599983066123
ATAGGCTAGGTAAGGA-1	0	0	0	0.797611441454601	0	0.797611441454601	0.59525185579667	0.59525185579667
ATAGGCTCAATCTAGC-1	0	0	0	1.12078292236825	0.764758206887945	0.651689494627306	0.651689494627306	0.958531785206169
ATAGGCTCACTCCTGT-1	0	0	0	0	1.40730301038075	0.365131440563726	0.632019755086007	0.842476292875348
ATAGGCTCATCAACCA-1	0	0	0	0.308832154438023	0.894999715934072	1.80264547274787	1.86058668753449	0.308832154438023
ATAGGCTGTAATGATG-1	0	0.326537352049739	0	0	0	0.572289450675627	0.326537352049739	0.769404304626206
ATAGGCTGTTGGGTAG-1	0	0	0	0	0	1.12393217357971	0.347402210165807	0.897658475337791
ATAGGCTTCAGTCACA-1	0	0	0	0	0	0	0.790777242346667	1.8281142014263
ATATCCTAGCATAGGC-1	0	0	0	0	0.941603065533615	0.776139255597191	1.08353609830015	0.577761168080938
ATATCCTCAATTGCAC-1	0	0	0.503391133578201	2.10383407877024	0	0	0	0
ATATCCTCAGCTGTGC-1	0	0	0	0.427573909959998	0	0.427573909959998	0.427573909959998	0.808665079641376
ATATCCTGTTATAGAG-1	0	0	0	2.5252046842733	0	0.298834475645711	0.872608702618617	0.298834475645711
ATATCCTGTTCATCTT-1	0	0	0.901577429638303	1.16165877088234	0.901577429638303	0	0	0
ATATCCTTCAAGTCTG-1	0	0	0	0	1.13658335852192	1.51002395791989	1.42891201975002	1.13658335852192
ATCACAGAGTGTTGAA-1	0	0	0	0.371162099090458	0.371162099090458	0	0.641241070739608	1.02878764805029
ATCACGAAGACTGGGT-1	0	0	0	1.87303012736047	0.693872969887665	1.09957989075888	0.693872969887665	1.3873828476682
ATCACGACAACAGATA-1	0	0	0	0.310077372099789	0	0.546421246454404	1.26545755446224	0.737447197102756
ATCACGACACCGCTAG-1	0	0	0	1.62123755459921	0.18479132369192	0.475552051633054	0.594359203133448	0.884086366193839
ATCACGACAGGTGACA-1	0	0	0	0.303151935980459	0.882312247681076	2.69534903822812	0.882312247681076	1.24669928396074
ATCACGAGTTTACACG-1	0	0	0	1.39711618584694	0.85555366249262	0	0.85555366249262	0.51661183396962
ATCACTTAGGGCCCTT-1	0	0	0	0	0.591058629523143	1.44068707026703	1.53181065434071	0
ATCACTTCAGTACTAC-1	0	0	0	1.07293737515904	0.392710049238432	0.543186343458364	0.392710049238432	1.15197929940345
ATCACTTGTCTGTCAA-1	0	0	0	0	0	2.19740237486975	0.336529389275969	0.955634538994449
ATCAGGTCAGAGCCCT-1	0	0	0	1.90873605036698	1.69891109785877	0	0	1.26783092234332
ATCAGGTGTGTCCCTT-1	0	0	0	0	0	0.482320160639308	0.269961603599675	1.24683492667722
ATCAGGTGTTATTCTC-1	0	0	0	0	0.57104698414348	1.07339649984047	0	0.57104698414348
ATCATTCGTGGTCTTA-1	0	0	0	1.38723259418324	0	0	0.69377276706768	0.69377276706768
ATCATTCTCCGGACGT-1	0	0	0	0.272777113037328	0	0.81289703848401	0.272777113037328	0.272777113037328
ATCATTCTCCGTGGCA-1	0	0	1.13406994612467	0	0.351822576290114	0	0	0
ATCCACCGTGAGTCAG-1	0	0	0	0	0	0.893198972773219	0.893198972773219	1.41739390512589
ATCCACCTCACTGCTC-1	0	0	0	0.456000298720568	0.624132643182687	0.456000298720568	0.456000298720568	0.893790301171147
ATCCCTGAGCTGGAGT-1	0	0	0	0.521697072999189	0.521697072999189	1.1166662607799	0.294490565823711	1.40658233293461
ATCCCTGAGGACCCAA-1	0	0	0	0.405481775469305	0.405481775469305	1.25279868392908	0	0
ATCCCTGCAACAAGTA-1	0	0	0	0	0	0.380083272577779	1.04718756488838	0
ATCCCTGCACGCTATA-1	0	0	0	0	0	1.19097718856193	0	0.452713588535788
ATCCCTGGTGAATGTA-1	0	0	0	0.232958812320477	0.421770759916081	2.58997856136926	0.717507027222477	0.421770759916081
ATCCCTGGTGCTATTG-1	0	1.15009308402575	0	3.57810434132188	0.732004101751508	0.238867962281591	0	0.962741084823592
ATCCCTGGTGGACCAA-1	0	0	0	0	0.309014925185453	1.36012018591909	0.735367284820731	1.15451872222323
ATCCCTGTCATACAGC-1	0	0	0	0	0	0.326838849505455	0.572761022591712	0.769985081859179
ATCCCTGTCGGAATTC-1	0	0	0	0	0.434306560435503	0.434306560435503	0.434306560435503	0.434306560435503
ATCCCTGTCTAATTCC-1	0	0	0	0	0	1.90040544027243	0.250315262943437	1.1864529100741
ATCCGTCAGCAATTCC-1	0	0	0	0.50523548158485	0	1.78007786584785	0.839302343532646	0.839302343532646
ATCCGTCCATACCACA-1	0	0	0	0	0.725295301935422	0.303885315290244	0.536626269710724	1.59050990254858
ATCCGTCCATGACACT-1	0	0	0	0	0.26542042521547	3.13054696405188	0.47496515827774	0.47496515827774
ATCCGTCGTTGTTTGG-1	0	0	0	1.09020729065675	0.248520604263753	1.26388521619462	0.447409339098198	0.248520604263753
ATCCGTCTCAGCTGTA-1	0	0	0	0.43607663080257	0	0	0.43607663080257	0
ATCCGTCTCGATGCTA-1	0	0	0	0.680107140888014	0.680107140888014	0.500407230924453	0.500407230924453	0.832380998906884
ATCCTATAGAGGACTC-1	0	0	0	0.22924670710654	0.415616438552358	2.5733491194904	1.03089214529449	0.708335792370668
ATCCTATAGGTGATCG-1	0	0	0	0.466667910165077	0	1.21748716206614	0	0.783601719158415
ATCCTATCAAGACCGA-1	0	0	0	0.350974231935846	0.815962939470939	0.986489289504398	0.986489289504398	1.13212882023762
ATCCTATCATCGGTTA-1	0	0	0	0.981324314135829	0.34853969473895	2.3599976109233	0.34853969473895	0.8113702826503
ATCCTATGTATCGCGC-1	0	0	0	1.24639342125711	0.657088063849601	1.24639342125711	0.935548464085602	0.805979634202331
ATCCTATGTGAGACGT-1	0	0	0	0.864683961639763	0.377124070732149	0	0	0.377124070732149
ATCCTATGTTAAGTCC-1	0	0	0	1.29442292234256	0	0	0	1.97140280000655
ATCCTATTCCAACTGA-1	0	0	0	1.30242232251678	0.76444319670318	2.46068077920866	1.40137877747533	1.30242232251678
ATCGATGAGCAGTCTT-1	0	0	0	0.423693372683849	0.423693372683849	0.948866090626715	0.720366471759705	0
ATCGATGCAAGTGGAC-1	0	0	0	0.210501002893841	0	0.532326146039491	0.384304515075745	1.50728211536367
ATCGATGTCATCACCC-1	0	0	0	0	0	3.1593381513957	0.553602445135339	0
ATCGATGTCTGCTTTA-1	0	0	0	0	0	1.59005768313849	0.725002346801163	0.536390419985528
ATCGCCTAGCACTAGG-1	0	0	0	0	0	1.55308209586817	0	1.24818369699883
ATCGCCTAGGTAACTA-1	0	0	0	0	0	0	0	1.2294062433255
ATCGCCTCAACGATCT-1	1.97951483344278	0	0	0	0	0.260135772261289	0	0
ATCGCCTCACCTGCGA-1	0	0	0	1.11413886886219	0	0.704814657916657	0.293532827287104	1.22026942117958
ATCGCCTCATACCAGT-1	0	0	0	0	0.402668134957852	2.55718464770202	0.688948781706664	0.402668134957852
ATCGCCTGTCATGACT-1	0	0	1.71060388867028	0.715845463940913	0	0.715845463940913	0	0
ATCGCCTTCGGATTAC-1	0	0	0	1.37553534189866	0	1.85965538676145	0.220285778973128	1.08905444836467
ATCGCCTTCGTAACAC-1	0	0	0	0	0.201967944581673	1.81606206901659	0.201967944581673	0.513677353720625
ATCGCCTTCTCGTTTA-1	0	0	0	0.948879947403486	0	1.47972704079064	0.373102302950098	0.75639529910735
ATCGGATAGCGAGAAA-1	0	0	0	0.40588220926124	0.223393832882279	0.69377276706768	0	1.17952108887522
ATCGGATTCTTGGCTC-1	0	0	0	1.5561616170063	1.05441482554794	0.383610533644817	0	0.876601961380357
ATCGGCGCAAGACTGG-1	0	0	0	1.2281126136349	0.791810469694948	0	0	0.338230029378596
ATCGGCGCAGTGAGCA-1	0	0	0	0.424771232968289	0.424771232968289	1.29368626964441	0.424771232968289	0
ATCGGCGGTAAGGTCG-1	0	0	0	0.260176610562276	0	0	0	0.260176610562276
ATCGGCGGTAGCGAGT-1	0	0	0	0	1.00967670450246	3.31490013050444	0.529383598695519	0.716291331890155
ATCGGCGGTATTGAGA-1	0	0	0	1.73499463005796	0.575573250733757	0.93856055654259	0.328637899740411	0.575573250733757
ATCGGCGGTCAAGTTC-1	0	0	0	1.61240450043028	0	0	0.695002329127797	0.695002329127797
ATCGGCGGTCGCTGCA-1	0	0	0	1.64011889537231	0.466047821996312	1.37836703604145	0	1.21631616342993
ATCGGCGGTCGGCCTA-1	0	0	0	1.08890732043799	0	1.85946815963118	0	0.400624397247943
ATCGGCGGTTCGGTTA-1	0	0	0	0.53421882986779	0	1.51084881391266	0	0.880551593986287
ATCGGCGGTTGTAGCT-1	0	0	0	1.59139167699305	1.36938560679511	0.282077528406746	0.501843213819789	0.681906504436247
ATCGTAGAGAGATCGC-1	0	0	0	0.491569605987546	0	0.491569605987546	0.491569605987546	1.26399149207949
ATCGTAGAGAGATTCA-1	0	0	0	0	0	0	0	0.546161205765749
ATCGTAGAGATCCGAG-1	0	0	0	0	0	1.03398516467666	0.373673538425221	0.645072599372058
ATCGTAGAGCAACCAG-1	0	0	0	0	0.660658413853436	0.383923630188537	0.877175601464708	0
ATCGTAGCAGTATGAA-1	0	0	0	0.976810632340612	1.6370393869991	1.71450444988146	0.346417590177443	0.346417590177443
ATCGTAGTCTGGCCGA-1	0	0	0	0.241798806679703	0.241798806679703	2.18970753409957	0.241798806679703	0.241798806679703
ATCGTCCAGGTAAGGA-1	0	0	0	0.412046670522847	0.568069867914373	1.92627672302794	0.82187554445384	0.928106532826564
ATCGTCCAGTTAACGA-1	0	0	0	0	0	0.783424083587384	0	0.260237892196757
ATCGTCCCAACCTATG-1	0	0	0	0.340216693659002	0.593605333331188	0.340216693659002	0.340216693659002	1.34462942483517
ATCGTCCGTCGAACAG-1	0	0	0	0	0.677903578765491	2.71212773133298	0	1.07823540807941
ATCGTCCGTTGACTGT-1	0	0	0	0	0.296673099075856	0	0	0.525172717942866
ATCGTCCGTTGTTGCA-1	0	0	0	0.754018394156525	0.446454791654579	0.612014700275899	0.988903856066288	0.247938416656316
ATCGTCCGTTTGTGGT-1	0	0	0	1.80267569149187	0	0.409845907026673	0	0.699711203118335
ATCGTCCTCGCCTTTG-1	0	0	0	0	0	2.34736577484663	1.26592750646403	0.737788717458045
ATCGTGAAGATCCTAC-1	0	0	0	1.65584668717673	0.951297663176021	0	0.425064494173443	0.425064494173443
ATCGTGAAGGCACTAG-1	0	0	0	0	0	0	1.58401081863252	0.573740394168128
ATCGTGAAGTGGATTA-1	0	0	0	0	0	1.68957099783564	1.76795706940654	0
ATCGTGACACGTAGAG-1	0	0	0	0	0.998673213593908	0.998673213593908	0.826807165739136	1.14528817194052
ATCGTGAGTAACTGCT-1	0	0	0	0	0	0.415073920358453	0	1.27324140051792
ATCGTGATCGACGAGA-1	0	0	0	0.938544765333377	0	0.938544765333377	0.417889549411979	0
ATCGTGATCGCCTATC-1	0	0	0	0	0	0.608589176475291	0.813927966664363	1.12965599568076
ATCTCTAGTGAGGATC-1	0	0	0	0	0	1.06154564696197	0.488750910113241	0.665476799598829
ATCTCTATCGTGCTCT-1	0	0	0	1.04913238077452	0	1.40902278590275	0	1.04913238077452
ATCTTCAAGCACTGGA-1	0	0	0	0	0	3.35729566857313	1.03046552937849	0.754468652667885
ATCTTCACATATGGCT-1	0	0	0	0	0	1.7646969839494	0	1.70786124745684
ATCTTCAGTACCCACG-1	0	0	0	1.77019108750996	0.964696735320456	0.733646489990974	0.733646489990974	0.594428937136704
ATCTTCAGTACGCTAT-1	0	0	0	0	0	1.27318078187036	0.774349402446096	0.383677582237427
ATCTTCAGTCTAACTG-1	0	0	0	0	0	0.399828976029501	0.90612271031732	0.684681025264177
ATCTTCAGTTGGGAAC-1	0	0	0	1.7880451888911	0.659243483297628	0	0.808455562832431	0.483795246665778
ATCTTCATCCTTGGAA-1	0	0	0	1.12996799275465	0.716755649159824	0.529756776982697	0.299555975107516	1.12996799275465
ATCTTCATCGACATCA-1	0	0	0	2.22265488036467	1.40779356052252	0.707531214110864	0.48081100478123	0.600582651777218
ATCTTCATCTATACGG-1	0	0	0	0.358507986817671	0	0	0.830112776917592	0.919953463732741
ATCTTCATCTCGTTTA-1	0	0	0	1.01249665694862	0.363333993707828	1.16020287636447	0	1.28887352170493
ATGAAAGAGCAGTAAT-1	0	0	0	0.405231910805534	1.25226319338376	2.2506657249882	0.69279736420996	0.915870937567198
ATGAAAGAGTGTCATC-1	0	0	0	0	0	0	0.839287408547311	1.79107996799963
ATGAAAGGTTCGGGTC-1	0	0	0	0.587982287404666	0.587982287404666	1.8874430769718	0.788697437190007	1.33532536738294
ATGAAAGTCAAACCCA-1	0	0	0	0.247475867964836	0.247475867964836	2.57061814571457	0.611050268835404	0.87711000219737
ATGAAAGTCACACCGG-1	0	0	0	0.362614696837428	0.362614696837428	1.28716225353857	0	0.837786825360576
ATGAAAGTCGACGATT-1	0	0	0	0.365576858228821	0.365576858228821	0.632701839167534	0.632701839167534	1.16525051050188
ATGACCAAGCGATCGA-1	0	0	0	0	0	1.48151954666128	0	0
ATGACCAAGTCTGTAC-1	0	0	0	0.72205002191354	0.234805122836189	2.12948617411175	0.42482618815473	1.29380150893963
ATGACCACACAAAGCG-1	0	0	0	0	0.377030548686895	1.38044415856648	0.763079931854201	0.864511652708634
ATGACCACAGTAGTTC-1	0	0	0	0	0.736656329962215	1.57096458550494	0.240775019639956	1.23840697758876
ATGACCAGTGGCGTAA-1	0	0	0	0.558002714931509	0	0	0.222391107705748	2.07614541281292
ATGACCAGTTATAGCC-1	0	0	0	1.26593077139879	0.670337522111721	0.492619709395245	0	0.952234948728916
ATGACCATCACCTACC-1	0	0	0	1.40238253668403	0.703901338143273	0.859578928558206	0.51943818208893	1.40238253668403
ATGAGGGGTACGTTCA-1	0	0.214942738247116	0	1.0710105818072	0.214942738247116	0.787982025440444	0.672517652234982	1.29135159336932
ATGAGGGTCGAGAACG-1	0	0	0	0	0.364418364841403	0	0	1.68579951129421
ATGAGGGTCGAGATGG-1	0	0	0	0	0	1.204375454822	0	0.773499633773266
ATGAGGGTCGGTAGGA-1	0	0	0	1.43763873417955	0	0	0.628958860791739	1.20449806040034
ATGAGGGTCGGTCTGG-1	0	0	0	0.96656242208681	0.209205945491964	0.38212666113987	0.38212666113987	0.771724602518299
ATGAGGGTCTGAGGTT-1	0	0	0	0	0	3.15049006971707	1.10908764465553	0.410716502674543
ATGAGTCCATGGGTTT-1	0	0	0	0.827821310889598	0	1.36065276708266	0.676126045920727	0.279207719573059
ATGAGTCGTCGGAACA-1	0	0.207627826960161	0	1.91233501131631	0	0.379470189513535	0.207627826960161	0.65389693032655
ATGAGTCTCTTCGACC-1	0	0	0	0	0	0.297054841463059	0.711805684898943	1.70412215153766
ATGATCGAGCAGGTCA-1	0	0	0	2.63703372015573	0.580070035940975	0.331518387264959	0.778978616409726	0
ATGATCGAGTAATTGG-1	0	0	0	1.93234395546105	0.817796546459548	0.611757211790652	0.35194768239652	0
ATGATCGCACAGTACT-1	0	0	0	0	0.71249332828381	0.939461598424146	0.418404036039416	1.12432486493893
ATGATCGGTACAGTTC-1	0	0	0	0	0	0	0.63962847188283	0.370106085944048
ATGATCGTCCCTCGTA-1	0	0	0	0	0	0.7467468717829	0.605732040493001	0.7467468717829
ATGATCGTCGCTTAAG-1	0	0	0	1.76343177291249	0	1.70242646599517	0.710750467990881	1.2285315482766
ATGCATGCAATGTCTG-1	0	0	0	0.494396719665327	0	0.823744523114139	0.494396719665327	0
ATGCATGCAGACATCT-1	0	0	0	0.479409034902977	1.40501753440994	2.16205734106865	0.931297210101398	0.931297210101398
ATGCATGCATCCGATA-1	0	0	0.263046814918848	1.22586176776615	0	0	0	0
ATGCATGGTCTTTCTA-1	0	0	0	1.56471042142446	0	0.758179510783006	0	0.921284669576977
ATGCATGGTGCCCGTA-1	0	0	0	0	0	0.197438923524065	0.927408927720364	0.927408927720364
ATGCATGTCTTGGTCC-1	0	0	0	0.279317613682722	0	2.00748150817687	0.279317613682722	1.18037371619493
ATGCCTCAGACTGTTC-1	0	0	0	0	0.208697634967833	3.2242823944135	0.381271326754971	1.26773503211624
ATGCCTCCAGCCGTCA-1	0	0	0	0.325139529042621	0.175726428300606	1.57737695257048	0.175726428300606	0.673229855890354
ATGCCTCGTAGCTTAC-1	0	0	0	1.89684992311941	0.320384786544442	1.48135903324142	0	1.39159581660248
ATGCCTCGTCTAGGTT-1	0	0	0	0.429869502279384	0	1.44038984814479	0.429869502279384	0.959798697039056
ATGCCTCGTGACTAAA-1	0	0	0	0.288988014673651	0	0.288988014673651	0	1.54454370100786
ATGCCTCGTGATCGTT-1	0	0	0	0.428914640968954	0.428914640968954	1.43830308160296	0	0
ATGCCTCGTTCAGTAC-1	0	0	0	0	0	2.34797132897983	1.65993020467406	0
ATGCCTCTCAGGCGAA-1	0	0	0.173988440286113	0.322144090374043	0	1.44237000645293	0	0.667936569901672
ATGCCTCTCGCGGTAC-1	0	0	0	0.760316066133092	0.564916822689095	1.06410835100195	0.32183036665289	0
ATGCGATAGTATGACA-1	0	0	0	0	0.370119941395076	2.04363611315088	1.02662675561415	1.17543175865178
ATGCGATCAAGTGACG-1	0	0	0	0.975110234549006	0.601979763911132	1.24622427086331	0.345619465249681	0.80584826181508
ATGCGATCAGCTCATA-1	0	0	0	0	0.629327006204497	1.2889687435697	0.363374039244948	0.839202787584944
ATGCGATCATTGGGAG-1	0	0	0	0	0.579793353516401	1.08659823331947	0	1.08659823331947
ATGCGATGTTAGTCGT-1	0	0	0	0.610986084808748	0.98749234172834	0	1.26037431312694	1.566553797134
ATGCGATTCCGCGAGT-1	0	0	0	0.936669670656025	0	0	0.710158339462366	0.829813764005042
ATGGAGGAGAGAGCAA-1	0	0	0	0	0	3.1824509555622	0	0.361832082509686
ATGGAGGAGGATCATA-1	0	0	0	1.93933903819439	0	0.911695492086863	0.556335629932496	1.46999446652022
ATGGAGGAGTAAGACT-1	0	0	0	0	0	0.732971759407322	0.963893383587782	0
ATGGAGGCAATACGAA-1	0	0	0	0.237188681217209	0	0.428765249442881	0.428765249442881	0.428765249442881
ATGGAGGGTCACTCGG-1	0	0	0	0	0.514451735716641	0.289949932816501	0.697677769734208	1.39308257071875
ATGGAGGTCGAAATCC-1	0	0	0	0.348025061728245	0.348025061728245	2.82246010226067	0.605700519843622	0.348025061728245
ATGGATCAGATGTTCC-1	0	0	0	0.210167973551939	0	2.26734708292734	0.660386982769797	0.660386982769797
ATGGATCAGCACACCC-1	0	0	0	0.279529798392306	0	0.676775626241604	0.279529798392306	1.27538027694069
ATGGATCCAATAGGGC-1	0	0	0	2.3882190813584	0.458692665317291	0	0.255418824966685	1.20237683933139
ATGGATCCAGTAGAAT-1	0	0	0	0	0.394538518082295	1.58301070158932	0	0
ATGGATCCATCAGCTA-1	0	0	0	0.373588799319026	0.373588799319026	1.92981190952437	0.518442164214241	0.757224163009975
ATGGATCGTACGAAAT-1	0	0	0	1.17794585618757	0.753229563976584	1.47511630303706	0	0.445918412508286
ATGGATCTCATCCTAT-1	0	0	0	0.396551536239155	0.396551536239155	0	0.396551536239155	2.05587178970939
ATGGGAGAGGTGCAGT-1	0	0	0	0	0	2.80560643402891	1.5582151105779	0.95830997351191
ATGGGAGCAGAGACTG-1	0	0	0	0.377109679669735	0	0	0.377109679669735	1.04107387878525
ATGGGAGCATCCGGTG-1	0	0	0	0	0.553618164760359	0.907883951036581	0	0.553618164760359
ATGGGAGCATCGGATT-1	0	0	0	0.840461518196459	1.09063199853181	1.09063199853181	0	0
ATGGGAGGTAGGGTAC-1	0	0	0	0	0	1.80734463789444	0	0.92753648131098
ATGGGAGGTGGATCGA-1	0	0	0	0	0.238650308791464	1.50495449659587	0.592555023568213	0.431177706215433
ATGGGAGGTTGGCTAT-1	0	0	0	0	0.489116695109984	2.81970341164717	1.25945484064211	0.816138870843633
ATGGGAGTCAGCGGAA-1	0	0	0	0	0	1.35196970126369	0.231474641710523	1.47840527433442
ATGGGAGTCGTCAGAT-1	0	0	0	2.93063268949168	0.878753120291759	0.248092986000384	0.612336875323341	0.878753120291759
ATGGGTTAGACCTGGA-1	0	0	0	0	0.424972805904895	2.40346407127453	0.951135141891714	0.424972805904895
ATGGGTTGTCCACTCT-1	0	0	0	0	0	0	0.453946993156687	0.453946993156687
ATGGGTTGTCGTTGCG-1	0	0	0	0.309101576930705	0.544880012470253	0.89559930375694	0.89559930375694	1.36036248082764
ATGGTTGAGACGGATC-1	2.95823075213442	0	0	0	0	0	0	0
ATGGTTGCAAACAGGC-1	0	0	0	1.06405862198233	0.923658557211465	0	0.564884053753702	1.06405862198233
ATGGTTGCAAGGTCAG-1	0	0	0	1.01104839802549	0	2.44155420313907	0.837836422676548	0.362641286115719
ATGGTTGCATCCTGTC-1	0	0	0	1.58465271792543	0	0.677728570143802	0.677728570143802	0.280002483642749
ATGGTTGCATCGCTGG-1	0	0	0	0.626739002699661	0.836054823555338	0.626739002699661	1.00905051216819	0.361686548901844
ATGGTTGGTACAAGCG-1	0	0	0	1.43353219962847	0	0	0.335890396850312	1.0972541355473
ATGGTTGGTCAACACT-1	0	0	0	1.2501162254962	0	0.304407348535033	0.88512403361823	0.537453418773742
ATGGTTGTCATTTCGT-1	0	0	0	1.87142150649412	1.22529418201503	1.87142150649412	0.295349141773364	0.864736994442579
ATGGTTGTCCTATTGT-1	0	0	0	0	0.362123505197135	0.362123505197135	0.627409360228168	1.00996514683206
ATGGTTGTCGCGTTTC-1	0	0	0	0	0	1.05140794637726	0	1.05140794637726
ATGGTTGTCGTTGTAG-1	0	0	0	1.66200281472335	0.937141625936848	0.57455351443626	1.20267547997219	0.937141625936848
ATGGTTGTCTCGAGTA-1	0	0	0	0	0.46986117322879	1.52575898096051	0	0.788250144903074
ATGTCCCAGCGCCTAC-1	0	0.271273131607407	0	0	0	1.15733168957394	0.939290732253906	1.41496264553097
ATGTCCCAGGAACTAT-1	0	0	0	1.05247895995973	0.483401786016667	1.41291353478985	0.483401786016667	1.41291353478985
ATGTCCCAGGAAGTAG-1	0.254178618890092	0	0	2.35615137087142	0.254178618890092	0.456667719060912	0.456667719060912	0.894867065757397
ATGTCCCAGTGCAAAT-1	0	0	0	0	0	0	0	1.09433069296066
ATGTCCCCAATCTAGC-1	0	0.226128106315429	0	1.39744080760257	0.410434429253644	0.226128106315429	1.18894842102634	1.18894842102634
ATGTCCCCAGCGTATT-1	0	0	0	1.3365098578463	0.53147167963882	0.53147167963882	0.718888828147236	0.300635723011207
ATGTCCCGTATGATCC-1	0	0	0	3.04710009090989	0.965467967850239	0.433083790085804	0.433083790085804	0.594987416087701
ATGTCCCTCATCTGTT-1	0	0	0	0.274335830498886	0.489385292528121	0.489385292528121	0.81652620172045	1.0626186860202
ATGTCCCTCCTGTTGC-1	0	0	0	1.22219654328239	0	0	0.391316962142137	0
ATGTCCCTCGGACCAC-1	0	0	0	1.9958233549056	0.674663695914259	0.674663695914259	0.853871182090068	0.325952115027167
ATGTCCCTCTGGCTGG-1	0	0	0	2.12275531572294	1.19336587940852	0.206864871016306	0.524402517304891	1.26072550997254
ATGTCTTAGTAACAGT-1	0	0	0	1.13238531239755	0	0.422494190338797	0.233395759534593	0.718583278077721
ATGTCTTCAAGGAGTC-1	0	0	0	0	0.699023542030511	0	0	0.923338233178455
ATGTCTTCATTGAAGA-1	0	0	0	0.763251080182592	0.206239762369144	1.11888233378573	0.864697219193098	0.763251080182592
ATTACCTGTACGATTC-1	0	0	0	0.822132802143781	0	3.10260229848111	1.1396196165211	0.822132802143781
ATTACCTGTGCAACAG-1	0	0	0	0	0.283478177663648	1.28700406348855	0.504090882957573	0.504090882957573
ATTACCTTCAAGGACG-1	0	0.204236179468857	0	0.518652975359147	0.858461126331786	0.204236179468857	0.645191078089781	0.757500873932036
ATTACCTTCGCTGCGA-1	0	0	0	0.371636501949199	0.371636501949199	0.854550350772561	1.02977051270436	0.641965221929172
ATTACTCCAAGGTACG-1	0	0	0	0	0	2.09132324669596	0.883405539362985	0
ATTACTCCACATGACT-1	0	0	0	1.37156707812272	0	1.20992048942323	1.11810956622687	1.51068375741394
ATTACTCCACGGTGCT-1	0	1.2483755923376	0	0	0	0	0	0
ATTACTCCAGGCTACC-1	0	0	0	0	0.194408444077537	1.2120942424251	0.728978200086872	0.619699274436789
ATTACTCGTAGGCAGT-1	0	0	0	0.379718100909429	0.379718100909429	2.49195991195215	0	0.869457913704199
ATTACTCGTGCCCGTA-1	0	0	0	1.50579081189745	0	0.223584424249749	0	1.01300301506291
ATTACTCTCCGATCTC-1	0	0	0	0.329019771430287	0.329019771430287	2.44402770092232	0	1.0811360139757
ATTACTCTCCTATTGT-1	0	0	0	0.357672038693762	0	1.14739699254886	0	0.620572788823129
ATTATCCAGACCTCAT-1	0	0	0	0.551946547231177	0.219571890534133	2.0320447857779	0.399505233306496	0.68419399517543
ATTATCCGTAGCTGAG-1	0	0	0	0	0	1.41266989929989	0.613745655036453	1.26469544670849
ATTATCCTCGTGGCGT-1	0	0	0	0	1.39736059069151	2.18781690165741	0.475552051633054	0.648857317499685
ATTCACTAGACTCGAG-1	0	0	0	0	0.352010269164801	0.611853743791154	0.611853743791154	0.817914381971595
ATTCACTCAACCACGC-1	0	0	0	0.464307296449035	0	0.464307296449035	0.90716095891169	0.464307296449035
ATTCAGGAGTCGAGGT-1	0	0	0	0	0	0.708728322914185	0.415879464130134	1.81759478033262
ATTCAGGCAGGTAGTG-1	0	0	0	0	0.515400443370234	1.80126683909127	0.290543786381864	1.10622540201751
ATTCAGGCATCCTATT-1	0	0	0	0.224466379340814	0.920253977877666	2.6087992402956	0.562448279817639	0.696450975388465
ATTCAGGGTAGTTACC-1	0	0	0	0	0	0	1.00747490847809	0.834650063217982
ATTCAGGGTCATCGGC-1	0	0	0	0.370577760632118	0	2.15474752263268	0.640348859881128	1.17645457782352
ATTCAGGGTGCACATT-1	0	0	0	0.330898436961573	0.943467494959112	1.5937523084389	0	0.330898436961573
ATTCAGGGTGTTAGCT-1	0	0	0	0	0.372252259017154	0.855689787222956	0.372252259017154	0
ATTCAGGTCATGGAGG-1	0	0	0	1.57511822617057	0.599383381187526	0	0.599383381187526	0.971532870735232
ATTCAGGTCCAGTTCC-1	0	0	0	0	0	1.83082484648815	0.503727802169562	1.08675444221733
ATTCAGGTCCGCATAA-1	0	0	0	0.293160142078264	0.293160142078264	3.45502790762811	0.704073473989348	0.859775352699104
ATTCATCAGACAGCGT-1	0	0	0	1.77209575847341	0	1.16234628918099	0.996620003009656	0.397645961707574
ATTCATCAGACGTCGA-1	0	0	0	0.99858657808455	1.1175422987345	1.69700004524144	0.294822885547641	1.22383997325553
ATTCATCAGGGACAGG-1	0	0	0	0	0	0.236923323045554	0.588914813818659	1.22556660351139
ATTCATCAGGTTCCGC-1	0	0	0	0.70461627521596	0.41312576810396	1.11387536882108	0.70461627521596	0.41312576810396
ATTCATCCAACGCATT-1	0	0	0	2.40126909516192	0	0	0	0.55589138884444
ATTCATCCACGACCTG-1	0	0	0	1.14073387055872	0.193019450613085	0.354742016124304	0.823051263231859	0
ATTCATCGTCGGTAAG-1	0	0	0.618156990954837	2.19552479732749	0.250889754069362	0	0	0
ATTCATCGTTGGTAGG-1	0	0	0	1.44110752525584	1.44110752525584	0.730021060923603	0.591304488673887	0.730021060923603
ATTCATCTCTTACGTT-1	0	0	0	0.779063708801395	0.331562759144625	0.331562759144625	0.944907072326764	0.779063708801395
ATTCCATAGGCTCAAG-1	0	0	0	0.430226339534696	0.960428764111636	3.43739777813544	1.14753641856897	0.430226339534696
ATTCCATAGTCGCGAA-1	0	0	0	0.478567176340305	0	1.23983462576932	0	0
ATTCCATCACTTGGGC-1	0	0	0	1.16508132563241	0.946177806860981	0.815664039689964	1.16508132563241	1.68868656370149
ATTCCATGTCACGACC-1	0	0	0	0	0	1.51334820810024	0.779617285547186	1.08779709488248
ATTCCATTCACTCTTA-1	0	0	0	0	0	2.37618675026536	1.164626098984	0.665201250169386
ATTCCCGAGGAAACGA-1	0	0	0	1.24507835303497	0.34514958938007	0.974108450171808	0.34514958938007	0.974108450171808
ATTCCCGAGGGAGGCA-1	0	0	0	0.417464737093379	0.417464737093379	0	0.417464737093379	0.937787456778516
ATTCCCGCAGACAAGC-1	0	0	0	1.47783805812874	0	0	0.560689325343947	0.91779336175869
ATTCCCGGTCTCGACG-1	1.76286521772855	0	0	1.68456481033468	0.740758638899613	0.505923049121711	0.630218531309334	0.630218531309334
ATTCCCGTCAAGCTTG-1	0	0	0	0.62107687505755	1.00131617064076	0.252296045350625	0.453590904899023	1.35319503355702
ATTCCCGTCACGACTA-1	0	0	0	0	0	1.89865157037595	0.694048397263409	0
ATTCCTAAGCTCCACG-1	0	0	0	0	0.713412342554473	1.3286255504864	0.297865987169488	1.00609718119548
ATTCCTAAGGATGCGT-1	0	0	0	0.590501728016101	0	1.33949834382724	0.338218480344219	0.338218480344219
ATTCCTAAGTCTTCCC-1	0	0	1.73818493788597	0.713713325627651	0	0.41922275980394	0	0
ATTCCTATCAATCAGC-1	0	0	0	0.886484671990387	0.305015551021531	1.95486758280317	0.305015551021531	1.51873850681946
ATTCCTATCCCTTCCC-1	0	0.308265989595268	0	0	0.308265989595268	1.5283644406998	0.893739095543858	0.893739095543858
ATTCGTTAGATGATTG-1	0	0	0	0.806768817232195	0.482628692677438	0.482628692677438	0.270152378833074	1.05116578265852
ATTCGTTCATACCATG-1	0	0	0	1.20447081230436	1.86381944636472	0.938702703072172	0.575675428952768	0.938702703072172
ATTCGTTGTCTCACGG-1	0	0.265243387694397	0	0	0	1.81868054144595	1.0376193042572	0.795249249447055
ATTCGTTGTCTTCTAT-1	0	0	0	0.297072621009325	0.525808463302853	0.297072621009325	0.868633828259143	1.82272433136084
ATTCGTTGTGGTTTGT-1	0	0	0	0	0	2.40342493606927	1.25711027531021	0.487851021439754
ATTCGTTGTGTACATC-1	0	0	0	1.55776740518086	0	0	0.365313524170608	1.23119239664204
ATTCGTTGTGTTCATG-1	0	0	0	0	0.239459928746358	1.85805510374601	0.733449559583968	1.38032419413339
ATTCTACAGGAAAGGT-1	0	0	0	0.372168170636332	0	1.62094991455242	0	1.03087142691662
ATTCTACAGGCTTAAA-1	1.98008290836991	0	0	0	0	2.32056129763826	0	0
ATTCTACCAACGTTAC-1	0	0	0	0	0.944690835202887	1.08688465392482	1.21135363405808	0.579983543529938
ATTCTACCACTGAGGA-1	0	0	0	1.97157170789953	0	1.32109850500527	0	1.56399310965288
ATTCTACCAGAGCCCT-1	0	0	0	0.648995413268252	0	0	0.648995413268252	1.18907548958793
ATTCTACTCACGGAGA-1	0	0	0	0	0.399351641534522	0.551748729875733	0	1.59470231314426
ATTCTACTCCTCGATC-1	0	0	0	1.37648582893495	0	0.352763068351315	0	0
ATTCTACTCGTAGCCG-1	0	0	0	0	0.786585678787135	0.586261855429458	0	0
ATTCTACTCTCTTGCG-1	0	0	0	1.27495151332712	0.384461572480841	0.971112720423363	0.532529313749851	0.775675166945298
ATTCTACTCTTGCGCT-1	0	0	0	0	0	2.85221236403425	0.446586556746069	0.446586556746069
ATTCTTGAGTAGGAAG-1	0	0	0	1.35013839524114	0	1.06653881606624	0.389556954751537	0.887471296130938
ATTCTTGCACAGACGA-1	0	0	0	0.667566403063994	0.212989629665681	0.978928473119918	0.212989629665681	0.885514325759748
ATTCTTGCATTAGGAA-1	0	0	0	0	0	1.10552646000009	0.290280492158206	1.10552646000009
ATTCTTGTCCACATAG-1	0	0	0	0.268684558360935	0.654784246255855	2.05172763973143	0.654784246255855	1.32818356884708
ATTCTTGTCTGTCCGT-1	0	0	0	0.552300899396049	0.552300899396049	0	0.552300899396049	0.552300899396049
ATTGGGTAGCAAATCA-1	0	0	0	1.87462635649527	0	0	0.710346831790481	0.524608929604841
ATTGGGTAGGCTGGAT-1	0	0	0	0.617684034197115	0.35579428963266	0.617684034197115	0.996673917890183	0.996673917890183
ATTGGGTCAACGGTAG-1	0	0	0	0.568014627532679	0	0.764136630006211	0.323806602687069	1.06880567352709
ATTGGGTCAACTGATC-1	0	0	0	0.374161543966201	0.758199608195567	2.08361602681653	0.204479243555189	0.758199608195567
ATTGGGTCAAGCCCAC-1	0	0	0	0	0	0	0.826915698582714	1.43880162668753
ATTGGGTCAGCACAGA-1	0	0	0	0	0	2.08134312871191	0.805574238637918	1.24587142783806
ATTGGGTCAGGTTACT-1	0	0	0	0	0	1.88690223370964	0	0.751311852247417
ATTGGGTGTCAGACTT-1	0	0	0	0.773426288840846	0	0	0.773426288840846	0.575556224653719
ATTGGGTGTCCCACGA-1	0	0	0	0.50702801685195	0	0.688397914221707	0.285310258721356	1.2923674813868
ATTGGGTTCAGGACGA-1	0	0	0	0	0	0.576323424300272	0	0.939604037837213
ATTGGGTTCCACGTAA-1	0	0	0	0.736273373652013	0	0.896435872528378	1.03445252946707	0.736273373652013
ATTGGGTTCGATACAC-1	0	0	0	0	0.257768962986144	2.39765466582602	0.257768962986144	1.11785223838858
ATTGGGTTCGTCAGAT-1	0	0	0	0.620135714229806	0	0.620135714229806	0.620135714229806	1.38807557302921
ATTGTTCCACTACCGG-1	0	0	0	0.26869908449857	0.26869908449857	0.803366403768001	0.803366403768001	1.24302751679112
ATTGTTCCAGTTCCAA-1	0	0	1.80210352924928	0.638354252738667	0.260660844722133	0	0	0
ATTGTTCCATGTGCTA-1	0	2.36284885596252	0	0	0	0.470830106621005	0	0.470830106621005
ATTGTTCGTAGTCCTA-1	0	0	0	0.501903229052736	0.360868476788164	1.34148944419792	0.501903229052736	0.735457788851451
ATTGTTCTCGCTACAA-1	0	0	0	1.08103304579194	0.576101573065117	0.328976083636912	0.328976083636912	1.58830543083998
ATTTACCAGGCTAAAT-1	0	0	0	0	0.674956902238666	0.894422351789198	0	0
ATTTACCAGTTCCAGT-1	0	0	0	0	0	0.846460642185889	1.02071351602742	0.846460642185889
ATTTACCCACGACCTG-1	0	0	0	0	0	0	0	0.821832684695282
ATTTACCCAGACACCC-1	0	0	0	1.28895967413279	1.55934967786259	1.55934967786259	0	0.754580061681686
ATTTACCCATCGGCCA-1	0	0	0	0	0	2.06557630703418	0.593641619262092	0.795638218851463
ATTTACCGTTGGAGGT-1	0	0	0	0	0	2.65413068208801	1.08431929029518	0
ATTTCACAGGTAGCAC-1	0	0	0	0.589820545764883	0.849912091079743	0.958326487599554	0.728298542483848	0.849912091079743
ATTTCACCACAAGCAG-1	0	0	0	1.74443225640507	0.619857906458026	1.14634150844306	0.619857906458026	0.619857906458026
ATTTCACCATGGGTCC-1	0	0	0	0	0.259132492774018	2.72120746077522	0.259132492774018	0.464746683584964
ATTTCACGTGTGCCTG-1	0	0	0	0.425983590443566	0.585920188278915	0.723769155614119	0.425983590443566	1.1392366960874
ATTTCACTCAGCGTCG-1	0	0	0	0.565803061497654	0.565803061497654	0.322395513888155	0.322395513888155	1.0654529571564
ATTTCACTCGACGCGT-1	0	0	0	0.475298700826619	0.475298700826619	0.796150045099641	0	1.23371945424129
ATTTCACTCGGCTTGG-1	0	0	0	0.429925805041421	0	0	0	1.14694961511072
ATTTCTGAGACCTGGA-1	0	0	0	0	0	1.54915269913498	0	0.380786398470549
ATTTCTGAGACTTGTC-1	0	0	0	0.904164591272786	0.683052302268629	2.37946447147854	1.48832990392752	0.683052302268629
ATTTCTGAGTCAATCC-1	0	0	0	1.61722719172239	1.10510756084595	0.592121530583344	0.339261092232924	0.592121530583344
ATTTCTGCAAGAATAC-1	0	0	0	1.62138413570584	0.271792420342398	1.1588295938472	0	0.271792420342398
ATTTCTGCAAGAGATT-1	0	0	0	0	0.521706353069849	0.20563116275759	0.761506699306115	1.53746945584279
ATTTCTGGTACAGCGA-1	0	0	0	1.925988601271	0.754850769906578	0	0.372196195826602	1.2470457693945
ATTTCTGGTCTCTCCA-1	0	0.293446071169226	0	0.293446071169226	0	1.62776696049365	0.860424228617381	1.1139097306069
ATTTCTGGTTCGCGTG-1	0	0	0	0.632950247012194	0.365739100839996	1.40880254267493	0.365739100839996	0.843607026392704
ATTTCTGTCACCATAG-1	0	0	0	0.480748168528713	0.268989939439628	0.933427014117142	0.268989939439628	0
ATTTCTGTCCTTCAGC-1	0	0	0	1.187267616669	0	1.6293584585701	0.375433561858414	0.64775473677543
ATTTCTGTCTCATGGA-1	0	0	0	0	0	2.28816897159852	0	0.779745151372124
CAAAGAAAGAACTTCC-1	0	0	0	0.410613885044954	0	1.80458204417422	0.700860438754208	1.10888346837448
CAAAGAAAGCTAAATG-1	0	0	0	0	0.30671265837847	0.30671265837847	0.30671265837847	1.35366874463554
CAAAGAACAGCGGTCT-1	0	0	0	0	0.552363480562277	0.313844715911551	0	0.552363480562277
CAAAGAAGTAGGGAGG-1	0	0	0	0	0	0.547663757117589	0	0.738986646340678
CAACAACCAAATGCTC-1	0	0	0	0	0.306381176273668	1.25547364869426	0.306381176273668	0.540578623674223
CAACAACGTCCAACGC-1	0	0	0	0	1.2224218189622	0.586934603928213	0	0.724947445201725
CAACAACGTCCGGACT-1	0	0	0	0.459561497928911	0	0.459561497928911	0.255951251736804	1.11245875286498
CAACAACTCTAAGCCA-1	0	0	0	0	0.248173438638654	1.53941637199622	0	0.612504544601521
CAACAGTAGGTGGTTG-1	0	0	0	0	0	0	0.926337203771846	1.10976883028552
CAACAGTAGTTGAAGT-1	0	0	0	0	0.958524704403682	0.791128660817101	0	0.791128660817101
CAACAGTCATGATGCT-1	0	0	0	0.380786398470549	1.1991134870528	1.04863038676248	0.871420947853408	0.380786398470549
CAACAGTGTATGAAAC-1	0	0	0	0.522087126867982	0.205805287460184	1.83351245319963	0.649224495591798	0.762005981528651
CAACAGTGTGCTCCGA-1	0	0	0	1.10777894944099	0.410058941916544	0.924544498584026	0.700030041691601	1.02035272391269
CAACAGTTCAGAGTTC-1	0	0	0	0.498142222633472	0	2.44632163903267	0.357982628491371	0.829129080633735
CAACAGTTCTAGAACC-1	0	0	0	2.18325219991862	0	0.247839593830341	0.446292727700491	1.17866581375985
CAACCAAAGTATCTGC-1	0	0	0	0.309487289181514	0	0.309487289181514	0.89645734491886	1.15573510096456
CAACCAACAAGCGAGT-1	0	0	0	0.266687837217942	0	0.650708483117176	0	0.266687837217942
CAACCAACATACCAGT-1	0	0	0	0.359779153539988	1.15217344051401	0.359779153539988	0	1.0050528343332
CAACCAACATGGCTGC-1	0	0	0	0.694282443962786	0.511733937570692	2.08142740764407	0.982248131000931	0.288249865256067
CAACCAAGTCGTTATG-1	0	0	0	0	0	1.35125095735971	0	0
CAACCAAGTTTCGACA-1	0	0	0	0	0	1.17741721409549	0.371008877984562	0
CAACCAATCCTTTGAT-1	0	0	0	0.308438495939444	0.817372635070349	0.54383220176486	0.308438495939444	1.03193420319495
CAACCAATCTATCGCC-1	0	0	0	0	0	1.73557166255157	0	0.938987134697789
CAACCTCAGGCCACTC-1	0	0	0	0	1.58145967791666	1.65789514946276	0	0.934059552413123
CAACCTCAGGTCCCTG-1	0	0	0	0	1.24496095714796	3.16160469490369	0.534452728199591	1.13768625351892
CAACCTCAGTGCCCGT-1	0	0	0	0	0	2.89563428637501	0.75187917965521	1.0857696625016
CAACCTCGTCAAAGTA-1	0	0	0	0	0	3.29529134726667	0.656506814219078	0
CAACCTCGTCCGTACG-1	0	0	0	0	0	1.46354843029702	0	0.691335450361157
CAACCTCGTGCTCTCT-1	0	0	0	0.524566695387065	0.296292343734522	0	0.524566695387065	0.710294218795847
CAACCTCTCACGATCA-1	0	0	0	0	0	1.56890295994768	0.886044594398445	1.06494829489828
CAACCTCTCGCCTCTA-1	0	0	0	0	1.34996904651432	2.02443136178838	0	0.251327127338636
CAACGATAGCATATGA-1	0	0	0	0	0	0	0.384132648795107	0.384132648795107
CAACGATCACCTATCC-1	0	0	0	0	0.255832741893887	1.20366081140302	0.459368134710715	0.899219219067796
CAACGATGTCGCAGTC-1	0	0	0	0	0	2.24039557343423	0.365996282976727	1.16619287005003
CAACGATTCATTTCGT-1	0	0	0	1.02490512776171	0	0	0.85020361658965	0.638382355567306
CAACGATTCGTCCTTG-1	0	0	0	0.818692995913778	0.352423906534882	0.352423906534882	0	0.612491643603575
CAACGATTCTACTTCA-1	0	0.268300190604277	0	1.82962896353742	0	1.60956100071933	1.24182254486603	1.24182254486603
CAACGATTCTTCGGTC-1	0	0	0	0	0	2.32799073638011	0.351210852960832	0.610620501118429
CAACGGCCACAGAGAC-1	0	0	0	0.447439871713881	0.447439871713881	0.613266696621508	0.613266696621508	1.47837511413423
CAACGGCCAGAGTTCT-1	0	0	0	0.310844957171509	1.53595849889734	0.310844957171509	1.15922618755538	1.15922618755538
CAACGGCCAGTTCCAA-1	0	0	0	0.974889137399235	0.285310258721356	0	0.688397914221707	0
CAACGGCGTAGGTCAG-1	0	0	0	0	0	0.760043256867088	0.760043256867088	1.09599060701147
CAACGGCTCATCGCAA-1	0	0	0	1.08221847889243	2.50303403438056	2.11831041057921	1.68459063481345	0.901548450136952
CAACGGCTCTTTCAGT-1	0	0	0	0.214655577010207	1.57504498562078	1.22211208890726	0.787172293102566	1.07003428945135
CAAGACTAGTGTACCT-1	0	0	0	0.396519673899905	0	0	0.396519673899905	0
CAAGACTGTTGGAGAC-1	0	0	0	0	0	0.597734746039033	0	0.969259513464315
CAAGAGGAGAACCGCA-1	0	0	0	0.512744068184131	0.638245378431932	2.15081147481562	0.74973790696637	0.74973790696637
CAAGAGGAGCCAACCC-1	0	0	0	0	0.885319133900477	1.21578168983973	1.06413943421835	1.34742762640799
CAAGAGGCACTCGATA-1	0	0	0	0	0.390404075191862	3.15470643501383	0.670469705135392	0.670469705135392
CAAGAGGGTATCGAAA-1	0	0.276881298727069	0	0.276881298727069	0.276881298727069	1.63843875648449	0	0.49348794335775
CAAGAGGTCTCGTCGT-1	0	0	1.08157386861759	0.900969277179722	1.08157386861759	0	0	0
CAAGAGGTCTGTCGCT-1	0	0	0	0.436057312123317	0	1.51576072489051	0.738691540890387	0.970700237160089
CAAGCTAAGAGTCCGA-1	0	0	0	0	0.770545988747231	1.31072819051348	1.07667666565785	0.573216509321276
CAAGCTAAGATGATTG-1	0	0	0	0	0.314985980473772	1.65970530080108	0	0.747029264643037
CAAGCTACAAATCCCA-1	0	0	0	0	0.204680839521835	0.204680839521835	0.374501787311344	1.25232482963729
CAAGCTACACAACGAG-1	0	0	0	0	0	1.57739727790995	0.27777920933307	0.673242405944508
CAAGCTACAGCTGGTC-1	0	0	0	0	0	1.58330728137706	0	0.440192140654875
CAAGCTAGTACCGTGC-1	0	0	0	0.664322605288793	0	0	0	0.386341335459452
CAAGCTAGTCCTCATC-1	0	0	0	0.451735912909403	0.618722891735455	0.251162140151471	1.18910726146101	0.451735912909403
CAAGCTAGTGGTAATA-1	0	0	0	0	0	2.35023423607003	0.564769393203	0.760134170496303
CAAGCTAGTTCGTACA-1	0	0.235477235383	0	0.952844596808956	0	1.55121031721294	0.723700773309578	1.05032779807394
CAAGCTATCAAGCGTT-1	0	1.24394945120903	0	0.480771730161705	0	0	0	0
CAAGCTATCGAGTTGT-1	0	0	0	0.506437796891032	0.28494193769228	1.83656665487073	0	0.28494193769228
CAAGCTATCTGGCCGA-1	0	0	0	0.254634125608917	0	0	0.254634125608917	0.896066718974217
CAAGGGAAGATAACAC-1	0	0.52103904975213	0	0.205326097263231	0.760631568060683	0.52103904975213	0.205326097263231	1.18761602703655
CAAGGGAAGCTCTTCC-1	0	0	0	0	0.429372810731505	0.429372810731505	0	0.23755665152503
CAAGGGAAGGGTAGCT-1	0	0	0	0	1.28835959936592	1.1318748295411	0.161372097680801	0.946276367002658
CAAGGGACAAGGTACG-1	0	0	0	0	0	2.57439984125302	0.550865534434047	0.550865534434047
CAAGGGACACACTGGC-1	0	0	0	0.293584905761961	0	1.48438941519766	0.7049182081079	1.48438941519766
CAAGGGACAGCTATTG-1	0	0	0	1.84057599366438	0.534555124664004	1.65634685249554	0	0.534555124664004
CAAGGGAGTATCAGGG-1	0	0	0	0	0	1.1359610279707	0.533401833449985	0
CAAGGGATCGAGTCCG-1	0	0	0	0.321215171090873	0.7591252972034	0.922355865481046	0.7591252972034	1.29516969747174
CAATACGGTCTAGGCC-1	0	0	0	0	0	2.18215595639333	0.706024717806779	0.996900429294476
CAATACGTCAACACGT-1	0	0	0	0	0	1.67312925000021	0.623670292062641	1.00486071064808
CAATACGTCTCGCAGG-1	0	0	0	0.478054188760458	0.478054188760458	0.929140700107864	0.26732612017189	1.32393958116871
CAATCGAGTTAACAGA-1	0	0	0	0.383834121254895	0.383834121254895	1.05487205098743	0	1.05487205098743
CAATCGATCGCAATTG-1	0	0	0	0	0.570411111409849	0.455362986620111	0.570411111409849	0.570411111409849
CAATCGATCGTCCATC-1	0	0	0	1.00672124489079	0.456710162065401	0	0.625032567078973	1.10725787566096
CAATCGATCTACACAG-1	0	0	0	2.12042837888746	0	0.874254280804928	0.299565016062928	0.716773520048459
CAATGACAGGTAGGCT-1	0	0	0	0.999714109657831	1.22510006350358	0.708283489176488	0	1.32122441731472
CAATGACCAGAAATTG-1	0	0	0	0	0	2.71621629074046	0.478742314988651	0.267750948367499
CAATGACGTAGCCAGA-1	0	0	0	0	1.1261520480436	0	0.419329789593387	0.941110395384165
CAATGACGTTTGTGGT-1	0	0	0	1.4001893443346	1.01024266368873	0.362256126988934	0.362256126988934	1.01024266368873
CAATGACTCCGAACGC-1	0	0	0	0.426149456414142	0	1.13956179896862	1.13956179896862	0.724015443583631
CAATGACTCGGACCAC-1	0	0	0	1.02236696602085	0.566879124616716	0.820335560094609	0.701615960802089	0.22653967467612
CAATGACTCTTACCAT-1	0	0	0	0	0	2.63660010247636	0.691824808581171	0.691824808581171
CAATTTCAGAAACCCG-1	0	0	0	0.798377857332371	0	0.927197887050753	0.476834529835523	0.476834529835523
CAATTTCAGGAGGGTG-1	0	0	0	2.59168935451465	0	0.959798697039056	0.729534005151447	1.66703780894706
CAATTTCAGTGGTTAA-1	0	0	0	1.09611852178971	1.25009083721803	0.691277438662791	0.404219002027917	1.86863594734354
CAATTTCCATACAGGG-1	0	0	0	1.2793821684435	0	0.315271352652537	0.909276082499455	0.315271352652537
CAATTTCGTATGTCAC-1	0	0	0	1.21509210636357	0.719595325371652	0.582328184122014	0.719595325371652	1.2903353471358
CAATTTCTCAAGCTTG-1	0	0	0	0.710460854470856	0.230105033598583	1.97540973898211	1.12163120784834	0.710460854470856
CAATTTCTCATAAGGA-1	0	0	0	0.466003594172272	0.636798545541062	0.466003594172272	0.782633824682145	0.636798545541062
CACAACAGTGGGTATG-1	0	0	0	0	0	0.56509712161307	0.760538506923405	1.18749458542562
CACAACATCAGTCCGG-1	0	0	0	1.17913983364206	0	0.318644755693062	0.446539247360831	0.91671093778123
CACACAAAGCCTCCAG-1	0	0	0	0	0	3.66185968562081	1.382172845489	0.616504902014016
CACACAAGTCTGCGCA-1	0	0	0	1.16787914691846	0	0	1.93255141495114	0.906958389160106
CACACAATCACAATGC-1	0	0	0	0	0.508886506120705	2.65807244155407	1.46260465281122	0.286470564640397
CACAGATCAGTTACCA-1	0	0	0	0	0	1.07713610903203	1.20102146816906	0.935703753658071
CACAGATGTCCCAAAT-1	0	0	0	0.932439697623231	0	0.414468932337829	0.932439697623231	0.294442529417276
CACAGATTCTGGGCCA-1	0	0	0	2.5306691213111	2.4879326882521	0.718367758675669	1.2886006408153	0
CACAGGCAGTATGGCG-1	0	0	0	0	0	1.72202041005944	0.412538029083602	0.928986190111257
CACAGGCGTCATCTAG-1	0	0	0	0	0.235182363816269	0.722976748777436	0.425450023831578	0.585238081171572
CACAGGCGTGGGTCAA-1	0	0	0	0	0.164660973912228	0.729459846693254	0	0.729459846693254
CACAGGCTCTCCATAT-1	0	0	0	2.1569266796731	0	2.35666237280503	0	0.670679754046403
CACATGAAGGATACAT-1	0	0	0	0.714844373281247	0.41998208404824	0.714844373281247	0.578242055642101	0.578242055642101
CACATGACATGGTGGA-1	0	0.274419162637841	0	0.816720012640674	1.1663841540672	0.274419162637841	0.48951970409331	0.274419162637841
CACATGATCTTACCGC-1	0	0	0	0	0.582991676340439	1.42685041334806	0.948866090626715	0.582991676340439
CACCAAAAGAAATCCA-1	0	0	0	0.361527919876968	1.75625872762793	0.626495602887219	0.626495602887219	1.39838292585083
CACCAAACAAAGACGC-1	0	0	0	0.28641273669142	1.66984518760734	1.73041361158239	0	0.50879391244644
CACCAAACACAAGTGG-1	0	0	0	1.01545723889335	0.301677484308301	0.879004271358969	0	0.879004271358969
CACCAAACATTGCCTC-1	0	0	0	0	0.265413339150637	2.40070993739377	0.265413339150637	0.474953665316213
CACCAAAGTACGGATG-1	0	0	0	0.396599339475841	0	0.396599339475841	0.679818876631178	1.23366770110803
CACCGTTCACTTCATT-1	0	0	0	0	0	0.885877068119148	0.537986537659011	0
CACCGTTGTCGCAGTC-1	0	0	0	1.16820992600726	0.314352020586371	1.87802515565086	0.314352020586371	0.907244657222643
CACCGTTTCCTACACC-1	0	0	0	1.17709096358427	0	2.72246790830396	0.914935378207716	1.17709096358427
CACGAATCAACAACAA-1	0	0	0	0.867591030102294	0.296611048487967	0.296611048487967	0.525073965523992	1.49355993576259
CACGAATCAGAACTAA-1	0	0	0	0.855437020695383	0.855437020695383	1.47727826677185	0.516529984245868	0.855437020695383
CACGAATCAGCCGGTT-1	0	0	0	0.830928317674843	0.358943721627192	1.74919609987857	0.622527506923193	0.830928317674843
CACGAATGTATGGAGC-1	0	0	0	0	0	1.44632025299022	0.543287155202983	0.543287155202983
CACGAATGTCAGGTGA-1	0	0	0	0	0.315316459083582	1.7611299959745	0.170035141372573	1.04853406382533
CACGAATGTGCGTTTA-1	0	0	0	1.22584051060974	0.337308615721538	0	0.337308615721538	0.790053477547623
CACGAATGTGTTCGAT-1	0	0	0	0	0	2.71287950069463	0.754152518292421	0.989062924248981
CACGAATGTTAACCTG-1	0	0	0	0	0	2.47417667900704	0.895920863927456	1.07595327489264
CACGAATGTTTACCAG-1	0	0	0	0.944074741948778	0	1.12943629376354	0.944074741948778	0.944074741948778
CACGAATTCTCGCAGG-1	0	0	0	0	0	0	0.962891216505957	0
CACGGGTAGCTCCATA-1	0	0	0	0	0.316327237878444	2.21765249122219	0.556272122338452	0.749639764476224
CACGGGTAGTCGAATA-1	0	0.205665115087338	0	1.25611722290951	0	0.205665115087338	0.648864584181807	1.18888489810138
CACGGGTCAGGCCTGT-1	0	0	0	0	0.176083185186705	1.07342184337294	0.176083185186705	0.176083185186705
CACGGGTCATAGGCGA-1	0	0	0	0.491397085646982	0.275583541719601	0.819425847506132	1.16972106814322	0.950303966613724
CACGGGTGTTCCACAA-1	0	0	0	0.415143841966797	0.415143841966797	2.37743122726059	0	0.707630377312561
CACGGGTTCAGCAATC-1	0	0.402077375060268	0	0	0	0	0.688061267469675	0.910184524800963
CACGTGGAGAGCATCG-1	0	0	0	0	0.408183458636854	0.69722194032928	0	0.408183458636854
CACGTGGAGTGGTTCT-1	0	0	0	0.257149099302416	0	1.96823013713276	0.776086488895149	1.50825868723122
CACGTGGGTGAATAAC-1	0	0	0	0	0	0.594422872641744	0.796595674999265	1.62135155935492
CACGTGGTCATAGAGA-1	0	0	0	1.19341392245025	0.651975588432549	0.651975588432549	0	1.04333132771733
CACGTGGTCCAACTAG-1	0	0	0	0.487462926119925	0	0.813753039029817	0.487462926119925	1.68589162758612
CACGTGGTCGTTAGTG-1	0	0	0	0	1.05520762471272	0.660771578382064	0.877312300121607	1.45325186208154
CACGTTCAGAGCCCAA-1	0	0	0	0	0.631813362783606	0.631813362783606	0.631813362783606	1.50941287760496
CACGTTCAGGCTGTAG-1	0	0	0	0	0	2.85368232990445	0.704073473989348	1.11315431023261
CACGTTCAGGTCATTC-1	0	0	0	0	0	1.28772576837637	0.421933312480068	0.421933312480068
CACGTTCCAACCGTGC-1	0	0	0	0	0	1.44309059557938	0.592464658673206	0.961982856202264
CACGTTCCAGACCATT-1	0	0	0	0	0.365185372126315	0	0	1.68784432341885
CACGTTCCAGCTCTGG-1	0	0.325401034328536	0	0.570511415664835	0	1.96758396820359	0.767213946243147	0.767213946243147
CACGTTCGTACTCGAT-1	0	0	0	1.24018847993091	0.435565272586929	0.737964349584269	1.06830022116091	0.598152171738486
CACGTTCGTTCATCGA-1	0	0	0	1.73104149755184	0.935639883291711	0.366396317625061	0.844829309406609	1.16709120528571
CACGTTCGTTGTGTTG-1	0	0	0	0	0	1.82665752670308	0.419570809474998	1.35252986823029
CACGTTCTCAACCGAT-1	0	0	0	0	0	2.57644451130165	0.474689483497463	0.923777595293326
CACGTTCTCCTGTTAT-1	0	0	0	0	0	0.617270809036653	0.996108126070332	1.57740574698679
CACTAAGAGGTACCTT-1	0	0	0	0	0	2.50505191228767	0.550036935374598	0.550036935374598
CACTAAGCAATGACCT-1	0	0	0	0	0.387402154305662	0.387402154305662	0.387402154305662	1.82529689289755
CACTAAGCACAGCTTA-1	0	0	0	0	0.57974150576197	0.944354677391446	0.331307784398625	0.944354677391446
CACTAAGCACGCTTAA-1	0	0	0	0	0	1.80109092710716	0.987835997102622	1.13358397546682
CACTAAGCACTCAAGT-1	0	0	0	1.04227058468433	0.26692414595051	1.23765833805599	0.26692414595051	0.799201942109617
CACTAAGGTACGGATG-1	0	0	0	0	0.421833959696802	1.91284204224678	0.232996979581809	0.580612659395003
CACTAAGGTCGAATGG-1	0	0	0	1.27155829556744	0	2.0866177074319	1.07322757641558	1.27155829556744
CACTAAGGTCTGCCTT-1	0	0	0	0	0	0.725689349642873	0	0.587573411182699
CACTAAGGTTACGCCG-1	0	0	0	0.438642052227483	0	0.742508756840513	0.438642052227483	1.16390072126184
CACTAAGTCACGAACT-1	0	0	0	1.93034447724218	1.23980845927875	0.684096675507538	0.399440548498345	1.23980845927875
CACTAAGTCACGGTCG-1	0	0	0	0	0	0.59116654177674	0.960188238818699	0.960188238818699
CACTAAGTCAGTCATG-1	0	0	0	0	0	1.23918083600871	1.04365894738648	0.800382317707374
CACTAAGTCGACGAGA-1	0	0	0	0	0	0	0.388698248251097	1.21648329441472
CACTGAAAGGCCCACT-1	0	0	0	1.85205544200233	0.413238323418685	0.930239305946883	0.930239305946883	0.413238323418685
CACTGAAAGGGAGTGG-1	0	0	0	0.443705867258051	0	0	0.443705867258051	2.04143644143047
CACTGAAAGTGATCGG-1	0	0	0	0	0	2.60204314147151	0.312904124721913	0.312904124721913
CACTGAATCACGAGGA-1	0	0	0	1.19386787529901	0	0.324474340211863	0	0.324474340211863
CACTGAATCTAGCCAA-1	0	0	0	0.594732324364445	0.340942837752662	1.44696199913671	1.53825457411794	0.594732324364445
CACTGAATCTATCGGA-1	0	0	0	0.303857400135786	0	0.72524035403176	0.303857400135786	1.34563028888999
CACTGGGAGCCTGAGA-1	0	0	0	0.240885751906826	0.434862940127354	0.240885751906826	0.736926067343372	0.968600015934391
CACTGGGAGGATATAC-1	0	0	0	0.580762931022811	0.945773084438662	0.23306789497906	0.42195138172521	0.42195138172521
CACTGGGCACGACCTG-1	0	1.31588969349265	0	0	0	0	0	0.737750754429627
CACTGGGCAGAAACCG-1	0	0	0	0	0	2.56976284449308	0.77787949064875	1.37172076417168
CACTGGGCAGAGGAAA-1	0	0	0	1.51085569219303	0.365563344580573	1.1652201399684	0.365563344580573	1.1652201399684
CACTGGGTCATCTATC-1	0	0	0	0	0	2.29445365636074	0	0.538550450500036
CACTGTCAGGAGATAG-1	0	0.351635085522548	0	0.817207905834056	0	0.987888890090455	1.13364112459984	1.13364112459984
CACTGTCAGTTCTACG-1	0	0	0	0	0.348945129044325	1.55985739091686	0	0.607122303775529
CACTGTCCAAATACAG-1	0	0	0	0	0.495872944513372	1.64336599690282	0.495872944513372	1.5108588187086
CACTGTCCAAATGGTA-1	0	0	0	0	0	0	0.295366716240211	1.40917336849342
CACTGTCCAAGCTCTA-1	0	0	0	0	0	0.698777684111012	0	1.549278798298
CACTGTCCAAGGCTTT-1	0	0	0	0	1.12629287208586	0	1.12629287208586	0.811161767378592
CACTGTCTCTACTGAG-1	0	0	0	0	1.2921094098245	2.42200647744443	1.44154599839363	1.01534122418186
CACTTCGAGGGTAGCT-1	0	0	0.214221669662276	1.14742634227722	0.214221669662276	0.390550774013001	0.390550774013001	0.670691427432962
CACTTCGAGGTAGACC-1	0	0	0	0	0.348834461591541	0.348834461591541	0.348834461591541	0.981950425823663
CACTTCGCAATGCAGG-1	0	0	0	0	0.272455554455981	2.06560526441956	0.942319217427033	0.486350651129537
CACTTCGCATTCACCC-1	0	0	0	0	0	1.89820334781147	0.536046852699573	0.883136452627889
CACTTCGGTAGTGGCA-1	0	0	0	1.09594065593336	0.644719584435402	0.166438187244958	0.433904566618888	0.644719584435402
CACTTCGGTGGACAGT-1	0	0	0	0	0	2.33978557080512	1.37669666825047	0.401210835058038
CACTTCGTCCTTGACC-1	0	0	0	0	0.768658939865855	1.49752608501062	0.768658939865855	0
CACTTCGTCGGAGATG-1	0	0	0	1.38508486697978	0	0.997510406011728	0.356191321813652	0.825771589751659
CACTTCGTCTTCGTAT-1	0	0	0	0.418777398385847	0.713049744019435	0.940126712270923	0.713049744019435	1.28107541874598
CAGAGCCAGAGAGCCT-1	0	0	0	0	0	2.30222517217274	0.510665674949271	0.287582107439452
CAGAGCCAGAGGCTGT-1	0	0	0	1.91160619792	2.3332100223141	0.63486142384143	1.02011774989911	0
CAGAGCCAGTCTTCCC-1	0	0	0	0.919966431231192	0	2.37043433866021	0.358514482462021	0.621867867839256
CAGAGCCCAATAGTAG-1	0	0	0	1.42294516323876	1.02948122305676	0.854291836442061	0.371496844411961	0.854291836442061
CAGAGCCGTAACTTCG-1	0	0	0	0.575147908986906	0	1.31395936624673	0.328365681372003	0.937968775892227
CAGAGCCTCCACGGGT-1	0	0	0	0.379077120485816	0	1.19533919091669	0.207394462701836	0.960604204173489
CAGAGCCTCCCAACTC-1	0	0	0	0	0	2.33337018972142	0.367042302705891	1.16854091338151
CAGAGCCTCTGACCCT-1	0	0	0	1.16412797047496	0.36507752510481	0.36507752510481	0.631937181451141	1.68755696518189
CAGATACAGAACAGGA-1	0	0	0	0.919396230926827	0	1.00179750963747	0.621428909341556	0.919396230926827
CAGATACCACTGGATT-1	0	0	0	0	0.454030861287084	0	0.454030861287084	1.99076229945814
CAGATACCAGGTACGA-1	0	0	0	1.15813146360438	0.362415402822793	0	1.15813146360438	1.01057590215309
CAGATACGTCGGCCTA-1	0	0	0	0.387523766430492	1.21391516824096	1.06240182377806	1.06240182377806	0.666112996803775
CAGATACGTTGAATCC-1	0	0	0	0	0	1.96200711096256	0	0
CAGATACGTTTCGTTT-1	0	0	0	0.946428535715255	0.946428535715255	0.946428535715255	0.488945925982154	0.946428535715255
CAGATACTCATAAGGA-1	0	0	0	0.341949363183837	0.596293726822214	0.341949363183837	0.341949363183837	0.596293726822214
CAGATCAAGAAGAGCA-1	0	0	0	0.436734502089559	0	1.57557412867458	0	1.31861106831174
CAGATCAAGTGTAGAT-1	0	0	0	0	0	2.86811328729522	0.696286900564613	0.920057214669632
CAGATCACAACAGCCC-1	0	0	0	1.74993736485629	1.16135721866617	0	0	0.548942969284619
CAGATCACATCAGCGC-1	0	0	0	1.64424687740413	0	0	0	1.28389983150886
CAGATCAGTTGCAAGG-1	0	0	0	1.1145974570043	0.170765714490352	0.556669288964625	0.170765714490352	0.316579691100012
CAGATCAGTTGGACTT-1	0	0	0	0.613344313182139	0.248576489819389	0.44750094965677	0.44750094965677	1.59954605148233
CAGATCATCCGTGTGG-1	0	0	0	0	0	2.42640698990674	0.357620326674263	1.49051493236098
CAGATCATCGCTAAAC-1	0	0	0	0	0	0.751893991503233	0.751893991503233	0.751893991503233
CAGATTGAGTGTACAA-1	0	0	0	0.652673572995643	0.2676500188087	0	0.478578848187648	1.04427508170544
CAGATTGGTATAATGG-1	0	0	0	0	0.299510778576068	0.299510778576068	0	0.529684970121614
CAGATTGGTGACACAG-1	0	0	0	0.214576973752329	0	0.214576973752329	0.391146435125811	1.35378412520408
CAGATTGGTGCACGCT-1	0	0	0	0.281358507587747	1.08165976803869	3.03594477641925	0.964944726252026	0.500688636554175
CAGATTGTCCACGGAC-1	0	0.265399168162645	0	1.39612430794787	1.23302981338429	0.265399168162645	0	0.265399168162645
CAGATTGTCGGCGATC-1	0	0	0	0.538312866028544	0	0	0	1.66367701697879
CAGCAATAGGATACAT-1	0	0	0	0	0	1.10901957670219	0.226277126201484	0.819610460502533
CAGCAATAGGCTGAAC-1	0	0	0	0	0	0.933520665560773	1.40778578853744	0.269026340854046
CAGCAATCAACTGTGT-1	0	0	0	0.276019876353858	0.820438747925129	0.669685175095258	1.17096966525953	0.276019876353858
CAGCAATCACACCGAC-1	0	0	0	1.46105180616854	0.689714939023068	0	0.285967424217866	1.09403334377736
CAGCACGAGCAAACAT-1	0	0	0	0	0.722867593307142	1.51170228627743	0.881192848075495	1.01784377502593
CAGCACGCAGGTTACT-1	0	0	0	0.40459201793733	0.222619788691404	2.43995370948627	0.69183725927979	1.09686534537382
CAGCACGGTCATAAAG-1	0	0	0	0.82866844189481	0	0	0.194780713334918	0.918413117819309
CAGCACGTCTAAGCGT-1	0	0	0	0.276696253002009	0	0.671053511590174	0.493189911619899	0.276696253002009
CAGCAGCCAAGCACAG-1	0	0	0	0.799249086762667	0	0.398472816959129	0.903669190750428	0.550616686118315
CAGCAGCCACTCAAGT-1	0	0	0	0.965442798026289	0.594969187780708	1.62232953948471	0.594969187780708	0.965442798026289
CAGCAGCTCCCGTGTT-1	0	0	0	0	0	0	0	1.0644814806009
CAGCAGCTCCTTGAAG-1	0	0	0	0.977146313289766	0	0	0.977146313289766	0.977146313289766
CAGCAGCTCTATCGGA-1	0	0	0	0.955531137771399	1.43510890672469	1.43510890672469	0.494708729962631	0.494708729962631
CAGCCAGAGATGGGCT-1	0	0	0	0	0	2.92056189858296	0.523723469221695	1.00090969315846
CAGCCAGCAAATCAGA-1	0	0	0	0	0.601494674155068	0.345306071240615	0	0.805254792961916
CAGCCAGCAAGCAATA-1	0	0	0	0	0	3.01775449127784	0.671069094198419	0.276703958270733
CAGCCAGCACCAGTTA-1	0	0	0	1.08869254527335	0.989133638964229	0.754212145056177	0.989133638964229	1.3388986810539
CAGCCAGCAGGCACTC-1	0	0	0	0	0	3.85885719420168	0.587893351483715	0.726060896411789
CAGCCAGGTAGAGTTA-1	0	0	0	0	0.499539469457826	2.30970669668303	0.280643167008597	0
CAGCCAGGTAGTGGCA-1	0	0	0	1.75804332120867	0.673054206088777	0	0.49478367223337	0.27768605032017
CAGCCAGGTCTTGAAC-1	0	0	0	0.296186262070227	0	0.296186262070227	0.296186262070227	0.710083847978131
CAGCGTGGTAGAATGT-1	0	0	0	1.28906398140207	0.36341409370738	0	0.36341409370738	1.40305783795052
CAGCGTGGTGACACGA-1	0	0	0	0.382703987185901	0	0	0.382703987185901	0.658808228578829
CAGCGTGGTGATGAAT-1	0	0	0	0.812066150574837	0.348908232013205	0.607065300362183	0.348908232013205	0
CAGCGTGGTTAACAGA-1	0	0	0	0.734407114517141	0.196264879780537	2.04411543570806	0.196264879780537	0.923442802637104
CAGCGTGGTTGAGGAC-1	0	0	0	0	0	2.1713376923595	0.417394020212193	0.417394020212193
CAGCGTGGTTGCCTAA-1	0	0	0	1.25666052603509	0	0	1.5624515625045	0.487608388054397
CAGGCCAAGTCCGCGT-1	0	0	0	0.897166549570959	0.394885746090755	0.677235868258117	0.394885746090755	1.22995425027579
CAGGGCTAGGCCGCTT-1	0	0	0	0	0	0.793420912678991	0.921749287079199	0.646165745359598
CAGGGCTCACGGGTAA-1	0	0	0	1.03153901375363	0.372490718294857	0.643268682900833	0	0
CAGGGCTCAGAATGTA-1	0	0	0	0.746396625668382	0.97985806934007	0.244784761985161	0.244784761985161	0.746396625668382
CAGGGCTCAGTGGCTC-1	0	0	0	1.47326169203732	0.392374481062662	1.07225739449053	0	0.673446412385002
CAGGGCTTCGATGCAT-1	0	0	0	1.9174275240415	0.520433503507638	1.11457451772182	0.293697806331978	0.860995311362818
CAGGGCTTCTAGTACG-1	0	0	0	1.37646606656698	0.314890972130115	0.746844223399993	0.314890972130115	1.1695861633907
CAGGGCTTCTCGGTCT-1	0	0	0	0.280223621187448	0	0.830167499042082	0.280223621187448	0.280223621187448
CAGGGCTTCTTACACT-1	0	0	0	0	0.219654211412154	1.24024472973548	0	1.00045593899887
CAGGTATAGAGATTCA-1	0	0	0	0.588118709588897	0	0.588118709588897	0.427703885264428	0.236546076133159
CAGGTATCAGCAGGAT-1	0	0	0	0	0	2.99230849031544	0.704745642049219	0.413212343594823
CAGGTATGTCTGGTTA-1	0	0	1.15927980440238	1.15927980440238	0.485531855456782	0	0	0
CAGGTATTCGCACTCT-1	0	0	0	1.91375951193753	1.28829618441029	0.581086864728447	0.233220783212817	0.946222798973884
CAGGTATTCGGTGTTA-1	0	1.3216825112931	0	0.810874664672815	0	0.223123553114047	0.810874664672815	0.223123553114047
CAGGTATTCTCGTCAC-1	0	0	0	0	0	1.81797033785379	0.334235911887674	0.334235911887674
CAGGTATTCTTACGTT-1	0	0	0	0.539165205585932	0.21365196761311	0.669247134257532	0.669247134257532	0.21365196761311
CAGTGCGAGCAGGCAT-1	0	0	0	0.380713033372188	1.32971493915549	1.64286274081792	1.19895164783116	1.04847989064883
CAGTGCGAGCCGATAG-1	0	0	0	0	0.250668482517888	0.760589080668443	0.617697161803321	1.2708712956498
CAGTGCGCAGCCATTA-1	0	0	0	0.639670801256636	1.30496770149987	1.41960783397606	0.943029701981405	0.751331570332824
CAGTGCGTCATTGCGA-1	0	0	0	0	0.373927989234897	0	0	1.31388357577306
CAGTTAGCAATCGCCG-1	0	0	0	0	0.611332843790136	2.19804839314765	0.611332843790136	0.817278495499554
CAGTTAGCACGTCGTG-1	0	0	0	0	0.531659710668833	1.58096623835279	0.876929657993575	0.531659710668833
CAGTTAGCATGGGTCC-1	0	0	0	1.55360128043604	0	1.00794032114996	0.221994523260444	0.403549327214949
CAGTTAGCATGTCAGT-1	0	0	0	0	0	2.79348504954324	0.758999385260364	0.994808542036266
CAGTTAGCATTCTCCG-1	0	0	0	0.173266131774213	0.449512376926202	2.51373318836697	0.563454222533505	0.994230138741457
CAGTTAGGTCGTAATC-1	0	0	0	0.825903894306299	0	1.33022104652201	0.495898042804178	0.495898042804178
CAGTTAGGTTCCTAGA-1	0	0.439523651624272	0	0	0	0.439523651624272	0.743809652849461	0.439523651624272
CAGTTAGTCTCACGAA-1	0	0	0	0.558776011362905	0.317919409447587	1.83093483764799	0.558776011362905	0
CAGTTCCAGATCCCGC-1	0	0	0	0.450133132452978	0.250183063443638	0.616688017498443	1.48412997565185	1.26929539930429
CAGTTCCAGGGTACGT-1	0	0	0	1.29121425057798	0.234059779744854	1.13454564234835	1.60055871319206	1.13454564234835
CAGTTCCCAGCATCTA-1	0	0	0	0.353342421193762	0	0	0.353342421193762	0.353342421193762
CAGTTCCCATTGAAAG-1	0	0	0	0	0	0.789462341660076	0.470694662367711	1.38767595016681
CAGTTCCGTCAGGTGA-1	0	0	0	0.997514264311013	0.398111141347685	0.903014403635574	0.398111141347685	0.682095850176515
CAGTTCCTCACCTGGG-1	0	0	0	2.27848491120392	0.290424819777315	0.853555979386217	1.30724108763392	0.290424819777315
CAGTTCCTCATTTCGT-1	0	0	0	0.984909994462632	0.696413104829538	0.513439215925239	0.696413104829538	0.289316367868652
CAGTTCCTCCCTCTAG-1	0	0	0	2.81425670787087	0.345468723376918	2.47949834694039	0.187579338521246	0.481795000250653
CATAAGCCACTACACA-1	0	0	0	0	0.575709496642873	1.53309565700372	0.938750095509925	0
CATAAGCGTCAGGCAA-1	0	0	0	0.73539556483059	0.73539556483059	0.73539556483059	0.240257685303111	1.23668903589574
CATAAGCGTCGAATGG-1	0	0	0	0.533722491083053	0.533722491083053	4.01287531386131	0.533722491083053	0.721687275704009
CATAAGCTCCACGAAT-1	0	0	0	0.362601403676382	1.50330009397771	2.76380903458774	0.362601403676382	1.01096498160935
CATAAGCTCGGTATGT-1	0	0	0	0	0	0.8995608628645	0.547694509659784	0.310883924144398
CATAAGCTCGTCGCTT-1	0	0	0	0	0	0	0	0
CATAAGCTCTGCTAGA-1	0	0	0	0	0	1.86205196593854	0.220847520853019	1.0042769860933
CATACAGAGGCGAAGG-1	0	0.179112542612139	0	0	0	2.39825185531534	0.330964748270381	0.943611240841938
CATACAGGTAACACGG-1	0	0	0	0	0.544302446055555	3.03944573247325	0.734820984213667	1.15380016075607
CATACAGGTACTAACC-1	0	0	0	0.458190058596895	0	3.25778912036647	0.771227499666256	0.626908145271291
CATACAGTCCCAATAG-1	0	0	0	0	0.58020847896663	1.93124327982623	0.331607143012395	0
CATACAGTCCTCGATC-1	0	0	0	1.27254852442201	0	0.742604956330069	0	0.903625506751401
CATACAGTCTGCTTTA-1	0	0	0	0	0.378307931944955	2.7545518240721	0	1.04353978703592
CATACCCCAGCAGTGA-1	0	0	0	0.843732861826267	0	0	0	1.29474350344497
CATACCCCAGTCTGGC-1	0	0	0	0.969179742590878	0.210004068355805	1.77619643420602	0.531245258923516	0
CATACCCGTAAGGAGA-1	0	0	0	0	0	0.252085050421249	0.889341783992943	0.453245832772247
CATACCCGTCTCGGAC-1	0	0	0	0	0	1.60360173556977	0.308213318109165	1.152452439643
CATACCCGTGTGCTTA-1	0	0	0	1.19161969098643	0	1.46122980539364	0.821347270352809	0.821347270352809
CATACCCGTTCTTGTT-1	0	0	0	0	1.45435041517831	0.504610497892205	0	1.08823218139272
CATACCCTCTGAGAGG-1	0	0	0	0	0	3.50789806212251	0.362934028566124	0.362934028566124
CATACCCTCTTTCTAG-1	0	0	0	0	0	0	0.737494610727648	0.969276436377022
CATACTTCAGGATTCT-1	0	0	0	0.693380595589598	0.693380595589598	0.84756461597398	0.287798786776929	1.09892349660198
CATACTTCATAAGCAA-1	0	0	0	0	0.68419399517543	0.68419399517543	0.905537249921647	1.49011536301151
CATACTTGTAACATAG-1	0	0	0	0	0	0.585285070602004	0.585285070602004	0.952046030287004
CATACTTGTTTGGCTA-1	0	0	0	0.19410182793477	0.618897483648649	0.356582825131113	0.728079669543074	0.998334885905561
CATACTTTCCTTCACG-1	0	0	0	0	0	0	0.940983344464527	1.41706601978664
CATAGACAGCACTCGC-1	0	0	0	1.94757270440984	1.55967601947907	0.917454810787454	0.917454810787454	0.560447411123936
CATAGACCAATCTGCA-1	0	0	0	0.318164224044877	0	0.915653705640858	0.318164224044877	1.17791993004449
CATAGACCAGAGCCCT-1	0	0	0	0.571248088667177	0	2.39936509962345	0	0
CATAGACGTCCAGCAC-1	0	0	0	0	0	1.51365518004951	0.945773084438662	0.331962646115238
CATAGACTCCAGTACA-1	0	0.247568238879501	0	0	0.247568238879501	1.65127088483073	0.247568238879501	0.753125508008959
CATAGACTCCGTGTCT-1	0	0	0	0	0.451062368163729	0.760786385629182	0.451062368163729	0.451062368163729
CATCAAGAGCACAAAT-1	0	0	0	0	0.388514738189414	1.66261813497672	0.667612650652167	1.34774382501905
CATCAAGAGTCAGAGC-1	0	0.235638894848579	0	1.79983117885868	0.235638894848579	0.235638894848579	1.29669009087759	0.235638894848579
CATCAAGCAAGGCTTT-1	0	0	0	0.316468561642547	0.749914631229229	0	0.556494464006357	1.28257463663348
CATCAAGCATCAGTGT-1	0	0.329446341792848	0	0	0	0.940316930375861	0.576836059388876	0.775001167839589
CATCAAGTCCGATGTA-1	0	0	0	0.42840154985187	0.589010019242452	0.848870469830148	0.589010019242452	0.236968448259386
CATCCACAGAAGGGAT-1	0	0	0	0	0.946038039241934	1.5139930195507	0	1.5139930195507
CATCCACGTATTCTCT-1	0.284305777401109	0	0	0.284305777401109	0	2.02508882896837	1.08958337906	1.37613108421485
CATCCACGTCATCCCT-1	0	0	0	0.283875143856875	0.685518775263567	2.49824074226213	0.504727562037825	0.971284618994377
CATCCACTCCTGCTAC-1	0	0	0	1.07437952052187	0	0	0.393422125620602	1.3589907868962
CATCCACTCTGATTCT-1	0	0	0	0	0	0.395265247062164	1.0781074563807	1.98816384487031
CATCCCAAGGGAGATA-1	0	0	0	1.21121566656507	0.331407509981605	0	0.331407509981605	1.08675444221733
CATCCCACACAGTACT-1	0	0	0	0.404161039978925	0	0.913942183428557	1.3188846419913	1.00910984953612
CATCCCACAGGAATAT-1	0	0	0	0	0	0.896965845129812	0.677069153892497	0.896965845129812
CATCCCAGTTGTAGCT-1	0	0	0	1.45458941019485	0.599210697753703	0	0	0.97129481842741
CATCCCATCAGAGCAG-1	0	0	0	0	0	1.15596593048053	0.270800097364833	0.808283105469555
CATCCCATCGTAGGAG-1	0	0	0	0.327302958708533	0	0.935656690376671	0.573486778720066	0
CATCCGTAGAGTGGCT-1	0	0	0	0	0	0	0.476915643123321	0.476915643123321
CATCCGTAGATGGGCT-1	0	0	0	0	1.24820583537669	2.47383539387769	0.270416977436829	1.15485888025309
CATCCGTAGTAGAGTT-1	0	0	0	1.04820911626004	0	1.32940834223251	0.655584965365711	1.19866046016485
CATCCGTCACCTAAAC-1	0	0	0.89280143250294	0	0.673611280486302	0	0	0
CATCCGTCAGCTGTGC-1	0	0	0	0	0	2.98512449714925	0	0.824642810393056
CATCCGTCAGTATGAA-1	0	0	0	0	0.717399586962918	0.53027437508789	0.299881796253532	0.717399586962918
CATCCGTGTGTACAGG-1	0	0	0	1.61928800326803	0	0	0.641794681293895	0.641794681293895
CATCGCTAGCTGCCAC-1	0	0	0.472473022295034	0	0.263884612467345	0.644972107267882	0	0.472473022295034
CATCGCTGTAGGCAAC-1	0	0	0	0	0	3.91768383545035	0.414341183248758	0
CATCGCTGTGCAACAG-1	0	0	0	0	0	2.22712845811853	1.32381588818684	0.651931557077308
CATCGCTGTGTAAACA-1	0	0	0	0	0.542426450069941	0	0.732494608912677	0.732494608912677
CATCGGGAGCAACAAT-1	0	0	0	0	0	2.03674553696636	0.330810063582434	0.777619787619589
CATCGGGAGTTGCTCA-1	0	0	0	0	0	0.853027509007367	0	0.853027509007367
CATCGGGCAAGAGGTC-1	0	0	0	1.95453089209922	0.698184974589902	0.698184974589902	1.54835022045426	0.698184974589902
CATCGGGGTCACAATC-1	0	0	0	0	0	1.66223349467845	0	0.885291256826418
CATCGGGGTCACCGAC-1	0	0	0	0	0	3.01749985224439	0	0.62272768280159
CATCGGGGTGCCGAAA-1	0	0	0	1.96027522819815	0	1.4888443415373	0.323046860579244	1.19027353918967
CATCGGGTCGTCACCT-1	0	0	0	0	0	1.5272754823526	0.504142795274442	1.59602729462038
CATCGGGTCTACGCAA-1	0	0	0	1.58497647204555	0.230009345322844	1.41180158428699	0.710224080764049	1.41180158428699
CATCGTCAGATGCTTC-1	0	0	0	0	0	1.18780616516238	0	0.375676163720147
CATCGTCAGTAACCGG-1	0	0	0	0	0.251734179489084	1.61094819292392	0.251734179489084	1.48953865278012
CATCGTCAGTGGACGT-1	0	0	0	0	0	0.428094292959868	0.428094292959868	0.956661649520912
CATCGTCCACAGCCAC-1	0	0	0	1.15618264813034	0.309661176433163	0.736632678630707	0.896844035564799	0.309661176433163
CATCGTCCACGACAGA-1	0	0.186571990453081	0	0.343747671312481	0.186571990453081	0.343747671312481	0.802301205541677	0.705844663930101
CATCGTCCAGCACACC-1	0	0	0	1.29351558761176	1.20944590911197	0.904123771680444	1.11765438270101	0.257702166831589
CATCGTCGTTATCCAG-1	0	0	0	0	0.402947716914525	0.402947716914525	0.402947716914525	1.09357115302542
CATGAGTAGAGTTCGG-1	0	0	0	0	0	1.79719676565528	0.750651921741706	0
CATGAGTAGTGCCGAA-1	0	0	0	0	0	0.91475598452542	0	1.28600171272976
CATGAGTCACACCGAC-1	0	0	0	0.194963571599258	0	1.81911538914626	0.730603635103785	0.91903376959322
CATGAGTCAGAGGAAA-1	0	0	0	0.366878889126594	1.01989098985278	1.29728245106331	0.366878889126594	1.97479239228131
CATGAGTCAGCACCCA-1	0	0	0	0.376148003449329	1.86871318118274	3.19005643318469	0.376148003449329	0.376148003449329
CATGAGTCAGCATCTA-1	0	0.410716502674543	0	0.410716502674543	0.701013967054582	1.10908764465553	0	1.26398238192677
CATGAGTCAGCTGCCA-1	0	0	0	2.07385003176447	0	0.656164524937001	0.380962591516845	1.19950210038965
CATGAGTGTACCCGCA-1	0	0	0	2.03607967020161	0	0.705419147592356	0	0
CATGAGTGTACTAGCT-1	0	0	0	0.589629627241748	0.428886622007456	1.80626965369761	0.237262183626433	1.43824181290162
CATGAGTGTCTAGGTT-1	0	0	0	0	0.349969082209007	1.72441887897484	0	0.608703785122487
CATGAGTGTGATATAG-1	0	0	0	1.40354551405909	0.765979906438915	0.569510000351102	0	0.569510000351102
CATGAGTGTGCCGAAA-1	0	0	0	0.698388071410917	0.922576512905794	0.408962085444524	0.698388071410917	1.105594057093
CATGAGTGTGGCTGAA-1	0	0	0	0	0	1.76064409681878	0	1.84866168087996
CATGAGTGTGGTATGG-1	0	0	0	0.40080340218219	0	0.40080340218219	0.907883951036581	0.686146446949768
CATGAGTTCATTATCC-1	0	0	0	1.06321814163325	0.947684323071229	0.666719706411288	0.817037367243236	1.69069360202739
CATGAGTTCGCTCATC-1	0	0	0	0	0	2.71292877318169	0.364498949015248	0
CATGAGTTCTACCACC-1	0	0	0	0.197313854490926	0.503425642541772	0.197313854490926	0	0.73746616178826
CATGCAAAGGAGGTTC-1	0	0	0	1.89232544845758	1.28111924623526	0	0.360080347840253	0.360080347840253
CATGCAAAGTCTAGCT-1	0	0	0	1.24578913017107	0.221195773914625	0.688270605090101	0.402216701556947	1.00539022340781
CATGCAACACCGTGAC-1	0	0	0	0	0.267750948367499	0.652879590064783	0.478742314988651	0.930236207374351
CATGCAAGTTGCATTG-1	0	0	0	1.18285760625488	0.280192008586892	1.76657128279462	0.830094537903569	0.498814444308111
CATGCAATCGGTAGAG-1	0	0	0	0	0	0	0.546054203891662	0
CATGCAATCTAGCAAC-1	0	0	0	0.51093231319317	0	0	0.747354780290781	0.938431987550775
CATGCCTAGTGCCGAA-1	0	0	0	0.950712865597704	0.784205235129625	1.21826923261667	0.334247188023632	0.784205235129625
CATGCCTCACGGAAGT-1	0	0.332776523731571	0	0	0	1.99025081197369	0.582031861062802	0.332776523731571
CATGCCTGTCGGAACA-1	0	0	0	1.50019142981236	0.429036099431973	0.728298542483848	0	1.14521144996821
CATGCCTGTCTGATAC-1	0	0	0	0.350514366761998	0	0.815096181005426	0	1.37082116697759
CATGCCTGTGGTAACG-1	0	0	0	0.235204592388553	0.235204592388553	0	0.235204592388553	1.04948265237457
CATGCCTTCGCAGAGA-1	0	0	0	1.61482852050588	0	1.91939236424761	0	0.851151257608058
CATGCGGAGTTCGGTT-1	0	0	0	1.27876053095206	0	0	0.679083352586792	1.0798162183264
CATGCGGCAACTGAAA-1	0	0	0	0.318593565738745	0.559835519274551	0.916598342231796	0.318593565738745	1.55854934886166
CATGCGGCAGGTCTCG-1	0	0	0	0.927234811744345	0.266587712134954	0.266587712134954	0.927234811744345	0
CATGCGGGTAGTCGGA-1	0	0	0	0	0.39683853090433	0.39683853090433	0	0
CATGCGGTCCACTGGG-1	0	0	0	0.332318919287896	0	0.780513272303516	0.332318919287896	0.94654430484636
CATGCGGTCGTCGCTT-1	0	0	0	0	0	2.1910160623808	0	0.659912533986159
CATGCTCCACGAGGAT-1	0	0	0	0	0	2.25175353312956	0.769964323979181	1.19977753846763
CATGCTCGTCACGCTG-1	0	0	0	1.51880350392536	0.466534892748503	0.910734963324362	0.260231081692661	0.466534892748503
CATGCTCGTGAGGATC-1	0	0	0	1.61428456649596	0	0.311773091067796	0.311773091067796	0.311773091067796
CATGCTCTCATTTGGG-1	0	0	0	0	0.435507459726259	1.68007867363781	0.598078464765355	0.860510823926046
CATGCTCTCCACGAAT-1	0	0	0	0	1.14694961511072	1.97090235672674	0.237891649905255	0.729617452234793
CATGCTCTCCGTGACG-1	0	0	0	0.448143293068916	0.248968397215957	0	0.248968397215957	1.80642259141349
CATGGATAGGGAGAAT-1	0	0	0	0.972435208871542	0	1.68361792133286	0.972435208871542	0
CATGGATCAATACAGA-1	0	0	0	0.241411666802583	0.435729160392897	3.04129269631637	0.435729160392897	0.241411666802583
CATGGATCAGCTACTA-1	0	0	0	0	0	0.303969091773296	0.303969091773296	0.88414295361577
CATGGATCAGCTATTG-1	0	0	0	0.280516378479113	0	1.4441226640126	1.07938847187427	0.678764074626328
CATGGATGTGTATCCA-1	0	0	1.11583772474909	1.27120751305039	0	0.414114915146144	0	0
CATGGATGTGTTAGCT-1	0	0	0	0	0	1.12062039912452	1.00147595599267	1.3232680208969
CATGGATGTTGTGTAC-1	0	0	0	0	0	1.2511403412312	0.222689481015329	0.558642527561378
CATGGTACAAGGTCAG-1	0	0	0	0	0.337630533481108	0.790667491391712	0.589587880763637	0.589587880763637
CATGGTACAATTGCCA-1	0	0	1.24590817182146	2.16765638654172	0.481822611208906	0.269654000190998	0	0
CATGGTAGTAGCTTTG-1	0	0	0	0	0	0	1.08851519239163	1.24194073480201
CATGGTAGTCCATACA-1	0	0	0	0.907090488910934	0.553052834348002	0.553052834348002	0.31428229265358	0.553052834348002
CATGGTAGTTACACAC-1	0	0	0	0	0	2.03097506986647	0.449519226591539	1.29434509414404
CATGGTAGTTGCCTAA-1	0	0	0	1.3781746318607	0.220984728519169	0.401864476585783	0.68774135987201	1.43863938239518
CATGGTATCACCCTGT-1	0	0	0	0.553576247794383	0.4007708437745	0.553576247794383	0.553576247794383	1.93379437097809
CATGGTATCCATTCGC-1	0	0	0	1.30882632884633	0.239160703883824	0.732719069480305	0.593629523444502	0.432019587606001
CATGGTATCGGTATGT-1	0	0	0	0.853401233299351	0.515101892990233	0	0.202616721411334	1.02848452821666
CATGGTATCTTCGACC-1	0	0.182294894037824	0	0	0	0.182294894037824	0.336426528604019	1.48148091669807
CATTCATAGGATTTAG-1	0	0	0	2.01274373923267	1.27913476831055	0.499794374365541	0.83150142493733	1.58725236654505
CATTCATCAGCCATTA-1	0	0	0	0.598570198177628	0	1.57368744603274	0	1.15856982746906
CATTCATGTGGATTTC-1	0	0	0	0.552269614264799	1.2754101607434	0.552269614264799	0.90599091127982	0.552269614264799
CATTCATGTGGTCCGT-1	0	0	0	0	0	0.822114931533025	0.49326438511952	0.822114931533025
CATTCATTCGGAATTC-1	0	0.387242655621536	0	0.212249974675787	2.47460533555944	0.883247395090931	0.536125342631577	0.536125342631577
CATTCATTCTGCCCTA-1	0	0	0	1.52096276262427	1.02543734204974	0.22751280832947	0.22751280832947	0.92934164541151
CATTCCGAGGCACCAA-1	0	0	0	0	0	1.91359035373667	0.278362881455862	0.674421133640665
CATTCCGAGTATGACA-1	0	0	0	0	0	2.35483450292737	0.550181755702064	0.903058024607581
CATTCCGCAACACTAC-1	0	0	0	0	0	2.41349478164118	0.727952287783479	0
CATTCCGCACCGGAAA-1	0	0	0	0.621289374808994	0.453758405038047	0	0.621289374808994	0.621289374808994
CATTCCGCAGGCTATT-1	0	0	0	0.983818216980364	1.61326218784263	0	0.288878730321182	0.51273958960444
CATTCCGGTGTTCCAA-1	0	0	0	2.00778210656096	0.484819708960375	0.188933596511602	0.188933596511602	0.712853570413814
CATTCCGGTTACGTAC-1	0	0	0	1.92624004038964	0	0	0	0.803996723892846
CATTCCGGTTCGGCTG-1	0	0	0	1.63967041855814	0	0.712149333639368	0.418173245255861	1.41466387828513
CATTCCGGTTGGCTAT-1	0	0	0	0.385707662640614	0	1.82086533513415	0	0.385707662640614
CATTCCGTCGAGTCCG-1	0	0	0	0	0	1.31024789892182	0.770192725248496	0.572929634656441
CATTCCGTCGGCATCG-1	0	0	0	1.02239138470464	0.636533038534397	0.847958723345741	0.847958723345741	0.368080683679212
CATTCTAGTCCAATCA-1	0	0	0	0	0	0.796528797050469	0	0.796528797050469
CATTCTATCCTCACTG-1	0	0	0	0.494608842959283	0.277577444255329	0.494608842959283	1.26959948931704	1.07143635075097
CATTGAGAGAAGTGTT-1	0	0	0	0.375704725972118	1.03817860580166	1.99934800580348	0.862067439224216	1.03817860580166
CATTGAGAGCGAGTAC-1	0	0	0	1.59435207804553	0.305151561229121	0.164170582662492	0.305151561229121	0.810444412096872
CATTGAGAGGCTTCCG-1	0	0	0	0	0.439916630396378	2.22879501505733	0.744389360196942	0.439916630396378
CATTGAGAGGTGCCAA-1	0	0	0	1.84707532496679	0	0.259850264743228	1.02260035188606	0.636686725219802
CATTGAGAGTTGGAAT-1	0	0	0	0.877093604010617	1.33705309142712	0	1.20592232773107	0
CATTGAGGTACCAGAG-1	0	0	0	0.433274386806592	0.734576365973644	0.734576365973644	0.734576365973644	1.85988428510494
CATTGAGGTTCCTAGA-1	0	0	0	0	0	1.31186459246923	0.373067099389466	0.644147860447037
CATTGAGTCAGCAGAG-1	0	0	0	0	0	1.80179754294869	0.575794683996229	0.575794683996229
CATTGAGTCAGGACGA-1	0	0	0	1.05082292553282	0	1.41098848590726	1.24703371907557	1.05082292553282
CATTGAGTCGCTAGCG-1	0	0	0	1.1682811979887	0.366926536219431	0.366926536219431	0.20019908290126	0.366926536219431
CATTGCCCAAATCAAG-1	1.37456010096751	0	0	0	0	3.98281408852579	0	0
CATTGCCCACGACGCT-1	0	0	0	1.42261515964248	0.945452140604287	1.64813382893404	0.421770759916081	0.421770759916081
CATTGCCTCAAACCCA-1	0	0	0	0	0.484428536635335	2.06124171148647	0	1.25075766491124
CATTGCCTCGAACGCC-1	0	0	0	0.254198106999128	0.625019115684544	1.10723849727555	1.00670287810825	1.00670287810825
CATTGCCTCTCCGTGT-1	0	0	0	0.871919925906831	1.3305162605541	0.714724438470949	0.714724438470949	1.00772885563587
CATTGTTAGGCTGAAC-1	0	0	0	0	0	2.44265045622067	1.39856879227993	0.291790312449956
CATTGTTAGGGAGGGT-1	0	0.224648677331724	0	0.815105540981841	0.920799330714977	1.83888782579069	0.224648677331724	0.407972394384244
CATTGTTCAACCCTAA-1	0	0	0	0	0	0.557816386004513	0	0.557816386004513
CATTGTTCAGTGTGGA-1	0	0	0	0	0	1.51199162443522	0.633364708234772	1.01808083983714
CATTGTTTCACAACCA-1	0	0	0	0	0	0	0.630351971805575	0.630351971805575
CATTGTTTCCATTGCC-1	0	0	0	1.89975969169333	0.849073220578623	0.288459180396081	0.694700793020688	1.20614718656111
CATTGTTTCGACCCAG-1	0	0	0	0	0	1.01547969667472	0.53313977040258	0.720962922520246
CATTGTTTCGACGATT-1	0	0	0	0	0.189472165128531	2.0648580812206	1.31155714718173	0.606742489265075
CATTGTTTCGCCAGTG-1	0	0	0	2.13521555494929	0.355028375551943	0.616504902014016	0.494288649805127	0.823589030075987
CATTGTTTCGCGTAGC-1	0	0	0	1.32010296433533	0	2.26419689616931	0.330721737823978	0.57882709774059
CATTGTTTCTGTGCAA-1	0	0	0	0	0.294211302340093	3.41502800250912	1.48629229915617	0.997073084162726
CATTTCAAGGTTGCCC-1	0	0	0	0	0	1.08376898449012	0	0
CATTTCACATGCAGGA-1	0	0	0	1.4497332717912	0	0.341990693843929	0	1.70205704992406
CATTTCAGTGCCGGTT-1	0	0	0	1.54645738630268	0.379703508812215	0.379703508812215	0.654251557732918	0
CATTTCAGTGGTGATG-1	0	0	0	0.853393497556193	1.50491255988367	2.2066906927589	0.431158825808488	1.14935606052657
CATTTCAGTGTATCCA-1	0	0	0	2.06394057870827	1.19159131594477	1.4372827309739	0.377383300031074	1.3219636550521
CATTTCATCCCGGTAG-1	0	0	0	2.1861724488588	0	0.947872999874131	1.32584811493152	0.332933070340365
CATTTCATCTTAGCTT-1	0	0	0	1.15796836799807	1.07869951192522	0.678249894843886	0.794363893615139	0.546860321651232
CATTTCATCTTCTCAA-1	0	0.376836460476573	0	0.649890875393885	0	0.376836460476573	0.649890875393885	1.0405111772969
CCAAGCGAGATGATTG-1	0	0	0	0	0	2.86530085322185	0.464504915959319	1.0201744570104
CCAAGCGAGGAACGAA-1	0	0	0	0	0.260763379740177	1.93995104252975	0.638565086320301	1.2188705158285
CCAAGCGAGGGCAATC-1	0	0	0	0	0	0	0.666112996803775	1.06240182377806
CCAAGCGCAAATGAAC-1	0	0	0	1.05133009477118	1.60720166839061	0	0.42647234921165	0.724494837824781
CCAAGCGGTCAGTCGC-1	0	0	0	0.376319878988922	0.376319878988922	1.3194808730799	1.18923436788957	1.18923436788957
CCAAGCGTCATTGAGC-1	0	0	0	0	0.484332837407599	2.80803396000432	0.484332837407599	1.15713941344121
CCAATGAAGCACACAG-1	0	0	0	0.884396202299187	0.796807533159683	0.594595760674603	1.03945338270733	0.964927127777863
CCAATGAAGGACGCTA-1	0	0	0	0.793155709219576	1.69340935787519	0	0.960810552990801	0.591616612939957
CCAATGAAGGATGCGT-1	0	0	0	0	0	0.948260281792425	0.333112162864498	0.582554993502884
CCAATGACATTGCCGG-1	0	0.250283774135344	0	0	0	0	1.18635412270756	1.48448178385582
CCAATGAGTTAGGCTT-1	0	0	0	1.61448553127326	0.454282654908795	0.454282654908795	0.454282654908795	1.35460131059193
CCAATGATCATTGCTT-1	0	0	0	1.11540427000336	1.5704124165063	0.902134221761351	0.630694393780178	1.44047182615621
CCAATTTCAAGTGACG-1	0	0	0	0	0.415756676848445	2.0414439177569	0.415756676848445	1.11909058779673
CCAATTTCACAGTGAG-1	0	0	0	1.09023850681551	0	0.284550115717065	0.686873427111066	0.505809773756837
CCAATTTGTCCGAAAG-1	0	0	0	1.57675225485157	0	0.93046401138075	0.766288026026322	1.30493505657455
CCACAAAAGAAACTAC-1	0	0	0	0	0	2.05191254205969	0.469053090847637	0.586660001679604
CCACAAAAGGTACATA-1	0	0	0	0	0	0.988338727613885	1.26134063651071	0.988338727613885
CCACAAACAATTGGTC-1	0	0	0	0.219581572127704	0.219581572127704	2.85946656954073	1.30863275050907	0.551967378570894
CCACAAACAGCAAGAC-1	0	0	0	0	0	0.846840978597417	0	0.846840978597417
CCACAAAGTCTCACGG-1	0	0	0	0.547925266599332	0.217704977786119	0.679494882439503	0.994192682610573	0.79574942651516
CCACAAAGTGAATGTA-1	0	0.231302545760781	0	0.231302545760781	0	2.60206298429186	0.71342119122196	0.833431730237031
CCACAAATCATTGCCC-1	0	0	0	0.586633441292906	0	1.0968819541488	0	0.953914319513254
CCACACTAGAAATGGG-1	0	0	0	0	0	0.895021115049634	0.544469507279201	1.4197306303191
CCACACTAGAGCTTTC-1	0	0	0	0.399828976029501	0	0.90612271031732	0.399828976029501	0.684681025264177
CCACACTAGGCGAACT-1	0	0	0	0.956135472570585	0.726460407657531	1.30002042940109	0.726460407657531	1.14278779114876
CCACACTAGTAGCATA-1	0	0	0	0	1.02156592193478	2.37736544777943	1.02156592193478	1.02156592193478
CCACACTCAATTAGGA-1	0	0	0	0.744534434716203	0.60382170971234	0.744534434716203	0	0.977645991497066
CCACACTCACATATGC-1	0	0	0	1.51362447621947	0.331951525000066	1.08803199419718	1.08803199419718	1.08803199419718
CCACACTGTACCCACG-1	0	0	0	2.00497513728018	1.3421857416409	0.571605967258215	1.0293531654983	1.40718376230975
CCACACTTCATTTGGG-1	0	0	0	0	0.256168806745704	0.629095159067095	0.459916427712335	0.256168806745704
CCACACTTCCCTTGGT-1	0	0	0	0	0.29940236293987	2.77316667310388	0	1.12956621360312
CCACCATAGACGACGT-1	0	0	0	0	0.491853300675949	0.491853300675949	0.669374996242048	1.06678878089983
CCACCATAGGGTGAAA-1	0	0	0	1.53657391254048	0.311054520508879	0.648233012289342	0.648233012289342	0.97149318662014
CCACCATCAAGTTCCA-1	0	0	0	1.50054534212821	0.590023536120138	0.429195035150274	0	0.590023536120138
CCACCATCAGCATCTA-1	0	0	0	0	0	1.96290084905076	0	0.846050285009535
CCACCATGTACCGGAA-1	0	0	0	0.714511324561163	1.00746387044214	0.298421196698508	1.1269975757326	0.527953297139057
CCACCATGTCGAAGCA-1	0	0	0	0	0	2.51353440041881	0.68653832740686	0
CCACCATGTCGAGATG-1	0	0	0	0	0	0.81336847720347	0.487196475628616	0.487196475628616
CCACCATTCTCCAAGA-1	0	0	0	0.217704977786119	0.79574942651516	1.23320214236893	0.547925266599332	0.396384316806367
CCACGAGAGTTGAAGT-1	0	0	0	0	0.497619256253203	1.00043652452742	0.357581552575801	0.729801105989143
CCACGAGCACTCCTTG-1	0	0	0	1.04724759607652	0.208009255664652	0	0.380112517020238	1.4970233485914
CCACGAGCAGCACCCA-1	0	0	0	0.44332595846958	0.44332595846958	1.96524776820547	0.983440902446024	0.749414138748912
CCACGTTAGCTGAGCA-1	0	0	0	0.530749750113495	1.01178867671814	0	0	1.13160198919371
CCACGTTAGTAGTCAA-1	0	0	0	0	0	0.498167555914572	0	1.4418506873263
CCACGTTCAATACAGA-1	0	0	1.51018884385584	0	0	0.302145894266741	0	0
CCACGTTCACTATCGA-1	0	0	0	0	0.409267585979924	0.409267585979924	0.923124815866673	0.923124815866673
CCACGTTCATAGCACT-1	0	0	0	1.34931135834861	0	0.575811724575349	0	0.575811724575349
CCACGTTGTTACCGTA-1	0	0	0	0.646108115811354	0.646108115811354	1.03538863907635	0.859572382726544	0.859572382726544
CCACGTTGTTGCTGAT-1	0	0	0	0	0.445070980561193	2.81521870128313	0.445070980561193	1.33579149667298
CCACTTGAGACTTAAG-1	0	0	0	1.33923109137963	0.569865645259866	0.413446281346738	0.569865645259866	1.11451144005714
CCACTTGAGGCAGGTT-1	0	0	0	0	0	0	0.476869289230588	1.39997886504298
CCACTTGAGGTAAGAG-1	0	0	0	0	0	1.77259485702188	0.657875939427409	0.77166203689548
CCACTTGAGTCAGGGT-1	0	0	0	0.493500369321821	0.493500369321821	0.671443302125451	0.671443302125451	0.953624994972276
CCACTTGCAAGTGACG-1	0	0	0	0	0	1.45992777157925	0.602353458639166	0.602353458639166
CCACTTGCAATCTCTT-1	0	0	0	0	0.567088235599702	1.30044780662655	0.762994387852812	1.30044780662655
CCACTTGCAGTGTGGA-1	0	0	0	0	0	2.12753752789023	1.24263287271121	0
CCACTTGGTAACGATA-1	0	0	0	0.446728546065514	0.754420916490909	0	0	0.989381226511353
CCACTTGGTCAATCTG-1	0	0	0	0	0.879251454195185	0.879251454195185	0	0.301787566718462
CCACTTGGTTTAAGGA-1	0	0	0	0.242505903436681	0.740867768574409	0.863815207791145	0.740867768574409	0.437530504352164
CCACTTGTCACTGTCC-1	0	0	0	0.361409040382633	1.67775140648335	0.361409040382633	0.626313181085897	1.00846940579964
CCATAAGAGATGGCAC-1	0	0	0	0.184548503761465	0.340286829155667	2.62238662750789	0.475007303984973	1.10749047450634
CCATAAGAGGAGTCTG-1	0	0	0	0.590202764673324	0.590202764673324	0.728742250547667	0.590202764673324	0.429335371868363
[truncated: 4,138 more rows]
