# Supplementary material for: White and brown adipose tissue share a convergent fibro-adipogenic progenitor population
Source: EMBO Rep. 2025 Oct 8;26(22):5612–36. doi: 10.1038/s44319-025-00591-6 (PMC12635263; doi:10.1038/s44319-025-00591-6)
Supplement: Supplementary file 8 — Source data Fig. 1 [file 44319_2025_591_MOESM8_ESM.zip › Figure 1 source data/1D/wat_unexcluded_vlnplot_data.csv]

	Plp1	Ptprc	Fabp4	Pparg	Dlk1	Pdgfra	Pdgfrb
AAACCCACAGAGCCCT-1	0	0	0.408962085444524	0.698388071410917	1.51221806882986	1.39414543315363	0.698388071410917
AAACCCACAGTCAGTT-1	0	0	0	0	1.79175946922805	0.325422400434628	0.767255152713667
AAACCCAGTATGACAA-1	0.24905565649455	0	0	0	1.93716948732718	1.0918206092954	1.18249604815656
AAACGAAAGCGCAATG-1	0	0	0	0	1.21281825580754	0.464197581772561	1.21281825580754
AAACGAACACATGGTT-1	0	0	1.08358784130659	0	2.03443059516515	0.94165077265973	0.330060808632913
AAACGAAGTGCGAGTA-1	0	0	0	0	0	0	1.28284373405373
AAACGAATCCTGTTGC-1	0	0	0.269077319488722	0.269077319488722	2.59153534947468	0.269077319488722	0.655584965365711
AAACGCTAGCAGTACG-1	0	0	1.35593611072331	0.307520703996466	0	0.542381227180579	1.2585583617488
AAACGCTAGTCTCCTC-1	0	0	0	0.271147319791141	0.484237176719125	0.271147319791141	0.484237176719125
AAACGCTAGTTGTACC-1	0	0	0	0	0.376205277643415	0	0.862990549870064
AAACGCTGTAAGACCG-1	0	0	0	0.396726871874089	2.11676697456205	0.90050651002756	0
AAACGCTGTCGATTCA-1	0	0	0	0	0.830733407783066	0.499259380414568	1.07926022030567
AAACGCTTCACTGTCC-1	0	0	0	0	1.33026039973902	0.380947902460417	0.656142214562074
AAACGCTTCTAGACCA-1	0	0	0	0	1.65548013316572	0.534111696490527	1.60949438541415
AAACGCTTCTTGCGCT-1	0	0	0	0	3.27634027930689	0.769238537016367	0.57215486230373
AAAGAACCAGCTTTGA-1	0	0	0	0.552943046438997	0	0.314212595901333	0.745522511994528
AAAGAACGTTCGGTCG-1	0	0	0	0	2.66969858243161	1.67411457251529	0.360054136797794
AAAGAACTCTCTCTAA-1	0	0	0.621847901296631	0.358501491411212	1.7479843046232	0.358501491411212	0.621847901296631
AAAGGATAGATGGCAC-1	1.56895730313166	0	0	0	0	0	0
AAAGGATCATTGTGCA-1	0.362375570591789	0	0	0.837340728869529	0.837340728869529	0	1.1580415882929
AAAGGATGTAGACACG-1	0	0	1.68785629928429	0.312854777343743	0.742874453607478	0.742874453607478	1.61751568990892
AAAGGATGTTGCCGAC-1	0	0	0	0	1.94112545093198	1.34579313758906	1.09489283698372
AAAGGGCAGAAGATCT-1	0	0	0	0	3.99321513505702	0.330302839599536	0.330302839599536
AAAGGGCCAAAGCACG-1	0	0	0	0	2.42989948673819	0.335310584667244	0.335310584667244
AAAGGGCGTTTGGGTT-1	0.367875269729848	0	0.636218918124021	0	2.37793004774761	1.02196424047619	0.636218918124021
AAAGGTAAGAGGATGA-1	0	0.768907226441481	3.05657473656506	0.456604069599352	0	0	0.254139651683174
AAAGGTACACTACTTT-1	0.192717210276696	0	0.493243695734736	0.192717210276696	0.493243695734736	1.52891687571421	1.20535335995327
AAAGGTACAGACAAGC-1	0	0	0	0	1.19743274066139	0.456095522953648	0.768162870855262
AAAGGTAGTATGCGTT-1	0	0	0	0	1.08581142941492	0.399085161091425	1.37188181116953
AAAGGTAGTATTTCTC-1	0	0	0	1.24317793161857	1.01590659930403	1.01590659930403	1.50933739144866
AAAGGTAGTCTGTGGC-1	0	0	0	0.405240234598565	1.09816249106944	0.559326655562541	1.44640302156465
AAAGGTATCGGTGTTA-1	0	0	0	0	0.221737504086813	0	0.556600405078708
AAAGTCCTCCGCGATG-1	0	0	0.287133129153818	1.09714776970045	1.78992848514544	0.846042689775974	0.509947169788401
AAAGTGAAGCGTTCAT-1	0.228206335402891	0	0.824930699452275	0.705756403216077	1.0276215976217	1.0276215976217	0.570433398113945
AAAGTGAAGTGGTGGT-1	0	0	0.930378764598478	0.704900947542995	0	0.930378764598478	1.11425347692941
AAAGTGAGTCTTGTCC-1	0	0	0	0	1.09312257800798	0	1.67968520369445
AAATGGACAAGCAGGT-1	0	0	0.299709746160162	0.299709746160162	0.717059580662726	0.530001069400555	0.299709746160162
AAATGGACAATACCTG-1	0	0.19435916863127	0	0.19435916863127	0.827325983332012	0.496887302956894	0.827325983332012
AAATGGACACGTGAGA-1	0	0	0.63888864424663	0.63888864424663	0.850818047684053	0	0.36962180525244
AAATGGACACTCATAG-1	0	0	0.26638768867625	0	2.1553632343151	0.926718152386775	0.65009507790412
AAATGGAGTACTGCGC-1	0	0	1.85015804540201	0	0.601438754070446	0.805186375037077	0.601438754070446
AAATGGAGTAGGAAAG-1	0	0	0	0	0	0.581770656889921	0.581770656889921
AACAAAGCAGGTATGG-1	0	0	1.1834186486677	1.48121314745549	0.320333031255312	0.320333031255312	1.06054079156811
AACAAAGCATAGAGGC-1	0	0	0.707891471479615	0.707891471479615	0.415318750572556	0.572267014764009	0.933957972036398
AACAAAGGTCCCTGTT-1	0.368835857058235	0	0	0	2.75491199499689	0.849360307408748	0.637687561456458
AACAAAGGTGCATTAC-1	0	0	2.15047050025224	0.433121895804791	0.433121895804791	0	1.44748002138217
AACAAAGGTGCGGTAA-1	0	0	0.308486448908992	0.308486448908992	1.6044240994834	1.26116795606896	1.15315677565229
AACAAAGGTGGTTTGT-1	0	0	0.604273033748241	0.244232001025334	0.745057193003833	0	1.16724361791524
AACAACCAGCAGTCTT-1	0	0	0.669154175536432	2.20794173851299	1.40998684025641	0.669154175536432	0.213615317072193
AACAACCAGGAGAATG-1	0	0	0	1.19010108755375	2.83391277882041	1.48865243262204	0.452255417897513
AACAACCAGTCATGAA-1	0	0	0	0	1.28071240736514	0	1.00532743477659
AACAACCCACGGCACT-1	0.252931166018678	0	0	0.252931166018678	1.95213178658116	0.891577110055119	1.00311694384333
AACAACCCAGAGAATT-1	0	0	1.57498802639285	1.50662085476876	1.06998709886911	0.822812493674287	1.06998709886911
AACAACCCAGCGGTCT-1	0	0	0	0	1.08006234072887	0	1.84819865540731
AACAACCGTAGACGTG-1	0	0	0	0.313447983527521	2.24782144641956	0.905244822445678	0.744031762368003
AACAACCGTTTGATCG-1	0	0	0	0.205958421623908	1.75833098243022	1.04014133993328	1.32026817019945
AACAAGACAACTGATC-1	0	0	0	1.11965627968242	2.50172203965327	1.11965627968242	0.633655164935907
AACAAGACACGACAGA-1	0	0	0.203647693601251	0.372757597578059	2.07967302773666	0	0.372757597578059
AACACACAGTCAGAGC-1	0	0	1.0887112176854	0.780363791003348	0.33224091860145	0.946375485023136	0.581196855223063
AACACACCAAAGGGTC-1	0	0	0	0	0.527440322376194	1.3292891537382	0.527440322376194
AACACACCAAGAGTTA-1	0	0	0	0	3.67084997976468	0.457475510975085	0.254673245429851
AACACACTCGATGCTA-1	0	0	0	0	2.4312220313469	1.3654133567981	0.679275069082139
AACAGGGAGACGACGT-1	0	0	0	0	0	0	1.06815334372643
AACAGGGAGGATCACG-1	0	0	0.772877712852972	0.209610858844922	0.209610858844922	0.209610858844922	0.530389537480292
AACAGGGAGTTCGCAT-1	0.333673082472055	0	0.333673082472055	0	2.5861602367944	0	0.333673082472055
AACAGGGGTGGTGATG-1	0.22701484224527	0	0	0	2.36877001285791	0.821647013591571	0.821647013591571
AACAGGGTCTGTAACG-1	0	0	0.96755357115362	1.31349909269688	1.15541211132435	0.7360466328114	0.7360466328114
AACCACAGTCAACATC-1	0	0	0	0	0.876376820965828	0.531269336848416	0.718637178997817
AACCACAGTGTGTGTT-1	0	0	0.699494565443526	0.409701171456689	0.923902773300547	1.10706654679824	1.1874329951924
AACCACATCACAAGGG-1	0	0	0	0	0.357220070329266	0.999676119089525	0
AACCACATCAGGACAG-1	0	0	0	0	0.817831893351439	0.490290968810485	0.490290968810485
AACCATGAGTGGAATT-1	0	0	0.675307204553427	0.45665357317608	1.19849606286048	0.854624242477535	0.768979675050919
AACCATGGTACACGCC-1	0	0	0	0	1.33315305076311	0	0.750091442695871
AACCATGTCGTCGGGT-1	0	0	0	0	1.21688461881737	0.388881933932351	1.21688461881737
AACCCAAAGCAATTAG-1	0	0	0	0.523148857480103	1.11906744424252	0.864856343501496	0.523148857480103
AACCCAAAGCAATTCC-1	0	0	0	0	0.597992496931955	1.11388224099146	1.2399363961563
AACCCAAAGTCGAATA-1	0	0	0	0	1.86804643001798	0	0.913629021525545
AACCCAACACACCTAA-1	0	0	0.314471626788715	0	2.12712512687412	0.314471626788715	0.314471626788715
AACCCAACAGCTACAT-1	0	0	0	0.637302239787014	0.637302239787014	0.910521806008068	0.637302239787014
AACCCAACATCATGAC-1	0	0	0.82500270488912	0.617664343867054	0.82500270488912	0.82500270488912	0.82500270488912
AACCCAAGTGATTGGG-1	0.417907268960894	0	0	0	1.12334370354985	0	1.41407463588401
AACCTGAAGATCACTC-1	0	0	3.16531989668134	1.88506571039064	0.716630578945243	0.529656252954299	0.299492703810499
AACCTGAAGTGTTGAA-1	0	0	0	0	1.52271543884088	0.261380297530313	1.30521804102869
AACCTGACATCGCCTT-1	0	0	1.06722652768931	0	0.926575257354432	0.566972654692245	0.926575257354432
AACCTGAGTACAGGTG-1	0	0	0	0	3.08742236747671	1.22785653011242	0.590358186730625
AACCTGAGTTGAAGTA-1	0	0	0	0	0.566725144121352	0.322983711028204	0.322983711028204
AACCTGAGTTGACTAC-1	0	0	0	0	0.68892409640507	0.402651701204849	1.09297753726614
AACCTGATCAAATGCC-1	0	0	2.00589960790531	0.910066243760845	0	1.09169379306553	1.09169379306553
AACCTTTCAAAGCAAT-1	0	0	0.742951490398644	0.550865534434047	0.550865534434047	0	0.550865534434047
AACCTTTCACTTTATC-1	0	0	1.92567700080082	0.72533193869819	1.29843028742543	0	1.14129915308153
AACCTTTGTCTAGATC-1	0	0	0	0	1.04578497283202	0.906848337408632	0.314172783177078
AACGAAAAGTAGAGTT-1	0	0	0	0.349055867449451	1.36713670728659	0.982420575684223	0.982420575684223
AACGAAAGTAGTGCGA-1	0	0	0	0.17261549986915	0.561691515050511	0.17261549986915	0.448031002809699
AACGAAATCGTGTGAT-1	0	0	0.383521172411054	0.876438210702155	1.20513605960942	0	0.660048018695395
AACGAAATCTAGTCAG-1	0	0	0	0	1.84188511470178	0.723523042390803	0.302985335556049
AACGGGAAGAACTCCT-1	0	0	0	0.28136647643656	0.964964839640045	0.500701435395931	0.832803158927446
AACGGGAAGCTGACAG-1	0	0	0	0	1.37338457381178	0.68455920023207	0.68455920023207
AACGGGAAGGCATCTT-1	0	0	0	0	0.796551088387031	1.03915158550878	0
AACGGGAAGTAGCTCT-1	0	0	0	0	2.48075113216709	0.648421624579738	0
AACGGGAAGTGACCTT-1	0	0	0	0	2.03234461605118	1.20032188613022	0.844318519046333
AACGGGACACCTGAAT-1	0	0	0	2.97549291673398	0	1.70283385863105	0.495521840441957
AACGGGACATGACGAG-1	0	0	0	0	2.67432556394469	1.02974157578819	0.854524491875901
AACGGGATCGCTTGCT-1	0	0	0	0	3.31619317546483	0.88222922542504	0.303114897711449
AACGTCAAGAGTCACG-1	0	0	0.613266696621508	0.613266696621508	0.819638870294326	1.13659293872549	1.73262737053688
AACGTCAGTCAACACT-1	0.48887277643488	0	0	0	2.14776903833283	1.16523315569601	0.946312796981594
AACGTCATCAACTGGT-1	0	0	0.260893373946546	0	1.80294949580521	0.784977216994722	0
AACTTCTAGACATAAC-1	0	0	0.201258275258207	0	0.849143378371836	1.23905413019891	0.94023539822195
AACTTCTAGACCTCCG-1	0	0	0	0.252334446219657	1.90813827921168	0.453653702709812	1.1016692264709
AACTTCTGTAGTTCCA-1	0	0	0.319589620553042	0.755975586872681	2.22833343735163	1.29086744005361	1.18153589245262
AACTTCTGTGTGAATA-1	0	0	0	0	2.76381995480519	0.22127932214848	0.402356125944606
AACTTCTGTTACGTAC-1	0	0	0	0	1.58575089585147	0.605442177961594	1.58575089585147
AACTTCTTCGTGTTCC-1	0	0	0	0	2.00286504198279	0.336930007286108	1.43630478169455
AAGAACAAGTGAGTTA-1	0	0	0.234782970048089	0.234782970048089	1.29372468015216	0.950810278219195	1.13689480654959
AAGACAAGTCTAGTGT-1	0	0	1.57494463220016	0	0.971396825452696	0.599284692391827	0.971396825452696
AAGACAAGTGGTGATG-1	0	0	1.46284258821571	0	0.552379128125918	1.62049625683324	0.313854647194501
AAGACAATCCGGGACT-1	0	0	1.15022217081787	0	0.655050927488453	0.480465612411188	1.04748779585471
AAGACAATCTCTTCAA-1	0	0	0.497964963267408	0.194845436271071	1.70794050346084	0.620841308588065	1.07708503856894
AAGACTCAGCGCCTCA-1	0	0	0	0	2.43496867982054	0.768845139027846	0.456561646651721
AAGACTCTCAAGAGTA-1	0	0	0.815646464543239	0.815646464543239	0.48877527842032	0.48877527842032	0.815646464543239
AAGATAGAGGAGTCTG-1	0	0	0	0	0.352336083224286	0	1.26252060802525
AAGATAGAGGCACGAT-1	0	0	0.93924802612595	0.576067457681617	0.774055433738388	0.93924802612595	0.93924802612595
AAGCATCAGGTAAACT-1	0	0	0	0	1.66165694123613	0.685583932366266	0.504779608351975
AAGCATCCAAGCTACT-1	0	0	0	0.575743568476155	2.65561178966598	1.41434954471282	0.575743568476155
AAGCATCCAATTGAGA-1	0	0	0	0.259558611603017	1.02178400699692	1.02178400699692	1.02178400699692
AAGCATCCAGAGCTAG-1	0	0	0	0	0	0.632370941887285	1.83934341386641
AAGCCATAGCATGCAG-1	0	0	0	0	0.437122427978856	0.740265103537015	1.16095541924225
AAGCCATAGCCGATCC-1	0	0	0.525483330197636	0.525483330197636	1.00363847332015	0	1.49433688460889
AAGCCATAGTCACACT-1	0	0	0.72690730118472	0.193702039733762	0.495429968433938	0.617851454306036	1.27111216267904
AAGCCATCAATTCGTG-1	0	0	0	0	2.04693112280731	0.75330886491978	0.318215274950758
AAGCCATGTTCGGTTA-1	0	0	0	0.27152510797518	2.60109971751586	0.939936576692371	1.62048260634682
AAGCGAGAGCGTGCCT-1	0	0	0.43919018011164	0	1.58106975435347	0	0.743317643418389
AAGCGAGCAAGATTGA-1	0	0	0.254953958193777	0.254953958193777	1.00883827815115	0.626583474743693	0.896908518587438
AAGCGAGCACAGAGCA-1	0	0	0.855029039815658	0.291071820454851	0.855029039815658	0.516243718857603	1.47673056022068
AAGCGAGCATAATCGC-1	0	0	1.68323545240917	1.2540591217838	1.68323545240917	0.486205953227574	0
AAGCGAGGTTTAGTCG-1	0	0	0	0.424789549760247	1.92014594980342	0	1.13689480654959
AAGCGTTGTAACTAAG-1	0	0	0	0	0.577406754167988	0.231485406248669	0.833932363254929
AAGCGTTGTGTGGACA-1	0	0	0	0	0.830222228791509	0.358566456182451	0.621947747244003
AAGCGTTTCAAACCCA-1	0	0	0	0.333785495255999	1.09233195957492	0.783321846939525	0.949715620981968
AAGCGTTTCCTAGCCT-1	0	0	1.90438944393074	0	0.539070916014644	0	0.728330877132983
AAGCGTTTCGTGCAGC-1	0	0	0	0	2.3299181030909	0	0
AAGGAATAGAAGATCT-1	0	0	0	0	0.74013131712369	0.548587875723801	1.26914943622077
AAGGAATAGACGCTCC-1	0	0	0	0	2.42211428611437	0.508357862602792	0.508357862602792
AAGGAATAGCTGACAG-1	0	0	2.35038061813779	0.69259763392208	0.69259763392208	0.405098777240692	1.50322241590574
AAGGAATAGGCTTAGG-1	0	0	0.630146702901893	0	0	1.01369765770804	1.40428190498345
AAGGAATAGTTAACAG-1	0	0	0	0	1.19767483121325	0.456222551549684	0.768348818024934
AAGGAATAGTTTGGCT-1	0.33707905359865	0	0	0.588730443380125	1.33656526669543	1.33656526669543	1.22527395811614
AAGGAATGTTTCTATC-1	0	0	0.359752986798476	0.623770743017599	0.359752986798476	1.15211420333569	1.89140573324713
AAGGAATTCATCTATC-1	0	0	0.274722618516848	0.667058117715561	0.817425598634967	1.06367339419836	0.490009108856905
AAGGAATTCGCTATTT-1	0	0	0.234705468347519	0.950583015450661	0.424661365877054	0.234705468347519	1.70422369197912
AAGGTAAAGACATACA-1	0	0	0.72365063485336	0.72365063485336	1.58797018280999	0.72365063485336	0.882083976472619
AAGGTAAAGTAGCATA-1	0	0	0	0	1.49468548162267	0	0.525667050526722
AAGGTAACACGCTTAA-1	0	0	0	0.399489060114432	0	0.684169662562193	1.23991313269657
AAGGTAAGTCGAACAG-1	0	0	1.57607974102977	0.299158716630675	1.00927761739702	0.529125559483928	1.33231044259023
AAGTACCAGGTACAGC-1	0	0	0.350061907238118	0.350061907238118	0.487802475065644	0.487802475065644	0.190271291197658
AAGTACCCAGGTTCGC-1	0	0	0	0	1.64081791705122	0.347792755503719	1.79030262283415
AAGTACCGTCCTCATC-1	0.320737170316233	0	0.758199608195567	0	1.1844412690388	1.06150442349463	1.29390579315826
AAGTCGTTCACTCTTA-1	0	0	2.0351998480356	0	0	0	0.490843391608894
AAGTCGTTCAGTGTTG-1	0	0	0	0.357866093452711	2.0648842660095	0.620871158920219	0.357866093452711
AAGTCGTTCATACGGT-1	0	0	0	0	0.834502484017385	0.834502484017385	2.31507413538439
AAGTGAAAGAAGAACG-1	0	0	0	0	1.59010571677034	0.940673811956142	0.940673811956142
AAGTGAAAGAGTTGTA-1	0	0	0	0.249994450320456	0.758969172904469	0	1.26868260932521
AAGTGAAAGTAGCAAT-1	0	0	0.255097819408287	0.62688107612544	1.62299165001398	0.897287018209528	1.28517227648564
AAGTGAACAGAGGAAA-1	0	0	0	0	0.80205233324787	1.11520343046221	0.80205233324787
AAGTGAAGTACCACGC-1	0	0	0	0.4188663938488	1.58959824356124	0.713182357457555	0.231205854697766
AAGTGAAGTTCTCCTG-1	0	0.799932218233644	0.342499295100339	0.96844796143375	0.342499295100339	0	0
AAGTTCGAGCTAGATA-1	0	0	1.36092822177579	0	0.394270628887089	0.896049556929359	0
AAGTTCGCAAGCTGTT-1	0	0	0	0	2.79853188166285	0.98098552987213	0.98098552987213
AAGTTCGCAATTGGTC-1	0	0	0	0	0.266852492769668	0.266852492769668	1.04207257543279
AAGTTCGCACCCTAAA-1	0	0	0.702527398913974	0	1.80734463789444	0.702527398913974	0.702527398913974
AAGTTCGGTGGCCACT-1	0	0	0	0	1.89067262206237	0.446211740567108	0.988479944311821
AATAGAGCATTCTTCA-1	0	0	0	0	3.40071417314828	0	0.319496938820008
AATAGAGGTACAGAAT-1	0	0	0	0	3.1041344954113	1.05727704759122	1.55962656328821
AATAGAGTCGTTCCCA-1	0	0	0.670788722047622	0.276565329477477	0.95280218772843	0.492979027904136	0.276565329477477
AATAGAGTCTTCGGAA-1	0	0	0	0.413454950867244	0.930626801711559	0.413454950867244	0.705108132420007
AATCACGCAACCGACC-1	0	0	0.79544924086309	0	0.79544924086309	0.474815793960792	0.474815793960792
AATCACGGTGGATCAG-1	0.317390278944154	0	0	0	1.47289553981142	0.751706419881977	0.751706419881977
AATCACGGTTCAAGTC-1	0	0	0.478730635014877	0.478730635014877	1.04453369651253	1.54418359217128	0.801126148903032
AATCGACCACCGTGCA-1	0	0	0	0.824396217178765	1.78155501762445	0.311782890615865	0.437472160343902
AATCGACGTAGTTACC-1	0	0	0	0.492842671745626	1.5731426906884	0.670617503102198	1.26634230551889
AATCGACTCCGCTAGG-1	0	0	0	0	0.652283980401028	1.43976951068498	0.652283980401028
AATCGTGCACACCTGG-1	0	0	0	0	1.98761548819135	0.717686168897866	0.717686168897866
AATCGTGCACGTACAT-1	0	0	0	0	1.90237130472971	0.470119908533712	0.916476772245452
AATCGTGGTGTCCTAA-1	0	0	0	0	2.4776828241873	0.712652211858837	1.28051222498932
AATCGTGGTTTGAACC-1	0	0	0	1.24831654053823	0.690036758145553	0	0.912557062322106
AATGAAGCAATTGTGC-1	0	0	0.334066861947796	0.334066861947796	1.51945383785262	0	0.584042466677621
AATGACCAGTTGTCAC-1	0	0	1.16063276823555	0.272418213422822	0.272418213422822	0.812060346475444	1.25421575866629
AATGACCCAAAGGCAC-1	0	0	0	0	0.793925313576806	0.395296905499139	0.395296905499139
AATGACCCATGCCATA-1	0	0	0.344885099963082	0.344885099963082	1.4573634328927	0.973544319140291	0.600842938816987
AATGACCGTACTGCGC-1	0	0	0	0.784507359569107	1.32966139471051	0.784507359569107	0.784507359569107
AATGACCGTAGCACAG-1	0	0	0	0.288853522673604	2.12438096889264	0.288853522673604	0.512699285984367
AATGACCGTCGTTGCG-1	0	0	0.4340767570972	0	2.51884775812113	0.4340767570972	0.735763411848999
AATGACCGTTCTTGCC-1	0	0	0.681922614717265	0.501856072993303	1.77298124779689	0.681922614717265	1.08361802722833
AATGCCAAGAAGAACG-1	0	0	0	0	1.75779171376053	1.4350235759268	0
AATGCCAAGAGGGTCT-1	0	0	0	0	1.4014405766746	0	0.628387073449026
AATGCCAAGCACTTTG-1	0	0	0	0.566538283218756	2.41252279074375	0.566538283218756	0.819894651987933
AATGCCAAGTTCAACC-1	0	0	0.315592392513347	0	0.555115715257734	0	0.748209939561335
AATGCCAGTGGTGATG-1	0	0	0	0	2.63085586569081	2.07882468111219	1.46173865480454
AATGCCATCCATTGCC-1	0	0	0	0.557880255826341	2.09139133292941	1.05341044999307	1.76734304009527
AATGGAAAGCTTCATG-1	0	0	0	0	0.602989837698655	0.976500993650587	0.807083800728058
AATGGAAAGGGATCAC-1	0	0	1.1379743545674	0	0	0.264608014797842	1.59695268599843
AATGGAACACGCTTAA-1	0	0	0.708375025046132	0.827835817719935	1.89743815941696	1.63369238633368	1.118864983141
AATGGAACAGGTCCCA-1	0	0	0	0	2.13392325660179	0.678780031122181	0.830861306497515
AATGGCTAGGCTCCCA-1	0	0	1.31348583923429	1.36107648144293	0.309357002867528	0.434261857100271	0.434261857100271
AATGGCTCAGGATTCT-1	0	0	0	0.371888153348867	1.17937895256872	0.642349281260101	0.642349281260101
AATGGCTGTAGACGGT-1	0	0	0	0.749855713455623	2.04124208241363	0.608417346882628	0.749855713455623
AATGGCTGTATGATCC-1	0	0	0	0.643225859679222	0.856078968226501	0.643225859679222	1.03148092541111
AATGGCTTCGTCACCT-1	0	0	0	0	1.38731113108653	0.598447186785731	1.06873036024489
AATTCCTAGTCAACAA-1	0	0	0	0.806076764540449	1.55124053948221	1.12010531182143	1.12010531182143
AATTCCTCAACGGCTC-1	0	0	0.442747370728218	0.982429286745082	0.982429286745082	0.74856196879729	0.982429286745082
AATTCCTCAGTACTAC-1	0	0	0.19623010662288	0	1.58975009946403	1.33985487050819	1.00593212809125
AATTCCTGTTGTTGCA-1	0	0	0	0.532166625541526	2.24404528923157	0.532166625541526	0.301073474507853
AATTCCTTCAAATGCC-1	0	0	0.289232103134339	0.696244843047798	1.54530849760616	0.850837263819089	0.51330452092175
AATTCCTTCCGTGTCT-1	0	0	0.30678852724232	0.731001867203591	0.89044525219439	1.73478267774083	0.731001867203591
AATTTCCAGAGTGTGC-1	0	0	0	0	2.89594028126185	1.21641643584611	0.388667651051901
AATTTCCTCTGCCCTA-1	0	0	0.328616105513411	0	1.08018437739237	0.773405335826688	1.2042528771467
ACAAAGAAGCTGAAAT-1	0	0	0	0	2.79002900436715	0	1.00669185838713
ACAAAGAGTGGCGCTT-1	0	0	0	0	1.56124407339745	0	0.607921511545942
ACAAAGAGTTCTCTCG-1	0	0	0	0.539502939969315	1.5960177913712	0	0.305701535749691
ACAACCAAGGTCGTGA-1	0	0	0	0.385046068051516	2.46832718192886	1.33975086110798	0
ACAACCAGTCTTCAAG-1	0	0	0	0.346830200148175	0.808139450219997	0.977689093008307	0.808139450219997
ACAACCAGTGCCTGAC-1	0	0	0.351810070621482	0	1.37408751230122	0	0.61154495188998
ACAAGCTCACAGAAGC-1	0	0	0	0.29069688774108	2.002806673644	0	0.515644975078698
ACAAGCTCAGTCAGTT-1	0	0	0.257615383852997	0	2.34208604607069	1.11739728566361	0.777196173706762
ACAAGCTTCCATTCGC-1	0	0	0	0	2.24338352212402	0.290433314138234	0.69864211536522
ACAAGCTTCGAGGCAA-1	0	0	0	0	1.27174300592524	0.825723490103917	0.825723490103917
ACACAGTAGCGTACAG-1	0	0	0.353847771458198	1.13869531355017	1.48076476037611	0.614686395118851	1.57294918889555
ACACAGTAGCGTGAAC-1	0	0	0	0	2.21031817760139	0.355781497034043	1.66259120308463
ACACAGTGTAGAATAC-1	0	0	1.17080739932391	0	1.8467254912217	0	0.368053281750248
ACACAGTTCGCTTAAG-1	0	0	0	0	1.96862805466656	0.884483633765884	1.06320779993181
ACACCAAAGATCCAAA-1	0	0	0.401406701151989	0.804157025272005	1.8223225601507	0.804157025272005	1.00383869641038
ACACCAAAGGCCACTC-1	1.86102985371767	0	0	0	0	0	0
ACACCAACAGAGCCCT-1	0	0	0.974091344938798	0.601240013803601	0.741543396862824	0.864562012394177	1.0727994955403
ACACCAATCATTGCTT-1	0	0	0	0	2.31593227490972	1.31916848486515	1.23425883967566
ACACGCGGTCTCTCTG-1	0	0	0.558930934581409	0	1.25162128553085	0.222824011448893	0.915331805797797
ACACGCGGTGGACTGA-1	0	0	0	0	1.88740912115649	1.451139207884	0.659438790947835
ACACGCGGTTCGGTTA-1	0	0	0	0.585749508244456	1.6826609904684	0.785956634213271	1.43158971171508
ACACTGACAACTCGTA-1	0	0	0.515386865225301	0	0.853807568692423	0.290535285512403	0.515386865225301
ACACTGACAGATCCTA-1	0	0	0	0.383908709098468	0	0	0.383908709098468
ACACTGAGTTCTAACG-1	0	0	0	0	0.551208077625631	0.313111555206168	0.743375491552729
ACAGAAAAGGACATCG-1	0	0	0.30414610618556	0.30414610618556	1.14192797215617	1.14192797215617	0.30414610618556
ACAGAAACAGAATGTA-1	0	0	0.428112901851781	0	0.726929384869633	0.956694556254643	0
ACAGAAACATACCACA-1	0	0	0.232806268800822	0	0.58020847896663	0.232806268800822	0.945003211824171
ACAGAAATCAACTCTT-1	0	0	0	0	1.84712710037084	1.19065843994874	0.926702016713829
ACAGAAATCAAGAGGC-1	0	0	0	0	0.82500270488912	0	0.82500270488912
ACAGCCGAGGGTGGGA-1	0	0	0	0	1.1651897711932	0	1.58133259882054
ACAGCCGAGTCACTAC-1	0	0	0	0.720556139877349	2.18793944861966	0.423820964056131	0.720556139877349
ACAGCCGAGTCGCCCA-1	0	0	0	0	0.773499633773266	1.68222675692302	1.204375454822
ACAGCCGCATACACCA-1	0	0	1.58032559746718	2.46795571806273	0.571717898787129	0	0.933192973574635
ACAGCCGGTACTAGCT-1	0	0	1.41736201964673	0	0.329863049350404	0.329863049350404	1.20736680372182
ACAGCCGTCCTACGAA-1	0	0	1.43696822076623	1.43696822076623	0.650525796849434	1.04137030369897	1.19130410353015
ACAGGGACAGGCAATG-1	0	0	1.85089694536575	0.850741192340298	1.41825088212579	1.30366335251413	1.17422552020476
ACAGGGACAGTCCCGA-1	0	0	0	0	2.79984710382986	1.53844601654886	0.594841621814825
ACAGGGATCAATGTCG-1	0	0	1.44433712192728	0	0	0.732214235080112	1.15036973789741
ACAGGGATCCTGTTAT-1	0	0	0	0	0.841061128619437	1.45793237384214	0
ACAGGGATCGCCTAGG-1	0	0	0	0	3.07875503376449	1.40796901181243	0.632432957887693
ACATCCCCAATCAAGA-1	0	0	0.670804291903119	0.49299142773554	1.17255108336148	0.821721985490719	1.43175337215676
ACATCCCCATCGATCA-1	0	0	0	0.261545305052225	1.52327623902295	0.261545305052225	0.468672479399535
ACATCCCGTAACAGTA-1	0	0	0.580023903355547	0.232719191140373	1.42173980649767	0.837306053536541	1.35642710548401
ACATCCCGTCGTTTCC-1	0	0	0	0	3.22021068427416	0.817537434390023	0
ACATCGAAGGCTGAAC-1	0	0.509854181430526	2.58801927122302	0.509854181430526	0	0	0
ACATCGACAGCGGTCT-1	0	0	0	0	1.49401527292922	0.525313858755608	1.12264402955817
ACATCGACATCTAACG-1	0	0	0	0	1.75501674845003	1.46982664036271	1.06932690834339
ACATCGAGTCAGCTTA-1	0	0	0	0.583691770730552	1.99349606324269	1.87923751670837	0.78342946524028
ACATCGATCGAGTCTA-1	0	0	0	0	1.14001625460557	0.265307093829129	0.647885103113628
ACATCGATCGCCCAGA-1	0	0	0	0	1.57600861578491	0	1.31901235403657
ACATGCACACGCAGTC-1	0	0	0.612162857374343	1.13495731428951	0.989107119666008	1.26221781358989	0.989107119666008
ACATGCACATCAGTCA-1	0	0	0.230606041113835	0.575539199608604	1.6880958603865	1.03515443894227	0.711700016331255
ACATGCAGTAACGTTC-1	0	0	0.266788037984935	0.266788037984935	1.40060064819028	0.477182356293976	0.266788037984935
ACATGCAGTCGCTTGG-1	0	0	0.497156271536497	0	1.763067704753	0.279160648736009	0.827712526780859
ACATGCATCTGATTCT-1	0	0	0.550803300739784	1.16438058520548	0.742874453607478	0.742874453607478	0.550803300739784
ACATTTCGTAGTCACT-1	0	0	0.3607631914938	0.501766072904399	0.924450581245032	0.73527680405624	0.73527680405624
ACATTTCGTCAGGCAA-1	0	0	0	0	2.48030529783335	0.593732354067505	0.340298521243641
ACATTTCGTGGTAATA-1	0	0	1.3912270643344	0.320250257860495	1.3912270643344	0.562437454158728	0.320250257860495
ACATTTCGTGGTCAAG-1	0	0	0	0	2.37480939388989	0.680515950018539	1.48435925693376
ACATTTCGTTGCATGT-1	0	0	0.298501964985016	0.298501964985016	1.49926178849366	0.528081700383218	0.871859206956614
ACATTTCTCAAGCCGC-1	0	0	0	0.545870872028137	1.45102800553742	0.736765146528832	0.896994511330976
ACCAAACGTAGCGATG-1	0	0	0.940983344464527	0	0.77559084977102	0	0.940983344464527
ACCAAACGTGGTAACG-1	0	0	0.832182923304463	0.418270855978734	0.418270855978734	0.418270855978734	1.41488007676924
ACCAAACTCCATTTCA-1	0	0	0.371252699017794	0.515409495873094	1.42234787350277	0.371252699017794	0.945236780906068
ACCAAACTCCGAGATT-1	0	0	0.717818793790796	2.09675421769728	0.904193750532881	1.0612296897154	1.0612296897154
ACCAAACTCGCCACTT-1	0	0	2.19971734515274	0.694550126977051	0.406400624380871	0	1.25476657565733
ACCAACAAGAGTCAGC-1	2.53042563553386	0	0	0	0.335458187973925	0	0
ACCAACAAGGTATTGA-1	0	0	0.168490128764306	0.312642762301028	1.61688292310904	0.550469041451221	0.742460666867057
ACCAACACAAGGATGC-1	0	1.30018875199214	0	1.61043421197566	0.368108089734654	0.368108089734654	0
ACCAACATCATCGACA-1	0	0	0	0.539741601728339	2.09870910705834	0.669921886875606	0.785090719478063
ACCAACATCTTTGCAT-1	0	0	0	0	0.890402919983856	1.0278817526829	0.306769556480207
ACCACAAAGTATTAGG-1	0	0	0	0	1.72526695510711	1.43373151675346	0.883642868805812
ACCACAAAGTGTTCAC-1	0	0	0	0	2.86680868814913	0.880097112401116	0.533897561639195
ACCACAACACAGGATG-1	0	0	0	0.298125422656146	0.871010084125318	0.527483031317385	1.41730280817944
ACCACAACATATTCGG-1	0	0	0	0	0	0.758646058337392	1.03553507270864
ACCACAACATGGGATG-1	0	0	0.247248315648306	0.445322850054256	1.75240336033751	0.610575635967474	0.610575635967474
ACCACAAGTGTTATCG-1	0	0	0	0.666020938515399	1.06227794590212	0.666020938515399	0.387462950706461
ACCACAAGTTAAGCAA-1	0	0	0	0.331840355192541	1.01916734981573	0.463919873991599	0.865989056421868
ACCATTTCACTGATTG-1	0	0	0	1.05825877978968	3.04774241868126	1.56081454734678	0.812809798249539
ACCATTTCATGTGCTA-1	0	0	0	0.77030697919378	0.626110618793755	1.43298249301252	0.77030697919378
ACCATTTGTCCTGTCT-1	0	0	0.239045817370984	0.239045817370984	2.53461537407631	1.06134545144235	0.239045817370984
ACCCAAAAGAAAGTCT-1	0	0	0	1.13804640503942	2.72879974929666	1.13804640503942	0.951850682148913
ACCCAAAAGAGAGGTA-1	0	0	0	0	3.59297941956368	0.744051082794765	0.313457889512473
ACCCAAACAGTTTCGA-1	0	0	0	0	0	1.03068293126999	1.17980027237697
ACCCAAAGTACTGCCG-1	0	0	0	0.227492015942206	0.703983091744114	0.412702079477692	1.26820713712307
ACCCAAATCCATCGTC-1	0	0	0	1.437418680142	2.36362795223322	0.886484671990387	0
ACCCTCACAAGTGCAG-1	0	0	0.429138926540869	0.23741498881504	0.589951876052993	1.05632060555333	0.850080843184187
ACCCTTGGTACTAAGA-1	0	0	1.23366195106107	0.340485705037312	1.53701157861821	0.964135910916203	0
ACCCTTGTCAAGATAG-1	0	0.416371349841562	0	0	1.73130859585175	0.935837127186827	0.709462260270427
ACCCTTGTCAGATTGC-1	0	0	0	0	2.29081276131076	1.04753585022089	0
ACCCTTGTCTGTAACG-1	0	0	0	0.528024624386391	1.93332073813455	0.871778262332688	0.29846606253188
ACCGTTCAGGCGACAT-1	0	0	0.467023001107598	0.467023001107598	1.75126810787332	0.784118958765672	0
ACCGTTCAGTGGTCAG-1	0	0	0.911043045505379	0.688776023192666	1.49726953705365	0.911043045505379	1.49726953705365
ACCGTTCCACCATATG-1	0	0	0.22699931607772	0	1.67374387506065	0.411883148004115	1.57327901749934
ACCGTTCTCACCTTGC-1	0	0	0.433188597202455	0.239869702741306	1.77147229830784	2.05118197774304	0.965652589737168
ACCTACCAGAGTCCGA-1	0	0	0.329753286372468	0.329753286372468	1.08286393169997	1.20709293166218	0.940983344464527
ACCTACCAGCATGCAG-1	0	0	0.327130111647207	0	2.07514164824794	1.31072819051348	0.573216509321276
ACCTACCAGGTCACTT-1	0	0	1.16731984081684	0.440408859115212	0.978336107865925	0.978336107865925	0.745115324653107
ACCTACCCAGAACTCT-1	0	0	0.474540295728247	0	1.53550089697971	0.474540295728247	0.339930609726877
ACCTACCTCTGCGGAC-1	0	0	0.551629068925734	0	1.1657214787334	1.1657214787334	0.905091378705663
ACCTGAACACGGATCC-1	0	0.813410410775582	0.561529622962152	1.1817447580415	0.918969076513818	0.918969076513818	0.561529622962152
ACCTGAAGTCTAATCG-1	0	0	0	0	1.53257705685914	0.793006614209608	0.645805735072203
ACCTGAAGTGTCCGTG-1	0	0	0.851279488924562	0.639268905912811	0	0	1.52178185937186
ACGATCAAGCCGAATG-1	0	0	0	0	1.93788059202537	0.732719069480305	0.963592497805188
ACGATCAAGTTCCTGA-1	0	0	0.31491096908412	0	2.29084602928497	0	1.16963720436451
ACGATCACAGGTTCAT-1	0	0	0	0	1.18380049632324	0	1.0794098503815
ACGATCATCAAATGCC-1	0	0	0	0	1.01274777386217	1.01274777386217	1.01274777386217
ACGATCATCACCCATC-1	0	0	0.293880369038846	0.70550559139745	1.31720875898368	0.996253549039693	0.996253549039693
ACGATCATCTAAGCCA-1	0	0	0	0.480073734447428	1.45543921547004	0.80307147655696	1.04682087052435
ACGATCATCTCGCTCA-1	0	0	0	0	0	0.879993890720563	1.51010639556247
ACGATCATCTCTATAC-1	0	0	0	0	2.79931500748788	1.72067584148903	0.60662864038686
ACGATGTCACGCTGTG-1	0	0	0	1.09608535555065	2.23732106466724	0.953179118242463	1.33220776882673
ACGATGTTCAGGTAAA-1	0	0	0.646612735243775	0.793935275647047	1.46631375920479	0.473772917260997	1.65675951079024
ACGATGTTCCGCGATG-1	0	0	0	0.559401586370932	2.139625110254	0	0
ACGCACGAGCGCACAA-1	0	0	0	0	0.749531838785869	0.443405884310432	0.983580612141729
ACGCACGCAACTAGAA-1	0	0	0	0	1.73409796825195	0	0.328333045741666
ACGCACGGTGTGAATA-1	0	0	0.537882790850337	0	1.14330922360279	0.304678398156719	0.726855778031966
ACGCACGTCAACCGAT-1	0	0	0.306703177429517	0.541088114128568	3.01468294111534	1.35364212155742	1.35364212155742
ACGCACGTCAATCTCT-1	0	0	0	0.481314298142221	1.92758586890617	1.15174200986972	0.656119905758292
ACGGAAGAGTGATAAC-1	0	0	0	0	1.85360297451076	0.468806741011889	1.38389915039394
ACGGAAGCATCTATCT-1	0	0	0.628805598120371	0.739177167765872	2.36359197215412	1.01186945483349	1.68210204657555
ACGGAAGGTGGTCTAT-1	0	0	0	0.3600213784182	2.09807202933011	0.196125861278393	1.00556097294012
ACGGAAGGTTGCTCGG-1	0	0	0.354697513271539	0.354697513271539	0.615995385536628	1.14063247515133	0.822967677245638
ACGGAAGGTTTCGCTC-1	0	0	0	0	0.6172904734921	0.6172904734921	1.09608535555065
ACGGGTCCACAGTGTT-1	0	0	0	0	2.31597540149445	1.15529290420639	0.361158331908866
ACGGGTCCACATATCG-1	0	0	0.885458547308529	0	2.13729791436459	1.14299387594516	0.304556833026087
ACGGTCGCACTGCGTG-1	0	0	0	0	1.41514551620185	0	1.08118750612672
ACGGTCGGTTAGCGGA-1	0	0	0	0.907420918105112	0	0.745949588756622	1.1684135858824
ACGGTCGGTTTCGTTT-1	0.2869754908226	0	0	0.691733517690948	1.38417311669341	0	0.845682082442706
ACGGTCGTCGCAGTTA-1	0	0	1.10692531689053	0.290807562037128	0.854427535787776	0.699388421474408	0.699388421474408
ACGGTTAAGTCCTACA-1	0	0	0	0	0.357013840469144	0.619560540123578	0.357013840469144
ACGGTTACACCTGCAG-1	0	0	0.61146780411694	0.351760056927535	1.13392696579266	1.37396155190686	0.817443254765832
ACGGTTACACTACCGG-1	0	0	0	0	0.735235341478896	0.544636673608948	0.895256577328729
ACGGTTATCACCTTGC-1	0	0	0.312627981363952	1.04206465676671	2.16415836921514	0.312627981363952	0
ACGTAACGTACCGGCT-1	0	0	0	0.634840586068565	3.19859620508834	1.1683881240827	0.845903469414958
ACGTAACGTCGTATTG-1	0	0	0	0.471022121927157	2.59027393376513	0.789938461568499	0.789938461568499
ACGTAACGTTCGTAAC-1	0	0	0	0	2.62360421758171	0.319208942023998	0.319208942023998
ACGTACACAAGCAGGT-1	0	0	0	0	1.53361930221058	0.842338312101995	0.285515296047258
ACGTACAGTACCACGC-1	0	0	0	0	2.23406584540175	0.321350518813027	0.759387334278665
ACGTACATCAGCAGAG-1	0	0	0.298000121121756	0.870727433532899	1.64208774080064	0.713677902118653	0.527283783442582
ACGTACATCGGAGATG-1	0	0	0	0.617487189154794	0.355666405464685	0.617487189154794	1.87987840130251
ACGTAGTCAAGGCGTA-1	0.472825782745343	0	0.264101916658864	0.264101916658864	0.792559682719759	0	0.645417389795651
ACGTAGTGTAGCTTTG-1	0	0	0	0	0	0.474815793960792	0.474815793960792
ACGTAGTGTAGTCCTA-1	0	0	0	0	1.0680718637088	0.88884666502725	0.390311480792327
ACGTCCTAGGCGCTCT-1	0	0	0.802504949336715	0.343855102733593	1.77909479909934	0	0.343855102733593
ACGTCCTAGTCATGCT-1	0	0	0	0	2.08155986441051	0.601867748604781	0.601867748604781
ACGTCCTCACTGATTG-1	0	0	0.419204926894923	0	1.8257614052718	0.419204926894923	0.940888080421105
ACGTCCTTCCGAGCTG-1	0	0	0	0.288065920786336	2.64048230989952	0.981788597727781	1.20504720858543
ACGTCCTTCTTTCAGT-1	0	0	0.286115706720851	0.286115706720851	0.690011991746868	1.29471945360551	1.09442984879311
ACGTTCCAGTGCCTCG-1	0	0	0.382259733693384	0	2.5368519493472	0.874125376498369	0.874125376498369
ACGTTCCCACTAGTAC-1	0	0	0	1.08602588837638	2.41634963364602	0	0.331097451379153
ACGTTCCGTGGGCTTC-1	0	0	1.59276855562621	0.398553279756205	0.682761440073232	0.682761440073232	1.08474052589931
ACGTTCCTCATTGCCC-1	0	0	0	0	0.730276456451516	0.730276456451516	0.889620546674158
ACGTTCCTCTCGTGGG-1	0	0	0	0	0.529154217795824	0.529154217795824	1.50129128516715
ACGTTCCTCTTGCAAG-1	0.355551389115598	0	0	0.824570871281023	0.61731013924003	1.57747350352791	0.61731013924003
ACTACGAAGGTTATAG-1	0	0	0	0.758018771648828	1.64058018588814	1.06128187718142	0
ACTACGAGTCCGGACT-1	0.342997545256136	0	0	0.800878043479871	1.90632462772628	0.597918830468035	0.597918830468035
ACTACGATCTTGCAAG-1	0	0	1.2109288068323	0.881268761054306	0	1.4584385360871	1.2109288068323
ACTATCTAGTGCACTT-1	0	0	0.283324552539605	0.283324552539605	0.283324552539605	0.283324552539605	0.684413069622746
ACTATCTCACAGCATT-1	0	0	0	0	1.19490310692268	1.19490310692268	1.08997635202162
ACTATGGCAAGCTGTT-1	0	0	0	0.340649661491093	1.69826656921549	0.340649661491093	1.69826656921549
ACTATGGCACCGTCTT-1	0.538624739696397	0	0	0	1.25212557922017	1.02393231919862	0.886778315711086
ACTATGGCATGACGAG-1	0	0	1.58481200565484	0.771732945405573	0.574180540593664	0.32774672161741	1.20207836440471
ACTATGGGTACCGTGC-1	0	0	0.240815803834778	0.434747708324945	0.968397288024929	0	0.736755682885297
ACTATGGGTCCGAAGA-1	0	0	0.555099908299266	0.315582350039205	1.62563259835408	0.748190392538185	0.555099908299266
ACTATGGGTCTCGCGA-1	0	0	0	0	1.8228403481643	0	0.418013618277519
ACTATGGGTGAGCCAA-1	0	0	0	1.21174013029052	1.21174013029052	0.463627915160754	0.463627915160754
ACTATGGGTGCAAGAC-1	0	0	0	0	0.829808903887232	0.358345672988971	0.829808903887232
ACTATGGGTGGCACTC-1	0	0	0.236523592105317	0	1.71131494224177	0.726267482891051	0.726267482891051
ACTATGGTCAAATGAG-1	0	0	0	0	1.50255283600594	0.837216902341797	1.15789183048939
ACTATGGTCCAGGACC-1	0	0	0	0.249737140887657	3.23463747962026	0.883122586905349	0.758350374370708
ACTATTCAGTGGCCTC-1	0	0	0.176397710813533	0.7689382740923	0.32629548365742	1.13848547586209	0.571911086533406
ACTATTCCAGCGCTTG-1	0	0	0.840024872273845	0.363815129888101	2.13531836320626	0.840024872273845	1.29001723892366
ACTATTCCATACTTTC-1	0	0	1.56462071441433	0	0.92121638573083	0.758119225240677	1.56462071441433
ACTCCCAGTACTGAGG-1	0	0	1.28783980573279	0.580809184534617	1.13138856328319	0	1.28783980573279
ACTCCCAGTATAGCTC-1	0	0	0.753140371304531	0	0.445857772881974	0	0.753140371304531
ACTCCCAGTTGCCTAA-1	0	0	0	0	1.50540099426225	0	0.917311947209049
ACTCCCATCTGCGGGT-1	0	0	0.943946830772989	1.2104988022751	1.80875454636238	0.943946830772989	0.579447881757741
ACTCTCGCATAATCCG-1	0	0	0	0	2.00783724411348	0.792471462618967	1.89330686528988
ACTCTCGGTGGAAATT-1	0	0	0	0.257501987060278	1.63153620517687	0.776926372645064	1.20882751701915
ACTCTCGGTTCATCTT-1	0	0	0.63425770176125	0.63425770176125	1.51347481616527	0	0.63425770176125
ACTGATGAGGCTCTCG-1	0	0	0.976929383319608	0.69002850247401	0.976929383319608	0.843732861826267	1.09445188610164
ACTGATGCAAATGGCG-1	0	0	0.86850935485656	0.244255981936836	1.24991315180461	0.440408859115212	0.244255981936836
ACTGATGCAGCTGTTA-1	0	0	0	0.361739456518986	2.7044700366075	1.75683546101167	0.626820179371391
ACTGATGCATCGTCCT-1	0	0	0.185841753971766	0.185841753971766	0.799932218233644	0	1.23860034026682
ACTGATGGTAGGCAAC-1	0	0	0	0.266459090955808	2.73116152174471	0.798109155695356	1.04098498713434
ACTGATGGTAGTTAGA-1	0	0	0	0	1.13248034207693	0.531283784675557	1.5053152663975
ACTGATGGTCAGTTTG-1	0	0	2.04351407382452	1.01248735891463	0.256248009882982	0.629258797550958	0.773940010107307
ACTGATGGTGCCTGAC-1	0	0	0	0	1.5627330792601	0.350018582701711	1.25691533936793
ACTGATGTCTTACGTT-1	0	0	0.729714832357677	0.2379314584802	1.44065631651138	0.729714832357677	0.591040648088531
ACTGCAAAGTGGATTA-1	0	0	0	0.829711714163017	1.41156692506104	1.12110812483753	0.710066322935765
ACTGCAACAGTAGATA-1	0	0	0.740513698194459	0.740513698194459	1.03969495788447	0.548896626014547	0.548896626014547
ACTGCAAGTCCGACGT-1	0	0	0	0	0.278604854300664	0.278604854300664	2.04730411644102
ACTGCAAGTGCCCAGT-1	0	0	0.474700963437886	0.699405402257141	2.13923194624157	0.795282574001593	0.474700963437886
ACTGCAATCACGATCA-1	0	0	0	0.410554048769722	2.8326876358689	0.925432260847602	1.02129379603546
ACTGCAATCTGAACGT-1	0	0	0.279765940057933	1.36235545125319	0.82911088726733	0.279765940057933	0.677251750261137
ACTGTCCCAAAGCTAA-1	0	0	0	0	0.901164659285218	1.03960041391285	0.548834847462384
ACTGTCCGTGGCTTAT-1	0	0	0	0.300099407355412	0.530620015898847	0.875457070852509	0.875457070852509
ACTGTCCTCCATCTCG-1	0	0	0	0	2.50416382871479	1.33719113601659	0.660681043546158
ACTGTGAAGGCGAAGG-1	0	0	0.921125357444369	0	0.320654186171919	0.758038860136447	0.758038860136447
ACTGTGAAGGTTGTTC-1	0	0	0.880303633058633	0.385632365545801	1.05854549336426	0.663248587865126	1.56116145028928
ACTGTGAAGTATCTGC-1	0	0	0	0.353670732812368	0.614413599059526	0.821038253319927	0.614413599059526
ACTGTGATCACAGTGT-1	0	0	0	0.353216311423679	0.613713268680699	0.613713268680699	0.353216311423679
ACTTAGGAGCTGACTT-1	0	0	0.347237714431222	0.188615494887925	1.12355379337347	0.347237714431222	1.18886180073252
ACTTAGGAGGTAGCAC-1	0	0	0	0.392047277034777	0.215114476435893	1.35584703004334	0.672952310071801
ACTTAGGAGTTAGTAG-1	0	0	0	0	2.03077785901383	0.274018121140726	0.815787088090956
ACTTAGGCAACCACGC-1	0	0	0	0	1.47759145644375	0.352624811729984	1.56969347007338
ACTTAGGCAACTGTGT-1	0	0	0	0	0.370314027935924	0.370314027935924	0.852101139933787
ACTTAGGCATGTGCTA-1	0	0	0	0.641198526215563	1.02872989597069	1.02872989597069	0.641198526215563
ACTTAGGTCAGGTAAA-1	0	0	0	0.591364486250003	0.338773733609492	0.792846540783033	1.1039742318095
ACTTAGGTCTGAGCAT-1	0	0	0.998655163188453	0.452057862918591	0.762246734360404	0.251358880627997	0.887420858671204
ACTTAGGTCTTTGGAG-1	0	0	0	0	1.93882941651999	0.842582947157905	0.689022848643463
ACTTATCAGAAGTATC-1	0	0	0	0.302597317849337	1.43038884952741	1.34206945201815	0.534584388174624
ACTTATCAGCGCTGCT-1	0.225953644174901	0	0	0.565627775821129	1.33202113561788	0.410144218763455	0.700157661793277
ACTTATCAGGCTCACC-1	0	0	0	0.604135055453854	2.18401044732453	0.347012549724571	1.24961713590644
ACTTATCGTCTAATCG-1	0	0	0	0	1.66013718191053	0	1.38178989708041
ACTTATCTCACTTCTA-1	0	0	0	0	2.6073040826787	1.45632459105337	1.30615506257437
ACTTATCTCCGAGATT-1	0	0	0	0.206955096875047	2.06658680859048	0.959155336720302	0.652173805748157
ACTTATCTCTCATGCC-1	0	0	0	0.388209277660423	1.28339211017638	1.34704139244214	0.537374530197614
ACTTCCGAGACCATAA-1	0	0	0	0.355410915620182	3.40186860279783	0.617093887077718	0.355410915620182
ACTTCCGCAGGGCTTC-1	0	0	0.710768028231154	0.524947053932967	2.06733017882435	1.70245469339152	1.41261054870718
ACTTCCGGTAAGTTAG-1	0	0	1.26526330683072	2.05207917645184	1.9367339118853	0.248943477280919	0.756440297224299
ACTTCCGTCTGCCCTA-1	0	0	0	0	2.04859373205968	0.291063288440786	1.62021780405051
ACTTCGCAGATTACCC-1	0	0	0	0	1.74411345092637	0.357091148459916	0
ACTTCGCAGCGACATG-1	0	0	1.22393459922722	0.197399822367358	0.627500887364542	0.50361552822752	0.737716591194323
ACTTCGCCAGCTGAGA-1	0	0	0.876820396848061	0.383729747547353	0.383729747547353	0.660364373943222	0.383729747547353
ACTTCGCTCCACTGGG-1	0	0	0.300854438325225	0.531818920237085	1.24042681895631	0.719320654510436	0.300854438325225
ACTTCGCTCCAGTACA-1	0	0	0	0	2.03678111471181	0.25450381342745	0.625651978037179
ACTTCGCTCGTCACCT-1	0	0	0	0	2.47818285027357	0.774706679641762	1.58920496091053
ACTTCGCTCTTTACAC-1	0	0	1.43752746107942	0	0.337389037052149	0.337389037052149	1.33736373764831
ACTTTCAAGACGATAT-1	0	0	0	0	2.01020988176748	1.31980140577008	0.682858365549233
ACTTTCAAGCATGATA-1	0	0	0	0	2.13318780889921	0.516721008188202	0.291370758626819
ACTTTCAAGCCTCTTC-1	0	0	0	0.72988183286309	1.30483713294995	0.851664428658224	1.2291666626699
ACTTTCAAGTGCAAAT-1	0	0	0	0	2.43773969737608	0.349166676875857	0.982655832858354
ACTTTCACACTGCGAC-1	0	0	0	0.45399940704466	1.1934339416584	1.00202473021953	0.890559570582956
ACTTTCAGTGGCTTAT-1	0	0	0.58078027520227	0.945797164655645	1.98780045620322	0.58078027520227	0.58078027520227
ACTTTGTAGAGTCTTC-1	0	0	0	0	3.28454061965566	1.0422111733056	0.799151436477819
ACTTTGTAGCTCCCTT-1	0	0	1.45222447653855	0	1.45222447653855	1.15742785422194	0.969377987221205
ACTTTGTAGTGCTAGG-1	0	0	0.619194193485098	0	1.21132603774484	0.619194193485098	0.619194193485098
ACTTTGTCAATCAGCT-1	0	0	0.447287250986309	0.24844612946766	1.70701971168581	0.879692630759212	0.447287250986309
ACTTTGTCACAGCTGC-1	0	0	0	0	1.61372804224575	0.548803963531138	0.901121233227726
ACTTTGTGTAGTCCTA-1	0	0	0	0	1.20921908315645	0	1.20921908315645
ACTTTGTGTTACACTG-1	0	0	0	0	1.29960630790142	0.25961282279243	0.465528684213728
ACTTTGTTCGTAGGGA-1	0	0	0.353455997805038	0	1.87360735505843	0	0
AGAAATGCAAATGGCG-1	0	0	0.262366572180213	0.64185862305065	0.470007379276205	0.470007379276205	0.262366572180213
AGAAATGGTAGATTGA-1	0	0	0	0	1.63413289231701	0.217244403501111	0.992708813580464
AGAAATGGTGGCTGAA-1	0	0	0	0	0.913778117634242	0	1.50081909020641
AGAAATGTCACCTTGC-1	0	0	0	0.507369673714707	0.975424069526947	1.29299052785176	0.507369673714707
AGAACAAAGACATAAC-1	0	0	2.77352672062016	0	0.632991667913815	0.365766155432583	1.60433748696844
AGAACAAAGTGCGTCC-1	0	0	0.745173465790269	0.314033518709795	1.54529530381241	0.55266093978833	0.314033518709795
AGAACAATCCTATTTG-1	0	0	0	0	2.57483331663484	0	1.05292423092078
AGAACCTCAAGGCCTC-1	0	0	0	0.249699530501169	0.993932276609188	0.449341204246986	0.615682268458593
AGAACCTCAATGTTGC-1	0	0	1.25630098794135	0.813683090176268	1.56205433346081	2.02749844729373	1.05928353626381
AGAACCTCAGACCAGA-1	0.344100060962749	0	0.344100060962749	0.186778188917323	1.99689608980294	0.80296943949598	1.24251599528815
AGAACCTCATACGCAT-1	0	0	0	0	3.0139907980782	0.93105499885716	0
AGAACCTGTACCGTCG-1	0	0	2.02864920022332	0	1.04182715770431	0.312529477779014	0.742239536847258
AGAACCTGTATGAGGC-1	0	0	0	0.455535339673078	2.48184618336928	0	1.00468695297303
AGAACCTTCATCACAG-1	0	0	0	0	2.9972690429928	0	0.844892415327994
AGAAGCGAGATTCGAA-1	0	0	0	0	0.736386798812966	0	1.15585938107652
AGAAGCGCAATTGCCA-1	0	0	0	0	1.67272497478258	0	0.542969727942799
AGAAGCGCACGGTCTG-1	0	0	0	0.928183624366053	1.40113850726819	0	0.412089724651623
AGAAGCGCAGACAAGC-1	0	0	0	0	1.53236363679791	1.03480335474152	0.473030857720037
AGAAGCGCATGACGAG-1	0	0	0	0	2.69592048912254	0.378873631153249	0.378873631153249
AGAAGCGGTAGAGTTA-1	0.3879500183334	0	0	0	1.46272118126327	1.06326985343751	1.06326985343751
AGAAGCGTCTTCGGAA-1	0	0	0	0	1.43806620970481	0.496224556665728	1.07415737591536
AGAAGTACAACAAAGT-1	0	0	0.587845930307438	0.427490396747275	0.847374058120358	0	0.587845930307438
AGAAGTACAGGTGTGA-1	0	0	0.815014290882419	0	0.903843971828615	0.717517773093723	0.488337027690578
AGAAGTACATTCTTCA-1	0	0	0.345957609634861	1.55182666424961	0	0	0.602503070379261
AGACAAACAGATCCTA-1	0	0	0	0	1.61753251580057	1.28025376100273	1.49591156270707
AGACAAACAGATGCGA-1	0	0	0	0.413229663109272	2.88400942096215	0.704771521350499	0
AGACAAACAGGTAGTG-1	0	0	0.279168492766179	0	0.279168492766179	0.676046917328798	1.07574633249025
AGACAAATCACTCCGT-1	0	0	0	0	1.68711418965036	0	0.461960003885869
AGACAAATCTTTGCGC-1	0	0	0	0.654606583644041	0.869860509635282	1.04688752141043	0.869860509635282
AGACACTCAATACCTG-1	0	0	0.495559434466874	0.674027748843765	0.278168049981369	0.95687229468362	1.07303760708629
AGACACTTCAGACAAA-1	0	0	0	0	1.57700902737301	0.437374955449942	1.57700902737301
AGACACTTCTCGTCAC-1	0.350650956221023	0	0	0	0	0.985804257381484	1.56442473079503
AGACAGGAGACTTAAG-1	0	0	0.94322802289463	0	0.578930466790227	0.94322802289463	1.80777059747919
AGACAGGCACATTCTT-1	0	0	0	0.64535271255099	1.2508506803305	0.858657008894282	0.757681451722485
AGACAGGCATCTTTCA-1	0	0	0	0.310222822069521	1.45244733052571	1.15762736334761	1.03625618288354
AGACAGGGTGAAAGTT-1	0	0	0.273731307195448	0	2.21772391012149	0.273731307195448	0.665048269337586
AGACAGGGTGAGATCG-1	0	0	0.353317191961429	0	1.3778787463806	0.353317191961429	1.47938878656991
AGACAGGTCACTAGCA-1	0	0	1.57336991776993	1.26654818600324	1.69745229055062	1.26654818600324	0.492954230150276
AGACAGGTCCGCTTAC-1	0	0	0	0	2.19168421850324	0.894251433366846	1.15318150652622
AGACAGGTCTATTGTC-1	0	0	0	0	2.20329196155284	0.590824958647273	0.338426484857835
AGACCATCAGCGTAGA-1	0	0	0	0.309197914114839	2.34378760860673	0.309197914114839	0.895813649857438
AGACCATCATGTGCCG-1	0	0	0	0.65600838530057	1.33005579207501	0.65600838530057	0.65600838530057
AGACCCGAGGGACTGT-1	0	0	0	0.924391620328575	1.39641025924831	0.760923044214326	1.18799637117936
AGACCCGCATGTACGT-1	0.379120754124181	0	0.653365734898262	0.653365734898262	0.653365734898262	0	0.379120754124181
AGACCCGGTCTGTCAA-1	0	0	0.281438216527979	0	3.06698958396497	0.281438216527979	0.832968475231985
AGACCCGGTGGGACAT-1	0	0	0	0.401382207292488	2.86478340051376	1.17015640215154	0.908929465316762
AGACTCACACGACCTG-1	0	0	0.277957940058929	0	0.277957940058929	0.495221297635347	0.277957940058929
AGACTCAGTAGTGTGG-1	0	0	0.318624277720807	1.28830705504249	2.140617826775	1.55863822583583	0.916665896012864
AGACTCATCGCTCCTA-1	0	0	0.315914092302838	0.555622025863283	1.1721955830376	1.28109688484676	0.910694988207499
AGAGAATAGGTAAAGG-1	0	0	0	0.504896752643712	1.64090263501814	0.629009965496602	1.0887112176854
AGAGAATAGTCCTGCG-1	0	0	1.01678409397515	0	2.41096152198258	1.2937502885965	1.40793569437487
AGAGAATCAAGTGCAG-1	0	0	0	0	2.35622996600174	0.952371802035331	0.670446374790753
AGAGAATCAGGAGGTT-1	0	0	0	0	0	0	1.23715177313617
AGAGAATGTATTTCGG-1	0	0	0	0.291807462943949	1.68732219421022	0.291807462943949	0.291807462943949
AGAGAATGTCAATCTG-1	0	0	0	0	1.03279546048157	0.734933942348898	0.544393557335779
AGAGAATTCATGCCCT-1	0	0	0	0	1.91113196315706	0.955590221239031	0.824247309232243
AGAGAGCAGAAGGTAG-1	0	0	0	0	0.941007163708857	0.329764259353259	0.577332498232759
AGAGAGCAGCAGTAAT-1	0	0	0.827114753657534	0.827114753657534	0.958732926976373	0	0.958732926976373
AGAGAGCAGCCTGGAA-1	0	0	0	0	1.96286038551047	0	0
AGAGAGCAGGATCACG-1	0	0	0	0	2.15731657795251	1.00318203784081	0.908354850646318
AGAGAGCCAAACGGCA-1	0	0	0	0.333347517114726	2.61448876829072	0.333347517114726	1.42673014402304
AGAGAGCCAACCGGAA-1	0	0	0	0	1.02862018642857	0.891080750289467	0.54167374235161
AGAGAGCGTAACATGA-1	0	0	0	0	0.354786530262662	0.61613247757776	1.14083528590886
AGAGAGCGTATGGTTC-1	2.12108529908771	0	0.511199236067519	0	0	0	0
AGAGAGCGTCCGTACG-1	0	0	0	0.864339416659281	0.522785137215673	0.864339416659281	1.48921060644366
AGAGAGCTCACGGGCT-1	0	0	1.19014972211543	0.566747136076926	1.33392760547999	0	0.411016101387337
AGAGCAGAGAAGAACG-1	0	0	0.294019617940522	0.294019617940522	0.705782359863908	0.520946506761829	0.520946506761829
AGAGCAGAGCTGTACT-1	0	0	0.926429338010506	0.411110352543456	0.411110352543456	0.701603141221532	1.96036260161498
AGAGCAGAGGTTATAG-1	0	0	0.888565608903622	0	1.66674743233091	0.390157255594161	0.670096621590531
AGAGCAGCAGCATTGT-1	0	0	0	0.778744712943427	0.331396426369551	0.778744712943427	1.08672840398106
AGAGCAGCATCCTTCG-1	0	0	0	0	0.964110815790965	0.964110815790965	0.964110815790965
AGAGCAGGTTCGGTCG-1	0	0	0.468941080975669	0	2.35828591494175	0.261710522230416	0.640511532188131
AGAGCAGTCATGAGTC-1	0	0	1.40086253278076	0.981472068356494	0.606603346614905	0.871426338966204	0.74775574748239
AGAGCAGTCGTAGGGA-1	0	1.14482801071821	0	0	0	0	0
AGAGCAGTCGTCAAAC-1	0	0	0	0	1.83849074397303	1.01608084244089	0.631895902991823
AGAGCCCCAAACCACT-1	0	0	0	0	0.455461457830455	1.00455896262885	1.00455896262885
AGAGCCCCAGAAATCA-1	0	0	0.542100013783138	0.672682048840934	1.41544739558361	0.985480918122122	1.07123130467534
AGAGCCCGTGAATTAG-1	0	0	0.417296824176801	0	2.04537904084577	1.20307392553244	1.53147007273262
AGATAGAAGGATACCG-1	0	0	0	0	3.07449645245423	0.974981676540923	1.11968805651414
AGATAGAGTAACAGTA-1	0	0	0.363601132633177	0.363601132633177	2.84633349535987	0.629675108030785	0.629675108030785
AGATAGAGTAGATTGA-1	0	0	0	1.37533280222259	2.00222547911498	0.907531118295441	1.08887463126469
AGATAGAGTAGTCGGA-1	0	0	0	0	2.27908100271194	0.363520949264997	0.6295522031561
AGATAGAGTATCAGCT-1	0	0	0	0	2.1192551169875	1.53954471530348	0
AGATAGAGTTGAGGAC-1	0	0	0	0	0.719365667535453	0.582130600960915	0
AGATAGATCTCTGCTG-1	0	0	0.963487474197904	0.963487474197904	0.655540427770781	0.655540427770781	0.769056279152161
AGATCCAAGACAGCGT-1	0	0	0.385166187025961	0	1.56000994682959	0.662542160970588	0.662542160970588
AGATCCACACGTCGGT-1	0	0	0	0.155273095152382	1.47236602596199	0.408082120170465	1.15804389259476
AGATCCACAGCAAGAC-1	0	0	0.234589312125753	0	1.99406683707573	0	1.29305287002114
AGATCCAGTCATATGC-1	0	0	1.47839689635589	0	0.990638913478775	0	0.613279631308244
AGATCCAGTGTGTACT-1	0	0	0.827217336695067	1.38701264798307	2.56583332958822	2.06225881178577	0.827217336695067
AGATCCATCGGAAGGT-1	0.24013594320456	0	0	0.433627440272325	1.06469482592221	0.24013594320456	1.31216864198694
AGATCCATCTTCGGAA-1	0	0	0	0	2.81893909469953	0.459744270901803	0.459744270901803
AGATCGTAGGTTCCAT-1	0	0	0	0	1.75677461141971	0.787743494998383	0.641233979580193
AGATCGTCATCCGATA-1	0	0	0.901349269853693	0.548966143927679	0.901349269853693	0	0.972969516726376
AGATCGTCATGTGTCA-1	0	0	0	0	0.498116891981835	0	0.829092694744552
AGATCGTGTAAGACCG-1	0	0	0	1.40090793764687	1.51922813702204	1.62501817599927	0.702913254755689
AGATCGTGTATCATGC-1	0	0	0.34953655544894	0.34953655544894	2.57519600491044	0	0.983440902446024
AGATCGTGTATTTCGG-1	0	0	0.702141983713939	0.702141983713939	1.26558805712957	0.702141983713939	0.702141983713939
AGATGAAAGTCTGGAG-1	0	0	0	0.674271591304317	0	0.392921052111036	0.392921052111036
AGATGAACATGACACT-1	0	0	0	0	2.85592429585283	0.705276563520531	0.570021383383097
AGATGAAGTTTACTGG-1	0	0	0.422747986348935	0.422747986348935	1.6504257355696	0	0
AGATGAATCACCTGGG-1	0	0	1.15795172845442	0.362335747211132	1.75846005515901	0.83726642830406	1.15795172845442
AGATGAATCGACCAAT-1	0	0	0	0.336781093965894	1.3357973994308	0.588267068450331	0.789046914358288
AGATGAATCGCAGAGA-1	0	0	0.369580355112662	0.369580355112662	1.17422552020476	0	1.02550698369286
AGATGCTGTCAGGCAA-1	0	0	0	0	0.293428726143338	0.860384873225789	1.21998094032992
AGATGCTGTTGCTGAT-1	0	0	0	0.405915614935957	1.75031595670577	0.693822864715834	1.83371635248791
AGATGCTTCGGTCACG-1	0	0	0.590717174656203	0.792052699071008	2.10991544546499	0.590717174656203	0.338357121327847
AGCATCAAGTTGTAGA-1	0	0	1.6990296428544	1.23472673600601	2.21099563950332	0.340919364902843	1.23472673600601
AGCATCAGTCCAAAGG-1	0	0	0	0	1.44716501220995	0.196172178821637	0.923129170266795
AGCATCAGTGATTCTG-1	0	0	0	0.93917685850025	0.57601629238987	0	0
AGCATCATCATCTACT-1	0	0	0.662064499065717	1.05695024515647	2.74414153437059	1.45529974973967	0.878873873334931
AGCATCATCCCGAGAC-1	0	0	0	0.825555187932456	2.21119365771939	0.618117549354806	0.997267398218852
AGCATCATCGATACGT-1	0	0	0	0	1.85641274938868	1.63716262922189	0.815440643731175
AGCCAATAGAATACAC-1	0	0	0.695052611613303	0.406735798799122	2.52923183643384	1.2554839027379	0.695052611613303
AGCCAATAGGGCGAGA-1	0	0	0	0	0	0.906518353164135	0.906518353164135
AGCCAATGTCCTGAAT-1	0	0	0	0.806717299140063	0.806717299140063	0.48259307229392	0.936358459235001
AGCCAATTCTGGGAGA-1	0	0	0	0	2.66379452087423	0.747897315360889	0.747897315360889
AGCCACGCATCGCTAA-1	0	0	0	1.56808119572206	0.239996961088126	1.0642682286835	0.966022061647811
AGCCACGCATCTGGGC-1	0	0	0.987693216585746	2.40786371266882	1.39452548178497	0.987693216585746	0.69864211536522
AGCCACGTCAACCTTT-1	0	0	0	0	1.96476181942461	0.597605956362377	0.597605956362377
AGCCAGCCAACGTATC-1	0	0	0.879758641564087	0.613124452190201	2.08586951644486	1.70711206568366	0.99042610411427
AGCGATTAGCTCGAAG-1	0	0	2.1375609521751	0.383506282969076	0.660025433908088	1.05420160162455	0
AGCGATTAGGCAGGTT-1	0	0	0.658425996226643	0	0	0	1.20278411768455
AGCGATTCAAGGTACG-1	0	0	0	0	2.68918233168325	0	1.22996567292139
AGCGATTGTCACTACA-1	0	0	0	0	2.48750874132209	0.815681615635644	0.946197088632634
AGCGCCAAGACCAGCA-1	0	0	0	0.974431127270414	0.664059480774579	0.211609802691978	1.56248260619658
AGCGCCACAGCCTATA-1	0	0	0	0	2.72633273377511	0.872487069771449	0.420235812735625
AGCGCCAGTAGCGTCC-1	0	0	0.559669364626003	0.405506779115567	1.01168046391309	0.69320968641989	0.223168554127028
AGCGCCATCCACGTAA-1	0.254029309800552	0	1.49750363292206	2.43462558387522	0.894473640895417	0.624669589098811	1.1067349210335
AGCGCCATCTCCATAT-1	0	0	1.20829900956312	0.330236795639332	0.578070215672008	0.942032616461484	1.20829900956312
AGCGTATAGTCGAAAT-1	0	0	0.873217407857374	0	2.23725877586325	1.23563281068017	0.529039603602702
AGCGTATTCTCCGCAT-1	0	0	0	0.316579691100012	0.912163198090002	1.17389094251641	1.55271010513179
AGCTACACAACTGCTA-1	0	0	0	0	2.26658885649159	0.944714856304272	0.778893543534549
AGCTACAGTACCTAAC-1	0	0	0	0	2.36382183099573	0.727629426630472	1.51890565555801
AGCTACAGTGATAGAT-1	0	0	0	0.908885236626523	3.12366223776148	0.401357716462056	0.401357716462056
AGCTACATCACTCGAA-1	0	0	0.248415111542495	0	2.30495665119335	0.248415111542495	0.447236400929302
AGCTACATCGCAACAT-1	0	0	0	0.557928168039676	0.317380120763112	0.751686681198616	1.28500113100315
AGCTACATCTTCTGGC-1	0	0	0.939335024489762	0.418332995967842	1.12418458327894	0	0.939335024489762
AGCTCAAAGGTGCAGT-1	0	0	0	0	1.41625487131823	0.36876707546352	1.77587708209538
AGCTCAACAGCGTGAA-1	0	0	0	0.265130208295356	2.2513780814	0.647523108384483	0.265130208295356
AGCTCAACATCGGAAG-1	0	0	0.784140525986603	0	0.784140525986603	0.334213361919274	0
AGCTCAAGTATAGGGC-1	0	0	0	0.219504143372476	1.59480012758699	0.551800772978675	0.800787863437158
AGCTCAAGTGCGCTCA-1	0	0	1.39047135612333	0.407323704649719	0	0.919633722493938	1.10232603377752
AGCTCAAGTTGCCAAT-1	0	0	1.43634236642746	0.220388143691707	1.31161534360567	1.089397916528	1.24288716657605
AGCTTCCAGGCATCAG-1	0	0	0	0.59382311742421	1.62027742755946	1.1076533576796	1.34498908949841
AGCTTCCAGGTGCCAA-1	0	0	0	1.57063579826016	0.389480128358346	1.57063579826016	0.669072858620977
AGCTTCCAGTGAGTTA-1	0	0	0	0	0.669537802975788	0.669537802975788	1.06700760521652
AGCTTCCGTGGCTCTG-1	0	0	0	0	2.9184155052462	0.708091779601378	1.22483326320659
AGCTTCCGTTTACCTT-1	0	0	0.587928922530924	0.955708411740699	1.22400136075664	1.60969396159694	0
AGCTTCCTCCACGTGG-1	0	0	0	0.265725486459526	1.82041300534322	0.79638393535871	1.14123700381339
AGCTTCCTCCGGCTTT-1	0	0	0	0	0.336426528604019	0.58771556263926	0.955412994394196
AGCTTCCTCGCAAGAG-1	0	0	1.37182428938338	0.815845696333074	0.35091201677054	0.610159355325439	1.47313670312807
AGGAAATCACCGGCTA-1	0	0	1.01727230190831	0.777990847708924	1.55338881324772	1.01727230190831	1.37187448990627
AGGAAATCACTTGTGA-1	0	0	0	0.429419618634199	2.73966971636087	0.959004092608259	1.14596088956552
AGGAAATTCCAGTACA-1	0	0	0.496627022709366	0.958554444530176	0.826951882886252	0.958554444530176	1.27331549884716
AGGAATAAGAGTCTTC-1	0	0	0	0	2.64482491069232	0.800359800068845	0.968929643833096
AGGAATACAAGTTCGT-1	0	0	0	1.06073213038817	1.34357667622802	1.45974198863069	0
AGGAATACAATCGTCA-1	0	0	0	0	2.22930112548274	0.30791200328364	0.892950465908213
AGGAATACAGCACAGA-1	0	0	0	0.312706829313994	2.94385528019937	0.550570052715909	0.312706829313994
AGGAATAGTTAGGGAC-1	0	0	0	0	1.20818925470487	0	0.941937124366295
AGGAATATCATACGGT-1	0	0	0.291850348063202	1.21560047011578	2.13485944757724	0.291850348063202	1.21560047011578
AGGAATATCGCGCCAA-1	0	0	1.17583445111151	0	1.7014138647852	0.370300157784377	0.639924899189305
AGGAATATCTTGGTGA-1	0.209703505342401	0	0	0	0.968194651485785	0.530591194887063	1.13134114737749
AGGACGACAATGACCT-1	0	0	0.994933859193268	0	0	0.449916870678998	0.449916870678998
AGGACGAGTACACGTT-1	0	0	0	0.295780323535192	0.523751532088285	0.295780323535192	0.709278627536742
AGGACGAGTGATACTC-1	0.239563681942222	0	1.38068883594006	0	1.56647288010087	0.432684090768565	0.59447745768197
AGGACGATCCTATTGT-1	0.430207543630468	0	0	0	1.44112804258378	0	0.730034986779741
AGGACGATCGTAGCTA-1	0	0	0	0	2.03091480562191	0	0.743606978270488
AGGACTTAGTGGAAAG-1	0	0	0	0.351747555748705	1.47531135556162	0.351747555748705	1.6516342256142
AGGACTTGTTTGTTCT-1	0	0	0.592663498894529	0.592663498894529	0	2.11374606402295	1.69532172632394
AGGAGGTAGCCAAGTG-1	0	0	0	0.398859338892125	1.85494770650127	0.683222090774289	1.08535682371987
AGGAGGTAGGGACACT-1	0	0	1.07143635075097	0.89186586345439	2.04361940424404	1.5767370257336	0.89186586345439
AGGAGGTCAACGTATC-1	0	0	0	0	1.56145894241134	0.943544153580928	0.663431145095544
AGGAGGTGTAGGCAAC-1	0	0	0	0.477333241713697	0.651103448137938	0.799100937565132	1.14460381745976
AGGAGGTGTTGTGTAC-1	0	0	0	0	1.33643229429096	0.383610533644817	1.5561616170063
AGGAGGTTCACGGTCG-1	0	0	0	0	0	1.31856092718149	0.521474452538346
AGGAGGTTCGCCAATA-1	0	0	0	0	0.749237661198439	0.44320612460112	0.749237661198439
AGGATAAAGAAACTCA-1	0	0	0.215538033878324	0	1.57866249549209	0	0.215538033878324
AGGATAAGTTCCGCTT-1	0.203635209595852	0	0	0.203635209595852	2.18658835309462	0.372736514097263	1.74795886911293
AGGATAATCACAGTGT-1	1.89152606714013	0	0	0	0	0.413281630488597	0
AGGATCTAGTGGTTAA-1	0	0	0.225564645830254	0.409497015255709	0.56479668900025	0.923536500968637	0.409497015255709
AGGATCTGTCGCGGTT-1	0	0	1.6430553717402	0.825651351727938	0.495722409191419	0.278269328079264	1.07331203085537
AGGATCTGTGACTGTT-1	0	0	0	0.246794470460998	1.92836230063676	0.444578155456001	0.75125763309737
AGGATCTGTTACCTGA-1	0	0	0.523204860389558	0.70859742906435	0.523204860389558	1.00010505119514	0.864935928972179
AGGATCTTCCTGGGTG-1	0	0	0.336175358407609	0	1.5252429053231	0	0.787890516361999
AGGCATTAGAGTGTTA-1	0	0	0	0	2.79522913075151	0	0
AGGCATTCAATGTGGG-1	0	0	0	0	1.48230811565393	0.249661931499986	0.882922971862295
AGGCATTGTGGCTGAA-1	0	0	0.307883337599238	0	0.892886587957254	0.73314968738725	1.03058726215442
AGGCATTTCATCACAG-1	0	0	0.644069133615596	1.13456864635708	0.919095884114211	0.263444100604184	1.46220160576905
AGGCATTTCGACCATA-1	0	0	0.965085538924773	0	1.7138040764342	0.500778242475738	0.680572100905645
AGGCATTTCTTTCCAA-1	0	0	0	0	2.10008161326196	1.05987478014127	1.1827118322788
AGGCTGCGTAGGATAT-1	0	0	0	0	1.83983322509485	0.722267852274782	0.722267852274782
AGGCTGCGTTTCCATT-1	0	0	1.23346073735658	0	0.795949682763724	1.10776197575024	1.10776197575024
AGGCTGCTCTCGTCAC-1	0	0	0.277693811169257	0.494796164864233	0.277693811169257	0.824319188734239	1.3560252048506
AGGGAGTAGACTCTAC-1	0	0	0	0	2.1782748235124	0.578356673964868	0
AGGGAGTAGAGATTCA-1	0.316347419194981	0	0.749679018245742	0.316347419194981	1.38049129403479	1.05100844145878	0
AGGGAGTAGGAACGAA-1	0	0	0	0	2.05579670684824	1.13021630817349	0
AGGGAGTTCGTTTACT-1	0	0	0	0.307816471917863	1.67249072171806	0.892737577269374	0.733018573814668
AGGGAGTTCTCGGTCT-1	0	0	0.722840309811791	0	0	0.722840309811791	1.29491669225478
AGGGCCTCAATTGAAG-1	0.424533260489745	0	0	0	2.128740305474	0	0
AGGGCCTCACATGACT-1	0	0	0.551941339648131	0.744283009786337	0.905529936776953	1.16622836825533	0.744283009786337
AGGGCTCAGCTGAGCA-1	0	0	0.527027833769308	0.527027833769308	2.02708950432037	1.64158400081393	0.527027833769308
AGGGCTCTCAACTACG-1	0	0	0	0.289392248413083	2.34153986002954	0.985099221572134	0.851202545221954
AGGGTCCCAGATGCGA-1	0	0	1.0324461137906	0.308649601479518	0.734651615002817	1.26160839674818	0
AGGGTCCTCATGGTAC-1	0	0	0	0.537749462287005	1.3477086834346	0.537749462287005	0.537749462287005
AGGGTCCTCGGCTGAC-1	0	0	0	0	0.745028130736397	0.440349732579679	0.604247941956191
AGGGTGAAGATCACCT-1	0	0	0	0	2.69326688931702	1.22274581597973	0.262027775975219
AGGGTGAAGCGTCTGC-1	0	0	0	1.00024630584459	2.42601514422336	1.00024630584459	1.00024630584459
AGGGTGACACCCTATC-1	0	0	0	0	2.6654274523285	1.06835396784264	0.927613471481914
AGGGTGAGTTCCGCGA-1	0	0	0	0.840536420019071	2.02657454633326	1.29066955247205	0.284729566039025
AGGGTGATCCGATTAG-1	0	0	0	0	1.09991398105177	0.694123608663512	0.917462331241124
AGGGTTTAGCAGGTCA-1	0	0	0	0	2.0592777599882	0.947220231279931	0.422766126476816
AGGGTTTGTTAATCGC-1	0	0	0	0	1.37016378569527	0.903407154342428	1.04204090155473
AGGGTTTTCCAACCAA-1	0	0	0	0.693172181497482	2.89041898136457	0.693172181497482	0
AGGGTTTTCTTCGTAT-1	0	0	0	0	1.02105997475751	0.725460197787942	0.303969091773296
AGGTAGGAGAAAGCGA-1	0	0	1.20180716723657	0	0.458393105030178	0.458393105030178	0.771524429981916
AGGTAGGGTGGACTAG-1	0	0	0	0	1.01915477462922	0.634153731641769	0.634153731641769
AGGTAGGGTTTCGGCG-1	0	0	0	0	2.73547960481795	1.48899791065059	1.48899791065059
AGGTCATAGATAGTGT-1	0	0	0	0	2.47919869465886	0.520715296277699	0.861396205646735
AGGTCATAGTTTGCTG-1	0	0	0	0	1.78043950555568	0	0.923338233178455
AGGTCATCATAGATCC-1	0	0	0.546207076867731	0	2.53584228751032	0.737181798479825	0.309941742778329
AGGTCATCATCTGTTT-1	0	0	0	0	1.29229563527891	0.506988625144727	0.841811916148668
AGGTCATGTATCGTTG-1	0	0	0.258472430577477	0.633848955707461	1.84199431471482	0.906140286615291	1.37359012376458
AGGTCATGTCGTTGCG-1	0	0	0	0	0	1.33767454916725	1.45361065268635
AGGTCATTCTCATTAC-1	0	0	0	0	0.817612794576744	1.26134668129332	1.0192517919324
AGGTCTAAGACTGTTC-1	0	0	0.358774503457763	0	1.58599845243223	1.27799723260389	1.67067213700994
AGGTCTAAGAGTCTTC-1	0	0	0.668168140414473	0	1.34858785414803	1.42764478335194	0.81869890047455
AGGTCTAAGTTCCGTA-1	0	0	0	0	0	0.294577945202127	1.631339367895
AGGTCTACAGGGCTTC-1	0	0	0.623831029624487	0	1.67341062593388	1.00508028706789	1.00508028706789
AGGTCTACATCGTGCG-1	0	0	1.55327796591668	0.483139841158238	1.15500776928639	0.270468487733834	0.658418506067233
AGGTCTAGTAGACGTG-1	0	0	0	0.352010269164801	1.86949191536049	0.817914381971595	0.611853743791154
AGGTCTAGTATGTCCA-1	0	0	0.799521967234388	0	1.23807117135838	0.477623679420719	0.477623679420719
AGGTGTTAGCATCTTG-1	0	0	0	0	2.43459919769077	0.316145722797709	0.555986522096866
AGGTGTTTCGGACCAC-1	0	0	1.01827283721493	0.302828160043032	0.302828160043032	0.534950458999567	0.723213370312585
AGGTGTTTCGTTCCCA-1	0	0	0	0	2.42178578877355	1.06813453943908	1.06813453943908
AGGTTACCAGTCGCAC-1	0	0	0	0.363233918893481	0.739520365193324	0.629112200641294	1.0888564715431
AGGTTACCATTGCTTT-1	0	0	0.334033072668685	0.583989834663755	0	0.783795599970405	1.0929116236211
AGGTTGTAGTACAACA-1	0	0	0	0	2.73930783514958	0.710013753214766	0
AGGTTGTCAGGTGACA-1	0	0	0	0	1.80982649614434	0.872743892501476	0
AGGTTGTTCGGTCGAC-1	0	0	0	0	2.40517512134912	0	0.240938239762067
AGTAACCTCATTCTTG-1	0	0	0	0	2.93338131904372	1.34718181177226	0
AGTAACCTCTCCTGTG-1	0	0	0.971631529242052	0.284013128462294	0.504948834597021	0.284013128462294	0.284013128462294
AGTAACCTCTGGTGCG-1	0	0	0	0	2.80012898744266	0.466313368525554	1.02328489339423
AGTAACCTCTTCCTAA-1	0	0	0.504662519554953	0	0.504662519554953	0.362987305808833	0.739097136263417
AGTACCACACCCTTAC-1	0	0	0	0	2.71796113747842	0.545580854418128	0
AGTACCATCCTTCAGC-1	0	0	0	0	2.25729434561366	1.04157791051824	1.14399950148204
AGTACCATCGCACGAC-1	0	0	1.52514911789775	0.587271574061567	0.587271574061567	1.60851055780642	1.4342013499121
AGTACTGGTAGCACAG-1	0	0	0.825308876158636	0	0.278121331264483	1.43662244491576	0.278121331264483
AGTACTGGTAGCCAGA-1	0	0	0	0.827482970600144	0.999431968578476	0	1.66616704959864
AGTACTGGTGTCATGT-1	0	0	0	0	0.37457984793266	0.37457984793266	0.859991529279894
AGTACTGTCAACGTGT-1	0	0	0	0	1.65861455003829	0.572727312411143	0.572727312411143
AGTACTGTCCTCACTG-1	0	0	0	0	2.02152912805229	0.598139885943985	1.24016908477748
AGTAGCTAGCCTGACC-1	0	0	0	0	1.14692762290779	0	0.35746528124771
AGTAGCTAGGGACCAT-1	0	0	0	0	1.406349681588	0.571125174175635	1.34136982862803
AGTAGCTGTAGATCCT-1	0	0	0	0	2.11848209088344	0.740877342956439	0.311831897672915
AGTAGCTGTCAAAGTA-1	0	0	0	0	0	0.488361353926459	0.815049384524173
AGTAGCTGTTCAGCTA-1	0	0	0	0	0.651008318616286	0	0.651008318616286
AGTAGCTTCCTTCTAA-1	0	0	0.336563690277137	0.470123660453994	1.28116500383325	0.693307218969505	0.336563690277137
AGTAGTCAGCATCAGG-1	0	0	0.632246947574001	0	1.6880958603865	0.365279791132251	0.842752398015529
AGTAGTCAGGGAGTTC-1	0	0	0	0	2.67281131465776	1.055116081505	0.318062171771011
AGTAGTCAGGTCACAG-1	0	0	0	0	1.6840346298798	1.08176716334026	0.218119741230879
AGTAGTCCACATCCCT-1	0	0	0.945195553827926	0	1.4222967043771	0	0.331695946731866
AGTAGTCTCGTGCACG-1	0	0	1.31309665472343	0.292452075438248	0.292452075438248	0.51844674520232	0.99271186817899
AGTCAACAGGTGGTTG-1	0	0	0.847717127628564	1.29981656648135	1.099101416696	1.29981656648135	0.511119129291338
AGTCAACAGTCTCGTA-1	0	0	0	0.439602190299017	0.743925518772968	0.439602190299017	0.976922498354776
AGTCAACCAATCCTAG-1	0	0	0	0	0.92853842215405	0	1.19277370326856
AGTCAACGTACGTGTT-1	0	0	0	0	2.46226396824164	0.429550735904047	0
AGTCAACGTACGTTCA-1	1.05365374326552	0	0	0	0.87592009571675	0	0
AGTCAACGTTCCGTTC-1	0	0	0	0	0.428522713426008	1.14420780650704	1.14420780650704
AGTCAACTCAAAGCCT-1	0.259558611603017	0	0.465440437569396	1.44925399444037	2.59875797006358	1.02178400699692	1.89172508335014
AGTCAACTCAATCAGC-1	0	0	1.18616055264835	1.31624248131995	0	0.646995347062416	0.374935084258468
AGTCAACTCACTTGTT-1	0	0	0	0.188234477436046	0.710782077074219	0.710782077074219	0.710782077074219
AGTCAACTCAGCGCAC-1	0	0	0.342534835918179	0.968523982256696	0.799999699176478	0.799999699176478	0.597201560538662
AGTCACAAGTCCCAGC-1	0	0	1.44454340163853	0.431773299737897	0	1.30831384699051	0.431773299737897
AGTCACAAGTGGACGT-1	0	0	0	0.79765615308785	1.04045198407971	1.04045198407971	1.04045198407971
AGTCACAAGTGGTTGG-1	0	0	1.46904949622162	0	0.555812136636531	1.05025875096239	0.74907106779247
AGTCACAGTAAGGAGA-1	0	0	0	0	0.725551840406092	0.427184464774036	0.725551840406092
AGTCACAGTTTATGCG-1	1.97962580309666	0	0	0	0.526701156658577	0	0
AGTCACATCCCGAAAT-1	0	0	0.492248562452693	0.492248562452693	0.820652327001175	0.492248562452693	0.669871425551866
AGTCATGTCGCTACAA-1	0	0	0	0	2.44367199273037	0.328910573891756	0.939153138528538
AGTCTCCCAAGATGTA-1	0	0	0.728451003501817	1.14541241259714	1.30282361998754	0.728451003501817	1.30282361998754
AGTCTCCCAGGCCTGT-1	0	0	1.80144983337453	2.49556090562763	1.106372077681	0.923277246029651	1.39501990358954
AGTCTCCGTAATGCGG-1	0	0	0	0	1.36645229395745	0.311283904170241	0.739806617596249
AGTCTCCGTGGACTAG-1	0	0	0	0.357439453551666	0.194605796758956	0	1.14686898159857
AGTCTCCTCCAGGACC-1	0	0	0	0	2.89980585566873	1.12945755111559	0.608455522593673
AGTCTCCTCTGGCCGA-1	0.309632181548212	0	0.896779562426641	0.545718191807803	0.736575921908593	0.309632181548212	0.736575921908593
AGTGACTAGTGCACCC-1	0	0	0.586792840727185	0	3.18420769592232	1.60764831717187	1.22219654328239
AGTGATCAGACCAGCA-1	0	0	0	0	3.01813498155719	0.312647689593178	0.550476810199528
AGTGATCAGGTGAGAA-1	0	0	0.429860119941399	0.59087287563503	1.05766833330832	1.05766833330832	1.30432819957436
AGTGATCCAAATGGCG-1	0	0	1.99642295411982	0	0.951915788624283	0.425413276140413	0.951915788624283
AGTGATCCACATTCGA-1	0	0	0	0	2.41369812827467	0.689492323866588	0.689492323866588
AGTGATCGTGCTCTTC-1	0	0	0	0	1.7835773888442	0.601681151814164	0.601681151814164
AGTGATCGTTCCACGG-1	0	0	0	0.844242902009278	0.977487413219878	1.20022919223874	1.20022919223874
AGTGATCGTTGGGAAC-1	0	0	1.368960470588	0.397798226791268	0.902447739903737	0.681624702419612	0.397798226791268
AGTGATCTCGAATCCA-1	0	0	0	0.327357011214069	0.935774358096697	0	1.58370292872339
AGTGATCTCGTAGCTA-1	0	0	0.244387961593578	0.604599422527767	1.07768727767924	1.07768727767924	0.745435218385044
AGTGATCTCTCTCTAA-1	0	0	0	0	0.814873948184513	0.814873948184513	1.25783063023779
AGTGCCGAGCGGGTTA-1	0	0	0	0	1.07590551121826	0.394176167716466	1.58212724558888
AGTGCCGAGGTACCTT-1	0	0	0	0	0.497560282056397	1.07640460533723	0.960024092530207
AGTGCCGGTATAGGAT-1	0	0	1.20480878615115	0.876165437398233	1.05392759477592	0.659822242855586	1.05392759477592
AGTGCCGGTCATGGCC-1	0	0	1.23894856428483	0	2.21629419050887	0.342641503074194	1.35083444632646
AGTGCCGTCGAGAAAT-1	0	0	0.855670338021047	0	1.74664510486369	0.855670338021047	0.291353659788363
AGTGTTGAGCATCTTG-1	0	0	0.466778817016443	0.334016180616004	0.583963522314446	0.334016180616004	1.02408478398951
AGTGTTGCAATGCAGG-1	0	0	0.625059471661067	0	0.625059471661067	0.625059471661067	1.00675798063351
AGTGTTGCACCAGTTA-1	0.306069296704149	0	0	0.306069296704149	1.14691296195797	0.306069296704149	0
AGTGTTGCATACCATG-1	0	0	0	0.916861111191855	1.70552580158262	1.25344195461653	1.09924602338796
AGTGTTGGTGCCGAAA-1	0	0	0	0	0.352097928431445	0	0.988868515086487
AGTGTTGGTGCTGCAC-1	0	0	0	0	2.86648363523908	2.34865640372928	1.0627426507291
AGTGTTGGTGTTAACC-1	0	0	0	0	1.95472600129758	0.321267214296413	0.564033428931441
AGTGTTGTCTGTGTGA-1	0	0	0.849003075065662	1.6118243996441	1.6118243996441	1.91619206621404	0
AGTTAGCAGCCATTCA-1	0	0	0.833980251181654	0.281877429596646	1.28230230583255	0.281877429596646	1.18763413250556
AGTTAGCAGCCTCTCT-1	0	0	1.4602133509429	1.2731302713198	0	0.550927782547078	1.16458276466842
AGTTAGCCACACACTA-1	0	0	0.588659106056555	0	0	0.337033179019125	1.33644706750705
AGTTAGCGTCCGAAAG-1	0	0	0.299194787168607	0.529182879284362	0.71604157453645	0.529182879284362	0
AGTTAGCTCCTCACTG-1	0	0	0	0.396312695062539	1.08022292156243	0	1.08022292156243
AGTTAGCTCTCTTAAC-1	0	0	1.09821244859881	0	0.287532151160178	0.846955150116821	0.692847315496976
AGTTAGCTCTTAATCC-1	0	0	0.480289186669504	0.268706348159948	1.04718756488838	1.04718756488838	0
AGTTCCCAGTCCTGCG-1	0	0	0	0	1.01462145324302	0.630824614909403	1.40537573137135
AGTTCCCCAGAAATTG-1	0	0	0	0	1.77497934295006	0.342416395479811	0.799774809298088
AGTTCCCGTAACATAG-1	0	0	0.527250590434348	0.208170049424487	0.963158241725882	0.527250590434348	1.19822397475176
AGTTCCCGTCTGATCA-1	0	0	0	0	0.552300899396049	0	1.08721033294223
AGTTCCCGTTTGCCGG-1	0	0	0	0	1.26922387264996	0.995247301481706	0.616642228109002
AGTTCCCTCGTTAGTG-1	0	0	0	0	2.5860858785548	0.3163070591581	0.3163070591581
AGTTCGAAGTGCCCGT-1	0	0	0.666504539049558	0	0.212571520850808	0.977567187902651	1.46232070586554
AGTTCGACAAGATGGC-1	0	0	0	0	0.871340089665381	0	0.655830034205393
AGTTCGACACCAACAT-1	0	0	0.877996473568501	0.988532911811905	0.446242107240439	0.877996473568501	0.611744343229925
AGTTCGAGTATTGACC-1	0.634320100743818	0	0.634320100743818	0.634320100743818	1.69169931933607	1.01938117951922	1.01938117951922
AGTTCGAGTGCAACAG-1	0	0	0	0	0.861804078108125	1.48581603974793	0.52100202852192
ATACCGAAGCAACCAG-1	0	0	0.672294675840868	1.57586194427057	0	1.6703957772749	0.672294675840868
ATACCGACAAGTGGCA-1	0	0	1.02045809523157	0.464669729738219	1.12174585980954	0.780689523926993	1.02045809523157
ATACCGATCACGGTCG-1	0	0	0	0	3.06705885840321	1.10117886049728	0
ATACCGATCTAGCAAC-1	0	0.622540847849399	0.454745015099313	0	0	0	0
ATACCGATCTAGCCTC-1	0	0	0.674460498327254	0.543620106128107	1.22595956134267	0.215710728735553	1.15268711233314
ATACCTTAGGAGACCT-1	0	0	0.295489796520316	0.295489796520316	3.31314535937859	1.11929892727683	0.523288887749723
ATACCTTAGTTACTCG-1	0	0	0	0.281669629749874	0.501188286837564	0.281669629749874	0.501188286837564
ATACCTTCATATGGCT-1	0	0	0.321893062082401	0.565015152914126	1.64424687740413	0.321893062082401	0.321893062082401
ATACCTTGTAGACAGC-1	0	0	0.940983344464527	0	0.713766467762681	0.4192584302405	0.940983344464527
ATACCTTGTAGCGCTC-1	0	0	0	0	2.23723137031236	0	1.10133077155801
ATACCTTTCGGTAGGA-1	0	0	0	0.658201368206189	0.874206785043534	0.874206785043534	1.33340675685331
ATACTTCAGACATGCG-1	0	0	0	0	0.976165790495064	0.346114832500798	1.4605943271304
ATACTTCAGGTTGCCC-1	0	0	0	0	1.61948967787915	1.14561954668324	0.539294288174213
ATACTTCCACTTGTCC-1	0	0	0	0.506398498787125	0.284917416994676	2.02723260956913	0.506398498787125
ATACTTCCAGCAGTAG-1	0	0	0	0	2.09128040487927	0.581301096236198	0
ATACTTCGTATAGGGC-1	0	0	2.14166705002988	0	0	1.2540591217838	0.811938480592153
ATACTTCGTTTGCAGT-1	0	0	0.335742409466617	0	0.953938847214584	0.586651147942522	1.33311779533783
ATACTTCTCGTCCTCA-1	0.277259874903302	0	0	0.49409756732098	2.00015272467996	0	1.07057468381497
ATAGACCAGACAGCGT-1	0	0	0	0	2.78233695424887	1.12064361354904	0.866211414678846
ATAGACCAGCCTTTCC-1	0	0	0.589105256338793	0.337320102113468	1.10058952438949	0.790075389346175	0.790075389346175
ATAGACCAGTAGTCAA-1	0	0	0	0	3.24179511709446	0.262172866535619	0.915793021033873
ATAGACCCAGAGTCTT-1	0	0	0	0.343616458266628	1.96719149372253	0.80205233324787	1.90813827921168
ATAGACCTCGCTGCGA-1	0	0	0	0	0.738643966303476	0	0.310689187699478
ATAGACCTCGGTCGAC-1	0	0	0	0	0.375790439098676	0.862225537899386	1.63027482082957
ATAGAGACAGGTCCGT-1	0.173495167019304	0	0.450033557129871	0.32129324227803	1.24211048771179	0.173495167019304	0.666430800524316
ATAGAGAGTTTGGGTT-1	0	0	1.24548943503617	0	1.24548943503617	0.910184524800963	1.09182530681375
ATAGAGATCCTCAGAA-1	0	0	0	0	1.20226828382883	0	1.58502787620111
ATAGGCTAGACTGTTC-1	0	0	0	0	0.354418039197241	0.615564934180611	0.354418039197241
ATAGGCTAGCCTCTTC-1	0	0	0	0	0.701825416320305	0.292030604274409	0
ATAGGCTGTATGAAGT-1	0	0	0	0	1.50018102361093	0.528567356561045	1.00841410015033
ATATCCTAGACGATAT-1	0	0	0.915227053394253	0.317970381153545	0	0.558856133060371	0.558856133060371
ATATCCTAGATTAGTG-1	0	0	0	0.456328463711988	1.35875442401021	0.768503846133903	0.456328463711988
ATATCCTAGTCTTCGA-1	0	0	0	0	1.81130632792799	0	1.54684894038729
ATATCCTGTAACGGTG-1	0	0	0	0.509787782382718	0.84581489989869	0.84581489989869	1.0968819541488
ATATCCTGTGTTCAGT-1	0	0	1.84852643060094	0.368712068864035	1.17228278669697	1.02370371441888	1.02370371441888
ATATCCTGTGTTTACG-1	0	0	0.735989970396477	0.896113918211397	1.26345164635877	0.309332887905038	0.735989970396477
ATATCCTTCATGGTAC-1	0	0	0	0.265491306801878	0.79583285373183	0.79583285373183	0.475080119065613
ATCACAGAGGCATCGA-1	0	0	0	0.457603322921419	0	0.457603322921419	1.36133804812212
ATCACAGAGGTTACAA-1	0	0	0	0	0.407896465415741	1.39175662552506	1.39175662552506
ATCACAGAGTTGCGAG-1	2.21388386754578	0	0	0	0	0	0.263821591505418
ATCACAGCAGCAGATG-1	0	0	0.298955983003277	0.160608469390582	0.872882508337441	0.626540211572432	0.797316157828811
ATCACAGGTGGATACG-1	0	0	1.4654951453514	0.389111788387959	1.21738669176188	0.668515808543078	2.3969001961819
ATCACAGTCCTCTCGA-1	0	0	0	0	0.616858153803607	0.616858153803607	0.759619294333344
ATCACAGTCTGCGGCA-1	0	0	0	0	0.252021182589053	0	0.88917292744963
ATCACAGTCTTCTGGC-1	0	0	0.626576714466545	0.626576714466545	2.31723098628472	1.00882905277931	0.626576714466545
ATCACGAAGGTCGTCC-1	0	0	0.350887136943184	0	1.25901824525267	0.350887136943184	1.47307190387066
ATCACGACAACTTCTT-1	0	0	3.41564258754271	1.03041723138425	0.470469098214117	0	0
ATCACGACACATTCTT-1	0	0	0	0.261455899978422	2.58411876438275	1.30545759854011	0.639988456287535
ATCACGACATCATCCC-1	0	0	0.295208621838131	0	2.0628206604438	1.40870616504727	1.32102297076667
ATCACGAGTATTAAGG-1	0	0	0.471810677222659	0.791084715546651	1.92102803757409	0.878278291680449	1.10182256429836
ATCACGATCTCCAAGA-1	0	0	0	0	1.69588325440957	1.10637884835992	0.592971067729538
ATCACGATCTTTGCAT-1	0	0	0	0	0.873269624589693	0	0.873269624589693
ATCACTTCAACTCCAA-1	0	0	0.225805051724046	0.225805051724046	3.06897510707273	1.33148023733072	0.409897014928447
ATCACTTCATTGCTGA-1	0	0	0	0.252155342633647	1.10113291328408	0.252155342633647	1.10113291328408
ATCACTTTCATCTCTA-1	0	0	0	0	2.21279877677997	0.610960415090053	1.33692887918913
ATCACTTTCCGTGGGT-1	0	0	0.199761714182495	0	2.33085116632173	1.23320997679064	0.744580871052674
ATCAGGTAGAGAGAAC-1	0	0	0.362309203206081	0	0.837216902341797	0.362309203206081	1.15789183048939
ATCAGGTAGTCTGCGC-1	0	0	0.390095600067254	0.390095600067254	2.03858152577739	0.670003417979702	0.390095600067254
ATCAGGTCAGCTATTG-1	0	0	0.321955782154611	0.56511351828245	1.95687554989607	0.56511351828245	1.18752098342039
ATCAGGTGTATCACCA-1	0	0	0.483330317798725	0.807783417300322	1.67714476687635	1.55366988295651	1.05235759370044
ATCAGGTGTTGCTCGG-1	0	0	0.266852492769668	0.651044903488587	2.15711936906262	0.651044903488587	0.927918487004207
ATCATTCAGCGCCGTT-1	0	0	1.16813357389233	0.745735986421968	0.745735986421968	0.314322133367225	1.54613760602412
ATCATTCCAGACGCTC-1	0	0	0	0	0.371301502126819	0.853930194804257	0.371301502126819
ATCATTCCAGTGCCTG-1	0	0	0	0	1.71148987556376	0.408217249466029	0.697272557442506
ATCATTCGTAGCGCCT-1	0	0	0	0.832564491136868	1.8240378602825	0	0.623871227378832
ATCATTCGTCCCTGAG-1	0	0	0	0	1.60497290740812	1.51199162443522	0.844110606693025
ATCATTCTCGGCGATC-1	0	0	1.14820961556791	0.540878204856881	0.540878204856881	0.540878204856881	0
ATCATTCTCTGGCCAG-1	0	0	0.306144845097245	1.25483314565974	1.44069048744559	0.306144845097245	0
ATCCACCTCTGACAGT-1	0	0	0.901299308443278	0.901299308443278	1.29007024459603	1.62842505430055	0.901299308443278
ATCCACCTCTTCTGGC-1	0	0	0	0	1.46121163987885	0	0.212295203779435
ATCCATTCATTCAGCA-1	0.254211100741026	0	2.0727511451597	1.00673961239919	0.254211100741026	0.254211100741026	0.625046019071133
ATCCATTGTCGGAAAC-1	0	0	0.508028029726897	0	2.15328674388507	0	0.508028029726897
ATCCCTGAGACCTCCG-1	0	0	0	0	0.978999608949147	0.286950616489388	0.845625174196027
ATCCCTGAGCACTGGA-1	0	0	0.932809419200687	0.80348557367213	1.6708323322465	0.268749938426108	0.268749938426108
ATCCCTGAGGCTCAAG-1	0	0	0	0.405348475459221	2.25097870126882	1.09837900976546	1.25251302473141
ATCCCTGCAAACTCGT-1	0	0	0	1.04652771645537	1.75857127520409	1.46463000112043	0.553366760556574
ATCCCTGCACCAAATC-1	0	0	0	0.269223079889153	1.15140388334172	0.481125437333435	0.655882042899761
ATCCCTGCACTGTGTA-1	0	0	0.92880702744364	0.477844653050313	0.267196781416955	0	1.14552206148921
ATCCCTGGTGAACCGA-1	0	0	0.865958657875691	0.651381684123363	2.12172422628709	1.25988629703002	0.865958657875691
ATCCCTGTCTTTCAGT-1	0	0	0.550616686118315	0.742643443423768	0.903669190750428	1.04232604195957	0.312736407633523
ATCCGTCAGATGGTCG-1	0	0	0	0	1.40569098713815	0.325550656536588	0.325550656536588
ATCCGTCAGGCCACCT-1	0	0	0	0	3.16839560378514	1.0220382510483	0.885040447228446
ATCCGTCCACCTTCGT-1	0	0	0.825915924213539	0.61841348798403	0.35626827020318	0.825915924213539	1.27198938086003
ATCCGTCGTACTGTTG-1	0	0	1.21889570033071	0.389803005586155	1.57142840179306	0.389803005586155	0.389803005586155
ATCCGTCTCAGTCCGG-1	0	0	0	0.872541124365807	2.41727143025679	0.770487780788803	0.208771973662754
ATCCGTCTCCGTTGAA-1	0	0	0	0	2.22793033343432	0.319466056954998	1.05847175081916
ATCCGTCTCGCTTACC-1	0	0	0	0	0.48973981279477	0	1.06321814163325
ATCCGTCTCTGCATAG-1	0	0	0.394317876671526	0	0.394317876671526	0	1.07619216291704
ATCCGTCTCTGTGCAA-1	0	0	1.50401729860412	0	0.276234725857799	0.670119926695595	0.820937281749954
ATCCTATCAAGCGATG-1	0	0	0	0	2.47968470580685	0.940983344464527	0
ATCCTATCAGGAATCG-1	0.309699844795425	0	0	0	0.309699844795425	0	0
ATCCTATCATCCGCGA-1	0	0	0.273031909848888	0	1.98497198104904	0.943793386453219	1.16239902821483
ATCCTATGTGCGGATA-1	0	0	0	0	1.00846940579964	0.361409040382633	0.626313181085897
ATCCTATTCAAATGAG-1	0	0	0	1.04154231437709	3.01729754184048	0.312411356048226	0.902948980608079
ATCGATGAGTGCGTCC-1	0	0	0	0.293732562565925	2.3888846298555	0.705211772414763	0.861074144526518
ATCGATGTCTTCACGC-1	0	0	0	0	2.88774298489095	1.39309015594619	1.035447207123
ATCGCCTAGCGAGTCA-1	0	0	0	0.291105953548997	0.855106718647452	0.516298220591416	1.21353028373179
ATCGCCTAGCTAGAGC-1	0	0	1.24902557782386	0	1.36134421309042	0.346769459961881	1.78739781984347
ATCGCCTCAGTGTATC-1	0	0	0.908708367822049	1.0901838798247	1.78121281150837	1.49423732068577	1.24372980340365
ATCGCCTGTAACAGTA-1	0	0	0.585890753388876	0.181611011138066	0.952885378596797	1.60602267942439	1.16021654929866
ATCGCCTGTAGGCAGT-1	0	0	0	0.52258950199226	1.48883843577829	0.52258950199226	1.32056997227133
ATCGCCTTCGTGGGAA-1	2.45705135015113	0	0	0	0	0	0
ATCGGATAGCGATGCA-1	0	0	1.89233771907369	0	0.917342019798568	0	1.05719532630554
ATCGGATCACCTATCC-1	0	0	0	0	1.30493505657455	0	0.569760015579582
ATCGGATGTTGGCCGT-1	0	0	0.35316589297862	0.613635555805168	2.95560759822047	1.26452317453253	0
ATCGGATTCACCTCTG-1	0	0	0.537349882380462	0.884977768462972	0.726194015866667	0.304341995559256	1.14243642444947
ATCGGATTCATGGAGG-1	0	0	0.266088218967054	0.266088218967054	2.37538985287563	0.797237188522581	1.32006147075985
ATCGGATTCTGAATCG-1	0	0	1.3499796293816	1.14518100789458	0.887345213926233	0.305400447709715	0.305400447709715
ATCGGATTCTGGGCAC-1	0	0	0	0	4.05187461500906	0.880716983845002	0.722449482330633
ATCGGCGAGACAAGCC-1	0	0	0	0.503429956501893	2.14305454754511	0.836715800782047	0.503429956501893
ATCGGCGAGGTCTACT-1	0	0	0	0	0.990940562616047	1.2152906292586	0.701244390792565
ATCGGCGCACGCTGAC-1	0	0	1.93405852979325	0.809059774870461	1.05385658132604	1.93405852979325	0.938930233585602
ATCGGCGCAGGCTACC-1	0.593134031332081	0	0	0.593134031332081	1.2322550021143	1.76779224322617	0.593134031332081
ATCGGCGTCAACACGT-1	0	0	0	0	0.751252704489851	0.751252704489851	1.17535951299834
ATCGGCGTCCAAAGGG-1	0	0	0	0	0.837638070674411	0.837638070674411	0.362534952647709
ATCGGCGTCGACGTCG-1	0	0	0	0	3.10797641448974	0.740121762885418	0.437025380888814
ATCGTAGAGACAACTA-1	0	0	0.321298448384795	0	2.78233372274839	1.06284184524762	0.321298448384795
ATCGTAGAGCAGATAT-1	0	0	0.749414138748912	0.246031631656844	0.608035861143661	0.873258020297855	0.608035861143661
ATCGTAGCAAGTTGGG-1	0	0	0	0	0.55589138884444	0.55589138884444	0
ATCGTAGCAGAGTGTG-1	0	0	0.363841897452677	1.5064686879705	2.02586942414848	0.363841897452677	0.6300441202222
ATCGTAGCATCGGCCA-1	0	0	0	0.335446829216793	1.52324507060207	0	0.953301567205965
ATCGTAGGTTGAGAGC-1	0	0	1.03446922956573	0.830923443749465	0.575074248753992	0.937866281939062	0.937866281939062
ATCGTAGTCACTGGTA-1	0	0	0	0	3.14540876643855	1.49812809714883	1.00673593883944
ATCGTAGTCGAGAGCA-1	0	0	0.529799870662831	0	0	0.529799870662831	0.529799870662831
ATCGTAGTCGTCACCT-1	0	0	0	1.06576889650594	1.06576889650594	0.95007047963369	0.66861631586205
ATCGTCCAGAGGGTGG-1	0	0	1.18904371960812	0	1.18904371960812	1.03926965734575	0.863043362427094
ATCGTCCCACGTACTA-1	0	0	0.201416903623957	0.201416903623957	1.30226448162358	0	1.30226448162358
ATCGTCCCAGTATACC-1	0	0	0	0	0.596981218402971	0.596981218402971	1.62592772101166
ATCGTCCGTAGTCGGA-1	0	0.494996134533	0	0.494996134533	3.06785480987461	1.27031308631681	1.27031308631681
ATCGTCCTCCCATAAG-1	0	0	0	0	1.7129447214517	0.345860928784221	0
ATCGTCCTCTCGAGTA-1	0	0	0.297384110488252	0	1.87813858986432	0.712458030846706	0.526304021530535
ATCGTCCTCTTCGATT-1	0	0	0.435083974597304	0.597538517904924	1.23921955748692	0.737252867822761	0.597538517904924
ATCGTGAAGGTGCTTT-1	0	0	0	0	1.80809843070073	0.943467494959112	1.3205627846777
ATCGTGATCCACGTGG-1	0	0	0	0	2.17686406706107	0.70300764218288	0.518721756023683
ATCGTGATCCGGTAAT-1	0	0	0.951356185445886	0	1.35082098825991	0.492063202836026	0.820385371488721
ATCGTGATCTATACTC-1	0	0	0	1.38765662032066	1.74446768816881	1.48948322759374	0
ATCGTGATCTGCGGAC-1	0	0	0.861198995033148	0.861198995033148	0	0.647450759658987	1.31694203804484
ATCTCTAAGAGAGCAA-1	0	0	0.416793906590913	0.416793906590913	1.12114298030142	0	0.710092610837235
ATCTCTACAAGTAGTA-1	0	0	0	0.283826475628344	2.28863481396342	0.68542106372987	0.283826475628344
ATCTCTAGTACCCAGC-1	0	0	0.220862213491082	0.687434047777497	1.49517614074239	0.909431045280157	0.804580271395537
ATCTCTAGTACGTGTT-1	0.33274299735747	0	0	0.33274299735747	1.3253550924919	0.781325792896435	0.581979600939174
ATCTCTAGTATCCTCC-1	0	0	0.664070916478436	0.534745396130205	1.8220892062906	0.534745396130205	1.05965297925439
ATCTCTAGTCAAGCCC-1	0	0	0.209946540941358	0.531120089710544	1.395491298311	0.209946540941358	0.968991249460332
ATCTCTATCCGCAAAT-1	0	0	0.236142019572243	0	2.78391102208335	1.55370488702831	0.846627945624025
ATCTCTATCGAACCAT-1	0	0	0	0.353898386826891	1.4808959625595	0.614764382741485	0.821466188449803
ATCTCTATCTTCCACG-1	0	0	0	0	3.49727270380661	0.94728926164766	1.62127555402891
ATCTTCAGTAGTTAGA-1	0	0	0.268728141514714	0	2.16418305916559	0.480324461253252	1.40683059278485
ATCTTCAGTCCCTGAG-1	0	0	0	1.15523331087481	2.17805880808179	0.625887956459393	0.625887956459393
ATCTTCATCTCCTGTG-1	0	0	0	0.306731622048727	1.02778952945371	0.306731622048727	1.52382817061033
ATGAAAGAGACATACA-1	0	0	0.277275349123851	0.277275349123851	0.672224294105886	0.494122482574736	0.494122482574736
ATGAAAGAGATCCGAG-1	0	0	0	0	1.24380008120053	0.686881604520687	0.401292422385355
ATGAAAGAGTCACAGG-1	0	0	0	0	0.491791599506928	0	0.491791599506928
ATGAAAGAGTCCGCCA-1	0	0	1.34021161463112	0.959864978012345	1.69215929702764	0.590932783116904	0.959864978012345
ATGAAAGAGTCGAAAT-1	0.331130643937318	0	0.943970811284987	0.331130643937318	0.331130643937318	0.579465145295397	0.943970811284987
ATGAAAGTCACCTGGG-1	0	0	0	0.250851793918568	2.05960491329241	0.451227974219129	1.34838376933879
ATGAAAGTCACCTTAT-1	0	0	0.198192690961957	0.363527629846732	1.64185644510443	0.50536588556373	1.76170234391533
ATGAAAGTCGAACTCA-1	0	0	0	0.581863501866713	2.61226716470455	0.233587442131583	0.422811483709366
ATGACCAAGCAATAAC-1	0	0	0	0.255104362432918	1.91867491017261	0.626894610396648	1.50121901401877
ATGACCAAGGCATCGA-1	0	0	1.2491852363052	0.222143075880529	0.222143075880529	1.31808252616001	1.2491852363052
ATGACCAGTACGGGAT-1	0	0	0	0	1.59504698514647	0.264052816511778	1.53177117374061
ATGACCAGTATCCCTC-1	0	0	0	0	1.70944809165453	1.18263335517591	1.7593706119959
ATGAGGGAGGTCACTT-1	0	0	0	0.561659128970084	0.561659128970084	0	1.18195370589268
ATGAGTCAGGTACCTT-1	0	0	1.90021885084539	0.594695901067512	0	1.10895832340482	0.965065420120255
ATGAGTCCAGTTTCGA-1	0	0	0	0	1.64477134454182	0	0.656924013742497
ATGAGTCTCAAGAAAC-1	0	0	1.48077569284682	0	0	0.881760461806495	0.881760461806495
ATGAGTCTCGAACTCA-1	0.327855140704855	0	0	0.327855140704855	1.73269124533168	0.771941579111927	1.31262501752792
ATGAGTCTCGGTCGGT-1	0	0	0.811092287393714	0	0.606268409214585	0.348392499928255	0.606268409214585
ATGAGTCTCTGACCCT-1	0	0	0.434910971692339	0	1.23887116213894	1.23887116213894	1.23887116213894
ATGATCGAGAGCTGCA-1	0	0	0	0	1.41698711075136	1.12594088482765	0
ATGATCGCATCTAGAC-1	0	0	0	0	1.89839608569585	0.288057565290538	1.09961328975269
ATGATCGTCGCTGATA-1	0.553618164760359	0	0	0	1.54706831392081	1.16894856870561	0
ATGATCGTCTACGCGG-1	0	0	0	0	0.627612791318789	0	1.68002095058381
ATGCATGAGAGGCCAT-1	0	0	0	0	1.13658934612823	0.95053433146809	0.584194569529675
ATGCATGAGATGAATC-1	0	0	0	0	0.564245838536247	0.564245838536247	0.564245838536247
ATGCATGAGGATCATA-1	0	0	0	0	3.22527950780206	1.31904884837575	1.31904884837575
ATGCATGCAACGTATC-1	0	0	0	0	1.59476455702793	0	0.30528769372914
ATGCATGGTTCAATCG-1	0	0	1.03003102451358	0.371762284573042	1.24605049428044	0.2030584633805	1.10733970373815
ATGCATGTCGCGGACT-1	0	0	0	0	1.10950305837798	0	1.10950305837798
ATGCATGTCTTGAGCA-1	0	0	0.536670515177739	1.02092363266961	0.536670515177739	0.303913235613684	0.536670515177739
ATGCCTCAGTGATAGT-1	0	0	0	0	1.61559546838041	0.270078971649149	1.48404405234572
ATGCCTCCACAAACGG-1	0	0	0	0.560689325343947	1.28966752543082	1.05768586095889	0.755097769421484
ATGCCTCCAGGCATGA-1	0	0	0	0.23504353081176	1.21925773982956	0.584944572932523	0.23504353081176
ATGCCTCGTCTCAAGT-1	0	0	0.464065993807765	0	1.93228623784786	1.01941892428032	1.21256926699959
ATGCGATAGGGCCAAT-1	0	0	0.42310200405111	0.947816549639441	0.42310200405111	0.58223518663671	0.233762971778274
ATGCGATGTGTCTTCC-1	0	0	0	0	0	0.75239795803876	0.75239795803876
ATGCGATTCCTCTTTC-1	0	0	0	0	2.21027854983539	1.30997614684793	0.291370758626819
ATGCGATTCCTTCACG-1	0	0	0	0	1.289071918609	0.839283674888845	0.686138287715956
ATGCGATTCGAAGAAT-1	0	0	0.333112162864498	0.333112162864498	2.67002490971181	1.32631251899881	0.333112162864498
ATGGAGGAGCTTTCTT-1	0	0	1.48402007583878	0	0	1.34604537959808	0.759347008548054
ATGGAGGCAAGTGCAG-1	0	0	0	0	3.28281231049289	0.428131512386228	0
ATGGAGGCACGGAAGT-1	0	0	0.64228523837341	0.854938433420414	0.854938433420414	0.64228523837341	0.64228523837341
ATGGAGGCAGAGTGTG-1	0	0	0.455788834060618	0.253640636650704	1.42930468041536	1.00512604523458	1.35765979313142
ATGGAGGCAGCGTATT-1	0	0	0	0	0.768162870855262	0	0.253828345927356
ATGGAGGCATGGATCT-1	0	0	0	0.591670668871957	1.34143213403735	0.591670668871957	0.338970827427019
ATGGAGGGTACTCCCT-1	0	0	0.603402351028041	0.807588313754838	0.977068826375798	1.78674241806645	0
ATGGATCGTTGGGACA-1	0	0.951224521214939	2.46171696218855	1.2188565249424	0	0	0
ATGGATCTCGTGGGAA-1	0	0	0.35826781510231	0.35826781510231	1.39027179178672	0.621488729657496	0.621488729657496
ATGGGAGAGGTGGCTA-1	0.33386422970018	0	0.583726820836785	0.33386422970018	0.583726820836785	0.78347252126013	0.33386422970018
ATGGGAGAGTTGCATC-1	0	0	0	0	0.91383777063941	0.317339494594901	1.0533861274063
ATGGGAGCAAGCACAG-1	0	0	0.663979442276476	0.487559890907614	0	0.487559890907614	0.944234683245289
ATGGGAGCACTACCCT-1	0	0	0.421076828519921	0	2.3931956348705	0.716474305146867	1.28592322493075
ATGGGAGGTAGTGCGA-1	0	0	0	0	2.72831559748679	1.08213248221508	0.833189004934158
ATGGGAGGTCAATCTG-1	0	0	0	0	1.1620539236551	1.34131294687092	0.663385496024034
ATGGGAGTCCCTGTTG-1	0	0	0.307883337599238	1.35695258176502	2.10545585495684	1.03058726215442	0.892886587957254
ATGGGTTAGGTACAAT-1	0	0	0	0.320581610563707	2.4162781433989	1.29349425595402	0.757898264138534
ATGGGTTGTGGCTTGC-1	0	0	0	0	2.60138230378235	0	0.43354150863008
ATGGGTTGTGTTCCTC-1	0	0	0	0.192460494168012	1.80722044726171	0.614598683430991	1.26602981679887
ATGGTTGAGACCATGG-1	0	0	0	0	2.93900803311393	0.912854559075078	0.912854559075078
ATGGTTGAGGGTTAGC-1	0	0	0	0	1.8639682931718	1.19223411419031	1.1011520574441
ATGGTTGCACTGCGTG-1	0	0	0	0	2.43037336317184	0.603796656518395	0
ATGGTTGGTAGCTAAA-1	0	0	0.877996473568501	0.247808727933278	1.65215686923784	0.247808727933278	0.247808727933278
ATGGTTGGTCATGACT-1	0	0	0.229088463041764	0.415353750234979	1.34338320523293	0.229088463041764	1.27383446055716
ATGGTTGGTGACATCT-1	0	0	1.27333865657655	0.278839425044611	0.675382995212633	0.49663961050832	0.675382995212633
ATGGTTGTCACAACCA-1	0	0	0	0.572761022591712	1.58222705518312	0.572761022591712	1.85818560772541
ATGGTTGTCGGTTGTA-1	0	0	1.52221453189765	0.834072359694356	0.28191742649398	0.501586171553693	0.834072359694356
ATGTCCCAGTAGGGTC-1	0	0	0.260360542600588	0	2.81911929881925	0.260360542600588	0.783714804049748
ATGTCCCCACTGTCGG-1	0	0	0	0	1.91092126817894	0.23252893669396	0.579620564725911
ATGTCCCCAGGAACCA-1	0	0	0.538580163660184	0	1.40906951443495	0.538580163660184	1.06569612916722
ATGTCCCTCTAACGCA-1	0	0	0.343616458266628	1.24133400335301	1.11520343046221	0.343616458266628	0.970836072298413
ATGTCTTAGGAGGTTC-1	0	0	0	0.350477133746174	1.25802588672421	0.985435819221398	0.985435819221398
ATGTCTTTCATCGCTC-1	0	0	0	0	2.24337905916356	0.271584464993928	0.810115108585669
ATGTCTTTCCCGAGTG-1	0	0	0	0.365915028064001	1.97208711030366	2.08806965647643	1.01788327750978
ATGTCTTTCTTTCGAT-1	0	0	0	0	0.264101916658864	0	2.07342359098844
ATTACCTCAGCGCTTG-1	0	0	0.373363018327085	0.204006222708461	0.949392953881609	1.03334328746401	0.204006222708461
ATTACCTCATGATGCT-1	0	0	1.21827721873227	0.519024612642219	1.48204514958969	0.703385455887285	0.858990226953585
ATTACCTCATGTGTCA-1	0	0	1.11201188111525	0.292727983893694	0.703213669998331	0.703213669998331	0.993396610650691
ATTACCTGTCATAACC-1	0	0	0	0	2.10577783011544	0.470705946357622	0.789478749542227
ATTACCTGTCGATTAC-1	0.287299252730226	0	0	0.510213041847298	1.99110707476476	0.979871928784492	0.979871928784492
ATTACCTGTTATAGAG-1	0	0	0	0	1.28564995566987	0.752160709258007	0.317624098217488
ATTACCTTCCGCACGA-1	0.332463875809222	0	1.51503838077059	1.67492500739441	0.332463875809222	0.332463875809222	0.332463875809222
ATTACCTTCGTCTCAC-1	0	0	0	0.398199489499112	2.48537937440212	1.08402787564548	0.218790517910525
ATTACTCCAGAGTCAG-1	0	0	1.17923079007621	0.754212145056177	0	0	0.446586556746069
ATTACTCTCAGTCAGT-1	0	0	0.339388967802115	0	1.83308725572346	0.592320133820793	0.794018303128083
ATTACTCTCCGCCTAT-1	0	0	0.489446379360629	0	1.56621234762116	0.666350936208218	1.34582582951232
ATTATCCAGATACTGA-1	0	0	1.76072386365023	0	1.27225127259184	0.278472107111049	1.51120908538039
ATTATCCAGGCATCAG-1	0	0	0.329709401816928	0	0	0.775506551835089	1.08276060255895
ATTATCCGTAATTAGG-1	0.28319531396417	0	0	0	3.01133486601973	0.969574383858519	1.08660257179063
ATTATCCGTTTATGCG-1	1.90569785768983	0	0	0	0	0	0.59758756250154
ATTATCCTCGGCCAAC-1	0	0	0.182688964403425	0	3.12005497996235	0.876754073846616	0.470830106621005
ATTATCCTCTCTATAC-1	0	0	0.32516619382822	0.32516619382822	0.930999123119333	0.32516619382822	0.930999123119333
ATTCACTAGCTCTTCC-1	0	0	1.0893128451319	0.332497345439819	0.332497345439819	0.581596654633383	0.78085516980789
ATTCACTCAAGCTGCC-1	0	0	0.354443427541159	0.354443427541159	0.993825093464861	1.26760164690031	1.87641189418263
ATTCACTGTTCGATTG-1	0	0	0	0	3.53549454976512	0.824714762762346	0.824714762762346
ATTCACTTCCTCACCA-1	0	0	1.00996514683206	0	0.873969388489027	0.299438492698293	0.299438492698293
ATTCACTTCTTCTCAA-1	0	0	1.13693794499505	0.353077695684583	2.33366876670574	1.37727686062782	0.353077695684583
ATTCAGGCAAGTGCTT-1	0	0	0.936038048948354	0.270005604589537	3.17546350543244	1.24696744701003	1.41091817272615
ATTCAGGCACTAAACC-1	0	0	0.866870649031713	0.296292343734522	1.32412798255513	0.296292343734522	0
ATTCAGGGTACAGTTC-1	0	0	0.871178421108575	0	1.72853877426953	0.871178421108575	1.32957865390005
ATTCAGGGTTTGTTGG-1	0	0	0	1.13780970564546	1.8161910578643	0.793619937735509	1.03570108530397
ATTCAGGTCCATAGGT-1	0.218526505116072	0	0.9968357003894	0.397758145579256	1.77237953547766	0.681564347736863	0.798052081120358
ATTCAGGTCGCTATTT-1	0	0	0	0	1.69917627163827	0.750170053578878	0.316599904911625
ATTCAGGTCTTCGGTC-1	0	0	0.703492866438861	0	2.21554355558579	0.56849005561652	0.822418843505439
ATTCATCAGCACTGGA-1	0	0	0	0.305616794283848	1.43916148341446	0.305616794283848	0.305616794283848
ATTCATCCACGGTGTC-1	0	0	0	0	1.2960230425743	0.923063858880001	1.39475362606587
ATTCATCGTTGCCAAT-1	0	0	1.53355019863795	1.03577922891603	0.473601462335645	0.473601462335645	1.1378920235212
ATTCATCGTTGGTGTT-1	0	0	0.292702095204906	1.31381726728361	1.55613813931565	1.11194341746122	0.292702095204906
ATTCATCTCGACGTCG-1	0	0	0	0	2.37569406493654	0	0.476175080879084
ATTCATCTCTTAGGAC-1	0	0	0	0	1.95352827239296	1.39296338683394	0.831684507449537
ATTCCATGTGGTATGG-1	0	0	0	0	2.41173676827891	0.410562595726359	0.700783700842875
ATTCCATGTTGTGCAT-1	0	0	0	0.413663130040315	0.228070424953533	0.570143810389942	0
ATTCCATTCGTGGGTC-1	0.414132311485689	0	0	0.706119977277985	0	0	1.27124442721598
ATTCCATTCTGAATGC-1	0	0	0	0	1.08218622838338	1.23515322867235	1.23515322867235
ATTCCCGAGCTGTTAC-1	0	0	0	0	0.867611058837922	0.525088070686555	0
ATTCCCGAGTCTGGAG-1	0	0	0	0	2.22682168034353	1.1882937040905	1.1882937040905
ATTCCCGAGTTATGGA-1	0	0	0.779233952162306	1.08732762979051	0.580277725955238	0.779233952162306	0.580277725955238
ATTCCCGCAAGGAGTC-1	0	0	0	0	1.73238353859552	1.13639179193293	0.721614772076204
ATTCCCGCACGCTGCA-1	0	0	1.03045586938594	1.13228351443161	1.59027070952728	0.470491644721757	0.789167122350825
ATTCCCGGTACACTCA-1	0	0	0	0	1.04109165909886	0.741644132588294	0.741644132588294
ATTCCCGTCGGCATTA-1	0	0	0	0	2.13266809142756	0.961957881533756	0.961957881533756
ATTCGTTAGCCAGTAG-1	0	0	0.857535233571872	0.373250231324436	1.86087700743277	0.857535233571872	0.373250231324436
ATTCGTTAGTCGTCTA-1	0	0	1.4188118009367	0	0	0.617474070753591	0.760331228219894
ATTCGTTCAGGCATTT-1	0	0	0	0	2.47879252585592	1.07441126367457	0.95815807261789
ATTCGTTCATAGGCGA-1	0	0	0	0	0.880965192598177	0.534511235547053	1.01759554984283
ATTCGTTGTACATTGC-1	0	0	0	0	2.98045775413134	1.33619105133412	1.33619105133412
ATTCGTTGTCGACGCT-1	0	0	0	0	1.64559632969763	0.715898937543361	0.715898937543361
ATTCGTTGTCGCATGC-1	0	0	1.15735305796392	1.15735305796392	0.627328025915959	0.36207048396233	0.36207048396233
ATTCGTTGTCTCTCTG-1	0	0	0	0	1.40299394567359	0.342866909734565	1.35141006662396
ATTCGTTGTGCCGAAA-1	0	0	0	0	1.60231612616356	0.910954152797689	0.688702011389348
ATTCTACCACGTACTA-1	0	0	0	0	2.09727303863548	0.917883687142397	1.63626683559087
ATTCTACTCGCTCCTA-1	0	0	0	0	0.427425464919573	1.43504389171024	0.427425464919573
ATTCTACTCTGAATCG-1	0	0	0.282454489404202	0.682664543168899	1.37052890783655	0.682664543168899	0.502448323141483
ATTCTTGAGGAAAGGT-1	0	0	0.659168396879283	0.875375414597078	1.20386081597261	0.382941350013851	1.20386081597261
ATTCTTGAGGGAGTTC-1	0	0	0.201873849822394	0.201873849822394	0.369760040323455	0.201873849822394	0.369760040323455
ATTCTTGCAGCAGAAC-1	0	0	0	0.365131440563726	1.29314239892256	0.365131440563726	0.632019755086007
ATTCTTGGTCTAGATC-1	0	0	0	0	1.91771878217478	0	0.996016587009944
ATTCTTGGTCTTAGTG-1	0	0	0	0.891314008449877	0.541839154392139	0.891314008449877	1.14977972112603
ATTCTTGGTGCATACT-1	0	0	1.10119672999613	0	1.65605648614016	0.368918429231347	0.512377089944946
ATTCTTGTCCCAACTC-1	0	0	0.725249511412404	0	0.725249511412404	0.426980756957748	1.14119039677593
ATTGGGTAGAGCCTGA-1	0	0	0.359982076314905	0.196102710733975	1.82449198249697	0.359982076314905	0.92289409554337
ATTGGGTAGCTAGATA-1	0	0	0	0.919490132363706	1.18234570502136	1.05952980033143	1.05952980033143
ATTGGGTAGGTCCTGC-1	0	0	0	0.91537970114777	3.36237534292175	0.787629184918103	0.787629184918103
ATTGGGTCAAATAGCA-1	0	0	0	0	1.33667363697664	0.271413883897366	0.484667953469744
ATTGTTCAGACTAAGT-1	0	0	0	0.326333083885095	0.769010728838482	0.933544081568263	0.933544081568263
ATTGTTCCACATGTTG-1	0	0	1.60102900885657	0.364498949015248	0.364498949015248	0.631050920517357	1.16282641028559
ATTGTTCCATGAGAAT-1	0	0	0	0.394570058703097	1.22926932725398	0.394570058703097	0.394570058703097
ATTGTTCTCACCCATC-1	0	0	0.98820637653413	0.490054020903778	1.37402452877677	0.61150637549486	0.351785061978588
ATTGTTCTCATAAGGA-1	0	0	0	0	2.32047589140829	1.07593735315205	0
ATTGTTCTCGCAATTG-1	0	0	0	0	2.22030946179844	0.343950654274358	0.343950654274358
ATTGTTCTCTCTGCCA-1	0	0	0.268851704398222	0	1.92581831970753	1.24348829164549	1.61143474528358
ATTTACCAGAATTCAG-1	0	0	0	0	2.43471794205734	0.71356722726679	1.20681919854296
ATTTACCCACAGCATT-1	0	0	0.420205946157251	0	1.28408862783065	0.715177745757151	0
ATTTACCCATTGGGAG-1	0	0	1.1208990422254	0.709908638093719	0.829536833270449	1.27662278689434	0.829536833270449
ATTTACCTCTCCGAGG-1	0	0	1.39224877856195	0	1.4724436983694	0.985793726448878	1.4724436983694
ATTTCACGTGTTCCTC-1	0	0	0	1.03421878964667	1.31355210959597	0.373786584411454	0.373786584411454
ATTTCACGTTAGGCTT-1	0.316418074255172	0	0.749816440321604	1.28244013590298	3.04922594059577	1.05117788795549	1.17347944559842
ATTTCACTCGCAGTGC-1	0	0	0.373532328177704	0	0	0	0.85805660260377
ATTTCTGAGAGCAGCT-1	0	0	0.342795696338367	0.342795696338367	0.969081861300249	0.800494925912661	1.11330530403049
ATTTCTGAGGTTAGTA-1	0	0	0.238415918650878	0.430790993169306	0	0.238415918650878	1.66917587648954
ATTTCTGCAGAGTCTT-1	0	0	0.531009413405886	0	1.57971339318672	0.718313899884465	1.01218991953568
ATTTCTGTCTCGTCAC-1	0	0	0.46358415359358	0	1.84179578144619	0.46358415359358	0.779106262318108
CAAAGAACAAGACAAT-1	0.318245913425006	0	0	0.915833475926546	0.915833475926546	0.915833475926546	0.753368352099461
CAAAGAAGTCAAGTTC-1	0	0	0.88105978746819	0	0	0	0.961408791595329
CAAAGAAGTCGACGCT-1	0	0	2.01596180867217	0	2.3243063603658	0.433293455849801	0.965837287652983
CAAAGAAGTGCATACT-1	0	0	0	1.507774777723	1.507774777723	0.301338572347785	0.532587390824883
CAAAGAAGTGTTCCAA-1	0	0	0	0	3.16031141472673	1.10731601529486	0.894986876988251
CAACAACGTTCAGTAC-1	0	0	0	0.330799020259167	2.57676234805545	0.777598595409721	0.777598595409721
CAACAACTCAAGTGGG-1	0	0	0.283171094943818	0	2.49562370277976	1.08653749871182	0.503598259848876
CAACAGTCACTACCGG-1	0	0	0	0	2.07163504253193	0.975259407632804	0.975259407632804
CAACCAAAGTTAGTAG-1	0	0	0.239315976795197	0.432275650267868	0.593956288689118	0.855223264956683	0.733098172642051
CAACCAACAAGTGGCA-1	0	0	0	0.426352359635278	2.49855211570768	1.13995942572773	0.953579243395516
CAACCAATCCAAAGGG-1	0	0	0	0	2.75387796209118	0.81549418006373	0.81549418006373
CAACCTCAGCGGACAT-1	0	0	0	0	3.14535044528848	1.25742531600063	0.350229117704574
CAACCTCAGGATTTCC-1	0	0	0	0	2.79045671062755	0.853981838022663	0.37132939544496
CAACCTCAGTCAACAA-1	0	0	0.261140036548509	0.261140036548509	2.09946809728947	0.913104616565044	0.468013497102059
CAACCTCCAAACAGGC-1	0	0	0.879533148138971	0.385211251203667	0.662610456699864	0.879533148138971	0.385211251203667
CAACCTCCAATGCTCA-1	0	0	0	0.518831843887099	0.518831843887099	0.703144980095154	0.518831843887099
CAACCTCCATAGTCGT-1	0.287815468036585	0	0	0	2.03734583523002	0	1.09896797069213
CAACCTCGTATGAGGC-1	0	0	0.187639349581302	0	3.01560572130517	0.345571213397683	1.0499769112802
CAACCTCTCACAAGGG-1	0	0	0.722413148696774	1.3415737003198	1.13744629248207	1.42987827008385	0.534306517178684
CAACCTCTCCTTCTTC-1	0	0	0.691999160767783	1.2023652073367	0	0.845985730126923	1.2023652073367
CAACGATAGAGGCGTT-1	0	0	0.773258698077505	0.32853984868183	2.07955335527211	1.08000454442995	0.938347423284942
CAACGATCACTAGTAC-1	0	0	0.290450304361286	0.515251123980629	2.46682257459345	0.515251123980629	0
CAACGATCAGTGACCC-1	0	0	0	0	2.30123620562143	0.558973687531669	0.404965732317512
CAACGATCATTCACCC-1	0	0	0.203464748654345	0	0.755281136526768	0.64320445027965	0.755281136526768
CAACGATGTTAACCTG-1	0	0	0	0	0.573216509321276	0	1.65952270628184
CAACGATTCGTAGAGG-1	0	0	0	0	2.76495639676627	0.628713677538096	1.28801724273106
CAACGATTCGTGTTCC-1	0	0	0.376750263933461	0.649759672446354	1.5390845677113	0.649759672446354	1.04033361963754
CAACGGCAGACTAGAT-1	0	0	0	0	1.26740301732819	0.354360928858166	0
CAACGGCAGATGGTCG-1	0	0	1.31432582742738	0.264263375106461	1.31432582742738	0.473087855151473	0.473087855151473
CAACGGCAGGATGAGA-1	0	0	0.385143658939525	0.211000303551407	2.85898950680914	0.533411544553304	0.879409453989402
CAACGGCAGGCAATGC-1	0	0	0	0.250353060028149	1.09572540677255	0.759831213642385	0.450411494132255
CAACGGCAGGGACAGG-1	0	0	0.5089923696259	0.286536682520529	2.65831925343711	0.286536682520529	1.20076240066725
CAACGGCGTCGTTGGC-1	0	0	0	0	1.90174058111504	1.23599565926094	0.595498275883126
CAACGGCGTTCGGGTC-1	0	0	1.12892284293543	0.420735222058427	1.42032994330569	0.579206303193889	0.943611240841938
CAACGGCTCCGTCAAA-1	0	0	0.659867385220919	0.659867385220919	0.383402089632852	0.773883360816108	1.73566146591576
CAAGACTAGCCTATCA-1	0	0	0	0	1.41206764092304	0.807267183141113	1.5529352320131
CAAGACTGTATACAGA-1	0	0	0.908113449453336	1.63763509376864	0.908113449453336	0.259227064214527	0.781026236562798
CAAGAGGCATGTTCAG-1	0	0	0	0	1.78920847573055	0.845549309148197	0.691617365502202
CAAGAGGTCGGTTCAA-1	0	0	0	0	2.26773897567363	1.1519587378549	0.964428791307411
CAAGCTAAGAATTCAG-1	0	0	0	0	2.2291402508381	0.884372360546578	0.666619789369635
CAAGCTACAAACTAGA-1	0	0	0	0.244592212323987	2.55841405739301	0.440961485798572	0.605026787154109
CAAGCTATCAACTACG-1	0	0	0	0	1.71877768276763	0.323152165201097	0.926598301749327
CAAGCTATCTTCTGGC-1	0	0	0.788479179180818	0	1.88710358920798	0.587804443233001	0.788479179180818
CAAGGGACAGGCAATG-1	0.55941764565255	0	0	0	0.55941764565255	0.55941764565255	0.318327645117492
CAAGGGAGTTCTTGCC-1	0	0	0	0	1.50629793178557	1.01341807962891	0
CAAGGGATCACGATCA-1	0	0	0	0	2.32880763404396	0.625220949381497	0.895175220885553
CAATACGAGCATGGGT-1	0	0	0.35626827020318	0.61841348798403	2.25756802855789	1.14420780650704	1.38527736651865
CAATACGAGGATATGT-1	0	0	0.464175645170359	0	2.68007271825866	0.258781834099786	0.464175645170359
CAATACGGTTATGTGC-1	0	0	0.880358722648092	0.385662480811985	0.385662480811985	0	1.34117392583942
CAATACGTCGGACCAC-1	0	0	0.211313575555337	0.211313575555337	2.0571563063308	0.663305625813266	1.34119130166292
CAATCGAGTACACTCA-1	0	0	0	0.280825627764622	0.963599181959573	0.280825627764622	1.08022292156243
CAATCGAGTCTGTGTA-1	0.634049796737287	0	0.634049796737287	0	0.366457417602474	1.16722837466206	1.84235429462895
CAATCGATCACATCAG-1	0	0	0.287573780179162	0	0.980558500338472	1.54010465430749	0.510652350500289
CAATCGATCACCATCC-1	0	0	0.940678572340283	0.271814720279008	2.24424421826255	1.25240594039346	0.661156638426923
CAATCGATCAGCGGAA-1	0	0	0	0.629572683860558	2.44423230134059	1.683439409326	0
CAATGACGTAAGATAC-1	0	0	0.383268210948964	0.209884623707449	0.875974603465822	0	0.773656850651493
CAATGACTCAAGCTGT-1	0	0	1.1749984328829	1.02622448069814	2.04309047617057	0.851382103460945	1.02622448069814
CAATGACTCATCAGTG-1	0.185506386279212	0	0	0.596257106389028	1.77357331667724	0.702671400174275	0.341925750192339
CAATTTCAGACCGCCT-1	0	0	0	0.946004308871328	0.946004308871328	0	0.488677820057592
CAATTTCAGGTCGACA-1	0	0	0	0	1.16419291692242	0.273655930227659	0.273655930227659
CAATTTCCACAACGAG-1	0	0	0.187837305734166	0.602428254941033	1.18570976077913	0.975727822096165	1.2469306326239
CAATTTCCACGTACTA-1	0	0	0.461515120149865	0.461515120149865	1.20773675160223	0.257149099302416	0.776086488895149
CAATTTCGTGTCCCTT-1	0	0	0.357581552575801	0	1.00043652452742	1.00043652452742	0.357581552575801
CACAACACACGACTAT-1	0	0	0.309410069127585	0	1.45011134613079	0	0.309410069127585
CACAACAGTACCAGAG-1	0	0	0	0.573943452501444	2.47262778370826	0.327595056381364	1.50155032428963
CACACAAAGATCGCTT-1	0	0	0.657267124415538	0	0.482225308581991	0.269902958051938	1.41059015205749
CACACAAGTAATGATG-1	0	0	0	0	2.23856072126889	2.10202266428372	0.214646326567797
CACACAAGTTAGGGTG-1	0	0	0	0.299565016062928	1.5773256800733	1.42152778831159	0.299565016062928
CACACAATCTTCTGTA-1	0.192230406196932	0	0.492162043573377	0.613995148088524	1.26508578865317	0.353399200279217	1.32318053976914
CACAGATAGTTCCTGA-1	0	0	0	0	2.33696393547989	0.993236032539171	0.615174152824935
CACAGATTCAAACGTC-1	0	0	0.316883171822566	0	2.7191881224947	0.557146657462329	0.750720812941795
CACAGGCGTATCAGCT-1	0	0	0	0	1.94496788412351	0.318154015845798	0.915631239659239
CACAGGCTCAGACAAA-1	0	0	0.434891757773152	0.434891757773152	1.77548823100368	0.859504312346118	0
CACAGGCTCCCGTGTT-1	0	0	0	0	2.09851293637804	0.369580355112662	0.638825312765616
CACATGAGTCCATCTC-1	0	0	0.608468248927965	0.443665845698271	1.08330701578508	0.443665845698271	0.873810748356464
CACATGAGTGCACGCT-1	0.282358147659845	0	0	0.282358147659845	1.82777924322616	0.682470835022903	0.835086975034639
CACATGATCAGCTAGT-1	0	0	0.25586565022499	0.459421830105781	0	0.459421830105781	1.36501758972444
CACCAAAAGACATCCT-1	0	0	0	0	2.75835636918084	1.07398819034586	0.67473618470095
CACCAAACACGACAGA-1	0	0	0.892120811404833	1.35598956558579	0.542411374915153	0.307539768509796	1.1507142242826
CACCAAATCATCACAG-1	0	0	0	0	2.86331680193429	1.12002878935196	0.935586104968916
CACCGTTAGGATTACA-1	0	0	2.30399255276193	0.56028625393439	1.05707277022679	0.917229258456419	0.917229258456419
CACCGTTCATCCTTCG-1	0	0	0	0	1.81969276298341	0.358254842112114	0
CACCGTTCATCTCGTC-1	0	0	0.520115129942703	0.293498118640779	0.293498118640779	1.86528413450277	1.55861129214061
CACCGTTGTACAAGTA-1	0	0	0	0.75115414655051	1.47208993532583	0.557497261786133	0
CACCGTTGTCTCGACG-1	0	0	0.318266342380049	0.753408015683654	1.70418582064644	0.753408015683654	1.05560451231683
CACGAATGTTCTCGTC-1	0	0	0	0.329917958494179	2.37688986869589	0.941340769010054	0.329917958494179
CACGAATTCGCTAAAC-1	0.184480219261993	0	0	0.699609238588036	1.17202541423916	0.340169952875154	0.593532775163813
CACGGGTCACGCTTAA-1	0	0	0.265179712325871	0	0.795099325307265	0.647624424711473	1.39541573323426
CACGGGTCAGTAACCT-1	0	0	0.958489302078725	0.764721373470619	0.866291265167632	0.866291265167632	1.04289980753438
CACGGGTGTGTTACAC-1	0	0	0	0.318481006201384	1.70482991525529	0.559658648445898	0.559658648445898
CACGTGGCATCTGCGG-1	0	0	0.95061547441523	0	2.71197295809387	1.11212600783483	1.78986803685029
CACGTGGGTGGACCAA-1	0	0	0.388163500522778	0	1.96928070514708	1.46323124928427	0.884929024844864
CACGTGGGTTAGGCTT-1	0	0	0.298206029712444	0	2.19623581668249	1.32959568781049	1.32959568781049
CACGTGGTCACGATAC-1	0	0	0	0	1.47939533169982	0.517637197296844	0.948616742943893
CACGTTCAGGTAGTCG-1	0	0	0	0	2.19750288660919	1.00783931070359	0.298573796001998
CACGTTCGTACGATCT-1	0	0	0	0	0	0.45501867820204	1.00379176136432
CACGTTCGTCAAACGG-1	0	0	0.45875690864321	1.20249899046454	2.9468197140955	2.2136975756409	0
CACGTTCTCACTTATC-1	0	0	0.181452398263782	0	0	0.334981787731646	1.33115274525438
CACGTTCTCAGAATAG-1	0	0	0	0	0.686562835378031	0	0.401080365238709
CACGTTCTCATTACGG-1	0	0	0.337308615721538	0	1.61177801335693	1.52834559084382	1.52834559084382
CACGTTCTCCATACAG-1	0	0	0	0.339889780242153	1.10656846438622	0.339889780242153	0.79497165905458
CACGTTCTCTTCGACC-1	0	0	0	0	3.35245465777525	0.963910105394411	0.593859430764357
CACTAAGAGACCATTC-1	0	0	3.34226571224402	0.68026339003084	0.218009936919753	0	1.48396356339484
CACTAAGAGAGGTGCT-1	0	0	1.26673779367223	0	1.45339535345086	0.738377666917882	0.738377666917882
CACTAAGCAGTAACCT-1	0	0	0	0.479596524653256	1.77890721508289	0.971205581212751	0.802380426292642
CACTAAGGTACACGCC-1	0	0	1.66307999021205	1.66307999021205	0.667890275770047	0.667890275770047	1.06479264042832
CACTAAGGTAGGAAAG-1	0	0	1.07165095241536	0	1.40421153682752	0.766452462767516	0.32500627126213
CACTAAGGTTGCATGT-1	0	0	0.287116527434295	0	0.979414790313237	0	0.692015770502812
CACTAAGTCGCTCATC-1	0	0	1.12589397153494	0	1.7681952193919	0.870727433532899	1.00642746344316
CACTGAAAGATCGCCC-1	0	0	0	0	1.20122184778631	0	0.657349227626672
CACTGAAAGTAACCTC-1	0	0	0.267599582728251	0	1.54370083335211	0.267599582728251	1.04413588534703
CACTGAACAGAATCGG-1	0	0	0.339400597679924	0	1.23099468771481	0	1.23099468771481
CACTGAAGTGCCCTTT-1	1.65140427640939	0	0	0	0.582316557766074	0	0
CACTGAATCATAGCAC-1	0	0	0	0	0.681069857659549	0.218330111375092	0.549272752896136
CACTGGGAGAATCGTA-1	0.19211186689232	0	0.722235168981144	0.491898558238301	0.820148231542798	0.613684123973868	0.99119356854352
CACTGGGAGATCGCCC-1	0	0	0	0.455145097284056	1.0040108322407	0.766771269614498	0
CACTGGGCAATGCTCA-1	0	0	0	0	2.64535787503087	0.584024921589138	0.334055598088186
CACTGGGCATGACTAC-1	0	0	0	0	0.563446073415632	0.563446073415632	0.921649033060952
CACTGGGTCACTGGGC-1	0	0	2.36118528035062	0.294892943879217	0.863704098722563	0	0.998759865366691
CACTGTCCAATTGCAC-1	0	0	0.369290467184203	0.369290467184203	2.24996961035733	0.369290467184203	0.85020361658965
CACTGTCTCAATCCGA-1	0	0	0	1.45522450849881	1.22065730827384	1.22065730827384	0.639762534773727
CACTTCGGTGCCGGTT-1	0	0	0	0.500177230008956	0.679818876631178	0	1.58802651512561
CACTTCGGTTCAGGTT-1	0	0	0	0	3.12583132997461	0.741909060142433	0.198841121518648
CACTTCGTCGATCCAA-1	0	0	0	0	0	0	1.10174205608928
CAGAGCCCAAGTGGAC-1	0	0	0	0	3.31667625927127	0.859716415458069	0.519534778602615
CAGAGCCCAGCTTTGA-1	0	0	0	0	1.81181557561535	0.293741252919008	0.861093855210809
CAGAGCCCATTGCTGA-1	0	0	0	0.679818876631178	1.23366770110803	0	0.396599339475841
CAGAGCCTCTCCGATC-1	0	0	0	0	0.877750040440333	0.532239122726673	0.532239122726673
CAGATACGTAACCCGC-1	0	0	0.847888772744459	0.981475545504498	0.511239299076809	0.847888772744459	1.46713244640879
CAGATACGTAGTTCCA-1	2.61237134796068	0	0	0	0	0.453716518208526	1.00153407344095
CAGATACGTCGAACGA-1	0	0	0.57001025633251	0	1.85285399038624	0.930812922533544	0
CAGATACTCGTGCGAC-1	0	0	0.325497204101752	0.325497204101752	3.14904116384434	0.570661939993286	0.9317214047924
CAGATCAAGGCGACAT-1	0	0	0	0	1.07511013279178	0	0
CAGATCAAGGTACCTT-1	0	0	0.431111632135949	0	0.592470682117129	0.961991181401835	1.37733443110983
CAGATCATCTCCGCAT-1	0	0	0	0	1.24243565641238	0.268503114864585	0.654414228433144
CAGATTGAGTCATAGA-1	0	0	0	0	0.858813783227584	0.703230844656858	0.993418025306081
CAGATTGCAAGGCAAC-1	0	0	0	0.276526846284341	2.90149230098377	0.95270433609938	0.670710884013872
CAGATTGCATGAGAAT-1	0	0	1.20942528463572	1.01655893862827	0.462405761396754	1.20942528463572	1.20942528463572
CAGATTGCATGTCGTA-1	0	0	0	0.196966840650875	2.29514247860267	0.196966840650875	0.502658958343464
CAGATTGGTCTGTGCG-1	0	0	0.61622064141631	0.354843779316161	1.14096570638725	0.494047744503241	1.07049069989772
CAGATTGTCAAGTGGG-1	0	0	1.23871639047514	0	0.34254668451264	0.597219929942491	1.11272902480172
CAGATTGTCGAGCACC-1	0	0	0	0.733074759348104	1.03049451053739	0.733074759348104	0.89280143250294
CAGATTGTCTTAGGAC-1	0	0	0.562437454158728	2.97021699894963	1.56333626443832	0.757256234584084	0
CAGCAATAGCTCTATG-1	0	0	0.998271114756309	0.218973301188557	0.799302973536168	0.682688764717104	0.998271114756309
CAGCAATCAGTGTGCC-1	0	0	0	0	0.562697388063939	0.562697388063939	1.06073830386348
CAGCAATCATTGGATC-1	0	0	0	0	0.295120865250978	0.707969838861395	0.522701275209214
CAGCAATGTCCATAGT-1	0.394806776282066	0	0	0	1.76489756443529	0.89702317948574	1.58366445258974
CAGCAATTCGCCAATA-1	0.201347727089577	0	0	0.749172974551703	2.12353611804483	0.512314488759387	0
CAGCAATTCGTTGTGA-1	0	0	0	0	2.15907434309263	0.54801762518555	0.900015375197643
CAGCACGAGTAAAGCT-1	0	0	0	0.389803005586155	0.88791989756799	0.669561067785595	1.75213444134458
CAGCACGAGTTGAATG-1	0	0	0	0	2.75971440592572	0.599914407454948	0.740007132133262
CAGCACGCAGCAAGAC-1	0	0	0	0.3090823167545	1.60621662011703	0.3090823167545	0.89555644765714
CAGCACGCATTATGCG-1	0	0	0	0	2.63629829797557	1.12292378377019	0.575312297852351
CAGCACGGTCGTCGGT-1	0	0	0.59224187981776	1.05967057879627	0.238501617460224	0.43093239181673	1.61744306299974
CAGCACGTCGTAATGC-1	0	0	0.539264494266714	0	2.20832337106105	0.78446850129574	1.61943235365141
CAGCAGCGTCCTGGGT-1	0	0	0	0.508067586587532	3.31356948184165	0.508067586587532	0.843355474689675
CAGCAGCTCAAACCCA-1	0	0	0	0	1.57558202587689	0.528867777536777	1.12850420160844
CAGCCAGAGAGCAGAA-1	0	0	0	0.165956465968479	1.67382410677963	0.432798214098519	1.09384721541396
CAGCCAGAGATGTTGA-1	0	0	1.44662034175149	0.34081377744935	0.34081377744935	0.594532053041651	1.34615952469946
CAGCCAGAGTTAGTGA-1	0	0	0.945113111250866	0.371189971227073	0	1.92322027464192	1.61842255411469
CAGCCAGCAACCAATC-1	0	0	1.57711785954129	1.07175197397756	0.392125132615094	1.3560252048506	0.392125132615094
CAGCCAGCACGTCTCT-1	0	0	0	0	2.20211057328119	0.590232646991182	1.10227902189339
CAGCCAGCATAGAAAC-1	0	0	0.343950654274358	0.186690760904619	0.479807629342356	0.59939571964047	1.11597572001155
CAGCCAGTCGTGTTCC-1	0	0	0	0.437968588869229	1.45799562161944	0.741514620481287	0.242772137325525
CAGCGTGCAACGTTAC-1	0	0	0.760710486414126	0	1.48600120902574	1.81304496619291	0.9968357003894
CAGCGTGGTTCGTAAC-1	0	0	0	0	0.3668380587194	0	0.3668380587194
CAGCGTGTCTCGTGAA-1	0	0	0	0	1.52158198322085	0	0
CAGGCCAAGCCGAACA-1	1.72672965636634	0	0	0	0	0	0
CAGGCCAAGGAGTACC-1	0	0	1.53777166186358	0	1.64407838502668	0.714937684918821	0.942382931941988
CAGGCCACACAGGATG-1	0	0	1.45719687187655	0.787449625231597	0.787449625231597	0	1.38490846334211
CAGGCCATCGAACCAT-1	0	0	0.53618422552622	0.38728821310387	0.212277109816367	0.38728821310387	0.88333062140654
CAGGGCTAGTCGGCCT-1	0	0	0	0.568462392075716	1.06948401574509	0	0.568462392075716
CAGGGCTAGTTTCAGC-1	0	0	0	0.32999486229195	1.59119447244513	0	1.50821301969695
CAGGGCTGTAGGCAAC-1	0	0	0	0	1.81529295667768	0.675130428308745	0.958257132544184
CAGGGCTTCGCTTACC-1	0	0	0.355768705364993	0.617644654831972	2.00271718420514	1.27078932191928	0.617644654831972
CAGGTATCACATTGTG-1	0	0	0.811625288184258	0.272231662630023	0.811625288184258	0	0.662003894650594
CAGGTATCAGAGTGTG-1	0	0	1.13470669206034	0	0.720339384814523	0.423675151709455	0.423675151709455
CAGGTATGTCACTCTC-1	0	0	1.32549361203449	0.478859146677124	1.47665472509481	0.930422160869567	0.930422160869567
CAGGTATTCCTCCACA-1	0	0	0.816005155702891	0.697715783506019	1.25928317272287	1.32844933569585	0.563533009814013
CAGGTATTCTTAGCAG-1	0	0	0	0.178449155097851	2.17639629415622	0.329824623921917	1.08303188765725
CAGTGCGCACACACGC-1	0	0	0.589975760752112	0	2.60971189449953	0.728478730845791	1.22724999591936
CAGTGCGCATAACTCG-1	0	0	0	0	2.65839468216265	0.552394776598554	0.552394776598554
CAGTGCGGTAGTTAGA-1	0	0	0.929542683822485	0.412848973610417	1.52122236300469	0.704202633398781	1.26851931163146
CAGTGCGTCCCAGTGG-1	0	0	0.635842396313741	0.367629078822681	1.02145217853437	1.41345794539434	0.367629078822681
CAGTTAGAGAATCGTA-1	0	0	0	0.324974305789543	3.80165976753837	1.07157519991415	0.930580283962773
CAGTTAGCAGATAAAC-1	0	0	0	0.272844512673264	0.486978691507136	0	1.05854549336426
CAGTTAGGTTGTCTAG-1	0	0	0.257228913220035	0.257228913220035	3.13551972353042	1.01524768486886	1.11625182337757
CAGTTAGTCATCCCGT-1	0	0	1.32594483513864	0	0	0.207403096433934	0.207403096433934
CAGTTAGTCATCCTGC-1	0	0	0	0.452505212169811	1.48918401555394	1.09956557758682	0.888144379438122
CAGTTAGTCGCCTTGT-1	0	0	0	0.46190570304257	1.63113471820099	0.776656768158436	1.20847740879916
CAGTTCCAGAACCCGA-1	0	0	0.834736176576603	0	1.71644688930451	0.502049041361658	1.0839415635318
CAGTTCCCATGATCTG-1	0	0	0	0	2.05276928056116	0.614472034335016	0.614472034335016
CAGTTCCGTGCCGTAC-1	0	0	0.539130463393029	0.305466259635062	2.2210416706577	1.14535150658618	1.43872532043589
CAGTTCCTCCTCTAGC-1	0.2385301974874	0	0.2385301974874	0	1.61755102477024	0.592302073315942	1.05975858608145
CATAAGCAGACATAAC-1	0	0	0	0	2.69844975153293	0.992042378995571	0.614303252582889
CATAAGCAGGAGGTTC-1	0	0	1.2458243991005	0	2.86720853480634	0.402233099343216	0.402233099343216
CATAAGCAGGTGAGAA-1	0	0	0	0.406350396511079	3.02294912696138	1.10038208243155	1.50614185188978
CATAAGCCACTACTTT-1	0	0	0	0	1.95557205996705	1.18646608310853	1.18646608310853
CATAAGCTCAGAATAG-1	0	0	0	0.303207510488634	2.08987553041943	0.882436812244591	0.303207510488634
CATAAGCTCATACGGT-1	0	0	0	1.18947807326648	1.3980140957735	0.76205879128615	0.566329588323965
CATACAGCAGGACTAG-1	0	0	0	0	0.363427447178781	0.629408876750353	1.16041347921379
CATACAGCATCCGTTC-1	0	0	0	0.274548048920703	2.31866887802948	0	0.489727579237458
CATACAGCATGAAAGT-1	0	0	0	0.98514128270168	1.20880103031224	0.98514128270168	0.696598290517187
CATACAGGTCGCATGC-1	0	0	0	0	1.35633416865196	0.673273783203826	0
CATACAGGTTGTGTTG-1	0	0	1.0624637745518	0.666159035842298	1.21398171920326	1.21398171920326	0
CATACAGTCACTGGGC-1	0	0	0	0	1.90397563313853	1.01439733519801	0.84082367459684
CATACCCAGTGATTCC-1	0	0	0	0.497396071989846	1.44034886322302	0.497396071989846	1.18035139159984
CATACTTGTAGAGCTG-1	0	0	0	0.843481230687109	0	1.60409054282684	1.0173756418418
CATACTTGTGGTCCGT-1	0	0	0	0	2.94246520537438	1.36931574211615	0.312312990011399
CATACTTTCGACGAGA-1	0	0	0.277616222319325	0	1.26971452427835	0.824139514795741	0.672913127818463
CATACTTTCGAGAAGC-1	0	0	0	0	0.307063869267702	0.541658710023031	0.891059551451307
CATACTTTCTGGTCAA-1	0	0	0.331230261919044	0	0	0.778425991264754	0
CATAGACTCACTTGTT-1	0	0	0	0.733533944807288	0.855705347259463	0.239494503110355	0.239494503110355
CATCAAGCATCCTGTC-1	0	0	0	0	0.534481980234252	0.880923814137312	1.13773425915963
CATCAAGGTCTGGTTA-1	0	0	0.571785079318827	0.228840988014762	1.19824013454677	0.826676966044911	0
CATCAAGTCATGAGAA-1	0	0	0	0	1.05076647833717	0.911428461492703	0.74948279240273
CATCAAGTCTAGGCCG-1	0	0	0	0	2.85327625629704	1.06299067496005	0.536862331892487
CATCCACAGGTAGGCT-1	0	0	0	0.612104874050562	1.86995598252685	0	1.652793675001
CATCCACAGTGCGTCC-1	0.302026356523978	0	0	0.302026356523978	2.04113469452324	0.879787524604915	1.13641573385287
CATCCACCACTTGTCC-1	0	0	0	0.533707907174952	2.64240916865673	0.533707907174952	1.78115416412025
CATCCACGTATCACGT-1	0	0	0.914643901649431	0.752318857706908	0.558439757436915	0	1.17675456673342
CATCCACGTATGTCTG-1	0	0	1.13840680877422	0	0.264755994464285	0.264755994464285	0.922497371185389
CATCCACGTCGTATTG-1	0	0	0	0	0.60106622700554	0.345029316148007	0.804730568336803
CATCCACTCTAAGAAG-1	0	0	0	0.346235871411809	2.62653765080982	0.976423617047032	1.35998946480658
CATCCCAAGCTCCCTT-1	0	0	0.280920919515768	0.280920919515768	0.831776080666273	0.831776080666273	0.679578850143391
CATCCCAAGTGTTCAC-1	0	0	0.228562563853069	0.228562563853069	2.53017051333984	0.706640045918327	0.228562563853069
CATCCCAGTCCGGTCA-1	1.75799034376634	0	0	0	0	0	0
CATCCCAGTGAACCGA-1	0	0	0	0.448500961287178	2.05304056166732	1.34281648090327	0
CATCCCAGTTTGATCG-1	0	0	0	1.01163273094505	0.362920711725785	1.01163273094505	0.838357569799113
CATCCGTAGTAGCAAT-1	0	0	0	0	1.12190541858587	0.635222836643298	0.635222836643298
CATCCGTCACATGTTG-1	0	0	0	0.747721584325351	1.27956946224213	0.909431045280157	0
CATCCGTCAGCTGAGA-1	0	0	0	0	2.25151745934599	0.907707498056338	0.746202192948482
CATCCGTGTAAGATCA-1	0	0	0	0	0	1.35712394920007	0.76732727520654
CATCGCTCACCCTGAG-1	0	0	0	0	2.41142129182649	0.300099407355412	0.300099407355412
CATCGCTCACGGTGCT-1	0	0	0	0	1.12751497731358	0.528267284592962	0.714902134634689
CATCGCTGTTCTTCAT-1	0	0	0.323057387926137	0	1.30003152606796	0	1.30003152606796
CATCGCTTCTTCCCGA-1	0	0	0	0	1.78350187521182	0.285211946078613	0.688200811177328
CATCGGGGTAGCTTGT-1	0	0	0	0.721302274156697	1.13597896926238	0.234500889640706	1.21743134293636
CATCGTCAGTTTCGAC-1	0	0	0.433360210927617	0.433360210927617	0.595340056143264	0.239973813116225	0.965954862298541
CATCGTCGTCCTATAG-1	0	0	0.627572094203572	0	1.40012356168176	0.362229594775073	0.83706836163219
CATCGTCGTCGAATTC-1	0	0	0	0	3.27183608640657	0.710539815589981	0.417093744420755
CATCGTCTCCCATAAG-1	0	0	0.423274692293427	0.582456105546616	1.0453303103343	1.13391981782174	0.948123080586766
CATCGTCTCTCTGCCA-1	0	0	0	0	0.810427073297514	0.660960275220291	0.271718113801708
CATCGTCTCTCTTGCG-1	0	0	0	0.518419260515193	2.05331687307136	1.11123650277203	0
CATGAGTAGGGCAGTT-1	0	0	0	1.85896912177411	0.770483623430482	1.65942870284112	0.327097723326054
CATGAGTCATCCCGTT-1	0	0	0	0	2.18224538453014	1.2481984558191	0.807381841748378
CATGAGTGTGCAAGAC-1	0	0	0	0	1.69772297899257	0	0.849487967584642
CATGAGTTCTGATGGT-1	0	0	0	1.01152137300276	1.28776377828259	0	0.628550331678766
CATGCAACACACCGCA-1	0.349969082209007	0	0	0.98435853003688	3.39828091837442	0.608703785122487	0.98435853003688
CATGCAACACCTGAAT-1	0	0	0	0.351161011226086	2.14860478865585	0.610543593591948	0
CATGCAACAGCAGGAT-1	0	0	0.305489770821985	0.305489770821985	1.90458707922293	0.305489770821985	0.53916768734661
CATGCAATCGTCTAAG-1	0	0	0.321579831069138	0.321579831069138	1.18657147912319	0.321579831069138	0.564523852836025
CATGCCTCAAGTGACG-1	0	0	0	0	0.512350258951393	1.73773748055091	0.849475199737586
CATGCCTGTCATGGCC-1	0	0	0	0	1.75237582619784	0	0.784847542091972
CATGCCTGTTCTCGTC-1	0	0	0	0	0	0	0
CATGCCTTCGGATACT-1	0	0	0	0	0.377671755842359	1.43798221789241	1.042230976279
CATGCGGAGGTATCTC-1	0	0	1.30397286669618	0.639025906998725	0.369711646155057	0.201845229746046	0.369711646155057
CATGCGGAGGTTCAGG-1	0	0	0.389695319628517	0	2.0977679365713	0.389695319628517	1.21866069032998
CATGCGGCAAGAATAC-1	0	0	0.771712088542221	0.177234630860251	0.677808107888542	1.0781074563807	1.0781074563807
CATGCGGCATGGCTAT-1	0	0	0	0	2.21622137095176	0.597330170802566	0.968701414173608
CATGCGGGTAATCAGA-1	0	0	0.670773152941782	0.27655763197653	1.17250709094322	0	0.670773152941782
CATGCGGGTCTACGAT-1	0	0	0	0.521766681759297	1.6960764647415	0	1.56182423167382
CATGCGGGTTGGGATG-1	0	0	0	0	0	0	1.22567048313642
CATGCGGTCCACGTCT-1	0	0	0	0	1.01568748223436	0.364862024160146	0.631607109686262
CATGCTCAGATACCAA-1	0	0	0	0.239956455081484	0.595303556185142	0.239956455081484	0.856952097379141
CATGCTCAGTTGAAGT-1	0	0	0	0.375704725972118	2.68652106258209	0.375704725972118	0.648167749870777
CATGCTCCAACCGGAA-1	0	0	0	0	0.886820281722741	0.727813882105881	1.14457254240622
CATGCTCCAACGGCTC-1	0	0	0	1.0746652828176	1.48825403874962	0.356743528692369	1.33140280231059
CATGCTCCAGCTGAAG-1	0	0	0.559787270401761	0.318562859726708	1.3865944361409	0	0.559787270401761
CATGCTCCATAATCGC-1	0	0	0	0	0.96135890776752	0.592013259298795	0.339191382918228
CATGCTCCATCAACCA-1	0	0	0	0	1.46046730918825	0	1.24731362196135
CATGCTCGTGCAATAA-1	0	0	1.59526983801123	0	1.08681954379436	0.905683539298597	0
CATGCTCGTTCACCGG-1	0	0	0	0	1.14552206148921	0.619303060650498	0
CATGCTCTCCTCATAT-1	0	0	0	0.413056534197514	0	0.929914076503228	1.113737945022
CATGCTCTCGAGATAA-1	0	0	0	0	2.00352066621297	0.459443311840392	1.36506101467624
CATGGATCAAGTCCCG-1	0	0	0	0	1.39749811192432	1.00797189141267	0
CATGGATCAATACGAA-1	0	0	1.08789495607722	0.685119968577398	0	1.49156262159983	0.906650316091981
CATGGATCATGGGTTT-1	0.348220931290081	0	0	0	1.8586526014379	0.980646997890504	0.810768213304551
CATGGATGTATCGCAT-1	0	0	1.11263989742497	0	1.26778505975402	0.703686291505602	0.412503509010863
CATGGATTCGAGCTGC-1	0	0	0	0.591724734969612	1.83196787764132	0.793288287633936	0
CATGGTAAGCCACCGT-1	0	0	0	0.194738856768269	1.58307049500613	0.918271011349709	1.27534154103724
CATGGTAAGCGGTATG-1	0	0	0	0.447969777687641	1.34173020814965	0.447969777687641	0.756245345866238
CATGGTAAGGTCGAGT-1	0	0	0.388178758354035	0	1.34697119536508	0	1.06373550709797
CATGGTACAGCTACTA-1	0	0	0	0.699966249791984	1.71588248296818	1.10769408670969	1.10769408670969
CATGGTATCCTCTAGC-1	0	0	0	0	1.42543540424209	0	1.01355225623798
CATGGTATCTGGCTGG-1	0	0	2.09022512427926	0.480101144698017	0.654591782932441	0	1.47917164587759
CATTCATAGTAGGATT-1	0	0	0	0.318870188709031	1.38743920242168	1.47708405161191	1.63535908376486
CATTCATCAAACCGGA-1	0	0	0	0	1.12250421009284	0.296708568297753	0.867811400220307
CATTCATCACACAGCC-1	0	0	0.59811531591386	0	0.241294597505124	0.241294597505124	1.06824648039138
CATTCCGAGCTGTTCA-1	0	0	0	0	1.79510060163789	0.607959623153013	0.983336148282998
CATTCCGAGCTTTCCC-1	0	0	0.698760735024447	0.290492788678075	0.51531898546705	0.98784128612613	1.54925224907153
CATTCCGCACCAGACC-1	0	0	0	0	0	1.1254766331927	0.980334730489162
CATTCCGGTGCATTTG-1	0	0	0	0.609794790455357	0.985856915688692	0.609794790455357	0.609794790455357
CATTCTACATGCCGCA-1	0	0	0.262145217780849	0.469647654010358	0.78793953630386	0.641404212178458	0.641404212178458
CATTCTAGTCGTAATC-1	0	0	0	0	0.304996800580878	0	1.14413489019862
CATTGAGCACTCACTC-1	0	0	0	0.744418370370742	1.32522755490536	0.439936298078942	0.439936298078942
CATTGAGGTCGGTACC-1	0	0	0	0	2.2962582006164	0.615799648880788	0.354570424410898
CATTGAGGTGGATCAG-1	0	0	0	0	1.00062682151205	1.00062682151205	1.38878523636096
CATTGAGTCGCTGTTC-1	0	0	1.02195475278282	1.02195475278282	0	0.781957791694692	1.02195475278282
CATTGAGTCGGTCGGT-1	0	0	0	0.288895537880931	0.288895537880931	0.288895537880931	1.61331582990709
CATTGAGTCGTGTGAT-1	0	0	0.805049575923322	0	0	0	1.6336799440893
CATTGCCAGATTGGGC-1	0	0	0	0.920977477515047	1.1244907021588	0.449101785057421	1.74470300041779
CATTGCCAGTTCCGGC-1	0	0	0	0	1.69109743166822	0.313924183922214	1.16711660431964
CATTGCCCAACGACTT-1	0	0	0	0	0	0.346672320345156	1.12225263182223
CATTGCCCACCCAATA-1	0	0	0.254289091247402	0	2.07305482926738	0	0.254289091247402
CATTGCCCATGGCCAC-1	0.342712651787272	0	0	0.342712651787272	1.35101616035125	0.185966529956058	0
CATTGCCCATGTGGTT-1	0	0	0	0.300353689474917	2.03554061086294	1.0122122209181	0.531023846768523
CATTGCCGTACAATAG-1	0	0	0	0	2.94510818600727	1.46058021274728	0
CATTGCCTCGTGGTAT-1	0	0	0	0	0.439995311849326	0	0.439995311849326
CATTGTTAGAATCGTA-1	0	0	0.835117761704174	0.625968905660296	0.835117761704174	0.361184705715754	0.502315157189593
CATTGTTTCACAACCA-1	0.231760242165382	0	0	0.834684506306889	0.419785285493048	1.20817096439723	0.9419212110364
CATTGTTTCATGCTAG-1	0	0	0	0	2.30234512818773	0.287615421337016	0.510718979849925
CATTTCAGTGTTGATC-1	0	0	0.815836318417396	2.33523496839473	0.563402615539098	0.563402615539098	0.815836318417396
CATTTCATCATGAGTC-1	0	0	0	0.324336325720934	0.765159522771732	0	1.30339818766888
CCAAGCGAGTTACGAA-1	0	0	0.318184642424937	0.559192901757766	1.28713965225921	0.559192901757766	0.559192901757766
CCAAGCGCACCTGTCT-1	0	0	0	0.292676211127511	2.83206065000684	1.31374267935132	0.703110640381155
CCAAGCGCACTTTATC-1	0	0	0.498408353309461	0	1.07783034174298	0.677601350045914	1.442319215766
CCAAGCGCATTGTACG-1	0	0	0	1.06286664703804	0.321308861108836	0	1.18588677785556
CCAAGCGGTTAGTCGT-1	0	0	0.807840819603163	0.346672320345156	0	0.346672320345156	1.71521766563259
CCAAGCGGTTTGGCTA-1	0	0	0.822168545825997	0.493301630474661	1.57407734978809	0	0.493301630474661
CCAAGCGTCCATGAGT-1	0	0	0	0	1.40939087046761	0	1.3101631832006
CCAAGCGTCGGCCTTT-1	0	0	0.483354138144345	0	1.55371888918414	0.807817857650405	0.807817857650405
CCAATGAAGATGATTG-1	0	0	0.35626827020318	0	1.38527736651865	0	0.61841348798403
CCAATGAAGCTATCTG-1	0	0	0.362362295148346	1.01046479619687	0.837315960464559	1.45287654981698	0.927633271166394
CCAATGACATCCGAGC-1	0	0	0.453475821493522	0.252225674265659	0.620930868471603	0.252225674265659	1.19243389847295
CCAATGAGTACTAACC-1	0	0	0	0	0.279616337067613	0.279616337067613	1.51487335727974
CCAATGAGTCTTGCTC-1	0	0	0	0	2.29196780865808	0.572912768861261	0.572912768861261
CCAATGATCCAGGACC-1	0	0	0.271029015878586	0	0.65955903987167	0.65955903987167	0.65955903987167
CCAATGATCTTTCTAG-1	0	0	0.858369746906163	0.373701793436419	0.757416635144406	0.858369746906163	1.03404356015692
CCAATTTCACACACGC-1	0	0	0	0	0	0.457411632237417	1.00793505964778
CCAATTTCAGGAAGTC-1	0	0	0	0.666320224447419	1.82597192373175	1.74663951961894	0
CCAATTTGTCCGATCG-1	0	0	0.581405375696131	0.581405375696131	1.81247289524377	0.332374656697044	0.581405375696131
CCAATTTGTGACAGGT-1	0	0	0	0	1.94511305728052	0.419535085088927	0.231609270758098
CCAATTTGTGTCCCTT-1	0	0	1.99053253615572	0.287133129153818	0.979456329342795	0	0.692048992459759
CCACAAATCGCCAACG-1	0	0	0	0	1.68151024343718	0.707591230485729	0.707591230485729
CCACACTGTGGAAGTC-1	0	0	0.268256746972226	0.479561358942124	2.49126822689682	0.268256746972226	0.479561358942124
CCACCATCACTAGGTT-1	0	0	0.30678852724232	0.30678852724232	0.30678852724232	0.541223143950784	0.89044525219439
CCACCATCATAATCCG-1	0	0	0.852358250714324	0.852358250714324	1.35648157759059	1.1358566546965	1.49492693042676
CCACCATGTGCGAGTA-1	0	0	0	0.396790669238167	1.08118750612672	0.900622154269734	0.900622154269734
CCACCATGTTGCACGC-1	0	0	0.458328965325876	0	1.73190918075327	1.20168517312109	0.458328965325876
CCACCATGTTGCATAC-1	0.197575900040862	0	0.197575900040862	1.15828129018644	1.83141165925551	1.01071482183934	0.504004386683806
CCACCATTCAGGACAG-1	0	0	0.50390927578298	0.50390927578298	1.75865887332206	1.08705832276995	0.50390927578298
CCACCATTCCACTAGA-1	0	0	0	0	0.660262654068753	0.969556965915062	1.13282893503131
CCACGAGAGCCAAGTG-1	0	0	0	0	1.93013463248108	1.08636401227482	0.683975066354255
CCACGAGAGTGACACG-1	0	0	0	0	1.18836641071121	0.924712727184823	1.29800994471552
CCACGAGCAACACGTT-1	0	0	1.01990988234464	0	0.464351197102627	0.78022504077182	1.01990988234464
CCACGAGCATGGCGCT-1	0	0	0.604003409443293	0.346927429161127	2.03279858539328	0.604003409443293	0.346927429161127
CCACGAGTCCCTCTCC-1	0	0	0	0.236636055206967	2.16818678415579	1.05391455070652	0.427852526735172
CCACGAGTCTCAGGCG-1	0	0	0.551343138826055	0.551343138826055	1.43210975251777	0.999292511919984	0.551343138826055
CCACGTTAGGAGACCT-1	0	0	0	0	2.89768320851213	0.998132008287935	0.998132008287935
CCACGTTCAGAACCGA-1	0	0	0	0	0.702750284047032	0.518515469956205	1.11139604216555
CCACGTTCAGTAGATA-1	0	0	0.943707097547356	0	1.08581792680696	0.579275304512134	0.3310089707113
CCACGTTGTACCTGTA-1	0	0	0.902121163549061	1.45765135034338	0.549515196511727	0.549515196511727	1.04064142818783
CCACGTTGTTCTCTCG-1	0	0	0	1.24282285131517	2.02476777809734	0.803207568464288	1.24282285131517
CCACGTTTCCAGTTCC-1	0	0	1.05467691522807	1.05467691522807	1.28632660538011	0	0.558711930972085
CCACTTGAGGCCACCT-1	0	0	0.404699908037557	0	1.60760044761785	0.914912949884855	0.914912949884855
CCACTTGCAAATACAG-1	0	0	0.292331530134579	0.992412614057432	0.992412614057432	0.518254414932672	0.857893602566289
CCACTTGCAAGGTCAG-1	0	0	0.182869872075598	0	1.28330771002847	0.471236916111134	1.28330771002847
CCACTTGCAGCAGTCC-1	0	0	0.940459648146902	0	1.08229588870842	0.329512067082351	0.576938698881905
CCACTTGCATCCGGTG-1	0	0	0.316721242462554	0.556891956472061	1.05190476258872	0.750405989719486	1.55312126516166
CCACTTGCATTGAAAG-1	0	0	0	0.340860697052765	1.44674455898293	0.594604862912244	0.964939698046043
CCACTTGGTCAGATTC-1	0	0	0	0.293923870047951	0.861508000875235	1.1151712772822	0.293923870047951
CCACTTGTCACTCACC-1	0	0	0	0	1.26770644689857	0.547740645110322	0.899625763219357
CCATAAGAGCCTCTTC-1	0	0	1.62715431647022	0.316095339212653	0.749188655089799	0	1.28158008773042
CCATAAGCAATTGAGA-1	0	0	1.51958664018506	0.412141401651766	0.412141401651766	0.412141401651766	0
CCATAAGGTACCTAGT-1	0	0	0	0	0	1.34056262526978	1.41179447207071
CCATCACAGTTGTAAG-1	0	0	0	0	0.444146589252418	1.17453454950401	1.33389390777728
CCATCACCAAATGGAT-1	0	0	0	0	1.37027329880818	1.08438407243039	0.90349448179174
CCATCACCACGATAGG-1	0	0	0.288074276770221	0	1.94725420965458	0.288074276770221	0.693931435432904
CCATCACTCGAATGCT-1	0	0	0	0	1.98305165377757	0.486423033016986	1.79374138231799
CCCAACTAGAGCCCAA-1	0	0	0	0	2.07334431996298	0.645374270142557	0.645374270142557
CCCAACTAGCTGGTGA-1	0	0	0.29614208395603	0	1.70121377654179	0.524327499471077	1.00184657983943
CCCAACTCAAATCAGA-1	0	0	1.14435366998818	0	1.55724298603163	1.14435366998818	0.727647867786566
CCCAACTCACATCATG-1	0	0	0	0	2.85051751692972	0.966859537162726	0.282117582490467
CCCAACTGTATCGTGT-1	0	0	0	0.361541133589905	1.22244230318799	1.39841572165224	0.736613758707948
CCCAACTGTTAAGAAC-1	0	0	0	0	2.46731620877124	0.853923739867498	1.74413621794851
CCCAACTGTTCCATTT-1	0	0	1.18564997102198	0.173449914626347	0.922355865481046	0.7591252972034	0.173449914626347
CCCAACTGTTGCATTG-1	0.376133687657606	0	0	0	1.93677485262213	0.648820986615384	1.03906305079175
CCCAACTTCGACACCG-1	0	0	1.24605049428044	0.854783155526571	1.98842687796554	0.754110785430474	1.24605049428044
CCCATTGCACTTGGGC-1	0	0	0	0.287332500673645	2.33411136959719	0.846498659545464	0.510266250249727
CCCATTGGTCTCTCAC-1	0	0	0.340637945028915	1.10830541787377	1.69823341121723	0.796395076597216	0.964462275547521
CCCATTGGTGCCTTTC-1	0	0	0.243116150970056	0	1.68704091984319	0.742350084640306	0.865453613795794
CCCATTGGTTCAAGGG-1	0.258748167205047	0	1.01951329945445	1.57670773995968	1.12074975013819	1.12074975013819	0.906861542113277
CCCGAAGTCCAGCTCT-1	0	0	0	0	0.792228963817728	0.590860895638375	1.10322009793525
CCCGAAGTCTTTGGAG-1	0	0	0	1.03485015100137	1.15613290168595	0.736594839800605	1.15613290168595
CCCGGAACATGTGGTT-1	0	0	1.25922897277505	0.986489289504398	1.37198118007373	1.47329873057291	2.04474806929407
CCCGGAAGTATCGTAC-1	0	0	0	0.212358557039632	2.22793609064157	0.53636095369362	1.06220053825259
CCCGGAAGTGAGTAAT-1	0	0	0	0	0	0.947155812681673	0.718933784834536
CCCGGAATCAGCCTCT-1	0	0.597605956362377	2.45366562627445	0.342795696338367	0	0	0
CCCTAACAGTGAGTGC-1	0	0	0	0	2.23488102541786	0.278370680428422	0.495885493334718
CCCTAACGTGCTGATT-1	0	0	0	0	1.72942948742237	0.988179910912323	1.1339555586721
CCCTCAAAGGAAACGA-1	0	0	1.5307297597489	0	0.644685165350453	0	0
CCCTCAAAGTTGCCCG-1	0	0	1.40543545145332	1.04604839550209	0.479619971380717	0	1.66925704295873
CCCTCAACACTTGAGT-1	0	0	0.251524127839399	0	3.24238208650954	0.999124703255934	1.09924125546796
CCCTCAACATCGCTAA-1	0	0	0	0.37699459116516	0	0.650131556614795	0.864445399451871
CCCTCTCAGATGCAGC-1	0	0	0	0	2.40663179415605	0.592067389847423	0.592067389847423
CCCTCTCAGGTCACCC-1	0	0	0.500944740364734	0	1.36768688356926	0.281517970942105	1.58957753864035
CCCTCTCGTCCGATCG-1	0	0	0.751183711090413	0	1.17526921982467	0.444527929546127	0
CCCTCTCGTCTTCGAA-1	0	0	0	0	1.33819293609315	0.66133800410517	0.940907131574451
CCCTCTCTCGTAGCTA-1	0	0	0.336061315238388	0.336061315238388	2.3210899226021	1.22275990717636	0.587147380878429
CCCTCTCTCTCCCTAG-1	0	0	0	0	0	0.795082670740779	0.795082670740779
CCCTCTCTCTCTCTTC-1	0	0	0.744987447545307	1.16715216503066	0	1.01894261913022	0.19990194454385
CCCTGATAGTAGATCA-1	0	0	0.737902631043171	0	0.546788795022458	0.898286515574899	0.546788795022458
CCCTGATAGTCACTCA-1	0	0	0	0.323204843484845	1.30042004515833	0	0.323204843484845
CCCTTAGAGAATTGCA-1	0	0	0	0.487317552657364	0.487317552657364	0	0
CCCTTAGCAATAAGGT-1	0	0	0.334010550314952	0.334010550314952	0.583954752073128	0.334010550314952	0.950201800893609
CCCTTAGCATAAGCGG-1	0.312431036751972	0	0.902992594835765	0	1.45877620635073	0	1.16329520470535
CCCTTAGCATCTGGGC-1	0	0	0	0	2.33792431171664	0.822561943002871	0.822561943002871
CCCTTAGTCCCGAGGT-1	0	0	1.19281733022718	1.19281733022718	1.89258590198488	0.812066150574837	0.714809721138334
CCCTTAGTCGAAATCC-1	0	0	0	1.24486035193913	0.72252216103675	0.534394233962438	0.880799703562143
CCGAACGAGGAATTAC-1	0	0	0	0	1.83003540076433	0	0.389219147985389
CCGAACGGTGCTTCAA-1	0	0	0.900405347298912	0.311264368880098	0.311264368880098	0.311264368880098	0.311264368880098
CCGATCTAGACCAAAT-1	0	0	2.83760974860757	0.99031973647222	2.24712264382204	0	0.447266909552938
CCGATCTAGTTGCGCC-1	0	0	2.29012462212682	0.967104235794824	0.544986543295568	0.309169006604745	0.544986543295568
CCGATCTTCTGAGCAT-1	0	0	0	0	0.623569874496795	0.623569874496795	0
CCGCAAGCAAGGTCAG-1	0	0	0	0.403656654340574	1.2488836977727	0.403656654340574	1.00814556615945
CCGCAAGCACGGCACT-1	0	0	0	0	1.85067749820494	0.666089979758372	1.06237085135043
CCGCAAGCAGCCGTTG-1	0	0	0.342511141212116	0.342511141212116	0.968473300279975	0.342511141212116	0.342511141212116
CCGCAAGGTTGAATCC-1	0	0	0.190580450635806	0	1.89742436853758	1.25829635483042	0.60966059025499
CCGCAAGGTTGCATAC-1	0	0	0	0	3.26864590092398	0.928955294715477	1.1932537957628
CCGCAAGTCAGGAGAC-1	0	0	0.621847901296631	0.830100617480799	2.11987712143424	1.14927873375788	0
CCGCAAGTCCGATGCG-1	0	0	0	1.47913357961725	0.991238858015179	0.701483515308298	0.701483515308298
CCGGACACAGCTCTGG-1	0	0	0	0.702116305015341	1.39971806013109	0	0.518007347403188
CCGGACACAGTCGGTC-1	0	0	0.205996740904502	0	2.36155812805563	0.649715950313304	0.955989944237895
CCGGACAGTAGCTGCC-1	0	0	0	0	1.65073321830452	0.28058768283465	0.962998007472355
CCGGGTACATGTTTGG-1	0	0	0	0	2.92959373315859	0.374565652643825	0.374565652643825
CCGGGTAGTTTCGCTC-1	0	0	1.21585218052457	0.23403226572194	0.423547649410643	0.423547649410643	0.582805276028342
CCGGTAGTCGTCTCAC-1	0	0	0	0	0.678835884991271	0.678835884991271	0.678835884991271
CCGGTAGTCTGGTTGA-1	0	0	1.73444135881126	0.353582280595896	1.87396631306988	0	1.65662710597656
CCGGTGACAAATTGCC-1	0	0	0.236276550916366	0	0.427258589274767	0.725661843444487	1.05280275263682
CCGGTGAGTTCCTAGA-1	0	0	0.584323335587317	0.334247188023632	1.42914002500735	0.584323335587317	1.21826923261667
CCGGTGATCCTTGAAG-1	0	0	0	1.0172065519888	0.843330328253425	0.365590372887319	0.63272253212703
CCGGTGATCGAACACT-1	2.33854228809383	0	0	0	0	0	0
CCGGTGATCGCTTACC-1	0	0	0	0	2.5592656847207	0.633095244676816	1.60451393178125
CCGGTGATCTTTACAC-1	0	0	0	0.791964597628836	0.338310894919024	0.338310894919024	0.338310894919024
CCGTAGGCAAATCCCA-1	0	0	0	0	1.81863552154886	0.334461580606509	1.09391445376811
CCGTGAGCAGACCTAT-1	0	0	0.252892582360237	0	0.765923446024969	1.00300760651067	0.622314132332931
CCGTGAGGTTGGGCCT-1	0	0	0	0	2.34274923793571	1.38907579497472	0
CCGTGAGTCCAACTAG-1	0	0	1.49851476425929	0	0	0.456901254950607	1.00705197114476
CCGTGAGTCTTCCGTG-1	0.38807197903309	0	1.21511433731502	1.06351814661543	0.38807197903309	0.38807197903309	0.666942710217316
CCGTTCAAGAGATGCC-1	0.374750276341007	0	0.374750276341007	0.646713757007127	0.374750276341007	1.03620924818924	1.31580984694107
CCGTTCACAGGGTTGA-1	0	0	0	0.425394904711043	1.43059051100002	0.722894878951118	0
CCTAACCAGAGTCAGC-1	0	0	0	0.375191276790947	1.18672961228689	0.647385660107048	0.647385660107048
CCTAACCCAATGAACA-1	0	0	0.648639395328276	0	1.82023447116132	0.475379282611122	0.924877960843382
CCTAACCGTACCCGCA-1	0	0	0	1.12143934826037	1.73269124533168	1.53065881550744	0.416943770821385
CCTAACCGTAGTTAGA-1	0	0	0.628601367843054	0.838320322260442	1.93241343628097	0.504549819792229	1.01159096860259
CCTAACCGTGTCACAT-1	0.343187740103722	0	0	0.343187740103722	1.77718716220178	0.969919979060667	0.598213608506729
CCTAACCTCGGTGAAG-1	0	0	0	0.441149304466361	1.87869036451346	0.979632912629876	1.07865605507566
CCTAAGAAGACCTCAT-1	0.22480589459302	0	0.22480589459302	1.01688062224588	2.69896782386071	1.18439752703455	1.10414272005919
CCTAAGAAGATGGCAC-1	0	0	0	0	0	0.855067877361165	0.371916135896596
CCTAAGACAGAGGCAT-1	0	0	0.309034176896696	0.735404992005502	1.03337827660184	1.26264609950848	0.309034176896696
CCTAAGAGTGAATGTA-1	1.7977567814478	0	0	0.350427502153535	0	0	0.350427502153535
CCTAAGATCACCCATC-1	0	0	0.276403772460391	0.952391355958029	0.670461928166728	0.952391355958029	1.26611363812683
CCTAAGATCTCGTCAC-1	0.17329322272001	0	0.66581390378272	0.66581390378272	0	0.758601790947298	0.66581390378272
CCTACGTAGTTTGGCT-1	0.30308712499391	0	0	0	0.88216696964207	0.30308712499391	1.5129984398338
CCTACGTCATAACGGG-1	0	0	0.981663350983181	0.288015795131334	1.94705387773508	1.89825418789635	0.693814514585378
CCTACGTGTTAGGAGC-1	0	0	0.25252021620835	0.621541913250309	1.66940025245772	0.765031504203957	1.19335386932255
CCTATCGAGCTAGCCC-1	0	0	0	0.230691537312235	3.07996562137298	0.575720853460242	0.711911386163643
CCTATCGTCAAGAGGC-1	0	0	0	0	0.565463546721459	1.18808445252289	0.565463546721459
CCTCAACCACTCCCTA-1	0	0	0	0	1.73150412792568	0.269983602290948	0.482355739967382
CCTCAACGTCTTCCGT-1	0.221338335537172	0	0	0	2.47660585124355	0.221338335537172	0.402454602154022
CCTCACACAGGTGACA-1	0	0	0	0	1.93043682762621	0	0.579793353516401
CCTCACAGTAGGCAAC-1	0	0	0.301805921657172	0.533329011710216	2.64155803777654	1.13584143536516	1.42808118861227
CCTCACATCGTAACCA-1	0	0	0.26542042521547	0	1.59973663102881	0.26542042521547	0.648116999612037
CCTCAGTGTGGAACCA-1	0	0	0.347518060818997	0.347518060818997	0.809440052750379	0.897892341637402	0.604916744136208
CCTCAGTTCAGTGTCA-1	0	0	0	0	2.01161676065802	0	0
CCTCATGCAGCTCATA-1	0	0	0	0	2.46045738925151	0.973698103205898	0.973698103205898
CCTCATGTCTCCGTGT-1	0	0	0	0.278878558824656	2.30319603531116	0.278878558824656	1.1791249850953
CCTCATGTCTGTCGCT-1	0	0	1.30748695630875	0.853749495668692	0.29050978590939	0.515346135177309	0.29050978590939
CCTCATGTCTTTCCAA-1	0	0	0.213112649057727	0.782814307590257	2.03479366758287	0	0.782814307590257
CCTCCAAAGATTTGCC-1	0	0	0.311684923071907	1.68430264750673	0.901338408174866	0.548958418823816	0.901338408174866
CCTCCAAAGCACTCTA-1	0	0	0	0	1.82045126841847	0.890932380983486	0.765431070735685
CCTCCAAAGCGAGTAC-1	0	0	0	0	1.57788018942104	0.29974595070176	0.29974595070176
CCTCCAACACGAGGTA-1	0	0	0	0	1.8066481577033	0.870532383741937	1.04763798170518
CCTCCAAGTGGTAACG-1	0	0	0	0	2.600268046265	0.909953907181833	0.63685447092665
CCTCCAATCCGACAGC-1	0	0	0	0.311792690784968	2.3171571675307	0.311792690784968	1.75030004538673
CCTCCTCGTATGAGGC-1	0	0	0	0	1.8889232176817	0.92846126749441	0.703299552023963
CCTCCTCGTCAGCTTA-1	0	0	0	0	0.436453692899436	0	0.436453692899436
CCTCCTCGTGCACAAG-1	0	0	0.608493703242684	0	0	0.349833028752949	0.984069933672217
CCTCCTCGTTCAATCG-1	0	0	1.85242791331137	0.75689058696763	0.614498009248153	0.992309345408647	1.80703715748091
CCTCCTCTCACTGTTT-1	0	0	0.877815741556306	0.988338727613885	0.446130783307089	0.446130783307089	2.04731460949521
CCTCCTCTCATGAGGG-1	0	0	0.719771049272117	0.719771049272117	1.91645131772593	0.423292878325743	0.719771049272117
CCTCCTCTCGCTACAA-1	0	0	0.541448347123957	0.391363495647293	0.541448347123957	0.391363495647293	0.984504771945759
CCTCCTCTCTCTGCCA-1	0	0	0	0.353860423928852	2.29411765633564	1.13872417292156	0.353860423928852
CCTCTAGCAGTCTTCC-1	0	0	0	0	2.37332652754876	0.747799676340666	0.747799676340666
CCTCTAGGTGAATGTA-1	0	0	0.334653640984736	0.334653640984736	2.7020971698085	1.52106703391174	0.951590351901605
CCTCTAGGTGTTGATC-1	0	0	1.42373106074152	0.371818215609819	1.36797774859458	0.516143829552306	1.6200461902491
CCTCTAGTCTGGCTGG-1	0	0	0	0	1.70349220743639	0.597146459306932	0.597146459306932
CCTCTCCAGGATAATC-1	0	0	0	0.327519276858213	2.02655099443117	0.327519276858213	1.20150900825358
CCTCTCCGTTAGAAGT-1	0	0	0	0.354329208927248	1.48201228655071	0.615428102473418	1.38041967407484
CCTCTCCTCATTTGGG-1	0	0	0	0	0.390473550192952	0.785817952980946	1.22035840029542
CCTCTCCTCCGCTGTT-1	0	0	0	0.602372155921012	0.80632827528296	0.602372155921012	1.78484859168821
CCTGCATAGCTCACTA-1	0	0	0	0	2.74193493835612	0.841448858460848	0.841448858460848
CCTGCATAGTCCGCCA-1	0	0	1.32899007389195	0	1.09317533057258	1.60291000643622	1.21801773002476
CCTGCATCATTCGATG-1	0	0	2.79024852162064	0.821432887718739	0.821432887718739	0	1.33559620271971
CCTGCATGTATCACCA-1	0	0	0	0	2.45923853536772	1.23870583944552	1.17195969250851
CCTGCATGTATCGCTA-1	0	0	0	0	1.25098011903044	0.914793352008651	1.94377034795354
CCTGCATGTTAAGCAA-1	0	0	0	0	0	0.700306613120355	1.47733045421132
CCTGCATTCTGCAGCG-1	0	0	0	0.721343018744985	1.13603279689603	1.13603279689603	1.13603279689603
CCTGTTGCACTCTGCT-1	0	0	0	0	1.81936793330905	0.621289374808994	0.621289374808994
CCTGTTGGTCGTTGGC-1	0	0	0	0	1.23460000471762	0	0.397030094601586
CCTGTTGGTGTTACAC-1	0	0	0.355002902464747	0.355002902464747	1.3821090037397	0.823541198533619	0.823541198533619
CCTGTTGTCCACTGAA-1	0.287540475993122	0	1.29887101147215	0.287540475993122	1.84534965400827	1.53999995597499	0.287540475993122
CCTGTTGTCCTGTTGC-1	0	0	1.47625496468195	0.490479059257926	1.37484383407923	0.490479059257926	0.818102993336177
CCTGTTGTCGGAGTGA-1	0	0	0.307969350795443	0.307969350795443	0.54309060779612	0.54309060779612	1.03079601966521
CCTTCAGAGAGGCGTT-1	0	0	0	0	0.626820179371391	0.361739456518986	0.626820179371391
CCTTCAGAGCAATAGT-1	0	0	0	0	2.24840991791283	0	0.755975586872681
CCTTCAGCAGCAGTCC-1	0	0	0	0	0	0	0.561270794707527
CCTTCAGTCGCCTTTG-1	0.226983792042889	0	0.567826892715904	0.702720271705612	1.5732184243105	0.821561349102694	0.226983792042889
CCTTCAGTCGTAGTCA-1	0	0	0	0	1.2135382004122	0.780555992294216	1.2135382004122
CCTTCAGTCTGAATGC-1	0.413246984096257	0	0	0.823866568756506	1.76837557244006	0.413246984096257	0.823866568756506
CCTTGTGAGCACTAAA-1	0	0	0	0.6038530292169	2.08539884560707	0.6038530292169	0.808139450219997
CCTTGTGAGGTAAAGG-1	0	0	1.22856816946124	1.69192926979413	0.959691011454154	0	1.22856816946124
CCTTGTGGTTTGGAAA-1	0	0	0	0.655919197197527	2.13005187360653	0.380801074924324	0.871447904126146
CCTTGTGTCCTTATAC-1	0	0	0	0	0.610428269740462	1.64983079281603	1.3722636875365
CCTTTGGAGTAGGATT-1	0	0	0	0	0.750622400992121	1.17453454950401	0.984874961017389
CCTTTGGAGTCTAGCT-1	0	0	1.63159290499741	0.34444119883459	0.18697783219328	0.707051464508857	0.803616135823831
CCTTTGGAGTCTTCCC-1	0	0	0	0	1.53675690046508	0.340392087159094	0.593877589148616
CCTTTGGAGTTTGGCT-1	0	0	0	1.0569808735177	0.87890132213096	0	0.87890132213096
CGAAGGAAGAGATGCC-1	0	0	0.990647782679981	0	1.37692867754364	0.819662546708659	0.819662546708659
CGAAGGAAGCAGGCTA-1	0	0	0.339226233960069	0.793708427035291	2.57381969246348	0.339226233960069	1.23056569662547
CGAAGGAGTATCACGT-1	0	0	0.75402336082643	0	0.31858332973815	1.17898394466221	0.75402336082643
CGAAGGAGTCAGATTC-1	0	0	0.656454702863395	0.381153653632281	1.72983536366103	0.87209538669826	0.656454702863395
CGAAGTTTCGCCAATA-1	0	0	0	0.516516345202525	2.34817923801463	1.47725217467749	0.516516345202525
CGAAGTTTCGTGTCAA-1	0	1.0966694035388	0	0.953718146690511	0.586491827662262	0	0
CGAATTGAGAGTCTTC-1	0	0	0.58437602943617	0.334281021039486	0.334281021039486	0.78426995549537	1.09349196336452
CGAATTGCAGTAACGG-1	0.273272156526983	0	0	0	1.84725471674298	0.487669023324832	1.42131849250662
CGAATTGTCTGTGCAA-1	0	0	0.54518449953841	0.309294311846308	0.735914434686089	0.309294311846308	1.1552382767254
CGACAGCAGAAACTCA-1	0	0	0	0	1.75692145684709	0.744999070840026	0.552519997113217
CGACAGCAGACATCAA-1	0	0	0	0	1.29297340207744	0	1.48135903324142
CGACAGCAGCAGGCAT-1	0	0	0	0.522184733548218	1.81528039859551	0.707326020832726	0.707326020832726
CGACAGCTCGCTGTCT-1	0	0	0	0	0	0	0.889156045551194
CGAGAAGCACCTTCCA-1	0	0	0.649949205419133	0	2.34751860775143	0.649949205419133	1.14295923409501
CGAGAAGGTGAGATAT-1	0	0	0	0	2.11259896985123	0.712228686297565	0.712228686297565
CGAGAAGGTGAGTCAG-1	0	0	0.533503818090108	0	1.89298605103428	0.301916098549452	1.9938917542086
CGAGAAGGTGTACATC-1	0	0	0	0	1.10539129308363	0.408860354667532	0.698235737273858
CGAGAAGTCGTCTCAC-1	0	0	0	0	2.53159903326192	0.975830835361684	0.602503070379261
CGAGGAACAGAGCGTA-1	0.388881933932351	0	0	0.388881933932351	2.39625187284022	1.06516629472258	1.06516629472258
CGAGGAACAGATAAAC-1	0	0	1.27863361390996	0.314990982514177	1.04775215434582	1.16984141778559	0.747039006312881
CGAGGAAGTGTTACAC-1	0	0	0	0.248260138615378	0.879197885367095	0	0.248260138615378
CGAGGCTAGGGAGGCA-1	0	0	0	0.809855331316216	0.484763787771926	0.484763787771926	1.05479073484761
CGAGGCTAGTTCGCAT-1	0	0	0	0	1.77702245636654	0	0.416785094451303
CGAGGCTCAATCTCTT-1	0	0	0	0	2.36176655730328	0.756380300980878	0
CGAGGCTGTCGTCTCT-1	0	0	0	0	0.35353175654017	0	0.820776969007238
CGAGGCTTCAAGCCAT-1	0	0	0.575732210737993	0.575732210737993	1.53313634916815	0.418022483199363	0.418022483199363
CGAGTGCAGAGCATCG-1	0	0	0	0	1.93806563406736	0.842075027055887	1.09251632491916
CGAGTGCAGGGACTGT-1	0	0	0	0.333426043136995	1.9367435885845	0.333426043136995	0.583044123518433
CGAGTGCAGTGCCAGA-1	0	0	0.970078183014008	0.310446112698414	2.11392386145659	0.167222086007572	0.547003432456044
CGAGTGCGTCCTGGGT-1	0	0	0	0	2.31443393929915	0.95907025559466	0.95907025559466
CGAGTGCGTCGGATTT-1	0	0	0.358488501311913	0	0.621827936077161	0.830076299736514	1.00234302651841
CGAGTGCTCACCATAG-1	0	0	0.969513424005379	0.597918830468035	1.23982008867673	1.11377229747066	0.597918830468035
CGAGTGCTCGTAGTCA-1	0.222674543257634	0	2.19513841129541	0.558610501183642	0.222674543257634	0.558610501183642	0.809626872539811
CGAGTTAAGCCGAACA-1	0	0	1.59787668253664	1.76106720551703	0	0.629204241621562	1.01241298130632
CGAGTTACATTGAAGA-1	0	0	0.349363846987547	0	1.1284381937105	0.607769114349757	0.983074368220649
CGAGTTAGTGGTCCGT-1	0	0	0	0.760053357256301	1.06378520312441	0.321694611024008	0.564703894337256
CGATCGGAGCGTTACT-1	0	0	0.28861846473477	0	0.849436898635953	1.1011073888754	0.512323430828934
CGATCGGAGGATTTGA-1	0	0	0	0.72357771912659	0.72357771912659	0.952697813425301	1.84197445894586
CGATCGGGTCTCTCTG-1	0	0	0.470837633629397	0	0.33710773161303	0.78967022783328	1.22534474503982
CGATCGGGTTCCGTTC-1	0	0	0.766956510913748	0	1.19586181181589	1.00423000666566	1.19586181181589
CGATCGGTCGCTTAAG-1	0	0	0	0	0.779393626288449	1.01892847883791	0.463781146893372
CGATGCGCATCCTCAC-1	0	0	0	0	1.2672350011039	0	0.899236510835915
CGATGCGGTGATTCTG-1	0	0	0	0	0.95061547441523	0.584253092320808	0
CGATGCGTCGCCAACG-1	0	0	0	0.699991765100105	1.10772803008554	1.51470438219029	1.26252666558757
CGATGCGTCTACCACC-1	0	0	0	0	0.261016646642582	0.261016646642582	1.52147873826937
CGATGGCAGCTACGTT-1	0	0	0	0	1.23913727759904	0.478193983293245	0.478193983293245
CGATGGCCAGTAACAA-1	0	0	1.78090496662559	0.344489132504849	1.2434663412664	0.344489132504849	0.344489132504849
CGATGGCGTACGAAAT-1	0	0	0.965442798026289	0	1.53866943772744	0.594969187780708	0.965442798026289
CGATGGCGTCTAACGT-1	0	0	0	0	2.46506634686284	0.640285228753502	0.640285228753502
CGATGGCTCCGACGGT-1	0	0	0.352662507221256	0	1.65412607584553	0.352662507221256	1.56979392056983
CGATGGCTCTCGCTTG-1	0	0	0	0	0	0.577532462786109	1.28244820504514
CGCAGGTAGGTTGGAC-1	0	0	0	0	1.33498633007638	0.65923597385834	0.875457070852509
CGCAGGTGTATTGCCA-1	0	0	1.13023759795999	0.19032214235127	0.716959432375756	0	0.814406507135171
CGCAGGTGTTGTACGT-1	0	0	0	0	2.96934160859116	0.790799196382583	0
CGCATAAAGTTCTACG-1	0	0	0	0.313953994887664	1.75695197401772	1.16719280879143	0.745018443840837
CGCATAACACGCGGTT-1	0	0	0	0	2.62087235254038	0.326634200728119	0.934200241265403
CGCATGGAGATGTTCC-1	0	0	0	0.586155776947788	1.88395382403605	0.953252583563871	1.60650039635263
CGCATGGAGCACTTTG-1	0	0	1.71025171359447	0	1.18331387574553	0.92032968000578	0.92032968000578
CGCATGGCAAAGGTTA-1	0	0	0.421824929979976	1.13106859107851	0.945548399201671	0.421824929979976	1.28749776238551
CGCATGGGTCTTGAAC-1	0	0	0	0	2.53624155816668	0.337262678049421	0.957213158557622
CGCATGGTCTGGCCGA-1	0	0	0	0	2.60930720139239	0.436560163538296	0.436560163538296
CGCCAGACAGTTTCGA-1	0	0	0.248918562359721	0.248918562359721	0.756380300980878	1.09140740131436	0.991704444304943
CGCCAGACATATGAAG-1	0.51151991988446	0	0	0	0	0	0.848289564482974
CGCCAGAGTCATCGGC-1	0	0	1.13921090305758	0.474333885682842	1.13921090305758	0.474333885682842	0.474333885682842
CGCCAGAGTGTACGCC-1	0	0	0.515971386507928	0.854640869978152	1.61970309454271	0	0.515971386507928
CGCCAGAGTTCAGTAC-1	0	0	0	0	2.16042717072127	0	1.07114195247993
CGCCAGATCGAACCTA-1	0	0	0	0.401815378611948	1.24492574324228	0	0.401815378611948
CGCCATTAGAAACTAC-1	0	0	0	0	0.891797903551984	0	0.76621610821184
CGCCATTCATCATCTT-1	0	0	0	0	2.46747738802513	0.915882925984104	1.38578457776677
CGCCATTGTCGTACAT-1	0	0	0	0.896113918211397	0.309332887905038	1.03410196281105	0.896113918211397
CGCCATTGTGTTACTG-1	0.344249598787222	0	0.344249598787222	0	1.1166662607799	0	1.24288131942456
CGCCATTTCTAGGAAA-1	0	0	0.494796164864233	0.494796164864233	0.824319188734239	0	0
CGCGTGAAGGGCCTCT-1	2.73621586450844	0	0	0	0	0	0
CGCGTGACACACACGC-1	0	0	0	0	0	0	1.4699371549693
CGCGTGACACAGAGAC-1	0.674460498327254	0	0	0	2.56780456849352	1.5793692782907	0.393046199254322
CGGAACCAGGTCCCGT-1	0	0	0	0	3.07229843535909	1.02069648365694	0
CGGAACCCATGACGGA-1	0	0	0	0	1.74372399618566	0.619461483419096	1.14575605681824
CGGAACCGTTGTTGTG-1	0	0	0	0	2.80072171110461	0.551597861776634	0.551597861776634
CGGAACCTCCAGCAAT-1	0.389879961032471	0	0	0	0.888060184573773	0	0.888060184573773
CGGAATTAGATCCCAT-1	0	0	0.69118629786706	0.286702111737878	1.20122649067066	0.509257225337197	0.84505653744883
CGGAATTGTAGGAGTC-1	0	0	1.66037380443299	0.265725486459526	2.04073874393778	0.265725486459526	0.925006519612261
CGGAATTGTGCCTAAT-1	0	0	0.414515406364069	0	0	0.70669209665903	1.52506873956945
CGGAATTGTTCGGTTA-1	0	0	0.216108514298735	0	2.64096988792143	0.54447963557889	1.22740725111109
CGGAATTTCTTAGCTT-1	0	0	1.74622261330915	0.274237412696704	0.666074635977557	0.274237412696704	1.1658626344842
CGGACACAGAAGTCAT-1	1.62941340509472	0	0	0	0.520863246805447	0	0
CGGACACCAAGTGATA-1	0	0	0	0	2.156366087865	0.527397620510065	1.12608165059415
CGGACACCATCTTAGG-1	0	0	0.193142858373411	0	0.823445553045613	0.494188935786622	0.912841804963433
CGGACACGTGCTCGTG-1	0	0	0.953865268176971	0	0.335708277222134	0	0.586598031291496
CGGACACGTGTTGATC-1	0	0	0	0	0.995632680173387	0	1.34652914663415
CGGACACGTTGCATGT-1	0	0	0	0	0.27061576886073	0.8078523010954	1.15543340118023
CGGAGAACAAACTAGA-1	0	0	0	1.03658485530885	1.8074358936808	0.546865431429972	0.898394361772151
CGGAGAACATATGGCT-1	0	0	0.514343539204566	1.74183038247056	0.852319673614594	1.30567001729452	0
CGGAGAAGTGGAGGTT-1	0	0	0	0.415984768941721	2.77008688491	0.935147163237198	0.935147163237198
CGGAGAATCGGTCTGG-1	0	0	0	0	1.68612197233801	0.364539254616081	0.841373784451604
CGGCAGTAGGCGCTCT-1	0	0	0.223875957300507	0.406685486911358	1.6123643233579	0.406685486911358	1.2553762447022
CGGCAGTCACTGTCCT-1	0	0	0	0.279955142722688	1.07787296461055	0.829547761043973	0.961398814384207
CGGCAGTCAGCTCTGG-1	0	0	0	0	2.40472156295853	0.363293957093004	0.629204241621562
CGGCAGTGTCGTTGCG-1	0	0	0.735056354607694	0	1.5685322327825	0.43359879254774	0.96637502344388
CGGCAGTGTCTTCTAT-1	0	0	0	0	2.36206682756393	0.898735337336342	0.628020062451516
CGGCAGTGTTAAAGTG-1	0	0	0	0	2.37336532497024	0.915271944143331	0
CGGCAGTGTTGCCAAT-1	0	0	1.44088187964998	0.23799404186433	1.56063055121224	0.23799404186433	0.960196530637054
CGGGACTAGGGCTTCC-1	1.81496472449739	0	0	0	0	0	0.707134850550208
CGGGACTCACCGTGCA-1	0	0	0	0	0.674554993032157	0	1.358274826283
CGGGACTCATTGAAGA-1	0	0	1.13626867967079	0.472700548284923	0	0	0.264024767528476
CGGGACTTCTTAATCC-1	0	0	0	0.270005604589537	1.15366929824202	1.15366929824202	0.657476156204572
CGGGCATAGGTAGCAC-1	0	0	0	0.335424114031641	1.75481895374561	0.335424114031641	0.953252583563871
CGGGCATCAATTGAAG-1	0	0	0	1.03311841879873	1.68552143111602	0.829740868554132	1.3465119306901
CGGGCATGTGTAACGG-1	0	0	0.354265786276222	0.82215663090069	1.13964852773062	0.993450149160453	2.0543983978876
CGGGCATTCTGCCTGT-1	0	0	0	0	2.47636987910874	0.737068117305014	1.26493584776767
CGGGCATTCTTTACAC-1	0	0	0	0	1.22702271896544	0.589832482396116	0.958343002299275
CGGGTCAAGAAGCGCT-1	0	0	0	0	0.739091420420583	0.241775308142196	0.739091420420583
CGGGTCAAGAGTAACT-1	0	0	0.265229234954483	1.46811114533858	1.71486889092342	1.13978897668589	0.474655047069767
CGGGTCAAGCTAATCC-1	0	0	0	0	0.902600228555309	0.54985601982928	0.741701708707394
CGGGTCACACACGCCA-1	0	0	0	0.543650395127262	1.96562881002498	1.15273653060839	0.734012511085928
CGGGTCAGTCCATACA-1	0	0	0	0.938765894129597	1.97786501263873	0.938765894129597	1.12355379337347
CGGGTCATCAGGTAAA-1	0	0	0	0	2.92502306925276	0.929581355735414	0.32451683004988
CGGGTCATCCCACAGG-1	0	0	0.583376514424566	0.583376514424566	0.949399890481434	0.333639373536909	0.333639373536909
CGGGTCATCCGTATAG-1	0	0	0	0.798428260092013	1.7012573247506	0.798428260092013	1.23666012774018
CGGGTCATCTTCGGAA-1	0	0	0.567096493230108	0.323220650348284	2.19866502666647	0.926748120232558	0.452574649278783
CGGGTGTAGAGCGACT-1	0	0	0	0.484428536635335	0.939271751238409	0	0.484428536635335
CGGGTGTAGCCGTCGT-1	0	0	0.861346236561098	0	2.30437067611718	0	0.436018679980479
CGGGTGTAGGGTACGT-1	0	0	0	0	2.29160748962602	0.645650338960975	0.819831705945479
CGGGTGTAGGTGCGAT-1	0	0	0	0	1.27146596314787	0	0.495622104111428
CGGGTGTAGTTCCGGC-1	0	0	0.300681262276096	0	1.23995301351451	0.300681262276096	1.01301578078421
CGGGTGTCACTACTTT-1	0	0	0	0	2.24363711454783	0.531978227425869	0.877380666440715
CGGGTGTTCATTTGGG-1	0	0	0	0.779958358991321	2.26835215645256	0.580867012075678	0.94591758548763
CGGGTGTTCGAGCACC-1	0	0	0	0	2.572216992995	0.645589928030897	0.472962479265284
CGGTCAGAGTCCGTCG-1	0	0	0.444327141200211	0.444327141200211	0.750888175249462	0.985190358920739	0.985190358920739
CGGTCAGCAAGCACCC-1	0	0	1.65102120092132	0	0.263039855751222	0.471101233421575	0.790053477547623
CGGTCAGCACAATTCG-1	0	0	0	0	1.1478667878226	0	0.8289350615432
CGGTCAGCAGTCAGCC-1	0	0	0.416635345891011	0	0.416635345891011	1.2765482521629	0.709856092689775
CGGTCAGCATCAGCTA-1	0	0	0.857900121306708	1.11097071580055	0.756983716863264	0	0.756983716863264
CGGTCAGGTAGGTCAG-1	0	0	0	0	1.46790955762866	1.12739263507711	0.348908232013205
CGGTCAGGTGCCTAAT-1	0	0	0.927721280714628	0	1.26635602853102	1.62464979246266	0.927721280714628
CGTAAGTAGACCAGAC-1	0	0	0.366280962748923	0	2.19304784861246	0.633779730659472	0.366280962748923
CGTAAGTAGCTGAGCA-1	0	0	0.64781267066758	0	1.39571277610672	1.81878233592711	0.265271697732425
CGTAAGTAGGTCACAG-1	0	0	0.442986600091203	0	0.748914344793262	0.442986600091203	1.17229817707574
CGTAAGTCACTCGATA-1	0	0	0.254113680217917	0	1.19832094082474	0.62484430193188	0.768845139027846
CGTAAGTCATAGTCAC-1	0	0	1.23865836231383	0	1.0854542040906	0.551176919289558	0.683294884116934
CGTAAGTTCACAACCA-1	0	0	0.622968069313488	0.359230458676874	0.359230458676874	0.359230458676874	0.831464818658037
CGTAAGTTCCGACGGT-1	0	0	1.39918146303448	1.51743862400827	2.15521031966057	1.11007566436758	0.926613665361
CGTAATGCAAATCGGG-1	0	0	0.424185940971406	0	1.7500884590359	0	0
CGTAATGCAGCAGATG-1	0	0	0	0.243068642574712	2.90880293976015	1.16354111141749	1.07366810585512
CGTAGTAAGATGACCG-1	0.285548129556197	0	0	0	1.60259320426758	1.0929116236211	0.688874731316614
CGTAGTACAAATCCCA-1	0	0	1.49376524336728	0	2.13810028774367	1.19469666475939	0.766062046258134
CGTAGTACACTACCGG-1	0	0	0	0	1.96395366424925	0.568678241035415	0.928955294715477
CGTAGTAGTTGCCGAC-1	0	0	0.246568175257145	0	1.74983428391121	0.246568175257145	0.609156286757732
CGTAGTATCACGGTCG-1	0	0	0	0.560382936834796	1.23601342723026	0.446931547245388	0.446931547245388
CGTAGTATCCATTCAT-1	0	0	0	0	1.68730562516938	0.842200379158197	0.364983211779247
CGTCAAACACTGGACC-1	0	0.507654747219895	0	0.199230634241347	1.23112995453796	0.507654747219895	1.09332189480266
CGTCAAACATTGAAGA-1	0.260060935517712	0	1.45093450990083	1.5812685629417	0.910291005818785	0.466258020929842	0.783004553853942
CGTCAAAGTCTAGATC-1	0	0	0	0	1.06666378247582	0.539194988258398	0.389618437967115
CGTCAAATCAACGCTA-1	0	0	0	0	0.618327964577672	0.250972040694818	0
CGTCCATAGAGAGAAC-1	0	0	0.589999647441075	0.337895430323926	0	1.10192992869744	0.791172611222276
CGTCCATAGCATTGAA-1	0	0	0	0.450700535515149	1.18712515082936	1.18712515082936	1.3473082178792
CGTCCATAGGTAGTCG-1	0	0	0	0	2.37378166802183	0	1.26421929412496
CGTCCATCAACGGTAG-1	0	0	1.17164448198892	0	1.58877941478133	0.442647769310301	0.442647769310301
CGTCCATCAGAGATGC-1	0	0	0	0	2.07698812441317	0.771680805464763	0.255300810214484
CGTCCATGTGACAACG-1	0	0	1.15277359739702	0	0.432912398583489	0.432912398583489	0.432912398583489
CGTCCATTCACGGTCG-1	0	0	0	0	0	0.503171252439341	1.37189401347504
CGTCCATTCAGAACCT-1	0	0	0	0	0.875845159336136	1.01201154681584	1.01201154681584
CGTCCATTCCATCCGT-1	0	0	1.34066157096603	0	1.13660730936558	1.01649141311356	0.302099906930563
CGTGAATAGGGCTTCC-1	0	0	0	0	2.2233719417976	0.395154482973073	0
CGTGAATCACAAATGA-1	0	1.06952591957873	2.35801871341171	0	0	0	0.822418843505439
CGTGATAAGCACGATG-1	0	0	1.24302751679112	0	1.59852781165464	0.686342329061561	0.908119335657239
CGTGATAAGCCGATTT-1	0	0	0.374196956797035	0.374196956797035	1.3145138871729	0	1.7116757905415
CGTGATAAGCCGTAAG-1	0	0	0	0	2.64065948977563	0.806579951447535	0.482498110801541
CGTGATAAGGCCTTGC-1	0	0	0	0	1.11957684630102	0.463474786454644	0.258351562055454
CGTGATAAGTTGTACC-1	0	0	0	0	0.826903637891521	0	0.619223880613581
CGTGATAGTCCAAAGG-1	0	0	0.382837467115594	0	0.875184946292191	0.875184946292191	1.0528331193415
CGTGCTTCAATAGTGA-1	0	0	0	0	1.69884156092837	0.689541780993337	0
CGTGCTTCACGTACAT-1	0	0	0	0	2.65772878463359	0.947413543536709	0.947413543536709
CGTGCTTCACGTGAGA-1	0	0	0.459421830105781	0	1.01141004162859	1.36501758972444	1.20376284526718
CGTGCTTCAGAAGTGC-1	0	0	0	0	1.9396364778111	0	1.09373617193138
CGTGCTTCATAAGCGG-1	0	0	0	0	2.7894359283293	0.927105589090277	0.927105589090277
CGTGCTTTCGTGGAAG-1	0	0	0	0.284256960422007	1.78029650974557	0.284256960422007	0.284256960422007
CGTGTCTTCTCTCGAC-1	0	0	0	0.476938823513032	1.04147903888885	1.96169192690358	1.04147903888885
CGTTAGAAGGTATCTC-1	0	0	0	0	2.81237731913883	0	1.08389841312397
CGTTAGAGTGGTCTGC-1	0	0	0	0	0.498547870951034	0.498547870951034	0.829711714163017
CGTTAGATCCCACAGG-1	0	0	1.17268308264542	0.316105414634216	0.749208256728288	0	1.17268308264542
CGTTCTGAGAAGCTGC-1	0.421644417988669	0	1.28711795587809	0.945227618999544	0.945227618999544	0.421644417988669	0.717319028779302
CGTTCTGAGATTGGGC-1	0	0	0	0	1.31464667217188	1.53282613624767	1.03518370765631
CGTTCTGAGGTAGCAC-1	0	0	0.564933208620247	0.450755633791907	0.923727229021061	0.760336282389623	0.8453651254551
CGTTCTGTCGTGCACG-1	0	0	0	0	1.51430414332852	0.366919728725701	1.16826592460772
CGTTGGGCAGCAGAAC-1	0.299077589947583	0	0.528996636376885	0.715809819498253	2.11877035293099	0.299077589947583	1.23555862115224
CGTTGGGTCCACGGGT-1	0.283502449594557	0	0	0	1.37370271688586	0.837718639192443	0.504129816171729
CTAACCCAGGATATAC-1	0	0	0	0.260319646216598	1.21750809571859	1.12538825219947	0.466678998435632
CTAACCCTCAAGAGTA-1	0	0	0.320374434137323	0	2.7791757414457	0.562632381474848	0.562632381474848
CTAACTTAGGGCTAAC-1	0	0	0	0	0	0.356614954136981	0
CTAACTTGTCGCATTA-1	0	0	1.394411442025	0.321413025800808	0.92278965900266	1.394411442025	0.92278965900266
CTAACTTGTGATTCTG-1	0	0	0	0	1.10708349705143	1.61959478504704	1.26183652605863
CTAAGTGAGCGCAATG-1	0	0	0	0	1.29750796702344	0.366974195828466	1.84377111929533
CTAAGTGCACATAGCT-1	0	0	0	0	1.55895574248576	1.37357810915404	0.590226670278552
CTAAGTGTCATCGCTC-1	0	0	0	0	0.341177745871476	0.595096810077923	1.23536083136102
CTACAGAAGAGCAGCT-1	0	0	0	1.61164957584874	3.08454717209803	1.3370383028705	0.957213158557622
CTACAGAAGATTAGTG-1	0	0	0	0	0.214180217694	0.214180217694	0
CTACAGATCAGCTAGT-1	0	0	0.387523766430492	0	0	0	0.88376089008411
CTACAGATCCCGAAAT-1	0	0	0	1.23337452548793	0.475114618357963	0	1.23337452548793
CTACATTGTGAGACCA-1	0	0	0	0.797907754362077	1.77216162516222	1.04074802350717	1.23598844118744
CTACATTTCCCGTTGT-1	0	0	0.410306343895255	0.410306343895255	1.10827143555333	0	0
CTACATTTCGCTTTAT-1	0	1.54556949669649	0	0	0	0	0
CTACCCAGTCGGATTT-1	0.323004758111329	0	0.566758132711822	0	1.29989283321152	1.06690130686476	0.926275791843992
CTACCCATCCAGGACC-1	0	0	0	0.214484573282662	1.66884090673213	0.390991541123502	1.22148753309488
CTACCCATCCTCTAAT-1	0	0	0	0	0.86324411272588	0.437180677252679	1.45629018399845
CTACCTGAGCAAACAT-1	0	0	0.238701822277971	0.853563718252093	1.76691991388914	1.9741918554003	0.962257669675723
CTACCTGAGTGGTGGT-1	0	0	0	0	1.98460196242277	0	1.28510921687254
CTACCTGGTGACACAG-1	0	0	0	0	3.26357600378611	0.502628856561812	0.282566971785011
CTACCTGGTTAAGTCC-1	0	0	0	0	1.7159032687585	0	0.56547449228242
CTACCTGTCCATTCGC-1	0	0	0	0.24243500680518	0.740695473920404	1.51875350556637	0.437413832141004
CTACGGGAGCTAGAGC-1	0	0	0.691750114171651	0.558418421997118	0.558418421997118	0.558418421997118	0.809377799679585
CTACGGGCACCAGCCA-1	0	0	0.188658322318876	0.188658322318876	2.06073422818422	0.188658322318876	1.46373033523184
CTACGGGCAGTCCCGA-1	0	0	0	0	2.63975005535941	0.316055044001753	0.55584383473836
CTACGGGCATGCCGAC-1	0	0	0	0	0.557561056662406	1.05292423092078	1.38269580600395
CTACGGGGTGCCCACA-1	0	0	0	0	1.70651528035376	0.827893850413188	1.44012759167751
CTACGGGGTTCCACGG-1	0	0	0.457049995260487	0.895483602320336	0.625463327527233	0.457049995260487	0.895483602320336
CTACTATAGATTGACA-1	0	0	0	0.342499295100339	2.75395882015235	1.11261933180136	0.597146459306932
CTACTATAGCCATTTG-1	0	0	0	0	0.854188477129695	0.371441011119649	1.17838160540995
CTACTATCACTGTCGG-1	0	0	0	0	0.92475861908468	0.565671586787485	1.39686806345413
CTACTATCAGAGATGC-1	0	0	0.279113593870247	0.959268803479621	0.279113593870247	1.17979358214322	0.497080594092797
CTACTATCATGAGATA-1	0	0	0	0.443645837669929	0.443645837669929	0.749885171131418	0.443645837669929
CTACTATGTGCAATAA-1	0	0	0.330556255244362	0	1.59278415933937	0.330556255244362	0.330556255244362
CTACTATTCCATTCGC-1	0	0	0	0.276580725773108	1.06873036024489	0.493003828203325	0.493003828203325
CTAGACAAGATGCTAA-1	0	0	1.7870355496682	0	0.483330317798725	1.41277247077301	1.05235759370044
CTAGACAAGTCACGAG-1	0	0	0	0.301480455552519	0.532812562009648	0.162058768398079	1.01497465700998
CTAGACACATTAAAGG-1	0	0	0	0	0.245697482033382	0	1.17189432849138
CTAGACAGTCCCTGAG-1	0	0	0	0.350899576411332	1.79908857752478	1.37179291620598	1.25904834431033
CTAGACAGTCTCCCTA-1	0	0	0.781180263966918	0.387721551097427	1.06280464493275	0.536744274226186	0.781180263966918
CTAGACATCCCTCGAT-1	0	0	0.304734538130718	0.304734538130718	1.02292728651608	0.304734538130718	1.51790341666108
CTAGGTAGTGCGGCTT-1	0	0	0.802776777311923	0.599469761344642	1.63037019424375	1.455029904926	1.24226771290319
CTAGGTATCGGAAGGT-1	0	0	0	0	0.533081569960071	0	1.50870640223572
CTATAGGCAACAACAA-1	0	0	0.482806875025597	0.482806875025597	1.7858981829903	0	0.807026511726394
CTATAGGCAACCCTAA-1	0	0	0	0	1.67031566072199	0.700630277466903	0.819241322256315
CTATCCGAGGTAAAGG-1	0	0	0	0	1.0526205925234	0	0.874994566075908
CTATCCGAGGTGTGAC-1	0	0	0	0	1.93767425295075	1.18955226657968	1.03974223688989
CTATCCGCATCTTAGG-1	0	0	0	0	1.12702108261642	0.71452907899456	1.12702108261642
CTATCCGCATTGGGAG-1	0	0	0.95061547441523	0	0.584253092320808	1.8803128665695	0.584253092320808
CTATCCGGTGTGTCGC-1	0	0	0.504363544475946	0.504363544475946	0	0.283648169094352	0.283648169094352
CTATCTAAGCCAACCC-1	0	0	0	0	1.77521677866595	0.342499295100339	0.96844796143375
CTATCTACACACCTAA-1	0	0	0.574564824445163	0	1.34720096246412	0.417111395569599	0.710566140026272
CTATCTAGTAGCACAG-1	0	0	0	0	0.670119926695595	1.06778992240669	1.06778992240669
CTATCTAGTGAAGCTG-1	0	0	0.42971943475622	0	0.42971943475622	0.959533671573417	0.729311576984541
CTATCTAGTTATCCAG-1	0	0	0	0	1.53507218954632	0	1.03703127374678
CTATCTATCTGACGCG-1	0	0	0	0	0	0	0.865905465871751
CTATCTATCTGAGCAT-1	0	0	0.233581961096876	0.422802411472712	0.422802411472712	0.947284659287059	0.233581961096876
CTATCTATCTGTGTGA-1	0	0	0.389580008654584	0.213642803794407	0.389580008654584	0.669223892066305	1.14537586813011
CTCAACCCACGCTGAC-1	0	0	0	0.655607236513389	1.72838639244129	0.655607236513389	0.655607236513389
CTCAACCGTCACTCAA-1	0	0	0	0	1.11245483694312	0.887591409895922	0.799797292295906
CTCAACCGTCTTAGTG-1	0	0	0	0.570929740313639	0.570929740313639	0.570929740313639	0.767729360949448
CTCAAGAAGGAGTCTG-1	0	0	0	0	2.92300641133112	1.16303807193897	0.631195020526273
CTCAAGAAGGGACCAT-1	0	0	0.774601562200445	0.329238386134514	2.17454522554666	1.41567674230069	0.329238386134514
CTCAAGAGTACATACC-1	0	1.1316257086738	0	0.87566128236189	0	0	0
CTCAAGAGTCCGACGT-1	0	0	0	0.306921388817674	2.40320435106846	1.44293624254268	0.306921388817674
CTCAAGATCGCTAAAC-1	0	0	0.569659982442772	0.569659982442772	0.569659982442772	0.766164747009035	0.930324525356729
CTCAAGATCGGCTGTG-1	0	0	0	0.527896249534935	0.871596195305753	1.33010693724465	0
CTCAATTCAGACCTAT-1	0	0	0	0.376470400504757	1.18956816648974	0.649333641247138	0.522180084764776
CTCAATTGTGGTCTTA-1	0	0	0	0.338657904119638	0.960213114735915	0.338657904119638	2.11083592239459
CTCAATTTCCTCTAAT-1	0	0	0	0.569965752590877	1.19532133255015	1.26995387252846	1.26995387252846
CTCACTGAGCAAACAT-1	0	0	0	0.867344089747085	1.59160848665754	1.38410605042803	0.765692562443997
CTCACTGAGCTCTGTA-1	0	0	0.414323769106747	0.414323769106747	1.72635358595809	0.706405916350892	0.414323769106747
CTCACTGCAGCGGATA-1	0	0	0	0	0.713748752801368	0.527340695691106	1.12598780243466
CTCACTGGTCGCATCG-1	0	0	0	0.401161898796794	0.686685402508588	0.908531572511501	0.401161898796794
CTCACTGGTGAAGCTG-1	0	0	0	0	1.98392556594268	1.28454199596292	0.943052492936725
CTCACTGTCTCCCATG-1	0	0	0	1.08737977063282	3.26465516453413	2.03940951861795	0.580312355821294
CTCACTGTCTCGTCGT-1	0	0	0	0	1.78037354803496	1.17614442351399	0.370438906606745
CTCAGAAAGCTAATCC-1	0	0	0	0	2.08893461060126	0.779042433873423	0.905929419067974
CTCAGAAGTAAGGAGA-1	0	0	0	0.44362583147561	1.47019509827015	0.749855713455623	1.33282408305308
CTCAGAAGTCGTGCCA-1	0	0	0	0	0.380757048997507	0	1.19904874550789
CTCAGAAGTGGTCTAT-1	0	0	0	0	2.32249390082197	1.13240312912047	0.946753409475612
CTCAGAAGTGTTCATG-1	0	0	1.02000435619884	0.200203104353986	1.41174570482837	0.50979663456829	1.09689671796812
CTCAGGGAGCTCGTGC-1	0	0	0	0	2.13251418605273	0.911161597947949	1.46930707394661
CTCAGGGAGTGGCCTC-1	0	0	0	0.647277190948981	1.99773324650179	0	0.375120076675231
CTCAGGGCACTCCTTG-1	0	0	0	0	1.60874903773284	0.653513199534327	1.60874903773284
CTCAGGGGTGCAATGG-1	0	0	0	0.807863782931565	1.97623917657684	0.603627603462708	1.36112847739474
CTCAGGGGTGTCCATA-1	0	0	0	0.331918166165902	1.98763058593132	0.945676776731612	0.580693564952365
CTCAGGGTCGAAGGAC-1	0	0	0	0	2.24914562114592	0.663811807393514	0.813700576200723
CTCAGTCAGAGCACTG-1	0	0	0.66372802284677	0	1.74223543874602	0	0.3859488135137
CTCAGTCCAATACGCT-1	0	0	0.447888170649984	0.447888170649984	1.34156326795178	0.248812729844948	0.75612542809461
CTCAGTCGTTCCGCTT-1	0	0	0	0	1.06142198704951	0.488677820057592	1.06142198704951
CTCAGTCTCAACGTGT-1	0	0	0	0	2.21292493452179	0.746844223399993	1.37646606656698
CTCAGTCTCCTCGCAT-1	0	0	0	0	1.73594744722267	0	0.288090990202423
CTCATCGAGTAGTCAA-1	0	0	0	0.375576230429533	1.99899325293938	0.861830406535661	0.861830406535661
CTCATCGCAGGGACTA-1	0	0	0	0.264629144562583	3.07271379149964	0.264629144562583	1.71275508040409
CTCATCGCATCGCCTT-1	0	0	0	0	2.27346569502944	0.611499946583484	0.446049855903645
CTCATCGCATGCCGCA-1	0	0	0	0	1.75168363994295	0.424853671160679	0.843038745557555
CTCATCGGTATGACAA-1	0	0	0	0	2.77133199573225	0.311420720444805	0.311420720444805
CTCATCGTCAAGAGGC-1	0	0	2.07513904516968	0.429064138226867	0.728340116154636	0.429064138226867	0.958376033535095
CTCATCGTCAGTCAGT-1	0	0	0	0.347085543792862	0.978232523430015	0.808622345355827	1.55486341637142
CTCATCGTCGTTCCTG-1	1.51213929645666	0.922515633369867	1.91836882562733	0.225222826941456	0	0	0
CTCATGCAGACGGTTG-1	0.382289318112414	0	0	0	2.2387342350329	0	0.658178914135709
CTCATGCAGTGCTCAT-1	0	0	0	0	1.22697132418521	0.866111623544103	0.70962848953506
CTCATGCTCCGTGGCA-1	0	0	0	0.633074526522607	2.25543668993764	1.11882284833014	0.633074526522607
CTCATGCTCTCTAGGA-1	0	0	0	0	2.10919802118903	1.00217384752575	0.710259147976229
CTCATGCTCTTAGTTC-1	0	0	0	0	3.23319426230277	1.21443353098806	1.10857735901085
CTCATTAAGTAGCCAG-1	0	0	0	0.677259691552586	2.05147056586995	0	0.394901543892742
CTCATTACACTTTAGG-1	0	0	0.613907639701427	0.353342421193762	1.37794213807494	1.26494888451126	0
CTCATTAGTCGAAACG-1	0	0	0	0	1.56095328640927	0.561141472371775	1.63699391828476
CTCATTAGTGTTACTG-1	0	0	0.605209235003194	1.36372250740258	1.55653476496207	0.979554999772648	0.979554999772648
CTCATTATCGCTGACG-1	0	0	0	0.477101150549178	1.04175593096975	0	0.477101150549178
CTCCAACAGAAGCTCG-1	0	0	0.814608439028926	0.731663486540229	0.541756435438433	0.891197363109602	0.814608439028926
CTCCAACAGAAGTCTA-1	0	0	0.561869707022354	0	2.82333678658997	1.56229264190488	1.29165967973329
CTCCAACTCTGTGCAA-1	0.249043187119327	0	0	0	2.63967727178058	0.249043187119327	0.75668038190659
CTCCACAAGGGATGTC-1	0	0	0	0	1.76514198477509	1.68680322054843	1.83778711951792
CTCCACACAATTGCGT-1	0	0	1.13612508595851	0.792262022644234	0.645158761247598	0.472620888803672	0.792262022644234
CTCCACAGTAGCTAAA-1	0	0	0	1.39231695455901	0	2.21541809696062	1.03478385765852
CTCCACAGTCGTGGTC-1	0	0	0	0.331884814097152	0.580641551576468	0.580641551576468	0.779681212954312
CTCCACATCATTCACT-1	0	0	0.454576773398313	0	1.1945361536712	2.10338150169616	0.765938843454237
CTCCATGCATAAGCAA-1	0	0	0	0.374707654531663	0.952036726041234	0.374707654531663	0.860227489847511
CTCCATGGTAATACCC-1	0	0	0	0	1.71424651400165	0.647363963266349	0
CTCCATGGTGAGAGGG-1	0	0	0.731738113601866	0.814688573504773	0.641279365803002	1.20512095030432	0.307163684936479
CTCCATGTCGGTCATA-1	0	0	0	0.503870377341558	2.46889534577479	1.28660087842167	0.837346921212957
CTCCCAACAACACGAG-1	0	0	0	0.312627981363952	2.3553990495045	1.27231071038809	0.742431816009012
CTCCCAACACGCGGTT-1	0	0	0	0.569343448669111	2.52625627434142	1.49334874667812	0
CTCCCAACAGGCACTC-1	0	0	0	0	1.83327610929365	1.19355121207383	0.971529469102778
CTCCCAAGTTTAGTCG-1	0	0	1.92302841108738	0.641177256142534	1.85509242438349	1.02870102257303	0.371120298822815
CTCCCTCAGGGCTTCC-1	0	0	0	0.403376074769482	1.86649070031281	1.38158788415103	1.2482811124796
CTCCCTCAGTAACCTC-1	0	0	0	1.18088744154753	0.497699315487438	0.67671219553059	0.828492814363975
CTCCCTCCAAGTCGTT-1	0	0	0.776054832488817	0.941507666837553	2.03422666982624	0.577692536949451	1.0834326285331
CTCCCTCCACTGGATT-1	0	0	0	0.630372506293406	2.48314481878667	1.16182972764467	0
CTCCCTCTCAACGTGT-1	0	0	0	0.777784068375388	1.0170281343875	0.632591500329332	0.632591500329332
CTCCGATAGCTCATAC-1	0	0	0	0.608773845644871	2.0775398687537	1.08375049745079	0.750268341433622
CTCCGATCACTAGGCC-1	0	0	0	0	0.872142638963678	0.298627692124161	0.714919909316144
CTCCGATTCAATCCGA-1	0	0	0.523646312195052	0	0.620692101344523	0.416160397224912	0.865563208364497
CTCCGATTCATCACCC-1	0	0	0	0.262803464206408	1.90372571137996	0.642755193128408	1.13269082765293
CTCCGATTCCAGCACG-1	0	0	1.59387733406807	1.74175642483002	1.21005812686152	0.330942641521044	0.330942641521044
CTCCTCCAGAGTCTTC-1	0	0	0.31103989056836	0	1.15972682557454	0.739329658845863	0.547940657481293
CTCCTCCAGGCCCAAA-1	0	0	1.17461183510335	0.639089279605628	0.369753126086352	1.36301348503544	1.36301348503544
CTCCTCCCACTAACGT-1	0	0	0	0.846669782427794	0	0.846669782427794	0.98014227251369
CTCCTCCGTCGCAACC-1	0	0	0.989823680334587	0	2.04937400831507	0	0.352549445167336
CTCCTCCGTGCAATAA-1	0	0	1.23030846311905	0.591905028751606	0	0	0.793509355294362
CTCCTCCGTTACCTGA-1	0	0	1.1609303170235	0.311508737803684	1.53790693203001	0	0.311508737803684
CTCCTCCTCATGCCCT-1	0	0	0.851241015230776	3.41891116930074	0	0	1.10321112697376
CTCCTCCTCCAACACA-1	0	0	0.278355082923107	0.278355082923107	2.26859278436101	1.27190467729586	0.495860396340087
CTCCTCCTCCGAGGCT-1	0	0	0	0.302063127216018	2.16999331390806	1.24372980340365	1.34055741806498
CTCCTCCTCTGGGCAC-1	0	0	0	0	0.372301328324965	0	1.82249991699742
CTCCTTTAGAGACAAG-1	0	0	0	0.408996007110717	1.39422142370572	0	0.922637401039617
CTCCTTTCACATAACC-1	0	0	0.478917584314781	1.04485218327507	0.801396994030928	1.04485218327507	0.930515167482334
CTCCTTTGTCCAGGTC-1	0	0	0.301943655438101	0	1.13620029670915	0.533547538014132	0.533547538014132
CTCCTTTTCTATGCCC-1	0	0	0.348196435417075	0.348196435417075	1.71947820182158	0.810721939290576	0.348196435417075
CTCGAGGAGTCTGCAT-1	0	0	0	0	3.37571519461939	0.789331104412867	0.789331104412867
CTCGAGGGTGTGATGG-1	0	0	0	0	0.622867884991885	0	0.831342822327105
CTCGAGGGTTCGCGTG-1	0	0	3.07823115468814	0.439887132222525	0	0	1.1663107840592
CTCGAGGGTTGCCGCA-1	0	0	0	0.613519024537101	0.35309029257292	0.819946776324029	1.93563400365913
CTCTCAGCAGTTGGTT-1	0	0	0	0.273054414917312	2.5098417314807	0.487317552657364	0.943850921798972
CTCTCAGGTATGACAA-1	0	0	1.42697070628122	1.50021791909435	0.667736010042784	0.490548608201675	0.490548608201675
CTCTCAGGTCGCGTCA-1	0	0	0	0	2.49991949360063	0.807542421470514	0
CTCTCAGTCAGACATC-1	0	0	1.8297624596406	0.361885033179695	0.361885033179695	1.39926903817756	1.15693439698965
CTCTCAGTCCGTGTAA-1	0	0	0	0	2.85750705206047	0	0.661746454102492
CTCTCAGTCGTCCTTG-1	0	0	0.386144973499142	0	0.881241154724767	0.664025176112237	0.664025176112237
CTCTCGAAGAGATCGC-1	0	0	0.247679175503919	0.446029628715907	1.97172759732205	0.247679175503919	0.446029628715907
CTCTCGACAATTGCGT-1	0	0	1.52356350498219	0.570399968728451	1.89298332957033	0.413862834697935	0.570399968728451
CTCTCGAGTTGCGTAT-1	0	0	0	0.484010136903582	2.17271569192232	0.484010136903582	2.20754724964364
CTCTCGATCTCGGGAC-1	0	0	0	0.917612768002048	0	1.10008110986956	1.10008110986956
CTCTGGTAGGGTTGCA-1	0	0	0	0	0	1.43328905266818	0.335799312111633
CTCTGGTAGGTAGTCG-1	0	0	0.76974643709567	1.19949400140842	0.457177565392994	0.457177565392994	1.82720448804516
CTCTGGTTCCTTCTGG-1	0	0	0	0	1.32854902960662	0.713359255352585	1.00603115291544
CTCTGGTTCGAGTGAG-1	0	0	0.302957586755725	0.302957586755725	2.53981160253057	0	0.723468374274907
CTGAATGAGTCGCGAA-1	0	0	0	1.54490149844281	1.42568879762854	1.9161367709234	0.423165609395077
CTGAATGCAAGTGCAG-1	0	0	0	0	0.33599292681814	0.787542114927454	0.587040972572164
CTGAATGCAGTTGTCA-1	0	0	0	0	0.41340293927468	0.70503042323393	1.11442543773164
CTGAATGGTCGCGTTG-1	0	0	0	0.413593713362032	3.37325537776585	0	0.930874980530138
CTGAATGTCCGGCTTT-1	0	0	0	0.287299252730226	2.56353514024601	0.69238139450977	1.09759111022835
CTGAATGTCGGTCATA-1	0	0	0	0.591382487965927	0	0	1.10400118612979
CTGAATGTCTAGTGTG-1	0.329085325077122	0	0	0	1.20542531658985	0.329085325077122	0
CTGAATGTCTTGAACG-1	0	0	1.03669837823194	0.474139110747619	1.59799227265032	0.264911199445759	0.264911199445759
CTGAGCGAGCCAAGGT-1	0	0	0.530764169033825	0.530764169033825	0	0.300190172586463	1.64892521649713
CTGAGCGAGCCGATCC-1	0	0	0	0	2.59540410157841	0.634382512414421	1.16771637827408
CTGAGCGAGGTCGACA-1	0	0	0	0	3.51063878572952	1.08118750612672	0
CTGAGCGCACACTGGC-1	0	0	0	0.793819067856151	1.69439785182237	0.961558476502144	0.59215763006836
CTGAGCGCAGTGCCTG-1	0	0	0.27229133090783	0.27229133090783	2.79334085295816	0.486085438687031	0.941898933343655
CTGAGCGGTCGAGCAA-1	0	0	0	1.31285665069799	1.99322224393954	0.857978354387922	0.857978354387922
CTGAGCGTCATCTCTA-1	0	0	0	0	0.886673419180272	1.14440230029612	1.51898924628139
CTGAGGCAGCGTACAG-1	0	0	0	0	1.48042594794529	0	0.320053843844707
CTGAGGCGTGACAGGT-1	0	0	1.28833423253366	0	1.68229803015325	0.628917983202209	0.628917983202209
CTGAGGCGTGGAGAAA-1	0	0	1.82063714652075	0	0.907773659340941	0.746260511638247	1.04679154706414
CTGATCCAGCATACTC-1	0	0	0	1.03919093954316	1.80414949325488	0.475598144981732	0.796584527853779
CTGATCCCATAAGCGG-1	0	0	0	0.30627714526787	0.889303785315635	0.54041399886244	0.889303785315635
CTGCAGGAGAATTGCA-1	0	0	0	0	1.4713689086558	1.14266833426205	0.926275791843992
CTGCAGGAGTGCGACA-1	0	0	1.31827173635537	1.65071489627703	0.191062559698694	0.8167846378525	0.8167846378525
CTGCAGGCATTGTACG-1	0	0	0	0	0.402077375060268	0	2.07052414660304
CTGCAGGTCAGCCCAG-1	0	0	0.324283274755328	0	1.96411829952335	0.568761304689906	0.324283274755328
CTGCATCAGACTCTTG-1	0	0	0.710610018602502	0.296451609827783	1.22833627668066	0.296451609827783	0.867230680707048
CTGCATCAGACTGTTC-1	0	0	0	0	2.16754556693706	0	0.289966866134383
CTGCATCCACATTCTT-1	0	0	0	0	0.919807606312356	0.919807606312356	0.756875568264215
[truncated: 2,408 more rows]
