# Supplementary material for: White and brown adipose tissue share a convergent fibro-adipogenic progenitor population
Source: EMBO Rep. 2025 Oct 8;26(22):5612–36. doi: 10.1038/s44319-025-00591-6 (PMC12635263; doi:10.1038/s44319-025-00591-6)
Supplement: Supplementary file 8 — Source data Fig. 1 [file 44319_2025_591_MOESM8_ESM.zip › Figure 1 source data/1C/bat_unexcluded_clusters.csv]

	x
AAACCCAAGATGACCG-1	APCs 2
AAACCCAAGATGGTAT-1	APCs 6
AAACCCACAACTGAAA-1	APCs 5
AAACCCACATCATCTT-1	APCs 2
AAACCCAGTAACTAAG-1	APCs 4
AAACCCATCGACGCTG-1	APCs 3
AAACCCATCGCCACTT-1	Glial cells
AAACGAAAGAATTCAG-1	APCs 1
AAACGAACAAAGGATT-1	APCs 2
AAACGAACAGAGGACT-1	APCs 1
AAACGAAGTAACCCTA-1	APCs 3
AAACGAAGTAACTAAG-1	Glial cells
AAACGAAGTAAGGTCG-1	APCs 6
AAACGAATCATTACCT-1	APCs 3
AAACGAATCGATGCAT-1	APCs 3
AAACGAATCGTTTACT-1	APCs 7
AAACGCTAGAATCTAG-1	APCs 3
AAACGCTAGCTAATCC-1	APCs 4
AAACGCTCACCGTCGA-1	APCs 7
AAACGCTGTCGATTAC-1	APCs 2
AAACGCTGTTGAATCC-1	APCs 3
AAACGCTTCAGGGTAG-1	APCs 6
AAACGCTTCCATCACC-1	APCs 7
AAACGCTTCGGCTGGT-1	APCs 1
AAACGCTTCTTCTTCC-1	APCs 1
AAAGAACAGATGCCGA-1	APCs 6
AAAGAACGTCTGATAC-1	APCs 7
AAAGAACTCATCGCTC-1	APCs 4
AAAGAACTCCGGACTG-1	APCs 6
AAAGGATAGAGGTGCT-1	APCs 1
AAAGGATAGGACATCG-1	APCs 7
AAAGGATAGGGATGTC-1	APCs 6
AAAGGATAGTCTTCCC-1	APCs 4
AAAGGATCACAAATAG-1	APCs 3
AAAGGATCATGTGTCA-1	APCs 3
AAAGGATCATTACTCT-1	APCs 3
AAAGGATGTAGCTGCC-1	APCs 1
AAAGGATGTCGGAACA-1	APCs 5
AAAGGATTCCATGATG-1	APCs 2
AAAGGATTCGCCATAA-1	APCs 5
AAAGGATTCGGTCGGT-1	APCs 2
AAAGGATTCGTCGCTT-1	APCs 6
AAAGGGCAGCGTCAAG-1	APCs 3
AAAGGGCCACTCCCTA-1	APCs 4
AAAGGGCGTAGTCGGA-1	APCs 1
AAAGGGCGTCACTGAT-1	APCs 1
AAAGGGCGTCGCGGTT-1	APCs 1
AAAGGTACAGCTGTTA-1	APCs 2
AAAGGTAGTTACCCTC-1	APCs 4
AAAGGTAGTTATGTGC-1	APCs 4
AAAGGTATCCCTTGGT-1	APCs 4
AAAGTCCAGCACTAGG-1	APCs 1
AAAGTCCAGGGACTGT-1	APCs 3
AAAGTCCAGTCTTCCC-1	APCs 4
AAAGTCCCAACACACT-1	APCs 7
AAAGTCCGTCATCCCT-1	APCs 3
AAAGTCCTCAGGAAAT-1	Myeloid cells
AAAGTCCTCCATTGGA-1	APCs 2
AAAGTGAAGCACGATG-1	APCs 6
AAAGTGACAAGCTGTT-1	APCs 3
AAAGTGACAGAGGGTT-1	APCs 2
AAAGTGAGTAATTAGG-1	APCs 4
AAAGTGATCACTTGTT-1	APCs 4
AAAGTGATCTTACACT-1	APCs 3
AAATGGACAAACTCGT-1	APCs 5
AAATGGACACTGCGAC-1	APCs 1
AAATGGAGTACGATTC-1	APCs 3
AAATGGAGTCCTGGGT-1	APCs 1
AAATGGAGTCGGTGTC-1	APCs 2
AAATGGAGTGTCATCA-1	APCs 1
AAATGGATCGTTCATT-1	APCs 7
AACAAAGAGACATGCG-1	APCs 3
AACAAAGAGCTAGAAT-1	APCs 1
AACAAAGAGTGCACCC-1	APCs 1
AACAAAGGTCCTACAA-1	APCs 7
AACAAAGTCAGACCCG-1	APCs 4
AACAAAGTCAGTCAGT-1	APCs 4
AACAACCAGAGCTGAC-1	APCs 1
AACAACCAGATCCTAC-1	APCs 3
AACAACCAGGTAGTCG-1	APCs 3
AACAACCCAATAGTGA-1	APCs 4
AACAACCCACGGATCC-1	APCs 6
AACAACCCAGAACCGA-1	APCs 4
AACAACCGTTGGGTTT-1	APCs 1
AACAACCTCTCATTTG-1	APCs 4
AACAAGAAGCTATCTG-1	APCs 3
AACAAGAAGTAAAGCT-1	APCs 3
AACAAGAGTACAGAGC-1	APCs 7
AACAAGAGTATGCTTG-1	APCs 1
AACAAGAGTTCCACGG-1	APCs 1
AACAAGATCCCATAGA-1	APCs 1
AACAAGATCTTCGGAA-1	APCs 2
AACACACAGAACTCCT-1	APCs 3
AACACACAGTCGTCTA-1	APCs 6
AACACACAGTCTACCA-1	APCs 3
AACACACAGTGGAATT-1	APCs 4
AACACACCAGTAGGAC-1	APCs 6
AACACACCATGGTACT-1	APCs 3
AACACACGTTCGATTG-1	APCs 1
AACAGGGAGCGCATCC-1	APCs 3
AACAGGGAGTATCTGC-1	APCs 7
AACAGGGAGTCACGAG-1	APCs 2
AACAGGGAGTCCCTAA-1	APCs 1
AACAGGGAGTGTCATC-1	APCs 1
AACAGGGCAAGGCAAC-1	APCs 5
AACAGGGCAGCTTTCC-1	APCs 1
AACAGGGCAGTAGGAC-1	APCs 4
AACAGGGCATGGCCAC-1	APCs 5
AACAGGGCATGTGCCG-1	APCs 2
AACAGGGGTAACACGG-1	APCs 6
AACAGGGGTTCTTGCC-1	APCs 6
AACAGGGTCATGCATG-1	APCs 7
AACAGGGTCCGCACTT-1	APCs 1
AACAGGGTCGCCACTT-1	APCs 5
AACCAACAGGTCACAG-1	APCs 4
AACCAACAGTGGTTGG-1	APCs 5
AACCAACCATACTGAC-1	APCs 4
AACCAACCATTGTCGA-1	APCs 7
AACCAACTCATGAAAG-1	APCs 4
AACCAACTCGGACTTA-1	APCs 2
AACCAACTCGTGGAAG-1	APCs 4
AACCACAAGAAACTCA-1	APCs 5
AACCACAAGATGACAT-1	APCs 2
AACCACAAGGGATCAC-1	APCs 4
AACCACAAGTAAGCAT-1	APCs 6
AACCACAGTCCGAAAG-1	APCs 4
AACCACAGTGACTCGC-1	APCs 7
AACCACAGTGTGTGTT-1	APCs 1
AACCACAGTTTAGACC-1	APCs 7
AACCATGAGTGCACTT-1	APCs 6
AACCATGCAAATGAAC-1	APCs 3
AACCATGCACAAGCAG-1	APCs 5
AACCATGCAGGGTTGA-1	APCs 7
AACCATGGTCGTCAGC-1	APCs 2
AACCATGGTCTGGTTA-1	APCs 6
AACCATGGTGAATGTA-1	APCs 4
AACCCAAAGCTAATCC-1	APCs 5
AACCCAAAGTGATAGT-1	APCs 3
AACCCAACACGCTATA-1	APCs 4
AACCCAACACGCTTAA-1	APCs 5
AACCCAAGTAAGATCA-1	APCs 1
AACCCAAGTACAAACA-1	Myeloid cells
AACCCAAGTTGTGCAT-1	APCs 1
AACCCAATCGCGCTGA-1	APCs 4
AACCCAATCTTGGTGA-1	APCs 4
AACCTGAAGCATTGTC-1	APCs 1
AACCTGAAGCGTGTTT-1	APCs 1
AACCTGAAGGTGGTTG-1	APCs 5
AACCTGAAGTTCAACC-1	APCs 3
AACCTGACAGGGTTGA-1	APCs 4
AACCTGAGTACGATTC-1	APCs 1
AACCTGATCTATTCGT-1	APCs 4
AACCTTTAGAAATCCA-1	APCs 1
AACCTTTCAAATCGTC-1	APCs 4
AACCTTTCACTCCGGA-1	APCs 6
AACCTTTCATCGAGCC-1	APCs 5
AACGAAAAGAATTTGG-1	APCs 3
AACGAAAAGATGGGCT-1	APCs 4
AACGAAAGTAATCAGA-1	APCs 4
AACGAAAGTGAGATTA-1	APCs 3
AACGAAAGTTAACCTG-1	APCs 7
AACGAAATCAAGCCAT-1	APCs 6
AACGAAATCCTCAGGG-1	APCs 1
AACGGGAAGACCTCAT-1	APCs 7
AACGGGAAGAGATCGC-1	APCs 4
AACGGGAAGCTCGCAC-1	APCs 1
AACGGGATCCAATCTT-1	APCs 4
AACGGGATCCTCGATC-1	APCs 7
AACGGGATCGAAGGAC-1	APCs 1
AACGGGATCTTTACAC-1	APCs 2
AACGTCAAGCAACTTC-1	APCs 7
AACGTCAAGTCAGAGC-1	APCs 5
AACGTCACAGAGGCAT-1	APCs 3
AACGTCACAGGGTTGA-1	APCs 3
AACGTCAGTACAGCGA-1	APCs 1
AACGTCAGTACGGGAT-1	Myeloid cells
AACGTCAGTGGACTAG-1	APCs 2
AACGTCATCAGCTGTA-1	APCs 7
AACTTCTAGCGATGCA-1	APCs 4
AACTTCTAGGAAAGGT-1	APCs 1
AACTTCTAGGCATCGA-1	APCs 6
AACTTCTAGGCGCTTC-1	APCs 3
AACTTCTCACCAGGTC-1	APCs 5
AACTTCTCAGCAGATG-1	APCs 3
AACTTCTCATGAAGGC-1	APCs 5
AACTTCTGTTTCCAAG-1	APCs 7
AAGAACAAGAATTTGG-1	APCs 7
AAGAACAAGAGCACTG-1	APCs 2
AAGAACAAGGTTGTTC-1	APCs 3
AAGAACACAAATAGCA-1	APCs 4
AAGAACACACAGACGA-1	APCs 3
AAGAACACACGGCGTT-1	APCs 2
AAGAACACAGAGGTAC-1	APCs 4
AAGAACAGTAGTGGCA-1	APCs 1
AAGACAAAGATAGCTA-1	APCs 6
AAGACAAAGCCAGACA-1	APCs 3
AAGACAAAGTGCGTCC-1	APCs 4
AAGACAACAAATCAGA-1	APCs 2
AAGACAACAGTCGCTG-1	APCs 7
AAGACAACATGAGTAA-1	APCs 1
AAGACAAGTGATATAG-1	APCs 2
AAGACAATCTTACGTT-1	APCs 4
AAGACTCAGTGCTCGC-1	APCs 5
AAGACTCCACTATCCC-1	APCs 7
AAGACTCCATGATAGA-1	APCs 3
AAGACTCGTTAAGGAT-1	APCs 1
AAGATAGAGGTCGTAG-1	APCs 1
AAGATAGAGTGCAACG-1	APCs 3
AAGATAGAGTGGACGT-1	APCs 2
AAGATAGCAAAGGATT-1	APCs 1
AAGATAGCATCGGAGA-1	APCs 6
AAGATAGGTACCACGC-1	APCs 5
AAGATAGGTGTCTCCT-1	APCs 1
AAGATAGGTTCGGACC-1	APCs 7
AAGATAGTCAGCGTCG-1	APCs 1
AAGCATCAGGCACCAA-1	APCs 3
AAGCATCAGGTATTGA-1	APCs 3
AAGCATCCAAAGTATG-1	APCs 3
AAGCATCCAGGACTTT-1	APCs 5
AAGCATCGTAGACACG-1	APCs 4
AAGCATCTCCCGAATA-1	APCs 2
AAGCATCTCCGATAAC-1	APCs 6
AAGCCATAGGTTGGTG-1	APCs 1
AAGCCATGTCTGTAAC-1	APCs 7
AAGCCATGTTCCAAAC-1	APCs 4
AAGCGAGAGAGGCGGA-1	APCs 6
AAGCGAGAGCAATAGT-1	APCs 5
AAGCGAGAGCGACTGA-1	APCs 3
AAGCGAGAGGTAGCCA-1	APCs 7
AAGCGAGAGTAATTGG-1	APCs 3
AAGCGAGCATGCAGCC-1	APCs 1
AAGCGAGTCAGGAAGC-1	APCs 3
AAGCGAGTCATCTACT-1	Myeloid cells
AAGCGAGTCCATTGTT-1	APCs 1
AAGCGAGTCCCGAGAC-1	APCs 2
AAGCGAGTCCCTGGTT-1	APCs 7
AAGCGTTAGAGCCGAT-1	APCs 4
AAGCGTTGTAAGGCCA-1	APCs 1
AAGCGTTGTCTTCATT-1	APCs 2
AAGCGTTGTTCTCCCA-1	APCs 1
AAGGAATAGAGCCGAT-1	APCs 1
AAGGAATAGCCTCTGG-1	APCs 6
AAGGAATAGGCATCTT-1	APCs 1
AAGGAATGTGCTAGCC-1	APCs 4
AAGGAATGTTAGTTCG-1	APCs 3
AAGGAATTCATGCAGT-1	APCs 1
AAGGTAAAGGTTGACG-1	APCs 5
AAGGTAAAGTGACACG-1	APCs 1
AAGGTAACAATCTCGA-1	APCs 2
AAGGTAACACTAGAGG-1	APCs 3
AAGGTAAGTCCGAAAG-1	APCs 4
AAGGTAAGTTCGGTTA-1	APCs 4
AAGTACCAGCGTCTCG-1	APCs 4
AAGTACCCAAACTCGT-1	APCs 4
AAGTACCCAACGACAG-1	APCs 3
AAGTACCCAAGTCGTT-1	APCs 4
AAGTACCCAATTTCGG-1	APCs 2
AAGTACCCATGTTCAG-1	APCs 2
AAGTACCGTACGACAG-1	APCs 1
AAGTACCTCGCTCCTA-1	APCs 4
AAGTCGTAGACGGAAA-1	APCs 1
AAGTCGTAGGTCGTCC-1	APCs 5
AAGTCGTAGGTTGGTG-1	APCs 3
AAGTCGTAGTCGGCAA-1	APCs 1
AAGTCGTCACCTCGTT-1	APCs 1
AAGTCGTTCATCACTT-1	APCs 4
AAGTCGTTCGACACTA-1	APCs 2
AAGTCGTTCTGAGATC-1	APCs 3
AAGTCGTTCTTGAGCA-1	APCs 5
AAGTGAAAGTCACAGG-1	APCs 6
AAGTGAACACACCTTC-1	APCs 3
AAGTGAACACTTGACA-1	APCs 2
AAGTGAAGTTGAATCC-1	APCs 5
AAGTGAATCATGAGTC-1	APCs 3
AAGTGAATCCAAACCA-1	APCs 2
AAGTGAATCCGATAAC-1	APCs 2
AAGTGAATCTCGACGG-1	APCs 3
AAGTTCGAGTTCCAGT-1	APCs 3
AAGTTCGCAGGATCTT-1	Glial cells
AAGTTCGCAGTCAGAG-1	APCs 3
AAGTTCGGTCCCACGA-1	APCs 1
AAGTTCGGTTCTCTAT-1	APCs 3
AAGTTCGTCATTCGTT-1	APCs 6
AATAGAGAGATACGAT-1	APCs 1
AATAGAGGTGGCTTGC-1	APCs 3
AATAGAGGTGTCACAT-1	APCs 1
AATAGAGTCGATCCAA-1	APCs 2
AATCACGAGGCCACCT-1	APCs 7
AATCACGAGTAGAATC-1	APCs 2
AATCACGCAGACCAGA-1	APCs 5
AATCACGCAGCAAGAC-1	APCs 6
AATCACGGTGGGATTG-1	APCs 4
AATCACGTCACTTATC-1	APCs 4
AATCGACAGCTAATGA-1	APCs 6
AATCGACCACAACATC-1	APCs 2
AATCGACCAGGCGTTC-1	APCs 4
AATCGACGTAGGAGTC-1	APCs 6
AATCGACGTGACGCCT-1	APCs 6
AATCGACGTTGTGTAC-1	APCs 5
AATCGACGTTTGGAAA-1	APCs 1
AATCGTGAGGCCTGCT-1	APCs 2
AATCGTGGTAGACGTG-1	APCs 2
AATCGTGTCTCACCCA-1	APCs 1
AATCGTGTCTGGCCTT-1	APCs 3
AATGAAGAGGTTAAAC-1	APCs 1
AATGAAGCACCGGCTA-1	APCs 6
AATGAAGCATGGTACT-1	APCs 2
AATGAAGCATGTCGTA-1	APCs 1
AATGAAGGTGAGGATC-1	APCs 2
AATGAAGGTTGGACTT-1	APCs 1
AATGAAGTCCACAGGC-1	APCs 5
AATGAAGTCTCATTGT-1	APCs 7
AATGACCCAAGAGTAT-1	APCs 6
AATGACCCAATCTAGC-1	APCs 4
AATGACCGTCGCAGTC-1	APCs 7
AATGACCGTGTTAGCT-1	APCs 4
AATGACCGTTATGTGC-1	APCs 3
AATGACCTCTGGCCTT-1	APCs 7
AATGCCAAGCTGACTT-1	APCs 3
AATGCCAAGGCTCTCG-1	APCs 5
AATGCCACAAGCTACT-1	APCs 1
AATGCCAGTACGATTC-1	APCs 5
AATGCCAGTCCGATCG-1	APCs 6
AATGCCAGTGCGGATA-1	APCs 3
AATGGAAAGAGTACCG-1	APCs 3
AATGGAAAGATTGAGT-1	APCs 3
AATGGAAGTCGAAGCA-1	APCs 1
AATGGAAGTTCGAGCC-1	APCs 6
AATGGCTAGTGCAAAT-1	APCs 3
AATGGCTGTGGCAGAT-1	APCs 6
AATGGCTGTGGTAACG-1	APCs 6
AATGGCTGTTTGTTGG-1	APCs 4
AATGGCTTCGAACCAT-1	APCs 4
AATTCCTAGATACATG-1	APCs 2
AATTCCTAGTTGAATG-1	APCs 1
AATTCCTCACGCAGTC-1	APCs 7
AATTCCTCATCATCCC-1	APCs 6
AATTCCTTCAAGTCGT-1	APCs 5
AATTCCTTCGTGCAGC-1	APCs 2
AATTTCCAGACAACTA-1	APCs 1
AATTTCCAGTCGAAAT-1	APCs 4
AATTTCCCATCGCTAA-1	APCs 4
AATTTCCTCAGCGCAC-1	APCs 7
AATTTCCTCCGCTGTT-1	APCs 3
ACAAAGAAGGTCCAGA-1	APCs 2
ACAAAGAAGTGCCAGA-1	APCs 6
ACAAAGACAAAGGCAC-1	APCs 6
ACAAAGAGTGGGTTGA-1	APCs 1
ACAAAGATCATCTACT-1	APCs 3
ACAAAGATCGGCACTG-1	APCs 5
ACAAAGATCTTAGCTT-1	APCs 1
ACAACCAAGAGTCAGC-1	APCs 1
ACAACCAAGAGTGTGC-1	APCs 1
ACAACCAAGATGAATC-1	APCs 7
ACAACCAAGCTAAATG-1	APCs 4
ACAACCAGTACAGTTC-1	APCs 4
ACAACCAGTAGATGTA-1	APCs 4
ACAACCAGTCACCTTC-1	APCs 2
ACAACCAGTGAGATAT-1	APCs 2
ACAACCAGTTAATGAG-1	APCs 1
ACAACCATCGACACCG-1	APCs 4
ACAACCATCTGAACGT-1	APCs 4
ACAAGCTAGAGGTGCT-1	APCs 2
ACAAGCTAGTGCTACT-1	APCs 2
ACAAGCTCACTCAGAT-1	APCs 2
ACAAGCTCATAAGCAA-1	APCs 5
ACAAGCTGTAGAGTTA-1	APCs 1
ACAAGCTGTATAGGGC-1	APCs 4
ACAAGCTGTGCAAGAC-1	APCs 1
ACAAGCTGTTCTTAGG-1	APCs 1
ACAAGCTTCCCGATCT-1	APCs 2
ACAAGCTTCCGAACGC-1	APCs 3
ACAAGCTTCTATCGCC-1	APCs 2
ACACAGTAGATGCTTC-1	APCs 1
ACACAGTCAGAGGTTG-1	APCs 3
ACACAGTCAGGTTCAT-1	APCs 3
ACACAGTGTCTGGTTA-1	APCs 3
ACACAGTGTGAGGCAT-1	APCs 3
ACACAGTGTGCCTATA-1	APCs 3
ACACAGTTCAATCGGT-1	APCs 5
ACACCAAAGACTTAAG-1	APCs 2
ACACCAATCGCGTGCA-1	APCs 2
ACACCAATCTGAGATC-1	APCs 3
ACACGCGAGCTAGATA-1	APCs 6
ACACGCGCAAACGGCA-1	APCs 1
ACACGCGCACAGTCAT-1	APCs 2
ACACGCGCAGCTGAAG-1	APCs 3
ACACGCGGTACGTACT-1	APCs 2
ACACGCGGTATACCCA-1	APCs 1
ACACGCGGTGCTTCAA-1	APCs 5
ACACGCGTCAACGAGG-1	APCs 4
ACACGCGTCACTCGAA-1	APCs 2
ACACTGACATGCCATA-1	APCs 1
ACACTGACATGTCGTA-1	APCs 5
ACAGAAAAGTGTAGTA-1	APCs 1
ACAGAAACAATGAGCG-1	APCs 3
ACAGAAACAGAGGACT-1	APCs 6
ACAGAAAGTCAGGTGA-1	APCs 2
ACAGAAAGTTTCGATG-1	APCs 2
ACAGAAATCCCACAGG-1	APCs 4
ACAGCCGAGGCACTCC-1	APCs 6
ACAGCCGAGGGCCAAT-1	APCs 5
ACAGCCGCACAAGCCC-1	APCs 2
ACAGCCGCAGCAAGAC-1	APCs 1
ACAGCCGGTAGTCGTT-1	APCs 4
ACAGCCGTCCATACAG-1	APCs 1
ACAGCCGTCGTCGCTT-1	APCs 2
ACAGCCGTCTCGTGGG-1	APCs 1
ACAGCCGTCTGCGGGT-1	Glial cells
ACAGCCGTCTTCGGTC-1	APCs 4
ACAGGGAAGTTGGGAC-1	APCs 4
ACAGGGACACTGAATC-1	APCs 6
ACAGGGAGTAATTGGA-1	APCs 6
ACAGGGATCCATTTCA-1	APCs 3
ACAGGGATCTCGGTAA-1	APCs 7
ACATCCCAGCCTGCCA-1	APCs 6
ACATCCCCATCGATAC-1	APCs 3
ACATCCCGTACCAGAG-1	APCs 4
ACATCCCGTCACTAGT-1	APCs 3
ACATCCCGTCAGGAGT-1	Glial cells
ACATCCCGTCTTGCTC-1	APCs 2
ACATCCCGTGCCCTTT-1	APCs 6
ACATCCCTCCACTGAA-1	APCs 4
ACATCGAAGCCAAGCA-1	APCs 2
ACATCGACATGAAAGT-1	APCs 2
ACATGCACAGCTTTCC-1	APCs 3
ACATGCATCCACGGGT-1	APCs 7
ACATGCATCTATGCCC-1	APCs 1
ACATTTCAGTGCACTT-1	APCs 2
ACATTTCCAACCTAAC-1	APCs 2
ACATTTCGTCGCAACC-1	APCs 2
ACATTTCTCGGACGTC-1	APCs 6
ACCAAACAGCGACAGT-1	APCs 2
ACCAAACAGGCCCAAA-1	APCs 5
ACCAAACAGGGAGGCA-1	APCs 4
ACCAAACCAAATCAGA-1	APCs 4
ACCAAACCAGCATCTA-1	APCs 2
ACCAAACGTAGTAAGT-1	APCs 3
ACCAAACGTTTCCAAG-1	APCs 3
ACCAAACTCACTAGCA-1	APCs 2
ACCAAACTCTCCATAT-1	APCs 5
ACCAACAAGCATGAAT-1	APCs 2
ACCAACAGTAGCGCCT-1	APCs 3
ACCAACAGTCCCAAAT-1	APCs 3
ACCAACAGTTCCACGG-1	APCs 1
ACCAACATCCTCTGCA-1	APCs 5
ACCACAAGTAACGATA-1	APCs 7
ACCACAAGTAGCGTTT-1	Glial cells
ACCACAAGTCTAGTGT-1	APCs 1
ACCACAAGTTCAAGGG-1	APCs 5
ACCACAATCCTTCGAC-1	APCs 1
ACCACAATCTTAGTTC-1	Myoblasts
ACCATTTAGTACTCGT-1	APCs 7
ACCATTTGTAAGATCA-1	APCs 5
ACCATTTGTCGTGTTA-1	APCs 1
ACCATTTTCCCTAGGG-1	APCs 3
ACCATTTTCTGTGCTC-1	APCs 3
ACCCAAAAGGCACCAA-1	APCs 3
ACCCAAACAAGACCGA-1	APCs 6
ACCCAAACAGCCTTCT-1	APCs 4
ACCCAAAGTCGATTTG-1	APCs 2
ACCCAAAGTTCAGCTA-1	APCs 4
ACCCAAATCAGACAAA-1	APCs 2
ACCCTCAAGGCATGGT-1	APCs 2
ACCCTCACAAGGCTTT-1	APCs 4
ACCCTCAGTATGCTAC-1	APCs 3
ACCCTCAGTGGGCTCT-1	APCs 3
ACCCTTGAGCCTTCTC-1	APCs 5
ACCCTTGAGTCCGCCA-1	APCs 2
ACCCTTGCAGCTTTGA-1	APCs 5
ACCCTTGCAGTATTCG-1	APCs 2
ACCCTTGGTCTCGACG-1	APCs 5
ACCGTTCAGGTCTGGA-1	APCs 2
ACCGTTCCAGCAGACA-1	APCs 7
ACCGTTCCATACCACA-1	APCs 4
ACCGTTCTCAAAGACA-1	APCs 2
ACCGTTCTCCAACCAA-1	APCs 5
ACCTACCAGCGTGAAC-1	APCs 1
ACCTACCAGGATACCG-1	APCs 3
ACCTACCAGTCTCCTC-1	APCs 4
ACCTACCCATAGGAGC-1	APCs 6
ACCTACCGTAGACGGT-1	APCs 1
ACCTACCGTTGTAGCT-1	APCs 1
ACCTACCTCTGCGAGC-1	APCs 5
ACCTGAAAGATCGGTG-1	APCs 6
ACCTGAACAATACGCT-1	APCs 2
ACCTGAACAATCTGCA-1	APCs 4
ACCTGAACATGACTAC-1	APCs 4
ACCTGAAGTCACATTG-1	APCs 3
ACCTGAATCATGGCCG-1	APCs 3
ACCTGAATCCCGTTCA-1	APCs 4
ACCTGTCAGACTTCCA-1	APCs 7
ACCTGTCAGGCCCAAA-1	APCs 4
ACCTGTCAGTGTTCAC-1	APCs 4
ACCTGTCCAGGTGGAT-1	APCs 5
ACCTGTCCATGAGATA-1	APCs 3
ACCTGTCGTAAGGAGA-1	APCs 6
ACCTGTCGTCAAACGG-1	APCs 5
ACCTGTCTCATGACAC-1	APCs 1
ACGATCAAGGTTCAGG-1	APCs 1
ACGATCACAACACGAG-1	APCs 4
ACGATCAGTAACATAG-1	APCs 5
ACGATCAGTGAGTGAC-1	APCs 3
ACGATCAGTGTCCTAA-1	APCs 1
ACGATCATCAGTCTTT-1	APCs 3
ACGATCATCGCCAACG-1	APCs 6
ACGATGTCAGAGTTGG-1	APCs 1
ACGATGTTCGAGAAAT-1	APCs 4
ACGCACGAGAAACTAC-1	APCs 1
ACGCACGCATTAGGCT-1	APCs 6
ACGCACGGTCAAGCGA-1	APCs 1
ACGCACGGTGACTCGC-1	APCs 2
ACGGAAGCACCGTCTT-1	APCs 5
ACGGAAGCAGTCAGTT-1	APCs 5
ACGGAAGGTACCAATC-1	APCs 2
ACGGAAGGTAGCTAAA-1	APCs 5
ACGGAAGGTATGAGGC-1	APCs 5
ACGGAAGGTTACAGCT-1	APCs 5
ACGGGTCCAATCGAAA-1	APCs 5
ACGGTCGAGCACGTCC-1	APCs 1
ACGGTCGAGCGTTCAT-1	APCs 2
ACGGTCGAGCTTGTGT-1	APCs 7
ACGGTCGCACCTGTCT-1	Myeloid cells
ACGGTCGCATGTGGTT-1	APCs 2
ACGGTCGGTCGTTATG-1	APCs 5
ACGGTCGTCACTGGTA-1	APCs 3
ACGGTCGTCCACGTGG-1	APCs 5
ACGGTCGTCGTCCTTG-1	APCs 2
ACGGTCGTCTCATAGG-1	APCs 7
ACGGTTACACGGATCC-1	Myeloid cells
ACGGTTACATCCGTTC-1	APCs 7
ACGTAACAGGTCCCGT-1	APCs 1
ACGTAACAGGTGCGAT-1	APCs 7
ACGTAACTCCAGCACG-1	APCs 3
ACGTACAAGCCGTTAT-1	APCs 3
ACGTACAAGCGTTACT-1	APCs 5
ACGTACAAGGTGCTAG-1	APCs 4
ACGTAGTAGAAATGGG-1	APCs 5
ACGTAGTAGCGTGAAC-1	APCs 3
ACGTAGTCATCACCAA-1	APCs 2
ACGTAGTCATGAAGGC-1	APCs 2
ACGTAGTTCCCTCAAC-1	APCs 1
ACGTCCTAGAATAGTC-1	APCs 3
ACGTCCTAGAATTGCA-1	APCs 3
ACGTCCTAGCAACAAT-1	APCs 3
ACGTCCTAGTAGCAAT-1	APCs 2
ACGTCCTCAGGTCAGA-1	APCs 4
ACGTCCTCAGTTAAAG-1	APCs 4
ACGTCCTGTTAGAAAC-1	APCs 3
ACGTCCTTCAGATGCT-1	APCs 5
ACGTCCTTCCATCACC-1	APCs 6
ACGTCCTTCTACACTT-1	APCs 5
ACGTCCTTCTCCATAT-1	APCs 4
ACGTTCCAGAGCCGAT-1	APCs 5
ACGTTCCCAAACGTGG-1	APCs 6
ACGTTCCCAGGTCAGA-1	APCs 4
ACGTTCCGTTTGGAGG-1	APCs 5
ACGTTCCTCCAAGGGA-1	APCs 1
ACTACGACAACAAAGT-1	APCs 7
ACTACGACATTCTTCA-1	APCs 4
ACTACGAGTCAAATCC-1	APCs 1
ACTACGAGTTCGGACC-1	APCs 6
ACTACGAGTTTGAAAG-1	APCs 3
ACTACGATCCACAAGT-1	APCs 1
ACTACGATCCCTCATG-1	APCs 7
ACTATCTAGACCGTTT-1	APCs 3
ACTATCTCAACAGAGC-1	APCs 3
ACTATCTCACACAGAG-1	APCs 7
ACTATGGAGAGGTCGT-1	APCs 3
ACTATGGAGTTCCAGT-1	APCs 4
ACTATGGCAGACCTAT-1	APCs 2
ACTATGGCAGTCAGTT-1	APCs 4
ACTATGGCATCATGAC-1	APCs 4
ACTATGGGTTAAGAAC-1	APCs 7
ACTATGGTCACTCCGT-1	APCs 1
ACTATGGTCTTAGGAC-1	APCs 1
ACTATTCCAGAAGTTA-1	APCs 2
ACTATTCCAGTCGTTA-1	APCs 6
ACTATTCGTCTGCAAT-1	APCs 6
ACTATTCGTGTACGCC-1	APCs 2
ACTATTCTCAGACCCG-1	APCs 3
ACTATTCTCTATTGTC-1	APCs 3
ACTATTCTCTCAGTCC-1	APCs 7
ACTCCCAAGACCAAAT-1	APCs 1
ACTCCCAAGAGTAACT-1	APCs 2
ACTCCCAAGATGCAGC-1	APCs 6
ACTCCCAAGCGCCGTT-1	APCs 3
ACTCCCACACTGCGTG-1	APCs 5
ACTCCCAGTCACAGAG-1	APCs 4
ACTCCCAGTTAGTCGT-1	APCs 3
ACTCCCATCATGGCCG-1	APCs 2
ACTCCCATCTCCGCAT-1	APCs 6
ACTCTCGAGACTCTTG-1	APCs 1
ACTCTCGCAGTCTTCC-1	APCs 4
ACTCTCGGTACATTGC-1	APCs 1
ACTCTCGGTCACGCTG-1	APCs 2
ACTCTCGGTCAGTTTG-1	APCs 5
ACTCTCGGTCATCTAG-1	APCs 3
ACTCTCGGTGGAATGC-1	APCs 1
ACTCTCGTCACGATAC-1	APCs 3
ACTCTCGTCCTCAGAA-1	Glial cells
ACTGATGAGAAATGGG-1	APCs 7
ACTGATGAGGGCAGAG-1	APCs 4
ACTGATGTCAAGAATG-1	APCs 7
ACTGATGTCATCGACA-1	Myoblasts
ACTGATGTCCGCAGTG-1	APCs 3
ACTGATGTCGTGCAGC-1	APCs 1
ACTGCAACAGCCTATA-1	APCs 2
ACTGTCCAGACTGTTC-1	APCs 3
ACTGTCCAGGATCACG-1	APCs 2
ACTGTCCCACATACTG-1	Glial cells
ACTGTCCCACCGTGGT-1	APCs 5
ACTGTCCCACGTAGAG-1	APCs 4
ACTGTCCCACTACGGC-1	APCs 3
ACTGTCCCACTATCGA-1	APCs 2
ACTGTCCGTGCGGATA-1	Glial cells
ACTGTGAGTGCCCAGT-1	APCs 3
ACTGTGATCATTGCGA-1	APCs 4
ACTTATCAGCTTCATG-1	APCs 7
ACTTATCAGGGCAATC-1	APCs 4
ACTTATCAGTTGAAGT-1	APCs 5
ACTTATCCATACTTTC-1	APCs 1
ACTTATCGTTCCGGTG-1	APCs 6
ACTTATCTCTACACAG-1	APCs 6
ACTTCCGAGCTAAACA-1	APCs 3
ACTTCCGAGCTATCCA-1	APCs 7
ACTTCCGAGGTCACTT-1	APCs 6
ACTTCCGAGTCGCCCA-1	APCs 2
ACTTCCGCACATACGT-1	APCs 4
ACTTCCGCAGCTTCCT-1	APCs 3
ACTTCCGTCCCATACC-1	APCs 2
ACTTCGCAGTCCGCGT-1	APCs 3
ACTTCGCCAAGCCATT-1	APCs 5
ACTTCGCGTATAGGGC-1	APCs 4
ACTTCGCTCACTCTTA-1	APCs 6
ACTTCGCTCAGGAACG-1	APCs 2
ACTTTCAAGCCTCTCT-1	APCs 2
ACTTTCAAGGATGCGT-1	APCs 5
ACTTTCACACTCATAG-1	APCs 2
ACTTTCACAGAAATCA-1	APCs 1
ACTTTCAGTAAGATCA-1	APCs 4
ACTTTCAGTGGTTTGT-1	APCs 4
ACTTTGTAGGAGAATG-1	APCs 1
ACTTTGTCACGTGAGA-1	APCs 2
ACTTTGTTCGACGCTG-1	APCs 2
AGAAATGAGAACGTGC-1	APCs 1
AGAAATGCAATTGAAG-1	APCs 6
AGAAATGCATCAACCA-1	APCs 6
AGAAATGGTCATCAGT-1	APCs 5
AGAAATGGTCTGTGCG-1	APCs 4
AGAAATGGTGGGTATG-1	APCs 2
AGAAATGTCCAACTAG-1	APCs 7
AGAAATGTCGTAACAC-1	APCs 2
AGAAATGTCTAGCATG-1	APCs 3
AGAAATGTCTTTCTAG-1	APCs 6
AGAACAAAGGTAGACC-1	APCs 5
AGAACAAAGGTAGTCG-1	APCs 3
AGAACAAAGTGCTCGC-1	APCs 5
AGAACAACAAACAGGC-1	APCs 5
AGAACAACAGTGTGGA-1	APCs 5
AGAACAACATAACTCG-1	APCs 4
AGAACAAGTTCAGTAC-1	APCs 6
AGAACAAGTTGACGGA-1	Myeloid cells
AGAACAATCGGTCATA-1	APCs 5
AGAACCTAGCAAATGT-1	APCs 7
AGAACCTAGCACTCTA-1	APCs 5
AGAACCTAGGACAACC-1	APCs 4
AGAACCTAGGCGCTCT-1	APCs 6
AGAACCTCAGCATTGT-1	APCs 1
AGAACCTCAGGCTTGC-1	APCs 3
AGAACCTGTGTAGTGG-1	APCs 2
AGAACCTGTGTGTCGC-1	APCs 3
AGAACCTTCTGAGGTT-1	APCs 4
AGAAGCGAGATGTAGT-1	APCs 1
AGAAGCGAGGTCGTCC-1	APCs 3
AGAAGCGCAACCGACC-1	APCs 1
AGAAGCGCAGGTCAGA-1	APCs 2
AGAAGCGCATGAATAG-1	APCs 6
AGAAGCGCATGTGCCG-1	APCs 6
AGAAGCGGTACGACTT-1	APCs 7
AGAAGCGGTAGTGCGA-1	APCs 1
AGAAGCGGTCACTAGT-1	APCs 6
AGAAGCGGTCAGCGTC-1	APCs 5
AGAAGCGTCCGTATGA-1	APCs 3
AGAAGCGTCCGTGGGT-1	Myoblasts
AGAAGTAAGGAGATAG-1	APCs 2
AGAAGTACACTGCGAC-1	APCs 2
AGAAGTAGTCTCTCTG-1	APCs 6
AGAAGTAGTTAAGCAA-1	APCs 7
AGAAGTATCCAGTGTA-1	APCs 1
AGAAGTATCTGCTTAT-1	APCs 5
AGACAAAAGCTCATAC-1	APCs 1
AGACAAACATGTTTGG-1	APCs 6
AGACACTAGGCAATGC-1	APCs 2
AGACACTCAAGGAGTC-1	APCs 2
AGACACTCACCCTGTT-1	APCs 7
AGACACTCATCACAGT-1	APCs 2
AGACACTGTCCGGCAT-1	APCs 7
AGACAGGAGACTCTTG-1	APCs 2
AGACAGGAGGATCACG-1	APCs 2
AGACAGGCAGCTGCCA-1	APCs 3
AGACAGGCAGTCAGTT-1	APCs 3
AGACAGGGTCGGCTAC-1	APCs 2
AGACCATAGCCTCATA-1	Glial cells
AGACCATAGTCCCAGC-1	APCs 3
AGACCATGTGTGAGCA-1	APCs 5
AGACCATTCAGAATAG-1	APCs 2
AGACCCGAGCATATGA-1	APCs 4
AGACCCGAGCGTTACT-1	APCs 5
AGACCCGAGGCTTAAA-1	APCs 4
AGACCCGCACTACTTT-1	APCs 1
AGACCCGCACTAGGTT-1	APCs 5
AGACCCGGTAAGTCAA-1	APCs 6
AGACCCGTCCTAACAG-1	APCs 5
AGACCCGTCGCCGAAC-1	APCs 3
AGACTCAAGATGATTG-1	APCs 6
AGACTCAAGCCAAGCA-1	APCs 4
AGACTCAAGGCCTGAA-1	APCs 4
AGACTCAAGGTGAGAA-1	APCs 4
AGACTCAAGTGTAGTA-1	APCs 2
AGACTCAGTATGCTAC-1	APCs 2
AGACTCAGTGTCATCA-1	APCs 1
AGACTCAGTTCTTGCC-1	APCs 2
AGACTCATCATCCTAT-1	APCs 5
AGACTCATCATTTCGT-1	Myeloid cells
AGAGAATAGACACACG-1	APCs 2
AGAGAATAGCCTATTG-1	APCs 1
AGAGAATAGCGCAATG-1	APCs 4
AGAGAATAGCGCTGCT-1	APCs 1
AGAGAATAGGTATTGA-1	APCs 6
AGAGAATAGTGAGTGC-1	APCs 2
AGAGAATCAACAACAA-1	APCs 1
AGAGAATCACACTTAG-1	Glial cells
AGAGAATGTTCGGTAT-1	APCs 4
AGAGAATGTTGCTCAA-1	APCs 5
AGAGAGCAGACTTCCA-1	APCs 1
AGAGAGCAGAGCATCG-1	APCs 5
AGAGAGCAGCAATAAC-1	APCs 3
AGAGAGCAGTCTCTGA-1	APCs 5
AGAGAGCCAGCTACCG-1	APCs 5
AGAGAGCCAGGTGACA-1	APCs 4
AGAGAGCCAGGTTACT-1	APCs 3
AGAGAGCCAGTTGGTT-1	APCs 1
AGAGAGCCATGACTTG-1	APCs 7
AGAGAGCCATTGCCGG-1	APCs 3
AGAGAGCGTTCAACGT-1	APCs 3
AGAGAGCTCATCGTAG-1	APCs 1
AGAGAGCTCGCAATGT-1	APCs 6
AGAGCAGAGCGCGTTC-1	APCs 4
AGAGCAGGTATGCGGA-1	APCs 3
AGAGCAGGTTCAACGT-1	APCs 3
AGAGCAGTCACCCTCA-1	APCs 1
AGAGCCCGTACTCCGG-1	APCs 5
AGAGCCCGTATACCTG-1	APCs 2
AGAGCCCGTGGACTAG-1	APCs 4
AGAGCCCGTTCTCTCG-1	APCs 2
AGAGCCCTCAGAATAG-1	APCs 3
AGATAGAAGCAAGCCA-1	APCs 1
AGATAGACACTACAGT-1	APCs 1
AGATAGACACTCCCTA-1	APCs 6
AGATAGATCCCTAGGG-1	APCs 3
AGATCCAAGATAGCTA-1	APCs 1
AGATCCAAGGTAGTAT-1	APCs 2
AGATCCACACGCGCTA-1	APCs 1
AGATCCAGTAGCACAG-1	APCs 4
AGATCCAGTCTCAGGC-1	APCs 1
AGATCCAGTGCTATTG-1	APCs 1
AGATCCAGTGGAGGTT-1	APCs 1
AGATCCAGTTTGAACC-1	APCs 6
AGATCCATCTCAACGA-1	APCs 5
AGATCGTGTTTGAACC-1	APCs 6
AGATCGTTCCATTGGA-1	APCs 6
AGATGAAAGACTGTTC-1	APCs 3
AGATGAAAGACTTCAC-1	APCs 2
AGATGAAAGCTGACCC-1	APCs 5
AGATGAAAGTGCCAGA-1	APCs 3
AGATGAAGTACTTCCC-1	APCs 6
AGATGAAGTAGCTAAA-1	APCs 1
AGATGAAGTATGCTAC-1	APCs 5
AGATGAAGTGAAGCTG-1	APCs 4
AGATGAAGTGATAGTA-1	APCs 3
AGATGAAGTGCAGGAT-1	APCs 1
AGATGAATCACCTTGC-1	APCs 4
AGATGAATCGCTCATC-1	APCs 5
AGATGAATCGGCGATC-1	APCs 6
AGATGCTAGCATCGAG-1	APCs 3
AGATGCTAGCGTGTTT-1	APCs 1
AGATGCTAGGTGCTGA-1	APCs 2
AGATGCTCACTATCGA-1	APCs 3
AGATGCTCATCCAACA-1	APCs 5
AGATGCTGTTCAGGTT-1	APCs 6
AGCATCAAGCACCCAC-1	APCs 2
AGCATCAAGGGAGAAT-1	APCs 2
AGCATCACAACCGCTG-1	APCs 4
AGCATCACAATTCACG-1	APCs 3
AGCATCAGTCGTCAGC-1	APCs 7
AGCATCATCCGTGTCT-1	APCs 2
AGCATCATCGTGCACG-1	APCs 6
AGCCAATAGAGCTGCA-1	APCs 6
AGCCAATAGTGAGGCT-1	APCs 4
AGCCAATCAAGAGTGC-1	APCs 3
AGCCAATCATACCAGT-1	APCs 5
AGCCAATCATCAACCA-1	APCs 3
AGCCAATGTGAGTAGC-1	APCs 1
AGCCACGAGTGGATAT-1	APCs 2
AGCCACGCACCAAATC-1	APCs 4
AGCCACGGTAGCTTTG-1	APCs 1
AGCCACGTCGCACTCT-1	APCs 3
AGCCAGCAGCGATCGA-1	APCs 7
AGCCAGCCAATTCTCT-1	APCs 5
AGCCAGCTCCCATGGG-1	APCs 2
AGCGATTAGCAGCGAT-1	APCs 3
AGCGATTAGTAAACAC-1	APCs 1
AGCGATTAGTGCGCTC-1	APCs 3
AGCGATTCAATACAGA-1	APCs 2
AGCGATTCACCAATTG-1	Glial cells
AGCGATTGTAATTAGG-1	APCs 4
AGCGATTGTCCCGTGA-1	APCs 1
AGCGATTGTTGCCGCA-1	APCs 3
AGCGATTTCAAATAGG-1	APCs 7
AGCGATTTCGCCTCTA-1	APCs 6
AGCGCCAAGTGGACTG-1	APCs 4
AGCGCCACACTGGAAG-1	APCs 2
AGCGCCACAGCGTTGC-1	APCs 2
AGCGCCACATCTCATT-1	APCs 3
AGCGCCAGTGCTGCAC-1	APCs 3
AGCGCCATCAGACCGC-1	APCs 2
AGCGCCATCCTACCAC-1	APCs 4
AGCGCTGAGAATTTGG-1	APCs 4
AGCGCTGCAGGACTAG-1	APCs 3
AGCGCTGCATGTAACC-1	APCs 2
AGCGCTGGTCACCTTC-1	APCs 5
AGCGCTGTCGAGAGAC-1	APCs 6
AGCGCTGTCTCGTGAA-1	APCs 1
AGCGTATAGCACGGAT-1	APCs 4
AGCGTATCACAAATAG-1	APCs 3
AGCGTATGTATCCCAA-1	APCs 5
AGCGTATGTCTCTCCA-1	APCs 5
AGCGTATTCCATAGAC-1	APCs 1
AGCGTATTCTGGAGAG-1	APCs 1
AGCTACAAGCGATGAC-1	APCs 4
AGCTACAAGCGTTAGG-1	APCs 3
AGCTACAAGGTGGGTT-1	APCs 4
AGCTACAAGTGCTAGG-1	APCs 3
AGCTACACACTTTAGG-1	APCs 3
AGCTACATCTTCCAGC-1	APCs 2
AGCTACATCTTGGAAC-1	APCs 3
AGCTCAAAGCCGTCGT-1	APCs 2
AGCTCAAAGTAAGAGG-1	APCs 5
AGCTCAACACGCTGAC-1	APCs 3
AGCTCAAGTGAATTAG-1	APCs 7
AGCTCAATCCATACAG-1	APCs 5
AGCTCAATCGCCGAAC-1	APCs 2
AGCTCAATCTAACGGT-1	APCs 3
AGCTTCCAGCACAAAT-1	APCs 6
AGCTTCCGTAACAGGC-1	APCs 2
AGCTTCCGTTAGAAAC-1	APCs 2
AGCTTCCTCCCTTCCC-1	APCs 4
AGCTTCCTCCTACCGT-1	Glial cells
AGGAAATAGGGCTGAT-1	APCs 3
AGGAAATAGTTACGTC-1	APCs 3
AGGAAATCAAGGTCGA-1	APCs 5
AGGAAATCAGACCTGC-1	APCs 5
AGGAAATCATCCTAAG-1	APCs 4
AGGAAATCATGGACAG-1	APCs 5
AGGAAATGTATCGATC-1	APCs 3
AGGAAATGTGAATTGA-1	APCs 2
AGGAAATGTTATGACC-1	APCs 4
AGGAAATGTTGCCGAC-1	Myeloid cells
AGGAAATTCATACAGC-1	APCs 5
AGGAAATTCATTTGCT-1	APCs 4
AGGAAATTCCTACCGT-1	APCs 3
AGGAAATTCTATTTCG-1	APCs 5
AGGAATAAGGGTGAAA-1	APCs 3
AGGAATAAGTATAGGT-1	APCs 3
AGGAATAAGTTGTAAG-1	APCs 4
AGGAATAGTCCGGTGT-1	APCs 7
AGGAATAGTCGTACTA-1	APCs 5
AGGAATATCAAGTGGG-1	APCs 5
AGGAATATCGCCACTT-1	APCs 4
AGGAATATCGTAGGGA-1	APCs 5
AGGACGAAGCGCCTCA-1	APCs 1
AGGACGAAGGACATCG-1	APCs 2
AGGACGACACCCTATC-1	APCs 5
AGGACGACATGTTCGA-1	APCs 3
AGGACGAGTATGAAGT-1	APCs 2
AGGACGAGTCAACATC-1	APCs 2
AGGACGAGTTCTCCAC-1	APCs 2
AGGACGATCTGAGAAA-1	APCs 5
AGGACGATCTTTGCAT-1	APCs 6
AGGACTTAGGGCGAGA-1	APCs 5
AGGACTTTCGCTACGG-1	APCs 1
AGGACTTTCGCTGCGA-1	APCs 1
AGGAGGTAGGAGGTTC-1	APCs 5
AGGAGGTCACTACCCT-1	APCs 3
AGGAGGTGTAGTAAGT-1	APCs 6
AGGAGGTTCACTCTTA-1	APCs 6
AGGAGGTTCCGCGATG-1	APCs 4
AGGAGGTTCCGTAGGC-1	APCs 7
AGGAGGTTCGTGGAAG-1	Glial cells
AGGATAAAGCTGCCAC-1	APCs 3
AGGATAAAGGAGATAG-1	APCs 1
AGGATAAAGGCCTAAG-1	APCs 6
AGGATAACAAGACTGG-1	APCs 3
AGGATAACACTGGCCA-1	APCs 1
AGGATAACAGATTAAG-1	APCs 4
AGGATAAGTCGATTCA-1	APCs 7
AGGATAAGTCTCAGAT-1	APCs 1
AGGATAAGTTGGCTAT-1	APCs 2
AGGATCTAGAGCAGTC-1	APCs 1
AGGATCTAGTCTGCGC-1	APCs 5
AGGATCTCAACCAACT-1	APCs 2
AGGATCTCATCCTATT-1	APCs 4
AGGATCTGTAGAATGT-1	APCs 1
AGGATCTGTTGTGGCC-1	APCs 7
AGGCATTAGGAAGTAG-1	APCs 7
AGGCATTAGTGTACCT-1	APCs 1
AGGCATTCAAGCACAG-1	APCs 5
AGGCATTCAGACATCT-1	APCs 4
AGGCATTCAGCTCGGT-1	APCs 1
AGGCATTGTATGGAGC-1	APCs 6
AGGCATTTCTAGTTCT-1	APCs 2
AGGCCACAGCTCACTA-1	APCs 5
AGGCCACTCCATAGAC-1	APCs 3
AGGCCACTCGCTCCTA-1	APCs 1
AGGCCACTCTATTTCG-1	Myeloid cells
AGGCTGCAGACGGAAA-1	APCs 5
AGGCTGCAGTTGGCGA-1	APCs 2
AGGCTGCCAAGCGAGT-1	APCs 1
AGGCTGCCAAGGTCGA-1	APCs 1
AGGCTGCCATCGCTAA-1	APCs 4
AGGCTGCCATCTGGGC-1	APCs 5
AGGCTGCGTGAGGCAT-1	APCs 5
AGGCTGCTCACCGACG-1	APCs 7
AGGCTGCTCGGCTCTT-1	APCs 5
AGGGAGTAGCAGCGAT-1	Myeloid cells
AGGGAGTCATTGTACG-1	APCs 4
AGGGAGTGTAACGGTG-1	APCs 4
AGGGAGTGTCAACCAT-1	APCs 1
AGGGAGTTCACCGCTT-1	APCs 5
AGGGAGTTCTAGTACG-1	APCs 6
AGGGAGTTCTCGGTAA-1	APCs 2
AGGGCCTAGCAAGTCG-1	APCs 1
AGGGCCTAGGTTAGTA-1	APCs 4
AGGGCCTTCGAAGTGG-1	APCs 4
AGGGCTCAGACGCAGT-1	APCs 3
AGGGCTCAGCTAATGA-1	APCs 6
AGGGCTCAGGATTACA-1	APCs 1
AGGGCTCCAAAGTATG-1	APCs 4
AGGGCTCGTAGATTGA-1	APCs 1
AGGGCTCGTCAGGTGA-1	APCs 5
AGGGCTCGTTATAGCC-1	APCs 5
AGGGCTCGTTCAACGT-1	APCs 2
AGGGCTCTCAACACGT-1	APCs 2
AGGGCTCTCTCATGCC-1	APCs 3
AGGGTCCAGTATGGCG-1	APCs 4
AGGGTCCCATGACGAG-1	APCs 2
AGGGTCCTCATGAGGG-1	APCs 2
AGGGTCCTCCTGGGAC-1	APCs 4
AGGGTCCTCGCCGATG-1	APCs 7
AGGGTCCTCGTAGTCA-1	APCs 3
AGGGTGAGTATACAGA-1	APCs 1
AGGGTGAGTCCCTAAA-1	APCs 5
AGGGTGATCGAAACAA-1	APCs 4
AGGGTGATCTAGGCCG-1	APCs 2
AGGGTGATCTCGTCAC-1	APCs 4
AGGGTGATCTGCCTGT-1	APCs 5
AGGGTTTAGAGCGACT-1	APCs 1
AGGGTTTGTCTTCTAT-1	APCs 3
AGGGTTTTCCACGGGT-1	APCs 1
AGGGTTTTCTGTCGTC-1	APCs 1
AGGTAGGAGATCGCTT-1	APCs 2
AGGTAGGAGGGAGATA-1	APCs 3
AGGTAGGCAACAACAA-1	APCs 1
AGGTAGGGTGTTTGCA-1	APCs 6
AGGTAGGGTTACGTAC-1	APCs 5
AGGTAGGGTTCCATTT-1	APCs 6
AGGTAGGTCGCTTGCT-1	APCs 2
AGGTAGGTCGGCTATA-1	APCs 6
AGGTAGGTCTACTTCA-1	APCs 5
AGGTCATAGAGTATAC-1	APCs 4
AGGTCATAGATCCTAC-1	APCs 1
AGGTCATAGCCACCGT-1	APCs 4
AGGTCATCACATTCTT-1	APCs 4
AGGTCATCATCGGAGA-1	APCs 2
AGGTCATCATGTCTAG-1	APCs 4
AGGTCTACAAAGGCGT-1	APCs 2
AGGTCTACACCTCAGG-1	APCs 4
AGGTCTACATTACGGT-1	APCs 4
AGGTCTAGTATAGGAT-1	APCs 1
AGGTCTATCGAACTCA-1	APCs 2
AGGTGTTAGAAGAACG-1	APCs 6
AGGTGTTAGAGATTCA-1	APCs 2
AGGTGTTAGCCTGAAG-1	APCs 6
AGGTGTTAGGAACGTC-1	APCs 2
AGGTGTTCACCCTAAA-1	APCs 1
AGGTGTTTCCAACTGA-1	APCs 6
AGGTGTTTCGACCATA-1	APCs 4
AGGTGTTTCGTTGCCT-1	APCs 4
AGGTGTTTCTTAGCAG-1	APCs 6
AGGTTACGTCGATGCC-1	APCs 5
AGGTTACTCGAGATGG-1	APCs 4
AGGTTGTAGTATAGGT-1	APCs 3
AGGTTGTAGTTTCTTC-1	Glial cells
AGGTTGTGTCGTGCCA-1	APCs 2
AGGTTGTTCAGCGGAA-1	APCs 4
AGTAACCCAGCAGTAG-1	APCs 6
AGTAACCTCCGTAATG-1	APCs 4
AGTACCAAGCGGATCA-1	APCs 1
AGTACCAAGGGAGTTC-1	APCs 1
AGTACCACAAACTAAG-1	APCs 6
AGTACCACAAAGGCGT-1	APCs 5
AGTACCACACTGGACC-1	APCs 4
AGTACCACAGATAAAC-1	APCs 5
AGTACCAGTCCACTTC-1	APCs 6
AGTACCAGTCGGTAAG-1	APCs 1
AGTACCAGTGGTCTGC-1	APCs 5
AGTACCATCCACGTAA-1	APCs 6
AGTACCATCCATAGGT-1	APCs 1
AGTACCATCCCGAAAT-1	APCs 3
AGTACCATCCCTCTCC-1	APCs 5
AGTACCATCTCGGGAC-1	APCs 2
AGTACTGAGAAGCGCT-1	APCs 5
AGTACTGAGAGTCACG-1	APCs 5
AGTACTGAGTCACACT-1	APCs 5
AGTACTGCAGGACAGT-1	APCs 1
AGTACTGTCCGCTGTT-1	APCs 3
AGTACTGTCTAGCAAC-1	APCs 2
AGTAGCTAGGTCCAGA-1	APCs 2
AGTAGCTCAAGTATAG-1	APCs 2
AGTAGCTCACACAGCC-1	APCs 4
AGTAGCTCATCACGGC-1	Glial cells
AGTAGCTTCCATAAGC-1	APCs 5
AGTAGCTTCTAGAGCT-1	APCs 1
AGTAGCTTCTTCCCAG-1	APCs 2
AGTAGTCCAACTGGTT-1	APCs 3
AGTAGTCCAGCAAGAC-1	APCs 1
AGTAGTCGTGTTACTG-1	APCs 1
AGTAGTCGTTAATGAG-1	APCs 4
AGTAGTCTCGCACGAC-1	APCs 6
AGTCAACAGAACGCGT-1	APCs 5
AGTCAACAGAATAACC-1	APCs 5
AGTCAACAGGTCGTCC-1	APCs 2
AGTCAACCAGCGAGTA-1	APCs 7
AGTCAACGTAACAGGC-1	APCs 1
AGTCAACGTAGGGTAC-1	APCs 3
AGTCACAAGCCGGATA-1	APCs 3
AGTCACAAGGGCTTCC-1	APCs 4
AGTCACACACCTGTCT-1	APCs 1
AGTCACACACTTTAGG-1	APCs 7
AGTCATGAGGTTAGTA-1	APCs 2
AGTCATGCAACTTGGT-1	APCs 3
AGTCATGCAATGGCCC-1	APCs 5
AGTCATGCAGACTCTA-1	APCs 1
AGTCATGCAGCCGTCA-1	APCs 2
AGTCATGGTAAGATTG-1	APCs 7
AGTCATGTCAAGCCCG-1	APCs 4
AGTCTCCCACCAAATC-1	APCs 1
AGTCTCCCACTAACCA-1	APCs 5
AGTCTCCCACTAGAGG-1	APCs 2
AGTCTCCCACTGAGTT-1	APCs 1
AGTCTCCGTAATTGGA-1	APCs 2
AGTCTCCGTGCCCACA-1	APCs 2
AGTCTCCTCACGATAC-1	APCs 3
AGTCTCCTCGACATCA-1	APCs 4
AGTCTCCTCTCTAAGG-1	APCs 2
AGTGACTAGTACAGCG-1	APCs 1
AGTGACTCACATACTG-1	APCs 5
AGTGACTGTGAAGCGT-1	APCs 3
AGTGACTGTTACCTGA-1	APCs 4
AGTGACTTCACTTGTT-1	Glial cells
AGTGACTTCATCCTGC-1	APCs 1
AGTGATCAGATGCTAA-1	APCs 2
AGTGATCAGGAATGTT-1	APCs 4
AGTGATCAGGACCCAA-1	APCs 6
AGTGATCAGGGCGAGA-1	APCs 1
AGTGATCAGGGTTTCT-1	APCs 5
AGTGATCCAAGACCGA-1	APCs 5
AGTGATCCACATAACC-1	APCs 4
AGTGATCGTACATTGC-1	APCs 3
AGTGATCTCACCTTGC-1	APCs 2
AGTGATCTCCCATACC-1	APCs 5
AGTGATCTCGCAGATT-1	APCs 1
AGTGATCTCTACGCGG-1	APCs 2
AGTGCCGAGACTTCAC-1	APCs 1
AGTGCCGAGCGATCGA-1	APCs 4
AGTGCCGCAAGAGTAT-1	APCs 6
AGTGCCGCATCACCAA-1	APCs 4
AGTGCCGGTCTTCGAA-1	APCs 3
AGTGCCGGTTACTCAG-1	APCs 1
AGTGCCGGTTTAAGGA-1	APCs 3
AGTGCCGTCGTAGCTA-1	APCs 1
AGTGCCGTCGTCTACC-1	APCs 2
AGTGTTGAGATCGCTT-1	APCs 2
AGTGTTGAGCTGTGCC-1	APCs 4
AGTGTTGAGGAAGTGA-1	APCs 1
AGTGTTGAGGCTTAAA-1	APCs 1
AGTGTTGCAACTTGGT-1	APCs 6
AGTGTTGGTCATGGCC-1	APCs 2
AGTGTTGGTCCTGTCT-1	APCs 2
AGTGTTGGTCTGTGAT-1	APCs 7
AGTGTTGGTGACTATC-1	APCs 5
AGTTAGCAGCCTGAAG-1	APCs 1
AGTTAGCAGTGGTTCT-1	APCs 6
AGTTAGCGTACAAACA-1	APCs 2
AGTTAGCTCAGTGTCA-1	APCs 3
AGTTAGCTCCACGTGG-1	APCs 7
AGTTCCCGTCCAACGC-1	APCs 5
AGTTCCCGTTACCTTT-1	APCs 6
AGTTCCCTCGGTGTTA-1	APCs 1
AGTTCGAAGCGATGGT-1	APCs 5
AGTTCGACAGCATTGT-1	APCs 2
AGTTCGACAGCTCGGT-1	APCs 2
AGTTCGAGTGCCCACA-1	APCs 1
AGTTCGAGTGTTTCTT-1	APCs 4
AGTTCGATCCATTTCA-1	APCs 4
ATACCGAAGTCACGAG-1	APCs 3
ATACCGACAGAGTGTG-1	APCs 3
ATACCGAGTAGCGCTC-1	APCs 6
ATACCGAGTCGAAGCA-1	APCs 5
ATACCTTAGACCTCAT-1	APCs 6
ATACCTTAGCCAAGTG-1	APCs 3
ATACCTTCAGCGTTGC-1	APCs 5
ATACCTTCATCGCTCT-1	APCs 3
ATACCTTGTATGGTAA-1	APCs 1
ATACCTTTCAAGCCTA-1	APCs 4
ATACCTTTCACTCCGT-1	APCs 7
ATACTTCCAATGTCAC-1	APCs 2
ATACTTCCATAATCGC-1	APCs 5
ATACTTCGTGCCGAAA-1	APCs 6
ATAGACCAGCAAACAT-1	APCs 3
ATAGACCCAAATGGCG-1	APCs 2
ATAGACCCACAGCTTA-1	APCs 7
ATAGACCCAGATACTC-1	APCs 4
ATAGACCGTATGCGTT-1	APCs 1
ATAGAGAAGTCTAACC-1	APCs 3
ATAGAGAAGTGAGTGC-1	APCs 5
ATAGAGAGTTCCCACT-1	APCs 1
ATAGAGATCAAAGAAC-1	APCs 7
ATAGAGATCTGTCTCG-1	APCs 2
ATAGGCTAGGAACTCG-1	APCs 1
ATAGGCTAGGGTAGCT-1	APCs 3
ATAGGCTAGGTAAGGA-1	APCs 5
ATAGGCTCAATCTAGC-1	APCs 7
ATAGGCTCACTCCTGT-1	APCs 4
ATAGGCTCATCAACCA-1	APCs 3
ATAGGCTGTAATGATG-1	APCs 4
ATAGGCTGTTGGGTAG-1	APCs 2
ATAGGCTTCAGTCACA-1	APCs 2
ATATCCTAGCATAGGC-1	APCs 7
ATATCCTCAATTGCAC-1	Myeloid cells
ATATCCTCAGCTGTGC-1	APCs 1
ATATCCTGTTATAGAG-1	APCs 7
ATATCCTGTTCATCTT-1	Myeloid cells
ATATCCTTCAAGTCTG-1	APCs 3
ATCACAGAGTGTTGAA-1	APCs 7
ATCACGAAGACTGGGT-1	APCs 3
ATCACGACAACAGATA-1	APCs 6
ATCACGACACCGCTAG-1	APCs 5
ATCACGACAGGTGACA-1	APCs 5
ATCACGAGTTTACACG-1	APCs 7
ATCACTTAGGGCCCTT-1	APCs 3
ATCACTTCAGTACTAC-1	APCs 5
ATCACTTGTCTGTCAA-1	APCs 4
ATCAGGTCAGAGCCCT-1	APCs 7
ATCAGGTGTGTCCCTT-1	APCs 5
ATCAGGTGTTATTCTC-1	APCs 3
ATCATTCGTGGTCTTA-1	APCs 2
ATCATTCTCCGGACGT-1	APCs 5
ATCATTCTCCGTGGCA-1	Myeloid cells
ATCCACCGTGAGTCAG-1	APCs 6
ATCCACCTCACTGCTC-1	APCs 2
ATCCCTGAGCTGGAGT-1	APCs 5
ATCCCTGAGGACCCAA-1	APCs 1
ATCCCTGCAACAAGTA-1	APCs 6
ATCCCTGCACGCTATA-1	APCs 5
ATCCCTGGTGAATGTA-1	APCs 2
ATCCCTGGTGCTATTG-1	Glial cells
ATCCCTGGTGGACCAA-1	APCs 5
ATCCCTGTCATACAGC-1	APCs 2
ATCCCTGTCGGAATTC-1	APCs 7
ATCCCTGTCTAATTCC-1	APCs 4
ATCCGTCAGCAATTCC-1	APCs 4
ATCCGTCCATACCACA-1	APCs 3
ATCCGTCCATGACACT-1	APCs 5
ATCCGTCGTTGTTTGG-1	APCs 1
ATCCGTCTCAGCTGTA-1	APCs 7
ATCCGTCTCGATGCTA-1	APCs 3
ATCCTATAGAGGACTC-1	APCs 3
ATCCTATAGGTGATCG-1	APCs 4
ATCCTATCAAGACCGA-1	APCs 2
ATCCTATCATCGGTTA-1	APCs 4
ATCCTATGTATCGCGC-1	APCs 5
ATCCTATGTGAGACGT-1	APCs 1
ATCCTATGTTAAGTCC-1	APCs 6
ATCCTATTCCAACTGA-1	APCs 3
ATCGATGAGCAGTCTT-1	APCs 3
ATCGATGCAAGTGGAC-1	APCs 6
ATCGATGTCATCACCC-1	APCs 1
ATCGATGTCTGCTTTA-1	APCs 5
ATCGCCTAGCACTAGG-1	APCs 3
ATCGCCTAGGTAACTA-1	APCs 6
ATCGCCTCAACGATCT-1	Myoblasts
ATCGCCTCACCTGCGA-1	APCs 6
ATCGCCTCATACCAGT-1	APCs 1
ATCGCCTGTCATGACT-1	Myeloid cells
ATCGCCTTCGGATTAC-1	APCs 5
ATCGCCTTCGTAACAC-1	APCs 5
ATCGCCTTCTCGTTTA-1	APCs 6
ATCGGATAGCGAGAAA-1	APCs 3
ATCGGATTCTTGGCTC-1	APCs 1
ATCGGCGCAAGACTGG-1	APCs 1
ATCGGCGCAGTGAGCA-1	APCs 1
ATCGGCGGTAAGGTCG-1	APCs 1
ATCGGCGGTAGCGAGT-1	APCs 4
ATCGGCGGTATTGAGA-1	APCs 5
ATCGGCGGTCAAGTTC-1	APCs 2
ATCGGCGGTCGCTGCA-1	APCs 3
ATCGGCGGTCGGCCTA-1	APCs 1
ATCGGCGGTTCGGTTA-1	APCs 2
ATCGGCGGTTGTAGCT-1	APCs 2
ATCGTAGAGAGATCGC-1	APCs 6
ATCGTAGAGAGATTCA-1	APCs 2
ATCGTAGAGATCCGAG-1	APCs 1
ATCGTAGAGCAACCAG-1	APCs 5
ATCGTAGCAGTATGAA-1	APCs 5
ATCGTAGTCTGGCCGA-1	APCs 5
ATCGTCCAGGTAAGGA-1	APCs 5
ATCGTCCAGTTAACGA-1	APCs 5
ATCGTCCCAACCTATG-1	APCs 4
ATCGTCCGTCGAACAG-1	APCs 3
ATCGTCCGTTGACTGT-1	APCs 1
ATCGTCCGTTGTTGCA-1	APCs 2
ATCGTCCGTTTGTGGT-1	APCs 7
ATCGTCCTCGCCTTTG-1	APCs 1
ATCGTGAAGATCCTAC-1	APCs 2
ATCGTGAAGGCACTAG-1	APCs 1
ATCGTGAAGTGGATTA-1	APCs 2
ATCGTGACACGTAGAG-1	APCs 4
ATCGTGAGTAACTGCT-1	APCs 6
ATCGTGATCGACGAGA-1	APCs 2
ATCGTGATCGCCTATC-1	APCs 2
ATCTCTAGTGAGGATC-1	APCs 5
ATCTCTATCGTGCTCT-1	APCs 7
ATCTTCAAGCACTGGA-1	APCs 2
ATCTTCACATATGGCT-1	APCs 4
ATCTTCAGTACCCACG-1	APCs 5
ATCTTCAGTACGCTAT-1	APCs 2
ATCTTCAGTCTAACTG-1	APCs 6
ATCTTCAGTTGGGAAC-1	APCs 4
ATCTTCATCCTTGGAA-1	APCs 1
ATCTTCATCGACATCA-1	APCs 7
ATCTTCATCTATACGG-1	APCs 6
ATCTTCATCTCGTTTA-1	APCs 6
ATGAAAGAGCAGTAAT-1	APCs 2
ATGAAAGAGTGTCATC-1	APCs 2
ATGAAAGGTTCGGGTC-1	APCs 1
ATGAAAGTCAAACCCA-1	APCs 4
ATGAAAGTCACACCGG-1	APCs 1
ATGAAAGTCGACGATT-1	APCs 1
ATGACCAAGCGATCGA-1	APCs 6
ATGACCAAGTCTGTAC-1	APCs 5
ATGACCACACAAAGCG-1	APCs 2
ATGACCACAGTAGTTC-1	APCs 5
ATGACCAGTGGCGTAA-1	APCs 6
ATGACCAGTTATAGCC-1	APCs 1
ATGACCATCACCTACC-1	APCs 7
ATGAGGGGTACGTTCA-1	APCs 3
ATGAGGGTCGAGAACG-1	APCs 6
ATGAGGGTCGAGATGG-1	APCs 7
ATGAGGGTCGGTAGGA-1	APCs 2
ATGAGGGTCGGTCTGG-1	APCs 5
ATGAGGGTCTGAGGTT-1	APCs 3
ATGAGTCCATGGGTTT-1	APCs 2
ATGAGTCGTCGGAACA-1	APCs 7
ATGAGTCTCTTCGACC-1	APCs 5
ATGATCGAGCAGGTCA-1	APCs 7
ATGATCGAGTAATTGG-1	APCs 1
ATGATCGCACAGTACT-1	APCs 4
ATGATCGGTACAGTTC-1	APCs 6
ATGATCGTCCCTCGTA-1	APCs 4
ATGATCGTCGCTTAAG-1	APCs 2
ATGCATGCAATGTCTG-1	APCs 6
ATGCATGCAGACATCT-1	APCs 3
ATGCATGCATCCGATA-1	Myeloid cells
ATGCATGGTCTTTCTA-1	APCs 2
ATGCATGGTGCCCGTA-1	APCs 6
ATGCATGTCTTGGTCC-1	APCs 5
ATGCCTCAGACTGTTC-1	APCs 3
ATGCCTCCAGCCGTCA-1	APCs 1
ATGCCTCGTAGCTTAC-1	APCs 3
ATGCCTCGTCTAGGTT-1	APCs 4
ATGCCTCGTGACTAAA-1	APCs 1
ATGCCTCGTGATCGTT-1	APCs 1
ATGCCTCGTTCAGTAC-1	APCs 3
ATGCCTCTCAGGCGAA-1	APCs 5
ATGCCTCTCGCGGTAC-1	APCs 7
ATGCGATAGTATGACA-1	APCs 2
ATGCGATCAAGTGACG-1	APCs 4
ATGCGATCAGCTCATA-1	APCs 1
ATGCGATCATTGGGAG-1	APCs 1
ATGCGATGTTAGTCGT-1	APCs 2
ATGCGATTCCGCGAGT-1	APCs 5
ATGGAGGAGAGAGCAA-1	APCs 1
ATGGAGGAGGATCATA-1	APCs 7
ATGGAGGAGTAAGACT-1	APCs 1
ATGGAGGCAATACGAA-1	APCs 5
ATGGAGGGTCACTCGG-1	APCs 5
ATGGAGGTCGAAATCC-1	APCs 1
ATGGATCAGATGTTCC-1	APCs 1
ATGGATCAGCACACCC-1	APCs 6
ATGGATCCAATAGGGC-1	APCs 2
ATGGATCCAGTAGAAT-1	APCs 1
ATGGATCCATCAGCTA-1	APCs 5
ATGGATCGTACGAAAT-1	APCs 4
ATGGATCTCATCCTAT-1	APCs 6
ATGGGAGAGGTGCAGT-1	APCs 2
ATGGGAGCAGAGACTG-1	APCs 1
ATGGGAGCATCCGGTG-1	APCs 1
ATGGGAGCATCGGATT-1	APCs 2
ATGGGAGGTAGGGTAC-1	APCs 3
ATGGGAGGTGGATCGA-1	APCs 1
ATGGGAGGTTGGCTAT-1	APCs 2
ATGGGAGTCAGCGGAA-1	APCs 1
ATGGGAGTCGTCAGAT-1	APCs 5
ATGGGTTAGACCTGGA-1	APCs 4
ATGGGTTGTCCACTCT-1	APCs 6
ATGGGTTGTCGTTGCG-1	APCs 5
ATGGTTGAGACGGATC-1	Myoblasts
ATGGTTGCAAACAGGC-1	APCs 4
ATGGTTGCAAGGTCAG-1	APCs 5
ATGGTTGCATCCTGTC-1	APCs 5
ATGGTTGCATCGCTGG-1	APCs 4
ATGGTTGGTACAAGCG-1	APCs 1
ATGGTTGGTCAACACT-1	APCs 2
ATGGTTGTCATTTCGT-1	APCs 5
ATGGTTGTCCTATTGT-1	APCs 6
ATGGTTGTCGCGTTTC-1	APCs 1
ATGGTTGTCGTTGTAG-1	APCs 6
ATGGTTGTCTCGAGTA-1	APCs 1
ATGTCCCAGCGCCTAC-1	APCs 2
ATGTCCCAGGAACTAT-1	APCs 7
ATGTCCCAGGAAGTAG-1	APCs 5
ATGTCCCAGTGCAAAT-1	APCs 6
ATGTCCCCAATCTAGC-1	APCs 2
ATGTCCCCAGCGTATT-1	APCs 4
ATGTCCCGTATGATCC-1	APCs 7
ATGTCCCTCATCTGTT-1	APCs 5
ATGTCCCTCCTGTTGC-1	APCs 7
ATGTCCCTCGGACCAC-1	APCs 3
ATGTCCCTCTGGCTGG-1	APCs 3
ATGTCTTAGTAACAGT-1	APCs 4
ATGTCTTCAAGGAGTC-1	APCs 1
ATGTCTTCATTGAAGA-1	APCs 5
ATTACCTGTACGATTC-1	APCs 2
ATTACCTGTGCAACAG-1	APCs 4
ATTACCTTCAAGGACG-1	APCs 3
ATTACCTTCGCTGCGA-1	APCs 2
ATTACTCCAAGGTACG-1	APCs 2
ATTACTCCACATGACT-1	APCs 2
ATTACTCCACGGTGCT-1	Glial cells
ATTACTCCAGGCTACC-1	APCs 4
ATTACTCGTAGGCAGT-1	APCs 1
ATTACTCGTGCCCGTA-1	APCs 2
ATTACTCTCCGATCTC-1	APCs 1
ATTACTCTCCTATTGT-1	APCs 4
ATTATCCAGACCTCAT-1	APCs 4
ATTATCCGTAGCTGAG-1	APCs 3
ATTATCCTCGTGGCGT-1	APCs 1
ATTCACTAGACTCGAG-1	APCs 4
ATTCACTCAACCACGC-1	APCs 5
ATTCAGGAGTCGAGGT-1	APCs 6
ATTCAGGCAGGTAGTG-1	APCs 2
ATTCAGGCATCCTATT-1	APCs 3
ATTCAGGGTAGTTACC-1	APCs 6
ATTCAGGGTCATCGGC-1	APCs 3
ATTCAGGGTGCACATT-1	APCs 4
ATTCAGGGTGTTAGCT-1	APCs 2
ATTCAGGTCATGGAGG-1	APCs 5
ATTCAGGTCCAGTTCC-1	APCs 6
ATTCAGGTCCGCATAA-1	APCs 3
ATTCATCAGACAGCGT-1	APCs 7
ATTCATCAGACGTCGA-1	APCs 4
ATTCATCAGGGACAGG-1	APCs 6
ATTCATCAGGTTCCGC-1	APCs 7
ATTCATCCAACGCATT-1	APCs 6
ATTCATCCACGACCTG-1	APCs 5
ATTCATCGTCGGTAAG-1	Myeloid cells
ATTCATCGTTGGTAGG-1	APCs 7
ATTCATCTCTTACGTT-1	APCs 2
ATTCCATAGGCTCAAG-1	APCs 3
ATTCCATAGTCGCGAA-1	APCs 1
ATTCCATCACTTGGGC-1	APCs 3
ATTCCATGTCACGACC-1	APCs 1
ATTCCATTCACTCTTA-1	APCs 2
ATTCCCGAGGAAACGA-1	APCs 1
ATTCCCGAGGGAGGCA-1	APCs 3
ATTCCCGCAGACAAGC-1	APCs 7
ATTCCCGGTCTCGACG-1	Myoblasts
ATTCCCGTCAAGCTTG-1	APCs 2
ATTCCCGTCACGACTA-1	APCs 1
ATTCCTAAGCTCCACG-1	APCs 4
ATTCCTAAGGATGCGT-1	APCs 4
ATTCCTAAGTCTTCCC-1	Myeloid cells
ATTCCTATCAATCAGC-1	APCs 4
ATTCCTATCCCTTCCC-1	APCs 4
ATTCGTTAGATGATTG-1	APCs 7
ATTCGTTCATACCATG-1	APCs 3
ATTCGTTGTCTCACGG-1	APCs 5
ATTCGTTGTCTTCTAT-1	APCs 6
ATTCGTTGTGGTTTGT-1	APCs 3
ATTCGTTGTGTACATC-1	APCs 1
ATTCGTTGTGTTCATG-1	APCs 3
ATTCTACAGGAAAGGT-1	APCs 5
ATTCTACAGGCTTAAA-1	Myoblasts
ATTCTACCAACGTTAC-1	APCs 3
ATTCTACCACTGAGGA-1	APCs 5
ATTCTACCAGAGCCCT-1	APCs 6
ATTCTACTCACGGAGA-1	APCs 4
ATTCTACTCCTCGATC-1	APCs 7
ATTCTACTCGTAGCCG-1	APCs 2
ATTCTACTCTCTTGCG-1	APCs 4
ATTCTACTCTTGCGCT-1	APCs 3
ATTCTTGAGTAGGAAG-1	APCs 1
ATTCTTGCACAGACGA-1	APCs 4
ATTCTTGCATTAGGAA-1	APCs 2
ATTCTTGTCCACATAG-1	APCs 5
ATTCTTGTCTGTCCGT-1	APCs 6
ATTGGGTAGCAAATCA-1	APCs 7
ATTGGGTAGGCTGGAT-1	APCs 4
ATTGGGTCAACGGTAG-1	APCs 1
ATTGGGTCAACTGATC-1	APCs 3
ATTGGGTCAAGCCCAC-1	APCs 6
ATTGGGTCAGCACAGA-1	APCs 4
ATTGGGTCAGGTTACT-1	APCs 4
ATTGGGTGTCAGACTT-1	APCs 6
ATTGGGTGTCCCACGA-1	APCs 4
ATTGGGTTCAGGACGA-1	APCs 4
ATTGGGTTCCACGTAA-1	APCs 1
ATTGGGTTCGATACAC-1	APCs 5
ATTGGGTTCGTCAGAT-1	APCs 5
ATTGTTCCACTACCGG-1	APCs 2
ATTGTTCCAGTTCCAA-1	Myeloid cells
ATTGTTCCATGTGCTA-1	Glial cells
ATTGTTCGTAGTCCTA-1	APCs 2
ATTGTTCTCGCTACAA-1	APCs 3
ATTTACCAGGCTAAAT-1	APCs 4
ATTTACCAGTTCCAGT-1	APCs 3
ATTTACCCACGACCTG-1	APCs 2
ATTTACCCAGACACCC-1	APCs 1
ATTTACCCATCGGCCA-1	APCs 2
ATTTACCGTTGGAGGT-1	APCs 3
ATTTCACAGGTAGCAC-1	APCs 2
ATTTCACCACAAGCAG-1	APCs 5
ATTTCACCATGGGTCC-1	APCs 4
ATTTCACGTGTGCCTG-1	APCs 3
ATTTCACTCAGCGTCG-1	APCs 1
ATTTCACTCGACGCGT-1	APCs 3
ATTTCACTCGGCTTGG-1	APCs 6
ATTTCTGAGACCTGGA-1	APCs 6
ATTTCTGAGACTTGTC-1	APCs 2
ATTTCTGAGTCAATCC-1	APCs 1
ATTTCTGCAAGAATAC-1	APCs 2
ATTTCTGCAAGAGATT-1	APCs 5
ATTTCTGGTACAGCGA-1	APCs 3
ATTTCTGGTCTCTCCA-1	APCs 5
ATTTCTGGTTCGCGTG-1	APCs 3
ATTTCTGTCACCATAG-1	APCs 5
ATTTCTGTCCTTCAGC-1	APCs 6
ATTTCTGTCTCATGGA-1	APCs 3
CAAAGAAAGAACTTCC-1	APCs 6
CAAAGAAAGCTAAATG-1	APCs 4
CAAAGAACAGCGGTCT-1	APCs 1
CAAAGAAGTAGGGAGG-1	APCs 6
CAACAACCAAATGCTC-1	APCs 2
CAACAACGTCCAACGC-1	APCs 4
CAACAACGTCCGGACT-1	APCs 7
CAACAACTCTAAGCCA-1	APCs 4
CAACAGTAGGTGGTTG-1	APCs 6
CAACAGTAGTTGAAGT-1	APCs 1
CAACAGTCATGATGCT-1	APCs 1
CAACAGTGTATGAAAC-1	APCs 3
CAACAGTGTGCTCCGA-1	APCs 3
CAACAGTTCAGAGTTC-1	APCs 2
CAACAGTTCTAGAACC-1	APCs 5
CAACCAAAGTATCTGC-1	APCs 6
CAACCAACAAGCGAGT-1	APCs 4
CAACCAACATACCAGT-1	APCs 7
CAACCAACATGGCTGC-1	APCs 2
CAACCAAGTCGTTATG-1	APCs 5
CAACCAAGTTTCGACA-1	APCs 6
CAACCAATCCTTTGAT-1	APCs 4
CAACCAATCTATCGCC-1	APCs 4
CAACCTCAGGCCACTC-1	APCs 1
CAACCTCAGGTCCCTG-1	APCs 1
CAACCTCAGTGCCCGT-1	APCs 2
CAACCTCGTCAAAGTA-1	APCs 3
CAACCTCGTCCGTACG-1	APCs 4
CAACCTCGTGCTCTCT-1	APCs 6
CAACCTCTCACGATCA-1	APCs 5
CAACCTCTCGCCTCTA-1	APCs 4
CAACGATAGCATATGA-1	APCs 3
CAACGATCACCTATCC-1	APCs 5
CAACGATGTCGCAGTC-1	APCs 1
CAACGATTCATTTCGT-1	APCs 7
CAACGATTCGTCCTTG-1	APCs 2
CAACGATTCTACTTCA-1	APCs 2
CAACGATTCTTCGGTC-1	APCs 4
CAACGGCCACAGAGAC-1	APCs 3
CAACGGCCAGAGTTCT-1	APCs 3
CAACGGCCAGTTCCAA-1	APCs 7
CAACGGCGTAGGTCAG-1	APCs 5
CAACGGCTCATCGCAA-1	APCs 3
CAACGGCTCTTTCAGT-1	APCs 5
CAAGACTAGTGTACCT-1	APCs 4
CAAGACTGTTGGAGAC-1	APCs 2
CAAGAGGAGAACCGCA-1	APCs 1
CAAGAGGAGCCAACCC-1	APCs 2
CAAGAGGCACTCGATA-1	APCs 3
CAAGAGGGTATCGAAA-1	APCs 1
CAAGAGGTCTCGTCGT-1	Myeloid cells
CAAGAGGTCTGTCGCT-1	APCs 2
CAAGCTAAGAGTCCGA-1	APCs 3
CAAGCTAAGATGATTG-1	APCs 4
CAAGCTACAAATCCCA-1	APCs 3
CAAGCTACACAACGAG-1	APCs 4
CAAGCTACAGCTGGTC-1	APCs 1
CAAGCTAGTACCGTGC-1	APCs 1
CAAGCTAGTCCTCATC-1	APCs 4
CAAGCTAGTGGTAATA-1	APCs 5
CAAGCTAGTTCGTACA-1	APCs 2
CAAGCTATCAAGCGTT-1	Glial cells
CAAGCTATCGAGTTGT-1	APCs 4
CAAGCTATCTGGCCGA-1	APCs 5
CAAGGGAAGATAACAC-1	APCs 3
CAAGGGAAGCTCTTCC-1	APCs 5
CAAGGGAAGGGTAGCT-1	APCs 4
CAAGGGACAAGGTACG-1	APCs 4
CAAGGGACACACTGGC-1	APCs 3
CAAGGGACAGCTATTG-1	APCs 7
CAAGGGAGTATCAGGG-1	APCs 1
CAAGGGATCGAGTCCG-1	APCs 4
CAATACGGTCTAGGCC-1	APCs 5
CAATACGTCAACACGT-1	APCs 6
CAATACGTCTCGCAGG-1	APCs 5
CAATCGAGTTAACAGA-1	APCs 1
CAATCGATCGCAATTG-1	APCs 2
CAATCGATCGTCCATC-1	APCs 6
CAATCGATCTACACAG-1	APCs 5
CAATGACAGGTAGGCT-1	APCs 1
CAATGACCAGAAATTG-1	APCs 2
CAATGACGTAGCCAGA-1	APCs 4
CAATGACGTTTGTGGT-1	APCs 3
CAATGACTCCGAACGC-1	APCs 2
CAATGACTCGGACCAC-1	APCs 4
CAATGACTCTTACCAT-1	APCs 4
CAATTTCAGAAACCCG-1	APCs 4
CAATTTCAGGAGGGTG-1	APCs 1
CAATTTCAGTGGTTAA-1	APCs 3
CAATTTCCATACAGGG-1	APCs 7
CAATTTCGTATGTCAC-1	APCs 4
CAATTTCTCAAGCTTG-1	APCs 2
CAATTTCTCATAAGGA-1	APCs 3
CACAACAGTGGGTATG-1	APCs 5
CACAACATCAGTCCGG-1	APCs 1
CACACAAAGCCTCCAG-1	APCs 2
CACACAAGTCTGCGCA-1	APCs 6
CACACAATCACAATGC-1	APCs 4
CACAGATCAGTTACCA-1	APCs 4
CACAGATGTCCCAAAT-1	APCs 2
CACAGATTCTGGGCCA-1	APCs 7
CACAGGCAGTATGGCG-1	APCs 2
CACAGGCGTCATCTAG-1	APCs 7
CACAGGCGTGGGTCAA-1	APCs 1
CACAGGCTCTCCATAT-1	APCs 3
CACATGAAGGATACAT-1	APCs 4
CACATGACATGGTGGA-1	APCs 3
CACATGATCTTACCGC-1	APCs 4
CACCAAAAGAAATCCA-1	APCs 3
CACCAAACAAAGACGC-1	APCs 4
CACCAAACACAAGTGG-1	APCs 4
CACCAAACATTGCCTC-1	APCs 4
CACCAAAGTACGGATG-1	APCs 6
CACCGTTCACTTCATT-1	APCs 4
CACCGTTGTCGCAGTC-1	APCs 1
CACCGTTTCCTACACC-1	APCs 2
CACGAATCAACAACAA-1	APCs 4
CACGAATCAGAACTAA-1	APCs 4
CACGAATCAGCCGGTT-1	APCs 4
CACGAATGTATGGAGC-1	APCs 1
CACGAATGTCAGGTGA-1	APCs 5
CACGAATGTGCGTTTA-1	APCs 6
CACGAATGTGTTCGAT-1	APCs 2
CACGAATGTTAACCTG-1	APCs 5
CACGAATGTTTACCAG-1	APCs 5
CACGAATTCTCGCAGG-1	APCs 2
CACGGGTAGCTCCATA-1	APCs 1
CACGGGTAGTCGAATA-1	APCs 3
CACGGGTCAGGCCTGT-1	APCs 2
CACGGGTCATAGGCGA-1	APCs 3
CACGGGTGTTCCACAA-1	APCs 1
CACGGGTTCAGCAATC-1	APCs 6
CACGTGGAGAGCATCG-1	APCs 1
CACGTGGAGTGGTTCT-1	APCs 7
CACGTGGGTGAATAAC-1	APCs 6
CACGTGGTCATAGAGA-1	APCs 1
CACGTGGTCCAACTAG-1	APCs 4
CACGTGGTCGTTAGTG-1	APCs 3
CACGTTCAGAGCCCAA-1	APCs 7
CACGTTCAGGCTGTAG-1	APCs 3
CACGTTCAGGTCATTC-1	APCs 6
CACGTTCCAACCGTGC-1	APCs 6
CACGTTCCAGACCATT-1	APCs 1
CACGTTCCAGCTCTGG-1	APCs 2
CACGTTCGTACTCGAT-1	APCs 3
CACGTTCGTTCATCGA-1	APCs 5
CACGTTCGTTGTGTTG-1	APCs 2
CACGTTCTCAACCGAT-1	APCs 5
CACGTTCTCCTGTTAT-1	APCs 6
CACTAAGAGGTACCTT-1	APCs 2
CACTAAGCAATGACCT-1	APCs 3
CACTAAGCACAGCTTA-1	APCs 4
CACTAAGCACGCTTAA-1	APCs 4
CACTAAGCACTCAAGT-1	APCs 5
CACTAAGGTACGGATG-1	APCs 2
CACTAAGGTCGAATGG-1	APCs 3
CACTAAGGTCTGCCTT-1	APCs 5
CACTAAGGTTACGCCG-1	APCs 7
CACTAAGTCACGAACT-1	APCs 3
CACTAAGTCACGGTCG-1	APCs 3
CACTAAGTCAGTCATG-1	APCs 7
CACTAAGTCGACGAGA-1	APCs 6
CACTGAAAGGCCCACT-1	APCs 5
CACTGAAAGGGAGTGG-1	APCs 4
CACTGAAAGTGATCGG-1	APCs 2
CACTGAATCACGAGGA-1	APCs 1
CACTGAATCTAGCCAA-1	APCs 2
CACTGAATCTATCGGA-1	APCs 6
CACTGGGAGCCTGAGA-1	APCs 3
CACTGGGAGGATATAC-1	APCs 2
CACTGGGCACGACCTG-1	Glial cells
CACTGGGCAGAAACCG-1	APCs 2
CACTGGGCAGAGGAAA-1	APCs 7
CACTGGGTCATCTATC-1	APCs 1
CACTGTCAGGAGATAG-1	APCs 5
CACTGTCAGTTCTACG-1	APCs 1
CACTGTCCAAATACAG-1	APCs 2
CACTGTCCAAATGGTA-1	APCs 5
CACTGTCCAAGCTCTA-1	APCs 3
CACTGTCCAAGGCTTT-1	APCs 2
CACTGTCTCTACTGAG-1	APCs 3
CACTTCGAGGGTAGCT-1	Myeloid cells
CACTTCGAGGTAGACC-1	APCs 1
CACTTCGCAATGCAGG-1	APCs 4
CACTTCGCATTCACCC-1	APCs 5
CACTTCGGTAGTGGCA-1	APCs 4
CACTTCGGTGGACAGT-1	APCs 4
CACTTCGTCCTTGACC-1	APCs 7
CACTTCGTCGGAGATG-1	APCs 1
CACTTCGTCTTCGTAT-1	APCs 7
CAGAGCCAGAGAGCCT-1	APCs 5
CAGAGCCAGAGGCTGT-1	APCs 2
CAGAGCCAGTCTTCCC-1	APCs 2
CAGAGCCCAATAGTAG-1	APCs 3
CAGAGCCGTAACTTCG-1	APCs 3
CAGAGCCTCCACGGGT-1	APCs 1
CAGAGCCTCCCAACTC-1	APCs 4
CAGAGCCTCTGACCCT-1	APCs 6
CAGATACAGAACAGGA-1	APCs 7
CAGATACCACTGGATT-1	APCs 6
CAGATACCAGGTACGA-1	APCs 7
CAGATACGTCGGCCTA-1	APCs 4
CAGATACGTTGAATCC-1	APCs 1
CAGATACGTTTCGTTT-1	APCs 3
CAGATACTCATAAGGA-1	APCs 5
CAGATCAAGAAGAGCA-1	APCs 6
CAGATCAAGTGTAGAT-1	APCs 3
CAGATCACAACAGCCC-1	APCs 7
CAGATCACATCAGCGC-1	APCs 7
CAGATCAGTTGCAAGG-1	APCs 1
CAGATCAGTTGGACTT-1	APCs 3
CAGATCATCCGTGTGG-1	APCs 1
CAGATCATCGCTAAAC-1	APCs 7
CAGATTGAGTGTACAA-1	APCs 6
CAGATTGGTATAATGG-1	APCs 1
CAGATTGGTGACACAG-1	APCs 6
CAGATTGGTGCACGCT-1	APCs 4
CAGATTGTCCACGGAC-1	APCs 2
CAGATTGTCGGCGATC-1	APCs 6
CAGCAATAGGATACAT-1	APCs 4
CAGCAATAGGCTGAAC-1	APCs 4
CAGCAATCAACTGTGT-1	APCs 3
CAGCAATCACACCGAC-1	APCs 3
CAGCACGAGCAAACAT-1	APCs 3
CAGCACGCAGGTTACT-1	APCs 2
CAGCACGGTCATAAAG-1	APCs 5
CAGCACGTCTAAGCGT-1	APCs 6
CAGCAGCCAAGCACAG-1	APCs 2
CAGCAGCCACTCAAGT-1	APCs 1
CAGCAGCTCCCGTGTT-1	APCs 6
CAGCAGCTCCTTGAAG-1	APCs 2
CAGCAGCTCTATCGGA-1	APCs 3
CAGCCAGAGATGGGCT-1	APCs 5
CAGCCAGCAAATCAGA-1	APCs 3
CAGCCAGCAAGCAATA-1	APCs 4
CAGCCAGCACCAGTTA-1	APCs 4
CAGCCAGCAGGCACTC-1	APCs 3
CAGCCAGGTAGAGTTA-1	APCs 5
CAGCCAGGTAGTGGCA-1	APCs 3
CAGCCAGGTCTTGAAC-1	APCs 6
CAGCGTGGTAGAATGT-1	APCs 6
CAGCGTGGTGACACGA-1	APCs 7
CAGCGTGGTGATGAAT-1	APCs 1
CAGCGTGGTTAACAGA-1	APCs 5
CAGCGTGGTTGAGGAC-1	APCs 3
CAGCGTGGTTGCCTAA-1	APCs 3
CAGGCCAAGTCCGCGT-1	APCs 3
CAGGGCTAGGCCGCTT-1	APCs 2
CAGGGCTCACGGGTAA-1	APCs 5
CAGGGCTCAGAATGTA-1	APCs 3
CAGGGCTCAGTGGCTC-1	APCs 4
CAGGGCTTCGATGCAT-1	APCs 1
CAGGGCTTCTAGTACG-1	APCs 5
CAGGGCTTCTCGGTCT-1	APCs 5
CAGGGCTTCTTACACT-1	APCs 5
CAGGTATAGAGATTCA-1	APCs 1
CAGGTATCAGCAGGAT-1	APCs 1
CAGGTATGTCTGGTTA-1	Myeloid cells
CAGGTATTCGCACTCT-1	APCs 3
CAGGTATTCGGTGTTA-1	APCs 2
CAGGTATTCTCGTCAC-1	APCs 5
CAGGTATTCTTACGTT-1	APCs 7
CAGTGCGAGCAGGCAT-1	APCs 2
CAGTGCGAGCCGATAG-1	APCs 4
CAGTGCGCAGCCATTA-1	APCs 2
CAGTGCGTCATTGCGA-1	APCs 3
CAGTTAGCAATCGCCG-1	APCs 3
CAGTTAGCACGTCGTG-1	APCs 2
CAGTTAGCATGGGTCC-1	APCs 2
CAGTTAGCATGTCAGT-1	APCs 6
CAGTTAGCATTCTCCG-1	APCs 4
CAGTTAGGTCGTAATC-1	APCs 1
CAGTTAGGTTCCTAGA-1	APCs 6
CAGTTAGTCTCACGAA-1	APCs 3
CAGTTCCAGATCCCGC-1	APCs 3
CAGTTCCAGGGTACGT-1	APCs 7
CAGTTCCCAGCATCTA-1	APCs 6
CAGTTCCCATTGAAAG-1	APCs 2
CAGTTCCGTCAGGTGA-1	APCs 1
CAGTTCCTCACCTGGG-1	APCs 7
CAGTTCCTCATTTCGT-1	APCs 4
CAGTTCCTCCCTCTAG-1	APCs 2
CATAAGCCACTACACA-1	APCs 4
CATAAGCGTCAGGCAA-1	APCs 1
CATAAGCGTCGAATGG-1	APCs 1
CATAAGCTCCACGAAT-1	APCs 3
CATAAGCTCGGTATGT-1	APCs 4
CATAAGCTCGTCGCTT-1	APCs 1
CATAAGCTCTGCTAGA-1	APCs 2
CATACAGAGGCGAAGG-1	APCs 1
CATACAGGTAACACGG-1	APCs 4
CATACAGGTACTAACC-1	APCs 5
CATACAGTCCCAATAG-1	APCs 2
CATACAGTCCTCGATC-1	APCs 4
CATACAGTCTGCTTTA-1	APCs 3
CATACCCCAGCAGTGA-1	APCs 6
CATACCCCAGTCTGGC-1	APCs 3
CATACCCGTAAGGAGA-1	APCs 5
CATACCCGTCTCGGAC-1	APCs 3
CATACCCGTGTGCTTA-1	APCs 7
CATACCCGTTCTTGTT-1	APCs 3
CATACCCTCTGAGAGG-1	APCs 1
CATACCCTCTTTCTAG-1	APCs 6
CATACTTCAGGATTCT-1	APCs 4
CATACTTCATAAGCAA-1	APCs 6
CATACTTGTAACATAG-1	APCs 2
CATACTTGTTTGGCTA-1	APCs 5
CATACTTTCCTTCACG-1	APCs 6
CATAGACAGCACTCGC-1	APCs 7
CATAGACCAATCTGCA-1	APCs 3
CATAGACCAGAGCCCT-1	APCs 1
CATAGACGTCCAGCAC-1	APCs 3
CATAGACTCCAGTACA-1	APCs 3
CATAGACTCCGTGTCT-1	APCs 5
CATCAAGAGCACAAAT-1	APCs 3
CATCAAGAGTCAGAGC-1	APCs 2
CATCAAGCAAGGCTTT-1	APCs 5
CATCAAGCATCAGTGT-1	APCs 3
CATCAAGTCCGATGTA-1	APCs 2
CATCCACAGAAGGGAT-1	APCs 3
CATCCACGTATTCTCT-1	APCs 3
CATCCACGTCATCCCT-1	APCs 3
CATCCACTCCTGCTAC-1	APCs 2
CATCCACTCTGATTCT-1	APCs 2
CATCCCAAGGGAGATA-1	APCs 5
CATCCCACACAGTACT-1	APCs 3
CATCCCACAGGAATAT-1	APCs 7
CATCCCAGTTGTAGCT-1	APCs 6
CATCCCATCAGAGCAG-1	APCs 4
CATCCCATCGTAGGAG-1	APCs 4
CATCCGTAGAGTGGCT-1	APCs 6
CATCCGTAGATGGGCT-1	APCs 4
CATCCGTAGTAGAGTT-1	APCs 7
CATCCGTCACCTAAAC-1	Myeloid cells
CATCCGTCAGCTGTGC-1	APCs 1
CATCCGTCAGTATGAA-1	APCs 5
CATCCGTGTGTACAGG-1	APCs 6
CATCGCTAGCTGCCAC-1	Myeloid cells
CATCGCTGTAGGCAAC-1	APCs 2
CATCGCTGTGCAACAG-1	APCs 1
CATCGCTGTGTAAACA-1	APCs 4
CATCGGGAGCAACAAT-1	APCs 1
CATCGGGAGTTGCTCA-1	APCs 5
CATCGGGCAAGAGGTC-1	APCs 7
CATCGGGGTCACAATC-1	APCs 4
CATCGGGGTCACCGAC-1	APCs 3
CATCGGGGTGCCGAAA-1	APCs 4
CATCGGGTCGTCACCT-1	APCs 6
CATCGGGTCTACGCAA-1	APCs 2
CATCGTCAGATGCTTC-1	APCs 1
CATCGTCAGTAACCGG-1	APCs 5
CATCGTCAGTGGACGT-1	APCs 4
CATCGTCCACAGCCAC-1	APCs 3
CATCGTCCACGACAGA-1	APCs 3
CATCGTCCAGCACACC-1	APCs 7
CATCGTCGTTATCCAG-1	APCs 1
CATGAGTAGAGTTCGG-1	APCs 3
CATGAGTAGTGCCGAA-1	APCs 1
CATGAGTCACACCGAC-1	APCs 5
CATGAGTCAGAGGAAA-1	APCs 1
CATGAGTCAGCACCCA-1	APCs 3
CATGAGTCAGCATCTA-1	APCs 2
CATGAGTCAGCTGCCA-1	APCs 7
CATGAGTGTACCCGCA-1	APCs 2
CATGAGTGTACTAGCT-1	APCs 2
CATGAGTGTCTAGGTT-1	APCs 4
CATGAGTGTGATATAG-1	APCs 3
CATGAGTGTGCCGAAA-1	APCs 7
CATGAGTGTGGCTGAA-1	APCs 3
CATGAGTGTGGTATGG-1	APCs 6
CATGAGTTCATTATCC-1	APCs 3
CATGAGTTCGCTCATC-1	APCs 3
CATGAGTTCTACCACC-1	APCs 1
CATGCAAAGGAGGTTC-1	APCs 7
CATGCAAAGTCTAGCT-1	APCs 5
CATGCAACACCGTGAC-1	APCs 5
CATGCAAGTTGCATTG-1	APCs 1
CATGCAATCGGTAGAG-1	APCs 4
CATGCAATCTAGCAAC-1	APCs 5
CATGCCTAGTGCCGAA-1	APCs 7
CATGCCTCACGGAAGT-1	APCs 2
CATGCCTGTCGGAACA-1	APCs 7
CATGCCTGTCTGATAC-1	APCs 6
CATGCCTGTGGTAACG-1	APCs 4
CATGCCTTCGCAGAGA-1	APCs 7
CATGCGGAGTTCGGTT-1	APCs 5
CATGCGGCAACTGAAA-1	APCs 5
CATGCGGCAGGTCTCG-1	APCs 4
CATGCGGGTAGTCGGA-1	APCs 1
CATGCGGTCCACTGGG-1	APCs 1
CATGCGGTCGTCGCTT-1	APCs 4
CATGCTCCACGAGGAT-1	APCs 3
CATGCTCGTCACGCTG-1	APCs 4
CATGCTCGTGAGGATC-1	APCs 5
CATGCTCTCATTTGGG-1	APCs 4
CATGCTCTCCACGAAT-1	APCs 4
CATGCTCTCCGTGACG-1	APCs 6
CATGGATAGGGAGAAT-1	APCs 1
CATGGATCAATACAGA-1	APCs 2
CATGGATCAGCTACTA-1	APCs 6
CATGGATCAGCTATTG-1	APCs 5
CATGGATGTGTATCCA-1	Myeloid cells
CATGGATGTGTTAGCT-1	APCs 6
CATGGATGTTGTGTAC-1	APCs 5
CATGGTACAAGGTCAG-1	APCs 7
CATGGTACAATTGCCA-1	Myeloid cells
CATGGTAGTAGCTTTG-1	APCs 6
CATGGTAGTCCATACA-1	APCs 7
CATGGTAGTTACACAC-1	APCs 1
CATGGTAGTTGCCTAA-1	APCs 1
CATGGTATCACCCTGT-1	APCs 6
CATGGTATCCATTCGC-1	APCs 2
CATGGTATCGGTATGT-1	APCs 3
CATGGTATCTTCGACC-1	APCs 2
CATTCATAGGATTTAG-1	APCs 7
CATTCATCAGCCATTA-1	APCs 4
CATTCATGTGGATTTC-1	APCs 7
CATTCATGTGGTCCGT-1	APCs 1
CATTCATTCGGAATTC-1	APCs 2
CATTCATTCTGCCCTA-1	APCs 5
CATTCCGAGGCACCAA-1	APCs 1
CATTCCGAGTATGACA-1	APCs 6
CATTCCGCAACACTAC-1	APCs 2
CATTCCGCACCGGAAA-1	APCs 7
CATTCCGCAGGCTATT-1	APCs 2
CATTCCGGTGTTCCAA-1	APCs 1
CATTCCGGTTACGTAC-1	APCs 6
CATTCCGGTTCGGCTG-1	APCs 3
CATTCCGGTTGGCTAT-1	APCs 4
CATTCCGTCGAGTCCG-1	APCs 6
CATTCCGTCGGCATCG-1	APCs 7
CATTCTAGTCCAATCA-1	APCs 1
CATTCTATCCTCACTG-1	APCs 3
CATTGAGAGAAGTGTT-1	APCs 3
CATTGAGAGCGAGTAC-1	APCs 4
CATTGAGAGGCTTCCG-1	APCs 3
CATTGAGAGGTGCCAA-1	APCs 7
CATTGAGAGTTGGAAT-1	APCs 2
CATTGAGGTACCAGAG-1	APCs 3
CATTGAGGTTCCTAGA-1	APCs 1
CATTGAGTCAGCAGAG-1	APCs 2
CATTGAGTCAGGACGA-1	APCs 2
CATTGAGTCGCTAGCG-1	APCs 7
CATTGCCCAAATCAAG-1	Myoblasts
CATTGCCCACGACGCT-1	APCs 7
CATTGCCTCAAACCCA-1	APCs 4
CATTGCCTCGAACGCC-1	APCs 3
CATTGCCTCTCCGTGT-1	APCs 3
CATTGTTAGGCTGAAC-1	APCs 5
CATTGTTAGGGAGGGT-1	APCs 2
CATTGTTCAACCCTAA-1	APCs 6
CATTGTTCAGTGTGGA-1	APCs 6
CATTGTTTCACAACCA-1	APCs 6
CATTGTTTCCATTGCC-1	APCs 2
CATTGTTTCGACCCAG-1	APCs 3
CATTGTTTCGACGATT-1	APCs 3
CATTGTTTCGCCAGTG-1	APCs 2
CATTGTTTCGCGTAGC-1	APCs 4
CATTGTTTCTGTGCAA-1	APCs 3
CATTTCAAGGTTGCCC-1	APCs 3
CATTTCACATGCAGGA-1	APCs 6
CATTTCAGTGCCGGTT-1	APCs 1
CATTTCAGTGGTGATG-1	APCs 2
CATTTCAGTGTATCCA-1	APCs 7
CATTTCATCCCGGTAG-1	APCs 5
CATTTCATCTTAGCTT-1	APCs 1
CATTTCATCTTCTCAA-1	APCs 6
CCAAGCGAGATGATTG-1	APCs 4
CCAAGCGAGGAACGAA-1	APCs 2
CCAAGCGAGGGCAATC-1	APCs 1
CCAAGCGCAAATGAAC-1	APCs 5
CCAAGCGGTCAGTCGC-1	APCs 1
CCAAGCGTCATTGAGC-1	APCs 2
CCAATGAAGCACACAG-1	APCs 5
CCAATGAAGGACGCTA-1	APCs 2
CCAATGAAGGATGCGT-1	APCs 1
CCAATGACATTGCCGG-1	APCs 2
CCAATGAGTTAGGCTT-1	APCs 7
CCAATGATCATTGCTT-1	APCs 3
CCAATTTCAAGTGACG-1	APCs 4
CCAATTTCACAGTGAG-1	APCs 5
CCAATTTGTCCGAAAG-1	APCs 2
CCACAAAAGAAACTAC-1	APCs 5
CCACAAAAGGTACATA-1	APCs 7
CCACAAACAATTGGTC-1	APCs 3
CCACAAACAGCAAGAC-1	APCs 6
CCACAAAGTCTCACGG-1	APCs 5
CCACAAAGTGAATGTA-1	APCs 4
CCACAAATCATTGCCC-1	APCs 4
CCACACTAGAAATGGG-1	APCs 5
CCACACTAGAGCTTTC-1	APCs 3
CCACACTAGGCGAACT-1	APCs 7
CCACACTAGTAGCATA-1	APCs 3
CCACACTCAATTAGGA-1	APCs 5
CCACACTCACATATGC-1	APCs 3
CCACACTGTACCCACG-1	APCs 7
CCACACTTCATTTGGG-1	APCs 4
CCACACTTCCCTTGGT-1	APCs 4
CCACCATAGACGACGT-1	APCs 4
CCACCATAGGGTGAAA-1	APCs 2
CCACCATCAAGTTCCA-1	APCs 5
CCACCATCAGCATCTA-1	APCs 5
CCACCATGTACCGGAA-1	APCs 3
CCACCATGTCGAAGCA-1	APCs 1
CCACCATGTCGAGATG-1	APCs 4
CCACCATTCTCCAAGA-1	APCs 5
CCACGAGAGTTGAAGT-1	APCs 1
CCACGAGCACTCCTTG-1	APCs 3
CCACGAGCAGCACCCA-1	APCs 3
CCACGTTAGCTGAGCA-1	APCs 5
CCACGTTAGTAGTCAA-1	APCs 3
CCACGTTCAATACAGA-1	Myeloid cells
CCACGTTCACTATCGA-1	APCs 7
CCACGTTCATAGCACT-1	APCs 7
CCACGTTGTTACCGTA-1	APCs 4
CCACGTTGTTGCTGAT-1	APCs 2
CCACTTGAGACTTAAG-1	APCs 5
CCACTTGAGGCAGGTT-1	APCs 7
CCACTTGAGGTAAGAG-1	APCs 4
CCACTTGAGTCAGGGT-1	APCs 2
CCACTTGCAAGTGACG-1	APCs 1
CCACTTGCAATCTCTT-1	APCs 4
CCACTTGCAGTGTGGA-1	APCs 1
CCACTTGGTAACGATA-1	APCs 6
CCACTTGGTCAATCTG-1	APCs 4
CCACTTGGTTTAAGGA-1	APCs 7
CCACTTGTCACTGTCC-1	APCs 6
CCATAAGAGATGGCAC-1	APCs 5
CCATAAGAGGAGTCTG-1	APCs 4
[truncated: 4,138 more rows]
