# Supplementary material for: White and brown adipose tissue share a convergent fibro-adipogenic progenitor population
Source: EMBO Rep. 2025 Oct 8;26(22):5612–36. doi: 10.1038/s44319-025-00591-6 (PMC12635263; doi:10.1038/s44319-025-00591-6)
Supplement: Supplementary file 8 — Source data Fig. 1 [file 44319_2025_591_MOESM8_ESM.zip › Figure 1 source data/1C/bat_unexcluded_loadings.csv]

	PC_1	PC_2	PC_3	PC_4	PC_5	PC_6	PC_7	PC_8	PC_9	PC_10	PC_11	PC_12	PC_13	PC_14	PC_15	PC_16	PC_17	PC_18	PC_19	PC_20	PC_21	PC_22	PC_23	PC_24	PC_25	PC_26	PC_27	PC_28	PC_29	PC_30	PC_31	PC_32	PC_33	PC_34	PC_35	PC_36	PC_37	PC_38	PC_39	PC_40	PC_41	PC_42	PC_43	PC_44	PC_45	PC_46	PC_47	PC_48	PC_49
Lyz2	0.0788762369640411	0.0224123288159234	0.0124306217823216	-0.00375727130816425	-0.0101676662726088	-0.00563605075521599	-0.00521930841412678	0.00512720203669612	-0.00494105677625476	-0.00149076802819801	-0.00342628446294209	-0.00675037584287367	-0.000923472327562346	-0.00840676228582387	-0.0061571980615165	0.00227084618667385	0.00978672715997419	0.00157179219550848	-0.000953247228864862	0.000839655092134872	0.000311068713461393	-0.0048106877622397	-0.00173957672839983	0.000686674234173016	-0.0172045230634477	0.00663689055981331	-0.00136262156236634	-0.00319628209284384	0.0104462542871172	-8.10982816359265e-05	-0.00789018960691558	-0.000561909708153273	0.00936494064243235	0.00190561760414851	0.0155961457694239	-0.047144885928048	-0.00248410544015675	-0.00629116503013492	-0.0193400674714998	-0.0217716553005964	0.0125881024171664	-0.00924499259710131	0.000721459831731021	-0.00995719890823584	-0.00415123468909121	-0.000613356962136358	0.00580311197440866	0.00213782828150609	-0.00358032917881298
Lgals3	0.066920225071872	0.0249436929245897	-0.00605242480804251	0.00612393442373206	-0.00018629231024257	0.0103233084201233	-0.00768895779594294	-0.0266494736727567	-0.00181584194579186	0.028374514101917	-0.0177688432128551	-0.0314697787073744	0.0119966428246931	0.017941332461432	-0.000598395852350989	-0.0249245483224764	-0.0125223844302288	-0.0163465362138984	-0.0196270682137204	0.008860061860249	-0.0257078522849425	0.0154896574291559	0.0126512597382736	-0.0609843521673657	-0.00868077930498499	-0.0298771091409891	0.00440116841749204	0.00838237612205046	0.00100537316303757	-0.00381088393049691	-0.000570234112912877	-0.0134769216568394	0.0019332979508069	-0.0089200426228574	0.0263322084548579	-0.0377452088667499	0.00946134977564501	0.00232230633756838	-0.0232425123060236	-0.0212885932176979	0.0138772899405955	0.00258814072021333	0.0172411690770989	0.00581690170286966	-0.00778526433360059	-0.0189722091562881	-0.0235159039118077	-0.0022800270485482	0.0320159483459641
Fcer1g	0.0822836039888378	0.02221106017526	0.0121435095130314	-0.00380662264378847	-0.00998189678841716	-0.00245218014912835	-0.00685151918573234	0.00644245194167467	-0.00696684565524043	-0.00257335469580965	0.0032978763495746	-0.00220183712212334	0.00266022723318607	-0.00950687049361502	-0.00345412375576547	0.00126805042507992	0.00765799035439862	-0.00268202734816756	-4.37106432515824e-05	-0.000827390943264402	-0.000896441844286186	8.50026698554574e-05	0.00513301150799931	0.0013201587790705	-0.0134393121277053	0.00923496428619159	-0.000949892456113924	0.00158754383217008	0.00694635314850115	0.00133908743742891	-0.00182961503671365	0.00360693142771557	0.00743613138353477	-0.00143231901859901	0.0109143315738003	-0.0220529289215241	-0.000169161596163646	0.0031936431291378	-0.0136939606680058	-0.0134433192757483	0.00956846512256831	0.000198229131446831	0.000888310880304897	-0.00736205555533063	-0.0151877969856814	-0.00257507575583787	-0.0158008578373705	-0.0102644992222498	0.0191193701443126
C1qb	0.0822619022699696	0.0224329079732864	0.012096382530666	-0.00507496150884586	-0.00948422100574934	-0.00342595652734458	-0.00614613479825977	0.00558988421348461	-0.00610815548271353	-0.00152840478605579	0.00370638076133181	-0.00220728867489292	0.00409438191140378	-0.00944727653952365	-0.00153883006744048	0.00116676749698018	0.0068412401361704	-0.00172692798072847	-5.3613928994321e-05	0.000762760860657439	0.00114050947958395	-0.00253754157659737	0.00274124048634751	0.00241958087764434	-0.0114559008552958	0.00650490836252377	-0.00194793263242506	0.00148621241734838	0.005437055376427	0.00119441384386972	-0.00189626738714044	0.000913387032304604	0.00322304730265998	0.00181321776145064	0.00850424517248214	-0.0148243659032638	0.00277372368774533	0.00538017741420587	-0.0107750571918266	-0.00897506216422522	0.00708459586671528	-0.00213157814847282	0.00335948490457592	-0.00473946093474277	-0.0111548871599354	-0.00321632716304334	-0.0164878820477346	-0.00950472232530786	0.0145327251998953
C1qa	0.0796002684334092	0.0216309264251927	0.0118882750967623	-0.00414895056483242	-0.00880069170952844	-0.00292289587536773	-0.00604764985382719	0.00552802826965759	-0.00587810846160196	-0.00168803753195149	0.00286038059036364	-0.00213929259152188	0.00355826614626642	-0.00808851237107719	-0.00234832222167155	0.000508306232736462	0.00550879843332159	-0.00187273138919037	0.000682449155869609	0.00125589183631819	0.000723234882161428	-0.00131343925787496	0.00125779933100776	0.00115434882589577	-0.013229579568691	0.00597410553465375	-0.00077657988282465	0.00390950236522046	0.00644233249508664	0.000463239888328486	-0.00437496760387497	-0.00153337810140304	0.00765806844030671	0.00255077377922641	0.00873531809992482	-0.0188689006504926	0.00158376443330521	-0.00316367316936199	-0.0111625542995596	-0.0124256978681715	0.00635486502410682	-0.00392197547286462	-0.000746138590349958	-0.00282630646862949	-0.0013092808592836	0.000880558601351203	0.00798944648888909	-0.00631665238918174	-0.00346978583414331
Tyrobp	0.0823663377638951	0.0224794251905895	0.0123532605719052	-0.00427900686090664	-0.00977613623540752	-0.00354953685183257	-0.00619927052239846	0.00466515899601747	-0.00584640520323385	-0.00242898200042278	0.00252825104795321	-0.00278289409782529	0.00426890268864362	-0.00855279869501318	-0.00261607160069084	0.00106613675647429	0.00762106536981135	-0.000236391940413935	-0.000216606669845369	0.00306616700570859	0.000400432225320305	-0.00213274116308152	0.00208610997154536	0.0013509239045307	-0.0151221271275423	0.00540207337101381	1.12402385358244e-05	0.00045132383229565	0.0074614368916997	-0.000138505397783464	-0.00512774869801746	-0.000394951354075542	0.00935942872097276	0.00252119882563977	0.0150846074793879	-0.0356441990192209	-0.00340543818470452	-0.0035789331808978	-0.0164426072746087	-0.0186351647848397	0.0115596612159307	-0.00776167924261628	0.000147041066797295	-0.00866972650699832	-0.00633065829249349	-0.00115835677334552	-0.00112177968740877	-0.00344126885507352	0.00212186355205363
Gpnmb	0.0688418137318284	0.0248569519118931	0.00639193307296014	-0.010911727846617	-0.00600354562204215	0.00393681125624096	0.000114576384526842	-0.0162928732102959	-0.00194778919395618	0.0255699231871552	-0.0239210672529297	-0.011009403705015	-0.0178093181289108	0.0169419572218483	-0.0199081616628485	-0.00159735350305627	-0.00925500567796717	0.00281296062102098	0.00655829301163299	-0.0015955684480957	0.00288807196364457	0.0299070066360421	-0.000682213756641146	-0.00459804940951317	-0.0209567981650022	0.00892923115273064	0.0103751085022589	-0.0180826743821975	0.011227574858613	0.000227856110190742	0.00761460933028588	-0.00796764635170575	0.00607867946331274	0.00329927254585967	-0.00024754694635542	-0.041306960762334	0.00261443808280641	-0.0187855999059329	-0.0165034089588813	0.00405928465639787	-0.00316408521178619	0.0258106849640328	0.0266333566716363	-0.000975848179944631	-0.0170061903661049	0.0123640566600246	-0.0157366242039158	-0.0242448128876437	-0.000734128673131597
Csmd1	0.00643661594608421	-0.0166706181646391	-0.0972241732566295	-0.0628398151720861	0.0133436308564012	-0.008104459445122	0.0134426427704895	-0.003806181529733	-0.00643267850601436	0.0025989516850592	-0.00201349023729889	-0.00644996265084153	-0.000817166241388428	-0.0125899751796877	-0.00529098491485299	0.0123577389827151	0.00185391452507187	-0.0162616299286248	0.014064600970997	-0.00418016267407233	0.0130434808114863	-0.0105455465123993	0.0179587389387173	0.00304922632007222	-0.0134398116157582	-0.00678350793942936	-0.0124622350968078	0.00437465745405539	0.00566765018885608	-0.00338586789853275	0.00197513059657025	-0.000882061454730499	-0.00190388226113935	-0.0127538801512963	-0.0118439401103165	-0.0120576200322687	0.00918033868566375	0.00653933646574157	-0.00118451160552672	-0.0146505345466206	0.00324379675877564	0.00254546704015447	-0.00664598885556182	0.00334781228412595	0.0124196393760315	-0.0118760199215891	-0.00678576138248764	-0.00121538258292005	-0.0103584717615477
Actc1	0.00146207635543856	0.00068991311915339	-0.044098062734845	0.0791259934958838	-0.0502925366378339	0.00494292995109224	-0.0003991010450538	-0.00449062140726657	0.00157348174188265	0.00608822159215011	0.00299302446452298	-0.00774033780854984	0.00505111240460853	-0.0076602857083745	0.000126054036986987	0.00654976192149797	0.00978580060060819	0.000233967719969099	0.00349493416449913	-0.00757168358838136	-4.69716852767274e-05	-0.00149291688976902	0.00562231319420634	-0.00803503983440826	-0.022419613962558	0.00406779946851358	0.00634903179740714	-0.00243470711966136	-0.00162355161538855	0.00140765651871303	-0.01027976987097	0.002224477288896	0.00118389893449498	-0.00624007220924631	0.00734309948850707	0.00561346114911626	-0.00374645487381256	0.00218285566720279	-0.00139101074233026	0.00278449311220428	0.00198716996079561	-0.00517904779583373	0.00344838327725045	-0.00150785358535617	-0.0051361936454535	-0.016058705257758	0.000819437381848238	-0.00160176041865271	-0.00783112675572279
C1qc	0.081465899796439	0.0226006674516766	0.0123495206205611	-0.00478026292751135	-0.00939418678304324	-0.00303070336263241	-0.00607756096754185	0.00560128244975173	-0.00583650328932477	-0.00254637955826168	0.00352942990902661	-0.00178545907888645	0.00385298005275393	-0.00863300234460236	-0.00205844530966534	0.00118726646628278	0.00620005488330543	-0.00270902011611699	-0.000540899309244247	-4.60508423291712e-05	0.00107510604895386	-0.000964046921039577	0.00145060605626959	0.00192349437171594	-0.0117869417937245	0.00560256386605325	-0.00187736835993259	0.000785358884106634	0.00332872187037243	0.00138499100844431	-0.00220967086119224	-0.000379306631184911	0.00442571683792881	-0.000191722819374942	0.00657472284289412	-0.0114924585604339	0.00251360848577849	0.00160692261454128	-0.0108153167971511	-0.00780821290229284	0.00714671209997288	-0.00281387461942787	-0.000765682497272762	-0.00264807817488869	-0.0063496827186348	-0.000894540491852288	-0.00600727506853405	-0.00478607027626662	0.00381154974692708
Myog	0.0028563138254366	0.00152735621656718	-0.0461173377075163	0.0812084676089386	-0.0517113044797328	0.00937412177046019	0.00105011964423778	-0.00697901416579862	0.000612378592042952	0.00765269650570849	0.00581292290246137	-0.00457629339366925	0.000426029897473149	-0.00368358741170306	0.00431546827506154	0.00323106745733572	0.000495483996041996	-0.0036270445270891	0.00390521622367873	-0.00445710312853683	0.00250628229025212	-0.0027496311905658	-0.00509195239276507	0.011314189387506	0.0117469163316426	-0.00966578487863323	-0.00916890623611092	-0.00241019543024409	0.00511517829191618	-0.0130329007485263	0.0266234889235418	-0.0198136234359573	0.00250096603517835	-5.7832498639401e-05	0.0142035622502317	-0.0040064966422597	0.00372367921252469	0.0176135716243931	-0.00758576186374997	-0.000794403378467204	-0.00791074250118561	-0.00424672417375562	0.00834320007494555	-0.00463813226955358	-0.00850536052439163	-0.0095143692133257	0.00440402788205911	-0.00362221944747186	-0.00609334293925854
Mylpf	0.00261695031604558	-0.000242517562363569	-0.0443546128619688	0.0784472723755425	-0.0494085934309156	0.00881828102702942	0.000960588290686105	-0.0061615204873802	-0.002343755795	0.00780105950814384	0.00256657927263178	-0.0106877790947875	0.00325777371183942	-0.00834991201042226	0.00301428869918993	0.00344429788408719	0.0101351241027109	0.00111178989435086	0.00372420387133373	-0.00423921088465218	0.00149977977750543	-0.00259047282660466	0.000124544060404937	-0.00735937597354547	-0.0238809479119749	0.00304054926623027	0.0068685109472322	-0.000495811035815576	0.00229107708588633	-0.00139033909663393	-0.0057069377685564	0.0016771299436382	0.00666977667169361	-0.00506688923344505	-0.000250018658319713	0.0030581893561224	0.00575344197012496	-0.00498613714536863	0.00184881776930036	0.000747730724349643	-0.0015576860469693	-0.00124078051530145	0.00203014683743684	-0.00517369100367048	8.7370883097915e-05	-0.008839316484689	0.00252547585576659	-0.00497601615069106	0.00177473338351137
Tnnt2	0.00188456779688214	-8.76690421082913e-05	-0.0511091008872696	0.0779591931894759	-0.0469725350201284	0.00362134533741698	-0.00275747764970447	-0.0122756289834947	-0.00451306144865681	0.00695402151212859	0.00461765338775802	-0.0012617198673937	0.00319481037433601	7.43219814369058e-05	0.00539685886251131	0.0087354783953176	0.00869416000366352	0.00131293420298567	-0.00619767032491615	-0.00325219208009552	-0.00496520489284467	0.00259423734469358	-0.0110939715065428	0.00210388277551586	-0.00290741782546303	-0.00565881837209211	0.0107239709113923	-0.00240599185424616	-0.00095571445807661	-0.000748830222081101	0.010125879154602	-0.0116316605118292	-0.00122921170334593	0.00211778375744921	0.0126671842061556	-0.00394991402745653	0.00228770112127756	0.0147008881890372	-0.00062511822503607	-0.00049847574197487	-0.0079886513924591	-0.000463091482802768	0.0120566968503959	0.00161210409160799	-0.0113061768933072	-0.00719270286350392	0.00247344497699313	-0.00202009145344531	0.00538497016386239
Ttn	0.0018514671612482	0.0014252206432005	-0.0461467833796797	0.0805185553208152	-0.0518643156519717	0.00880667895842295	0.000213903600694897	-0.00646869990863392	0.00204693314252349	0.00754498433371173	0.00645145158160305	-0.00831633867019802	0.00051123662809018	-0.004054558977347	0.00368320107665307	0.00216215100306059	0.00121537897993215	-0.00169691447865169	0.00445617224195555	-0.00261390606745675	0.00339940780243986	-0.00131278076868979	-0.00601498862828658	0.0148891412869022	0.016487619258365	-0.010647798387335	-0.0123835705052409	-0.00201390262666951	0.00390665621996396	-0.0144789417697471	0.0292823617569314	-0.0229972439524576	0.00642569918937007	0.00398912606205674	0.0139963697596493	-0.00494957200869793	0.0021350285766536	0.0202423730971807	-0.0105168857843681	-0.00336369022199021	-0.00608090295173559	-0.00273167915782569	0.00899185664858294	-0.00570898822249597	-0.00622949963944609	-0.00523342280642015	-0.00020118722548008	-0.00695275311816241	0.00225917559170892
Acta1	-0.00139361366486697	0.00332280288609835	-0.035700664306004	0.072680500631432	-0.0345318851042022	0.00163113600386758	-0.0139695854440561	0.00186321199017565	0.0153422821034561	0.0332040602050566	-0.00998580559795013	-0.000775631264095862	0.0198117195330034	-0.0182062697629016	-0.020191596736936	0.00210385735714773	0.0345757226090601	-0.00205582725800371	-0.0281423758155037	-0.00309824334695045	-0.00367656322235358	-0.00298209561974591	0.0314601725019343	-0.0427133543007332	-0.0510846117895767	-0.000839721267408491	0.0112219320718541	0.0165680792215419	-0.00662317096147237	-0.00194382299652538	-0.0602693845484236	0.00584333931757856	-0.000481628247482919	-0.0158721831630105	-0.0124943426758249	0.00825379430462026	-0.00770469388030546	-0.0386253013722291	0.0263526068253185	0.0175545118739247	0.00477740099402869	0.0105442801440314	-0.000387797080152079	0.0161114295679926	-0.0206592002518676	-0.0141290252923763	0.0117743982921794	-0.00318643465245934	0.000719673107368901
Tnni1	0.00199192953289827	0.000349580160677331	-0.0449417030704496	0.0764015504177528	-0.0467642812551829	0.00771407478806127	0.000716340331538808	-0.00532592091178275	0.00042329257140686	0.00766108782093141	0.00270690179820234	-0.00918041179907058	0.0002362942618554	-0.00897439607809293	0.000430352498687873	0.00646715601231382	0.00987162661133205	-0.00313248000121502	0.00406029964099457	-0.00461231330309787	0.00358609489432087	0.00121213276156073	0.00562566089424742	-0.0114576424356793	-0.0342640945616877	0.00702684060611385	0.00970462914706567	0.000248532058937052	0.000221043623316353	0.00410444487367252	-0.013371740479486	0.00426140513021033	-0.00214373980140815	0.000660311626021724	-0.00551878400852064	0.00578865538401297	-0.000838387806208847	-0.00386446099430848	0.00265881998186709	-0.00176129175530893	0.00344564516030835	0.00167013561851596	-0.00668374911618378	0.00231338277940983	-0.00109100117809629	-0.00850352091506292	-0.00421133579951369	-0.00228360689944272	-0.00317785999948824
Ctss	0.0811811405787481	0.0221005676522337	0.0123682175824846	-0.00450142857736565	-0.00968294148392145	-0.0029891368661466	-0.00622218226377574	0.00629943359865601	-0.00634164161879803	-0.000900194971175278	0.00477124391929517	-0.00235319473483202	0.00361445602804479	-0.00967658108765355	-0.0019363848716815	0.00197346497455215	0.00851479465900194	-0.00255878047862769	-0.000772295212844886	0.00153286103715935	0.00011404212408659	-0.00290442937649244	0.00284777395697778	-0.00048623640513314	-0.0118883329241403	0.00580432692367881	-0.000667315406658922	0.00161542437006598	0.00875223339327992	-0.00214566714212869	-0.00338851973085897	0.00127604942917052	0.00759588173770063	0.000935347044936035	0.0108397172270725	-0.0251700585689607	-0.00250390110990557	0.000935434634275275	-0.0148801101812873	-0.0137927944922588	0.00887971102587845	-0.00466968344739024	0.00302362209480896	-0.00672044769023928	-0.00940955061080622	-0.00027203705505931	-0.0157484997801489	-0.000750486526773203	0.0131391174185351
Cadm1	0.0469544473714039	-0.0057524609519852	-0.0900107228227316	-0.0597566328391691	0.0127390564551237	0.000393610954809358	0.00407208798902999	0.0102505284470754	0.000405237123548738	0.000221678861363927	-0.000149705401761353	-0.00628311193293203	0.012341745518227	-0.00640295952489562	0.00187695099094359	0.00439122889918159	0.0116071558987761	-0.011521380028945	-0.015004918590117	-0.00316769959878709	0.0119505144427453	-0.0087491327306626	0.00658945341875394	0.004873517191686	-0.0108018373400294	-0.0055874316438815	-0.00374823141696435	0.00103337059060151	-0.00578724541825833	-0.00472163114895887	0.00530246643918317	-0.00064444907251645	0.00314690389520582	-0.00778645435343757	-0.00519871441853543	0.0223582663595337	0.0110070297690481	0.0129161198638987	0.0129800356828374	0.00399523460554872	-0.00370923051144745	0.00698685865381952	0.00198587258485114	0.00616167747248766	-0.0146221315139882	-0.0102256708313199	-0.0101660094803869	-0.00881759525296605	0.0062794389558775
Myl1	0.00156738620173435	0.00181330918739736	-0.0419373260106722	0.0749203203571946	-0.046963106933601	0.00764394800105594	0.000776206628196442	-0.00720711666095342	-0.000557103629576947	0.00554609604825152	0.00324232762075795	-0.0109568126920724	0.00351933062442693	-0.0072496770898279	-0.000775900334888257	0.00276062008436483	0.0111662985268704	-0.0020645037840169	0.00213921315566563	-0.00223386086587175	-0.000486457086211928	-0.00332353489359946	0.00479115741726719	-0.0162968120694114	-0.0418277528963726	0.0138571227946717	0.0156477917388568	0.00176378539049493	-0.00176628013652033	0.00595532927809217	-0.0311802617746495	0.018012524511102	-1.00024551303765e-05	-0.00950636842211388	-0.00976256056999513	0.00746315758283611	0.000904763364760519	-0.0149096056573417	0.00717802044478662	0.00216117739113951	0.000475151571250073	0.00151127494852396	-0.00711408716008355	0.00135354806173386	0.00124946180818635	-0.00685822552750453	-0.000991611034509845	0.000811747765819848	-0.00370491505487917
Tnnc1	0.00148864250667285	0.00210951075353835	-0.0410590330000808	0.0727489503061317	-0.0437430253452955	0.00955397189326203	0.000592855107411074	-0.00617358629793365	-0.00113745863765707	0.00838606257182563	0.00137393941007422	-0.00958557250197665	0.00121432542926003	-0.0066335141805524	-0.00230555564927688	-2.72671128096832e-05	0.0152169704048773	0.000947463009000449	-0.000199405752104	-0.00681917641351646	-0.00434223396058283	-0.00200934563562898	0.00831458947122026	-0.0198992694932817	-0.0480798191351115	0.0159451046909276	0.0205852374162613	0.000678561019435196	-0.00185127054603242	0.00896102906413566	-0.0367336951634215	0.0274563506845244	-0.00480150795536357	-0.00704428030865221	-0.00947298435682653	0.00959294435657295	-0.00184215031543643	-0.0188754619469022	0.00755369143846917	0.00355010538130172	0.00410723081262913	0.00407914983912486	-0.00254085968261101	-0.00157900540170494	-0.000757235094516243	-0.00740388701325478	5.83698292556031e-05	0.000853211788069869	-0.00494475017229402
Tnnt3	0.0011481757943646	0.000500340507676666	-0.042335158159705	0.0777595899308468	-0.0496201144288787	0.00765582949177998	0.00261970728990179	-0.00655950583880959	-0.0006766918570163	0.00131191853163094	-0.00575238439404503	-0.00928043557539223	-0.001947483212381	-0.0127956450443142	-4.46130638367089e-05	0.00436638569850941	0.00568521449046032	-0.00240352660517167	0.00752830421142185	-0.0104845662381251	0.0038929605988235	-0.00348080464650958	0.00327683206821037	-0.00764415521238432	-0.011676546667506	0.00470370847224639	0.0109608324237145	0.00684828467850202	0.00113702894187008	-0.00459875225976673	0.00514287388939002	0.00109013644854957	0.00709928501918904	0.000357720266345743	-0.00179802654369207	-0.0022218596130042	-0.00310683848784672	0.00177597522118562	0.00355563401539318	0.00600718395529641	-0.000430272255780203	0.000634658174414238	0.00169963513073049	-0.00593214432172632	-0.00513405622020683	-0.00298593325537755	-0.000873205184401256	-0.0037961694179489	0.00140759820830881
Chrna1	0.00195359895690194	0.00116165233350635	-0.0466023648533819	0.0816493276199098	-0.0511899950957563	0.0085214604002466	-0.000297723319016324	-0.00733968397623032	0.00208445426790575	0.00598895814930784	0.00563313689887053	-0.00651467554065699	0.000392672721492701	-0.0028503961774659	0.00444443551614579	0.000914093369784362	0.00130676949261489	-0.00467048009953215	0.00419955619707724	-0.00384456064155122	0.00474710668849043	-0.00205746393342211	-0.00571613569748406	0.0113320922330899	0.0117941209371408	-0.0098735369308927	-0.0100829120286931	-0.000719242916248404	0.00506701465662447	-0.00973831791031258	0.0267745892614316	-0.0201719899276149	0.00673752886111236	0.00201999208754795	0.0144969960219638	-0.00304703415334834	0.00376773380246063	0.0145115067884246	-0.0111961069654818	-0.00154449250746477	-0.00531206606935011	-0.00828716322048284	0.00593429029695991	-0.00561215302861298	-0.00893970412875439	-0.00724491122684791	-0.00233419391270508	-0.00534242534675356	-0.00049711333789483
Tnnt1	0.00399735045396929	0.0019886161964502	-0.0441747681521044	0.0790773152664426	-0.0496775117239378	0.0073019680733286	0.000582235357652432	-0.00833989721951728	-0.000664391107001843	0.0043102273144363	0.00370979866343372	-0.0084417547776046	-0.000655639678787475	-0.0037407638414433	0.00109177370191386	0.00455316274826987	0.0018279805761863	-0.00484023603359728	0.00137897032065087	-0.00328652609702469	0.00356947166243268	-0.00482576474282526	-0.00301440386387596	0.00458378767887976	0.00139854436603775	-0.00576868632140829	-0.0066449291459521	-0.0036152796988103	0.00632401606128824	-0.00618144373972252	0.0176959671745389	-0.0173934670968378	0.00181113858831294	-0.00431456024852438	0.00744774313407259	-0.00385025526019014	0.00605038666072171	0.0122097364669436	-0.00820959612061664	-0.000939290482047698	-0.0101957792830456	-0.00685652203602666	0.00442020343537447	-0.00509460219361398	-0.0115906448111261	-0.00847519790236684	0.00385228514231688	-0.00546204294245772	-0.00848203497849574
Cd36	0.0716412373978878	0.0208080500799278	0.0099314610837847	-0.0036631717115812	-0.00976677723463141	-0.00194283570866483	-0.0011611244918485	0.00195577937631944	0.0028263975394762	0.00408536203361316	0.00512378388452834	-0.00207736274722353	0.0075525582651437	-0.00203241249941651	-0.000165600583645623	-0.00512490996933081	0.000583693194118897	0.00101788168195736	-0.0101519265234183	0.000683788470356535	-0.00957453358887101	-0.00604645243055541	-0.00115388178952943	-0.0163738449934532	-0.0174805614115386	-0.00284169647209045	0.00233562552871907	-0.00122730628927132	0.0144295767256861	8.04539282295224e-05	-0.00538532857849902	-0.0142290823754273	0.00739202319463099	-0.000847522756907906	0.019899536394609	-0.0410892403796211	-0.00643215699205356	-0.0141868057920213	-0.0141741405825907	-0.0164675883192369	0.0158365724759947	-0.00639049913433142	-0.00127554167457597	0.00336267047847515	0.0430389419976224	0.00554660304830544	0.0482592318962276	0.00284915385094399	-0.0136797539332388
Myl4	0.000593053828586492	-0.000457558532996853	-0.0375769277039039	0.0718584828449628	-0.046824076653405	0.000533243764695672	0.00711821924607001	-0.00352852072023228	0.00235038427993204	0.00760375345847721	-0.00588058204503054	-0.0027999516445811	0.00305315415501356	-0.00678131059029963	-0.00364721064849547	0.00520105891242723	0.0181463348182483	-0.000400192226695777	-0.00439905192998628	-2.5029852655177e-05	0.00354508377179082	0.00273129976506244	0.0112796674008406	-0.0196384680410036	-0.0510269549288131	0.0218605304700339	0.0254768009183916	0.00305456652425114	-0.0100877597625063	0.0101756350334342	-0.0369607076257172	0.0327717949716655	-0.00302954730699075	-0.00671564467843649	-0.0114816916202923	0.0124508526679645	0.00497433088372824	-0.0183124166165044	0.0171361107487623	0.00112817454710779	0.00295713315861656	-0.00422929211459437	-0.00549054310465597	-0.00232933287724487	-0.00787890942357698	-0.00118962532849776	0.00197425518858244	0.00193572285114645	0.00109156542353317
Des	0.00201857683753474	0.0011280299780736	-0.0488709032568587	0.0803883336715156	-0.0474879834270538	0.00553635165752731	-0.000433289133898605	-0.00926658399139309	0.00222814505350493	0.00733354830879227	0.00240780709238966	-0.00100024405594088	-0.00301302748548754	-0.00274409183216378	0.00200462431044195	0.00171685520209299	0.00416095072569763	-0.000850972470982929	-0.00311712676734804	-0.00863414636178814	-0.00236123501100139	-0.00590526970742028	-0.0050667149469675	0.00482375390285827	0.00373484349344872	0.0050942841513051	-0.00383504079304429	0.00348616303366344	0.00486613256983285	0.00047932741931431	0.0210314266410348	-0.0125045569427118	-0.00190979448345011	0.00633617520135912	0.0175346319086978	-0.00115261306801894	0.00765672036596508	0.0100070750353303	-0.00527560013802427	-0.00259276143365349	-0.0118362845010991	-0.00413799288268664	0.00686524283599723	-0.0115688919636981	-0.00788919891257974	-0.00521100192238967	-0.00334047919826839	0.000559835902743872	0.000544035325670191
Hp	-0.00415294634695326	0.00534245789547425	0.00670873869219975	-0.015334486751273	-0.0371204882047009	-0.0378470226507813	0.0878382837046376	0.0169843731128017	0.0836129188413254	-0.00106215222011909	-0.0196035238977172	-0.0290676051038265	-0.0139583179709545	0.00373652998236866	0.000144921920379045	0.0414723230896414	-0.0658160254767223	0.00296011265718899	0.00260771408707219	-0.0135121217625667	-0.034628660721306	0.0324925357292601	0.0401457001050291	0.0221853687641992	-0.0112634366078885	0.0287534134067447	0.000991413043670427	-0.0485756315556569	0.036578614726744	0.0480933727456617	0.0518767373011477	0.022978420977953	-0.0231097938284156	-0.0692015808754103	0.0139804092345413	0.00668893724553124	-0.00782177509338157	0.00495471602391079	0.0223359099766374	0.00781819024015599	0.00713363771252591	-0.0497259611259287	0.0286012978130407	-0.0446230359071456	0.0864176979924963	-0.0130160705561716	0.041038024544047	-0.0140892750300225	0.0611772212965084
Myh3	0.00174175690707496	0.00133464310445359	-0.0423641243736587	0.0750152347823568	-0.0476304973173636	0.00764645947374954	0.000778905314535185	-0.00569099260366013	0.000921151916983646	0.00662968054969844	0.00390696776123797	-0.00830781307027961	0.00272852953411777	-0.00628906714691825	-0.00223579764050799	0.00436810599857633	0.00817917319961912	-0.00309262491619037	0.00444893141392843	-0.00348058686104576	0.00171956540544372	-0.00108170329320744	0.00159167264369445	-0.0061774635636223	-0.0282704629354828	0.00524984848290679	0.010295691547854	0.00178429591838301	-0.00244549197107501	0.00263639724857135	-0.0119794237807366	0.0103049135417944	0.00185951230965516	-0.00891478366195357	-0.00534177600546813	0.00514649277566309	-0.00234205839291876	-0.00558286583995386	0.00141601611818146	-0.00399695336364999	0.00197734904757143	-0.0022539351948778	6.99460271811576e-05	-0.00235256747468742	-0.00570224415101692	-0.00515474531084998	-0.000491373236596512	-9.5062102063834e-05	-0.00545838826716568
Tnnc2	0.00146900326134183	0.00134250935055891	-0.0406321654714852	0.0727001177193271	-0.0454424116242921	0.00737212893472024	0.00039284034039148	-0.00689428888100746	-0.000419026606922963	0.006670149976363	0.00210481689140983	-0.00993985613260549	0.00268895622222408	-0.00669563681352304	-0.00196144200717255	0.00454306816548047	0.0110225871424921	-0.00305880859640994	0.00319786615609467	-0.00335284584102116	0.000795683181082328	-0.00214463123863872	0.0065393894582198	-0.014873144158456	-0.0454943559527787	0.0134683894003562	0.0139046859715072	0.00510827093037621	-0.000830925815962713	0.00618856514954079	-0.0350354839444738	0.0209283265118315	-0.00135974813192173	-0.0109602676212407	-0.0116805217903185	0.00975958245741868	0.00279148343323346	-0.0178070877220236	0.00550664298494349	-6.82976698372495e-05	0.00585795910395668	0.0017668204251255	-0.00586992901023073	0.00200112621805503	-0.00052658644800618	-0.00555007216120186	-0.00308165053706831	-0.00114781459720898	0.00127693448604973
Ms4a7	0.0791645383685905	0.022123051309081	0.0119874966557745	-0.0048124602496103	-0.00955584141562313	-0.00346259225899074	-0.00643953110762448	0.00516944155521122	-0.00529478264139365	-0.00209422162363335	0.00295339354760032	-0.00166008981506105	0.00348855988307824	-0.00782613538291432	-0.00253494836200004	0.000753775843751977	0.00776901298477149	-0.00202316066448807	-0.000470817063834679	0.00083360600127653	3.50522860593391e-05	-5.33620794601496e-05	0.00171818304908431	0.000769641659724144	-0.0113647421332254	0.00401562199924245	-0.000257970403494466	0.00165631602032373	0.00646563555659392	0.000673668053334259	-0.00468389094492636	-0.0013862074610133	0.00540812717175429	0.00415790441713157	0.0116539434012311	-0.0221378024007523	2.76728081977979e-05	0.00109356264270218	-0.0120738858102937	-0.0132485805222999	0.0074578375193914	-0.00780755444146085	-0.00157939217389744	-0.00536997276480783	0.000358035409655094	-0.000682100875658979	0.00678720003165114	-0.000550099796358042	-0.00710829681883445
Mymk	0.0018778238828173	0.00118657765929985	-0.0451939183961186	0.0794677642107068	-0.050221730568132	0.00784324059644707	0.000836618585011952	-0.00655842043759203	0.00155981303165209	0.00659420643251951	0.00447445542479484	-0.00890325285868741	0.00228087650627774	-0.00530035128904938	0.00220807989693135	0.00354441400006748	0.00552725684114883	-0.00425813194072249	0.00401675070336449	-0.00311372310324076	0.00246287133346817	-0.000193206238454034	-0.00153431690825362	0.00274073065641664	-0.00631274842198581	-0.000922864287749141	-0.00026204474481326	0.00206519761703118	0.00143364381500843	-0.00404573925455557	0.00828598521014903	-0.0100925158761112	0.00481946856949516	-0.00141789830157997	0.00544941325863444	0.0022143555198999	0.00309565828559979	0.00610731734686822	-0.00565142796572966	-0.00127865343473688	-0.00189212230453346	-0.00263059887982964	0.00149902511216823	-0.00561092449170677	-0.00595089267098832	-0.00794937978917853	-0.00349830919049453	-0.0022522357610981	-0.00134749387003685
Tnni2	0.00880723886239845	0.00242297600878848	-0.0423358601983777	0.0761273466015902	-0.0484843915095668	0.00830619789228341	-0.000846456088210596	-0.00654048425623151	-0.00280995618296905	0.00609937465232792	0.00223782713427132	-0.00942378771556972	0.00312426080797552	-0.0059447465872741	0.00486038534435914	0.00398081848588444	0.00749451893144634	-0.00298232235717452	0.00609504036207719	-0.00198396880418875	0.00479705877561106	-0.00509414977766472	-0.0020163180344199	-0.000993795223055231	-0.0147615291321299	0.000369171876356435	0.00222964632596928	0.00235192990774058	-0.000637145014649007	-0.000244722108577843	0.00596036669784426	-0.0017649330940609	0.00613328039330046	-0.00432100978666714	0.00575934921126059	-0.00590728438346306	0.0020093290879953	0.00478143934244387	-0.00113020284825527	-0.00351377852401953	0.000842053048685733	-0.000676214944894338	-0.000291282297393381	-0.0100201670860952	-0.0105041316808702	-0.0082512821871153	-0.00588777415140476	-0.000843209395957497	0.00399350577220847
Ctsb	0.0588617396677582	0.0271263815556882	0.00388860875603221	-0.0128717698807141	0.00495271820689976	0.000450788688181864	0.0200106046522936	-0.0140446536859205	0.00249839855074138	0.0134354670569256	-0.0337918457840159	-0.0110626049292169	0.0150431693726531	0.0203568654649837	-0.0198401793236647	0.0204159225112565	-0.00323967009853895	0.0120278165379842	0.0110700993019981	0.00333072546571781	-0.00836619362856509	0.00427741701228761	0.0084561421027935	-0.0319452829507221	-0.0128278304309512	-0.0101405038944778	-0.000866507273631185	-0.00297389824726849	0.00717153405402796	-0.00535558897883334	-0.0133367595062337	0.00198670248641799	0.0128418834314347	0.00101547782428269	0.0152008834867466	-0.0165058995600426	-0.00705819030842159	-0.0158746369839628	-0.00823444988147308	0.000283559003443828	0.00282000135382318	-0.000101498407583277	0.0329314803536066	-0.00684381986154575	-0.0204254192350922	-0.0185673318400618	-0.011922298274885	-0.013465469523897	0.0113563813244804
Spp1	0.0204829469043413	-0.0018516499517056	0.00447626985256065	0.00392390340215994	0.0101557888183021	0.0258809677935437	-0.0261281573086126	-0.0013164605411525	0.0221936526827652	0.0134366149565366	0.0219674113874769	0.00554253505024866	-0.0153010500105773	-0.00234846397792769	0.0150321576657407	0.00905637970090574	0.000323411386778714	0.0354593336055325	0.0660041476281687	-0.003645568566995	-0.0716590565145434	0.02355380466959	-0.00717751333784786	0.00448849416094353	0.0105655755673938	-0.00790701954942139	0.0730590319612777	-0.0475784914568944	0.0431178648214529	0.0412650880856456	-0.00393311890321687	-0.0651154908016916	0.0465173133836956	-0.0534376956747327	0.0605544955533882	-0.0493526274382395	-0.0652853721573034	-0.0205755653170119	-0.0710818305054889	-0.0151251566340176	0.0151559669190229	0.00699986537205563	0.00497255345732905	0.0536512156706941	-0.036638557466696	0.0283917069412711	-0.0250764431771481	0.0290097661245712	0.0163775736512734
Mymx	0.00182892294619397	0.00122399902045237	-0.0436251400193683	0.076224646000999	-0.0476601817424793	0.00743395342757641	-2.69942371325772e-06	-0.00759434231844633	0.000902639501589192	0.00649083930412874	0.00344755196849999	-0.00714498969222505	0.0013684737825411	-0.00507995102534772	0.00305923573951701	0.0037099918053005	0.00578588002256947	-0.00214311373183638	0.0043047741311148	-0.00556366115456343	0.00274545215358772	-0.00193376326544168	-0.000884268700975515	0.00211552852190871	-0.008137704194884	-0.00205685452258605	-0.00127827625582938	0.000683471103704817	0.00193374936174524	-0.00487169991646105	0.00773890267763993	-0.00952603578267341	0.00494681605299725	-0.00188125119534154	0.00491600925071952	0.000619214477775234	0.00166398180849703	0.00881181598559009	-0.00508385340004836	-0.00313025117063723	-0.0031074174045653	-0.00387317763599314	0.00390290808219944	-0.00489597085815564	-0.00699053225414121	-0.00932332626876277	-0.00180269163857923	-0.00545776900216393	-0.00170875868416408
Pf4	0.0710246615352904	0.0205182380986743	0.00997427915928278	-0.00468241849153018	-0.00796580717418901	-0.00342232779821344	-0.00458632707666506	0.00530390830892321	-0.00478448916924309	-0.00376077025828618	0.00480368681561908	-0.00288487303735528	0.00373428761950227	-0.0079494563786923	-0.00183376588690239	0.00193012675573162	0.00724515867827979	-0.00132893462533199	-0.00132353030146637	-0.00275050731826268	0.00200507100540063	-0.00165128594047825	0.00467137712315555	-0.000119858370241771	-0.0140061242301108	0.00352740554226622	0.00165559310152407	-0.00204389670371784	0.00899877835960996	-0.00114132884176758	-0.00426278750512903	-0.00589690633158629	0.00370179867069996	0.00243791964252955	0.0111876005080588	-0.0248686170840751	-0.000852810267131629	0.000275288096114255	-0.0207371808681233	-0.0163604249466245	0.00626811651215072	-0.00964167695859472	-0.0030380392283895	-0.0109207381795723	-0.00493240292232102	-0.00645943484342553	-0.000601302412570721	-0.0022406786399368	-0.00186082552106353
Cd68	0.0798548197140633	0.0213882230641084	0.0124284996196666	-0.00456272739628811	-0.00915818844948256	-0.00249881930589481	-0.00578832906813753	0.00553325654171101	-0.00744895218487259	-0.00191742916202238	0.00398291792425837	-0.00349348726083812	0.00570706052259879	-0.00806419162249674	-0.00140642336929343	0.000646704565247972	0.00851082037653901	-0.00142522569133614	-0.00167082703512058	0.0017961763597183	-0.00108329641666147	-0.00382834524672281	0.00153079799151934	0.0023481514021267	-0.0115954241640939	0.00399954621698332	-7.14765443461292e-05	0.0020138219603292	0.00739167630552926	-0.00211170324425637	-0.00364990209732223	0.00241043398437386	0.00805407902385514	-0.00032925440203168	0.0119023769021232	-0.0230502457821221	-0.00325481801967469	-5.89688489903739e-05	-0.0177120536475772	-0.0155490033359769	0.0152515254490321	-0.00228767150271233	0.00536431744526839	-0.00584953653244957	-0.00674107564438844	0.00138560625781663	-0.011662753658915	-0.00231198315038559	0.00814793119361499
Lcp1	0.0798496951818299	0.0224061651413136	0.0121109041920418	-0.00476495861597634	-0.00999352705205375	-0.00361776338252456	-0.010816331246976	0.00819545403945636	-0.00583386174811442	0.00017939374844782	0.00130924863743402	-0.000525702637711214	0.00420322212727751	-0.00805957159908066	-0.00081048570413685	0.00171059623103181	0.0089100606925805	0.000761987145650623	-0.00228106830827795	0.000828410004582507	-0.00181494606286811	0.00161559769398789	0.00261155761609512	0.00101673340049204	-0.00379603864423556	0.000810827477157179	-0.00283065170749435	0.00445629655615018	0.00162912368343615	-0.00214124777250713	0.00391227255864921	0.000673784934049049	-0.00329062447719762	-0.00338231095066703	-0.00790321291051217	-0.000451010952042604	-0.0082805808783758	-0.00194891175021331	-0.00127930013529649	-0.000236804308051965	0.00461442621992504	0.00049388266570451	0.00757050981380169	-0.00445211314736588	-0.00990263181697222	-0.00200560253778324	-0.0101584086528576	-0.00661967959624671	0.0158859491274618
Trem2	0.0804517540203755	0.0222485473529586	0.0118544496668657	-0.00421654258948991	-0.00921456408822911	-0.00337196552107127	-0.00585721101774758	0.00583826933208758	-0.00656630298286413	-0.00081467362333114	0.00405184231519247	-0.0020404630767481	0.0047064044423861	-0.00794143715352355	-0.00331934956087685	0.000722862190216127	0.00768456928426903	-0.00135896295057559	0.000448078114314684	0.00188757712410823	-0.000303313819841374	-0.00177601081494291	0.00312137792050655	-0.000723297057187236	-0.0140998144655094	0.00383945364529274	0.00114114611934811	0.00194854402281768	0.0070883942346315	0.000492914995565403	-0.00139380613606033	-0.00118266148546304	0.00991476442579051	-0.00103140730733151	0.0155137771797069	-0.0300054645918512	-0.00199662640685538	-0.00493719631950276	-0.015728919105468	-0.0169225882057321	0.0120317598648671	-0.00505968461245401	0.00449970664049018	-0.00495172390353839	-0.00709384763639965	0.00262029021063238	-0.00925155427697311	-0.00234380034269304	0.0110929331641145
Ccl2	0.020724568293329	0.00940054312879246	0.00806249878496997	0.00268203511310948	0.0209910418041883	0.00328563990086739	-0.0323400960566304	-0.0379185711492479	0.029759164574187	0.0566072367008853	-0.0415486771640611	-0.0745452993569313	-0.0406587094159931	0.0391372604937755	0.013225750147669	0.0358200016667553	-0.00308218660493739	-0.00708164916032942	-0.0200479835529034	-0.15446002046647	-0.0653199050684178	-0.0383554990648003	0.051797071796436	0.0846462289749607	0.00129837808986906	0.0630020571789612	-0.0192659324449935	0.0655252113480241	-0.00631020861650528	0.0350187188557717	0.00425019514954081	-0.0255732427486946	0.0144528435910805	0.00323806250838539	-0.0596219862076185	-0.0636795301251119	-0.00725618255700389	0.0213849062843939	-0.00428616231134249	0.0490184523137366	0.0689582500225812	0.0448986052947385	0.0301144806170394	0.034563856019583	-0.0375914377519057	-0.0549860684058728	-0.0304600162995278	0.0186510235031239	-0.0123632620405649
Myod1	0.00236943070808115	0.000693981681508616	-0.0452675875578897	0.0793269687297391	-0.0495652743876704	0.00840990458149589	-7.24485641966487e-05	-0.00696564516560091	0.00200888091549001	0.00633747574470246	0.00539046869510692	-0.00553818951797623	0.00069734830135573	-0.00273116041896958	0.00485928899526038	0.00194277359522271	0.000352131171926948	-0.00417705329150501	0.00493320141602725	-0.00408047670759242	0.00531578543349358	-0.0015396503147695	-0.00670876494527265	0.0159979647406846	0.0181853281860738	-0.0121846569487145	-0.0137483072276511	-0.00291000921255145	0.00666930857895687	-0.0122009655281221	0.0326221795200743	-0.0239276311950154	0.00715230147757995	0.00296784354190566	0.0138912389080871	-0.00400381442137757	0.00331852023909833	0.0211516487481042	-0.0119886403269337	-0.00163869644046545	-0.00721906075169721	-0.00454455778396763	0.00908292820567113	-0.00608406382460382	-0.00965072161954141	-0.00623703134141625	-0.00150717484430817	-0.00702009273034411	-0.00137763564711215
Zfp536	0.00783298153259852	-0.0190970319637347	-0.102441572457639	-0.0610313955225675	0.0207851307617614	0.00117174294943136	0.00337422716006242	0.00681513140610227	-0.00465170211586219	-0.00215449356356143	-0.000189154855391204	-0.00612868126092238	0.00877242326569813	-0.00568866497297169	-0.000562446374878447	0.00559562840532822	0.00586354184173037	-0.0104458551101307	-0.000577665992202797	-0.00097209024261636	0.0105003228556191	-0.00666373078085722	0.00741698808634618	0.0107466552591478	0.000944892767562897	-0.00382552708319155	-0.00509811390152485	0.00255834588346102	-0.00240297162982463	-0.0144952753092945	-0.00622862102513218	0.0110842148332035	0.0137992727895334	-0.0225992633126038	0.00270836367811773	-0.00500158983260533	0.00725583767934204	-0.00646406156706832	0.012449578197346	-0.00158604485354133	-0.00240015145968203	-0.00377452358573856	0.00250406301797225	0.00343896516631546	-0.00547512152233041	-0.00041996467063306	0.00492552901500183	-0.00874008480935914	-0.00297166434283244
Mrc1	0.0757934211939848	0.0221033585845599	0.0115179448797064	-0.00576066713612964	-0.0138724783096707	-0.00303159964904543	-0.00195965884837817	0.00788321079685566	-0.00313682642940235	-3.33679500842271e-05	0.00414986521616171	-0.00154485832265332	0.00459781724513903	-0.00960656150875502	-0.000335604393133273	0.00212288152957255	0.00942524821516834	-0.00129385838217489	-0.00142247308630823	-0.00347823571423109	-0.00040561740273047	0.0036817308588628	0.00601845605702884	0.000641044561872035	-0.00447636955390203	0.00302603906206204	-0.00148789037457431	0.00194319286505747	0.00549339716893243	0.00147741638594077	0.000717264069034917	0.00288648569533228	-0.00815369025886429	-0.000984701691511104	-2.0559426358511e-05	0.0257113102000059	0.00879796475370797	0.0165095035363579	0.0053201775686527	0.00748938501535766	-0.00340184176097104	-0.000561089577076	0.00208661622286824	-0.00171524034864003	-0.00692556990688812	-0.00238820121135189	0.0062681213179756	0.00117636346368478	-0.00580852116599439
Cdh19	0.00755256647086314	-0.0185890400125752	-0.102258392689376	-0.0615630252719019	0.0211538390837935	0.0018763407423717	0.00466952333233909	0.0075292922297794	-0.00155402422806629	-0.00305172587928695	-0.00258529628754683	-0.00669381340061435	0.0110816886181201	-0.00831810488524625	-0.00199550338387825	0.00737027723976889	0.00992505007223796	-0.00988465955991511	-0.00582752110245327	-0.000680242006952611	0.0145015264045988	-0.00703810000884061	0.00999204049814204	0.00307893156688562	-0.0121766531260355	-0.00151294500016226	-0.00357966420335595	-0.00471412663908259	-0.000700616015393188	-0.00117504212354679	-0.00307469291874826	0.00146965233487531	0.00965458750811933	-0.00330921499593456	-0.00415380167776739	-0.00371438157961464	0.00539303612574068	-0.00109494545865742	0.00938959089819811	-0.00662996974712927	-0.0035468845831997	-0.00194297019417724	0.00255668425870738	0.00670260784171827	-0.00605753686008618	-0.00520005800384342	0.00526231632669167	-0.00209543505928996	-0.00118324502912238
Cxcl5	-0.00256588859414334	0.00151556345182722	0.00323925598933725	-0.00429254749010402	7.13760000503406e-05	0.00749759117956622	0.00890190901133929	-0.0323835096630388	-0.0048860769476947	-0.00280247542745987	-0.0175628586385238	-0.0657625766309202	-0.0157628961359229	0.0128418192666621	-0.022408810595282	-0.0125076449437926	-0.00727535335155747	-0.00187878429370089	0.0345284380446607	-0.110103805382272	-0.0643242194020512	0.0159172284771892	0.0486849399422931	0.0756693733658723	-0.0126056633530557	-0.00387730101152211	-0.0487788052354776	0.0104215635780523	0.023807098931776	0.0252950762366578	-0.00466368287686487	0.0150669638854676	0.0167577598415864	0.0183300611314729	-0.0302097458473782	0.00137523719604135	-0.0193305561087262	-0.00464576102610014	0.00287233243438323	0.0266408950187573	0.0157408349259887	-0.0233733298988152	0.043220415005705	0.00149018362061727	0.037770675898123	-0.0737269386814388	0.00155778321615835	0.0687229689421593	-0.024303972903797
Stab1	0.075489389125576	0.020027626236262	0.00988248002777676	-0.00590197657316203	-0.00974155536672287	-0.00323397659646322	-0.00526193098938618	0.0049264154424113	-0.00598434657529108	-0.000566962542753831	0.00353374223764071	-0.0019093983334583	0.00159285798055834	-0.00703292288231762	-4.23290662045016e-05	0.00165285816900904	0.00453700499660012	-0.00024924641072097	-0.00111673849954114	-0.00109358015770013	-0.00421107305997356	-0.00232148811959845	-6.63951125864447e-05	-0.00033491395385342	0.00257142180228115	0.00629748495580846	-0.00382575799134207	0.00508294558286745	0.00115873230774379	0.00229899533494043	0.000577949475431107	0.00244243377262272	-0.0077653105700341	0.00513038767642092	-0.0190865901046365	-0.000505589296224664	-0.0123921022820876	-0.0108347135005921	-0.00843348176208918	0.0031595993530146	-0.00429924749876822	-0.00590064921092442	-0.00590007955103562	-0.00763473291389461	-0.00396712967264226	0.00189072733282945	0.0170274932752599	-0.011662810411083	-0.00632667305475078
Clec4d	0.079185165327623	0.0210012095976587	0.0118165919086328	-0.00418265380993514	-0.00948711117298629	-0.00352069385527303	-0.00566988918899372	0.00527281918814875	-0.00540604324559031	-0.00193888023410772	0.00236494542335595	-0.00240490418252798	0.00437527154997062	-0.00766479045160685	-0.00221836307797595	0.00129678814614959	0.00706004501275131	-0.0024589280260768	0.00198313256082474	0.00289416871489788	0.000245741215311073	-0.00418886954021842	0.00316399071179711	0.00236758353312152	-0.0130253919676656	0.00701883530445789	0.000126157564740328	0.00292605519679019	0.00580683068053317	-0.000923024264241893	-0.00355542901739942	-0.00145380887987071	0.0116233451099702	0.00056715259608663	0.0164162755518693	-0.0372567750442627	-0.00408446179741353	-0.00759456678237924	-0.0163124860729154	-0.0202516277518923	0.0129143155924584	-0.00730516488419593	-0.00254080316056318	-0.00718935627544961	0.00260371128281895	0.00148393005836658	-0.000443901741269037	0.000786741377437535	0.00252402117940218
Cdkn1c	-0.00711761698514575	0.0083254229652817	-0.013542362717746	0.0325009598375317	-0.0322791507313979	0.0600491263062617	-0.00868271782156605	0.0327870126239779	-0.0365350613424698	-0.0424188772233608	-0.0360332294246115	-0.00336965915139457	0.0215041255162437	0.0699488390368052	-0.0243352229629555	0.0691319592464402	-0.0352918542152313	0.058429063146302	-0.0344428847631685	-0.00918388045442446	-0.000364515387028137	0.00619098004176682	0.0271237533724963	-0.0319365587502529	0.0407248797759912	0.0085379305517147	-0.0157592422763859	-0.0236973075320581	0.00973301905208315	0.0158617799273216	0.0217418584642842	0.0154142427876749	0.0279495012135297	0.0184940867384854	0.0544955768266034	0.00425817256078277	-0.00732588496224146	0.00674576576394546	0.0135375622518589	-0.0122426893905858	0.00612578785416763	0.000597571549548138	-0.0504270904851354	-0.0110142038449245	-0.0511918434899877	-0.0430501086843573	0.0642636576351466	-0.0289751374540708	0.0413412576843365
Mybph	0.00150450629660415	0.000770953817738565	-0.0373597364379151	0.066705215944267	-0.0422770476102392	0.00581102737450387	0.000466200691355689	-0.00659436088616149	0.00101373429643138	0.00397741129415132	0.00181481795557074	-0.00844690950603069	0.0029227080070539	-0.00701479246490368	-0.00150380404468529	0.00549605067457086	0.00989734243989733	-0.00319514363112092	0.00263163735878361	-0.00748375571436408	0.00157259008814548	-0.00270397676450943	0.00908391556321075	-0.0199096353958054	-0.0525445522710588	0.0178182982393312	0.0210152693604726	0.0047969493713902	-0.00407875434958541	0.00801417477472353	-0.0421010575687477	0.0291158603794006	-0.00181851185025155	-0.0107165447842514	-0.0143611548272245	0.00754376372968873	-0.00254847070370601	-0.0185589267393222	0.00894602850700949	-2.39225454856849e-05	0.00475056359560399	0.00339566214466804	-0.00977591402408637	0.00409495717686324	0.000964705428331463	-0.00104583032089375	-0.00535639428234782	-0.000107914199222326	-0.00177657553761013
Gap43	0.00608478357690193	-0.0175107859428834	-0.0920037883709889	-0.0550804404268189	0.0201364969831111	0.00794568838464681	-0.000199745681958664	0.00809479999957133	-0.00720185391213036	-0.0033382099787112	-0.00804078255308062	-0.00838328452826219	0.012675851042154	0.000817963055146874	-0.0111204040169406	0.0109030369162058	0.0104487356272311	-0.0104197264338409	-0.0061966007813478	-0.00242021171666479	0.00977990026777798	-0.00393365892996203	0.0120370992678373	-0.00923017433547658	-0.0266788291037352	0.00461372230573155	0.00372483548124068	-0.018889039007904	-0.000321418612231461	0.00998212894311547	0.0123760922617339	-0.0160781626179338	-0.0140545046637072	0.0295369241037326	-0.0171628343053739	-0.00592148216154579	-0.0141973030837125	-0.00105384521694057	-0.00310096655428434	-0.0141408762818539	-0.00859297574124635	0.0103690162910735	0.0005007516187892	-0.0207589086194329	-0.00191386298137097	-0.0167321183545295	0.00375425436811585	0.0161440644309069	0.0180021619726234
Gm28653	0.00225284481163137	0.000797279070281411	-0.0404370606478408	0.0702606858248587	-0.0446724445699711	0.00761821712961931	0.000395112090963274	-0.00541730790953559	0.00194683667620263	0.00519524941882642	0.00527819161571033	-0.00450641491053929	0.0009929821817233	-0.00309111208047773	0.0044688385276325	6.70353239710109e-05	-0.00095692300447307	-0.00379241820790698	0.00645338280998757	-0.00354591212555086	0.00370189863869471	9.7839011721732e-05	-0.00558773959997776	0.0156954491444032	0.0218142995655173	-0.0144843887854194	-0.0137170639884293	-0.00448216860991073	0.00604372986921715	-0.0104569392695498	0.0302247821973322	-0.0251454645815218	0.00804059449827064	0.00560409869078743	0.0120726869743087	-0.00571290420227479	0.00250031533609754	0.0184426951909587	-0.010334810525817	-0.00241489550769595	-0.00865240030435874	-0.0063686760033362	0.0104560598509961	-0.0038536287704558	-0.00540828285580511	-0.00456689204224551	0.00135495595331585	-0.00616562764019268	-0.00367444487859386
Cemip	-0.0109611356455491	0.00761756017199485	0.00876900912238887	0.00102556067701351	-0.00292274327414113	-0.0453884020264576	-0.0775924338188905	0.00870931078278799	-0.0172078230224492	0.0422949594628361	-0.0510847726836825	-0.0553556374919344	0.00962572179460599	0.00444685284199162	-0.0794966905867029	0.0238386939994182	0.0421852068708367	-0.0750306377098903	-0.0542964479989171	-0.0215677341371846	-0.0117272925345196	0.058256006914209	0.00206569259186304	0.040197257286108	-0.00999302578840907	0.0267774342445677	-0.0567010879310625	0.000714162282845839	0.034959298097128	-0.016074570572573	0.0214968858938809	-0.0342893410324897	0.0301529027614159	-0.00221069285303719	-0.0471647913877086	0.0054880278867944	-0.0112630956140337	0.00537485118656307	0.0432190401003319	-0.000251925616406189	0.0190973210292758	-0.0361013877313061	-0.0697946018133016	0.0039988520482004	0.00059041946345461	0.081511359059353	0.0133926238971133	-0.0319825780699731	0.00492722364871579
C3ar1	0.0790781689920759	0.0216322687889811	0.0118932537576204	-0.00451759241242573	-0.00894623210747928	-0.00322750421459839	-0.00638062990537164	0.00552912195707567	-0.0055835184177277	-0.00134362056239509	0.00281624334259317	-0.00138842408337208	0.00348105108578519	-0.0078134803115713	-0.00229974442179952	-7.14618804473131e-05	0.00606685204483879	-0.00229626007559152	-9.27781967234931e-05	0.00118601684619024	-0.000190280055274118	-0.0020043210799401	0.00148008661217134	0.00148399019343496	-0.0107894393410935	0.00331444654864791	-0.000746875103066444	-0.000456458421947372	0.00964153883810612	0.000761552606734109	-0.00547757759570123	-0.00122352802280053	0.0054839425654394	0.00390538858536376	0.0113703286844705	-0.0255701128626222	-0.00461239402064784	-0.00224194624469814	-0.0124007804752295	-0.0155532545207101	0.0093126153668049	-0.00791499685820112	-0.00272421656307404	-0.00849925355883038	0.00396721620814196	0.00114509019107675	0.0107855263025873	0.00184896255609509	-0.00821387163733346
Neb	0.00177362607254983	-2.76735702932569e-05	-0.0463958061420459	0.0754719382284082	-0.049618785212804	0.00668649119484057	-0.00325981377341751	-0.00741108080482104	0.0055360889967067	0.00864246476074136	0.00684660831416193	-0.00392626481889334	-0.00214799466670701	-0.00205697900358718	0.00157123050128954	0.00291106634854436	0.00350643813036377	-0.0019672530561676	0.00317328500776768	-0.00646010319787527	0.004024832622327	0.00249878770289024	-0.00445904218039899	0.0178560097359902	0.0188293425570933	-0.0101416548025567	-0.00901530751068512	-0.0043659261444276	7.43560613192472e-06	-0.010770431273123	0.0309790730270265	-0.0179907185742627	0.00875004368271478	0.00351003822118447	0.0199335778491815	-0.00630295621281251	0.00523268328307348	0.01830769756195	-0.0187204865548812	-0.00682560737698957	-0.00547435495701803	-0.00449301289860633	0.0110272238525011	-0.00953351153101632	-0.0100620318295633	-0.00862903796148764	0.000855517676621984	-0.00452137215264932	-0.000253152599835006
C5ar1	0.0770734400295002	0.0204473585324419	0.0117936019376625	-0.00448324590279215	-0.00878930269250425	-0.00352092332702976	-0.00553972170031681	0.00478907415609079	-0.0056831325151999	-0.002161729123198	0.00243828853472203	-0.00219214388606129	0.00446913495722934	-0.00820697021363527	-0.00326184204948788	0.000774484105002648	0.00726922008986568	-0.00132762034334283	0.00135987747893981	0.00301068870513242	-0.00106677950487893	-0.00398379895124036	0.00293459515367585	0.00284909784186704	-0.012263410726496	0.00575415755286713	-0.00299304599589093	0.00162985240664158	0.00723656542529656	-0.0023679513653065	-0.00573466525420515	0.000507223852945696	0.00812169932617283	0.0016756353130998	0.00978623641244369	-0.02975396934741	-0.00546214241350273	-0.00202228898493386	-0.0181217597480413	-0.0175886328335862	0.0116438922687017	-0.00729326871898761	-0.00168720009112239	-0.00991913158059016	-0.00474293284302258	-0.00223359942413806	-0.00776307189217725	-0.00249451057470985	0.00754894915208667
Slc35f1	0.00666417223121232	-0.0192247847231164	-0.0917414798410714	-0.0572143492743673	0.0154010010178989	0.00243670940502426	-0.00354198884858589	0.00983632350360353	0.00020321441364685	-0.0105419449276267	0.00778019619047069	-0.0157228582946791	0.00356414861190394	-0.00127383745009751	0.00222330583653884	-0.00359359962279265	0.00823905854806221	-0.0121113562949403	-0.00129515219755566	-0.0012926940157617	0.000356435993936392	-0.00380553660042317	-0.0106006206184186	0.0092876394283542	0.0227998977489263	-0.000439899810904133	0.00628431036855974	0.0118521756681385	-0.0159358740716287	-0.0175813885508681	-0.0112760106314598	0.0237553595400523	0.00688513362895962	-0.0329978594983923	-0.0043526928150393	-0.00497594320412086	-0.000984758543528452	-0.0213313396696844	0.0104594873180725	0.00544058247593762	0.0114329582553064	-0.00690560765412902	-0.00269546502638179	0.0147693325974945	-0.00973472031520107	-0.00219076946622416	0.0133193395422672	-0.0178540639174297	-0.00648716967343075
Fth1	0.0503278210293506	0.035132578676052	0.0239050360560195	0.0109193327189454	0.0181353342456338	-0.0152936664778957	0.051961286994037	-0.0467881353147919	0.0210389794589096	-0.00136996077190254	0.0152351733999226	-0.0456861547788816	-0.0158197782971212	0.0229457814697521	0.0136127735938891	-0.0255658440221289	-0.0159511647459386	0.0118365617573646	0.0163175126464219	-0.00170512809776209	0.00285803099191095	-0.0309235044702987	0.0272571101109467	0.00189422350478968	-0.0446195041636663	-0.0274128922709752	0.0175350015060023	0.00480215363206556	0.00599819523376641	0.00684257708582747	-0.0414373919220985	-0.045627706794176	0.0298879935361231	0.0295120826105217	-0.0115293672536543	-0.0757843499343658	-0.000740455793696377	-0.0354412860811502	0.017613525201788	0.0239089974918964	-0.057183122400851	-0.0151552563891736	-0.0138638646495493	-0.00295306198986943	-0.0141507460505044	-0.0277540697596506	0.0225058433899126	0.0194657633849078	-0.0135695984597092
Arpp21	0.00246861657034019	0.00118972644042244	-0.0433029619983529	0.0755391934862874	-0.0472548079771903	0.00808781418891159	-0.00089149536469745	-0.00772709377099612	0.00195858335111102	0.00482856139188724	0.0059065372777723	-0.00662399546862111	-0.000101307079581729	-0.0025860277172968	0.00271423509874943	0.000486933659743322	-0.000148291775601326	-0.00506959820685888	0.00381108435852246	-0.00474920744382078	0.00382286943619198	-0.000467465501034005	-0.00413960782665886	0.0104329417816589	0.0131531895950654	-0.00839133461261308	-0.00954903163095716	-0.00345021364032547	0.00543481472188091	-0.00983860352877034	0.0272639276133477	-0.0197044445708821	0.00682248870195019	0.00409906664783021	0.00920929520435246	0.000169327525234503	0.00309873521525602	0.0161174626351648	-0.0116467714303106	-0.0012960734747695	-0.00645967607239898	-0.00375114894837473	0.00797229583322182	-0.00494639971758143	-0.00726382928092916	-0.00595815904369105	-0.00335476231605197	-0.00675195085483114	-0.00384046845395187
Laptm5	0.0806430497883297	0.0189113741738424	-0.00165944232232417	-0.0114902932056749	-0.00695370386184028	-0.00278303052453042	-0.00618732186056959	0.00498570155096607	-0.00405900645229516	-0.00289643092099209	0.00327609162084438	-0.000752511134393918	0.00317816099768791	-0.00751776514237548	0.000598266286349986	0.00137430393371274	0.00789483873392303	-0.00147991967190789	-0.00184495149292735	-0.00182506142333055	0.00597071480383161	8.07637447647276e-06	-0.000801904924033051	0.00837697645656972	0.00952334570565903	-0.000775553671768931	-0.00479149719566322	0.00326557635376892	0.00106898981669909	-0.0108475914808075	0.000684498590877548	0.00475822067594578	0.0108291030405254	-0.010033259393949	0.00395879139619245	-0.00280885366618865	0.000670461496478899	0.00212313258757485	-0.0043201561959778	-0.00459671118235202	0.00372403800785617	-0.00862704748097898	-0.000708644534218333	0.00344873587830011	-0.00462312047969283	-0.00123966409793905	0.00461139245994432	-0.00685691237839828	-0.00450059847411322
Ccl4	0.0627481160004899	0.0166342195822348	0.00933731123496448	-0.00323775330657413	-0.00772539464235961	-0.00276815920000182	-0.00497056002970987	0.00385388608560789	-0.0048688892867506	-0.000774162531303298	0.00221473989793585	-0.00109759491976096	0.00319844104038828	-0.00579168329011847	-0.00180787809185279	0.00132759106868678	0.00764634215960697	-0.00257907259729286	0.00112209882024293	0.00278788898910592	0.00111704869937502	-0.00212641169814568	0.00293923209386647	0.00105463472251039	-0.0153026812137387	0.00694049085761688	-0.00182267953902186	0.00518922917251066	0.000911353064878654	7.94745072646846e-05	-0.00169912031539525	-0.00310720780929098	0.0114401877063868	-0.00434544682730012	0.0218279899600092	-0.0352520807648189	-0.00588830763690405	-0.00663019719910448	-0.0174937104214525	-0.0219158729979142	0.0119779248869677	-0.00205654139567121	0.000692986443779985	-0.00524340652093958	-0.00293857905209078	0.000870404793202588	-0.00630211324086818	2.70753506543068e-05	0.00433018495190241
Apoe	0.0295734246048232	0.0215489731374869	0.0136289679750796	-0.0141971574230019	-0.0189961209623997	-0.00853725142600039	0.0547201867601961	-0.013023518189656	0.0454502505574369	0.0162174352380124	0.000533854071250271	-0.0281461204038238	0.0157043666048956	0.00288720440242355	-0.0600276136325156	0.0651452810655053	-0.00577971763352536	0.0265184187138454	0.0511720644560508	-0.0238749112610162	-0.0167426056051948	0.00531203777231495	-0.00594065032874041	-0.0059745014648253	0.0151602648215135	-0.0369732047561166	0.0129277737387878	-0.0679735365534598	0.0306342518039177	0.0612323352957463	-0.00893932587093293	-0.0232634019211386	-0.0394250392744977	-0.028185712364639	0.0409571703244655	-0.0110432531868406	-0.0082664499250539	-0.0394852630174507	0.0307396992878033	0.0468157247893298	0.00412250079026424	-0.00344765898255864	-0.0272676658803484	0.0113558844149267	0.00618941452195632	0.057840386563001	-0.000179238305875753	-0.0661685954588598	0.00938296309382374
Ube2c	0.0230750903201235	-0.0894794324438588	0.016532889872998	0.00866508868782329	-0.00244099755538655	0.0015894803531752	0.0210729060958358	0.0261651769715039	-0.0377934196365741	0.0476836910992804	-0.00502035453956816	-0.0165316147149882	0.0101461418916401	0.0162469893337894	-0.00437813408701524	-0.00328008975233836	-0.0136670099031795	0.000261724345692517	0.0229330434009702	0.0289758908625825	-0.0261251285595826	-0.0293161329534342	-0.00214207231187949	0.0148309091264737	-0.00343298089616824	0.0123464038426437	0.0158142933144177	0.0097354914030387	0.0039544974752835	-0.0164188280191333	0.0191907049018059	-0.0106827083557112	0.000375180758499852	-0.00770773996244404	0.00707857286103734	-0.0122152864862131	0.00370131702712502	-0.00139803108182624	0.0109824038706235	0.0147059279583571	-0.016707481418356	-0.00787936299505014	-0.0319366443571562	-0.00196624996505244	0.0184302270790827	-0.0343907639909173	-0.0154886953724101	0.0022557264889354	0.00774737987452797
Mgp	-0.0100404957321785	0.000201369907139307	0.0140188071462546	-0.00911509073814886	-0.0228700081464288	-0.0404314212631737	0.0463936341717538	-0.00349856962570955	-0.0160886125363432	-0.0327351595538839	-0.0434160305083955	0.0399376776665331	-0.0601978080583236	0.0149604278383096	0.0859756344109036	0.0886576610486041	-0.0142321220361466	0.0633625962468588	0.0958570117575361	0.0206626935979855	-0.0277730307785662	0.0544526175866838	0.0147362204439594	-0.0161946065692516	-0.061687094942453	-0.009977633905069	0.0300734573101639	-0.00613664876676747	0.0161325969631708	-0.00597023240922587	0.0274840718632817	-0.0452722247780743	0.0307879205130945	0.00294868484376825	0.0128975965725748	0.0296238332978393	-0.0690249765924819	0.0182706276407151	0.0379722083601554	-0.042202766948815	-0.0170414761720888	0.0192872102471732	-0.0267676707017478	0.0826150799033806	-0.00306193068355005	-0.0232025489298936	0.0080555406255057	-0.0350318898511236	-0.00253288540620121
Bex1	0.00104939881650371	-0.000561864025867742	-0.0317164431727786	0.0581615755775486	-0.0342413018312501	0.00500666798538731	-0.00275853853558596	-0.00590660166535012	0.00215405414624717	0.00191048620906342	-0.00110821862090917	-0.00758357531924757	0.00350490546855557	0.000995552794929247	0.00211150314911125	0.00301627699140656	0.00111763375450559	-0.00247595059409303	0.00348215077938239	-0.00301934725758958	0.0055412455979614	-0.00347390117063781	0.00219078146681048	-0.00290448118533743	-0.0136779856670135	0.00359547864593035	0.00351011734873673	-0.00372993027559486	0.0053851316488283	-8.15606918161673e-05	-0.0089525437103127	0.00207112686267193	0.000420064621727507	-0.00968958311659831	0.00165694161850971	0.000307358609820362	-0.00490718600175987	-0.0137316861362732	-0.00106570395220461	0.00114724774157392	0.00186895634461126	0.00564393170652779	-0.00980193008425933	0.000628144899820193	-0.00454525359306963	-0.00359794139755936	-0.00843535675862156	-0.00300207114526991	0.000567555368425683
Rspo2	-0.00652732590734236	0.00523528262548149	0.00791754042812907	-0.0146177370888042	-0.032691220548298	-0.01107379365835	0.0316979086727442	0.00827946451150451	0.00196064681376711	-0.0284038142340867	-0.0108822265236454	0.0356707961288782	-0.0264633251190465	-0.0054006648785548	-0.081121242216301	-0.0392380079704668	0.0021800675173478	-0.0292119640796604	0.0684071369610195	0.0110721013393501	-0.00812672005003791	0.0377512400839521	0.0773928814206459	-0.0175938060025495	-0.000198824360840232	0.076359276099056	0.00146303414583542	0.0413028496004686	0.0420840806253956	-0.0174006466398577	0.0394255078098086	-0.0388442575989347	0.055785055485947	-0.0337224687773737	-0.0524949718070324	-0.00914452118672641	-0.0484562322142253	0.0589033988767887	-0.00828169044745019	-0.026200143144043	-0.0281668497182926	-0.000580878697994181	-0.0148437023273575	0.0684940616347287	0.00405128854981867	-0.0170072500833283	0.0165201608527563	-0.0323861414692999	0.00490319103261984
Plp1	0.00670984636940401	-0.0179657250358236	-0.0970019571168952	-0.0575885914552232	0.0194553238625012	0.00315716089495296	0.00701122713932999	0.00991379445317476	-0.00550679882726461	-0.00200480915216538	-0.00364593229918827	-0.00753261234799746	0.0149266898368581	-0.00929464146133619	-0.00586980094822284	0.00655083561134528	0.0093775497198137	-0.0107089727307541	-0.00687269785404372	-0.00178323043706782	0.0131232238967006	-0.0073330670467856	0.0120838071287492	-0.0116559962082305	-0.0248049601623885	0.00061924522137182	-0.00679786115028549	-0.0146457916430425	0.00355781656268436	0.018206886948461	0.00637575936026619	-0.0179168517445133	-0.00783682652607678	0.0239047630139917	-0.0132976556527839	-0.00609691941035639	-0.00296873696508037	0.00882171653503388	0.000708146613124515	-0.0109916934119735	-0.0117673264333795	0.00141842067753844	0.00136037178444124	-0.0122764064516394	-0.00538229015190981	-0.0130769961252634	-0.000225221423912413	-0.00110991007740452	0.0052895748603833
Mpeg1	0.0783188019127016	0.0209678863031356	0.0119136023593814	-0.0049770380638464	-0.0103589560357808	-0.00318011768019677	-0.00606265182136721	0.00533205070018042	-0.00652034408112845	-0.000507472164804338	0.00207285492331259	-0.000249758682339241	0.00415835621087113	-0.00868101416570858	-0.00217729959291925	0.00206464940281919	0.00624566712672888	-0.0026735423445774	-0.000506571557622325	0.00135688579630552	0.00245380851586456	-0.00176781100546831	0.00208029531890927	0.00202546570640934	-0.00586111409929608	0.00225669636088573	-0.00286913194279996	0.00274973178521755	0.00422288911553536	0.00234709892187295	0.00458229981335034	0.00179407545940263	0.00147602134911788	0.00104949953735387	0.00472758078805754	0.0131805997943959	0.00630742610908879	0.0112522865270345	0.00122651424403827	0.000439227285089054	0.00497500113317598	0.0037695316855688	0.00283821342772539	-0.00124080195534195	-0.0126360006482838	-0.00238265075011119	-0.0107662413714916	-0.00789170026570851	0.0157327493374765
Adam8	0.0757203097733635	0.0206771617087464	0.01159857935341	-0.00390726409530646	-0.00917792082992137	-0.00259260079092184	-0.00510444045716416	0.00339298460082733	-0.00274535015250396	-0.00365648567019614	0.00212176847602167	-0.00318266924444191	0.00383380086776379	-0.00701364434893444	-0.00482299733217679	0.00112984703517996	0.00705210334087	-0.000632860174927874	0.00217162184408405	0.00546238378829849	-0.00172296302650796	-0.00471608920850442	0.00336162801860941	0.000698921062755202	-0.0147606786628824	0.00867281691916451	-0.0014786905142957	-0.00366484368504361	0.0123276796630848	-0.00315279641255165	-0.0113540695932573	-0.00421484940658304	0.0119013408330129	0.00393272606728614	0.0194929550324282	-0.0591932542627161	-0.0116037057938865	-0.0119877870895549	-0.0235096458432197	-0.0322036582505693	0.0170577488180845	-0.0113237153758901	0.00161463825390879	-0.0132083490520916	0.00101681495682718	0.000748204403045449	0.00672355638848348	0.00861890023921721	-0.00602246745295367
Cenpf	0.0177969319237169	-0.0862370299864309	0.0160548157063129	0.00282696229317481	-0.0077578925862812	0.0127515240060925	0.035987223033848	0.0378035169958155	-0.0597645017012381	0.0721226209663613	0.00768816731020033	-0.0134842574930671	0.010459271788481	0.00515778128517374	0.00338268409542018	0.00447271035218447	-0.0185313067724601	-0.0139470092455743	0.0108286030693518	0.0180839637889991	-0.021351265426651	-0.00728961649847284	-0.00368510064946662	0.00034714668170893	0.0105026536938139	0.0177322776443783	-0.0145038618235867	-0.0232350125656144	0.0135352976923712	-0.0205071357514311	-0.0219222738157668	0.00393051034001678	-0.014244129953413	0.012207602002435	-0.00323648873274643	0.0021879751461667	0.00413200045946497	0.000710489476134682	0.00081603465357561	0.00229760447545783	-0.00218406383602878	0.00237805300532648	0.0065282172514415	0.00380180684035272	0.00172659491851284	0.000437589603858456	-0.000705805116628329	-0.00293071036659056	-0.0115647796099367
Fgf14	-0.00426961902458588	0.00788805303526122	0.00469618701183082	-0.0167909776569518	-0.0298384480031019	0.0159420932049224	0.0446451408569025	0.00427659581587997	0.0557506043300309	0.00658019032020419	0.0179197878819885	0.00153248505384695	0.0097225116625183	0.03465048452434	-0.00672579750982318	-0.0105735293910108	-0.00661845060588245	0.050563792643809	-0.0117122469157987	0.00820109017874466	-0.0291382261603271	-0.015783124209466	0.0242312416998272	-0.0225178723690754	-0.0212100652351968	0.0340620671800222	-0.03007337084966	-0.00633859213203387	0.0352542085379262	-0.0288548901203488	0.0364014479563541	-0.00674333174578889	-0.0110781438239801	-0.0144758036038453	0.0403963053361835	0.00773742820687231	-0.0196288013845588	-0.00639555795340853	0.0543290642535688	0.0411694102734124	0.0488919767211712	0.0333189261322651	-0.0336002531854794	-0.0323150047443238	0.0696263616749994	0.0333029811102845	0.0373438038286445	-0.0261387941855303	0.0728674725789646
Rgs5	-0.00312521778905039	0.00238054444465695	0.00163664893222098	-0.0027224295915331	-0.0062653390204546	-0.0423603071217682	0.0202536338599413	-0.024868340119071	-0.0335366518338143	-0.0115458795388606	0.023337692479241	0.0617689017202512	-0.0139835300957426	-0.0151161405626961	-0.0690799183917462	0.0135382379282056	0.00574686244225042	-0.00910256815876338	0.0656784101890273	-0.0370584301711707	-0.00485579266527082	-0.0450668036082086	-0.0304262086351314	-0.00829720426670361	0.011948397261439	-0.00802739263665517	-0.0206757563699402	0.0298940003563718	0.0190762219255951	-0.0206024239688348	-0.0474208436702603	-0.0347127076181707	0.00810487789914926	-0.00781291275165533	-0.0273436741277184	-0.0107719676003075	-0.0296221994555849	0.0681829123527531	-0.0398279195655097	-0.0345252825852215	0.0225229516618552	0.0512625532722013	-0.0543250130339791	0.0899630180837646	0.0589200103175706	-0.0302186780960972	0.0213416989659646	-0.0778677463321218	0.0522178223641936
Cav3	0.00156972345994516	0.00077762985201024	-0.0377393444002537	0.0672687238602082	-0.0416977965222954	0.00597489174914119	0.00097792188158672	-0.00693924929139335	0.00201396808982981	0.0050070171018936	0.00321973708678323	-0.00615252295559313	0.00268908119262184	-0.00549667711865405	-0.00197775116775906	0.00553145755974571	0.00918279204475267	-0.00228147602178986	0.00100588246644811	-0.00386265033180403	-0.00147749385793698	-1.43764809970204e-05	0.00764163919303113	-0.0120964993621123	-0.0336075383831731	0.00876373474317534	0.0103916121797543	0.00296477715937995	-0.00339929812322757	0.0040188984689051	-0.0235765471208076	0.0196753154577215	0.00444425157612415	-0.0074519152564613	-0.0124539339935421	0.00274901723988158	0.00188250300783756	-0.0120363254716279	0.00431585787350715	-0.00135005504753012	-0.000590004363587924	-0.00067773881350448	-0.0032124951029961	0.00346280568716134	0.00319972980070527	-0.00023217858047368	-0.00524747552895938	0.00411194797337268	0.00260298641400774
Ccl12	0.0595947463689766	0.0164251475609276	0.00909035038431842	-0.00387009906879421	-0.00724132690033905	-0.00310480010169391	-0.0051675218123697	0.00403256866822006	-0.00389964662822143	-0.00217630779041028	0.00240039971695018	-0.000710650476622248	0.00183260851225718	-0.00646737506174238	-0.00153235838657229	0.00127655846232883	0.00659528924695787	-0.00360618993582905	-5.79556253901475e-05	0.000973366191880926	0.000468079337706519	-0.00232062059799657	0.00608540554671677	0.00151420448192778	-0.0126144214780051	0.00647102421037525	-0.00163235503284871	0.00363789813081547	0.00639919205766256	0.000420347234878008	-0.0020567839034633	0.00107422691226224	0.0070682873756461	-0.00139794828724728	0.00765193561713848	-0.0230197971221703	-0.00169434119178369	0.00642998151525932	-0.0166293502086401	-0.0182146910070837	0.0112038901025977	-0.000636242312443029	0.00487198747697991	-0.0132797084681839	-0.0136790774385932	-0.0108329055238786	-0.0240069392743079	-0.00635729418732935	0.0252854098736103
C77080	0.0110227730522791	0.00444035917218262	0.00326601142851553	0.000793766218052522	-0.00127495730334889	0.000774082308853109	-0.00352578617271611	-0.0028062717064445	-0.00494654095891703	0.00370540647503418	-0.00431502824708694	-0.00200557754081129	-0.00621809984769529	0.00312920912402405	0.00668042496063697	-0.00287414863814563	0.00427985815902849	0.00247344644166198	-0.00469967835474861	-0.000940575485655262	-0.00496785418866148	0.00500751437046862	-0.00351610304420546	0.0068255568367849	-0.00638288415230114	-0.00972243315352854	0.016386935975961	0.0130510334282178	-0.006873378184711	0.00685686082724563	0.0161141470944832	0.00206393339137674	-0.00105374747081219	0.00428830318401049	-0.00851692867621646	3.40399750742067e-06	-0.0379784500768296	-0.0330082429040827	-0.0196482005190386	0.0038659265231001	-0.00800412894980034	-0.004850005475636	-0.00912447761729332	0.00810882434979582	0.0106200062172784	0.0137778790678105	0.0104718565438121	0.0196634396330187	-0.0161302648819633
Hist1h1b	0.0140849821208419	-0.0674283307045289	0.0121995662596093	-0.0112528481412975	-0.0300124219042426	-0.00687235675639006	-0.0413598832550943	-0.0768938062354569	0.0596263793169931	-0.0532635685713383	-0.0458898556237422	0.00607815447821028	0.0182018980008283	-0.00166262378415178	-0.0119460631900342	-0.00649329433507973	0.00586865857675935	0.0253318319003636	-0.00253391263891986	0.00616389841107657	0.0386973550772075	-0.0172131474298161	0.00593976047162795	0.0234931760784817	-0.0269964211037782	-0.0515606885331053	0.0296189795943591	0.0925293091686148	-0.0548225572914847	0.0919658985354251	0.0526981014063185	-0.00811153042451551	0.0504820059612954	-0.023376507940358	0.00705933870857991	0.0162085756347642	-0.00511005696258829	-0.00873224675766112	0.0238226095950431	-0.0195401234499663	0.0337493008780114	0.0338569991063478	0.0497890926599498	0.00148533204909411	-0.0150299757203612	0.0356719899046527	0.0237289134449479	0.0271086830957983	0.0125366163636576
Grik1	-0.00505117850358721	-0.00475757767426387	0.00837337710717547	-0.0112540867624098	-0.0315669339344099	0.0237364267615788	-0.0076421361323083	0.040940154849022	-0.00742085274313149	-0.042962798665121	-0.0487071817488846	0.0227973724388915	-0.00695776183750128	-0.00975522503534422	-0.0447819441534527	0.000480935884537684	-0.0195720395194394	-0.00647222790266937	-0.0240414915856605	0.0184981094037477	0.00116346290209953	-0.00592804152501967	-0.0645285635836298	-0.022432659725742	-0.022201198266788	0.0430977716787241	-0.035915629321883	0.0157309162713114	0.00990268876605529	-0.0115856032520003	0.0240840080189445	-0.0229285295556132	-0.0329440642216149	-0.0420196667375185	0.0169183826044514	-0.0101473545399559	0.0200177263085505	-0.0316449859348912	0.0102144055725942	0.0490402509690414	0.0100841879350381	-0.00638904898377459	-0.0127209834574563	-0.0254122012101142	0.00566897026789416	0.000288841693062901	-0.0550996234345801	-0.00806060421691337	-0.0283041966055041
Eno3	6.71686800167878e-06	0.0015091000784824	-0.0430198082553312	0.0749097907198737	-0.0434888950546649	-0.00505559064547667	0.00192859189257514	-0.00609874451079813	-0.00898268231019722	-0.00887574992332566	0.00827591243734383	0.00266254575317709	-0.00993918363035622	-0.00164440468059818	-0.0191462969021343	-0.00328290218560338	-0.00656155929720115	-0.00167798549983851	-0.0101749745809821	0.0052590843010014	-0.0057897119298622	-0.0151331708382762	0.00263158295925924	-0.00602849555050862	0.00533825134230269	0.00829798146273719	0.00406871853458575	0.00401236383337502	-0.000148485989855477	-0.017404473875931	0.00567341583632571	-0.000626095725179157	0.0182925610305643	0.00274948163156367	0.0102611674704995	-0.00778228434668194	0.0257492021938454	0.0128734494721846	-0.0161470037852593	0.00760246987340249	-0.0257985709343341	0.00225997730053245	0.00381478179098239	0.00369118147693439	-0.00467969596953775	-0.0256688483811796	-0.00590732068753467	-0.0140338264681971	-0.00921082562037421
Mgat4e	-0.000377957683531872	-0.00542007353022132	0.00268201700759489	0.000144899383137462	-0.000775284205685899	-0.00170698452196672	-0.00763628800919984	-0.00166626108222293	0.00864235504311699	-0.000891282065617295	0.0075150865360269	0.00729923558239475	0.00251513954458603	-0.00100823631413236	-0.0015185003326799	-0.00528525302738396	0.00483880864456594	-0.0012437305771868	-0.00936253214907703	-0.00639517017505938	-0.00424272793482759	-0.00621906805123397	-0.00474499164394892	0.000443798343605174	-0.00640320751836273	0.00272064149535884	-0.00356116060168499	-0.00530278064162117	0.00262575454695493	0.00808002162246315	0.00822492710429083	0.0024480298643136	0.00517896924703815	0.000779842654382004	-0.00802030768170976	-0.00768576320956326	0.00644831163016193	0.00578793287551832	0.00358814968885582	0.00237649117353456	0.00823448471810727	0.000356348215016658	0.003595656037902	-0.0131713065527375	-0.00290821304919922	-0.0103196003418514	0.00111051553427394	0.0246119918318554	0.00951781767662553
Ngfr	0.0084378431989475	-0.0194228646818389	-0.102373525504191	-0.0606067649807559	0.0226106942374708	0.00103337388689197	0.00593468484881831	0.00872909563030717	-0.00369746142133278	-0.00187295233171396	-0.000506045827691873	-0.00749162351580615	0.00904698028219955	-0.00591301147725177	-0.000742185910517538	0.00786274737836792	0.00873391575750461	-0.00893308648005293	-0.00528015907117169	-0.00196336122564543	0.0135649414592292	-0.00835788891697834	0.00969174203524911	0.00784289535527478	-0.00347988609283422	-0.00137094597904706	-0.000954996136940188	0.000993461468247642	-0.00324792688548092	-0.014273224945282	-0.00936020434783229	0.0112773941706152	0.0211258542901222	-0.0219593929161922	0.00505657425490366	-0.00715639344515461	0.00656561949550195	-0.00557065395204945	0.00313010427459503	-0.00408640871667051	-0.00488218104838647	-0.00600237276807624	0.000235838520441776	0.00887350187648833	-0.00576547418431761	0.000996583715858725	0.00241858876671326	-0.00390451871219623	0.00168798982567725
Igfbp5	-0.00158528796535463	0.000912524342539532	-0.0226277768021059	-0.0139666025762204	-0.00348349966039158	0.0156741695243535	0.0171124350041938	-0.00518600422598364	-0.0436522562980075	-0.0148358168724763	-0.0426101556206556	0.0411364935804922	-0.0152475998494482	0.00780379024042976	-0.0106164138249712	-0.0152316364992234	-0.057561799219667	0.00540401850881046	0.0128311471078951	-0.00713257524193732	0.0103437132236878	0.046967358700252	0.00461109068155917	-0.0213634623070846	-0.000945026844098704	-0.00370609362200266	-0.0293730453794331	-0.00421841559248977	0.00718448040468853	0.0128918353722396	0.04480954337851	-0.00191729378206701	0.0238384119155062	0.0545644452474234	0.0419273086331858	0.00971877570099911	0.00354083491349936	-0.0175982500495649	0.000318640813536057	0.017036371032886	0.0183199509835288	-0.0386539455256159	-0.0374207008466149	-0.0788069660764117	-0.0210429989579708	-0.00991651031586841	0.0186708638867042	-0.0697077962906029	0.00706343104884481
Myh11	-0.00354283725429326	0.000150954092915384	-7.00574658193297e-05	0.00117804924700178	-0.00678365577551539	-0.0662534227776968	-0.0126457275404057	0.0133027051842454	-0.0253117753530463	0.0195965089849925	-0.0151277454678685	0.08176397110858	0.00937612402401936	-0.00223715064417723	-0.0638469677850449	-0.011287239401084	0.0137406082443351	0.074257182585142	-0.080241173518618	-0.0220747213190651	-0.0530404685406559	-0.00609863844364251	-0.00987378829697765	-0.00824341701038445	0.0474279691139737	0.0418661610933532	0.0171823599398309	0.018317723612923	-0.0303161870203469	0.0131598319917043	-0.0114615621216086	0.0393553498649058	-0.0315040448130259	0.055295252751096	0.0417016425081299	-0.0263628274496196	0.0599647274074936	0.0182577316388529	0.0140914075545528	-0.00956838622914797	0.000502067243448058	-0.00872718071830512	0.0432632976119553	0.0281672719612713	-0.0133004979433893	-0.0118027159212769	0.00431668938474098	0.0383608534246035	0.00132506464983264
Hist1h2ap	0.018892814197382	-0.0687993870404836	0.0119055996445583	-0.00689229338507085	-0.020957222773236	-0.0084305476121621	-0.0359540536431215	-0.0745133350042804	0.0622929416251282	-0.0564613421692127	-0.0510135724213672	0.00374041738921081	0.0156826183619998	-0.000491647246230176	-0.0152675963959398	-0.00318420844442232	0.00676622632962321	0.0263709152882591	-0.00649501597819922	0.00617024224098802	0.0355331345382668	-0.0164104820853836	0.00478758245960952	0.0199614220982794	-0.0286313043594961	-0.0446642663057398	0.0371125888236783	0.089601165329153	-0.0473226185890005	0.0925244913716622	0.0529658275920114	-0.0121609102839918	0.0447106127965641	-0.0256780745465711	0.0128612226046092	-0.00288776278966693	-0.0115734442416605	-0.00786899810825349	0.0155259845263131	-0.0219698716423883	0.0328858438622509	0.0246898079272409	0.0369772037571221	0.00115498355374142	-0.011979953366909	0.0277061235123557	0.00878974679613016	0.0266282594294913	0.0177133601629838
Ccl9	0.0432258418363171	0.00977339150631889	0.011553851430713	-0.00405567358560879	-0.0128977897294223	-0.017353000616596	0.0287888569877744	0.0243027611382921	0.0318845131407503	-0.0128096088526283	0.0173169106009924	-0.031977290974093	0.00261629946972438	0.00341892269434864	0.0322891911407921	-0.0081968356040418	-0.00738592965094783	0.00640397087335315	0.00718488597008572	0.0187079804649793	-0.0253710275647782	-0.00198791360881972	0.0270972624659199	0.0147873359385778	-0.00266503421606923	0.0158420764229732	-0.00463714578567098	-7.69404859131962e-05	0.0131725220500489	0.0458760564071437	-0.0282464852287711	-0.0181543373226415	0.00832085930541871	0.0102271408331291	0.0260661466011114	-0.083254110086315	0.01103734176039	-0.0312321885003064	-0.0252368569333318	-0.0285211546095258	-0.0130071534293702	-0.0521415660162851	-0.0184452058285275	-0.0193829629442783	-0.00699723939680806	-0.0046818488234238	0.0287331186838259	0.0246740375527997	-0.0058261582824103
Hspb2	0.00288042404533485	-0.0045715615458893	-0.0737839518669029	0.0471680169849807	-0.031117088503602	-0.0165850546485899	0.00937972886017494	-0.0162404260631805	-0.0203577060592546	0.000687658981653104	0.00225156260021218	0.00272504581237455	-0.00216869266231354	-0.00643225815868529	-0.0165833985874516	-0.00248612341648588	0.0135726611962021	0.00837558643963073	-0.0178078345136978	-0.0133571318634748	-0.0146799695699508	-0.00309414920052534	-0.00916274248669997	-0.0200411923754933	-0.0418156376868815	0.0186205106384855	0.0287449496764592	0.00853052371723985	-0.0106377578609954	0.0160981362246759	-0.0486772584255736	0.0387177596601491	0.00468095093541298	0.00150293068234572	-0.011860346262437	-0.00240158909776982	0.0369314657696072	-0.00338656326953151	0.00990494907968634	-0.00188491732255857	-0.00296399475912721	-0.00184244778972781	-0.00791223622969074	0.0031507878855775	0.00329536795200834	0.0163949244754504	-0.0155490491880493	0.00940190448315104	-0.0126969009088267
Adgre1	0.0767044082379248	0.0213206471541781	0.0112844720969651	-0.00435410171036557	-0.00881389735395431	-0.00277997682612509	-0.0063870977994945	0.00475517142819036	-0.00466252412892972	-0.00241314152683344	0.00311560796757829	-0.000673321009944078	0.0027576849619682	-0.00806626611300843	-0.00125433093227846	-0.000158871266815715	0.00645113204338103	-0.00221310315967122	-0.000731425614106005	-0.00049003764235493	0.0029217823308018	-0.000645213144326057	0.00063873075714581	0.00378879993514128	-0.00486710790732065	0.00411511903876187	-0.00125542469385308	-0.00187922240364041	0.00627320081452016	0.00207195180165723	-0.00240329333330204	-0.000894606378331855	0.000142022366730295	0.00281371335510875	0.00356711406899878	0.00162831202033808	0.00431072515449698	0.00689484982152486	-0.00352667707293128	-0.00366002463233368	-0.000639759245195271	-0.000388513732178112	-0.00348786987211304	0.000491324487436499	0.000173782844339197	-0.00459558420215549	0.0124627611406724	-0.00385483264343918	-0.00990867640070124
Ifit1	-0.000173517317975371	0.00303998507197225	0.0021845618950087	-0.0010055365745952	-0.000869420838752103	0.00293077451717144	0.00646316977195084	-0.00278801130630548	-0.00632326555072865	0.000438459174783842	-0.0179906367388192	-0.00615371901389656	0.0102865996998184	0.0172882147506926	-0.00600221579266548	0.0101524889053292	-0.00258858210026743	-0.0158463947807445	0.00696522118745061	-0.0270601808679084	0.00387845410657684	0.0228687710998973	-0.0115095533726186	-0.00229063782365917	-0.0094718879903525	0.0819981571062414	-0.0902796148916082	-0.0725099300511662	-0.242538274285097	0.00536154292442428	-0.0347975163693649	-0.0853009005703464	0.0404054682923937	-0.0703200119995106	0.0443204180927934	0.0193010682687151	0.0101928020339959	-0.00154816031375411	-0.0445079946983117	-0.0277658314007895	-0.0281493099150596	0.0263274729462735	-0.0151518177688029	0.0112809708935997	0.0482522025178802	0.0014323882434151	0.011002449289477	0.013133174040331	0.00766791049302078
Col18a1	0.00758951598893638	-0.00606375802736395	-0.0783542005967141	-0.0403818681666712	0.0304357375215823	0.0140839618186596	0.00481001981433407	-0.0442020436535718	0.00544590578869429	0.052400834325054	-0.00836662913755383	0.0278440180590079	0.0279690846447867	0.0169999147095675	0.0355096431033711	-0.0177703304883403	-0.0135927586823717	0.00135777237150999	-0.00317498912218185	-0.0247580434359618	-0.0196997275392037	-0.018028688596542	-0.0201169527611635	-0.0276028965773768	0.0318508400495376	-0.0198361815352369	0.0173202911877545	-0.00967511091427953	-0.00690331177837001	-0.0100384909326866	0.0305929155685958	0.00424902865503646	-0.000727728010115165	-0.0220766014541818	0.0136603548832863	-0.00728992569838569	-0.0402398024825923	0.0142292786586086	-0.0332073904849021	-0.0121580228548453	0.00212224375609931	-0.0515542514042735	0.0149822754221871	0.0244536251128791	-0.0369025327427918	-0.0075191815818991	0.0034064088864205	-0.00408777291668769	0.000290441637996839
Casq2	0.00165930874862792	0.000898930181042186	-0.0414497290677048	0.0719156183967238	-0.0439297489614526	-0.000433745626820976	0.000381056212006109	-0.0048450155337545	-0.00164278907147867	0.00676889113251664	0.0036520162880176	0.00590772065468941	0.00219696066533186	-0.00232094337500768	-0.00931599234162497	-0.0039362123299871	0.00634864000725494	0.0140518081831855	-0.00715562475735745	-0.00901038703273409	-0.0210650020406875	-0.00287353457368492	-0.00351424777939397	-0.0221751294382709	-0.0103340004057761	0.0250167915455973	0.0160764566059131	0.0127573632883642	-0.00821847335187498	0.0190633063930687	-0.0223010221935586	0.0370122231877699	0.00618192366629429	0.0106977349102738	-0.00141431853470493	0.00566732559300013	0.0288474931270265	-0.00622806715305826	0.00686757117923808	-0.0137880330536974	-0.00888959069334192	0.000512239412819688	0.00146992100620461	-0.00935091477192762	0.0128162782225014	0.0126751597605452	-0.0174562072478718	0.00908229514252886	-0.0127298145206718
Syngr1	0.0699581973318794	0.0198153211492225	0.00873483113272833	-0.00509882046547617	-0.00676121785759731	0.00146285315527572	-0.00527781632238648	-0.000748594223053362	-0.00746968720195092	0.000622800434707575	-0.00780818479706953	-0.000670739332012655	0.00511563982486822	0.00405841237196155	0.00253981082135597	0.00238718311931568	0.00867181304994849	0.00401572238563433	0.00221294215370688	0.00821697122685443	-0.000533250540436547	0.00650114736586411	-0.00185565270569803	-0.00695374866735208	-0.0166736226276134	0.0107009678872762	0.00524109567109368	-0.00574579485486237	0.0124855005664505	0.000903018853903875	-0.00300586016654119	-0.00365646163986874	0.016758645217685	-0.00451430680140524	0.0166441926240053	-0.0673256538243199	-0.00495501902417691	-0.0135607125956248	-0.0275200421140448	-0.0275821246107809	0.00667892145580042	-0.000349453443130185	0.0147336493560009	-0.0106243532183031	-0.0152812816228502	0.014203707380833	-0.0203856529708262	-0.0089168922442159	0.0301241105951245
Igfbp2	-0.00142296714685141	0.00191843252709925	-0.0118710782602921	0.0225495367169952	-0.00803015964209782	-0.0146191366107112	-0.00365554894804763	-0.00237583191230737	-0.0289840206972791	-0.01031182102583	-0.0325222261092328	0.0242131410680024	-0.0208546004169596	0.00598779394417609	-0.0152623527553146	-0.0191124078025311	-0.0221724032311223	0.0209627750961853	-0.0410837734572171	-0.0315526242279376	-0.0444077257684758	-0.00653492648202409	-0.0366205365189275	0.00402282238590939	0.0792764698222937	-0.00249702057841286	-0.00925500059494296	0.0202725420286705	-0.00415104468405029	0.0384145081290872	0.030858255667899	-0.00290165440849278	0.0265172279708396	0.0533594450779354	0.0670874056914269	-0.0103871482653298	0.0635179785892154	0.0450734679163097	-0.0113015493622881	-0.0236878804755173	-0.00711254097481057	-0.0186692377144514	-0.0322890412771745	-0.0299177993462525	0.0074610218145655	-0.00881330720467759	-0.0445241548576337	-0.00406447468771035	0.00183276930242833
Lilrb4a	0.0755720039862186	0.0200317940103495	0.0116270059526222	-0.0044630558578626	-0.00909054273975026	-0.00275759444100357	-0.0062906060375277	0.0047039484778128	-0.00535470893387989	-0.00148196926695249	0.00135953623051306	-0.00189282030705913	0.00416096172941305	-0.00776534207386372	-0.00327983648340331	0.000132875778000936	0.00574095742998853	-0.00111075524749478	0.000957224581493226	0.00245831269222418	0.000965745918295765	-0.00240967679218397	0.00141042633621449	0.00195816115876162	-0.011684029403004	0.0069137474862965	-0.00313665976995993	0.00225316966606424	0.00333315558975313	-0.00115950890612157	-0.00356698038430341	-0.00191943641660016	0.0112435215660851	0.00370112429622312	0.0176102236511842	-0.0360347725644359	-0.00598739110295022	-0.00401863116018049	-0.0164954185989073	-0.0222799205373951	0.0143319637750343	-0.00496625354010026	0.000842385597359477	-0.00854105236148807	0.00350253444838785	-0.000505142353583822	-0.00152318099785601	0.00745109780162948	0.00425827513639671
Msr1	0.0787595308333687	0.021578751328956	0.0116437038634621	-0.00480149908954232	-0.00962254259260561	-0.00361355467248148	-0.00659990404089165	0.0049052775882487	-0.00581859050257215	-0.00154148457994136	0.00294249222610177	0.000290546650857447	0.00331242495811924	-0.00788135472401706	-0.00195832410099933	-0.000667636684915639	0.0040862931789826	-0.00359902250530293	-0.000521528536049924	-0.000956392847032305	0.000947395692742372	-0.000340872077133296	0.00284583500419723	0.00376415294822002	-0.00503378153136575	0.00163361789958322	-0.00094946120113447	0.00289341975575958	0.0045696007224007	-0.000308526461269623	-0.00200895970029023	0.00103945711268962	-0.00117007262432151	0.00388445873830201	0.00479363000280799	0.00256234625021787	0.0011718796949105	0.00553091692513664	0.002034717216321	-0.00315210256441351	0.00244081968652253	-0.000741775049076089	-0.00526729243986352	-0.000451126468675081	0.00495650602994695	-0.00298744642544541	0.0110045030713865	0.00799500410393994	-0.00991201974516268
Bcl2a1b	0.0688780573710845	0.0183899027164144	0.0106973506555823	-0.00410769274832283	-0.00754834540483685	-0.00255549175549754	-0.0048264299714093	0.00523570593722973	-0.00527603411941743	-0.000699655078142264	0.00213224083596978	-0.0026809097802414	0.0051435153921824	-0.0074274179030236	-0.00238651986145737	0.00120690248346089	0.00775625439423099	-0.00119248018160612	0.00196162399282694	0.0017756245913828	0.000668846270976802	-0.00475122546783044	0.00475086326752068	0.00189227381791661	-0.0162826449577077	0.00515315758530772	0.00360375475129627	0.00936625382653358	0.00256147434417327	0.0026000352427198	0.00538175487714075	0.00341719592736486	0.0124144941975913	-0.00629684815584018	0.0135243634343296	-0.0267244015543364	-0.000961836981883097	-0.00141327874678678	-0.0151021827526144	-0.0134126788924201	0.0178719650101212	0.00112075170709591	0.00513030545829771	-0.00968163821435	-0.0266436623230941	-0.00303246685833437	-0.0514328915115746	-0.0144291727081287	0.0456012651235805
Dlgap1	-0.00917967413903414	0.0178983010231383	0.00782738699400897	-0.0172467125438618	-0.0235644616249324	0.0359150689259255	0.0111551077935182	-0.0270805823438678	0.016812959628737	0.0224080611162044	0.0137680665916826	-0.0342193864517295	0.113733088011803	0.036296326988323	0.0277424953076457	0.021225564973218	0.00516681541485172	-0.0201717054406149	-0.0228281198074222	0.0185500411038338	0.0440897903692858	-0.0302374984066751	-0.00282780625023511	0.00790580690628834	0.0289759075696829	0.0841423114508576	0.0501109128029257	0.0217271307664594	-0.0376317549217255	-0.0495290925725989	0.00257080419045191	0.0293666646932639	-0.00653915008336952	0.0609257635239322	0.0309766177641198	-0.0186700737093118	0.0116907589673408	-0.0179709506149272	-0.002279116659558	0.0363768461882025	0.00935758094410563	-0.0193895725227854	-0.00770981512705085	0.0022649933600562	0.028806270796219	0.0223274091190311	-0.0439216830000628	0.00397232655119709	0.0307704176332292
Fyb	0.0739746727023627	0.0152249482122695	-0.0218557036942435	-0.0229822472723991	-0.00285051392895194	-0.00235338974638545	-0.00515340443416965	0.0104115122869074	-0.0046037391355989	-0.00253404517133296	0.00247031608232437	-0.00384274755292805	0.00300712081895145	-0.0113593052379361	0.000758818753805734	0.0016385021748662	0.00411013901748942	-0.00785336330771606	-0.00412029364848037	-0.00620901991581621	0.00622221346701472	-0.00207654919850305	0.00880860503940947	0.00231535270291977	-0.0140890821118969	0.00079430865514635	-0.00879361774647971	-0.00615788190891402	0.00439169875158327	0.0167197931443799	0.00671988814917337	-0.0158114048349471	-0.018837208156572	0.0261575811874381	-0.00713076811079982	0.0268151891562388	0.00615467327471448	0.0211654103413159	0.00524140038574277	0.00488233866928793	-0.0134905060758135	0.00818409019101735	-0.0080167713284636	-0.014912001360933	0.00202312944022323	-0.0106751753363167	0.0124894029510333	0.000547150619000173	-0.0103278512991299
Ccn2	-0.0104249733183297	0.00568178838321169	0.00259945322008571	-0.00252974385046711	-0.00488603115758225	-0.0862737985753892	-0.0771272779522279	0.0264713468536998	0.0160271353148926	0.0397949830233564	-0.00386887908037008	-0.0556316889664477	0.0231559867969444	0.00653142870221274	0.0125265224386488	-0.0107632485021081	-0.0539195091213658	0.107441098052058	0.0636362694995505	-0.00722520123807767	0.0474800743122825	-0.00334102540741302	-0.0223544884398789	-0.0662908343664782	0.0102751440479571	0.0259825174333615	-0.0301668005929034	0.0274866318248522	0.00417574910054165	0.00102082409405995	0.00108149398730226	0.00746187677149154	-0.0202786318790559	0.00402236866354292	0.0179079828244649	0.0102874702627073	0.00107906639306956	-0.00171769148387154	0.0231193952735034	-0.0372116666925819	0.00182686382255242	0.0190049394265942	-0.0338706073534245	-0.0257171850264351	-0.00413860280687588	-0.015189083053689	0.0135856017663748	-0.0181312112319848	0.00056477516368525
Saa3	0.00189464189956907	0.00488616066682342	0.000760031246212556	-0.00223682516253977	0.000778524105143399	0.00511916764943735	0.00519287046842646	-0.0122215144069251	0.00324242777111299	0.0131219422537694	-0.0183170346588324	-0.0291320365313668	0.00137651031690078	0.00200176136005921	-0.0112961054170672	0.00683853353187228	-0.0227151496083165	0.0070088847107781	-0.00620067618192235	-0.0526379651760256	-0.0289394898611385	0.00476357162293023	0.0136415693018361	0.025648772966939	0.00603492665391284	0.0128496406572654	-0.00556447554082818	0.00369214835596178	0.0167116680787924	0.0109969254866114	4.05756743479612e-05	-0.00713129659442153	0.00280919170410831	-0.0112742861043016	-0.0192172027127177	-0.03251856916563	0.00833974940380231	-0.00551653231676846	0.0118798852781441	0.00988738359320202	0.0174151684068098	0.0117074950722084	0.0217860790594033	0.0189775824186704	0.0263428480210085	-0.0129332403778786	0.00130741648015507	0.00544507701690023	0.0027576487130489
Top2a	0.0218918196170789	-0.0929126533537278	0.018173832388726	-0.00645797431539633	-0.0268259705818962	-0.00549032225853209	-0.0113076446755375	-0.0303500869679796	0.00328471194733383	0.010305824715829	-0.0333776148141101	-0.0107434400995254	0.0223549517345525	0.00644646107401896	-0.00985108196132121	0.00520912173687787	-0.00982015210111612	0.00123167646658442	0.0159313163110804	0.0445528003002888	-0.0275459308673691	-0.0423987786022628	0.00012476334076138	0.0273187140400401	-0.00637706356513632	-0.00867419637041112	0.0194586153672868	0.0191887923948865	-0.00847101838970529	0.0106871094814012	0.0187612400983646	-0.00802023825209491	0.0136394072769632	-0.0144638289944693	-0.00541605081846341	-0.00701964910737706	0.00211719535560993	-0.0170578556893144	0.0165397608911628	-0.00555869079823876	-0.0125760543025417	-0.009090212193607	-0.0149530556998476	-0.0164528956263643	0.00155173394105532	-0.0217945190037849	0.00656745612244838	0.0074189244367562	0.00960044892685283
Sncg	-0.00216840356532867	0.00981990624942236	-0.00401068185823405	0.00391705240550225	0.00282161932023068	0.00273770441305059	0.0299161256117934	-0.0301550654687899	0.0260071866774087	0.0535623599184805	-0.0374584625844051	-0.00175447381134341	-0.0119363341894877	0.0566929096940408	0.00631096855394548	-0.0640563296637343	0.00376637346466523	0.0276130394343682	-0.0347596794020146	-0.0152828608330388	-0.0424903190458811	-0.0220166737104634	-0.0261356468033493	-0.0810304650459586	-0.0150023653283862	-0.0678218199593488	-0.0206726033697913	0.0110500146536212	0.00148270063033697	-0.0112270463776034	-0.000918707639304896	-0.0232393138372574	-0.0101694656967313	-0.0214716733726132	0.0143004802687747	-0.0013300364560775	0.0143773702061075	0.0216686997983807	0.0011192321777878	0.0216075829398428	0.0474347644360782	0.00474031730968481	0.0586747387272076	0.0109716759647427	0.034049100139296	0.0280921077183675	0.0203308324458752	-0.038886701685715	0.0284121555740012
Spi1	0.0789971306862859	0.021636730124058	0.0118773579387853	-0.00441272636968874	-0.00880707893004169	-0.00305286355837835	-0.00564732231183036	0.00632835197883076	-0.00623292314102161	-0.00189642455055154	0.00350716444875223	-0.00172001972850101	0.00392984896146215	-0.00800481629911679	-0.00248599332405384	0.000453835192454559	0.00717632959841015	-0.00132426062546854	0.000388694672316819	0.00076212290564036	-2.4038165636842e-05	-0.00179820931527981	0.00215990566459477	0.00175166440682304	-0.01028604908477	0.00503807677458638	-0.00102829459573849	0.000844948969827372	0.0045149394640442	0.000304038689890324	-0.000441086225263423	0.00125756543605871	0.00564956890102945	4.69515519741867e-06	0.00721523924542211	-0.0156577688228147	0.000925111901675548	0.00130362048652691	-0.0108574144532782	-0.0101674644194324	0.0112012726984759	-0.00287343348046667	0.00329300979757172	-0.00519477601998204	-0.00843857007682077	-0.0032864448912089	-0.0170687236861251	-0.00348087659062276	0.0129781631009142
Cacng1	0.00172527965098601	0.00118381219158278	-0.0415308641334336	0.0733123555588876	-0.0453550450595725	0.00788086412409392	0.000372584833003689	-0.00653212613772886	0.000732426489410757	0.00608532643435778	0.00353373329932408	-0.00858321702451212	0.000915656118522082	-0.0066232962875586	0.000464609417596791	0.00220976324724992	0.00528325774613512	-0.00318444095072909	0.00370542203692644	-0.00523826613561725	0.00179115673529234	-0.0006154316909385	-0.00161234730328557	-0.00147295596900616	-0.015968220960949	0.000985492378442481	0.000199313196581707	0.00218889973349053	0.0013403899374762	-0.000969842135726508	-0.000955256081973458	-0.00164808726954361	0.00235568226415002	-0.00434012807813458	-0.000955051412479653	0.00161710841727942	0.000488149673890147	0.00376432510778085	-0.00118640844547206	-0.000239817056343233	-0.00352337764758374	-0.00158293742442545	0.00102580937545014	-6.82772357352379e-05	-0.00476426154539482	-0.0026463621728846	-0.00268742421375385	-0.000788250423819373	-0.00194934521677408
Actn2	0.000793690571407475	0.00196802492282144	-0.0338055373393814	0.0591508229415565	-0.0409815316296809	0.00328085857634072	0.00089705440729898	-0.0048497119694342	0.00159776265743807	0.0033380999132598	0.00366207769167777	-0.010025841905583	-0.00155333526676269	-0.00995540011312025	-0.00550609102026219	0.00628872589041339	0.00758905887438213	-0.00542434026216071	0.00248872047341001	-0.00615704097424348	0.00228779900709043	-0.00737032169478496	0.00974243093839494	-0.0178706345268508	-0.0486255200359924	0.0166419001683125	0.0235143811512981	0.00217422841007824	-0.0056824030928328	0.0065612587673602	-0.0406745097740488	0.0270210867574722	-0.00463093235601016	-0.0135258876547303	-0.0184226585306024	0.00788266382061603	-0.0106447623608234	-0.0167433304710379	0.0153460863296886	-0.000119368059714613	0.00264718304180206	0.00416435246116879	-0.00093399719867188	0.00508102406264157	0.00474962907901679	0.00289466873605484	-0.0016278427955031	0.00499101700868086	0.000815970125702587
Cryab	-0.00523541032168044	0.000504474118701101	-0.0595519999621787	0.00761471159882954	-0.00194897040240891	-0.0913756655877984	0.0410876188484881	-0.0629731408291346	-0.0616466979332406	0.00702828678396932	-0.0197761215771611	-0.0248334283182665	-0.0180895159536439	-0.00654623208073111	-0.0156327594716061	-0.0215865903231132	0.0649264899974797	-0.00962467383055967	-0.0436860524631421	0.0160167267021304	-0.0208139558120284	0.0361963314952642	-0.0156792178901751	0.00985735004908033	-0.0142679121553234	-0.0103986798779535	0.027815575289728	0.0358900942509022	-0.0105626253834346	-0.012305438584192	-0.0428458101170851	-0.00114959345960697	0.00639337998378222	-0.00238992508813116	0.0169889266264518	-0.00468527529994922	0.0270331959945887	0.0177942743047806	0.00364942209225208	0.0346785434454911	0.00515148941322989	-0.0109435572645352	-0.0354732543437012	0.00567785702984199	-0.0115593270983414	0.0202949410136479	-0.00610005540372194	-0.0124311051865999	0.00801023440014021
Fabp4	0.00523059038979011	0.0022287317589695	0.0125612222783931	-0.00387644247903215	-0.00952372141048283	-0.0373082726740523	0.0546249739640668	0.00557004238748602	0.108356129291316	0.0442095812324783	0.0373803302904312	0.00401340201566098	0.0222900865305564	0.0310014653462074	0.0274479033224327	-0.00413320498654407	-0.00139570381193249	0.0114483961165068	-0.0504259505259187	0.0246772469172853	-0.0612974931326031	0.00382855585436367	-0.0179135703112252	-0.0662690062694511	-0.0391379907354274	0.0370350357249229	-0.00848788621982853	0.0413746416143355	-0.00578673499752133	-0.038371778942772	0.0559574494157018	-0.00251612079049068	0.0209326627195672	0.00279452313087114	-0.0442935147241455	-0.014850240964978	-0.0262548405066554	0.00232513606829422	-0.0132407115402121	-0.0121672999455166	-0.0306521692060226	-0.0275474381309423	-0.0277742664774847	0.0285195125476784	0.0078758144714025	-0.0101931280754174	-0.0174033367107653	-0.0587647864586321	0.0281065924264585
Dock2	0.0714584099359218	0.0198740650731184	0.0101809114362733	-0.00551680861999815	-0.0101056293066003	-0.00255529016009095	-0.00629333673446381	0.00531136176534039	-0.00579510414512938	-0.000383344550768454	0.00404347283707024	0.00110303143509361	0.00341119907800672	-0.00900111112808782	-0.000524134622591649	0.000538716417364257	0.00511827391479849	-0.00464711610929828	-0.0013686739299521	-0.00149265959072603	0.00230116747446785	0.000555058708288533	0.00366679929763051	0.00441937635295726	0.00249477632523011	-0.00424328522809474	-0.00297808953898101	0.00935798587933282	-0.00653309935211294	0.00697069330642371	0.00975894783798582	0.00748218805852671	-0.0113131924749081	-0.00400550527944661	-0.00912142617675878	0.0638179130737398	0.0129529987829489	0.028348114633441	0.025241400074591	0.0217979448273997	-0.00962998309789452	0.0113102447368887	-0.00178829308580926	0.00344683052708762	-0.00999399492177878	-0.0096560000436833	-0.0119220235672124	-0.00270507776990609	0.0111553357774314
Ankrd1	-0.00233616645865195	-0.00181871090090126	-0.0197634748368621	0.0395331019518419	-0.0212926403335163	-0.0470406692008256	-0.0478988773795623	-5.48261475986327e-05	-0.00190219402199549	0.0159200037628203	0.017066694105263	-0.0126937655510137	0.0234358385769378	0.0278463909207093	0.00192612470684765	-0.0356012327053573	-0.0123036377485479	0.0565430553911636	0.022268983081441	-0.0161467597852454	0.0102564474776118	0.00345800749533353	-0.0143746136870362	0.0131636761453212	0.0338110574305753	0.00219430811693294	-0.0380976494804063	0.00723631225425332	0.0116791278042401	0.0161393279616766	0.0218738367906597	-0.0346172781227752	0.00106856808652894	0.0307408211947692	0.050246416188385	-0.0172057125593532	0.0102823786738106	0.00578166883606848	0.033393894119948	-0.00593047261094639	-0.0128288360473328	-0.0060008797132902	-0.0136391470259813	-0.00200280897769285	-0.0163668966056776	0.0183395246020549	0.0203946376747702	-0.0101248780558026	0.000113227550937782
Edil3	0.00215668187749705	-0.00694975130926983	-0.0503158746319265	-0.0420367875658976	0.00184202651884551	0.0510738456286563	-0.0314422765471672	-0.00156498830966049	-0.00159929264163884	-0.00463653181335785	0.0123588306157081	-0.0156638768989184	-0.0256844618345049	-0.00266107497007932	-0.0459740003339333	0.00469798771854464	0.00657390638551325	0.026451647869603	0.0686795765140547	-0.0224318184471357	-0.0509505738334396	0.0153676583606347	-0.0349620538854835	0.0309151102009697	0.0113278515210286	-0.00786034217363361	0.0516995634936182	0.0253660680518721	-0.00595499521339189	-0.0215123150513309	-0.034924853422221	0.0404665958398516	-0.011928433881465	-0.042105787504379	0.0184151380042322	0.023813332883214	0.037868116471647	0.0151696211354364	-0.0291153813174632	-0.00567356459787973	0.0231775535199338	-0.0205242995001255	0.0201076317570135	0.0147605721365375	-0.0374646265382779	-0.00773810121374916	0.0482384489740148	0.013978732113905	0.0211254330839999
Fgf5	0.00784089622885406	-0.0182129386114495	-0.101897997411229	-0.0585279447018347	0.0215751684620991	0.00043717108325134	0.00333507733507436	0.00873395231255124	-0.00275030016103345	-0.00314744049253897	-0.000372310580642188	-0.00686607578592979	0.00781657252001308	-0.0057091896700378	0.00240457544276651	0.00544369074873623	0.00815199452538136	-0.00897734775786869	-0.00347855196092793	-0.00250640527392465	0.0086657320229199	-0.00741428789047614	0.00932135991447394	0.00870813126983069	0.00519107725639503	-0.00223027549889512	0.00125410211368847	0.00418148030967058	-0.00222138196264668	-0.0232521970630456	-0.0106738042035694	0.0217274387476192	0.0252002511378958	-0.0382105383650611	0.00843780489768158	-0.00488588513894503	0.0112317249977944	-0.00229651356592088	0.00936874806803543	-0.0010250103583186	-0.00533757465401666	-0.0108331454086531	-0.00487178178604938	0.00690126507274739	-0.00987135895375356	0.00579318142719915	-0.00199929710998005	-0.0103229517770889	-0.00222155458873128
Cdh13	-0.00110122570369611	0.00269494771009064	-0.0197097663294504	0.0290091049425921	-0.0364082440565159	-0.00127661139147189	0.00925212970244906	-0.0248082155983766	0.00569514284320901	0.0327148419288863	-0.00612681978860593	0.0281026187564657	-0.0275890623019585	0.0264991064204104	0.00226362616786935	-0.00112341294778959	-0.0237985876262606	-0.006846425419626	-0.00121259995589939	-3.75232842850388e-05	-0.0212633693492986	0.0247643728234345	-0.0182781110711156	0.000457650334504066	0.106668909582369	-0.0616822802823073	-0.00120151826435739	0.0114540541666641	-0.0281591932423877	-0.0624829572499603	0.0831605050619933	-0.0433580967265106	-0.011242243322001	0.0165308706863334	-0.0408899622001829	-0.00978502129911766	-0.0577779163229665	0.00308944280245884	-0.062947310767321	-0.00587392792114467	-0.0116151012632364	0.00621753716611973	-0.0099518454265015	-0.0315491928160428	-0.00182146977990076	0.00791761647276318	-0.0280567221555847	-0.0138340820486635	0.00153780074194611
Ccl3	0.0522563800138	0.0138192682214085	0.00719882352462848	-0.0017081822006598	-0.00715839681050507	-0.00186769117954566	-0.00406199954001995	0.00300570418383034	-0.00288888122727455	-0.0004917387208207	0.000766215051497488	-0.0021411927251899	0.00199364003035527	-0.00408935992655896	-0.00300742602740234	0.000661909917218075	0.00383007871999901	0.000440153064166975	0.000230062268421285	0.00331690205519463	0.00199368535776066	0.00151102218366922	-0.000367714258440248	8.02649950864867e-05	-0.00983605166339569	0.00676547496612527	0.00342911654681567	0.00403033139740586	0.00358045889346543	0.00593500120152834	-0.00375987586175254	-0.00463726506553399	0.0132700767494964	0.00253288558033691	0.0235463169125259	-0.0501480728963125	-0.0074457487821241	-0.0160151043736652	-0.0155101216896258	-0.022003338066253	0.00806426921220142	-0.00440230355208445	-0.0111462470939395	-0.0049302328657082	0.0234396883818652	0.00661510487312273	0.0371952830207096	0.0121885140013038	-0.0322388394351319
Lrmda	0.0360721235008993	0.0214919415355352	0.00701564287919901	-0.0184580261196634	-0.0228771126447014	0.00807958163435322	0.0224021014792739	-0.0386353437062853	0.0148131214729283	0.0416967296403241	-0.0195962597161908	-0.0230822097358655	-0.0172492637815764	0.0138131364647713	-0.00263992044931994	-0.0157113000526428	-0.0173084605823951	0.0225741626730524	0.0011119145827491	-0.0645414780290826	-0.0365583859103027	0.00410274905250824	0.0145783998751388	0.0274049782296711	-0.00644994322194585	-0.0061553159547233	-0.0109845708891379	0.00552482381100595	-0.000526586547294181	0.00679469279267697	0.0164522765255916	-0.0268152173026647	-0.00782606318952345	-0.0031201562822163	-0.0468986393892122	0.00290217286191426	0.0212637915311142	4.54395068851471e-06	0.043862642415988	0.0689751517427764	-0.0158555991630354	0.0333422260962098	0.0359420293764458	0.0274783102854495	0.0554223693577466	-0.0317758767980759	0.0219087205985297	-0.000596854436968111	-0.00698614110446552
Ccl20	-0.00127872713234346	0.00248785501341486	0.000547115012803751	0.00185517890113404	0.00553294247739735	-0.00618672610361195	-0.0103992554870951	-0.000407199404063218	0.00251586504591219	0.0105740979599427	-0.0187241698283429	-0.0194831281225624	0.000830813087254994	-0.00165149182860488	0.00813355132071648	-0.00366427304549886	-0.00139174128386124	-0.00330927523460072	-0.00900085842335829	-0.0342885864767338	-0.0101957724904035	-0.0132326210354094	0.00899096442099224	0.0233224129573458	-0.003036046760104	0.0199383346125058	-0.0153078889478453	0.0146233621250776	-0.00644343170912932	-0.0078571799075084	0.0109544713303771	-0.000825417851454599	0.00389545485441204	0.0117565416904712	-0.0103505118638782	-0.00157085045132595	-0.00127669716417401	-0.00137755098161945	0.00427375105062394	0.00531019111476013	0.0210117664287176	0.00828261836443032	0.00282816481743049	0.0100092436546321	0.00486346611527169	-0.00157761601658901	0.0056487694445777	-0.00826392425659217	-0.00450943065803731
Nkain2	0.00533558070525494	-0.0154914230796461	-0.0805861288632	-0.0488754553399035	0.00949088511773447	0.0030135280367808	-0.00315758724772058	0.00935230088140316	0.0011657060787905	-0.000981596451810701	-1.54947279096975e-05	-0.000669836978930189	0.00513981397326219	0.00445451713296778	-0.00716090782221493	0.00154747326892836	0.0100252397789221	-0.0157648708891684	-0.000832667293777572	0.00589976286837509	0.00509461901223135	-0.00865859897915452	0.0162099434116313	-0.00271837026125479	-0.013638838733887	0.0066264625558532	-0.0114591037137302	-0.00171438161038039	0.00652978334624138	0.0160538921358691	0.00774382626322348	-0.011260042878418	-0.00408651412661579	0.0158143554320599	-0.00512282481617539	0.00824335100752733	-0.0212089707990253	-0.0237146427130889	0.017098155836311	0.00812867114698159	-0.00362656838866678	0.0216888566339998	0.00584032622597247	-0.00905110250098433	0.00265629862120162	0.00709882804652542	0.00522601377778419	0.0171241612515868	0.0165659500392507
Nes	0.0115362095809074	-0.0239738233041923	-0.0928879643766847	0.0245090352413851	-0.0246780899910196	-0.0103310581867239	-0.0107013964174858	-0.00137783469517933	0.00629320545950597	0.0112388173632418	0.0249555205487271	0.0150917551096485	-0.0156999228771553	-0.00669020483576058	0.00751573620276037	0.0156788888657869	0.0242383609641075	-0.00125407046836907	0.00710619215797163	-0.00946123057537453	-0.00833366762214522	0.00842630803351497	0.0204419069072273	0.00276007773412766	0.0336263034340281	0.0070876501777703	0.00179740659386059	0.0161403193010056	0.00252147651563225	-0.00573377449075236	0.00387797748485271	0.00356831376749047	0.00164917200836392	-0.0376380584899589	0.0198195347443142	0.00439158041718613	-0.0131497235844132	0.00425277889841092	0.0125155656738937	-0.00891230271001788	-0.012585619141804	-0.0256012016422621	-0.000389714185464576	0.0173477506375442	-0.0150092689925598	-0.00104681122709023	-0.0118227587786064	-0.0248665775492854	-0.00141190126146699
Isg15	-0.00184732674138704	0.004454802301027	0.00103822608536713	-0.00329211995327328	-0.00155356419157199	-0.0137029237325434	0.0164658006138971	-0.0168855194374339	-0.0173027156492195	-0.00915783748799777	-0.0203788639753408	0.000342226178964227	0.0171117708034032	0.0124164617160694	-0.0122143187410518	0.0237907793414597	-0.00245274744699787	-0.00878028223384449	0.0110865948521854	-0.0292843428337451	0.00351612717907539	0.0355438521159612	-0.0165608095945778	-0.00276348872127167	-0.00740669440707537	0.0867951420328007	-0.089124400063064	-0.07822832860126	-0.251933891927987	0.000663432863157792	-0.0433368401264554	-0.0993565134427702	0.038107763008621	-0.0645613032532098	0.0463444179655438	0.0289974469966995	0.0207588781214746	0.0120649846655739	-0.0509452485074402	-0.021125212718467	-0.0222558853544024	0.00019494216806135	-0.0373163584920668	-0.00115501243989111	0.0386877164843216	0.0293374432624325	-0.0135499908661571	0.0108556931571372	0.00750031085314193
Kcnip4	-0.00370805377772101	0.00691063107206737	0.00069252734612287	-0.00331620643240148	-0.0019274676727764	0.00750989618488368	-0.0147915407357366	-0.00387684778439244	-0.013556616738088	-0.00288803548144962	-0.0269931221256915	-0.0112945737211053	-0.00852973477794219	-0.0142139644410888	-0.012027057276933	-0.0219618887595462	-0.0271557934165841	-0.0117352470441523	-0.00197667686529965	0.00674262599500544	-0.00789118463312307	0.0137751054130383	-0.00229465322644055	0.0126591849775123	0.00036244534011943	0.0216895031962007	-0.0109714769886121	0.0198590601311585	0.00597438333547364	-0.0149910562769348	0.00985213408592383	0.014620268075148	-0.0156217578122276	0.00910888642963872	0.0192287887221899	-0.0125560215299449	0.0156401173465216	-0.0189868665148956	-0.00181388776522901	0.010336155222809	0.0176030688851336	0.0368167634563729	-0.014153433474259	0.00323491596148839	0.0300826342216298	-0.00985848507651446	-0.00415068034396271	0.000420627471548034	0.0402777913178154
Ctsd	0.0417244610484378	0.0354334313203564	0.00934289232620192	-0.00708096203318326	0.00589938947400477	-0.0137283987281456	0.0193636507104203	-0.0395139144313504	-0.0202600193810121	0.0183691635068858	-0.0761466747385584	-0.0521709727017066	-0.0404304351720139	0.0215103199328963	0.0217024384274	0.0199442184683834	0.0485672516676522	0.0243002277749424	0.0266003289383878	0.0564458966453817	0.00942742018736318	0.0419915082704758	0.00611791780986362	-0.0284097139750573	0.00457314319521831	-0.00426337893442647	0.00712160203374392	-0.026425345505192	0.0138375854408382	0.00893147988237662	-0.0139339555545969	-0.0258034298700888	-0.0191627093283112	-0.0207172104185872	-0.0131902887055	-0.04781668232545	0.0114881215296811	0.00302117332330892	-0.00622922491995958	0.0179876714015103	-0.0035948978045254	0.0235301359883085	0.0263773726579213	0.0227147903069467	-0.0372020177111632	0.0565960608038953	0.0175270880331943	-0.0230099736031658	0.0131933939806409
Cfap299	0.00747484269650339	-0.0135240334601637	-0.0860395363007544	-0.0509977947034759	0.0172349261138522	0.00176523448839638	0.000336945109337826	0.00892736160053884	-0.0036605920472819	-0.00473638756087534	-0.00395800343093564	-0.0033711843185874	0.00762001727930459	-0.00551127894252653	0.00113964882968887	0.00275015016023607	0.00847593206941421	-0.00604444711009974	-0.0041479863097729	0.00196045138892977	0.0109898112114735	-0.00430637920887458	0.00554838937499454	0.00712602330274527	-0.00545092915586707	-0.00178944950728099	-0.00133458659432486	0.00498673248925123	0.00280879454670486	-0.00626733848787315	0.00262302653980622	0.00882189084840723	0.0171715035879617	-0.0229561835273806	0.0100658282141392	-0.00990339229913259	0.00576163872083123	-0.00159481068899757	0.00552168541425744	-0.00331923786682114	-0.00180131416601485	-0.00739772998268586	-0.00333520875676449	-0.00406437059213133	-0.00279022744883948	-0.00727034245411685	0.00649840674141406	0.000702909959340645	0.0125520027933015
Eln	-0.0102048507184908	0.00253566397412097	0.0130737938966089	-0.00429385989664751	-0.010781070787474	-0.0284121168248155	-0.0010045782143575	-0.00420936881976824	-0.0267655911522309	0.00572312020400226	-0.0784434552580903	0.0406568963014484	0.000709348428397829	-0.0538501489596025	-0.00782759962523289	0.0853210853587442	0.0614865386010631	-0.056815313592457	0.0201800188146987	-0.017013618927159	0.0124193562044259	-0.00950345265202822	-0.0583027886145085	-0.065327284439345	-0.0162200089492698	0.00328276874320779	-0.0313199807135303	0.0655874244536589	-0.00926653295368832	-0.0620647774084319	0.0626648181999472	0.0390853027603032	-0.0466201155596662	0.00882117233688488	0.00699692345490358	-0.0167105446341494	0.0204296568124708	0.00214373631632341	-0.00456055053165108	-0.0625787067805859	0.0115178068530445	0.0735192849969916	-0.0098365701511349	0.0399597478478052	0.0229606114025713	0.0529099320179217	0.0420956302370128	-0.0659547916709388	0.0409079863860376
Sntb1	0.00201543686521529	-0.00675564377694277	-0.0869457662500692	-0.0226425916640568	-0.0213986648528346	-0.00225763433561919	0.00673802458383742	0.0083633429067641	0.0135142760215623	0.00336927764526365	-0.0043390666209169	0.000707245015280069	0.0248849339407842	-0.0096045702248572	0.00244152707817797	-0.000482725578088084	-0.0163636079500083	-0.00958114768569701	-0.0182212680159317	0.011447803668978	-0.0021501667128565	0.042879899076336	-0.0207856461584446	0.00140995876125927	-0.00169733936166022	-0.023571820961138	0.0114465296962297	-0.0168627754699679	-0.00686240853980339	-0.004006019370054	0.0527782585835935	-0.00930454404989285	-0.00843015461097396	0.0259610418788848	-0.00240587055517092	-0.0232364754789892	0.0327882643290754	0.0268586687705216	-0.0179543428681287	-0.00181972590479892	-5.91955065337e-05	-0.00785877752312288	0.00897843623378887	-0.0159688558345217	0.0158195766503087	-0.0228502608509294	0.0183501599473588	0.00560933351927272	0.0192079476784782
Ntm	0.00575267367763156	-0.0162680931270598	-0.0902492760382017	-0.0584719392510935	0.00929863305592302	-0.00864300984878144	0.0174478673350703	0.000198351647880275	-0.0141928945490931	-0.010705220101046	0.00848117353193917	0.0028193612851264	0.00698423808819469	0.00625761077022971	-0.00818244355297748	0.0163356982186079	0.000987263372315376	0.00190008223637476	-0.00599157739204864	-0.0110361478995001	0.0171971366159517	-0.0158240365049337	2.011975837386e-05	0.0278226732153034	-0.00598139952339825	0.000690392090294381	-0.00714152126270781	-0.0115936591661268	0.0142825257731288	-0.0148582449229395	-0.0201681266240152	-0.00454229448862783	0.0130359734013695	-0.0493336656222485	0.00351082988697264	0.000202843097065885	0.00724131832147403	-0.0107288509756651	0.00528949439867313	0.00125354510440778	0.00250099840374366	-0.0123840991682376	0.0134306903663884	0.00456304993015584	-0.0261060679517532	0.018535682289961	0.0155307478032671	-0.00523202699572873	0.00648354620940558
Wfdc18	-0.000635980444280336	-0.00239094680831304	-0.00240920337361892	-0.00571427848424561	-0.00627848235173716	0.00218023835125415	0.000904602480389778	0.00771733295114482	0.00373699002441776	-0.0130922418766188	-0.00153652637727588	-0.0188840035539486	0.0019148282803641	-0.00424098296981359	0.00568029426253248	0.00415425506473651	0.0130655278130257	0.0212455024770367	-0.00508339639615105	0.0237201613297799	-0.0117880519171373	0.0183320624926699	-0.026936674736756	0.00141902733747082	0.00133195449481548	-0.00481516700367266	-0.00291727110721265	0.0239765281407771	-0.0112714112644479	0.0108842786885708	-0.00854532977226809	-0.0114038506140492	-0.00819302579713178	0.0217141025833622	-0.003794340820678	0.000267916974968721	-0.0050585379307897	0.00471431107406393	-0.0114006951127817	-0.00512599628332454	0.00458733003096235	-0.00243166950526392	-0.0185553761138998	0.0273744119145847	0.00126639012885785	-0.0188966393305754	0.00787189174360895	-0.0217441530237389	-0.0131411087573622
Pde10a	-0.00503851315602985	0.00253519626518647	0.00285260637225949	-0.0102229957115832	-0.0118898234034473	0.015176313879217	-0.0216895697926728	-0.0123136802395974	-0.00200163482341828	-0.0104921597654527	0.0422158366231825	-0.00632578921095318	-0.0730057497726223	0.00521280689908777	-0.0182405383375543	0.0551188488273565	-0.00467125315762275	0.0119481547172652	0.0159522130603649	0.0261082486360624	-0.0251293947936549	0.00194146994443634	0.00924623693336485	0.00578635323981509	-0.00495454511276478	-0.0122045861291796	0.0207856542037617	0.0195986693708626	0.0206282497914711	0.0270291443656656	0.00724003374421818	-0.00551254246287348	0.0254480150949279	0.00727409790509577	0.0609640176364472	0.0611250739926533	-0.0564037385692101	-0.0991167885710604	0.00831989262697315	-0.080143062708417	-0.141074875659859	0.0598743024553186	0.0635580333290902	-0.00151806183315973	0.0364894798341793	-0.0417824384293696	-0.0566308699111971	-0.00950305356561705	-0.0476455767673297
Pgam2	0.00120790639028728	0.00149782587590347	-0.0371050981379809	0.0662249562286976	-0.0421483285890597	0.00573518490782709	0.00206559873252293	-0.00604285097751612	0.000926649975994218	0.00425884321923263	-0.00281135246247146	-0.0100406954607004	0.00032948400848989	-0.00356872913298491	-0.00761388963928015	0.00578493017427953	0.0134371675992717	0.000254414764639021	0.00687232552846916	-0.00556788692554004	-0.00143539320406036	-0.00129864154846588	0.0066049900996111	-0.0171625347969218	-0.0516469590127338	0.015154340683466	0.0164820025335293	0.00139941099326954	-0.0026498016205187	0.0095155980126757	-0.0425245510662152	0.0263806903134888	-0.0034959730145972	-0.017177330305383	-0.0235462264596751	0.00700790364924969	-0.00384242902978321	-0.0199166977439937	0.0106935781806792	-0.000687144660878763	0.000734140948805136	0.00363010507186271	-0.00174516564703902	0.00207991771542636	-0.000622495219340937	0.00407169130504185	-0.0037465871835757	0.00240623693066338	-0.00103292820401047
Abi3bp	-0.00914914956486834	0.00506403513002601	0.0133730559701416	-0.0180254942211252	-0.0444009060064482	-0.00932871931817924	0.0408435616593006	0.0594274237281228	0.045316025751993	-0.0248855703696201	-0.0579813121051507	0.0119015466591734	0.0166502483423427	-0.0118917864651317	-0.0104492329225584	0.0142699602401258	-0.030299123956283	-0.072264178205831	0.0239168486481854	-0.0250944119887471	-0.0151359438938434	0.00924858808607565	0.0326682349748545	-0.0103400130891339	0.0158034772173533	-0.04495674441454	0.0187126983108164	-0.0243344086880386	0.00988594845108318	0.0235843788502076	-0.0181246969217333	0.00262058053663567	-0.0171757749817109	-0.0283072242917448	0.0412589992214211	0.00545609570583	-0.027214682816267	-0.00444273946067158	-0.00241731767135045	0.0071687928874833	0.00594433077665418	-0.0333580203624457	-0.0427500493380634	-0.0210735217039283	-0.00982224740245516	0.0214429397071614	-0.0560956164328215	0.0299040875668471	-0.0308478117879009
Dqx1	0.00119276586029998	-0.00316043925448189	-0.000271218713872744	-0.0022789826026943	-0.000180354309084729	7.55075420719735e-05	-0.00326135565802803	-0.000939956034092945	0.00142167913520297	-0.00127918791162143	0.00859163124297689	-0.00254780587045679	-0.00600894463805104	-0.00411079288666211	0.00139551803583675	0.00308988445737315	0.00311179512423298	-0.010332175480611	0.00322345806852657	-0.00111694507308336	0.00537052441371039	0.00313328879179612	-0.0148986366188258	0.000222584525332821	0.000116394478143467	-0.00727412147443223	-0.0064630431301145	0.00779495395699279	0.00398611606295726	0.00736315329760579	-0.00367241794159592	0.00394629016649562	-0.00405960879695028	0.00460395405567329	-0.00216627237109217	0.00636360991630234	-0.00975429490353233	0.0037609733433905	0.0119374098793664	0.0088001781487505	-0.00412956166620345	0.00108979331092475	0.0130558590206142	0.00513841970655442	0.0150762134181699	0.0237051686514337	-0.00246575124580761	0.00309830762515715	0.0136865519341183
Prc1	0.0217869308147627	-0.0898035693394302	0.0137170874553902	-0.00430517454393493	-0.0198686582619393	-0.0055143618732686	0.00343740111838111	-1.78136261315947e-05	-0.0303806111984724	0.0472378284424221	-0.020243705891217	-0.0133361343539009	0.0196691477502287	0.0147395417911472	-0.00416788744964437	0.00203312345862521	-0.0149211434574515	-0.00731452852067771	0.0262314037096312	0.0574531676585392	-0.0465812552369989	-0.0395353903492643	-0.00355685416008786	0.0241848706697516	0.00748455592949954	0.00726758771282898	0.00592516136179213	0.0035897709056475	0.00554363283062213	-0.0134602925151536	-0.000682293754105921	-0.00419477923065672	0.00455138223438446	-0.00811078050480981	0.00144537296803707	-0.0044300409722951	0.0145748986782124	-0.012857678841	0.012049430349876	-0.00152526277093619	-0.00945884341533083	-0.00820541309076747	-0.0111308247750977	-0.011773994919468	0.0144989465412263	-0.0204280530609621	-0.000156610609131959	-0.0103046508924147	0.00367498945063098
Myh8	0.00126749355558027	0.000717042463923205	-0.0238104296949327	0.0423717641731467	-0.0275278620358104	0.00404462450685371	-0.000151243901995648	-0.00340640145490654	-3.86821091953229e-05	0.00352721564514973	0.00141254427771903	-0.00663722339641017	0.00174853583046838	-0.00482344538721382	-0.00260848680247388	0.00168428428393469	0.0105345149287926	-0.00274264522733828	-0.000763912443259267	-0.00336507241137677	-0.00302080210758381	-0.000631892701831385	0.0108131768592306	-0.0208069569443986	-0.0492301951970412	0.0157822158106564	0.016649507172325	0.0023410493316698	-0.00418874201413721	0.0116649341951075	-0.0457592285543935	0.0313090036066371	-0.00519180723442732	-0.01252898724592	-0.017671128361415	0.00229053156099513	-0.00864711582118092	-0.0264438562811299	0.00994359387578787	0.00401430262527626	0.0057318902303006	0.00547677846321457	-0.00587380021780996	0.00596091426105668	0.00528027195798129	0.00608107720406345	-0.000335942468740605	0.00768182536245554	0.00408159342627412
Dcc	-0.00215303565561263	-0.00209095064469893	0.00113916678303935	-0.00544162315078721	-0.00614425297114711	0.0203760166742342	-0.0128374025083018	0.00521423004373274	-0.00409724394845022	-0.0125242030282826	-0.0100820927413471	0.0182955519675875	-0.0276021800255477	-0.0355813166628316	-0.0119171590002802	-0.00135923872202757	-0.000493447726802202	0.00394514738955437	0.0573682176852363	-0.0340430135477328	-0.0227087788183962	-0.0431328022361215	-0.0522964993758239	-0.0095698421973032	-0.00145918796548187	0.000672978030640262	0.0127088044212562	-0.00924129535602923	-0.00144691430643419	0.0271019430662316	0.0109897424829634	0.00481017523111415	-0.0522611975042813	-0.022131529816448	0.0130545291998025	-0.0333752230132822	0.0135048325924756	-0.0122544621490943	0.0192939404913512	0.0247341780435531	-0.00643114454054209	0.00740674874405402	0.0423335640928339	0.0366369580545262	0.00231452916957647	0.040947418735335	-0.00440057624451061	-0.0225259870014701	-0.00513579144506271
Foxd3	0.00725661582023273	-0.0177008192586137	-0.0952879477807633	-0.0560037323241779	0.0215220057901025	0.000699585947524226	0.00490398430702477	0.0066123980455102	-0.00121556208042334	-0.00375635675248393	-0.0019246070705823	-0.00597026437572734	0.00934041513242349	-0.00641029160932555	0.000498929930328226	0.00593727086317515	0.00911744903027784	-0.00863287748758502	-0.00474536588970738	-0.0042645289210921	0.0105536022801096	-0.00787974121378344	0.00777232721268625	0.00381683090793386	-0.00108515818789295	-0.00121048902911646	-0.000193659505628851	0.00205544658280333	-0.00122638380612801	-0.0166170952205326	-0.00717761073678038	0.0126056537339103	0.0187574334850507	-0.0256753858963837	0.000437299763649747	-0.00565845140174834	0.00733798011615513	-0.000631146987945382	0.00967988642746722	-0.00607095111610193	-0.000847663998125722	-0.00725822302479807	0.00245843737310435	0.0078663201435491	-0.00951495110403244	-0.00356917160072072	-0.00135867461422735	-0.00544258018977781	-0.0108954191372393
Thbs4	-0.00106544104587761	-0.000494823547820297	0.000510744339204651	0.00354504908966428	-0.00194467662836175	0.0140236043966537	-0.00751210469274022	0.0189190397372175	-0.0272836305077604	-0.0223518088864409	-0.0604721396946557	0.000171696976697458	-0.0408759130770397	-0.0135707364040699	0.0385819466401537	-0.0127262443111995	-0.0525035940787709	0.0344246904410067	-0.0542437943441154	-0.0171297955238045	-0.0118266845512719	-0.0432091821037815	-0.00198065089503828	-0.0254442328264434	-0.0275345511648166	0.00441037326291801	-0.0226195346466989	0.00929248600129387	0.0206888091802235	-0.00563368383035576	-0.0160189650158583	-0.0340782021088013	-0.0116559259480177	-0.0415337358653716	-0.000472898943994004	0.0124923929022124	0.0121045766516227	-0.0102707681943696	0.000144253296543747	-0.0229352212318249	0.000407104554219256	0.018802053320133	-0.0853714042082702	0.0344764180817241	-0.0223870118214433	0.00209682591111357	-0.0501604293415604	0.0114452501802299	-0.0252156659799801
Plek	0.0687294001066747	0.0225416403439414	0.0114904411818638	-0.00789340412448388	-0.0145782707217178	-0.00108324827059046	-0.00522601540825436	0.00436225765604658	-0.00863245281176745	0.00246514944240357	0.00453850707900607	-0.00174919029555748	0.0084425092372451	-0.00794364157518951	-0.00317862639188822	0.000510284889870944	0.00390790770059258	-0.00574128574969219	0.00121274779365802	0.0036900914138299	0.00554198637881116	0.00172662672928851	0.00661748266784518	-0.0038078586539478	-0.00388882522584861	-0.00475685409499694	0.00485527863597857	0.00891051032336932	0.0045299207538783	0.00277099275217516	-0.00109962146173635	0.00129564939020525	0.00209100343664997	0.00784648274425553	-0.00409966710540096	0.0186137168299172	0.00923086263048933	0.0169308646087379	0.00937527437036081	0.00766324724216921	-0.000443703612406556	0.00363533927239783	-0.0085113678291454	-0.00272580409534127	-0.00581215774090886	0.00256209571967473	0.000513605824933409	0.0041679901786346	0.00102821863394029
Col8a1	-0.0109791547038284	-0.00769369276786501	0.014117569911651	-0.00870024775222907	-0.0278588857678592	-0.0398075216137079	-0.0254622540904418	0.0515886726679094	-0.00332183033509702	-0.0143757855541801	-0.0127593430268153	0.0311632244013903	-0.00647814950761036	-0.00315117075270191	0.104686839644227	0.0118535414487991	0.0989492647507326	-0.00200179872117821	0.0462633066163369	-0.0509978474212163	-0.0318959711473771	-0.0661888752744615	-0.068153976191936	-0.0242604973338997	-0.00763622945969847	-0.0098207495180546	0.036709541316804	-0.00930089655897192	-0.0338818733829447	0.00990579949079852	0.00303485902758663	-0.0310555751341973	0.00152286915446839	0.015158776026399	-0.00262380657251034	-0.0309213525820227	0.0235778730815374	0.0367076949660446	0.034615062012192	0.0268638872072905	-0.00220665593995656	0.02223718008705	0.0342542389608891	-0.007257066432869	0.0140093148293519	0.0321616848807462	-0.0351814194772816	-0.0322530926808481	-0.0547742240517898
Pde7b	-0.000598579768531669	0.000491288813057058	-0.00411138587961167	-0.0229698418525422	-0.0162832630430684	0.040186015947187	0.0217221208705763	-0.0413696040193128	-0.0300951137635837	-0.0149106215812034	0.0470901693358658	-0.00250897328629371	-0.0615990364646006	-0.0259328574891824	-0.0380515302176611	0.00868704146850152	0.0427214922207816	0.1028222867108	0.00940296261082125	-0.000116397646453329	-0.0433195055479727	0.0319250599557521	0.0335957028718995	0.0170117980260891	0.0223052060231441	-0.000470929908281544	0.0177117864918042	0.0132339419827258	0.0106570208342541	-0.0257382187218819	-0.00314675851610885	-0.0134627779907196	-0.0208207340866066	-0.0125331680261424	0.0369941310940108	0.0279007897817348	-0.0443791190279615	-0.0898510066503646	0.0293580036183808	-0.0753353780711042	-0.0886973812807145	0.0660946068631701	0.0335678552712996	0.00206036260906112	0.0102617491311658	-0.0236547067091853	-0.0136972521271576	-0.0434920774364161	-0.0521944738930884
Ckm	0.00117760131455004	0.00117987459375465	-0.0304921626586689	0.0539522626764026	-0.0336584062863818	0.00455002257187146	0.000197567844538864	-0.00463485970606063	-4.11585016197078e-05	0.00505221054848139	0.00234065342167491	-0.00596565588423945	0.00323604398634112	-0.00554389759002672	-0.00184422881282365	0.00102749055679771	0.0106505781666717	-0.00257756046108741	0.000721419958017287	-0.00289183859179904	-0.00190444991778625	-0.00146535181157495	0.00786216422712029	-0.0157123333509041	-0.0374520316801944	0.00983886893184799	0.0126913493023385	0.00313534007980285	-0.00214232019289623	0.00841828522140934	-0.0330468580057446	0.0188197910584156	-0.00202373375704726	-0.0100732754680441	-0.0133479855446883	0.00370538863519962	-0.000361904784806109	-0.0158269503140136	0.00560487872969054	0.00183729873260795	0.00510041864712331	0.00168890460486272	-0.00886912668873585	0.00722570455388785	0.00216999721884463	0.00048473470946999	-0.000454727601026506	0.00243247331793067	0.00216278548418247
Crabp1	-0.00582005550389181	-0.00983416424982597	0.0114663462467799	0.000939294447010547	-0.00151270835100236	0.048196814948237	-0.0555490120837074	0.0524984399404191	-0.00346015389907419	-0.0459728968754911	0.0303243113710429	-0.027133749373909	-0.00331958241721106	0.0896565428175314	-0.0379141403730882	0.0698283668581712	0.0637197446451638	0.0304917197960681	-0.0142717719189812	0.0138386756368165	-0.0153981781591801	-0.00827451905604061	-0.039873017812225	-0.0363164672558238	-0.00783634732429369	-0.00657876666893985	-0.0112340691971468	-0.00799311720052577	0.00719482965400209	0.0163729191674531	0.00915941615406756	-0.0173534941868144	-0.0193052174630795	-0.0413800478394836	-0.0194802487562561	-0.00330449422658993	0.0188710756859133	0.010837861905078	0.0215304177506665	0.00534461380469246	0.027065712539899	-0.00978839981007974	0.0209679046510096	-0.0446928906919992	0.00266317889440982	0.000108957785828404	0.0192802486129719	0.0216521014571529	0.007549272535798
C1qtnf3	-0.00883507180413626	0.00700009018001259	0.00396060828315584	0.00566514874622843	-0.0199371746867293	0.041041524094413	-0.0277473963198392	0.0562823529416163	-0.0452379783174082	-0.0270478507403864	-0.126915532693174	-0.0262728009538212	-0.0219389987621608	-0.0335929246288259	-0.00706546134918873	-0.0137090437500647	-0.00303806548577863	-0.0184275047641384	-0.0225624588728297	-0.0225735442520739	0.0265246838970084	-0.031834004084276	-0.0684747725594335	-0.076627393218546	0.0550273242521563	0.0257833427997355	-0.00421901329620135	0.0626898765358521	0.0337249019617025	-0.00989034634589392	-0.036871725295567	-0.0387115815265699	-0.0140484137996219	-0.0340035608517291	-0.0016187881274007	-0.0215446536836224	0.0331350104613953	-0.0176314669089918	0.0377860936885922	-0.0292767213283916	-0.0380448500981592	0.0688192573339727	-0.0116567226064482	0.0272492732113597	-0.00716290134514763	-0.0113836982046621	-0.0164940626601636	0.0222555927150375	0.0349763660100924
Fst	-0.0111077619980612	-0.00191640056841805	0.0110819781473629	-0.00893122043317849	-0.0427492850287264	-0.0650261771331754	0.0290175662809741	0.0557180645320383	0.0334501857641126	-0.013856290941158	-0.0547250060141122	-0.0379287820609232	-0.0466015900900537	0.00873222360530149	0.0185634319874294	0.0221628215113617	-0.0238801943601595	0.00143574680114837	-0.0133111544396713	0.0143665608352353	-0.0309601635612682	0.0132247697922198	0.000318485113334138	0.0396416492056831	-0.0428285505414822	0.0210156590339548	0.00381987451757393	-0.0394709025476094	0.0240238407328457	0.00665315656920254	0.0249840415541924	0.0332903902777251	-0.0143996099295863	0.00879025796629288	0.0113657416691547	0.0289162988940578	-0.0257883803372905	0.0235100168048335	-0.035255964461135	-0.0225466516505924	0.0051822809739617	-0.0186392698406222	0.0159647768191479	0.0339663217424247	-0.0444730985603078	-0.0385152198447186	0.0238000320915015	0.0435789931011091	0.0331729501343867
Actg2	-0.00995150844566024	-0.00420309804997109	0.00957149241800996	0.0112448007907709	0.0214051178714283	-0.070288182241613	-0.0215319422464421	-0.00220090348776489	-0.0525219160053086	0.00540560210463837	0.000887796742013539	0.0420459130294158	-0.0201988856516918	-0.061639392276781	-0.0885786349819102	0.00789775227254037	0.0438348676039819	-0.000193208240470191	-0.0251578438720873	-0.0253226632411381	-0.0161000338615494	-0.015901766052084	0.0282200543035784	0.0443629443733754	0.0143358481407951	-0.000534529432667103	0.0497406355329221	-0.0207329652731244	-0.0238399286351952	0.023694277884936	-0.00172322166068151	-0.0374399496528421	-0.0238359280683328	0.0116406357159403	0.0468677584143434	-0.0148666112637564	-0.0219693300587026	0.00708117643325877	0.0367861029876738	0.0433722694249463	0.018485878717589	-0.0195024040238194	0.00697092128231255	-0.0122498159013886	0.0325715544214127	-0.0567496230412069	0.0166876630134834	-0.0362708123199598	0.00493826108618794
Col4a1	-0.0101711871836239	-0.000878112133498854	-0.00794574796393565	-0.0202452558507317	-0.00500889126989936	-0.0884573398086648	0.0440820363774342	-0.0953323892417839	-0.0459236275364477	0.0274569548667687	0.0570824503509301	0.0381819200216395	0.0230312040767668	0.0126318453470264	0.0497146797993667	0.0105589123961697	0.0109502466815724	0.0251531898998205	-0.0341356135733298	-0.0178330022211383	-0.0305027117529212	-0.018514265476639	-0.037903780266638	-0.0282719113225253	-0.0169905668354683	-0.0514618455615725	0.0252229228392543	-0.0412494574938287	-0.013074833546364	0.0598389902882064	-0.0215577571258575	-0.0506715980642985	0.0155705185327578	-0.0183819802222998	0.00891151422422169	-0.0164563424749211	-0.0666091781229586	0.0139095914421859	0.0253148224587786	0.0339837154663346	-0.00849649829821527	-0.0328865445730905	-0.00097988032066948	0.0424112353823966	0.00475627695101143	-0.0358939476776046	-0.026099559722602	-0.0530834322276969	-0.0250356710927472
Dlk1	-0.00961435399450825	-0.00548369304181642	0.0146132828677159	0.0146070588375553	0.015204859481029	0.0693679567517133	-0.0615126391636622	0.0386913461404567	-0.0428761788734869	-0.049474593864646	-0.0380085445596731	-0.0422492279685266	-0.0427116508592708	0.0690841124636769	-0.0232528135831182	0.0753382938038166	-0.0191772831347631	0.063468540323967	-0.0541444635089412	0.0299254113700942	-0.0028926252438847	0.0189893046007468	0.0311690880700245	-0.0364642476599331	-0.0403623537276093	0.0393330381006558	0.0325869276477937	-0.0298556757685302	0.00196968454099236	0.000153994737164659	0.0722710845684742	0.0356237204779898	-0.0363077977801092	-0.0404294345781572	0.00643735802750377	0.0270072807245865	0.0137050604942772	0.00197411493870658	0.00785741466506077	-0.0469673653377302	0.0387429213258014	0.0126683084447035	-0.00971290310087156	-0.000997719473581868	-0.0413738160538796	-0.0128941176070143	0.0272215519152028	-0.0118659302473702	0.00310490700688153
Timp3	-0.0157563756340776	0.00625373207776001	0.00216524584757141	-0.0217071958707138	-0.0130146519307956	-0.0639279718640927	-0.0227020532255439	-0.0555530803276911	-0.063106715137398	0.0275652351789752	-0.0294940312219706	-0.100169812908976	0.0184480764344917	-0.0227465221679158	0.0562307137451884	0.04330548720091	0.105955212711359	-0.0381097714943904	-0.0196991549763748	0.0199993194636955	0.0167089450165295	0.060940986034241	-0.0300651049154888	0.00410074353167261	-0.00433355376270301	-0.033524402176585	-0.0223691854406411	-0.000293720442711565	-0.0100210372396435	-0.0198791177383084	0.0268776649678987	0.0157673493221197	-0.0143736244228545	0.0337842308212497	0.0217454982903993	0.000170232593540331	0.0136176600253629	-0.0338094991326243	0.0162633730774539	-0.00176742967991968	0.0110715770477359	0.0519142044431419	0.0400623140539031	-0.0211848420309553	0.00621120325355067	0.0391743493492161	0.00331213281005091	0.00445978234098533	0.0160514056750049
Ccl7	0.0124035002881455	0.0170755534232836	0.012039871652982	0.0060903162030902	0.0274594486377178	0.000918412598141668	-0.0292077206216625	-0.0418710480739227	0.0280596875347565	0.0604031428134534	-0.0273133036027898	-0.0781125055270902	-0.00187368607920882	0.0186614894889222	0.0051426142946998	0.0131102403114536	0.0137405779902361	-0.045607316445622	-0.0115855589573614	-0.14799774927334	-0.0554465957279789	-0.0438185300255417	0.0322817905771918	0.0521767040650563	0.00466657373673204	0.0515227174302412	-0.0332566140805217	0.0709211724692665	-0.0129913243819764	0.0304363184891498	-0.0093102061065522	-0.0243150654117486	0.0389502960036704	0.017315772599467	-0.053291091115041	-0.0501756481629247	0.000477997219685477	0.0364382843158108	-0.00937676190559278	0.0642909372553386	0.053697127943139	0.0409306562862901	0.0272061652937095	0.00526442525002941	-0.0511531842795872	-0.0699272971144555	-0.00877671332707904	0.00155529078334691	0.000130304485687296
Sox10	0.00771163824931019	-0.0188623055625419	-0.103229316124831	-0.0610663521296421	0.0227526586414277	0.000329707584942948	0.00482931119884506	0.00902767723196525	-0.00194394644167454	-0.00247169821612463	-0.00280676800690553	-0.00678614172790159	0.00981288999795802	-0.00850320965873482	-0.0010777237638752	0.00782541676613304	0.00941040658468728	-0.00968332991828654	-0.00791143858360522	-0.00317093140402091	0.0133465012643407	-0.00748699575250817	0.00809722980163676	0.0036140801601846	-0.00827518590095265	-0.00137871625420067	0.000174391338550315	-0.000178898444749278	-0.00340193654577468	-0.00723806100881526	-0.00286343407597128	0.00761020865548506	0.0153876996415052	-0.0133737803926467	-0.000304172158516862	-0.00649119031151976	0.00698930261909274	0.000461579508696647	0.00817494462766128	-0.00416770493157896	-0.00490803043676743	-0.0021147848849162	-0.00121191770599426	0.00907581374270034	-0.0104814369368929	-0.00354345971119223	-0.00132555122692309	-0.00292748640386442	-0.0046762253741821
Smpx	0.00143881975798433	0.00157029246254977	-0.0379627210374856	0.0675506502238193	-0.0423058717313062	0.00592227468532625	7.739190615043e-05	-0.00498013053096053	0.00025620048862178	0.00565913398425331	0.00153274068948186	-0.00858048611773339	0.00427625427386027	-0.00752594823539491	-0.0025696449826052	0.00354659425551229	0.0105071925423852	-0.00358826823487446	0.00113773102846957	-0.00214627445482545	-0.000360439168661908	-0.00103324659978229	0.0122743113560806	-0.0178225176174164	-0.0519614954303451	0.017124627867675	0.0201906968928869	0.00508496350441143	-0.0054289922390484	0.00746317158802846	-0.0429797418406408	0.0289153633166766	-0.0030653900120393	-0.0118186827907346	-0.0182329697341195	0.00820863150011816	-0.00210136011521085	-0.0229237911279049	0.00985463577882119	0.000749043368917641	0.006711599834441	0.00311956272019625	-0.00715135805282119	0.00564739786934648	0.000922687313509623	-0.000724921154209481	-0.00590760517293148	0.00399312249169629	-0.00012672340096943
Il1rn	0.0187513011460562	0.00263516897322725	0.00807643130605828	-0.00589535291925656	-0.0163712202563549	-0.0200963337777602	0.0309023486612486	0.0143862876449798	0.0297746269938467	-0.00281162171838322	-0.0130511684436013	-0.0184598020417685	-0.0149379577564397	-0.0233838173722913	0.0182015160033387	0.00507092057753269	-0.0123803062137984	0.00370256856846275	0.0431446428898995	0.0310642485818394	0.00188010127737435	0.0342656380974776	0.0250492593305854	-0.00838290274769261	-0.0101877020112104	0.0205718936178828	0.0262182755407943	0.0109720603471901	0.0042738256355614	0.00400292122686103	0.0229846128258174	-0.0085699885629563	0.0478366070372301	0.00886188851666769	0.0207044841885332	-0.0533507354632451	-0.0337496000981544	-0.00920457464269306	-0.0157096102112253	-0.0611550933057351	0.00196970713643443	0.0101583046804659	-0.000970418933473999	0.0143345509205061	0.00846803769510362	0.0079285244891985	0.0457282041796068	0.000475935217441155	0.0359129978249509
Ednrb	0.0131599671244206	-0.0104413602815387	-0.069569572126887	-0.0417963618458092	0.0142606123737302	0.00294547255303583	0.00261691354359342	0.00778400981321919	-0.00212641095944405	0.00114406124072719	-0.0018230565369851	-0.00424232510421579	0.00775249304767677	-0.00241669123665216	-0.00339555973831687	0.00279517277498267	0.00828511006386032	-0.00644800823920653	-0.00178060719019005	-0.000506701094861826	0.011090270493052	-0.00632162226374491	0.00412824530925058	0.00240170773839808	0.0037109694423078	0.0071263999962847	-0.000336410502755113	0.00592849656618187	0.0106723503751135	-0.00931061494987327	-0.0133945466614592	0.0127363309550908	0.0176377800526354	-0.0198075084343695	-0.0105638224765728	-0.036604412017117	-0.00576021322712512	-0.0134584097919489	-0.00428709835498013	-0.0108309006174247	-0.00314253841338126	-0.0190354992025828	-0.0131873821146863	0.0158538281238924	0.0113263347512962	0.00278884228143343	0.0545583258970946	0.00756513627087402	-0.0378274107034142
Cenpe	0.0195904202383446	-0.087456882841988	0.0198194127257466	0.0028556156619137	-0.010124924363538	0.0116618666990727	0.0294178580123616	0.0324812966649904	-0.0463580348817567	0.0578325046881365	0.0093172671757282	-0.0066101662597578	0.00229739362146012	9.81696247625109e-05	0.000997180375747557	0.000882326658970378	-0.00955727516411065	-0.00899444887337244	-0.00140225947501201	-0.00508331687731275	0.00146819701817032	0.0126341945845895	-0.00298984564727441	-0.00552379640944453	0.00983782724111078	0.014738426532225	-0.0199872153748687	-0.022782751767775	0.00864670638327514	-0.00885699767848483	-0.0259405069130482	0.00255961362845644	-0.00431199793573866	0.0137128871879708	-0.00349266914014327	0.0076518215302315	-0.0069247559273293	0.00622276552180447	-0.00166483383630772	0.00172316343522685	0.00980106172866354	0.00175598633866119	0.0191884186146406	0.00955881949889051	-0.00635959195788258	0.014986168696877	-0.00187578202252014	-0.0139316028073078	0.00793338341868626
Cdh18	-0.00506648401827501	0.0033988002421582	0.00650186086675432	-0.0151988202774998	-0.0371921886432271	-0.011074949114056	0.0328965241461072	0.0138560616419833	-0.00547882419523492	-0.0451049538162557	0.0033415506797402	0.0332505754989808	0.00996898488174219	0.0421284047490032	-0.0182273995073132	-0.00356306699816002	-0.0125980640381221	-0.0214408756140171	0.0435292541695047	0.00861486335421406	0.00365952984105867	-0.0299797622960931	0.0123802896572176	0.00576969550752208	-0.0310754279425745	0.0285153572644962	-0.0596776419359615	0.0384214167332588	0.0360201609372481	-0.0226120657473067	0.00228539554759408	-0.031662249127462	-0.0155373317209419	-0.00685880997292748	0.0362231858799167	-0.00311452373709355	-0.0614404827117267	-0.0159145230132357	0.0454625832575834	0.0333233380015132	0.0385387021187039	-0.0241957333708406	0.023290903521549	0.0145211452707215	-0.0562774651921241	-0.00967067368443669	0.0146230038776985	0.0153120073122374	-0.0234336609447172
Hcn1	0.00541008985785799	-0.015981446668195	-0.0786142703547077	-0.0486657633439563	0.0149571581041749	0.00629469044636501	-0.00880550661718566	0.000992302374437615	0.00192539485300138	-0.00913531775806609	-0.00387631372939928	-0.0080582707540084	-0.000372939538948346	0.00158473011455225	-0.00627315397761893	0.00497909038749005	0.00490086050729838	-0.00955240498216101	-0.000195082492719279	-0.0128106540321813	0.004240539279049	0.00134823253790164	0.00840144560775985	0.0182719425848204	0.00664905150907137	0.00724620855956282	0.00576873543895862	-0.000535761796768209	0.0012981008417291	-0.0143608110483836	-0.0105882004613736	0.0204015411699708	0.00982215258175351	-0.0344823892122966	0.0125937220044366	-0.00694192565234719	0.00635860033035177	0.000596063493857667	0.00446019430965641	0.00366779848072409	0.0158822101625841	-0.00542673658933914	0.0165752061875717	0.020304168827999	-0.00482825967422763	-0.0128956995668331	0.0066419051631673	-0.00424075526325184	-0.00219522807653065
Rac2	0.0771418023420077	0.0206175955245109	0.0117686667183456	-0.00436580591090632	-0.00866368925659127	-0.00297920664375353	-0.00532689547059512	0.00543041853289197	-0.00525235116817058	-0.00109187076979683	0.00191374312604267	-0.0017698241820783	0.00468594608935005	-0.0075554234449372	-0.00256054072587435	-0.00107984830337359	0.00764934282721569	0.00046810799255133	0.00039059491611844	0.00475192070862832	-2.8773218500393e-05	-0.00433193482798158	0.00208609028433537	0.00282461812922538	-0.0137628690965432	0.00637243423214705	-0.00214628308376217	0.00361508312135106	0.00642003346547667	0.000796783378051892	-0.00263738448379032	0.00357035423437255	0.00876937448252622	0.00170383307412996	0.0145038481570674	-0.0292182126957221	-0.00718429171346265	-0.00185169699578813	-0.0131177557684307	-0.0143511765183394	0.00951412778536292	-0.00369939819087962	0.000663665463490732	-0.00788211759070993	-0.00254744807981388	0.000705511999221858	-0.0023238147722474	-0.00110922922281226	0.00394931223518932
Sox6	0.00431639334652509	-0.0112383605507907	-0.0927904066856852	-0.0237849985526203	-0.0133345534031455	0.0057882197935897	0.0141102477155776	0.00955313620170535	0.00780654983064323	0.0033646223903052	-0.000598121343998118	-0.0112421498280118	0.0227211558297406	-0.00833409754020816	0.0123684238649108	-0.0230465448405305	0.00181196041500099	-0.00318275168429678	-0.00218775249762856	0.0170889520433313	-0.00958186292399555	0.0110146821269767	0.000388176589679373	0.000689169622105972	0.0259661951544009	-0.000994347058443676	0.00686108123104307	0.00344903730416033	0.0101687781029312	0.0223796957873574	0.0287859479871048	-0.0441655072017796	-0.026299599364128	0.010194363672911	0.0118912308233181	-0.0149583660721825	0.00907978267423307	0.0159032425564026	0.00642904721582214	-0.00916412813699261	0.000367101955552131	0.0181232706969983	0.00203449316818667	-0.00751958904922575	0.00454870507923812	-0.00840499700769496	0.0151221814874449	-0.0190258642888255	0.000762803255586354
S100a4	0.0121408197989513	-0.00875935179291156	-0.0280920294121436	-0.0151403576090302	0.0242294665760296	-0.0357109397651498	0.00966137164640204	-0.0332167501832614	-0.0370543070444182	-0.0109598791582358	0.00419459101392219	-0.0244633130953582	-0.0851366952389319	-0.001547337527131	0.0134952379266619	-0.052240129126038	0.00930070201386584	0.0325301834160347	-0.0352665056936252	-0.00674814892298686	-0.0626878116157994	-0.0186492937103855	0.0431570383537801	-0.0961165380325005	-0.0569625960702936	-0.0902532708560793	0.00570235373372784	0.0193219825116367	-0.0213029474486807	-0.0541266671586657	0.0268186731828149	-0.0385315026455607	0.0487043089516238	-0.0272180715939081	0.00530282786321607	-0.0038558811214816	0.0165195112834471	0.0528168570946328	-0.0163609998824898	0.0332945765103295	0.0560086815359366	0.0188383520246816	0.00559279568640336	-0.00807592778992984	0.00717821413989217	-0.042877230084815	-0.0239588565552321	0.0378230410519531	-0.0188457094723212
Cck	-0.00144319779275083	-3.22045826366038e-05	0.000673227669940162	0.00348223522715571	0.0100575765468696	0.0112507767694061	-0.0167071716103096	-0.00936013208175909	0.0154013425082854	0.0197513231712486	-0.0131694418362507	-0.00238344043482234	-0.0355026853876673	0.00259844329585414	-0.046823775820314	0.000358683013934852	-0.00445754349081669	0.00647211961865149	0.0240441375644407	-0.000443567157296085	-0.00974881938438129	0.020481774403249	-0.0211861933698282	0.00235344994315675	-0.0188584235603848	0.0170031122869547	-0.0231969508729609	-0.0123612304605771	0.0260312629343621	-0.00914514765180999	0.00329305292683979	-0.00732935625864314	0.0296362020852343	-0.00848951937150094	-0.0263822262309768	0.00583081280158737	0.0212739615355402	-0.0231853297699454	0.0286616399348852	-0.00116929838728074	-0.0390213160428507	0.00379820886439218	0.00131822448592575	-0.0117422338330555	-0.0314904011489451	0.034859100728846	-0.0149722791548702	0.0645478867054692	0.00875832491555279
Cd84	0.075815199629485	0.0207042381043857	0.0113536903825883	-0.00477380152430194	-0.00950110359908195	-0.00304245978670459	-0.00557784401163056	0.0045036756314949	-0.00570831819644887	-0.00135318611251957	0.00269883857659997	4.6841813732798e-05	0.0035908383224943	-0.00730365683134189	-0.00214650317788662	0.00116866976730344	0.0050254920549923	-0.00277115068470665	0.000393801349727366	0.000852582480706057	0.00094188338769816	-0.000539100866578359	0.00160939116641779	0.00160771497485328	-0.00237288983937155	0.000527930981876295	0.000770898014856425	-0.000385850794310789	0.00171486274139734	0.00474153930898358	0.000591837272480909	0.00421500407116641	-0.00328506483209335	0.00206616144559674	0.00109964209606293	0.0142924258501139	0.00661071838008426	0.0105499011997658	0.00438562609839649	0.00159516438285778	0.00106413472094869	0.00276136312199952	-0.00151508350189135	0.00242352165321187	-0.00342633011445245	0.00260316357743449	-0.00163538264333413	-0.00131691176339327	0.00329188363656386
Fcgr3	0.073771010900288	0.0208031431204508	0.0112486482937677	-0.00410659290356299	-0.00759654602550324	-0.0032681112917327	-0.00650368084543617	0.00565697410837789	-0.00558667683377428	-0.00265635407820087	0.00334032828406489	-0.00239312575025044	0.00308915888268675	-0.00721237736214945	-0.00273931188134504	0.000616269377780255	0.00826922910919915	-0.00307714211912992	-0.000551463506317376	0.00240882414334728	-0.000834215873181114	-0.000908040848600125	0.00248630274060817	-0.00190793821636486	-0.0143896949485789	0.00532431596740959	0.00331284837519431	-0.00104858127260442	0.0083226717607619	0.000186759977870028	-0.00509137768259561	-0.000495729930177259	0.00918829375963226	0.00187057563997278	0.0156745302582472	-0.0407432534602407	-0.00171180980361913	-0.00249648129629565	-0.0196380196151303	-0.0189849471628365	0.0167096608458091	-0.00348463762135226	0.00405652188977676	-0.00361956033267491	-0.016688373311293	0.00102220765711062	-0.0176998793272661	-0.00455976856819117	0.0179124059801441
Ms4a6d	0.076551591863971	0.0215527989796975	0.0103915416722394	-0.00439192814918611	-0.00956351747126867	-0.00226244896156219	-0.00631437973070962	0.00573349710528602	-0.00663518169909194	-0.00106364260497176	0.00439717384514151	-0.00153144291128481	0.00269562852272122	-0.00752118061992794	-0.00333399681151543	0.000785706554701057	0.00531390436342599	-0.00163961186522569	-0.000493018820379464	0.00116121490051523	0.00213684458168032	-0.00242098668026833	0.00207803334950769	0.00287311759579033	-0.0103573142982763	0.00305841242567982	0.00181500901435098	0.00375975364797955	0.00856391596662237	0.000258500744511532	-0.000450341135568152	0.00260759920122939	0.00436451664121764	0.000332555068014289	0.0099014969100314	-0.0155623320389972	0.00174118614612577	0.00291475664052564	-0.0112316950123222	-0.0102396700297697	0.00762162118753225	-0.00520763221660374	5.04413543687614e-05	-0.00303819853473435	-0.00525041292218635	-0.00368138101511689	-0.0067449802937129	0.0021947199268695	0.012369833743764
Chrng	0.00181237025206645	0.00107470385470106	-0.0409520933912181	0.0716015077617798	-0.0443482921933782	0.00740238685791103	0.000272257998463534	-0.00647743664361636	0.00126802817163979	0.00483850902146183	0.00513441170013988	-0.00421050486569308	0.000329689991794559	-0.0049095456630364	0.00184299334698542	0.00117797327404391	-2.08332654023774e-06	-0.00254080022640182	0.00328979702427067	-0.00358882280647278	0.00301489282493616	-0.000890740458733094	-0.00373191149265766	0.0096928976181567	0.00333463410483889	-0.00809084075974371	-0.00757539649804028	-0.000451298328895381	0.00321474783395597	-0.00672309600240572	0.0151970678440877	-0.0145013249266771	0.00564925130933185	-0.00105191790999843	0.00382831797429823	-0.00268781741164273	-0.000475008486760225	0.0121423574948231	-0.00560904462467614	-0.00206244005052501	-0.00439305474162191	-0.00246109551326967	0.00627300229503049	-0.00393234625619107	-0.0048502711346019	-0.00475440941943112	-0.00208495336482962	-0.00334538917436156	-0.00234230478889977
Lgr5	-0.00194191706363535	-0.00583036600489362	0.00513392836178881	-0.00395149149033082	-0.0130232640800955	0.00378762370392848	0.00164782103487752	0.0245885586303235	-0.0115664232016821	-0.0158839525077765	-0.038851433907106	0.0109292146106742	0.00289521348434375	-0.0057631900690583	0.00643435178412631	-0.0126322713476567	-0.0226372327646124	-0.0489950350196307	0.00524469159891599	-0.0120672062459453	-0.0252305864406993	0.0217843815694649	-0.0226170893660896	0.000793526097977044	-0.000129489424438334	-0.00338884604781894	0.00315148361287518	0.0188435850529273	0.0364485583481759	-0.000792960678515745	0.00131177632410918	-0.0122734152258076	0.00474453910887176	-0.0472277257640365	0.0111898699898244	0.025196994153033	-0.0147364200219721	0.00306187396226755	-0.0132284139198656	-0.0270733157202354	0.000992755991580228	0.00714281656611974	-0.00166912710651648	-0.00479465264448713	0.0437187541363362	-0.0327040278865942	-0.0332648269466012	0.0100066139458955	0.0225604015107784
Sorcs1	-0.00155462062202122	-0.00285671017108101	-0.0264765690341196	-0.0332911284850453	-0.026120994888837	-0.0200451769570099	0.0347666279014343	0.0109687306277465	0.0355273178652249	-0.0160065488670125	0.00914870744938622	0.0199048873889877	-0.00925956125564342	0.0253580321714711	0.00712703414438438	0.0100776559229186	-0.00389650823646093	0.0224859519012378	0.018546371221595	-0.00911173672249829	-0.0112592896769487	-0.0117839194521517	0.0360730111169813	0.023693131441829	-0.0249814236333035	0.0468603014267799	-0.0136526869963958	-0.00774869565393755	0.0143470115550049	-0.0132658458063002	0.026125283750682	0.0297191985807536	0.0348788123275258	-0.0378381656189334	-0.0138159487321229	-0.000684255199659722	-0.0173224685436284	0.0198851829313632	0.0101546389381684	-0.000301298986313147	0.022949858959851	0.00529143101689066	0.0354937453118333	0.00107985630886025	0.0259734471829169	-0.0236701913104595	0.0244990385764502	-0.0201920812560751	-0.0252242550302155
Synpo2l	0.00158729056194084	0.00156362013688176	-0.044432344736706	0.0735769782202167	-0.0485941258632678	0.00810208077137695	0.00119997168306822	-0.00647923715990535	0.00222028844996707	0.00600831348619978	0.0040490247605346	-0.00677618922216265	-2.02130276486169e-05	-0.00579357943439432	0.00546605624650314	0.00532405747096077	0.0058077080824283	-0.00538063967076732	0.000235171618927261	-0.00325592911458039	0.0036851155641962	-0.00430517581721749	-0.00115730280359645	0.0022109019496898	-0.0049070317550784	-0.00257337127609052	-0.000508563587135563	-0.00232459780125419	0.00441959173518771	-0.00420314700581219	0.00920782324884903	-0.0110245098024208	7.28029783458111e-06	0.00110939977931713	0.00715265203460397	0.00196657790740259	-0.00329741601936813	0.00926545918450115	-0.0044033315234725	-0.00243599056202892	-0.00549419815175489	-0.00198620532104075	0.0065798535352358	-0.00672740090666122	-0.005172337039107	-0.00885113541337931	0.000818142879800257	-0.00197902119766867	0.00335498210035619
Epha5	0.00385079341469937	-0.0110317180062138	-0.0643276268317155	-0.0410365128119206	0.00959679720181978	0.0041175742388619	-0.00211312902607033	0.00729168675441294	-0.00174565951546339	-0.00122539198430975	-0.0032362366761482	-0.000247053995530152	0.0131829734855111	-0.00737327776898859	-0.00813373147579159	0.00553388379406233	0.0133649472939523	-0.00610580233059402	0.00492694442856808	-0.00951730942257174	0.0155202382153445	-0.00494268855756694	0.00887572871017639	0.000453377989838659	-0.0145567525280885	0.00308126375321774	-0.0101221454480618	-0.00383890255313073	0.00773497729108455	0.00432759816669181	0.0109228599215444	-0.00635914927082072	0.00963465657709989	0.014098802850941	0.00544236351367374	-0.000169875569114228	-0.00952826925859263	0.0028964776423971	-0.00164272419772125	0.0130633292627381	-0.00177829752962682	0.00474101213707901	-0.00257828724366887	-0.0095922552946779	-0.00371091804995595	0.00241109079161143	0.0111086414398698	-0.000312530285988025	0.0139241220873205
Fabp5	0.0342316293573656	-0.0183318889805741	0.00482262235220475	0.00881570202971014	0.019346249820511	-0.0499022080356355	-0.0488929494030275	0.0346116327855817	-0.00777155339166035	-0.0345845501979464	0.0583799387735702	0.00990798415497881	-0.000957933510051824	0.00600515942781312	-0.00624427613019361	0.00840128288718677	0.0336970881069432	-0.0151696493807468	-0.0527272739538528	0.001928126762188	-0.0649177520060154	0.00486835576252344	0.0125418111373774	-0.0108807996360154	-0.0156626914067474	0.0169639878988453	0.0485107769826367	0.0341026503822082	-0.0399577898959251	-0.00698093734469368	0.0573716177008587	0.0246316482328601	-0.0234856205650937	-0.000983306152843008	-0.00229496428129607	-0.0392833324520633	0.0312193024272604	-0.000196908863702729	-0.0266057584259905	0.000170111681230216	0.00846297750447695	0.0399183966037903	-0.024685159341367	0.0223791622673111	0.0490521664381983	-0.0417082251442705	-0.0156830376335448	-0.0587535114193713	0.0226444161167516
Mki67	0.0279847357355056	-0.0922384056445541	0.0189202499499141	-0.00330936918113387	-0.0179837302487061	0.00728841912393255	0.0183174538350545	0.00349172904818008	-0.0196369696485698	0.0290871742052608	-0.000295237501543319	-0.0027986270911527	0.00211564699628344	-0.0104731273958703	0.00412174402080026	-0.00219396823659527	-0.000543572316140228	0.00618922242942449	-0.00638997464565979	-0.0231921032650166	0.0233277578285087	0.0193420831769751	0.00386421055144261	-0.011992042353984	-0.00708887562746565	-0.0067536296336803	0.000876408552035263	0.0240080636854859	-0.00799729938523285	0.0244078320205497	0.0104054311554229	0.00550325519998939	0.0154581231644497	-0.00799400802847491	0.00743688245916148	0.00163386348327603	-0.0126778237574511	-0.00201023203404193	0.00119581403435484	-0.00877521768716517	0.0103784590583221	0.00685910044929419	0.0248974578572169	0.00962408177357124	-0.0169021383057866	0.0236852899603407	0.001127659424795	0.00252148158839901	0.00985824904708744
Tinagl1	-0.00176615608659619	-5.27264036216166e-05	-0.0106524732422528	-0.000946150660351761	0.00341195943624714	-0.0562164441599584	0.0208590350525055	-0.0179249895287763	-0.0252690121209825	-0.00143299116880733	-0.0191943133887033	0.0858397751791838	-0.00717286074835499	0.0536192623681975	-0.0213825228202527	-0.0182472119229987	-0.0125157767118485	0.0257391717595142	-0.0515566062556543	-0.0274063681079491	-0.0959299076373449	0.00679357074048278	-0.0571934253732119	-0.0639754693852705	0.0861601188192136	0.0550399479451249	0.0419042716922223	0.0642622419411634	-0.0329192575144636	0.0110567068610756	0.00584357033713316	0.0722581716523317	0.00431010677752364	0.0231512935566521	-0.0154989520524699	-0.00323519300237734	0.0477435418496045	-0.00547565256610457	-0.0281093147864074	0.00547841784349857	-0.011985375826928	-0.0455979797861154	0.0206217039705147	-0.054348930775276	-0.025730911916234	0.0464960366604185	-0.016045096685719	0.0320051882616087	0.000654245754979065
Nav2	0.0172415384898504	-0.0145460477876496	-0.062258759953422	-0.0319443319641215	-0.0283289565160355	-0.0353734438204567	0.0155469337634681	-0.0200012918185752	0.0370337686002324	0.0283653396654496	0.00282316595890607	0.00684588148858768	-0.0389421795968765	-0.0196959767935414	-0.0298275038892949	-0.00184709311728114	-0.00206404117590621	-0.0170488256990288	-0.0162093198820077	0.040423818002059	-0.023802987471269	0.00456542258392775	-0.0181342997358334	-0.0307311511497257	-0.00381834681259446	0.00109495241820476	-0.0160868463298675	0.0410551493661229	-0.00316058846696001	-0.0102254825536934	-0.00818387011238765	0.0117945086012097	0.0183878627970783	-0.00922675057273636	0.0263259332018283	0.021028278571543	0.0114454203400495	-0.0228633203409309	0.00875592367131143	-0.0336870148536779	-0.0029478643651546	0.0301186570193878	-0.00907871267261852	0.0280448129839257	0.0135544661346757	-0.0272439005585749	-0.0197522315689376	0.024695364713559	0.0222114243762326
Atp2a1	0.0014078093699903	0.000439158280079953	-0.0374679192388195	0.0672665308497617	-0.0423055850420854	0.00569542148407374	0.00120099561392259	-0.00745121579271504	0.000333614248611628	0.00565956752314406	0.00289165838078825	-0.00842813526805083	0.00144500394113921	-0.00621467502071575	-0.00283397702094586	0.00492476283743632	0.00925989313628481	-0.00227035448874336	0.000269919987766503	-0.00543438036640106	0.00111133035814983	0.00270439219902768	0.00723729400323002	-0.0163532246407637	-0.0433277984920223	0.0130191310572419	0.0122556244134072	0.003804186784754	-0.0028052783579372	0.00934087176817293	-0.0361884735208072	0.0256795627420122	0.0039067994995054	-0.00464423754244865	-0.0117768139149349	0.00666850450218275	-0.00324626109486208	-0.0139959753687239	0.00124834862249676	0.00187112419701914	0.00661299042962316	-0.0010331737950382	0.000982769586150856	0.00316772087108666	-0.00122992785975411	-0.00245531941443881	-0.00415663169455479	-0.00349233886020112	0.00192959577064393
Mb	0.000858281245626105	0.00188862550486662	-0.03207992963153	0.0568437144412572	-0.0384320351250844	0.00694691471590364	9.93955559276538e-05	-0.0056233838297866	0.000111899585051911	0.00403295621318139	1.28839509379092e-05	-0.00888887083743034	0.00104281085350662	-0.00428849623553968	-0.00450995509057779	0.00704168730656359	0.0160176778836042	-0.00280159660258605	0.00317311542561198	0.00200356165172791	-0.00337506710740075	-0.00246757716515205	0.00726954829335737	-0.0251207774344517	-0.0539380049222444	0.0231253892800886	0.0180294770081723	0.00910143250525368	-0.00717673776643373	0.013677962897052	-0.0531268146708273	0.0301762895897956	-0.00572749161926236	-0.0151556800269215	-0.0206315034069475	0.00851700818851359	-0.00528669621740359	-0.0272305302678204	0.0173835755922872	0.00656187082487769	0.00686370064198528	0.00289431814495807	-0.00823079598631066	0.000603542037202007	0.00906703284107309	-0.005727949127531	-0.00463206919562724	-0.00492312122102995	-0.00321057584357868
Igf2	-0.00829120802229847	0.00361441060813193	0.00197147788498446	0.00872002318965255	-0.0393340629373997	0.0147605889593969	-0.00416433843021519	0.0430298670675021	-0.0189864285894656	-0.0208354269879952	-0.117967029770217	-0.000798156061620978	-0.0560195042683358	0.0124441528988235	0.0770312515819372	0.0398821202178559	-0.0177238593013104	0.000947664572810922	-0.0176836056674233	-0.00976904136345727	0.0324377307806254	-0.0170573984308605	0.0506236043092704	-0.0312007141040046	0.0513580016298851	0.0789315842777709	0.0308029255484345	-0.0115267388795815	0.0242046104123437	0.0144954433601575	0.0390196875921261	0.00491111080918243	-0.064946022509489	-0.0406797100828318	0.0217914808051881	-0.014826211285166	0.012800518428139	0.00741859843521322	0.012851709273027	-0.0434773649823688	0.0126339084293301	0.0799155733557936	0.00186146939109223	0.0272558062237103	-0.0430247121092749	0.0255753629826299	0.0478038309059602	-0.0106375669089485	0.037210437413365
Rbm24	0.00187544906129131	0.000806874470610117	-0.0390059330133063	0.0685843720520919	-0.043647624509692	0.00674266532435942	-0.00301884104691888	-0.00353213932560857	0.0028309077752156	0.00672241666344537	0.00848980825521668	-0.000804725329142468	0.00122435299398219	0.00128309673060655	0.00201880468815527	0.0037468151255552	-0.00198525117764278	0.00365333877208579	0.00495272706548977	0.00225878996664914	0.00773632858709699	0.00442278768068497	-0.0108957045677845	0.0232597348208939	0.0345806131338187	-0.0199274558708829	-0.0189986906916615	-0.0035210786030343	0.00923293841532131	-0.0195498740930379	0.0476252956787594	-0.0357923453076256	0.00818310687912422	0.0142399828973101	0.0158845854420411	-0.00846401470857024	0.00636082572745316	0.0314233318966039	-0.01850250986769	-0.00805661937736582	-0.00218552051574594	-0.0072074769731791	0.0116755302216238	-0.00705517945386874	-0.00706738571183857	-0.0078934016039592	0.00155000643589125	-0.00646884233350651	-0.0133223843942269
Lgmn	0.0552543166331976	0.017553923459022	-0.00807809020522809	-0.00680743346117924	0.00363145535482691	-0.0029583949354305	0.0116171844333653	-0.0122497806333152	-0.00576400885025285	0.00286408945026722	-0.0184692622316245	-0.00914609373974441	0.00612748555243683	0.0110924261640644	-0.0120957396291143	0.000602527669493328	0.00123936328087702	0.0183760987276138	0.00862934746612431	0.00818416003749099	0.00665654754712883	0.00749924420049421	-0.00740058026725151	-0.0211596621794284	-0.0136887388166018	0.0134551672104683	0.0111183631721962	-0.0135997494460911	0.00727557798279981	0.00130211721765077	-0.0107641410759989	-0.00800107929937926	0.0291778769929321	-0.00418705674646609	-0.0143242710500614	-0.0262857099099371	0.0259514524376131	0.000588729259603183	-0.00553566566138751	0.0130381114340131	-0.0200014242059391	-0.0051858817274437	-0.0138501709492462	-0.0200381492533029	-0.0238522304745201	-0.00238831336082483	-0.0104375674855131	-0.0196947441852345	0.0102585975528995
Tll1	-0.00595230813777313	-0.00469323498062578	0.00791522916865877	-0.0113395408960706	-0.0231252252840014	-0.0089509333852078	-0.0468981873092391	0.0203699602626915	-0.00650515084011986	-0.0130601850274345	0.0104386820309158	-0.0116202259163628	-0.0283515577080448	-0.00353472668833259	0.00935548368832853	-0.0460695596450866	0.0113429566390008	0.0272756216680507	0.058802376698994	-0.037383332109544	-0.0147326332526141	-0.0279209323574514	-0.0246107153902814	-0.0144445846130416	-0.019639869238792	0.00325548371156177	-0.00978515562027804	0.0248239569641673	-0.0199816710528034	-0.0517216013355018	-0.0301001043024843	-0.0501506726776672	-0.00842836616655706	0.0379510705909696	0.0196559229851079	-0.00999467090037019	0.0184739847254876	-0.00884064771023485	0.0802421928593921	-0.00423128533312162	0.000306036692060439	-0.00901102348860164	0.0307137835980532	-0.00415310506533622	0.0258218257491283	0.0521461455474526	-0.010461795633662	-0.0128008330616313	0.015120112323191
Mecom	-0.00707687105034473	-0.00705461338289968	0.013090587385549	-0.02079030300267	-0.0502042573590383	-0.00299868592259602	0.0465595276896427	0.0542056808487516	0.0703271319891542	-0.0265838081504539	0.0156597595710679	0.0390997626121516	-0.0121430084159805	0.00281416953422849	0.0310240461435356	-0.0226553678430675	0.00976015093199233	-0.0300660294952481	0.086328101475549	0.0305823928832988	-0.025118588784323	0.0537469201423126	-0.017091002444131	-0.0239961671457734	0.00284780491828902	0.0343331777044951	-0.0374937607156962	0.0706736767281105	-0.0180695426554514	-0.0134002219424405	-0.00762216791192374	0.0139345254135729	-0.0780852193257859	0.0156180055840985	-0.00194222841135841	-0.0344229878206597	-0.00254727249821277	-0.0055817211178752	0.0209977561397565	-0.0119297937770166	0.0285274240523552	-0.0137715177344027	-0.0109442785814862	-0.0308312296806577	-0.0699998994989447	-0.0135108039772697	0.047060634797512	-0.0244277981630642	-0.00207788960203798
Tafa2	-0.00242762528270879	0.00239142014476387	-0.00123479897026867	-0.00997969495497304	-0.0136972195641964	0.00824927831273548	-0.0122897455109987	0.00917037269248918	0.0101324540951922	-0.00450369507720857	0.0022120121672355	0.0138630058461006	-0.0117142003966614	0.0167588216953097	-0.0103135201603899	0.0271134017718349	-0.0172900729357736	-0.00959753797560485	0.00557689113585065	0.00016215327909408	-0.0014514473199903	-0.017344798333898	-0.021722210457147	-0.0059354174484303	-0.00749326564664344	-0.0146980963002897	0.0180150751281686	-0.00850829100964313	0.0239925811099506	-0.00153055139231192	-0.00404311440827819	-0.0364046934686819	-0.00025389971764367	0.0133708791254689	-0.00585039315000604	-0.00385163297880445	0.000344995413783257	0.00153859479010997	0.0156559180392046	0.0228286378950563	0.000323510443541596	-0.0273809939118955	-0.0189934003447133	-0.00645082950066546	0.0189826886446504	0.0324259395433696	-0.0290370941432737	0.0164089409135917	0.0263121362281098
Folr2	0.0518559992578962	0.0151345511505123	0.00564971607174715	-0.00262036904237608	-0.00482506738046056	-0.0021186092989461	-0.00329509079098894	0.00513045886306032	-0.00363842297391094	-0.00163324776123956	0.00187409902160385	-0.00445456935905394	0.00131233382956219	-0.00491484852778988	-0.00089995610215869	-0.000279887026690138	0.00699150321931404	0.000924225973868252	-0.00300273513259342	0.00871709411081752	-0.00424392741835563	-0.0017959674796153	-0.000262781117733558	-0.00547231698327526	-0.0223795811441551	0.0055804132783169	0.00290684781187222	-0.00119800031202218	0.0228753224485433	-0.00684327215711981	-0.0189938712602338	-0.0105861380523025	0.0201541307663537	0.00799697240545255	0.0346285821963826	-0.106706838192108	-0.0224306533175213	-0.0330088196339336	-0.0473215610163513	-0.0467971644197061	0.0145791905893538	-0.0281692008788624	-0.0086945425028136	-0.0157941175828447	0.0250248633894436	0.0134155660611829	0.0682027341819285	0.0224079926017383	-0.0569674344027635
Kcnb2	-0.00430182422205134	-0.000440807659823595	0.00609308054303798	-0.00693691739178632	-0.0143613460084563	0.0134582855750954	-0.0404265231992624	0.0148519945288669	-0.00216638827025978	-0.0101658105203278	-0.0102256215676287	0.012649067322552	-0.00843137940233097	0.0291571467811751	0.0290433554633748	0.00559380458948524	0.0116147283490769	0.0100794135664474	-0.0540052929070773	0.00346652404707317	0.000722790477886212	-0.0551955380851462	-1.78195846762742e-05	0.0481584728393327	-0.0211249870884366	0.0437748725482237	0.051066783380804	-0.0117948658862404	0.00858723320607095	-0.045699559711835	0.0044773734499848	-0.038404039683152	-0.0777063279208536	-0.0137415762244517	0.00892768136628157	-0.0202613468454444	-0.00542295763364085	-0.00496038379042704	-0.0213595420060895	0.0718532836727931	0.0255185598889969	0.0293440194248117	0.0281889666897062	0.0104729672082665	0.0313366521417032	0.0771298333175848	0.00966045066474736	-0.00184860463318366	-0.0159681704592745
Kirrel3	-0.00383494476058751	-0.00118581733675162	-0.0130569260516042	-0.028072115007326	-0.0322388964771781	0.00423781592441971	0.0309665613465044	0.0227403101144564	0.0422279886134145	-0.00620577661598242	0.0159462136297497	-0.0129372923994884	0.0288890710593581	-0.00426533712794927	0.027583420254311	0.0280121321839133	0.00600824401570971	0.0124652925124864	-0.032832103024032	0.0207041049215742	-0.0119780774910768	-0.0362854042677304	0.011581250732782	0.000948610517735306	0.0183708814410228	0.000334857946735935	0.0431974623478731	0.0307097730394813	-0.0159087420328906	-0.0151743539591801	-0.0106466354389929	-0.021358683189306	-0.0256898555835212	0.0322831120601701	0.0562541949299349	-0.00902772600248961	0.00866606839415855	-0.0120771754799331	0.0317467907066954	0.00692926147490269	-0.00107049264252026	0.0217903016650946	-0.00646012438843527	-0.0435993369241601	0.0351392362285755	0.00374473428320492	-0.040796052472116	0.0224146680238916	-0.000344922354410902
Cxcl1	-0.00207071442680872	0.00658007620042003	0.0035671085864052	-0.00356696073509117	0.00398261840168743	0.00376078992930397	0.0145068059661409	-0.0350447273692815	0.00968135622805982	0.0277619907229237	-0.0072729412854287	-0.0465836620461451	-0.0160729379265685	0.0182637965893797	0.0024606575945983	-0.0027700028335825	-0.00302042599935878	-0.00945763484812228	0.0121369257603178	-0.122222438901274	-0.0522216180798268	-0.0194397924596357	0.0585259899814439	0.0566435209098346	-0.00264665172029155	0.0269844120791113	-0.0342173904724662	0.0826341129736859	-0.00371835597009655	0.0221803104737939	-0.00966072964896562	-0.0192989485402436	-0.0170775968336883	0.0275878079746213	-0.02763016012507	-0.0277643325321339	-0.0330314932983889	-0.0303711271467593	-0.0203949931027281	0.0553538490773993	0.0256841737871176	0.00905121536192431	0.0298801583032548	-0.00664372168664984	-0.0208121804020988	-0.0352935750328589	-0.00456091002795487	-0.0123203164794084	-0.0425338842732279
Lmod3	0.00165920188113326	0.000548828885227609	-0.0379627733987816	0.0622338957446663	-0.0402782327306615	0.00707012779003743	0.000212659687427809	-0.00519568782379833	0.000125093716800382	0.00561807632990298	0.00253970996800494	-0.00596163426185924	0.00376247886361417	-0.00514584507870183	0.000438259627838971	0.00228909478626697	0.00306368198851307	-0.00367883984211347	0.00258411395702531	-0.00183402232076435	0.00073273339142476	-0.00195764503659764	-0.00191223494055237	-0.0031847591991561	-0.0134468142324073	0.00339404283665781	0.00178325735806422	-0.00147966198820159	0.000203112536258202	0.00306200968493963	0.00227486645967415	-0.00465633384986154	-0.00362397621133249	0.0061216022112182	0.00109792612251778	0.000437031141695065	0.001009019201787	0.00547815658370011	-0.000135239540436572	-0.00151343638326817	-0.0047207564430699	0.00052364620118923	-0.00133877921923973	-0.00397824916177825	0.000394177857157988	-0.00251716777392082	-0.00112926332623562	0.00257107048618738	-5.94113535122403e-05
Jsrp1	0.00148392308362534	0.00209501162250833	-0.0434318692324974	0.0766684955888816	-0.0477180608964072	0.00660484975663419	0.00114923062238491	-0.0107251680365629	0.00105576545577581	0.00648739507656037	0.00315649056134515	-0.00302854537284592	-0.00150266268060281	-0.00766818873054188	0.00159375499159819	0.0058449849937598	0.00230931779977698	0.0048132131822401	0.00693612484025886	0.000260654731279765	-0.000549964470649553	0.00157910768942242	-0.000998814671355587	0.00259482717051985	-0.000378633562710094	-0.00428415553817544	-0.00303066889756441	-0.00288353019887534	0.00366016218845612	-0.0160557012683088	0.0183953817290738	-0.0190496392135477	0.00695878670449195	0.00289212443893724	0.00959640729233236	-0.000986535014804429	0.00010806158008488	0.0133272310441673	-0.00373878267451442	1.75471462319175e-06	0.0054242403467148	-0.00113519904312866	0.00450114455074741	-0.00957365128901364	-0.0122751877346292	-0.0086026543911084	-0.00493751397891676	-0.0080378866401141	-0.00442229144640372
Serpinb1a	-0.00393107340870352	0.000224736692296152	0.00163512665396858	0.00351796979480887	-0.00711576372315162	-0.0605555431249771	0.0422677946651716	-0.0560928029373054	-0.0693533275962415	-0.0308566493825003	0.019452565816133	0.0105070551711482	0.00481772078764279	0.0218012928841582	-0.0274040252530329	-0.0123514111280258	-0.0133992693260445	-0.0110238574080368	-0.00505207604226477	-0.0166799314344551	0.00214087363046946	-0.00963534091989328	-0.0132424246920619	0.0111289828990102	-0.0013351926683123	-0.0107489361834254	-0.0146380392691333	0.0262735926991485	0.0189093521846005	0.0145924971784379	-0.0594428131983121	-0.0216086163609041	-0.0216013695503471	-0.0296860246166465	0.0243384641703103	0.0230197488430087	-0.0111745995301336	0.0196942638569145	-0.0631419975143922	0.0243162958354826	-0.0117912049372589	-0.0149881252906746	0.0095096781448546	-0.0159257052880599	-0.0283126149218931	0.0109064649216661	0.0444523611578936	0.0319813800155295	0.0244422272667522
Ccl5	0.00395510437175068	0.000850636242661086	0.000948099105960283	0.0010963757570598	0.00244654419909469	-0.00103714586504426	0.0014739842037873	-0.00125183576793032	0.00245242704604118	0.000777191304659797	-0.00109928966728536	-0.00092672929079686	0.00178401364689536	0.00203169290805197	-0.00203024165365534	-0.000273907988684154	-0.000862681473923327	0.00321081814071668	-0.000641916974265449	-0.00743337638919703	0.0011041830376876	0.000274011693932373	-0.000921740868811084	0.00631626931594392	-0.00606407019738175	0.0105185586368465	-0.00716563613465645	-0.00556931954760805	-0.0169317878611015	0.00244599650674525	-0.0108098179002647	-0.00847880263046836	0.00387174228756922	-0.00499578840331566	0.00919057946849131	-0.0334128845374038	-0.00883128665462984	-0.00636968971935538	-0.0139575636520544	-0.00925347652117857	0.00869357922782506	0.00345677185620651	0.00151943628242067	0.00902260697387239	0.0118429258608922	0.00361033653826232	0.00755008320259213	-0.00475517870109367	-0.00288536235342196
Hmgb2	0.0203752026925605	-0.0969291266668072	0.0171871394158651	0.00313120393780098	-0.00846864424975191	-0.00170722347967981	0.000793045062953202	-0.00995635220538109	0.00237743954905869	-0.00102837269447813	-0.00951645420876465	-0.00818362225838509	0.00568804490043995	0.000604079237052607	0.00574034408595693	0.0108766517841519	-0.0114785855463861	0.00313561474902782	-0.0082862844792311	-0.00574203950459787	0.0114034842603361	0.00632919107868718	-0.00113538865692582	0.00163265944022536	0.000618570723030084	7.7259641311821e-05	-0.00936422687633436	-0.0121387438272832	0.0100647190969519	0.00704836385309867	-0.00994170279072188	0.000123093172784978	0.00217833706571408	0.00343772434655188	-0.0071559779947912	0.0042931856463607	-0.00659788523151235	0.0109045059828252	-0.0095098775791835	-0.0065027055654948	0.0124023906692338	-0.004377877806552	0.00951196900805754	0.0136149610001856	3.7514574891579e-05	0.0143362822649504	-0.0141903645517022	-0.0116172212152468	0.0114354695107293
Bmp4	-0.00375026835038913	-0.00289289315337484	0.00228361266024055	-0.0029246725537998	-0.0182317181167155	-0.0713165922524738	0.0156918984505819	-0.00230204990582699	-0.0267300639254435	-0.0377263557048024	0.00436135675721879	-0.0209976986009893	-0.0142558939064002	0.0197026046457126	0.00192541562024404	-0.00233758830835515	-0.0184420717250558	-0.00954502514564259	-0.0275149606133912	-0.0346435583637442	-0.0175071785163514	-0.0482554728101456	-0.0628972682160158	5.01604243150111e-06	0.00860328219863477	-0.010239281913214	0.055574752746171	0.00171730331037715	-0.0143441723683426	0.0525008348762706	0.0189600805131923	0.0180757715987825	-0.0165607829892861	-0.0094475873062705	0.00548632096990183	-0.00196912524417374	-0.0128829777107543	-0.020745772482549	-0.0434925995552095	-0.0211062170485736	-0.0686747705318182	0.0288296577154448	0.00477202158524569	0.0656623153394881	-0.052143048169565	0.00665451167777297	0.0429053999112857	0.031952320599385	0.0286077132361134
H19	-0.0122179504931263	-0.000733901294182309	0.00949529887339638	0.0155822100272631	-0.0278746883104511	0.0209472454663773	-0.0087073676717507	0.0316919824608416	-0.0311633428005939	-0.0292115844682867	-0.107132755685376	-0.0169883428304217	-0.0275534273047926	-0.00393139634821991	0.0737748888740882	0.0746939455649407	0.0153627229736839	-0.0115751857172619	0.0178740167895257	0.014325538698067	0.0311873913711766	0.00953145889160047	0.0622114249995324	-0.0560969319497473	0.0503210898341598	0.0650367395233902	0.0381319180890639	0.00785913426169508	0.0243036644113308	-0.00471029392081634	0.0515911785557861	-0.00113723753027657	-0.0649361461140773	-0.0355530645217684	0.00249319957063877	-0.0075295970752634	0.0237123269750823	0.0366273592228933	0.0264367364441106	-0.0712445741293571	0.00995645401629088	0.0581385930606501	5.35980740114831e-05	0.0194474125223736	-0.052799145758709	0.0366683522650332	0.0908579203111359	0.0170632855137241	0.0232361872111476
Clec4n	0.0482984280535467	0.0142006357947483	0.00627519353414013	-0.00119851843267459	-0.0053403321089305	-0.0019874241187623	-0.00334353748627835	0.00296975102385349	-0.00307962103605257	-0.00102909494404252	0.000486655009553867	-0.00187996911974951	0.00087330536396333	-0.00477368927180584	-0.00159371909313497	-0.00133294794824273	0.00282369173394868	0.000675704867269867	-0.00213596943332568	0.000117882835312778	-0.000722263432676918	0.000682170358115165	-0.00121845386845949	-0.00153491604243076	-0.012049531162878	0.00255372446698124	0.00412219856932216	0.000610547279989992	0.0130153146187818	0.00341310650585515	-0.00937677647393402	-0.00527266641002514	0.00710373171535422	0.00366671378303269	0.0222770235514795	-0.0527125117781517	-0.00876115530107858	-0.0205470576675759	-0.0181238254496774	-0.0223352588336331	0.00853725605490213	-0.0168434364042649	-0.0142350669287615	0.00176082310846931	0.0282308194647344	0.00823943938571196	0.0577079724907254	0.0194209076937594	-0.0470855072436253
Rgs1	0.0581736192074133	0.0150566681686186	0.00869841663396787	-0.00369038610573977	-0.00784209798150717	-0.00235394497357077	-0.00470277390684722	0.00237607256101203	-0.00415339502614552	-0.000187896872873637	0.000348444746003277	-0.000231695180681133	0.00441889963318931	-0.00571723672729601	-0.0026193672032151	0.00134199386225269	0.00668681084862254	-0.00101822121861029	0.00169064493167607	0.00421925207522524	0.000998189249295663	-0.00667880954995609	0.0047864454469902	0.000926518129910772	-0.00771653368060374	0.00169513050451055	-0.000548684836901566	0.00715904414975203	0.000508503982185046	-0.000639818497002459	0.00539757972467483	0.00308344318695462	0.0117510573698116	-0.00222508786538627	0.0141768863889596	-0.0232056949923622	-0.00579825838179641	-0.0063414127807542	-0.0150668018796816	-0.0167035286080713	0.017640955396934	-0.00116391093430316	0.00863646395813666	-0.00687335438501966	-0.00908549620949032	0.0012485397992211	-0.0223397542764816	-0.0031871414042269	0.0186273063655205
Npy	0.0329753621591019	0.00587881309374424	-0.00550728130201504	-0.0077129206765765	-0.000160223820466571	-0.00258908504416144	-0.000641580835340917	0.00172722990855819	0.000705200073863252	-0.00375909024369306	-0.0023215012731213	-0.00439990272946096	-0.000753890202101635	-0.000819012724065875	-0.00503705792632898	0.00274737078959419	0.00343332894126693	-0.0002905996299718	-5.70299721145272e-05	0.000697549678680192	0.000169149576734138	-0.00661112594559671	0.00276726615115488	-0.00901832796636269	-0.0173248944416036	0.0116777327746242	-0.00652981534317241	0.000210871506174284	-0.00256035479749248	0.00362002671266145	0.00853832576576827	-0.00189824558884079	0.0113509695323034	0.00798475042212356	0.00122702780372672	-0.0746821336495814	-0.0328562868443517	-0.0245121816819675	-0.0379560252279628	-0.0310430142961561	0.0313289015952001	-0.00748536582424429	0.0135573801691459	-0.00946819074441217	-0.0269161671423911	-0.000967064999058729	-0.0526322071964556	-0.0015823230635109	0.0617401518593199
Serpine1	-0.0138491631821092	0.0171354586053316	0.00543679063953706	-0.0110714251437898	-0.014169666100596	-0.0716615541786969	-0.069810131042836	0.0206088771381813	0.0391637635268187	0.0697308209638331	-0.0110172981198036	-0.0375661652329196	0.000663798344650326	0.00717104308404279	0.0465946188114602	0.0269711326026476	-0.0422071714168151	0.0428666029817576	0.0152412733140807	-0.00054810812921481	0.0435667607536263	-0.00324216685016546	-0.0114488441131986	-0.0308110605672025	0.0126518619015366	0.0505746232193071	-0.0640428804769764	0.0477092602300314	0.0317698020683792	0.0294642386664749	0.00106795483876383	0.00714730966588507	0.0479253832037372	-0.00215065241832248	-0.0254684816624048	0.00929361823870065	-0.0103248272704313	-0.0187049580454419	0.0104561075285834	-0.00287668018103739	0.00730716266862103	0.0157582730869352	-0.0466183805857617	-0.0348836184476519	-0.0200767658759584	0.0159318463921517	0.00613308760493977	0.0130518048389847	0.0191438519066382
Vgll2	0.00185055020770823	0.00034645767217279	-0.0389927225900099	0.0687324788142268	-0.0425425469554561	0.00651845897467459	0.000316844314944653	-0.00552559889639905	0.00165984060604338	0.00584862725696184	0.00503149543050264	-0.00579299614218147	0.00138620909825433	-0.00255760045421295	0.00239890171682621	0.000995870806579991	0.0018929092685417	-0.00287934266767752	0.00354437792952908	-0.00536373983666902	0.00462030814455408	-0.000901706211031919	-0.00175114406528053	0.00643661717206613	-0.000839573397185957	-0.00487101193096091	-0.00547775842724078	-0.00146572851435058	0.00378525513659831	-0.00564215351737357	0.0120565060765483	-0.0100293530064777	0.00419057559883085	-0.00273677048447416	0.00617913786254146	-0.00258719217493732	0.0023488531428576	0.00647734559370116	-0.00511308827440776	-0.0021617145972027	-0.000676822573488312	-0.00320173612503046	0.00503424609071386	0.00178867046334303	-0.00739661048786097	0.00175669299779596	-0.00349124853265374	-0.00535424838285359	-0.000804816778807913
Ifit3	0.000330592616785161	0.000900483732036285	0.00203499012834121	-0.00224578519422142	-0.00368424639588333	0.00196171857081376	0.00499358465216624	-0.00529006287139014	0.000867132109361414	-0.0018095712632241	-0.012343301956408	-0.00239637530560499	-0.000199615639385888	0.0240971093958001	-0.00111523107582358	0.000328128822448399	0.00145738500879078	-0.00508949630638747	0.00406021196526953	-0.0147009957953522	0.00503877076351173	0.0203700635679615	-0.0188409011356839	-0.0015189341325767	-0.0070238081766831	0.0644344517030813	-0.0626198538121269	-0.0506789413396727	-0.180393749298372	0.00116722037676168	-0.0310025350792427	-0.069367925811096	0.0305913964896337	-0.0551931619632748	0.0310108487240447	0.0281579010375909	0.011212644970461	0.00204435606794184	-0.037158500706959	-0.00480337498961373	-0.0295251738819591	0.0378419128846137	-0.0111923926001956	0.000779266572397097	0.0371672840860263	0.00260362551412657	0.00924663305397457	0.0283533767179791	0.00544106336907956
Klhl40	0.00142191288670987	0.000975552177454517	-0.034632775952431	0.0603291676269323	-0.0378091652749213	0.00480370030585947	0.000481356879545763	-0.00426964369353118	0.00175108990455306	0.00417925883988766	0.000816485477607623	-0.00744226882675093	0.00331947074183265	-0.00536619634575636	-0.00041204350411982	0.00415010243273443	0.00870966167068864	-0.00339495231928342	0.000460234516412797	-0.00358382547240717	0.00224723126507369	-0.0013111587676322	0.00267755252602317	-0.00780301745351108	-0.0226519707551035	0.0046813462138988	0.00704955143216346	-0.00176987432766467	0.000767530493119668	0.00445787320293159	-0.0129358630304987	0.00774872965501738	-0.000755116812508029	-0.00586158697808576	-0.00786241142910678	0.00211319797431766	-0.00222107476630657	-0.00515739473827627	0.000552878526325648	-0.00270396021010282	0.00578127258726588	0.000903715453124459	0.00160683614458481	-0.000138999284727928	-0.00245506451758432	0.00191658142512719	0.00132297914495332	-0.00246358518893198	0.00133471932231163
Itgbl1	-0.00494464328621473	0.00797956040951126	0.00354277182717653	-0.00903741538169776	-0.016263109544098	0.0224485574276465	-0.00298298828585594	-0.00641337046341975	-0.0553530519382014	-0.0331066375866617	-0.0460494509968378	-0.0220209116451355	0.0318076610376338	0.0292964889482432	0.0211301879277063	-0.0120064086992682	0.0203901631882446	0.00591991307739959	-0.00999386910207585	0.00422136416327144	-0.0219047829032457	0.0512920220103095	-0.0508450956116304	-0.0526117342356137	0.0203186657629782	-0.0247162948533983	-0.0114483131252271	0.019440977439972	0.0381086971175353	-0.025535918992867	-0.0163031943168881	-0.0255036381668669	0.0334012925996444	0.00158283818658973	-0.00155035086574404	0.0229078865903682	-0.00765461345185864	-0.00772510429322308	0.0220277090164344	-0.0158182374571132	0.0398555645091767	0.0432280973715264	-0.0433248504005623	0.00915532053264428	0.0084277448790222	-0.0448348968785598	0.00446390255231488	0.0491464307658676	0.0809266270192642
Cdkn1a	0.00241349049029037	0.0110007588833687	-0.0138526267472287	0.0295640302111275	-0.0181713330278597	0.005490108282495	0.0163444545537062	-0.0266586165087047	0.0423575459546359	0.0943077387589367	-0.0802333875544994	0.000460509574613382	-0.0593482336245822	0.0931224296749081	-0.048917584346262	-0.0407866643177672	0.119843417616823	-0.00705442382837823	0.00516108865539935	0.032121335484002	0.0726823146435719	-0.0265054583465251	-0.0263341396876693	0.0165044711093364	0.013210906135198	-0.0432548771500456	-0.0245275156473805	-0.00397772453451645	0.00551647361101984	0.0320545251403855	-0.00181201626936455	0.037681845066251	-0.00832466161588635	0.020020884481268	0.0281387382681607	0.0108370274461676	-0.0198328078348443	0.02288911768622	-0.0405420055666532	-0.00932907514748509	0.0324534169123602	-0.0135572154180282	-0.0125714321564551	0.00266557277843951	0.0355021582617366	-0.027512818806501	-0.0212401388795659	0.00496423114477798	-0.0147810244941601
Mylk4	0.00137544446078031	0.00104949796346854	-0.0352877231167237	0.0618625404613968	-0.040121873854134	0.00353566066876648	0.00156950492699155	-0.00548677369986627	0.000582307692512784	0.00440185872042732	0.00368191609615762	-0.00523188008870993	0.00264304550541777	-0.00535413347957726	-0.00201983829623175	0.00424240756901531	0.0067202622619635	-0.00195442650602177	0.000189396676901181	-0.00306416321131667	-0.0056947170747129	-0.000600531012056765	0.000292778348251712	-0.00964093343074113	-0.033991127680834	0.0140913265881172	0.0105374475632961	-0.000808052799686199	-0.00153359971250184	0.00752526758333228	-0.0314606966857321	0.0245643016491665	-0.00220512512569983	-0.00755534682089507	-0.00955365368609267	0.00653247628938435	-0.00427899307867828	-0.0139482713761256	0.00499237007659389	-0.00044892790729522	-0.00297169434334121	-0.000531234492526632	-5.78750249254489e-05	0.00616293484595244	-0.00356232877470297	0.00342201150893237	-0.00291886649791568	0.00560926671125931	-0.000976787845637812
Pcdh9	-0.010002771669731	-0.00175007969661285	-0.00312513642293155	-0.0342528252705407	-0.0491447905615528	-0.00562509329780317	-0.00946215245518271	0.0317664048303247	0.0171124787898586	-0.0339271763732503	0.0128438977309345	0.0142090012805513	-0.0178119696396275	0.0565830735538262	-0.0333434135901938	-0.0105290591617288	0.00425115135347974	-0.0426722254198992	0.0423889925377213	0.0375448281449672	-0.00639588808386965	-0.0351610421571036	0.00916049260767787	-0.0147652153558559	-0.0425806898690683	0.01483330113353	0.00941223977150519	0.0292557485041876	-0.00814210872349769	0.00269499413742471	0.0306418567688252	-0.0366878175864662	-0.0211907764898642	0.0409063235987824	0.0488752596832612	0.0142148619909217	-0.0411628666080227	-0.0212130969554213	0.0315929423745935	0.0368121054058264	0.0581551496619469	0.0130716085893357	0.055911833726641	0.0104196866044249	0.00396747486357825	-0.0410289586130897	-0.0171926864677973	0.00178799148483808	-0.0315978554007987
Sorbs2	-0.00643545255138283	-0.000756181522486188	-0.00618218272883524	-0.0121370766133278	-0.0535720465194531	-0.0414039052585759	0.0363394925494961	0.0412143416769727	0.00735327245632489	-0.0447969144098561	-0.0166214852400679	-0.00323160035272012	-0.00930673057542562	0.0148584324266796	0.0163901394872525	-0.0632433126281678	0.00538962577558289	-0.0204010323511093	0.00655777175524107	-0.0139481692128635	-0.0795875226234949	0.00216274468704523	0.00496510646633246	-0.0151590553570738	0.0438415521888985	0.00117371346136435	0.0289742388844612	-0.00157555764053278	0.006222383780864	0.0877517436757649	-0.0366218232186758	-0.00737926777775062	0.028299735473347	0.0034298166865081	-0.0228615969020688	-0.000737960379571607	-0.0240658067642927	0.0370605481819075	0.0223465313718091	0.00403880272458533	0.0252809004900532	-0.00697367079735933	0.0252645487900173	0.000639667603165376	0.00461800031834546	0.0198549452114791	0.0119294462211256	-0.0207244079681748	-0.0185118905514842
Gatm	0.0351532902780992	-0.00109558197896329	-0.0749787250673569	0.0368491025332271	-0.0331741264985747	0.0039090137619184	-0.00301534457141804	-0.00467458863436509	-0.000322418726072168	0.00143839318177357	0.00413476580839942	-0.00897818102084002	0.0041439023462645	-0.00462617263965923	0.00466735415883858	0.00283219964228628	0.00937481616050583	-0.00113075043786243	0.00472882328136704	-0.00633159078535412	0.01024269070553	-0.00221580077307113	0.00543770686525788	0.015918722921097	0.0184131449855625	-0.00640073126429075	0.0109223126693247	0.0112558767734804	-0.00189892872524631	-0.0537523761402629	-0.0361039145043832	0.0503577304838341	0.0468166234112117	-0.0770399162169326	0.0128206160673616	0.000988976622111444	0.0297292489792772	-0.00679299786178987	0.0202559736290995	0.00817317070553968	0.000491547486379558	-0.0275138069105793	-0.00891224203712255	0.0251035104719374	0.0111135911014143	0.00182112351948571	0.0313366441502933	-0.0226185995461793	-0.0410104828559168
Luzp2	0.00506712658998247	-0.0123047609732252	-0.0743726627184805	-0.0451430870635276	0.0147263343288424	0.00193838686471548	0.00344924694744402	0.0104986805525738	-0.00695354160465549	0.00373481604897927	-0.00191335666434946	-0.00525334381539267	0.0114373741979247	-0.00738510780386677	-0.00334532725165318	0.00390334130297157	0.00621560755746874	-0.0130269967038039	-0.00733148453319222	0.00200296563444756	0.00670494109149695	-0.00655637340492882	0.0108422617326216	-0.00339821062096883	-0.0277555847259073	0.00350887623121957	-0.00871732434797333	-0.00340600762612574	0.00420426629565945	0.0216338550113189	0.00985012331182879	-0.0252207528697419	-0.0167457071215076	0.0334456342317141	-0.0101696023719808	-0.00257187766773172	-0.00574039687002973	0.000999323132400159	-0.000792364904705315	-0.00221827549631272	-0.0122440280563681	0.00828814630209399	-0.00623801631391875	-0.0192019905129054	-0.00280841547780868	-0.0051036128167902	0.00299243720498272	0.00957609194044638	0.00616439454193384
Trim55	0.00180682565183924	0.000852789845465073	-0.0394917915412953	0.0687727865845628	-0.0432514981735077	0.00752258240709165	-0.00027210367945051	-0.00655942706080085	0.000684494330634804	0.0064200690545032	0.00450715535463107	-0.00501446995537804	0.00129109319275987	-0.00322315378462967	0.00467527552333524	0.000672899285783708	-7.6793027093887e-05	-0.00348535389815541	0.00397643297653136	-0.00263633605001496	0.00427687386500492	-0.000292163436010719	-0.0051889407952359	0.013812143639384	0.0226315863584957	-0.0147904308700888	-0.0136385019298199	-0.000834721012609851	0.0048749910872525	-0.011104063732825	0.0369284781678941	-0.0291249698791871	0.0082768014704557	0.00550958557396073	0.0138100033946622	-0.00583338736561707	0.00647446456677345	0.0211475681499899	-0.0154143575629646	-0.00202462813035798	-0.00807272989181165	-0.00687284621425264	0.0108491491547338	-0.00818331827921692	-0.00839290595039338	-0.0103007882250879	-0.00159786327245416	-0.00572867898312208	-0.00285153462584481
Sirpa	0.0614135925666763	0.0171303396725977	0.00807916763010685	-0.00952402781013722	-0.00572173764799566	0.00189198713960943	-0.00795963215552675	-0.0191326583124812	0.00276975430518809	0.00459612676278716	0.00155606267391511	-0.0155196229675072	-0.0239831233426277	-0.00227429154218659	-0.0105455250313025	0.017470332985984	-0.0103130795959848	-0.0162312234431845	0.0131839610751243	0.00366453694145765	0.0102592905339607	0.0185887134628541	0.00658014436033602	-0.0243858053360968	-0.0119298705947346	0.000625046061151988	0.00275651957868945	-0.00423462055595118	0.0107926796376071	0.00682972261629243	0.0199242514427304	0.00423209663543233	-0.0195462244737375	0.00147103679713637	-0.00465773155125598	0.0163499298188574	0.0135989661374167	-0.00147472414426592	-0.00430016087323807	0.00376206862051829	-0.0172069532579694	-0.00969043193224657	0.0112029558813836	0.00185427173153177	-0.000508696433923988	0.00054045034347442	-0.0181912338943593	0.00727444328332668	-0.0276591291419163
Grm7	-0.00214221948312348	0.00306028188193121	9.68672250754246e-05	-0.00685948095063418	-0.00857459455304006	0.011657061741104	-0.00547611946493269	-0.00186407361523098	-0.00295385796034109	-0.00692329622866973	-0.000416470335698299	-0.00850241859088463	-0.00798556248132194	0.00088731601130849	-0.0139002061364303	0.0014594452935139	0.0105879852407514	0.0122585729538516	0.0363998657584404	-0.0135751602897684	-0.022675840854232	-0.00579292888957119	0.00010710314100429	-0.0135527074627123	0.00856296345574885	0.014373537113279	0.00451285679159316	0.01016117366101	-0.0153841828654328	-0.00405180785428278	-0.00371571197051467	-0.00841565743623913	0.00633395853104394	0.0197163105221396	-0.00791802000827672	-0.0119577861451274	-0.00780867137787899	0.0289869937932897	-0.00220744873081743	0.0220483689395032	0.00329759225677152	0.00705835835605772	0.00785806411041965	0.0487468173059963	0.00985182702866977	0.00244892589898744	-0.000701487510384109	-0.00374628985850477	-0.00120652594611066
Alox5ap	0.0716064260119449	0.0200771816159198	0.0115650756181868	-0.00406971925550555	-0.00781144945456275	-0.00492317286792973	-0.00440202752853747	0.00301035067794296	-0.00785061770291811	-0.00624661645306421	0.00122124726705585	2.52899110159102e-05	0.00549484771023941	-0.00869558195999895	-0.00344873861357561	-0.00158126612017731	0.0115666844748666	-0.00185775514287008	-0.00113614828769919	0.00103292450863969	-0.00624950977104919	-0.00422895254935741	0.00268124993296417	0.000253921631060697	-0.014458364587223	0.000890531178977704	0.00228754261301737	-0.00401490080683928	-0.00294580478506624	0.00257063770868576	-0.000174302743269107	-0.00180464841560823	0.0196288394925086	0.000261775677736397	0.0154662862257223	-0.035573708723806	-0.00696428461127141	-0.00375652895762518	-0.0206600168403669	-0.0194528161811386	0.0117307382683078	-0.0124805628951813	0.000880860833245159	-0.00759484546399149	-0.00591695788977154	0.000139651159419418	-0.0187208066311562	0.00208040590153784	0.0176317883513568
Mmp12	0.0404841685162178	0.0101999347008645	0.00635705021522877	-0.00242746162018273	-0.00430779108662542	-0.00189334864418534	-0.00257465560245309	0.0032865226042594	-0.00445942249426516	-0.000759269370769376	-0.000352063315890624	-0.00280937871672452	0.00316442712118032	-0.00514665071958052	-0.00287841443245853	-0.000771560398742538	0.002457268864636	0.00117934652072392	0.00376164401324957	0.00648952028345696	-0.000501506629903998	-0.00550072724396386	0.00155214041667674	-0.000250573833194488	-0.0189692775081789	0.00843576532290749	0.000234717703321079	0.00726835677304183	0.00559294541863967	-0.006682314823349	-0.00356368071320266	-0.00297163054890157	0.0190315731952223	-0.00120470807581312	0.0253674671916745	-0.069811767526461	-0.0127333655893944	-0.0185926598095155	-0.0282345793397593	-0.0334398788146816	0.0255831709480346	-0.00877262458665827	0.00801259627543719	-0.0108415426886283	-0.00616371988782262	6.31703965740124e-06	-0.0313168691298371	0.00143295286359944	0.023991496031583
Cdc20	0.0130722577014672	-0.0796614421549021	0.0133976929864993	0.0143284829616278	0.0153206794799822	0.00639230563372484	0.0461624238025058	0.0533942164620985	-0.0435456979134158	0.0501094087265384	0.0262176379309807	-0.00363240683182398	-0.0156444056587812	-0.00368442584546292	0.0158845187081695	0.00918425240598939	0.00472133485647843	-0.00425188536315598	-0.00904309337499113	-0.0375591003748744	0.0162468724361424	0.0427122404235053	0.000349430288740293	-0.0334832429473418	0.0147657484009975	0.0357181072082598	-0.0225633608627898	-0.0450380395929374	0.0335779483936663	-0.0377778317747724	-0.0254228015052295	0.00726329207516251	-0.0216405382227859	0.0216966244211494	0.000847470238751677	-0.00720195187779881	-0.00313983178924115	0.0141417383747762	-0.0171558937005806	0.0140141895540034	-0.00130816213988685	-0.00569935491744332	-0.00783938641159837	0.0256858445862175	-0.000225861678294619	0.0023210945880224	-0.021366806110769	-0.0171919598748097	0.00543281821273614
Ptx3	-0.0124119622274007	-0.0131091774011864	0.0235529991071441	0.00254527783666134	0.000472527290575001	-0.031855180103187	-0.0339964073263006	0.0508975579522084	0.0199161682267302	-0.0423993429513539	0.0171845529897344	-0.13741990819467	0.0267417523562389	0.00227140213926774	-0.0187548252894288	-0.0550878619987416	0.0163843256344431	-0.0939418822854221	0.00274261407061342	-0.0523502560640497	-0.0356385048129095	-0.0279793693393015	0.00379178615507493	0.0216603634291589	-0.00770825139063491	0.00897493969651764	-0.0156022336074242	-0.00398656423538395	-0.000829989632963752	0.0461473621375617	0.0332737869069003	0.0267235643111158	0.0704400708065339	0.0220192287790814	-0.0375895765561418	0.00407794013210578	0.00481724736750895	0.0230550568854452	-0.0234136812141799	0.0201566764695002	0.00766167804726627	-0.00528203399134037	-0.0316122365069926	0.0338391853088715	0.0359563892929259	0.00794093741579681	0.00252603619051497	-0.0181657349503007	0.0343987413991519
Ptprc	0.0718806997539897	0.0199166276300527	0.0104872248031085	-0.00454009880709102	-0.0090584967366908	-0.00228435997822327	-0.005038180895531	0.00616042752609182	-0.00695115503986146	0.000377029017966843	0.00519805985484107	0.0019810538553244	0.00294922863631448	-0.00752606289380804	-0.00126266340158023	0.0013248917846995	0.00384901535496283	-0.00360562579009667	0.000216699696966235	-0.000985644390480383	0.00190575600935001	-0.000270980738970452	0.00213758470387885	0.00411887433648846	0.00312858667062103	-0.00176490712402767	-0.00256245551771591	0.00505844135206406	-0.000737444684548069	0.00327317693562229	0.00517565756083956	0.00514701233801465	-0.0064260556429293	-0.000351625548085365	-0.00384885325442698	0.037783326235114	0.00723271169452846	0.015966999932973	0.0161735154940308	0.0100924033673016	-0.00310476474960558	0.00843048193220887	0.000120066363820916	0.00484921714366476	-0.00310663139397328	-0.00200385800553686	-0.00815373603388686	-0.000235510468299163	0.0077314860854592
Ctsc	0.0579568967337026	0.0112745653024939	-0.0048589676501847	-0.0138349583095385	0.000754309735642768	-0.000586225000344359	-0.00429970800816463	0.000857619604616753	-0.0100517790530727	-0.0018414451030071	0.00490351742037965	0.000197155520674147	0.0294041946209599	0.00111119160544142	0.0334014588334287	-0.0139978764858337	0.0128332649597458	-0.00827948568909384	-0.0246709071379624	-0.0211582036062404	-0.00372854304559313	-0.0283161458375502	-0.0204762277395404	-0.015912356415839	-0.0230718904269544	-0.00115297536297887	0.00159470176642375	0.00853223183716075	0.0101341907733541	0.000719889830476453	-0.00699974726017389	-0.0285641401596633	-0.00891817329730921	-0.013869584183043	0.0166856452604096	0.00934985615653072	0.00474033371681707	0.0119901926609547	0.00124119955996127	0.0125521795361344	-0.00313374756152092	0.00405729673695138	-0.0264911457672907	0.0122952238415062	0.00097533110447385	0.0124042368215384	-0.0254854948253126	-0.0170807376996416	-0.0287326983930244
Grem1	-0.00886088119650483	0.00615839709383996	0.0125580196794338	-0.00643033082991814	-0.00346126574202715	0.0594003217701131	-0.0227325557830541	0.0205002245166823	0.00832104776664491	0.0243955092554467	-0.0334148150809684	0.00228191792377888	-0.055044450931989	-0.031005762757881	-0.114710505619318	0.0147563039311787	-0.00421218115621263	-0.0104813135850338	-0.0149784455678264	0.0178721685408092	0.0418821872660984	0.00386877702304389	-0.00678638961912783	-0.0191214397377512	0.0403996493079199	0.0682806178120658	0.0349500666533089	0.0555752126617519	0.0231320393047194	-0.0702759307209316	-0.0124752906438896	-0.0513425439316196	0.0271819879346607	-0.00154780422329231	-0.0488887264709357	-0.00993006031383454	0.0115590918814212	0.0147776373017297	0.00926672707234353	-0.0172188407592616	-0.0565014814658312	0.0229691205655284	0.0367475506656702	-0.00402571263912518	-0.0216123082228464	0.0689660817602003	-0.00452633345911925	-0.0119632273662533	-0.0267646993356499
Cadm2	0.00296681962656265	-0.01208117786191	-0.0556491561319519	-0.0396113354677505	0.00420582749057407	0.0053862427810585	-0.00339420246989469	0.00577188592603067	0.00117670265974995	0.00656403499305605	-0.00211897816682559	-0.0101306063195274	0.0101604262908418	-0.0070590294698442	-0.0184438997102566	-0.00132443822148545	-0.00114748717608752	-0.00237397736664705	0.00850292603137698	0.00927046966092407	0.00840688424476139	-0.0187070838465653	0.00156608202710384	-0.0180183491826853	-0.0321566454169821	0.000344295802567506	-0.00214180315722149	-0.0165211370567632	0.0125119317934718	0.0367247711802047	0.00384446767027423	-0.0312653690549586	-0.0235100496455892	0.0517023177095648	-0.0130975856785905	-0.00456925879916268	-0.00563565110529023	0.0113918637588426	-0.00975084197754155	0.00956974598500967	-0.00653633490122119	-0.00212620180144383	0.00529298548526775	0.0205037009166421	0.0223411944057872	-0.00324944151666946	0.0101156769676217	0.0151454173921584	0.0112272465095034
Wfdc17	0.0580606103224275	0.0172986339742752	0.00958359585490964	-0.00472699916763645	-0.00881752431376505	-0.00362357265397859	-0.00360574161477119	0.00579287796559349	-0.00614066358388921	-0.00454876640006366	0.000885358618920818	-0.00854183843531093	0.00186441868293168	-0.00587815826249464	-0.00020805151900138	0.00311131049113929	0.00756872924429109	0.00341927277302356	-0.00906901295989215	0.00803110802043289	0.000505165515556657	-0.00262425947470337	0.00179837834450621	0.00146905659076707	-0.0123877303076033	0.00331803620202468	0.00195250395429093	-0.00507152631426595	0.00506659607883484	0.00442944746774952	0.000194603020893128	0.0042917448414892	0.00464954124702514	-0.000175391969248681	0.00565779376440892	-0.0209263580927022	-0.00210438091058151	-0.00267712201176653	-0.0210510182213858	-0.0114708538675937	0.00391116155790606	-0.000506621313722144	0.00712285610930471	0.00489470210331713	-0.0204261170407371	0.00549564738099384	-0.0295214342131475	-0.0154280832622063	0.0146010690507103
Nav3	-0.00848734272306588	-0.00730042516653365	-0.0080174264705559	-0.0256292843600077	-0.0212175060488317	0.0843968875302269	-0.0197014141217687	0.0119381928308537	0.000905116071205051	-0.00284533640213687	0.0271049847366455	-0.00165759479939235	0.00271478075512334	-0.0470735810132158	-0.0130523554751778	-0.0470883773416572	0.0139855900304994	0.0679291038483439	0.063340983815206	0.0057425346441532	-0.0635826861417737	-0.0112196713325932	-0.0328396468754333	0.0306346003119156	0.00639330087481347	0.0419176793136491	0.0633432382287404	0.0358380732487861	-0.0169673148241648	-0.0222674745670044	-0.0175905743357193	-0.000696007901069324	-0.0246976447070699	-0.0115384381070896	0.0405459049570267	0.0212024133521683	0.0180230562011447	-0.0295953250686771	-0.0452609453195542	0.0356149569357235	-0.0356846498921515	-0.00363974181557327	-0.0026078351486499	-0.0162409416134019	-0.05188965564524	-0.00873618770162453	0.0235072324061402	0.0382812272503259	-0.0127914313137657
Epha3	-0.00916592292230029	0.00703129216236445	0.00794115011395163	-0.00980934452507	-0.0203456057747736	-0.0239958785258848	-0.00675089029867075	-0.0267344491491992	-0.0696112928117085	-0.0275261653716047	0.00911976109126232	0.0384178648444153	-0.00553478579968923	-0.0266252248225949	-0.0454502626310808	0.0114990821722965	0.00629540157399864	-0.0170590156386491	0.0978157723658024	-0.0632676345326368	-0.000898403526123419	-0.0763336412323972	-0.023009424931288	-0.0504004099091567	0.0220537788332429	-0.0594771139196748	0.0420013024189269	0.0010044330343545	0.0226734191543068	0.00998234804037931	-0.0462973054519954	-0.0427488981062524	0.033839961592795	-0.0225978611699568	-0.0401461145059527	-0.0302737050697456	-0.023843468605247	0.0973134189158206	-0.0141821150085118	-0.0103688037451298	-0.0155728431038728	0.0257157399582569	-0.0290662496515769	0.0557787254257949	0.03453493355428	0.0517570950761231	-0.0128721461652535	0.0206867338416798	0.0305052458362507
Ptn	-0.0192982952499035	0.000978429114459945	0.0212017798555584	-0.00928200452784698	0.00520200140942402	0.106216910761419	-0.0467395556367181	0.0617168881365436	-0.00253234564927277	-0.0195117069822266	-0.00558471808638161	0.00239636872053933	0.0749553125081429	0.0471759931709119	-0.0235335287912367	0.0540057350792004	0.00812103342566066	0.061038383676506	-0.0837733547238545	0.0142624915300405	0.0166845870032233	-0.025144898831746	0.0304358135044551	-0.0130357458569432	-0.0211668267441788	0.0110287109208968	0.0188586525445228	0.0187045537434538	-0.00865436521183576	-0.00994921660111026	-0.0147867406827563	-0.0114068157979781	-0.00168171778150613	-0.0137892761900103	-0.00277720339289735	0.0194997512477103	-0.029638884026428	0.0383775048487667	-0.0339476048185357	-0.00724716541198593	0.00859282880331164	-0.0211449248970682	-0.00419449155862682	0.0257239196188177	-0.0610075263667846	0.00857930991444848	0.0129865124177148	-0.028234277448519	-0.0438714022923809
Reg1	-0.000587427520419462	0.00099913244541209	0.000671230317318628	-0.000740262718982521	-0.000334968172433269	0.00611766587821441	-0.00153254817773375	-0.0031119101319876	-0.00322582151237527	-0.00273665027962624	-0.00437013119409678	-0.00161260449669163	0.00524586298988834	-0.00159251308730313	-0.000385547991633178	0.00875676350972598	0.00700151905606247	0.00610305215347541	-0.000808296313047401	-0.00872571376815889	-0.0114337763086263	0.00122742170807259	-8.18428452849862e-05	-0.000334024074033714	0.000550394892187221	0.00175107688161861	-0.000863700268359761	-0.0025422597572955	0.00352832052757457	-0.00446209048175333	0.00838740594050214	0.00523056198970991	-0.00081115403847372	0.00247719209062497	0.0022524679965916	0.00102578984794833	-0.00108516352784591	-0.00097170473738449	0.00337397039303165	-0.00462032014663238	-0.00105706502854655	-0.00265209111669558	-0.00151469090391945	0.00649248120058619	-0.00464106900212705	-0.0022906306241832	0.00827052137275119	0.00487631293351063	0.00385672257079058
Cybb	0.073613570198221	0.0195081361957464	0.0110163113260821	-0.00416818481266328	-0.00859939237886618	-0.00277566088302507	-0.00532618893747238	0.00432701268668598	-0.00528872586130997	-0.00176547423315403	0.00300776009211079	-0.000969168616860142	0.0041108746117593	-0.0069761343041137	-0.00163424353196656	0.000194267669401068	0.00451694867967176	-0.00083084235047609	-2.40447348367876e-05	0.00162095076301876	0.00360557164800742	-9.47696290625244e-06	0.000621033337307168	0.00260322558863204	-0.00417992393187547	0.0043041990207262	-0.000944525305491472	-0.000115876196324364	0.00280320822401018	0.00109368000115968	-0.0036567601438872	0.000938716138415484	-0.00150801889521457	0.00243962892059749	0.00246555458906771	0.0078126536867426	0.00341863259087899	0.00446702791005833	-0.000128740794889916	-0.00307496734099349	0.00183882964601759	0.00279973222239947	-0.000228556632003775	0.00326122248372523	0.00188699958677737	0.00478165517416488	0.00229522606781329	-0.00451766513164314	-0.000637028983822276
Thbs1	-0.020487303068437	0.00757706535566247	0.0220375583874113	-0.00246776006898102	-0.00890214768236736	-0.0750835644557017	-0.0856281608280737	0.0524335471820701	0.0291909363548516	0.0550178806556	-0.0504615548916772	-0.067782780858309	-0.0239554306484226	-0.00552366048453705	0.0181361278354985	0.0101528283111804	-0.0214200487391306	0.0044811273865362	-0.0250759254649969	0.000529809024554204	-0.0135464659382854	-0.00318739499388158	-0.0435973054552703	-0.0187521256340496	-0.00625791352575716	0.00305607582915071	0.010319335472365	0.0234819562894006	0.018382494135424	0.0238002025687385	-0.0431435437116791	-0.0461752907004683	0.0502482022011692	0.0155652640918054	0.00372154925088475	0.050114594752232	-0.00641355479991611	0.0191840638205681	-0.0195911317134617	-0.00734468471901395	0.01632264497031	0.00270806799732252	0.00796817404730972	-0.0264784966959143	-0.00205630448462503	0.00072225689799003	-0.0387089572263421	-0.0110233110599692	-0.0216274201073669
Pde3a	-0.00944021234037474	0.0060346364307545	0.0100406859175116	-0.0191539650758643	-0.0431055894412345	-0.077214893226744	0.0519096365884255	-0.033238669452296	-0.0173061900312312	0.00747788615890824	0.00566884752502674	0.0718098496871621	-0.0380870685793932	0.0168056832341266	0.00505513635157143	0.0328165506828793	-0.0340823839327004	-0.0242913363170894	0.037342631842111	-0.0149143190251851	-0.00745020437201082	0.0347283196765101	-0.0054452762799365	-0.0225354038684103	-0.0267079469544994	0.01413054043377	-0.00723980550139352	0.0144166881235675	0.0198796982556875	-0.00466391786196766	0.00654120464767668	-0.0141492190299229	-0.00825489863472995	-0.0175055383893902	-0.0115643130593132	-0.0113298808201928	0.0193549943755696	0.0129165225395594	0.0147456729858604	-0.0198268580435425	0.0237648113218002	-0.0144981519839816	-0.0135920883441386	-0.0114278743410676	-0.0422535350942074	0.000209955560960233	-0.0279278007261805	-0.00109384895001157	-0.0107879221810209
Ccl6	0.0497379457006494	0.0131112763028509	0.00798386601333899	-0.00327147188211438	-0.0066241662271275	-0.00314241233038828	-0.00252888442933457	0.00614884141095904	-0.00384006227396137	-0.0012159565727125	0.00184996295278474	-0.00326696543743206	0.00243799287474114	-0.00349717417395164	0.00116021863077742	-0.000312137465856234	0.00308917978280101	-0.00271208276152007	0.0019278923192584	0.00632840393901172	-0.00245115316027593	-0.00341481726316303	0.00538879313787747	-0.00103174935643175	-0.00968845037402136	0.00317973185923824	-0.00327371903840505	0.00395665539406581	0.00598890699967903	0.00801273399961626	0.00169171092984197	0.00122006711383932	0.00681478476240811	0.00127831080474972	0.0115881587549917	-0.0281548399651027	-0.00617335211336498	-0.00408498664824954	-0.0154455505885277	-0.0138623614761486	0.0114042531568481	-0.00152366459921415	0.0130969704365062	-0.00619601759507141	-0.00780872418892215	0.00419584139681232	-0.00930974499890182	0.00318752249638479	0.0213744557836473
Igfbp3	-0.00805480503369602	0.00291949663744202	-0.0126341466962907	-0.0160785267663678	-0.0169047212853031	-0.014413510109315	0.00920507464573252	-0.00853369179237184	-0.0278451054909857	-0.0292583606395277	-0.0170391774121935	-0.0747208754145595	0.0506408547530914	0.0683301085038549	-0.00381891665846586	0.0795744536684633	0.0369430253857934	-0.021074721237957	-0.0659829731289708	-0.0584563969349132	-0.00314385741639843	-0.00962090127597377	-0.0367693569430296	-0.00416592583020354	0.00130207608898128	-0.0100112786027522	-0.0244932213743084	0.0448406639961373	0.0156536442750314	-0.0255701359146723	0.0114428605949543	0.00278031643629246	-0.0142933117782268	-0.00660679607302477	0.0858837998409028	0.0147504505384433	-0.0216580287791828	-0.0274291206169454	0.0206407198020739	-0.0236016700205124	-0.053391443221529	-0.0255229084517001	-0.00956363995536535	0.0318208306536132	-0.0303400599346939	-0.0385584565371629	-0.0304047606832245	0.0185009333627834	-0.0212255873116533
Cdk1	0.0219050000658283	-0.0903195676294874	0.0178806221053002	0.00271097856139307	-0.00717852117330253	-0.00802065845456437	-0.00304115872637872	-0.0144235152669569	0.003967477796466	0.00857210710906049	-0.0250686556392128	-0.0199189947882072	0.0101157661848349	0.0156916191776672	-0.00472632082167587	0.011247599046724	-0.00723047385641769	0.00699743247456932	0.0225923176533602	0.041398815870491	-0.0349852995237636	-0.0417924776396381	-0.00516661871836448	0.0193399178705121	-0.00559738018537703	0.0160553890619253	0.00864588278259899	-0.0040505127550019	0.0123610625047169	-0.0128229022233789	0.00150926652918425	-0.00768528534381246	0.0017487551887256	0.00358812083776029	-0.00727856893107051	-0.00895318134746283	0.0119902319448215	-0.00681155307982581	0.00491121653605669	0.00524595129069324	-0.0185136247223317	-0.00472003493716505	-0.0270489516819751	-0.00206548156507895	0.0104511813204963	-0.0306242392046162	-0.0221822164749885	-0.00868370470961364	0.0230982764513811
Ntrk3	-0.00314543233698419	0.00274255549137713	-0.000518076400805152	-0.00167631373844098	-0.00626934163004253	-0.0520638696663096	0.012626482299808	-0.0369416139836491	-0.0546414478723831	-0.0132007353260889	0.0277232457676977	0.0638393193513405	-4.13873760981946e-05	0.00741352178967994	-0.0385781163071751	0.0101141781251496	-0.0159760274787247	0.00137809110376584	0.00999181703426427	-0.0150854933192599	-0.0147522948336113	-0.0249935983526678	-0.0301852415238522	0.012457970407548	0.00343014558188614	0.0144181675442428	0.0006701716594716	0.0262757280927308	0.0233995288681334	0.0043399806490421	-0.0207091895931947	-0.0109810533043446	0.00516490771591663	-0.0118090870313211	-0.0158870777810533	0.00370797577468851	-0.00893806049473634	0.0506402639517293	-0.0572185205970132	-0.0265960616911581	0.0228000965052153	0.0315045469123091	-0.0374799778554781	0.0566493776319597	0.00548876207071636	0.0123109618171188	0.0294162746659242	-0.0314446335426606	0.0350561739581356
Ccnb1	0.0202695244109059	-0.083304397801088	0.0167194018773439	0.0096497679259331	0.00121749074219527	0.00769702817406167	0.0342706669750193	0.0420015190887571	-0.0496610612786093	0.0554861931961058	0.0135991429981408	-0.00989398024826877	-0.00314862770458917	0.00538439212663208	0.0110011258731236	-0.00148369882729966	-0.00621833523947759	-0.00581524955689238	0.00990945062029396	-0.00119357879131985	-0.0141461105404024	0.00857015579040936	0.00512261486583671	-0.00171892450740843	0.00351977419629886	0.0217266680830017	-0.000148931354832201	-0.0230548367572163	0.0162691969943859	-0.0276112105651195	-0.00492771100059872	0.00199526328969242	-0.00646614412922731	0.00687089028459183	-0.000506907585919839	-0.00841763023895042	0.0038572889099638	0.00349046216236226	0.00135485152439226	0.0109262222725892	-0.00572122432177487	-0.000980946476380375	-0.0132051433003057	0.0110917198314343	0.0097880867899745	-0.0112146533078327	-0.0173025231075604	-0.00433018656524458	0.0125536880777538
Ly6a	-0.00351791573133761	0.00136887277850215	-0.00899168286947322	-0.00727864171320901	0.0160651567333614	-0.0164177574587707	0.00837163412505174	-0.0583088113017877	-0.0178842963020404	0.032401471893035	-0.0232865511396365	-0.0608739572803203	-0.0540376723044719	0.00664437939189072	-0.0239435122239722	-0.0363122122599445	-0.0030495441288408	-0.0417260496258284	0.0259071976756356	-0.00482743033291467	-0.00921479117781654	0.0178675637373189	0.0174682377105964	-0.12210617369461	-0.0319584176809376	-0.00169852436366201	-0.0344384359501418	0.0357494510126144	-0.041475439792118	-0.0105901142032268	0.0418427037560013	-0.0245594212904131	-0.0673181025039151	0.0315639312629645	0.0177227025482561	-0.0115964912060014	0.0409081687196122	0.0181622552406153	-0.0241970458276551	-0.00752234489700027	-0.0258039975791609	0.0270602946286833	0.0683516451095308	-0.025794253113074	-0.0211070944298515	-0.0411320846528158	0.00379356509690187	0.0418431313458248	-0.0508235242200542
Ms4a6c	0.0684727054781742	0.0200600282704705	0.0101100129551811	-0.00437302017675803	-0.00850873585086413	-0.00236284339507657	-0.00607647156472055	0.00385912125994773	-0.00360516989417527	-0.00395364426098363	0.00460950350505789	0.00153430046983408	0.00324170907000109	-0.00752229981027313	-0.000953383191258298	0.00100046539834712	0.00479715637886275	-0.00345735640761079	-0.00249305191483412	-0.003447807127213	0.000303481018382371	0.00113478002774272	0.00260446688867404	-5.84279028692669e-05	-0.00309239843741078	0.00245644964685052	0.000128798048371956	-0.00111092712904616	0.00570732935758789	0.0016707661230382	-0.000716246812905704	0.00215872699489218	-0.0076728747859009	0.00239224108596001	-0.00564528155514624	0.0165843494035364	0.00820560954865171	0.0141440984517595	0.00383523999081801	0.00460016920728745	0.00079386227800864	0.00163681588040653	0.000194156349172622	-0.00204085079707471	-0.00784516529646405	-0.00425027370567519	0.000137575143942132	-0.000437553015494788	0.000545837398982043
Rapgef5	0.0571830954116799	0.0174030362372679	0.00762858597802802	-0.00446234096646787	-0.00884526223826372	-0.00237589710157413	-0.00389010032009696	-0.000264466454577282	-0.00610515635592558	0.00031978494981953	0.00324715014190207	0.0082227652954545	0.00183928787836641	-0.000630000772053476	-0.00168917516320334	-0.000509276770334699	-0.00634885214280411	0.00207193800664003	-0.00205330260524161	-0.010561982929986	-0.00130831330494398	0.00555764067777111	-0.00779198124992945	-0.000970821958719163	0.0229031959912795	-0.00610978272375256	-0.00319075616724942	0.0165868044631363	-0.0119742089363765	0.000854862843532766	0.0110332865593065	0.0136245420187461	-0.0213736906087021	0.0101961779883278	-0.0440230028807208	0.0505632365972664	-0.0326722220014435	-0.0109635312675284	0.0220495923818837	0.0353369923582504	-0.0211202310267956	-0.00271815270760826	-0.0165895735322317	-0.00294607961787805	0.0110946254758505	0.00115201747818038	0.0334459825692428	0.000708811688318976	-0.0399050902154961
Erbb3	0.00860104700920583	-0.0169476608025251	-0.114090227734532	-0.0195362953188402	-0.00174286350548995	0.00430099525377627	0.00607530947734055	0.00512169532605315	-0.00342647346947877	0.00137098544954796	-0.000494814987072723	-0.0107758686536652	0.0126459377512692	-0.01006139521182	-0.00238227164640975	0.00629854051376692	0.00983762802426711	-0.0122390442366016	-0.00475616807191806	-0.000177280476821133	0.0122912445245284	-0.00639535976984104	0.00934678569268128	-0.00290532101931121	-0.0238927925302097	-0.00105604646216556	-0.000521420183601904	-0.0121691035236255	-0.0014879479165558	-0.000694746177163476	-0.00424120747892912	-0.00138871579604431	0.00864018526587053	-0.00189471129630285	-0.00901150249262946	-0.0108002706240403	-0.000422662625040846	-0.000753186665159227	0.00375273314729759	-0.0057647306801674	-0.00390558598893603	-0.0018099929179961	0.000355708251455883	0.00889367634300988	-0.00510417644171466	-0.00695143829776506	0.00173034662315453	0.00122875309077242	-0.0124058085053799
Tenm3	-0.0124984591410768	-0.0161124196994281	-0.0388420643063768	-0.0569315060985002	-0.0411435577683054	0.0167500461467199	-0.0203788869582328	0.00917359515107108	-0.0474588629020512	-0.056678619768934	0.00811494090140048	0.00542040066840327	0.0218059515408633	0.0192077755026986	0.0318744236475913	0.034405347232474	0.0357611262253693	0.000176868180429984	-0.0113782758361368	-0.00355834278973547	0.0297510267647583	-0.0135428218764239	-0.00243349285307672	0.0411187665879096	-0.00928212249335414	0.0124825939067693	0.0397154566488379	0.00912383101967303	-0.00350541372053983	-0.0515131223709153	-0.00721189479076108	-0.0333003967831593	0.0122790275092563	-0.0214814785230752	-0.0133611512595741	-0.0188394472820487	-0.00546011558615008	0.0196908761355079	-0.0121402609201961	0.00421012402782091	-0.0130694550105401	0.0191857930402201	-0.00574009815568808	0.0319528382574549	0.0284454136434784	-0.00970265523926845	0.0132286603950438	0.0227769899692413	0.00485910068782997
Kcnd2	-0.003735293162187	0.00270014235125439	0.00357320608199625	-0.00588119121732183	-0.0147174288348965	0.020389597439387	-0.00370859071413698	0.004720943585088	-0.0255507881965931	-0.020589956966874	-0.00500111244482802	0.00486954050126534	0.000610732291760198	0.0408218783150574	-0.0363332735048315	0.000925171884662201	0.0461683147922129	0.00954607755076155	0.0167086255707762	0.00828489685015894	0.0102446076952299	-0.0224585775781935	-0.0466739646134295	0.00230104975534281	0.0232305073722405	-0.00319809447837439	0.00132901236233109	0.00705615320081746	0.00980116042679138	0.0186007683058489	-0.0500735065393546	-0.0144531934005901	-0.00157089733696325	-0.00865727280593626	-0.00179368965884016	-0.00715996906729863	-0.038763450365377	0.0295866215791585	-0.0234864508800399	0.0114573520425279	-0.000773940651489762	0.00347147738899077	-0.0239037840201001	0.0205344416067618	-0.00408053121381845	-0.0671331572173707	0.0342827053316963	0.0272210503042666	0.0579989092199658
Frmpd4	-0.00423712955450512	0.0013830370222204	0.00602371803393496	-0.0112369238385839	-0.0251123525026949	0.0182157717908359	-0.00109745883642277	0.0342425919723186	0.00796986102409551	-0.0233741795231563	-0.00936115215458634	0.0222060158351923	-0.00777673480798316	-0.0228976128976273	-0.0161867261514748	0.00381461347473447	0.00835787452728501	0.0134436426745802	0.0304592683551674	-0.00992112764987835	-0.0152557063388014	-0.0439769359587524	-0.0390113412118165	-0.00712021240339353	-0.0140676287231895	-0.000613737882801129	0.00461519589701349	0.0347684891566701	-0.034121745054005	-0.0212398289429849	-0.0352917921307052	-0.0322821736931816	-0.0151843646284179	0.0293919163213735	0.011795509771932	-0.045360053437616	0.014109462745632	0.0420179288127219	-0.016633799119952	0.075583491595036	-0.0159425780883951	0.000140752570091885	0.00266940259553628	0.0474239400856628	0.0130689706500566	0.0673261437698826	-0.00321982974173376	0.00355378312510252	-0.0302323915624481
Adgrl3	-0.00793578911236505	-0.00259058543921778	-0.0342256439346695	-0.0382441224344231	-0.0359764598769592	0.0607947263867543	-0.0409525818647181	0.0252242061368102	-0.00901927424994674	-0.0535557635136116	0.0295687726465654	-0.0451314863016979	-0.0104024294609339	0.0154313577408432	-0.0270688711491052	0.013628077270953	-0.0110032962743563	0.0501493857544454	0.00676904614353731	0.0274900350361	-0.0435977818179005	0.00239628853323376	-0.0725213856102675	0.049059066959335	-0.0334650289915959	-0.00978536842698319	0.0425845962562885	0.0200324809484103	-0.0364427526688412	-0.0324073340823662	-0.0133342435769738	0.010697046957404	-0.0294934198138314	0.00761747620109903	0.0314095309791834	0.0128108567847089	0.0103836833633342	0.021573384043032	-0.00256014477915915	-0.0107173925875811	0.0499610159045436	-0.0296733826551907	0.00982983006411756	0.0163240302832118	-0.00297944001126163	0.0231866088486241	-0.000274739031746012	-0.0362950921953909	0.00713183328949029
Ctnna2	-0.0104848767211359	-0.00524371280737839	0.0152890987542543	-0.0180397578391432	-0.0376980903933912	0.0227510355118059	-0.0571208091486773	0.0116965587212436	-0.00912956862624297	-0.0280356938318463	0.0218206607051333	-0.00373226930253009	0.00462935602836377	0.0120947307966811	-0.0525478391267699	0.0360516040065296	0.0486651252438503	-0.0137757464287235	0.0277046743150797	0.0360757508164791	-0.0121733964047219	-0.0881189922308183	-0.00583887617717674	0.0242436432153017	0.0110417966643366	0.0180612739121502	0.0376944705367108	-0.0192376898111671	-0.0237871238116318	0.00950779360909936	-0.00605713852078367	-0.0151829369833963	-0.000723902422522638	0.0243788331615022	-0.00335524902478548	-0.0206072243979986	-0.0055563391327519	0.02191745852847	-0.0229285711371918	0.0703825146635667	0.076914379828908	0.047623647369159	0.0381074815421185	-0.0119784370342259	0.0260568249968047	0.0321740784764617	0.0203860450943124	-0.00437433577469229	-0.0046204667217081
Adm	-0.00653316119567425	-0.00641702317891655	0.00920083348039881	5.35182212194614e-05	-0.0119339435181557	-0.0802869017309854	-0.0190078611213848	0.0276207546352614	-0.0100404988101144	-0.0349706503350528	0.0161185186386608	-0.041992966756157	0.0353226256457816	0.0998199090297843	-0.014901760928287	-0.0207897174993884	-0.0147529921722608	-0.0610523486675614	-0.00783141139191075	-0.0268645193286864	-0.0150055912670585	0.00502198915184697	-0.0125059906075643	-0.00304219593651433	-0.00175399041135536	0.0238860783867676	-0.00572583871446758	0.0106601709091731	0.0220713364151753	0.0444495975796951	0.0227104111963085	0.00313065264484884	0.0168795883693274	0.00666982226951495	-0.0185258087393631	0.0180959858529273	-0.0433944714733743	-0.00437506090083706	-0.00889704216956638	-0.021602228704981	-0.0186267775226569	-0.0449461878925836	-0.0230551309792621	0.0479154638729339	-0.0343626768913596	-0.0244755564790337	0.00453232546466769	0.0176596463876316	-0.00741565668162921
Lingo2	-0.00304894708310666	0.00122533562672814	0.00263875660405501	-0.00554524568984826	-0.0134754200125336	0.000617037246866069	-0.0244284007269469	0.00883736775028939	-0.00112737785521853	-0.00340499944846712	-0.0192522492979695	0.00524533264850323	-0.0201618596437089	0.0312006792361114	0.00665455530514273	-0.00872285564294415	0.00735699280984619	0.0163389842626768	-0.0360045888052024	0.0215024839286365	0.0014853339566179	0.00628770363628573	0.0242280417876543	0.00599729850342249	-0.00729715603142514	0.0377423826181886	-0.00412299173335088	0.0131223048895263	0.0116064242992682	-0.0333255075085816	0.00601686890856643	-0.0321093099249236	-0.00153926599882886	0.012393659256689	0.0281672885772611	-0.00402150642477472	-0.00656321701810417	-0.0144447144970488	0.0370939379486493	0.0307546476004877	0.0357450991594606	0.0295824259872978	0.00773614905803778	0.0248532661324122	0.00231039019191947	0.0146138728521345	0.00712819105682635	0.0455202634851439	0.0202209035740804
Ctla2a	0.0034509672082492	-0.00118088051842117	0.00356441963286588	-0.000386589337851871	-0.00179052630037697	0.00450837914252455	-0.0151479330400938	0.00514379305077841	-0.00310364613133948	-0.0142455105759105	0.00500620146061659	-0.00062686181943322	-0.0285588558167431	0.0489640708443744	0.0393217821143815	0.00423445820468621	0.0280188672121929	0.0487749766894004	-0.0378975365863325	0.00518390512224157	-0.0122277049145283	-0.0310581967588766	-0.0261629734885973	-0.00448470408912779	-0.00397161976140478	0.0242613595710427	-0.00551597198101637	0.0116974823891371	-0.0173950043527025	-0.0239167461445986	0.0421532403058887	-0.00102623297948088	-0.0279043381852341	-0.0172912590580314	-0.0708599358416259	-0.0189558699436977	-0.122268119398828	-0.0309352302235683	-0.00955801484847504	0.0357613571488073	-0.0275379000305176	-0.00493348904664826	0.0167619056448185	-0.0263591260123896	0.0240915734170792	0.0389531728825208	0.00330712040451984	-0.0123926028155515	0.0168312623156245
Pclaf	0.0208988919174011	-0.0910765356997504	0.014249678551343	0.000528824051361821	-0.0103232043819166	-0.00756571838073933	-0.0120006501588751	-0.0271532518123164	0.0476489138476348	-0.0456519219345935	-0.00186121990127651	0.00212363717814308	-0.00953909816280046	-0.00465906745163352	-0.000427631072927971	-0.00939427621433288	0.0174254720929174	0.0297589918928036	-0.00852516771234365	-0.0382923757197157	0.0349391542430724	0.0149422375061392	0.00439579613644109	-0.00687778816219293	-0.00910149770244641	-0.0119548347440766	0.0113043559268971	0.0183313504668301	-0.00348236601270769	0.0122961080123146	0.0207241246445657	-0.00239084605431866	0.0184329700808309	-0.00198349425015898	0.0117290170460431	-0.0213743514546638	0.00260585031140253	0.00176597805160864	-3.29206350823934e-05	0.0111762998801359	-0.00868583456442401	0.0108485939074772	-0.0209231616235873	0.00106223145112127	0.00379708944404009	-0.00949525498491823	-0.00208618488742215	0.0132434183422306	0.0110267205287197
Tm4sf1	-0.0049170398740808	-0.0272459219843959	-0.016667084307565	-0.0150633191478385	0.00519884864300153	-0.070707098072559	0.0106307989828514	0.0356978266003363	0.015965122358269	-0.0276821699345667	0.0389137878734481	-0.00264382322314583	-0.0975800994249963	0.0372029500728433	0.044917903331304	-0.00562334106547555	0.0290286442941793	0.0271810375330366	0.033163803873632	0.0232009984502994	-0.0569655604581804	0.0241062323863223	-0.0316355006871214	-0.00489707420260543	0.00808774876665945	0.0482943757994956	0.0176729340631553	0.0415895835933839	-0.00497988518593101	-0.0320375257623518	-0.00929243696789922	-0.00404698795820143	-0.0106965577146304	-0.0360878294435001	-0.0182009624471515	0.0277621969655445	-0.0161100250776477	-0.00505284997515437	-0.0274379868538747	-0.0338399446192469	0.0168084046750223	0.0290707538147783	-0.00124847497688653	0.0369291405276519	-0.011460777888024	-0.0292345148949342	0.0237000672275677	-0.0177803482325516	-0.0122049533372819
Inpp4b	0.0318197672799878	0.0132798993557812	-0.0288114525146711	0.051119781893257	-0.044577575643324	0.00744778348137062	-0.00557124288220922	-0.0119148905415413	-0.0106428956035466	0.00704297616170816	-0.00552951289545513	0.0213104964452333	0.00272314682319729	-0.00403334172060931	0.00422979806143881	-0.0171337226024239	-0.00881276910356375	0.00666364888728437	-0.00265223861923484	-0.0183440981926595	-0.0101425287274613	0.00288980420735194	-0.0218688114645438	0.01107503470032	0.0671665676907806	-0.00326415207429961	-0.00551569054266294	-0.0025793474529781	-0.0276038323774736	0.00181093084975587	0.0467108651466203	-0.0101138342752929	-0.0276778089455097	0.0127308210562724	-0.0351754221664369	0.0713868774523743	0.0135603242443296	0.0294380927645706	0.0198075370252115	0.0318037338394916	-0.0289201564188639	0.0144218016214078	-0.00212332697841047	-0.00325323596780896	-0.0010929159372474	-0.00661155712092336	0.0103651737522239	-0.000400217519816475	-0.0227401764047086
Apobec2	0.0014409360324402	0.00115781157241021	-0.034848943167093	0.061621905189725	-0.037875323352641	0.00638179029704519	0.000504096487943583	-0.00567591295464556	0.00108690553682566	0.00357967211214636	0.0033033981444514	-0.00665583770589295	0.00123870422486163	-0.00550363273188217	0.00136803216058464	0.00157176015168827	0.00537437371260883	-0.000542810649104645	0.00251169923275781	-0.00359244304022702	0.00110627815955547	-0.00317223259668443	0.00328952229667724	-0.00345901102168012	-0.0213736988496382	0.00539956699574915	0.00453803345379458	-0.000701442513401557	0.000643057971783791	0.000158505960852969	-0.015038467727874	0.0111543811515016	-0.000582844495605444	-0.00703627426310936	-0.0107959892460321	0.00181687495719896	0.0027073671865304	-0.006733340742716	0.00361489795667527	-0.00388820054288484	0.000162183307970696	0.00371766999196667	-0.0037137927674408	0.000541501948410904	0.00136104342518045	-0.00226639770135426	-0.00188822007283059	-0.00157218808898569	0.00437970401759419
Cd300c2	0.0740109155987337	0.0207063149902847	0.0112420725189929	-0.00462538040312801	-0.0092310006395561	-0.00322011466991386	-0.00598634545704584	0.00578630644807434	-0.00498305809645515	-0.00127353828559262	0.0031449890495099	-0.00158785669617613	0.00372305572220865	-0.00972107573329664	-0.00200173892606498	0.00170316774488759	0.00570418033330405	-0.0026633098484123	-0.00200815047926938	-0.00154483549154473	0.000320722500288361	-0.000762114484880966	0.00107380986796462	0.00139063899688855	-0.00695768819181882	0.00214179352720339	0.00097439719576106	-0.000183737518601701	0.00719677888218024	0.00129550430564821	0.000546520229487066	0.00314450187575457	0.00164815228687216	0.00224620604466244	0.00417789215522964	0.00362603748395645	0.00331273286789466	0.0088949585258807	-0.00306219756067927	-0.00315524748796151	0.0045228567459985	0.000969823585579781	0.00223826916844273	-0.00429321299080774	-0.0128709710356837	-0.00664273719002847	-0.00993503093805292	-0.00624244458067694	0.00781727539304192
St18	0.0556251728900818	0.0151000604169178	0.00751663353304524	-0.00296605133256761	-0.0105357258604427	0.000306578697863789	-0.00474936098657668	0.00260267257848966	-0.00381002854382331	0.00196035428688641	0.00357385359272053	0.00301460750272339	0.00272693387565201	-0.00520446067117075	-0.00286722058164725	-0.00137567154420854	0.00122401644764055	-0.00492946960040397	-0.000906147367162545	-0.000225688203547627	0.00123614780516592	0.000149287228170004	-0.00210731253110707	0.0101744502062894	0.0187597647642716	-0.0137246851741696	-0.00806340416400767	0.00510828822775174	-0.00789723653086322	0.00104893958000497	0.0176894089136425	0.000694153124812589	-0.0162576309470251	0.00752378922771536	-0.0147459422803393	0.0763147659293718	0.0175848715983328	0.0300199150811559	0.0382458744273173	0.0264807860717642	-0.0165352608903991	0.00480981987500201	-0.00642555871123549	0.00793978644981508	0.01691470476743	-0.00669156596551569	0.0309765176538112	0.00354442983486996	-0.022355117397886
Lpl	-0.00403836208544209	0.0128510316549955	0.0262739070328416	-0.0116879211686138	-0.0119766176814105	0.00243770595722097	0.0635031635878757	-0.025937685734056	0.0929592118021335	0.0608259633709998	0.0409510856435926	-0.077794023124525	0.0528405449463433	0.0244585761013983	0.0119624795945377	0.0147568171820422	-0.0277389524202397	-0.00902917413583232	-0.0793349057228128	-0.00390951253569785	0.029399301261107	-0.010578054196204	0.00404328937015958	-0.0458280099899841	-0.0116888048007933	0.0329245628130481	0.0933789187421954	-0.056581443958855	0.00760464987206025	0.0131628682018411	0.0455666006490612	0.00271060687208562	0.0161363451808907	-0.0354469404581014	0.00977799633733383	-0.0138386266813144	-0.0145711881779621	0.00855014342850364	-0.00248317501268715	-0.0165566626426627	-0.0694474256716856	-0.0411627497817982	0.0128647566383879	0.0177609086596237	0.00784349238723016	-0.0210854879346253	-0.01039975571835	-0.00622879097963813	-0.00428720072026717
Hist1h2ae	0.0143392611228001	-0.0602496227112829	0.0118927839944261	-0.00732452315119867	-0.0242463842332429	-0.00417214766105951	-0.0349682843978236	-0.067883977048464	0.0566663830967748	-0.0575939498489818	-0.0442397812093946	0.00996065587744459	0.0167633917248025	-0.00212650176348673	-0.0165515103793407	-0.0103463506925609	0.00406058244479468	0.024797945802357	-0.00201396429762491	0.0043527436991327	0.0390562173145884	-0.0203912175238103	0.00737642581570428	0.0297474024207941	-0.0181564649431891	-0.0562891194122263	0.0333918853285579	0.099434804938236	-0.0651172659514858	0.102308983037341	0.0577887079192562	-0.0138084659377304	0.0603049757499767	-0.0309104710311344	0.00802272319193716	0.00351268544738099	-0.0150485337546866	-0.0113625365704941	0.0198046715670478	-0.0316130006779908	0.043611236790692	0.0351929477205446	0.0473797910531265	0.00511033007465375	-0.00776904328249133	0.0375913563123233	0.0224897199476195	0.0373633815474768	0.0169499703974414
Fgf13	-0.00258876098922807	0.00160563433695324	-0.0254942891073874	0.00706508038086387	-0.0392993053748262	0.0114951999909125	0.00673068271124918	0.00604575141030256	0.00926228126042265	-0.00970080789567686	0.0106000764750047	0.00110130181901722	0.02235048754599	0.0139124872969076	-0.0392673635478663	0.0142080626108111	0.0113695484355364	0.0328873636904738	0.0105688091892642	0.0146430068360947	-0.000611849073825607	0.00344892540683825	0.0163895893864952	-0.0173435779580558	0.0147194977615942	0.0446606874730237	0.00931622275468937	-0.0165835151870969	-0.00816671931765824	-0.0185067353587845	0.0372323033883838	0.0192614325298587	0.0111348847194688	0.0372003180880185	-0.00171514856992153	-0.00587656664977406	-0.024900284117162	0.0184153397755906	0.00468323036429535	0.0319917930535502	0.067670999850576	-0.000702740843805535	0.023107610513734	0.0404942065132426	0.0261509985411983	0.00334085115250491	0.0191001441857206	0.0320780466814437	0.0181903259773078
Lilr4b	0.0720899802762923	0.0196528827658489	0.0104481205103254	-0.00336999516865072	-0.00973013839521734	-0.00250768468476712	-0.00523912846917225	0.00494719352396819	-0.00548153013692943	-0.00049236474065427	0.00196436515371507	-0.00172587197890934	0.00449847505503076	-0.00942329945631339	-0.00165711889426189	0.000186105965799123	0.0073724849538913	-0.00281378023919544	-0.000889350965393073	0.00278845812430304	0.000886097908103054	-0.00210129725088739	0.00177884788920233	-0.000203291831111721	-0.0151976487993045	0.00499011705290008	0.000676469041012956	0.00490138243633136	0.00864981447378708	0.00079228850634656	-0.0013888276772696	0.00372953278378116	0.00625026232729123	0.00251219029485402	0.0180906305030401	-0.0262849406001626	-0.00616841113362409	-0.00163998278757613	-0.00809090429444286	-0.0163796857906799	0.0104406480215521	-0.00184513649184561	0.00036624614515591	-0.0051760529717772	-0.000471734196959942	0.00603758536973035	0.00664982622616133	0.000855052238387231	-0.00347893957746008
Tenm4	-0.00273352264680282	0.0149605954869211	0.00186968220088701	0.00146283667731795	0.00987452489312233	0.0371648119317829	-0.00500975470381139	-0.0617188417079401	0.00552247739364344	0.0551767919483815	-0.0204102105955142	-0.00172822482044118	0.077778964372405	0.0190106471413339	0.0107646859491061	-0.0559287621715757	-0.0836436841933936	-0.0529681223193745	-0.0460046270756384	-0.0255599052211362	-0.0103258186825381	0.0157409186155808	0.00965320256376678	-0.0233212622163316	0.0103712894346932	-0.0205124047921269	0.0574666043431403	-0.0149879687514141	-0.0160077107780171	0.00106252506848741	0.014117211295169	0.0193354478434436	-0.0068079635497128	0.00524943479841605	0.0404556586696854	-0.0241371494845354	-0.0354580343906619	-0.0242309103093301	0.00762617084077353	-0.00589728915723239	-0.0162318239068006	-0.00868968830477053	0.000947650314421541	0.0766259985841437	0.0261875575432234	-0.0519608985577191	-0.0145744643652286	-0.0443714878906294	0.0764021576710938
Mamdc2	-0.00642294334707039	0.0123509049196356	0.00416449638527751	-0.0063972028026822	-0.0115537087919837	0.0297435695796145	0.00129746593472339	0.00179750882676071	0.0271225142556179	0.0548679501165677	-0.0270899287100602	-0.00279038250842169	-0.0170687524392509	-0.00552470676706818	-0.0607852673617454	-0.00502501651047875	-0.0301601893940427	0.00753849241659229	-0.0272171431804572	-0.00589261617391785	0.0195709632375412	0.0655930097321747	-0.0188211088622097	-0.0157522702213927	0.0126933756151958	0.0112202979509468	0.0623165716275358	0.00829269679025816	0.0268228485440768	-0.00340000645345753	-0.0139208314661556	-0.0516619702769191	0.0629723265733202	-0.0543264570007189	-0.0419086259776865	-0.00936767958831001	0.0111880593488925	0.0455559489373401	-0.00168912112292829	0.0227904963926661	0.0129349829090484	0.0237548168666606	-0.034243392264027	-0.0374385478968592	0.0519928997339361	0.0105151813635523	-0.0409683539399849	-0.00535682787510852	-0.00237016875227158
Car3	-0.00126464258442972	0.00161021815359708	0.00191758228313907	-0.00358011527267454	-0.00592059861891548	0.0043904976353072	0.0144907137182546	0.00452215341601635	0.0214197462691028	0.00169847075191024	0.00849094834123278	-0.0108070052710517	0.0249642841521655	0.0118213340041314	0.00253126324684622	0.015187124288656	0.00357739470640934	0.026938589456063	-0.0302570109653365	0.00523025322765873	-0.0268191835277861	-0.0101925525501982	0.00490637217565735	-0.016475480320192	0.00761669896351383	-0.0181688876844035	-0.0179701358332471	-0.00199521245709156	0.0075147868189602	0.0147059799175689	-0.0136810276079428	-0.0195032705241257	0.00096941822617526	-0.00600058558042892	0.0214995626103852	-0.00107782990276871	-0.00499282873561262	0.00816674412394901	0.0288501518307218	0.0166180958718292	0.0207513157703587	0.0231674211535442	-0.0178989725941274	-0.00563898276095498	0.0313677414163546	0.0208614261894972	0.0188238117275184	-0.0239009125363635	0.0140678163605703
Il1rapl2	0.00224743003062477	-0.00476558648224138	-0.02668600331777	-0.0169378507079062	0.00396964779854285	0.000857184033537147	-0.00176130012267231	0.00121412547876507	-0.00114193360064297	-0.000479804457652366	0.000131130346168388	0.000319593222732444	0.000901084566944589	0.000810049966116597	0.00277840382943689	0.00327446318446874	0.000829378870985297	-0.00391403716825721	-0.000970240910587357	-0.0020297077847884	-0.00103780546370629	-0.00116186142471131	0.00420341515079672	0.0042766638959049	0.0111972795115707	-0.0025553314236905	-0.000571926923405463	0.00590471656270383	-0.00622025061950657	-0.0123364512141657	-0.00125795664358781	0.0129128956044071	0.00478818242399557	-0.0199000852659032	0.00449500605304911	-0.000915412947951683	-0.0020824889377603	-0.00816821401019953	0.0117491972517164	0.00162234122406081	0.00415432237325632	-0.00647197195859323	0.00667828316641106	-0.00123376324381546	0.00136925432618756	0.000782938159290163	-0.0023580076013694	-0.00621328872187817	0.00852499940754527
Slit2	-0.0172812567640101	0.000846825837722876	0.023001031093228	-0.0201781177385259	-0.03488955032229	0.00524879575683937	-0.0512452298625033	-0.0146223466840962	-0.0433090352045222	-0.0208215691207272	0.00522741284938329	-0.0596506849695489	0.0457797947726675	0.0190493272165161	0.0427355585743303	-0.00718823208357461	0.078067373107371	-0.047019974989816	0.0539814627607717	-0.045962475149638	-0.047791328935275	0.060089441300036	-0.0111737171099082	0.0401376918288246	-0.0184956659088325	-0.0201320526725861	0.10374918115163	-0.0548959671938878	-0.016890923417343	-0.0309630535794118	0.0502444480588943	0.0102009956413688	0.047051179766987	0.0352340767586902	0.00218207536403814	0.0170067496867257	-0.0381768512042051	-0.0189657249464779	-0.00507565207728163	-0.00584079780095811	0.0165877778453748	0.0781849867995825	-0.0262433650110334	0.0266315541795519	-0.001903829724689	0.00519979783482311	0.0118768897059457	0.0213691774776016	0.00708849946298498
Elobl	-0.000511117749574508	-0.0005939212353554	0.000529228372312944	-0.000793659312960377	-0.00478358620402576	-0.0185699045058799	0.0117691221685136	0.00119383712944716	-0.00535083452798229	-0.00499595108929069	-0.0106187357147833	0.0163177311868134	0.00136726528201553	0.0147932460047181	0.000841189632824538	-0.00200793190551594	-0.00428723816827455	0.00179109990613524	0.000850328507819799	0.00683390977996766	-0.0264733383092082	0.0154997341012531	-0.00469544964438455	-0.00671926685474877	0.00721233386154238	0.0124042028598938	0.00592285034129415	0.00354940239476938	-0.00239592905406317	0.0177321126881347	-0.00182718335556079	0.0227137358311414	0.00449636547104978	0.0104205031533012	0.00597173716422147	0.00254133270067225	0.00236108569172543	0.0116146795109203	-0.001085816869511	0.0108438588852651	0.0029863705936201	-0.0192932562180038	0.0177003379326147	-0.00512139410971723	-0.0369622931185339	-0.0137973930592275	0.00268008992319832	0.0134462200552568	0.00892638686449101
Birc5	0.0240200802609428	-0.0928127892104518	0.0173583660393276	0.00946557408582041	0.00409793100213054	0.00818204543251749	0.026846874075161	0.0272166539044206	-0.014747249812688	0.0140861697683273	0.0167767391164781	-0.00108907093442354	-0.0113659696142779	-0.00646021179735757	0.00572502771085025	-0.00916140199703157	0.00963742236092771	0.0176264304635516	-0.00518969562770433	-0.050420061930078	0.0431290035874306	0.0354481136648923	0.00369019270253519	-0.0158997201908851	-0.010278974561401	-0.000315879285966867	0.0145759221927092	0.0206660799294246	-0.00372974818782782	0.00549096906392234	0.0244511306636293	0.00198789906648834	-0.000888486626169615	-0.0102659839289982	0.00969536841208271	-0.0162057185201807	-0.00250030914754858	0.000785957374488921	-0.000759346834266034	0.0081964976632313	0.00618305119809618	0.00461207680023501	-0.0101769446620586	0.0105286731905926	0.00361766261666237	0.0149969077431371	-0.00831723680865659	0.0151528898807623	0.0160535294372337
Opcml	-0.00419860610144141	0.000195472548217455	-0.00773619553453524	-0.01436019577576	-0.0047520226952507	0.0355077247664033	-0.0353178841330057	-0.00267874324510021	-0.00870847239759727	0.00478093348459048	-0.0254941723610652	-0.0191602175166166	-0.0218569374459553	-0.0130106010433579	-0.0347695959874175	-0.026495490805172	-0.0138559379349276	0.0280565492735283	-0.0308149819939187	0.0249884039510063	-0.0210508921630239	0.0180856866111154	0.0267554600959139	0.0603874989032474	-0.0324896899897217	0.0472534047661742	0.024198843496333	-4.51400669908613e-05	-0.00823423466837304	-0.00980396402661377	0.0206380997551165	0.00432372032517111	-0.0656945376395111	0.0718973444682321	-0.00491435965897961	0.00739176106440618	0.0272007618154787	-0.000158479811886343	-0.0600241830598205	-0.0164455787268204	-0.0110772042711384	0.00617448312125151	0.030590895206007	0.00269519977591614	-0.0202124861877554	0.00535616282460336	0.0306722758373038	0.0165716532837205	0.0206110518533621
Csrp3	0.000953357834552289	3.40576929743399e-05	-0.0220280879217937	0.0274686288724789	-0.0185577773161445	0.00304042994389271	-0.000664671618317666	-0.00221077548337339	-0.000937771034220062	0.00371162990691845	0.000139284221579042	-0.00435830611762285	0.00158440907107197	-0.00301271080855166	-0.000894459833514166	0.00157052306287106	0.00649188997762636	-0.00120415130522221	0.00100773760488574	-0.00203915800078782	0.00130150314990615	-0.00239333282680833	0.00140692837845757	-0.00714552835731413	-0.0213085931345479	0.00433551602086481	0.00603735309687438	-6.79112553564105e-05	-0.00144468123701372	0.00775473969304016	-0.0152831940813555	0.00902560022905824	1.41068547339251e-06	-0.00387632538423735	-0.00830097461453847	8.46057891706888e-05	-0.00268939760633664	-0.0144420335578091	0.00560816500815034	0.000735512800307298	0.00425321150523161	-0.000446644150683582	-0.00342498655218799	0.00433768599243343	0.0036555859176695	0.00177421272637726	0.00276433262921977	0.00708280936703781	0.0101414172115894
Trim54	0.00238335071659583	0.00127279594372895	-0.0383175108671527	0.0670119510344897	-0.0420861595639223	0.00680373959546312	0.000463384143153514	-0.00541842697955172	0.00134951617802882	0.00487360008748847	0.00453902610628084	-0.00465028159000466	0.00222115036079116	-0.00600593280276739	0.00268480426838111	0.00103155006676459	0.00111073510554607	-0.00115551021293058	0.00221221948633948	-0.0030124572772608	0.00239662797254854	-0.000379712860625277	-0.000535254083738057	0.00501412178647219	0.00452313676202189	-0.00625916594470906	-0.00419033242954224	-0.00471446268871034	0.00203143688773235	-0.00509917868741011	0.0150360611992641	-0.0102094100238203	0.00488211192325831	0.00158130956904966	0.00376909886156798	-0.00314555471199667	0.00163309456174298	0.00952135986065031	-0.00438481697898543	-0.00100414586413688	-0.00226476953183455	-0.0023615898948834	0.00300246525541432	-0.00396885898993222	-0.00535337188367246	-0.00137451716687815	0.00105221283811825	-0.00188906798469184	-0.00501828147006886
Kcna1	0.00409625046502207	-0.00966701867813351	-0.0620271422701079	-0.037459231913288	0.0132124087083901	0.00254038316781884	0.00507043621450001	0.00767640602724908	-0.00521158963728844	0.00265480444113095	-0.0048615861633198	-0.00509631439346988	0.0135701225093355	-0.00625239246900342	-0.0122760305264114	0.0056820345231793	0.00635582392550095	-0.0128528908982443	-0.00703812830273129	0.0041218754521846	0.00906966441782466	-0.00449560576590232	0.0129129680323631	-0.0285853909135946	-0.0564319798383945	0.00584899403311102	-0.0118221466440807	-0.0303505421460403	0.00538896480480367	0.0601815809878132	0.0273330501782882	-0.0625671253919664	-0.0477285752015721	0.101931144152694	-0.0357390182475041	-0.00131833018946818	-0.0202378372829929	0.0204027056817944	-0.0126833592945444	-0.0168782062641095	-0.022106279704419	0.0230455910924778	-0.00827618064959539	-0.0349561494092423	0.00479444489349397	-0.0115799040712415	-0.0114765922546112	0.018200827557023	0.0096883083864873
Dpp6	-0.000980513160804234	-0.000644710768739409	-0.0105455972831378	0.0198799010240999	-0.020264680905248	0.0197242802726996	-0.0121289533033438	-0.00734194278475087	-0.00625746151991399	0.000311977239714987	-0.0068875683509913	0.0128550614961083	0.0150510405071204	0.00293074387589552	0.00516195045256479	0.0117911068643409	-0.00122549581635375	0.0146168525814606	0.0215032263816597	-0.00886326643885465	-0.000221907202188239	-0.00483323860757198	-0.0121018474006308	0.0220285534471188	0.0327316999067408	-0.00476174207730941	-0.00782916882596424	-0.0162211440770003	0.0191394524035689	-0.00259958998070012	0.0813189129374203	-0.0236526697470941	0.0235672482072954	0.0107095882718524	0.024951952529189	-0.00777620003860095	0.0243877502155349	-0.00752892070466598	-0.0223927481501462	0.0275447324168816	-0.00355039251977346	-0.0115828357046572	0.0109455978513132	0.00262981750704913	-0.0311109592161701	0.016451769398456	0.0291325632448335	0.00686521632516474	0.0223868851174535
Fabp7	0.00717479850404513	-0.0125998607675128	-0.0672834113884483	-0.0381422899379417	0.0227945222548812	0.00691129105660618	0.00510244802971955	0.00526498580487282	0.00521305826694462	0.0138112208926566	0.000391733451066632	0.00267979852342634	-0.00402733242994472	-0.019286686720732	-0.00544607590483106	-0.0152568995918925	0.00560487152479179	0.0109511022766018	0.00139308669835873	0.00607219924794318	0.0023630462376196	-0.014721980027821	-0.0118329918981916	-0.0384772050960988	-0.0617548846794686	0.0132921797842726	0.00037447492334447	-0.0349758160777136	0.00609654117131129	0.0220870140155683	0.0202460548213086	-0.0439163114921923	-0.00854922801023195	0.0462173908293227	-0.0143686981422766	-0.00490432748296709	-0.0146565372534724	0.0207253768533555	-0.02413274540311	0.00335243820732384	-0.00573372655178937	-0.00530192267102116	0.00979577668285611	-0.0101377076115206	-0.0150760405208017	0.0110221375168408	-0.00636064445284534	0.00807715539835802	-0.00309625231300275
Rbfox1	-0.00354667568751074	0.0024252535227906	-0.00629465638750761	0.00841831223818731	-0.0110451207976556	0.0251701406059826	-0.0283405944876656	-0.00361998237695818	-0.0118241553871526	0.00849891742174894	-0.0278163620881718	0.0179116902351299	-0.0385030476317633	-0.00783703102689012	0.0174564092654417	-0.0196440390361486	-0.0318024417227004	0.032068128629022	-0.00748967260606471	0.00642084298199363	-0.0317151555647121	-0.0370653926801962	-0.0100914277155738	0.00783696768943335	-0.0318226649123092	0.0342926838578237	-0.0102290182534209	0.00137218266395473	0.0218707466113465	0.00736790030043858	-0.0106633025714881	-0.0253092908350424	-0.0249478459591033	-0.0361731025034569	0.035725336791362	0.0174918214659683	0.00479911720532701	0.00710978429928346	-0.0152107915133032	-0.00199424997414207	-0.000978433822840047	-0.0147207047524726	-0.0322093386026293	0.0279356632350186	-0.0335120769852022	-0.000110905360662527	-0.00440221648965402	0.0378831742344694	0.0375624306827163
Hmmr	0.019190853813602	-0.0860376306262835	0.0181301417220331	0.00574193022584391	-0.00474708983930771	0.0102987685932848	0.0376575577790257	0.0377927869228818	-0.046145254520543	0.0563059910943017	0.0182292615771164	-0.00917687572462641	-0.00656257192230627	-0.00193856576464868	0.00455250370503875	-0.0055841974999676	-0.004458990634719	-0.00655755862646632	-0.00442819927741317	-0.0192620577011343	0.00801592220559855	0.0212100377428947	-0.00181262118986447	-0.00948302374793466	0.0123216410201552	0.0146035589993206	-0.0154982780479985	-0.0128886458460682	0.0175120364938266	0.00344119536786985	-0.00777150917285897	0.00516874620880876	-0.000971237846646398	0.00973743295810927	0.00355419384134098	0.00323235092050761	-0.00841345833723673	0.00426609691463788	-0.002072945617107	-0.00288901978392478	0.00933674508280298	0.00947743705871511	0.0125562491300901	0.0169035257243308	-0.00102121630850169	0.0235287525580093	-0.00819194577636777	-0.00677250068966112	0.00272937888321618
Pcdh20	0.00597012654637788	-0.0158678605365964	-0.0887359087267716	-0.0541870397401341	0.0170401163088294	0.00102303994701062	0.00243133982030605	0.00992344157288803	-0.00414941253980158	-0.00157924607149852	-0.00141921506972778	-0.00117659315962129	0.012255993425904	-0.00492282664599998	-0.00503965194105737	0.00446019467391588	0.0115200634388243	-0.0118551565313189	-0.0082030048986222	0.000254006896431648	0.00567880066270931	-0.0114939185680085	0.0112835997051972	-0.00157009932574513	-0.0170475372680713	0.00935604095821249	-0.00343839919564668	-0.00302837887341502	0.000726909841340208	0.00890733123434314	0.0112719666292446	-0.0127385189653212	0.000256640485771861	0.0103775212587993	-0.000854966960994235	-0.000238558416702843	-0.00455042353363634	0.00306056105985588	0.00265523932047019	-0.0028385167838554	-0.00207537020431427	0.00800857096973919	-0.000686546917337104	-0.0132619415697267	0.00329255743794257	-0.00213743149962569	0.00437893984039626	0.00483713292077996	0.00506119478010336
Kcnq5	-0.0028104078783122	-0.000120467062301702	-0.0197843529206103	-0.0217217815543295	-0.0154478812232379	0.00775304380792414	-0.0149534477454122	0.004419410998533	0.0218726563959105	0.0116249441389845	-0.036092504748794	0.0102183759070371	-0.0180589429005872	0.00459859294096518	-0.0348838277114894	0.00576123608884453	0.00612355767875266	-0.0195725880464502	0.0325928083980767	-0.0297442219663133	-0.0178603914390533	0.0107991590054559	0.0291671622942055	0.0374796337136162	-0.00874357279575908	0.0423044479929449	-0.0159015817973075	0.0259373091290493	0.00165270656093507	0.0411549125858199	-0.00688502735257448	-0.0273645679924769	-0.0276278977738026	0.0178989219948264	-0.0137676717800177	-0.0334489283295828	-0.0142623368668261	0.0247689203143885	0.00653626526409006	0.0427996229787502	0.036983173519224	0.0270286742594541	0.0234759666718589	0.043307023440095	-0.00551430381112352	0.00069508388426442	-0.049028450196287	0.0382004779657138	-0.049141585916776
Fcrls	0.0519084332607967	0.0149720356079117	0.00770991971297375	-0.00308227112736727	-0.00575172817122774	-0.00262117354334261	-0.00429525848928472	0.00452610331916723	-0.00357110181411313	-0.00275405664424372	0.00367109204853593	-0.00123203015745035	0.00196074213512593	-0.00669560981601648	-0.00112195198752971	0.00165094603205488	0.00823818397079437	-0.000393840163651851	-0.000473636199712012	-0.00281803059206009	0.000502723523349049	0.00221146422336293	0.00178194244389994	0.000331178319385423	-0.00528604098526972	0.00283997118899359	0.00187566952270335	0.000556977742303537	0.00206486328378325	-0.0026791102735497	0.000428251105455494	0.00346032819377953	-0.00279009100513551	-0.00468308215931467	-0.00676020968518591	0.0247249040966056	0.00898016103372591	0.0265891801696488	0.00123992041597214	0.00919101067092016	-0.000363490849407943	-0.000704091126627767	0.000156233914822166	-0.0060210257012248	-0.0245477408055009	-0.0170667758800664	-0.0301297935019846	-0.0167657652328397	0.0249580410871598
Car10	-0.00169762212716044	-0.00351530567087593	-0.000697980079246235	-0.00444601600652615	-0.00536450359003305	-0.00215382927024314	-0.0239293571716568	0.0141144198877137	0.000312516464152643	0.00428868710953805	-0.00644324648780065	0.00252208357407959	-0.0116540204826817	-0.0139687964868824	-0.0357827842160479	0.00374863491782012	-0.00149459434268215	-0.0157101008729293	0.0192784022743597	0.00426583101422913	-0.0114914621466947	-0.0087670539832207	0.0110093076493778	-0.00541924214035484	0.0225179276693058	-0.00655610414935378	0.0394096471549321	-0.0230514867961572	0.00788871517076902	0.00703446643437827	-0.00768210231509584	-0.0372495962067293	0.0310305760412679	0.00257896601018129	-0.00831341502221271	0.0013617504761632	-0.0344022407605703	0.00548835594846548	0.0282763733897142	0.00600342251714756	0.0070112628604543	0.0175315021292133	0.0249751709244383	0.0194189005346319	0.0245090763123363	0.0414655972164325	-0.0202239087016061	-0.0166040482432553	-0.00419884086025489
Ftl1	0.048263944005228	0.0190463502846459	0.0193465277064105	0.0101403946564216	0.0560096272663061	0.0025248691920959	0.017261654646553	0.000183744056539209	0.000742020787118448	-0.0366905806746987	0.0203299261540449	-0.0237380745513464	-0.0598864268799639	0.0712652119671469	-0.0277534437582669	-0.0411641085236994	0.00470214647504008	0.00432370924953031	0.0377307310260112	0.022097084138786	0.0220140226875326	0.00700890077763107	-0.0063266097835796	-0.0202685514978736	-0.0412098381496805	0.00335105260834832	0.0334023904983315	-0.00499991262426622	0.00309261746089635	0.0122212633390864	-0.00501163034267992	-0.0346540227966979	0.0178261520415616	0.00283766754117488	0.0187739658060177	-0.080299260145961	0.0366662619198084	-0.062988670359261	0.0435807147014693	0.060669689439639	-0.0682546470914839	0.0318412697495667	0.0113562819759122	-0.0194751479507389	-0.0191743625399262	-0.0520549512572475	0.0181799908805315	-0.00201915779400678	0.0102710278862041
Hs6st3	-0.00724714036391152	-0.000440961353813053	0.00827619196974297	-0.0132177604764492	-0.0318615687038394	-0.0235695150945906	-0.0311521251457029	0.0301441063559083	0.00662903079286785	-0.0218489109774408	-0.00608769334710981	0.0147070520474418	-0.0202736404544905	0.0225277458083045	0.0253310327552447	-0.0319034545438629	0.0133839370089416	-0.0262679827461403	0.00574315514589105	0.0293483108502523	-0.0493651387993616	0.00153424152788574	-0.0202088245444506	0.0277955536244685	-0.0301607644889273	0.0524118767931788	-0.0036145723811409	0.00843614134978989	0.00972722894537809	0.01400778326235	0.0105386686552013	0.0190537054848063	0.0253044168781502	0.0251444968592285	0.0285278142797582	0.0142151852497223	-0.0231314285638703	0.000524695395934609	-0.0245049137762903	0.0199480447203069	0.0326943685842819	0.00139312951986347	0.0280890544441874	0.0550875493095657	-0.0195201282655223	-0.0213488523204309	0.0223837862159617	0.00140005917682178	0.00373671974312265
Mybpc1	0.00110868524451317	0.000972907625464036	-0.029073325299601	0.0510366113479777	-0.0337417500245946	0.00507128647261517	0.000742951939092276	-0.00414632058600896	2.87252701702174e-05	0.00524747199972906	0.00288321001895654	-0.00788697572378209	0.00312435667256692	-0.00533109604656502	-0.0014494238187108	0.00309291149593934	0.0049823555739704	-0.00372237851357522	0.000958492821793397	-0.000897265935194413	-0.00171439908260167	-0.00165443811915622	0.00546553602400974	-0.0151486167507737	-0.03727211823487	0.0141035254453797	0.0148410362776667	0.00327255429140053	-0.00379456696663476	0.00936223590775536	-0.0304758504622009	0.0212301325018112	-0.00109671314081073	-0.0119296996194662	-0.0152987735742928	0.00388861959317655	-0.00557772680157484	-0.0150208737399829	0.0129835376606104	0.00212843469647551	0.00228724238972739	-0.000913098954928578	-0.00226659880797594	0.00432986790654329	0.00512563885654812	0.000368584591871638	-0.00227237079836508	0.00764642813181439	0.00205540710996611
Aoah	0.0590059982310914	0.0165900258004724	0.0077316508696434	-0.0022055631678763	-0.009700690621278	-0.0013354661684196	-0.00572890780690197	0.00315029681424067	-0.00398595322743175	-0.00158530629350898	0.0014305541766376	0.00100727329668438	0.00219845584766815	-0.00735715508850709	-0.000648616812694471	-0.00260670955936823	0.00467213553664207	-0.00301371067859143	-0.00319883240367087	-0.00280697469220463	0.00417710632339289	0.00214063983751223	0.00195095356102497	-5.88467057410458e-05	-0.00429274159866912	0.00334519182119694	-0.00157513451178307	0.00722118106319003	0.00136685182307827	0.00829743774617203	0.00377113612527928	0.00693172019086341	-0.014054670174817	-0.00178947417681521	-0.0109783192139934	0.0520200383159747	0.0116128050938523	0.0174121214560972	0.0213046373313531	0.0182329383338355	-0.010303699303201	0.0120919522773987	-0.00398196877404274	0.00858802605671873	-0.00581571292044247	-0.00203537198710508	0.00577235201761424	-0.00810816260494799	-0.00453221875125061
Mid1	-0.0155948907454585	0.000891376117806516	0.0212524537650479	-0.0204837746019276	-0.0612439943824823	0.00913235428004875	-0.0316670349406964	0.0441309330955263	-0.0217610060643837	-0.0399670289713698	0.0015485515240113	-0.0604742377074859	0.00181222229078906	-0.00255991336625136	-0.000847879271505317	-0.0810893409536406	0.00802015060115943	-0.0368637819337995	0.0106876509457233	-0.0394737904041225	0.00372361451117018	-0.0100131233502236	0.0571015982625684	-0.0390647942132444	-0.0147220968789104	0.00801519189266287	0.0030718482612737	0.0365820105000271	-0.0189674059748846	-0.0309907404397878	0.0478812899501298	0.00874332637631827	0.0158421950678154	0.0246637981912283	-0.0136399726519072	-0.00758269907158249	0.00799641404754282	0.0245690264100702	0.00530667914749188	-0.0190605553115491	-0.0385967551667022	-0.0525629122868039	-0.0272571681188355	0.0339370071589166	-0.0047672181112581	0.0106958440571572	0.0127094143949144	-0.0419731267521331	-0.00112054424031506
Mest	-0.0084633455278059	-0.00396456281338444	0.000542218697803465	-0.00551461517312248	-0.00460562097435697	0.0320671362861022	-0.00492922518988625	0.0611889500942635	-0.0442003029588913	-0.0737341074675753	-0.0591501960763876	0.0121152103399377	-0.0155230813037166	-0.0308221342346182	0.0623165564960776	0.0222492295490307	0.00721955156838502	0.0477740670106952	0.0143790092703264	-0.0528833033024666	-0.00842657742150784	-0.0913399716769071	-0.000591726126394663	-0.0395432874943673	0.0358044387642971	-0.0217164226708248	-0.00593825650323238	-0.0377122353662732	0.00744916951035	0.0137787852232258	0.00679640109774148	0.00310588846331209	0.0197302939432294	0.0113119913927993	0.00796290452146256	-0.00174366287272082	-0.0242501673189389	0.0107863149735752	-0.0183344741801515	-0.0026437998659454	-0.04468164502958	-0.0322277864291424	-0.0542879401809164	0.0337955560075115	0.0322702152821345	-0.00901559658555061	0.0464724717893456	0.00609498197972887	0.0589756893364228
Olfm3	3.77196430410646e-05	-0.000533375876223827	-0.000151540186086135	0.000321048559627284	-0.000656768996704178	0.00395103859303809	-0.00313210262739673	0.00724966910990481	-0.00212011954007001	-0.00136240600377856	-0.00425095083943413	-0.00420211579402481	-0.00396479714044742	0.00392153951224313	-0.00222807459555985	-0.0045498173195693	-0.00365089005336164	0.00757415965950913	-0.00443600842113867	-0.0023832460233764	0.00280880065044677	0.00319416692205777	-0.0052456388722063	-0.00230241905581522	0.00166691540408588	0.00256840519459092	0.0105495437247551	0.000612946165245816	-0.00510433272002428	0.00184239953685496	-0.00411792963960198	-0.00466073970266003	-0.00709982008927545	-0.0142110805539081	0.00120869549597729	-0.00249519534302857	-0.0007475019872615	-0.000390316966546855	-0.000229115535887689	-0.00837230016452486	-0.0024432870644663	0.00241839195198524	0.00330601231108332	-0.0147114650819301	-0.0117499645567697	0.00247171573437863	-0.00498062286372964	-0.0089430430949759	0.0036572453659406
Tpx2	0.0194789646965633	-0.0915733920492597	0.0188916796302981	0.00444674896703491	-0.00311078798321934	0.00722042790457389	0.0229999430484426	0.0206789986559828	-0.0316981410340531	0.0397331893546081	0.0149509697460452	0.00123488795329833	-0.0118550887928468	-0.0127306241341643	0.00326182346614959	-0.00705146725558392	0.00229359466101748	-0.00180826419839196	-0.018857425509396	-0.0400843218636579	0.0276245049102887	0.043052174569258	-0.00482088814464348	-0.0237093864731255	0.00352334704957622	0.00764046146303224	-0.00896418534943708	-0.000258593837080001	0.00970522227748776	-0.00457313472150399	0.00107282688320276	0.00952665291153705	-0.00169132331719344	-0.00151512378793018	0.00782389249171038	-0.00603047495316956	-0.0122434848515267	0.00349995518902678	-0.00699141102753285	-0.00229697708277468	0.00848239405463177	-0.00627442579794193	0.00886508663680105	0.0148148287991638	-0.00650517415066529	0.0193975264558375	-0.000849914130119218	-0.0112231944609073	0.00526481978467413
Hk3	0.0653434378824252	0.0172732419307385	0.0100236795158107	-0.00271582791068688	-0.00720963042790624	-0.00216266224102072	-0.00391818620114434	0.00332159539208689	-0.00568091963245036	-0.00150621383122161	0.00316661321795099	-0.00429316137736194	0.00130272779083863	-0.00867306458139401	-0.00309886319477859	0.000144137746437316	0.0052515644097927	-0.000563433754465884	-0.00151832875932876	0.00602474256289141	-0.00258740615757561	-0.00458642033328868	0.00399326260507428	-0.000683359332131944	-0.0172392726690862	0.00574879335868327	-1.96273203503762e-05	0.00545406237683868	0.0117364243474193	0.00608020037930067	-0.00476369826091558	7.60510644192092e-05	0.0131543883626162	0.00477950366231929	0.0152785619655162	-0.0461192746098019	-0.00711449641973176	-0.0187925717674542	-0.0180887599400012	-0.0244178284741946	0.011820183106101	-0.00556015421713019	0.000488081098988285	-0.00998515666822863	0.00471692766935496	0.0119435777943873	0.0176877918857611	0.00169789825234822	-0.00606653083251293
Nusap1	0.021898295426209	-0.0823076175824671	0.0150502526957477	-0.00498313709470128	-0.0224119734144798	-0.000208489539162295	0.0169901723736351	0.00713920438042159	-0.0366550269243387	0.0480568347466079	-0.0259111258350564	-0.018082047358172	0.0283063716844463	0.0159808902714423	-0.0110068710966092	0.00754798106692863	-0.0158093436291516	-0.000611300969833809	0.030927481323224	0.069184882417754	-0.0536436388916657	-0.0571853655351147	0.0028307280795803	0.0267314777154542	-0.00605424985217409	-0.00122759837764041	0.0186998960981412	0.0178143360306196	-0.00831128769267604	-0.00737042423678431	0.0129619078880863	-0.00294430025476822	0.00683859326259588	-0.0182278768155652	-0.0054003679256033	-0.00630670120617694	0.00449506500882393	-0.00758376565824151	0.0135113451677295	-0.0063641903380604	-0.018540693786809	-0.00779940456488275	-0.0145387311814913	-0.00718990417814166	0.00672909756655382	-0.0247478985273826	0.00290496158417135	-0.0023139454780559	-0.000187339374684878
Plxna4	-0.00455228384077663	-0.000419230184616785	-0.0255781086116535	-0.0325839254726878	-0.00312405673215696	0.0367442916450284	-0.008747868687664	-0.00913499589566355	0.0130208774071582	0.0249019925668379	0.00455823560639401	0.0268660337483223	-0.00615483167309446	-0.0727685069144359	-0.0132601160151628	-0.0577778758695689	0.0275477561894812	-0.00960542983836929	-0.000770543835892328	0.0433695935220241	0.0392394952154975	-0.0186763881656062	-0.0589125278977585	-0.014937401131877	0.0159868113108105	0.107548145987048	-0.0168401991248719	0.0702473513020697	0.0355606457295852	0.0215360598550834	0.0189520401629295	0.00798835935507112	-0.0235019575888686	-0.0949296794053956	-0.0272585511527922	-0.0412051757070805	0.00411477632851108	-0.00843200899064796	-0.0211749716749208	0.0246563459063434	-0.0562820792704421	-0.0296263296219061	0.0438275338125893	-0.0380461919658432	-0.0071029241731991	-0.0243096044510963	0.00261843922792132	0.0108531989574435	0.0229150530522494
Flt1	-0.00563857216260723	0.00312027289957706	0.00414334910857077	-0.000105496764908971	0.00821370148939546	-0.0128297243394256	-0.0462306428434215	-0.0380032285595392	-0.0279043333731572	0.0322133085342076	0.0276516159036697	-0.00825045820494603	-0.0343293103742879	0.0168602527011655	0.0307796038878609	0.0649615931229507	0.0129196490084223	0.0445095828727871	0.0129872909832095	-0.0115317428082833	-0.0122910269778734	0.0205719054333697	0.0162885219016219	-0.000523122780305652	0.0132342826684261	0.0341809574881303	0.00413864018423283	-0.031618212730218	0.0123999694420831	0.0509304115968977	0.0230665872091918	0.0171567893914284	-0.00434026547823085	0.000158909493266043	-0.0280111807053529	-0.00930626597826589	-0.00412700028786051	-0.00155083476922069	-0.0149779122214962	0.0112826534748175	0.0130589424593489	0.0118784704151597	-0.0648965099723196	0.00733690079708547	0.00754979598700376	0.0767916455363343	-0.00636488510269694	0.0302045991534759	-0.0258842026040844
Myo1f	0.0703049993857019	0.0188932753699	0.0116144557351245	-0.0037375757888941	-0.010802156060003	-0.00382920693648446	-0.000769517703253499	0.00623540088033547	-0.00547248736160564	0.000858894153616583	0.00463953999748112	-0.0023209394686682	-0.00288451559640525	-0.0107584324858198	0.00209979085831942	0.00666971921498742	0.00723573616870174	-0.00458875057795965	-0.00294633300035748	0.00121119857248851	0.00903826379634419	0.000245450139613287	-0.000170728105180701	-0.000509582586193527	-0.00472056309349723	-0.00951302113470806	-0.00232957898853076	-0.00706258655170523	0.00254547827971162	0.00448818594616942	0.00249733822460411	0.00309755962612328	-0.00774997762956714	0.00157194561676707	0.00736904780067136	0.0119298965540607	0.00651262536280119	0.00348350669778898	-0.000194697088021007	-0.00286348691247113	0.00855619931744583	0.00918902976736298	-0.00420183134889227	1.17695708632193e-05	0.00571077940602342	0.00561881212641363	0.00440503964814617	0.00661078344798891	-0.00571309941675286
Mctp1	0.0596099494609291	0.0170196744083518	0.00931231890506572	-0.00540265198954832	-0.0106557655812774	9.50711973823684e-05	-0.00566752217855033	0.00195225093040296	-0.00390320570678453	0.00121733912815883	0.00433487415765903	0.00690718800101443	-0.00225979650731165	0.00281671734257871	0.00276256944791505	-0.000770790736510186	0.00283639124880795	-0.00703231466074924	0.00224468132994207	-0.000284911584599252	0.00259163649239594	-0.000100719654938858	0.00846114219364467	0.00772172691962282	0.00623165128815513	-0.0008742851790391	0.00581901095834508	0.00723978463912909	-0.00472026799943222	0.00814411747837506	0.0081176055291527	-0.00198804837247011	-0.0231181169653884	0.00223786817785358	-0.00327619521147646	0.0527132378436622	0.00304715604165602	0.0230807879301344	0.0246623379313004	0.0225213852132011	-0.0139469028112581	0.00115152151988856	-0.00975748465522554	0.0174134748000803	0.0189010549155458	0.00403990365383585	0.0368291268211666	0.0186542143348095	-0.0315307487701063
Gm10863	0.00588661264542905	-0.013637718596811	-0.0840184804191281	-0.050531130797925	0.0172274109394496	0.00163584567297059	0.00463370535974898	0.00801400601924004	-0.00276342749562486	-0.00188390374691688	-0.00153992713450823	-0.00507325396559865	0.0106686432400511	-0.00696942162635973	-0.00409937254702451	0.00535083268944087	0.00828082542169867	-0.00923690786389134	-0.00739061542439828	-0.00188152133015616	0.00938525479233629	-0.00331950904851879	0.0114441828175922	-0.00127292492181396	-0.0209743258130922	1.2303226773034e-05	-0.00275110172949274	-0.00587345980627403	0.0025091174249761	0.0109510047269779	0.00405665196616616	-0.0106575236891165	-0.00515779095278104	0.0154486436581009	-0.0134030799283276	-0.00371930883901032	0.00220341464796068	-0.00128161892370649	0.00302854582705367	-0.00469217429908466	-0.0117002488828733	0.00358696121437779	-0.00305860144165405	-0.0115415786906866	-0.0068275950277027	-0.00406502224493692	0.00603605262147491	0.00341592841154929	0.00392033348314718
Cadm4	0.00708874354039699	-0.0181068753973503	-0.0959593091444579	-0.0547280612653043	0.0221054954791378	0.000211819832315867	0.00336841346504574	0.00634850292573359	-0.00258849736615385	-0.00208193738976809	-0.00110258082596276	-0.000225986286529142	0.0027782872269494	-0.00407048183685995	0.00833299506854919	0.00424127527188588	0.00894612608293252	-0.00242500089515159	-0.00502071247750291	-0.00916029841441851	0.00414687947445958	-0.0079736157264047	0.000968788763711349	0.0116628843691797	0.022537401332683	0.000464600323376579	0.00904094589504187	0.0153163762806269	-0.00439079936537715	-0.0362036330286456	-0.0199495467218598	0.0408490786517549	0.0379469976314968	-0.0589626088293718	0.0193977106068308	-0.00754881054105762	0.0211038785959387	-0.00872868599813613	0.0192273633591141	0.00386091697010077	0.00313883272559279	-0.020997702879838	-0.00168600033907001	0.0246689074278408	-0.00663519621466678	0.0108058877166326	0.00625090382605875	-0.0125312756420846	-0.00637661399570073
Gsta4	-0.00410993984196153	0.00900366342354024	0.00195990144631608	0.00268833545689773	0.0127963529300549	0.0164749758110298	0.00838399949091393	-0.0268524829086476	-0.0142275082017525	0.00733215171877575	-0.032532719297418	-0.0147477834714485	-0.0478818996831681	-0.00339691797858739	0.0202844646564485	-0.0290919432077076	-0.0104131800769228	0.0526466628451306	0.0187109729278516	0.0462353259938971	0.00335184942043302	0.0184871830051602	0.0387073591230832	-0.0204153122176941	0.0022154561659528	0.00879297780991331	0.0215555232832035	-0.0148198728690137	-0.022704999136288	-0.0130934681570892	-0.00190764964673115	0.00964059804103335	0.00808072690886423	0.045950859786009	-0.000396663115778025	-0.025674937052377	0.0310182200070141	0.00920711707874541	-0.00329922901676333	0.0842260334372319	0.0160088169789019	-0.0127684571333178	0.0148571823483719	0.000612272733655924	-0.0577821640636556	0.0254771283721997	0.0353257321253613	0.00198642285643878	-0.000135965937973555
Cenpa	0.0174078550398244	-0.069679165453058	0.0147003508619248	0.0128694426649277	0.0156015217345204	0.0171325868880782	0.0523422441625179	0.0715379368133419	-0.0553353775833165	0.0458917906164331	0.0576393161958448	0.00169157817592365	-0.0239977957396315	-0.0175414752601734	0.0156967380459422	-0.0212781927020118	0.00513222693300346	0.00944778855133365	-0.0122401268449175	-0.082371244543416	0.0522284869705402	0.0672745565185831	-0.000121402956413664	-0.0244101079936169	-0.00994517066692969	0.0101258329198401	0.00762498375575151	0.00198917475372353	0.0158566026136684	-0.0202672786502731	0.0246145453723884	0.00412976566895977	-0.0173049342552194	-0.0114540326124764	0.0147246790094427	-0.0147303240952509	-0.00466822626824292	0.000542154286880419	-0.00984572138810041	0.0195834229826624	-0.0134296723312585	0.00218008003453339	-0.025857163210099	0.00850284976523642	0.000359028758121504	-0.00177577432183297	-0.00688544449947227	0.0122833278859568	-0.00160082438926302
Ccn5	-0.00742748872279297	-0.00334348579718123	0.0114053831383323	0.00933967803953113	0.0192990944858195	-0.0746814963074998	0.0217238504735653	-0.0703480382613615	-0.0465984167744163	0.0259579107631871	-0.044712630018537	0.0078327500922532	0.00970588478537366	-0.0639929446383327	0.0139682777028608	-0.0234618290148768	0.0355978465471145	-0.0690701830601195	-0.00511477517870418	-0.0344164535084228	-0.0358257966246319	0.0213608595311169	0.00466080795989045	0.0171366782443031	-0.0436077209498935	-0.0130528864273346	-0.02621896741479	0.0519783600071952	-0.0166231542977704	-0.0202524911959167	0.0607947066573272	0.016150888326459	0.0104983766542229	0.00785945341963078	-0.0253449477881315	-0.0100064721387084	0.0333972276860396	0.022652169031188	-0.0277290733965193	-0.00613804074962784	0.00833642799371164	0.00335818476497316	-0.0340866514961914	-0.0130453437466806	-0.00545720388416253	-0.0111511700753726	0.0246737969915459	-0.0207095756946673	0.0259007370490695
Gm26917	0.00131542724703105	-0.00163799912377106	0.00215341601475753	-0.00563002256515512	-0.0313696988852469	0.00969076962369376	-0.0161338003888114	0.00496693893205982	-0.0109271410224197	0.00557006769616017	0.0294075456654182	0.0229131727547797	-0.0159851589467448	-0.00320134725917463	0.0193287539261385	-0.020463916206713	-0.00756111418315637	-0.0223743050054305	-0.0211720718614748	-0.0306852905091969	0.0207271600769796	0.0149436595927902	0.00353572449007248	2.41809548196633e-05	0.0533115841104318	-0.00621121538289125	-0.0575808628976958	-0.0295632481271206	0.0231282643246302	-0.00696621172087318	-0.0155751917057838	0.0143784612279255	-0.00382731158440802	0.0283282932575265	0.0082263572404349	-0.00139104352891138	0.0220923254009209	-0.0161146328102089	0.00780965870973106	0.0116613961772551	0.0117131010138829	0.0293966408240029	0.0268673610605331	0.0565476566797344	-0.00969957944850026	0.0193280617419376	-0.0284618081266235	0.0134427759736298	0.068516085090571
Cd52	0.0619883566912723	0.0159331246626198	0.00953634436784296	-0.00334762088934845	-0.0065265454391196	-0.00193800749340648	-0.00437122220553542	0.00433244418256245	-0.00507869043722986	-0.00133203755495951	0.00226335311110899	-0.00137843296254735	0.00430240398762437	-0.00718137395772039	-0.00190611938731112	0.00122168523191109	0.00516172403559141	-0.000861990803398293	0.00101227126592411	0.00292064697172827	-0.000564948515277425	-0.00464230256664992	0.00348674044153139	0.00533829223141247	-0.00788573796372066	0.00282113649443229	-0.00295143820446922	0.00702091418477534	-0.00115912473772986	0.00407758329041257	0.00391622148839828	0.011010140991106	0.00145006943823583	-0.00568242403009359	0.00158885924321948	0.0106272924354336	-0.00408397081443294	0.0100521418339823	0.0026909778116008	0.0020923232811507	0.00598917100736421	0.00947714732878037	0.00111661580183108	-0.00357570474674632	-0.0246839800585012	-0.00222109157067621	-0.0526948052042222	-0.0176423742566957	0.0466722117794338
Col4a2	-0.00992626375185606	0.000803296255125711	-0.0106636534896837	-0.0215836844016523	-0.00619565667373592	-0.0876390335568611	0.0447996381854493	-0.0945284199477781	-0.0548019043082409	0.0253020135707486	0.0488054683402885	0.0366673390920371	0.0188876265291337	0.0140206971743341	0.0422179510589628	0.00989790904005075	0.00114217225445082	0.0256920560330159	-0.0317164135589083	-0.0186048189354718	-0.0230790469938883	-0.0169036559527814	-0.0365242394276702	-0.0284622925847909	-0.0188670401168249	-0.0525222201750599	0.0182791720506864	-0.0270576766489127	-0.0106845866709744	0.0612339180830743	-0.0260638779905174	-0.0548919654126784	0.0139800626562373	-0.0130916111050764	0.0112702691693622	-0.0136123464142619	-0.0629188525710604	0.0127644791816203	0.0237306735167615	0.0260751430677968	-0.00558699201801245	-0.0371617852232591	-0.00738657838785819	0.0335030000162349	0.0112928223102229	-0.0347201718833928	-0.0324182482932445	-0.0541290341551456	-0.0261812259447501
Egfl6	-0.00499551559459756	0.00180326382140635	0.00648529063522535	-0.00365870170351692	-0.00959400035590308	0.0384398712107719	-0.0254422192695332	0.0447336630378779	-0.0394737767133142	-0.0385887820700724	-0.0525406993201569	-0.0297939240574484	-0.0289078720916168	0.00171690663295023	-0.0569112232646011	0.0305805195229721	-0.0349465260788567	0.0124970865961339	-0.0341863548141687	-0.0510604793538163	-0.0198222130246168	-0.00739356195145914	-0.0551282445585363	-0.0286211314302176	-0.00199315589953729	-0.030614405151204	-0.0355060613577936	0.0189412665969792	0.0155424637591702	0.00991438515330411	-0.0134689216794928	-0.0240776232215664	-0.00170851251068648	-0.012927346367532	0.0167365201964708	0.0169862085931071	0.00924287643199239	-0.0251932274220883	0.0275725568748674	-0.0407724061027913	-0.00456914859615564	-0.0251435368861571	-0.0480041887690348	0.0235397364404498	0.00445859447130933	-0.0229081985402697	-0.0254686989183905	-0.00773980760879252	0.00793967281687142
Stard13	-0.00546414333703105	-0.0142033691894151	-0.0571586793452887	-0.0410367245617518	-0.0304226505921685	-0.0311271859769242	0.000985838256729902	0.0241886363161495	0.00178942528434213	-0.00187967181795431	0.0114780229534689	0.00417015093646079	0.0333179104798145	0.000748263904205811	0.0437898814460944	-0.0560261014920224	0.0253912757878413	-0.0251341774794778	0.0358241615796172	-0.0213489226978846	-0.0191360097912032	0.0150098846426336	0.0269906185782451	0.00797319370980311	-0.00449776048999769	0.0013845560927981	-0.0208545223158597	-0.0209378098334608	0.00997865087386634	0.00968879155940148	0.0126811759147999	0.0183082623910187	0.0181486211955584	-0.0351860678011969	-0.0164640389646776	0.00320537357075695	0.012198826623581	-0.0121582388671054	-0.0157205873684891	-0.0186544617680413	-0.0357325118380632	-0.0116331155536006	-0.0117709375495886	-0.0275297414646773	-0.00969490226691627	0.0316041129686482	0.0126071821474935	-0.0303747101657052	-0.00532054610172512
Astn2	-0.00387604458555719	0.0089765717327853	-0.0130354578916678	-0.021180973179428	-0.00380885213625451	0.0146725219360217	0.0149992436407154	-0.0464613217761262	0.0248613720379766	0.0479278395847862	0.00917522392217286	0.00481532447511784	0.0239843774181748	-0.0383441527158941	-0.0371728318760525	-0.0193773375258052	-0.0354559380518938	0.00801787223029037	-0.013660117848721	0.034768263616072	0.0157746549410576	-0.0321342736920807	-0.000645926622603465	-0.0227835107927326	-0.0109702882922684	0.0736137320701504	0.0439443605733042	-0.0229056192336521	-0.0197738838663289	-0.0205906768363919	0.046359908691629	-0.0206299139965802	-0.0458614533722262	0.027238598660533	0.0101918967299131	0.0130430951333561	-0.0205903764019725	0.00615910000547807	-0.0131250278854183	-0.0101929244546638	0.0160118437527537	-0.0130624076869775	-0.0122849024561539	0.0204488530512399	0.0230619818953498	0.0344985948463844	-0.0580969067124021	0.00387226361779257	0.0185326626030073
Cdh15	0.00182774581964291	0.00133639786997906	-0.039200688416678	0.0692938116105638	-0.0425530826502622	0.00897044323760302	-0.0010044495860824	-0.00364986940282579	-0.000296792085415961	0.00403845181051039	0.00365994835184595	-0.00447464365810891	-0.00305475614697527	-0.000325008893754464	0.00197205717290414	0.00123809675317163	0.00173557675728108	-0.000336564552059153	0.00609591801052977	-0.000149570306878318	-0.000948523175003165	-0.00318430021737611	-0.000883176889394015	0.0141892891584689	0.000284366687345311	-0.0117660804319903	-0.00981226875712536	-0.00297610564342933	0.000421478026949458	-0.00746677778810834	0.00931045167260782	-0.0108469848991608	-0.00172572366979035	0.00261289418237805	0.00453011478367117	-0.00641692669243515	0.00285618187049261	0.00945006830008807	-0.00235643947141881	0.00346503851382478	-0.0076633663452618	0.00175685472164314	0.000153645156143035	0.00133530283753135	0.00170198447778133	-0.0019201762688618	-0.00227268783995257	-0.0022723413227184	0.000191996692731373
Arl6ip1	0.0251365438789026	-0.0644142458350629	0.0198216434404671	-0.00164788507360826	-0.00523420543759036	0.00601632525328898	0.0342220253400817	0.0205138823277528	-0.0467908528506822	0.0653776195220517	-0.0126832963447049	-0.0104045521610969	0.0074974733629851	0.031951108558473	0.00527534690519434	-0.00235349150886408	-0.00969720884509862	-0.0191037176193151	0.0104027667612261	0.039424756331294	-0.0389464881157896	-0.0188447885463006	0.000187045456853658	0.000651875005199477	0.0112425586872316	0.0250102549370256	-0.0202658916228887	-0.0307473800969114	0.00952184201141494	-0.0281871547017459	-0.0213020033980596	-0.0152789712528673	-0.0106330080118514	-0.00388807114018923	-0.00823047403326876	-0.0129658157179651	0.0139331231196321	0.00116831852053003	0.0142061957919384	0.0196257103840059	-0.0238332449764805	0.00777106690904321	-0.0133842604816081	-0.00564934736093915	-0.0193824702295648	-0.0027574264726523	0.00390402177409733	-0.0059185373088242	0.0193452328902043
Diaph3	0.0158863502260833	-0.0908353647033522	0.0160742415876086	-0.0101081424921014	-0.0288891400724116	-0.00816759726999572	-0.0182610751488983	-0.0304844134768901	0.0220606843832631	-0.00129376796634237	-0.0133426422001211	0.00629209777893493	-0.000918700404757342	-0.00774416376543836	0.000319124119826735	-0.00283496466002684	0.00778020536381594	-0.00462897184245202	-0.0016396942990079	-0.00610145848635381	0.0115323884861791	0.0160678616292713	0.00803152482578574	-0.0138891569892871	-0.000153976427360223	-0.00311068279025521	-0.00327994235939201	0.00400778187364286	0.0117114247475292	0.00290064035632593	-0.0100226175190697	0.00620016324309537	-0.0161341488816012	0.0142517194746087	-0.00406092381164659	0.00911512504084715	0.00534800355841917	0.00214855649442076	0.00533698657246739	0.00571662240806363	-0.0114100818442176	0.00446129894927437	-0.00460504052421609	-0.00742544028426078	2.52026344337343e-05	-0.00382409253665441	0.00419704572005499	-0.000254984091452833	-0.00861965756836188
Cd53	0.0756698262521201	0.0207389757817142	0.0114593464889223	-0.00403040257298345	-0.00772774692261809	-0.00383622795501076	-0.00622898491328808	0.0053749492678485	-0.00518275876748952	-0.00123452639275951	0.00200062617615114	-0.00176549942882279	0.00458944572991443	-0.00579803423456968	-0.00185502206914554	0.000555092197822075	0.00662208894484397	-0.0002487784286972	0.0012091411055652	0.00418566215757194	0.00239628352874076	-0.00212259502685745	0.000680999992863435	0.00169691749583145	-0.00910611185537797	0.00646379704271677	-0.00105215205150424	0.00054331414162587	0.00412481027908149	0.00193496229788297	-0.00194381320408115	0.00369574791225523	0.00467751869866301	0.00254454571131475	0.0115726062719272	-0.017984882198917	-0.00125171874304084	-0.00280088227623718	-0.00996335648762585	-0.0117975275971463	0.00891317746000034	0.00064164334972494	0.00450834511289504	-0.00491712791627743	-0.00702507943257338	0.00328835107469705	-0.0177173697275138	-0.00418259161802428	0.0196555891772992
Itgb1bp2	0.000184333228043434	-0.000189713989919023	-0.031314090605882	0.0586492719289067	-0.0394398426363461	0.00812868764492304	0.00161372743339652	-0.00439338341206735	8.79203500857977e-05	0.000175830514495777	0.00719577618881118	-0.00233817331458389	0.000939973218092022	-0.00823918514102454	-0.00312771670988292	0.00527986937842631	0.0129603359680919	-0.00235194586652059	0.00107447234844886	-0.0050469001165339	-0.00659597142222972	0.000240312544899185	0.0183334737256833	-0.0204172162369289	-0.062491881096509	0.0218003034915857	0.00916534155845539	0.0063714008050161	-0.0120674290376212	0.0110989290995874	-0.0552954599524394	0.0358745590388584	-0.00749195221106611	-0.0157171980202904	-0.0224175642229534	0.0108822200713852	-0.00264146696164448	-0.0297770097596567	0.0125425666723309	-0.00550445924070714	0.00677717669533064	0.01052786684817	-0.0126196199860239	0.0081311692542284	0.00201013705826604	0.017613301663119	0.00872267403203008	0.00394624070976823	0.00661015450781885
Cks2	0.0158028384752253	-0.0886929570417738	0.0140382732598012	0.012454576614162	0.0128152774382535	0.00436573447516769	0.0290377691002795	0.0297595235820995	-0.0295371006666821	0.0360922085358831	0.0140055789797006	-0.00307235403034708	-0.01513550406784	0.00161784687894835	0.0122782698704741	0.0050528524110269	0.00633240946002545	0.00257553784583693	-0.0122842101970022	-0.0386305964470471	0.0190217051094249	0.0356265864623081	-0.000642123613962688	-0.0179103720610464	0.0130434883475927	0.0253611701533229	-0.0137161343617215	-0.0167298888845437	0.0191514873682097	-0.0177359261389153	-0.0100181622773353	-0.00517415948783467	-0.0051533614184529	0.00277720274304797	0.00509912759283078	-0.0109246172688508	-0.00584034532412743	0.0106485317753202	-0.00147097366970602	0.000507944518127427	0.0124132842998881	-0.00853384025683987	0.00223596638123594	0.00418831130414014	0.0060061810333526	0.00968869531662578	-0.0137897514743654	-0.00864862342771783	0.0167450290449346
Cd180	0.071169266169002	0.0192244580847046	0.0108052604912533	-0.00486406772917735	-0.0101721276712788	-0.00655246511261911	-0.00604998168806215	0.00299506076716568	-0.00725826463994001	-0.000399459979549897	0.00355371141819778	0.00357558370079088	0.00221307814741853	-0.0077172722885959	-0.00339154187277299	-0.000184910041553694	0.00549700016430768	0.0021819154699611	-0.00297754148754243	-0.0023419807067314	-0.00254066874068811	-0.00323681897177521	-0.00131653148744428	0.00225779001399452	-0.000641745393734938	0.00587477251813513	0.000302848764614001	0.00506335869903004	-0.00165933032089613	0.00636777736708488	0.00225248448722922	0.00749274479420739	-0.00130644961257111	0.00447141894954452	0.00361093438796891	0.00567998420942958	0.0107968041197546	0.00958438923202235	0.00151819289752768	-0.00740906172417009	-0.00113537211821534	0.00163482987411132	0.00327780323301882	-0.000637381567197571	-0.000474433961460345	-0.000229256461633117	-0.00351704373927662	0.00979126106774315	-0.00237691005721229
Coro1a	0.0656223651331898	0.0190042443567685	0.0108173100310395	-0.00401592570056114	-0.00752847122139811	-0.00218068552146016	-0.00677243034635052	0.01009055541292	-0.00786460832371092	-0.00309340512875303	-0.000250339015992773	0.00271844985907921	-0.00249898543457387	-0.00551953834466404	-0.00565704222849272	0.00286403641962591	0.00667822772099542	0.00183506605629998	0.00085647272516909	-0.00203798943702163	-0.00221028864017106	-0.00800613206306365	0.0068963883507721	0.00350612013444441	-0.00841734654913597	0.000829594281898368	-0.000206726498174643	-0.000708499860392109	0.0111185606732806	-0.0026843958808175	0.000896426428847641	-0.00162493196528	0.00166838430231005	-0.0056120472957769	0.00119975364165744	0.00702463921462185	0.00981863023027992	0.01102867210755	-0.000818898647368185	0.012365550008797	-0.00053884479751718	-0.0066761681929013	-0.0036497441087997	-0.00583576718211326	-0.0110998940938549	-0.00943724083835293	-0.0136213152679563	-0.0101732029358649	0.0159831663022556
Nckap1l	0.0743248312975175	0.0201692368034489	0.00965662777617467	-0.00528724479762332	-0.00855404205253824	-0.00265623557051423	-0.00576841481059398	0.00498792485505839	-0.00593339588953534	-0.00167294398425241	0.00240304168303106	0.000583394569154623	0.00384075763122182	-0.00768146350469747	-0.00138890129260347	0.00146800074758193	0.00661027846542355	-0.00344839561016431	-0.000529305883228959	-0.00180661799341905	0.00349067529861017	0.000386437738753565	0.00182199411503495	0.00103956406846318	-0.00715647129927933	0.000861754521007185	-0.000379722641235554	0.00577609123102325	0.00258594926460062	0.00196296579472253	0.000920667086208811	-0.00140763786008307	0.00231717655628221	0.00305528029286785	0.00680577636056259	-0.00259542018820601	-0.00174965535991882	0.00225941303245433	-0.00384008782607891	-0.00555164659869291	0.00158551512729978	-0.0025060077717443	-0.00217140336564548	-0.00181322787417692	0.00518183904729148	0.000894764649884944	0.00932311428326438	0.0097034261785428	-0.00837112680969788
Gm9573	0.000818289695699774	0.000847975717085804	0.000402996099899396	0.000364220564156992	0.00114084461673064	0.00166036485524039	-0.00263679421175443	-0.00261401815110586	-0.00133917761133455	0.00071908604354034	-8.69516282300154e-05	-0.000802101615027126	-0.00106819465501926	-0.000125275205923688	-0.0019749247966791	-0.00159029517131996	-0.00125672049054659	0.000341015406109274	-0.000161079282862266	0.00110816026955663	-0.00703972716552593	0.001291032103568	0.00277245182068938	-0.00401934255273837	0.00137674083949328	-0.00450746248630245	-0.00573103776271383	-0.00140151849182437	-0.000325844441194669	0.00269577094851009	0.00152149508858776	0.00433775674766472	-0.000449650369722845	0.00204179815170913	-0.00374742148011569	0.01261213650577	-0.00233699562842972	0.00760942854754467	0.0062273385019904	-0.00379556738894004	-0.00786595091898196	-0.00519110910686797	-0.000553906403710275	0.00200769085243739	-0.00797427038807199	0.00289565625094193	-0.00153267684455445	0.00523571928189836	0.00454907662802933
Lxn	-0.0069338555696	0.00492577118011721	0.00498688213641005	0.00187765952529413	0.0109495458119964	-0.0844035051020375	0.0480529911608511	-0.0386623591965202	-0.0355641727761935	-0.0145447359682919	0.000692323305458699	0.0371407186303437	-0.0264802698282908	-0.0125017904118782	-0.0763625495278892	0.0189306332285112	0.0129950269458336	0.0191934977542406	0.00137950658202589	0.0134060808102369	-0.0138807125044725	-0.0038047884009652	-0.008995215209716	0.0378664897383424	-0.0394206344592689	-0.00869436984439942	0.0189649204072846	-0.00396847777511662	0.00159362199951078	-0.0604912003982462	0.0125267640497934	-0.0231181889302444	0.0115868393128569	0.00304891818288065	-0.0118106175999125	0.0317174447881747	-0.0325794035682303	0.000302743667763406	-0.0561719253215593	0.0409334614444307	-2.16163489056475e-05	0.0275909888493921	-0.0553545558151107	0.0197553893763483	-0.0403352641102225	-0.00195775957419614	0.0218659605458072	0.00528242677627662	0.0408083655701169
Iigp1	-0.00161362927014748	0.000131513545565607	0.00438561515381891	-0.00709764562521702	-0.0175817295584286	-0.00495631828939344	0.032759642429239	0.00381588047615453	0.0155502358302576	-0.00393327333346066	-0.00844640514908987	0.0148687892577077	0.00662754263593523	0.0200461889806402	0.00709107464176842	0.0171013327906492	-0.0152035966730935	-0.000478836718355639	0.00603163373774753	-0.0332773066605292	-0.000647836369246013	0.0401027069526835	-0.0133615077898114	-0.00550554861513295	-0.0166099976689057	0.0892017156134325	-0.0880776805573711	-0.0656162074324923	-0.192173258125823	0.0100342961913216	-0.0365079060910279	-0.0689115564369664	0.0232787803191648	-0.0625807371201314	0.0533672143310583	0.0255749278281633	0.0109437517526623	-0.00414616121637661	-0.028063835852478	-0.00365708935815159	-0.00681060338892221	0.00255991725053203	-0.00434466260742224	-0.0139381095173474	0.0399233122485774	-0.00330444765202972	0.0327087416799521	0.0216727970735313	0.0327832775747301
Cd93	0.0557681874265931	0.0163746908933812	0.0084465994969772	-0.00474619841237857	-0.0106522340205776	-0.0242900988658855	0.00209880055601972	0.00960128516999837	-0.00334265274269283	0.00480764647570425	2.74525476689346e-05	0.0221398252394853	-5.227131023123e-05	-0.00960413701565508	-0.0144489220152988	0.0178229642385551	0.00267689801964647	0.00489497866165158	-0.00794474941224932	-0.0102755793936744	-0.0192005318749904	0.00041549265297546	-0.00983876446892906	0.00588157400902777	0.030782251218186	-0.00355580267942563	0.00453459833887116	0.00509679255529801	-0.0187571629891048	-0.0116527856477703	0.0159574059234523	0.0299927703603618	-0.0233522600813154	-0.00453436663919373	-0.0393159144439419	0.0562105300904827	-0.0443731441491801	-0.0106133372607051	0.000450399865720267	0.0268021839790784	-0.00190793648684302	-0.000651628458794908	0.0205012648636644	-0.0132158465037443	-0.0448614712856047	8.99983351366046e-06	-0.0663767734497255	-0.0137871990984212	0.0825688481023243
Cyp7b1	-0.00712464331613887	0.0116384786181444	0.00717395947049995	-0.0167229545444832	-0.0207195559109391	0.045751484856398	0.0139417887185062	-0.00502580263637133	0.0196993728200349	0.00708286028795208	0.00143546691706457	-0.0151387944495964	0.0113536392955203	-0.0106058480300677	-0.0284109376909191	0.0208521313617411	0.00295539864887214	0.0536321346628093	0.00608213136772512	-0.0575591538562494	-0.0694030122043253	0.0141480385089106	0.0156193721967654	0.014954516226102	-0.00453815819935952	-0.0215776495826732	-0.0109265629649525	0.0166015091842172	0.0131670352511194	-0.0142956306060599	-0.011832268954957	0.00711014781458821	-0.00929333867832281	0.0106508281383634	0.00420569525719206	-0.00835197445608631	0.0287881549323194	0.0151338784191808	-0.0159771893770979	-0.0125599584807196	-0.000495906948174701	0.00707790247054398	-0.00214549617012299	0.0274757542755083	-0.0329556737581788	-0.0310850851046003	-0.0405768792638764	0.0584602077870694	-0.0465203703912458
Cd48	0.0711477652350802	0.0188388741327343	0.0109212847906551	-0.00420269140809518	-0.00895777158978755	-0.00233493039516353	-0.00544521197802563	0.00446816063589426	-0.00559903808834981	-0.000736346019818713	0.00232140613375911	-0.00081975129383141	0.0044282802371915	-0.00747993464376262	-0.0033837414867746	0.00182609093687852	0.00677191927632919	-0.00210668513760744	2.96188898450841e-05	0.00107537574482891	1.63567199584255e-05	-0.00397555803527495	0.00345551672879407	0.00494212726058893	-0.00861197269002826	0.00494118417183183	-0.00253437794941112	0.00437503611069229	-0.00212996359327695	0.00125151638900758	0.00170097184673259	0.000852428851041754	1.88800509524366e-05	-0.00386263541972224	0.00339718244589552	0.00513514207228349	0.00776603401951502	0.00430113515752695	0.001788285363107	0.000533244200874547	-0.00106587694817851	-0.00137293902554969	-0.00459937951135327	-0.00102858788337656	-0.00397104141002799	-0.00611118013804737	-0.00684634113412095	-0.00606223584476807	0.00576432835812541
Pappa	-0.0140094959185606	0.00855970249643811	0.00983274318729225	-0.01646187222669	-0.0202080028792546	0.0161588507205405	-0.0488267399348276	0.0507837560600995	0.0321127042921006	0.0434314466007543	-0.0454308303906884	-0.0119043915694049	-0.0308445373723667	-0.000777822110568369	-0.0012354794496938	-0.045117155181398	-0.0481617139725827	0.00277832097963455	-0.0176501206810774	0.0375057693793274	0.0684978413760109	-0.0361942293345774	-0.0500517162027934	0.0137408373115845	0.000587972029171651	0.0539533025440453	0.0819775136903589	0.0212815909563913	-0.00225158774328242	0.0349990221136526	-0.030920101431783	0.00160148582048	-0.0500297580516537	-0.0121383093379186	0.0460450567545404	0.00888070729846643	-0.00373571297079073	0.00658907806894987	-0.0261538010972404	-0.00400852264049673	-0.00184868190034307	-0.0437766709330488	0.0544243315648897	-0.0237889790847071	-0.00637681560746056	0.00428372323134973	-0.00112083467745755	-0.0506636090064436	0.0123691155785694
Adamts5	-0.0107214204683516	-0.0114918346340678	-0.00880500713983674	-0.0202259822550004	-0.020491552583666	-0.0716336385975252	-0.0236108340773641	0.0100826905177385	-0.0598223423868893	-0.0510728888142127	0.0209262531008256	-0.0499862276139194	0.018641953174479	0.0871792889306033	0.023347636531042	-0.0539242986773057	0.0259560612817353	-0.0779059641695893	-0.0293092516945227	-0.0695712828923486	-0.031295312165887	-0.0551063204261103	0.00873847662410887	-0.00959730914058481	-0.0177091069808972	-0.00706735571406763	0.0210201232974908	-0.0174582489409216	0.00442125088042925	-0.0081701498078725	-0.00362102861959662	0.0233966324871326	0.0502840710983112	0.015349306971855	0.00185672759174131	0.00912889235544192	0.0326640089070338	0.0171961570259367	-0.0275402497970575	0.0364653144799708	0.002879012867397	-0.0189000294981347	0.0428514197610038	0.0248928439439979	-0.0241583052710182	0.0197220040487603	0.0295161795486933	-0.0266599218952132	-0.033496840079462
Smyd1	0.00213213389785513	-5.74891070607902e-05	-0.0357134206853756	0.0643022377442382	-0.0429403206797281	0.00923877407671277	-0.000119846097580241	-0.00509498220869562	-0.00226332247880258	0.00631322790758104	0.00579494748335106	-0.00405228245649338	-6.63619006644453e-05	-0.00288512385331826	0.00246384708927192	0.00301676934155568	0.00584565745703131	-0.00573014824961756	-0.000421557992432412	-0.00561066204556761	0.00596793028921215	0.000172265329152933	-0.0034718291752996	0.000471270764646096	-0.00176419616174327	0.00157221447271032	-0.00319371448821314	-0.00530321378222878	0.00333307296761626	-0.000508312181084775	-0.000852106480147896	-0.00181722117076634	0.00424109627201226	0.00436793289421269	0.00805206360773027	0.000899764056096256	-0.000436387470126088	-0.00138447647411635	-0.00847789817849158	0.00280897727616465	-0.00736281096198284	-0.00451480156350612	0.00655389880689758	0.00323290789115068	0.00722931987083739	0.000195191295826283	-0.00218130503225208	0.0020170395074694	-0.00697054332260565
Gm13842	-0.000312310840513706	0.000640014828318224	-0.00150976184349794	-0.00113029356952736	0.000430481756667836	0.000988500676807693	-0.00215942220861878	0.00142431912533318	0.000474576888233957	-0.000326348097773587	0.00343176663539476	0.000996608511755953	-0.00130719853100124	0.000146407770982545	0.00334850848438008	-0.000352707224737754	0.00247152745043109	-0.00275367107319802	0.00409145962169574	-0.00453846224765209	-0.00252812994331258	-0.00508557125925605	-0.00729180656321702	-0.000510063913534389	-0.00179645987546811	0.00630629553311266	-0.00801122104335648	-0.00790230200530206	-0.0160578034552892	0.00680008989260429	-0.00152205241854825	-0.00609145110668428	0.000469587951983414	0.00220491767650899	0.00625476632065596	0.00153532983416593	-0.00526561302505698	-0.00191464130028224	-0.00260523096924448	-0.00487736360741009	-0.00451724387430354	0.00439354731759938	-0.000467099397085138	-0.00169675791005602	0.00284785470420089	0.00390198642116984	0.00195257777964506	0.00656529561251424	-0.00116076885275322
Clec12a	0.0632030566340111	0.0171014858988093	0.00943369855994605	-0.00372936751631569	-0.00693214444998455	-0.00201947213511209	-0.00516161592163053	0.00419414885188465	-0.00466285023004439	-0.00116947768229757	0.00375511804228649	-0.00120327768199772	0.00213078749875247	-0.00603951888982662	-0.00200733941173698	0.00102829038228977	0.00338410959371783	-0.00187574982909669	0.000856694385510658	-0.00360082994616317	0.00205592337202018	0.000595700110608107	0.00292444100125429	0.00462357178152802	-0.00382803031797007	0.0027823164489005	-0.00237809349547	0.00270171304085083	-0.00177571190616954	0.00386974765678863	0.00353759202725009	0.00240146988686239	0.00103031522206158	-0.00199776760654577	-0.00329069880653288	0.0192418072512029	0.00959824057199851	0.00972632656533975	0.00305053019252385	0.00234510710587981	0.00699166784597416	0.00440477500435328	0.00691598318209339	0.00248452055848461	-0.0177244273796942	-0.0110699087789897	-0.0300833518108964	-0.00466651762270879	0.0236161569973593
Gdf15	0.0126307149349766	0.00615979549368572	0.00613090976001049	0.0038074505208537	0.0136827406051895	-0.0287786995634078	0.000668803737550046	-0.0287275779756214	0.0397010620105153	0.0559877995902865	-0.0223558913910432	0.0118395296596651	-0.0122717303902436	0.0269711718929446	-0.0508775000233775	-0.0558703235922522	0.0451315283510164	-0.0257116199507348	-0.00158139850826829	0.00890235630445613	0.0488670415802813	-0.0275779742201376	-0.0149285583136258	0.00190531442222358	-0.00731287396719613	-0.00798155309834437	0.0100336783907181	0.0440154479961698	0.00333437062885138	0.0152612262695576	0.00550783476409434	0.00633353659396955	-0.0430831978836728	0.0103203299723666	0.0578949286397941	-0.0181032984732773	0.0115683193534083	-0.0261670259358406	-0.0246145213777053	-0.0198510288010618	-0.0194766427710546	-0.0152613134918756	-0.0897321581350879	-0.010666302538479	0.0284596173297386	-0.00437932734571253	0.014000626316409	-0.051751263345247	-0.0192259912599114
Plac8	-0.0070639394969677	0.00183360543906482	0.00952242539773772	0.00395878666147156	0.0085323839397924	0.0144322431518726	-0.0194665709497764	0.00720892081083854	-0.0322878284780142	-0.0218445710443051	-0.0252652377176242	-0.0308693529578711	-0.0577808200890486	0.00905472642247156	-0.0224032966291425	0.00212563479326371	0.00502382117581573	0.0313513615250112	-0.00490866026442187	0.024392933275828	0.0369888036539186	0.00259160784596399	0.00926298922227816	0.0300630882997679	-0.0348135643283536	0.0380384698916935	-0.0213589303917916	-0.0195612382518391	-0.0452373648940855	-0.0317430953423551	0.00741152901421827	0.0312014012724111	0.0435222781093185	0.0519755750112583	-0.00485902621896566	0.0160119808211637	-0.0257691442060121	0.0237298276333056	0.0150464299395291	0.00564564053084068	-0.0245843005237988	-0.00115857871975292	0.0266978886888492	-0.0148564908033641	0.0218514687857484	-0.0145436657561736	0.0641986178760792	0.0221731703731813	0.0629871786137787
Il1rapl1	-0.0027031257527132	0.000364022554169574	-0.0251078052508902	-0.0316342127859123	-0.0225160776325555	-0.0192123935896189	0.0223772730212937	-0.00569451725915546	-0.0122794489821857	-0.0171142284890318	0.0132071687341849	0.000418363524710186	-0.000695116124882847	0.0274046952208564	-0.000884606212614935	0.00821009627558186	-0.0178059756474917	-0.0274905928191815	0.0433014505256021	0.0118877651683901	0.0117214902160162	-0.00459716298243178	0.00552243005884543	-0.000825379882848842	-0.0223528334830461	0.0271825593185373	-0.0305179859676977	0.0415106178533288	0.00974923248962609	0.00462707482840505	-0.0112805704124239	-0.0402300322964927	-0.0133020500623909	-0.0386905409743117	-0.00737519285998964	-0.00297787522448667	-0.0167586345111662	0.00962120099039696	-0.00590315653055404	0.0284963048154448	0.0478830834506973	0.0259718774394031	0.0123721931482412	0.0117268832719982	-0.0147534975693478	-0.000794638544695702	0.00459092961761115	0.0296611003557537	-0.0125390280283809
Aldh1a2	-0.00142678030102018	0.00121478520395581	0.0013050218152327	-0.00371452461473207	-0.00756208958806052	-0.0176770092098922	0.0154692082728505	-0.0178465391131584	-0.0139207836398042	-0.00501728860539109	0.00848069944985388	-0.00178195634257902	-0.00632310654242966	0.000926875215561247	0.00316228149119245	0.0139508063144702	-0.00970293540630993	-0.0004169660572715	0.00403573344577676	-0.00659895872549868	0.00629266834783425	-0.00155778972280138	-0.0058793622373344	0.0247568739928749	-0.0126448606427043	0.00712991244526717	-0.0158475304540907	-0.00566033221182975	0.0239363299122304	-0.0069498724872525	0.00153867333801099	-0.00737715488091475	-0.00671249750821971	-0.0224028487033956	0.0136555602186689	0.0165047125548993	-0.0226234329139651	-0.0109613209345965	0.00913995058195382	-0.00300623003781843	-0.00963605944989891	0.00306361661322261	0.0184496320451846	-0.021551910811246	0.016411794314794	0.0044916327409473	0.00613921233682957	0.0159225063130563	0.0198545094097982
Kcnq3	-0.00312764741708107	0.00690619933237388	0.00402414572170163	-0.00707570724816443	-0.00417052756481091	0.031511288186445	0.000849112181123814	-0.0249697627387703	0.0297734411442639	0.0381115610659871	0.0107554550292938	0.0206735115045435	0.0289078112177599	0.000732413605466176	0.0403524298205474	-0.00309498573253449	0.0176861331641596	0.0465612099034375	-0.0267419460836199	0.00939725742715937	0.00347172893547076	-0.0440325975073558	-0.0544538793661548	-0.0107060791919744	0.00202153860960509	0.0595091364188986	0.0697924386955034	0.00275448724439359	0.0161248590535424	-0.0156793092987254	0.0222825017100673	-0.0202653998076696	-0.0119126447859771	-0.0259031394335803	-0.00375584735283975	-0.00712466907631407	-0.00566635904019141	0.00949022461094687	-0.00315374752617197	-0.00116395722796712	-0.044814054775198	0.0212559692409666	0.0328952723680806	0.0193861389184308	0.0196100968317618	0.00537179235284159	-0.026681861359888	0.00942314135922951	0.0443772032090294
Col14a1	-0.00729637865144193	0.00734599859729118	-0.0255089770854302	-0.0308240005065216	-0.0120306041947024	-0.0343895257756605	0.0370455198453006	-0.0540840465086643	-0.0759754924803416	-0.0248646810036822	-0.0144961298564729	-0.0546832717689716	-0.0254891497219848	-0.0413363477417561	-0.00925125294507423	-0.00463540405278371	0.00265269831724456	-0.0139360437301833	0.0307945091071652	-0.0348047366158886	0.0128548497237155	-0.0165836772969855	0.00314185039995564	0.0145672799595045	0.0720068798416607	-0.0127804426169415	0.021518370623336	0.0143828332932691	0.0124748935277961	0.00800992940035919	-0.0762012125400566	0.00938854919828751	-0.0153943579841223	-0.00710469841642599	0.0200939072349911	-0.00942023194016899	0.0225790174110834	0.0127308300749524	-0.0256148939837356	-0.0294317016407656	-0.0309150216109067	0.0222835898793111	-0.00781098430495442	0.031717083800456	0.000207762548082124	-0.0237177335810641	0.031817439105268	0.0440254915438899	0.0258253091450197
Hmox1	0.0313289145550071	0.0199567367699609	0.00771274763227871	0.0157298817483195	0.0253909488000451	0.0277967614637883	0.00412533342556629	-0.027891405801416	0.00360680450015637	0.0135459664044818	-0.00764982785342456	-0.0151499959148057	-0.0049939915168891	0.0309321690860978	-0.00610239564771794	-0.0103943734395324	-0.00443799013843831	-0.00555668941505123	0.00904018352617192	0.0228515275248694	-0.00175897846028433	0.00983066760008132	-0.010542699967679	-0.00522485651239114	-0.00733142515083432	0.0195199414601885	0.0508064932337929	-0.00573126124317838	0.002195844120161	-0.00164437678901801	-0.0194182357869095	-0.0402661566862848	0.0187868327170871	0.0377835445951524	0.0467808721277187	-0.0782169196448392	0.00254235286854457	-0.0112804789089259	0.0177916363427891	-0.0085474703293973	-0.0128473161208708	-0.0288440023419788	-0.0378353702828572	0.0162671196226977	-0.000940127275672922	-0.0139677685709869	0.0233568343035361	0.0247847861435218	0.0195630159293726
Cd72	0.0407278729266643	0.0125060433301089	0.005755818627591	-0.00256118382053558	-0.00485516877126516	-0.00105901822302022	-0.00488451624671362	0.000644957729006786	-0.00301304038267231	-0.00128893955660081	-0.000265364173474748	0.00181444514974236	0.000229158954847783	-0.00554171265251264	0.00390684513772956	-0.00118919605305003	0.00254933412214241	-0.000865248811161372	0.000718144392978205	-0.0013149785892014	-0.00262162126467675	0.00316854218986011	0.00118924525339904	0.00241057010170456	0.000394058787471134	0.00103901467665973	-0.00739393674457565	-0.00831222459982775	0.0102409539786175	-0.00590644183312069	-0.0111453102940265	0.000202002040356917	-0.0111862454865815	0.00694349152996554	-0.00231483449508441	0.00440408918371194	-0.00167548854328886	-0.00162969849999366	-0.000850278556922208	-0.00380314444542531	-0.0180578097599939	-0.0156499306949425	-0.0229342774325715	0.0054910409412224	0.0391084963102415	0.00699118376340903	0.06919221421133	0.00908976703699957	-0.0650131909281995
Cxcl12	-0.0101976071782435	-0.00458412749668108	0.0173530467275783	-0.00435347891289307	-0.0110558375935944	-0.0184585473083251	0.0258695772272468	0.00170706828042227	-0.0267053233738609	-0.0302370722761992	0.00496569629820109	-0.0605937508891964	-0.0453518142533585	0.0341731115895041	0.0211715233184877	-0.00159300271463502	-0.0389672385690443	0.0258755315275054	-0.0890974213727333	0.0218114053757759	-0.00749205416116248	0.062173625658173	-0.0186197274262636	0.0709513906231982	-0.0964933018138201	-0.019918346889588	-0.0354959604304835	0.0163862585106853	0.0285102271119538	-0.0259199017828052	0.00781315173393584	-0.0257436047203395	0.00738783308560896	-0.0444122757735474	-0.0759347644395395	0.0212090198799411	-0.00519343929195418	0.0378349657832172	-0.010930739018883	0.00841077601534576	0.0313723802268455	0.000411691978140883	0.0156473687782452	-0.0995844007434602	-0.00639344022948914	0.0451781690976458	0.0727633737432269	0.0138525996324068	0.0406095683170091
Cavin4	-0.000835102322069096	0.00510625789041251	-0.0328975809174026	0.0597478505929834	-0.0400019513275518	0.0165733370687971	-0.0101654941875766	-0.0123038202676724	6.15240356990446e-05	0.0145258227627372	0.00162927129370851	0.00795123495598748	0.000640337488665056	-0.0087508432671609	-0.00606274912650171	0.0025848184264707	-0.00923306153877782	-0.0177749842842782	0.00603549552722867	0.00267273221606214	0.00221685922161323	0.0123310206197645	0.000967285384261284	-0.00756763897118205	-0.00876831198644288	0.0122084777025391	0.00970872008255136	-0.00892474021277075	0.00510117759162541	-0.00148890549639544	-0.0066943381817141	-0.0113114181896555	-0.00285434760498485	-0.0161454263178826	0.0205556170689635	-0.00739787956157885	-0.00545956868032882	0.0130478482555258	-0.0154900707200661	0.011822326012724	-0.00224715902934115	0.0019131954246744	-0.00927334704195859	0.00392689043509508	-0.000797076460896043	-0.00774712959496731	0.0023560169092371	0.00492258845397797	0.00311925922155413
Galnt18	-0.0106362898369708	-0.00330395590697904	0.0119991451820758	-0.00204161983356267	-0.00881452753186235	-0.00957969678894394	-0.0901088036283035	0.00310745760396739	-0.037959803770432	0.0188485019926409	-0.0128370610005442	-0.0381172472853205	-0.0396319064961706	-0.00389504358055414	-0.0530269149812762	0.0379844193850654	0.0240945536273694	-0.0215294104137064	-0.00682116740203905	-0.0185172694254799	0.00546737153865525	-0.0207428159806056	0.0457695532751923	-0.0315983388091791	0.0343443850230401	-0.0348966609818436	0.00954314324720383	-0.00562369836022597	-0.0233714097672242	-0.00290551954064452	-0.0175923543821358	-0.0345585150132822	-0.0690440045645688	-0.0346318248781937	0.000230050022874119	-0.0371458942863271	0.00259430904455662	0.0194846224325533	0.041202263175106	0.00706659820297068	0.0452957587808954	0.021739650187302	0.0177752851470221	-0.0109726254412678	-0.0200483917919638	0.0166018121388078	0.0098094950311274	-0.0206130735608142	-0.00553609374185686
Grid2	-0.000290017326497278	-0.00812867752487968	-0.0272050119381172	-0.022968514634784	-0.00452433628685575	-0.00462781662290412	-0.0262353196922205	7.40749310728983e-05	-0.00531178919305047	-0.00876829617152206	0.00146939895595277	-0.0028007113828771	-0.0116994709505782	0.00214665930567795	-0.0433443041804944	-0.000682657586099699	0.000704280747897433	-0.00823466578400605	0.00556659792033738	0.00218709975882597	-0.00602123129088167	-0.00279087926470272	-0.000521753531511382	0.00260076669086863	0.0276072924012383	-0.00215626393316274	-0.0182358876024812	0.00122212446999366	-0.010738281681085	-0.00527355615611519	-0.023953339395299	0.0403787299153354	0.0453376387757862	-0.0277716979768647	0.0485805418322801	-0.00328350258999612	-0.00864452929906689	-0.0145531879829444	0.0436262344614963	0.0409263035735542	0.0344075039212033	-0.0390507447239785	0.0731645902460352	0.0226850292017378	0.0317898571206404	-0.0173238735735215	0.0129698652651489	-0.0576492696765565	0.00233042076523896
Cpa6	-0.004630353519781	-0.00338807270434781	0.00505530384416489	-0.00618465660576713	-0.0129643876435263	0.0173906612794151	-0.0455639950526496	0.0345546740976836	-0.0119791277323752	-0.0290977121067156	-0.0340520566243243	-0.0121092096516213	-0.0432051158736946	-0.0117293438225593	-0.0285882522468594	-0.0247123614307112	-0.0186513265994592	-0.0135981859771563	0.0102063389666869	-0.0325925683493074	-0.0418034902111897	-0.0481158657824997	-0.066461508848113	-0.00239937924006333	-0.0194739777741411	-0.0359218078362675	-0.00852529879786747	-0.0138433510160869	0.0180308908659052	0.044314550877611	-0.00966991553234527	-0.0420543976020254	-0.0304376444895359	-0.0240738329075194	0.00806231879618191	-0.0266545017333872	0.0236145154139793	-0.0226343414741704	0.0103499911706509	0.0622613132761327	0.00631066655495816	0.023273248881743	0.00171519501618857	0.0262369341255789	0.0064030900270013	0.0550014827081116	-0.0185800418227316	-0.0114924939506341	0.000173492057299277
Cxcl10	0.00234797260442339	-0.00627733786089445	-0.019401417890182	-0.0121462043001013	0.00429879851291903	0.000836537470448838	0.000974078000278285	-0.00201803407955893	0.000474559361932821	0.000140892251826813	-0.00687030745058471	-0.00237781346686584	0.00366229890515543	0.00313143311048426	-0.00197153457737646	0.00307047413734025	-0.0005767223617051	-0.00170919954579908	0.00235698844234577	-0.0124930164687679	0.00412824790253609	0.0072139239809671	0.00433694831360903	0.00104562866368823	0.00459516519563628	0.0329010456275064	-0.0331209746913249	-0.0223810822691333	-0.092472365932101	-0.0117434315805073	-0.0219539924821762	-0.0197993368486742	0.0227849622448604	-0.0322070170196366	0.0215422240720245	0.0130928468196184	0.00354095449999661	0.000609119713314668	-0.0154036193266503	-0.00111814689364072	-0.00683651747126562	0.0185694775383234	-0.00438297408952574	0.00968115030146078	0.0129713051993016	0.00323233764230619	-0.00696340394435201	0.00797240676043364	-0.00290903517537156
Lrtm1	0.00216198546524011	-0.00407259399692485	-0.0366668272338969	-0.0201301406304013	0.00631230914023038	0.00208480750986622	0.00349688410457438	0.00558508330400255	-0.00388854063213265	-0.000494940628042449	-0.00601007112435601	-0.00219425096084719	0.00825959071960725	-0.00626815157162734	-0.00561716486024698	0.00337088311650778	0.00396888151985279	-0.00640343759171317	-0.00759627971170882	0.00373795886468144	0.00542549490922186	-0.0058808165849257	0.00995832442844847	-0.0200118848928267	-0.0420756861064933	0.00321178023042982	-0.0124013008798423	-0.0163129643471285	0.00310605533702176	0.0540594893859868	0.0208606064494089	-0.0511894285319665	-0.029270310323508	0.0734604057441381	-0.0206896004764725	0.000413122382739272	-0.0226304355942294	0.0106912431974508	-0.0133265935243112	-0.0164789356315065	-0.0157511408183476	0.0209624380645869	-0.0153033546520036	-0.040780028494685	-0.00611814030710303	-0.00723836377212639	-0.0178150073731913	0.0148366298519514	0.0291436305019295
Ptchd4	-0.0062807126891928	-0.00366920398759766	0.00792429283246965	-0.00670403686962997	-0.0158074483300642	-0.0304439066065114	-0.0650160578347556	0.0357142548002175	0.0294967721132631	0.0171190435625025	0.013558839625746	-0.0318530475257739	0.0266456463589552	0.0155661318334791	-0.0359497166976213	0.0111555605942167	-0.060607883780233	0.00669410372777718	0.0103516362404798	-0.00934749453510606	0.0145529474956498	0.0201514891981403	-0.00895376691985135	-0.00382666579955287	-0.000851039543227532	-0.0151597724173604	0.0179691214971498	-0.0443178636012078	0.020568170234494	0.025244941033802	-0.0153542765309905	-0.0146333067882765	-0.0404828173829706	-0.0207758598195642	0.0160987056626464	-0.0153199050074104	0.0133587861068623	0.00570359260127624	0.0424982080754282	0.00546113911588603	0.0448118905345022	-0.0110476057284704	-0.0138909559970393	-0.00327410854535953	0.022228046420013	0.0424908399542722	-0.0398056987613169	0.0212586999139724	-0.0200027566836074
Tmprss11a	-3.60140210013797e-05	-0.00034641724649565	-0.00164683016429327	-0.000865207260630371	0.00147136561583578	0.00108732550555354	-0.000993351512179954	-0.000336114713690194	0.000555335715940435	0.000417128566738193	0.00294659654161587	-0.00300354455334649	-0.00431132736486823	0.000606514693350442	0.00160414661139809	-0.00150288274996283	0.000656167644176231	-0.0008079134585447	-0.00136800355136464	0.00209255578187255	-0.00246303107722458	0.000984548836232037	0.00157429516526277	-0.00298419231004994	0.000421203803789761	-0.000305845583798877	0.00193777343794406	-0.000522901016135381	-0.000177671334324495	-0.00245196703155037	-0.00156805622043712	0.00131528699498263	0.00552007523037555	-0.00672818953380973	-0.00223920894077085	-0.000724504346181917	-0.000927246401033039	0.00461035921581942	-0.00252280057250334	0.00283105446872267	-0.00361869675133761	-0.00253969543322819	-0.00340354304854023	0.000930358593286826	0.00149083571197001	0.00259548313872743	-0.000491088241110199	0.00236939276069185	-0.00193137079852821
Scn5a	0.000847116360802446	5.98195421311319e-05	-0.0158946676882605	0.0268487493264899	-0.0177688478004774	0.00289304076199229	-0.00101188279916715	-0.00298368427817009	0.00114704357871464	0.002260959361183	0.00284917435035435	0.0037442292245671	-0.00219524764762224	0.0010870940183437	0.00657420106402554	-0.00356367621708386	-0.00832989370333883	-0.0021257222380654	0.00100060531812301	0.00196420189437694	0.00707485489395253	0.00349271257878179	-0.0122413466786907	0.0296909721293401	0.0608421890651574	-0.0266234343840219	-0.030499016922735	-0.0132483450223581	0.0102233450539521	-0.0194979882169641	0.0675493748116054	-0.042698958168743	0.0107161334359984	0.0197003596628917	0.0222332293832227	-0.0221499206578372	0.00591186253926453	0.0365571731954822	-0.0223949669034567	-0.00938783047541359	-0.00994527435450753	-0.00493584543118838	0.00818810228455918	-0.00459650515499652	-0.0100841911713362	-4.70288687669829e-05	0.00303681050686946	-0.0097130266611785	0.00261895068192092
Myoz2	0.000977519560986033	0.000642684716961114	-0.0263109114759807	0.0425669868647769	-0.0276860747635884	0.00378745131451606	0.000105711083395442	-0.00386993445315835	-0.00148116252061402	0.00481763526408283	-0.000186492568261948	-0.00608261131736154	0.00270518788772301	-0.00809464787641454	-0.00386720871668769	-0.000353715252821519	0.00668488840611441	-0.001958346620166	0.00236653073510644	-0.00198928820352923	-0.0037607324003024	-0.000794423086061025	0.0123784884367177	-0.0197873887511272	-0.0494604346330766	0.0127696759365503	0.0163717230337288	0.000357603457451915	-0.00678799931676914	0.0135401588597282	-0.0396736663540866	0.0256003569838121	-0.0020464770564238	-0.00775445175161116	-0.0229886023508189	0.00646642784418469	-0.00634930422710531	-0.0238076687740965	0.0151670056997451	0.00419170941571545	0.00603866042083703	0.00683465794194058	-0.0117364621287578	0.00205756452427715	0.00262015146593455	0.00874019717260576	-0.00510535862127252	0.000713456126461258	-0.000486335592033498
Epha7	-0.0043261625042827	0.00214999044485539	-0.0191778848040784	-0.0357370409022323	-0.0307388730286537	0.0033655284599946	0.0606200419338618	-0.00227638124178848	0.0446959401805345	-0.00738745166143632	0.0246253544924439	0.00852618844373103	-0.0127072089714012	0.0290946461028164	-0.018292435043547	-0.0329638524790197	-0.00327382177333713	0.00569487451925478	0.0353764201729206	0.00183439494215353	0.0148713924071459	0.0462350423099043	-0.008806813154745	0.00285225333233938	-0.00380483291131309	0.0661119950794908	0.0580514806321872	0.00964379785198567	0.0116601139084836	-0.0276610209914228	0.0180170345166816	-0.00529728799614376	-0.0233123967007859	-0.0599195933858427	0.021007132855733	-0.0114455892470726	-0.0152811913122742	0.0229649786685077	0.0422524261984139	0.0252914456784637	0.0568334515257388	0.00202960105026567	0.00672649888284904	-0.0175251968515195	0.0179739568510458	-0.000338722092596143	0.034522113773444	-0.0489020064474451	0.00057938079391209
Dmd	-0.00440933956133918	-0.000645767548590594	-0.0440360083997887	-0.00852461821453282	-0.0263911299347341	-0.0392243707800306	-0.0398934402816439	0.0175596186295177	-0.0187095734190234	0.0195759552862835	-0.0433133447491656	0.0176035666400881	0.0149979388303537	-0.0149619437618274	-0.0337324616182842	0.000243245821974381	0.00508232915107517	0.0247931518344437	-0.0281882031864551	0.00527538512445234	-0.00358212953177634	0.000250339205032991	0.0245350189976962	-0.0213501228956172	0.00197066748513292	0.00744569946845171	-0.011174314678733	0.00226129536684253	-0.0180387642911791	-0.0285951009498867	-0.0234986002348001	0.0511889120616433	-0.0178435814552878	-9.59170060987244e-05	0.0258537194392108	-0.0255919616196087	0.0158059171736084	-0.0393300011606007	0.0584256968904073	0.0178515597415118	0.0547087617612253	-0.010582341541762	0.0229331603825676	0.0327441863793674	0.00666147588490485	0.0153370860309227	-0.0107186802556115	0.0179768562601219	0.0227431180446169
Moxd1	0.00636261282544637	-0.0160514454569707	-0.0887935444624058	-0.053156560105869	0.0182609603033006	0.00270606491607539	0.00120575894849259	0.00775500612314958	-0.0048472004780957	-0.00579004455810292	-0.00716484689282725	-0.00431527295455196	0.00696127467970737	-0.00728676581683514	0.00521891701694134	0.00346163491208132	0.00384035743014537	-0.00674132153596053	-0.00861654174475125	-0.00392910350439793	0.00879011864856543	-0.0100753904541992	0.00439097284024512	-0.00041494505869404	-0.00718478208120135	-0.00173900865186019	-0.00213598796666595	-0.00376979322819278	0.00166407544942189	-0.00942051556191347	-0.00897659311386962	0.00638534154133788	0.00173659124122556	-0.0186164503073498	-0.000548138598307416	-0.00251996606128331	0.00950509105593549	0.00474829568561323	0.0117398988619544	-0.00917611396090053	0.000153456895246019	-0.00921255482548634	0.00284693722206761	0.00133217598582693	-0.00136179268143996	-0.00368605399994216	-0.00120210338499466	-0.00946615484365439	-0.012584960070142
Ltc4s	0.00871190001219154	0.00872907064805394	0.000531499424469926	0.00158675988527323	0.00673129913715974	0.00833471373837055	0.0153625995242412	-0.0263933074836178	0.017127724235111	0.0384798129069255	-0.0138911237258504	-0.00849628264696067	0.0182133208811976	0.0434925825941287	0.0164664248741049	-0.0371998199410141	-0.00511480988219862	0.00549719318304293	-0.0308973165130851	-0.0326349020862885	-0.0266389885304205	-0.0122360120124164	-0.0197983248788288	-0.0390771788590272	-0.00685697069903192	-0.0633952558437688	-0.0157260319830046	0.00300255521541452	0.0288476583866817	-0.0143240276973849	0.000227894873923758	-0.0431367939728288	0.00907885698146189	-0.0197289726982874	-0.0116591736561682	-0.0210123977282519	-0.0108891742664106	0.0238757148797653	-0.000641821137065659	0.0168087766997892	0.00332250847750834	0.0334412135927907	0.0555288451132425	0.0419502960187716	0.0150496989876421	0.0108091905373893	0.0387099541801307	-0.0481359602517051	0.0398702437903638
Plekhg1	0.00361981345973755	-0.0143020297017273	-0.0732262257556026	-0.0547083413280064	0.00146120003479471	0.011957089607036	-0.00286650781749883	0.00947389301110984	-0.000473107810048808	0.00658011767842274	-0.00269144583718911	-0.0111075382135425	-0.00155352940916666	-0.0135131461821521	-0.000577891923747642	0.0149565106724605	0.00107784780852434	-0.0216788990531364	0.00963749276694411	-0.0147588817046049	-0.00647407532628588	-0.00533742828866198	0.0074691191033618	0.00299307905815528	-0.00168140057964068	-0.0072320584720139	0.0145441004278527	0.0013598867868011	-0.0251096689351258	0.0149488236122796	0.0104794929176078	0.0102111637871229	-0.0253977438753489	0.0177736315104521	-0.0220257420432787	0.002613153111203	-0.0430730192611667	-0.0246755441941639	-0.00919859154737064	0.00770799643354761	-0.0104812279600458	-0.0250783357429349	0.0077653730412795	-0.00738556241550499	0.00604168003253951	0.00422832108071838	-0.0248408869273852	-0.00975869722920318	-0.00893549212378644
Pdlim3	-0.00317702345126771	0.00655170172323798	-0.0255636424757157	0.0428646454236825	-0.0417390867875536	-0.0206925849319237	0.0242822687023608	-0.0122762720741889	-0.031792149187427	-0.0175582765010848	-0.00603773875153829	-0.0460246828322884	0.00935171716113989	-0.0297634626636781	0.0181313447439683	-0.00564836204322233	0.00877670828700433	0.0353856633431324	-0.00956422949889881	0.0207482507215955	-0.00380377648009019	0.0155199135311165	-0.0333980587335862	0.0222665325268955	0.0573907127208559	-0.0338910982872124	-0.0104388085597526	-0.0107261873243741	0.0228634510910966	0.0286583387855116	-0.0240267790321427	-0.040918360998113	-0.00906651042229601	-0.00928804732247876	-0.0124854375934965	-0.0157187988633206	0.01356660772237	0.0337136921160262	0.0209343477161554	-0.0136883798666653	0.0269653674436905	0.00379279928790354	-0.00177178751596954	-0.0391280737561056	-0.00628408757759169	0.0252311761014556	-0.0112244632014171	0.00444245535760342	0.0149012808980817
Plk1	0.019272110450032	-0.0821721564700448	0.0179028727696248	0.00751170611109873	-0.00016051029890468	0.00905070467750729	0.0352658305345233	0.0415591276131714	-0.051360379481118	0.0608378854550108	0.00679194503469023	-0.0146475073911528	0.00265673533430085	0.00343933819914277	0.00545666770629884	0.00752798364885774	-0.0110738572344596	-0.00929607623160911	0.0125309010277371	0.0122188872934878	-0.0242791906729123	-0.00683871122442208	-0.00296635464448927	-0.000885896543735135	0.0098560907047854	0.0185102554449045	-0.0171006779276254	-0.0268498575985846	0.0191686783971989	-0.0225331066607875	-0.0163489101262529	-0.00474270064238398	-0.0110374782326363	0.013299627856001	-0.000308591643917917	-0.00424764159536061	-0.000847203460334079	0.000307106605512976	-0.0111911579824733	0.00077511966298611	0.00432925776362114	-0.00547950483622535	-0.00383524069562092	-0.000577802255662377	0.011576894943703	0.00198959137543231	-0.0271786511263345	-0.013909149676588	0.00902457451612352
Cxcl2	0.0159790818710152	0.00299027592762921	-0.00188048404012212	-0.00344178183074923	-0.000253916274862884	0.00148107904115505	0.000465202990560633	-0.00150808313536612	-0.00103897263026512	0.00199904363129222	-0.00212701580577966	-0.00373080278123825	-0.00153995566541835	0.00642522764311468	-0.00317966957932779	0.000771266363095002	-0.00637801427496709	-0.000677029134933727	0.00285656130129981	-0.0144936396158262	-0.00646621516539829	-0.00766683110925525	0.00429962861983574	0.00578815245456436	0.0109745778539202	0.000301980816809436	-0.00727438696295967	0.0163299963876834	-0.00726716601471193	0.012100773678671	0.00365529373378501	0.00106395099082221	-0.000778897101294608	0.0165024305810842	-0.0188232010716358	-0.0133015639393577	-0.0324819118148841	-0.0250264903819342	-0.00931561469515622	0.0051944639080441	0.00817801630635092	4.208167540873e-05	0.00031276441433199	-0.00505237898027313	-0.00557875576214568	-0.0035117527279346	-0.00914451226087287	0.00219103126703235	0.000195071398140186
Igf1	0.0254727410710984	0.0135051702103124	0.0099553105905874	-0.0170558498743647	-0.0312012502099366	0.0273028783241147	0.0165083333949011	0.0427136437001401	-0.0157277377964207	-0.0425134595967246	-0.0574594374221106	-0.0218570987492168	0.00206903488068697	-0.00779219395426325	0.0756510615101489	-0.0053300779905852	0.0230360770717893	0.0613893530607554	-0.0852828368034148	-0.0108675063253609	0.00844934929338137	-0.0539958506575946	0.00995822167213525	-0.00535201041320895	0.00705137569836318	0.0139038046206146	0.0159360671089199	0.024685686315447	0.024469231642596	-0.026719661649302	-0.0458280320176813	-0.0542232264831794	0.0484886453948143	-0.00157357225965595	0.0425349798721309	-0.0152058714027187	-0.0215013456991447	-0.0308449099383474	0.0332298662498302	-0.016833729796829	-0.0364999145362409	0.0536672247782086	-0.0481337149350447	0.0284310843909769	0.0118845569418232	0.0211635448110656	0.0226356952504364	-0.0128631424916688	0.00165260679836962
Fstl4	-0.0018240188401322	-0.0030035187196342	0.00133114314658874	0.000469103099399716	-0.00790683214132233	-0.001539556469268	-0.0261933652767661	0.00955269442563464	0.0122810268235023	0.00422984809153697	0.0275457042065018	-0.0245065738528915	-0.0180191356619447	0.0375078251969248	-0.00406229942661764	0.0152197194088176	0.025698154711526	-0.00563633589030952	-0.0183486680766515	0.0200186959083894	-0.00486165944936504	0.00865458502171904	-0.0023173437137564	0.00379147082092735	0.00300584919954343	0.00481960912535495	0.0218786348974864	-0.0350874316461122	0.0016850051027579	0.0115943916471648	0.012583619599166	0.00354971827190621	0.000480718140815504	-0.00256211460200952	0.00527730034247531	0.0121681976180204	-0.0166594080698109	-0.0202466266921633	0.0343724277435824	-0.0301032006879613	0.0211545526029989	0.0337206028515303	-0.0165662252149404	-0.0181902900515129	0.0131701953574597	-0.0127195140993734	0.00385867777185609	-0.0129825005935226	-0.0234405325403979
Rapsn	0.0237944497748507	0.00819766302357295	-0.0373736721075026	0.0704665319879757	-0.0474003525738412	0.00590053855048044	0.00132212969443093	-0.00668666047792981	-0.000739248303104952	0.00699123676255571	0.00318150730662759	-0.0089029829334395	0.00241362934115742	-0.00852521534494218	0.00181694775353324	0.000888556547917456	0.006259438426183	-0.000585229032971785	4.84720509455824e-05	-0.0025634486964452	-0.000655416886195218	0.00111022795495931	-0.00424603647720003	0.00675598408957931	-0.00666632964056517	-0.00398615450138331	-0.0039704285982517	-0.0042616480367478	0.00325341503853224	-0.00163520716782971	0.00919275692757108	-0.00510529227150383	0.0109957828897175	-0.00412359657517973	0.0064490957370011	-0.00249959363496242	-0.00124780879828355	0.0106405821087071	0.000200792173134814	-0.000825744297164832	0.00133368742324723	-0.00305790732297191	0.00579129636458872	-0.00500530457927707	-0.00869478488450305	0.00360094008671076	-0.0069070892568344	-0.00624461401671654	-0.000961212004117062
Myom2	0.00154794977839958	3.02749067308614e-05	-0.034475053918472	0.0610338060181177	-0.0395018365614628	0.00489428730813747	0.000763366834511846	-0.00681597714535184	0.00105919861583888	0.00548968297800511	0.00262212895153606	-0.00758554983358325	0.00309705352356385	-0.00541156275460048	-0.000520301165220586	0.00135375688212259	0.0055916974232949	-0.00274185005891699	-2.4083014986683e-05	-0.0020810522782607	0.000939724767331507	0.00196390143996109	-0.000404248268199726	-0.00551003461303139	-0.0174584700420008	0.000556270288067724	0.0027166382161385	0.00381042795214304	0.00064133737222452	-0.000618242254390522	-0.00341858000082608	-0.00172751714852625	0.00283306817849562	-0.00361834770350662	0.000513449703947903	-0.00354246253828915	-0.00421702803297475	0.00103172959014062	0.00159796568237194	-0.00168659443010775	-0.00198375470349747	0.000548482939113002	-0.00177958316105493	-0.00262999559725395	-0.00124902318305016	-0.00099234738397126	0.00528371946054863	-0.00100369414159	0.00244206637631413
Fign	0.00281926646296279	-0.0248552220729335	-0.0695349332822151	-0.0431183096692902	-0.0153407511998283	0.00591031752354792	0.0202031024463227	-0.0192190144736964	-0.0206028875455953	-0.00293280411038263	0.00303563192189061	0.00253509029301289	0.0284518690150811	0.0101667909974354	0.00631717396090449	-0.0141641794721702	0.00593926524819752	-0.00832937087974867	-0.00459176021192363	0.0101279001470043	-0.0238580159260268	-0.0186722429075882	0.0260248603555695	0.0215291435957216	-0.0279162798506834	0.0124753074082903	-0.00320662740577067	0.000866929422047468	0.0132216626012761	-0.017348326876748	0.00512812955047782	-0.0285383391419864	-0.000206222896347287	-0.0274966634242325	-0.0265345143173533	0.00703349627109304	-0.0106027831580512	0.00626089633176828	0.0242850063947196	-0.00749986208675207	0.0048505047902594	0.0136512531828418	0.0192098418631569	-0.00113106856396658	-0.00337575339484632	0.0120951967145089	0.000844552407779557	0.003089300439956	-0.0498088077100001
Sox2	0.0073618081634912	-0.0181843825954326	-0.095765086581347	-0.056500386703098	0.0212792789572856	0.00113826745709898	0.00519615612778539	0.00848011964706457	-0.00230951943515953	-0.00265346025954806	-0.00195141927031653	-0.00539761039230444	0.0101041010513212	-0.00612982317433874	-0.00122768940113577	0.00612331415469852	0.00754347360931902	-0.00820544079930865	-0.00508939063538276	-0.000874470737881988	0.0101639777831618	-0.0085285335337551	0.00809287438284051	0.00277289854942395	-0.00887253581620256	-0.00144181207587709	0.000378527032678598	-0.00368561705321236	-0.00183659223687867	-0.00822384542434785	-0.00385480908417505	0.00210909458104346	0.012628812818821	-0.00960547856482453	-0.00256642823407802	-0.00591400476463922	0.00487241562178104	-0.000370082805221537	0.00369529831827724	-0.00642536656531653	-0.00456855409191507	0.00102136814535086	0.000493811573711558	0.00945167270545643	-0.00319856462022989	0.000168792875620128	-0.0066300767338224	-0.0018016207075577	0.000189857261732324
Pcsk5	-0.010980604037008	0.00903546269046448	0.0140014683788515	-0.0214713606056815	-0.035538285830786	0.048250456107978	0.0112220228177401	-0.00480738918901533	-0.0128030338333495	-0.0374094372675747	0.0218037571003076	-0.0765714756552892	0.0443121885376115	-0.0169979333723151	-0.0306882374828593	-0.0167262044846874	0.0481228812422539	0.0591076199540184	-0.0174472129926882	-0.00424733288202248	-0.0662338247293421	0.0208046278607069	-0.0161544524460211	-0.0198866806048657	0.069210944638826	0.0197443608100064	-0.00889464488856218	-0.0148049070750164	0.0203840197671266	0.0453020394865652	0.00390703196177766	0.0327524251786466	-0.0179871252446992	-0.0123498416889296	0.0202687993463093	0.000381423887282027	0.00226908381791832	-0.00577934192396067	-0.0117701078618863	-0.0299276503006682	-0.00722813619096153	0.0228952856374196	-0.015286576972301	0.0148619075724318	-0.032602674296563	-0.0388616490407196	0.0144723578480915	0.0571029509096166	0.0341026450400705
Col23a1	-0.00565922775446893	-0.00136624199523226	0.00916609929528504	-0.00709777808902548	-0.0168509878189383	0.0478698769403459	-0.0119059634347974	0.0386660811913337	-0.0142166924665487	-0.0299068307533876	-0.00852938503212334	0.0152786090796621	-0.0425567185350573	-0.0636011995609017	-0.038323667630657	0.0350986229077688	-0.0175500178780142	0.0233648544348001	-0.00601223655550643	-0.0207539781091361	-0.0353373918493113	-0.0346931336401179	-0.00761725951789859	0.00676436043552306	-0.000910042234274191	-0.023519707308613	-0.0119059851473179	0.0192906035744923	-0.0174130044855463	0.0295617962559803	-0.0221594586203463	0.0014689339126886	-0.0407776288213929	0.00158462721857464	0.0124463099466552	-0.0217546702279972	0.017431090179315	-0.0127615050703645	-0.0253734620475093	-0.0010581627844941	-0.0468324014782554	-0.0393991166182299	-0.0193436009301405	0.0445061093544956	-0.00499726282798891	0.0853996762462344	0.00145564997914357	0.00390558308362661	-0.0342704676726537
Galnt17	-0.0141716339912174	-0.00248893629670766	-0.00887667680715736	-0.0237904436138834	-0.0239406272816131	0.00828440935155801	-0.105031869835022	0.0249701170925009	-0.0634196174636335	-0.0132138738704678	0.000373540267571903	-0.027130907542551	0.00155870599015501	0.0219785586053837	-0.000748024126338175	0.0217590530169007	0.0266694367190713	0.00440124866436882	-0.0757910830113278	0.00760428223909486	-0.00786421226875473	-0.0327130471051884	-0.0171210532793113	0.00955926135759528	-0.029161166670125	-0.00502284034670152	-0.0211001730382102	-0.0372784017215594	0.0165730041248022	0.00736803926363838	0.020256195547068	-0.0120917453205098	0.0170197238659295	-0.0605679936326411	-0.0349931553394568	-0.006895324146206	0.0176979345948003	0.0139076656384419	0.0157205757721318	0.0181388184866316	0.048810650124135	-0.0342780303820564	0.0200788367156598	-0.0531974931931362	0.0317621609026498	0.000980958925753299	0.00105027004996643	-0.0146506985696162	0.00351270728838698
Scg2	-0.00528690823519111	0.00690568733294856	0.00451306224018337	-0.00306782557814537	-0.00577584452462563	-0.0254984782932348	0.0125927723897493	-0.0240074421735225	-0.0390321748121937	-0.0160710088431184	-0.0129980583133027	-0.00921615547613965	0.0454751844662095	0.00491877699392365	-0.00850138212200745	0.0304604530006129	0.00738321132335419	-0.0363740601841648	-0.00336612410088818	0.0122727053018034	0.0206502001273661	0.0295339785004081	-0.0271287203655519	0.0533041966387429	0.0216418862332253	0.0484019642349442	0.0209514971518038	0.00265430108623948	0.0313212799864362	0.00696645984673576	0.00191867716759249	0.0224810949832941	0.00255526445334672	0.00994896555154695	0.01011965005368	0.0131657814503236	-0.0183759841708731	-0.0376752081662888	0.0102152934157289	0.012293067341835	-0.00492774981029766	0.00245519130905886	0.0067037034076786	-0.00227566651198401	-0.0676623487955753	0.0288519828304036	0.0168095055714795	-0.0128651358112858	0.0608451845744809
Inpp5d	0.0701246149455251	0.0194171922032264	0.0100891106971358	-0.00434289440052619	-0.0084848660902212	-0.00273474059299811	-0.00619699389341967	0.00411079452886902	-0.00486724972497967	-0.00157026390764116	0.00358304107846326	0.00239946410096532	0.00154590264304423	-0.00775719596345227	0.000350480731846125	-0.00156550151148866	0.00535095613183945	-0.00197632246054908	-0.0050218475219811	-0.00525542919956005	0.00243374331577139	-3.24618485665085e-05	-0.000153836816210306	0.000629523784723534	0.0102141765852308	-0.00295305937675328	-0.00171104270931096	0.00469605262433015	-0.006723500365048	0.00200336373692181	0.00790904520344012	0.00612832951068474	-0.0139485665897406	-0.00177393397541557	-0.0211069547494251	0.0475970676847336	0.000998554811109173	0.00930440124157022	0.0133448035029309	0.0169830957782567	-0.000260408290908661	0.0030522260804288	-0.00233929609421276	0.00274098036465469	-0.0126480318793566	-0.00642930890340547	-0.0136191737761309	0.000943278871023578	0.0110454077404976
Ror1	-0.0181135550746777	0.0141776999553382	0.0192440700412568	-0.0300274346004257	-0.0616750610237076	-0.0594617726789565	0.0311690120626485	-0.0317585289446948	-0.0537930626184411	-0.0294729078017312	0.0450717924958923	0.00793401745334462	0.0117597943576392	-0.0273891604585838	0.00484909021065331	0.0326490840763438	0.0178565059268273	0.0252392213362663	0.021852351658758	0.0232726172222283	0.00155442927389732	0.04057455526924	-0.00986258920199582	0.0224238505228158	-0.0323115999109818	0.00434287285495491	-0.021125587584623	-0.0041864464763995	-0.000130895418328306	-0.0127754528695204	0.0312426396367113	0.0246697464030885	0.0186006221080803	0.00479316482611264	-0.0259852857200429	-0.00427708505194668	0.00748152818519246	-0.00465019034001845	-0.00733343059648496	-0.0236777216269272	-0.0105558447347713	0.0101006214055047	-0.0364080837131699	0.0135762049769837	0.036280215998586	-0.00475842494969941	-0.0203769268942776	-0.0133477131161178	-0.0117382357177809
Nlgn1	-0.00109990820026433	0.00179223933468793	-0.0111806232389599	-0.011613102535699	-0.00517931937936086	0.00397139175641799	0.00118272566544787	0.00407023853299399	-0.00710498924859212	-0.00324410116483762	-0.00345691320155548	-0.00176914884050289	-0.00952361435462463	0.000699270678588455	-0.00230189591148178	-0.01196859928672	0.00230418630573877	-0.0034356448452207	0.00265016662974574	-0.000145753218669339	0.00222800748022181	-0.0207584416710394	0.00244123041618447	-0.0105962725794659	0.0061435594272599	0.0129239426192038	-0.00521293105627498	0.00649949504835346	-0.00314328389210112	-0.0113010970813035	0.00383784846145373	0.00439118493895661	0.00474994578313211	-0.0140119214621628	0.00654473570646585	0.00343184607557271	-0.00286956063923727	0.00314054107840175	0.0102952565023286	-0.0059225895150967	0.00422044116772215	0.00551615512984432	-0.00377650625298092	0.0087173836755933	-0.00482427913785665	-0.00311880173886265	-0.0101457623704669	-0.0003091711912935	-0.0127424749203219
Sema3a	-0.00582019449013363	-0.00109130611942029	0.00952766301514215	-0.00561602277902043	-0.011224556073505	0.0608392563370968	-0.0373208883463869	0.00472627808873222	-0.0116269193016274	-0.0227976217474248	0.017406147393456	-0.0156832630364075	0.0394896953650282	0.040202952904718	-0.0321483397486203	-0.0355547457109218	0.0114066791408612	-0.0122303528884967	-0.0140649299221663	-0.060312231551948	-0.0405013133253269	-0.0108567831886225	-0.0588198221418881	-0.0340058721196496	-0.0032427417904738	-0.0356521706511325	0.0494616720073477	0.00238328476928985	-0.00609668096177525	-0.00359547631097852	0.00435666906154456	-0.00680082243359771	0.0368213736283041	-0.00704157355271686	0.00475375760369236	-0.00236346286955327	-0.0437993543480266	0.0193257578380765	-0.00504149404388217	0.0288027144898506	-0.00244496183664988	-0.0273860973264808	0.0206225857108781	0.0110495441896828	0.027786084940026	-0.0630036942016661	0.0269757686347615	0.0443697654249632	0.0685450510539602
Mylk	-0.0123666379858143	-0.00564364814216855	0.0183176427234688	-0.00469285990232081	-0.0190246809375783	-0.0707452238503847	0.00217592055672306	0.0494707770827504	0.00364701615290562	0.0263992576511981	-0.000771907591824886	0.0185921329801132	0.0377421877530386	-0.0911169094511882	-0.0730149443661693	0.0386923465340907	0.00665052393000011	0.0516346261793388	-0.101670827766199	0.00116775684873639	-0.013870639867371	-0.0171300471800585	0.0194654996548624	0.0399743551496252	0.0335350350124461	-0.0441578898843189	0.0443631699506492	-0.0343989253614552	-0.0295406590332578	0.034361726190101	-0.0221293943707931	-0.0264436977241705	-0.0495724608047406	-0.0360097255101524	0.00529456462603235	-0.0184430664294177	-0.00561690155779866	0.0199247653123806	-0.00238333945004546	-0.0111881482326731	0.0247396911239483	0.00862942764009184	0.000676762545849311	0.016065733020786	0.0088600452573667	-0.0260477920539733	-0.014679549752525	-0.0245817115811761	-0.00823818375051183
Ccn3	-0.0107927168192744	-0.0026110901204684	0.0165096427120771	-0.00469239578760954	-0.0139351987125917	-0.0117117574670459	-0.0315227580927886	0.0316715097489446	-0.0548172219401018	-0.03595358857737	-0.0254125709606575	-0.0729693499766769	0.0163727289334421	0.0125649604698846	0.00322140822500463	0.03223812191789	0.0321708556997369	-0.0907423156488732	-0.034605808955875	-0.0455163139664322	0.0241106252131023	-0.0163826835957637	-0.088720703056545	-0.00388170714456935	0.00292212061342417	-0.0345915197231106	-0.0115276450656742	0.0451610005471672	0.0112159852239094	-0.0297384064825654	-0.0485365078324146	-0.0232283880998343	-0.078549230710395	-0.0192983793208073	0.0309246258044037	-0.00240894887699998	0.0218358223029416	-0.0219915301062624	-0.00878209300198434	-0.0287473113696117	-0.00219223407012958	0.0673305456011255	-0.00681723819569253	-0.04006143727053	0.0203974694690775	-0.00883580062275522	-0.0368965288058424	-0.0532481982362664	-0.0230321200213518
Hmga2	0.00165441186637158	-0.0168675906951983	-0.0159242411100531	-0.0268723090860504	-0.020814480690176	-0.0013560016827768	-0.0483319801195908	0.0281677598307841	0.00934628536541942	0.00668959900997936	0.0541241965082185	-0.00712470661486981	-0.136258941716301	0.0495265227183363	0.0582465965060205	0.0120291877438423	-0.0324359883484185	-0.0199725420790398	0.0120692081033098	-0.000772538898079929	0.0261621506070918	-0.0450626404850181	-0.0193256552533052	0.0241130590939549	0.0299622075121886	-0.00396943764734903	0.0234248036268415	0.00579476662591804	-0.0287387564448649	-0.0501419177053127	-0.0508628337625649	0.00404473559401626	0.0518512343172443	-0.0140473125410503	0.0336285349621988	0.00212321133756282	0.00597204479776845	0.00337790579105341	-0.0010099668036119	-0.0105408608761966	0.0533903932747884	0.0153382156412814	0.0342398338230831	-0.0338772359647608	-0.0420445896608158	0.00760011273276706	0.00604546394399441	-0.0198415055009268	0.0317316347821655
Slfn2	0.0683222617694669	0.0184371722150495	0.0100236715324456	-0.0043362248774099	-0.007253555160112	-0.00106223524474181	-0.0036866400417971	0.00166398687566256	-0.00449955535616226	0.00175654738459996	-0.00515833385995588	0.000819709797859438	0.0030939004275658	0.000780896786483527	0.00293857376891433	0.000484661700683901	-0.00100004364580631	-0.0038523324994997	0.00384896281000809	-0.00946694392436417	-0.00536437170953684	0.00449332269839963	0.00136838327130489	0.00550185844148002	0.00173642797937422	0.0124150458652893	-0.00716065068324197	-0.00176555416858587	-0.0266814824528643	0.0026941526897436	0.00275064978167156	-0.00511483847923328	-0.000184636305058348	-0.00981400183561036	-0.0105954263225278	0.00167332251849968	-0.010610516945516	-0.00165400020087666	0.000502851796055133	0.0115939545157491	-0.00131956679973911	0.00687395377243071	0.0028845166443089	0.00140893815208706	-0.020765360738633	-0.00630969398245461	-0.0323037569708162	-0.0124932898561584	0.0376463630971939
Nrg1	-0.00578184723770642	-0.00695674254887931	0.0120371667129649	-0.00614805022044075	-0.013964202242824	0.0408320058720216	-0.0318611747732043	0.0131943635222002	-0.0157728026064742	0.00437331746758332	-0.017639465255947	0.0407061646418468	0.0150178476096103	0.0458774203972937	0.0253948924056098	-0.029796021280526	0.0631861741630828	0.00881877441376923	-0.0299290690805562	-0.0143039489313182	-0.00530240506950801	0.00428095696883943	0.000186255353510289	0.0345572014155363	-0.0543538994526889	0.0348580912227715	-0.00395660288738708	0.00951313344317447	0.0400779532534712	-0.0237372940176398	0.0355282098841037	-0.0339202793024511	0.0378068668613646	-0.0310681444070465	-0.0288783554463921	0.0384026800371405	-0.0508410354069776	0.0117404808274431	-0.0511050716641586	-0.00637651562847008	-0.00200604593895212	0.00540778271289825	0.00565569412640756	-0.0253490769193841	-0.0131879095007054	-0.00291449234699418	0.0120272236288248	-0.00621468058955445	-0.000390597706850461
Trim63	0.00151377698727868	0.00147913152649144	-0.0359322603518834	0.063456367950375	-0.0394005969165554	0.00707342382134431	0.000839271251826008	-0.00649469346844553	0.000373552557582249	0.00588642947761034	0.00183434855261567	-0.00724919394631181	0.00405858419296006	-0.00550834560670313	-0.00327734355552403	0.00288609341572475	0.00705972304715117	-0.00238353447371984	0.00130053911877018	-0.0036567079421041	-0.00098809553036606	-0.00130489064130027	0.00714667383905006	-0.0150652830987178	-0.0429736198117809	0.0144129222487133	0.0194191932979354	0.00226247897451074	-0.00327574870606895	0.00816285217214285	-0.0337159997625611	0.0226490287618911	3.47083547384152e-05	-0.0107465133564133	-0.0131395252755629	0.00617723148165364	-0.0040390671376844	-0.0143815471591607	0.0126222682833568	0.00185123690441275	0.00253080960048858	0.00468451149069299	-0.00322474950805758	0.0064593620129238	0.00284056637488753	0.000575854277628124	-0.000110859904526732	-0.00236138173071546	-0.0016279752114737
Sulf1	-0.012309811217625	0.00716201014108899	0.0163771743577516	-0.0211518844359934	-0.0433658245804786	0.00784053292173036	0.0103300041199734	0.0136608314107158	-0.0051238562368734	-0.0246095384959081	0.000268446786829262	0.0220334899189697	-0.00283812689281803	-0.0354050737850296	0.00989160995313298	0.0512230881738978	0.0693498628986881	0.0676403714482845	0.101991956825731	-0.00100545182287206	-0.0236741848937317	-0.0300759822467768	-0.0188883096472992	-0.0475670912478392	0.0449824238658631	0.0712719677461643	-0.0156598092808115	-0.0075782808981525	0.0162123028801304	0.0489968421657583	0.0182895869657287	0.0136557934370146	0.0310094236485937	0.0328468048174746	-0.00534792767383203	-0.0268038586633208	0.0118252482699576	0.0114294287924644	0.0123926354035386	-0.0142866615672412	0.00673793126822975	-0.00443366754043388	0.0130486277959899	-0.00105979150175472	0.00481381599384446	-0.0447910289841999	-0.037209979694948	-0.0416014331915732	-0.0395704248027736
Pik3ap1	0.0687541127885494	0.0191414236443611	0.0100711904080723	-0.00448889285075998	-0.008917464655322	-0.00249201709681421	-0.00534788602537316	0.00468137063738586	-0.00461616100197671	3.27835133287891e-05	0.00292121324336133	-0.000188682883007539	0.00349867558054057	-0.00589997891017795	-0.000647069708807839	-8.69746241504175e-05	0.00423538485103356	-0.00255959928962062	-0.00283417963013364	0.00209342066511044	-0.00084693665845681	-0.000604051689988049	-0.000496953306949659	0.00032839341086445	-0.00253380334498781	-0.00201848014029095	-0.00251322241825555	0.00154487002524568	0.0022521122326466	0.00225971665019455	0.000442914845921014	-0.000273733109762984	-0.00226384113013296	0.00124199039676306	0.00452487117149701	0.0121984148830505	-0.00209840044639957	0.00330682844725206	-0.000268769112694153	3.27637663154339e-05	0.00019462385160427	-0.00353254568669607	0.000753631923042512	0.00345656760045399	0.0102041090157605	0.00757203001314956	0.0223596114385251	0.0070988821822093	-0.0143364692652762
Robo2	-0.00461243311100784	-0.000908307635511885	-0.0130975619405536	-0.023201236172045	-0.0215238372565619	0.0210493998225743	-0.0147611434264123	0.0233288546526723	-0.0280245404563782	-0.0276098606234858	-0.0154634277401514	-0.0133817478600153	-0.0219501805705677	0.0109902141506905	-0.0203175202444108	-0.00886889308118278	-0.0158858744654386	0.00297311778061147	0.0120373042203642	-0.0168502321551606	-0.0208126321510553	0.00449211662197768	-0.0325160237748212	-0.0140379269018216	-0.0167681267819201	-0.0271209899915354	0.0196182609644089	0.0170595021244578	-0.0136966865722968	-0.0563385734062512	-0.0157618307506988	-0.00273834498061712	-0.0105716019635898	0.00367517680033069	0.0307867481158915	1.51607826987066e-06	-0.0065045292597024	0.0307215258299656	0.0141093542790483	0.0179948540283746	0.017473437402836	-0.0184366120382364	-0.00110786468913964	0.0394413525377951	0.0201969480124361	-0.00886850884854466	-0.0121722908097284	0.0305302518370321	-0.00268652215602574
Gpx3	-0.00646475901127523	0.0172245217022159	0.0132558004080819	-0.000169524787342042	0.0024080372068162	0.0180237294369327	0.0267081107101997	0.0443052170102316	0.035836993580221	0.0213963256507113	-0.1063808201804	-0.0352470649499609	-0.0185049155445647	-0.00847909054904106	-0.0231172940431013	0.00615886771272514	-0.00230458979457681	0.0289426621387382	-0.0331753466932699	-0.0284974465796232	0.022969604998273	-0.0399820113033573	-0.0234071753771653	-0.00793892899323588	-0.0334715227322535	0.0598977388180237	-0.00217588749795785	0.00217751741573638	0.0294977014240718	-0.0192384076416169	0.0334299128665437	-0.00589199933822398	0.0396284354173204	-0.019213778812932	0.00175729238418677	0.0276540698338816	0.0172359159474392	-0.0131999934486127	-0.029729113001533	-0.00389872834722038	-0.0586001788761632	-0.046593580399574	0.0383809963908803	0.017295467189984	0.0203189495625537	-0.00430782239571307	-0.0301046771838036	-0.0644691491440705	-0.0586021289715238
Kif11	0.0192794169099409	-0.0882875568305917	0.0172527617726022	-0.00541324692546657	-0.0241850337792189	0.0019190506570512	0.00561025918316799	-0.0105321756653086	-0.0196404728802259	0.0357782194509381	-0.0266724827146423	-0.0111220004641482	0.0194285254129799	0.00962251645168068	-0.00765855976138487	0.00240300902315539	-0.0168914006237416	1.38076282657285e-05	0.0170882563036241	0.0411203939104365	-0.0188849472695072	-0.0316857215584796	-0.00124475107997609	0.0173413241286278	-0.00257565108640671	-0.0139471144091027	0.00285169638096993	0.01074415923827	-0.0136585173369848	0.0177476563508063	0.00870892550558142	-0.00652606957910952	0.0134187963716331	0.000559424188930533	-0.00435727605521431	0.018687065160624	0.00605621082987721	-0.0077341611852763	0.0209466428870429	-0.00355368589508295	-0.000473440515632945	0.00819486505349509	0.0131977958595993	-0.00252523636766504	-0.00129518179058427	-0.00037230329179893	0.0185859818022885	0.00750313919810433	-0.00633721241062209
Ereg	-0.00259665072224241	0.00241062020391433	0.00144299973957647	-0.00351362863811915	-0.00596283921304694	-0.0209921986011271	-0.00577386507799783	-0.0106833011914828	-0.00679393716410026	0.00838580949981416	0.00592504951361254	-0.0171641374105618	-0.0121563029088142	-0.00107463617006912	-0.00295382065557218	0.00226131021355363	0.00217793805410658	0.0131562440510069	0.0173733062285216	-0.00388850205099761	0.00186817724867253	0.00140037042621677	0.0278142986861227	-0.00152131409335541	-0.00122826937815241	0.0100307481745072	-0.0146214688342161	0.0231264642860089	-0.00109959948908498	-0.00618382931843181	-0.00241167334891907	-0.0113120285041866	0.0052752870032277	0.00279520817005886	0.001166062142205	0.015420829320267	-0.016413271688579	0.0152011452532521	0.0058826849676375	-0.0261556343309716	0.00804737077777729	-0.00242725615357083	-0.0344434515134944	-0.0090486822384477	-0.0152289959936065	0.0301622187911492	0.00940287482222513	0.00245533790183826	0.00118395219212464
Ano3	-0.00657269707640406	0.0120783578365308	0.00623696217153473	-0.0164518664679448	-0.0286022799490905	0.0189650399074928	0.0273179779640847	-0.00131061015286205	0.029005583553417	0.0712328916252899	-0.0460997919370131	0.0170172129783538	-0.0645728258210371	0.1118147277454	-0.0362445837968906	-0.0518031900186406	0.133140834962322	0.0249694576656846	0.0214228222585298	0.000601340480032415	0.0777738464376657	-0.0132406942000965	-0.00858311804475107	0.0575740449600823	-0.0102950035738802	-0.0619063510192159	-0.0317244265670268	-0.0298070956594004	-0.0151972924842953	0.0106337744894308	0.00157599938285982	0.0584054489638454	-0.0427904723488963	0.00374435382769383	-0.00717185962587704	0.00805197895212534	0.0143358093250392	0.0103516097591013	-0.0280653502718802	-0.0389741307204078	0.0319189691405196	-0.021819141960809	-0.03827463215632	0.0187016431328939	0.0389965818757706	-0.00819766798695974	-0.029088446714852	0.0264430358683581	0.0179152819775148
Pld4	0.0557605115496092	0.0147625469483313	0.00874747122400995	-0.00326440655222697	-0.00623402773031282	-0.00128038460159379	-0.0040764384027353	0.00429650978296649	-0.00412637131529403	-0.000748375190609846	0.00254144921855857	-0.000897055384433403	0.00353165371842684	-0.00458913546612249	0.000463959507181624	0.00218540893952761	0.00480179026875779	-0.00251123246586253	0.00116623249499521	0.0023117844457657	0.00278640364319974	-0.00440714259777797	-0.00228911294345035	0.00135916520178627	-0.00510617803595228	0.00523211245414664	-0.00184431708098662	0.00274589607674144	0.00389057005807482	0.00317428632243667	-0.00136881535890862	0.00438321641254809	0.000693881135635004	0.00290673023367083	0.00932440267254558	0.000497681186308576	-0.00114318125570434	0.00952133404748192	0.00620759522678561	-0.0016781281284061	-0.000825416428394304	0.00455432242463679	0.00445391411356266	-0.00291930891170359	-0.00544490796938044	0.00344515282996915	-0.0101537298028082	-0.00193644203595189	0.0151189911037187
Xkr4	-0.00549096208674077	0.00685179873292172	-0.0168926059820763	-0.0310472735987199	-0.0350949948409936	-0.0320333297502106	0.0100968940465909	0.0162269975549391	0.0158185410613069	-0.007722681209998	-0.00956973079927734	-0.0301426168077603	0.0305887515156471	0.0173427170599968	0.00802064801375153	0.0108542735609943	0.00528514380530004	-0.0307364005178338	-0.00246366615775611	0.000548498297545837	0.00814777614500552	0.017085664787293	-0.0354410554795292	-0.0128836413750758	-0.0118273937769573	0.0225535340341219	-0.00734293368955368	0.0081483877370258	0.0195953516087622	0.0335999103598108	0.0422314843324356	0.0205756455184967	0.00205682613725925	0.0139072397054568	0.0293981250482768	-0.00278428634224098	0.00727275319474864	-0.0269751635937729	-0.0223984955677941	0.0526640069186404	0.0151264357520052	-0.0123794501931472	0.0281523955945007	0.0255177774409201	0.0218847967462744	-0.00801543973150158	-0.0668008284710743	0.0752173567726136	-0.0107025144770287
Slit3	-0.0195166072986273	0.00577725744872288	0.0081051286471818	-0.0276303942259687	-0.00817635273823446	0.0385688586709965	-0.0700143467353428	-0.0357338412917026	-0.0270095670160945	0.0410618410640143	0.0680962834630935	0.0135721317766503	-0.0158124415812954	-0.0388726233180789	-0.0780420836489481	0.0891180492371882	0.0711201284719714	0.010414896853317	0.00744112347707934	-0.0451131060256713	-0.0199229473855507	-0.033006837723305	-0.0219376214630856	0.0102906051708883	-0.0247787835710381	-0.00624421321751358	0.0262152834598353	-0.0241085820550432	-0.0161036228683858	-0.0129337409481371	0.0520247220855255	0.0456580735957302	0.0653786006698095	-0.018341596551982	-0.0151057569494441	-0.0207282833307975	0.00912113774919879	-0.021093991563944	0.0249954857243048	-0.0479319336034642	-0.0493648298320103	-0.017017975253537	0.00219147133182828	-0.00207016882415652	-0.0111899043756236	-0.00860145039410548	0.017622872397325	-0.0333683303763649	0.0104622976084746
Grik2	0.00423266506782395	-0.0118042978962072	-0.0718863293344201	-0.042807882994712	0.00623403056202859	0.00634732881081912	0.00359925133912321	0.00495152245403287	0.00330451300669264	-0.00130235134178167	0.00328252961190131	-0.00276208598162075	0.00605739020156993	-0.00173276071980368	-0.00397630509794249	0.000769310074856648	0.0068987841826971	-0.00227235887945121	0.00547999228808945	-0.00582505970612664	0.00813137726143831	-0.00594301174188034	0.0112926896050996	0.00930505243303765	0.004535714824736	0.00245954479578067	-0.00236774970229988	-0.0184541337296489	0.00820611403012563	-0.00436032021740124	0.016311804457479	-0.00897743347280577	-0.00820135714302382	0.00230434034199299	0.0118862614763736	-0.0106686126541541	-0.00164235936411076	0.0144809682900491	0.00115675761087913	0.00821413241396802	-0.0052653648724327	0.00372802827561135	-0.0025437943927441	-0.00939480291350214	-0.00321699026206949	-0.000523519797621604	0.0126551929587464	0.00230408936629726	-0.000975760849690485
Cxcl14	-0.00146000340760446	-0.00110050273916992	-0.00226852893308803	-0.00270178449199158	0.00698116101761054	-0.01458089564104	-0.00189751188118088	-0.036788702402242	-0.0354595181175688	0.00322711167938537	-0.00650521119585526	-0.0465842961868734	-0.0520667848576096	-0.0474033596508171	0.0085452507057116	-0.00349014157067564	0.00814535417256435	0.00605788330078036	0.0110396302864883	0.000462420957557734	-0.013492939207786	0.0240330867174547	0.0570085938258481	-0.0279642142091272	0.0130260253587165	-0.0469068752655842	0.0255309220675476	-0.0382703585569153	-0.0114840055547073	0.0133977971677827	0.0322635472693302	-0.0076297805485087	0.0374495547031773	-0.0191504688797081	0.00074561210825474	-0.0154975547634392	0.00656668976712821	0.0103746163464883	0.0502923824719421	0.0266110695007681	0.0154157180011946	-0.0138927880624585	-0.0386559589076321	-0.0169442610794305	0.0392890227685769	0.000966219091288151	-0.0473730749114109	0.0321057391401807	0.0216921787127576
Inhba	-0.0102150600178972	-0.000396439966156176	0.00934793603113275	0.00113043909733594	-0.000430816126413864	-0.0800376487217052	-0.056775163917629	0.0274682944506836	0.00439285401624668	0.0392318173559905	-0.0167673326622554	0.0187125091846561	-0.0137574271423366	0.0146489747565321	0.0128597436402201	-0.00686312082867535	0.00246185933586427	0.00616623508300399	0.00882337036817638	0.00576874097761076	0.0207487015763685	0.00909619268097957	-0.039409057872455	0.00437052992543763	-0.0131808779180223	0.0338131893542243	0.019654666378379	0.00900579405191569	0.0354783389046415	-0.0370190180287007	-0.0482413986625591	-0.0399036917937114	0.0351138264100087	0.0451091801033465	0.0492727766952285	0.0457905052241973	-0.037082821473892	0.00848253575236761	0.00622912541066667	0.033662655074674	0.0512200200221452	0.0370068726714727	-0.0173231139131388	-0.0326850276637999	0.00725349837392202	0.00701532801965406	-0.00455772205316519	0.0560750030376852	0.0245185098916105
Malat1	-0.0164129225271312	0.0127338460948548	0.0130977816001926	-0.0451036470894134	-0.0859744502804153	0.00424365073160221	-0.0157564723912536	-0.0454121945796679	-0.030905930493406	0.0583250881200085	-0.00897062916490479	0.0591895372390467	0.0421492478754023	-0.00347144950502134	0.0021908234369915	0.0109784250729784	-0.0529726935644376	-0.0411263871299055	-0.0146841623268309	0.0523798900420256	-0.0217262211262214	0.0206135098941902	0.0442895353602787	0.0292926867418869	0.0344044173066988	-0.00860369960911219	-0.0629514907203112	-0.00487178179036536	-0.00748448846845271	0.00883106915792281	-0.0490457225799844	0.0181789395713326	0.00474604711711081	0.0454550665288038	-0.0233241885800824	0.0018063521151922	0.0131056882360193	-0.0194421570873793	-0.000905145945960838	0.0169862012441873	0.0136647561711952	0.038100302923305	-0.00902738652961655	0.0510001014398309	0.00756258120113664	0.0267652310874647	-0.0319802742434063	-0.0181599917687309	0.0314736199582896
Aif1	0.0596341113787974	0.016797616303971	0.00895188529662125	-0.00357098742181995	-0.00730060707011143	-0.00194667683607471	-0.00453838234787926	0.00421973671459873	-0.0039610098401983	-0.00167059101331359	0.00256294544636538	-0.00106381788118649	0.00245331362940039	-0.00590556550262502	-0.000923056373225238	0.00193743001310471	0.00493642977547217	-0.00385716237311773	-0.000396745389456968	-0.00317713046316685	0.000454454369149777	0.0051351237647283	0.00130741752866296	0.00474629650489646	-0.00166701802797916	0.00428198141443674	-0.00212274057201495	-0.00284899958602902	-0.00295928030792272	0.00305482737926055	-0.00268459270463096	0.00150457076193399	-0.010036828382974	-0.000155667896988655	-0.00542813344728461	0.0361237308238608	0.0152164045857207	0.0217789356923172	0.0134037728865905	0.0119237355892635	-0.0135501673144508	0.00297730351236374	-0.0116766016890693	0.00289154211540555	-0.00317012841275732	-0.0124474622181106	0.0128981087197668	-0.0114334281300483	-0.0124840610852666
Aspm	0.016866697908648	-0.0763981850698275	0.0145828803566245	0.000448370522021645	-0.0101764600022706	0.0103092814675635	0.0337508931300461	0.0331892874945703	-0.0556809977897385	0.0648359387378469	0.00396622128256612	-0.0119903352869941	0.00709371310134896	0.00603238714137946	0.0029658127784875	0.00651739827939478	-0.0217363862572567	-0.0126600268851106	0.00732965997619928	0.0246197378251472	-0.0276554701022362	-0.00346644182948018	-0.00401801233272432	-0.00722514000531623	0.0116566968641477	0.0192978925367094	-0.0281930171068897	-0.0393592085447993	0.0162052202427724	-0.027069562274128	-0.0368889265892504	0.00649887483063827	-0.0172053057870403	0.0252892541127185	-0.010043330644707	-0.000183974371502237	0.00188128391633659	-0.00578922146296461	-0.00573760762889373	-0.00560266764485044	0.0124650101743943	-0.00478781380528528	0.0191142708807821	0.00814495539606977	-0.000540207719052133	0.013378416754569	0.00406781008962879	-0.0177579620691196	-0.0225540546884681
Sfrp2	-0.0154349284862501	0.0072521401159479	0.0251911070323967	-0.00847298572008587	-0.0193401338529048	0.0341561989645271	0.0335323746485644	0.05177577321448	0.0355698952036759	-0.0337281064709967	-0.0226294146477187	-0.0520207488584316	0.0644440594096748	-0.00574645069016167	-0.0428218454319713	0.0819070996403486	-0.0296017812330644	-0.0285045181854489	0.00128231792379431	-0.0321960587652388	0.0177411899257558	-0.0407492759853656	0.057166093125056	-0.0067722740149675	0.0319094758321777	0.00881902571108113	-0.00567718749140226	0.0438666387356861	0.0192148968522062	-0.00801432752765572	-0.00220976876558869	0.0129893046343499	-0.00341150028908244	-0.0186720401395613	-0.0222921540340057	0.0120915817952571	0.0116742939408464	0.0423931399662346	-0.0478205464988122	-0.0619358165041579	-0.00437071801075445	0.00315792284834932	-0.0585156872075042	0.00568869890346446	-0.00931781504722898	0.0407616239598668	0.00445807653755663	0.0204505242974823	0.0203056224110164
Chchd10	0.0140974982785848	0.0170797880822754	-0.00622360356851916	0.0225116128567744	0.0116034434967384	0.0242578868054337	-0.00249617142263388	-0.0529265922350412	-0.022316660529124	0.0317853292014977	-0.0237496559547647	0.0013179604067458	0.0389245471154829	0.0492057660020602	0.01829214872598	-0.0412890760386469	-0.0554738492193202	-0.0207327953668454	-0.0227772968433451	-0.00254322759899153	0.0157426764474319	0.0378298724189704	-0.0391023739230426	-0.0397250863989791	0.0230418615964933	-0.00447478815756423	0.0451106363996104	-0.0128884924581566	0.0126387951707101	0.0269023770117372	-0.00169927288116254	-0.0233391591673573	0.0115219030374675	0.00437477074287792	0.0247931115390821	-0.0820846331907158	0.0203320644644116	-0.0305092528554595	0.0431636456279568	0.0265319893428521	-0.0308848390006482	-0.00660783466863255	0.0487096528944519	0.031241132224303	0.0222927051257317	-0.0370845961681945	0.00376437759648323	-0.0706361542857154	0.0762847409426263
Gm32913	-0.000188768267190177	-0.00126160919197719	0.000980600362138154	-5.41349038870747e-05	5.99307047187396e-05	0.00307749215312976	0.0046445857247752	0.000223008518084345	0.00166007479049586	0.00180680692144966	0.00249781058575303	0.00117410092151194	-0.00124291303651905	-0.000609105531259319	0.00092402007723493	-0.00573143436697177	0.00738926833009119	0.00481302365233829	0.00136399597763907	0.000906586669604098	0.000675744148549976	0.00459056483208346	-0.000391955283305331	0.0017408953890923	0.000240635056648122	-0.00203356591680536	0.00872829422144893	-0.00333731651258932	-0.000278084946175911	0.00258570787558656	0.00120961114511009	0.00166467848712679	-0.00967751982266979	0.00151480520603681	0.00893050644509563	-0.000125249910484179	-0.00656642004803318	9.2584925557963e-05	0.00577974717104545	-0.00595911493912298	0.00480441602701756	0.00865111280923434	0.00451483249415642	-0.00607068998906256	0.00581845930231631	-0.00217318954991279	0.000806404080992045	0.00192639625407913	-0.010951197385094
Dapk2	0.00170387025718431	0.00221666356223469	-0.0417007093086172	0.0710908190339671	-0.0456763909897305	0.00898568495400666	-0.000229842374383989	-0.00753250422746463	0.000444595003311517	0.00685157666447613	0.00320254196676337	-0.00138823258158936	-0.00493137330813505	0.00747101075774726	0.00767609095410642	0.00599144479194659	0.00388018305002429	0.00687504998502286	8.27341293391506e-07	-0.0101173464659331	-0.00631782353126584	-0.00652488407776491	-0.0144744362062784	0.00449942296270579	0.0431209081638576	-0.00621465168806645	-0.0177852536381037	0.0107074518152168	-0.0105619555676395	-0.0163690856342133	0.0408858701839241	-0.0123327590040543	-0.00919015981140959	0.00549073088163254	-0.0296797046140059	-0.0115168815888418	-0.0513876806639694	-0.0153084722707232	-0.0170437712752859	0.021699769533907	-0.00666967227027465	-0.0179535332130803	0.00345016163442294	-0.01812578727138	-0.00666973210932219	0.00866259992126624	-0.0143148286142172	0.0022886871261856	-0.00533355052023552
Lum	-0.00962409325382012	0.00839910878511814	0.0116945484692432	-0.00984292336346952	-0.0214006696468134	-0.0156915346441633	0.0361476459028824	-0.0121167662707227	-0.052200446642495	-0.0408257402968528	0.00251016961013393	-0.04261536577999	0.044176487500549	0.0372530852282212	-0.0465123995837218	0.116564315471852	0.0379908367024925	0.0223859603193678	0.0410702407615238	-0.0278078628624016	0.00726236875031267	0.0393273678830988	-0.0534913577081204	0.0238910659308067	0.014629591590422	-0.0590348012272261	0.018868152175762	0.017896932777533	0.00417965731611775	-0.0308397545426543	-0.0503868828088673	-0.0413306520798964	-0.0208569592885648	0.0251990655589045	0.0481944381983432	0.0169353120018675	-0.0199836888904162	-0.0139816336237334	-0.0139624638719278	0.0281122802300011	0.00488293215618061	0.0440815929770633	-0.0125360398598021	-0.00511996572369831	-0.0233544563525164	0.0278057132390495	-0.00240551991710887	0.0398949327745711	-0.022959968605021
Xirp1	0.00130198890878692	0.000602576260859936	-0.0290451252125643	0.0480699777475376	-0.0313293203407243	0.00474299441114105	0.000764098988617108	-0.00340187264506025	0.00112183033278579	0.0053228290048915	0.00191576097913795	-0.00471955031917325	0.00243261898523055	-0.00434821271893268	0.00171453387089103	-0.000134044817012143	0.00169189623908283	-0.00527244018975179	0.00181664319022959	0.000538221332911707	0.00409565967950664	0.00240828376121725	-0.0029472585312785	0.00415161015838494	0.0085908394711175	-0.00450605036405079	-0.0097387516542068	-0.000902325230684151	0.00679000431957744	-0.00346148549001104	0.0209734440242429	-0.0192128076080816	0.0045277063509786	0.00831249287186916	0.00580303145642137	-0.00745978466716577	0.00746603705427423	0.0130923591212398	-0.0101438407607499	-0.00520215544953561	-0.00243542228657606	-0.00315441674211248	0.00154825932930566	-0.00648567420704225	-0.00444987674649018	-0.00724619739336628	-2.07094986494128e-05	-0.00076214153151093	0.000553105161348684
G0s2	-0.00737994079962846	0.010795358152785	0.00456088434499589	0.00287122325090557	0.000846228249062613	-0.00896055329522932	0.0488420972281211	-0.0255289118617101	0.00127551372053255	-0.0181092443794859	0.000233894438066763	-0.0289145412178544	0.0341677640958045	-0.0155163483073753	0.0167945143621641	-0.0187282222228811	-0.00684311647750075	-0.0136208730762381	-0.0808225799609855	0.0268448208049344	-0.012518077980093	-0.00758236542353962	-0.0139862238693024	-0.0209327555180058	0.0198423682078575	-0.00936046261477844	0.0262043241960584	-0.0022970316421779	-0.00759313037845083	-0.0092574427904607	0.0252937688125181	-0.0348038994206353	-0.0443259128619559	-0.0326623103288215	0.0510019341641144	-0.0115258861681663	0.0119891757814345	-0.00458896879099196	0.0247154917191911	0.0204585888096408	0.00614049562148853	0.0247805575866708	-0.0562544521031065	-0.0291181979032944	0.0235455837010096	-0.000390500123434896	0.0300749494567115	-0.0277601120367584	0.040915291926733
Zfp804a	-0.00182439431046595	0.00338251486636616	0.000866571716139268	-0.003049706281772	-0.00281404408343964	0.00814935663408102	-0.00973923800651032	-0.00139486258401398	0.00104982284417927	0.0029398831208088	0.00198661566263537	0.0126191555329129	-0.0139647871585952	-3.74984354351075e-05	-0.0176888186552298	0.0205711312446498	-0.00784639378810168	-0.0105792518104531	0.0149306195205885	-0.00767510267995549	0.00405623301975079	0.0143459582432363	-0.0152490680280311	-0.000990849226750815	0.00502402622349183	0.0135602436909306	0.0288907668962593	-0.00164196333159539	0.0178548701529956	0.0038366626720086	-0.0136718081664419	-0.0220917498824035	0.0130739331499763	-0.00168163364871568	0.000116365608341309	0.00307869103356686	-0.00981602770855514	0.0035137297288536	0.000488298591616693	-0.00112004325831417	0.0100648022890729	-0.00406910792210109	-0.000329221410700034	-0.0104770749527127	0.00518879327072789	0.00992416718249551	-0.0185386383475963	-0.00687992638412037	-0.00845343558168289
Nkain3	-0.00832893563800316	0.00229795842887743	0.0100271993484242	-0.0131135807817304	-0.0268915567320437	-0.00723476502081839	-0.0248965120935425	-0.0192645621468815	-0.0107639066875073	-0.00652350217498041	0.0284460870272092	-0.000897682350336322	0.022819904565688	0.03181145800341	-0.0140368720655089	-0.0148404724694234	0.0845570655685392	-0.0114121506002317	0.00313412189703221	-0.0106911661471314	-0.00744827083541424	-0.0388406159304076	-0.0103686693403879	0.0281738726401771	-0.00566311127114275	0.0417146169057173	-0.0102359807599641	-0.00147190918895867	0.0079403870785714	-0.0256382316750061	0.000644884853964848	-0.0143276160616738	0.0441573593326383	0.059733031437215	0.037616621851019	-0.011836071150151	-0.0219286341071154	-0.0125514227760784	0.0620618962675948	0.0751263082284757	0.0340065953731522	-0.00256565337660393	-0.0108531893626237	-0.0197719461147594	0.00345521715517241	0.01887325747135	-0.0083725975156248	0.0145344945004239	0.0155018624750069
Hpgds	0.0676035749672098	0.0178550637769284	0.0105843512526701	-0.00506166126356678	-0.00883963492269872	0.000608035990754509	-0.00429660211028342	0.00696905118640282	-0.00510148324944318	-0.00144983837043499	0.00534661546972173	0.00161956445065995	0.00378853278809727	-0.00917281354805763	-0.00128125339061967	0.00142326817337866	0.00397986365867623	-0.0033493805391066	0.00131646982062478	-0.00154043207561065	0.00602105639375891	0.00753278590403504	0.00400635305388849	0.00730200591013077	-0.00343363534187959	0.00141611859953416	-0.00374179372531071	0.00253387696610804	-0.000363302527282954	-0.00618932100003628	0.00846867224746664	0.00307935861371806	-0.00241884318228554	0.00206562145116039	-0.00193006478590416	0.0203027292425803	0.00778877740083382	0.0077331476107126	0.00457378212118088	-0.00213117505121288	0.00628856217412367	0.012936979517002	0.000534430287460989	0.00101276412944013	-0.011883695543813	0.00303644810844104	-0.0298200404237565	-0.00550258232160884	0.022257593292019
Ryr1	0.001354091543508	0.000947582685794588	-0.038528700467123	0.0665640675727179	-0.044335448904431	0.0060484970757039	-3.67536389077258e-06	-0.00596983849375164	0.000726910987168017	0.00466497422657489	0.00512411851880788	-0.0035690207070781	0.000209366947766095	-0.0050272832604442	0.00262125023116221	0.000779903198295482	-0.00416845643576587	-0.0024670347268499	0.00469393242134635	-0.00255018382544332	0.00767555306256195	0.00127037443519214	-0.00514154445956655	0.0122361117715376	0.0284852833700635	-0.00876129066769131	-0.0147155091691051	-0.00105819092916896	0.00774371388259852	-0.0134799220612114	0.0356574189927375	-0.0299069502406796	0.00270392135964412	0.00531674059733011	0.0171080187587871	-0.00273944225750677	0.00426632380944509	0.0233169989388718	-0.0139140348064064	0.00236759728515927	-0.00398382822638824	-0.00540866984450751	0.0116308249204938	-0.012127125398291	-0.00661020916589379	-0.00499546412661377	0.00260046839948342	-0.00333636796996228	0.00780207399386503
Sorbs1	-0.0110278372606108	-4.63460956554874e-05	-0.0166963364235667	-0.0244887513117034	-0.0230204017988832	-0.0988481106901749	-0.0567564433410082	0.0237259040164252	-0.00559793290450851	0.0421448590184571	0.00539110290557587	-0.00232054132923703	0.0309290950742582	-0.00656289593527714	-0.028417995274645	-0.0342392414340605	-0.0310068432288876	0.0738179008105861	-0.0172773967863063	0.0203811199755383	0.0406069422592059	-0.00528277225826954	0.0125594642799321	-0.00010880871779128	-0.00519103690701417	-0.0336480496617661	-0.0312680176646862	-0.0284261041230225	-0.00586801268837123	0.0203518056382167	-0.0270811458280809	-0.0242147010514488	-0.026493048402079	-0.000931710480022143	0.00502480030509489	-0.0330342106692154	0.0043693910526448	-0.0129408444670053	0.0264702618492897	-0.00876315508363997	-0.0305355917277206	-0.00712730209308907	0.0060698119702865	0.0270782304093652	-0.0221754127439362	-0.0151163017992901	0.0248363769380699	-0.00904577374082088	0.0107491056905434
Pparg	-0.00103760133415534	0.00861685754676926	0.0141277370977866	-0.00954995797335685	-0.0117490000647481	0.0253151348838619	0.0237090634481427	0.00269239855627899	0.0785754906409194	0.0588349120724598	0.0490884040449865	0.0154266257633165	0.0303487262299771	0.0245019364681591	0.00739997536518567	0.0076016951326806	0.00426282739149339	-0.0298312600228372	-0.0852946972660045	0.00573284004690288	0.00729503344314744	-0.0276422041845963	0.0130580826147022	-0.0584529357148467	-0.0105619281245389	0.0395273647199784	0.0234443250333029	0.0257918431678674	-0.0233963632663703	-0.0219427230895168	0.00858641437029748	-0.0138639386600701	0.038081982387003	0.0261918080330458	0.0169550982344651	0.00391374486239636	0.00293858241763599	0.0132319457782181	0.0321929705126318	0.0271649170397148	-0.017523982145982	-0.026095462633332	-0.0492631325216214	-0.0185295443719307	-0.0390831695939546	0.0652731119121121	0.0203369355632792	-0.0222356972585858	0.0215197491001704
Gm32647	-0.000938511227014217	0.00015098266169386	0.000337953203985085	0.00032186163974247	0.00109726987005218	0.00200235721199677	-0.00984155491340396	0.00131820204767531	0.00346865006321589	-0.00354403067979895	0.000928816488996639	0.00322841363501987	-0.0175814648625308	0.014363867531642	-0.0027612146926283	-0.0190783107128793	-0.00622783346942179	-0.0110343914397785	0.00183975262942334	0.00810247308864713	-0.00376289174619481	-0.0103988888064811	-0.00456459745673698	-0.0156789857640699	-0.00326064592695397	0.0197831615828124	-0.0118638568449815	0.0044428759271286	0.013841499550607	-0.00446608938997351	-0.000162093365802457	-0.0151828504462273	-0.0135267670296773	-0.00669820006503823	0.0140673432954153	0.00042560315281338	-0.00344943884437979	0.00325544848122643	0.00316042963834256	0.01079456469002	0.00812429898259719	0.00518487863512089	0.0170695312553065	-0.00444422137630173	-0.0070197876545152	0.0128610824016115	-0.0124981783989527	0.018762810536851	-0.00544686221624404
Aldh1a3	-0.00154422799840422	-0.0042116645302737	-0.00832705785340027	-0.00387642059077075	0.0159419641103556	-0.00646035700658039	-0.00442106040820253	-0.0332289582302385	-0.0142044727484445	0.0156061574513173	0.0152153335376501	0.01218863451104	-0.0365652572765813	-0.0580075379526122	0.0252757973314605	-0.00211528642382782	0.0347495539154843	0.0152749991147352	0.0795655045596818	-0.00125042270594533	-0.034238610276647	-0.00227671677273972	-0.0120928487521958	-0.0148335228212751	-0.0169852531954084	0.0272973534619647	0.00445063106179275	-0.0299402369965935	0.0148388200613133	0.0489492239905714	0.0212934983126046	-0.0197053064198865	-0.035347172634929	0.00508087612396498	0.0329368710962318	0.0271536752942312	-0.0529228792015877	0.0202230712334171	-0.0207920678576299	-0.00412224130400289	0.0241606041309598	-0.0470436699030341	-0.0358188689769067	0.0753619907184023	-0.0144749501106553	-0.00207743752678526	0.0199242905754716	0.0235882500459913	0.00400220305238662
Serpinb6b	0.00508205710501566	0.000677577721320532	0.00164454400545849	0.000574059834827965	-0.00184282916572763	-0.0481287712859037	0.0107068608286613	-0.0269856871429205	-0.0355078354151225	-0.00350890553056772	0.0183603727862537	0.0322468338599619	0.00557924966776119	0.0294998152679573	-0.022794401274213	-0.0264054847046492	0.0181829765129608	0.0175077221209543	-0.0255768567714623	-0.0190061000409089	-0.0468956934376009	-0.00652046008882072	-0.0540346552605469	0.0152354011712036	0.0255230389848548	0.0180855951482389	0.0105938667706562	0.0186697463278916	-0.0222396296197866	0.023106889375678	-0.0331513383552721	0.0119873359895068	0.0154679339254454	0.0435731887674689	-0.00145380500680325	0.003521119896072	-0.0187059138628759	-0.0149464879549451	-0.0722433190746753	0.000744343733572874	-0.0217543134482238	0.00619469777893896	-0.0101273182417826	0.0203927180381236	-0.0229299258825974	-0.0129382075583192	0.0652314650818559	0.0101787601265114	-0.0178205860873843
Mustn1	-0.00344498367031405	0.00653711200074145	-0.0126293631429423	0.0240396664706974	-0.003482042722389	-0.0715702604432345	0.0233934791818294	-0.0435004185038797	-0.0226488185751897	0.0158124096757851	-0.00455665385694809	0.0384670936128704	-0.0187293713116911	-0.00384086445778471	-0.0498090478571181	-0.00176783459671743	0.00391391992528592	-0.00568545164918802	-0.0213159618266559	-0.00773097277824537	-0.0639728041581381	0.0123230354920721	-0.0150556343667224	-0.0358843412939456	-0.012292318876954	0.0198558910236354	0.0374380799448357	0.036625047429497	-0.0260348496392927	0.00139266572063821	-0.0124145679482711	0.0191443959287889	-0.0148363451688497	0.00243876290690647	0.00890726466493348	0.0110089730603856	0.0113471554684018	0.0380335521563721	-0.00752881598688991	-0.0380896610744008	0.00939606160669117	-0.00325495848966173	-0.00149766162257808	0.0205072196508569	-0.0112514920535556	-0.00762536180271299	0.0274111214766237	0.00135633347175885	0.0141496926083736
Dab2	0.0449602917417031	0.0156231218831141	0.018337696946537	-0.016777390031996	-0.0330905064161002	0.00409488220592245	-0.0116384584559554	0.0214676982296049	8.49089163136537e-05	-0.00111764905597359	-0.000958301791340347	-0.0200280677120117	-0.0211387141326505	0.0243196882043056	0.0136254083375262	0.0158084662812201	0.00805325237801676	-0.0201683764993953	-6.64317395623579e-05	-0.00380825096304126	-0.00261367680201937	-0.0124077706863538	-0.00992786183458033	-0.0362161209933959	-0.00523288193608582	-0.0363236617865028	0.0259300486667494	-0.00732037374539742	-0.0142781319599348	-0.0284264543274051	-0.0254926106853463	-0.0139686695785008	-0.00861996132834386	0.0227631140228157	-0.0212080487034441	0.0362821541928326	-0.0190415483854968	0.00149204669411662	0.000473875962058673	-0.0139593084566321	-0.0078908302405864	-0.0208933407445933	0.0365831964772526	-0.0179504531226511	-0.0245794916567153	-0.0106003703855287	0.00280145534799124	0.0259284381277767	-0.021879071274236
Gpr39	-0.0065751779780433	0.00390330019682002	0.0064054200097702	-0.0110523841022627	-0.0249236271132317	-0.0512694934182611	0.0051219958124341	-0.0488997493095483	-0.0323914450862267	-0.00836317433218681	0.0426999975076502	-0.0481100900036624	-0.0327461095237148	0.00486075416483831	0.0198505159238943	0.00129218002281228	-0.00593030781320804	-0.0198530834214118	-0.0180297893637885	0.0292493848894135	0.0363961828840814	0.0209316036437993	0.0183080531881124	0.0273477025748584	0.00872671040910091	-0.0103177960951926	0.00407325942940291	0.0492232855279811	-0.0173343868869082	0.0177714291763337	-0.0219613055549199	-0.0348734986438719	0.0400763787441039	0.0428953910111086	-0.0127030503787854	-0.0235686809775641	0.0151988057972659	-0.00204763698697568	0.033968644910835	-0.00994601162998864	-0.0366919876877602	-0.0182927221591895	-0.0594856835759561	0.00867369302040873	0.00586634669772133	0.0606003853959798	-0.0119875936656152	0.0285392742630028	-0.00794608333379904
Hes6	0.000789864248036097	0.00714798412995441	-0.0368033356965892	0.0609977862198839	-0.034064067882543	0.00677689176214846	0.0106958572009957	-0.00112924596299623	-0.000927000085210433	0.000713663900300486	-0.0190597182719498	-0.0055487542242885	0.0104865716070162	0.0100784531117934	-0.00363634417476346	0.00348602559528421	-0.00111663161836182	-0.005619772469723	-0.00176839975516723	0.00587093370713901	0.00489052173925034	-0.00795290969053558	-0.0133371647466643	0.00968524548228117	0.00845845101303756	-0.00861932683332794	-0.00328418807382654	-0.0143019795415932	0.00175244160438291	-0.0021188066777178	0.0102300305416896	-0.028460774704263	0.00953820403548255	-0.00119670014562756	0.0115940873040218	-0.0017553430841549	-0.000449223399656271	0.000800597696273047	-0.014976995682069	0.019344183750662	-0.0147634252986159	-0.00236469414025753	0.00877250914786401	-0.0095940884945165	0.0012871996477718	-0.0218178802360551	-0.00413906122194355	-0.00794964045106709	-0.00362472649519584
Adamts16	-0.00292476391774001	0.00243618551750593	0.0024806634819157	-0.00183715111273379	-0.00264700298574289	0.0154362547535881	-0.0138445926995706	-0.00786830939845568	-0.0275197769821222	-0.00874250117475667	-0.00317869283897843	0.0191313365603448	0.00173584109091124	-0.0042209965897814	0.0159477400730288	0.0259764166612556	0.0328504801383196	0.0243695082195128	0.0155874090118737	0.00199665974012455	-0.0331432178751174	0.0458641050912083	0.0121714677733972	-0.00514456179878194	0.00218666234271309	-0.0059497663011901	0.0145445634814029	-0.04416698284925	0.00104762310819103	0.0619866209918623	0.0240823816685514	-0.00287935529520343	0.0308093690263717	-0.0307553478055335	0.000846474137578289	0.00884777115746369	-0.0492123569000959	0.0169434193741688	0.0461977955363582	-0.0225357145001897	-0.00018428823531572	-0.0637147082413694	-0.017540692332214	0.000851799791168874	-0.0101624835586153	0.000978108099898577	-0.00195463587852671	-0.0228646009436661	0.00759923368407728
Ptprz1	-0.0019978360567702	-0.0108499396922359	-0.0401523090877727	-0.0277135623008415	0.00565613521522709	-0.0198000410833124	-0.0706832063606255	0.0379396368631843	-0.00718366379969779	0.0206521193938738	-0.0101135772893784	-0.00790251078051521	0.023672376934781	0.0142117263119036	-0.0364754157224081	0.00139201827604536	0.00291168932923758	0.0430627614799087	-0.0444558444245932	-0.0118928259147938	0.00258873265488834	0.0248139326189526	0.0327890933769924	0.00514143723572355	0.00490525215190483	0.0234805732233718	-0.0267063043854178	-0.0384482704360469	0.0167846845824573	0.0332613436597541	0.00981332805649671	-0.0129637927222057	-0.0537485493366037	0.01966320463032	0.00539167655904348	-0.0124275883259636	-0.00956676670139496	-0.00703731521449056	0.0583052125928942	-0.0114623650993753	0.0476440261883278	0.0261832535141707	0.0308493328558171	0.005386571239259	0.049701106613993	-0.00966780312756883	0.0188535805559973	-0.0196108470319139	-0.017835947460286
Cdca8	0.0237313656930429	-0.0900379533313826	0.0174309587101163	0.00712631635965769	0.0015858798443018	0.00617283163390718	0.0234715390517279	0.0244924136438754	-0.0289021835621016	0.0313095960814157	0.0107121582178425	-0.00183439733446154	-0.00700004377185068	-0.00370004545267386	0.00319876076121513	-0.00145102519976212	0.00147184933772533	0.00406422438896858	-0.0185570151563746	-0.0295192833135945	0.0270409379798867	0.0311190230020407	-0.00418041833120905	-0.0103946320070042	0.00448751283550101	0.00678833604417802	0.00283167893660842	0.00271571874613952	0.00416502170249519	0.00474839872212823	0.00167913285583137	0.00878930310649583	-0.00126749254757052	-0.00120371968113786	0.00118124254844684	-0.00631242779110809	-0.0100417838782275	0.00346961358216434	-0.00103379877291559	-0.0039152679392855	0.0109253377926844	0.00409124693359851	0.0079631898131061	0.0155414327014235	6.80832448763063e-05	0.0171416221966226	-0.0189596640125102	-0.00742326467801951	0.0234421469581348
Abcg3	0.0415244030522937	0.0117829380314206	0.00607247532509514	-0.00340364391953231	-0.0069368085806435	-0.00134522901244476	-0.00421317736868105	0.00178769953796552	-0.00286443173835272	-0.000896877833358259	0.00277072149470407	0.00340855531066492	0.00375751287208762	-0.00622562704508769	-0.000367032893058772	0.00171800942887073	0.00291845002263177	-0.00526974936828745	-0.00245445081761657	-0.00563712529686052	0.00548333968959623	0.00423698556078405	0.00190614142662425	0.00227767240107988	0.0129152652221934	-0.00805620170545947	-0.00281197767710255	0.00190058745904676	-0.0128820500311575	0.00849913906587764	0.0101919012900315	0.00720994270760672	-0.0251759649841419	-0.0033204714345997	-0.0260733925025626	0.114651562002043	0.0239182347152802	0.0363247288978873	0.0427638201749739	0.0399980824491639	-0.0229073900978184	0.0170192882146541	0.000390028083261858	0.0165149072119651	-0.0131045530295554	-0.00323874327312802	-0.00458531002050092	-0.0175260737394705	0.00777928338802308
Unc5c	-0.00962384506933748	-0.00347664157492611	0.0178733051231576	-0.022788530772834	-0.0481869609858726	0.0207930983168195	0.0348388614474469	0.0128511371632803	0.024240823198226	-0.0212975293242218	0.0347129714118296	0.0294503279669582	0.0216268237010065	-0.00825056313977675	-0.018801326564245	-0.00412879941805684	0.0352696760724257	0.057826074165518	0.0886713037995297	-0.00665376468145502	-0.0322575298792324	0.0197166077738732	0.0378097826560103	-0.00836217051205858	0.005141819884847	0.0333482400135882	0.0239748848118732	0.0123196353241789	-0.0322439747557375	-0.0452041460721036	-0.00928594964123894	-0.0138630355572967	0.0314935613100447	0.0678192846926576	-0.00221118934997817	-0.0117929396318676	0.00160910985871431	0.0323152079324551	0.0119349187424002	0.0372899938424418	0.0432089649582574	-0.0157071293830529	-0.00396456200730452	0.0220849229249191	-0.0171210510742104	0.0099656954938402	0.00311621630066622	0.0242130562867125	-0.0266403226524893
Piezo2	-0.0127989864981247	0.00395231273816999	0.0140919447931966	-0.0174099139554519	-0.0313985566082583	-0.0462339619636092	0.0116774848558711	-0.0196710220869572	-0.0236462018654593	0.00618380247616045	-0.0153667527239093	0.0472575844902629	-0.030639045908994	-0.0663087617388195	0.109221245286185	-0.00690843947399785	0.0407215045341235	-0.0345632299978722	0.00708193333126775	-0.000648265384467331	-0.0160690757798493	-0.0335098540792506	-0.0437919865439086	0.00975987106786116	-0.0346290672408274	0.010553162438467	0.0157569849443561	0.0249907081106601	-0.00417203778768985	-0.0268070393703138	0.00157270527424871	0.00992912360413249	0.0150708378599943	0.00740031323187776	0.00982800108349847	0.017769204220509	-0.0621835342860549	-0.0054531886247218	-0.0216140028993775	-0.00930379021736854	-0.0248506278128566	0.0330919483324781	0.0239361485732646	0.00255416609757016	0.00996987443253695	-0.0713753364621543	0.0208573455835521	-0.0393372378849099	0.0547428952334489
Reln	0.00483944724197426	-0.0114422765081214	-0.070909070777154	-0.0412564090855529	0.0128726486559224	0.0014959988635918	-0.00077946592998781	0.00189013281651965	0.00158682780438966	-0.00551302006102165	-0.00348614339433913	-0.00404015000335854	0.00635792364538347	-0.00787268373594105	-0.00424867921601092	0.00408850382550445	0.00846662991364958	-0.00969342659381432	-0.00102490291543152	-0.00407626156771288	0.00834230996876879	-0.00819493995375173	0.00465750197726641	0.00342996431070282	-0.00535319416115796	0.00529490699101055	0.00023551017627769	-0.00172742997651468	0.0031691624730418	-0.00315362332515494	-0.00676335387200915	0.00166211999185839	0.00539414866870851	-0.00292295460190216	-0.000468775273679758	-0.0011878576167105	0.00461428164516447	0.00187966743349818	0.00716476493070828	9.4483115969458e-05	-0.00720987916087528	-0.0141208353858248	0.00745873209903272	-0.00112085797630141	-0.00719709089465495	-0.00916069522292739	0.00358315486570305	-0.010744441258025	0.00217015120594078
Pde1a	-0.00764323430064886	0.00197999111589061	0.0126468674754227	-0.0219039275393107	-0.0510451852803981	-0.0316241434946872	0.0929165925747043	-0.00388743074436947	0.0333305025911244	-0.0181959763913988	0.0256369292562289	0.0170253155728081	-0.0217094437121356	-0.0129963563353508	0.0063362259018908	-0.00220943824028769	-0.0571938815248791	0.00772503111102444	0.0368700689474481	-0.0218784379635847	0.000992914285541423	-0.00199090203139974	0.0593291166823492	0.0102785922678743	-0.0214168331972169	0.0326143432225621	-0.0396487426578806	0.0172772355309143	0.034679806367076	0.0165599403720888	0.0151995268741466	-0.00750295734483636	-0.0106355619699809	-0.0224221847913032	0.0272185235302046	0.00456059896228791	-0.00574317179336487	-0.0188799663226294	0.0509048021812834	-0.00113861450462522	-0.00163330668934395	-0.0317960709845514	-0.000213445072002311	-0.0428642167354834	0.0485360830800741	-0.0260675671133968	-0.0307414597276643	-0.0167596469588253	-0.0059996375342023
[truncated: 1,600 more rows]
[truncated: 1 more columns]
