# Supplementary material for: White and brown adipose tissue share a convergent fibro-adipogenic progenitor population
Source: EMBO Rep. 2025 Oct 8;26(22):5612–36. doi: 10.1038/s44319-025-00591-6 (PMC12635263; doi:10.1038/s44319-025-00591-6)
Supplement: Supplementary file 8 — Source data Fig. 1 [file 44319_2025_591_MOESM8_ESM.zip › Figure 1 source data/1C/bat_unexcluded_pca_coords.csv]

	PC_1	PC_2	PC_3	PC_4	PC_5	PC_6	PC_7	PC_8	PC_9	PC_10	PC_11	PC_12	PC_13	PC_14	PC_15	PC_16	PC_17	PC_18	PC_19	PC_20	PC_21	PC_22	PC_23	PC_24	PC_25	PC_26	PC_27	PC_28	PC_29	PC_30	PC_31	PC_32	PC_33	PC_34	PC_35	PC_36	PC_37	PC_38	PC_39	PC_40	PC_41	PC_42	PC_43	PC_44	PC_45	PC_46	PC_47	PC_48	PC_49
AAACCCAAGATGACCG-1	1.99032842975343	-24.5307910912666	6.24718076585341	-5.41580990053308	-14.1149165830973	-9.60956889499722	1.79557938682489	1.56950691086601	-8.64969793619387	7.34437726054066	-0.167551591392408	-5.29501740312161	0.732509269612096	4.66161995417905	2.41543375911361	-0.648874616751266	1.82873125631998	-2.16062850892447	-1.91957023489857	1.11808797021949	-0.828816959492153	-2.23223699521722	0.951672939946657	2.56087473186568	-0.26992148787089	-5.51390382734031	2.5731466823778	-4.4612231933105	-0.373395554879293	-3.48445839169907	-1.82496886422224	1.74958736220092	-0.768277537271295	1.00805402127509	-1.42205964604716	0.0688455104677405	-0.0430451844321133	0.823283711444169	-0.830771773620239	-2.48595558994483	-3.36415471702161	-1.92663447200818	-1.87138635228111	-0.831026680814196	0.326197757196473	0.38828451467283	-0.946491180693302	1.59306414490497	-0.640091838759615
AAACCCAAGATGGTAT-1	-3.60241021037876	5.87319663201231	0.429201773169014	-0.81432095928539	1.06674377100451	-3.04287451474024	0.325844178400691	-5.05948217297786	-3.56661053470657	2.73056229347351	-0.392083927473865	-1.99847757249384	-4.75185064382229	-2.41660342244883	2.58026822699189	-1.91190029031876	3.50458023302624	-0.947097051496049	2.83589954026589	2.56902978558817	2.06486900920891	-1.19507373544886	3.7799531278099	-2.16470066424748	1.73342375410448	0.118254076318231	-0.568757879965162	0.0623662197776133	-1.02744199399851	1.40497236557303	-0.928432885547489	-1.64418680492995	-1.52521423425226	-1.25640760130538	-1.19585267326031	0.827622478177564	0.957310486402807	-0.548208986800408	-1.99642589365382	-0.462102089313933	0.704002330267886	-0.376422302547587	2.4991801309086	0.903229780123611	1.28553177690225	-4.01246469700278	0.853841321968768	0.815286617558329	0.0553825156994952
AAACCCACAACTGAAA-1	0.442253018542067	-12.0808103756528	2.25863837543814	-2.21960623912887	-3.29255452349264	8.56003963655385	-7.71114041137928	-1.74750812616655	-1.98825840781481	-0.0905195467386418	2.408614552098	0.0858728534435891	0.135204023314761	2.21687250920678	-1.2057233604646	4.72969963580337	-0.363186196700965	-0.682399952273627	-2.27541812679232	-1.66851126521524	0.0167350526400178	3.40616138880303	-3.85178780873127	0.273575502308637	-0.657816233556577	-1.35439264198246	2.67241372146227	-0.661146331721869	0.817906761236374	3.91960476318196	0.359827414077931	-0.47561631448989	-2.25590988635594	-3.69665260050115	1.92047051137557	-1.01425177366166	-0.431025335425941	0.643554035851705	0.00221652976705341	-2.19485279490768	1.16704017116226	-0.175864207341761	1.06305395332882	-4.24894808875556	0.0692609633380084	-4.0087468155936	1.99352312586984	0.0468864715457231	1.9332789161292
AAACCCACATCATCTT-1	4.59551658426623	-23.2261448718557	5.57183776652795	1.2707368332275	-3.58008954844812	6.17096012241795	7.93979961072005	5.2663425947543	-7.31865850512527	2.93110847173247	-6.89199894854357	-0.336871408829177	2.76812967630102	0.119159245213295	-1.9404683230742	-1.2145735331066	0.209276370732132	0.878303572885306	-0.536014061052171	0.622516727405548	-3.73708111830433	-0.270342995469901	0.979078108810353	2.76544841765782	-0.32363946959542	2.73776219392194	-0.551910531555755	2.48102388050279	-1.14843897085014	-3.31460090652679	-0.163445568331915	-2.8265523396429	-1.93636711807269	0.153426463137979	1.99046131729756	-0.820588423761814	0.739916215728645	-0.953569597796195	0.404918740655161	0.0957888494122144	-1.10541164978471	1.87229258061143	-1.27830061155731	-0.756368266032376	-1.16783062056899	-1.83884731589742	-0.682953328363903	-2.25371602997826	-0.929364627449447
AAACCCAGTAACTAAG-1	-2.27098525642947	4.38681414715062	-1.01723570779811	0.252359846007889	-0.481471012025842	-0.590206474691928	1.0621363051385	0.223801702699944	-3.25713518421504	-2.01016449538998	0.206982140956986	0.957449493364819	-1.07252840040809	0.331572222482301	1.36091709566319	3.85841772045076	5.45853902001026	2.30752256580145	1.51607951414217	1.92702426350414	-1.60868287034338	2.79474334292138	3.11772358917042	-0.580893692475466	1.93989276731416	-3.65841456093679	2.6708194244118	-1.65529143898932	-1.13615854553425	1.41616190226043	-0.441059916468688	-0.384009814979719	0.639727548122652	1.2977139346504	1.13705909073398	0.0443236036885803	-0.871433514659191	1.24801741978934	-0.616408065843002	1.33103782586338	0.454596344634779	-0.525290903530538	-0.0354999068808095	-0.897469930478056	-1.63809359060581	2.0724577090577	0.415730870248423	-1.02372123846113	-0.0557703862639878
AAACCCATCGACGCTG-1	-1.44974993802809	-1.04623185968609	-0.277253401618431	-0.698374713306689	1.01258293695889	4.08844305318152	-2.32904603540218	1.91106699717483	0.412046767350769	-3.7865484944855	2.4932984508243	-2.86821676870138	-4.3631756199353	-2.80414119299974	-2.65021536985425	-0.988357453247444	-0.239824922804572	-0.525090944440899	2.93487163213543	-2.97263171877983	0.786268078403952	0.628733483523675	-5.14449765712209	-2.67112391076081	-1.39473800575383	-1.99043026911798	-0.167789568337408	-0.0468707179689107	-0.356995368007949	-1.2893988201429	1.20252306701396	0.905806290896073	-1.88115678531579	1.13163540093492	0.509877719562347	-0.942073657240593	0.791805267622755	-0.70818576524785	-0.418029477339986	2.17033625642052	-1.12646626229596	-1.47421449113263	-0.57123866351194	-1.59272191292963	0.127513684341713	0.0828493240866285	0.0878884496001449	-0.511250190344031	-0.469766436418616
AAACCCATCGCCACTT-1	9.72966111518255	-14.9673699823698	-76.1976708952572	-43.6151855845572	5.19869424938913	2.75529888919021	1.34895253628774	5.91900622872173	-4.29483501715097	2.10771408176735	3.95586973119258	-0.702207507520991	0.969339816292239	-2.22429143090063	1.03993504091032	-0.664084478011137	1.16625332148463	-1.97426400943525	-2.97240504951303	-4.83714685642661	1.99672532973551	2.87527158256172	0.545035871160153	-0.566655892345352	-2.24987212577429	-0.239457411311371	1.15061625113689	-0.20407816001449	0.783262816993963	-0.0516295025221985	2.33906436396318	0.142703753768736	-0.993265412709071	-0.653026030422566	-0.853360570090405	-0.888053194884764	-1.26081479103296	-0.222925010944214	3.09446764499467	1.73676438066375	-2.3190126179135	-1.42402664472815	1.42809310451403	-0.683509372162076	0.700752784211247	1.71546471627081	3.49345689379222	2.8945857787525	-0.972016815284723
AAACGAAAGAATTCAG-1	0.164970748576571	-0.15402308029057	-0.878284695882095	7.20801796120826	11.1811500639521	-7.78299707825605	-4.06604720602185	0.108301142706966	7.83535749454279	-0.720321344265414	-2.2849743029116	0.203302285422031	1.75248128293345	-1.42544713868162	-1.72711030384219	0.558460529227672	-0.31882766886226	0.606172693285951	-1.08047703947916	0.0965836108734243	0.269182774447475	-0.0569434994824292	-1.04777948915399	-0.45148476749338	1.02869301277484	2.42971097806829	-1.11880090468423	-0.0697891332394087	1.25214618871625	-1.57897268403123	0.0401159906457058	0.853749031377678	-2.35795685934324	0.905719168501078	0.548689200329943	0.603539655190581	0.296238692621477	0.129200815640967	-0.044384841225783	0.657587699344375	-0.234696420866906	-0.970728198199187	-1.91625434867925	0.333059546606602	0.259153708331426	-0.446955749745863	0.262991783901864	-3.1135810467312	-0.152294001895388
AAACGAACAAAGGATT-1	-0.720251240715876	-0.373374842226534	1.23033179397397	3.55603225542734	5.73608264050224	0.315868269601028	4.59586082018844	4.82487389933318	4.30270617732917	-3.33669608473428	2.88170028870066	3.88031900734435	0.449980909890562	-1.38868642089826	-2.1757216963246	0.18421705619767	2.68153208053512	-0.463546356615571	0.92277926136973	-0.0302057303729439	0.0952532348833218	1.27545474850122	2.54777208400177	2.09921653450357	0.535182755571994	0.576273844381298	1.66365444747602	-1.21824587463742	0.0700757716006933	0.401782725124337	2.1047166066239	0.871310644831956	0.657160363361641	-1.25971886300036	0.421513493137775	-0.61147546994571	0.610674838108155	-2.79968587581277	1.12536565712086	2.08161564501509	-0.530435215065994	3.03453176121282	-0.280206794253368	-1.11247744995887	0.307115053254937	0.000817309908796096	-1.62939672258234	0.0287064318910684	-0.441097151192076
AAACGAACAGAGGACT-1	0.320500061593478	5.92528503603926	-0.692940181953779	3.77703898293461	8.29009105661447	5.94540915842827	2.66856155469339	-0.457858796550443	-2.3591014526673	-4.97341049462323	-4.26596097111498	-1.86299349429175	1.92159051105942	2.45359568766946	-1.01389517263988	-0.89305233405032	-2.94217050119946	-0.997023070174056	5.32729220095813	-3.29048081958857	-2.24538594057644	-0.51992379429804	-0.89225753287645	0.694738450753338	0.988283996916503	-1.87399289946798	-1.3856186140431	0.136184346089622	-0.446873700523076	1.34002416360555	0.0963080122182954	0.682248699935454	-0.600539020523004	1.73921535629518	-1.24899202044576	-1.50279108331455	-0.0254882734718404	-0.373714895932825	0.865293476204791	-1.37420031489016	0.697298951723834	0.198151409343432	2.20667424324052	3.39809704574482	-1.44304529303208	-0.277960838918611	-0.341638001097133	-0.492622287914353	-0.669978108113588
AAACGAAGTAACCCTA-1	-4.33050279311835	8.3702660082383	0.964177541229119	-4.77243211581544	-4.2406084684501	1.71222321658959	2.45278685721643	-2.99418920206787	2.77796911232957	9.63590132036822	-7.15405809731997	-1.30447318192012	-5.08282857976405	0.346276918309047	1.16658178340716	-5.51244859326543	2.34116652496728	-1.77899144484898	3.30417347036622	-1.29150897588443	4.23427036901839	-1.23668758200501	-0.280883380259903	-0.603588951125756	-0.781683573136407	-2.27559926489696	0.942151400451223	-1.46930430207898	-0.352042864094583	-2.59259563395451	-0.00237972738563939	3.08059994793421	-0.160751458636615	1.32003531025645	-0.688770232837105	1.08194948042908	0.250825789223465	0.913485864332543	-1.98448420765158	-2.64050794743986	0.83173962392103	1.73098514811234	-0.0932261969116499	-3.27238488132901	-0.664232993423638	0.562760658521532	-0.916289796842834	1.68505040804452	-0.317009997607345
AAACGAAGTAACTAAG-1	10.919034303533	-13.3024128821488	-37.6622541256997	-11.8758477631116	14.7007502228646	-0.332542023509527	4.08582203695772	2.39866566784136	1.24000407686791	-2.93734637177988	3.48971325091005	-0.00741014206596695	-1.60115156110847	0.725054235168866	3.07157632366241	0.0216674468019148	0.427983414299183	0.717070044389098	0.0437451622200651	-4.09548618996817	3.43262707578989	2.7416108066813	-0.512161596581873	2.04906963215556	6.96430791495292	-1.6807561477229	2.6273483465836	1.67292130212702	-0.702246145779574	-7.13429910310592	-2.16354865350957	5.68124159695667	5.24527298260826	-9.58951263981501	1.83378633597184	-0.935211067049064	1.7494934221384	-2.53404633574254	1.4477033451351	1.50153679630197	2.89591890677884	-2.70693599110923	-0.272167157930605	4.00705950769746	-0.448105228045197	0.726758705962277	0.940614103478152	-2.15701782596297	-2.58844145486853
AAACGAAGTAAGGTCG-1	-2.00034227848283	5.06168212690721	0.906444517269153	2.3860419545988	4.22899912120641	-6.36977193443699	9.28816356902877	-4.96220318966293	-4.92289294991583	-3.24531319705999	0.84698168251394	-4.58070684613744	-1.59895419515263	-0.59238710557867	0.558558466683874	0.536692866036745	0.385637942567179	-1.30544191337452	-2.80097195780885	-1.56341170653249	1.72906285001105	-1.46634821094772	-2.56901254960475	0.972137262497608	-0.4023874872976	-1.52221759942685	2.86489169991195	-1.00332091010736	-0.929057032678172	1.07925812194653	0.658578171858241	-0.611153443588728	-0.527839220591788	0.0211122161152933	-0.210455621052686	-1.25474655998063	2.79085280206049	-2.27426092705262	1.23083740133321	1.31851395584854	-0.0255265358328431	-1.67653486000022	1.29178488920522	-0.383880245556951	-0.320076073493807	-0.401422361638823	1.24462187748473	1.30486007901206	1.32185783135386
AAACGAATCATTACCT-1	-3.9630417017016	5.60402556371457	1.7810303442424	-2.47186100630992	-2.33271796565413	2.87450281720352	1.71371772704563	0.500608164244503	-0.128708139849507	2.51489347240777	-1.31325218503653	-0.268094291859113	7.84630135549192	-6.19874485806259	4.53862231151576	-3.91096969165415	3.37070577182032	2.28853973125576	1.22355418649818	-6.24910987779796	-2.30400926449283	0.801348416099842	-2.27168945395659	0.542629206186336	-0.428638799661982	-5.4649965817985	-1.12570093613565	1.73775301040499	1.33096324915458	0.600150013245796	-2.43596171466522	-0.826571806410135	1.72044214630064	-0.436764629454477	0.462176556945352	0.746860598107991	-3.93907563466477	1.15741066634661	-0.79132996280487	-0.963378292261669	-0.984514137950524	0.274126895507506	0.176944584604281	0.977622679327398	1.48007522137359	-1.62686871833561	0.900416683772546	3.97250065480875	0.465544886281028
AAACGAATCGATGCAT-1	-2.33393153710991	8.92371588037087	1.00658300584784	-1.81990378650545	0.736755886127553	1.56777692279764	7.86687063419873	-4.68439146950327	6.1164139690796	7.1743594771443	-2.41368564567939	-5.98606716653851	5.96977604077885	4.28733524630622	-1.29109692096322	-2.96183113497693	-1.22174394068732	2.16682977967269	-3.57833685535873	-4.87523836932834	-3.63430537175587	-1.16649234580982	0.978564206751541	-0.587984951479028	-1.24853647309445	-3.196495296799	-1.59483906938853	0.54680089759202	1.35485822820257	-0.510659304788729	0.376379205279505	-2.05006755522388	0.723435010515134	-3.1697606611986	-1.28406585097644	-0.562919041602293	-0.728253483068343	0.910865407163485	-0.120983298003633	0.963483274611599	0.160936675955198	2.91081865874524	2.55667652864897	-0.153603388182229	0.0815942491303329	0.854720828502141	0.139556828840572	-3.86000459295341	0.270856671877404
AAACGAATCGTTTACT-1	-1.2069786537852	4.29152846210901	1.53001916816323	-0.80746026590185	-0.382619261002291	0.559802922137332	9.19532290494637	4.22498299255715	6.51219446695031	-2.47249547983682	3.53623967042902	-1.79182988427728	0.936129601473542	0.640493010202671	0.64754429319606	2.32799037321473	0.029628277254329	3.57046267975177	0.30047539287212	0.711056700360175	0.278466682506308	-0.764430722916438	4.27489234684371	-1.67752627058806	1.33953913409807	0.563319052149768	3.90013803960996	-1.8536085813292	-0.589426713812231	0.689031047005203	0.445317163190526	0.114400209475624	1.27270912590682	-0.333793988313574	1.84090762055192	0.634982886863102	0.211551548497989	0.818413236813516	1.17229302522869	-1.48553871927747	-1.98820307011618	-0.619058924021587	-0.856949289392495	-0.630567973764344	0.140549348235891	1.57949987311953	-0.429491560316841	-1.45754264468168	0.323537232936817
AAACGCTAGAATCTAG-1	-3.58090050600098	4.81542223889677	-0.411174344009249	-1.79665360882092	-1.17026708836606	6.96033901498669	0.173616977513983	3.3511679963691	0.393868441077356	-3.87493384638566	2.41334138837543	-0.239961999777097	0.619502969167519	-2.87923693471811	-6.67107072690617	-2.55997486648953	0.0464336423730978	1.83220508636388	0.192854037206802	3.02479281569099	-1.6634322684392	-1.52074602357863	-2.06491270958355	-2.16488546953431	-1.05086285406135	2.05544485469953	-1.57121099950801	0.995004201608369	0.981170664941503	-3.17988406372056	1.65275034507997	0.949562538954191	2.09023622231595	0.460032427169977	-1.8339773390469	1.00426327937597	1.68660636049931	-1.10105218700457	-1.90111143509243	-0.859387577474272	-0.420818995162444	-0.88012915074035	3.34956259787412	0.0180785618343845	1.6607654099485	-1.37731070745063	0.0430493503706117	-0.412943278035008	0.649711353429086
AAACGCTAGCTAATCC-1	-3.18244712603418	4.83793992636379	-1.28888844480244	-4.64895013661219	-4.18540924441923	-1.72737995452076	-4.86857147952584	0.150024505683968	1.79873586498187	0.995039926029694	7.61442106849331	-4.32307345512296	-3.06516259771225	5.90218852861938	3.51632173466703	-5.02904753717956	3.45951196072027	-0.77617881844779	1.53916844493688	0.728754793031069	-1.02491046844377	-2.59982571426741	-4.32360472587793	-0.44147007001975	0.672897017257165	1.0930892217953	3.63098400110119	0.562393223412897	-1.90645915023647	-1.90016677878709	-0.431988652292792	-1.06862239428618	-0.671949066146371	0.703816353081695	-0.107934606321071	0.622189040616485	-1.6398633040981	0.0680595192115889	0.208586233108032	0.45072893675679	-0.117841861655286	0.397781338276627	0.727439815813201	-0.0305729334636907	-1.08357258934856	-0.37363636663543	-0.553510758286332	-1.69920317468617	0.558352552639769
AAACGCTCACCGTCGA-1	-3.14319121025995	2.58382132410816	2.72278089823875	-3.48722164778274	-7.49699644368419	2.98908503194424	11.1116203595575	1.71185872805302	6.57164137729287	3.22508120809685	3.32242523240639	-0.425505671855414	-2.54768633428976	-0.00441105927975224	-3.43141446721809	-0.301792126413262	4.38165519618317	3.17538987161629	-3.54252568619805	-5.88957020976262	0.999735402249342	1.09863846614263	5.84912635173561	3.60940686804501	1.36739422571773	-2.1999436028349	1.79123655326798	-2.15721814660152	0.345544593351474	1.36968640575955	3.40327833100397	2.45321302365208	-2.41673936092943	-0.752054974980271	2.52559499191154	0.125285676998305	0.924654366387199	-0.632225812703988	1.42580098697097	-2.22566607468315	-1.183566572316	2.1348705233717	-1.9033723035753	-1.85608530040832	3.36377607976606	-0.757161722719018	0.165818806565909	-0.0931546999906367	-0.948013648590601
AAACGCTGTCGATTAC-1	1.23010499883061	-5.0432482346428	-0.170383108901302	2.11778237701769	3.3766919475573	1.45483057315256	11.2658452698978	2.92258311886523	4.84227789754806	4.59987865648939	-4.77081353106561	8.4353770336294	-4.91036553468722	4.95586889936773	-1.19641877252801	-3.76298673476092	3.89398214662844	2.01522553544298	0.2495272332316	-4.28315785671944	4.01358591343271	4.15927374495434	1.15386605594838	-0.586019700473279	0.804318324999714	2.99266610943894	-2.56148386386876	1.8511987714959	-0.731897654135264	1.9400231154742	-1.45206775108762	1.37855841561101	0.560913740823186	0.188394038419768	1.77604720760681	-0.383257689980053	-0.834759779290269	-0.901604273727924	-0.991084919964853	1.50156929799429	1.14359030558384	-0.938620523905443	-0.365571371642277	-2.24074304029215	0.272718814434103	-0.46152651912489	0.0470360425985718	-1.37386792014079	-0.873268900673039
AAACGCTGTTGAATCC-1	-2.61751184892093	6.6057909450988	-1.11718707704441	0.315828225658688	1.87812765255662	3.63712086151827	2.82488347542589	-1.02338194964808	0.293702509101739	3.28927870038198	-5.11095835535307	3.44197601987648	-2.88505341542066	1.18978253724689	-3.77253851786755	-0.224244864289534	4.46115786489398	-1.44247468337782	4.55262220499044	-1.85414570396926	1.49634003371542	-1.38905890499202	-0.472475859843474	3.31826811690872	0.825394189297309	-2.95676982308293	-0.0180681882358691	-3.58815604213443	0.0609826616352412	-0.0382259959080483	0.092280991187196	2.61686666760437	0.472200768764719	0.557735974194741	1.33009551802933	-0.599471086635593	-0.488955056447311	-2.09720942965591	1.82981783134004	-1.18622595465576	1.60734236873013	1.23063192153191	-0.6378071630213	-1.81332982213222	-1.03386506233994	-1.69808398593387	0.0812195253804232	1.22804271983098	-1.56087449598016
AAACGCTTCAGGGTAG-1	-2.35771757823609	4.49273718691738	-0.89661601802287	-3.35118186354381	-1.42709875433731	-2.84903462976108	-0.0562231147765562	-1.69539001929031	-6.03273834490837	0.467436889401992	-2.37705473637292	2.09314969316384	-5.58053131445029	2.66462540932059	5.3511082385668	-8.20521633982345	3.51735443941932	2.38741124978211	-0.556769725027153	-1.23682105292796	-0.153348778901042	-5.20770970552849	1.98523080049033	-1.59872568559844	-2.00788484858573	-4.32493541281292	0.600512587498857	-1.8991290230597	-1.5419324006561	0.368850830541161	0.428768538424806	1.10619199536035	0.786053801901664	-0.570408236019565	2.79598249740424	1.95739183905427	-1.48971778896726	1.82603292848722	0.537897176406602	1.53661654577835	2.82620624003336	-3.02558981863389	-0.246062351512926	-0.19204157029615	1.63332927341589	-2.57203000054424	-1.0278862759985	-1.8992591042093	-1.88508764797378
AAACGCTTCCATCACC-1	-1.22641263566277	0.045544402134388	2.30809516018628	-0.96229898979783	-1.59234835774705	-4.18723783073646	3.59376044905462	2.37878022067616	10.4164344758265	-4.56800975368257	-2.41816312572672	0.519543957160936	1.30153368756786	-1.24627164077697	-1.00700457428206	5.06840567752921	-2.43925414087381	-0.185090913379966	-0.474182722978164	-0.3695808790547	3.81513137026015	-1.02187862497302	0.0915441105288507	-0.813536298009982	-0.212852264252761	-1.55555243153627	0.484847163716418	-3.42707444945466	0.356771332509065	-2.23455446812124	-0.213293240671943	0.666643409379929	1.42218512430487	1.56277180566159	-1.39669049004099	0.727408786819162	1.43070257051217	-1.9896391537665	-0.697206964814208	0.746332159019108	-0.0629828592167585	-3.11530867661931	0.0123959439456817	-1.04579207553447	-2.10776321392508	-0.307713420336717	-0.550579327180358	-0.651545405810079	-0.782764941483925
AAACGCTTCGGCTGGT-1	-2.29424882881261	5.71134394944632	0.210596657681322	2.5281038884313	4.94180078754274	0.91429363717247	2.41847597232651	4.70885525720759	-0.307314852407856	-4.75515511617798	-6.68517086275968	-2.56881579945469	1.92746357960426	-5.52245207120185	-2.55982783625911	-2.75267484661971	0.564272808717669	-0.463139743054559	4.35851313367212	-2.2156809444246	-1.9055568760657	0.290876701342126	-2.20894167398128	1.17218578527654	1.15487236851421	-0.814916006585318	-0.825140857317712	1.809154515965	1.04039194989313	0.459056269365525	-0.98854218807513	-1.65907411016381	-0.253979743373753	1.08876650473502	-2.0445279090774	0.122743779675195	-0.33205765447769	1.30534949188329	0.393588519708129	-1.73144017394653	-0.50708004415895	2.23121355508199	1.3045930456519	1.82702727450776	-0.508542075093748	-0.49216624001645	-2.73431800629785	-0.916384993645461	-3.38642716138472
AAACGCTTCTTCTTCC-1	-1.70851463976355	3.60948244636353	0.109000026776706	2.20303119862002	5.32955509790757	-3.73872516283546	-0.57161744068734	3.1680053198404	0.860866878809766	-2.03073993468863	3.0114528190234	-1.72913177089733	5.0939016109899	1.00052265813989	2.02867785517748	-1.54061168973513	1.06531157758358	2.57543908903087	2.06632145565088	2.65242288972931	0.666252341027551	-0.559115832693916	-1.37359432263197	-0.763109359550068	0.354403204027284	-1.72696722927565	-0.605400963459444	-0.257950292323232	0.282522264079548	0.819331431932006	-0.37228275082739	-1.7387229955819	0.0731682921501255	-0.793960356675989	-1.86374025165964	-0.150436562997654	0.717565438017688	-1.16532231804905	0.0932052053326572	0.569214931284793	0.752820965269865	-0.317430635378242	-0.495289079800051	1.6945042775961	-0.375452428276679	-0.928949038140967	1.32683267107709	1.60864964301451	-0.548425980983698
AAAGAACAGATGCCGA-1	-3.64916878472085	5.08997861965424	0.17416973264556	1.43132038590242	4.22772856582319	-1.42543676575553	-2.71521842986157	-3.4072726443565	-6.93741137916753	-1.56497279885483	-1.15017993946478	4.49592096984034	-0.492010687758446	-1.8172020272279	3.96879767724074	-2.96244577752594	3.12302624905747	2.295568622662	0.121516679345269	3.48132648683178	-0.760877375436712	-0.428011503850817	1.08371031875954	-0.389943678433985	1.4056303449129	1.30163154428991	-1.64955600419664	-1.78704606164489	0.410373751733058	3.79441892019561	1.59603582107546	2.90858109706188	3.5576339485767	-0.273063344586084	-1.49853686063076	0.0341362038928973	-2.56192167159663	0.0191653006594453	1.73612821007575	1.72917662077147	2.89726523859241	-1.06808028962276	1.13467641156757	-3.42868253969721	1.11374993896526	-1.35885134586656	-1.4330921139429	0.064478308448133	-0.278425164319295
AAAGAACGTCTGATAC-1	-3.30738598107486	6.24153446528271	2.11734361445289	-2.03298258232735	-1.39492287829121	1.70957209963267	7.60856075019734	0.453490523755021	2.33770780090895	-1.18342779776253	1.73477007304504	-4.4210800296191	5.74673666463495	-3.18916076469084	-0.225426353308623	-2.94670749506151	2.30654087621753	-0.159047119610658	-1.38424733914917	1.51024751866973	0.257328658178389	1.22091204208763	-0.458828437704603	-0.705605681342002	-0.202136661866134	1.29031115874631	-0.969081378492374	1.78532310528961	0.0937805281454095	-2.51365704279021	0.73849196477657	-0.906060997132819	2.66140353756457	0.880492952009044	2.96354103126254	1.63248468220884	-1.41280057944017	-0.541175888184369	1.33509773124873	1.23632834412357	-0.913265054948015	-0.898436513681457	-2.36444722876511	-1.51288150328753	-1.38261497048869	1.49282596163939	0.708967848038164	-0.525292471393738	-0.73935847299539
AAAGAACTCATCGCTC-1	-3.21496173956324	3.86733294549337	0.248830039519855	1.49505977911931	2.75147118221847	0.328525235954217	-8.3659771924636	5.08368197936034	-1.65640991273747	0.304217611212672	1.72472743931048	-0.0365863371431448	1.81987590478111	-1.047564568828	-5.36108311739882	-1.31278794016699	0.406342294414935	-1.1784744110885	-0.606318776666131	2.16222543774562	1.35457587624498	2.68681748623346	-4.29045847540004	1.24914800774688	-1.79007872442213	-1.75882262961813	-2.67886624827837	-0.85505323923107	0.582160767201705	-0.306216171418321	1.05481458804631	-0.49837623719978	-0.766059360054873	-1.5453801355451	1.11025394290444	-0.248959388834432	-0.538530695473657	-2.61396565168196	2.52875403529537	2.27705438885927	3.90216949068783	2.35689937071203	-0.269559230160419	0.64107393336295	0.609969887175098	0.224200730959527	1.48159518266485	1.13082327139204	1.65162199627542
AAAGAACTCCGGACTG-1	-2.75099584975118	6.59615900373847	0.562006776959778	-0.651759535436543	-0.887320008230713	-0.608887990216598	7.64722163827224	-2.96053818055346	-3.6391411789859	-3.60568543054762	-4.66550633859976	-1.57052538521106	0.731422041290904	3.61339517664606	5.89033484113646	6.04356158975119	-3.23782953895	-3.1432617761451	0.590906643793784	2.59463375696604	2.09673850520199	1.47258964739456	0.334991652457835	-2.13962048151577	2.73679217507503	3.25040436953797	-0.234119173986519	1.86605604568121	-4.41547727282428	1.53541785593082	-1.60565996389796	-0.884740603646435	-2.93350692587123	0.329827910567688	-0.70311498915949	-0.866280868573685	0.769770919345501	-0.383351839122508	4.09068085419989	-2.75446632788963	-2.07346006445093	-2.22713113620346	-2.44255514518849	-1.22351092645102	-2.27711264389755	2.30018206316155	0.788172095341337	0.3487321877146	1.88828164649007
AAAGGATAGAGGTGCT-1	-0.797827815546417	3.67516659783222	-0.959305699022018	2.01349812820138	5.13224420594336	3.95084626107752	8.81173979195282	1.40048486308479	3.58334028277916	-4.24516007966513	-1.59078733327998	2.06711947233788	-0.932109235947056	0.48359093102243	-0.231584404845757	2.05174717197645	-2.40955879179308	3.88597170130477	2.73290411286967	-0.223294912827782	1.45075286403268	3.250510164175	3.68661494807768	1.07317926239757	0.0718255984329641	0.563896051552245	0.0121523235712787	2.18821120667587	-0.196390743503549	0.403118042283253	2.64311007159274	-0.354152806549956	0.552236825887623	0.0252343661830547	-0.113467299869553	-0.4552200157454	-1.10001238844588	-1.25502019335381	1.6356071244629	-0.556986205716321	-1.65686483318936	0.911661366124738	0.272435423513009	0.150925255594031	-0.0351880833185515	0.750459474720294	0.23548692035722	-2.11403122179961	-4.16514109387255
AAAGGATAGGACATCG-1	-3.00715782701703	4.98152851783996	-0.295516409972514	-2.1403122539216	-5.87134089562315	-2.74829626180671	5.85460554416873	6.19893058137555	2.30335688037196	0.304562817090794	-6.0877367238905	3.25193525330653	-2.02496666679156	-4.80165962371702	-2.20222072826068	-1.40275232739557	-3.77004895398971	-1.72076334099713	0.376152968033077	-0.748095730974309	4.18963980830848	0.921153250075222	2.63852137050164	1.64143669187907	-0.751879505495948	-2.70799001136725	1.72155984740172	-0.531367734038014	0.447663906191128	-1.00562913003546	1.35820092845986	1.13846861867233	2.81103010428687	0.0339230922318568	-1.30979144297428	0.207688245879715	-0.442682011706269	1.69986317055938	-0.122086681100913	0.506493924786669	1.18916392222199	-0.915425653695533	-2.50930801194036	-3.6826968559988	0.741498244198203	0.95227696068198	0.759837527387912	1.90243314883576	-0.717103121369893
AAAGGATAGGGATGTC-1	-0.674953646209184	7.32969364746322	-1.3465782928661	-0.663555077818292	-0.950365266462934	0.793520831125512	7.14941163737415	-7.76350371486384	-5.65070941874727	0.708235723788416	-6.35495883256117	0.467155716119706	-7.66490118471204	8.11687325634672	-2.07080744635118	5.07489001707033	2.13836727062222	2.68580851497135	1.27443849484206	0.220646394027507	1.78934500299832	-0.279538118405178	2.89107804633551	-0.511183836233381	2.52494108030822	-1.23501916054314	-1.12983885181965	-1.95225062591466	-2.03205271129487	0.0596458747479893	0.354770579270158	2.02054856542232	0.802604168209939	2.14990844803377	-0.618912480841162	0.318928068239232	-1.77197627478101	1.3487430656761	3.55672527490951	1.30670733080705	3.16506368128489	-2.61937234941056	-0.184070286503486	-0.601169505317919	1.78331325911752	0.0201969786216438	0.0455856403444164	-0.116932758226196	2.29030859274941
AAAGGATAGTCTTCCC-1	-3.61741948563177	5.22988539549729	1.20457704548089	-1.8870954542944	-3.64251302973032	0.961469116943997	-0.260839979104138	3.13311772807682	1.89874783675726	-1.66848238222722	2.94750793083205	2.19926055655514	1.2249508633632	-0.948783590455643	-1.49003283437716	-2.24315405920967	0.183578151073687	2.69104856609298	3.52474733434362	1.58731285308329	-0.275417264370794	-1.29514440018122	3.81212824729378	0.500448036057333	0.812852449234078	2.090146294383	-3.05417991012562	0.0462767278823759	-0.943425370145204	0.833106803535796	-1.64175498702788	1.28122746429627	2.79784370107697	1.70887253818043	-1.72024086589678	-1.53539890670267	1.01932302364132	0.148259108986218	-1.07951271916877	2.2972202014891	-2.54692430597025	-0.858172180453156	-1.14559243825571	-0.877688013961899	-0.425805664709237	-0.743286913711452	1.19975384375781	-0.728890105875774	-0.705428636406299
AAAGGATCACAAATAG-1	-2.64615535404274	5.56260586342567	-0.254027781952914	-1.61772970179999	-0.246326289217449	9.61196187284563	0.675495524356406	-5.76854327193423	-1.59997754385205	-0.552548600321989	4.78308386931903	-1.80403068458982	-0.449346491373349	2.3402782750273	-1.24111450205526	-3.2324819960029	-2.66401391180037	-1.66598001427933	0.3996101505187	2.57653427138712	-0.606271510913664	2.38945846343152	0.585989409951071	-2.1028156869363	0.575693715648439	1.77461654554958	0.822931663241204	0.809230240655748	-3.45076319547873	-2.7168930772859	-0.726503912813941	-0.837742271617663	-1.2134255430193	1.50700133145346	-0.101173107283104	-0.805237679182653	1.41107976627001	2.09176518533784	0.434233016109131	0.630673510659274	0.548050390169625	-1.78098250207007	1.24443106127418	0.714869825371168	0.0884420835906735	1.23388193504702	0.211921193942247	1.07115738300015	1.69442969198225
AAAGGATCATGTGTCA-1	-1.29170098312074	4.46211882040463	1.21438229692994	-0.555307154646467	-0.931373015030445	0.980865217105202	8.07253736734962	-0.125179594702009	-1.83226244129222	-4.98159565355849	2.56168397625524	4.99452505403147	2.07507488156731	1.92855417530752	0.977812235744212	0.810972819654217	-0.233688276614527	0.910565108875267	-0.632711357196868	-1.86154760458629	2.89756735976245	-0.744139784008788	2.86110552582244	-0.44570581910377	-0.992118479042	0.91841047825358	-4.42375050209132	3.0536824319649	1.7894298360608	-0.133138228514391	-0.652033426655927	-1.05606441682407	-1.92437039955876	-3.87420765232811	0.398955058680418	1.36860813546868	-3.23808092815072	-0.355362954163875	2.25323725907328	0.530029648206687	-1.2974317222107	1.13968443331563	0.332693404058366	0.123800856448291	-3.43260387327158	-0.982398171070739	1.743029066784	0.460301507945192	-1.74305956510124
AAAGGATCATTACTCT-1	-3.06234112537326	7.5849352530364	0.447804555974685	-2.66358768509267	1.24625913807113	7.84221214809296	2.03131688399324	-6.27810095448918	-2.31700110206351	6.16306483636902	-1.85881627843782	-3.28001006441028	-5.1943250814673	7.72952720143971	2.86056553429149	3.96557279594813	8.22368765918566	2.16325977554073	1.95856784651992	-0.520289221933736	-0.472835166102179	-2.7563924094963	3.7994979523526	-0.827083183617813	1.81024233416679	-3.81415534846882	-2.8477734159277	-1.53546363320385	-0.910600612728806	0.949132942583102	-0.266560506793924	4.44033492410903	-2.50291193909119	-0.56809827943816	0.779392434711386	1.60776360498432	-0.985612933166245	3.15047075848539	-0.945425477014257	-3.17662315315388	0.0698016598346086	-1.17150132388787	2.72742241600132	2.54546844004403	0.535702247534828	-0.171151000388118	1.10405834630555	2.5924822804455	1.7145453360217
AAAGGATGTAGCTGCC-1	-2.5179053947103	4.81097845527619	1.52044562726083	4.46167094165248	8.50221364971593	0.671900208541506	-0.938186221527375	2.1073731897127	-0.793850692082002	-1.75591303108246	-1.37747874849881	-0.457840775205146	2.14347521767804	-1.4032434536305	0.889578864814472	0.248031024918468	1.74616479549056	0.392797778424274	0.433878607552485	2.57011032752858	0.951323098792614	-0.00915853556117339	0.605632729774187	2.57958577356064	-0.865632666638428	2.24910576885351	-0.677440506575359	-0.213136572161832	0.473450080159871	-0.0732755321081083	-0.926152311828183	1.0227192362195	2.15666145278485	1.04116009234637	-0.827017153668083	1.00801210788901	-2.56194987936775	0.0162328607548321	0.348926827611603	0.724899785176268	-2.28001262232687	-1.39412454808568	4.13785347707995	0.948761947031639	-0.0869425450971454	-0.961550030938514	0.801709128433915	0.60150418872677	1.58343042561184
AAAGGATGTCGGAACA-1	1.89155126267264	-11.8026945730977	2.52750916353644	3.64412358299014	4.67057847997032	-4.71072844210072	-5.22983059461445	-0.910888708836381	5.83524915993913	1.09214427679318	-3.44684461416263	-2.3063895896564	4.44784031588565	-2.81377292191036	-2.25930335416619	-1.14661458225017	-3.31495492054114	3.90994278146059	0.807196396124715	-2.10694386021358	3.75346143344305	-0.630843157230282	2.26086513816827	2.20938706277237	-1.53347205103619	-0.642628662264017	-1.63459868958199	3.40139387396158	-2.01713790649314	1.98826649118736	2.25509382361932	1.66600274152875	2.21373299241293	-0.46894537859343	-0.690042800130584	0.0362248234103914	-0.345154049859946	0.350684572544667	-1.11669733393783	1.5180510498607	-0.149433177457129	-0.636235535154122	-2.52073074644952	0.680340211250222	-0.0260222466793153	0.0210290784293128	1.10390628269051	-1.44645418470541	0.292236359383188
AAAGGATTCCATGATG-1	-2.81264190019585	-0.396916842232994	1.00931900704668	-0.957812129954274	-0.37922632004152	3.75857478818086	-0.589821877392308	5.24055028337995	0.390619916643751	1.40719937516451	3.43467170870609	-0.771203755744521	-0.967985280537464	-3.44825325292142	-2.96292134782815	-2.32838515610728	-0.930225563169901	2.83540950496841	3.25906836450519	-4.62815830729911	1.40650256346121	2.20822919362724	2.53231265367542	-0.26078967353174	-0.2728582010285	-0.889721236000585	1.32013323705274	-0.54207701422183	1.70078560464315	0.0368796810593946	-1.61443872595784	-0.393832884961731	-1.72740274755592	-1.75114802951071	0.253605451755435	-0.673377150556391	-1.36690724155211	2.16705931210647	0.773248008417924	-0.535599265865291	1.12955320995539	-1.81061651340986	0.00366015956740635	0.4856225842879	0.127462405984596	2.17539883441208	-0.990431819668979	1.52098272971944	2.40574418208357
AAAGGATTCGCCATAA-1	2.49854683399982	-16.0764913849739	4.05373990220538	0.237938399458523	-2.10532215665727	-8.68234762312043	5.41078649655313	-0.605697921395484	4.88218605405303	-5.42943895018439	-4.7278419668122	-9.57446957223845	6.91409311495284	1.5497775625564	2.11054716124669	-0.0100659449882106	0.265131673525636	0.598751997402334	0.1133891951607	-0.596635955437364	-1.31724974969436	1.18512125007007	-1.9267565902813	-2.70070029734336	0.388709345730956	-1.38139534496329	-2.15164297979004	1.38124903905518	-2.38280862597167	1.879056606639	0.317893379892109	0.847273566539138	-1.01483702793202	-3.31693510613996	1.19318528742162	0.69347029129611	1.49396953462238	-0.0650007488578263	-0.652405766795295	-1.92737439203846	-2.60812449642334	-1.40097674432552	-1.07806759141565	-0.817246669560241	-1.28254309755164	0.439406835008602	-1.36961052912279	-1.06411977004728	-0.128674291256024
AAAGGATTCGGTCGGT-1	2.59249294495504	-8.1045077831493	-0.464077193868068	7.07120005366981	10.2615991918703	0.901096706549629	0.429976356115972	3.08505172810936	-2.75465477102064	-1.02912497931766	-2.26846373980061	0.983860547231738	-3.02587892579371	-0.0406755848259653	0.750836982717562	-2.36322476145909	-2.82553917156078	0.526807846769862	-2.59510948235637	-2.92368057169703	-0.522682409757992	2.89195384826584	2.21938898290419	-0.212955844773054	0.882243894117181	2.57090991707729	-2.24133967219048	1.05964765019615	1.49403635200173	-0.971610519175161	-1.07010225354841	-1.44619685072451	-0.338936402092179	-0.368551585641726	-0.00557551331611635	-0.737552194098092	0.98336276431392	2.32193367761467	-0.20626482237661	-0.557972206882472	1.44405405133597	0.475815682766961	-0.35168175373334	-0.310678104894334	1.18969878529137	1.06143226967826	-1.88883312061919	1.18498850991458	1.23885550790161
AAAGGATTCGTCGCTT-1	-1.64818660754992	3.07702785405886	0.682944822919213	1.64072123278189	2.60218379710842	-6.45685146605357	7.09289552377807	-2.75739816979839	-3.58913457458102	-1.87383343223637	2.25422162313794	0.434162602248324	1.75560095031005	-1.88273537363654	1.71228214386374	-3.66843269208517	-1.08707838190168	-2.53197074881719	-2.87007060157015	-1.86721924735197	1.5211843014267	0.378423541515569	-1.10033335530811	1.0435095126492	0.644976191843416	-0.0430968214823001	1.75895524121888	-2.32122667736525	-0.272769233289155	3.0526747802458	2.22705299020879	0.444465873012403	-1.34399281046801	-1.71019522188118	1.30224617917071	-1.90884008970418	-0.473645681781562	0.0187554586242479	1.67212891139728	0.971997875887707	-0.206722279073921	-2.61001609710748	1.05860869562082	-0.144533894792526	-0.433170765309358	-0.329217986280264	0.488455400003464	0.559871920076991	-0.163140158038718
AAAGGGCAGCGTCAAG-1	-3.37800115137591	6.70606416091067	-0.346447475609296	-3.17523261274489	-2.68744699837419	-1.01509803830483	5.78724424146459	-3.56176138679435	1.23552224741225	4.95219870118635	-3.75132464558567	2.06969082098965	-6.08053104506221	2.01798019588602	1.8701626672288	2.84507767770991	4.16211806985709	1.66391908573744	4.18577827787677	3.1624937041274	1.85030806724674	0.28915888239589	-0.927330473265231	-0.0741663270063213	-1.88653042768493	-1.43754808499021	-2.46869158777004	-2.25726618528701	1.28782719543698	-0.481858064643364	0.672657600731148	1.31583217831412	-1.39115030954199	-0.550799716167179	2.75104512024781	-0.776209909882547	-1.433350183595	-0.205347738060466	1.9311492802753	1.8799011689798	1.87038172428866	4.42736992304911	0.290867661551726	2.04922696618384	0.273183664900429	-2.34884662742797	1.53780978541696	-1.68436039747696	0.217914174757706
AAAGGGCCACTCCCTA-1	-2.52135117961098	5.4064739805518	-1.68373736868405	-2.39514927258854	0.135082751206605	4.19784811195089	-5.4316147197728	0.0971152618411473	-0.435884486092268	0.742266424203943	2.62784994789302	1.81990991153353	-1.40497136990259	2.08827820654692	-2.86125159253423	2.01738901136995	-4.32101767028398	-1.06840326865869	2.50726750489407	3.24026391935232	-1.57602480552528	4.91041725630678	-0.6344208990283	-1.39719979648958	-0.408105375941946	-2.44974656353503	2.26814659777892	0.267997012761815	1.11878209538821	-2.07630057088455	0.836478237347256	-1.50500781858046	1.28813368594388	-1.08524838200731	-2.04306243087518	1.93910584030687	2.61874339654905	-2.14165703970465	-3.35367340534306	0.505997458027344	0.875535515562945	-2.65483243059352	-0.274813257829512	-0.748031334920077	2.33961904118289	0.433513568759477	-1.93785029684666	2.24068996817497	-0.660701520052449
AAAGGGCGTAGTCGGA-1	-1.54392151715272	4.14370198899581	-1.1191692309714	5.036078882754	9.71823769428832	1.33862075472988	-0.208110125001884	0.954331031328921	1.74915192885219	0.30587554161838	-0.798508281204985	4.4884095082832	3.37925721876567	-4.20738459493539	-0.774247232387186	-0.747973513178105	-0.2458289522574	-1.59357149805043	0.851019844548664	1.00531317054744	0.351701730515098	-1.94229839004686	-1.03051563317314	2.41655958395434	-0.0356759487789068	-1.94690803891203	-1.55075990976604	0.576323322195582	-0.0802739680084925	1.09019725012588	-1.88235077141688	-0.82979889580811	-0.214058584840247	-1.90723600286241	-1.00665156519198	-0.137521489035462	-0.779724273583927	-0.351933653201637	0.973408194122504	-0.774979876079014	0.449841768829858	0.639374570169456	0.820784708533841	-1.05846520602962	0.561838726012973	-1.09183312179878	1.26659513472549	-1.30066427282573	-0.0673313233123388
AAAGGGCGTCACTGAT-1	-1.14034839095147	1.59882219271987	-1.7006010591042	2.43229288168831	5.01650397687509	1.8046150435383	0.279745597862667	0.292418632816003	-1.18021731439962	-7.26523605583427	0.363130873686194	1.85153346136817	-5.03568132540883	-1.11437297794223	4.09490301236201	-3.09985245458182	-3.25615812758187	3.63080001431862	-0.675433827760532	1.71751185702102	-1.50343664020646	-2.73340542960072	-0.0135755602794287	-0.90937613643528	-0.978234393937793	-2.08445708783674	0.0538322040290782	-1.79069442080471	-0.332240127983433	-0.562116106057647	-1.65701685618654	0.386724585902737	0.6937228925592	1.8280593417084	0.739585940103366	0.972789981077835	0.904280918318062	1.89109896837139	-2.35843507420948	1.28929546762861	1.31886143642566	-1.68501587598436	-0.20691899253354	-1.54917480840957	-1.23541438392038	-0.539323813212323	0.24884390241751	0.510126715973233	-0.745859150053175
AAAGGGCGTCGCGGTT-1	-2.97899808172063	4.37895450073609	0.411181960974152	0.616516582573097	2.92236447562395	1.64056663745808	-3.41642018539148	1.24759805520347	-1.45252587504188	0.0362123207019249	0.762237957052917	-3.01094009033201	2.06079126805919	-1.14572860271443	-3.63624611046898	-0.313688425334146	-1.24916707816193	-2.38746138173282	3.31701595730455	-0.367023872901149	0.130647101881778	1.11419049572178	0.57140141467927	0.501820401390888	2.06926076016469	-0.94508033070683	-0.324418922838618	-1.0312785877755	0.29917054889378	1.41447253528722	0.130720551501	3.0359449547235	3.00368102135492	0.780800615390577	1.0328464574315	1.36935868101016	0.84022072984905	-0.289478144779451	-1.17825096151618	1.9903259355715	1.15963027469795	1.68283085723599	-1.04523266098131	0.0847154506176144	1.15974954887877	-1.1462773964771	-0.544325019279964	0.130354086526276	-1.59329783977139
AAAGGTACAGCTGTTA-1	1.1736649288493	-4.41781729636762	1.06096321877449	5.07349748369523	9.38768405124553	3.13048636991977	1.67009916450481	2.09695280891456	0.784855963617608	2.27814294651737	5.02778613993577	2.58676341427268	-2.74203224798984	-0.332324931477817	3.05400301953528	3.88178381750802	1.28268862249612	0.699587953396783	-1.14431117487424	-2.13679620767427	1.50909069371686	0.790340683657551	0.055496965467335	0.507745164234772	-0.0774984191956258	-1.44347322344455	0.283120016810846	-0.528230078050983	-0.0685530505844008	0.157660893658793	-1.0492246143478	0.209935316328269	2.32342721342859	2.41699798459343	1.01898553543447	0.39761092209056	0.263884097581271	0.112732160422204	0.691550538977091	0.359737059352464	-1.15825835474574	-0.843602100409468	-2.57869046820617	1.22994974420891	-0.140489749496301	1.20908300805795	-1.23464956533006	0.395190262075555	-0.0782139303523168
AAAGGTAGTTACCCTC-1	-4.04719323183404	5.72800026625543	0.967569892525876	-1.60315375140818	0.337491699399053	1.24595309024139	-3.89793883435929	-0.542200359291353	2.38531256327786	2.17799437576415	4.37250291459824	-7.058022293913	3.27036488931998	1.6998773195749	0.273036926891838	1.80080967009664	-0.0991743631990799	1.08509981790936	-1.00591436160283	-2.85711858843488	-4.6550666650898	-0.0515697445425736	3.65254585270828	1.65680341728208	-1.86692472038161	-0.219337845293754	-2.86770779302901	1.35250571909854	-0.212730552573943	1.59157060165877	-1.06009429797726	0.898672986403281	0.596461949896871	0.195882081456066	-1.49456802474871	-1.16368297344528	0.551136053610331	0.685543955341012	-1.24235750103854	0.293340071257133	0.352418020741398	2.22632448519723	-0.777053550286892	-1.76173053640825	-2.13282852015046	1.71193653155911	0.0768057766665051	-0.716691129327257	0.641805054635285
AAAGGTAGTTATGTGC-1	-3.64591432482263	5.26881590573554	-0.461202573628706	-0.202330993120201	-0.819710342577023	3.744260373815	-5.97439580975248	2.03137266148227	-3.59204454901742	-2.07919552888329	-1.67515747714073	0.738734640201846	-4.12025900613918	1.07745614788873	6.53404048145337	-3.83261320219826	-5.23323240171748	1.28152910913415	-0.773549322288287	2.44902501188833	-1.01435586378319	-0.184992378830383	0.343340021194262	1.29317152840852	-0.914033169578796	3.52799286316141	0.566277651115365	2.21427018257976	2.33977367236226	-0.596139958480473	0.0697752529027097	-1.730381712693	0.262031737905974	-2.38336430525654	0.0915177167437217	0.220704334774465	2.0584909326516	0.416099049982822	-3.18891698853769	0.824011345318287	-0.352443527252154	2.90245043917505	-2.37170712796254	-1.86395257150433	1.16731192635099	0.803097509309676	-1.92290857780755	-0.414371118450651	-0.741919655229212
AAAGGTATCCCTTGGT-1	-1.13921105690748	3.03262621826714	-0.242575792622466	0.319468176423643	1.51917778772463	8.16539427883893	-4.05081756383076	0.999468274105635	2.01321599588263	1.01860477589189	3.89884901578467	3.80556058261355	-4.10754372305663	-0.0066962157220663	-0.14964470359254	3.89601060860889	-3.08859817865099	-1.24958569146325	-1.4964146662191	-2.16812532018716	-0.720869725741502	0.331597136913013	-0.231987115057381	1.48907623538956	-0.0134363367678797	0.105989674414172	2.97697818981137	0.44673467055917	-0.571737310443898	-0.917988567804568	-0.210019101762356	0.528563381917316	-1.36368172026571	-0.452517722852774	0.162007589591574	-1.351287894656	1.68306426299283	0.40397766163292	-0.385377390128248	-0.10324980362836	-0.0568766276724122	1.47127997410723	-0.827597202305331	-0.121146782402977	-1.35362806426255	0.801612218417832	0.0561825247736599	1.84334020871392	0.0930913844524468
AAAGTCCAGCACTAGG-1	0.0772322187413053	3.41912528920304	0.0230782941991418	5.37290877517461	12.0245724174138	-1.69231859017386	4.64973380664592	-4.93832875768159	3.83135468214989	-0.929789536156876	0.95154696225407	-5.11720585142094	-3.16778936654375	-2.12973113498532	1.34564280415917	0.866453291309462	1.11330421965511	-1.61590492712498	0.561114568379772	3.18700364541719	-0.500199843644273	-0.0303144504000083	-1.25293894027121	-1.65692623068541	-0.00408308167560461	1.43139128396314	-0.518292291015952	-0.016525114992628	0.056321533994234	-0.974440567021982	-1.54492837826269	-1.95684702208775	-1.797987578454	0.19113161865193	-0.358085261776143	1.13842454375894	0.654820111212999	1.31942323238422	0.847531678146707	-0.22058534806914	-0.246440012481421	0.119907452612572	0.129027865994649	-0.587019780186411	-0.507392311643604	0.284449424022671	1.55600502355213	0.723515879029562	0.277817885094222
AAAGTCCAGGGACTGT-1	-2.81792384126165	6.73301713082723	0.798357529334114	-1.94589333091789	0.135832079853629	8.14178301481743	0.633694753222845	-2.61187147951176	0.911158124711621	3.0511328393979	1.82323323439219	-0.584646095975371	3.93924206720131	1.0020282021845	1.37071471309308	0.360318332995831	-4.67237519813255	-2.92007102496906	-4.33921200510186	0.176493079490974	-0.755881255550235	1.29377384463595	-0.880211618412658	0.677717220407814	-0.523962972365813	-2.08210151798282	1.19164188810217	2.38390362504024	-1.67385679887747	0.521303509908237	-2.52329048598965	1.92024337103809	3.61170315345231	1.63292831326755	-0.847001793506108	0.654325517811982	0.770188560106824	0.866866967853814	-0.488580532842118	-3.19694017633761	-1.95471749980147	-2.01922908413992	-0.93950672669563	-0.0510758220739328	-0.277035001142378	-2.8235656225855	-0.818871966452191	1.41901940048078	0.694749259605232
AAAGTCCAGTCTTCCC-1	-3.7312909787047	4.53091655426483	0.556413355627675	-0.298456843383524	-1.30590050741351	1.23763614210293	-3.63193088934898	3.62076744771814	0.150232502934763	-2.63042489084772	5.95052069362717	-4.73826125216107	-1.50093940028573	1.29882152321418	0.470805491128288	3.15605459809562	-0.123945386841675	2.28113676255901	2.13382189041512	2.30088229141776	2.08322478976774	0.479179483992434	-2.04845602165674	-1.51105836501077	-1.18359297683101	1.39491515160537	-1.12428273495957	0.589702445001666	0.123145303700435	0.555907428116955	0.243205907049759	-1.54356382524601	1.91196651127553	-1.25606417326587	-0.464973664409093	0.880432075751861	2.9760791491967	-0.113516220570789	-1.88895134657923	0.920358224522287	2.58970019025576	2.82030649085654	1.0448040805154	-2.28165626453958	-1.93334446797986	-0.0269118911942561	0.394978066773548	-0.151827307848736	-0.169412075448883
AAAGTCCCAACACACT-1	-3.2837196730743	4.76786444078957	1.85216569589554	-2.44691721974441	-2.84077000577866	-3.93409555464364	0.125668909477944	5.19036050709082	-0.173777818156712	-3.11446079145482	-1.42797069494403	5.62812030678537	4.30579857933195	-1.8188294982644	0.0615321395703424	-5.89109878494075	-1.21750646744094	-2.90756979909606	5.28672962797425	-2.61469892580323	1.31471297560569	1.34671965162321	3.90103606977956	0.554804652712692	-0.614476603459719	3.01796561576535	1.66884293459292	0.836775881676779	-0.726827771558192	-2.06085329496619	2.03276117371628	-2.07969497736605	0.500721482829136	-2.08449667614588	-2.96630341770611	1.76210382665436	-1.0385445979823	-2.18379010984379	1.00982591198236	-0.737632679231981	0.559495833386173	-3.0983874002536	-0.245418688405246	3.56143400437927	-1.79676349617123	-2.99192260303134	2.03350381011337	-0.887016435961426	1.64021468766516
AAAGTCCGTCATCCCT-1	-3.91606051567577	7.52023419750519	0.897531601875382	-2.39544895258886	-4.7826380223658	4.33075923050906	2.6510824652217	-0.285949183687935	-0.361281165092662	1.6143251971722	-7.17227299778175	4.02432082921674	-2.70047679287263	-2.88238888027334	-0.05319096299931	0.425719891594345	0.377287546351945	-0.118287620357855	-1.19732691468286	3.6273406396226	1.53707722198045	2.08841021217107	-2.39355729911564	2.25291024433586	0.359987627113078	2.00825933221717	2.3989815646552	0.322077120870355	-0.226565189315154	-2.59469564732304	0.581290217030762	0.113597029098562	1.01612313401194	0.86181768114822	-0.856220617888757	-1.58961290387056	-0.195705441265701	-1.79652787154162	2.12893110229232	-0.715480125954816	-2.10000806577082	2.34607899029616	-0.687640507698028	-0.224857615289744	-3.81126366764518	-1.5789918639036	0.361977943915143	-0.8980942463809	0.860965978982652
AAAGTCCTCAGGAAAT-1	105.605904943005	14.4774707134938	5.11889244644551	-2.49099877576496	-3.53616740592768	-0.58596231913053	-3.93277653913962	-4.66077656592901	4.24322294792062	-5.36335043340717	-1.5207498797336	0.0873022853353783	-0.137746463107486	-0.606357300683354	1.07655725617762	-1.15555219938622	1.68328947593532	0.587486981814548	-1.88956179493125	-2.97373150831653	-0.466801749507679	0.819750614522119	-1.26645046750416	-1.31012298419772	0.685271116635043	1.67981064297718	1.70863204388395	-3.52307298219006	4.62873043174717	-2.34452918207192	-4.0612805014752	-1.9367718470978	-0.43139606706134	1.59539172223644	-1.01884937739376	-4.89627553606352	2.00715110181168	-4.71733626621763	-2.50485985489398	-2.71544909091058	-1.20517544265241	-4.53762661196884	-3.56455845031677	0.924942839867837	4.91422227956502	-1.12597779038941	13.0320935173384	0.819777897581504	-8.18442618315787
AAAGTCCTCCATTGGA-1	5.14099596758308	-21.4450459252409	3.75633545358975	4.92715595497085	6.48695152471074	1.65624087320601	2.53822232540207	0.721501652140477	-5.75236636603507	3.72809315205487	-3.4815913876113	-3.72610698796236	-0.981715492045972	0.0359629127254535	1.81396204450799	0.481354596815493	1.87924124286833	1.69990183348847	4.44508206102509	4.65919946477287	-3.48186004833251	0.0180372884540069	0.785422941239503	-1.93203636409847	-0.255008700350643	1.9572680718215	0.843660516855248	-2.31413859190294	2.4363900458419	-1.67406226805175	2.74732359850699	0.0427138303248717	-1.7248428797593	-0.837634893009203	0.464920597819759	1.39062966066673	-0.295581630505342	1.17351809872424	-1.35852844864897	-0.299679932551285	-0.660831263709593	-0.619118654845068	-1.13106245746726	0.907291075221404	1.66442611167529	1.68377452354685	0.165308188083184	-0.985710579912318	-1.83241870529128
AAAGTGAAGCACGATG-1	-4.06770663232928	6.05214956148509	1.40830446281104	-1.34767430192156	-3.24968778663417	-12.4032251404027	3.12536281712334	-0.832850617759101	-4.01897821108473	-2.86246314401659	0.704994556677814	2.34684525139545	-2.24184354095501	-0.836662742162704	-8.33300162168579	4.7079384768823	-3.3885207239527	-5.23046303297386	-0.0619301472176945	0.597632725963562	1.18163798300105	-2.44502707135062	0.824554989092307	-1.40130990922142	0.352448641653732	-0.3605963895068	-2.39515695783977	0.658937836693506	2.68947086987937	-0.0978215362060323	1.0517493238367	-1.24721705780346	0.587068955738387	-2.31546925066585	-1.16301021905268	-0.833430099107813	-1.8477023845072	1.72934896956871	0.474971979761199	-2.90542708092825	-2.21849530610475	2.59911640279632	-5.75533024655003	2.69607003435818	-2.95613924526219	-0.0594115607148366	2.670374773459	-2.19889350722914	2.17207668807545
AAAGTGACAAGCTGTT-1	-3.52889730011054	5.97839020358447	1.82204929763748	-0.406221715556574	2.05563934561249	9.19861209561991	0.538462717963263	-2.71069372694657	-1.04821457705898	1.43660739744617	-1.07349399011314	6.21549686275064	3.73230240910298	-3.33261087502099	4.11839857884713	-0.834222233965541	-3.1329856057275	-2.09489745252033	0.666529561808474	-2.97975609941139	-2.18928923423457	-1.83330855525729	-1.0464519507954	1.45812809417272	-1.16863058573031	-3.45555344043663	-1.71490855892366	-0.194884934496461	-0.248325598626562	-0.501571220114887	-1.40120669037589	2.51145170580732	1.84707330911603	1.3651460142173	0.74945129084709	1.39121710132417	0.690471566036579	-1.03469812902807	0.468102789323822	-2.13404394792234	0.36556892546778	-0.179858684032101	-0.698943032319922	-0.785828054341837	-0.366598774977096	0.395709841226055	-0.562915628250914	0.228446851972651	1.08849535807494
AAAGTGACAGAGGGTT-1	-1.11562745713272	-3.1497171880156	1.49320033767607	2.55517995521876	6.04030602115877	-0.307441337762126	-0.76954271101274	0.997579982836585	-0.777312871764973	4.10087443723126	2.31918731166773	1.10402050857081	-2.64736182041061	-7.10798988997416	-0.227457802336162	-2.04710151557198	0.796000386940976	-2.66134324395501	-0.719316628902508	-3.35251760846288	1.36687305296281	1.45301411366611	-1.88208665443317	-1.25859162024738	-1.87350635997076	0.030595401256848	-2.71938266599133	0.615260571606895	1.47425655435419	0.119362276319565	1.93066729400087	0.268530893080403	0.942721118519952	-2.38715373722339	-0.528521066120207	0.0221995125956402	-0.479025243192457	-0.751229847725382	0.214800936605779	1.31231612626885	-1.83101915319133	-2.7635381233313	-0.667874564664073	-1.69045832224878	-1.09577833205176	1.79350238860061	-1.18750768424109	2.69433328003763	0.167017018340483
AAAGTGAGTAATTAGG-1	-1.99167918567019	6.18476444272263	-0.031455666360356	1.00717566190578	4.5971403249652	2.13910414484149	-3.47714819044327	-2.84216134362259	-2.20145625385494	2.77622875545948	0.228590472572553	-2.25155639688018	1.86796504224665	1.66933033099736	1.42963565970543	4.36256282011204	-1.68004792724115	-1.33599225307013	-2.17498155433264	-0.633641043951062	-0.0496739167710625	1.56371551513131	3.29649676863394	2.71331193218285	1.24001309191068	-0.167742224169033	2.47232107443608	0.272938666865511	-1.7477294840885	1.88150277348747	-0.627288197805429	-0.412728092196656	-0.524284811561265	0.473143428521068	0.573115408535392	-1.7099000395181	-1.43872153739495	1.43826813435616	1.13548139125771	1.65162207219815	0.295400796634493	-0.979616504367313	0.055255686031819	3.1065754291874	-0.0290192586717471	-1.8702238167096	-0.224467371525186	1.65475846696599	1.62210304353175
AAAGTGATCACTTGTT-1	-3.53523610222329	5.10718756521703	0.866831002910218	-2.38579308402636	-3.2302664943418	4.46251141952215	-0.255797166971262	0.423325862486321	-0.231741180697052	3.38280287159202	1.25896150282597	5.99723285438457	-2.16677324204781	2.7238657897401	0.647239592571617	-3.21402764983163	5.16643114545623	-1.22181530263995	-1.29373591650879	3.52046770239273	4.3732799164733	0.306540125171648	0.960951726272945	3.09458180703592	-0.389383667899003	-1.14187060632709	-1.98993006932333	1.94953296933044	0.225596620165861	1.17210917036887	-2.51907924424197	0.987010402834722	1.57385691703875	0.0685870475917679	-0.499296856047582	0.17502545373368	-1.39575421853318	0.658148251585848	-0.02269191734181	-0.393511563792703	-1.20191719634821	-0.314462988503071	-0.906450775049969	-0.241225855885596	-0.242820765657226	-1.75228987059802	1.82439937289027	1.27039132789355	1.14067216421518
AAAGTGATCTTACACT-1	-2.24006991981908	7.62205037266579	0.264287757966356	-4.11378302611902	-2.97522053767264	10.806409493012	0.0793620717416597	-2.78426926553021	-3.66182011208696	0.604409252065583	-0.265002557891899	-2.62800656045712	-7.99399284294831	6.91198296138343	-9.11149004231147	5.0448713527722	1.15364979064996	2.11938648297408	1.44637706545143	0.11812741182651	-1.24816315764676	2.86644110914453	-2.2599903374488	-1.22629608461145	-0.592108316319963	-2.44951969178117	-0.668499516983715	-0.288913899241349	1.99200917412072	-0.499159129461205	-0.282424006232926	0.433306510037861	-1.61992316535512	-1.21395110042011	1.15007202286459	2.57355061295841	1.9067736634693	-2.47108426934182	-2.60039418571371	-2.70261210803233	-5.27944683230341	3.93132159646405	2.7301281304192	-1.51262500081966	0.272113370063264	-0.982012691551806	-3.66166043299996	0.48218767862356	-3.50070582973226
AAATGGACAAACTCGT-1	0.502305741391008	-11.9150103213976	2.56421549287471	-3.40888331438399	-7.42123252502182	-1.49900717187478	-13.5345803573714	-3.74073799612964	3.33801205789851	-1.75462483465913	-6.37476495462799	-1.3224991627546	1.87203471216563	-1.46613505893966	-3.38363731958371	-0.492808908963086	-2.54573438783343	0.556560446241957	1.54804007046349	-2.12157979881045	1.3685721455637	2.68877282168191	-0.242210326502421	-1.30329778699737	3.11407254294695	-1.57085648040147	-1.80496433378318	1.47302907490183	2.30188189876257	0.787179713811344	-4.06836174731535	-1.04339638107352	-2.9209644931402	-0.289361046517758	-0.317424050182188	-0.888375878089505	0.712687054214567	-0.0208314174825594	-2.01644197667402	1.91671755633548	-0.169916789007997	0.456648211180756	-0.757382653440977	-1.43420191472709	2.18251171539741	1.96123116068461	-0.338462709180896	-0.356909756301514	-0.317584087561916
AAATGGACACTGCGAC-1	-2.30061931878189	3.65191369791069	0.315605367789155	2.99788931176408	7.88690123491256	-2.98695773956385	-5.92073865623639	-2.12421711267933	3.72468071187257	3.93019261275832	1.15045919320651	0.688744258248095	1.70663753578185	-0.0923819390379002	0.667238412097006	0.528833901431399	-1.50308863061987	1.98920323395412	-0.216962248285159	1.27803023941658	-1.64507188028896	0.894744151645548	3.87337036613329	0.717375142848618	-0.848306568831243	-0.962294192506951	-1.9971039130923	-0.981186042414163	1.06617151231975	-1.27064613503325	0.129324398984105	0.600171564868415	-0.655933805578257	-0.583303938335964	-1.12070485807063	0.0845398086287294	-0.0910786031402085	0.460443878719879	-0.920639945505618	-1.93017922346998	-0.176459611907072	1.16278199103614	-0.928827217562596	-0.63833724148336	-1.8922454655229	0.278305637439259	0.0216371693248144	0.458083543852534	-0.771736198957679
AAATGGAGTACGATTC-1	-3.53377925372892	7.12340727908503	0.713628871091449	-1.40130533805641	-4.14981308428575	7.43520466679968	2.69891475691519	-0.875688937148756	-1.41399570949955	-2.71546564987424	-4.71749086553903	-0.391359491820605	3.79992912261332	0.935395499530878	2.55396019122897	5.02337159752651	-4.94341325374552	-0.813528911443838	-1.69170507621777	0.123361803814182	3.40196137285999	-1.29192884517117	-1.52915869626991	0.44404494013194	2.93623632981194	4.41197543174849	-1.22896131935686	-0.0922661175309125	-1.32319541156742	-1.14261152487854	-1.22138164713298	2.07703146956762	-0.520731857527754	2.43519557873431	0.496040373987038	-3.11496197701223	1.46637094506275	-1.72499749467382	2.79864472232941	0.700393551134248	-1.95853827429572	1.82768643577684	0.774285521747351	-1.52921059604827	0.893288990747887	-2.2956732030578	0.281316867662654	-0.109738816610912	0.524171223433627
AAATGGAGTCCTGGGT-1	-0.876017749614635	0.931146857221048	-0.244532996940041	1.79920126554431	4.91342423176436	4.67788737935416	-2.4350102451856	-0.694469547869066	2.25575026701925	2.82479172945518	9.24323210082077	4.53697091643656	1.15363177306145	3.49423345617929	5.05246719513804	0.278092141639256	1.24056839856423	0.465985821671229	-0.689009885331132	-1.18516834741011	-0.349086112017604	-1.31018217205509	0.329457922052897	-1.48553803977383	-1.2184297245165	0.20833649739923	-0.384257192160009	0.816660019625628	-0.557904772785947	-0.168631248297333	0.62455752706895	0.229718876051948	-0.475199369644712	-0.0636722060843154	0.649915428784386	0.103580634744947	-0.553054557642315	-0.179491985433128	0.562366489898127	1.1220662738686	-3.12686223457753	-0.0414414754636449	-2.19247910287245	-1.16207417660638	0.25781385975393	0.963245974983482	-0.448627647477644	2.29970321373499	-0.27143244889582
AAATGGAGTCGGTGTC-1	4.1080091980504	-18.1793579942001	2.1883505925395	6.10671377981022	7.83849497027484	2.64233063369005	-0.319193657897154	4.68166023868182	-4.07829421969726	2.88227913033559	-0.523184476104837	-4.06400521337745	0.142828454644622	2.77292299099093	-5.09662473319181	5.29267941659982	-3.61690068861035	0.685095123831653	0.910630794363236	1.6229249075735	-2.81251410190849	-0.164719847268988	-0.749644477245372	1.37483941382478	-1.33595319511242	-0.0143706270555293	-1.14137317728182	-0.566791150415887	0.309015927659731	-0.58584793892549	2.5389548649153	0.223742425857361	-0.385606175885437	-2.4073351655161	0.240971367345771	-0.471875377174589	-0.399623981692713	-1.00474730213136	0.578418388670932	0.432977779236844	0.533607869398932	0.627798296191767	-1.82175912091605	-0.570912758201716	0.152755612378666	-1.78622702588842	0.597054892145322	-0.0176082099946773	-0.99670723039214
AAATGGAGTGTCATCA-1	-2.1341158473637	2.63871331437909	0.948940364030303	3.32423492826529	5.29690311397372	3.87838096109114	-0.500901601858354	4.51508627986607	-3.32399498747806	-5.10322842235718	-0.435399565667207	1.98293377712092	2.50104651249229	-0.897172293636659	-0.99931949824342	-2.20706809679418	-1.16214922723551	-0.701684488466885	2.30198216888328	-1.98938678232227	1.45051420905437	2.77504143503393	-3.4044326656364	-0.317781235293105	-1.56453916377169	-3.58319182785425	0.485586748884255	0.742946814974446	-1.16880729900385	0.304646447488014	-0.584798328730731	-1.98427831179235	-2.1253815982081	0.478670313633585	0.955546819333646	-2.93496946136165	0.316210173773234	-0.954435296634568	2.66163094134828	2.0326542346348	-1.0917730625542	-0.411963877344195	-0.329158389430492	-0.695598135692156	1.47929192081906	-0.0445637132419961	0.268311066981146	-1.42767321218273	0.176063801289635
AAATGGATCGTTCATT-1	-2.50031987478886	5.93182734278184	0.184111369080062	-1.7721010848995	-2.53197189307385	-4.62108275262397	4.19643936653268	3.35635908865348	3.77250661883159	-1.68974859476561	-2.69246707240236	1.21452048709482	3.92886952331889	1.10378726458589	1.03404628376425	-1.4282163604077	-2.63794112619675	-1.73901767925031	1.27670112557529	-1.43466072173587	0.916560182090144	0.246778583683298	-0.687303443094124	0.566067959819604	-2.3485974872111	7.3127836227908	-6.93070204448098	-6.97594148692992	-18.2957953736411	-0.347916926018253	-0.987175056179942	-4.99800345817189	2.74930359448	-6.47643202031594	3.0224292318397	2.21611052628259	2.5939273189734	-0.34312994678087	-6.89388173152288	0.632988120035985	-4.10696432030654	1.64042933105637	1.94970378072111	-0.898699610420523	5.52227732649062	0.227570916364245	-0.447212814735928	0.936676892744074	-0.831077086602022
AACAAAGAGACATGCG-1	-3.12882416471193	5.90628275146805	1.77107068841183	-5.5935883742496	-7.90734731971258	9.1408670257367	7.33059667243065	2.39227247083409	1.09811396864661	-4.87189835816544	0.265718990536542	0.0700234620772882	-0.484516212778614	5.92190442578542	-6.0517782641275	-0.298127438596244	4.15672458094798	3.39230441358832	-0.0442270332806072	3.04384892350154	3.57836722458006	-1.26649578179127	-3.19909242607525	-1.01598341231271	0.199221368844426	4.24736596906276	-0.331336079431562	1.64610798880947	0.678703492794174	-0.87622010888091	1.15207789536194	0.0513367435137099	-0.304843764312876	1.7381590054426	0.731626913761008	-2.77153221201833	0.393545311989236	-0.314387856018201	1.45398372031988	3.68292878385005	-1.32197569143396	-0.338285928620759	-0.852627052661487	1.08565546449644	2.74411368258925	2.46480198164587	-1.17933713325795	-1.66331469443135	-0.614770280496789
AACAAAGAGCTAGAAT-1	-2.64748253505336	5.14383080187052	-0.355724781309078	0.964539748981681	0.00102760162829999	-2.45195950392112	-1.52103211969914	2.62420700194444	0.828604193674266	1.76059000257073	-2.37837400028036	2.15564880114355	-0.149385228369514	0.408840859225678	-1.73711544002449	0.151832005925135	4.837268680679	2.6287742728595	-0.223890656918367	1.96026866371553	1.04128843252527	0.460032609477168	2.80373132183532	3.35160533188777	0.784661513621076	-3.81927999153819	-1.07955373359674	-0.925456950642971	-0.667134733427165	-1.80510460539287	0.128531912805454	-1.93727761225035	-0.368443761234335	0.190959635576764	-2.38656886470404	-0.477186745309012	-1.03945349739153	-2.25185106974989	-0.596134186844849	0.575452647890795	0.354852867700802	0.922944644631894	0.707233560869458	2.2765098709312	-2.19089572994592	-0.558580972321636	1.2853785533586	0.651973002971027	-1.33090673501193
AACAAAGAGTGCACCC-1	-3.01647008542132	6.31701390202978	1.40168824034082	0.574468452825101	2.68393208517075	2.26547329394851	0.0434068650149501	1.03569680907616	0.822094604571006	1.42544879023409	-1.65570444774986	1.25800850403363	0.545887400047789	-5.96906055633248	-4.83515965131585	-0.617807848109938	-0.537468093736079	2.20563841046351	3.91185694291375	-2.33310370454743	-4.81394750018072	0.44342368479873	-1.34966678340643	0.621780638108287	-2.17266323617107	-3.84001441257292	1.36890530719803	-4.05357574183589	-0.395248158190737	-0.550251838032301	2.12736536374235	-1.09111997428036	1.07078442849764	-1.91343723549148	-1.10075410904436	-0.906255407146628	-1.28613610016285	0.713327600202907	2.91240587910771	-0.481148069801483	1.14782299313373	-0.404081317622642	0.126393770665425	1.75065644172229	-2.377895396245	1.73536716728184	-1.27249732421177	-0.220242473353034	-0.879777449263564
AACAAAGGTCCTACAA-1	-4.47908600808163	5.02732147747958	2.30230510690676	-4.70372682300497	-9.29283677513908	0.449498977352836	1.34353389457623	7.69997355173544	3.65682737191205	-3.80741487138048	4.2202156003555	-1.25808031803543	0.833992420941362	-3.66807916752387	0.310056450319359	1.44833793042867	-1.98927914156607	-1.66747997937593	4.0041786146092	1.17409283349699	0.499264840544991	-1.20432465783491	-0.649540689070306	-1.08617838377991	1.14298829288647	0.139633421690886	2.08388782621099	1.67814853724443	-3.24331664652599	0.656027741430696	-1.29031200312282	0.597621612641425	-0.427439705998717	2.17027003934332	-0.40583802544245	-2.19406978760624	0.184146861441425	2.67250485336123	-0.0602203587208631	0.147906783264561	2.01776917434396	-1.57336062974337	0.619815143026891	0.840172546829481	2.95496063485438	0.962571247031411	0.107114775076382	-1.5931628039423	-3.42181821528885
AACAAAGTCAGACCCG-1	-4.12378360421681	6.11182562070493	1.79159721566998	-0.621443868135116	-2.18261958688926	0.855291130294146	-2.58645619138113	4.03062013560728	-6.19762793767741	-3.50313706161642	-5.25985258790087	0.2707664387663	-1.99496813369194	0.856428017665431	5.83419187553349	-1.51430435803849	-3.46791801984802	1.12566250903591	-2.50724811263699	0.147314409462342	2.44269639606994	-4.61597614502275	2.32188488403297	-1.01513880013231	-0.54321685576857	-1.32008555110685	-0.676099270426312	-2.45973328586607	0.312158969645732	1.65823063270673	-1.91190043757425	0.074122646467696	0.092785138042952	-0.765250436705475	0.26994162905706	-0.357459034436698	-0.897585832988864	1.19526391328311	1.57974908670658	-0.518355037667474	-0.752975488928932	-3.94220987668582	-0.620598247856533	0.949562020186339	-2.4165715296332	0.144280551921188	-0.496381565257906	0.954792616009345	0.257035954680122
AACAAAGTCAGTCAGT-1	-3.11738630632659	6.4634631548236	0.449853393226165	-2.96187887708423	-3.20598393383564	-2.87525791551365	-3.50202131945563	-0.182613665474144	2.94868979101301	5.65136586277441	1.37697740276683	-3.84789408947215	-2.68411723646318	0.133751267230787	1.5560084594208	3.24088352813182	-2.70376188412287	-1.68813384150235	-4.34275132912036	0.0591785315642722	-2.65581067266957	0.321985473482239	1.18011751066088	4.65645972614979	-0.261516335232128	-0.842775836464757	-0.0723175580665221	2.11133784215559	-2.36700496100847	0.211315425784401	-1.52069134332466	1.29894253879482	0.385047425446299	2.46067965018388	-1.93320407079039	-1.67869477261291	-2.1452291519925	0.476422510775491	-0.726602499584971	-0.671241095040845	2.25519121029041	0.80341583964627	-3.43899211180841	4.13180339566841	-2.33740858871265	1.03034703713424	-0.0572284727273449	-0.698945950466755	-1.19354100144136
AACAACCAGAGCTGAC-1	-2.32464697861987	5.26636417370211	0.0633595376261727	1.89359498903589	5.47974037353673	1.32860113772023	-1.64647091070552	3.05288531776806	1.93484155806055	-0.0897770685132219	1.10548704559864	0.458558527738403	4.50699440964053	-1.26300337701434	-0.010002490001253	-0.0409587540763537	-3.23549812363057	-3.76331076128726	0.467550089853956	0.108975387133646	0.528350118726567	-3.31351158431789	-2.38423951413085	-1.72379715846563	0.998953866842149	-1.63473197642027	-1.40565363228372	0.629873394368161	-1.80980733567951	1.51761642541528	0.432337405145751	0.889101542354194	1.1771046322781	-1.17799759076838	-0.468245818707264	0.449722640229641	-1.35836647911356	0.359666413547894	0.00615685634271064	0.386608095582447	0.466291828693606	0.084673940134096	0.558217116554883	-0.860657765396508	-0.479410618034612	-0.933345858577461	0.273096314493681	0.0643564090453684	0.245576903096353
AACAACCAGATCCTAC-1	-3.23406499689251	6.92337900478566	-0.252021735587888	-3.23988110199622	-0.138176782600134	8.99886149149244	-4.08414124197087	-5.37135641710409	-1.8269892871961	5.04708880893858	0.173303849482901	3.24490736943464	-3.28637489489683	-1.31925598631431	3.45172592526473	3.76439048635779	2.90983687654268	2.50654856566682	5.66793673249398	-0.106559743815313	-1.35309999084582	-1.4776979986156	-2.61452342508717	-0.515437185700646	0.743354628972338	0.139064624599015	1.59193044834528	-2.70576993096918	0.875645420302257	4.03263102541487	0.560186625266096	3.77093943234793	-2.15816512629096	-0.693970779419195	2.94690113522052	0.668589186209934	-2.30230110847043	-2.95955743414877	-1.35562704293198	-0.717066286589518	-4.14743506039439	0.884740603804491	2.02090291392207	3.16025516277889	-0.399973753174122	-0.751123605137698	0.289778984311928	1.12716221411776	2.00484728199293
AACAACCAGGTAGTCG-1	-3.07642121711658	5.78178847149406	0.201499563893557	0.221544432684558	3.16885052934928	8.35031909385653	-2.58102434431776	-0.833856973215675	-2.93885902505956	-2.03464653803165	0.672397871774924	0.665979831555932	3.33282266998883	-0.292860014121	1.95199656763903	1.45125411520842	-1.86429538560613	0.885292354274384	-0.744206108876042	4.00565364532224	-0.270304905866815	2.41809034849456	-0.933900612368861	2.29733156446487	0.218347711398457	0.3575174288067	-0.763953348665263	1.07218831099497	0.0248967017861178	1.16368148566683	-1.5754074115331	1.93433494584171	-0.634669475672	0.296146166833598	-0.569335162511034	0.144716408059569	0.641611931973642	1.84840667036822	-0.981498937155239	-2.89067578800694	0.698430397085221	-0.385964994803283	1.283620024863	1.07405528312303	0.714015110010424	-2.63551300376274	0.0451805702062695	0.586079446196725	-0.634151106147935
AACAACCCAATAGTGA-1	-4.16380519815972	5.14353366768543	0.0563275395593177	-1.26778948227773	-0.439753727402826	-5.61472809997905	-11.22125678449	2.39852537285064	-1.8304029780754	3.12244962699453	1.87031837322102	-1.59843573277715	3.30549680346458	-3.11275333004843	0.578062848665988	-2.01947593196363	-1.63751373631832	-1.06941669050923	5.16790359473716	-2.0700183994382	0.231564391169485	1.04211393419901	0.538513287557656	0.530828500372358	0.636585594215676	-0.88978298630694	-0.0975831487898225	-1.44581707640753	-0.141942983590901	0.982565239830285	-0.104762392815175	2.20437977416791	-1.52786168759953	-0.580194161874729	2.42838109698083	0.643387811149657	-0.494669954878359	-1.28135477512866	0.859112192953369	-1.07161258941516	0.719159248062705	0.00886695342327666	0.624308564949226	-2.08147363304881	1.78190444970145	0.835067348513449	0.999185414960436	-2.37204272549798	0.262401568960996
AACAACCCACGGATCC-1	-4.82186214463052	5.9665407240017	0.243804369227744	-2.93994295876004	-2.8436973553584	-6.91462242245296	-1.14715440792691	-5.45252116626349	-7.0495745973978	-0.485059678105767	4.00763473654477	1.03143422907974	-2.14215549399917	-2.21880771743776	2.86267197495444	-4.19963432648308	-1.02948473506677	-2.21888092068218	5.78947615518806	1.29852500536423	1.49754643277389	0.454303075344815	2.13693221130693	-0.817207866481646	-1.16032311351479	0.437255290340276	1.33546573293776	2.67668542970598	-0.958040447955284	-2.35987576410137	1.56126834503727	0.967538862574086	-2.53730581103889	0.963050837698607	1.06297161824385	0.0762426237097795	1.55439554606326	-0.589776603046517	-1.65360839059128	-1.68021108950171	0.722964846958067	2.72524233710385	-1.83280773510522	-0.766357264374717	3.60581363536909	0.666288119686282	0.10816864820526	-3.96980398685731	0.0597452273180799
AACAACCCAGAACCGA-1	-4.7365243993958	5.82684506801042	1.48867141787454	-3.77738123496413	-3.73791424852242	1.68341076419243	-4.98150248479878	-1.60369919783038	-1.01156632466068	3.50710589828751	2.39586523127064	1.31008466145598	2.27499699334078	-2.5318309216643	-1.4395210140381	-3.72350965579912	2.97146077076011	1.71594474341985	-3.56608146714206	4.51507626242744	0.652115634659208	0.219246421983719	-0.288442855698049	1.63141033549084	-1.5391156623102	2.10138426677152	-1.16023931320724	-0.83260892278449	1.8992154991789	-1.05340116141289	-0.815541666163984	0.165553334694083	-0.297163987468541	-2.63502999104746	-2.02690103744284	-1.48948476496204	-2.11200416266854	2.28416736709907	-1.03680372083342	-0.334322468280711	3.15502210905973	-0.624410318839524	-1.41567493186378	1.19551335479499	-1.41370208918771	-0.559503092267455	0.658949275924661	3.2857230654182	0.615795504563477
AACAACCGTTGGGTTT-1	-2.56415853714531	5.58354387181701	0.851636515898087	3.92860498355187	6.40366830079615	-0.0555673221052103	-5.92845860067166	3.81889043652891	-1.06408753207587	-0.352994020378409	-2.09902155001096	-2.23287325084876	1.38674515316213	0.809377711014714	0.120279653696487	1.25507142204082	1.65113270008954	-3.21117384782436	1.59259475974029	-2.95819106675682	-1.60439528508201	-0.797624373792239	-0.48431135940849	2.33780223374954	-1.68954845495365	-3.95196072676369	-1.57315659972796	-0.417243518161435	-0.647057913096022	1.13163850488211	0.0428230560888397	-0.0926383368192256	0.508045618459916	-0.25059669104667	-0.844486592651479	1.4728710912163	0.819637907267215	-0.545054261650037	1.18252655231381	-0.361119478499712	-0.940241840926477	-1.80639646207688	-0.236880629407123	0.392771458195042	-0.338255899817602	1.58699729866885	-1.60468995041356	-0.205471426969742	1.34540974239872
AACAACCTCTCATTTG-1	-3.42889670202421	5.43695063440283	-0.509982411598939	0.720007955967528	3.90647246229491	2.93601885715546	-7.14329140505384	-1.70463527140887	-1.13988509981634	2.76912703993634	0.941293173702075	-1.06955434580473	-3.3139241705316	-3.42209589286076	-1.00483791092749	-2.40546782587473	0.876046035573731	-3.3427007729717	5.08172626925074	-2.8677242186823	-4.80709077178011	-1.29619469807557	-3.47109065820227	1.18874334387157	-2.20529818108041	2.12425709582412	0.0594636551008108	-0.620674748346633	0.960750204326592	3.05883014122316	1.53127544314874	0.222648408891196	-1.55570391202918	0.572228353811523	3.37871181560246	-0.128510642588546	-1.48099303778012	-0.477016021506792	0.336440087858727	1.75335170200387	0.888142369635315	-2.76491955586508	2.84852068955067	0.351694327207275	-0.256645006743203	1.75809261123629	-0.187826905848624	-0.246485702200566	-1.15262056937286
AACAAGAAGCTATCTG-1	-1.45095421279074	7.16065087749589	-0.863910350906574	1.34003337617069	6.17405046527891	6.91219731704821	1.65988163076714	-0.901213265107784	-1.51658725858566	1.71992884186917	-7.39039567810942	0.179901731952321	-0.588837780090906	2.37359002040395	-5.47545942781307	-2.34547525387296	-0.685426574147949	1.51921552341698	-0.83612199406242	1.16362741230014	4.23165447575497	2.73894736369614	-2.65760641148161	1.93877362847178	-0.802573391595303	-0.615384280041443	-0.683552292295868	-0.213404422696791	-0.5365634806205	0.774285053730924	0.979714342160022	1.25048232564618	0.948418911548084	2.62013839765313	0.0301307486962868	0.72210112783034	-1.65849203377683	-0.379561614279159	-0.859544157652554	0.331224022360603	0.330872447280295	-0.833270419176756	-2.28354323574729	-1.05652684081982	-2.17921679712629	-0.257799441519955	-0.182203584791728	-2.13319511663162	0.198762871003284
AACAAGAAGTAAAGCT-1	-1.34867395387193	3.77770854218506	-0.312170062056704	0.365120394268901	3.79748631651069	8.86895709777795	0.670305807405788	-1.63644956402017	-0.34688983658511	-3.26118054898318	5.14037441588025	-0.907238509328406	-3.77941719636341	1.49667706966689	-1.34017897258578	3.04845355676568	0.190811447853059	3.87673652528494	1.03747474117018	2.44406789052387	-1.2147372702992	0.798305098501292	1.09133280380579	0.871138585481882	-1.16809984539155	-1.37091970379211	0.449817769940254	0.34254483328846	-1.0829610441556	0.0361377699605609	0.0164931320066409	2.83424079294821	0.622614959207601	-0.225634920458144	-0.604544496346974	1.0817132468606	1.07718064118494	-0.387997376657349	-2.55974411604378	-2.1026433802438	-0.32236217417229	1.2432109318258	0.615794110912932	-1.9713731396825	-0.0319393110749463	-1.97588688344333	2.38417576922381	-1.81449552691999	-1.03228933363268
AACAAGAGTACAGAGC-1	-2.13643902198797	4.28553611133151	0.905219136654359	2.1964384594554	2.34508150960663	-5.83831308565178	4.76537704479844	6.43338713052982	2.81369541867113	-4.2955329817841	-3.30428214862935	3.63843623316232	2.01158834565443	5.30285246361589	1.80263890663612	2.35358224699465	-1.80554872258006	-2.83263384409009	2.50316870971987	3.25350732969081	-1.47623577519172	2.02466024521058	3.34115439038568	-0.252689355231579	-1.16461043272022	-2.0937655741416	-0.437118115110567	1.98864449626726	-0.854671869518891	0.428264481785583	-0.595579070291884	0.328306593050681	-2.56251194426234	1.0457405089566	-1.38460126947888	0.520896938688942	-1.30829474617715	2.29259963608366	1.68918823616696	-2.85794374324067	1.46427218221353	-2.96981478739914	0.992157376039487	-0.302874276188813	-3.04417990491802	0.253884611996021	0.18052028932319	1.1003175053183	0.237220156584666
AACAAGAGTATGCTTG-1	-3.24209765388087	2.18509169437625	0.412621066606532	-0.0259650382825177	1.0406883485197	-0.462990596772728	-0.820772382413925	3.7921195530671	-0.399433971259756	-1.17061581840547	4.25584195329835	0.567633086897104	0.36402843052507	-0.959536935965352	0.526656166366733	-3.81340910408001	2.50305435353409	-0.419102124748633	4.74309386074094	-1.9243820269351	1.07195943828579	-0.25887619047497	-1.24459595283696	1.01347632433686	-1.7684091448971	-2.40225438495758	-0.203269397991843	3.62246547630967	-1.17677621644757	0.677684322442687	-1.78362822423629	-1.21897963186525	0.44817327221016	0.449268269871061	0.365765955981232	-0.518425055150658	0.283604511904507	1.98206269248709	-0.308555872108196	0.591706245731046	-2.05239935794642	-0.941521822047067	-1.03612556411408	0.254612108396632	-0.0911869847580853	-0.407733514440754	0.460558232122368	-1.26205305516616	0.484092591453289
AACAAGAGTTCCACGG-1	-2.12837218730746	4.71647456159877	-0.598021858756629	2.42386900686896	2.62787845097809	5.56815879432968	-0.265637866079007	2.84072029645639	-2.38633345414132	-6.48393529868387	-1.33511916367203	0.0611141590309517	-5.72080049642609	0.440766315467463	3.59047838354362	-2.21418429677993	-2.92958653826874	3.61555071958928	0.426602420310013	2.55855166723481	0.631738814356012	-3.95348946298858	0.376987924138971	0.435622397783491	0.754507991521164	1.62411682869169	-0.555129894919608	1.91696169418222	-0.58012799733827	2.11435871745531	0.619475009570449	1.42849954303705	-0.68376833347656	1.15783109665942	0.220685363607165	0.0598476065929447	1.34767751228158	-0.0232480578679881	-2.25086662556749	1.97972089453435	-0.0688346385695534	0.42038641887973	-1.01685173314611	0.0580034572869597	-0.0311428356674271	-0.72655804686312	-0.923237529808626	-1.21658963029646	-1.41232869717627
AACAAGATCCCATAGA-1	-1.48874457165687	5.7316292229739	-1.20276838014693	2.03964375664625	6.23642669480903	2.12488140995793	0.594569452052006	-0.531551589633677	2.62335266614701	4.52895032818942	-5.11504596094883	0.818737518404436	-0.778685578895727	-2.22641116771563	-3.02523120198109	-2.40129127258763	1.39751774266355	-0.985240331609564	0.145504597689411	0.447143680977105	-0.456296448331715	-0.563667608468225	-2.74525761431158	-0.749563030115448	-0.567342552651873	-2.0176734420461	-2.72811926046301	2.50556944582126	1.03835779395875	-0.120811435398825	-0.932966049868335	-1.37495810104401	0.983846894759395	-0.828930611997467	2.35862962575037	1.38423354162216	-1.08685987895737	-0.809707573530876	-0.426580850940471	1.54660026409493	0.11081018294025	-0.721634054368156	-1.10929683323695	-0.583797072828956	-2.11588328953691	-0.831767315455905	-1.41697013635261	1.42915083750721	-2.88438192347314
AACAAGATCTTCGGAA-1	-1.0354325886558	-0.728131357689721	1.18870831506669	0.112353936543628	2.49477268576045	1.90349101576372	4.45680995427768	0.155754806428575	-1.89109893815383	-1.7834162897946	2.12155750844225	2.27468168689875	-0.425655359287701	-0.782691230399887	2.20954751711975	-6.48397702278244	0.385647197319281	-1.07994613136102	3.12827182611594	-0.733037283608107	4.3395397429811	4.36037267286004	0.616528729353327	-2.66679921240869	-1.87917340496472	5.70419685568849	-0.836119108803716	4.85220066260227	1.1106751023394	-0.582116976480119	3.28216801626858	0.977669964218274	-0.596051643076135	-1.79025164754182	-2.30075816259692	-0.200198984018984	0.194221950177666	1.73732088802073	0.931792718914891	-1.37798613772356	-3.03234078788248	-0.401887698499646	0.0952102135435304	1.73590519746118	1.60578973035713	-1.08439050901474	1.39294735175542	-2.47762869219896	-0.525787592615652
AACACACAGAACTCCT-1	-2.14909319754898	6.02978364220906	0.955179152632413	0.119101475363626	2.14355667281227	7.64860330033466	0.533559222125127	-0.525144982836421	1.99703090226509	3.75798272106083	0.643872225374548	2.24291872284308	-1.22335055203556	-0.18075071396364	-1.27614443303731	1.99252597652844	3.1563419012608	0.103704484558141	0.394863393132294	2.59312919514918	3.81746036471635	-4.85029410938152	-2.90303473017568	-0.658850584323902	1.56367755628605	-0.311377812871063	2.79195853960652	-2.1424653173886	-1.20221239403704	2.06854800855094	0.55835815083591	-0.279148202167156	-0.125540181733047	0.728030866263361	-1.32399840670132	1.75289661889563	1.68509474313149	-1.82446293574288	-1.80103157709211	0.258688716230844	2.626889794141	-1.71076597800413	0.106460512233412	0.46233987045049	-1.36889382492164	-0.501526505419799	1.11518644534972	-0.0587396998964999	0.177189825260364
AACACACAGTCGTCTA-1	-3.3167503967307	6.54635477223104	0.344154338010344	-0.0326816510300856	0.946670100322693	3.03824936002968	1.55545936240954	-2.71555969994573	-8.69765474507913	-5.7166945336087	-6.60651714959514	-2.87934903330145	2.28097835370522	-0.10589973764528	2.96874442261428	-3.15990426531556	-0.664376772578226	-2.82825005000823	-0.863717290587661	0.217964364293968	0.819331087502003	-0.866659917092636	1.11195997136956	-5.12875096612326	1.19492604456583	2.52763957703539	-3.38817800566112	-2.4794447778743	-5.97558290717773	0.359894732949102	0.207577154650241	-0.82423201254375	0.0813172554548503	-3.32384500910233	2.46892134565207	0.878448976793823	0.644004011343167	1.34444602938614	-1.20861513897955	-1.24840927262147	0.889925224081213	1.04000965224598	0.0715072925906505	-0.695929923953513	2.23352852178991	-1.98589740472665	-1.98571267256451	1.63131406080212	1.3147793135104
AACACACAGTCTACCA-1	-2.68180817550225	4.69210536316526	0.206499772966157	0.967505947409665	1.04263420424314	3.84439210697525	-1.89367226386966	-0.425075330381739	-1.42082635653265	-0.933107493158148	0.352552100330573	4.42352034895064	-0.954865529481259	1.07752348832229	-2.02102866740252	3.00931025679489	1.18850509042206	-1.26219984605033	2.34301792966586	1.65326664335857	-0.283047264974891	-0.288745630671024	-0.0276775055433984	-1.37492137059167	0.255133452577204	-3.52900685052531	0.789763538347413	-2.57999866067271	-0.0711705987680793	1.48223295199063	-2.15710985184401	0.842613161477428	-0.734493756271177	-0.71693261915843	-0.782730251511308	-0.876569131721985	0.899477034460078	-0.786769045427799	-0.700622596066269	2.61677082533213	0.166447557193644	2.1675033313083	-0.282172888947835	-0.78145876258176	-0.859005123308445	-1.38698432006135	-0.249383041409955	0.0204863888098479	1.00897728039905
AACACACAGTGGAATT-1	-5.67855477354249	5.7006440526635	0.276094775551694	-5.35455722491903	-3.96560249117725	5.60089854347639	-3.02002707576145	2.50480748618755	2.25854540786498	3.3152107894561	1.98620266588973	-3.21595991787953	-4.82983079126011	-3.04218868373959	-3.1969090254196	-1.58257020686188	6.33311902161574	6.28442457115575	-0.599384093444044	2.13759184547125	0.180337895384963	-2.84769570300161	-1.22455197404119	2.54560513109199	-0.646891958616461	1.43265999851293	1.93765154803268	1.69592946603219	-1.58047862633195	-1.52823224768032	-2.43659990179526	2.68827417677746	-1.46079265598349	1.35518951266135	0.239380879455101	1.3404221971731	0.415465072021484	3.74806817225628	-4.03852990882036	-3.47552979867701	2.58722905149624	-1.17111642893381	-0.795869666910531	-0.973606846785913	-1.2708375632237	-1.41652404437569	2.95953643663562	1.17662596620849	2.88448060314459
AACACACCAGTAGGAC-1	-2.30406728348989	2.31734144311818	0.390939344712363	0.681361317872332	1.55037238076616	0.710851831101891	4.16787272757846	-2.38808378572381	-8.127434964398	-4.65505174925772	2.4068039060656	1.02202905190819	-2.00899153717798	-3.47177752410707	4.31327763702975	-4.25780260487815	1.87044937377807	1.76039140270768	-2.00610831263801	0.805606364042302	1.08935027032373	2.84615975022457	3.37052411439261	-0.543377490980518	0.650368125095365	-1.55130633770183	0.393883249945049	-0.91339662421793	-1.34173177784209	3.20305266475314	1.07766836466274	0.756690203387202	3.02242869808636	1.83943686557069	0.913590981339539	-0.668925211315977	1.03108734730234	-1.56620819669003	2.42632420284387	0.614861064431516	1.00310531108168	2.26613904626956	0.465310727273312	-2.718889756127	-0.263107529639053	-2.32858366736763	-1.01777321158841	-4.16013691307203	-3.1073802728106
AACACACCATGGTACT-1	-2.43220961867522	7.45622806799775	-1.14218839701357	-5.74925303524286	-7.29696373407622	7.41737196171231	-1.65216466387147	-1.75121109665511	0.122207881034374	7.53403893044254	-2.60469422444065	5.28133093361038	-4.62603912405258	5.39130903503569	-4.36650911734471	-0.412188743761707	1.2246728526962	2.89900009969846	-1.74224074079263	6.1533458424694	1.78712881495925	6.89835364757433	-2.37414274601449	0.36456927019413	1.21458968389696	0.67919219989146	0.264938023831381	0.925674825010674	2.52439966290543	1.46085151914525	0.689382095331959	0.467530445183909	2.27230121586361	-1.12282645010718	-2.52078032352637	-0.740524818707639	-0.0146735715593736	-0.360755448361049	-0.665974469749358	-0.765839220827815	-3.9979647839958	2.30979014062816	-1.35511347991055	-2.11183318433934	0.472392171070857	0.772304060215299	-0.248597056102631	-3.07103600269277	-0.897493578504508
AACACACGTTCGATTG-1	-1.28987349743928	6.23965289291442	-0.706036219694783	1.09512958763988	4.50941172833636	-0.590202512540126	0.123388702048042	-0.657782374966601	1.07275517649908	2.58981267919336	0.792942844512189	-1.09765935041501	6.57231140315362	3.81436121171856	2.87474509270852	-5.22031795325345	-2.43902624854956	-1.7370784497773	-0.805509930406291	0.319028460202181	-0.591112376300122	-0.0236419702794374	-2.02322362752257	-1.90828666595599	-1.93290512642681	-2.80420390980586	0.877136457862274	0.799920896613431	-0.604801334108184	-1.80751466819029	0.568400093470565	0.907619022415416	2.57695478916233	-0.268137191312562	-2.28484343107309	0.234776082106518	-1.82789226335841	0.645951577130556	0.112764468370928	0.366265697454989	0.0871963526751655	-0.791302135845125	0.150821355998203	-0.174866127169348	-0.184966408963454	-0.652588167602561	1.45734989483998	-1.7379565385773	0.754914952229409
AACAGGGAGCGCATCC-1	-2.36747375808372	2.35232485186499	0.747645214766974	-1.02992362384048	0.176086129140475	8.96994131437946	-2.04492964358825	1.29937271083113	-4.22033805036775	-4.79771206149459	2.22036467758163	0.35488993875055	-0.355003876395302	1.52231574456421	-3.68985286124267	3.04298300039069	-0.218110766462374	0.978013611570003	0.561167822463129	-1.46319750134161	0.687994606963505	3.82863260189771	-2.19289372671963	-0.432513713731226	-1.37137691516859	-3.02264901412479	0.854181448459302	0.46808960760025	-1.37161000589879	0.329233973052199	1.90124448859517	0.958183270470509	-0.47310492175343	-0.239095103100347	0.545326418783511	0.149594111274653	-0.112339556148926	-0.224738892858795	-0.237155708479245	-0.388077492254599	-0.669977360461893	0.952883069129437	-0.393125635990935	-1.33299744013578	-0.975526497375288	-3.39811533395817	0.328842371992142	0.684321775219837	-1.11877045981591
AACAGGGAGTATCTGC-1	-2.05816029741484	5.23841823925453	0.464780131354277	1.3629884322493	3.613281733046	0.793210975988435	6.69141512653064	1.13730876971906	6.5777316045725	1.57308383863789	-2.08048897705043	0.356305771481325	-1.240457026604	-5.00140515511029	-4.04455813902518	0.0293020731801318	1.82927591360005	-0.318813954401532	-1.80100216802664	1.06428938508661	-2.19303227864429	-1.23827336786583	-0.0490701864487804	-0.320814200597447	-0.277220166829318	-0.199686203354191	-1.6665514793001	0.90763486182582	0.00658156766220563	-1.32235739859279	-0.0432719017948165	-1.44951705836078	-0.141380773679661	0.3141685414046	-0.077038253078618	1.91437743120022	0.575337378615465	0.107538921958803	-0.056838673100631	-0.493744540304162	1.88110049948015	-4.0002024438004	0.0224104830922485	0.136862861640346	0.713247185718878	2.63052742088678	0.17587712727348	0.401460413972247	-0.546781523166027
AACAGGGAGTCACGAG-1	4.44589976900273	-25.1972686147303	7.24329135772704	-1.61233227225808	-5.82095418685774	6.08417212554363	12.5531448982461	3.38335840455134	-5.60703777614856	6.27665676434961	-1.22816120668615	-0.851786116625707	4.28880261824407	3.31358595202108	-5.42045239091697	1.71026872497508	5.95384906654951	2.99664771078404	1.20976518263668	3.12402085509828	-3.37425636502172	-4.81694977947789	2.93756785570455	0.431435808111041	2.5354000829937	-2.14068986704547	-1.00275870340138	-1.51841839205241	0.928337429950313	-2.29249037900852	-1.40230855803024	-0.0847155621777698	0.282064432994322	2.2838139003993	2.13875820267359	-0.360042785928589	0.774597982323875	-1.3615167760764	2.33278653214461	0.622349154310887	-2.91726110844801	-0.551200388739035	-5.05418279653581	-1.87745825726778	0.990645281333454	-1.503272545033	0.00796332485731963	0.578535122596379	-0.219924066638881
AACAGGGAGTCCCTAA-1	-1.26576828796504	5.58241915014736	0.297059470010928	2.81540998775341	3.90360739593606	-1.51025113603932	2.92354566960575	2.61725946241292	2.61389198619084	-2.81530014681586	-2.22867211615632	-4.50604365253649	4.22027753850677	1.57981928150951	-1.09541415128483	-1.18165074755876	0.510848918934481	-0.820060009270575	-2.58592142942641	0.744946967466467	0.982602888719739	0.132625636222588	-0.590407744692457	-1.22278614438417	0.771511897653576	0.284476133676603	1.38035493717984	0.430907903101363	0.796098265415608	-0.470710023735227	-0.483947437737942	0.0639258065663032	-0.213552955316994	0.170643249237008	-0.171884533387833	0.00956119339762222	-1.3319710046599	0.870251279789883	1.47595892574635	-1.37656207861888	-1.81521534718232	0.434791905363926	0.104156545819246	1.14906927717	0.0335288196040098	0.0237410276504109	1.4224778845266	-0.992931422918218	-0.0294166317204414
AACAGGGAGTGTCATC-1	-2.63766833016461	4.77604268977302	0.311956711369001	1.30053889537432	4.15100196034062	1.8449664582063	-0.437792267132219	0.836518975533554	-3.04612092868323	-5.49437767885569	2.98497181783701	-0.0341317869084579	-0.850817534483368	2.29691464079726	-0.502811257585713	-2.31990003934768	-0.866465392454383	-1.29015363517006	2.26792575501814	0.728273704743368	0.32662787793833	0.388570716874185	1.4924614625038	-0.00833427879591444	-2.17057143052648	0.349076809851259	-0.997098104450391	1.54973852674398	0.550145956201283	-0.726167498552321	0.687624497731166	-0.268218986450065	4.03794756095432	1.35130036038062	-2.15629909119853	-0.320491304870733	0.325520452152284	0.766629510706775	1.30072164142914	-0.405068759230444	-1.30036566703606	-1.5352360352392	0.327932281131396	0.989013282309283	0.197380575064328	-1.11008700432984	0.277935293930763	0.689354012631936	0.577773480977663
AACAGGGCAAGGCAAC-1	-1.6381860749399	-3.34553517121253	2.30146314791667	-0.746849466572118	0.413377936894873	2.47774329136141	-4.697717576157	-5.87759345073533	3.67647732592799	-7.92826430014488	2.17515249349838	1.2843931100658	-3.22786745039282	-4.2340042314509	-1.74512003963781	-0.84591207608879	0.282756548142298	-2.4570572478088	1.64903643799101	-0.741457453026797	-2.40341108750092	-0.746714788455772	-2.82386878335704	-0.364234450385008	-1.97547348188496	0.96485116855429	-0.211489042305313	-4.40349622689636	-0.650061699920673	-0.0590684555962545	0.0778898449344524	1.00269140636506	-2.35340552835141	-0.446481860138893	-0.0847040694503296	0.053919262809093	-0.469602796395919	-0.378726904444628	0.211491685956351	-1.55425731226852	-2.20370485006831	-1.75408193394543	1.01070033620734	1.45884631568839	-0.0943881458513652	-0.770454202261396	-0.54094316806821	-0.399879027081172	-0.662441106560507
AACAGGGCAGCTTTCC-1	-2.02514919077785	1.55648149370653	-0.532140977870884	3.11360426276665	5.41776479505091	-4.88311105535319	-3.97166357200388	5.37035882520269	1.86161783945605	-2.66616807653435	2.78004469285803	0.516340120173056	-3.69489739934077	-0.249053154035279	0.168138983379627	-0.950534476227856	-2.18165290987737	-0.98026839297851	2.72704646184307	-1.49709253600456	1.24510684219395	-2.26131712894192	4.042607415113	-2.10791845066775	1.97929712014783	-0.912791520081525	0.321374905447601	1.65797190752825	-0.41809798548562	0.795031269448473	-1.62431004331741	-1.46342844600693	1.25939799903837	0.0885329011564356	-0.711562983577284	0.093755119470072	-1.2692920792865	1.19950837522174	1.05403737222174	-2.46011195986983	-2.01284213872635	1.18242764312121	-0.479481482084717	-0.196608489559553	1.50280470658528	-2.02659665788556	-0.614311745214593	-0.773515451401172	-0.0110914380298907
AACAGGGCAGTAGGAC-1	-6.00843349854966	6.35740594213378	2.67466861295583	-4.72843717671432	-7.20188227224011	4.70070200906289	-3.56543316559581	0.111478220048449	-3.8788865176507	-0.153714392840662	-3.48741367222056	-4.04332385186898	1.1109340338518	-3.82116666362852	2.11424383772381	1.1716449860836	2.48426998856445	0.0299140848289547	1.65016306723857	-2.04496037402166	0.0246879343858127	-2.25244137753228	-1.7939370256691	1.02777369985715	0.0547439153518992	1.10684761351467	1.23667417026302	0.172085276397095	-0.816035095064744	-4.82728467325247	-0.317347405627918	0.439240092870708	2.0585007964207	2.59633021835759	1.25178826726374	-0.174781892284193	1.38761988465844	0.160876117596288	-0.297245540403053	1.38931994923814	0.753708066147036	1.33186785028699	2.15262941534531	-3.10068792178979	-1.44278620642463	0.763312162612133	1.39849015519361	-1.54519408775745	-0.973850707328685
AACAGGGCATGGCCAC-1	3.60884100644701	-15.0413720094641	1.6452698409559	3.12753845483716	0.368898959428759	3.83223163933312	-1.27225721147956	-3.37328281229515	0.399633568156474	-10.5342120462824	-4.92097772098264	1.74620634617627	-0.153842701025935	1.18454599469298	1.8870980592565	-4.20827376404989	-3.92986314538909	2.33144757074292	-2.06009640059127	0.370438433167683	1.4901821424383	-2.82374649246091	0.957665143717305	0.829022045172294	-1.16794677061121	-1.53787739762783	1.46977232781083	1.08099797526433	-0.668631658102977	1.47012934109463	0.856973910455865	-0.722188573468594	-0.699018264071039	-2.28658114922203	-1.25107937505185	-0.430231348739475	0.446421422833116	0.327912873567918	-0.222206590607552	1.29918170353823	0.584917292881896	1.74778999930451	-0.57889523688078	0.298806512365846	-0.717769370197463	1.55586330407266	-0.76495408271532	0.984314279294349	-1.53694780685505
AACAGGGCATGTGCCG-1	4.41100572425123	-17.5733454943936	3.61400349184616	-1.30662384567621	-0.0733598673725015	5.36944853357551	1.70376774421943	-7.41728486878357	-5.01239015139859	10.7386930846244	-2.46605590399853	-1.6460909359403	-0.981707907339625	0.0787461787506111	2.82994495063063	3.55545523725951	-1.74939105572057	2.93693825046202	7.29548185053625	-0.102969199270462	-1.2336832720747	0.122680041907829	0.488079179289418	0.2757007292547	0.565313070833623	4.12474394683995	0.875665411669013	-0.49118945321564	2.43149912230443	0.168389672398103	-1.1571507786989	0.682077071023229	4.40687672360809	0.343547716648511	0.415628303421507	0.0529806565147298	0.264756367580527	0.676962337841129	-0.22124826549801	2.46690482045875	-3.28933431067555	-1.96761120092239	-2.0999935738764	2.64693602054324	-1.33661797045579	1.0003595251425	-0.170898269472378	1.41711529935801	0.49693942183935
AACAGGGGTAACACGG-1	-5.11732894711411	6.24680894889525	-0.985747315574303	-2.09581336519486	-6.02868008312309	-8.32087532265636	2.56760390286876	-0.95818167447594	-6.69235656998293	-3.14423621887582	-0.150157035983138	9.92337307071936	-0.219844918522313	-3.69108653679267	-7.98012472109364	1.9468315702323	-1.64083171807961	-3.02609084138476	6.80699874863362	-1.2860564535316	-1.58779546824075	-3.74172307055573	0.307911334764129	-4.29194615121767	0.159411027486828	0.940267106219714	-0.202889406686607	2.69229461114711	2.85745758592085	-4.02210412588488	-0.77136143836516	-3.26586375671045	5.75862020740205	-0.648312943164778	-3.65232880977881	-0.663297762435648	-2.97711444473396	7.08299370269059	-2.3178382055583	0.15686482235898	4.71468036063503	3.06671171177007	-0.791002429510353	4.11576440654816	5.62504678163451	3.42789424305963	-0.877886002136098	-3.89615694203195	1.10273383525136
AACAGGGGTTCTTGCC-1	-2.74575288852683	3.49450457146699	1.14287804393728	-3.06502275452296	-4.96428873342614	-2.7091726445853	2.03948301651759	-2.16470298021146	-1.64519086594788	-2.44098930930209	4.08015183806746	4.279699394505	-0.0720033900236317	-0.657680902205017	3.61451075128542	1.93399923378244	-0.0318138383762208	-2.92096612281416	-0.589111114780463	1.96398369538888	1.6657349672916	-2.02195861804939	1.41773074427225	0.355413949680549	-0.990631871398177	-0.723668610721271	0.512002219531269	-0.219641186407369	0.358513542349294	-0.568675069786145	-0.121295509109824	0.560100442957132	0.816821719167248	-0.0724790904337113	0.0151116541286571	-1.23094931152935	1.12268141592315	1.1421784043442	-0.480117879105694	1.48288820099908	-2.1495554920377	0.795043300828886	0.597250132067943	-1.36049871612673	0.644135107416184	-2.1388610451724	-0.940262145937481	0.544615530258124	-0.144125071285244
AACAGGGTCATGCATG-1	-3.93605556414355	7.7826262989311	-0.786155450674291	-7.01319303901762	-10.8369074262464	-6.44203406042394	5.82825124454376	4.02161751779277	8.21674180496288	6.27588732210977	-2.24187677879582	3.42264917795433	-0.990709316839359	4.09022173875322	5.18633000939669	-3.91547532113529	-1.35235070133182	1.24486125467786	0.60101557581924	4.32985272547522	3.05488468674003	0.887982694677297	-2.69615846272342	-0.966783669134471	-2.63771138460936	-1.83765143693718	-4.69746007619532	-0.381656954639093	1.44704510842591	1.6335657844611	1.79274817085209	2.2821500946471	-0.789053898010592	-3.97170370419914	-4.42014616860688	-0.828087924250659	2.22848685480772	-0.0445719972754532	1.71327151439746	-0.618097761057621	2.14311183119055	-2.34693631337891	0.149677505216398	-0.072544851622347	-1.51489713892908	-2.56393971705986	3.78005831083961	0.787301477122007	1.81267771637329
AACAGGGTCCGCACTT-1	-1.55242943910891	1.94723356620264	0.766070976221881	3.33083951594188	6.45446551712732	4.76248445134333	0.0278108480947867	-0.507149457773742	-1.08519468386896	-5.13809712211629	5.16472136509373	0.434903150482069	1.90904328839669	-0.976522760880475	-1.90094262196464	-3.43998858195561	-1.15640238704159	-2.1934704923433	3.09174268733319	-1.55663418784601	0.137976316778491	0.142009067923388	-0.611304431694806	-0.457569659426158	0.187538474956717	0.70519502447855	0.0209726170914104	2.42971145570835	0.0941858004701816	2.26731436875841	2.4505719364786	1.03669649600962	-0.46812364892406	-1.05110681797723	-0.652382302592325	-0.409053834117962	0.122340332217149	1.26974608742585	-1.8353833927816	-0.111887353867193	-2.68380514358102	-1.43949982634856	-0.0247503015557054	0.625125426190597	1.71275974998366	-0.0652806332469265	0.639964708645895	1.06022168383055	0.862031774613128
AACAGGGTCGCCACTT-1	0.964975388612738	-5.27472427700445	1.5192226164648	2.96049141226633	5.00359711518824	0.430246307911461	-2.2582484531099	-4.50345741748843	1.08342624498426	-5.98362256626919	-0.541906480470716	-1.41503052486533	-1.0012883898019	2.03667524608943	3.0586724490698	1.19916739705989	2.10041548826138	-0.630191260850332	-0.249936083038379	-0.998168350595837	0.735207789613168	-0.265874607867829	-0.128378496762089	-1.81172332509656	-0.0888043590373997	0.519204969231063	-0.689169454265043	-0.821561545100253	1.79813677189318	-0.865413549516639	0.838653154185699	-0.328108292782068	-0.512199575675434	1.15215336428145	0.401834837020786	-0.512359344859872	1.27925813805297	-0.741775898578442	1.11168636626647	-0.417070328466202	-1.72590728233006	-2.5801300508964	0.0925589462823151	1.62617563047139	-0.0483221778182677	-0.141475122859803	-0.919432899118348	0.81476741955753	0.193188451230339
AACCAACAGGTCACAG-1	-4.04813258164271	6.88155188605053	0.078214173926398	-3.61046249286387	-4.02060634522783	-1.75828781782444	0.155337620104564	-2.78664363637043	-0.704481106513477	3.69445102382361	4.37700823612207	-2.31342044260539	0.910843663716455	1.89446514506567	1.47541967929537	-0.850707238225591	2.66637329809738	1.81381871613368	-0.517879700217556	0.40425922962478	-1.44930780111104	-2.09859479161548	3.59044336588513	1.40952871792544	-2.70255246503178	-0.5846069721698	0.155899101820374	-0.346050979760308	-0.583535178937444	-0.447017580528599	1.81045068642592	-0.312961367298516	0.353654804669705	-1.45442626153908	-3.50613738956758	-1.83202757377902	0.58410423908058	2.45355164975746	-1.34763989953187	1.54893550387649	-1.66903236035063	1.92510141060414	0.645278477838057	0.950958513588947	-0.985377182515894	-1.59724324508358	-0.521970968501885	0.0557067410746943	-0.340094338394614
AACCAACAGTGGTTGG-1	0.954466836858402	-13.8295776589433	3.95954477721018	-1.50404125305889	-5.02262252491853	-1.83200804791335	-2.2463270020088	3.94971833628238	3.70476142140012	-3.41313723304685	-2.01296976993337	-4.45188355697336	0.668609813149288	0.249377830382619	-3.91599795320681	4.27132410047593	0.657464920630103	-3.12597262843454	-4.60054915174097	-3.91079984174293	-1.5115329856263	-3.5270837021856	-2.98671825157222	1.78513759351675	0.510228876682568	-3.60537587064902	0.12375327892574	2.55330471068585	-0.493806115652577	4.94618606489678	2.83300432716847	0.0036382670659533	1.30740434678226	-1.35728350819472	-0.949547554790659	-3.98879412111255	-0.779991755908293	0.132829109634816	-0.867286689655301	2.03864232834881	-1.77558826144578	0.437140227449613	0.695323312909075	1.60944706321604	0.103074502024262	-1.49791275335909	-0.740393862296948	0.593542659985673	1.1259742362922
AACCAACCATACTGAC-1	-4.13410487107976	6.60074159231518	1.21976895833262	-6.55030019062783	-8.74510718584625	4.18497537346473	-5.64275216825241	0.221743101929078	0.135127749309117	4.46466761693601	2.21024059522043	-5.91357649243297	-7.45958957034555	3.60917904656652	-9.89332573905643	0.0872240529054172	-3.83769896786499	-0.791546341283029	3.81489437574873	-2.8688633220322	0.702697839527531	1.40221199399088	-1.14565393855447	-6.36480882242255	3.36845576581015	-1.71016820219287	4.75021639115526	0.439900305978794	0.254636122117509	1.67539631623062	-2.0807424043672	-1.61116230119453	-1.04231679286231	-2.98690789254029	0.518968478635415	1.81215021401642	2.70628970675201	0.00385802117155794	-1.50466366552299	-1.23678251817235	2.71782811036598	-0.802986604775728	1.27628583801244	-1.34141269367466	-1.27142710946528	-4.30769899701502	-0.508796477316	1.67964583507345	1.0103835918535
AACCAACCATTGTCGA-1	-3.00246646637492	7.17681975399203	0.591964465051835	-3.09527215688722	-5.02537162934086	-2.54018013445146	7.44461945676141	6.12228748290494	4.29169255409535	-2.88557354993289	-2.74572812191925	-6.82859132109285	-2.1618382664102	-2.94528719568323	-0.178079993940527	-0.913918496726008	-2.75986183468846	-0.618750247254233	-0.0977184401898043	-1.63765780441088	0.931223832424905	-3.94241882154314	0.271368189681929	-0.196990898950167	0.460425844708801	-1.09626101949979	-0.846173372523598	-1.24946188255024	0.832836017985023	0.602421839610508	-1.29369953264326	-2.4415265575211	2.59871217920991	1.94108291544374	-1.48189740444046	0.303796923476248	1.39949416085244	-3.08523498114404	0.633166056951877	0.199181294252329	-3.26403048140761	-3.1544435545765	0.980600282786821	0.269743726767395	1.02739081859115	1.45326085024919	-0.622925764559728	2.0582000251741	1.12764765519822
AACCAACTCATGAAAG-1	-2.73932420903353	3.91063817074245	0.637964162995421	0.404466711093152	3.84435528662424	0.337831629302195	-5.46297594354933	0.620157561784904	0.520017911883224	3.03815228076878	3.20888857438206	-1.55393636789717	-1.45400335237407	0.375459004620356	1.15620163873334	1.58299575407513	-1.03348019780053	-1.53421482800078	-0.230284410076921	2.93120408938662	1.93836952018112	0.434713238811426	-1.50087483606661	-2.42277016030513	-0.552344524157011	-0.990723595717145	-1.09098013153902	-0.245485350719408	-0.622071024772139	0.882634844110751	0.467763436203014	1.47285536396722	0.198972926247801	-0.674344561415853	0.625718994254323	-1.52057546977248	1.61244776528125	0.86945143780257	0.0413061713055525	1.51991313624012	1.28061184189004	-1.26671651208702	2.31344737527263	0.81541855994097	0.529745288943499	-0.133807220151967	0.104805423218072	0.692552034068433	-0.898023988896063
AACCAACTCGGACTTA-1	4.35115417652966	-25.8885738710547	5.32700229879023	-2.2913396641182	-8.99875326835326	-0.427206248732526	12.0954991289925	1.42938912321059	-0.467606548558182	3.45940935040311	0.929621086065192	0.900336255512009	0.00222106643585663	7.1188401422429	1.17562471673387	-2.26133833869616	-1.61931845426248	-0.533211592742366	7.18820523475762	2.86191734901644	-3.1572781184349	-0.466157581807768	1.38770829058771	0.427785128723235	-1.03175136373103	-1.23022060408803	-2.77816216317602	3.27488245636371	1.9529242429852	-0.797622030780685	0.521628846784384	-2.859898458225	-0.512780009135983	0.627996163471588	1.32421710647514	-0.390080814472042	-2.15307558137064	2.25304844402097	0.0411605824352035	-2.33824559539371	0.336208639569651	-0.99689128559336	-0.306509514713138	0.263030653210797	-1.55748516893337	-0.621004091979427	-0.227578660160424	-0.777902128955847	-2.44125521397746
AACCAACTCGTGGAAG-1	-5.10634664272636	5.1218300021878	1.66622598553469	-3.1077312353925	-2.4459954396614	0.682277294580925	-1.15413569552939	0.783242606939867	-2.72479626899594	-4.13537869849112	4.03734416703328	-8.44420131648382	3.78549969487415	-0.333723575187083	1.32956992695329	-1.33549029726771	4.03376910807697	-0.935014769463097	1.18679021566608	0.131776309034411	-2.8680895390691	0.682986216833878	-0.583355927678641	0.67921805031609	1.0590954149583	-0.898871766823538	0.489387413512603	2.68525961167888	-0.499682477958024	-0.660731980353786	-1.38140509157576	0.789413574684143	-0.95291001858448	1.00664530715982	0.255738339172453	1.30307561779084	0.173793921109529	2.08800874465275	0.348381265653082	-2.35568437078491	1.92808690392494	-1.57466407646564	-1.56219387652207	-2.0430869190018	0.446811860542329	0.150053082336955	-0.402249428255205	0.507939399799264	0.252635927693229
AACCACAAGAAACTCA-1	1.11631354191789	-7.36731813680503	-0.981287390899379	0.474541636079133	3.30575250679697	-2.1284412240931	-13.7108472629023	-9.50152224181444	2.98319591864007	-2.3535108588374	-2.73650300169157	3.34489831454973	-6.88276469217687	-0.142533211837069	7.14974264342597	4.52515145603657	-1.43715675338048	2.8058216453099	-0.792326932834127	-2.21940015809521	-1.33782504554341	-1.44812235388577	0.116879070139801	-1.53316537392015	0.466599149044316	0.867124711539125	-1.05532178355678	-2.92354724564648	1.61327551760983	-1.91253665217625	-2.12997663267933	0.792863421845025	-2.01288177405222	0.804598907008252	4.9656419594383	1.99862991786054	-2.3942835289595	0.354522361962738	-1.20083129198444	3.4480500548594	2.04889126331744	-4.08822435272826	-3.15037775706348	0.92921303949068	0.645366588539531	-1.0230153667499	1.03095870253635	-2.11677808861502	1.42391817256961
AACCACAAGATGACAT-1	2.15733659865456	-21.654929754683	5.64876303822298	-3.96379101427084	-7.03065128999912	7.18733313787195	-2.36983061834171	-0.786139446499187	-5.45207150796733	6.1536883578112	5.05052613401721	-6.16663295560692	-1.74553969957901	3.59931648049738	-1.37383616267554	2.5145211098712	0.58486704855768	-0.727524952280859	0.938006943278996	1.96178582004419	-7.11129912145388	-1.2353254204458	1.2499674041394	0.477556428867891	-0.221680615149005	0.503032576823973	-0.785469200435926	-3.39417537875928	0.495720371408116	0.0860450427965522	-0.835143324340089	2.38789995127311	2.6708431467937	1.06837547324001	0.141893703442463	1.90410677339377	1.4916424861151	-0.492441298434803	1.02831566427213	-1.00670934119099	-1.04640781452696	0.0893340446488192	-0.0620875801346183	-0.653649525012349	-1.41218504934754	-2.44586930394364	0.584630378447687	0.995313820995506	0.146959779196874
AACCACAAGGGATCAC-1	-4.25968329806577	4.53035815625249	-0.436721644277147	-3.54849071673494	-4.55763999377389	3.48838186799605	-6.1714888592916	5.21555503134817	-2.62947746573137	-3.33943310488936	0.819617600341991	-2.61806064253955	-1.88026350313674	-1.11712363696959	-2.79675620370891	-1.92336830082699	-1.96240394228178	-0.414203988879258	2.12053830705692	1.45598456270343	0.46433214053238	1.7922281787589	-4.58936910445302	-1.84766870466641	-0.88412633495294	0.563837484233835	1.45434410901493	1.16812769307513	-1.33655575221703	-1.18491609578077	0.985283959054012	-0.0515585909343412	-0.34329358531475	0.922962398049147	-0.239596461129782	-0.851091307391243	0.7957382938849	0.45961828741079	-0.460216315675316	1.14492875737589	1.45114519289507	-0.27737967076501	2.00342415106355	0.477322311650494	0.0665139984050274	0.244760960041871	-0.771714141454158	-1.41251313691258	0.475949649039547
AACCACAAGTAAGCAT-1	-4.87458326176882	7.01717248602848	2.37482687722877	-5.90831888326756	-7.16584589213438	-0.37815348065921	4.19086473505886	-4.48695126676835	0.204758697438125	2.13599591602029	4.6354959251802	-0.262061797762464	0.999522499678191	-6.12654808756399	-2.43261545833731	2.79920601332359	2.15126684553898	1.92034767530805	-0.425470535535077	1.55870851915922	-0.857448365315131	-2.75883649875407	2.76025227227149	2.35043848670555	-1.24962424644627	0.769649435661663	-0.202257469452869	-0.760614165830909	-0.65653624106379	-4.18476197959197	-0.106397808687471	-0.59164839429598	0.138489106579322	1.37732520004314	1.18659973116278	0.156446908062941	-1.14063560629503	2.31196519810428	1.14435452824661	-0.906401593883955	3.31382238123658	0.145258437518886	0.579986962404023	0.541947095043035	3.48308353709907	1.84723575838255	-1.47867069899897	-0.552072041555504	2.30985168616884
AACCACAGTCCGAAAG-1	-3.28029695871633	5.55023733831787	-1.68847846860237	-1.67226718008118	-0.186601917208269	-2.51914996363344	-10.1067608792753	0.0922747809220044	0.755690180345804	6.29001564098435	2.89604515010718	-2.11293444519523	-2.76113740667101	-2.74944406386951	-3.71660326964103	-2.99423628276429	-2.92427430160149	3.53519369094959	3.99617226710185	1.6839765738329	-0.219669489509797	-0.147808584031273	2.77625051495705	-4.7831597402547	-2.07620744005772	0.411030152671006	-1.81525097644027	1.26810171264708	0.819633921779101	1.98313585037983	-1.25328998704634	-0.36309959714288	-3.65737246468454	-1.14153841427879	4.05310435130097	0.554749624827839	-0.461042618580475	-0.0110365778243911	-1.73760058956369	2.21873137828455	-3.19370760184471	-2.77301028681529	2.78679401799239	0.440513397944342	0.853551756188469	0.0188196213825185	1.83128551682172	0.429243891007254	2.46898233988762
AACCACAGTGACTCGC-1	-3.49556836137187	5.87166626229466	0.750940956559457	1.65966380745264	2.55186102111483	-8.40311835674083	2.13206701055458	2.19852427933501	0.225961192215253	0.804019284667802	-6.20681474098355	-3.74736492977273	2.4621155893396	-0.221662527832822	2.16835304200304	1.71571663111092	4.55293759434861	-3.42495793782698	0.524419578807218	-0.772480740856127	-0.518179025429306	0.0132907932415908	-2.50112097361392	1.70419626754162	-0.967734507275612	0.728946538856721	0.926631491931793	0.733189872045202	0.343839830115536	-1.12835381187651	1.01662839792048	1.24004345137508	0.921168961108858	1.29181171591873	1.59075589259927	0.573579447128958	-0.867078205959696	-1.88191354433701	0.989572407574895	0.150303516487375	-2.07995292902506	1.70559020405939	-1.42988344284179	-0.819991446934322	-0.83511059869143	1.68786313297775	1.25563192461659	-1.57920574464993	0.567929879778679
AACCACAGTGTGTGTT-1	-0.677710775551133	3.62664188755037	-0.689000239852378	2.70174834330657	5.65028583698693	2.13511611558584	3.27696859253317	-0.183032050908547	2.1648034141106	2.97489949486766	-2.48963322598715	1.92583251718799	-0.831722463689645	1.08288180848297	1.26083339388696	-1.49516809781464	-1.26949664030614	0.966075032848678	-2.40044322008852	1.12713112771062	1.74569094289566	-0.142989899110811	1.10373676583031	-1.37700254633478	-0.084931920640409	-0.792214919462405	1.26928518512634	-1.18274418290507	1.12753375407993	0.793939368988625	0.944877289665015	-1.85166276858395	-0.348603591456227	-1.9054400201186	0.521145860752395	0.350589106998015	0.0218418148878413	-0.930260041398328	-1.25601939214478	0.475152758255941	-1.06278938187141	0.468435774407449	-0.713167654370796	0.96148973315864	-1.62433224379077	-1.91427537749274	0.840067180303603	-0.00595676194990983	-1.17961880693758
AACCACAGTTTAGACC-1	-3.70246756217548	5.72299085218557	-0.559340309530354	-5.02298416124626	-5.83827561324083	-5.54985135668783	6.28036653599385	1.67679553647467	3.72736367406194	0.251651067509354	-3.41401218896434	3.82693823144936	0.734295002829202	0.467422786791893	1.39449646011291	-0.324817389539293	-4.18842132751392	-4.95353906854303	3.36854521733721	-0.331400758099828	-0.379521643761165	3.41533129760725	0.891896740223071	1.18479385607615	-3.27141473827393	1.64029151861695	3.34198322222154	2.80285374448629	0.280759332984734	-0.831770968321552	1.80806809335933	0.890395624554136	-1.35410645080419	-0.377508108368782	-2.31000633478191	0.337471838874522	-0.603630310957131	2.6862059646377	-3.83845338990088	0.470711596624008	0.582743695834207	-1.48866109373454	-1.92404254927125	-4.54418783505542	-0.272323671851773	2.53935250197847	-1.12833570470547	-1.32539252496206	0.302093828433705
AACCATGAGTGCACTT-1	-5.20375678132785	5.10119607295445	0.7267380400938	-3.55037469189836	-7.04547405383616	-3.33340176458533	-0.660674798113276	0.123750890180618	-6.26500899122205	-6.42630950873619	1.19762883040982	-2.86044131015805	-3.52286564474388	-2.44827110565327	4.77784218105773	-7.48776290188943	0.342689437511753	-1.57375268372428	-1.13848491776002	2.87470032684249	-0.195305731809504	-1.44795911405837	-1.05125946116915	0.661865393302888	-0.293573614545248	-1.56971019143165	0.449465602279112	-2.80427408879244	-0.148748377946667	-0.386163759956246	1.38065707124327	-1.04770957280392	2.68423997266737	1.22271154285272	-2.90787508654904	-1.10819644221517	0.224450204707782	1.50963568235078	0.310151800505575	0.525993722553023	2.12670953339903	0.306411699637523	-0.794803283097306	1.68474477036868	-0.422588952371553	1.56612038328413	-1.86329411349502	2.88654475299011	-0.680233321034848
AACCATGCAAATGAAC-1	-4.31520811796655	7.24294361604601	0.551336618665614	-5.24693516750771	-5.15457022645708	7.92818886789938	-0.484385974726619	1.27256226636025	-1.97444310599657	0.390587159984287	-3.51072651964354	-0.722579248624393	-5.54130803589016	-6.42035081124058	-6.38954478884033	-0.777686582532963	1.16830276297308	3.20784989289357	1.88230331397269	2.01102967566877	-0.324921948600887	0.991907160887146	-3.774586884712	-0.961315345151579	0.047364032773674	-0.998918363019807	0.749577450275861	2.28725229668569	-0.664288521757834	-2.05853889068156	-1.49280963271673	-0.0416898066193604	1.17265073241877	1.42180548011852	-0.40665994585309	-1.14093373397702	2.58344477010565	0.00222749345552212	1.920941136736	-3.93814061179467	-1.00326905321848	-1.44361534975981	-1.01634458891358	-0.353610512114558	-0.548742997144736	0.592811228500551	-1.84875292332811	0.125558800623834	-2.63348048697204
AACCATGCACAAGCAG-1	0.507375097240045	-6.97466855579474	2.51386439971639	1.84937135535989	1.12632394118955	3.53880872679043	-5.30070163017304	-1.94888340122546	4.50289793918487	-11.3663565187066	-1.51765324521764	1.28038102569603	-2.84514373413596	-3.00689552288627	-1.86981552247721	-2.50906317123922	1.31595490194402	3.02188772836027	-2.59155250847246	1.76484288617914	1.11572520285215	-3.15570093904411	-0.623724835579367	-1.06083700185743	0.213961423601883	4.60043006624531	-2.3528051483861	0.288843241856472	2.41439692952631	-1.03091835473903	-0.72602762889709	-0.788168938461778	0.608702654712561	-0.866229089773218	-3.83739021367999	-1.15553789082199	1.12994501027218	1.8580368528341	-0.478831857979527	0.833703467606346	-3.12266109636212	-1.31747110299337	0.182174661868018	2.57755517882266	1.8254357885132	-0.863789371096626	-0.499421580667757	-0.0313033818006886	-0.519468177795865
AACCATGCAGGGTTGA-1	-3.21899800955454	0.724929333895731	1.40767894115757	-2.09827883349104	-5.23389307465054	-1.416783949036	2.57438688301041	7.70220463128741	2.66183097114209	-2.0032641171092	2.15139914355389	7.48823329214577	0.593913883491584	4.91708858098365	0.372356518505576	-2.05015743183918	4.66774840872001	-1.72266732252885	0.00320025819117494	-3.67084407264556	0.510486138776234	0.138211311896722	1.96831482758641	0.732759701640382	-1.10497643110272	-2.19041728058928	-1.89446791552694	0.244144792535611	-2.23695067197528	0.214978260415974	-1.0607976072482	0.304845287665513	-0.138559724627768	2.37770891365186	2.37662214791565	-0.0566609175710863	-0.650190730960474	-0.505072885972086	1.21938707741784	-0.339450860732594	1.57149563327012	-1.65368816006929	-0.00722043220532452	-0.733473418624343	0.248856283102277	-0.750829380283965	-0.916675186211224	3.49793413189373	-0.842689037566568
AACCATGGTCGTCAGC-1	-1.3009326883328	-4.52302536030996	1.94759870822145	2.13366378613688	2.79360822101914	0.390590889650108	1.60330843617763	1.1101898601913	0.837476330715309	5.16843411912927	6.11877591154264	4.99773725851361	-0.29049895472052	-4.31380310758892	0.750042237954277	-2.6770481417754	1.36809359110301	-2.20769230204835	-4.11828113212998	-1.03510900438919	2.52735673062795	1.01148190339243	1.73316775191244	0.554923020240495	0.572142674590201	1.29455325457523	3.14689034394526	0.136083636396853	-0.526306211795079	-0.447894700313814	-0.323346698114537	-0.716150252098355	0.587436128750607	0.698062189367116	0.315621449951897	-1.15211322273127	0.21326690334543	1.00118023374802	0.149806859437461	0.4072637706407	0.123272271217591	1.29920797298457	0.184904293726654	-0.517955971370973	-0.574352361978741	0.222934642157213	-0.862796847530999	-0.472026893024399	0.776131393673525
AACCATGGTCTGGTTA-1	-4.7273169782861	5.89219928358918	0.690090102072391	-5.75085449266952	-7.24839614470923	-5.48076739443465	5.39032701900367	-2.57633095774625	0.68993674013571	-1.44499111394552	5.88480432338435	-5.77037484030725	-5.93217728169027	-5.01901079330153	0.808173527990775	-0.126664253014632	-1.65861933090833	0.0197583060739906	4.52336182420548	3.26964634170293	1.11036490249254	-1.55041844716446	-1.70334302188263	-0.473041266215322	1.27135827893941	-0.921405322585824	-1.48991341912639	1.19757540011659	-0.157291104405183	0.575757979745952	-2.62610847373832	-0.745537805053443	-0.770560982147325	-3.20770646742298	-0.111755428938314	-0.891013133641178	-1.08268736772214	0.684668256534698	0.332112168885894	-0.468391000485679	-2.03011657786176	0.613906572237433	0.256985077863024	-2.88543417880625	0.531196478774146	0.997895445665815	0.32560076674529	-0.263787027272771	3.6029029748718
AACCATGGTGAATGTA-1	-4.66327844705366	8.39243556565832	1.33648647194547	-6.96514420816048	-8.33271828569076	3.0590487180463	-3.39417564947624	-1.46477270717635	-0.787998639443368	7.82357279625385	-5.19851356930835	-1.70233558567079	-7.61012958844603	6.85520034739215	-0.945390728657883	0.458199987039586	6.7322070275872	-3.36389109000937	0.000939759532481189	-2.79951787053925	3.55266678855564	-1.23048347312681	-4.01144392637887	4.10720786710182	-2.38102056209091	1.92956508561253	-1.6933210640794	-0.853400122329477	-3.67891915672258	-0.137600902132063	0.980461911823272	1.45707859974053	0.586548265999358	-0.426623509729576	-1.32282634676881	-1.56069079509361	-0.108523734760476	1.14992513864724	0.48288427998819	-1.67397256863008	-3.16018068144373	-0.328048872372961	-0.318876299177111	2.49011562689844	0.768437736425232	0.548510850958625	-0.634647279933609	-1.2711682540115	2.01806523289327
AACCCAAAGCTAATCC-1	1.63379562936075	-17.9799783802399	4.35163843041332	-3.0880089880501	-8.10834596489295	3.69002022950063	-2.59878265300115	-4.11953448675698	4.65211448068912	-1.26746506510158	-4.22454793934714	4.15414184201198	-1.07054884457414	-5.25350702284975	-5.93603123534909	-2.59491951507662	2.47265693149304	-0.459130277752969	2.70115049644913	-0.328588336409559	-0.957824597235013	-2.77242377940376	2.95173479900103	0.81767793131447	1.32985524429307	-2.53805659632023	1.1304049719741	0.495805973445311	0.439445258974825	1.53270540338496	-0.736870346509211	0.32592238695622	1.58644826702467	-0.82002274539421	0.509406231071372	0.810255396930531	-1.29661234156298	1.99156865592769	-2.76669977777737	0.472310033426145	0.838380918806663	3.00286170026774	0.922005115458528	-0.797928963687982	2.58404434247645	-0.659469702862673	1.38402736071248	0.836387249488917	0.747883676034908
AACCCAAAGTGATAGT-1	-2.82232965861649	6.83235917787672	0.608753144446283	-0.00529247592026811	3.09770401884232	11.0116770748987	1.22649107318391	-4.0715487952688	-1.4805507895292	0.609607528124641	0.800081248619452	5.46365415842534	3.63749303838702	-1.01915043081982	3.97824580464082	2.48879172237753	-1.16852005487943	1.58600673701561	2.10625569157723	0.565417244580507	1.63162020752725	-1.94412562230622	-0.439198167892411	-0.65280727413908	0.7088958786184	1.78347268494595	-0.784110107323249	-0.45938355290601	1.32546896854083	0.965387095068799	0.613679260148326	2.56826133947146	1.03369522908015	-0.167983866485627	-0.439944495521347	-0.649699829619351	0.210431123622108	-0.917140687620443	-0.132418332154495	-1.19345983729672	-1.98662349562288	1.80591049741935	-1.59809141426464	-0.581573384501886	-1.1393568505683	-1.82308403943269	2.58486777428922	0.415802984335243	0.295883409063257
AACCCAACACGCTATA-1	-4.97225694572219	4.64686028338032	1.86117348731667	-1.54351456922431	-3.66419858358896	-0.268667020679464	-6.76172094990809	3.58085680784111	-1.87346144005975	-0.210759946499641	-1.9262291302857	0.238736447561565	3.6169106757614	0.157895080469044	-0.0021406946518951	-1.14592856193786	-1.05649335097218	-7.77164766708266	-2.44585992112796	-1.086806288198	1.83687642081859	-2.86565023134363	2.3304610518822	-0.389918425461579	1.04152607802107	0.977562501224687	-0.813170835272298	-0.236565637996183	-0.513972207895348	-0.151344962373499	0.990370686595985	0.742350849368315	2.01513982236372	-0.954500893158302	-0.95931059945771	-1.08264389646985	-1.32062811517487	0.524718229090601	-0.104100432574076	0.590823629633959	0.962270648439857	-0.967489876462283	-0.849009350599901	-0.416282002180612	-0.99360760025786	-1.54294588595814	0.805972538308153	1.35682971320558	0.780732584394527
AACCCAACACGCTTAA-1	-2.24024713457372	0.843239429321767	0.214625513342602	-0.982849278218196	-1.07171065571753	-3.58642650315204	-6.87164256432065	-2.14269088459915	4.26242833483926	0.761187207125151	5.18980113880081	1.62503105283833	-3.11559543236618	0.29856745810383	2.35205352402004	-2.77753858971262	-0.207248599977237	-5.40553583139177	-3.43696579932489	1.29809676942694	-1.50026930540122	0.197884515839435	-2.0128919961626	-4.62152992653921	1.18881499253881	4.14517142065259	-1.0046760275735	3.47634180957799	1.07755658197091	-0.0221040865466322	1.62520263709506	-2.05305345131395	0.263760235357253	-1.9992715070884	0.226058977735536	0.301004469071627	1.62314098456334	-1.17546525309301	2.6746171331282	-1.25914193393816	-0.17512033385347	-0.722485395048226	-1.38722349377779	-0.957346951652167	-1.38624830240758	-2.64193287403197	0.938285413758692	-0.779375472909745	-0.251996357932486
AACCCAAGTAAGATCA-1	-1.20190435598199	3.29743486350719	0.45519380982401	1.24680066430107	3.86907039454013	1.01324096191309	3.01203716405656	-1.40916130571523	5.04425067057942	1.63931618526376	-2.11749277480541	-1.62599671307594	-0.996672887119957	1.07381832100173	-0.611274093083411	-2.19657425285041	5.18251044792608	1.86724599209798	-0.18755400932874	-0.127989717523574	-1.7297957348571	0.208805502494914	0.273586073110787	0.64600119781224	-0.448317943463528	1.00593471675691	-1.69902019813194	-1.03038604193812	-1.64532618269108	0.802226081553793	-0.192911088279091	-1.28504791623116	-0.0264047926901125	-2.21055181332086	1.06590248572836	-0.920638436341572	-0.505799601261399	1.64580384032718	-0.747764648638605	1.15705829872337	-0.0516508535488365	-1.6933390808764	-1.69430637499343	-0.552345710759374	1.16171315265188	1.36730702775606	-0.63500987528611	0.107791981669231	2.83835463796089
AACCCAAGTACAAACA-1	96.7020244421708	29.6091608925074	0.674145084455383	3.20784520340532	-3.26909268133202	-0.178215812819162	-1.29813267389047	2.74023201286945	-2.79078530317209	1.42704844119895	0.8440982645626	1.31635244994829	1.02724579531925	-0.406052490878022	0.803494890008628	0.442547684590014	-0.286409915008697	1.36249703134873	-0.811511305235942	0.664690599818529	0.0727148513676598	-0.646417018362176	-1.20364589078498	0.580231053770484	2.96284135086401	-2.52473752126414	-0.388279904120828	-2.33296610109754	-0.507932748535389	0.261764088745752	0.717172338759251	-1.45433400184315	-1.28174154349783	0.582461866943301	-0.311378840745778	2.38888082729913	1.64604907512744	1.71672939944601	2.51752055330732	1.19158521297348	-1.18127565227973	-1.65570903243705	-0.423556802433711	2.59489337706848	3.40936970693653	0.30412796546945	9.75547977045657	2.66442756675383	-9.09299156393573
AACCCAAGTTGTGCAT-1	-2.50759746339202	4.78342582151948	-0.0763161255756191	2.47836203914745	4.25162504987511	-0.85144926257608	1.87242470229153	6.35320242117008	0.593656332162753	-3.4683309946973	-4.98705744740428	1.30384946241905	-0.843091169421352	1.04733715987866	-5.06130724019822	4.24146830115846	0.903050782070886	-3.21787933211929	4.40688902446355	0.213192844018456	0.301571552235192	0.793748841737219	-0.220281421727417	-1.37339704870076	1.37287748249943	-3.57378562266004	0.77329128233903	0.990931841860035	-0.0672506045072623	0.833449535022976	-2.99323862960838	1.09458651446866	1.42479644171309	1.25534886578838	0.0288298709304545	0.691299630462579	-1.44910383788844	1.6278001042603	-1.18458740521311	0.781577341658804	-0.336189610105099	-0.263316679111058	1.02681971901336	0.397330050327093	2.12792975858598	0.647457053580236	-0.80909618827029	-0.566103722823498	1.98996759151356
AACCCAATCGCGCTGA-1	-1.9458673047669	3.20838010609502	0.454605554193963	-2.01802979860027	-0.958366823437193	4.19982106160284	-9.35396461792473	0.766880421797266	1.75298305411534	2.37539997227712	-0.0378388345263732	1.4663464447321	-5.64323499370843	2.0432864119069	-1.11299884734067	2.92598925600178	-4.43253440579193	-1.02732522090463	-2.9669348871	-0.244039095910784	-2.00634643347435	3.81271443075212	0.60913968892912	1.98636140412715	-1.91905407740019	-1.44632092291167	-2.76495538523374	-0.210827995377619	2.23294937143085	-0.525877410026168	-1.30770280070975	0.0229457213211436	1.05840462487063	-1.17713254146823	-4.90610007925329	-0.824671534047558	2.32249764858561	0.11942581659282	-0.435452964344389	-0.596752444619372	-3.94511912613493	0.702718902301792	2.59499940903279	-1.41740961297815	1.62676932414876	-0.647105586765233	-0.889577860193334	1.56574921714511	0.757106670602292
AACCCAATCTTGGTGA-1	-4.13686475017855	5.70796337047101	0.604932381956919	-1.57911738865171	-1.81852833874955	8.49530659208706	-6.88826973760542	-1.33143371958195	-4.9895346991458	-3.58144521998583	-1.00853516448561	-2.68052712211529	5.14137879070896	6.27701147020321	-1.70808133159723	0.623534045653787	-2.37024372062677	-1.10216443211907	1.05364812651481	-2.23727705684828	-0.613081919451606	1.11791817659662	0.739082807833053	-0.67151149120441	-0.752125663633809	1.58165789840533	1.59621678270991	-0.795278222557544	0.661567433464307	-2.12560038968027	1.0121505632186	1.17822151431327	-1.36529461807204	0.516836101971026	2.68218701141466	0.382456826875943	-2.33819885723214	-0.567139663702597	-0.0649070784384247	-0.713267079180931	-1.20069440952394	-3.00342038251175	-0.568851018085223	1.4517367040006	-0.0196772711153075	0.127314781395144	0.841867162528727	-2.56974483562444	4.46853312511484
AACCTGAAGCATTGTC-1	-2.99651591144047	2.95305421812132	1.99096473171252	2.08575032286049	1.67147144659545	3.0513235421445	-2.81549143739013	4.5984818990608	0.731833944592922	-3.22732765815797	0.286980095092545	3.97270490729826	2.27395562225888	1.26108520110152	1.48391122822884	1.34968497576922	6.15908149994577	-0.158462954552144	-1.65034328948442	0.703824665881975	-2.70233412269875	-1.91858794147977	1.24908322153134	0.432512858042733	0.578850554270421	0.735180705937674	-0.991681128360834	-0.221809338130152	-0.53926993883069	0.279375962215329	-1.37623331687536	0.739967731714867	-0.744186528961218	-1.01696873518918	-0.700675135327881	-0.914425177510193	-0.52453049394758	0.248690873368159	-0.0467877218986886	1.50158657585556	-1.2195660899876	-0.54113988934137	0.111071099287131	-1.22503274145693	-2.00278051109151	-0.312066473061595	1.44898484909725	0.78249572414573	0.635187204235194
AACCTGAAGCGTGTTT-1	-0.928855903220593	4.20085377482704	0.368172817442759	3.04896740944081	6.86606433191231	1.79473858602842	-3.39230034522923	2.01861166739218	-1.35317615858215	-3.30685184763354	0.94885849832003	-1.68119207487803	0.481131135318066	0.871435820277453	0.729640711825574	-0.315280226449464	-3.94237313869	-1.4222669905958	1.91586664510855	3.20380375600308	0.661356751628728	2.15865967754265	-1.32776171608606	0.110679816623642	-2.5842715979718	-0.924030039421957	-0.836245037448682	-0.166402125828371	-0.637020990732887	-0.486985097277358	3.91241213148871	3.46322238480895	-0.211097959891976	-0.0990355729258722	-1.83465005804854	-0.193185332680131	1.50019470331337	1.54970444245721	-1.80547304539309	-1.12966473230145	1.44064726717873	-0.963634065166817	0.366756721969362	0.0600141776218786	2.30246210871882	-0.571246822371836	2.39863059136953	0.940927091081926	-1.89286124564707
AACCTGAAGGTGGTTG-1	1.63694736474992	-11.9259624906548	1.91744833973911	2.14114160933008	1.66521638353579	0.692793599228825	-4.83131471189517	-4.20144408164315	3.99349305648337	-0.918540846708615	2.67660428269719	-1.7704461291994	0.810835860779772	3.97723558293752	1.58469644091936	-0.494506077555184	-0.335063500171983	-1.28430111367278	1.78242259842281	-1.8116192911353	-0.928156226457049	1.20511069655658	2.36478100482822	1.55621081618095	0.166101619348996	0.633888870706143	1.69124733022489	2.31125713648691	-0.18877706318154	1.45697208694908	0.621298516578628	-0.410480400416868	0.357564420041287	0.135530134312593	-1.4124901131736	-0.888530955292446	-0.568214397343215	0.315459905231927	0.178539893254117	-0.224192345835665	0.975584587597446	1.57059205869614	-1.15096579300436	-0.700149671271768	1.1771498273951	0.405076838334206	-0.356520598290153	0.138819133689742	-0.546949327070229
AACCTGAAGTTCAACC-1	-2.01156110033641	6.68655088912544	-1.82930739193846	-1.09852102266063	-1.20430651122183	9.15783950083399	-1.03862533666446	2.483264802236	-3.33282165381629	-1.01081563195052	-7.52663612592145	3.55255474089688	-6.47563631181073	-0.880013471117918	2.785415100478	5.351725018941	-6.16905984690414	2.80292938650141	-1.13680374569281	2.19880825769043	-0.184776808986708	1.32476903596243	-4.45205444782032	-1.36791649990749	-1.89054798568586	-4.0852119974979	-0.690164985249068	1.9117293689729	-0.241579123947879	-0.968840160437285	-0.66388360386779	-0.473519945046329	1.07461599027512	3.21665788411437	2.40849583359164	0.624657745909399	2.44226207025232	-1.20998733323672	1.885110325365	-2.46496842381089	-0.807947343123938	0.557239544807777	-3.65302702404551	-0.26651802302039	-2.16252877479086	-2.01950164436826	0.779688077070654	-2.35446908539969	1.05986164779233
AACCTGACAGGGTTGA-1	-2.96525966560516	7.12811119900686	1.24473327404159	-2.43702242450012	-2.93456062985634	-0.402496089517156	0.243704022542829	0.348380736591809	-1.13652189162868	3.2710719434181	-3.28794319010397	1.6022272752993	-5.55344567849841	-2.99980534109346	-5.64235685375891	-0.192943435091719	1.28262889364951	-0.6108241169317	0.555123752710515	-2.1467809130881	-2.51702358630201	1.04037520009694	6.48344892679121	0.400485255176704	1.41434774253579	1.65247320900478	-0.0486398740618728	2.45876281637022	-1.74860273254873	-2.39959403456667	-0.390178650661175	-1.81744388682148	2.08305788431614	0.579343597492661	-4.08149234840526	-2.58194095326692	-0.696557204371926	2.53777901436482	2.61410339220989	-3.22162574457637	-1.02730591896796	0.415997677889567	2.30288004793001	0.449188017514739	-0.121319720641074	-0.250357210115572	-0.735110371242136	-2.44996841588357	-0.980390693100741
AACCTGAGTACGATTC-1	-2.06954598534565	3.59546123770225	-0.220107684303169	3.24803738869867	5.61240365595734	-3.85786471041834	0.685216489875931	3.77820417112204	1.69473193928749	-1.97629617995538	0.184333043447495	8.52319464230362	2.74630127375529	0.722549668612204	-1.1516931350059	3.59561375844157	0.840890852075848	0.5666623150203	-1.64573445505121	1.11529106262911	-1.80610656987937	-0.357533586304476	4.32879316439753	0.785718769220104	3.08445462945137	-0.349981755286747	1.22930245813409	1.16661074503318	-0.330838252301327	1.48495694389205	-1.02080715747109	-0.462192687245704	0.49641395960147	1.5328494959491	0.20106694702061	0.900479061745518	0.601926600837309	-0.727217022562421	1.28190119209736	-2.18022797271652	2.49288090260034	-0.328283128682147	1.03615618463682	-1.6646146676322	0.875134438127118	-2.02028054872243	-1.21354358377779	0.855098845088515	-2.47778628406297
AACCTGATCTATTCGT-1	-5.71403050793498	6.2624092630044	2.72741166304302	-2.29626543534686	-4.06153345986946	3.2241582174046	-3.41479571219862	-0.417041228743942	-4.13767156401286	-0.445877308532107	-2.00279477097676	-2.43366382822742	4.16489318937931	-2.37514047557677	-3.16196111196781	2.85752068042737	2.68776272229427	-8.44894260160298	-3.76503022384468	1.56965583985417	0.748291897249777	0.273110250261764	1.59493133735108	-1.55760141687439	2.46851602648032	0.489778543962538	0.529698677841762	1.51738446796684	0.352001310950254	-0.869517868454027	1.00960286876466	0.923295344433932	-1.29326864654372	-0.0455239654822619	2.25701207975591	-0.450761748485753	0.132311370300233	-0.718808066125819	1.11367013953849	-1.06303661888834	-0.828940760675727	-0.736808753196814	-3.09854119497688	-1.95538947584005	-2.14513070741322	-1.40463409667828	0.694991359550484	0.499129628593821	-0.37496021495959
AACCTTTAGAAATCCA-1	-2.26897521208543	0.442388348962265	0.485551818745647	-1.31656579238239	-1.2244663320257	2.38287713996522	0.641978448673122	6.16929345932109	-0.651060391224465	-4.44292369816804	6.13453881269158	-4.16367865063941	-0.0180161508634553	2.3652524016105	1.21635806221239	0.993791375715652	0.44130106076628	8.57607837017728	1.02876137575805	-1.46844196650267	1.13329511802255	3.21238726362795	0.445239618020782	-1.5300170907315	0.00747912906544345	-2.27775010334781	2.51328861445476	4.6175688527124	-1.08733668064163	-2.38606767141079	-2.45726353981343	-1.30614902601767	-0.225692722772037	-0.0824439864788568	0.870221590568332	0.375052283211474	-0.829848180823452	3.52413159240213	-1.07405168243322	2.57900710871008	1.28045853794516	1.53763420137211	-0.653596515485041	-1.2810720580779	1.62789050223691	-1.90154787483648	1.3246444335851	-0.251450436755491	2.59643747157405
AACCTTTCAAATCGTC-1	-3.99293571783211	4.68175584258172	-0.0557144747491005	-3.73368731976415	-7.695189478759	-3.08649163038817	-0.271453597754055	3.13244443450512	-4.9316766853024	-4.80076891639293	-2.2051782153726	-1.80903965443798	3.50705368969921	0.223653830498523	5.86904519416498	3.12647661987537	0.222934380064314	-3.14236929105834	-1.55738223396893	4.01386063543293	-1.01620623281581	2.47820891338415	-2.0163607380508	-3.36318065412582	0.433470618245419	-4.03028295618373	-0.216537149917877	0.800258495128135	-0.293973559652887	3.47660177953878	-3.44013110300352	-1.24280586019223	-1.61578173474986	0.932018983042084	0.759709216652366	-1.1494488414454	1.41564071218941	1.3608605116519	-4.02860369287685	3.19371928333082	0.128197853662762	2.6444107030363	-0.800463212306977	0.611177423706507	0.923089306630462	0.884696291122379	-1.45610819743992	2.91413420901053	1.15362599228779
AACCTTTCACTCCGGA-1	-4.11060566541275	7.21463621276317	-1.20048228081571	-5.39933731479104	-7.77809018035853	-5.56177269422943	10.0844900389842	-10.8822881761838	-11.1544440510456	-4.33475643403466	3.42557246237052	7.67864787222166	1.12803336675335	3.38854108374807	-3.55369549701573	3.35127443769361	-1.23919718796927	1.30298354170113	-1.92327426380987	-2.05211243525873	2.23440479339843	-1.74789231121962	-0.214287684666051	1.84703774605686	1.02342773460484	4.55503385314055	-1.63780748939512	-3.98622537842838	0.341435232427152	0.105026271218583	-2.76671353152445	-8.27441025912836	0.456330290933398	-4.86114812380565	-2.58682314050182	4.9241555624637	1.33654025576031	-5.77135388360849	-1.18588299769973	-0.121319436149964	4.70446043625074	-0.445936940704554	0.879736533425012	0.190382198140917	0.403936538178612	3.05854924833619	1.24299894278357	-0.599092121141427	3.02540651491862
AACCTTTCATCGAGCC-1	3.19497249721168	-17.6769182599809	4.06295610012199	-3.3577508499758	-6.67312540861082	6.12443587482515	-2.23708361479976	-6.13413239428989	-4.6826930421039	0.248278856123033	-1.49151751198742	-0.770749080114088	-2.99228107194632	1.54750933324057	-0.847658452675882	-0.493521717186993	-3.30571424308776	-0.248428930863437	-0.0641841069728379	2.47328262814145	-0.824046368521779	4.64800136600783	-0.284833267817498	-1.94342030640672	-1.07648312454687	-3.30553105930342	0.875745346348674	2.89817284217166	-1.93784808888408	1.731493287448	0.0308497280548021	0.66747230950207	-1.26372877243914	-0.0613917900443647	-0.174868944550594	-0.174359132689873	1.42416772778596	0.45419116908147	-1.13644042454929	0.22355393367372	-1.17404745694074	-0.775104087269381	3.28306166636232	-0.676707277923457	0.332610264280414	-0.476785473327798	0.620107920068165	-0.708668538174303	-1.99194426452981
AACGAAAAGAATTTGG-1	-1.7602984185921	5.27323031988641	0.747522476187558	0.719984480178	2.59095748823444	5.7391891853877	0.875270663113232	0.716235832996691	-1.41300970410233	-4.847158466895	1.97765064500616	-2.83283423354594	0.0258516554586337	2.35298884504385	-2.6070756967098	0.873937792874724	-2.6196212534574	-0.37501164787235	4.12159106181572	0.979316069670595	-1.51667132008536	-0.807133297682273	-1.48383754732151	0.0182113222903883	-0.978933585138692	0.690620618949966	-2.28755888734216	1.03359122877784	-2.31915981833757	1.73613307485009	-1.65270638934154	-0.438704469432349	0.134658534666695	1.11953136263882	0.798586143707684	-0.984311972927873	1.26794396287583	0.8129946517248	1.34889114806203	1.44109238059283	-2.44437492962918	-1.56524292870897	0.0773270784496977	1.01361456551465	0.92582710206474	2.1754620792377	-0.696877830928112	0.350667405389012	1.65311312451582
AACGAAAAGATGGGCT-1	-2.01644111121753	6.36194550738711	-1.31951270456783	0.513716365431916	4.11143836882921	2.07346294478048	-5.67016902163219	-3.17560210544106	-1.9007151606023	4.24786816039838	0.231683862204526	2.40136745471419	-3.32830161582187	4.83807502578569	4.02494232966874	0.00876634906026892	1.35726741840932	-3.58434105890083	2.26649523239632	1.69187307773954	-0.539354956931099	1.15593142096862	1.62368863430288	-0.856195988554459	-1.20813659593178	-1.58339177565096	0.730891624097842	0.151028077718318	-0.0127735192354578	-0.798991808223032	0.150368375147898	-0.148242900650413	0.463204957960304	0.388255395772858	0.985901278189436	-0.405106384082205	2.40265618346694	-0.570531775418011	1.74073617855514	-0.861216310724464	-0.717301839359297	-0.113861986127967	1.17315222195404	-1.13753422950974	0.869585384447812	1.20855821518064	0.051273551038708	1.66443547979664	0.833151309224554
AACGAAAGTAATCAGA-1	-4.50871358589695	5.43922108105595	-0.97548810930864	-1.72482734283701	-0.380092882232928	-5.08518562554564	-12.2743798277726	5.22638684680334	0.7458351331617	5.20876590351937	-1.52120432585677	-2.68866110851503	3.31367731006351	0.247845744035354	-5.79205615925209	-0.51562505005886	-2.95324506699459	3.6301185334541	5.39393833412122	-4.16340682351751	-1.15546125767152	0.558603462998113	1.91345366845316	-2.08772243058777	2.03794605533132	0.389990395572131	-1.65358512245484	0.492558785019101	1.02589344938586	0.279089196511657	-2.68160107273934	-1.61529402245201	-1.06903216124641	-0.00925844773779063	0.474079228540383	-1.36009981083121	-0.318730980256993	0.987437391460449	0.431497297145087	-1.91185455335021	0.336609618965564	0.813719622376063	0.497897503018637	-2.34548467557861	-0.76071829726517	3.42283747861541	0.185374734940323	-3.29765027551507	-0.458442582742583
AACGAAAGTGAGATTA-1	-3.23661841819424	7.38212531648851	0.792284280833514	-1.25336441046716	0.762181319377278	6.67086676076141	0.893894713644417	-0.0169822800849195	2.15056923274086	3.118360367096	-2.06001822637315	0.247569005591845	2.92619917849454	0.32480751475079	-2.37685861961629	-4.52040433404098	-5.11819945836829	0.343773049482145	2.6532264914133	-1.7456279709456	2.19220070386654	-0.103958119350268	1.02337160839706	-1.88112952863558	1.52092845617455	-0.720572456559098	0.0520389328041686	2.60232925424772	0.249388052794739	-0.453522950367251	-3.18042733054545	-0.0637938180781589	3.03014355776991	1.68773091621283	-1.45329754781228	0.642776758728489	-1.06696610244177	1.37765578819115	0.97539767338889	-1.36664878819722	-3.59155649345423	-1.78927165568764	1.88675724968006	0.520971925301352	0.268018943773432	0.103178427275301	0.0430877023036808	-2.16905616740907	0.0867327508270897
AACGAAAGTTAACCTG-1	-4.08946631785577	7.3648526614996	1.91816045891311	-2.33004774809267	-5.44825416073459	-1.04533713911573	9.06641379189182	3.97937619607809	1.70626343233399	-4.90942164313505	-1.43904627010519	1.96329398051101	7.6469971956367	-0.853186666408242	3.51720635994223	-1.40225628947956	-4.16303545175539	-1.63444412760492	-0.845891042304582	-1.38171479727529	-0.188891797096106	-0.146995922390437	0.29474728844308	-1.6530551176751	0.914473441753473	-0.571733154584317	-1.05695267156419	-0.34415518900334	-0.00401466831184197	2.52850691187606	-0.0893309875288688	0.95093362044312	0.853742742290882	-1.82590235359699	1.52501233648034	0.500358366989344	-1.14331965216284	-3.03098248109909	2.27009941249756	-2.67588633574552	1.36827093579667	0.561756609263108	1.35547872779438	-2.88022701593017	-3.53912673470942	-0.0915517817156581	0.118424432366627	-0.760495531760901	-1.22418820924109
AACGAAATCAAGCCAT-1	-0.631740423327931	6.6425355243831	-0.172814921234564	2.18472743765424	7.57006549604525	-6.25828363824556	7.83834709630946	-9.92673604896511	-4.78737204152401	0.585731543272127	-3.7704174579037	-9.65694495743769	-5.92714884927656	6.14215381423777	-0.276834883108759	-2.1238633294693	1.47789694765418	-3.1977609359345	0.584103444715344	-3.96854340036748	-0.0020204955343392	0.132844543020846	-6.01409865857698	-3.13618771499357	-0.647856415050141	5.72671779404243	-8.29249751526158	-4.86349066173601	-20.0158682146336	0.741243132878822	-3.65659060479405	-5.68322409635106	1.81401498577207	-2.49381451420542	4.48198576077163	3.16809288490323	0.179148073983283	0.552178219150776	-3.4189099061926	-2.13608657623919	0.00393876216047718	3.90089419481215	3.47313113414028	-0.0603921998852042	-0.284127848824664	-2.69145403360592	4.0218395527994	2.61867858398791	-2.93236836242739
AACGAAATCCTCAGGG-1	-4.33378950777108	5.80780008552107	1.18218284394868	1.73521476390141	3.02216038891727	-3.11951520692677	-0.885543738676209	1.09080437117118	0.28145930208083	2.47328560566105	-0.607502701813654	2.06951103492202	3.69256847100612	-2.64202112490974	-1.17731321881275	0.422621268598646	5.86399888096787	-0.22652202980975	-0.270603456362843	2.10933114184393	1.57325547766947	-3.13209925266224	1.88634446973096	-0.0552960480207767	-0.965209903332849	-0.807698200490042	-0.549049012075464	1.16203808924223	0.35532634107609	-2.80683340743826	0.808277829856346	-0.11761748671658	0.233663715747022	-1.07507667585487	-0.132546344882448	-0.609404859052485	-1.42127858356729	1.12089134331677	-0.213100144988001	-0.320450126986066	-0.0806109745509139	0.601717318638179	-0.345992250981715	-1.08591742610094	-0.605809396356402	-2.59083659875105	0.465927584103583	-0.53064187001597	1.77303618228064
AACGGGAAGACCTCAT-1	-2.25472031959959	6.11652980713101	0.862573695850108	-3.38488958287032	-5.08736025084223	1.45215432878886	9.50357112749797	5.32353028288617	6.23673930337393	-3.73948170441051	-0.792438636682937	-2.79970063722476	-0.0911561343678756	3.28704736712978	0.41087885729886	-3.58997231685965	-2.50066255729479	1.28514149882148	1.94090450449633	-1.38569971290019	-3.28652907597328	0.605425964650538	1.5010289859619	3.3383408067613	-0.32772192347219	-1.72308648206641	0.292424646470691	0.0932946806698099	0.758790386602794	2.14264403944996	-2.13412679743211	-0.459193835879937	0.371576805640759	-0.0353921034924716	-2.97022562902002	1.51206334012097	-0.236816702626679	-0.432226755417421	-0.347751169594339	0.171824870978805	1.07197922783989	-0.442509837059307	0.777501518167731	1.64972844608405	0.739829203320344	-2.08363342224912	0.424452509327875	-0.619494729925233	-3.49958631325735
AACGGGAAGAGATCGC-1	-4.35119438198008	6.105360290158	1.87777976672242	-2.25266439369426	-2.56358480445181	2.05973275169915	-3.82053981262393	2.3080950071425	0.619864555686862	2.97010771630813	1.42996635233435	-3.1735546539245	2.63433683192199	2.82188524517781	1.97959381549793	-1.13053234944809	3.22252048592887	-1.43022887538833	-4.18905433793936	2.76530391434672	1.82552759587961	-1.87581572991387	-1.44824346276689	0.794540620844777	0.9545397867985	0.732400540909311	-0.210128023104316	2.31601779415914	-0.357495431438442	0.0926251135524923	-0.933043953311526	0.650964086010794	-1.64253979662771	0.76728723549045	-0.456516199646355	-0.906941776153481	-0.464742140982001	0.745776552220476	0.672489184883291	-1.90573446939843	-1.5945129245343	-1.7821037369405	0.17683342247447	0.635021733899349	-0.354951104665185	-0.315154775081286	-0.553013533846078	-0.649886366641114	0.152799333584442
AACGGGAAGCTCGCAC-1	-1.93585066324004	6.5853618008096	-0.945986068210129	3.80794641502514	6.95600293957863	2.79438401641752	1.84183490738574	-0.340385938964067	-0.146239576048393	0.327181922338586	-5.54106946645168	-0.120408086400555	0.562779964741016	-0.240746691944414	-3.6524863025669	-2.50587170805624	1.04995087478238	-2.00771011429204	2.58133460411495	0.480779680495192	1.03168674982307	1.09217414176223	-0.232003532202291	2.26961669172698	1.59521678464688	0.0333376308957025	-1.44136599041333	2.99497906874473	1.58384564805289	1.63707827883419	-1.52107016019746	1.91055605633061	1.18856480531088	1.75013148211605	1.85416620758555	1.7534362361734	-0.647527304681009	-1.30875915701968	0.00230872750491631	0.319459986695238	-1.905393698274	0.884757042777244	-1.13230096724695	-1.42222997226659	1.47201712580443	-0.192371312390101	-1.78039052515247	-0.285470963810118	0.936525083661246
AACGGGATCCAATCTT-1	-4.35721404464921	5.57650924410066	-0.739564391513643	-2.03616237120731	-0.727703529364641	-2.6506631066428	-11.3252998649275	2.97719304350754	0.397761211247365	6.95536230237455	2.36571055923391	3.62413584738632	-1.16028928700571	-4.99522213808943	-1.11381439927311	1.85891404283764	0.957022588383141	2.7856871912597	-0.990493961846836	3.04422448511203	3.42716205595774	0.0308100938979741	-4.57170826445324	-1.77885243163117	2.7102124993628	3.41697695710767	-1.59927356661485	1.34464653198587	2.5808678242245	2.51425704303309	0.398311792930094	-2.30650758752031	0.695696300656267	-1.60382297757792	-0.5574493828885	0.403465788331707	3.50147331217736	-4.20444837021413	0.627772308025996	-0.431843298082821	1.50336155383258	-1.69675458759418	4.53006041147287	0.0434013228088008	2.27684627589064	-3.09369163075491	0.953877234357314	-0.664303541949836	1.08333539368431
AACGGGATCCTCGATC-1	-3.73585832041707	2.41021904432467	0.789852229680185	-0.231790437558846	-3.19286968767241	-8.12517271801968	3.24500646884639	1.92072353487234	0.0981463147058728	-2.40179375831643	5.68440646654955	-1.91899692363348	-4.42382056076541	-6.29073942490456	-5.84001200720403	-1.58981171281624	-0.691164042362322	0.179034170765349	1.15902558505027	1.10739680458202	3.17327825593778	-1.77763991224752	1.48057629222033	-4.50689422901945	1.74460341304048	-1.39901972485264	-4.09378190974999	-0.0503004766570965	-0.479118396126721	-1.11426874631277	2.95499434788977	0.195734414827049	1.45501251810799	-2.16084979058613	-2.0008072935579	-3.22120853546794	-0.0364337587142096	1.83624260135262	3.29412673397178	-0.251144362108274	-0.185535725589434	0.306617140392639	-2.85275100571843	1.66774590119793	0.305326691423532	-3.71486455175656	1.89960819015761	2.677481494349	0.322993650993927
AACGGGATCGAAGGAC-1	-2.86921944966737	5.21067977379246	0.627253775440502	1.61624484244487	2.90445294257514	-4.18721181471717	-3.48693049365707	0.451439587966899	-0.0231041263192506	1.58058042306685	-1.81897290736406	-4.75943031014791	-1.79441447867874	1.15131791701128	-0.936749056386878	2.63375540422937	2.24037133466835	-0.0932379568424848	-2.3882129397465	1.26925948101728	0.726716144045718	-0.645311902113192	-1.66380360929228	0.836836765475767	-2.60673595046905	0.238342710120937	-0.110585702732603	0.538323836778194	0.627776872812122	-0.246544243850002	3.66841966529193	0.250737285315795	0.79778654492576	-0.639021872437393	-0.775907993746497	0.177013842837263	-2.01756344550453	1.04231103422769	-1.98818959155578	1.16734728341232	0.285597345039285	1.21748963163921	0.591411435632494	2.24371565682676	-0.0722266030069363	-2.98524476019693	2.16426335344684	-2.0993828216527	-0.629265840687235
AACGGGATCTTTACAC-1	4.59392800148629	-21.1261540997499	4.02139392506775	0.189650911484248	-2.39669349060275	0.243211278146483	15.7036821101229	4.64454734455622	2.06538487414681	6.22921665200891	1.39410630450381	0.366908663505169	-0.451638491815878	3.15547497425341	-1.76329902887129	2.0799363611702	-5.19611494962253	-2.39739042761817	1.65285815010277	1.03151883922725	0.0695148825852248	0.410608995664616	1.60475293170851	-0.146074958798931	2.08928955309434	-0.0202592705142965	-2.88276366169849	-5.08222900408649	1.38122097927613	-0.963935012598961	-1.1166484154643	2.70320567474918	-1.47682242903074	-0.972184093208404	0.230223071590246	-0.0712715734025978	-0.649752028161378	0.307703170150962	2.32809686043194	0.211660898045265	0.0222432681374728	-0.954433390766708	-0.643260350823849	0.830096896491937	-0.324266402031182	0.706966172970187	0.811165808510821	-1.72825132720621	0.855858024111785
AACGTCAAGCAACTTC-1	-5.83534528468556	6.77565508864395	-1.76820524145046	-5.99737537311176	-10.4956176047427	-11.3898867736902	-3.01689222690048	6.34209912026226	1.21466499631739	4.11836274263546	-6.05532431670212	8.26280767108609	0.260209002099825	0.151627884476833	-0.0217137035692949	-0.88108867577749	-3.51580604910631	3.13483078015091	6.4379695014104	0.885077589561694	-0.790266771503568	6.95613483468907	0.72600649948572	-0.861701124849063	-3.07778437637773	0.219660625753219	-2.9292171606904	1.00834245870942	2.3759058236587	-1.84373736650701	0.69954325664549	2.43751078029802	0.78546507987143	3.27308000239818	1.66383026860671	1.15411135282793	0.662388981688591	1.65916788759453	-1.83113768968083	1.98597411103236	1.10482051703543	0.882577425844662	2.27184285433599	0.901673318071548	0.514844107562469	1.33344638974763	-1.21812100173006	3.97144943229198	-1.24654772481229
AACGTCAAGTCAGAGC-1	2.45206725379651	-19.1317959275298	4.88607073227233	-2.46074541023467	-5.42696926894908	10.1446560307862	-1.19402972419313	-4.34457349916083	1.62141758506173	-1.62110935397584	0.0560144650998126	0.964359707665252	1.49133976538823	-0.703893499101431	-7.032936807776	1.23975783638224	-0.750848602834568	0.649596102945061	-1.98927597357261	1.71035411818187	1.41969404664097	-2.15947420315559	0.175538837400481	0.983682395355722	1.38287530369912	-0.20337967398192	1.60405606035272	2.25752977160142	-1.74801071440228	2.28284532032236	-0.0992889025939724	1.29410626791608	1.63196072304146	0.363714417744473	-0.284326945447248	0.982455445802652	-1.77570008390439	-0.0188265641725394	0.715122301410824	-1.44722042113338	0.345312816718314	0.0226569328177373	-0.671545248832987	-1.56926959166007	-1.64547459130059	-1.12191885196201	1.53713770245972	-0.359550339692328	1.40192186793148
AACGTCACAGAGGCAT-1	-3.53229073686505	5.26034494952178	-0.626040079406402	-5.5041625203317	-7.02132985519608	8.26774386524481	3.17005643839553	3.351312003449	-1.54844796604183	-6.8447975212876	1.71208508333353	1.05533139035932	-3.38127892256253	-1.34956239065181	-0.716168084187473	-3.57138566986421	1.46174175740122	2.12442679136434	2.72694670665067	4.32517455793989	-4.67092583162242	3.51845383411619	-4.33353221677338	-0.779498599611048	0.200874709664829	0.720577552201389	2.19209213512097	3.29451919084988	-2.19162226584363	-1.02377746070078	-2.50289499335125	-3.53094741151889	-0.583158533009883	2.83723944978028	0.490674329061316	-1.29800715701784	-0.683792755274006	1.36540389999756	3.21192215809576	-2.64664137911104	1.73555111383232	0.615420046350673	0.119337196554149	0.576443327549697	0.00399933617271098	-1.23786130599774	0.944084457051141	-1.43221569891741	-0.816830376521279
AACGTCACAGGGTTGA-1	-4.36185047244129	3.53005020191537	2.18202097411901	-6.49578989319725	-10.0165800057651	8.7443427686571	4.4308373263074	4.88427320183448	0.675357451106807	-6.79419187161865	4.3536837785685	0.583515338647252	0.825607915988123	-0.247382801155287	-4.27411475701831	0.751250450858211	1.68977501135832	3.63179192208199	3.11922597123064	-1.46113493177301	-2.66171659589754	-2.92341127746606	1.93864495313023	-3.10284018897179	2.3488253119227	0.482489365267674	0.0787619774745046	1.65935830020467	-1.42558710876681	-1.59042704707981	-0.218868871707544	-0.324750959336721	-2.71847879387377	2.45546105368272	3.47190427819842	-1.34279806716149	0.694444728626101	1.72669343120095	2.35261626752049	0.244456826574571	0.623544937709139	1.10043962082722	-0.382945735905838	-1.23525885198051	2.56719530106537	1.45157848466977	1.3645200084511	2.58555576404798	0.906886013733561
AACGTCAGTACAGCGA-1	-1.7578074061476	4.58160446020471	-1.61139609756828	3.99556434215522	7.38428805583726	-1.27436815541476	-0.244419077919312	-2.38400906463592	2.34686543086781	1.61702198016756	2.46532750563099	1.97635823699278	2.81955165406981	-1.00897420081905	0.190870828500648	1.34022084640674	-1.09891121817579	3.80722774533526	-0.319230134529597	2.81085455657546	-1.94616460723516	0.99577699613287	2.07748241258128	0.205112139353027	-0.414692320259129	-1.89264605512052	-0.298671857060131	-1.06911953195621	-0.381149728908933	-2.5787122449994	0.481069373095839	-1.7117544174593	-1.52966368104169	-1.86746316886102	-0.636528818171468	-0.808244565983993	-1.17945758220081	0.551080480154269	0.847873690131287	-0.745475250517956	-0.139751374702183	1.46208103409928	-0.00776830067541267	-0.12825570447962	-1.47475395965052	1.1261973899565	-0.385467029071831	-0.036572624017827	1.00966754322265
AACGTCAGTACGGGAT-1	103.878569276753	11.0850317530536	6.73404638999548	-0.400900980199711	-1.32399748421181	-2.11858125894927	-1.85548822252956	-3.85572152028482	2.96418539932559	-2.41523832721848	-2.80391686714931	-1.54757017043392	0.993714776997667	-0.0993901409664495	-2.59786047449847	-1.75999307506852	1.71286577382673	0.699358703151208	-0.300287360955016	-0.303168594198257	1.54194155609649	-1.14437590199577	-0.131542603874844	0.531543538347844	-1.62337435230912	1.12792084692333	1.81761312773759	-0.0104947101399064	3.66169185459614	0.370512348012236	-2.26887043197621	-1.83969374804964	2.17891469165009	1.88592549361638	3.43344877072536	-10.1388486745116	1.22299735629499	-4.7306599716776	-2.9376820270681	-5.45078711380967	1.13060663187769	-0.864597941245837	-2.26261918081762	-0.765746338488054	2.5498053343531	1.21444902732764	4.62280296507758	-0.517527125083249	-3.66228861830645
AACGTCAGTGGACTAG-1	-0.775977349107822	-2.05515562197703	0.958747700197946	3.13300437695914	2.92857860844649	-1.26440504732121	7.16177232930099	6.03098021876094	3.25512410793882	-6.19947917002688	-0.0962148743039399	-3.06821977363675	-0.251947491324791	-1.11225998742114	4.9151825521609	1.43974499714755	1.82906188595069	1.11538010859165	1.36433959138628	0.050859890240688	-0.493541890191341	0.592445987550362	-4.14705446099734	1.78669334515887	0.525205546126355	-2.91073046285323	0.0492574793891835	0.463858614242655	-1.26825538934272	1.28577135460823	-0.318630144953668	1.22343194656283	-1.92791285701661	1.92613119722166	1.79036584231023	0.230664719700105	-1.30033515285649	-0.755504738537307	0.610781543729631	-1.01209907193811	-0.141835160777857	1.94115624826419	-0.149759384957138	1.26544765814583	1.48923707230573	0.521571845605648	-0.459700044917774	0.803262566784172	-0.268175286021479
AACGTCATCAGCTGTA-1	-3.90800868672638	5.88279757076701	0.401991573656551	-3.73225106537812	-6.04876736328468	-2.65314026690628	-0.0391452279542856	6.16310248866472	2.88776563207319	-1.81843274900219	-2.35086059069082	2.87430902179252	3.00602211303915	-0.873422893534776	-0.793400308850328	-1.78630870912904	-3.19737124572249	-2.06744209987197	3.50053848569828	4.67985863801127	0.734844247217606	3.83272558066649	2.19245867215736	-1.78507605313957	1.4021048840864	-0.596397660537027	-1.48173643463296	4.22092498528181	0.720714787323993	-1.07628712009564	-1.74401058373126	-2.3940899770239	0.31845386605394	0.70878863620055	0.854917815838117	-0.197896669854979	-1.97091430470296	0.436560456607951	-0.482695025068529	1.23125334210535	1.12876061308365	2.4342208072669	-0.667819868987665	2.39649954333352	0.00895777889171304	-0.582206136743558	-1.88546637567375	1.27341589767329	-1.79286352538651
AACTTCTAGCGATGCA-1	-3.09608368756022	6.76083750778799	0.974319003031343	-2.96256216243945	-3.43538391508156	3.51960279454412	-2.52053893649857	3.04106202431393	-0.673262162419984	1.48069511807234	-9.5631095408795	0.0393381151012398	-6.04381413976665	1.2352072068192	0.0813043538659879	1.36756221158849	-2.82224467830725	-1.34075821931334	-1.31738225118944	-2.94741152989379	0.971867928748713	-0.585580644898239	1.69454603139988	3.67046218465503	-1.75563343300183	0.285008872263927	-0.542715041157004	3.53516822512509	1.23253364831888	0.385389109758575	-2.45174881747218	-0.584057459229278	-1.28706353181418	1.03489630810469	-1.24834754830359	-2.07947817480083	2.14980590994167	-0.0768447471931549	-1.79312233442063	2.61932898704469	-1.48731559996178	-0.518083145123477	-0.584336752233103	-1.32318593985086	0.66684842432539	-0.592030662832214	-0.523913731841849	-0.363923217930843	-1.14187158048872
AACTTCTAGGAAAGGT-1	-1.57220118931236	3.21856440723544	-0.622815980357348	1.70977199422085	5.73298556545746	2.61663004894007	-5.48255244352803	3.00293661814527	-1.93093403631483	-2.37125131235706	2.00191373172385	2.94740165721654	0.503987661255818	1.01444979033063	1.32707061992036	-0.433185166521469	-1.82873525947101	1.40173217361759	0.1751269652839	-0.527357527074581	1.05779980453005	-0.140733380995088	2.13833617912163	-0.0687124264781159	-3.61915003534768	-1.41257163426495	0.245403163223513	-0.97955658929165	-0.542280219516856	-1.67693774210971	0.266927811234458	-0.237763986716549	-1.2609891357614	-0.995627020570132	-1.08425665522791	-0.377199115572394	0.870747813851463	-0.562385458751156	0.327730640122133	-0.24169689268626	-1.52188356152802	-0.318872765306301	1.5496184553787	0.55740933845329	0.0153668271844999	1.73534348359014	0.310275047435157	1.15531951271696	-1.12934803945859
AACTTCTAGGCATCGA-1	-1.90510791600168	4.08189506513849	-0.468999995438832	2.17162882438913	4.59670951442768	-0.697978630590461	0.623815458916519	-1.74287569970248	-5.34906877138996	-3.67776607172505	-0.0804978902736583	-0.2208916471969	-1.57450212704034	-3.35725461940362	-0.3681140198935	-3.71971045379443	-1.23833608638902	1.31980398890771	-2.53204726593404	2.6759739482896	1.77551919493986	2.06091305723262	2.07347284496659	2.96307025331001	-0.683570066199043	-0.038592735618882	2.45525757039589	-2.90629004127501	-0.579203363234846	2.18239957492121	0.884333887128818	-1.04471047888813	0.582741285285934	-1.32130736153794	-0.313420200543372	-1.02838445783551	-2.05743846951098	0.0744930325339758	0.264114937128047	3.49921579856439	1.32972329861252	-1.62486079353219	0.267487192014132	-0.237314631322197	-1.16665951309508	-1.54286270300783	-0.245361648401688	-1.59076521979903	-1.09360491775172
AACTTCTAGGCGCTTC-1	-3.46128963508838	5.70422847615647	1.92288994945145	-1.45497475544867	-2.88839900598442	4.57620140197455	3.65838728078074	-0.213853032477983	-3.03889992101539	-4.61558601834654	-1.64321890712677	0.582680119661368	7.43323115041436	0.447098682180944	0.954181284162569	3.71129014833051	3.74917978563264	-2.64872373972585	-3.92673354651131	0.215740294241387	-1.27294943056151	-1.95641404117797	1.69830428720939	-5.55425047741139	4.59165359441645	3.53114891896747	-0.29657747112642	0.238038166934872	-0.622362055276314	0.32273692627339	1.69537005000019	0.688520979668369	-1.33160200155772	-1.39295477474575	0.957497148993105	-0.0325249917574961	1.17931419674084	0.199699989561252	0.226052353880329	-0.931350746424048	-1.73900519870137	0.793601985630731	-1.363400183962	-3.92446507934311	-0.662090699695162	-0.497009343822552	-0.174509899898707	2.73863856448878	0.788710207994948
AACTTCTCACCAGGTC-1	0.599001242373405	-16.1651013351678	5.09999776022031	-3.2070711739356	-8.68915512775879	-5.56063782260758	-1.36452545475543	0.131500435560607	1.83358340375462	-3.90387006997504	-3.39663767337523	1.31835496344748	5.13721185743744	-2.70675938084199	1.20754926275566	0.545099725975168	0.611823570767342	2.11423656541068	-3.41391977948932	0.830751250190372	2.03679860854467	0.874136500475263	-1.55248207326424	1.77272008044837	-1.52485183718385	-2.46309331052824	4.00694416001316	1.23652098605504	-2.66124449508322	0.944622246726315	0.835645957723888	-3.24433277548672	1.0812681050685	-1.13682533351879	-0.683402967781001	1.63226332897699	0.00930359208251269	-2.07862995332041	-0.611797021189223	-0.679790103118571	2.46117086392017	1.18006134843066	1.50089693022424	1.11678121373883	-0.965887078887867	-0.712892171996848	0.765316078806204	-0.909089285958132	-0.454487615239187
AACTTCTCAGCAGATG-1	-3.00682091042721	4.97305277092459	1.2629619949082	1.02144333017494	2.43895625553804	7.08670609947819	-0.936536451148826	4.47752533353001	-5.8050360904754	-7.51531936341514	-4.07191859162118	-2.20772048014663	2.78349175462274	0.0236044094645853	-2.29769501045866	1.85586349899188	0.702583231362534	-2.1936464849242	-0.483715165724766	-0.180313578572459	-0.772929476958123	0.373049634955855	-0.91038328313688	-3.28372329146673	2.97727980841227	-1.17263168400909	-1.98040106449053	1.03149622864354	-1.0005037694629	0.570005229419507	-1.12931077509128	0.177058704426758	-1.17977854407189	-1.57734882795868	1.21097405162446	1.23657156820766	0.203849984424961	-0.715150111452568	0.0880941762258248	-3.05425829703319	0.295834683141043	0.210451523502901	-1.5661453144009	-0.632204586389029	-0.86404691543295	-1.31662236864149	0.0633202839203002	-0.0928903941231752	1.89835209289029
AACTTCTCATGAAGGC-1	0.740016108459933	-14.0554783782306	3.40419345810151	-2.6905117669035	-6.47575941331073	-9.63821392442183	-1.16130760827916	-13.8031414743848	-0.303555982405338	-7.86173353327601	-0.0489515920653372	-1.28483542454633	1.2497223947757	-0.042323000834097	0.940827310868472	-1.19644522678825	-0.894335061921763	-1.91295638704402	-0.932319528719898	0.695135897403996	2.47277283972005	-0.460418965591804	-2.27649245956547	0.705230229203088	-2.13310608013997	-2.54317871057982	-0.483781321758058	0.804601202465314	0.258656938104259	-0.0861422127821875	0.604007356717241	0.735877173933893	0.731248944432981	0.886052999352893	-2.64140582272079	-0.672955333989667	0.822330804053627	0.0731388581954764	-2.53545063491024	1.51684241221951	-1.36134023267198	3.07544851294697	0.998178390948669	2.07261185508847	0.944326058740478	-0.152409446432256	0.386787820644673	1.95398944611399	1.33040159685554
AACTTCTGTTTCCAAG-1	-3.59822118747361	4.11383953360857	0.896026768723461	-0.0555186705446195	-0.887907773010869	-9.98796787161099	2.89271340608796	1.52253882262336	-0.767138779255542	-1.39846418454295	1.82116690368659	-1.89413106316436	1.40804554785129	-2.09797223593709	0.863836482540477	-3.83078763463024	1.09492049714679	-2.60335345746948	-2.81164033099205	2.2503369063301	-0.508453844993566	3.18251631662299	0.834045262981557	1.40465549964415	-1.18906397570128	-1.83235502098266	1.67596492325638	-0.4768518029192	0.0413826750347225	-0.291895145043779	1.05592174423583	-0.863205821488634	2.53197609528775	0.688606352796356	-2.76013706052021	0.879654149131227	2.28106278543972	-2.96498651387212	-2.55810236111865	3.71216314250983	-1.27278636139994	-0.350383857949123	-1.12969573127576	0.362682204173157	-0.846521807096096	0.44523589088505	0.38535962732339	2.18858777525698	1.2254761669726
AAGAACAAGAATTTGG-1	-2.58542135078995	6.00898054431661	-1.71120671532047	-3.05591248433411	-3.16369831964099	5.54097076561168	10.036850857921	-0.618318249823432	8.13031299884491	-0.669412116936182	3.55317790142676	-2.50148844923398	1.31427319094908	-3.69398164024088	-0.097824454415392	0.206406874824313	-0.579833064903817	3.54474723089734	-0.582971298146168	2.19926503319416	-5.32569204498325	0.0415013938208895	-0.611964597873535	-0.0991561628469473	2.39439740190807	-1.10336155100489	-1.14596165461384	0.0144124470927993	-0.331475770485272	1.70055077552671	-1.49280961589092	-0.0622104743895214	-3.8220129851412	0.289795668888631	-0.303391393992364	-0.594469973452862	0.0972987084186978	1.82256097254716	2.06698885602863	-0.203300577798152	2.60685284188534	3.7193136370855	-1.07979575957733	-2.13152705717162	0.883259746322992	0.991296351162519	2.05615456437472	-0.669097365322205	2.89132341162807
AAGAACAAGAGCACTG-1	0.544990082764938	-3.71457051742513	0.967623215582252	4.03576465221419	8.8604239955345	2.02899111208962	3.06507632540782	2.37114388141833	-1.43067775127018	-4.10353199150872	5.39833494543743	-4.11285581710347	-2.78025175552504	0.164127632239366	-1.62288212517766	-2.20811596124666	1.92867811902782	2.96146896502207	1.92040630705751	1.80344801662431	-0.970733134450208	4.54606340192658	1.78239319260664	-0.00930332667978943	-1.31426806513024	0.181734452482273	0.0316750328913169	1.0428628113417	-0.259574172622681	-1.0404566145925	-0.267346800916569	-0.0875196069073461	-0.901505178958442	0.880721622071428	-0.602626915051972	0.542763989179566	1.35074811698832	0.516551157099405	-1.51154976868585	0.629714556403406	-1.84000483737735	0.886721346092683	1.54076463933897	-0.697333653239728	-0.167636651226025	-0.00367907737796579	-0.211666972106108	-1.33594826605034	0.877104702374162
AAGAACAAGGTTGTTC-1	-3.04344184570099	6.56573681435686	1.68375390205566	-1.20671834974758	1.12316117435615	10.6620604239181	3.18216948830825	-3.5252173531716	-1.56137867263962	-4.41660187819751	2.64008466831552	-6.82335350582298	-0.240568965032342	1.78315631044605	-3.72647180449889	4.81453942966071	-0.718482552910679	6.32682974270188	-1.35255386621847	0.0683621826091598	-5.62341562685933	-0.0234711619771799	1.15406965263263	1.43208497606396	-0.814295759225649	0.758387656439174	-1.19980677628574	0.906747257978034	-1.59938751880849	-1.28805481072652	0.21083100507829	1.10954925464441	-0.164041405898039	1.99141646559848	1.58254018655066	0.77059622157858	0.716496147840861	-0.431781854433954	-0.7512652949782	-0.255672881432635	-1.23277585885083	1.58557632725512	1.935869799449	1.51619591651907	-0.256193331446773	-1.478257451184	-0.0689524577364811	0.170323447431686	-0.168966799936761
AAGAACACAAATAGCA-1	-3.41842571916688	4.81429453396779	1.53688115906949	-1.1938609586588	-1.77379267209419	-0.149498598445477	-0.267222213456154	4.48563537759897	-0.221661938719577	-1.65650507077449	0.81207463380457	-3.51126067046661	-1.73243400025098	6.25102612114113	-1.21042950550469	-2.4031893406007	6.45144623227074	-0.743421160670537	-2.20877819174629	4.77984346219593	-1.05654456774027	0.925976100056717	-0.878917520561568	0.253262004203678	-1.37067224142333	-0.267405680318055	-0.0301366029626499	0.63860889503024	0.47630769871783	-2.27634128175188	0.450853886861116	0.813097497966374	3.15043209817267	2.35866260589866	-2.17924050927904	0.255871962635225	-1.79030705923705	0.167864020463818	-1.91920154264344	2.87439587110801	-0.598696888859188	-0.559392145149292	-0.215968721418221	3.96325851383285	1.02222006839843	-0.72365518057875	0.119761784596792	-0.689181154516818	1.55300261252949
AAGAACACACAGACGA-1	-0.859597216087668	5.27495143772546	-0.0988723878918527	0.545494041723485	5.71783573329698	7.59852444822696	-0.046535716718891	-5.10666824189397	-0.217424655099404	1.36484018335481	2.24268685765096	-1.04532066609137	2.10275086808469	1.30714657919292	0.734423115613359	4.05772268706789	-0.974174703106355	-0.268981331349035	-0.00135739959416438	0.565542837775556	-2.29596449652463	0.273668450370938	-2.49017905963069	0.594032251796392	0.387397468650922	1.78537400895988	2.17129964340304	-0.156395044345163	-1.38189723806452	-0.519267385681545	-0.512954348159356	0.618266145451731	-0.483432905474156	-0.210286988242432	-0.279369508357559	-1.98674093558249	0.128313063953789	0.705832410145806	0.880821401211521	1.74471539079686	0.0737953500404954	-2.39765326889663	0.0567706019598358	0.532751881416674	-1.5022038746528	-1.55010774012811	-0.168260191879167	2.02680644007596	0.919141476213488
AAGAACACACGGCGTT-1	2.97529803996427	-20.4129679838426	3.64722413771157	2.60266144968166	2.0824589882829	-0.633357968086055	-1.37416138668449	3.26753783636517	-3.35577487422128	3.74174430645073	-2.24475923366382	-1.06075184464629	-0.457598830882896	1.38790833134604	1.08050522039334	1.75240363856766	-3.28521183667488	1.56612595919027	-3.56299240571684	4.10430951395823	-2.96643422343452	0.680591234010083	1.72228425940248	0.689001865693188	-3.71411375571037	-2.66893156927469	-0.312588857002341	2.21707146726792	-0.860536635002972	-2.24458201814722	1.53164679246896	-0.101309309791025	1.38185810586372	-0.761402484589321	-1.11932101766919	0.956749713024042	1.10365964571558	0.0690200404124229	-2.6892851533709	-0.867068615004022	-1.17697151657449	0.647134760968241	-1.77323701087535	-1.24600145302362	0.331087001780488	-2.03838647680098	-1.09890168129296	1.3447120937315	-1.48700373247674
AAGAACACAGAGGTAC-1	-3.95828232666793	5.91165575383154	1.18100446094256	0.675665573829177	-0.0977365149904352	-2.39968439556004	-4.84158680430104	0.432092082055236	0.114995596017532	6.49119791358561	-2.39174638766423	-0.466088152460649	-1.19169067003891	0.26538596866994	0.777689053861951	-0.076370193523365	5.58197258382516	-5.45845876891478	-3.52431477386439	1.01501666898702	0.370091475187361	1.0534283587807	4.57674349291715	5.68928720037415	1.78644591014083	0.284630822106624	3.36533066301836	-0.136199256455124	0.395575172850789	2.3784011237605	-1.84701683073238	-4.17508695764558	-2.51017674640208	0.968703036164134	-0.200163687552953	-0.128188620428303	-0.0299781550411766	-3.42500259222504	-1.62137164340413	1.16214157683689	1.14514077417678	-1.68447021658943	-1.5210199426892	1.91950135519063	-1.83264973050599	1.87933623911521	1.1587093367522	-1.13257826123582	1.84161783014862
AAGAACAGTAGTGGCA-1	-0.614640140153523	2.72790128105258	-0.638654827598652	3.48440208786707	8.16508490947505	1.39658107801889	-2.21522179533529	-0.757134225598067	-1.17321910868807	-2.54969461085204	0.407764155122877	-2.57362969739909	-1.62690691388099	2.0446528064133	0.570124026817301	-2.02787289427416	-0.514338262237067	-0.184035326087204	2.63485220377573	0.45374729215107	-2.44562206664559	1.83793699035249	0.0785806464553089	0.550271242103677	-2.20362538441639	1.54657217503366	0.825114395767407	-0.132194579370142	-0.165192410587234	1.13367696164444	2.44639812155779	-0.498439770643716	-0.294067683937789	-0.554148796865691	1.62500081451106	-0.538057963198922	0.571699515787601	-0.004193556210344	-0.900496731330546	1.46340483742461	-0.528529747417836	-0.799709213063449	-1.45477325492899	-2.10599862280687	-0.662378963037862	0.488402921965068	-0.178168764759718	0.533025330488701	0.0978807519082486
AAGACAAAGATAGCTA-1	-2.71535771432395	5.18565764227186	0.32788347385658	1.99157062354041	4.17926076498368	-5.95741102460387	2.03220105056726	-0.999836425810926	-3.93722168649979	-5.25278742956065	2.51248064862766	-1.52294757557972	8.84081986259067	1.07098581745158	-0.348387749366897	-0.139330047481367	-0.904003287932516	-2.68599111055754	1.31791502283032	-0.66743568240331	2.02232035884276	-3.62663449592584	-0.336471905255951	0.211748249630256	0.674632889551688	-0.608941666663042	-0.320740461752924	-0.278308745583857	0.723067924978964	-0.312237829866077	-1.45779529250517	1.41448505458581	-0.689419204632151	-0.567353648598519	-0.671394935602005	1.32281482169674	-0.0852827926600162	1.34334441582162	-1.20832325814455	0.126362730777502	1.80797058529587	-0.281297251491661	0.171533762124205	-0.368292071923756	-0.707326867935448	1.13890547128691	-0.480774170605272	-0.744566433266453	-0.862716571874248
AAGACAAAGCCAGACA-1	-2.42741225687134	5.55528728680553	-0.737064726377498	0.867882137943397	4.41083632435741	5.65424708578377	1.00454912388858	-2.66437356995574	-1.41706872816878	2.33692850124408	-0.327336203355044	4.71355930948335	-2.89805806995173	1.0534300905511	1.70487126582936	2.27489884644637	3.53989298525067	-0.0726303100576538	3.21255274638161	3.14934081293153	-0.147520136825928	-0.48659577217037	-2.70488989354102	2.09752081227024	-0.592137584292855	-2.889046743125	-1.72335298317641	-0.833174481281379	0.111005179961715	3.44645535017229	-1.91703205736427	1.49269838351505	-0.335514695714208	0.519723555005708	0.319557652626849	0.325458944630524	-0.275527712717965	1.08503133852112	1.60465962388987	-1.94011841400005	-0.449643686654307	-3.08860808298307	0.482281543854298	1.47065351053955	1.19450612131138	1.10253043305132	0.319666900514265	0.923265670804919	1.49529558182316
AAGACAAAGTGCGTCC-1	-3.73786909360391	5.11703543670312	-0.485666536937632	-1.94374828126099	-0.0856663023055768	-0.625760427355763	-2.82327547361217	1.65848538108153	-0.245222127263276	-0.168672408691508	2.30341126528457	-3.22162871558771	-4.12339646952837	-1.27610210921844	-1.61343186415549	-3.08142220489318	0.693840889447556	0.656354533341759	-0.59936481372535	6.20014558257406	-1.60852473472978	2.6081159033783	2.62146188032261	-3.01964689699705	-1.64964794082319	-1.23363101310355	-0.0071773011360358	-2.30878720022996	-0.202435588305552	-0.224523626328887	2.88634812107469	0.123292771918957	2.30870403401506	-1.59345950638256	-1.40471254857282	0.105421994089942	-0.457361541727913	1.11759206790406	-0.997636743825565	0.0610893034533429	-1.18125393119295	0.158151308754403	1.07190882467358	2.8754288344045	-0.659818583135382	0.871086714077967	-1.11113096252251	-0.323978763019634	-1.48165997231183
AAGACAACAAATCAGA-1	2.53213100133038	-12.681556882716	1.43036421602291	2.72217772038173	3.00572016570011	3.70726687550273	2.33221413612943	4.78470732949168	-2.56775002863511	0.717858427171327	-0.918218006632344	0.536019309952714	-7.14009241905322	-0.211733493318274	3.72462190101478	-5.19559425030172	-0.289033362306034	2.18809942684955	-3.59423393097044	0.968835651595889	2.37162610141041	0.80573993990141	-1.46465204042063	0.00810658968234937	0.741658121600891	1.86232244175669	-2.89468974844192	-2.21939768261503	1.30163805628022	0.662581385763412	-0.390445266467958	1.05618704959152	-2.05807195871943	0.114887176900709	0.782674809886721	1.2803696358902	-0.427413401065255	2.43414339858608	-3.44185833795221	-0.39304025864265	1.07139619227036	-0.121448532694584	3.0628407113721	1.49013389398395	-1.22476939294076	2.77092325299532	-0.566404690942949	-1.43755074288702	-1.9483594614096
AAGACAACAGTCGCTG-1	-1.17616199454622	5.77492836450734	-0.372818664056088	-0.575488976006993	-0.609933374291025	3.68235903033581	9.51021767186988	3.34247538020743	6.44926071661693	-2.07678369313643	0.813124459122837	0.222769346339859	-5.14158896175443	6.77047785373727	-3.83250451658455	-2.09057985522546	1.43562341189698	3.88853248876265	5.0561348919695	2.82394614685413	0.977946752796726	-0.595210066741324	0.847162150241958	2.69466820695372	1.2175645408119	-1.73574998700469	-1.46437917986731	0.285873250041966	0.0804616465675028	1.60488395182812	-1.14606836748553	1.28443822282132	-2.95874181194829	0.797979792259035	1.13913316557751	-0.998300748830684	1.00521248731639	0.388126579009542	0.0719306937732912	0.721415564902248	0.12217603415746	-1.19350713662389	-2.48515375564724	-0.304693564590058	-0.126170913319863	1.27347063788853	1.49703633795397	-1.50095213738239	1.61888256289993
AAGACAACATGAGTAA-1	-3.75494832311861	4.3343135922446	0.0690633848061874	1.85598834107801	3.05549230108212	-0.0691580932677282	-4.14119128620215	3.62912274551292	1.40792027707952	-2.12474805055196	-3.65470406703874	-1.61232917803193	1.3984617369259	-5.57047993207317	-0.494322725175323	-1.3692647299003	-3.10758156868996	0.449636323349535	0.969738111729106	-1.66855781722116	2.56960321992137	-3.64920056131055	-0.772858433995503	1.65108785041015	0.929542514099278	2.22666001120045	-1.11138801588934	-0.825343200292073	1.52084333836784	-2.22737856135903	0.493870085497474	-0.0780536023347804	-4.01910823057177	-1.14643450004722	-0.138085399677701	0.689574698851103	0.0248760200024021	0.0929318300377854	0.240329198160024	-2.52070288858686	-0.926502669248398	-0.49356966389777	0.149494306910678	0.651159402405598	-1.65599248944315	1.66226153101448	-0.336953392774151	-1.61622001172352	0.051729895467586
AAGACAAGTGATATAG-1	2.58871610061136	-21.4400588165653	5.89031452840507	-4.61094003266497	-13.1403902738161	-0.622668486047747	9.56780676229303	5.72686127267581	-1.22797946946475	6.03782020842378	-1.42395941877418	-0.687332194066839	1.10823968814899	3.83442095325134	3.12586879535524	2.46954934105291	-3.18537239807289	-4.20901197980871	3.24186546516688	5.02164702564402	-1.91875792957904	1.99881420698444	2.22573542479531	0.0206136232250521	1.06102616314853	0.338680703011817	2.0744174064166	-1.29175983633714	0.659921597026396	2.40758783882092	-0.457488919752687	-1.25370463900942	0.222922933992904	0.986982604994042	1.25837609242986	-2.20476283781387	-2.95192075731942	0.121508258386599	3.98249850889687	0.703350939157853	-3.29784879539659	-5.47285744149905	-2.89247853425509	2.0344838352636	-5.67594750018889	2.13996919892242	-0.857771203856178	0.373398882691115	-3.86175488159273
AAGACAATCTTACGTT-1	-3.72747678812723	5.64835668827669	0.414008962278633	0.149557246272107	1.22160711573552	-2.5292891694702	-5.52941068530168	2.15407653331869	-0.323442199696304	2.03229276934104	-1.65481026480429	1.87982946765365	4.52215745914292	0.800776056479216	0.595391481223613	0.151182174116027	-1.31231958191143	3.25689809810957	0.928977201361201	-0.760876144261147	1.39284875026284	-0.623656973350577	2.53037646858106	-0.0734622703193996	-0.825380186534256	-0.120221628712775	1.1114024951718	0.491664449393826	-0.56240759041765	-3.06160497093664	0.433653525613234	0.897737859629399	-1.55882086638642	0.686839185858274	0.509810698577124	-0.337517587550197	0.392920600103223	0.374731230443489	0.438594337706174	-1.1457952736716	-0.0169802613203182	0.244723419886393	-0.539007022937746	-0.326721137478101	-1.34069882187607	-0.713804475638749	-0.105514714264867	0.468188537603972	0.621794266195958
AAGACTCAGTGCTCGC-1	2.66461104607457	-18.4679912935255	3.70006165246706	0.502836781260983	-2.40262397065906	-4.52199669478814	4.11286201394214	-8.58822919996291	-4.73953306467038	-2.22765042956279	1.46223589890072	-2.8250055374641	-2.50225762727475	0.635364509999415	-0.660840807029462	0.387315235711622	3.00638870182971	-1.50929120225887	5.3751491763797	2.03940380061727	1.73700106881692	-2.09782939510929	-2.5432519976272	-1.15612072710435	1.68650357088575	-3.59101706071398	2.01627350561613	0.426458945563648	-1.30583238491127	-0.0835342902154512	-0.374814604319155	-0.448394211418703	-2.76112127423248	0.561355300229951	-1.38407319591427	-0.273056787741701	3.24128502113072	-0.314436658922632	1.289035897731	-1.56304911666503	1.95188478537104	1.68911994956926	-0.482700971466668	-0.902665308304664	2.61628307325534	-1.2602918582228	0.111532018343268	-1.58436377301439	0.783664045242938
AAGACTCCACTATCCC-1	-4.98914394792826	5.30675829429431	2.22033594157646	-6.84429797294359	-12.6447740664331	4.31535136972738	9.16416452133572	2.90515649707608	6.26559126065865	-4.78377187073486	9.4161264482067	-8.19678725719643	3.48268169525563	-0.92743094494643	-1.25350402360176	-1.42496755792984	1.42010719250332	1.05330402827608	-3.93126698929142	-1.86209107499885	-3.75393731555434	-0.952003050990806	1.13994584944733	1.44122631946183	2.74923200064943	1.21070382773748	-1.70518333417838	-1.7362149745983	-3.10885372975667	0.940293623357825	1.55932704807305	2.21399485861129	-0.763553318640998	2.34025475830856	3.20544060796814	-0.416163760121552	1.38122539839311	-0.408640863364547	2.3664031386474	1.43395903253492	3.21116225597732	-0.933478955965543	-1.75519925989621	2.2449382747073	1.60973520169339	0.458854837886458	0.18088328586508	1.74185738090061	-1.08129891523659
AAGACTCCATGATAGA-1	-3.11864124331112	6.81619276435969	0.794937557599112	-3.89868854778698	-1.98449007625848	7.21313958029562	-2.3341203287369	-4.33732655628955	0.402559817703779	7.55342754371295	-0.808921047417103	-2.2528345178839	-3.75302418116654	4.40544626580148	-2.9741880433894	0.983200572829804	1.81489268348606	0.450618581992533	0.615351759497641	-7.87300070410707	-0.0540811590331108	0.202465116081417	1.16738075546632	3.92228560941561	0.47237558232608	0.285107362710083	0.650021296682036	3.55776447956015	-3.08966851585783	-1.66652642837901	-0.899559137666661	-0.370474357822256	-2.19835168641173	0.426766300690582	-1.8915760769487	-1.21813188773081	-1.53238274651769	-0.130604003734981	-0.779429380291197	2.0285541050836	1.06059134200934	2.07610222140737	-0.319523387719092	1.26760402187555	0.648828768887598	-4.29990120832152	-1.30310226541518	0.666401320814582	-2.39249964895763
AAGACTCGTTAAGGAT-1	-0.914590916728443	1.97623730617583	-1.12796125268569	3.61649867043093	6.57581405615768	0.0550264932828212	-0.135595223968437	0.810382634851272	-4.48357253859248	-6.09935686175216	-0.21704225234013	3.57913221327414	-3.89295408459145	-0.0560258686599774	3.47581509729685	-3.54607776458746	0.795077687694663	1.78425365384037	-2.2592172241375	1.55331823761662	-1.55143712007022	-1.87636577650465	0.23426820387852	-0.31140955418756	-1.77238933797569	-2.51335176213922	1.50415597164571	-2.04263866926312	-0.277810482836321	-0.442441757418933	-0.10319595326803	-0.751716982212293	2.85765808594718	-1.78309456493869	-0.629184354054298	0.344289628597142	0.202359999758046	1.18495432396969	0.250462398915636	2.43660624047561	1.59562754863933	1.47487119356301	-0.197268647715764	-0.707717190167646	1.45255894380062	-1.20706931525598	-0.289581517814365	0.937447722695304	1.04792562884189
AAGATAGAGGTCGTAG-1	-2.66566497437523	4.02759290295821	0.914353934159992	-0.905423845965783	-0.0551757358594291	-2.79601613527927	-0.114937646326533	-1.00622678897491	0.68450475676901	-0.52354565327746	0.143018244787749	0.362592124222353	-1.76995743649578	-1.81766493580941	-1.97673204532554	1.2916668795393	3.91289299849859	-0.607186880067992	-2.76223667466548	4.15282695744418	-2.06005624089459	2.3762762683614	2.14499044301969	-1.12971026252143	0.470009188306572	-0.887346137117205	-0.437447103492136	-1.76090346342346	-0.250631778972896	-1.85628766256903	-0.541657343060504	-0.81800447753517	-0.50235483544178	0.451154894552365	0.0215173627039644	0.0206162958598386	0.147008961422407	0.231840242755116	-1.21454124162916	1.02859536247601	-1.83536728180611	0.724080024604849	0.764311173984536	0.151870936051588	-0.679486689866266	-0.89544018870008	0.556939253786537	-0.567729261074132	-1.67500478097947
AAGATAGAGTGCAACG-1	-2.14209136628201	7.10065663676901	0.114498206865233	3.16419556839835	6.76850873188297	7.33052272902856	3.76934759322767	-2.47313112504534	-1.65294825313388	-1.65538658685726	-3.37783603660929	0.381187520936374	5.17629434751174	4.39035506011985	-1.36800511914299	0.240232036349281	0.481551067530206	-0.46157704548992	-0.553912788237628	0.130576254290176	2.93496716432206	-1.86502785296194	0.178197063595239	-2.1188434306041	2.42012556251016	1.36950012723024	-0.704637130555675	1.27087534920625	1.4637391622384	0.761708949678326	-1.06568556528443	0.197642389415809	1.72454208449551	1.23676722011358	1.43325463349424	-0.179100723695988	-1.59758242823646	0.0625282752548318	1.1337631077622	-0.257646887948074	-2.86277893718493	-2.77229440191153	-2.01669176917037	-0.0615185504028112	-0.388112434236003	-0.251164256128892	2.20242928017762	-1.67056600277895	2.43696459351718
AAGATAGAGTGGACGT-1	2.43161253381711	-6.32333173201451	1.35410439450655	3.86245251058165	5.50299938396968	-1.42794670521421	5.85896583757334	3.96281155288131	4.22976777184214	-4.71336473642569	5.76106807428116	-4.33338652778558	-4.11318676281621	-2.79591182918173	2.13485432540557	-3.42545181260013	0.334274972562146	2.22632475108893	1.75499532824532	-1.04616977999598	-0.582369703099641	1.08209155369196	-0.229816014820466	1.65319518435805	2.34414967357997	0.864898073948672	1.30320750130974	-0.612368989831203	0.783635833120432	1.76176833200556	-0.0813854552341406	-1.08445580392099	-1.01175649231851	-0.147559552205769	-1.02654135020225	0.811812493588859	1.65008295731661	-2.61094068598047	-1.41339642218117	-2.38680835394175	0.645230649074832	1.2170297230917	-1.10944570780026	3.09461544297755	-1.71355828499923	-1.31100970020615	-0.219456066515169	-1.36182175690148	-0.242254673587706
AAGATAGCAAAGGATT-1	-2.95140097935335	4.40697675772352	0.470947653979115	3.00856992009231	7.11418895398703	1.7322189231733	-3.31410201838009	-0.121207174074502	0.964028730679918	3.01966092307002	-1.77008383204764	1.51972564804579	0.243296074646599	-3.88553395288588	-1.35396325779091	0.813515870406341	2.60202852977751	-1.44060730184609	-0.764505755205374	5.23247703055669	0.142354065232472	0.672979401043458	-0.152536072265505	-1.01007277956658	-0.835193030371283	1.36460300159864	-0.959810093581563	0.64175561818937	-0.245790247914904	-0.695629703451611	1.98810356784113	0.297999797797332	-1.17228171428666	-1.12965273039066	1.0059172739005	1.41077438924933	-2.78445761285455	0.269823604045982	0.282562431726913	0.340960807346675	1.58855795681962	-1.75609097580853	-0.0522005301288886	1.22398057348914	-0.415657510836541	0.451295198299419	0.157493653777183	0.284766513172447	-0.00351623664120873
AAGATAGCATCGGAGA-1	-3.07494879122667	5.94098383426169	0.47364741338686	0.261940411398984	1.41953079300485	-6.37683011892468	5.36163501082482	-0.648304721526057	0.212015354431026	0.413319547243609	-0.100936252862558	7.06022254723536	2.62505158114555	0.478576408110996	0.747030651412542	6.18289119356621	-0.768588799300236	-3.45557868559648	1.82272479065626	0.593208507360008	0.552761304765189	2.24974256899128	-2.26161661565469	1.73164293194821	-2.09264906890548	0.638173152095169	-0.472990366319336	1.33414400514101	2.56345862278978	-2.71287802417427	0.733926266895023	0.681222685562484	1.73852298030469	1.15262996259434	-0.618910717316749	0.253822157494689	0.0256822543681393	0.594043810433205	1.10934529164634	-0.926729523919941	-0.574020190895849	-0.995585821397385	2.61269561747244	-1.51208087785126	1.53861857440209	-2.36010026091972	-4.2848934615024	1.79989508393529	0.0627490189581872
AAGATAGGTACCACGC-1	1.0653643229376	-13.727031533581	4.41517120891645	-2.70345076430979	-8.44681519896604	-3.72427294721521	4.23547863590707	-1.51040366716923	8.05610299885063	-7.79001981122797	-3.1855526999957	-1.62827359251991	-0.387532040774405	-2.3524811335407	-0.126396918589695	-1.74021840585723	2.95769234439826	-0.311179338006784	3.05049385326552	0.511509390047878	-0.667923207177201	2.67194534194151	0.896833778734538	0.137626303794071	1.56396601732321	0.58374077375106	-0.288594445487319	-0.746049027025498	1.09442789169177	1.3364265864153	0.0620880318580986	1.15870850965038	-0.0107881892832466	1.2461250255591	0.220018575196913	-1.45798907105674	-0.291651721101132	0.315629824368444	1.10584882705011	-0.363854509568495	0.568611489127494	-0.759202762666964	-0.581443080778151	2.22791419635636	-0.982014410385755	0.273514857012484	2.70859001231999	-1.80976508831021	1.61753922800645
AAGATAGGTGTCTCCT-1	-1.72318313696819	5.26305104358457	-1.28292850194376	4.56665667071311	8.78838135089226	-3.89496438935814	-1.95732064195568	2.33947350389176	-0.186121759270775	2.01594593336525	-8.76365143967336	-3.55919265904818	-3.54875727757752	1.58611904724183	-4.04948194704638	-1.06970779911001	3.93188171148843	1.24805871056032	-1.52998005591259	0.721161793244279	-1.03677899459555	0.0643818633442361	1.18111176350047	-1.66251111539905	-0.87681621508048	-0.741859713596712	-1.27476078561574	0.874271243248436	-0.174913996748439	-2.89428963556179	1.14062500413818	-1.24917816998926	-2.54429009430368	-0.82541037067897	-0.879935119457096	0.249077457941418	-1.85557381789473	1.47525519217144	-0.933892090403837	-0.605374479004647	0.540339987472884	0.420669479618608	1.23760639688068	-1.17031991468909	-1.77209021678099	-0.0153849488340387	2.72787310783312	-0.656040664665301	-0.336859310804086
AAGATAGGTTCGGACC-1	-0.601572244806025	2.81972650552629	-1.58452891500324	-1.06107921787745	0.271577490552503	3.9845134105385	7.61144914444006	-4.69993861529715	9.90162299745317	1.1003886160082	-1.44943211898338	-0.688263599524788	-1.79820467066648	-4.40643631874445	1.11521119504009	0.904990509959191	-2.00793295778084	0.251200638289095	0.798891987827758	2.67385456131679	1.87432680625155	-3.57435427591091	-3.33725449163612	-0.474036637117395	3.40665122662602	4.30974327660063	3.53315007153758	-4.14698716019481	1.15691231998069	2.03958746582931	1.01980731205032	-0.325243016123628	-4.84940829346078	1.10298431365314	2.23839211793454	1.65289064845972	2.88049174153496	-2.19514897063856	-1.1033879737253	-2.1748681976162	3.5502399300659	-1.96099150325834	-0.931055914408978	1.02599587823657	1.37595098071157	0.513460824345473	0.91391473833178	0.033748724036589	1.27886810454255
AAGATAGTCAGCGTCG-1	-1.88127003673984	3.80954813477065	-0.259088117942441	2.93167508702955	5.4207710107684	3.51079655510113	-3.04366352570388	1.00215424446549	-0.0782618483710993	-2.98951047660128	2.95688411147563	2.89866186293115	2.06271964046995	3.22065123693635	-0.415635874625988	0.695476046694391	-1.15518029216787	-0.853766617516398	-1.71053742531405	0.376978503456947	-0.845661219737251	0.573413790592691	0.969368923749672	2.76385194929823	-1.4482179014854	-1.26584290475501	0.696411717882506	-1.55746112799156	-1.3050661329883	-1.26675720028888	-0.220549082224321	-0.0372805052157669	-0.462088935729858	0.106724612539497	-3.03197662593601	0.424509257287996	-0.0810537590033492	1.51262632709888	-0.0369971629188516	-2.0167195929267	0.87767098290456	0.110097200318315	1.11405541425284	-0.869210624499815	-0.636286043201219	0.426180884688218	0.958310307270038	-0.252632100156637	-0.39558767525204
AAGCATCAGGCACCAA-1	-5.89885044552369	8.45065747932043	1.34329000590037	-7.48825691692951	-9.71048537336258	5.18531404535502	-1.11435365701144	-2.30709760808224	-3.91999813937624	1.36437084788442	-2.66536597773331	-2.00757308684171	1.96103392317683	-0.559453545913934	3.12103915558721	-3.84460619034713	-0.00947391348708808	3.05537061730208	0.957703373570565	-1.18763492817292	-0.410714126075414	-0.314985105614149	4.77756052876475	-0.689227343269043	0.376305125070008	0.410443729388387	0.0387847663669249	0.420504853944956	0.727626986567061	-1.39078777902249	-3.17244177374022	0.875504514305659	0.947904331989747	-0.282880602943174	1.28644871787446	1.33796047101285	-0.453863843953398	1.47624744156321	-2.68226830531297	-1.93061293021537	-3.46324875601299	1.38667449715996	0.411739540164135	-2.0052454714884	-0.968726493717962	-1.93636180418816	-0.278763105175653	-0.916783363146761	0.0634319351698727
AAGCATCAGGTATTGA-1	-2.84364969427623	6.21679215336942	0.199452617275892	0.628246310699957	4.34494845871446	3.95175976695601	1.274384485055	-3.51040203838719	-0.438873594185888	0.711744997064662	-1.7941738598344	-1.74554608480921	-1.91787975780619	-4.99783383479738	-5.82645764668489	-0.439351524223709	1.08707685609417	0.944250825770275	0.888127806687152	2.201392645764	-3.50087444976011	1.42743477150064	1.09319266710481	0.373424298917661	-0.797801906660038	-1.20918273666278	-0.00727158328692788	-0.878996635980211	-0.594358165019809	-1.18440279335589	0.234645632747745	1.61368668436876	0.834453020944174	-0.0947122006906005	1.87295190589117	0.822775230288573	-0.00634064857632441	-1.33407381579597	-0.461693935304402	0.785927895240509	-0.0053061350147318	0.622721518401047	-0.862532547778005	0.415450302398965	-2.47336467060356	1.30890127381966	-0.0969509483505269	-0.896728797708282	-0.767541307962933
AAGCATCCAAAGTATG-1	-1.84807211877438	3.38572219126917	0.781593305600825	0.406102498814375	2.3152007024274	4.96014873891721	0.712004623872405	-1.02881286509741	4.27897466030106	0.286047716065483	5.78096401656517	5.35786252583951	2.34809245722273	1.45178907990122	2.63093285501823	-0.09344615078084	-2.03285149591264	-3.79175090944217	-1.04126282168564	1.79398091583794	0.638883788037	-0.842232498439681	0.823981530657354	-0.772075496778517	0.828748776621375	0.525202477992202	-0.0344993300756718	1.23036916322496	0.782083312263316	-1.12088216409326	-0.97203120941202	-2.66015627765554	1.19144712806151	1.56105478865589	-0.476144191166479	1.66089006769505	2.42590657041343	-1.98006880824642	0.11194797829987	-1.46515039970729	3.99206551266592	-0.0675027870590907	-0.601642389493696	-0.465374448472862	-1.29895708087602	-1.45308734100111	-0.491305090802908	2.02115279542474	0.130223176494547
AAGCATCCAGGACTTT-1	0.417674567815568	-11.4838339285784	3.95465143741175	-2.54791887232546	-5.09073438580259	-0.231407692478675	-4.96441319305626	-7.79324793650615	2.51433686906345	-6.11935069911407	-4.74099131373465	-4.82698273464401	-2.81490082761139	-0.761517266706558	-3.58207793589199	-2.34247796063504	2.73940847501008	-1.52186520380361	-0.991472262193929	-0.124187724095956	2.29106779104087	-3.06524480802928	0.976874212390415	-5.31300945986449	0.826427594368587	3.69456128480143	-2.3838399123176	3.41353487522772	1.25011826281292	-4.63501987493851	3.78859550496452	-0.187055568447141	0.477532025853347	0.972121341635322	-1.03148929956511	-0.775414858274203	1.13113200360614	0.394919281361798	0.543176448806189	0.852138367619752	-1.3981526041574	1.93184546207383	-0.44104597381903	-0.0144812635269229	0.24303397203915	-1.99626129316112	0.227752242044077	2.28196277086777	0.201924925544363
AAGCATCGTAGACACG-1	-4.60554253716096	4.60901783362724	0.253852755267951	-1.11857801454939	-0.525921804102468	3.26992575382783	-5.01046840523979	2.31314496302059	-0.970543714283103	-0.662124248215248	-0.641670741598849	-1.01904536954469	-0.402830747617831	-4.84168881598718	-6.17343253284524	-0.910890945374871	-2.48838309726887	-2.64902904120942	1.16977966237617	-1.61240670627014	-1.73274531379895	-1.70315683279313	-1.64944767560267	0.309648526661399	0.497362822255132	-0.537511862452325	-1.1392269737107	0.856430362980482	-1.03184924090117	-0.801335600919167	0.394516605880113	1.07237038512733	-2.07175112961941	-1.12532742953044	1.91436015167547	-0.0428826563836165	-2.29370678617188	0.464620949318822	0.700780204639638	-0.188715805900354	3.00838457816502	-0.800459862013674	0.259735324238641	1.00455152010994	-1.22408108785532	-1.21066229547754	0.112432459008205	-0.0402988445046241	-0.429491396751418
AAGCATCTCCCGAATA-1	3.74057196225265	-22.8288757639461	5.02624345779192	-7.77568065803541	-14.5964085570175	-1.81634379802811	8.55201611131806	-0.598703170501467	4.32661451479152	4.67765976771705	-2.8839472990967	-4.71759619831515	1.96115477190409	3.11282218768563	5.08560635664124	-2.83106034935228	-2.15111146794866	-2.77447215500322	0.605675338014012	-1.08151053653952	-3.96721895825394	1.00676503777871	0.660819073729944	1.08012150208499	-1.30874626334997	-1.57853687303126	-1.46081834931536	2.12514504731721	-2.7119845163966	1.90237910292622	0.976926221189428	0.694610133152418	-1.0330907434745	-0.999112812921639	0.935250840673801	0.0912537383528619	0.742655929842472	-0.75297984728657	-1.88121891056426	-0.734940248793328	-1.1176483131399	0.879028188040241	0.0856571165507354	-0.866973005312192	-0.756832949291924	0.235394247819085	0.226976762174893	0.364203487617719	-0.877318253756706
AAGCATCTCCGATAAC-1	-3.77005068027022	6.26136949007615	-2.40706212261181	-0.569169841616664	-2.74633460328569	4.58475165756916	3.95044095841095	-8.28892385895509	-10.0771909873768	-1.16693001030045	-4.85538197626485	2.33566539784752	-1.60847851379895	-5.86712559114109	5.50352219536185	-3.21479779485325	-0.316255894150228	3.52264919802645	3.52733500934716	1.43568840385588	-3.21636247625392	0.000678409662345407	-1.52789527482584	-4.9125050578085	3.0282497672847	-1.59220026797088	2.10547147329061	-5.36186166203736	-0.743559440069399	4.10923603048558	0.88265724983343	2.16377274079967	1.94761437104226	2.45496291909043	0.664351178237655	-0.622372758166829	-0.476381872134478	1.69414505270913	2.29185836630459	2.28864897713413	4.93694738914627	-0.145346790356239	-0.578181803227555	-2.20201795515544	-1.11039745821392	3.06893771135783	-1.87905221520042	-2.5794621015572	-0.586731741961037
AAGCCATAGGTTGGTG-1	0.906448377931855	7.0998600552157	-0.676689697952355	5.21323865388785	10.7843075393124	1.78164079133826	4.05469491994837	-2.83733649473682	3.29391077299723	1.47740699040772	-3.93575704939574	-2.82158201232422	0.817631941837184	6.49132174201511	1.89148802968084	-0.527691208612998	0.107263540044	-1.61723841309598	-0.522045423181041	-2.44827335959335	1.83090471523071	-2.18669702215858	-0.86547905200022	-0.384648136285014	-0.00442248559960828	-0.664203244057642	1.37650789066286	0.980895501111581	0.0301660275722591	0.0452313424915554	-0.449082191352137	-2.1187531013784	-0.114335009654391	1.91322217215617	-3.2186205161921	-1.14283432965134	3.00814769625897	-1.79391669509512	1.28416192563755	-0.551407268168062	-0.38986165156112	-1.61243482249124	1.81547540410884	1.61061274303478	-1.04760333243417	0.45033206974198	0.4177655149829	0.551492133342499	0.114173112980968
AAGCCATGTCTGTAAC-1	-3.8233423375099	5.38770071691338	0.251473575360173	-1.5245987819632	-0.433465577713588	-10.5079629710544	1.60607013449101	3.06496658618639	2.64981761297572	3.04184708199719	-4.11609110354258	2.9922518235216	-1.33132902623254	-5.59174878564757	2.44735713408884	4.56943102575936	1.78173319215701	-0.771554187076372	2.31262983382979	1.6201912413754	0.46809241331954	3.44372683394691	-3.27793663770788	-0.0103448476144918	-1.54911480022103	-1.49566926282286	-0.568982287097111	0.844554414117496	0.087279382332127	0.25445663567278	1.21108866764071	-0.873804349597673	2.71275653674355	0.724954822591907	0.110270506659983	2.33599465474025	-0.012058996672861	-4.38963415963036	-2.88439347787846	1.0056612461477	2.28607899914803	-0.448820297880205	-1.06594890127782	1.423859723349	0.733770555793126	-0.397396902573154	-0.18978399968987	-2.89097711833159	-1.30604238654327
AAGCCATGTTCCAAAC-1	-2.67607654047973	5.84023576536092	-0.560980808628266	-0.687978802292109	2.57356075357601	2.9821093382205	-6.10538773751069	-2.51006970320217	-1.45165678292489	3.89171888680949	-0.461846744293637	-0.00882561332729009	2.4986672001015	-2.03596624652159	1.33519141972914	-1.22719592207603	-2.41747893155217	-0.0900652313452649	2.39417395645676	0.117718391750523	0.716568564578593	0.858142269012986	0.0802693490867283	0.395824966706178	0.827371545087102	1.01462609374099	2.62280736227069	-1.65510973380974	-0.265762015457731	0.0624455838929981	1.41960055499863	0.382109241001157	-0.457786104622469	0.448789266859596	1.59529100308835	0.224787645528187	-1.71076495230507	0.938975727767716	1.41305947942694	0.0184264421598402	0.991130098816085	-1.64167106773858	-0.546135174154938	2.06329881288119	-2.14670088752652	1.40276056730742	0.0589270236814074	0.436131060139419	0.748581168325903
AAGCGAGAGAGGCGGA-1	-1.9960809041668	5.73535847438684	0.183497917316428	4.85907796513807	10.4507618495259	-5.53769524131422	1.74000830796222	-2.62603308602593	-1.66245186691662	0.502892608760363	-1.4735082447442	-4.68094244349128	2.86333217089617	-0.588948748748207	0.559520665770455	2.98432054778409	0.346279322617644	-0.772983108415629	0.172476773186267	1.33982040557367	0.0129196071181594	-0.467418885079185	-0.28624674063658	0.729602451330899	0.611315067233637	0.729525106490384	-3.02278357867579	1.65037006702464	0.98844999126984	2.67504340455189	-0.799324645389393	-0.180957613971735	1.01052718710799	-1.11045419811894	-2.10066973819061	-1.90361813089479	0.254425940060716	0.204135256072555	0.315390028034155	2.86638566037239	-0.2393432265651	-1.00726284265028	-1.09088311830465	-0.0143294857012369	0.0101001870235493	0.480849105763148	0.914012134052589	1.28110047368788	0.365724951126658
AAGCGAGAGCAATAGT-1	-0.0792774040292172	-4.7470788066761	-0.0237290871991162	1.17533928254364	3.50880491474332	0.928374678375	-6.74033839848429	-0.224854265417559	6.93065365732318	-3.99790105208116	8.6258554935866	0.538150705910422	-7.10030447807452	1.43977121881385	1.37024643260491	0.173844508375003	1.14105309496524	1.12663789248651	2.45020336593337	-1.859269572975	0.175515933218623	-0.737674111876874	0.632385261113961	0.674141901982271	0.519130190035831	1.50801732316277	-0.247054471236903	0.0599408548390705	1.82524626056559	0.128358734250179	-2.62406778233283	-2.36616828733694	2.67637284758974	0.906109705781058	1.58290009849584	1.03625244218073	-0.317657887383738	0.554854559851565	0.188875412727788	-0.307832426763297	-2.09297369982003	-1.19933719533566	1.07046333910439	-1.46292812725761	1.02728336669737	0.475391782856035	-2.62860518119639	1.92144227522221	0.457901912216846
AAGCGAGAGCGACTGA-1	-2.03976935996877	6.11671871657153	0.208529473107375	1.63054925727725	5.67030392060343	4.84777852502547	3.00403913122757	-1.1654180250277	1.41561403344251	0.0576762524078468	0.674562070616817	-1.70597130534309	8.15504309527145	0.234075714053809	1.45721589304442	-2.77156377104893	-5.70386194510163	-1.43392803677537	-0.994023468053921	-0.208763133650394	-0.569192947615671	-1.03249549926802	-2.50091800326652	-1.6401970373598	-0.721252329294518	-4.36124805838912	-0.904196263289469	-0.965808598824811	-1.03357655774581	-0.877149677525588	-0.358705298861454	2.41602997767373	2.94214901343623	0.273893564240436	0.0417514832809796	0.737943136334749	-1.29082544181454	0.262652467624989	-0.774592216848685	-3.29763046102566	0.353771947901594	-0.613286959345692	-0.28331202472909	0.959046155918335	-0.105301397628924	-0.796003222995079	-0.511357985492632	0.205297399125918	-0.649070740730402
AAGCGAGAGGTAGCCA-1	-4.18742719247857	3.39186721563892	0.616829238877512	-1.26961727915091	-3.32484049547719	-12.4396643751078	-2.29926531935035	4.90598086935218	-2.01023397572074	0.102649839373546	-1.1772585847493	-2.25585273928676	0.592839658421238	0.784021244325702	-0.817910362224916	-1.53330582113369	0.102682807753333	3.22364444558929	-2.34380919595046	-1.03822510917559	0.350312591401217	-2.47467663272314	0.51000570002581	-1.58858037724741	1.14714550789268	0.406019270992401	2.02739190827657	-0.343168168454038	-0.773436798704443	1.68306264121653	1.29210535561076	1.56795313015982	1.10575759073882	0.552825220028312	-1.08082616784884	-1.55101033286901	-0.160718522933425	1.50750989526337	-0.161447509828109	-0.69011065795103	-2.15509408199594	-1.00352973625862	1.40345818939975	0.938413808862134	-1.20888931195363	-1.11747608251758	0.358189778903724	-0.577940013473566	-1.13780575062986
AAGCGAGAGTAATTGG-1	-3.50469674665782	7.8938815975217	0.987349704388108	-3.1302188901232	-2.55189465459081	3.21230822945687	2.20694625087689	0.802039927608165	-0.289210655268059	-1.44377529536933	-2.69053187764502	-7.83615926551854	2.75341319816302	-1.23989770910518	2.55753943732476	0.57183002057382	-2.55035850773956	4.96607237987698	-0.812513414450258	-2.74462141601107	-1.40543221472875	-1.08749716515545	0.807622206539883	4.30009378346002	1.46949781086663	2.90570000812066	3.18916602250032	-0.472227759428574	0.138009296971044	-1.14582225895212	-0.230024012880848	1.73119136444452	-0.512374682331411	1.83799466750296	-1.24578021037034	-0.613435780703994	0.922588335926178	2.52703779445356	0.771276970459305	-2.1107949342367	1.08182568101463	1.31214874942492	-0.354090616607085	1.46088794603492	-0.766319954056412	1.8553265386445	1.35098424697945	1.06643787928891	-0.146319203532797
AAGCGAGCATGCAGCC-1	-3.98004656662205	4.99713749933427	-0.632205036674814	0.74834680142682	-0.01924896469118	-10.0784462449481	-5.05889533171673	4.26060886121561	-0.200552537982401	3.25729816532891	-3.10387705836531	3.17097307725712	1.95981797277682	0.487113544664024	1.98379581515718	4.22697909651913	1.47908525997987	-2.7830497917319	-1.65323230503265	1.62370125070864	-1.23007220681288	-0.963238011929954	1.02314445640055	-3.03097066449136	2.22108250547892	-0.723881959030621	-1.05044209419272	0.76636217201528	-1.1059023665877	2.22745040728836	2.03802838777578	4.21340367051356	-0.114019118787461	1.3036997848677	0.622869349515309	-1.91495896719439	1.24227611767927	1.48706130404055	0.0405611070974315	-0.871220134170098	1.36284690856029	0.637410922209232	0.941657698150634	0.561814576070724	1.12404839057507	-0.0594743517656549	1.71287985979642	0.701438997454362	0.217090211201291
AAGCGAGTCAGGAAGC-1	-0.849941517045292	4.10927089062255	0.949782700633904	0.450535727173383	3.69580020845124	4.72686802777179	1.16093382109472	-1.4449261272666	0.588905605448618	3.55957496377727	2.44839609730613	-0.487899503664518	-2.25152133493557	-2.14087192875634	1.34737498641515	3.9664615854275	0.167592384620235	1.03435232859165	-2.17564459254816	-0.907928224529141	0.711158427704831	0.655521293277312	0.520407454885632	3.01239849350242	-0.0606496401023918	-0.236758530618524	3.69136245287343	2.31694759876984	-0.869747837240125	0.143169242386127	-0.587749197069875	0.256423507593859	-0.19391199039492	1.66674856663827	-0.180688233396625	0.313305979729491	0.162367760915014	2.12209925529014	-2.79963312381088	0.45850236020675	0.899361711047583	1.65726278480783	-0.911765549069211	0.876718393172618	1.67746077067365	-0.474682377361533	-0.722666822371636	0.410452012729542	-0.505850525518991
AAGCGAGTCATCTACT-1	66.3937744208993	10.570531704589	5.22355300719252	0.208459740711287	1.36196171589333	-1.60191117881712	-2.96428037823806	4.55239215237334	-1.34144916166846	-0.458364238604213	-0.221147708741707	-0.816840415079131	0.178550494810745	-2.13464182612398	-0.777025958885038	-0.488938589016809	1.61779559434323	-1.32478056452344	1.94610434553893	1.14087245188999	-0.292802181052819	-3.73519217339872	-0.075142092829568	0.381572718844736	-4.45542116981575	0.409309109657913	-0.621360172882085	3.57990216977676	0.671038475559171	-0.559949814199236	1.5291116960337	0.490475254012966	3.61566422111318	-1.38914192184554	4.11904088695017	-7.79039423835001	-1.45736212894607	-0.78189790695899	-3.04190074229978	-1.49521767031677	3.21006668051012	-1.32047463209718	0.965529189775189	-2.18011447588883	-3.08407001224912	0.20390034577775	-7.07571696811144	-0.302504863338968	6.33447701349771
AAGCGAGTCCATTGTT-1	-2.24777330589122	6.01742317177247	-1.40711196868566	-0.127643182073543	1.79490786916481	3.77055864199223	4.16488213687889	2.52809564114348	2.90465937349029	-2.0390479535531	1.14741771854806	-2.92640429458385	1.13716296217759	-0.282969682128323	0.63740017140032	3.2475534199292	2.01921009557229	2.04249572809845	1.34599478780129	3.4811902582048	0.439706876761755	-0.724639814112697	0.118355421327249	0.501943604681452	5.02792677828361	1.8580535149079	3.10967667017275	0.898053136816076	-0.123701558953158	0.367209122017907	-2.22486483290051	-2.03860890987733	-1.55102629634534	1.54227044603094	0.818609867129701	-0.0323404685128262	3.80111787733419	-2.91726749300841	-0.0666174507436796	-2.28801335635151	1.42509256888888	-0.395143978608127	3.41082567533259	0.251305651900048	-1.3750979265797	-0.584231235600228	1.40029492068385	-0.632437727351026	1.14832763606402
AAGCGAGTCCCGAGAC-1	2.92692744005116	-20.2387103506138	4.61508628627475	2.06558626246727	-0.219220061006619	-0.86507743737299	-1.16231137054829	2.93612639120901	-3.74065761374762	1.04656073209268	-1.90615668187903	-2.39482452495347	-2.86044660882113	0.100008366731912	2.75673352283789	-1.87804785906941	-2.33003860398057	-2.91832141266782	-0.996165111959475	2.82881805119895	-0.461834294628563	-3.91922384632727	1.20288904649596	1.15074402205939	-1.12671419800767	-0.377133207577628	1.65418486317019	1.48400712787233	-0.28571493140979	0.545664948091538	-0.290314086936586	-0.43715801587042	1.07197989246525	0.205872334019802	-0.747879052412428	1.25234827919489	0.633352961055365	1.85471937867878	-1.38733946568106	-1.30773070808005	1.25074628419363	0.488282699281334	0.571664256344583	-0.327356840976158	1.28566212550229	1.80792964627313	-0.329963331854311	0.0221697627792233	-0.393789059126466
AAGCGAGTCCCTGGTT-1	-2.19858532699966	2.24440656394061	-0.240235091054724	0.829742348963251	1.68780791189949	-7.05909035889932	-3.0008487523186	4.70832649607884	4.94746290564111	-1.82225097386584	-2.30590656959017	-6.48870982626614	-4.41709621538195	4.63784540059516	5.39348483710181	-1.97486723694254	4.7698544059692	0.284577619266287	3.36697693318478	-0.771958559156432	1.09642815149037	-2.65566197736973	-5.0624347532158	-1.45914967771056	1.48642540927758	1.72099126482845	0.602413518352741	1.61657605915636	1.08044651346774	0.484420794918489	1.2271012260483	0.798725903652788	-1.22238366458103	0.461084206238898	0.0782066357582676	0.0652803813096889	0.0342182985932232	0.0854112382822195	0.31245876955614	-1.30619361230219	-3.49332858822776	-0.33323835118387	-1.93457566330932	1.5506980629042	0.745912195453511	0.601407992817595	0.169832825011037	-2.84714950504204	-1.24804049902691
AAGCGTTAGAGCCGAT-1	-3.43001403329934	5.12273954444559	0.751042827511914	-1.30804218402454	-3.24338696078972	1.26511625772356	-6.52377946666843	4.71313184737617	-3.01948002434626	-2.40630670931558	-2.34049748725314	-1.93177338560386	-1.28441868971629	0.782405859475388	-6.11383568307635	3.48663850902942	-2.64342729404246	-5.3172842352446	-1.87405235127058	-2.06457754813658	-3.84012522026478	2.0297415690382	-2.63803272872145	-0.108980039873312	0.211337921058586	-0.485226214621077	0.217924392792815	-0.0853994812794176	3.05324725577421	-0.126908685976274	2.48523081958242	0.600777721487459	2.58484852744731	0.122737304792684	-0.939449786122623	0.0130535903651092	1.21525365247556	0.532698553313829	-0.206024423751389	-1.82892595351735	0.629095151409235	-1.66633169117448	-0.949310162538732	0.0754009862269221	3.40099664768404	0.637754616081358	-2.28831195275649	0.0823435004025247	-0.639488058990062
AAGCGTTGTAAGGCCA-1	-1.24667399837577	3.88986804180501	0.155198519105429	3.73774411959564	2.35953423676188	2.09763513870809	-2.37682266067603	1.23358672372512	2.15597136013705	-0.404974466679295	3.90095310083309	-0.352683910122318	3.61434773273825	0.273883979805884	1.72612943278888	-2.22076738127882	-0.404542879852225	0.122230462942847	0.00415257982651399	0.659623294908917	1.09622024903627	-1.96735958266224	-0.67360145603431	1.06183768065614	-0.213117369662784	0.94123046096043	0.912220073590374	-0.662283842893142	0.820834639609298	-0.0770656272408024	-1.940544786672	0.260741133368139	0.215086682444312	-0.701314426247942	-0.300156813186376	-0.343436027338953	-0.602414387845514	-0.0483880905964962	0.393582043135584	-2.33991991215373	-0.198205573074745	0.791479977739919	-0.682230118976912	-2.00925169412248	-0.639458778130034	-0.39456201777614	-0.758460440592359	0.78697119841226	-1.17378442228003
AAGCGTTGTCTTCATT-1	3.42461644949625	-16.0281020404892	3.89534850735368	1.83090325001325	0.167030140975176	-0.872733139791031	8.58080854178559	3.8110979699597	-0.0008014470958416	4.11081810298025	-1.13263314226965	-0.420082587960013	1.57701523583796	2.11475198237868	-2.66271519520307	0.811605636223704	0.123076774159676	-3.35820962335254	-0.0945131369491227	1.75119865605135	2.13922921017444	0.440661773846366	-3.15417996732835	-0.406106475297451	0.216325636387075	0.378178178636647	-0.456657947713727	-1.64077303395924	1.45117884710371	-2.75111857363295	-0.775484939523062	2.48915076094772	-0.618171833679243	-0.150998272329935	0.177971308365599	-0.39501385424229	0.186674874106484	0.00210513431706625	-1.52375337184611	-0.263974833977028	-0.628653987528059	-1.15609735342648	-1.83875318833355	-0.168546860029694	-0.025685422001517	-1.40538315886091	-1.64946429593586	-0.962133437882734	-1.11734208383892
AAGCGTTGTTCTCCCA-1	-2.17450074819216	6.36598441184439	-1.54571670557156	2.69411253349529	5.75406308668598	-0.672431497645372	1.19609518203896	-0.783505828310094	1.57862739197522	4.95542482865441	-3.51853361639509	-1.36417781917832	-0.968579271104007	-0.753486074692878	-0.935740741410601	1.99424133228944	2.69009487414207	0.853176023070501	-1.28750634521054	0.279905330820536	-0.221803252311089	-1.17571758271883	-0.766745951691544	-0.825301194499899	0.00564918191151474	0.153408120964276	0.874035416759536	0.174630308266847	-0.851679982336186	-0.821419388548263	0.189221206100784	-1.33448430632268	-0.581779729722929	-0.774409010854983	0.452300683260274	0.342704219642342	0.371276883786907	0.505404875036234	-0.571380133336618	-0.160613552453005	0.918501712334025	-0.975753153476493	0.557999204801136	-0.144864180193041	-1.74429383831301	-0.0917229522225348	-0.551774476048271	-1.19654758211896	-1.84267790439408
AAGGAATAGAGCCGAT-1	-0.574048806737373	0.356724772123847	0.209138320827984	4.79358867687887	7.46218985258458	-2.46191137525809	-0.612989598234526	6.64352068073396	-1.22309311081548	-5.21723112190176	1.06418687260682	-0.573000484697051	-4.15680130676993	-0.7645395704718	0.385360045413508	-2.07970236807754	-2.18946551787201	1.21825544361888	-2.22748989336406	-2.99215802618404	0.240630943311936	-3.72511976133505	1.15714371553403	-1.0254629462892	-2.05623950459885	-0.148297061224235	2.41022008894492	1.42948732410018	-0.157838162673996	0.959068059465153	2.652324946524	-3.23439844909094	0.371047726880468	-0.918409885800363	-1.42082768746384	1.3718452518316	2.87774788479901	-2.09280115427925	-2.25393177231578	0.924717637184061	0.449576996365066	-0.109201757553111	-0.878938514982189	0.483445537354099	2.59787761933383	-0.284915122327101	1.10793576904947	-1.21351531918723	1.30816177734227
AAGGAATAGCCTCTGG-1	-1.1282781693482	4.42352862889214	-0.546770765982129	6.33862320797948	11.7719272397904	-14.767161092158	5.75029451128235	-3.69520072840325	-3.70375149204987	-2.60236571971385	-1.63118826880537	-3.30911236656213	-0.726601302780488	2.21028250260976	-2.49037532807534	0.284534950284066	4.39993780161946	-4.84340425315981	-1.18752299347463	-0.0225856316864406	-1.87526105836065	-1.04487411255216	-2.27680035363919	-2.47338154816898	1.41272822258122	0.800984815569305	1.99075409393606	1.9394007419056	-0.456498605265284	0.165542136480357	0.465419347915411	0.796760099532376	-2.02433981174973	0.396192195172597	2.29044966154157	1.44360840678377	0.957008945847337	0.805203015851103	-0.659993003860568	-1.69297004026681	-1.37112177789142	0.894647837710564	2.19734135440979	-0.579587263182145	-1.47685379947478	-0.290582678911417	3.04004957757193	0.549644651510114	-0.588180245454818
AAGGAATAGGCATCTT-1	-0.699228386108454	4.19279110981328	-0.175302382402475	3.14865681656997	4.13313890802827	0.447810848325839	5.31897225997818	3.54320530851698	2.22601729335773	-6.33974155456869	0.971526179747286	3.93989133966009	1.82119905833638	1.67911947013324	-0.403335238542658	1.19251069320253	0.657598710301341	0.504861885805229	0.129938999992013	3.45974752251968	-2.1762798979006	1.65410873040918	3.31929156512596	0.205816026122916	2.6449104930571	0.0437107703719945	0.539459610634367	1.46092291739055	-1.1293100421007	0.135191060060516	-0.400262743433982	-1.4835156811323	-1.18255800660869	0.562526403495246	-2.9225264736499	-0.778593464415943	0.51494299445451	0.971749548899646	2.99859921660066	-1.41691189111754	-1.54626756654614	-0.466666602848486	1.59712003134481	-2.1573904096288	-1.1889134095442	1.24618400488359	-0.229009515626186	-1.28079953838255	-1.01503825023125
AAGGAATGTGCTAGCC-1	-2.13004870990751	4.40134142462704	-0.98663333412268	-0.180091471906332	3.7524200994708	2.26166156768196	-6.93199448499175	1.22389669258142	0.797542500747754	-0.177738713418515	2.37570213417847	-1.41987036094126	0.827941140011076	1.63170993764677	0.262665461647222	2.13897325990055	-3.33996278708335	1.48421648481424	5.09461770746723	1.1073786520124	1.1648823893099	-1.82076328805008	-0.466875337079173	-1.56469006130864	1.31289982583464	0.370935748121733	1.74663302081343	-0.858539621179336	-1.03961090601537	1.14478653796144	-0.175240736535497	1.40410047363757	-0.863014715452353	-1.54051012273097	0.524216768836876	1.12198211819687	0.378559871645497	0.846138416362656	0.641059498422697	-0.612776378491947	0.983477539975981	-0.156653285885404	-0.0962307455248722	-2.05290454917209	-1.52108006052284	1.16146323191913	1.94843886317986	-1.90549615313985	-0.16748763913744
AAGGAATGTTAGTTCG-1	-3.16970263431451	4.50599404383289	1.05008415494321	0.477694280295597	4.11257763076664	4.24512859528563	-0.854014438101302	-2.85691272193488	1.03934785909325	1.1378352965913	5.54483626875732	0.570477391468884	1.85977604028688	-0.493957581854251	-0.572742719919567	-3.64502654013161	1.66390264325104	-0.045256896755324	-1.72962554822704	3.0261517001998	-0.895228606952907	0.175622455906159	-2.57050814881521	1.0273011082396	-1.79172272467605	1.12363777149073	0.323511468460298	0.742449800849874	-2.12462373404913	-1.44800175476538	-0.00125660928373722	-1.73786926254975	-3.05302190019194	-2.27632204557606	1.07572506356233	-0.0266814119895256	0.0941839369088644	-0.000578862480998641	0.182610867894158	-0.640201169329917	-0.3448978238614	1.12056397350324	-0.0332934930942002	0.908873319853395	0.484659088887374	-0.263755999910955	-2.09872190464073	-1.04192801634838	-0.525345277768092
AAGGAATTCATGCAGT-1	-1.99559454093538	4.57251929468039	-1.02971367663606	1.20386802643911	5.46062773494432	3.64385364600043	2.55983752341334	1.05100057612458	0.585379090577989	-3.34421565673603	-2.48844829543218	-1.59250185110014	-0.0784158335117297	-3.38543361789296	-4.89175811202181	1.1687750385513	-0.176453431337579	1.15487279029868	0.422603709163857	0.835965110471146	-4.42535262013362	2.00836392757375	0.447687322616912	2.04619146844642	1.55976025369161	-1.27628362642417	-1.41915386206206	1.58114517598515	-0.283673186948772	-0.677931013147975	-0.980044359897718	1.03353936837837	-2.3910380604322	-0.0941838344258923	0.767898528379258	1.22155592939863	0.435231896039022	-0.555532758851037	-1.55189797407577	-1.70195221515153	1.21468283598435	2.04499201166605	-2.31897888193801	-1.08594781917412	0.606694957320608	-0.454966606576106	-0.633014928791148	0.325160803516866	-1.51304125180426
AAGGTAAAGGTTGACG-1	0.735526579980547	-13.8639012673569	1.35441813409295	-0.422094538715195	-1.3430180002059	-0.709122032097931	-10.7225513785623	-0.862684686794989	-0.940186683264436	-1.09779143255801	-3.47381487896495	-2.83254263386947	2.28395956849872	0.970626791936935	-3.60118431187986	-1.55489511319605	0.571472213149431	1.68775854234321	2.33925906357146	-0.337310712397147	-2.27583825972751	4.3346069403705	-0.242899991214065	-0.254552892659223	-1.1271206553257	0.332131168934229	1.47475319186898	-0.46290570736753	-1.3535930600227	1.18244247896834	1.77825620065889	-0.852732366853585	-1.57511111959699	-1.93972433919338	-0.0231731076371244	-0.877628649888162	0.397221847022282	-0.1722432374587	4.53562753860343	-0.618263891209972	1.29807028904351	-0.497347865020115	1.23957325021019	-1.5110313758442	0.0797994525743175	-0.572943790968922	1.69442903163183	0.325784666496727	0.129734895647795
AAGGTAAAGTGACACG-1	-1.22843587435246	1.71165926780869	-1.19620828379763	0.330373178707267	2.20647554861039	-1.33812508114017	0.989829851983389	-1.16190516261413	2.24354710347474	-3.85802131402218	-3.50707460788453	-0.76222805761092	-1.68060913718333	-2.50506428759811	0.835261764525629	-0.986577625793588	2.88587926924447	2.37956829613048	2.54839988175213	0.82804238695257	-2.14882562301362	0.813327554003445	1.03338897053291	0.178016704511698	0.53611886911032	-1.67364831718428	0.927533133114273	-1.65472456261146	-0.19050267334789	-1.82717921816486	0.0329673962809881	0.756697528741699	-0.211121913648781	1.04349883318341	0.314012370691054	0.257169954508321	-0.578426560907832	-0.0943701740338723	-0.156270124529519	1.81309400257851	-0.959927880219911	-2.06779617488097	-2.76869968374668	-1.76661906875267	-0.21248924949653	0.48900431355073	1.4871389500393	-0.409614705891924	0.471658138801936
AAGGTAACAATCTCGA-1	0.0362735495799674	-1.84587547675666	1.13600113883425	5.19805465605405	8.68839846601289	1.98576267986589	4.29824856329719	4.25499868267728	1.64746305836834	-1.38397987537024	1.72147968620891	3.56980840915153	0.902639059791947	-4.01311725627808	-1.88711030660167	-0.853968809164403	1.89321129988338	-1.21425136575377	-1.05074043678064	-3.20231023694246	3.19698625938375	-0.214848885626518	-0.220813316809671	1.36224049488325	0.447457353319768	-1.59362650498095	1.63387984793157	-0.969296957569105	-0.25024984783218	0.774678340712242	1.83985679329863	1.34189280440236	-2.44091254542299	-2.14391452210366	-0.107301087934728	-0.540065632137173	0.341062409885147	-0.397519113643358	-0.354143708940701	1.16915884675116	-0.557026658587751	0.716950798082102	-0.330157765805744	0.40623476603274	0.354209163886429	0.167544967803917	-0.279619611481555	0.978786529349402	-0.0711906030205946
AAGGTAACACTAGAGG-1	-3.64426782697903	8.14065894444996	0.760582902845049	-4.20489841626622	-2.85438022077434	3.75332179829842	1.88927509333067	-6.5840445283243	1.92066210337255	8.38828826616743	-0.129543648235964	0.411737049918978	4.991532511736	3.36585032032618	2.6116009993861	-3.19822466930353	-2.54693814015991	0.321704089099364	-1.04741972168664	-4.69432381476822	-3.01772630798901	2.4728834506784	0.51276741364347	-0.409872489347882	-2.11161674588761	-1.38112598839041	-0.190381548192624	1.92265599038573	-0.00745887101920344	-2.86372565327851	0.345117813206248	-1.05926281878411	2.2422280910768	0.149234165236275	-1.38313842832786	-0.672442742242914	-1.29594551615803	0.615669344849767	-1.7554711797396	0.694776724299156	0.293011609060521	3.42908484094734	2.51026693746934	1.08427825360571	1.8243192815632	-1.15786672491893	-0.665329541896725	-2.72055416303341	1.28154504470659
AAGGTAAGTCCGAAAG-1	-4.29313078598135	5.88811925836296	0.702602081996152	-3.60870597696373	-3.41365183114286	-0.106580201881076	-2.26052093658419	1.75117142436449	3.143418019769	3.23037777352384	3.52152612422255	-0.0344592294876452	-1.60631034143006	-2.37704526491573	-4.34824735392636	-0.835918904134395	1.25070783587793	1.46395184989372	-0.848740489893537	2.7734242103587	0.534740144917064	-2.26314950576234	-2.77133205113944	-1.10049046152822	-3.79047375701981	3.04279286910171	-0.0981723672498388	3.13079357344577	0.556096397307936	-3.49961421564676	0.900216827787121	-3.81992779387886	-0.092280760215009	-0.211538704815332	-0.75374108323818	1.92416909050611	-0.12041165782177	-3.37826843989577	0.309155501909101	-0.205815351306126	2.09214617737444	-1.36535876476104	0.445103262952887	-0.619813183292409	0.109428170567728	1.34416713017772	-0.18957119451904	-2.1626711740791	0.607603843049114
AAGGTAAGTTCGGTTA-1	-4.57030932584151	6.00154089795374	2.46786487799072	-1.70551020313652	-3.39332872939405	-0.305517119141816	4.39913131246351	0.695712697636	-2.33249360425055	-5.97091825327729	1.36482027803562	-4.15150256457862	1.93396339702034	-4.1158267357962	2.95492474876656	4.40185737306932	1.91206134384818	2.5654116904624	-0.238290486782227	1.68856492227843	-1.94861819756579	-1.91194718215556	0.26002073826141	-0.171041002581786	2.80283576353974	-2.2648530867189	-2.36189488379474	-2.25256228964328	0.341430858194333	3.63582564412433	-1.98363615507742	0.487189631806152	3.25398749231686	1.10934060895815	-1.01348270739389	0.0762108838837786	-1.75209371174023	0.942060973601886	-0.358130218614222	1.58010294341326	1.72648308103084	1.33140178761445	0.465840763240381	-1.14078911710692	-0.00681412506640162	2.40016544554951	1.5327112782223	1.2563898135019	1.18618800570704
AAGTACCAGCGTCTCG-1	-2.60377105926855	3.53099144565407	-1.19561394301944	0.247741302247553	0.335429354464861	2.09072299072786	-7.04993817798832	3.90791221494342	-0.359237378766244	-0.962547187562865	0.49169136178286	2.21663529124347	-4.48718931109079	2.28325007298596	2.98927032213606	1.37173584062278	-2.37610057541142	-5.17740052842246	-3.87917202503252	-0.679238223248749	0.755688560220931	-2.18827840111645	0.0281814772525131	4.25377381761861	-0.506380901644219	2.70364675141406	1.55595476771733	-0.136278621167362	-0.535972550671068	0.322337394864935	1.14758023463573	-1.7632683255483	-0.273559908119465	-1.94735281021603	-1.25009618915537	-1.13778196454778	0.171126380720455	0.147471316643575	0.374186179509127	0.95435137529625	0.0606091308438528	-0.168033946251627	0.291995915500622	1.59328275486737	2.01206861625468	-1.17559566747847	0.276357904074724	1.76893664374201	-1.63274116462772
AAGTACCCAAACTCGT-1	-2.67297261003022	6.36131433156866	0.197802609378648	-1.23143283768934	2.69364506088695	-2.07497581020654	-2.59547339050589	0.936691588545997	4.5538674575406	6.25888095561386	-0.00766959039961663	-5.82781794047405	-4.60264000938034	2.32950086704455	1.83664151226621	2.71289901078796	1.11116178124983	-0.434911087761063	0.952655545605305	-0.427553578270815	0.319496248942146	-1.07323451377725	-0.489797146129107	-1.70441370022377	1.26506729160783	0.71456972574599	1.59453792904474	1.06912402312362	-0.518392192140638	0.674931876098164	-1.94748669708614	-1.34374507414574	2.15344779920885	-2.09801812773811	1.52966874829718	0.443106074918432	0.522151259501685	0.762905811758198	-1.24006544312792	-1.08487930859951	-1.00512739192113	2.75811471385882	0.419898065231044	-1.4427572997033	-1.96437722860733	1.04879787883694	0.977827186402737	-0.536631561389048	-0.264875569047816
AAGTACCCAACGACAG-1	-3.28380084991956	5.82826532587832	1.01514566973548	-0.670911535697502	1.09196712501889	5.43588123441189	-0.987680136472919	1.3455432772502	-0.0706648164000433	-0.378176349140378	0.588038989475713	1.90963553424509	2.21643170054741	-5.20169405226618	-0.620347972636512	3.08357210561263	0.357929111621857	2.22107666393627	4.41836545111904	-0.903123660429541	-2.76664716862424	-1.12804842693266	-0.628595023658065	0.447130580613657	-0.484773781103065	0.48302180938937	2.17413698918546	-0.534349597233305	0.254976933853262	-1.02416584681	2.34119675288369	-0.219865038088757	2.6372644868745	-0.0458035156046498	-1.99014678561398	-0.0781130419565752	-0.141505689231939	1.0464755966611	-0.26566209385252	-0.0379713117136346	-0.174340403189636	1.80418167351999	-1.03688135349634	1.99170888283827	0.145481887092352	1.49004361718181	0.836343580627783	0.637067652461014	0.117123209184689
AAGTACCCAAGTCGTT-1	-3.39852363993072	4.34414291526046	-0.132526451280408	-1.04055480049947	-1.17656506457309	1.54056069430438	-2.55543220992854	-0.500786084956979	-5.27797182090187	-3.58776034083761	1.86881078050777	4.11056017285417	-1.40565814789868	0.975100363924357	1.97641527762568	-1.60847677626824	-3.44967298105717	-1.77249010614993	-3.75206394555383	2.60754298542557	-0.251360276130675	-2.96679001376813	1.51855375001183	1.02607856881606	0.650713532264133	0.814192864223103	-1.14861517920294	-1.09309063842424	1.14782300079261	0.921398359280571	-0.361511568339849	-0.408748850021639	-0.664515810909	0.865157102707428	1.91409814749709	0.271351502326457	-1.72441390807411	-0.367712472919151	0.775282782945192	1.36287470257317	2.37819250286543	-1.53547869181849	-0.426617165511511	-1.2126296303742	0.611795787572183	0.637715016229749	-1.16136851076733	0.992396314036276	-0.0512049911703557
AAGTACCCAATTTCGG-1	-0.345321672737492	-3.25573528361879	1.44593747218548	1.74362019471514	3.11767362013345	-4.51935296965937	10.1704634846334	1.59068996493189	-4.02813439383264	-1.61299629481563	0.806334925581124	0.917568767202186	-0.551692770921586	2.18131550944052	2.00506438258075	-1.55265421397164	1.97976046102284	-3.78530858000771	0.307069043476277	-3.80752634333813	4.90869341561047	5.49739504612589	0.480207108335732	-2.03247952211532	-0.725124861836861	-1.53029416295243	-0.0499769692262141	4.08525111564967	0.524910538527317	1.11158401865837	-0.171831720278103	1.18123026442179	-2.97184674404043	-2.20382556043668	0.976200783526276	-0.176149129863039	0.120847478149917	1.62188459253203	-1.17828231512042	-1.63927904512668	0.0151547663242902	-1.94953879835441	-0.351039307021897	-0.132465232973703	0.323531830597969	2.35551875720641	0.673708514397244	0.203472497391071	-0.401512054203241
AAGTACCCATGTTCAG-1	-0.111237099340024	-9.80483918645502	3.62894289058034	-0.911170224089901	-1.67468612168273	7.79498742318913	-2.84069420633939	3.2409878061294	-5.96080799877783	2.71967412960422	3.17551138351664	-0.488054806215716	-5.86688478592996	3.07907902885436	-0.859254186248368	-1.00833532920738	3.22820535124602	-2.27084169879382	-2.71905622080758	-2.66281636591899	3.26897227108037	2.5937132711026	-4.3872534508173	-2.16842736784434	-1.48149074786152	1.38370716645861	-1.00473701437233	2.83294069620021	0.655440589885991	0.204103221852676	-0.87923062403101	-1.05505066006291	0.6013189537819	-0.351086866568559	-0.949229697072384	0.612629259542599	-0.179792548038607	1.98991682251365	1.21303504085936	-1.17809016726484	0.94686869886502	-2.56465502323331	4.81719699134448	-1.51279317943007	0.548795846524435	1.47827769963368	0.430800673895667	-0.299720622473866	-0.279116596326516
AAGTACCGTACGACAG-1	-1.41255216049046	5.74392352709618	0.304279409681573	2.76261219924432	5.92464725447016	2.1162335116314	1.71786309935703	-0.873051936115462	5.20728147219008	3.20382514387894	4.0192332946009	-2.67944319690015	2.50692462390259	0.408047805606416	1.23922234669083	2.89990884453365	-1.93370665797767	0.433774769271773	-4.40778128913055	0.860514608023216	-2.27058647483381	-1.21227995518694	0.953322117882515	-0.628744387171922	0.838971889267143	-3.27001475663828	1.89920429475289	1.45503043297111	-0.415502852236552	0.639892148291861	-1.9716356129624	-2.07846925994529	1.498821203884	-0.514387838381978	2.19138829123658	1.33130623486175	-1.67466247636876	0.69701201892621	2.46116252755898	-0.295186854913962	0.192715789238878	0.92475558587699	-0.607157558896566	1.06769465853685	0.910447714281101	-2.03102317622752	-0.926301839732836	-0.862339397460316	2.62525892617247
AAGTACCTCGCTCCTA-1	-3.2383443216862	3.92163246042553	-0.298424460771444	-1.20023608432773	0.681402324368419	3.29417568610479	-0.443165224915372	2.2013977915332	1.29898431580812	1.41989601402333	3.90464607553568	-1.43522778487999	2.11925003316363	-2.47955737206038	1.69849524410203	-4.5406444020152	-2.6322436308968	0.603076057205926	1.39838439227722	2.69367561313254	0.295108902737253	3.17457729442121	-2.35410250127699	-0.178521644668104	0.322644630851895	-2.37711225804326	-1.90155055985668	2.52373214320762	0.004029156453588	3.57573351203939	-3.01142154540825	-0.869047732165559	0.150102247182714	-0.377843676259235	-1.20040711731954	-2.39668023760774	1.25254530634924	2.03216806478009	0.535265195159245	1.13695096176188	-1.09477464490133	-2.93718695722993	-0.0922665347152838	-0.499492591904075	-2.02228988571157	-0.428218565755126	0.24791645170808	0.142999371238434	-0.982224533473101
AAGTCGTAGACGGAAA-1	-1.57252728597119	4.06616843928667	-0.301499012704612	2.65723372380883	5.5282951872407	1.82642404379279	-1.93043287874218	-0.798293070420616	3.38066041994342	-0.192599326781475	1.35995514751329	-4.42831691885373	-0.264951466766008	3.89393252403714	-2.59476285489177	3.57267179714455	-2.03361145771061	-1.53033164609379	-1.99645170475315	-0.565638674973307	1.22211644383427	-1.03555065916824	0.320040808235938	-0.687767153791636	-0.81883069398163	0.331049207904631	-0.515171487886539	1.87975594239064	0.874147897508101	-0.726422503991438	-0.0094169390566995	-0.617385573380502	-0.19454219081827	-0.0382883549675326	1.92182325952375	-0.386304446997021	0.886785362023246	0.582039340692567	0.980937754483448	0.0720732673189618	-0.856169039583891	-0.0813243480536362	-2.81807671815028	-0.884336113206151	-1.53781469440444	-0.876435822155052	-1.76643835559599	-0.155206075075752	0.502160344113107
AAGTCGTAGGTCGTCC-1	-0.816372655305793	-5.39783616519113	1.99442086246823	-1.87967098914641	-3.14936592885312	-1.90644937405672	-8.00544124201594	-0.701289797876084	5.60722380991108	-5.25973959134614	0.752433465562286	1.43864965883598	-2.17070018844391	-3.27666066146925	-0.999839088365977	3.9103435758037	-2.50507168613746	1.74186088519479	4.50736834688524	-3.36092855175248	1.33164642551033	-2.29125167733502	-4.66371794388546	-0.519482322837968	-1.47554122283989	-3.34373351436186	0.879931373844768	-2.49407471644072	0.262967620846333	-0.824022346790401	-2.42283529218367	-0.114831320990015	-0.599888218749698	1.06850240235718	-0.0797311105941114	-0.231946479118484	-0.731220918711154	1.53734999950669	-0.00955780567794141	1.2992634425165	-0.511688736362464	-2.62487705898332	0.477352381515709	0.792290977802929	2.21260075026676	-0.189562109948861	-1.65047013282375	-1.06755370505878	-0.059318153407508
AAGTCGTAGGTTGGTG-1	-1.59517901536402	5.65355204437859	0.491940055077587	1.43159149567238	3.8983328652943	5.44241690174468	5.28680629146281	-0.702354659586604	2.76836865156834	0.351700578401515	3.17718307714802	-3.25006590461243	3.45258103108955	-0.11258627915045	-3.16873390609528	-1.06843630395046	0.621489350753833	2.03056289278287	-2.09991212116411	-0.781716279027717	0.363526477416522	-0.711799235153047	-0.902134115050829	0.890394789728677	0.429192456881051	1.76123666922914	1.77233292541725	0.634026099513898	-0.168859675091056	-0.63060833327949	-0.101091995206688	1.29703752082846	0.850303998373829	1.70812497980305	-1.17542532914953	1.12853401376226	0.497634142311823	-0.465586222359864	0.1372391812796	0.0635273651966027	-0.341150325471043	1.58756316058122	-1.2351747039383	-0.882696727865396	-0.644106382134017	1.42738982171167	0.225602140128269	-0.242930466598812	-1.08162747532437
AAGTCGTAGTCGGCAA-1	-1.77379745119209	4.70357127667324	-1.0221927559621	5.56154587077131	10.1704437955517	-5.70536723620275	-5.01584197888026	3.32544915574989	2.9349407479958	2.54295066465029	-0.826892989791824	0.538873681847478	2.42613783352835	-0.141722188376981	-0.00455825761791688	1.02468883391041	-1.72248398987669	4.85425242723204	1.7395674956494	-1.38307880073379	-0.879192603697229	-2.12201254548896	3.08492490876323	1.17006635706639	0.930160916059664	-0.245418206681731	-0.608127961001812	0.838827526623332	-0.779912142173904	-0.131063687704686	-0.034805902752894	0.812216322155496	-0.294963887605509	0.237405454791045	0.254979677811	-0.0593102635694455	0.818805551734188	0.183443315536215	-0.446855666800448	-0.214784888468226	0.54961336034233	1.21696441387219	0.329730055845801	-0.678144835852332	-0.804575333683039	-0.531355768721216	1.76993612311548	-0.648813342396706	0.234982434270193
AAGTCGTCACCTCGTT-1	-0.392707520476436	1.91883472643366	0.219892711882806	5.41600741635393	8.68727269503117	-2.15991764831606	5.16922178758281	2.85013583370666	1.29557372424067	-0.380313586686579	-2.26444663736974	-1.42402479352496	-1.86794034489664	-0.0682799744290137	0.0499858844065757	-2.70738355021468	4.56584392073522	-0.892549939955709	-1.40336059654878	-1.58963284396396	-0.34760608785479	1.99102527125576	0.863350583293786	3.31531816441128	0.494432787202463	1.14746163612284	1.16425695793322	1.18206551721452	0.409208736682806	2.00564381608385	0.853058203344399	-0.327621544003748	-0.0513805090237841	0.544486903210968	0.338632677950585	-1.64295608171668	0.057373139816945	-0.456439151507737	0.279527973313274	1.85244696148094	-1.04268702519264	-0.277056557149432	1.33831749116931	1.4967063860703	0.183582869697055	-2.83140645955506	-0.566456568079612	0.559585226385334	-1.49184264061701
AAGTCGTTCATCACTT-1	-3.79502286729289	5.27050185565122	1.06668690900935	-0.962161773186602	0.459595862261429	4.32511706107594	-5.26829544577546	-1.72214247421544	-4.19460596846104	-0.9225495661303	0.391935973663318	-1.98194742552887	-0.190904478686521	-1.58511443793037	5.47464127277338	6.61119152910516	2.11966274282136	-3.12988274894517	-0.996576712446888	-1.34046194773706	-2.24221513362406	-0.653007556584507	-2.92566320536376	2.88518250398222	0.0575609595002087	-1.11805782008653	-1.10207049317331	-0.256773598704871	0.716444062425993	0.707261807006995	1.06968638966541	2.06756452914367	-0.47267039626803	-1.03414851516963	-0.574490422782993	-0.990733879608676	1.66386797918212	0.408234910425426	-0.457111403378825	-0.802817814330417	1.80740211943282	2.43163712165674	-0.592363848341175	-0.406083625101764	0.728958045717904	-0.71039538487685	1.77258957020046	1.25416978160093	1.98614568897513
AAGTCGTTCGACACTA-1	0.685266669647805	-7.02402744200357	3.2214767796099	2.03285097452391	3.20878856320229	-4.22545607284087	8.39706632271854	-1.18738738557945	-2.83232998916376	-1.84119181304756	4.34281360044646	-2.14610962828731	-6.00567592415285	-4.61921355542472	-5.62304284323787	1.7102652497719	-2.43564304270352	-2.08886899627811	0.685768066792173	-3.72715159906963	4.20115863529188	-0.929830068802431	1.60011134701851	-3.90356072176156	-0.356739946773044	-1.42872316658001	-0.235591887033375	1.97159749332061	0.452889527388367	-2.56323355085041	-0.00775044465747273	-2.08390285854888	3.16517655606075	-0.454913399401997	-1.57593864793697	-2.03966332125504	-2.36805417722008	2.37720505917928	2.03819465752343	0.128063444322289	0.152279861029417	2.03944047924457	-0.0782513140421209	2.69195032389571	0.0812661714190475	-1.49547229903658	0.947036078859672	-2.47862504997537	1.95168371382499
AAGTCGTTCTGAGATC-1	-1.96750804775259	5.28963146720571	-0.210442493557242	0.103163231264933	3.91777295628914	7.67311886494702	-3.27739151066846	-3.03089035190432	-0.956690293799042	0.396636049166052	4.38463666517153	1.81617491560688	-4.1718656147619	-1.89499578437268	-2.22117994400376	2.11863198605028	-2.42039549856449	-1.83581812598878	1.48947246235611	1.92427216762439	-4.35529485645925	1.28161127217152	-1.07613428273808	0.265806158672	-0.0100614726322191	0.503003319491612	1.30133904288253	-2.50625562045506	-0.136702844986248	1.84781235355909	0.594983710776473	0.692987404532947	2.37542617181974	-0.6048341374897	1.42552556097902	2.08511829526974	-0.0886016689725547	-2.47885963144496	1.43249169363393	-1.00289093453026	-3.02461398855523	0.0263801904653397	0.93260238861643	0.657223367184918	0.995666722546487	1.55879467880737	-1.14013171383535	2.79161931563215	-1.26620072426219
AAGTCGTTCTTGAGCA-1	2.81993371295975	-15.4750579656971	2.74466615475171	0.952450912002903	0.685475400682165	3.91404691290684	-7.74066605918145	-6.0861131375389	2.27543415065086	-2.13148614385274	-3.92184472926224	1.1835346599819	0.823965874280082	1.06376793603763	-2.67963524968767	-2.28148944275191	-4.47556754991021	-2.45463005604937	-1.48135044566731	1.37905884525645	1.21030018354169	2.63853446245818	0.223470655988257	0.0546404916777136	-1.62651454092933	-1.81654509480247	0.202053079399616	1.90245504043093	-2.27286302972245	1.6934252244878	0.501654310099807	0.130032627828972	0.0593726660006344	-0.852291839829144	1.72678555551037	1.09970178340559	0.145755467278878	-1.77065952147577	-0.328368176995171	-0.577754288161767	0.0369439009069973	-1.60275367200621	2.15600589879123	-1.21645075398998	-0.462315094112448	0.775412459209987	0.689747049329926	-0.656545223322573	1.70204459732227
AAGTGAAAGTCACAGG-1	-3.23025970111635	3.72285455212916	0.724187111203965	1.00729912413757	2.33399682659479	-11.4645334550125	1.49896541733241	-7.90357186243502	-8.59610114232208	-3.11311522258321	5.22131319604085	8.09469886190682	3.35148195819398	-1.97094667360504	-3.16274484762749	3.97150246218909	1.35183569824107	-1.83331174674728	2.85049460581985	-4.65686001626435	-0.20933007468763	-4.47756754203045	-0.954773045830754	1.00062357491852	-1.40562544255384	-0.0184744494219778	-2.12266998388266	1.89459348956815	-0.410460130182317	-4.29937809075199	-0.673179313360611	-1.16974953206588	-0.0679314421373602	0.731928099501889	-0.844045915754057	0.1739838498603	-0.149062320326621	3.67477102598409	-2.02531567378881	-1.92737032169808	2.21607489183666	3.12831500077224	-2.42525329387061	1.49819632778362	1.85421290848339	1.03010503633379	-0.24734739427351	-3.50908079256364	-0.237235472927617
AAGTGAACACACCTTC-1	-1.40068505182141	6.95086211367516	-0.603577634089579	-0.27407758839481	1.70083516287157	2.02350972153652	4.2020526084203	-2.39114675160217	1.64841816095886	3.48504669717932	-6.0234680319771	4.79991156255619	0.9654691488538	1.35094946655793	2.4103422273034	-2.06488680865356	-3.42718868962543	-3.65793233920698	-0.862134262471264	-0.965475971869848	0.597156974198005	3.72457123714398	-1.41654483471904	-0.681813207543499	0.949346859219326	2.05182133201762	4.57078530630608	2.2490639516377	0.236475483311406	-1.07503964369917	0.299534044485464	-2.04492905647925	-0.577838193300445	0.205090040352505	-0.781099724055773	0.964192113207197	3.89920529139495	-3.75322211517931	2.22573641379176	-0.57197164283893	0.623813020733793	1.41886933303884	2.02751983527142	-2.23515415405742	-0.233079351480259	-0.417990150560462	-0.819053204765555	-2.74310500144702	-0.632680334178531
AAGTGAACACTTGACA-1	4.15135356056421	-19.8925637775613	4.02195862112458	5.17157591423973	6.66691637904594	4.36416681185093	2.35120275380429	5.56316317881174	-4.8810262105345	3.57119212262749	0.456639642539006	0.373498089275829	0.341526712054315	-1.32775740618993	-3.48615870303117	1.98328847404688	-1.25151524787215	-2.45525419103669	0.579271086229809	1.00698323715939	-1.91537591726274	0.790476437955663	-2.77043009212212	1.14839250135531	0.24527735249657	1.2169665713375	-1.34476506191026	-2.70604125763284	0.256765789082811	-1.59283197779848	1.64120205002514	0.548726138787118	-1.94967933953562	0.258171278715069	0.08968127078245	-1.23110755298694	2.73542059907944	-1.33429748092126	2.49879802459068	0.929002443913494	0.352309841385879	0.247437861010952	-0.561126927319404	-0.0538522783029953	-0.318285610578542	-0.269098420245653	-0.611308190607473	-0.446111314923208	0.841432102934032
AAGTGAAGTTGAATCC-1	-0.135720075766153	-5.96811693302657	2.04420283239877	-0.988130572126359	-3.71446669215347	-9.84266532872954	-2.16487012731745	-5.81356348608816	6.07395729535257	0.414167695879791	-5.69761711116597	-1.4963607621751	-1.82554471810948	-3.66907077156465	2.4929774994699	-0.751343801304343	-0.406852982407512	0.404796104486452	-2.16887309766124	4.01967489395942	2.62586815643895	4.55639308248363	-2.06370391527121	-3.00342927885722	1.48812671196547	1.99657444086178	-0.996623420451059	0.097615812400378	2.0312125329082	-1.87241403147161	-1.75776591326904	0.125561723879317	-2.27059576868393	1.01044393674726	-1.7296661533892	-0.0359816015207707	0.966494846576454	2.42561334560467	0.145727557147914	-1.89297126156069	-1.27537633454011	-1.30251092014241	-1.41730656252988	-0.43300324039267	0.4612674232785	-0.194574994890001	-0.262106138323052	1.02836992818627	0.100206940262917
AAGTGAATCATGAGTC-1	-3.21422403120988	7.17752596167614	-1.26828198328197	-3.02817933313809	-0.667861012071369	5.18421055377041	-2.18898964617246	-5.81045398744055	-4.32093653054212	3.22303791870698	2.16815333180482	-0.21223914727325	-1.738344004821	2.2248365768773	3.11243309992756	1.66178746739744	-0.118011652455295	4.61990062290982	2.18596597477578	3.12287215615003	-1.99442560006837	5.96747518788934	-0.188657960887651	0.0867594060030962	-1.51038548212988	-1.78322180818965	0.826619434551725	-0.353023801346276	0.138834044781948	-0.221659778385027	-0.716992034683231	-0.606501575115583	1.81340957081297	1.16998059277839	1.88145676767129	0.199278064036407	-1.26365122338266	-1.84108862781544	3.33425097380208	-2.27545781530697	-3.85106293096823	-1.31570489821162	2.35177077202496	3.05779841173693	-0.771847020201552	-0.785721926343443	-1.36794525768772	-0.104591724424199	-0.680727267195512
AAGTGAATCCAAACCA-1	3.16315888187749	-17.9724815115809	2.78485763260938	2.13024218328346	1.0287525376859	-4.70584494799754	-0.638715381291967	-2.58637270965347	-8.91777797161475	5.58974856421396	-1.48795618194642	-1.79023381846294	-1.57265391113329	-0.313648151948127	1.79482803443056	-1.3754357036251	-0.628620465167986	-1.73076416312891	-0.87646802845975	3.20544844532245	-2.62221083277958	1.43864036160684	3.61435067437064	-0.0706603254929319	0.322629485525109	-1.27463605938644	0.824060371272467	-2.93462033699276	-1.04352567405699	0.246089601020227	1.38109521704672	1.37466636648764	2.12120114404868	0.985656021131113	0.146985105240634	-1.77353136944458	0.723565294053661	-0.531484541545832	1.14609841483579	2.69038331946401	0.973194887675176	0.10208367816785	-1.16540146068118	-0.609104292147424	0.583279569878942	-1.54550363106846	-0.901968224622739	-1.43746127409849	-0.351270173745617
AAGTGAATCCGATAAC-1	2.18209865966457	-14.6536624670445	3.79807963672143	1.73528090236237	1.24972007056511	2.93084968685902	-7.15433940651107	0.992010128337809	0.696917574818586	1.92440325125819	2.08260609771941	1.32652065394635	2.26422619519978	0.166479709837596	0.662825060666361	3.65718700530777	-0.122050552399838	-0.70107357649244	0.0347850122632668	1.24719092125128	-0.366520212398378	-0.58823310078764	-0.630176277455462	0.955853943587108	-0.110330781775161	0.145687719795058	1.10741259284771	-1.24349089774886	0.723003659847446	3.09165915323904	1.30859316524509	0.232494337512789	-0.287042793120212	-2.29853595433343	0.0643994951250139	-0.0645418307773742	-0.192602948498909	0.111225631796783	-0.812544004041997	0.355988355356009	-0.0631808617500408	-0.568307679280184	-0.439375945443444	-0.646609889835052	0.455243574598137	3.56123609899245	0.195310151548876	-1.20983670135281	-0.70132746320596
AAGTGAATCTCGACGG-1	-3.28633711888749	3.75887884974237	0.537837075600028	0.73639982243653	1.32344447918704	7.10965439455285	-4.30304343828741	0.423343047626999	-3.23334670979331	-1.81293923647592	3.36872880409	-2.28067366143726	0.239198646613123	-0.346067500050963	-1.68954048624533	1.0798525580338	-0.966902832884963	-4.93149656373686	-0.874613757648801	-1.3981863383665	-1.04532447762195	0.175189154702652	-1.35686893283889	0.964398049464651	-0.711555621995998	-0.202645675677222	-1.49842844670694	2.4483440077922	0.145048310520577	1.39071963871716	1.33417367598863	-0.279524247498122	-1.03079396696446	-0.986176861707856	0.0230749017102224	3.62121445084924	4.09150185077624	-3.00819526170028	-3.90729343030335	-1.17197865719397	1.59656280186677	-2.16494830677226	1.53655813412837	-2.22103878863243	-0.152804323150001	-1.77974967363399	0.453381934378484	0.478060744799162	0.521168626378866
AAGTTCGAGTTCCAGT-1	-1.64812232103782	8.87339513112139	-0.675116699185412	-2.47155204179791	-0.516635471655677	5.2797957942322	9.02742088441172	-0.475854363818394	5.3140510156394	4.49380300619169	-7.85444076166245	-2.59447881290521	-6.64605649442972	0.664200117579194	-9.50280147234755	3.84977087585892	-2.02245573211502	-0.327510064439173	1.02386528853102	-2.48064886312442	-1.02450518409172	-0.18996992157601	1.22543769914428	-1.04110847376607	3.10684391380167	0.663083331846866	1.75189521981346	-0.249376260018623	0.0439715770494393	1.29315098014857	-0.158454700664885	1.93024852949884	2.67871433345185	-0.0130813820699522	-2.96010679337505	-1.42741924505074	2.40761302368794	1.8119745813269	1.36961710046115	0.171134745115672	0.962217220975086	1.11675009156248	-1.59480559240947	-0.0659460788710943	1.15165770574115	0.379447899351852	-1.0938499113064	0.0620895004308129	-0.801604112072773
AAGTTCGCAGGATCTT-1	8.64227990094664	-5.95147386519102	-69.9881561337753	-36.7042388963229	5.89309221571008	4.64053207495368	0.899693278233902	5.06799192289505	-2.0298850162408	-0.683893483598136	-3.70344919116674	-1.21314898029092	4.36219506907094	-1.60847235095132	-4.39097712508051	-1.59031940113101	-1.70362495544121	-2.15988514719587	-1.06210762320267	2.97157028754874	1.02915194786837	0.38927590055052	0.176372744237132	-2.15583094826461	-12.5021412738946	-0.572854567285912	-2.20525253109177	-6.55171163960724	-0.536980421045856	10.5523613651584	3.95809749500839	-12.1014428587884	-9.14905412235616	16.5776190956794	-4.12352151738948	0.990222275306107	-2.9042160728826	0.781611034814984	-3.49547700345185	-2.58621487056608	-0.484988224879567	5.03575438472529	-2.01736993321727	-4.56844195921994	3.47642483550743	2.57907905425757	-2.36250702752199	0.319313293067823	5.94124968305977
AAGTTCGCAGTCAGAG-1	-3.46958721045085	8.87690071675091	1.34198161867611	-2.67080041460624	-3.60123511360119	3.89134601845931	4.94449574009839	-1.62999279882271	2.78675506207718	5.41389291883093	-2.90639593815737	2.3657790602427	-1.71876579299109	6.10099512236238	-5.39287296090044	-3.53817770763171	1.71026895182822	3.38476057772662	-1.59447615099147	2.55925133928554	2.887267421272	0.640537181927847	2.52757364616823	0.291353516265315	-1.90389350351524	-0.134725431342157	-1.21990889095012	1.52080208918002	1.54242291112052	-0.448021754221229	0.16161248340306	0.374180765562179	2.29986982859496	1.92052378953024	0.356033239048194	1.53371652150088	-0.911699936352924	0.506201161803005	-0.41801317935342	2.28984694914718	-3.08647053148006	0.34572997028213	-1.77514087151735	-2.33809950161612	1.64994452883124	0.681680715839879	1.21546967447078	-4.17540225343628	1.01548648128707
AAGTTCGGTCCCACGA-1	-3.16427008277263	3.79524119801104	-0.977685207921293	2.25872659858061	3.22143630729153	-4.09575834044774	-6.29124875887995	7.21610951335204	-0.0293455171419581	-3.58944833115774	-2.11639744791663	-2.91385387133729	-1.41898237790271	2.54405652545859	-2.90612393566759	1.07278871089639	0.184056984792026	2.00605896551212	-0.822513122931233	1.32031402791617	-0.725930234629784	-0.833988970410353	-0.402051167372106	0.411460197985532	-2.3684408835553	-0.154880642916639	-0.887992701622918	0.815285518515711	1.86891663465753	-4.35134497454783	0.823603326800405	-0.983716633646832	2.57601299263072	0.219705442816095	0.0940180597138095	1.93674225947298	0.752423801263006	0.0524703792573356	1.41804892337673	0.728231634521098	-0.247716465773148	-0.428497482063489	-0.954754663677805	1.64287102023325	2.61999635301358	0.108342873889792	-0.127401491993262	0.856398742376242	0.914749242813775
AAGTTCGGTTCTCTAT-1	-3.76743091915269	6.37572693677339	2.17017059505896	-1.32184772699154	0.0486457592570547	4.9505648694468	0.845208655384575	0.440772120482328	-0.135115450835765	-2.26625846266341	1.20352712984205	-8.52939526537365	3.44968586055826	3.26215882212178	-1.45854192170206	1.941263243238	-1.90795007679066	-0.706556617424421	-2.8390666842011	-2.79465600646691	-0.776028726115575	-1.92689649329534	-0.773357342764304	0.971779189458208	1.00503195891259	-0.275465065621359	-3.80488931911141	1.82790450195062	-0.245494141831154	1.68971817582021	0.325145412991701	3.76794980778522	0.11868772110398	2.63410902318361	-2.71272823064311	0.114520319072491	-2.10316588502521	-1.00666096397158	-0.456151462675272	0.489526760951059	-0.175767640254371	-1.13946170621278	0.20668469097884	2.19618826081419	0.73077918403364	-0.295336345560435	1.7705039799709	-1.72488130617825	-1.00479036207729
AAGTTCGTCATTCGTT-1	-3.99187654245238	4.75481318347216	0.042954360988086	0.447284624993537	0.691872335398881	-5.95076778838142	1.80045809696934	-3.30480852997611	-4.74058900395684	-1.38905731735636	4.84940700511185	-1.33979872413999	-1.18457449181839	0.511146715211315	-1.42371069050955	-2.0791334033212	0.904833674622059	-4.1612860157811	-2.16604470265878	2.58986289006461	1.91972525602892	0.0131925632391	-2.08030514469815	-0.0552206244991578	-0.324181795198517	1.09034785816851	0.176334662012165	0.416563824712395	0.016918783543509	-1.3091920584154	3.23866651611211	-0.310738559820399	1.70199066698282	-0.342760964057828	-0.948985831332018	-0.360215290303439	-0.853206409738192	-0.319238110016787	1.90696044617088	-1.10231355021105	-0.0231087226383006	1.16633376132099	-1.99777907277917	-0.313658166188052	-1.82526505296698	1.0635106876326	1.85558757811601	-0.224058330684743	0.283852391193744
AATAGAGAGATACGAT-1	-1.36884875292331	2.38872896662919	0.0743873269015654	4.19987173252291	7.70762305934426	2.75115934310321	4.54879013591597	0.187242461401158	5.43145994100116	-4.02956470545606	4.88945395723418	-0.845246633072729	2.31063482975635	-1.51263259812617	-2.95158547959461	0.582919761049163	-0.0718672366978701	1.57162420309117	1.92552885022366	1.73558709907435	-1.74897022235944	-2.23347134537705	0.921461214131659	0.783188596034246	1.23149985889832	0.418979721422153	-1.81128804035217	-0.713108457906423	0.587166009826735	-0.721268631417513	-0.834018563971764	-0.349891268899883	0.498207032943806	0.254252499788339	0.373865849305675	1.18329159296075	-1.01687897987574	-0.333588177041973	0.463566801604831	0.0110500930314954	1.02514546611816	1.5593244689243	-0.687159283757336	-1.65531314615209	-0.193812976718137	1.25510207563985	-0.421257262516557	0.480204734683571	0.191752212426419
AATAGAGGTGGCTTGC-1	-2.94179740174824	4.37583727383857	0.231418991173904	0.506937062753627	2.00674912322295	6.61416998740998	-4.73513770246738	2.3065600889715	-2.98865720902396	-4.3502908726975	1.84644454344479	0.63287694250509	-0.904665807477147	3.04312183458065	-0.875138432339991	5.12218242586456	-0.283015930369133	-1.04658769274127	-3.06472541221531	0.37586539359611	-1.44693210121266	0.94389444132112	1.15568221434271	2.18205563598359	-0.78211767516409	0.173325783249449	-1.01136832584665	0.0669400347302497	0.0680918484864363	-0.475419606182956	-0.0124226910123154	1.66957418951828	1.38169453436858	-1.67843432316917	-2.65181242698063	-0.708284121763019	1.23318313517493	0.180322730919173	-0.477127637365277	-1.15076618384797	-0.853309182789993	-0.461578511764948	-0.920704851847952	0.00151432277760625	0.580002615442252	1.76028523572381	0.596115844628485	0.18740532145927	0.503854384698779
AATAGAGGTGTCACAT-1	-2.5199461231219	6.21672817231097	-0.961758502046587	4.21720409613464	7.65597179112263	-4.20437543342918	1.68640125568152	0.0127828401985809	2.14951183086478	5.02264522518748	-6.77705787170387	-3.8226532006063	-4.67100954786595	1.70265520876673	-0.881840693667859	4.22155581058078	3.09901988643808	0.697898683704802	-1.55464078477424	2.65639164743646	2.52040027498861	-0.739492951771473	-2.27850509746612	-1.64317850678236	1.67241328419933	2.81346439009424	1.28246792144381	1.5401342918879	1.04466946302851	-1.01875572992533	-1.51202610410187	-0.877801520624727	0.178480449714407	0.86642886701139	0.937980654459258	1.05874800633277	-0.644058917296711	1.94805977577006	-1.75212170210161	1.93668617139223	2.3687875960825	1.13657662896648	2.42481084198098	-0.650596953479742	-3.67051306828641	1.69425242792891	2.59375916354609	-0.14283269995978	-0.867404078525449
AATAGAGTCGATCCAA-1	2.79949363809998	-20.5592635032472	5.18186353494046	1.61715806873236	-1.88935415770287	-7.44249556415534	0.058083833261787	-0.361469515757182	-2.5034097899724	6.20419124965193	-0.127659272887474	0.74901397848683	2.74625696541787	-1.66429880338483	1.24003912998679	-0.418725385576889	-0.0963034247408068	-0.801066922721406	0.0388205870511435	1.09909258979994	-0.47274285128745	-0.320861943084699	2.36017011356385	0.983819689903946	1.00048251043462	1.10433529757904	0.842671142577922	-0.78392104191492	-2.19523577227038	1.07043591640637	0.27088002123963	-1.53301251503555	0.17195545830282	-0.13125370214295	-2.05203115797102	-0.289486484145843	3.01640550899657	-2.72544815349535	-0.44745214884293	-0.734156065332644	-0.185256672567443	1.10001811330076	-0.688048543388654	-0.50146375813491	0.317499453568411	-1.55716238835428	-0.457170409216537	-3.2769882227936	0.127471609036629
AATCACGAGGCCACCT-1	-5.48307209353439	7.21695382722671	2.81747156659399	-6.11367621993382	-9.54573610341529	-5.74240613982837	3.00122721641362	4.41192978910597	4.7962171582044	3.97827129725582	-2.24695008256712	-7.42738970017977	1.67105177049799	-1.39366109149701	3.53116398282846	5.02318879866249	0.978424845849767	-3.79821151304496	-4.50011894356276	-6.03820211223068	-3.60046142386265	1.40733033518868	2.11988026864317	2.1855237408878	-0.668279502172522	-0.0879673499398489	-3.10678310224792	-0.243565961326456	0.738970500876773	0.562712075656995	-0.398395683618273	-3.42478874405964	1.84614337867145	-2.58205662189258	-3.73003723199408	-1.2190692518373	2.8374621255736	-1.8953634972994	0.50031957987572	-0.871619531227627	-1.9502620862003	-0.286306934999051	2.52419602171192	1.76772229482019	1.72017284425152	-0.923328797958499	0.0367753091633586	2.35760392213589	2.57520249173432
AATCACGAGTAGAATC-1	3.43541509025792	-17.6584565731213	3.66335992901275	6.39303567051904	7.03287064895991	1.04455916961451	4.78780510438371	4.23263526836377	-1.65914315290588	6.10963940371726	-2.12532209614138	1.12214265593437	7.11057591304927	-2.84981341233437	-1.34394784592256	-0.862784156738363	-1.14845115850704	-0.735380946262579	-0.0978319725661079	2.11911990876876	-0.434129567440765	-2.02442074726127	0.557379311568734	0.769081429891199	1.3034477318079	0.751813944407	0.109291310011711	-0.41863189356612	0.894965990743417	-1.53726968150884	-1.23703038703893	0.221390234715885	-0.994556370817558	-0.697559036724183	-0.387958183974299	0.600129332444846	0.00580316869929952	-0.649684271006346	-0.58457629281486	-1.40849085620706	-1.54525712715568	0.208405018509126	-0.825722133356014	-1.86235370211257	-0.854525225914309	-1.38661064951636	0.3179038917584	-0.234324705292432	-0.261389426976814
AATCACGCAGACCAGA-1	1.70634142653144	-15.8822854149539	3.3852574482423	-0.753740530640496	-3.99634269611703	0.0731595348169786	-2.33065395918839	-7.76830036532797	-6.04736659469964	-6.76733867601084	2.019097055154	0.261993942846682	0.530325925684544	1.37254501523474	-0.64063297715712	-2.09898044950753	1.35637957632995	-0.205494621134142	-4.46634280339713	1.99258542024909	1.7098830076365	-1.01196279448634	4.52600661051251	-0.975362770375269	-0.727370267568104	-2.78856567939975	1.15494870537658	0.687788456508201	-2.17793110770852	2.5654348333443	1.23369025642757	1.01746099347334	2.57332748783737	0.963126030182098	1.53371106532254	-0.281288157033939	-2.00265193119264	0.668512496900484	1.19563673923887	-0.0166690556215181	2.2776952070771	0.23898608319406	2.32868720137348	-1.57471221053448	-0.113540225949874	-2.47842858613309	0.993214224448511	-1.21820529581692	0.429689718049627
AATCACGCAGCAAGAC-1	-1.94096945059902	7.98903580391083	1.31757689234873	-3.79352968116728	-3.97093613122918	3.6011056890914	11.5325527734552	-7.26787240996813	-1.88809907510795	-0.841902700223113	-4.87508331393533	-2.08621767478109	3.79552341491413	0.529480889469899	1.59250486741188	-0.108007394796207	0.814312524478132	2.47169406509083	0.545123459102923	0.18127159533229	-0.700596175430128	3.76203127221505	0.492444517006782	3.16794062552202	0.652102343195863	-0.21590032555432	0.0136931693858358	-4.55071516117213	2.16452077797865	2.03861357896545	-1.29895357142825	-0.253294314901512	2.0734174091115	-0.865880723873221	2.30561336295795	1.67188233913715	-1.40004328463761	-1.86880140314007	3.37510951756203	-0.0332016629890195	-1.37066124171277	-0.161093698578339	0.0962881266470063	1.9114561875603	-0.822118825419553	3.79123873065079	-1.50722702709574	0.32701315108586	-3.52506299308718
AATCACGGTGGGATTG-1	-3.93999267497974	4.36224748783992	1.18302853573659	-3.74540018575485	-3.82141204218941	4.57090756037927	-3.63182119179829	-1.11597700376949	-3.23884467139958	1.91513257673848	-2.16700642372309	-1.0361789557461	0.22163490864835	0.0362421713443131	-2.24106613737055	-1.16422777591079	3.28844364496045	-0.533263216629392	1.5784633316684	-3.08344555700704	2.0015945214248	-0.918229695857618	1.38277680046178	0.927940390755209	-1.15495507934744	0.460195757426467	-0.716812482503951	1.76849454948565	0.837062538228532	-4.36349300584742	2.13519558706995	1.08251878630709	1.84574271318118	0.314529606506993	-1.06483654208803	0.344518746562209	-1.70801457883887	-0.0579425384519453	-1.85235879045625	-1.69607563632063	-2.5979410237446	2.01918442346662	-1.57517317036005	-1.93890615275938	0.312780983648479	0.578180302630236	2.01803822492915	1.13010882180281	1.97281642461671
AATCACGTCACTTATC-1	-2.76780071716696	5.98877842545789	0.442979603144501	-1.52945872606737	-0.623323357053019	8.04006925112325	-5.42162744527495	-2.11520708379248	-3.50936308330176	1.10600697311737	1.58025726955	4.22317106654927	0.970819346324478	-1.40864441978381	3.81521446643961	-2.29921614238739	0.575948959756539	2.50752271726828	2.51785303646192	-0.440517045756377	-3.34276739367138	1.13181020977912	0.533373219727169	1.40445208817772	-0.503836898133199	0.241414384843796	-1.56658921781594	0.815341998760311	2.06428887843172	0.935591201188815	2.3734123428814	0.506006857070324	1.66923051351897	-2.05251841761483	-0.788701057093329	0.899595018510344	1.79884802291798	0.670988644301893	-0.908475622521295	1.27146586107116	-4.44093240030676	-3.48678785493551	1.839548473637	0.429453651459543	-0.747450414832593	0.0475157922041109	1.49436037189825	3.67316871010519	0.798350651640228
AATCGACAGCTAATGA-1	-2.23560351710228	4.94060857763267	-1.31174194864489	2.67052001345596	4.56997154872002	-2.4359876665716	5.37694813935197	-0.494444539600431	-2.52223190088852	-3.85673414805877	-4.3917668336764	-2.93259347293101	-1.79354214984901	-3.71645069916636	1.49192576114035	-0.00286050184277157	0.297936301040594	-1.47049799604015	0.670405697589014	5.3145791978483	-2.01979185916274	2.51763870377587	1.51972701882591	-2.26880294931585	2.0333690005953	-2.72072702571132	-0.34002430174303	1.12673651476687	-0.733704666034838	-0.450240005905119	-2.5693092159911	2.00425024293598	-1.80042967496377	2.62060891668127	0.368573943741421	-0.369940815422641	2.38582575857399	0.879257694703185	-1.32164347504771	0.933198307055095	1.05486185230334	1.38691779383938	1.28616641260702	-1.00541717251777	0.608011347748651	1.932668153719	1.6216201997898	0.0326798401952211	0.825514986257736
AATCGACCACAACATC-1	-0.511075887742361	-8.28177414462639	2.82355275925396	0.507142787675409	-3.31212776091912	1.6022222822483	-0.894362877879858	3.70696948711607	-1.18365833307436	-9.15578105539004	-5.02273429072383	-0.694812574651477	-2.41554761130531	-0.830460964083968	1.65829786595439	1.20421637923717	-0.619675686092534	2.29003821308285	-5.01601361149877	1.26902305641306	2.33310052371095	-4.7306290879369	0.149787755303141	-0.246521520833344	0.732205278252913	-0.444966462317955	0.596434155753156	1.98785004772809	-0.701267847329692	3.13960747669079	0.922656543323976	-1.65029845001581	-0.675283953313985	-2.47828178724757	-0.393380809735437	-1.77384958179005	-0.5705165730475	0.399726451771347	0.0984545919340279	0.586231862655417	-0.445025727495604	0.277118288001305	-0.371627154264159	0.701658757462831	-0.280565554945474	0.0725254932945802	-1.58583988177827	-0.454976311621604	-0.602324446187171
AATCGACCAGGCGTTC-1	-3.51332012642838	5.01703133979306	-1.14819880562131	-0.289005303879536	1.63463045481554	-0.488930225795079	-3.78295185028373	1.21122409467159	3.33153320555774	4.73252909930787	0.615509565255475	-2.67236627122294	3.29878561991714	-3.48044739289887	-4.38959172390986	-5.36630312866891	-3.92648276448242	4.1229010474525	0.479844029765031	-1.62844062792757	1.30468858425606	0.0306115819184199	0.744175982049268	0.35520664510455	-0.0909563469216662	-1.89184211536145	1.01186008865319	-1.59183838191423	-0.816268909787966	-0.109110674894958	-1.43952032036507	0.653431784853714	-2.35916994397844	-0.805526162070926	0.418786907381112	-1.08342399631217	-1.04625668593376	-0.131492271732665	0.820996889256637	0.254295572999673	1.39468521053249	0.66596866853603	-0.612697476969548	1.36264281317018	-0.0923428222370776	-1.18898551641216	0.188809110809674	-0.231463428541893	-0.278160964912685
AATCGACGTAGGAGTC-1	-4.32708492796689	4.28580519485106	-0.0718628286879012	1.31867083565168	2.43648741380766	-13.4717866793954	-3.09951344349521	-0.86468793145086	-4.10496629465951	1.78343837439906	1.33809042021391	3.54482202666362	1.25995872871279	-2.20611634258468	-0.272525878384805	0.609024257658452	0.157535509165867	-0.189231933273577	-1.69259892975668	1.99194304642879	0.721449126849192	-0.104494519011159	0.78559386587548	0.209400317029177	-1.35317252019411	-0.0980901739478662	-0.116001584119417	0.78894563433098	-1.43561242713621	-0.393088795642713	-1.39584662406689	-0.210922849800377	-0.770747323445585	2.12628764188031	0.555997014524977	0.408569481561332	1.93422310368438	-1.86303258258567	-0.276320993029364	-0.654302971889465	1.02348904165198	-0.99191663878698	2.39429208753753	1.331747020164	0.0426736775339615	-1.36676552109132	0.226752413954527	-0.678884311470682	2.19652480995276
AATCGACGTGACGCCT-1	-4.67007143026071	6.54582442604666	0.527096777165509	-3.13426078415391	-2.71501945298692	-0.150161720516665	1.94597455498657	-7.50105440940848	-8.72679999343668	-1.51360878027053	0.923942952537351	-5.32460457302842	-0.682632202232856	-5.13422725474507	2.9536724523891	-2.3243447622857	-1.25925217626406	-0.280790867249992	-0.698369036710286	2.08372509539218	3.03545969060567	-1.71267322578314	2.72707349912555	0.611262308301371	1.06438361096418	-0.579902230708706	-0.049644202776401	-1.57562850488943	0.562183686287132	-1.03092382576609	-0.724963827894292	3.31750347572918	0.777965897698806	-0.22768081645267	1.70483242158252	0.892852020667124	-0.178361379320843	-0.372925060207503	-0.657877672142217	0.897382911213551	1.17698921019475	0.627105484918158	2.29850354899735	-2.98322240195799	2.52414408675592	-1.48019301800671	-2.9274701124859	0.649649464870719	1.0377968751164
AATCGACGTTGTGTAC-1	0.523577291893565	-9.06113264607843	1.51008344463802	-0.886214548363929	-1.65638583594896	1.1926976353712	-0.920761217763908	-1.89560587445035	6.51453886985893	-9.97685002036835	-3.95371360474059	4.67399670399595	4.01945374557733	-0.610799971007587	-1.03013024927451	-0.441622869823287	4.63738873841192	2.51161292686496	2.12065796076135	-0.7036578668774	1.93107265665543	-0.58524414030274	2.07357096021534	1.74821230124201	1.48338961245656	0.0374099044334955	1.10339969766029	-1.48941125492413	1.43231660440696	-0.837870168884165	-0.900113177822743	0.950104583996972	0.502150239517309	1.23493974422376	1.70933888999488	0.0749588146637593	-1.29306770553945	-1.12022053525929	-2.15091951514756	1.5605439584998	0.439251989615323	4.20953667510465	-0.200619616452764	-0.553066053002173	0.806599036753272	-1.75540596522347	-0.522177007933426	-0.639965919037618	-1.31168531312
AATCGACGTTTGGAAA-1	-3.82831847565799	6.28443208645647	1.58686793510088	0.404041900384219	-0.442700413019402	2.62812656050888	3.3916329266043	1.0374864228252	-4.18052692899605	-4.76497273770431	-4.38183331360657	2.70617659369498	1.64375863733891	1.11331180097248	-1.80417904340167	1.70889866263903	1.84412725277255	-5.71126092366561	-0.207218967430287	2.22806490438552	0.448539002638167	-0.983655449181676	5.44492502007692	-2.71506777588742	2.61221370337923	2.8824283078368	-0.340690973397629	2.64533008284455	2.50990516891254	-0.211311869675625	-2.1058786967436	1.05081851691306	2.35361777581587	1.08976751286792	1.68206055039432	1.46280004211274	-1.60339110654176	-0.157946713129875	2.10505165893082	-1.32078389654407	-1.593768460405	-0.55573472780848	0.710535666253512	1.60015342187758	-0.605374380804223	-0.0863327080395808	-0.244383438711775	-0.834375745607059	2.13977594308397
AATCGTGAGGCCTGCT-1	-0.224748570530541	-12.6550216914745	4.45733448042147	-2.93206715631746	-8.57802829728405	-13.9245323176705	8.53668537235394	-0.598546229544418	-4.33284974718733	6.95335913059307	3.50216100109586	-1.81166443327303	-1.15048372588107	-3.79898288325213	0.318513932348127	7.94526547085117	-3.79339316867796	0.214154546879697	-1.71970027440992	-0.376488526776782	2.03481896099262	0.576635300633379	-3.26989447471195	2.63282840406355	-1.11002956406299	-0.111356189337466	-1.28487859709128	-1.42790491495511	2.01814005133073	-0.703613082655432	0.899227691109814	-0.777467607236813	-0.673985395381101	-3.1404360396287	-0.0415173525101168	0.308738728162615	-2.49579483079236	1.73664001398725	-0.105713117055728	-0.987683654633139	-0.413270198254089	-0.603046640742629	-0.276995660200822	0.446124878618585	3.84154177916321	-3.43903050367381	-0.811626541080114	1.66380284973763	-0.529730805819464
AATCGTGGTAGACGTG-1	2.07186328317336	-12.6412827002274	2.55152673010324	1.00289722059304	0.504126725422494	2.89089940197056	-0.273609651678609	-0.676109096296631	0.463788727622444	3.88834253881941	-5.15791073973997	0.910514326533366	0.428830963427157	-1.46164958223981	-1.20999726167913	-3.34304681180126	-2.3591140491817	0.226292188955613	-0.117882632191515	2.92468536185932	0.593549594290141	-1.48827734057039	0.49367913732324	1.45512709979345	-0.535367469066198	1.0150138428659	2.27846956246184	0.429397426647019	-0.851933519891252	-0.169024000629278	1.61796611781484	-0.926563720732561	-0.183297563211098	-0.458290212143899	0.0452808112955515	-0.42087088774936	-0.0543579606952074	0.610468010547055	-1.2723764219909	0.326822635833477	-1.66757746382835	0.712270696067669	0.147673120147839	0.272544779739932	-1.07135147314927	-0.604860721526732	0.0963799699835333	-0.172295060117389	-0.487504160613816
AATCGTGTCTCACCCA-1	-2.18380008540011	5.92947739148028	-0.538902127863829	2.7825633483608	4.34756640744648	5.02584501719186	2.86418746693846	0.573471010307175	-0.450786095519181	-2.77339756927777	-3.57956832414125	-0.482462395930651	4.49916626705223	0.451782408770885	-1.14414601895564	5.62723858076814	-3.20219735692692	-2.04294626667414	1.16099688875847	-0.503640883731085	1.56082623701652	-2.9790767649614	-3.27045224725103	-2.33266080189546	3.16661870973768	0.417073134812956	0.479778577629771	0.322268562668838	2.55847051080894	2.19010661425031	1.10247083180859	2.02468987950154	0.97253996099405	-2.14374449929195	0.524109949925029	-0.529974008689503	0.782690885344329	0.809915614328029	-0.898138509811453	-1.0731710142717	1.1691785032611	4.06777512644226	0.0133639670907415	-0.441586994824363	1.87637520686921	-0.723820018448243	-3.39466455500922	-1.05154090602159	-1.74347809236523
AATCGTGTCTGGCCTT-1	-2.84636877368862	4.48514898022227	-1.59022782392189	-1.31655698809503	-0.15524998107154	3.5644756196258	3.94161626687886	0.333759700932955	-1.22774777451036	-5.7126641654869	5.599609251242	-3.54493692787964	6.05883135633268	-2.65885835305126	0.325923288167459	-4.81607526719168	2.76042462801574	5.52329475384971	0.970359577703164	3.14677706685933	-1.21872321717433	3.52196604335471	-3.00807123161888	2.63657684273921	2.94137166977471	1.87220915141419	1.19963242322975	1.28150006461497	-1.30189052733125	2.41193787112817	-1.07519022462026	-0.615554388015779	-2.11959415518709	-0.444919099078089	-1.79461647138059	-2.15031574624289	-0.581323697807389	-0.0282645766083823	-0.482231699415039	0.452015477062221	1.56289752778475	2.80713859696065	0.0569438795272157	-0.408037228222654	-1.25153093436762	-1.29847140179279	-0.146960155658987	-1.91647202044653	-2.35794166802552
AATGAAGAGGTTAAAC-1	-1.1578118864469	4.98516443553482	-0.342456722138715	3.77691945218253	8.68223931300375	-1.28300523168071	-3.52598161022751	1.99199202221976	1.70229286099441	4.03266991646342	-3.56972523394793	0.445459228832843	0.0869933342363911	2.78890676133656	1.33713989249749	6.72769103749515	6.09279150936987	0.720222071623122	-2.02901544038579	-3.04301343781864	-0.522849978318666	-2.62997004854109	-0.385631835153125	1.06875571601054	0.024036806621671	1.68775563234058	0.0870248489353142	0.0855053408888624	1.23109106867191	1.2238094057734	-0.660771545323993	-3.01892564413492	-0.776784452683252	-0.219674180819227	-2.66505442831272	-1.26750737753325	-0.727706560859661	1.52513238697061	2.41015818870839	0.614426354446828	-0.613726864444152	1.96183221237894	2.02292668141854	-1.05062309840438	-2.13036962151129	0.895591216533847	2.05806548190605	0.0625077721586066	-1.1072851672451
AATGAAGCACCGGCTA-1	-2.43225843250131	4.88429850844895	0.115751022797451	-0.827482713520028	-0.390498308285196	-10.8197624703848	5.84804926848626	-2.10255339555066	-4.44477363785113	-2.04178060969337	2.49687269112413	1.27875642017496	0.775289945949426	-3.44513086262817	-1.07021446951123	7.24938901143703	-1.75140026439928	1.35576931880672	-3.2960652208742	2.35478070252833	5.21538588384341	0.626156061538211	-1.94438730250268	1.19682029222819	-0.451023318122655	-2.46940348362902	0.539009179953476	1.90054313052639	-1.9630802113457	-0.42885096642931	-0.00460535504704125	-1.88953334733518	-0.215652469554537	-1.5586006516923	-1.89255624830902	0.16641510275802	1.74724019366729	-3.56036280059969	-0.770174468409885	2.07338713185011	0.982865426579644	-0.632418656538339	-2.92525219635248	-0.468708601652291	0.306651480685312	-2.21301450549623	1.1821715372524	2.60730577215846	0.540092405824689
AATGAAGCATGGTACT-1	1.49975514372666	-9.66110551334195	3.29556528033504	1.15136505063214	2.70452420239976	1.91803624788828	4.97040320008816	0.956675716881748	3.63597906776842	5.35886699187649	2.82668197274527	-1.78112591733573	-0.707080759632989	-3.01857615640745	0.713187029147416	-5.27870891197131	-0.956797199258184	-1.82567555838545	-6.18628017162505	-3.05517792833308	1.7795069356005	3.80892314830172	-1.5150233812893	-0.902945306172939	-0.0890297187048256	-1.22037667809555	-2.3656829958623	1.66583781239514	-0.0837022730718485	-0.401107921274456	-2.76605446211336	0.64943795122062	0.938176104271821	0.812424533419321	1.15675380625038	0.169826575787781	-1.03205438210523	-0.0973036550253727	1.24211015879434	0.382221329364955	1.95215571755358	0.620181370590357	2.14777460095023	1.81211586002357	-1.76573138265739	1.0315100264695	0.77830872049076	0.0756780804947954	-1.70865715326216
AATGAAGCATGTCGTA-1	0.752116731377557	-0.644535905167588	-0.00594841822006759	6.36071327563708	11.9639007278932	-1.49583298855229	3.08535077962807	0.150105369451431	3.22280405361409	0.225405047767884	3.83612081324592	3.48592045520014	1.27375186853573	-1.68860436931755	1.5601048488708	-2.35347115655378	1.90952887810901	0.151064863448857	0.0823117825962658	-0.437664632268744	-0.859040457200835	1.90702684754912	0.356560966388859	-0.46483695675287	-0.577052546681091	1.22251054179267	0.777859520913583	-0.637817578136438	0.115271056341044	0.576217480933593	2.30614703371464	-0.110124905971213	0.529736780207953	-0.500626228372778	-0.310077990695957	0.658207525438795	0.918525867562018	0.0373944938855474	-0.377150563248245	-0.663673614306703	-0.459145984725938	0.219806337423472	-0.0327271679037832	0.151023494520473	0.496642624194004	1.08660976898561	-1.87348350537056	1.74093115201987	0.336587374105205
AATGAAGGTGAGGATC-1	0.483198629190875	-6.14758657794086	1.16912846478581	3.00464644313587	4.44616065742706	2.76103468491464	2.39588218469839	1.2329964488639	-0.330564736820468	5.68091293721855	6.4568736138258	4.84605230360918	1.65475188570873	-1.87330395115415	3.3186824062547	2.77886466472515	-0.658958502373853	-3.18986921181943	-4.20246189240389	-4.18158743144043	2.45316997222993	3.15643132009008	-0.510229705020215	-2.69807423724373	2.78061699911105	-2.00175930871633	-0.303430922627549	-0.168601543128292	0.302435251573764	2.3396718583761	-1.0824830319123	-1.82910981713187	-0.616356359172769	0.149542986773622	-1.87335551503465	-0.655750340468405	2.88428537374156	-3.0683994424104	-1.85124186134369	1.18822941711911	3.30091079920993	-0.48736213145816	0.507640442438216	1.59940651592155	-0.119527836571524	-0.29094687713402	-0.900256857750776	-0.137893161547747	-1.08182204358047
AATGAAGGTTGGACTT-1	-1.37491060115746	-1.42907211478043	1.36369589221946	4.31205711183047	8.06155419419783	6.12251873936087	-0.941236158093449	4.07412606860561	-3.08209322803493	-4.38105376088884	-0.197658660686508	0.69164414705021	-0.829374288649834	0.134896564503788	-3.61193698678469	-1.99215307788404	2.490113733058	-0.171986349032095	-1.71232683478091	-1.9857208905785	2.56265059505343	1.67408717954698	0.164134498584701	0.288625909514845	-1.3283793825532	1.85732423820252	-0.318087347419972	1.459713317147	0.835250837136508	-0.94933037613592	3.11960451951192	0.101703329498309	-0.655834204236167	-0.850704913233769	0.0687197683731839	0.380789329960873	-1.60079165432817	-0.159233373087645	0.525584863073676	1.88525525208554	-1.73035938311568	-0.703746683190654	-1.08706042601928	-0.131307773068585	0.52034899027254	-2.79350181298312	1.48677128522863	2.17826867326784	1.29928419990201
AATGAAGTCCACAGGC-1	2.60999836807207	-18.0782581595465	3.76476560820523	-0.11863211618824	-3.16545633890307	0.182153474550621	-10.2663236636916	-3.46315138844185	1.04135558537884	-4.33057234740276	0.401242250025011	-1.93267582883748	-1.06486498442575	2.44933978659189	-0.790635526764721	-0.938886320339715	0.493588268339474	-2.32894986806377	-0.811634876703178	-1.38363138998304	0.678261446505358	-0.603364535572794	-4.15440855931483	0.417848006882248	-2.79778280885015	-1.57108104811728	0.137859244950979	2.34277162846852	-1.46781117191791	4.10330876398636	4.19962997578375	-0.236621466104306	2.90706659172478	-0.352035250355321	-1.1310850186638	1.46881811270291	3.16159051611908	-2.83448485376409	1.19803628377603	-0.0776519702364338	5.02698701210875	0.393827368183692	3.28444516179988	-1.8836725153741	-0.693038950168062	1.76322641318888	2.28780288978228	-1.44996807559148	0.131535671108082
AATGAAGTCTCATTGT-1	-4.30170621459614	5.49125021186383	2.21830155499048	-5.51857218958251	-8.09416995659068	-3.18437901159386	3.92361259616907	5.49298265768563	6.67357225566312	-1.39837875046259	5.35607073427379	-9.26803728231626	5.17244870728168	0.269032439950442	-3.8244383259205	1.24764756691697	-1.97789967232936	6.69104256118639	-2.20850146432721	-4.24074427369851	0.0385850331077919	-1.41407711638232	0.868282708711793	-0.886408124771785	-0.375250242349858	2.92206491889135	2.19948455879331	-3.71003387726589	2.43129944574401	1.06463818596892	2.07870784063071	1.16070851013358	0.0673632648158442	-0.356062923251555	3.20859957887724	0.459007060969913	1.80118263704533	0.77467431605928	-0.478428209533512	0.304795995840126	-1.52062441792996	1.70746535474756	-2.97664668080231	-2.13095949918022	1.06911605820417	2.06130511160001	-1.84348616414012	-0.568990205534484	-0.0725109161139324
AATGACCCAAGAGTAT-1	-1.07333208670831	5.38682607453095	-1.73066781896278	2.56352158108805	5.19093057050858	-7.35889700393009	7.52416311075591	-6.39205224154759	-3.49286083196878	-1.88130527910916	0.73911003868733	1.40482509355921	-1.85332880173172	5.63757411081039	-1.39765949194787	2.49650142239758	-1.03522879941654	1.87003648503263	0.727716880615171	1.05498847000641	4.14707871544959	-2.48064549447075	-2.12364815531069	2.25046579555646	-0.775816022721887	-1.688396819974	-1.34103010322732	0.849648258187169	2.47992739131647	-0.710734947985761	-1.73406530491195	-2.67332699930498	-1.26679261010767	-0.543135594185514	2.51653022008369	0.873895816424362	-2.52176252938977	0.200879167064698	1.88379939436813	0.898436006134456	-1.42053035285531	0.836448864539426	0.533260996676353	1.54995159263598	-0.163351472011054	-2.08453832441293	-0.355075547800456	1.99457468734344	-2.45251297608216
AATGACCCAATCTAGC-1	-4.04852328479475	7.30751692012334	-0.570717134316661	-2.07231463254367	-2.62499893722134	-3.18029070357526	-12.1361051143043	2.58685901461182	-5.21372387142949	3.86652339509165	-6.17871053129596	-3.3089043393295	0.141193140681362	1.32562598279893	0.0303267170181956	-1.61314848452749	-5.43196270830681	-2.12334026706153	-1.72096397620241	0.16968924542831	3.56192341107566	2.09139106261832	1.22489559315852	-0.753676097725675	1.82641581395542	1.77843714362613	1.1737539891969	-0.366026824837597	1.22359341880362	0.694101658679253	0.25787172841678	0.717751098843075	-2.39931958703288	-0.653314468197147	2.06992114280595	-1.8381100179997	0.478247435300556	0.109049876516596	2.40613407903545	1.38426322513834	0.578552677797263	1.19800747329291	0.175411675817999	2.51689441312559	1.08949935737526	-0.382486652648436	2.31665676941522	-0.592948043983692	1.63061428534047
AATGACCGTCGCAGTC-1	-3.42554226681568	5.65703822569859	-0.216355446906521	-0.85091584336505	-0.153540723318056	-4.68245760068868	-1.62660939773494	4.11224047125378	1.22439613057935	1.93059135751721	-1.78629873042661	8.10635893188658	2.63299020661799	-1.4849069702388	8.55733334328587	3.71601412856127	-0.339496005657073	0.434119418294488	4.27336652168264	-0.636575282297084	-1.82166637197886	0.162095924416491	-2.31893212660301	0.317967874691778	-1.48316610821573	1.31113490552869	-0.0384615885923285	2.50227202508243	-1.289743191053	-1.57842399264656	2.70874188142273	2.38209485888399	0.0686130391677558	0.320741658162544	-0.971570958645817	-1.21725611424072	1.18832134089307	0.0617559120758267	2.5229516255409	-3.05217527354252	-0.0279280127220287	2.24240380860311	0.559436107186387	-1.36518959520359	-0.670250028197975	-0.100353492352938	-0.663044393523731	-3.10536238630202	1.47566192980678
AATGACCGTGTTAGCT-1	-2.42791551467298	3.4467444022511	1.23336598202029	0.156940886791057	-0.190329812126748	2.9271752832844	-3.95616296912758	-0.611766483588127	0.773206283591272	-1.16379655487919	0.019559514814943	1.28435873898814	-1.4617159610558	-4.58029016304729	-2.07949115458293	0.872038222715032	1.12501846732275	-2.90490633065809	-0.212510507827429	2.4695622010824	-1.26444462651892	2.28207008562399	2.21283886902722	1.10093953349592	2.74317240489472	0.36424385401094	1.08457362479644	-0.986805544547977	1.07376605030909	2.35107202233121	-3.35488809245897	-1.80990272853238	-1.52508545404453	-0.515207268130971	1.29480651921681	0.375321734565376	-0.27677426713128	0.475896351811025	0.645579662758936	2.00193600919216	-3.61810242102739	0.6673935998991	-1.30037058916607	1.76561305876488	0.798480713836627	1.09880979922692	-2.41315170152107	0.99882671300526	-2.22302513803131
AATGACCGTTATGTGC-1	-1.77335946122154	3.04927880879515	0.109142548817133	1.62321965435129	4.32298094742962	7.4857217289577	-2.60965010811685	-0.253346513931784	-4.35199016752036	-2.50579930804797	0.0964014711488914	3.77795164874103	-0.734963117402219	-1.24311452226644	-0.327276447827682	-1.46797522214079	0.936957328064818	0.390076386639764	1.97644406334544	-0.778391259186173	-1.91946160718314	3.05947473486153	-2.58655840386527	0.129001831505023	-2.95624904132667	-1.18410938098856	-0.740018818115521	-0.0642811648853469	0.931030517316654	-0.558523577294251	3.9009813826423	1.37668800801763	0.23277241154463	-1.35985324131025	-0.215202915824199	-0.171820641540387	0.644124335851138	-1.44482066067938	1.03662551920375	-0.381045143531413	-1.19758732110888	-1.11498728422398	0.71529336802819	-1.95953706534843	1.28177513633333	-0.199040530364055	1.08163625019002	-1.4588299326248	1.40717076046029
AATGACCTCTGGCCTT-1	-3.57845674511303	7.19609047495767	0.201136933199365	-1.34924947395183	-2.18044303904864	-7.04035751448566	13.9571962658594	0.312856884128418	0.441284442739354	-3.67141091324227	-4.10583556032563	1.30971743368074	-0.953054733540476	-0.734326012163523	-0.0497939087707255	1.04970590934738	-0.740861693134232	-1.91569711031058	-0.519724959479263	2.78413449063355	0.426808194475211	1.77392867765016	1.18289116100119	0.501922322730677	0.846247373204777	2.36222239337663	-1.04136147371487	-2.20083165297879	-0.502744214514014	1.05185010285782	-0.0757045705490417	-2.05268252054847	2.54434832872224	-0.248117563917454	1.05577856040995	1.34750007833795	0.253875088465632	-1.68969403506507	-1.06563351914243	0.109013107395941	1.97015168634599	-3.48825087480746	-0.177177497188922	-1.41975712166125	-2.66303152299277	1.953497805083	4.34044617065391	0.455405930574228	4.22759935031899
AATGCCAAGCTGACTT-1	-2.4831147666432	1.43129549185612	0.0696666509077443	0.373935911092048	2.70838848644123	8.67556911392192	-2.49252956996083	-1.41711917238268	-3.65011625827092	-5.42927995962045	4.41758622847855	1.20000081404822	-0.612674204838403	1.30189134918618	1.47518805806718	-0.742869575033576	2.14266328906591	2.10964536133068	2.82636927083795	-2.90796882861969	-3.70067098164678	1.62896681343663	3.2966222898862	1.14955072523228	-1.31957272453761	-0.350963558073317	0.407312946586608	-0.899585451280436	2.52210588820679	1.25269835949323	2.32267204587373	2.74094536420676	-0.811254349557108	-1.69009506300449	0.36893489486901	1.26443792911979	-0.60370857383897	-0.684938926909139	-1.5433133059589	-2.7905852948735	-1.35698317827684	0.408249405366886	0.329326465530949	0.70956485039737	0.372451945903861	-0.841243234961996	-0.457254256401459	1.4286329635023	-0.790134011220009
AATGCCAAGGCTCTCG-1	2.1496367624959	-16.7843136097089	3.6512357963076	2.89843465665359	3.8809759101824	-0.61765928290388	-5.20733995316798	-3.24648104382191	4.2304117920705	-1.57147684480283	-4.45476111943804	0.718276984406859	1.89488165250075	-4.06398066187258	-3.34034130188402	-1.70714708075047	2.0217252265285	0.218114429875133	0.662406906332684	-0.48671773455499	-0.0249866032675483	-2.17905706707473	0.0261407630577696	2.0355110026365	-2.7497517782463	-1.73895053001461	0.0221314057800549	3.16561733455286	-2.34199992724986	1.30395873150865	1.44795992672035	-1.43787900169111	0.857767659253723	-2.24492299048663	0.325768588696415	-0.470152202483073	-0.208075357160726	-2.25231105210158	1.28073946299726	0.459726309558627	-1.13818968002293	1.77361628077305	1.8148888971479	-1.43140054349316	-0.62364558712447	0.19159211053558	-0.315632370794553	0.406897714737346	1.0440850553727
AATGCCACAAGCTACT-1	0.889285536636367	6.75875710616477	-5.0537005434676	13.1857358499497	10.6209516091001	-1.38002962352721	3.93012887442843	-4.7827351454957	2.99763793201484	5.43729694601004	-5.32356502167844	-4.02655520923494	-0.630882796345611	3.1427453374529	1.09166121841169	-3.07147606933431	1.11008790270456	-1.98373043659795	-1.64657415345159	-1.99661771303609	-1.65225518420118	-1.1134353422387	-2.060868415621	-3.13703819524759	-2.22838010459525	-0.574612004756842	-0.737080937246739	2.92785477087174	1.64332468434842	-0.999039406825911	-2.34531054966907	-1.70205573102973	0.562796644820568	-0.0336775224024429	-0.4019223267051	-0.298795102977144	0.996411571769705	0.0609072355688256	2.12453056406292	-0.108076210382609	0.557303415130276	0.71626730751473	3.41264728649845	0.295347546930012	0.0326792310547794	0.011260735477126	1.30607665194876	-0.628671078002707	-0.615730689260147
AATGCCAGTACGATTC-1	3.13206928320992	-13.0153324915056	1.17318430694368	0.241890083174836	-3.14589184134628	-10.5313110338009	-1.7444796099747	-1.14945160923154	11.9228851512701	-3.3290591508008	-0.180876047733821	-2.90530603272983	-0.249738158247468	2.62095182001112	0.0077996221611586	-2.39526637731824	-2.31264659808002	3.17111430579404	1.2162518017191	-0.0681585194892451	2.83154240658186	-1.3733223251312	0.601280127191	-0.719585772081562	1.38165433376958	-1.41668687668216	1.29520779463926	-1.79809942925297	-0.1837974238763	1.49132767437239	-1.95687580258235	0.717757826314508	0.252575345213395	-0.0372098777266717	0.89287465791503	0.755117787923176	-0.566798244937789	0.29710285919207	-0.627355112225119	-0.516365435147178	-1.29335702533075	-0.232077240947764	-2.13085855393787	1.24775455628789	0.173812884476817	-0.0396567957841514	-1.38269761015055	-2.28510492010066	-0.0905534578051611
AATGCCAGTCCGATCG-1	-3.45674225977295	5.93144348196072	0.211283798477406	-2.23536139817014	-3.59167104631896	-9.95837051550068	5.10833977846654	-1.49317469871464	-1.25797429826825	-0.475595792957897	3.81792001351693	1.88961377466931	-0.9853613421513	-1.40222605810711	-1.86861091955383	0.0750853198536156	-4.14795694570776	0.20438819464195	2.49486520246348	-2.00405411395072	-0.298190582125374	0.792828719443643	-2.10052604178077	0.479723967462488	-1.46466574615784	-3.09217885735329	1.63329309445915	-2.03253977547274	-0.320287898043407	-0.0148589594944693	-2.58938725333719	-2.22837040720101	3.35553995741392	-0.765592279816421	-0.370885570874355	0.251526580260275	-1.91204884494715	2.75533375012672	1.1178183254037	0.553444291245757	1.10654737533394	-0.27381988774656	-0.310989564045988	-0.836046703512978	-1.41730962836736	0.765529040756935	-1.53943152674444	0.504642385015812	-0.974572755102016
AATGCCAGTGCGGATA-1	-1.60905599913362	5.44374867494725	-0.26229695788288	0.701407740778836	3.52361014952147	4.70143547617734	-0.838341595492616	-1.55699669076773	2.33062616910663	1.42325467333664	0.823932763352926	2.81816498420321	0.522974336616123	-2.29476613802078	-0.653662229025955	-2.0438064616779	-6.50630869887273	-4.96044507085786	2.56536322880817	1.9783367737234	-1.60667195703485	-0.749330981501423	0.0298625210614195	-1.42397116401883	1.05043466362635	-1.58957444117063	-0.594923585325753	0.667402166284161	1.28095589485986	2.02034811114239	-1.50189803498405	1.77971047923216	1.24001084149471	-0.700658202343798	0.218702262061501	0.551618915133763	-0.925616399422008	-0.735334197308561	-0.78177682135862	0.193762969107288	-1.15180674037072	2.03163892022427	-0.145640165991258	-0.118014164991292	0.143344929803069	-1.36628284298227	-0.411521977754983	1.04303601276607	0.6238387285199
AATGGAAAGAGTACCG-1	-3.79187934378833	5.92451429589515	1.0572495699794	-3.42162260074109	-4.88185690870548	6.35023723924872	1.16258107344301	3.77727081223737	-1.17985820415215	-6.61380536261834	-0.14151778866188	-5.08650863951124	-2.16994068572761	-0.0172356498817432	-6.90257206295149	0.921825195759806	-1.42735532449705	0.547955571705756	-3.05576669804195	3.17208346890357	0.288389406824288	-2.63422237796624	-1.66900672215163	-1.61945872222125	-1.59720612784664	3.08622574584515	-3.700483253492	0.233714544524675	-2.73864073284997	-1.65441915146286	2.06423539987494	1.20947616447455	1.7645962789998	2.93080072787254	1.58856776796961	0.229787918369047	0.701141979068555	-2.69752169042725	-1.34824269494367	1.10715324188742	-2.88954502776488	1.42860483851485	0.352610408307545	2.04423094133566	-0.762285261472779	0.92768945475567	0.687986540463801	-3.79804059766273	-0.682588051683796
AATGGAAAGATTGAGT-1	-3.54170010348734	6.31090935346008	0.733803506953307	-5.18111746973065	-3.96723773850661	4.24430170981262	4.14572638329913	-0.0531528939767683	5.47271810438625	2.08568546442908	0.90455186371915	-3.34584356108375	-1.93585877469082	-6.76143883859906	-1.46130456484441	-4.09037329454119	-0.648248578791382	2.6767803742251	2.37619851340034	-4.62835418984268	-4.9017704161582	-4.33384140897217	0.978263600011254	1.49429070517555	0.451551532545847	5.2413027959276	-0.256113721922521	3.2705450356744	-1.63239552092129	-1.5099512664599	-0.569136920639343	-2.52958186588392	0.42554385952464	-0.813588080603241	-0.615804062878735	1.43454193086292	1.60331741663528	-2.54587175061808	-2.14986379381003	2.63731200853149	0.259098693746635	-0.39789171677556	1.98496393520218	-1.69240776221438	0.693676297613492	1.42924328732963	0.502004651268954	0.0464031935238475	0.494343170331236
AATGGAAGTCGAAGCA-1	-2.22489126097808	5.10363477505588	0.564582360859258	4.88369133464498	7.96975156215359	-4.01408910914226	-1.68186617883258	1.37693727060543	1.63279682243302	4.95720843814636	-3.38216848142848	1.48249615096387	-1.02011028724949	-1.92280647772462	-2.47475644287277	-0.360388216739039	5.39361264693745	2.07854331206844	-0.522231656971862	2.15103358381711	-1.00970814917776	-1.05940557081134	1.92881883801619	0.831187113706669	-0.697151758110904	-0.844714023433624	-1.28077149845483	-0.177842303449223	0.291338062607468	-0.942734800118625	-0.872354595374619	0.76959080231727	-2.73822953505927	-0.383870472023214	-0.343144336623819	0.280033471106582	0.630091482785546	0.830942485276717	1.64640016071933	-3.31516984571397	-0.479233130435117	-0.515929904230455	-0.177977135070045	-0.317282622201273	-0.796150207193411	0.155811729939478	-0.0220951408278647	2.13170676343843	-1.21108122083356
AATGGAAGTTCGAGCC-1	-4.40160865964664	6.7927673891744	-0.421008667569778	-0.753971298772849	-0.256329515560822	-0.69399543317855	1.81037072630507	-5.65196731970212	-8.76988175299012	-2.84613659976161	3.9040924485617	4.23157103212164	4.35256284781364	-1.3157579230624	1.25270403764315	0.0374182456999477	-0.91379095703221	-1.61505204223819	5.79714791961532	-1.67680687606315	1.89208571731486	-1.8052801949797	-0.299616982820395	1.16641836493322	-1.21447840753643	-0.970416686003937	-1.12617287129836	0.0432530960043477	1.75308451378111	0.803673618796601	-2.08399487748507	-0.302688019561736	-0.218551582051595	-1.722600288114	-0.645901048728965	0.386773132179776	-1.04246831119652	2.28032734284071	-1.14425552959911	-0.00698062587235478	2.07625612205531	-0.505364609387965	-2.25167896844655	2.44026553738401	1.2227883893313	1.57672929392934	1.33185612594226	-1.83609687249211	0.626113486134121
AATGGCTAGTGCAAAT-1	-0.338464107976086	6.44909462236723	-1.43227515916632	3.50769938141589	4.56181493076239	5.88612927087694	1.11747956983827	-4.57290139017569	0.0554059276519771	1.59862805892684	-0.176267690438014	-2.78000951049967	-1.49808019541841	3.77364210760546	-0.42007898555395	1.91582018735524	-1.83844204105492	-1.67092747275686	0.368504767010279	-1.19409149733274	0.272736626830176	-0.00571286015705643	-0.413150141792181	-0.215428544330153	0.112507035162373	0.943450834167246	2.52403542615052	0.36486858413245	-1.12462692962974	0.0714410353804921	1.06780954051095	-1.84853569326166	-0.423049841368628	1.82126774994375	-1.20349118394118	-0.49812300330085	2.33026414686988	-3.25633490643794	-0.183942403781189	1.95840134987105	0.392704182861486	-0.924848868207291	3.25361670058518	0.855193334397612	0.251136975784405	-2.07962451197247	0.156919052237279	-0.109430487981647	-0.334850650857983
AATGGCTGTGGCAGAT-1	-5.53183992829972	5.82546951740631	0.230640077424733	-3.33025495145219	-5.63919709034047	-13.3616695403042	4.05709857576024	-1.3537267691814	-3.05059690146234	0.451378604492535	0.487695860856794	-5.12215338171304	-1.23864658285191	-5.09176899524958	0.350196094025661	-1.50483840062945	2.55711595948503	-1.15409139785002	-0.365528494307914	1.65611107045028	-1.35348461651112	1.70633655569165	-4.0330048811425	0.122501960288253	1.22038905426749	-2.52845490013126	2.49246036304246	-0.355488145683291	-0.429327772330634	1.04092870789884	-1.07297241958723	-0.76328298484643	-1.61803415359052	-0.964560578579834	0.840088697425011	0.297601034267891	0.954101144496254	1.49496951227711	-1.15366981197894	-1.0113888785546	0.527658359840965	0.169776703386798	0.639296372429507	-3.31505329413252	-0.0855044245711618	0.299016321451298	0.903244503744506	1.64431510239603	1.822201919181
AATGGCTGTGGTAACG-1	-2.94768021538566	5.48790473516209	-0.997719966613391	1.36001575445586	2.61754494301725	-10.7086866317681	0.944804648449413	-3.672812197794	-5.46889314045511	0.497609497382597	1.55734882519977	1.98333053799754	1.31833198314404	2.04347781221895	-4.61260942630021	0.999078564567365	-4.78075767365517	0.397061958211284	1.7850022437148	2.97360558114412	4.48408893744045	0.846864841255595	1.48694349056513	2.41414561563771	-2.70668560865913	-1.0853721203393	-1.52663946366314	-0.15680398227374	0.654080462038536	-1.84127397623104	-1.07342227559257	1.67562641098698	-0.447340083979407	0.531535146575188	1.04499674380768	-0.724373394050312	0.999189801909878	-1.78055926006838	0.537790736611081	0.162916762281077	-0.273735677152451	0.962564653170597	-1.09212437895505	-1.39996583480558	-0.514644135389701	2.06912640944861	-1.05385225692654	1.80632775477147	-1.06153746565203
AATGGCTGTTTGTTGG-1	-2.28226460640266	-2.89947857911419	1.82162876243861	-1.67577997255718	-4.74645197778125	1.24316728212098	-6.72048687831601	8.73674661802998	-1.15819245282652	2.76372048311447	3.88389433253331	5.7086229900079	0.601300062684971	0.413418957458988	-3.33987004062383	-2.6408872454781	-0.608675868835397	-0.319989829925605	1.27424109407695	-5.53095647045413	2.08683994004063	2.85200336900858	-0.0337946334153815	-1.95156961884226	-0.238097923772516	-1.78930698029237	1.75686750382202	-1.39498922859794	2.13797570975858	-0.521716442102164	0.257859219075339	-3.78262025173945	-1.76495915799611	-3.20259933735748	-1.73481717084341	-1.44680403183807	2.81074946873404	-2.02469635093481	0.0440536798096139	-0.281725307674354	-0.141603425881901	-2.03272186781386	0.610298737081923	-0.21762761013343	-0.964444062755716	-1.68612263915144	0.938895580017092	2.34006285110574	0.344047754298214
AATGGCTTCGAACCAT-1	-4.27974906110017	5.40291623915171	1.16241904478554	-4.0703003493036	-4.61794396693295	-1.52046976753843	-2.56694986236253	3.42717164613797	-1.24776070004193	-2.68049185336959	5.34640478102267	-3.28144668909679	4.50720301397662	1.37568699109514	0.655921846603147	1.90807966296933	0.626219338116226	-2.53635683487387	-2.88471178047874	1.26094665107948	-0.730658806383553	-0.770141872871771	-1.10600537468519	-1.3268277541644	-0.792135203624885	-1.60874657657344	0.22040335444312	1.64681696465514	1.10104396337538	0.91382785946607	1.46684654176522	-2.89431001849131	0.19973229627186	-0.334276276171881	-0.771551984025125	-0.11434421831319	3.94517735153875	-1.74110642359457	-1.47999130255698	1.1128547456454	3.15254045732416	-1.42940495941066	-1.23728628726272	3.5248822195941	-0.22381487213587	-1.32716689444013	-1.33051450693527	0.130497560495354	-0.166086032950906
AATTCCTAGATACATG-1	1.57095007701324	-8.63954898237263	2.67225216641415	1.91813685660112	2.20394378149179	2.05861254559682	5.26698220793539	3.17819234919362	0.679921420080788	1.32462831356583	4.95782375469338	4.09559412247961	-3.07472175223998	-3.3628358449619	0.0948665338047474	1.63631450612971	2.02460738620575	-0.384381268388881	-4.77804170200962	-0.58075294185238	2.60317558621978	1.58499613958498	0.642632449224613	-0.6846313369006	-0.287621412207162	1.36255628731499	-0.763521738625581	-1.03356681411348	0.0764961797772404	-0.824509812505868	0.865101059571851	0.07365415082151	1.70062736713467	0.726923054380169	1.354574472431	0.111486170290901	-1.52894005286619	-1.16481832022683	1.45355950242231	2.10027950435062	-0.374067558264373	0.159993589941355	0.696594110391524	0.564464243159491	-0.642802411346188	-1.46017439212343	-0.198949472400433	-0.614480682206744	-1.27912732009767
AATTCCTAGTTGAATG-1	-1.16802326454126	2.1915336720809	-0.384281501735122	5.8756885412862	10.9457160471423	-3.72997351183479	-3.57021407727394	1.36708375214454	1.53787328930456	-1.99313516046558	-0.606780411677147	-0.722955425298591	-2.01805569143686	-1.21506397023534	1.17275138374356	0.794070454027002	0.55188844720418	1.65164594901193	-0.340623275852026	2.2150310738473	0.321379296219089	-1.06292214474538	0.165833091215411	1.29699892148812	0.672156900071586	1.75867208999168	0.127374399172412	-0.681553157597975	-0.757473557876317	-0.844169670978348	0.504378242746664	0.301333349842249	-2.56831399888202	0.173685378201177	-0.223290026871784	0.471843850862083	-0.453405837765698	1.04730600020657	-1.45554940419139	-1.60802450796182	-0.263142914608919	0.891519624017658	2.38943647099959	-0.120480807659655	0.527292266216244	0.952256469804242	1.12556880787934	0.899421597247871	-0.0223583788864658
AATTCCTCACGCAGTC-1	-3.85325529527534	4.9699480778801	-0.363010199650377	-5.92595815631595	-9.2261608966186	4.3530414704849	5.77343763095697	2.87546654871278	5.7933001141076	-3.52838531778696	8.4744004988673	-3.72928092716434	0.567697566747842	0.298691390233912	0.252963385124415	1.547570638646	-0.606347543455978	1.09145029852504	1.31448774489262	1.24460690174444	-4.41454712560708	-1.82754364403674	3.46255888786979	-2.83718765667044	2.79252177409283	-0.252393601992948	-2.2307825954714	1.87781364527544	-1.56966033732773	-0.0567005542499922	-3.55399678807177	-0.27184355823841	-0.823977219814271	1.60067127870331	4.1720700846945	-0.170607184944239	2.1484024847342	-0.368472430523632	-1.44360574669082	1.60284130890008	0.517074569698142	-0.0390125550894649	-0.855835984002351	-0.0933621862258811	2.49790212686511	1.68896495777035	-2.26352594212307	1.49856609968708	1.24216674864586
AATTCCTCATCATCCC-1	-4.31263527001002	5.11476199682102	1.21034451180542	-1.1095377010709	-1.79220819846069	-3.17188324962688	0.329527700593937	-4.0351698802234	-5.95917569369845	-1.15960941132018	-0.222533526231043	1.99896674527181	4.64264363488768	0.522601030917972	3.10150973894422	-0.376183926950839	0.707758114934983	-6.58502712977101	-1.78640881341896	-0.992981629342832	-0.0411545960037145	0.849620074970898	0.739158785185634	1.57839682592937	0.508970655715809	-0.394349639650482	1.02782696578805	1.38441929501715	-0.585051547289561	1.300164832544	1.21944536859323	1.93762163043356	-1.16571487915725	-0.483215780914262	1.36795364908491	0.228264488068114	-0.352767464855774	0.342308227026414	-0.0699528467294369	-1.23333260365096	-0.789803976817027	-0.426994002822214	-1.76363341931558	1.25304927458404	-0.878403072012196	0.679289701074405	-0.557080194604637	-0.809000438412427	-0.858955255344503
AATTCCTTCAAGTCGT-1	0.0729989659000181	-7.6504236351011	0.905405964724946	0.386360877611847	1.1499283515505	-1.3089779977318	-7.73095625027949	-4.17211844286792	7.53731700076469	-2.41824803188442	0.0374974028077678	5.2562522538919	1.83637987219824	-2.58335769812487	0.48984233797957	0.0349731050291231	2.88911500278599	0.977085151244036	-0.0425277958287935	2.23447946568123	4.3975637694445	1.28808737871053	-1.66040855897225	0.46847944462339	1.38894427148852	2.47556872219049	1.22354343469851	-0.200013731000614	2.75146750705712	-0.997108057972918	-2.88887819004246	-3.52819809903946	0.484712571870556	-0.241643773185029	0.114316871770108	1.01211317519649	1.22798586324013	-2.98546895767947	-0.821926642214113	2.77628307462922	2.0788120430908	-0.574741580311009	0.489281511063661	-1.48517814349593	0.358897147066795	-1.44583141047995	-0.349588609790672	1.01086628169972	0.364539791620219
AATTCCTTCGTGCAGC-1	1.08706909746988	-10.0715537077548	3.10703688125207	1.06080444693879	-0.124200227932578	1.70327506884485	2.02077291245241	4.2047007776353	-3.61745858725297	5.85649133269461	-3.95944905464293	-1.67295703665876	3.18954036708436	0.286775687991085	-0.387998943077495	0.520233795147345	1.70688104822815	1.23833798083895	2.74555830459346	-0.152380156737431	-0.192929250419143	0.487360998880513	-1.20518798144145	0.919038014266443	1.8463354260413	-2.65702506313941	1.08582172291023	-3.15692762918168	0.566795597874444	-1.98590988309566	-2.66915497312327	0.392217793284349	-1.02956853282265	1.58133919727859	0.00660460641646888	-0.339023399352572	-0.620360308851733	1.2537689125093	-1.33441432415472	1.27260145998142	-1.3655364487677	-0.362339750538962	-0.733058872733638	1.36916894694845	0.28912487506452	-0.84134760837683	0.566899355856419	0.784734895110753	1.38572676500371
AATTTCCAGACAACTA-1	-1.43420716133512	5.79062604905199	-0.230544738399563	5.44934657343279	11.444944394536	-0.301841174591532	1.09057353009122	-1.20257028692126	1.93503568326086	2.46266066335567	-4.85753830597592	-7.35600042392119	1.89551756188611	4.17650961122218	0.980794703021535	2.44687086475865	3.02244749903914	0.730165247839796	0.201710656584	-2.98261112435867	0.130575377489634	-1.29949611167746	-0.893661641724468	1.52577574154283	-0.0594253627213111	1.22096798877187	-1.84025988305025	2.00328525536201	1.82035010165709	0.824426066761291	-0.4971681625368	-0.15937012868648	-1.34806036034739	-0.414728580511174	-0.521505643569779	0.366861190859833	-1.98986347746145	1.49960203439059	-0.758005470741015	-0.87468857594742	0.548463272932754	0.691322617749382	2.40041791580229	0.891797741769853	-2.03342489113027	-0.00675858188526627	1.94967656671293	-0.63484697065953	-0.369615446966357
AATTTCCAGTCGAAAT-1	-3.93146761244184	4.06125072098127	0.477347133085233	-2.92680555270858	-4.30397162560657	6.47511895070156	-9.31187215096934	3.80629023014591	-3.71310302489784	-1.67961685754469	-2.89267181699374	5.76041939240777	-8.66853417811761	3.0631686977681	5.72841551260587	0.206797349639618	0.704830415349914	-1.58810594856479	-3.11157515214028	-2.49300706985851	-1.24325773520663	-7.47266356047299	-1.97906798596518	2.74663228377125	-1.25177419119664	0.0136775938474741	1.98316309320971	0.610459668807774	-1.83034917122715	0.260805601105749	-1.09842737458661	-1.78598605112198	-5.85492606264389	-0.534415159877819	2.90353597762641	-1.62283098928245	0.541569522814051	0.275145364751423	0.798544559726641	3.32583020441999	2.37017335896423	-1.90925415088747	-0.0255225357692183	1.68925840476945	1.65694914462725	2.44168390190733	-1.29524489126684	0.586492719578448	1.39664863973171
AATTTCCCATCGCTAA-1	-1.39763268914475	6.207787895198	-0.947360073539626	-1.23546233934161	2.49340039082944	1.43606252163529	-0.31672689252247	1.09289757541035	4.1853663019784	5.02671715804664	-0.588857988213409	-2.04169449708788	-0.260820783507855	0.148803215362208	-1.88519962978193	-1.97374035824088	-1.85132271971492	4.0016638308261	-1.95040307964671	1.80362881179333	1.57169178131178	-1.44694904479901	-3.42265760802173	1.26257692639666	-1.69239285693441	1.85719357508711	-3.87759125485572	0.655864413587312	-5.70708716181882	-0.77567123977341	-0.389962765365037	-2.11181675966959	3.33027169725897	-1.10930513443505	-1.58297225544639	-1.61807386430975	1.05554222337346	1.4664388271227	-0.0393747217049769	0.674652225467976	-1.62187468086307	0.244221179117757	-0.996022178159144	1.58392245975086	-1.08281380714049	0.915515765362681	-0.0674771426520178	-2.10426361844615	1.80697327003301
AATTTCCTCAGCGCAC-1	-3.67720589139583	8.15249693176185	1.2847994597485	-3.12412507181506	-6.05953402023312	0.815195522225571	9.20004518648394	4.03312042688791	5.68157736888461	1.67729800214218	-8.94455732534217	6.79986406064683	-2.67747073977385	0.530968116800467	1.10661560884904	0.919123379473458	1.44490952724095	-1.89469630613592	3.4221754491197	-0.636042557199307	-0.58121490472079	0.844972973475151	-1.2217393451291	4.84744458512486	-1.86200719651993	-0.665148214629163	-0.701641327705364	0.889601083908817	0.438859195575983	-1.4257350493663	-1.54733843457615	2.16785076283966	-0.790885848254716	2.09509087329926	-1.4431135558324	-1.36226284166357	0.160049546000875	-0.106641127987032	2.23881708013068	1.42708313261665	0.324748176586764	-2.58631067775651	1.90936871228468	-2.40361382055714	-0.634300275694667	-0.361138266060378	-1.88011451132856	0.533335908671524	-0.0767639321763205
AATTTCCTCCGCTGTT-1	-4.48859202492214	6.16588414446159	1.44181738376715	-5.37660064658292	-7.97143503906789	7.80060034193871	-2.49961787106525	4.11886542911042	-5.58158759748929	-4.32740581884169	-4.19870532739359	4.3440919794081	-2.39141989797049	-1.27683504341927	3.47973206482623	-7.66135727136921	-2.34874277857157	0.0827882567187247	-2.01556736121201	1.35459122889477	-1.92374110036493	-0.110584097627307	1.16402762050911	1.45639010707753	-2.41510745518057	-1.49443947059556	1.96988555954917	-1.06011578596134	0.796487871007818	-1.91190829172072	-1.27614203482206	-1.98255800142683	1.61242523352164	-1.43067687537219	-1.16748509812614	-0.6360153056336	0.321295083715879	-2.05933190866379	0.149131772446935	2.5569868444821	-2.14315140668222	1.84868143007705	-0.902541290971849	2.02564413503567	-0.10303998699733	3.02956955011116	0.607887232652667	-0.213924649598538	-0.220912957125466
ACAAAGAAGGTCCAGA-1	2.74470757326129	-15.9804667403357	2.44005926257071	1.82858358878696	-0.433092960561803	5.28704557414077	3.73211742735171	4.8391688549844	-5.39956727870043	-0.539176345109015	-1.97087587543947	1.21181228005198	-1.74993439303947	1.891772043647	1.12818564933857	-2.14653230668855	0.134082003513051	1.40732611813316	-2.85052229166897	2.66672032400045	-0.310307370494681	-2.12151233203958	1.40277855366641	2.10175996320443	1.29639220054335	1.2901609039897	-1.06422857597231	-0.711437969120456	1.26454806039644	-0.623922458526822	-1.18239834252607	0.761498397294923	-1.87235174905267	0.876824199145582	-0.00156435351159613	-0.52375609137638	0.470660032833453	-1.1779212120423	0.88574166319947	-0.0226945244039448	-1.44430413463305	0.102022565459021	-1.56605584378107	-0.178656654292769	0.599207621855409	-2.43700157138695	-1.06087242649579	-0.138870958045746	-0.180404701333017
ACAAAGAAGTGCCAGA-1	-5.05717311119211	6.73369506226672	1.09220819779565	-1.45788375088689	-1.22062575800138	-7.76475777482875	-2.52297071693043	-0.852591043629816	-4.60772658973498	0.808173829071145	-2.17857445747883	-5.54574233915956	4.48794075870862	-4.13184367758036	2.54219134938719	-2.46530580486288	1.91455851953315	-1.90365235673459	0.0085572252486525	1.18492663338866	-0.028464000775513	0.978417104324639	-2.29500611602252	-0.446633909192664	0.322633232189956	0.38253627280424	-0.391564034842586	-2.40380731576205	1.03343259006041	0.355849483739593	3.18446074634503	0.371097688755483	2.37062503911001	0.115756856445924	0.121160129341466	0.645961923477567	-0.483249441450753	0.280936230946431	0.318256505300598	2.09735949284224	0.703388506248724	-1.00658572778482	-0.26242558409865	-1.38004772136267	-0.228338131062088	1.86761969677365	-0.715606690165219	0.705137569260611	-1.89301041418368
ACAAAGACAAAGGCAC-1	-3.89147867772626	6.53923073738224	-0.441983238019788	-1.25862174333019	-1.5131100401673	-5.92720197297905	5.43350728787566	-5.13412815186468	-5.9371577967441	-3.36056876083217	2.11003047618851	-2.73388129141316	3.88239313328625	-0.37494055939408	0.742430120793068	-1.03064271685674	-3.44922291285779	-0.418282624333748	0.0789400151078137	-0.730690487124125	2.10716995393442	-3.13653768548438	0.547305096869062	1.43692656369396	1.51559395366177	0.0632836976418373	0.76681694716748	1.62037394467383	0.537315895794996	-0.247505184909721	-1.36885851179519	-0.203640769565529	-1.69038493691226	-0.284322713066419	0.265069763330857	0.330514930496627	1.70440938168461	1.85977050095868	0.245747092319698	-1.31720604824128	-1.17943240420677	-3.73942829308983	1.88673032383188	-1.94686536641334	0.371453060550566	3.19032466088169	-1.11464006167305	0.316413225530394	0.583456325132768
ACAAAGAGTGGGTTGA-1	-0.748689711113492	5.73986845678211	-1.57289545714332	4.10776074732686	10.4237993629887	6.00306203703721	-1.4985950075453	-3.36101490527071	-0.955077560276036	1.32616681487368	-2.51216917555081	-2.42179343690607	-0.0736964651844354	0.607516100865177	3.59366497132525	1.9873540496851	-0.343522709392285	1.37590865799822	0.815642352231002	-1.90359781799854	-3.59101572277163	0.477853518976761	0.790894951929515	2.58766843712165	-0.72734126578401	0.890559470187709	0.232777735902369	3.36765078634188	-0.083520684642143	0.128217937425667	-1.74733315874735	-0.26158552643172	-0.918979216286138	2.11039584058061	0.823076109231065	-0.274949851564775	-2.27741826087607	0.0174332528963672	-2.01830168735054	1.91139200671509	-0.38256342688606	-3.0244924092373	0.738622605876135	1.11100915430001	-1.60122005792849	1.13568624711561	0.223811102123505	-0.0647033453078246	0.385742546812397
ACAAAGATCATCTACT-1	-2.63094825259682	8.62512137659286	0.171480211439916	-5.40467172310329	-4.06816876528078	3.25149185782257	2.09053723849009	-5.46148877069667	5.13989112593126	10.799638258168	2.85268590170197	-5.7308005178891	-8.30371804069818	4.50891316717576	-0.318640498658035	1.30979873734446	0.758634582183715	5.82917073874138	1.29521464141846	0.838556941042654	1.64931825967845	-1.85330499643371	1.65789486213493	0.641737588469046	0.131684663826931	3.0690579459444	0.743704271816797	1.49794628242329	0.894380486442616	1.38911068553762	-1.43529765988224	1.13439004002519	2.72048614753971	3.03827157605928	-0.962093189217231	0.720655365565745	-1.46516504812673	1.89703879650439	-1.75069087000283	0.753592290368166	-1.19359490575091	-0.664067981989807	-1.32843021667323	2.07799363611033	0.703597579731222	-0.171441850137492	0.218425830363374	0.41254069355627	1.0457038324863
ACAAAGATCGGCACTG-1	3.26212214349539	-10.4911381803308	0.930348177735836	6.3870248713125	10.8006488011146	-4.50540030581994	-2.56774251643829	-4.91808080778442	4.54241013320367	-3.42415633180997	-7.83187948114361	-5.66263090630572	-3.50379734399367	0.29630915527176	-0.998324444267215	-1.13660267735698	-0.793053929733153	-0.118499354760637	-0.601026026799511	-4.08497057110563	1.30544643358662	0.507356489104442	2.50496158220764	0.375765465535918	-0.0616780431830775	2.72486464176477	-0.0694002478339499	0.85121851932766	-0.749919967570313	-1.95229712406154	1.70706792750171	0.0825501282041602	-0.623677603737776	0.215069505973565	-0.179849787233954	-0.749530271406885	0.516009060425614	0.96242145738896	0.180636565861862	1.24367816315685	2.56556296667891	0.763874121947269	-0.327792367150882	0.24750245927118	0.190713502437443	-0.338140335603755	-0.141972920073912	1.29966289156943	-1.09799550865702
ACAAAGATCTTAGCTT-1	-2.67135882704122	5.30514089224298	0.723760670951321	3.50076762715458	7.10601138543149	1.06967635714968	4.1969571852971	0.934963802059462	-1.50268545749136	-3.39749644151722	-2.5411534316887	-6.10220475808019	5.61386041384766	-1.1025871008662	0.336387277219141	0.66430993139728	5.00487509320291	0.786209837497553	-0.736760737057234	1.91003122867095	0.807396039029134	-0.349751959362825	-2.22466458186817	-0.534705098455769	3.60920772826502	0.409492518117678	1.28500101679521	0.411235768215464	0.675090374398014	1.34476389943925	-2.6129254179364	-0.0631168471220383	-0.344972243727802	0.670170352812711	-0.177229966325853	1.1123354541171	-0.168059776052923	3.2295224183066	-0.30422144301134	-3.01859326157843	2.1118062044845	2.1131582140014	1.37141843935466	-1.06756650928092	-1.81224391078898	-0.0828317761699757	1.20227546666405	2.55973340887523	0.0896164477983663
ACAACCAAGAGTCAGC-1	-3.55625628934092	5.58342972585486	0.993907053559754	0.585746958503507	1.05876250855603	0.164159920981728	1.5254080341167	5.55117316574028	-0.684011636632658	-5.05718937356855	-2.16617330551579	1.8548578252856	2.44774966298309	-0.883742567547428	-0.379189324714809	1.53886739982855	4.4393955089428	-0.162059673348609	-1.29738163490754	0.648598061395225	-2.24961698674537	-1.00344670304807	-0.268710823874931	0.773443414159322	0.353530885699265	1.5009064032667	0.410277367472782	2.16396118747192	0.73164494445223	-1.9335160655879	0.103588158804375	-1.86022469271469	1.9498926827465	1.047048968602	-2.30882624750494	-0.175252583913886	0.335276475261398	-1.16500867550643	1.8997845453676	0.276997406367106	-0.461496534676612	-0.720580058658978	-0.284304384002871	1.11985103877029	0.907049052302913	-0.66766261373514	-0.411776786209947	-0.638991786265868	0.477787338230809
ACAACCAAGAGTGTGC-1	-3.12151996868926	5.95869562796206	1.00271440612108	1.31377449236524	4.16208050071245	3.25907868592121	2.22360841609065	1.91543550200317	0.64014865133364	-0.622921686027121	-5.79476152129611	-4.4470967679185	-3.19081614057008	0.305823786458607	-4.33017474160715	0.766338310078297	4.95600305423175	-1.64895004466248	1.98479959741791	0.329727243748878	-1.42033715956546	-1.3404453057244	-2.78057379390805	-1.4696237401262	-0.270517579390408	-2.77064584628034	-0.570681126819951	-0.266537559372711	-1.0233437997103	-0.301957651547135	-1.14776408011569	1.40206436300581	-2.4655282001676	0.000398641291914423	2.60467365353108	1.59969371482782	-0.937321956443514	0.884309301406693	-1.08250599647368	0.101858310682116	0.301194487018437	0.315733748325839	0.178743297225988	0.192312128127626	-1.35120416978458	-1.78379642041503	1.26694251377048	1.11251130636955	0.185107119363786
ACAACCAAGATGAATC-1	-4.29126110582382	9.69870298143346	0.147454420455725	-9.62645320631139	-15.5190502936276	1.21644001562194	20.247839479402	-2.225331954828	9.25931538837903	0.624242232502794	0.980141793413407	-0.742436372754484	1.31387148209145	4.21058427368895	-0.806762991462378	2.0468857973279	-3.6043627473379	-0.877410241274138	-0.875622409724134	-3.57480207143061	-0.643354894591451	-1.6993629043102	0.0914506929474733	2.32700178142792	-0.673874423368825	1.30730285203599	-5.19587641478769	-1.60586747278157	3.29264498217734	1.61212456914318	2.66350738454143	0.345174430270659	-4.08396528533567	-3.27025351924036	4.47648617767451	1.29339056637462	0.0969085004691363	-2.89603374513314	5.44822177359947	-0.321802568328521	5.1947228447872	-1.69748706331969	0.286482859925843	-0.938486218776255	7.71051939245494	-0.131794753308177	2.37942511741443	0.824381373485922	3.07255652356501
ACAACCAAGCTAAATG-1	-3.8377265979289	6.26175373890374	0.775200052379969	-0.0983204022204666	0.48268547496676	0.458575790882683	-3.14614010537802	-2.46898756305481	1.92566135883667	5.55269361803485	4.01309872423268	1.42636872945162	3.62666653990835	-1.81035109316089	6.05186866407911	4.30293517510508	-0.0335355604846576	-0.776716766579756	1.3825848376444	0.486710069676314	0.150326708240864	-0.247836981955863	-1.81749764272241	1.80851452177676	0.204908351017786	0.420292824732628	-0.784247787232173	2.31977873091185	0.309682621699721	1.89587588922804	0.856382132495569	-0.059322727003624	-0.885119790143688	0.331996969668874	-1.56931188436478	-1.30271850057726	0.266205796705361	0.467956731691675	0.539586115695497	-1.51392141285164	-0.201718784729438	2.9791515583174	-0.494975965304565	0.0395345623324012	0.0104956045481578	1.04557562865876	-0.594585566700523	-1.06578009027853	-0.038873931711905
ACAACCAGTACAGTTC-1	-5.63114523079936	5.07460851980557	-0.218982064700614	-3.97198297417368	-6.35537946444297	-6.64861643327835	-11.689518112602	6.54157312628023	-0.244157373459646	4.76822331484186	2.25216698637118	-0.121853433716186	-0.585016722176806	1.60425213177617	-3.00524147310629	2.14775770825702	1.96703050184428	5.85255940258558	-2.40249738427986	1.42266518918816	-2.33187649514185	-0.551723720249136	1.294147097048	-0.363849936872446	-1.24879023157816	-0.701452952275968	0.576876758693492	-3.61197922355954	-0.685795525913	-0.395411338604622	2.71597578356526	0.540885265992008	0.740765573273006	0.903491354248012	0.279318411028737	0.0955891124664275	-1.89388822680676	-0.387174366082186	1.25817922678207	0.509577941331374	1.39986131064931	2.42360308299568	0.476052140645914	0.565941144640052	-0.57375685014016	0.648913582367979	-0.0199613716497706	2.97662349714095	-0.0276442962318798
ACAACCAGTAGATGTA-1	-3.65805977406546	3.83759503962728	-0.763323242733434	-0.81347914290723	1.22612607586161	-4.8076127327465	-9.54595985351927	-0.694370124577472	0.953338668549762	5.18467022700661	1.35382717878411	2.55601477290952	9.76536435643362	0.447612157369754	-0.914735726816322	-1.92748996862638	-3.58465681811548	1.83462408125133	-1.29429048972532	-1.73689521351574	1.38087785679974	1.31538276185041	1.44879512829133	-1.34028698783321	1.71985423367372	-0.243322202638441	-0.556938073859234	-0.549101053987599	0.85919457299183	-1.67106306991719	-1.06479931806151	-1.14614642287911	-2.86160512368371	-1.26025973620576	0.497561062474641	1.75640864424583	0.575843321963128	-2.63114416568794	-0.38829805401175	-2.99225212791866	2.726462826827	-2.00304494575847	-1.01309373265709	-0.088413552041582	-0.262155239224664	0.126215188840628	0.0539559463679347	-0.269159709220842	0.916255977258175
ACAACCAGTCACCTTC-1	-1.2134818222247	-8.48785208353419	3.08186167049402	-0.187156369465062	-3.93176285148123	0.904858114331877	-0.120853441376626	5.9770875656245	-6.89391523446412	0.541070252147454	-0.49611646456161	3.41376420080766	-3.6392612097167	-8.67006946269097	-1.18901238853497	-2.48046658804816	5.74782404055751	-2.99748886911616	-1.87260172192621	-5.83833355032274	0.8737637408754	2.62648732020536	-1.6609807557762	-1.24778169994005	1.92387378657514	-2.63625373604855	-1.35826542057524	1.35258802346343	0.945043459297788	0.856610666087507	-1.73311187362168	-1.26565409208983	1.27742805603282	-1.39569234824229	-0.380654431452496	-1.04380604817959	-2.37150710424027	-0.445079333514436	1.86932713489603	-0.299279326091989	-1.17044613160585	0.968731938236076	0.0254061325609173	1.12464890499101	2.54012287637354	-1.80374874588002	-1.69693007547027	-1.03964307265497	1.94248885547139
ACAACCAGTGAGATAT-1	0.584154257574166	-4.29718218679738	0.243714673485357	4.2682010785641	7.63770755267474	-0.0557323806744363	5.82768992365938	3.04901057284382	1.22486690650162	-2.44050003484117	0.832674821660398	4.76204051848861	-3.89567447210956	-3.92826127738952	4.62044546201255	1.53161363966807	1.28906523969013	-0.670079084672835	3.44694109808341	-3.33734530537542	1.82693646856963	0.350695093469833	-0.197956428407749	-1.553284783534	-1.3533538049369	-0.449441772582053	-0.378466863694928	0.970047450539577	-0.892446119737123	-3.6544075603013	1.16384405647581	1.49622415414267	1.41846938392098	2.84451061182381	-0.180933882526892	0.144239402176785	-1.07158481444448	-1.92889741564752	1.36688973512582	0.455482471323238	-1.51852290606524	1.10806425151842	0.34675870935017	-0.0031357023675362	0.84081706158605	0.403763771435452	-0.347215667136933	0.236830317764086	3.02635357293207
ACAACCAGTTAATGAG-1	-2.38282842380096	3.7545398152631	-0.952926879968419	2.78182047763139	5.86276296088456	-3.73362470435999	-3.76228014151721	1.78113662628981	-5.07295750620319	-3.8007453733979	-1.44588712710677	2.39736218777319	-2.84251643656839	0.385626123320654	2.78616897940705	-0.647820722694628	-1.11003207561579	1.55735280042003	-2.77547576435612	2.64590167138902	-1.66988569680634	-0.895313940871697	3.3715987554443	-0.995506645931952	-0.955629146578071	-2.49164298316554	-0.251193173557566	-0.979620139406369	-1.3992658061855	1.08547245983197	0.430783669913297	1.0406668658201	-1.05464487328881	-0.171160391184223	-0.148332050171099	-1.03089156061272	-0.266155519087923	0.127592622816156	-0.328087573428878	2.64420363927123	0.0567009376921509	-1.20589012982868	0.442200150911438	0.302368146457397	0.750533022996685	0.0332175205020683	-0.678489001517228	-1.34931282294467	0.659603925319945
ACAACCATCGACACCG-1	-3.94285116650535	2.44243406128122	-0.502924278494366	-3.87144249461886	-3.26982201811656	9.95299048575979	-7.79916253800067	0.838322973564268	-3.34905403000092	-3.04906259742709	4.35378172344364	4.82596976265125	-0.406486600287209	0.497685793655034	0.525817165696234	5.32282327350741	1.09419330002248	0.0625281536587516	2.91656880139115	1.70684539430431	-2.81082049594394	2.76367829641699	-3.11878083309287	1.5981123151799	0.127618807657637	0.856657414622742	0.980878687069811	-2.56806200762358	0.176134795182806	0.468306925199151	-0.512959934937245	0.121091040470835	2.07001402133064	-2.26758443204334	1.63416746373109	0.441050938449822	-1.49477252658183	0.16598429718717	1.32847129803335	0.200097385741662	0.620405321292029	-0.972850260326234	-0.820589772911598	0.0894486058611072	1.55223085175807	-1.63488375221781	0.636909605048494	1.53084844692462	2.79495761425746
ACAACCATCTGAACGT-1	-2.55446424158946	5.66491811290432	0.466154540656061	-1.16857113601332	-0.15567850881883	5.04405789457406	-5.54849981342203	1.57507191042147	-0.692875712839346	0.950757515705352	2.24326201520308	1.85986618148193	0.542794781643136	1.27939538711031	1.87817462686351	-0.620052445950312	-2.42799612302472	-3.03583663192629	-1.29431995290937	0.335109903156403	1.90886349642136	-0.268225093606131	-1.34363277194058	3.10697827124547	-1.40889124173745	0.00975838560428609	1.36503983294624	3.22429236731293	-0.770080739955896	-3.06202597205264	-2.52766910249666	-1.62462321465895	0.227774597377312	1.45367085741448	0.107593305222995	-0.88091223557602	1.24155329137467	0.382122543408515	1.48258752708205	-1.00622634770677	-0.454126809561869	-0.823313774214824	0.0868152037466154	-1.28956500046762	0.78291323243612	1.38997336818635	-0.363500818958542	0.795272384588348	-0.310315390386043
ACAAGCTAGAGGTGCT-1	3.60097920356953	-17.7615918309138	3.21530056275536	1.34661391014454	2.04548344036613	3.91837221074382	-7.4008366443816	-1.61863060150506	-3.45688791377315	2.81706147649734	-0.666568098996086	0.0565454666523435	0.43925941566889	1.62553069414778	-0.822212406971562	2.03597380342335	-0.640787151226516	-1.1105910644026	2.21663264420912	3.25994859963591	-3.94555914348728	1.58439296650991	-0.693133592459475	1.09320258450099	-2.84967512647449	-0.952765500238642	-0.187351024597777	0.677410782393474	0.248157955303735	3.2252822072453	2.45417233166965	1.26636603213231	0.763233713485859	-2.71314784740969	-0.502674099064801	0.540369032373917	-0.7749881959016	-3.23464993670031	0.990473872163705	-0.165075883092703	0.0210853247197144	1.20609497191562	2.27247471130626	-2.56028630288771	0.846982836712596	0.332515405548327	0.571383619041194	-1.20126288939782	-0.641481154253955
ACAAGCTAGTGCTACT-1	2.70076083639202	-14.028438299761	1.93886073139913	5.98228076378426	8.7678131091029	-3.44775697074198	1.33032674332405	3.94424505246864	-0.820329646529355	4.52477687575911	-1.13067225237985	2.37227679703235	2.30744566722251	-2.03506769871414	0.713749682715315	0.792247724320361	2.23604952178773	0.556491092999491	-1.22916357765367	-0.513045250214404	-2.69231031745026	1.66140292544108	1.60391235707612	1.98375149468583	-0.0310423017077882	-0.550515928203826	-0.28494835887597	-0.959695875099391	0.450701936109779	-2.44238562853728	0.0846835454416347	-0.0780490898308313	-0.671156948261707	0.670982098241323	0.581931067569085	-0.814522324313612	-0.364404985461432	-0.847353268794385	-0.0220134473394363	2.60954064580577	-0.0702606623911501	0.911953495099912	-1.13214743182453	0.636806501977393	0.939179859310566	-2.42832660150401	-0.796830349174124	-0.566669558510231	0.238749587733618
ACAAGCTCACTCAGAT-1	1.51854887831749	-17.9073169655209	4.76809727353063	-0.686768699389244	-5.72772714678134	-4.2500238936056	10.1940776769991	10.8132482146943	1.90483469050613	2.19529654277399	2.29545959549896	-3.83887656362858	-0.467110853322204	0.893422551697695	4.41503428779761	-0.179349206888875	-1.53573134243784	-1.14688556448499	2.58641501695234	-1.29740282428189	-3.2712588223988	2.08833570524695	0.36419734535229	1.71409575964194	-0.32719132366812	-1.04297715309732	-1.19837569009549	-2.37831697051777	0.0249911247848125	-0.676471779154674	-2.25506923431019	2.41251757483249	-2.92776386201256	2.97508201100349	0.114383219499724	-0.543388991405699	1.29861707752403	1.30273823464407	-0.53693642470143	-1.14553482124129	0.38987336944401	-0.940146642914045	0.619397211238174	3.0665444337838	-0.259089320914502	-0.217097831201255	0.206956067316026	1.1712799154312	3.80018842615946
ACAAGCTCATAAGCAA-1	1.34861956399814	-16.3637144065161	4.94956363641103	-1.32686525123797	-5.78455467976826	3.18023325430459	-4.81296804231219	-1.50109796748645	-0.710640630538664	1.19123458542639	-4.05598344527656	6.67708098248917	4.82275398689738	-0.52000157255039	-3.17750184727923	-2.0061916796704	-1.9737985396142	-2.32500945852172	3.06402793101847	0.547935462118471	1.31403834609397	1.2862449758274	2.62176925428392	0.919176370817426	-0.140318074615452	-1.55964981743471	1.5082414900002	1.85586939245784	-0.598768127648485	2.46604975383159	1.91422143111146	-0.574027305253602	0.173541909180137	-1.03467404754834	-2.5092908336962	1.14866309458679	0.907771537862018	-2.15908850275743	-0.377524940460693	-2.68860451784078	1.73521360270472	0.267745536711023	1.29641410166802	-1.13926713079114	-0.482683551366981	-1.28497429002525	1.33482705567414	-0.929701169887379	-0.461481258574964
ACAAGCTGTAGAGTTA-1	0.353463093403176	2.51461291091389	-0.61103129536603	6.20004336558604	11.5323922964857	-2.65244000758923	-3.10080211867346	0.866947313591255	2.87258422232045	-2.30191022983663	0.613499955463167	-4.83180215010958	-0.092320675126578	3.66772580959372	1.6160191609688	1.27070173390298	1.59374995280952	-0.635357287619798	-0.0448271435145244	0.104004809716128	-1.70349282924212	-0.117989511283368	-0.797626038871453	0.100972815121514	0.26234083325371	2.16425928854935	1.13880295072024	0.468696282564907	1.91902310078841	-0.597792296365499	-0.324106211796766	-1.23660787140697	1.94180978707022	0.751858249501724	-0.193969406716054	0.824419840030806	-0.520997581937046	0.984691485836764	0.683076264910671	1.64533612286607	1.11471337994266	0.700030389677176	0.754323165494836	-0.815615965564175	0.85043119912987	-0.158640000665151	0.609328696848803	1.23143823500407	-0.0372740150876518
ACAAGCTGTATAGGGC-1	-4.32030393666898	7.5221866552011	1.10654827342169	-1.74143820501371	0.79109886117167	2.96063474079007	-4.50120786546477	-2.63843049214737	-3.25911678643633	3.66209438976953	-1.50325662534454	-4.12210471863963	-0.52089432152082	1.56965308613622	-1.7615991213417	-1.52066300837948	1.71839546282382	-4.82316509110846	0.725141592981548	-5.36829082124991	-1.65369034599405	-0.00824198251264976	0.294689785263593	2.87693799448679	-1.06982638033681	-2.87257778678946	-0.96610854457982	1.70594116766935	-0.815531102087581	1.68924657970488	-1.40520299157967	1.03364226784052	-1.91705992401265	0.218994639395952	1.17487085902252	-0.0203504782022867	0.740588435129108	0.00343726956315738	-0.81944798818168	-0.294281625698083	-0.44945891878771	-3.96045018949723	0.86661597177805	-2.00830462094016	1.54218474907833	-3.3794965793241	-0.602606783621791	1.37198032675871	-0.578652917416407
ACAAGCTGTGCAAGAC-1	-1.0695950569665	4.53933825596429	0.0826779107322715	1.9827418288974	2.09749541457064	0.219803833057058	0.984771200088241	3.71562901910402	-0.184711826509728	-0.556822537765796	-3.68157456233598	7.11702422439948	-3.12782400284843	2.40372407544384	-2.52241487503384	-2.93029078129712	1.05874364315069	-2.35358220681216	3.57931489963858	1.49903298594309	1.36730717022496	-0.717664111960555	1.84749927062715	0.559585414363311	1.138268993282	-2.73038659873818	1.68575845286524	0.389919666094621	-0.308904344451515	-0.599074033263849	-2.58055193421168	-0.857054908647405	2.38520979477	2.48060120312645	-0.559632370756084	-0.684366047886535	-0.560980483153166	-0.206847271803821	1.91194508290905	0.708334832914343	-0.646896783728502	1.04404331829053	-1.97175928694421	-1.45600464119383	1.61186764118844	-1.08388308197621	-1.95814411031548	1.03950385971991	-0.323870517945987
ACAAGCTGTTCTTAGG-1	-1.67104579931437	3.38954990847162	-0.339220286108813	3.72199620118531	7.71229405145119	3.28859788258161	-2.51100762332308	2.31960606366388	0.424935157528555	-0.668886306517316	-1.62507503173068	1.95086016454195	-1.53532413019703	1.32247508138753	-1.39051927956341	1.54321287419935	2.78044063979251	-0.0290462310220484	0.254677533803471	2.76578369186308	0.0509839408565294	-2.44783677450282	-1.53327211416522	0.935929412832311	-0.415875828747231	-1.79377352923127	-0.780446701091813	0.471179741711815	-0.389740692438294	-0.396796777369871	-0.971803934743295	-0.131203566757813	-1.55264519397702	-2.62100625885785	-0.0764568122032805	0.979041334720436	0.175412904399372	2.58348386015997	1.18750451868175	-1.39862337574069	-0.279347826984562	-4.28829886425158	0.769479993735049	0.0729573512676056	0.474313667142741	1.17849766825116	0.293826301947572	-1.10405900597313	-0.662024287664809
ACAAGCTTCCCGATCT-1	-0.413839379303579	-4.45691646284142	2.36854163886696	3.51980006133801	7.46044919869245	3.88320601902425	2.99105469153809	0.383379046076075	-2.03385663642854	2.87023912734947	1.77525295352761	4.55714959750563	0.271636191675322	-5.73564565890505	1.22898302347463	-3.27210446593123	3.69629204600117	-1.44080366622307	-1.44503363006613	-4.59520369138892	0.811187058823139	4.39395130280274	-1.0230124906297	1.09651036695518	-1.61059459174232	0.814960225781095	-1.12355268343491	0.230474800384137	1.05614778493312	-1.84575174603535	0.932863083259407	1.83074809545831	0.0363030326176897	-0.487039440187757	0.674580330235035	0.209172337046714	-0.837059984152666	-1.60736231483398	0.338203744137198	1.05122453035989	-0.373979991488891	1.79913784398276	1.37044366838098	-1.84450005362723	-2.29112331582123	0.374298227931608	1.31240003631079	-0.205506986001852	-0.539522654773691
ACAAGCTTCCGAACGC-1	-4.94873353787492	8.09163881346028	2.13581845806675	-5.56269393889294	-9.88513901050093	2.83289089718984	0.675593323176425	2.18314272943051	-2.36936300995775	-0.807462845756442	-1.11802502296654	2.01743034740142	0.322084608905632	0.649980155064861	3.86611719751161	0.712073560494799	-0.640523289291546	-3.32481811654808	2.45834569831034	-1.32456791778816	1.27860136423739	-0.991093632320877	1.96063958360744	-1.35498283357325	0.893523825889758	-0.0240849142487898	1.3347359201555	1.93416704553039	-0.868605033688992	0.744718410575021	1.48191090459006	-0.905732606897622	0.953718894868388	2.93226475491994	0.968997301316092	0.930628945264226	1.38578956518794	-5.64815322716843	1.09517585015759	-0.695680141120729	-0.575982072999628	-0.871030128198574	-0.598816339815551	1.74104005580829	-1.06520766468369	-0.921104086401389	-0.338547108719022	-2.40518479050574	1.16601086389743
ACAAGCTTCTATCGCC-1	2.01139799710387	-17.6976959007939	3.41101002598506	0.564362903738021	-3.17750240632988	1.83094112025408	11.7100061863898	4.34718144582853	-1.52917276572815	3.62670424115925	-2.23173539087114	5.79325051422697	2.74741624297677	-1.33047995397271	0.48951033994086	2.90841411650344	-4.17162955690644	-1.00736414480841	-0.1411210966386	-2.14167398653107	2.36905865541948	1.62619006191853	0.69235622636397	-0.951933006187884	0.720994943013142	-0.943738118325353	-1.90358331273445	-3.16838252679146	1.42886415940606	-0.363047864905164	-4.31615229837233	1.34770387121155	0.268966085545911	0.842842540660242	-0.849525041016378	0.167618593496215	-1.11280687027412	-0.422916083866118	-1.33783540364935	-0.467263059075583	2.9166262283927	-1.07980903746922	1.54067999941392	-0.720336687096075	-0.292233547747077	-0.504260794630861	1.10861774530239	-1.45185247845223	-0.825008440687367
ACACAGTAGATGCTTC-1	-3.15158050680778	5.52438576870058	-0.538244641763996	3.01317999834753	6.04641565599579	-6.72029924580986	-6.25339703351292	2.9316780946692	-0.313911229000277	3.23794518406676	-2.63947373038125	0.606840074096461	4.14580584916323	0.0275523134493234	-1.06727851988019	1.81782677352855	2.36158814931787	-0.0674010290174309	-0.393884266320299	0.759697955985251	0.012064541445969	-0.876144459413922	2.17846586977113	-0.905387095555579	0.0965380831930382	-0.446893946472247	0.146811710478081	0.815080995303297	-0.532572899020744	-0.825149072257947	0.585734780000078	0.533923459663426	-1.2304357830978	1.1916535696864	1.27114929578596	-0.794990733001265	-0.0490816889159408	-0.406620600948337	0.700171241670409	1.6152116754979	0.505907888227894	0.631135437841422	-0.348431578867429	-1.82285302236475	1.09513100408593	0.52855181990753	0.368582184192839	-1.69611143564036	0.31893616847528
ACACAGTCAGAGGTTG-1	-3.27754651227556	6.2638816884186	1.12578243478675	1.07948999064334	4.0109319060066	4.28202815957447	-3.11192682401857	0.826506186878399	-3.92305488686653	-3.66932593893617	-5.48746580034374	-5.701140240887	1.65129986821801	0.83374915980064	2.00211655970804	2.13714849985528	-0.728597008308651	3.79502612427326	0.772823285710102	-2.07132463996107	-1.88325406446468	0.47144345741859	1.68970003843398	-1.14837622823648	-0.460388370824993	0.674767197047583	-1.67640536157052	1.47813833675844	-0.486295747842441	-1.67428743674178	0.812719390216684	0.506719979617458	0.417379892269175	0.286121192934212	-1.03278894608869	0.0443382030811243	1.27878495277981	1.45296174294144	1.67410367049921	-3.68464265030695	0.25845540839633	0.623997276216565	-2.95984972390567	0.341077416090349	-1.32926335771184	-1.01952774311771	0.341672863141273	-1.76323706175514	2.47879903587215
ACACAGTCAGGTTCAT-1	-2.38580047665532	6.15215855287896	0.120912626584525	0.0550512282066827	2.7693377215646	9.61774016743619	-0.0947230799427768	-2.33425451715097	-3.89124738302605	-2.17405481357149	-0.828827048106139	1.35924785364336	3.88438998121839	-1.39908587394616	-0.952183463367945	0.597948630531116	-1.19507976876971	-1.57710126036489	-1.33836755584427	1.1784289422101	0.239932228362115	2.69106817303953	-0.378180541294098	-1.82496655919409	1.9890303826742	1.14834404994614	0.232070648890208	-0.0423591806664226	-2.09537387990444	-0.230862266470451	0.238503683720649	0.575208306824899	-0.908350416497704	-0.143772802321409	2.1089931122652	-1.06398462057072	-0.52036949863564	-0.612912237359189	-1.07605284486863	1.76607041753661	-1.17542411574016	-1.38395183400883	1.01698037817135	1.3098064449376	0.276275468011516	-1.9657554096386	2.16471162685752	1.36528321461904	2.54289539335487
ACACAGTGTCTGGTTA-1	-2.73922659180156	1.80332203041946	1.96477440321537	0.074099992700087	-0.759168992020887	9.10281261117728	-0.703337236033013	3.48936661698444	-5.80916920488294	-2.94313158279095	-2.52828281496823	1.33446989031828	3.63854130775117	-0.0273399733311582	-1.50351445841887	1.20825743150078	-1.95268601561351	-2.79988378081201	1.50308798291541	-6.77590514971048	2.45880637856287	3.75154109920214	-2.60813636691815	0.577678266433106	0.96676056407095	-0.0532958790479505	3.52162815141214	-0.707392050894104	0.16193341686845	0.550052241747972	0.299537756350822	1.83533776942384	0.512602042797803	1.76545239813826	0.0428514158624934	0.229043553290476	-0.00255917087768068	-0.303756721844325	0.605952714747024	-1.38836855267939	-0.0915131836299374	-0.484539162432545	-1.28568829505492	-1.12861127526681	0.230786537476324	-1.62570735911954	-0.130401814953218	-0.167945708636619	0.312553559518533
ACACAGTGTGAGGCAT-1	-2.94295815161953	7.36214620462178	-0.559687903268954	-1.13927993759579	1.10723749009541	4.80341158709126	0.065557838390281	-4.22179936892081	2.33238441595444	8.10133491171763	-1.56050156335413	7.29060575678098	1.03110271715319	0.225384694371429	1.00855400099203	-0.340293290436307	2.48573522216882	-0.283101940962169	3.39775668877944	2.04063352369628	2.59745468267505	-0.737086949787599	-1.40784208995227	-0.955472593439312	1.69457423300503	2.15255602600823	1.79609099431967	0.368844286929509	2.26539497831626	1.18448249782971	0.53027349065778	-2.71642067798035	0.288021760205386	-1.29731619433395	-1.05297894407488	2.23101459412748	1.45616317287972	-3.12700981217796	-2.20535650647463	-0.977499376355897	0.914334241307181	-1.79296212542142	-0.207414885050962	0.438295521817947	0.511618449414683	1.00687549859419	-2.01168070272564	-2.19506964313541	-0.706752394583917
ACACAGTGTGCCTATA-1	-3.81258356173568	7.9076749157407	0.655836059301614	-3.50435912332616	-4.27366746076543	9.18988559255571	4.24863159189387	-2.87030081119091	-2.94115850427904	-3.51427140532568	0.215108615462978	-1.10808008340356	3.40660193971673	0.1549261289255	0.418249596448657	0.786750285917893	-1.01776969294064	1.78941548536619	-0.21723409369929	0.735642500529048	-2.09635606993229	-1.9080760293568	2.3064110188043	1.17401228962312	-0.504219741379104	0.610478416615128	-1.06418733840652	2.07219584023365	-1.31617781257411	-1.42803857762003	0.532833803953656	2.43861705318416	1.08489158653822	2.82153877394959	0.730925884528421	0.23129730844948	1.25370974807758	0.140336481288951	2.24171279006121	1.62826140653423	-0.972393371007027	-2.8436889072482	-2.14594069555766	0.66699657400351	0.0803724643574393	3.7172353671649	1.70934556841561	-0.121636454739635	0.759638569661277
ACACAGTTCAATCGGT-1	2.4424344870972	-10.4878135609797	1.9333945419299	1.76766153784735	2.64506019835828	-4.07506885438594	-7.85180181026976	-9.1321645357714	3.05529428339693	-0.148613447532508	-3.44505063491256	2.29788061114783	4.03591560242145	1.2623125878376	0.100783682488263	-0.131751648566533	0.266241026646695	1.86836301708843	0.244616770376197	-1.10566616564178	2.68055300886509	3.4587738781761	0.279702295159705	-0.613841210119863	-0.201186578399373	-0.984012526829396	-1.11694335334163	1.42021875342763	-0.439219322103743	-0.0146006977642564	0.0541718485328557	0.644812184206983	-2.74527345991323	1.13408999925588	1.59783506809796	-1.20840373962794	-1.15663112650226	-2.11274827000474	2.32041954739866	-0.440232496529606	-0.787938009614093	-0.528599697571116	-1.26974220881274	-0.160706433683514	-0.325845221043502	0.542728217195033	-0.844867995895196	-2.03581999113595	-0.0555457425828057
ACACCAAAGACTTAAG-1	2.86202000813516	-20.6236285918728	4.5326205684006	-0.584750692597963	-4.03177536151024	-3.55926081606386	5.708839312137	-1.25417753414772	-11.7220531326921	4.9690100476218	0.966141713348924	-9.72836104549054	0.333789459044947	-1.67583527098577	3.73918687703148	2.62235403884339	0.153442885884441	-1.85137319964312	0.210019161584895	5.84665021913753	1.37177711751402	2.29243423261277	-2.27532498883313	-1.73977116001276	3.69704699123715	0.207010360330236	-1.2994186480978	-0.61517921657949	1.26949788442819	-0.466122632695858	-1.33656801572358	1.40458177927541	-1.41292286298839	0.016748346481	-0.509176749259121	-1.03078014680286	2.28073416957235	0.182509170072961	-2.10200504493526	2.33527189196224	-0.131396316350312	1.36016851635034	0.0527327392776392	-0.0107010253415445	1.96474397518553	0.296651440622704	-0.0425067566445142	2.77875047635021	0.882359509421545
ACACCAATCGCGTGCA-1	4.62930153358019	-19.0247376800881	3.3960188381659	5.46741353388218	5.3995463591947	2.57918526408491	3.85630086257299	5.40843716007911	-2.62356827167536	2.61352804356407	-0.881179583298137	-0.29351946038007	-0.864204243060608	2.35844040793843	0.529232388044499	0.276385445039261	-0.384749075019545	-1.11155685550277	0.427343214381401	2.51640741108819	0.570134985218618	0.0225732969109036	-1.92238721867285	2.2061254223574	0.249111772946448	0.793035099636661	0.395231048449105	-2.96917380117162	0.166738596080695	-2.33635210388039	-1.27602107158036	0.844031709955586	-2.59942914032276	1.66589002375681	-0.328089085853077	-1.21142715007381	0.194084189139253	0.956345450968498	-0.520580729644948	1.09555344879003	0.840205901450801	0.157478484443492	0.00133600108801257	2.19132511208391	0.911127499785973	-0.936986722931014	-0.483776356097226	-1.52811774480083	0.776595639126533
ACACCAATCTGAGATC-1	-4.22020354366563	5.0741691248961	1.9589470005459	-0.37878010377259	0.2146299931651	7.17323243516858	-1.63033456978393	1.83337474171627	-1.60935311965286	0.622789469194927	0.312576270227301	2.73738112990635	-1.35495031776326	2.58913837969632	0.8600194747793	-4.6869743862429	7.88923717620134	0.18612633445903	-1.99704153858178	-1.96454375015166	0.273371296496752	-4.99931057401684	1.11579612807845	1.75191772771166	-0.853327255529143	-1.68468354939355	1.21619346432898	-3.80312870425518	0.877073261501224	1.77288974893998	0.448245881746323	0.839878317243469	2.19596032275517	-0.79627180213986	-0.830834902250769	1.62108906687255	-2.77748731225601	-0.855384538069823	0.0231051081051945	-1.97607204928889	-1.64452643806271	1.72405437108873	-0.227190971424759	-0.152864575964378	-0.673716589615418	-1.78694937829988	-0.61399622295475	2.85383890933178	-0.396502634677089
ACACGCGAGCTAGATA-1	-3.13167422314778	5.55152710981614	-0.540696537598283	1.69015756006453	3.58274426693291	-2.72895060218432	4.1289823554229	-3.46294954633284	-6.27422820112811	-3.47523995548389	-2.16888739908504	-2.25592965311916	-0.402992951868765	-1.04202421171183	1.77760313904964	-1.1119484840532	2.91320905190083	1.49226548536453	-0.253174156490202	2.36465141317892	-0.335615122305114	-0.838935957805152	-1.33812022156918	2.50048831137212	-1.38337430076503	-1.90056232886369	1.22919738614617	-3.00761653246434	-1.33171003844388	-0.869841515487782	-0.197827980692896	0.242462188379749	0.74680573377828	1.23079755829003	-2.06720252805658	-0.835560952894095	0.395427872223677	0.973668904335971	2.58820645299509	1.91000665945259	2.17279853849026	-0.370140653944089	0.44975377050901	-1.10269780520567	0.441462183339599	-0.0833644589957666	-2.6744616748118	0.0411844650115507	-1.7869370496927
ACACGCGCAAACGGCA-1	-2.66255668052385	5.05623339102633	0.228294340730641	1.09662319040079	3.40043205834913	4.19005935141094	1.75198181177372	2.32705217546644	1.4073585052108	-4.61102518079244	1.68090490852756	-3.0389425049575	0.74733210157815	-3.20741609813977	-1.01421389479296	-4.17379069804112	-1.30050465237726	-0.278084464573224	4.86741782129876	-1.02341267652829	-3.58704311722502	-0.807470260596154	-1.97704645875542	2.43464753288172	0.500797576390838	-0.105743006233169	0.869830035655482	-0.484258216575055	0.896250566365219	2.05044428741969	-0.661003598560764	1.12675159947539	0.949212305449484	1.11646470394108	-0.544262959299601	-0.0518775068215962	0.528335820170762	-0.3874002840413	-1.3076622813862	-0.756310862710189	0.225266996658633	2.06965194096437	-0.653679931348118	0.0525152870604501	-0.54551309753834	0.653787024951365	-0.58703947847093	1.37634611312545	1.38533048986156
ACACGCGCACAGTCAT-1	3.02345034952759	-14.5279097978635	1.0663751646275	3.86770047657802	7.14297606104163	0.678482463094192	-2.99828594482007	6.10841671781153	-2.19211480566105	1.25302645394988	0.352687494043235	0.607645721021449	-0.833751302076877	2.96487533922353	2.3604675942341	-0.765802406421236	-1.71241890774407	-1.3954869701857	-0.0604802507013899	1.64335757561423	-1.92918769484261	-1.25152451841937	-0.926447189045815	1.39182631175984	-1.09741405943794	1.85999502963459	0.869827187211755	-0.73496942182685	2.5197101259262	-2.54763156525357	-1.41136157512737	-1.06390384920878	-0.799262100500979	-0.827465920656569	0.808024730261334	0.341329351350835	-0.0807571203107976	-0.616095752039468	1.17176514850132	-1.02309032713979	-0.95624091340765	-0.83647112273783	-0.569537249226925	-1.91516112331537	2.50348384777647	-0.330648334843174	-1.00650129093248	0.991497240852671	1.09310880093284
ACACGCGCAGCTGAAG-1	-2.76816159345403	5.80704153595467	-1.05665556439784	-2.32129012800903	-0.254097293373094	11.8993899366742	-1.93791400529921	-4.00791044533362	-4.05284911348055	-1.25182118024261	2.3432695270378	3.17642697435702	-0.681720524536302	-3.47994375971248	1.59916686948526	-1.60726302148922	0.895856666751654	0.583377676421978	6.06906336965227	1.84289342482625	-5.64961917056038	1.64572119409216	-3.16811185366619	1.08643369764774	-1.98897540793764	-0.466227597683083	-0.631139783519764	-1.50525164547972	1.59547755231256	3.60181150614306	1.29011425428201	1.23400626257516	-1.70296029951074	-2.12854638295683	1.35555385079054	-1.72005871184997	0.635588040163106	-1.38037381530736	-0.636946918942245	2.27771464241111	-1.005839745927	-1.70161480267825	0.582713051141743	2.43406885895246	-1.37564594500322	-1.14550884572279	1.38737496635875	1.2075329804023	0.233484943151914
ACACGCGGTACGTACT-1	2.6386918110996	-13.9470711337229	1.64917336272579	2.4404189111542	5.01215079259768	-4.98104532199311	6.85949308702674	-5.2881265413033	-10.0861690204322	4.75957367716151	3.23014680997099	3.82136841225382	-0.173496760967943	0.410126955302868	-0.596691600521894	-1.86031857146905	-1.09999321171191	-0.56756100954531	-0.442603007432426	-1.94947606259782	1.81277152933143	1.38007492248013	-0.402019856230236	0.136121985777927	0.0837198394604106	-0.623064128259776	-0.47310002460036	-3.26046595485812	1.2732832546153	-0.532133373509009	-2.83235843827755	1.95645054107705	-0.645003245166197	1.71876830139261	1.0679067801113	2.74271408088628	-1.94120399691497	-0.146210655324921	-3.49828081491682	-0.675745063407355	1.09476191646784	-0.475298823275034	2.3338159242286	3.00281548985892	0.217189232186936	0.270250070419311	0.380196910237475	-0.267288939390595	-1.21906867380703
ACACGCGGTATACCCA-1	-3.54751873285598	4.81148447286721	0.5255309478127	0.521954802222842	0.792275927226023	3.46797327686171	0.0947867699863853	2.99034785496664	-3.34341936408844	-5.41490878177716	-1.93431280569031	-1.48428559707949	-0.23586634276979	-3.69127113124701	-1.64908173765396	2.73135678953789	0.968763836280358	-4.4774138803762	2.19216821585522	1.00395412182433	-1.22608562928241	-0.303013357761657	-2.12209161070666	-1.02621737698267	4.1362242815972	-1.66461148957339	0.186118675133899	0.435735875156229	-0.443722413444169	2.96522610686057	-2.02057585799803	1.56338380050378	-2.26257354923779	-1.11734488344307	2.39937833158461	-1.16153392911199	-1.07909183255669	-1.41212118654771	-1.21549762603602	-0.0333272957917973	1.39402422683136	1.85477471876743	1.96323248864703	-1.85034169144924	1.20889858974825	-0.0556322764254842	-0.373127389245615	-1.12879254532546	0.239238321715598
ACACGCGGTGCTTCAA-1	-0.0119049167400453	-12.4139939561915	3.0539134238149	-3.56686331674954	-7.24242999845354	-3.3350221790583	-2.99497953946428	-3.32677264050491	1.44798868340109	-5.59856536088072	-4.49841454734764	1.87416844090373	3.79445878739421	-1.68708111634002	-1.03758690310892	2.55214786639906	3.83738239733406	1.53908428393533	-3.61232698951524	1.67006304079266	1.4049503609247	0.777774891423184	2.07017705240082	1.07064397435822	-0.0542626634534324	-1.39001889993652	2.61424563949689	1.65420126391512	-1.74796996333391	-3.32615789586154	-1.44171241112484	-1.80266077210784	-2.14710491973626	3.76589900881745	2.48153207730377	-1.2917616131214	0.345836191641552	-0.879500899433466	2.18853599395273	1.30827647225689	-1.34024983005038	-0.475407855378498	3.8068848464114	1.38759728387188	0.837810672302496	-1.1662256854727	-1.56985677214909	0.940185185716372	-0.436940522753387
ACACGCGTCAACGAGG-1	-3.31070677287477	7.26391146175098	-0.662895686287276	-2.5994106539703	-5.22257062728587	1.3130160010809	-0.205220184612597	1.75912524998112	-7.98835834452915	-3.21688797044593	-11.0330618366911	-1.97378976035787	-1.48302349031128	-4.22091401675812	4.17603951254348	-4.06911205325742	-2.69624695811968	0.568802470754128	-5.0695705486933	0.295080055555212	-1.34774233827149	0.61854267001913	0.399836744250013	-3.78930717164826	3.64459664714453	-1.26057440000298	-2.18560996285517	-0.562432151408064	2.80297583241012	2.46337464163192	0.5134110821334	0.587272877719427	3.27773267266875	-0.297677485517894	2.09658233248949	0.177902574823909	-0.504305516705049	-1.63837545403724	1.97941708862236	-3.151597281914	0.988657283704209	2.62517111260665	-5.26400941149732	-0.789252022332527	-2.01517263030123	-0.84143734555037	-0.89708125224564	-1.00972337261949	-0.165490902944653
ACACGCGTCACTCGAA-1	2.1252872302176	-15.1091149892668	3.19563554003276	-0.478806305821305	-1.71829014460797	3.2707628866698	-3.56989760447047	1.36921331746763	-5.7190160436328	3.83157218996236	5.16142332664118	-2.61528637105903	-1.25695848030027	6.66033497520884	2.67047042172584	-1.77693251687613	-0.946248641363243	-3.89205847656938	-0.141382976740332	0.145603205740967	-1.85237140970255	0.666761804592245	-2.87088499670814	1.70465216191177	-0.656608652195503	2.04758081799303	2.6090275273794	-3.75910124249476	0.82992712640846	-0.170710881431248	0.891311623645992	-0.85061550743498	2.03831077451081	-0.234517375177068	-0.764917883845387	-1.01137468572885	-0.571164989260218	-0.544086838169229	1.38316581714459	-0.295667108625502	-0.478541475271392	1.30468522761708	-1.33159444143966	-1.64580738898477	-0.376940449329397	-1.48728853113611	-1.10154056123352	-1.03267148564609	-0.492238583196074
ACACTGACATGCCATA-1	-2.82985444937785	6.38528026387252	1.21285867930307	1.76122519122767	2.56563244241319	4.5050762772355	0.910991337739397	2.1155953195993	-2.8292086379647	-4.69138963904853	-3.4081911217961	-0.517917583713934	4.64809839471319	2.68610296117956	2.09124820214468	4.22569016161848	0.189782328798216	-2.96011723896859	-1.82655055648138	0.668387998831297	0.799205622995755	-1.87162014423761	-0.104122712494991	-1.58693023995998	1.22040992424085	-0.0190703181909501	1.5538987328531	0.340243717646561	-0.235716259600941	-0.583808499910092	0.287748878145475	0.713432945763544	-0.0108209170876973	2.05875660743993	0.387628664360461	-0.379675458097075	-0.326830191079704	-0.45215351303356	3.54744943280516	-1.86711411331766	-1.54972378732257	-2.90240481586078	0.458602428056135	1.18631065752269	0.793015541596839	1.2396953477403	-0.253039687250417	-0.97945090452549	1.84033238358215
ACACTGACATGTCGTA-1	-0.319415399149052	-3.96994249612735	0.118041340125125	0.589946705494391	1.63769165926865	-4.78216802207297	-9.30826703123407	-3.71477686159862	3.86315223341148	3.77584242108765	-1.70226383612686	1.22296004712972	0.892492846662665	-2.65837038051041	-1.66013683584459	-3.05881480703494	-3.3243277229283	0.94062373403406	0.845283794813452	-6.37032511359756	0.482637496174241	-0.480495481125181	1.37914574526818	-0.965463534041144	1.49869663474249	-1.21878845552904	-0.701827305892264	0.870724738091325	-1.01659642411741	0.905823488618323	0.650225732211493	1.42905035943148	-1.8791269885392	-0.306569797171424	0.0188478428431121	-1.81799772943218	0.147116054890823	-1.27155204663563	3.33633025568462	-0.226695872804088	1.76200923550052	1.5596249870806	0.953661350732633	-0.211209945622305	-1.08311902741705	-1.07110841371367	-0.510778835913794	0.840116749264658	0.140768120993245
ACAGAAAAGTGTAGTA-1	-2.4302494750129	4.8705248053918	0.686583880553694	3.26273021351125	5.25457417008925	-1.47610232341345	3.99016471890858	5.31529765251423	-1.71326363718272	-4.13791052143126	-6.09188652270177	3.51624905976777	3.68820886687402	-2.17096090627916	-1.10113465859382	6.13737879834474	1.06316961919328	-4.0201205098675	0.109644113067628	1.28634256851169	1.01246316190633	-2.71029996494517	1.72499272817049	-0.0977429852020123	3.09519743961371	-1.5233342971885	0.361714992903801	-1.01321029407304	-0.952446244267767	-0.400177264537581	-2.01602307507143	-0.0677863156411948	1.81366855117691	0.421472631693678	1.2857297519923	0.324266647722818	-1.19975565881206	-0.574173397950233	-0.0709493060870855	-0.680617137948224	-0.789674129102354	1.0118563195506	-1.86815519422896	-0.931908957512863	0.798543880786293	1.34209333637493	0.000651603562104946	0.681847504627573	1.15610029053362
ACAGAAACAATGAGCG-1	-3.54671441260302	7.55257259829387	1.37839410934488	-2.27229104197457	-2.64458704059455	5.42203628493258	2.68997114919501	-4.31740847592304	-4.48592994913985	-0.48836139604009	-4.82550161634332	-2.16708683140743	-1.39600043321848	-1.76984550411143	1.54264728957823	1.10317702783297	-2.31070246055013	-5.20374756676263	0.573625994824866	-1.36591540703579	0.0751590591565006	-0.396426274827639	0.939551417470975	-1.36167541221435	-0.643529048936097	0.66778233522675	-2.10619351439118	-0.863724094735339	-2.91526911526568	0.673183856073894	2.22785060536835	2.15823529305029	0.931075178882733	2.58916162296719	-0.950599583684112	-2.34514780756484	3.36102732953208	-0.32022401527027	-1.13728829092731	1.58036221557369	-1.79064192261691	0.650326951190904	-0.32194198048767	0.386077811246682	0.0954570215681346	2.01705964050035	0.244032611476751	-0.97546254601139	-2.03513619207799
ACAGAAACAGAGGACT-1	-3.77314596703516	6.1653876503452	0.246932676182761	0.101842220774345	0.0436519949655814	-0.850612270780726	4.91265274309717	-3.67135815515252	-4.78086473326555	-5.33110271841231	0.636658158609429	-9.55358935426373	2.21912247676596	-0.145517477961357	2.16959548209146	1.72379490654221	1.60443016960717	-2.41309121636472	0.0213943213081391	0.961480413246648	0.248550174484794	-0.674050705890218	-1.74608450674262	-2.13848806747733	1.22370101733381	-1.84823126627478	0.505608855303287	1.10431911099959	-1.05264073496209	-0.176572650594777	-1.41817724228704	-0.855136852085484	-2.16807158267236	-0.293254400301171	1.30631666854364	-0.50942409806655	1.32387286188187	0.736601465974735	1.46622032388184	-0.879000179812971	0.698696710736663	-0.487654992355407	-0.798590513298895	-1.75096016751548	-0.480466213626683	1.04516190847094	-1.75020546379808	2.79621369566309	-0.150431997150884
ACAGAAAGTCAGGTGA-1	0.00314870912317396	-4.35067489060842	0.475227526115969	4.74696776870191	9.19602305095008	1.03345865062732	7.7638313729372	-2.50506838731012	-9.49161542802891	-3.72978503252912	1.30982389416422	3.63322964227862	0.208860708499008	-1.32341473986621	-2.07714192139503	-0.273569502768028	1.41833425063968	4.03591325682583	-4.18926339058386	-3.4073511635689	3.97295314484111	1.70560204892864	3.7248811416131	-1.53167636401422	0.595112413903958	-2.0431267954145	0.915476227769376	-1.10282227394526	-0.288068510719565	0.0769463398923697	0.101263199528196	0.952605917557888	2.17230180916882	2.16128932762418	2.72077293349464	0.68038559104232	-1.58113045681413	0.69951512852844	0.209859131925622	2.02220729938422	2.63925739151654	-2.70215925743068	-1.14811634430789	-2.4995291716419	-0.726720331640777	0.942112294552397	0.370635781092209	-0.63345677148077	0.784476318118219
ACAGAAAGTTTCGATG-1	3.18824729261075	-9.90042316937087	1.0687428832854	3.62500719683576	6.26693145451329	-3.63087969706016	-0.855725567244841	0.673587874953304	0.881171614704572	4.98834148067694	6.72896926033853	0.849233153524229	-7.46204951855601	4.75669258648785	4.20717012736569	-0.393316115947379	1.91585715896608	-1.3239937362222	-3.50405954105598	-3.11373528798332	1.6837400699287	-1.01804894103739	-1.90159657797904	-0.241679658803315	0.950497976736909	3.33291865258436	0.621667442573572	0.708940855804424	-0.370314451515466	0.654282674369818	-1.56092783402154	-0.297207986239455	0.830346899267301	3.20935777718668	1.11595218716525	0.205437317840675	-0.670411241245026	-0.466687956113483	3.03506511129601	-0.838332335413009	1.02108054398054	-0.0972178985821155	-0.262099854221636	-1.21445083191373	-0.574652769329464	-0.381467866020706	-1.19630231988844	-0.186228455787205	0.816707219412444
ACAGAAATCCCACAGG-1	-2.3346406426769	5.19423577831773	-0.479250603261039	0.0616563821927346	-0.350428207132475	0.0131420966192827	-4.05317167261657	2.7834505866001	2.33336784654147	2.49046086101294	1.98424483949823	1.45641501045358	1.5269245402764	1.61313654454343	-3.31543236230316	-2.18700496439704	1.45408037442515	4.82670251188237	1.64218814331783	2.28638689430011	0.862845791144422	-1.32072990125189	1.60810495247175	0.19273119102036	-0.26280323819279	2.71695777918508	1.93733955300461	-1.62957081571308	1.60326216104345	-2.55045485965772	0.295470551291872	-0.380119838454616	-0.690947249960441	-1.21968010370086	1.06092693825865	-0.417669168950649	0.433367322936421	-0.115342154001332	-0.124442057676316	2.71659517630565	0.377344873749606	2.16926370351527	0.159370400716905	-1.81633558031353	-0.433212290542829	-0.150698192172591	1.1187047213153	0.0933125055943969	0.654180942731388
ACAGCCGAGGCACTCC-1	-3.84025435930128	5.64105362020801	0.778005352081632	-3.03642062366528	-3.67966534064276	1.91431019405948	-0.877389314025135	-2.31565994203246	-8.87588612832516	-2.59164970595943	-0.998173078922135	2.89651519969731	-1.05555957454526	-1.8503634927086	3.03584994756685	-1.25427805696932	1.36652071550413	2.11982838820485	-1.13365221422648	-0.502962522067821	0.479514358984988	0.0463463196024457	0.749369183070705	-1.10895137120919	-1.67073220966951	-2.76862889107421	-0.25335354426929	0.579406063208713	1.08621864764652	-0.79864295236666	0.571060878827973	-0.548554470261937	1.83400773597231	-0.677646290785415	0.746881951174151	0.23531353515411	1.26871855496585	-0.585701950757588	-1.16759163358664	2.38359931459119	0.703526538774282	2.3658969229647	-2.57019254502305	-0.798436407060022	0.78190217680544	1.44075085253546	1.93013016433251	-1.01743087344526	1.82666319212574
ACAGCCGAGGGCCAAT-1	2.52442295199729	-14.3271052729466	1.7553842280946	0.994952668741854	1.49058268537753	4.43535375994957	-4.28456785180242	-2.91056955583975	3.88585950139345	-3.88948288734345	3.16911443596244	-0.858158985206756	-2.0392503034272	-1.98541611334835	-2.42079583455032	-1.58554041270947	-1.74488670777833	-1.5867317123084	3.06699602829875	1.48583379555446	0.0172176170363633	-1.65774511042612	-2.50846280471012	2.72568759307686	-0.840562596663142	0.953981688239072	0.964070099413277	0.777443076240915	-0.840561181093075	3.37146877080055	0.31387196792343	-0.0805020428359344	0.861541048363052	-0.40825175720202	1.08768509772673	0.511033522943221	-1.19425862212534	-1.9133554121111	0.134874395617333	1.47902673348648	-0.342473533006799	0.321736043172057	3.01060093237904	-0.6830802322737	0.501976859843601	0.269700293642173	-0.384794021863416	1.10493281283623	-0.119258390459063
ACAGCCGCACAAGCCC-1	3.35168434586023	-21.9167033668276	4.72076982925852	-3.74439423603048	-7.34092716640816	7.99286684570233	2.07283226897576	-0.614831823817306	-6.01075853541194	7.85269122563835	-1.49774813395519	-1.40330911068043	-2.73382476690733	6.73992944326082	-5.28461790636475	-3.05213398053688	3.02255665094298	-2.25425750553887	3.75492379616015	1.49834462120804	0.908136335810759	-1.2843856212371	-1.81004160542695	0.0197019128756188	-1.51334453391472	-3.6254356777816	-1.78985458666114	0.26734821229138	-0.341737533341979	-0.628133998825416	-2.02015579833746	0.81553770453607	-0.134089965337953	1.44037852960731	-0.535345977257449	-0.199889305988651	-0.289652435641277	1.07288787138975	1.26066783128551	-0.550152678336127	-1.54462844730395	-5.04847388854544	-0.703677261431632	-0.403009853063564	2.14178595165076	-1.1952360763272	-0.312488073042142	0.945478726775824	0.790406422652368
ACAGCCGCAGCAAGAC-1	-1.83899299012298	4.08102052498243	-1.27136393074368	2.05641816157139	4.87393080113105	2.20816914395067	-4.88026296428581	2.62154361857738	-2.18418771091662	-2.40890751023163	-1.02782814079103	-1.72533449951435	0.955383718286574	1.86758249533774	1.83979304090235	-0.711694652735433	-2.93286275703965	-2.85031123834734	-1.02430431112385	-1.21559172018261	-0.593600132720258	-1.48945818804815	1.5694224716977	0.310386363252058	-1.436192422135	-0.18590188680435	1.34899946495104	0.0214168139028518	0.293744352980913	1.61681720053923	1.52305275455382	0.274771451160146	-2.130060107198	-2.2298194026682	-0.212242065643226	-1.89857173901444	0.480192479676329	-0.0841256163740339	-0.00796334100699155	1.05997675496832	-0.140577936926065	-0.992226926384212	-0.477855091726558	1.23805706017669	0.928566520025483	-1.36976479554341	-0.796114308418026	-0.099878076201347	0.249867721890908
ACAGCCGGTAGTCGTT-1	-4.07804134010642	6.32300542812829	1.39313982013772	-2.07330438778718	-0.990579644660556	1.05874674398986	-1.40825582481566	2.0765288061144	-1.09773227104542	-1.40390985599071	-4.11115886455599	-2.12474090233255	4.99344810278159	0.40276008897741	-1.37060340259783	-4.46228086589937	-0.93168474137671	-3.35936945095517	2.84727505634653	-1.90916497599097	-0.630812306058228	-0.445976030780928	-0.290356259171044	-1.74554513637808	0.186194134631324	-1.07574077625081	-1.30077131925369	-1.06939232695194	1.68364974143116	0.377567428943387	0.327359203616569	1.57044173513789	4.33871330969082	-0.576644303240766	-0.623614769820417	0.576730543291539	-1.26115204262121	-0.792189789199378	-2.19628125745375	0.112650096980112	-4.29073153863002	-0.950284743431356	0.423911756697372	1.29154214549649	-2.73510975981897	1.83310102919761	0.0133348174445861	-1.87396347256597	0.0329206797891295
ACAGCCGTCCATACAG-1	-1.83825109268146	3.31871667681063	-1.68771450552723	2.69472454337515	5.65958274809615	1.18336373746625	1.67430064043645	4.4552771115067	-2.70701411951666	-5.82371139726286	-3.08931762142556	-1.96678018605651	-1.75361676634107	-1.7235188019412	1.30784154513905	-3.81980932864187	-2.23375918257504	4.86140809491678	-1.66364828836206	2.5386994666456	2.7452176337978	-2.4306020294277	-0.550166949205963	-2.76728122462098	-0.836375972933286	-0.258428651247599	-0.901624605467543	0.484887043662926	1.73361474050149	1.55833974411893	2.36050853258339	-2.41311011759454	-0.468780824307206	-2.99417882823142	-0.579866547329014	0.762195172063162	2.48508505699751	-3.14865792722326	-1.16867076903146	0.880643291642037	2.44426454441378	1.52634504714715	-2.49113857226297	0.414939169680053	-2.4465176948789	-2.79329919135001	0.349689366156856	0.967968131118213	-0.224358564420099
ACAGCCGTCGTCGCTT-1	1.14914659856108	-13.4118555774325	3.37103356559586	0.637076861688315	-3.43834837863165	-1.63509401497134	-2.41153278345736	6.62175746849931	-3.23288524300551	-2.6369208369196	-6.65658655487163	-1.8358686267898	-3.97766238463781	3.28927370201575	1.98384748782242	0.297883030693662	-1.68525221305778	0.15400634745732	-3.1119439825109	-1.37428615366726	-1.39590108416758	-2.24020472113213	0.215957523526877	2.2653286405319	-3.48741504359258	-3.27171386105445	0.859447316480172	2.20534984292956	-1.08104143972161	0.00980111914556688	0.603804628630703	-0.339581155037879	0.593558364375469	0.769969915892667	-0.632793995326868	0.495012775905285	0.148757769099343	-1.04245717246111	1.40885768076992	0.625221538841378	-0.234969244295742	2.60162240277365	-1.09083636562374	1.37463695409508	1.66262390669764	2.12538488574473	0.570379015730147	0.89104806323223	-0.0539992293067536
ACAGCCGTCTCGTGGG-1	-3.3602343213994	4.8076770023193	-0.0360827210207813	3.27854754208282	5.73821189245684	-5.83672052926119	-4.39870724954757	4.61129701425993	1.45508804946591	-0.0755680319312426	-1.65492330136312	-4.03877849553095	2.36031358280703	0.648626147272546	-3.16786920073579	-3.53587714711477	3.56289966908923	-3.81100262064821	-0.37445821480751	0.761586747808446	1.17883866250179	-0.153974717704988	1.45249947912259	1.17124502273148	-0.334749461951471	-0.743047530578955	-1.5050187640786	3.31623396972606	1.1270621150186	-1.19175993910062	0.489307777106249	-0.180601058060133	0.623690233902598	0.604626805453007	-1.06499770867145	2.33404815905508	1.02565968955066	-1.71547607916671	-0.804074633723978	-2.05964866712673	-0.559094226214403	-0.556642168506142	-1.18385181292556	-0.623699324380733	-0.0790326545029621	1.86652934520582	-0.299329148206206	-0.632617778242064	1.34636446433273
ACAGCCGTCTGCGGGT-1	9.51941560310011	-6.40319544164542	-81.083406574608	-44.1257537991201	6.58088864486182	3.27514557012672	1.55278038398963	4.73387424442257	-3.95545737125413	0.815087145819779	-1.82508845528046	0.617285812268456	2.47213665421522	-2.69013011113225	-1.94767386860688	0.601173960070714	0.760210436401665	-2.85924572801552	-2.0279556690099	-0.630387539496786	1.25025379176624	-1.37701682954926	2.89266613163671	-3.22913464756053	-7.40622495075902	0.374816472102272	-3.42779403405686	-2.10781713489868	1.5729448465694	7.92240654795619	3.93512315605713	-9.66267615401394	-4.32029736127688	12.3059775902705	-2.44214585680207	0.557755515194747	-3.17515862061811	-0.913490876730095	-1.72531348442223	1.06352301313752	-0.716546870906962	1.58389451202944	0.658487834837269	-5.70357525469114	0.713529161083086	-0.716201322136955	1.6521922348996	-0.257445108126301	3.3814962579902
ACAGCCGTCTTCGGTC-1	-3.66351205348369	6.13894978697715	0.797277427957367	-0.699564586496029	0.457035660122087	0.272546592719469	-1.85701246755392	1.73137775199163	-1.42974253334744	-0.478274528998078	-3.35280333701386	-6.69907926268325	3.16230299826079	0.46061845467677	-0.179418891468841	1.07571332780503	-0.361184517922337	0.520491331091164	-0.479225718124127	0.822421637488994	3.16934433149787	-0.885745073320746	1.25935663486294	1.10054786366396	0.911052787923194	3.02267762053343	0.922038123858441	0.826755123050634	0.17128989181005	-0.644040246786109	0.602772461382645	2.03082462974761	-0.756843622556989	3.36574061762892	0.937039882886983	0.379185636378277	0.0311547024831555	1.07937796877217	-0.834239646959814	0.662916713804875	0.436309095245434	-0.190479770507279	-0.839339091230773	0.918026730218682	-0.0235935422078411	0.558926283728992	0.646562543589774	-1.3888611708384	0.307204794971676
ACAGGGAAGTTGGGAC-1	-3.4306283679109	4.19400834813867	-0.437003704566531	-0.609566614977755	1.3909622267273	-3.19950974925509	-5.53446283942899	-0.268867173092734	2.85047298693969	4.23250885634027	1.53072519936492	-1.29727241688488	-2.64450177456975	-1.40394054852665	0.944433077730766	1.07999565646623	1.17728187597444	-1.39924319019336	0.379380251624786	0.458323847872833	-2.45436338084254	1.09953639206401	1.52616214684149	2.03409745464095	-2.02211999824113	2.01697826816779	0.74856946934273	-0.195335649311184	1.6893840524502	-0.327642728681813	0.772575218243946	-0.287099184568777	2.03717264042105	2.46566176448564	0.875312538310806	1.29650269475929	-0.501407130035727	1.22980066699433	-2.32437430907245	1.0514270764076	0.830122800653446	0.678676882500432	-1.77279576828347	-1.53647195840939	0.539651678767212	1.21240909916591	0.542021536626098	-2.2711104539948	-0.346301632127473
ACAGGGACACTGAATC-1	-0.481187224206357	4.0666076889207	0.373006977817879	5.46370086579821	10.7190036615395	-4.39018519355506	7.99355581202865	-2.19420934552594	-1.78839458975352	-1.51397170103806	-2.42208128447382	-5.42728191093022	-3.11416922757655	-5.61756412338898	-2.66182035615205	-2.92418492813774	1.17848074338943	2.1981848987406	-1.17525577604095	2.11853149666321	2.80181724163274	-0.5236448890169	1.37609936783771	-0.803742363829013	0.739665802360803	-0.170523946981254	0.465661124883795	-1.72530769770701	-1.85848001193332	0.386311475469901	2.29076272802722	0.858495122323897	0.589759490294155	-0.609176943003253	-0.405959393698162	1.00578193810038	-1.14872816156047	1.17822951103718	0.0169683008908585	1.04942630918897	2.23811529641584	-3.75184093511832	0.177930390517531	-2.01672645156973	-1.41622028650631	1.04536367831176	1.88925556377566	1.52952378980605	-0.961710427209021
ACAGGGAGTAATTGGA-1	-1.07773363623132	7.47150161985595	-0.848546008701773	2.29394566301353	7.1669253878033	-1.67600441653889	-0.305954241508352	-6.53945130882924	-6.73498477546217	0.662181581685564	-2.89318877821778	-2.79301578786585	-1.17619784926069	-0.0289164415500708	6.0076288004372	3.37373375216391	-0.667796413138966	1.79884657710378	-0.482608015988348	4.48246920500945	-0.235241236235919	5.02514377539666	0.599827754561368	-1.6894099129103	0.491642021687979	-1.17732560841887	2.62666057299993	-2.41868491036896	-1.67474926533353	2.8108230139604	1.01536225573859	-0.330293809306218	2.4422278264415	0.139557985276677	-1.81855596060324	-1.82465693664902	-1.68637653300907	0.0850306699679452	2.10713531047338	2.68159115938453	-0.163365662063148	-1.9032603901576	2.78269501238085	-0.216456523226205	1.28600564965205	0.394928321957657	-0.955913005422919	-2.48668879063204	1.72098979119808
ACAGGGATCCATTTCA-1	-3.80815973676006	6.40254035253267	0.392640609751919	-3.79257566892122	-4.5193802151728	7.09269730305318	4.10191054404233	0.276917091102181	2.89687060939408	-0.370839434303635	5.31979416611367	0.476869150810618	6.44891973491866	1.06798982443746	-3.49266169669331	3.29856865277388	0.392329314782793	3.96310387873654	-2.17211653690424	0.202949878886455	-2.0579575194727	-3.21738566394711	-0.994162404892387	-0.921610588114111	2.59072836186752	0.834384485526039	-0.0264599200102232	-0.273327882301126	1.23931499834113	-0.329025660693537	-0.870026399540292	-2.33575985863989	0.258387065937628	-0.388035620921575	-2.21255312492356	0.250814933692322	2.93817264687212	-0.202527462847171	1.78373937471289	1.55865659525266	4.03593587056792	0.622123205350726	-0.303040954150077	-2.46443944165896	1.33246562200542	0.385615863245337	0.90502219045406	1.02260634022142	0.171618855252558
ACAGGGATCTCGGTAA-1	-2.24034117888014	5.99900739404262	1.57225375075545	-1.58613294071888	-1.99904582850304	-0.726685608090833	6.84373836556964	3.51055218871352	3.7396194685619	-4.19300871534894	-2.03244542251874	-1.25653700674017	1.25416923638886	5.15569313987654	3.07194454148004	2.22248776289068	-1.29299109460148	-1.80458674087096	1.52187142704331	3.06069875852858	-0.745373799326676	2.05330841725781	1.67848264435072	1.27181583828161	-0.71001758974015	-1.85076120904447	-2.36065270477631	1.27782394549833	0.476932245766721	1.28185466274376	-0.935156057550215	0.118520127232628	0.0521785632324659	-0.390541411952937	0.785842601625361	-0.118268362682521	-1.34459519405394	-0.885587451301788	1.86417169677566	0.103575591343411	-1.54506621281002	-1.24648354674339	-1.44979811128828	1.19651991757961	-3.14775900379439	1.31164550567149	-0.33072415099693	0.597764029885077	-0.573373754436387
ACATCCCAGCCTGCCA-1	-1.22377491425481	5.30631690767178	-0.265131889780458	2.71548502182272	3.65552883140092	-0.999876859823322	2.89168760384271	-8.09052266457348	-6.53852287996402	-4.31403361192711	-0.690340339214878	-2.89125212683382	1.51635334357688	1.12551566069131	-0.302111721119072	-0.540625449184532	0.388686748285781	3.18204211431004	0.439764192138357	1.96959724777184	0.211858724986082	1.86518601135864	1.95175012316398	-0.568391287035055	1.41737467532559	-0.249299949518455	2.20824919342909	-3.25471566606229	-0.344646497376005	0.999511845222359	1.925021846405	0.620702074562818	1.19956042229347	0.693099643744609	0.917085893013128	-1.35622785611675	0.823190559093864	1.41720578936643	1.91022779143597	4.396482728169	0.566777372344446	-1.69683279321991	0.388877729694499	-1.2510557668965	0.367529724558062	-1.01137242758623	0.0529349968959335	-0.328395266676377	0.627230959271975
ACATCCCCATCGATAC-1	-4.05307002158218	6.50014137778055	1.10257139948254	-5.03389861150765	-6.28750348371649	4.3041689140821	2.85056619065589	-1.51638930985758	2.58541486327757	2.99475125777989	3.2543825091051	-1.36645028860846	1.82176890683254	-0.927959247868619	-3.10765224629878	-3.48302548003285	2.45708752623463	1.98972629280584	-3.95465292173911	2.0636524556827	-3.27337365259157	1.817198269242	-0.883931675816685	0.138664083535035	-1.07729138482146	-0.633080164416099	-2.20565234407191	1.1189019895234	-0.406686375443195	-3.92169688560502	-0.244660121659902	-2.19013721333715	1.47444270443037	-0.353023378207099	-3.80803343799196	0.383995092059572	1.54234993381912	-2.84821770810194	1.54740207566086	-2.02884299072237	-0.0551878339386024	0.234686190206707	0.278165840975862	2.36841835358607	0.486467698281123	-0.819824775973738	-1.16922405184428	-1.1357622239796	0.673095008395775
ACATCCCGTACCAGAG-1	-3.02270034568015	5.15182079747168	0.117148400877739	0.347506256512705	4.25970701043981	5.08053024689377	-4.76446131361556	0.165588565855701	-1.29672810388528	2.34039997954587	1.37888323308995	2.55454718704949	-0.69627315488264	1.81865833175476	-1.15245818098118	1.90007922429657	2.53933290297964	-1.32965669305706	-1.93525554050034	1.92285531744186	-1.54135562320347	3.01979086983916	-3.1503816116081	-0.329437212045456	-1.99436634925409	-1.46200789490867	0.512909285976713	0.104693385148765	-2.99691463095451	-0.43487504326339	-1.51414022858364	-2.52330966612647	0.717624335158905	-1.90062591027061	0.287178853664243	1.71387793979726	0.720195177573883	2.05671845791517	2.7216288877884	-4.96745239991019	0.154673485869263	-3.86028488860244	-0.0369644556338819	-1.7850576953146	1.48892703236382	1.94989956711782	-0.0225177196415302	1.00794023099333	-0.664970872775644
ACATCCCGTCACTAGT-1	-2.30364708391391	-0.182797813748253	0.172660181709509	-1.10937377846954	-3.09349914972618	4.96660146920835	-4.19840673552226	3.58843571879248	-3.3966490764304	-0.551553770205098	1.99530212358336	5.40205595578703	1.3180017600327	-3.85644150445988	-0.662830426082955	-3.9117648847113	0.293094701935633	1.00445300800282	3.81846353890495	-1.53236286106197	0.663316353948146	5.32423042229074	-2.60727485288794	-0.675994464305455	-2.15565387681277	1.38715420022796	0.143418113106999	1.07698306373662	2.84136238905601	-0.845441692415291	1.59648000496929	-2.50155139119615	1.02019588844723	-2.33735027531258	0.197069507887413	-0.620540603271432	-1.24468793805528	-1.18228098327181	-0.266038519108352	3.29837401166379	-3.26795065512327	0.874276555912709	0.301263781638778	-0.835080967834463	-0.126507215853328	0.0480923896602555	1.55159694139129	1.6674534224518	-0.026789623044193
ACATCCCGTCAGGAGT-1	7.94708502493414	-4.40004343514541	-61.0438246441259	-30.0028749727421	10.7751402250035	-0.606846752543996	3.78746259842824	3.51545894654886	-0.507356979071258	-0.79154694254209	-0.781639525564669	0.000861583041395541	3.85890980870223	-1.54349069509285	-3.15044227608979	1.0058025059419	1.66522992414184	-1.85572606817476	-2.40546056351033	0.0374692001991343	-0.215276981893022	1.04877918761878	0.334912629275306	-3.77714151239699	-5.40570880866493	1.45781241777038	0.795300773743072	-2.76581232907119	-0.401751748882503	4.86981868176675	2.53498488750278	-5.39307102957098	-2.35582115301017	5.14197247565111	-5.19259212942424	0.483212721118089	-0.622405121462756	1.57164966537599	0.0191340612963599	-2.18435670336714	1.85076873055575	1.95646690197057	1.63404424636148	0.427204259680086	2.03847886087357	-1.0283218613203	-4.02039381252927	2.57587860968261	-3.05590692744519
ACATCCCGTCTTGCTC-1	-1.2924975644195	-6.70200835645896	3.15731687824339	-2.07150202956514	-2.49272840034079	-2.64493999611195	7.68997136509509	6.54988621874678	-0.433563430415717	0.192856868591731	0.781520443703796	-0.518117040075041	0.0297250292313437	-7.82485232338176	-2.09090791797396	-1.62367111312261	0.69620943640915	3.04951099852868	3.09784338784084	-5.00298166181128	0.847013807014313	5.33253266013344	3.7906271055203	-6.06445397571283	0.241983935585099	-0.0498309821114288	-0.284312631357262	0.878839125171568	0.697837089221851	0.916598638023	1.11787064180398	0.78191187321302	2.72731964424414	-0.168049583730834	0.415859917788947	-1.10962359978015	-0.650459816143436	1.37631364468254	-1.80215886859976	0.57894515766224	-0.958975432455528	-0.772869731615986	1.29498153055997	0.00750996986362856	1.60405482253593	0.702369835146394	-1.68818940564089	1.47836079589825	0.0432208740059397
ACATCCCGTGCCCTTT-1	-2.97430621594852	4.90352414552478	0.0672527300441491	1.42210237707174	4.75559339577204	-7.35140132008697	-1.72358063818581	-3.57569423455167	-5.81680709200274	-2.48359410797379	0.731566633626101	-4.31899455800992	-2.52396384250928	-2.37346038683744	2.79689444087764	-3.43479270146555	2.11509277140612	-2.71958388361063	0.359852343756638	1.99997634891807	-2.38874688388552	-0.585653683817497	1.01523486607921	-1.79827505056606	-0.270910891181563	-0.136563852576269	3.9522918213493	-2.30681558150562	-0.626992888672265	-0.364411719479904	2.26730050519084	1.12935251578575	1.92791249674578	-0.977185810654348	0.48413472914012	-0.39771048907743	-0.760825826590447	0.237991551755279	-0.833399235676553	2.72176488496843	0.792379908049203	-0.651949561532928	-0.294635658864695	-0.102421252845359	0.96615395021167	-0.338384816197325	-0.654427263518084	-1.00433787689897	0.774477102374466
ACATCCCTCCACTGAA-1	-3.45253577114269	7.80218329696971	0.32546652229023	-3.97864899782867	-3.58308147836112	5.63682594827675	-4.9787898662045	-3.84514429994158	-2.11975811235947	6.04510676900006	-0.748039517711593	0.077731803170761	6.10241071771424	2.95304231689065	1.07305133101577	-2.67233495103685	-4.21779065368875	1.79872941707185	0.264906195517019	-1.51051257663412	1.69923191689319	3.03943335204083	-0.136781413083399	-2.1515452023917	1.6886346974456	0.771765713020495	4.04699678894006	-2.62120900881204	-0.0570465691745124	-1.15021159705826	0.680403474362657	-0.587991154557483	0.884376754012526	1.10399513682547	-1.16107860911211	0.0949608392108332	2.3932996777597	-3.83153610208443	-0.205244302241526	-1.86847258752688	-2.54249524286728	-0.976421711582556	0.445176002440426	3.12207365655736	-0.726518878397803	-1.05913793326908	0.0465578562408558	2.32277908139068	3.93457320128669
ACATCGAAGCCAAGCA-1	2.41703451065254	-20.5169726469202	5.53685939641085	0.470631111920146	-0.888594311936823	6.16411953070646	-0.837374281721808	0.564134841569704	-5.28939641048075	5.7597799742308	-1.24924409346945	0.443718839702734	3.03037596471748	-0.723253827617575	-1.34349772615685	1.47237865276445	2.59345938643641	0.0298617426529042	0.379520902054888	1.89408550590826	-2.1934282128169	-0.454230711998117	-1.37147760405288	1.0898080348118	-1.09086623148994	2.45620746311794	-1.36197052026043	0.186286867757396	-1.08770843917726	-1.86241210390694	0.220839342747932	-0.187865053923762	-2.07629017170857	-1.61393110781057	0.289357035502383	0.865161384669983	0.442373573678324	0.176227662311211	1.31565018043332	-0.812446555394336	-0.2081359824304	-1.88175933750588	0.253634912705459	-2.47123609703486	-0.403992875716015	-1.84344052069912	0.19449124379344	-1.18349514157341	-1.55516195188507
ACATCGACATGAAAGT-1	3.28196733868499	-11.1143867071872	2.03980908933854	6.10304814807877	8.16742333887197	-0.245378800015666	2.35506077429096	5.5689750913839	-2.28306756743276	0.754020333015498	-2.61176489619496	0.157745829069661	-2.96168478336308	-2.11307342116841	1.67804890070847	0.93407269393256	-1.44996026068402	0.169307457320541	0.418946932500657	0.15515220198504	1.51424478608768	-0.632702216802556	-0.0419892066531401	1.5722425421864	-0.848127872685442	0.39502601517734	-2.06644737696538	-1.8136335967224	0.105111757674282	-1.2674639562046	0.97053547137969	1.32020270422086	-0.815844980374958	1.06331458669133	-0.0247084876247529	0.0473146783042021	0.598497600418584	-1.68656518536564	1.02664717446267	-0.910805644969634	0.36533027078203	1.08598627204151	-0.156197946400901	1.56893419994547	0.466365199455899	1.31037809765891	1.0328287733345	-0.83626458597894	-0.331270274644167
ACATGCACAGCTTTCC-1	-3.76296419492704	8.22139597189058	0.236762809712801	-3.81516652276177	-6.28175093319215	5.18201382631417	1.68515630702871	-2.5961442872982	0.0376620266637129	5.14840676930983	-2.32372724557134	4.56765322937669	-6.42309371048716	-2.4692265736746	-0.970707936597359	4.64976456842423	-3.00140289037212	-3.82826777716254	2.4852512075873	1.17715636322859	0.19777632272161	0.92087158124495	1.46325761680566	-1.26673955703441	0.118643031432612	-3.46099096007734	0.358991028654796	-1.20224369739907	0.426308346410163	-0.113565969264242	1.43909042074689	2.07522545759598	0.681051400933106	0.0498873838339987	-2.04973216960578	-1.44244779249089	1.13137274869908	1.08117564689673	-1.12941511601232	-1.47170791902993	-3.36216013197092	-0.791587105803727	-1.90695470565662	0.931412385441617	0.715283234240651	1.53401025267497	0.421006687500261	-1.18660373017387	0.225540670380964
ACATGCATCCACGGGT-1	-3.7979398927133	7.12827401479775	1.66576118354556	-3.35386036602383	-4.61893921252578	-2.76947407413895	2.74589430792059	4.81190697838149	3.89015277756949	0.888318374562816	-6.1728414768598	3.68091740481456	-5.94403745015963	1.59057909898734	5.38188320570645	1.57624380201914	0.619654304003437	-1.87261490141241	4.33597625617798	-0.843356987691263	0.707824894584033	0.0220795830594222	0.816405477898117	-2.96384011367301	-1.39085674164551	-0.111873471767624	-0.567611001343246	0.204100706137062	-4.06813772549163	-2.39270267701475	-2.90203226177223	-2.03913930700826	3.47240141355246	0.485384685078427	1.38843480686889	0.20341455515914	1.38336991720783	-1.15319180868138	1.66766589567679	1.12387070777137	-2.04488922239752	0.862369590291587	-0.319619861361713	-5.74441372580444	0.719487673906507	0.346032352650939	-0.0995503629889249	0.21245467223955	1.21982510533963
ACATGCATCTATGCCC-1	-2.39903613208112	3.82560904230222	-0.361395075966521	2.85674267293509	6.441778644822	-2.7798456588851	-7.16063942020536	4.21268917472352	0.601304564557255	-0.770037597421198	3.14771661422979	-0.805334418500379	5.57691484386199	3.35939442572835	0.540741208496576	-1.8011466435374	-1.70567426425428	-0.69199985330713	0.355032383440976	-0.574291308787153	-0.894533615033496	-0.217898034289843	-2.89341072693668	-0.216848424575017	-1.22069096653597	-0.298517179084496	-2.06860666416451	0.240101555856397	0.155379206740902	1.35547794647154	0.711081673559335	0.744830964060525	-1.38221171658481	-0.711296605608323	-0.71101898981914	-0.524640319636065	1.33848318536545	-1.54877841648028	1.7100877396425	-0.564461478567264	-1.21492064241047	-0.815712204960971	0.19308338540331	-1.13836021965557	-0.395325929296705	2.4091845650298	-0.515678923288663	-2.61247919691001	-0.829397999519926
ACATTTCAGTGCACTT-1	3.0197440325965	-18.5773933316028	2.4748905666678	1.78415549635017	-0.803789774928386	-12.3861341715325	10.5012925879446	1.95443249138991	-4.47469354537447	3.99844898962849	1.90112946683332	0.288557429033002	-2.02026590100331	-2.53767896744457	-1.93441309722774	-0.988670056753498	-0.120461377540333	2.85644482012345	-3.57421014383877	-1.13746386337461	-2.36833561960109	-0.0145835537319877	-0.34045983637236	0.022999278619276	-0.333791760517172	1.39064193121608	0.960147810493729	-4.37096278063573	0.92289567828957	-1.32717766706959	-0.847283534690032	-0.732239793239883	-2.47859319746597	-2.04526278720304	1.94817360547641	-0.233993691681331	0.308211433431934	1.29653994953919	1.33393011530428	1.33584925350442	-3.02358091784498	-2.57799751951339	1.8632379701054	-0.323004184696491	1.34494079282399	-2.58770708893104	1.91961754080628	0.285285362177068	1.09464198634212
ACATTTCCAACCTAAC-1	3.07709443793726	-20.6325093994033	5.1346719019832	-0.77955677384898	-6.56758069885515	2.47103861220089	12.446302500839	6.79942388326737	-0.924151870403297	4.30909779344489	-3.99721475993144	-0.651986284560168	2.72959982745257	-2.23102957735144	3.34159397852416	-1.72231926415848	-3.37093195811005	-1.10439568670507	2.80278203936098	2.43398010473904	-1.04942137219068	2.55994438644776	-0.727779812176944	0.796053822639281	1.91558889006346	2.59585125033686	-0.900474313467642	-2.06495028790302	2.0419817176925	-0.985440078431419	-0.741761169730789	2.01852479083905	-0.499970511578917	2.86979421820605	0.255254697818721	0.875322827604406	0.671499288358684	-0.41681630273098	0.102594005089918	-0.0153046000302673	-0.904645927188189	0.0958678660224613	1.86108916831758	-0.727146579798013	0.225513660216198	-1.22486340327351	-2.16737949163859	0.202317044454942	-1.73940766109946
ACATTTCGTCGCAACC-1	0.195029691919433	-14.5818959802892	3.47366311600219	-0.756751395506885	-4.75506399168358	-9.2283112443478	2.14597086715099	2.49064207567346	-5.60088534622751	-1.76301410363163	-0.573664797448518	3.70397457957042	2.89350424598231	1.54475487874153	-7.22301847988501	-2.94797472351771	1.82100836357272	-0.550020188740179	1.4063425320282	-1.93028692443563	-2.57440680257729	-4.17239526438412	0.247655557261264	0.415536658902332	1.21960089082134	-0.0784584040088678	1.4390613020655	0.669288315144376	0.19094508746605	0.997773839794951	-1.03536430142459	0.6556808184443	3.04145361087737	1.70150555807913	1.19580380680576	-0.174144547172194	-1.17870232008653	1.55577607889652	-0.643879855628435	0.888326083872366	-0.169359212251854	0.565607131301463	-0.178143570379522	2.80214478116587	-0.829466097748784	-2.18841940912598	-0.124648483425759	-0.702314840142842	-0.363254434310535
ACATTTCTCGGACGTC-1	-1.08822991943604	5.52378593024071	-0.116633868748039	2.85538977418999	5.67851221809055	-0.559346881863515	1.83087097342208	-3.2220607907761	-2.84964177292206	-4.88040343671597	3.08130038097689	-6.34180639482606	3.99152969863025	0.661517223969608	-0.0260910772528831	-2.86868985570342	-0.261807649181992	0.643307846919977	2.63391327477948	4.44433461049461	0.744149546132705	0.763541627414205	-1.73183758648772	-1.5518796369845	0.975200782828167	0.350565806554493	0.302728178073439	0.284677711641369	-1.94721751060241	0.579579120896741	1.53296968617302	1.03589203327099	-3.27697378668739	1.13361914690451	-0.465701835870415	-1.28887456875068	0.525349560337665	0.245502579522291	1.36564715630105	0.104291231747724	2.12254067509676	0.00905261627306613	0.390484220111195	0.822014679646391	0.852272067255205	0.506467270657923	-1.32655773901847	-2.82687278080308	-0.453858915562035
ACCAAACAGCGACAGT-1	0.709481781772444	-17.5818309078703	3.78400987682731	-2.19597288884784	-5.80137424879292	-7.87508003064623	-4.3299724745596	2.19488887199037	-3.32516050829554	6.9364765345524	-1.08168786089147	-1.84352847118061	6.11365880486639	3.01265291767826	4.02084388944793	-0.888844785075332	0.433189094696392	-1.4368446114348	2.11582223848495	1.49972567397994	-0.108153529140794	3.56308076511809	0.322755948298117	-0.0152042083167826	-0.746332872743112	0.0786398960407774	0.194502213846844	1.79139073784552	0.201066357878051	-0.991047797554067	0.762561280195544	-0.554029890968138	0.200783637720156	1.60408364356848	-2.61233356272688	0.0185126538071519	3.15363517455989	-1.92524184208648	-0.53530577845354	-2.8172855314692	0.01621804884506	1.01541569346954	-0.237184915770373	1.11802267005423	0.00252657583684355	-0.849862983621176	1.37536638953651	-0.745524377313952	-0.545731910767193
ACCAAACAGGCCCAAA-1	2.58117932275764	-12.0782773329665	1.39089562366112	2.80169226672826	4.23904245295672	-2.55573818083563	-4.20616485445774	-3.00391649127863	6.96618952157665	-3.95916258071242	-3.36127277323159	-1.00208912412187	-3.63259434148048	-0.427924439810786	-2.41309185319376	-0.371964111329771	-0.466803253801264	1.03517986646807	-1.51409683845799	0.848125039690227	-1.01418253859168	1.77095571904618	1.1692611665963	1.63481257173473	-0.898913276704297	0.706671791191052	-0.787358814158945	-1.63946942864978	0.160948971979548	-0.906303702096855	0.22369663351655	1.23607446577465	0.577114118034426	-0.868676426708019	-2.05978031828902	-0.884494029720787	1.37650083087892	0.968089396162338	-0.705788498619199	1.15535368781288	0.706730168540794	0.332967162854929	1.97320805560274	-0.479569054562884	-1.26909375174277	-1.60193448051388	0.635917528019777	1.2577859226418	0.937315532632401
ACCAAACAGGGAGGCA-1	-3.11286962798763	6.27664416945167	0.416731016337712	1.25015355627148	4.30756913774535	0.506237692697117	-3.15478919715039	-2.09831807317604	-2.06838306963712	2.19316254507844	-1.92359268305929	1.35341463329201	1.71830848948372	-2.69777609636424	1.19461235875207	-1.71317141671061	1.54734819664782	-1.65914550895268	3.92467996526785	0.733452360228046	-1.0844283892586	0.353658918287156	-0.692741142566993	1.31422218782851	-0.224503758638095	0.691223013456746	-0.0731494109007682	-1.48968474539575	1.37012610271853	1.26193359930407	-0.527245807768941	-0.940423409448351	1.22688744030161	0.303909974320932	1.49956388119672	0.876812181157292	-1.87167623995023	0.131946581684964	0.0268832041857022	1.3394819148721	0.755429366470141	0.102652357859877	0.725571164064433	-0.355376365231345	-1.25499013371731	0.0683743950658981	0.218096453719821	-0.884693247320104	-0.254996003778389
ACCAAACCAAATCAGA-1	-4.6047858168148	6.20690033088532	0.81618519946617	-3.40212479577174	-4.27163320716459	-5.06757133324879	-1.03724294443693	2.28198498033469	-1.54259463919686	3.00922853020991	-3.66295234894171	1.61131566228772	-0.630785949964465	-4.34459058857008	0.634192984044105	-0.251577520075979	-1.16413067343028	0.986745440163139	-1.98305600415787	-1.01949976111262	0.362343999329593	-0.0516900560387271	0.957254069586153	1.17345584558253	-3.29436952262595	0.501456399055811	0.330151720751187	-0.69594193020375	0.478076578627906	-1.04695148209286	3.66709564228909	1.45103186846269	1.18055495676929	-0.562837273456865	-0.0896394018948429	0.166168241350162	0.887792726962213	-0.164058659984282	-0.78017109455498	1.72691929123677	-0.226610278044738	-0.337605051107067	-0.152502411790046	-0.713215627844382	0.523805818162311	2.09814067155321	1.31155301799053	0.349999681174225	1.05423639914401
ACCAAACCAGCATCTA-1	2.61670459722946	-19.3320969733256	4.90956908883612	2.84161513522643	1.87403724736631	-6.5908764205114	7.72710592851415	-0.49900878937756	-9.52495889135288	1.95994904627516	3.04473356477554	2.53830546787602	0.658372091025431	0.684049056251731	-4.89302452260903	-1.91020329238236	-1.9580784742912	-6.8613876166362	3.3666364088922	-1.87365826857088	-0.528094670070101	0.694478467678271	1.25867555902773	-1.41670792128376	1.81666504542517	3.0565377666902	-0.00819990070134797	-0.346643601682572	0.683763314719521	-0.50854969621562	-1.58156662037425	-0.701676719786469	-0.475201854920169	-1.24035081290314	-1.7034780622077	-0.954731027033682	-0.566331700395121	4.07724805688429	-0.695314429499303	-2.31130728542799	-0.678951190975531	-0.312286675740102	-2.16082124418295	3.35861938940716	2.70063242961252	-0.829645145605027	-0.634837662230856	-1.68716670151513	1.81268179898186
ACCAAACGTAGTAAGT-1	-1.14242347535557	5.97321298440961	0.358189220506858	-0.796660323408654	2.67485883515625	5.74777273066565	-0.367445743549564	-4.0195347530541	-0.357430513764371	3.94991478582669	-3.27241757477715	-5.80912864680982	-5.26076993699729	2.99837945943911	-4.24922848956067	2.24976935900448	2.19264529400475	0.198677948258504	3.92501041397322	-9.95194113292599	-4.110323411328	-3.27720591666456	4.22557693143098	3.53516777089798	2.14294712301894	0.0999454266100514	-3.61662721371098	1.33514087671547	-0.165852671834043	4.45681830113285	-1.43528108034313	1.96275754811101	-2.03442222502839	0.569755428958758	-1.52553112232681	-1.77098484168411	-0.744611382720297	-0.310253150036512	-1.62758908365551	3.04432270674346	-0.0652517451020512	0.8411437747821	2.43466881261902	0.742799235019402	-0.153772328385981	-3.36921705275588	-0.385437027973311	1.91696349566168	-0.432387498989493
ACCAAACGTTTCCAAG-1	-2.82656396640961	1.17588010637493	0.156265875872756	-2.22415827972294	-2.34560563698576	4.95659353873737	2.19140171765744	5.91132333047679	0.398374649791265	-3.06191907428465	4.1511571048161	-1.26401967905721	-3.04298766290135	-7.33423773786673	-2.04062124104228	-4.12649651903093	0.658214725591105	-2.25513124122296	-0.62520481658468	-0.145061295779335	-1.69050907379698	-0.428816176457694	-2.78617868809371	1.42470048311215	1.92694790933761	-1.0028041319767	0.576881676703305	-0.720905278500895	0.517685562947253	2.48343096786692	1.63565529470308	0.417599281359059	0.370775587412608	-2.77083550798042	-0.167810907069877	-1.16408929664391	-0.482841668828817	-1.23994256398684	-0.0637637069610647	0.560329627854443	-1.96764317554022	1.47149808096208	-1.25807163939583	0.606257549272686	-0.334448563634096	0.15955089716165	0.028747859800155	0.827101492033334	0.331908512548639
ACCAAACTCACTAGCA-1	0.692439915265973	-11.0640084122005	2.31554025097869	0.457132205626977	-0.223732287373956	0.249761641249271	-0.864925587430016	4.31698860299407	-1.59526979957994	3.03351267646596	2.19695053725645	-1.13277607991141	-1.06994283045188	-2.4741499496113	-1.04756270545452	-2.82185396736626	-1.57248169402314	-1.45690203301874	-1.06924456792278	1.78003794708883	1.13854184175619	3.80449582273023	-3.03526670800852	-0.127415258723579	0.40798429104878	-0.94051675930744	-1.51341517406225	-2.47663802613364	0.64576797360731	-0.501445103229168	-1.15333485522982	1.25462605060525	-1.45875379762953	1.42039866748998	-0.192983602745462	-0.539219442558258	0.0755351008977558	-0.234163612767338	0.100101276892922	-0.734163054404465	1.1086213882584	0.742538013069649	1.21729995392998	1.7348063637715	0.297706585384792	0.615634899291661	-0.367495057060034	0.379487471769971	0.222674724080158
ACCAAACTCTCCATAT-1	2.4211097953944	-15.4863387312696	2.84104233147723	-0.298946463951054	-0.220029694502977	2.88228437200054	-2.82489488382604	-6.25964029489781	-0.0446781929402501	-2.01448368028243	-0.178075494532253	-2.54259526961761	0.283199307568745	-2.10745144028439	-3.21855112011331	-3.50443979250613	1.67097324610672	0.841958532596371	-1.07606118707414	1.18643274988227	-2.01652152711542	2.40870429604016	0.260495468089989	3.14991253371863	-1.12061247210137	1.5176220978679	0.520233392751141	1.2200444988096	-1.13188484675692	1.8504065424055	2.05949550998751	0.542921344581923	0.181349465307992	0.48724005144619	-0.0438007746149654	-1.74703787334265	-1.06312106018746	-0.187882783923309	-0.854858621524451	1.25866553900235	1.95726313923277	1.49298817481398	1.40530896075277	-0.308501398928085	0.261320116872204	-1.062622224777	1.43180224678339	2.00214079880393	-0.407226913356524
ACCAACAAGCATGAAT-1	0.351683282462934	-7.61992663987456	2.30794501787872	-1.51368711582831	-1.43486531989455	2.40176720385999	1.53340873379655	-1.24028641205601	2.23633697282552	2.68136088378668	-3.85842909813682	-3.50572686365675	0.62388211999218	-2.62774334557938	-0.855745804055848	-0.581056602823082	0.40808024671274	3.71997255303842	-0.446644991054638	-1.5255559628693	-0.61781298383675	-1.79903730768678	2.41930394784762	3.43650657487063	0.49336117636451	0.891844569047538	1.06299224312912	2.04561899421688	-1.45961276250928	1.45164390926465	-0.284012599615126	-0.0329405842134318	0.95264471556479	1.79169784124511	0.910442753925207	-0.421010352338003	-0.745908405328587	1.19047744572342	-1.52272454693809	1.76594346330003	0.199080810346434	-2.4993475451114	-0.997174472031025	0.0762727380644909	0.479809317592897	-2.46067680329699	0.663272596947669	-0.397794664931039	0.325339056448011
ACCAACAGTAGCGCCT-1	-1.20552932314684	5.93150723856383	-0.00229450826309466	-2.24005861082071	-1.78555441648127	9.58496874115328	5.72185525214407	-1.3987062422438	0.238943693839703	-1.18363345249991	-1.54477650506588	-1.58700718891014	-3.74805720083861	-2.31109139505389	-0.812819975295479	-3.49460340017667	1.07321096094393	4.54838695129648	-1.44626389141107	2.14086863289376	-2.65230647496167	3.2276852271573	1.86901336677421	2.15357357848525	-0.999392512934717	-1.49321231698812	1.30205110169224	1.57010378800735	1.77525527092544	0.18593929160195	-1.22152578143711	0.159730957653944	-0.272970679775264	0.858067613427516	0.888643132389597	0.917957197246535	2.5299901034054	0.986464135577018	-2.00789679917344	-1.52349594502147	-3.19583386710694	-0.630267113425247	-0.979543642925476	0.820293423315554	-2.04380185397581	-1.35959629671412	0.467634544821629	0.830060152567265	-0.197128594352375
[truncated: 5,694 more rows]
[truncated: 1 more columns]
