# Supplementary material for: White and brown adipose tissue share a convergent fibro-adipogenic progenitor population
Source: EMBO Rep. 2025 Oct 8;26(22):5612–36. doi: 10.1038/s44319-025-00591-6 (PMC12635263; doi:10.1038/s44319-025-00591-6)
Supplement: Supplementary file 8 — Source data Fig. 1 [file 44319_2025_591_MOESM8_ESM.zip › Figure 1 source data/1C/bat_unexcluded_umap_coords.csv]

	umap_1	umap_2
AAACCCAAGATGACCG-1	-0.977329862949428	-6.56620043144049
AAACCCAAGATGGTAT-1	2.6868498197822	1.3904053606051
AAACCCACAACTGAAA-1	-0.17387582146841	-7.50292747840705
AAACCCACATCATCTT-1	-2.50192869984823	-6.3935758434278
AAACCCAGTAACTAAG-1	1.81798186368031	1.85633868351159
AAACCCATCGACGCTG-1	-2.04774154507833	2.37447053566156
AAACCCATCGCCACTT-1	14.9283376804618	-9.31571834907355
AAACGAAAGAATTCAG-1	-3.36426295125204	-0.895051773641725
AAACGAACAAAGGATT-1	-1.09557451092916	-1.63002913818183
AAACGAACAGAGGACT-1	-1.35256613576132	0.246555957939009
AAACGAAGTAACCCTA-1	0.913234519126835	3.24111992492853
AAACGAAGTAACTAAG-1	14.515110599163	-9.70802467689337
AAACGAAGTAAGGTCG-1	2.88392745173258	0.584433186795096
AAACGAATCATTACCT-1	0.479147779109898	4.0720334686297
AAACGAATCGATGCAT-1	1.0469874612121	2.10341960563836
AAACGAATCGTTTACT-1	2.70249842322153	4.27298552169977
AAACGCTAGAATCTAG-1	-1.12894452893454	3.78723508491693
AAACGCTAGCTAATCC-1	-3.45115364873129	4.87131053581415
AAACGCTCACCGTCGA-1	1.82038632995171	4.67058259620843
AAACGCTGTCGATTAC-1	-1.70869315945822	-4.16836708411994
AAACGCTGTTGAATCC-1	0.3719403616218	1.67022937908349
AAACGCTTCAGGGTAG-1	2.75489352858347	1.81780380382715
AAACGCTTCCATCACC-1	3.65313123381418	4.538564506914
AAACGCTTCGGCTGGT-1	-2.13466323697287	0.622722093011717
AAACGCTTCTTCTTCC-1	-3.89154232823568	0.140598002817015
AAAGAACAGATGCCGA-1	2.2928941718368	0.811440441753248
AAAGAACGTCTGATAC-1	2.04675446665567	3.94702989235101
AAAGAACTCATCGCTC-1	-3.52108515584188	2.78611261024652
AAAGAACTCCGGACTG-1	2.37925426876825	2.24635178222833
AAAGGATAGAGGTGCT-1	-0.433925045368252	-0.913855131719728
AAAGGATAGGACATCG-1	2.47670625365061	5.42522460594354
AAAGGATAGGGATGTC-1	2.01746480381769	1.70302528515039
AAAGGATAGTCTTCCC-1	0.476542936923924	5.59282857551752
AAAGGATCACAAATAG-1	-0.270580662128506	2.77408892288385
AAAGGATCATGTGTCA-1	1.95970925903601	3.6886037029284
AAAGGATCATTACTCT-1	0.301833974483433	2.23485142364679
AAAGGATGTAGCTGCC-1	-2.56650532567221	-0.134439226244112
AAAGGATGTCGGAACA-1	0.739993678691807	-4.9928566776258
AAAGGATTCCATGATG-1	-1.00064934575277	5.10399943962274
AAAGGATTCGCCATAA-1	0.211528288486424	-6.60642021522345
AAAGGATTCGGTCGGT-1	-1.85033000790792	-3.56669300422492
AAAGGATTCGTCGCTT-1	3.02623187220377	0.597010966386179
AAAGGGCAGCGTCAAG-1	1.58944931841177	3.27965027465997
AAAGGGCCACTCCCTA-1	-2.26842917287069	3.51834470405755
AAAGGGCGTAGTCGGA-1	-1.96675528371054	-0.809181150053163
AAAGGGCGTCACTGAT-1	-1.88373745763021	0.0782950259703199
AAAGGGCGTCGCGGTT-1	-2.76174200856405	1.78634947910486
AAAGGTACAGCTGTTA-1	-2.04683460080343	-2.8801469169599
AAAGGTAGTTACCCTC-1	-2.52568758809286	3.38880807533441
AAAGGTAGTTATGTGC-1	-2.42128886067587	3.83383685722528
AAAGGTATCCCTTGGT-1	-1.23246420705038	2.55930430069147
AAAGTCCAGCACTAGG-1	-0.506246221897182	-1.10055809840979
AAAGTCCAGGGACTGT-1	0.173729764583531	2.84633905067621
AAAGTCCAGTCTTCCC-1	-2.65301979863363	4.62554103508172
AAAGTCCCAACACACT-1	1.47585366881174	5.72591811790643
AAAGTCCGTCATCCCT-1	0.460503446224156	4.30960899963556
AAAGTCCTCAGGAAAT-1	14.3506971470146	4.85154372825799
AAAGTCCTCCATTGGA-1	-2.18786491238791	-5.20971363410773
AAAGTGAAGCACGATG-1	4.03575979388041	2.09638041629968
AAAGTGACAAGCTGTT-1	-0.252104652759609	2.19786566868005
AAAGTGACAGAGGGTT-1	-1.94064058148581	-3.35823052749457
AAAGTGAGTAATTAGG-1	-1.90969694935995	1.60837906971155
AAAGTGATCACTTGTT-1	-0.0601723321648215	4.18589383735834
AAAGTGATCTTACACT-1	-0.170438302394924	3.62665468826471
AAATGGACAAACTCGT-1	1.95620615995211	-6.87880819663825
AAATGGACACTGCGAC-1	-3.39049233281332	0.414311129595617
AAATGGAGTACGATTC-1	0.0559444299964333	4.06281096115289
AAATGGAGTCCTGGGT-1	-1.13649453007895	0.217991117383818
AAATGGAGTCGGTGTC-1	-1.99286664807516	-4.92417829856696
AAATGGAGTGTCATCA-1	-2.3365796931954	0.382223237301687
AAATGGATCGTTCATT-1	3.25854204809946	5.00442201271234
AACAAAGAGACATGCG-1	0.571791159274998	4.9935935176867
AACAAAGAGCTAGAAT-1	-4.18962134206015	2.16264528408227
AACAAAGAGTGCACCC-1	-1.24288190686422	1.33281416073022
AACAAAGGTCCTACAA-1	1.14384876406473	6.08393937721429
AACAAAGTCAGACCCG-1	-1.82701648556906	4.94963723793207
AACAAAGTCAGTCAGT-1	-3.58988322102743	3.76962477340875
AACAACCAGAGCTGAC-1	-2.58714426839071	0.374609533693175
AACAACCAGATCCTAC-1	-0.627869499561367	3.0692213214892
AACAACCAGGTAGTCG-1	-1.29157985532003	2.36956423893152
AACAACCCAATAGTGA-1	-4.46471060597616	3.81286174431024
AACAACCCACGGATCC-1	3.14197765505594	1.86421186103998
AACAACCCAGAACCGA-1	-1.73300994717794	4.2697132267016
AACAACCGTTGGGTTT-1	-3.33898295247274	1.17538386955438
AACAACCTCTCATTTG-1	-2.69798125111776	2.38167971744714
AACAAGAAGCTATCTG-1	-0.442336691257534	0.929163608695845
AACAAGAAGTAAAGCT-1	-1.06108678662497	1.65692848339258
AACAAGAGTACAGAGC-1	3.7322542539863	3.97837645187555
AACAAGAGTATGCTTG-1	-2.98585642659384	3.60532743110834
AACAAGAGTTCCACGG-1	-1.94017280423361	1.79183310642419
AACAAGATCCCATAGA-1	-0.602097404834804	-0.022331949327608
AACAAGATCTTCGGAA-1	-1.0980805286141	-1.86021345481696
AACACACAGAACTCCT-1	-0.119251025554714	2.09380430355249
AACACACAGTCGTCTA-1	1.46349902665895	1.5590415634173
AACACACAGTCTACCA-1	-1.45791162335592	2.57048493995843
AACACACAGTGGAATT-1	-0.629061115619717	4.4570100940722
AACACACCAGTAGGAC-1	1.99430443561358	1.08217412605462
AACACACCATGGTACT-1	-0.052870286342678	3.83779102935968
AACACACGTTCGATTG-1	-0.836754692432461	0.280468646432738
AACAGGGAGCGCATCC-1	-1.28780592763144	3.14947134628473
AACAGGGAGTATCTGC-1	0.748085605266514	0.468334678556303
AACAGGGAGTCACGAG-1	-2.28949345433432	-6.41912477836432
AACAGGGAGTCCCTAA-1	-1.64289511525351	-0.560136731718202
AACAGGGAGTGTCATC-1	-1.97308434331137	1.39080185070215
AACAGGGCAAGGCAAC-1	2.24114988959116	-6.23540609702887
AACAGGGCAGCTTTCC-1	-4.196061981556	0.974054876710753
AACAGGGCAGTAGGAC-1	-1.18353880727011	5.0507772602099
AACAGGGCATGGCCAC-1	0.430169092777195	-6.49149959907355
AACAGGGCATGTGCCG-1	-2.43393744313436	-6.84502094611945
AACAGGGGTAACACGG-1	3.63626907980722	2.3661453165072
AACAGGGGTTCTTGCC-1	2.67397956764978	3.1671262420672
AACAGGGTCATGCATG-1	2.48403643286509	5.66226798668085
AACAGGGTCCGCACTT-1	-1.70562399708944	0.261111263181547
AACAGGGTCGCCACTT-1	1.12840514099878	-5.08937042579474
AACCAACAGGTCACAG-1	1.49323995626253	3.5323377288836
AACCAACAGTGGTTGG-1	0.471344219806614	-7.44134682044806
AACCAACCATACTGAC-1	-1.39323080861288	4.71369630470453
AACCAACCATTGTCGA-1	2.61250667488855	5.11554891243158
AACCAACTCATGAAAG-1	-3.41448344075399	2.2143754400271
AACCAACTCGGACTTA-1	-1.4959670432778	-6.79143970832648
AACCAACTCGTGGAAG-1	-1.57574333035666	5.26301223411737
AACCACAAGAAACTCA-1	2.18900387203974	-5.78785103187384
AACCACAAGATGACAT-1	-2.00207008206564	-7.62182014808478
AACCACAAGGGATCAC-1	-2.20844425046164	5.25037938728509
AACCACAAGTAAGCAT-1	1.67114113486094	3.54671961441217
AACCACAGTCCGAAAG-1	-4.27113045537191	3.36435085907159
AACCACAGTGACTCGC-1	4.24210535204691	2.69060904159723
AACCACAGTGTGTGTT-1	-0.243361008998928	-0.556015308950563
AACCACAGTTTAGACC-1	2.76639090693277	5.31867438926874
AACCATGAGTGCACTT-1	2.6461759082107	3.20023709907709
AACCATGCAAATGAAC-1	-0.477271688816128	4.67529613151727
AACCATGCACAAGCAG-1	1.8065763733415	-6.15490835532965
AACCATGCAGGGTTGA-1	2.01049061334414	6.07954675331293
AACCATGGTCGTCAGC-1	-1.92212427937704	-4.72366922721686
AACCATGGTCTGGTTA-1	2.77272831118387	3.73457605018793
AACCATGGTGAATGTA-1	-1.1560753711434	4.44040352478204
AACCCAAAGCTAATCC-1	0.370023953082981	-7.7757460437757
AACCCAAAGTGATAGT-1	-0.350849045154629	2.05803794040857
AACCCAACACGCTATA-1	-2.98095883214193	5.11570293083368
AACCCAACACGCTTAA-1	2.58809165871424	-5.14481848106207
AACCCAAGTAAGATCA-1	0.239506708743992	-0.00145625696005425
AACCCAAGTACAAACA-1	14.9380069843559	5.31966287269769
AACCCAAGTTGTGCAT-1	-2.81176461064535	0.591099731619934
AACCCAATCGCGCTGA-1	-2.77848233067709	3.77857143058954
AACCCAATCTTGGTGA-1	-1.76606191479879	3.84707218780694
AACCTGAAGCATTGTC-1	-2.58825196110922	1.48579860105691
AACCTGAAGCGTGTTT-1	-2.45547951543051	0.353192184116224
AACCTGAAGGTGGTTG-1	0.637498604419651	-5.94872778281989
AACCTGAAGTTCAACC-1	-0.704033745166836	3.76975566520868
AACCTGACAGGGTTGA-1	0.825121091964665	3.86580330505548
AACCTGAGTACGATTC-1	-3.69984902226645	-0.114870663736482
AACCTGATCTATTCGT-1	-1.49837149464804	4.80953866615472
AACCTTTAGAAATCCA-1	-1.59484614217001	4.42424375190912
AACCTTTCAAATCGTC-1	-1.04198564374166	5.90057164802728
AACCTTTCACTCCGGA-1	2.64745228207392	2.18153196945367
AACCTTTCATCGAGCC-1	-0.603611839649258	-7.67288368568244
AACGAAAAGAATTTGG-1	-1.55895437085348	1.8668252862948
AACGAAAAGATGGGCT-1	-2.36840618931967	2.06871599331079
AACGAAAGTAATCAGA-1	-4.53351963841635	3.81724506988702
AACGAAAGTGAGATTA-1	-0.0710452922554587	2.66196018829523
AACGAAAGTTAACCTG-1	2.34119926607889	4.66658860817132
AACGAAATCAAGCCAT-1	2.39800672447962	0.210777286435942
AACGAAATCCTCAGGG-1	-3.88441742741781	1.51399356498895
AACGGGAAGACCTCAT-1	2.49213145888132	4.72484237327753
AACGGGAAGAGATCGC-1	-2.15047897183615	4.25624639167962
AACGGGAAGCTCGCAC-1	-1.09886468732077	-0.182336386297365
AACGGGATCCAATCTT-1	-4.40633572423178	3.75871402397333
AACGGGATCCTCGATC-1	4.15890990412516	3.10887366905389
AACGGGATCGAAGGAC-1	-4.22036351048666	1.69057923927484
AACGGGATCTTTACAC-1	-1.86164416157919	-5.89537018165412
AACGTCAAGCAACTTC-1	3.1114058367042	5.49673253669916
AACGTCAAGTCAGAGC-1	-0.288896931049404	-7.45606869087042
AACGTCACAGAGGCAT-1	-0.228816164371548	5.23505527153192
AACGTCACAGGGTTGA-1	0.044535981777134	5.4385250247973
AACGTCAGTACAGCGA-1	-1.59508599126059	-0.739307459448
AACGTCAGTACGGGAT-1	14.1948181263236	4.69421083107171
AACGTCAGTGGACTAG-1	-1.09996236645895	-2.93544953689398
AACGTCATCAGCTGTA-1	1.55429594433588	6.06668025627313
AACTTCTAGCGATGCA-1	-1.48146332585531	4.7262881435412
AACTTCTAGGAAAGGT-1	-2.93817032658773	1.58184320106683
AACTTCTAGGCATCGA-1	1.61857842123789	-0.146808918569704
AACTTCTAGGCGCTTC-1	0.142729984882298	4.02552706375299
AACTTCTCACCAGGTC-1	0.503907071712437	-7.79158275947394
AACTTCTCAGCAGATG-1	-1.83623565518576	2.4550741352099
AACTTCTCATGAAGGC-1	1.42112796223444	-6.5680291019422
AACTTCTGTTTCCAAG-1	4.3124943844108	2.73888403549371
AAGAACAAGAATTTGG-1	2.02649702346605	4.24213034286676
AAGAACAAGAGCACTG-1	-2.22380746686178	-2.45893543586554
AAGAACAAGGTTGTTC-1	-0.531134260532436	2.45329350605188
AAGAACACAAATAGCA-1	-1.98542274319845	5.20543367042718
AAGAACACACAGACGA-1	-0.303228271839199	1.21381521597085
AAGAACACACGGCGTT-1	-1.72502602421957	-6.032555755232
AAGAACACAGAGGTAC-1	-3.93217600667196	2.92801648750482
AAGAACAGTAGTGGCA-1	-2.17673624837118	-0.367979403589388
AAGACAAAGATAGCTA-1	3.18272029078287	0.405238930131773
AAGACAAAGCCAGACA-1	-0.262745273944912	1.39850926771341
AAGACAAAGTGCGTCC-1	-2.71385372960287	4.06079918518243
AAGACAACAAATCAGA-1	-2.63995970570761	-5.08498447761359
AAGACAACAGTCGCTG-1	2.47551219380182	4.26076537742792
AAGACAACATGAGTAA-1	-3.26747788274008	1.49374688043771
AAGACAAGTGATATAG-1	-1.42945994221884	-6.86927955970587
AAGACAATCTTACGTT-1	-4.09905375325399	3.15638143196283
AAGACTCAGTGCTCGC-1	-0.105545414325771	-5.76629083976569
AAGACTCCACTATCCC-1	1.27687876141352	5.30774289741693
AAGACTCCATGATAGA-1	0.0846692196158791	3.03468853607355
AAGACTCGTTAAGGAT-1	-1.82396210515219	0.226254824544768
AAGATAGAGGTCGTAG-1	3.27351783430857	2.72083908691583
AAGATAGAGTGCAACG-1	-0.514364136097011	0.760296944524626
AAGATAGAGTGGACGT-1	-1.29033006512838	-3.64850300178351
AAGATAGCAAAGGATT-1	-2.57712162816244	0.275128338481764
AAGATAGCATCGGAGA-1	3.47127209818644	2.6310504116076
AAGATAGGTACCACGC-1	1.15424071467203	-8.08054607734503
AAGATAGGTGTCTCCT-1	-3.81233204686361	-0.0205128751737078
AAGATAGGTTCGGACC-1	1.36852793610376	2.30774754657922
AAGATAGTCAGCGTCG-1	-2.2010554202767	0.408502940084318
AAGCATCAGGCACCAA-1	0.0388814083365823	4.80657655372796
AAGCATCAGGTATTGA-1	-0.248742712375698	1.23839962854562
AAGCATCCAAAGTATG-1	0.0617852083472634	1.47932839765726
AAGCATCCAGGACTTT-1	1.50100486195368	-7.0969449840528
AAGCATCGTAGACACG-1	-2.44886339986044	4.05211407318292
AAGCATCTCCCGAATA-1	-1.17164815747457	-7.45613258704962
AAGCATCTCCGATAAC-1	1.65477545774263	1.63386696949182
AAGCCATAGGTTGGTG-1	-0.570976866123257	-0.717717941854616
AAGCCATGTCTGTAAC-1	3.73472212469858	4.85975820198236
AAGCCATGTTCCAAAC-1	-2.47496689641195	2.49659651889978
AAGCGAGAGAGGCGGA-1	1.99092242336554	-0.417695458982607
AAGCGAGAGCAATAGT-1	1.82286441540998	-5.15912311897101
AAGCGAGAGCGACTGA-1	-0.419245613452969	0.460848387326578
AAGCGAGAGGTAGCCA-1	4.53048859751505	2.36620730533777
AAGCGAGAGTAATTGG-1	0.518239604595127	4.36799604072748
AAGCGAGCATGCAGCC-1	-4.84184683644491	3.06035811081109
AAGCGAGTCAGGAAGC-1	-0.0202492603035545	1.01590985431848
AAGCGAGTCATCTACT-1	14.4053856006889	4.88636571541009
AAGCGAGTCCATTGTT-1	-0.427252186176357	1.33273089304147
AAGCGAGTCCCGAGAC-1	-1.70756186330038	-6.34159630164923
AAGCGAGTCCCTGGTT-1	4.16166864550394	4.61481315269647
AAGCGTTAGAGCCGAT-1	-2.65112675511557	4.90866643562494
AAGCGTTGTAAGGCCA-1	-2.40440644108969	0.262566242362837
AAGCGTTGTCTTCATT-1	-1.90020335995871	-5.5772597156507
AAGCGTTGTTCTCCCA-1	-0.73145593487936	-0.0174545012456377
AAGGAATAGAGCCGAT-1	-2.71710289799887	-0.365363892171999
AAGGAATAGCCTCTGG-1	3.1241900793342	-0.179256256673952
AAGGAATAGGCATCTT-1	-0.751139295932827	-0.985557373617311
AAGGAATGTGCTAGCC-1	-3.09569014394003	2.4204369224566
AAGGAATGTTAGTTCG-1	-0.526917112705288	1.29013079776941
AAGGAATTCATGCAGT-1	-1.22606481396872	0.150563720609526
AAGGTAAAGGTTGACG-1	1.19248835957331	-6.6478516422254
AAGGTAAAGTGACACG-1	0.313668715122166	-1.04343956336798
AAGGTAACAATCTCGA-1	-1.82438267552572	-2.27872484550299
AAGGTAACACTAGAGG-1	0.757938610675755	2.79019719734369
AAGGTAAGTCCGAAAG-1	-2.76464880788046	4.562490288164
AAGGTAAGTTCGGTTA-1	1.90791054284853	3.88079005851922
AAGTACCAGCGTCTCG-1	-3.17556465947348	3.16013008728204
AAGTACCCAAACTCGT-1	-3.64406050526815	2.47429269924341
AAGTACCCAACGACAG-1	-0.989674938556728	2.72240978851495
AAGTACCCAAGTCGTT-1	-1.5818144210549	4.08935338630853
AAGTACCCAATTTCGG-1	-0.52581514203268	-3.7971665225965
AAGTACCCATGTTCAG-1	-3.31673182332235	-5.34080284461798
AAGTACCGTACGACAG-1	-0.117724431392727	-0.139563497160097
AAGTACCTCGCTCCTA-1	-0.846425426837978	2.79436499252496
AAGTCGTAGACGGAAA-1	-1.90080679738241	0.0127962864893476
AAGTCGTAGGTCGTCC-1	2.20311860955042	-6.58548038825812
AAGTCGTAGGTTGGTG-1	-0.0118186601372336	0.74612610414205
AAGTCGTAGTCGGCAA-1	-4.13186873280722	0.271226886655668
AAGTCGTCACCTCGTT-1	-1.72998894536215	-1.17164641246619
AAGTCGTTCATCACTT-1	-1.94737995946127	3.32103735580621
AAGTCGTTCGACACTA-1	-0.568948162433681	-4.19979637489142
AAGTCGTTCTGAGATC-1	-0.990601433155117	1.76284236087976
AAGTCGTTCTTGAGCA-1	0.343455540302219	-6.64983766898932
AAGTGAAAGTCACAGG-1	3.65237890398783	0.828156147147993
AAGTGAACACACCTTC-1	0.79271923220438	1.56227440014062
AAGTGAACACTTGACA-1	-2.49839629018026	-5.06948536262335
AAGTGAAGTTGAATCC-1	1.70046302518529	-6.62043684348883
AAGTGAATCATGAGTC-1	-0.300172460910854	2.90393883361993
AAGTGAATCCAAACCA-1	-1.03014363133627	-5.36168068275275
AAGTGAATCCGATAAC-1	-0.789621723529873	-6.32806223258795
AAGTGAATCTCGACGG-1	-1.84096492612082	2.83137184753595
AAGTTCGAGTTCCAGT-1	1.36032955563349	2.853754583742
AAGTTCGCAGGATCTT-1	14.957999812725	-9.27736442909064
AAGTTCGCAGTCAGAG-1	1.06465725815577	3.59504849090753
AAGTTCGGTCCCACGA-1	-4.01363266789633	2.04927391185937
AAGTTCGGTTCTCTAT-1	-0.197301400539455	3.40268761291681
AAGTTCGTCATTCGTT-1	3.48868034994883	1.16791838779626
AATAGAGAGATACGAT-1	-0.980846060154018	-1.10718851909461
AATAGAGGTGGCTTGC-1	-2.01156033360678	2.75036603584466
AATAGAGGTGTCACAT-1	-3.52619732701498	0.0934417881029646
AATAGAGTCGATCCAA-1	-1.02777327382284	-6.09902494773688
AATCACGAGGCCACCT-1	2.36851917422098	5.7702744640368
AATCACGAGTAGAATC-1	-2.21278466069418	-4.9433223567945
AATCACGCAGACCAGA-1	0.269197570445957	-7.02717369422736
AATCACGCAGCAAGAC-1	1.64065248734039	3.41829711570917
AATCACGGTGGGATTG-1	-1.50206555211264	4.53348285331903
AATCACGTCACTTATC-1	-1.44987953984457	3.4259050525683
AATCGACAGCTAATGA-1	1.16213576710505	-0.565860327337404
AATCGACCACAACATC-1	0.75501410877985	-6.94993513450446
AATCGACCAGGCGTTC-1	-3.56350697362143	2.63828808441339
AATCGACGTAGGAGTC-1	4.52472935831827	1.11624437942682
AATCGACGTGACGCCT-1	2.10627158201021	1.96319848671136
AATCGACGTTGTGTAC-1	1.69732180452627	-7.05345505103888
AATCGACGTTTGGAAA-1	-0.43761147343832	3.75913173332391
AATCGTGAGGCCTGCT-1	-0.589685572025356	-5.63008850440802
AATCGTGGTAGACGTG-1	-2.24333609425741	-6.73378723487677
AATCGTGTCTCACCCA-1	-0.952856195804653	0.648332688953261
AATCGTGTCTGGCCTT-1	0.0781750551490212	3.92098170890985
AATGAAGAGGTTAAAC-1	-3.32527436101156	-0.0258177481633624
AATGAAGCACCGGCTA-1	3.8483945003776	1.4685041345614
AATGAAGCATGGTACT-1	-2.09256137692648	-5.07897823676886
AATGAAGCATGTCGTA-1	-2.26345146977621	-1.27345245704474
AATGAAGGTGAGGATC-1	-2.28389300191122	-4.36909263953986
AATGAAGGTTGGACTT-1	-2.49589432561117	-1.90039294586005
AATGAAGTCCACAGGC-1	0.909337865474644	-6.90495890006842
AATGAAGTCTCATTGT-1	2.2449769846229	5.75309211387811
AATGACCCAAGAGTAT-1	2.82666121638102	0.296004626895765
AATGACCCAATCTAGC-1	-4.02967871510702	4.11389857902704
AATGACCGTCGCAGTC-1	-4.2297214397164	2.93669206276117
AATGACCGTGTTAGCT-1	-2.15587200009542	3.72832399978815
AATGACCGTTATGTGC-1	-1.61498392903524	2.24942094459711
AATGACCTCTGGCCTT-1	3.15926550543589	3.62358838691888
AATGCCAAGCTGACTT-1	-1.53201450192648	2.41136032715021
AATGCCAAGGCTCTCG-1	0.409124480846348	-5.62421720847907
AATGCCACAAGCTACT-1	-0.662736786243496	-0.75672369823279
AATGCCAGTACGATTC-1	1.58435182488245	-7.31337231025519
AATGCCAGTCCGATCG-1	3.83069454348368	2.58148771896539
AATGCCAGTGCGGATA-1	-0.385035169956264	1.24287313594995
AATGGAAAGAGTACCG-1	-0.453272474643764	4.98736936226068
AATGGAAAGATTGAGT-1	1.29457898652834	4.25647336616693
AATGGAAGTCGAAGCA-1	-3.78307617985922	0.0454973615664045
AATGGAAGTTCGAGCC-1	2.0921052864818	1.49861294403253
AATGGCTAGTGCAAAT-1	-0.183640850421963	0.73711175098596
AATGGCTGTGGCAGAT-1	3.95407162821573	2.61379653587518
AATGGCTGTGGTAACG-1	4.00079570925516	0.711353380228857
AATGGCTGTTTGTTGG-1	-3.20811737858969	4.8975904621142
AATGGCTTCGAACCAT-1	-1.68698443257528	5.89166242256341
AATTCCTAGATACATG-1	-2.14371694409567	-4.45093696937384
AATTCCTAGTTGAATG-1	-3.32840384328085	-0.630050119016786
AATTCCTCACGCAGTC-1	1.08912848151011	5.42473203315912
AATTCCTCATCATCCC-1	2.56847726023478	1.897051874544
AATTCCTTCAAGTCGT-1	1.80528285196704	-5.96349161491217
AATTCCTTCGTGCAGC-1	-2.38574494206625	-5.97388046607794
AATTTCCAGACAACTA-1	-1.56015600049215	-0.877748068426271
AATTTCCAGTCGAAAT-1	-1.9952505954476	4.82236796989618
AATTTCCCATCGCTAA-1	-0.206746352550564	1.67184645309625
AATTTCCTCAGCGCAC-1	2.06087084329409	4.89641172065912
AATTTCCTCCGCTGTT-1	-0.867102993366299	5.27988797798334
ACAAAGAAGGTCCAGA-1	-2.71932543599325	-5.93233173713507
ACAAAGAAGTGCCAGA-1	4.00443707621378	2.08537382259546
ACAAAGACAAAGGCAC-1	3.0112795702247	1.33671647682367
ACAAAGAGTGGGTTGA-1	-1.247660053608	0.328336108471731
ACAAAGATCATCTACT-1	0.904356466892185	2.91984588279901
ACAAAGATCGGCACTG-1	0.952486919525089	-4.7815358005506
ACAAAGATCTTAGCTT-1	0.228127824428501	-0.33747046813788
ACAACCAAGAGTCAGC-1	-2.23916615330893	1.64892739429651
ACAACCAAGAGTGTGC-1	-0.983551157352505	0.593069482590536
ACAACCAAGATGAATC-1	1.84941078192276	4.79463893547235
ACAACCAAGCTAAATG-1	-2.45365179860311	2.35887009277521
ACAACCAGTACAGTTC-1	-4.24777926289755	4.71287852897821
ACAACCAGTAGATGTA-1	-4.49889935338217	3.28962713852106
ACAACCAGTCACCTTC-1	-2.06431688153463	-6.62738960609259
ACAACCAGTGAGATAT-1	-1.55043996655661	-3.17326920852484
ACAACCAGTTAATGAG-1	-2.7992524036141	0.658260550345759
ACAACCATCGACACCG-1	-1.56046570622641	4.40229446067987
ACAACCATCTGAACGT-1	-2.17818988644796	3.68894511833368
ACAAGCTAGAGGTGCT-1	-0.891747368213711	-6.46980160102667
ACAAGCTAGTGCTACT-1	-1.29075206601339	-4.53819006309332
ACAAGCTCACTCAGAT-1	-1.55631293141561	-5.93924396858039
ACAAGCTCATAAGCAA-1	-0.508124245044765	-7.74330013618292
ACAAGCTGTAGAGTTA-1	-3.04198206746298	-0.8605894409162
ACAAGCTGTATAGGGC-1	-1.72009695851522	3.20953208580194
ACAAGCTGTGCAAGAC-1	-2.89081515156942	0.526965169231872
ACAAGCTGTTCTTAGG-1	-2.36618317448812	0.154162529851774
ACAAGCTTCCCGATCT-1	-2.28040875279623	-3.05051701888861
ACAAGCTTCCGAACGC-1	-0.127321375248012	5.5067475475329
ACAAGCTTCTATCGCC-1	-1.92695773923117	-6.02667110786261
ACACAGTAGATGCTTC-1	-4.51621569478231	1.41054898872552
ACACAGTCAGAGGTTG-1	-1.95958794438559	1.99310654773889
ACACAGTCAGGTTCAT-1	-0.894977701541958	2.28092271461664
ACACAGTGTCTGGTTA-1	-1.04676212155539	3.73963004722772
ACACAGTGTGAGGCAT-1	0.540281879070225	2.07419783249078
ACACAGTGTGCCTATA-1	0.0950409046439553	3.94269281997857
ACACAGTTCAATCGGT-1	1.13997845566553	-5.90621488914313
ACACCAAAGACTTAAG-1	-0.918430937168178	-5.67841308936896
ACACCAATCGCGTGCA-1	-2.29074276768881	-4.9373237453443
ACACCAATCTGAGATC-1	-1.15904058301168	3.20337111129938
ACACGCGAGCTAGATA-1	2.45978503144068	0.527846250678877
ACACGCGCAAACGGCA-1	-1.56872238003927	1.35311168804346
ACACGCGCACAGTCAT-1	-1.65336455189901	-4.96250551566901
ACACGCGCAGCTGAAG-1	-0.651301277515469	3.29183680191217
ACACGCGGTACGTACT-1	-0.727329624530849	-4.52340477332892
ACACGCGGTATACCCA-1	-2.02131451451498	2.3249220289248
ACACGCGGTGCTTCAA-1	1.04843257582468	-7.54784935340705
ACACGCGTCAACGAGG-1	-0.886312616703091	4.75967675819574
ACACGCGTCACTCGAA-1	-2.30733383977133	-6.87200277671637
ACACTGACATGCCATA-1	-1.70673216664511	1.72337919845758
ACACTGACATGTCGTA-1	2.30715887463373	-5.27175587043585
ACAGAAAAGTGTAGTA-1	-2.17989696347433	0.466122541572432
ACAGAAACAATGAGCG-1	0.303528296115818	3.4244275726336
ACAGAAACAGAGGACT-1	2.23860074794573	1.28391594066797
ACAGAAAGTCAGGTGA-1	-1.38539899670797	-3.03753751144232
ACAGAAAGTTTCGATG-1	-0.927065981266079	-4.76143139228644
ACAGAAATCCCACAGG-1	-3.39777649724203	3.39142781868158
ACAGCCGAGGCACTCC-1	-0.708304537174282	4.30309898033319
ACAGCCGAGGGCCAAT-1	0.44105588114542	-6.38165491447272
ACAGCCGCACAAGCCC-1	-2.30139387929159	-7.52555149421515
ACAGCCGCAGCAAGAC-1	-2.91367758595663	1.56735009327112
ACAGCCGGTAGTCGTT-1	-1.90650571667868	4.67908889427362
ACAGCCGTCCATACAG-1	-2.0736402400704	0.545419300436507
ACAGCCGTCGTCGCTT-1	-1.49028076016623	-6.73156660423102
ACAGCCGTCTCGTGGG-1	-4.31802643620687	1.05669737234292
ACAGCCGTCTGCGGGT-1	15.0014244190483	-9.23240249976935
ACAGCCGTCTTCGGTC-1	-2.48678912007528	4.23679501190362
ACAGGGAAGTTGGGAC-1	-4.15711106145102	2.79770213737665
ACAGGGACACTGAATC-1	0.812047826412144	-0.901914652441164
ACAGGGAGTAATTGGA-1	1.97782692528051	0.37051076069055
ACAGGGATCCATTTCA-1	0.764500247600498	4.58719665184198
ACAGGGATCTCGGTAA-1	2.79311977541727	4.4565389789599
ACATCCCAGCCTGCCA-1	2.11511366284174	0.303104866291861
ACATCCCCATCGATAC-1	0.933370398643437	4.28228623047052
ACATCCCGTACCAGAG-1	-2.51957405888754	2.44868976249872
ACATCCCGTCACTAGT-1	-1.45353139722067	5.18444711342035
ACATCCCGTCAGGAGT-1	14.8544775120048	-9.3519703708631
ACATCCCGTCTTGCTC-1	-1.53514851414877	-5.74351232871832
ACATCCCGTGCCCTTT-1	3.43471823847574	0.290270451452116
ACATCCCTCCACTGAA-1	-0.865000618335781	3.65044147148309
ACATCGAAGCCAAGCA-1	-2.52005089604574	-6.95876568183722
ACATCGACATGAAAGT-1	-1.84648050152975	-4.07488077506842
ACATGCACAGCTTTCC-1	0.463812338474217	3.87252790107904
ACATGCATCCACGGGT-1	2.0313020221023	5.51866466179071
ACATGCATCTATGCCC-1	-3.93260992848593	1.14138150587259
ACATTTCAGTGCACTT-1	-0.603861463901577	-5.1543213687879
ACATTTCCAACCTAAC-1	-1.91780461156088	-6.13482921943488
ACATTTCGTCGCAACC-1	-0.499770058033047	-5.69423406944098
ACATTTCTCGGACGTC-1	1.24254660523218	-0.287735220049044
ACCAAACAGCGACAGT-1	-0.829708946582851	-6.80680626258673
ACCAAACAGGCCCAAA-1	1.03385292208475	-5.38934295997443
ACCAAACAGGGAGGCA-1	-2.10871876561361	1.52468276395975
ACCAAACCAAATCAGA-1	2.84427999174875	4.69513208046136
ACCAAACCAGCATCTA-1	-0.624647987720547	-4.96866720542731
ACCAAACGTAGTAAGT-1	0.188531505229893	1.85476357116876
ACCAAACGTTTCCAAG-1	-0.967913282749233	4.75102693214593
ACCAAACTCACTAGCA-1	-1.91160715901571	-6.27106541023078
ACCAAACTCTCCATAT-1	0.0947877041129495	-6.81967657432379
ACCAACAAGCATGAAT-1	-1.6681705840798	-7.18591564521613
ACCAACAGTAGCGCCT-1	0.310463892581883	3.61313087120233
ACCAACAGTCCCAAAT-1	0.276968943241062	3.27606445923028
ACCAACAGTTCCACGG-1	-2.04577721440512	-0.141615565870424
ACCAACATCCTCTGCA-1	-1.29950131261068	-7.16337507591071
ACCACAAGTAACGATA-1	3.97124301111979	4.69280225410638
ACCACAAGTAGCGTTT-1	14.0553442112235	-9.8597828708631
ACCACAAGTCTAGTGT-1	-4.03347004735189	1.16579759493051
ACCACAAGTTCAAGGG-1	-0.484052313205776	-7.7950388751966
ACCACAATCCTTCGAC-1	-0.280789745685635	-0.174787398431917
ACCACAATCTTAGTTC-1	7.06003152048868	12.3602822460192
ACCATTTAGTACTCGT-1	2.22935672319216	5.51168185844598
ACCATTTGTAAGATCA-1	0.958245443466129	-5.40045231208624
ACCATTTGTCGTGTTA-1	-1.85821284138876	0.838390443469862
ACCATTTTCCCTAGGG-1	0.249551760318699	5.13787633552728
ACCATTTTCTGTGCTC-1	0.555656301143589	2.79228884353815
ACCCAAAAGGCACCAA-1	0.890532242420139	2.25154847278772
ACCCAAACAAGACCGA-1	1.57025301671309	-0.0998465381604632
ACCCAAACAGCCTTCT-1	-0.166255606052456	5.30657130851922
ACCCAAAGTCGATTTG-1	-0.062722695705471	-3.91316097602667
ACCCAAAGTTCAGCTA-1	-3.34868658864218	2.59878427162347
ACCCAAATCAGACAAA-1	-1.44554675900656	-6.89198749885382
ACCCTCAAGGCATGGT-1	-2.45555962407309	-3.99933021888556
ACCCTCACAAGGCTTT-1	-3.91940392338949	4.44810182228265
ACCCTCAGTATGCTAC-1	-0.810360802051601	5.03839141502557
ACCCTCAGTGGGCTCT-1	-0.740049494144497	3.76445347442804
ACCCTTGAGCCTTCTC-1	1.48924236214441	-7.03368538245978
ACCCTTGAGTCCGCCA-1	-1.72553266370016	-5.52688663825812
ACCCTTGCAGCTTTGA-1	1.9191690555839	-5.61995380744757
ACCCTTGCAGTATTCG-1	-2.8793944247933	-6.05171793327155
ACCCTTGGTCTCGACG-1	0.609033929470005	-5.14924591407599
ACCGTTCAGGTCTGGA-1	-2.35268677556234	-6.89907186851325
ACCGTTCCAGCAGACA-1	1.66392767644209	5.14130288734613
ACCGTTCCATACCACA-1	-1.20774616086203	1.7205451168078
ACCGTTCTCAAAGACA-1	-2.39403809392172	-6.51115864143195
ACCGTTCTCCAACCAA-1	1.15314530051035	-7.55202263221564
ACCTACCAGCGTGAAC-1	-1.16929568135458	-0.170218821619173
ACCTACCAGGATACCG-1	0.827510284545841	2.00231296196161
ACCTACCAGTCTCCTC-1	-2.52988709294516	5.5679834522265
ACCTACCCATAGGAGC-1	3.55849169409555	2.67984515800653
ACCTACCGTAGACGGT-1	3.71912573492807	4.27813798561273
ACCTACCGTTGTAGCT-1	-1.89152683102804	1.34473044052301
ACCTACCTCTGCGAGC-1	1.33247043407244	-4.95833509788336
ACCTGAAAGATCGGTG-1	3.71401272928995	3.46327239647088
ACCTGAACAATACGCT-1	-0.719788206455288	-5.39279096946539
ACCTGAACAATCTGCA-1	-2.06495560490805	4.0443075336474
ACCTGAACATGACTAC-1	-2.72376812779623	3.80133158340631
ACCTGAAGTCACATTG-1	1.24745480931086	4.89849073066888
ACCTGAATCATGGCCG-1	-0.781075132724819	4.88039809837518
ACCTGAATCCCGTTCA-1	-3.18011607014853	4.28052693977533
ACCTGTCAGACTTCCA-1	0.731909500720921	5.29185754432855
ACCTGTCAGGCCCAAA-1	-1.45404948079306	3.22670632972894
ACCTGTCAGTGTTCAC-1	-2.27011813008505	4.45387918129144
ACCTGTCCAGGTGGAT-1	0.703566419246616	-6.27815407142462
ACCTGTCCATGAGATA-1	-1.14261688077169	4.12011057510553
ACCTGTCGTAAGGAGA-1	0.470913755062046	-1.16247814521613
ACCTGTCGTCAAACGG-1	2.38309543049616	-6.16486423835578
ACCTGTCTCATGACAC-1	-1.46273554646688	1.35628658905206
ACGATCAAGGTTCAGG-1	-3.76852787816244	1.42521405592142
ACGATCACAACACGAG-1	-4.14135683858114	3.95669681205926
ACGATCAGTAACATAG-1	1.10453163302225	-7.33322161063971
ACGATCAGTGAGTGAC-1	-1.28844775044638	2.92516547813592
ACGATCAGTGTCCTAA-1	-3.17023695790487	0.329053822900633
ACGATCATCAGTCTTT-1	-0.366893185016689	0.988241735841612
ACGATCATCGCCAACG-1	4.53892241633219	1.7103653587359
ACGATGTCAGAGTTGG-1	-2.23855055653769	1.11658418550668
ACGATGTTCGAGAAAT-1	-1.68119419896322	5.1445854343432
ACGCACGAGAAACTAC-1	-0.449760807392177	2.42402071132837
ACGCACGCATTAGGCT-1	2.50313048279566	3.55808025970636
ACGCACGGTCAAGCGA-1	-0.366399181720791	0.232360694553236
ACGCACGGTGACTCGC-1	-2.21067537152487	-6.5625416599256
ACGGAAGCACCGTCTT-1	0.879302310111942	-7.62168091163458
ACGGAAGCAGTCAGTT-1	0.422505246761265	-7.37368696555914
ACGGAAGGTACCAATC-1	-1.59422720753866	-4.65233343467536
ACGGAAGGTAGCTAAA-1	2.37423776305002	-5.96337622031989
ACGGAAGGTATGAGGC-1	1.28768779552263	-4.48350542411627
ACGGAAGGTTACAGCT-1	1.92623962676806	-7.86450832710089
ACGGGTCCAATCGAAA-1	1.78910206100625	-6.17526167259039
ACGGTCGAGCACGTCC-1	-2.40147246205526	-0.0751069746953448
ACGGTCGAGCGTTCAT-1	-1.73178590619284	-6.18418901786627
ACGGTCGAGCTTGTGT-1	3.11154471552652	3.98249537124811
ACGGTCGCACCTGTCT-1	14.8119274250297	5.21869498863397
ACGGTCGCATGTGGTT-1	-0.797564400074062	-4.88051145896735
ACGGTCGGTCGTTATG-1	0.526191221836033	-6.20081966743292
ACGGTCGTCACTGGTA-1	-1.80271710240561	1.93586999550043
ACGGTCGTCCACGTGG-1	0.396003471973362	-5.16759699210944
ACGGTCGTCGTCCTTG-1	-2.29419030034262	-7.10022180900397
ACGGTCGTCTCATAGG-1	1.54741081810278	5.51899701728998
ACGGTTACACGGATCC-1	14.3379856220512	4.82685500755487
ACGGTTACATCCGTTC-1	2.55137430346293	5.09953672065912
ACGTAACAGGTCCCGT-1	-1.97536624753195	2.16749149933038
ACGTAACAGGTGCGAT-1	2.76461278116983	4.14546972885309
ACGTAACTCCAGCACG-1	-0.264417065021572	1.00827548279939
ACGTACAAGCCGTTAT-1	-0.054107440349636	3.68657738342462
ACGTACAAGCGTTACT-1	2.05609618342203	-6.73722713813605
ACGTACAAGGTGCTAG-1	-2.92241515004354	3.638089481737
ACGTAGTAGAAATGGG-1	1.22042255318445	-7.1159970127088
ACGTAGTAGCGTGAAC-1	-0.693513048526821	2.4576330818194
ACGTAGTCATCACCAA-1	-3.37774123036581	-4.28893345222296
ACGTAGTCATGAAGGC-1	-0.563115013477383	-5.1214491687757
ACGTAGTTCCCTCAAC-1	-4.226832760212	2.11241728439508
ACGTCCTAGAATAGTC-1	0.452385055187168	3.97324186935602
ACGTCCTAGAATTGCA-1	0.466615068080845	1.42582565918146
ACGTCCTAGCAACAAT-1	-0.452858103153286	4.81940299644647
ACGTCCTAGTAGCAAT-1	-1.68583740079123	-2.32008570060553
ACGTCCTCAGGTCAGA-1	-2.92921818577963	2.94792205467401
ACGTCCTCAGTTAAAG-1	-3.89550246083456	3.43146950378595
ACGTCCTGTTAGAAAC-1	-2.2147489913674	2.67462927475152
ACGTCCTTCAGATGCT-1	1.06241701758188	-7.64949577674689
ACGTCCTTCCATCACC-1	3.99659477389139	1.5724908746737
ACGTCCTTCTACACTT-1	1.18221651232523	-7.67775219306769
ACGTCCTTCTCCATAT-1	0.0674122444419289	5.83607131614862
ACGTTCCAGAGCCGAT-1	-1.95643462025839	-1.88928860053839
ACGTTCCCAAACGTGG-1	2.01999609387201	3.06729418411432
ACGTTCCCAGGTCAGA-1	-4.40221442067343	3.114496771242
ACGTTCCGTTTGGAGG-1	2.30325190937799	-6.42043846473517
ACGTTCCTCCAAGGGA-1	-3.55970467412191	-0.0300132595044573
ACTACGACAACAAAGT-1	1.9007040283708	4.02086288109003
ACTACGACATTCTTCA-1	-1.61087097012716	3.97361427917657
ACTACGAGTCAAATCC-1	-2.5261229404183	-0.168975587938448
ACTACGAGTTCGGACC-1	1.27886863267702	0.374790985133032
ACTACGAGTTTGAAAG-1	-1.64009822690207	4.09544092788873
ACTACGATCCACAAGT-1	-4.48546494328695	2.30852598323999
ACTACGATCCCTCATG-1	3.95700012362284	4.84223491325555
ACTATCTAGACCGTTT-1	0.957127319934788	1.95539218559442
ACTATCTCAACAGAGC-1	1.54883674001974	3.7133315242785
ACTATCTCACACAGAG-1	3.95171652949137	4.13923699035821
ACTATGGAGAGGTCGT-1	-1.5696483978005	3.41160375251947
ACTATGGAGTTCCAGT-1	1.11795066511911	5.45963794365106
ACTATGGCAGACCTAT-1	-3.49662340962606	-4.01688927039923
ACTATGGCAGTCAGTT-1	-1.39686240040976	4.16265207901178
ACTATGGCATCATGAC-1	-3.46675385319906	2.57909900322137
ACTATGGGTTAAGAAC-1	2.1036432555942	5.01686841621576
ACTATGGTCACTCCGT-1	-1.38409031712728	2.99871617927728
ACTATGGTCTTAGGAC-1	-2.18930543744284	-0.548050221059938
ACTATTCCAGAAGTTA-1	-0.972481382724819	-4.58760565147223
ACTATTCCAGTCGTTA-1	3.70915614283365	2.04760319366632
ACTATTCGTCTGCAAT-1	2.84435580885691	1.36045742407022
ACTATTCGTGTACGCC-1	-2.47005881154257	-5.55960768089118
ACTATTCTCAGACCCG-1	-1.07718790852743	3.41064554825006
ACTATTCTCTATTGTC-1	0.192787992122593	1.28264624252496
ACTATTCTCTCAGTCC-1	0.694974767330113	5.1987994350451
ACTCCCAAGACCAAAT-1	-1.28175319516378	1.12368160858331
ACTCCCAAGAGTAACT-1	-0.678478849765835	-5.71098440513434
ACTCCCAAGATGCAGC-1	3.9316784015922	1.32211548462091
ACTCCCAAGCGCCGTT-1	1.13797508394999	0.609007220711092
ACTCCCACACTGCGTG-1	0.875682996871891	-6.89232414588751
ACTCCCAGTCACAGAG-1	-0.497709167835293	3.52090794220148
ACTCCCAGTTAGTCGT-1	0.122954236629429	2.11264986171899
ACTCCCATCATGGCCG-1	-1.55973328435141	-7.45395820960822
ACTCCCATCTCCGCAT-1	3.74083839571756	2.85361677780328
ACTCTCGAGACTCTTG-1	-2.50862730824667	2.07309109344659
ACTCTCGCAGTCTTCC-1	-2.15689600789267	4.26012879982171
ACTCTCGGTACATTGC-1	-2.59075201832968	1.11852318420587
ACTCTCGGTCACGCTG-1	-1.76367272221762	-3.87018602714362
ACTCTCGGTCAGTTTG-1	1.83499887055439	-7.81639450416388
ACTCTCGGTCATCTAG-1	-1.61900843465048	2.22852343692956
ACTCTCGGTGGAATGC-1	-3.6776932605477	-0.381832357500215
ACTCTCGTCACGATAC-1	-1.97173680150228	2.14273089542566
ACTCTCGTCCTCAGAA-1	14.6342769733695	-9.57704323158087
ACTGATGAGAAATGGG-1	2.64330403721613	4.71045333519159
ACTGATGAGGGCAGAG-1	-1.13978232228476	5.93949967994867
ACTGATGTCAAGAATG-1	2.19466103828234	4.77422887458978
ACTGATGTCATCGACA-1	6.95688687479776	12.4622767604846
ACTGATGTCCGCAGTG-1	-0.867371929523525	3.83066040649591
ACTGATGTCGTGCAGC-1	-1.20714987599569	-0.255398985002657
ACTGCAACAGCCTATA-1	-2.28387392842489	-2.58892696723761
ACTGTCCAGACTGTTC-1	0.760921465518894	2.82563192024408
ACTGTCCAGGATCACG-1	-1.35523189389425	-5.11449354514899
ACTGTCCCACATACTG-1	14.7384554020194	-9.46628540382208
ACTGTCCCACCGTGGT-1	0.638375388744297	-7.24503296241583
ACTGTCCCACGTAGAG-1	-3.16497792088705	3.92831379547296
ACTGTCCCACTACGGC-1	-0.784109247562466	4.97222930565057
ACTGTCCCACTATCGA-1	-1.13293613278585	-4.1128141246778
ACTGTCCGTGCGGATA-1	14.5084119907646	-10.0448223911268
ACTGTGAGTGCCCAGT-1	0.360882627132359	1.78189796581445
ACTGTGATCATTGCGA-1	-3.46080721699911	2.93238741531549
ACTTATCAGCTTCATG-1	3.3640012613563	4.07896429672418
ACTTATCAGGGCAATC-1	-1.01105655514914	4.35096031799493
ACTTATCAGTTGAAGT-1	-0.192562354442654	-7.40537708625617
ACTTATCCATACTTTC-1	-3.58147085988241	1.02753338589845
ACTTATCGTTCCGGTG-1	3.56276844656748	0.960247311736921
ACTTATCTCTACACAG-1	2.18335060990137	2.61657387390314
ACTTCCGAGCTAAACA-1	-1.98058594548422	3.26504928245721
ACTTCCGAGCTATCCA-1	3.03738187468332	3.84008342399774
ACTTCCGAGGTCACTT-1	2.65079830801767	1.23955852165399
ACTTCCGAGTCGCCCA-1	-2.19514955365377	-5.57388227805914
ACTTCCGCACATACGT-1	-3.24688519322592	4.40406424179254
ACTTCCGCAGCTTCCT-1	0.5342219940452	3.54278570785699
ACTTCCGTCCCATACC-1	-1.92941106641012	-4.67932766303839
ACTTCGCAGTCCGCGT-1	0.253079163196507	1.26792306080041
ACTTCGCCAAGCCATT-1	1.90554003632349	-7.15767925605597
ACTTCGCGTATAGGGC-1	-0.426633489963589	2.74107653274713
ACTTCGCTCACTCTTA-1	3.60527216112894	1.36068988218484
ACTTCGCTCAGGAACG-1	-2.70864809834677	-6.85785501823248
ACTTTCAAGCCTCTCT-1	-1.61184300267416	-6.92271059379401
ACTTTCAAGGATGCGT-1	1.06163637554926	-5.10061376914801
ACTTTCACACTCATAG-1	-1.45738567197042	-7.66914242133917
ACTTTCACAGAAATCA-1	-2.91981972539145	-0.465833958242555
ACTTTCAGTAAGATCA-1	-4.02696789586264	4.22772771492181
ACTTTCAGTGGTTTGT-1	-1.98386372410971	4.04230362549005
ACTTTGTAGGAGAATG-1	-2.18496741139608	-1.72111409530463
ACTTTGTCACGTGAGA-1	-2.51324690663534	-6.72204368934455
ACTTTGTTCGACGCTG-1	-0.609809530613003	-5.04267710075202
AGAAATGAGAACGTGC-1	-3.58331240498739	0.462682854379992
AGAAATGCAATTGAAG-1	1.51467502332014	0.622672382737974
AGAAATGCATCAACCA-1	1.70979605829996	1.39240503683267
AGAAATGGTCATCAGT-1	1.31432958162111	-6.61276071891608
AGAAATGGTCTGTGCG-1	-2.47703541600424	3.57860499992547
AGAAATGGTGGGTATG-1	-1.37520731770712	-4.70112532005133
AGAAATGTCCAACTAG-1	2.71218411839289	4.71546632423578
AGAAATGTCGTAACAC-1	-1.15602148854452	-2.00245207176032
AGAAATGTCTAGCATG-1	-0.298152578708706	1.74028915538965
AGAAATGTCTTTCTAG-1	2.48125605500025	0.223227921869139
AGAACAAAGGTAGACC-1	2.00016835546774	-6.95522182807746
AGAACAAAGGTAGTCG-1	0.599221097591343	3.3762474693316
AGAACAAAGTGCTCGC-1	2.07877578056139	-4.88663357124152
AGAACAACAAACAGGC-1	2.35043905890268	-6.11742943153205
AGAACAACAGTGTGGA-1	-0.197610987064419	-7.13933771476569
AGAACAACATAACTCG-1	-2.67802466237265	4.98994762077508
AGAACAAGTTCAGTAC-1	3.64259515917582	2.26223975792108
AGAACAAGTTGACGGA-1	14.1204029194145	4.62986117973504
AGAACAATCGGTCATA-1	0.567295896175327	-6.29612129554572
AGAACCTAGCAAATGT-1	3.21329282439035	5.21153718605218
AGAACCTAGCACTCTA-1	2.42824231303019	-5.14967125282111
AGAACCTAGGACAACC-1	-2.9907602199288	2.28849667682825
AGAACCTAGGCGCTCT-1	4.00471554911417	2.27320748939691
AGAACCTCAGCATTGT-1	-2.90348328435141	0.410773012782911
AGAACCTCAGGCTTGC-1	0.290085183742466	2.57968885078607
AGAACCTGTGTAGTGG-1	-1.43755949818808	-5.81218260154547
AGAACCTGTGTGTCGC-1	0.478765594127598	0.443496521558146
AGAACCTTCTGAGGTT-1	-4.33327330434042	4.35789353027521
AGAAGCGAGATGTAGT-1	-3.04378022038656	0.412395272399763
AGAAGCGAGGTCGTCC-1	0.667760955455723	3.07798725738702
AGAAGCGCAACCGACC-1	-2.27519644581991	-0.703173335645815
AGAAGCGCAGGTCAGA-1	-3.39026058995443	-3.81520622596564
AGAAGCGCATGAATAG-1	4.73292432940287	1.50407070293603
AGAAGCGCATGTGCCG-1	3.81485758936686	0.782825101162771
AGAAGCGGTACGACTT-1	2.19172133720202	5.85880500450311
AGAAGCGGTAGTGCGA-1	-4.06076182210165	0.364546228196005
AGAAGCGGTCACTAGT-1	1.05568991816324	-0.586422141645571
AGAAGCGGTCAGCGTC-1	0.600286828639927	-6.94530027732672
AGAAGCGTCCGTATGA-1	-0.289171589252529	0.310868982221464
AGAAGCGTCCGTGGGT-1	7.01910601771158	12.4815571941393
AGAAGTAAGGAGATAG-1	-2.06458796345907	-2.69233172759833
AGAAGTACACTGCGAC-1	-1.50750125729757	-4.12219303474249
AGAAGTAGTCTCTCTG-1	3.0977966657905	1.85545260086236
AGAAGTAGTTAAGCAA-1	2.05511386907381	4.33143550529657
AGAAGTATCCAGTGTA-1	-1.64600313985067	0.229356829072813
AGAAGTATCTGCTTAT-1	1.69024493015093	-5.6682373844129
AGACAAAAGCTCATAC-1	-3.59008396947103	2.28686625137506
AGACAAACATGTTTGG-1	2.65898250258249	0.255697909738402
AGACACTAGGCAATGC-1	-1.1431256660195	-6.38110130653205
AGACACTCAAGGAGTC-1	-1.32617391431051	-6.81544416770758
AGACACTCACCCTGTT-1	1.46892042672915	6.0284441150683
AGACACTCATCACAGT-1	-2.93127764546591	-4.80590980872931
AGACACTGTCCGGCAT-1	3.07282518065256	4.83003312721429
AGACAGGAGACTCTTG-1	-2.06715954625326	-5.25098579749884
AGACAGGAGGATCACG-1	-0.947126520511684	-4.05967348441901
AGACAGGCAGCTGCCA-1	0.117539750698032	2.4626162685412
AGACAGGCAGTCAGTT-1	-1.53081287228781	4.20175916328607
AGACAGGGTCGGCTAC-1	-2.96468628728109	-4.71951740608039
AGACCATAGCCTCATA-1	14.0512148014335	-9.96773403510871
AGACCATAGTCCCAGC-1	1.47068767464441	4.65016729011712
AGACCATGTGTGAGCA-1	1.94695978081507	-4.5385691486341
AGACCATTCAGAATAG-1	-2.26932658040243	-5.23993461952033
AGACCCGAGCATATGA-1	-4.57474316441732	3.69182879104791
AGACCCGAGCGTTACT-1	1.38703669822496	-4.77856081352057
AGACCCGAGGCTTAAA-1	-3.051530731556	2.33505314960657
AGACCCGCACTACTTT-1	-4.41693486058432	2.45550686493097
AGACCCGCACTAGGTT-1	2.66157119190973	-6.43845766410651
AGACCCGGTAAGTCAA-1	2.60019730246347	1.76794165744958
AGACCCGTCCTAACAG-1	1.78878907329124	-5.50761955604376
AGACCCGTCGCCGAAC-1	0.0479576460151101	2.61153298988519
AGACTCAAGATGATTG-1	2.1231111458568	0.363517064596991
AGACTCAAGCCAAGCA-1	-2.55585516774374	4.95970374717889
AGACTCAAGGCCTGAA-1	-0.934618605014858	5.74782973900018
AGACTCAAGGTGAGAA-1	-2.80320967519003	2.32977170124231
AGACTCAAGTGTAGTA-1	-1.23856223904806	-4.94614857063117
AGACTCAGTATGCTAC-1	-2.3134125598641	-4.46821468696417
AGACTCAGTGTCATCA-1	-4.07945574605185	2.0322818197268
AGACTCAGTTCTTGCC-1	-2.42357004964071	-6.0788204036695
AGACTCATCATCCTAT-1	-0.439473045703945	-7.49438255653205
AGACTCATCATTTCGT-1	13.9813390842704	4.46876150741754
AGAGAATAGACACACG-1	-2.66103638493734	-5.45155638084235
AGAGAATAGCCTATTG-1	-3.51924408757406	0.335022155191282
AGAGAATAGCGCAATG-1	-3.47318400227743	3.76529628410516
AGAGAATAGCGCTGCT-1	-3.81655396306234	-0.143332477663179
AGAGAATAGGTATTGA-1	1.92247009492201	0.314938981081823
AGAGAATAGTGAGTGC-1	-2.7797006496163	-3.55841272697272
AGAGAATCAACAACAA-1	-2.11469878041464	2.24694604053674
AGAGAATCACACTTAG-1	14.5012584797172	-10.1088225208265
AGAGAATGTTCGGTAT-1	-3.20773590886312	4.67073852195917
AGAGAATGTTGCTCAA-1	1.33985208189768	-5.80880325660529
AGAGAGCAGACTTCCA-1	-4.45500124776083	2.76047617569147
AGAGAGCAGAGCATCG-1	0.751533376338902	-4.81622475013556
AGAGAGCAGCAATAAC-1	0.932757305267277	2.86249024048028
AGAGAGCAGTCTCTGA-1	1.14289938128275	-5.5051948390943
AGAGAGCCAGCTACCG-1	1.59664564049524	-8.04458683357062
AGAGAGCCAGGTGACA-1	-1.35847224080282	1.38490063324151
AGAGAGCCAGGTTACT-1	-0.684772623416958	2.52309543266473
AGAGAGCCAGTTGGTT-1	-2.16597355687338	-1.41793566570105
AGAGAGCCATGACTTG-1	3.4965399376182	4.79356080665765
AGAGAGCCATTGCCGG-1	0.924680995109501	5.09030706062494
AGAGAGCGTTCAACGT-1	-0.803551329013882	1.75878137722192
AGAGAGCTCATCGTAG-1	-1.97304381215292	0.197450105096678
AGAGAGCTCGCAATGT-1	1.39319874561113	0.339166987683157
AGAGCAGAGCGCGTTC-1	-3.08391608082968	3.61495930328546
AGAGCAGGTATGCGGA-1	-1.21374906384665	1.60324901714502
AGAGCAGGTTCAACGT-1	0.911811517837467	4.61678105964837
AGAGCAGTCACCCTCA-1	-1.87354697072226	-1.04267602786841
AGAGCCCGTACTCCGG-1	0.807456778648319	-5.22621410713019
AGAGCCCGTATACCTG-1	-0.579404486057339	-4.85930221900763
AGAGCCCGTGGACTAG-1	-2.04775704228598	5.80623990669427
AGAGCCCGTTCTCTCG-1	-2.20971335255819	-2.35004514083685
AGAGCCCTCAGAATAG-1	0.116065608623448	1.38789689912973
AGATAGAAGCAAGCCA-1	0.419024335506382	0.383887473489622
AGATAGACACTACAGT-1	-4.45942152821737	0.74135974421678
AGATAGACACTCCCTA-1	1.40414791024012	1.38117301836191
AGATAGATCCCTAGGG-1	0.0737973324088479	1.32033598795114
AGATCCAAGATAGCTA-1	-2.56832207524496	-0.937982495878359
AGATCCAAGGTAGTAT-1	-1.20205415570456	-5.35690420493903
AGATCCACACGCGCTA-1	-0.00568939530569068	-1.02950113639655
AGATCCAGTAGCACAG-1	-1.15887082898336	3.00061446800409
AGATCCAGTCTCAGGC-1	-3.05584849202353	0.358861420299391
AGATCCAGTGCTATTG-1	-0.99459446751791	-0.667151983831545
AGATCCAGTGGAGGTT-1	-0.944126976368008	0.731749195601324
AGATCCAGTTTGAACC-1	2.9587893358497	1.08039898052392
AGATCCATCTCAACGA-1	1.40604068553728	-8.03245228156867
AGATCGTGTTTGAACC-1	2.03207822358889	2.23825699463067
AGATCGTTCCATTGGA-1	3.31621156847757	1.77081388607202
AGATGAAAGACTGTTC-1	-0.438412083026943	4.05398279800592
AGATGAAAGACTTCAC-1	-0.79174531781393	-6.68216722831549
AGATGAAAGCTGACCC-1	0.777804481151524	-5.16549795493903
AGATGAAAGTGCCAGA-1	0.401092397334995	0.590198021377901
AGATGAAGTACTTCCC-1	2.15865566051287	1.44542390480218
AGATGAAGTAGCTAAA-1	-3.06808461034018	0.871393386270384
AGATGAAGTATGCTAC-1	0.660789000156345	-6.62110203132453
AGATGAAGTGAAGCTG-1	-4.51103199803549	3.51526338234125
AGATGAAGTGATAGTA-1	-1.94932712399679	2.22595090046106
AGATGAAGTGCAGGAT-1	-0.594724548694668	0.0897558964746992
AGATGAATCACCTTGC-1	-0.673973692295132	4.30416447296319
AGATGAATCGCTCATC-1	1.6476207844047	-7.95532577857794
AGATGAATCGGCGATC-1	1.55450092470926	-0.587828453634401
AGATGCTAGCATCGAG-1	-0.353271139499721	1.13246578350244
AGATGCTAGCGTGTTT-1	-2.45714272343832	1.14729112758813
AGATGCTAGGTGCTGA-1	-2.30210532033163	-6.91150396690192
AGATGCTCACTATCGA-1	0.159686075809422	5.40614921226678
AGATGCTCATCCAACA-1	0.836585747363987	-7.28908556327643
AGATGCTGTTCAGGTT-1	2.13942884123606	3.99735528602777
AGCATCAAGCACCCAC-1	-1.5249604114266	-6.98891418800177
AGCATCAAGGGAGAAT-1	-2.09725846135336	-3.04097360000434
AGCATCACAACCGCTG-1	-1.53625668370443	4.91336566581903
AGCATCACAATTCACG-1	-1.10376228177267	2.09270674362359
AGCATCAGTCGTCAGC-1	3.19423936522287	4.55143577232538
AGCATCATCCGTGTCT-1	-2.35019387089926	-4.30340879783454
AGCATCATCGTGCACG-1	1.96446545636934	0.506250064815859
AGCCAATAGAGCTGCA-1	3.23017846262735	1.84486049785791
AGCCAATAGTGAGGCT-1	-1.59395421826559	5.62032014503656
AGCCAATCAAGAGTGC-1	0.819359110954228	3.83196527137933
AGCCAATCATACCAGT-1	1.06771414196772	-7.0469371639234
AGCCAATCATCAACCA-1	0.384524690273228	3.85213381424127
AGCCAATGTGAGTAGC-1	-2.07301153027731	-0.374416049574037
AGCCACGAGTGGATAT-1	-2.05685008847433	-4.79629820213141
AGCCACGCACCAAATC-1	-2.75721110188681	3.8300991691607
AGCCACGGTAGCTTTG-1	-1.67271841847616	-0.216650661085268
AGCCACGTCGCACTCT-1	0.0957335106162454	-0.295274015520235
AGCCAGCAGCGATCGA-1	2.20278544938845	5.12308341636835
AGCCAGCCAATTCTCT-1	0.245604025485935	-6.86098926887335
AGCCAGCTCCCATGGG-1	-2.31523598515707	-5.16173523292365
AGCGATTAGCAGCGAT-1	-1.18291581952291	1.07128066196618
AGCGATTAGTAAACAC-1	-1.90560449444967	1.29992914571939
AGCGATTAGTGCGCTC-1	-1.56196345174032	1.67359882965265
AGCGATTCAATACAGA-1	-1.33829058491903	-3.96773689613165
AGCGATTCACCAATTG-1	14.6838375202445	-9.61814468726935
AGCGATTGTAATTAGG-1	-3.27361620747763	4.05685741081415
AGCGATTGTCCCGTGA-1	-2.21827401005941	-0.163119252775331
AGCGATTGTTGCCGCA-1	1.07997296965403	5.16128808632074
AGCGATTTCAAATAGG-1	2.25325899040979	5.33129817619501
AGCGATTTCGCCTCTA-1	4.58324085390848	1.34394324197946
AGCGCCAAGTGGACTG-1	-3.08457554661947	2.1287162937182
AGCGCCACACTGGAAG-1	-0.939190281269131	-4.2120458446485
AGCGCCACAGCGTTGC-1	-2.66513670766073	-3.38852160796942
AGCGCCACATCTCATT-1	0.104231225612583	4.96749002113519
AGCGCCAGTGCTGCAC-1	-1.04345764004904	2.11280864849267
AGCGCCATCAGACCGC-1	-1.16735972249228	-6.87628572807135
AGCGCCATCCTACCAC-1	-1.9992240794869	3.64692002906976
AGCGCTGAGAATTTGG-1	-3.71416415059286	2.68307072296319
AGCGCTGCAGGACTAG-1	-1.61855520093161	1.8283651508349
AGCGCTGCATGTAACC-1	-2.16999615513998	-2.87255400047125
AGCGCTGGTCACCTTC-1	2.53549944079203	-6.9597732387525
AGCGCTGTCGAGAGAC-1	4.06071721232218	1.40846580639062
AGCGCTGTCTCGTGAA-1	-3.29885233723837	0.672869641329626
AGCGTATAGCACGGAT-1	-0.791711700794277	1.59912187233148
AGCGTATCACAAATAG-1	-0.24600101792532	0.963099632408003
AGCGTATGTATCCCAA-1	0.681069122913303	-6.74002760276618
AGCGTATGTCTCTCCA-1	1.97450816846174	-4.29652899131598
AGCGTATTCCATAGAC-1	3.57815312063974	4.35447961464105
AGCGTATTCTGGAGAG-1	-2.57976235234457	0.458690386261324
AGCTACAAGCGATGAC-1	-0.909757984516201	3.48670608177362
AGCTACAAGCGTTAGG-1	-1.14645065152365	2.46683270111261
AGCTACAAGGTGGGTT-1	-3.79995478474813	3.30068189277826
AGCTACAAGTGCTAGG-1	1.04126458084864	1.77359968795953
AGCTACACACTTTAGG-1	-0.514679802295742	3.9815142787951
AGCTACATCTTCCAGC-1	-1.5357767471047	-7.5542237125379
AGCTACATCTTGGAAC-1	-0.980546129581509	1.71942371502099
AGCTCAAAGCCGTCGT-1	-1.85734237515646	-5.28699415550055
AGCTCAAAGTAAGAGG-1	1.909164013627	-7.42305439338507
AGCTCAACACGCTGAC-1	-0.848639143344936	4.84438163414178
AGCTCAAGTGAATTAG-1	2.3309920898704	5.59365159645257
AGCTCAATCCATACAG-1	0.70257567084116	-7.72022980079474
AGCTCAATCGCCGAAC-1	-1.50607432210165	-7.44700115547003
AGCTCAATCTAACGGT-1	-0.31603731000143	0.464114714409689
AGCTTCCAGCACAAAT-1	1.93134193337244	1.47028363123117
AGCTTCCGTAACAGGC-1	-2.05926812970358	-3.02350180969061
AGCTTCCGTTAGAAAC-1	-2.29447449528891	-5.24609964713873
AGCTTCCTCCCTTCCC-1	-1.82748974644857	4.27180201187311
AGCTTCCTCCTACCGT-1	14.259853946331	-9.95800083503546
AGGAAATAGGGCTGAT-1	-1.03452266537863	2.25843292846857
AGGAAATAGTTACGTC-1	1.16294275439066	3.32041961326776
AGGAAATCAAGGTCGA-1	0.988758730056706	-5.12115782127204
AGGAAATCAGACCTGC-1	2.08182172692102	-7.89882152900519
AGGAAATCATCCTAAG-1	-2.90393008076864	4.11820060386835
AGGAAATCATGGACAG-1	0.731326209667149	-7.07286470756354
AGGAAATGTATCGATC-1	-1.3740130790444	1.00860673561273
AGGAAATGTGAATTGA-1	-0.821872604724941	-5.52359979972663
AGGAAATGTTATGACC-1	-4.27942599141317	4.26743060722528
AGGAAATGTTGCCGAC-1	13.941156970623	4.42812687530694
AGGAAATTCATACAGC-1	1.38972409284395	-5.51064079627814
AGGAAATTCATTTGCT-1	1.18358372366709	3.61742598190484
AGGAAATTCCTACCGT-1	-0.47435988270956	4.95293552055536
AGGAAATTCTATTTCG-1	2.30050282395166	-6.29194134101691
AGGAATAAGGGTGAAA-1	-1.88457144581991	3.24223810806451
AGGAATAAGTATAGGT-1	-0.0863375791283225	0.88045674934564
AGGAATAAGTTGTAAG-1	-0.551060331699428	1.67049533500848
AGGAATAGTCCGGTGT-1	2.74204693949503	4.40092355385003
AGGAATAGTCGTACTA-1	1.3373992613582	-6.65011137351813
AGGAATATCAAGTGGG-1	-0.0598924287529563	-5.40163153037848
AGGAATATCGCCACTT-1	-2.35274828755575	3.15428811683832
AGGAATATCGTAGGGA-1	1.11407242930216	-4.67134064063849
AGGACGAAGCGCCTCA-1	-0.275550735828457	0.104656431819777
AGGACGAAGGACATCG-1	-2.86291970097738	-2.90992945060553
AGGACGACACCCTATC-1	1.5614950529365	-6.92902630195441
AGGACGACATGTTCGA-1	-1.75378550374228	3.24706966057001
AGGACGAGTATGAAGT-1	-2.04549492680746	-4.21813076362433
AGGACGAGTCAACATC-1	-2.18987573468405	-4.16529482230963
AGGACGAGTTCTCCAC-1	-2.24677599751669	-5.04581993446173
AGGACGATCTGAGAAA-1	0.157683240535679	-5.46779983863654
AGGACGATCTTTGCAT-1	3.07244800246042	1.44850212707696
AGGACTTAGGGCGAGA-1	-0.190954936382351	-5.69032352790656
AGGACTTTCGCTACGG-1	-4.57312430226522	0.777773056175093
AGGACTTTCGCTGCGA-1	-1.85817731702047	1.58494621887384
AGGAGGTAGGAGGTTC-1	1.57010480976385	-5.32320469245734
AGGAGGTCACTACCCT-1	0.245131599071446	4.46153337135492
AGGAGGTGTAGTAAGT-1	2.34550367510599	2.16087466850458
AGGAGGTTCACTCTTA-1	1.47103016293329	1.50550538673578
AGGAGGTTCCGCGATG-1	-0.00121058308797828	4.5614088214892
AGGAGGTTCCGTAGGC-1	3.20380471861643	3.96079761161981
AGGAGGTTCGTGGAAG-1	14.894619571331	-9.31400936469855
AGGATAAAGCTGCCAC-1	-0.156088961002407	1.09351539983926
AGGATAAAGGAGATAG-1	2.99874447500986	2.33306783809839
AGGATAAAGGCCTAAG-1	3.32774196780008	1.67868489399133
AGGATAACAAGACTGG-1	-0.58792771184164	3.43385631218133
AGGATAACACTGGCCA-1	-1.00505746686178	-0.235300417993685
AGGATAACAGATTAAG-1	-3.93003977620321	2.61757403984247
AGGATAAGTCGATTCA-1	1.6628012008099	4.96068269386468
AGGATAAGTCTCAGAT-1	-1.20804632985311	0.733088869597296
AGGATAAGTTGGCTAT-1	-0.73081387364584	-5.08299845084967
AGGATCTAGAGCAGTC-1	-0.704086435672817	-1.33971184120001
AGGATCTAGTCTGCGC-1	-0.130908501979885	-7.18457764015021
AGGATCTCAACCAACT-1	-0.51577628934103	-5.35486334190192
AGGATCTCATCCTATT-1	0.640500055911961	4.19781357422052
AGGATCTGTAGAATGT-1	-1.6798516639443	0.796594146634916
AGGATCTGTTGTGGCC-1	3.74024509108347	2.97196346893487
AGGCATTAGGAAGTAG-1	2.80697344458384	5.70941239967523
AGGCATTAGTGTACCT-1	-1.57950676762777	-0.231041487310549
AGGCATTCAAGCACAG-1	0.127900230052891	-6.16363781318488
AGGCATTCAGACATCT-1	-2.25970209920126	3.40425712242303
AGGCATTCAGCTCGGT-1	-2.57918824040609	-0.854288514707704
AGGCATTGTATGGAGC-1	2.05065860069078	2.01139456405816
AGGCATTTCTAGTTCT-1	-1.19726575696188	-7.63712757453742
AGGCCACAGCTCACTA-1	1.7507790653566	-5.57056539878668
AGGCCACTCCATAGAC-1	1.22184841549677	2.23209244384942
AGGCCACTCGCTCCTA-1	-3.93301905476767	-0.430435236547609
AGGCCACTCTATTTCG-1	14.9231430164604	5.31465989723382
AGGCTGCAGACGGAAA-1	1.7360746062426	-6.31969087943854
AGGCTGCAGTTGGCGA-1	-2.46335638844686	-5.72258203849616
AGGCTGCCAAGCGAGT-1	-4.18347920262533	0.380847934629301
AGGCTGCCAAGGTCGA-1	-2.38363350712973	1.15492219104944
AGGCTGCCATCGCTAA-1	-1.72656477772909	4.5963037647265
AGGCTGCCATCTGGGC-1	-0.712075365421352	-7.74101799354376
AGGCTGCGTGAGGCAT-1	2.37135790503305	-4.90953033790412
AGGCTGCTCACCGACG-1	1.79267344466132	5.80447084083734
AGGCTGCTCGGCTCTT-1	1.93755951738638	-5.57180374488654
AGGGAGTAGCAGCGAT-1	14.7379690281181	5.16329223289667
AGGGAGTCATTGTACG-1	-3.67818726384359	2.30903894081293
AGGGAGTGTAACGGTG-1	-3.46507729375082	4.56258279457269
AGGGAGTGTCAACCAT-1	-4.46134556615072	1.99054581299005
AGGGAGTTCACCGCTT-1	0.0441994539527322	-5.13106363639655
AGGGAGTTCTAGTACG-1	2.9553428760795	1.96589976921258
AGGGAGTTCTCGGTAA-1	-2.1553965934487	-4.98119991645636
AGGGCCTAGCAAGTCG-1	-1.00369705044943	-0.127559419725557
AGGGCCTAGGTTAGTA-1	-3.31777657353598	4.79222518577753
AGGGCCTTCGAAGTGG-1	-4.27195347630697	3.64932877197442
AGGGCTCAGACGCAGT-1	-1.22888554417807	5.22136432304559
AGGGCTCAGCTAATGA-1	1.76830453733635	1.7093443311709
AGGGCTCAGGATTACA-1	-1.16041458928305	-0.724977549169679
AGGGCTCCAAAGTATG-1	-2.54333819234091	4.04192716255365
AGGGCTCGTAGATTGA-1	-0.370344293949184	-0.592375572775026
AGGGCTCGTCAGGTGA-1	0.013800012233677	-6.05706089362921
AGGGCTCGTTATAGCC-1	0.560959087970677	-6.98982590064826
AGGGCTCGTTCAACGT-1	-1.76822794758993	-4.77509754524054
AGGGCTCTCAACACGT-1	-1.18447984540182	-7.02343767509284
AGGGCTCTCTCATGCC-1	0.439645396831455	2.71986085548578
AGGGTCCAGTATGGCG-1	-4.25694454991537	3.21542674675165
AGGGTCCCATGACGAG-1	-2.06021512829977	-7.06053799018683
AGGGTCCTCATGAGGG-1	-3.4760741122933	-3.86259811744513
AGGGTCCTCCTGGGAC-1	-2.52679480397421	4.16432816162286
AGGGTCCTCGCCGATG-1	4.07613478815836	4.69073802604852
AGGGTCCTCGTAGTCA-1	-1.78604186856466	2.32874077930627
AGGGTGAGTATACAGA-1	-3.51351727330404	0.730403203513006
AGGGTGAGTCCCTAAA-1	1.30664901650232	-6.61833446845831
AGGGTGATCGAAACAA-1	-3.27959145390707	2.77155882492242
AGGGTGATCTAGGCCG-1	-1.01482452237326	-7.01895445213141
AGGGTGATCTCGTCAC-1	2.15293748891634	4.41549617424188
AGGGTGATCTGCCTGT-1	1.43462802684587	-6.33843439445319
AGGGTTTAGAGCGACT-1	-2.42685450398642	-0.153247591112276
AGGGTTTGTCTTCTAT-1	-0.0225242503853416	0.950240615751127
AGGGTTTTCCACGGGT-1	-1.59460724675375	-0.538999255750795
AGGGTTTTCTGTCGTC-1	-2.39535034978109	0.107844088222365
AGGTAGGAGATCGCTT-1	-2.04601754033285	-6.04402225837531
AGGTAGGAGGGAGATA-1	1.03519408619684	0.490446776147465
AGGTAGGCAACAACAA-1	-2.46891821706015	-1.9669868312818
AGGTAGGGTGTTTGCA-1	1.08268235838694	-0.580400880430361
AGGTAGGGTTACGTAC-1	1.90846324181837	-7.40546291694464
AGGTAGGGTTCCATTT-1	3.92189870989603	1.90900308265863
AGGTAGGTCGCTTGCT-1	-2.17086805188375	-3.65257757530036
AGGTAGGTCGGCTATA-1	3.22419797098917	1.40612978115259
AGGTAGGTCTACTTCA-1	1.28297247207445	-7.99195545539679
AGGTCATAGAGTATAC-1	-1.57583845936972	2.9400640167254
AGGTCATAGATCCTAC-1	-3.55120457493978	-0.429414328191896
AGGTCATAGCCACCGT-1	-3.59740389668661	2.07840758934198
AGGTCATCACATTCTT-1	-1.94609345280844	3.78090888633905
AGGTCATCATCGGAGA-1	-0.902681244251308	-5.35714500770392
AGGTCATCATGTCTAG-1	0.0533337465552712	1.90238100662408
AGGTCTACAAAGGCGT-1	-2.93200339162069	-5.78198212013068
AGGTCTACACCTCAGG-1	-0.372340095874844	4.65649396553216
AGGTCTACATTACGGT-1	-0.657350195285854	4.19883376732049
AGGTCTAGTATAGGAT-1	-4.04503859364706	-0.0309741459828814
AGGTCTATCGAACTCA-1	-2.45154131734091	-4.39358251914801
AGGTGTTAGAAGAACG-1	2.17772348439974	1.14961034431634
AGGTGTTAGAGATTCA-1	-1.73235358082968	-5.47880810127081
AGGTGTTAGCCTGAAG-1	2.97973846113962	0.936198417093138
AGGTGTTAGGAACGTC-1	-1.93990887486654	-4.92285984382453
AGGTGTTCACCCTAAA-1	3.29833410895151	0.498043425376991
AGGTGTTTCCAACTGA-1	1.95830914593023	0.076675448562483
AGGTGTTTCGACCATA-1	-2.07653488003927	5.44490987434564
AGGTGTTTCGTTGCCT-1	0.340171682002964	3.91086966171441
AGGTGTTTCTTAGCAG-1	2.53238801873011	1.61952001228509
AGGTTACGTCGATGCC-1	1.47657419956011	-7.42153852805914
AGGTTACTCGAGATGG-1	-1.76448477589804	2.86135465278802
AGGTTGTAGTATAGGT-1	-0.237414015171108	0.679810125376562
AGGTTGTAGTTTCTTC-1	14.8071981540946	-9.37007301673712
AGGTTGTGTCGTGCCA-1	-2.42010487401205	-5.18513410911383
AGGTTGTTCAGCGGAA-1	-2.52323807561117	3.31062323227106
AGTAACCCAGCAGTAG-1	3.04044042742533	-0.0244173370343646
AGTAACCTCCGTAATG-1	-4.08510865056234	2.7412639297503
AGTACCAAGCGGATCA-1	-0.179751647350368	-0.640072997663637
AGTACCAAGGGAGTTC-1	-0.928713453647671	0.40519521012483
AGTACCACAAACTAAG-1	4.10801898157877	1.02192679419694
AGTACCACAAAGGCGT-1	1.24609934008402	-7.16058367118659
AGTACCACACTGGACC-1	-2.28098763310629	5.71184331550775
AGTACCACAGATAAAC-1	0.529538976314488	-5.87131279334845
AGTACCAGTCCACTTC-1	2.39888207829279	1.95157558098016
AGTACCAGTCGGTAAG-1	-1.78457273328024	0.480014283205847
AGTACCAGTGGTCTGC-1	1.23352931654734	-5.94821613654914
AGTACCATCCACGTAA-1	1.06973378575129	-0.535350140188356
AGTACCATCCATAGGT-1	-1.78011621319967	1.02492985501466
AGTACCATCCCGAAAT-1	0.887063371303501	4.72326547279535
AGTACCATCCCTCTCC-1	0.390005933406773	-7.83927124366583
AGTACCATCTCGGGAC-1	-0.0914254316063499	-5.00179069862189
AGTACTGAGAAGCGCT-1	0.96696137106699	-5.85597198829474
AGTACTGAGAGTCACG-1	1.07403813517374	-4.74650352821173
AGTACTGAGTCACACT-1	1.7266586034624	-7.58038204536261
AGTACTGCAGGACAGT-1	-1.52961767995077	1.78355557098565
AGTACTGTCCGCTGTT-1	-0.532850397464809	3.23815948143182
AGTACTGTCTAGCAAC-1	-0.782790792820034	-5.43392198905768
AGTAGCTAGGTCCAGA-1	-2.02284444653707	-5.26434772834601
AGTAGCTCAAGTATAG-1	-2.19678963505941	-2.15605443343939
AGTAGCTCACACAGCC-1	-4.31175555073935	3.89349729194818
AGTAGCTCATCACGGC-1	14.4901214710502	-9.78584354743781
AGTAGCTTCCATAAGC-1	1.85058446443361	-6.3066298328382
AGTAGCTTCTAGAGCT-1	-0.624590528842983	-0.997393425558229
AGTAGCTTCTTCCCAG-1	-2.23280562245565	-6.76727455482306
AGTAGTCCAACTGGTT-1	1.07901989138407	5.25290185585199
AGTAGTCCAGCAAGAC-1	-0.657474411365566	0.581474617119412
AGTAGTCGTGTTACTG-1	-0.870128763553677	0.326928947116713
AGTAGTCGTTAATGAG-1	-3.36559714162069	2.23839384689508
AGTAGTCTCGCACGAC-1	2.22998155868334	2.44449133053003
AGTCAACAGAACGCGT-1	-1.50345004880148	-6.96552675590338
AGTCAACAGAATAACC-1	-1.81689585530478	-2.3238987289411
AGTCAACAGGTCGTCC-1	-2.5613316425057	-4.4543725810987
AGTCAACCAGCGAGTA-1	1.85602866328043	4.95186883583246
AGTCAACGTAACAGGC-1	0.739492999675694	0.442673977460245
AGTCAACGTAGGGTAC-1	-0.271304262516079	0.487302675839047
AGTCACAAGCCGGATA-1	-0.129874122974453	2.18827015533624
AGTCACAAGGGCTTCC-1	-0.901967657444057	3.30381280555902
AGTCACACACCTGTCT-1	-4.18883551442343	1.57885188236413
AGTCACACACTTTAGG-1	-4.54764546239096	3.36510736122308
AGTCATGAGGTTAGTA-1	-2.01526964986044	-4.24630707130255
AGTCATGCAACTTGGT-1	1.44447292602343	3.99119454994378
AGTCATGCAATGGCCC-1	1.05010967171473	-4.76694315299811
AGTCATGCAGACTCTA-1	-3.1134990581246	1.49298543110071
AGTCATGCAGCCGTCA-1	-3.13029755437094	-4.3283674083692
AGTCATGGTAAGATTG-1	0.934405194881382	0.660139668728689
AGTCATGTCAAGCCCG-1	-1.35151256406027	4.44232279434381
AGTCTCCCACCAAATC-1	-4.14088238560873	0.126115296031813
AGTCTCCCACTAACCA-1	0.178325759532871	-7.25128429755988
AGTCTCCCACTAGAGG-1	-1.57419957005697	-4.79607790336432
AGTCTCCCACTGAGTT-1	-1.56663669430929	1.34890413656412
AGTCTCCGTAATTGGA-1	-0.867489469883022	-5.22081583366217
AGTCTCCGTGCCCACA-1	-1.88252939068991	-6.35739343986334
AGTCTCCTCACGATAC-1	0.805485712650242	2.96223527565179
AGTCTCCTCGACATCA-1	-4.01764859044271	2.817697111513
AGTCTCCTCTCTAAGG-1	-3.32083739125448	-4.50951307639899
AGTGACTAGTACAGCG-1	-3.66954602086264	1.43925392999826
AGTGACTCACATACTG-1	1.36643739259523	-5.3870217166883
AGTGACTGTGAAGCGT-1	-0.00758863770681373	0.35034157707868
AGTGACTGTTACCTGA-1	-4.08873308980185	4.24819714203058
AGTGACTTCACTTGTT-1	14.4023996464042	-10.0775334201795
AGTGACTTCATCCTGC-1	-4.0020898708077	-0.315509852026125
AGTGATCAGATGCTAA-1	-1.21389736020285	-7.12646978721442
AGTGATCAGGAATGTT-1	-4.06393565022665	2.39901858940301
AGTGATCAGGACCCAA-1	3.12182687437815	3.28097087516961
AGTGATCAGGGCGAGA-1	-1.98665512883383	-0.0659686885816058
AGTGATCAGGGTTTCT-1	0.441897737148228	-6.81515520438971
AGTGATCCAAGACCGA-1	0.253661023738804	-6.07265108451666
AGTGATCCACATAACC-1	-1.83860434376913	3.59205800666986
AGTGATCGTACATTGC-1	-0.912266147968349	4.3402276672381
AGTGATCTCACCTTGC-1	-0.491063965198574	-4.33770626411261
AGTGATCTCCCATACC-1	1.5524555913238	-6.42985552177252
AGTGATCTCGCAGATT-1	-3.63208617055136	0.021697226907591
AGTGATCTCTACGCGG-1	-2.54065264546591	-4.97971266135993
AGTGCCGAGACTTCAC-1	-2.54606999242025	-0.215366717432161
AGTGCCGAGCGATCGA-1	-3.2210282214852	2.8899148143786
AGTGCCGCAAGAGTAT-1	1.9614953122167	0.761110592629294
AGTGCCGCATCACCAA-1	-2.39493025624472	3.93147617950616
AGTGCCGGTCTTCGAA-1	0.40185271418375	1.72677904739557
AGTGCCGGTTACTCAG-1	-1.92800749623495	-0.496862109754701
AGTGCCGGTTTAAGGA-1	-0.773662699100552	2.44307190551935
AGTGCCGTCGTAGCTA-1	-2.73628367268759	0.487775865938048
AGTGCCGTCGTCTACC-1	-2.20477331959921	-4.38310068473639
AGTGTTGAGATCGCTT-1	-1.89147509419638	-6.89571350440802
AGTGTTGAGCTGTGCC-1	-4.47832001530844	4.39836460724054
AGTGTTGAGGAAGTGA-1	-3.69551981770712	1.90416938438592
AGTGTTGAGGCTTAAA-1	-2.20955504262167	-0.0278033576947649
AGTGTTGCAACTTGGT-1	3.72063563978952	1.79331189766107
AGTGTTGGTCATGGCC-1	-1.53038157307821	-4.80541103706183
AGTGTTGGTCCTGTCT-1	-0.995858085987148	-1.64865058288397
AGTGTTGGTCTGTGAT-1	2.29538189089579	5.07844239845453
AGTGTTGGTGACTATC-1	1.59247328555864	-5.02602594718756
AGTTAGCAGCCTGAAG-1	1.98271660721582	-4.34969013557257
AGTTAGCAGTGGTTCT-1	2.75391863501352	1.5364835895556
AGTTAGCGTACAAACA-1	-0.167719972965298	-4.15625923499884
AGTTAGCTCAGTGTCA-1	-1.3325399287911	1.42246497049508
AGTTAGCTCCACGTGG-1	3.59794019377512	4.96667129173456
AGTTCCCGTCCAACGC-1	2.88862250960154	-6.52050751075568
AGTTCCCGTTACCTTT-1	1.85814187890572	-0.433815177534242
AGTTCCCTCGGTGTTA-1	-2.32583845936972	0.239977721120695
AGTTCGAAGCGATGGT-1	2.11574165737909	-6.2721158824903
AGTTCGACAGCATTGT-1	-1.4089046844216	-6.79737776145758
AGTTCGACAGCTCGGT-1	-1.73341978871542	-5.45303362235846
AGTTCGAGTGCCCACA-1	-0.406057251331386	-0.617298658941408
AGTTCGAGTGTTTCTT-1	-2.13631047093588	2.10189980640588
AGTTCGATCCATTTCA-1	-1.79324830853659	4.49398118629632
ATACCGAAGTCACGAG-1	0.614602076175633	2.2937029041308
ATACCGACAGAGTGTG-1	-0.352295769092617	1.07900578155694
ATACCGAGTAGCGCTC-1	4.36007462656778	1.32467067613779
ATACCGAGTCGAAGCA-1	-2.03247894131857	2.18630355968652
ATACCTTAGACCTCAT-1	2.76231239950937	1.05731046571908
ATACCTTAGCCAAGTG-1	0.994609581592503	4.95029861107049
ATACCTTCAGCGTTGC-1	0.852169977786961	-5.63063782081427
ATACCTTCATCGCTCT-1	-0.028031361934719	1.04903334751306
ATACCTTGTATGGTAA-1	-0.78775681340414	-0.881626781080385
ATACCTTTCAAGCCTA-1	1.1547071210174	3.7608020938891
ATACCTTTCACTCCGT-1	-0.854366196033535	6.02234775200067
ATACTTCCAATGTCAC-1	-1.32422460400778	-7.16455000266852
ATACTTCCATAATCGC-1	0.62076734221262	-6.00584953651251
ATACTTCGTGCCGAAA-1	2.98684905684275	0.925130937244276
ATAGACCAGCAAACAT-1	-0.812604082462368	4.88517982139764
ATAGACCCAAATGGCG-1	-1.36982644879538	-6.78931301460089
ATAGACCCACAGCTTA-1	3.35844062483591	3.68197518959222
ATAGACCCAGATACTC-1	-0.721892488834438	3.15798718109308
ATAGACCGTATGCGTT-1	-4.3480395206185	0.454185489560942
ATAGAGAAGTCTAACC-1	1.73786912048888	4.42877751960931
ATAGAGAAGTGAGTGC-1	0.242561923625889	-5.16209333762946
ATAGAGAGTTCCCACT-1	-2.59966648900228	1.18323248996911
ATAGAGATCAAAGAAC-1	3.2758231035499	3.97727924957452
ATAGAGATCTGTCTCG-1	-0.324012173053799	-3.71055668220343
ATAGGCTAGGAACTCG-1	-2.65610874974447	0.555031001563648
ATAGGCTAGGGTAGCT-1	-0.369538200733242	3.15274554863153
ATAGGCTAGGTAAGGA-1	2.47540037548822	-6.50149553642096
ATAGGCTCAATCTAGC-1	1.60341146803183	5.28949529304681
ATAGGCTCACTCCTGT-1	-0.236954224941311	2.98262292518793
ATAGGCTCATCAACCA-1	-0.436374319431362	4.61293346061883
ATAGGCTGTAATGATG-1	-1.37193406903463	4.10392290725885
ATAGGCTGTTGGGTAG-1	-1.15073026501852	-6.0926758609754
ATAGGCTTCAGTCACA-1	-1.41287196957785	-5.14267652854743
ATATCCTAGCATAGGC-1	1.92434261954111	6.10675031318841
ATATCCTCAATTGCAC-1	14.1711479297904	4.6716154254931
ATATCCTCAGCTGTGC-1	-2.02807415806967	-1.03996878490271
ATATCCTGTTATAGAG-1	2.86636518156809	5.50379211082635
ATATCCTGTTCATCTT-1	14.6282039753227	5.06585866584955
ATATCCTTCAAGTCTG-1	-0.554434193012295	5.37649041786371
ATCACAGAGTGTTGAA-1	3.44856189406199	4.03105146064935
ATCACGAAGACTGGGT-1	0.254214750888767	0.770006883885245
ATCACGACAACAGATA-1	2.35600321209711	3.01583487167535
ATCACGACACCGCTAG-1	0.891750918987217	-5.44841354713263
ATCACGACAGGTGACA-1	0.36225150740427	-6.52494543418707
ATCACGAGTTTACACG-1	2.02592753088755	5.42690927162347
ATCACTTAGGGCCCTT-1	0.372868882778111	3.82646376266656
ATCACTTCAGTACTAC-1	1.39297394669336	-7.38727777824225
ATCACTTGTCTGTCAA-1	-2.28124941670614	4.96290809288202
ATCAGGTCAGAGCCCT-1	3.3980349174766	4.16258269920526
ATCAGGTGTGTCCCTT-1	1.54714516020102	-5.91683071479621
ATCAGGTGTTATTCTC-1	-0.0917437204094504	3.18443519249139
ATCATTCGTGGTCTTA-1	-1.65203918301779	-5.20583408698859
ATCATTCTCCGGACGT-1	0.996003913047733	-5.51022308692755
ATCATTCTCCGTGGCA-1	13.9799820057182	4.47130161895929
ATCCACCGTGAGTCAG-1	2.0140356591968	-0.267421778295656
ATCCACCTCACTGCTC-1	-3.41374148213583	-4.17097729072394
ATCCCTGAGCTGGAGT-1	2.05294253146929	-5.67159527168097
ATCCCTGAGGACCCAA-1	-0.00966526353078834	0.294612262393812
ATCCCTGCAACAAGTA-1	2.00115576601309	1.88583988323388
ATCCCTGCACGCTATA-1	1.21780680334848	-5.04094618186774
ATCCCTGGTGAATGTA-1	-1.06304396474081	-7.06865280494513
ATCCCTGGTGCTATTG-1	14.0834203830985	-9.94821613654914
ATCCCTGGTGGACCAA-1	2.21705426490587	-6.98810118064704
ATCCCTGTCATACAGC-1	-0.606690061924038	-4.92934673652472
ATCCCTGTCGGAATTC-1	3.64787470019144	4.60480004921136
ATCCCTGTCTAATTCC-1	-1.39101232373434	2.95036226883111
ATCCGTCAGCAATTCC-1	2.39236729061884	2.24700230732141
ATCCGTCCATACCACA-1	1.42711653030199	3.30322677269159
ATCCGTCCATGACACT-1	0.741760360362949	-7.09224956855597
ATCCGTCGTTGTTTGG-1	-4.57184494816977	1.8724302686709
ATCCGTCTCAGCTGTA-1	0.628912912967625	-1.25480299815955
ATCCGTCTCGATGCTA-1	-0.385055673954067	2.530787412073
ATCCTATAGAGGACTC-1	-0.890187633869228	3.47851759567438
ATCCTATAGGTGATCG-1	-2.22497357213217	2.9471874870318
ATCCTATCAAGACCGA-1	-3.43887556874472	-3.96157091483893
ATCCTATCATCGGTTA-1	-4.73627318227011	3.49939328804193
ATCCTATGTATCGCGC-1	0.770392583969059	-6.79091328010382
ATCCTATGTGAGACGT-1	-2.59451807820517	-1.23127215728583
ATCCTATGTTAAGTCC-1	-3.79871596181112	3.16321188583551
ATCCTATTCCAACTGA-1	-0.195971501705227	1.90188080444513
ATCGATGAGCAGTCTT-1	0.588423000934544	4.3882013000506
ATCGATGCAAGTGGAC-1	2.1049768499164	-0.392867501829286
ATCGATGTCATCACCC-1	-2.29305924260336	0.48055027797399
ATCGATGTCTGCTTTA-1	0.81190149700922	-6.06588238105597
ATCGCCTAGCACTAGG-1	0.0478469005851174	5.38862640037713
ATCGCCTAGGTAACTA-1	2.72206978714746	0.574784159656147
ATCGCCTCAACGATCT-1	6.92209206736368	12.3831256069201
ATCGCCTCACCTGCGA-1	3.42203162825388	1.41723162307916
ATCGCCTCATACCAGT-1	-1.9001475700112	1.80422753467737
ATCGCCTGTCATGACT-1	13.8821016422538	4.3671949543017
ATCGCCTTCGGATTAC-1	1.107167052391	-7.72752159461798
ATCGCCTTCGTAACAC-1	-1.46404947125631	-7.63909405097785
ATCGCCTTCTCGTTTA-1	3.17402194655222	2.42632061615167
ATCGGATAGCGAGAAA-1	-0.126598609325466	-0.0540584884625872
ATCGGATTCTTGGCTC-1	-1.83457483136374	-0.710303600881716
ATCGGCGCAAGACTGG-1	-2.20335377537924	-0.532685216520449
ATCGGCGCAGTGAGCA-1	-0.982496870395718	-0.0401231013280352
ATCGGCGGTAAGGTCG-1	-3.38224638783651	-0.493296679113527
ATCGGCGGTAGCGAGT-1	-2.66726387822348	2.87437779083429
ATCGGCGGTATTGAGA-1	1.60281241154951	-7.91028469428839
ATCGGCGGTCAAGTTC-1	-2.13557494961935	-4.13469618186774
ATCGGCGGTCGCTGCA-1	1.30603139317316	3.43769008293329
ATCGGCGGTCGGCCTA-1	-2.02071060025412	1.15635139122186
ATCGGCGGTTCGGTTA-1	-1.51845778310019	-4.83009165153327
ATCGGCGGTTGTAGCT-1	-1.91207898938375	-6.69861858711066
ATCGTAGAGAGATCGC-1	4.07707821047586	2.37082821502862
ATCGTAGAGAGATTCA-1	-0.769391907093105	-5.84426945075812
ATCGTAGAGATCCGAG-1	-3.99504555546957	1.95620030536828
ATCGTAGAGCAACCAG-1	2.15746556437296	-6.22539013252081
ATCGTAGCAGTATGAA-1	2.446522521141	-6.69706743583502
ATCGTAGTCTGGCCGA-1	1.11174206650537	-5.64017456397833
ATCGTCCAGGTAAGGA-1	-0.417236936924038	-7.51738422736945
ATCGTCCAGTTAACGA-1	1.9583589605121	-6.41145151481452
ATCGTCCCAACCTATG-1	-1.70098055684286	4.11799222603021
ATCGTCCGTCGAACAG-1	-0.399295223590908	1.29280543699441
ATCGTCCGTTGACTGT-1	-3.40921439015585	0.701791319991926
ATCGTCCGTTGTTGCA-1	0.222067343357029	-5.16976707801642
ATCGTCCGTTTGTGGT-1	3.8507662884025	4.2917862571734
ATCGTCCTCGCCTTTG-1	-2.32458628499228	-0.116193708036562
ATCGTGAAGATCCTAC-1	-1.09775914036947	-3.40331953391852
ATCGTGAAGGCACTAG-1	-3.46532095753866	-0.273217435930391
ATCGTGAAGTGGATTA-1	-1.32871760213095	-7.4580380283338
ATCGTGACACGTAGAG-1	-2.36658181035238	3.88282710685907
ATCGTGAGTAACTGCT-1	4.38559638178629	1.03037339821039
ATCGTGATCGACGAGA-1	-3.20645178639608	-5.18106239661994
ATCGTGATCGCCTATC-1	-0.505363357898769	-5.57372969016852
ATCTCTAGTGAGGATC-1	2.12146802461428	-4.66036909446539
ATCTCTATCGTGCTCT-1	3.2377199999122	4.3315025009173
ATCTTCAAGCACTGGA-1	-2.09465874516684	-5.18328111991705
ATCTTCACATATGGCT-1	-0.962066305515346	2.89578658714471
ATCTTCAGTACCCACG-1	0.825012432697239	-7.74272697791876
ATCTTCAGTACGCTAT-1	-1.01876653516012	-4.94677322730841
ATCTTCAGTCTAACTG-1	2.76807712233347	2.34987515583215
ATCTTCAGTTGGGAAC-1	-3.6404241450997	3.04419404640375
ATCTTCATCCTTGGAA-1	-0.172362817165432	-0.251291390512606
ATCTTCATCGACATCA-1	1.98291993356031	4.91026002540765
ATCTTCATCTATACGG-1	3.83631812250895	2.31644231453119
ATCTTCATCTCGTTTA-1	3.90494762575907	2.23407405986963
ATGAAAGAGCAGTAAT-1	-2.90660942876059	-3.57919090614142
ATGAAAGAGTGTCATC-1	-0.793941629764614	-4.33373897895636
ATGAAAGGTTCGGGTC-1	-0.677158010837612	-0.492712315176149
ATGAAAGTCAAACCCA-1	-3.03011597478109	5.2262881435412
ATGAAAGTCACACCGG-1	-3.72990311467367	-0.5155286155683
ATGAAAGTCGACGATT-1	-1.58799113118368	-0.360205050562044
ATGACCAAGCGATCGA-1	1.18400030052942	-0.300752218816896
ATGACCAAGTCTGTAC-1	-0.499966276523647	-7.67664211616339
ATGACCACACAAAGCG-1	-1.89696515881735	-6.99229734763922
ATGACCACAGTAGTTC-1	0.409634696605625	-5.74667805061164
ATGACCAGTGGCGTAA-1	3.38970802939219	-0.0596831403714617
ATGACCAGTTATAGCC-1	-4.85594405019003	3.13814455642877
ATGACCATCACCTACC-1	1.71756016305369	4.8119381107348
ATGAGGGGTACGTTCA-1	-0.136350406047878	1.36664921417413
ATGAGGGTCGAGAACG-1	2.88097439921183	-0.0753556452733477
ATGAGGGTCGAGATGG-1	4.07940803683084	3.28882748260675
ATGAGGGTCGGTAGGA-1	-0.949124468204555	-4.37606399879279
ATGAGGGTCGGTCTGG-1	0.598497020366612	-6.25478666648688
ATGAGGGTCTGAGGTT-1	0.136959063175144	1.9225440658587
ATGAGTCCATGGGTTT-1	-0.998574150440273	-7.33706158027472
ATGAGTCGTCGGAACA-1	3.20311580813211	4.944082085039
ATGAGTCTCTTCGACC-1	1.30707617318911	-6.91452329978766
ATGATCGAGCAGGTCA-1	2.1757679156093	4.63052732124505
ATGATCGAGTAATTGG-1	-0.888571394321499	-0.789807971571108
ATGATCGCACAGTACT-1	-0.0636052020760154	4.94881755485711
ATGATCGGTACAGTTC-1	4.28428159868998	1.81058544292627
ATGATCGTCCCTCGTA-1	-3.62330616795736	3.41416603698907
ATGATCGTCGCTTAAG-1	-0.719369543430386	-6.91211765632453
ATGCATGCAATGTCTG-1	2.79272686159891	2.97868210449396
ATGCATGCAGACATCT-1	0.231820332172337	3.67739349975763
ATGCATGCATCCGATA-1	14.0831552616386	4.5747440494555
ATGCATGGTCTTTCTA-1	-1.33878315770346	-5.02327698097052
ATGCATGGTGCCCGTA-1	2.30265896237177	2.51722449436365
ATGCATGTCTTGGTCC-1	1.02721820986551	-7.29295748100104
ATGCCTCAGACTGTTC-1	-1.48450340115744	2.6646369136828
ATGCCTCCAGCCGTCA-1	-4.81279839360434	2.55612332000909
ATGCCTCGTAGCTTAC-1	0.732363807323399	1.07209694757638
ATGCCTCGTCTAGGTT-1	-2.7309421428414	4.32525450363336
ATGCCTCGTGACTAAA-1	-1.59725011670309	0.417636115099768
ATGCCTCGTGATCGTT-1	-2.42152441823202	-0.804551776502748
ATGCCTCGTTCAGTAC-1	-0.555871857044277	5.1212061084765
ATGCCTCTCAGGCGAA-1	1.19891993916315	-4.91567819938483
ATGCCTCTCGCGGTAC-1	1.05515216505808	4.19758946075616
ATGCGATAGTATGACA-1	-2.8155664333077	-6.19869058952155
ATGCGATCAAGTGACG-1	-3.73303545796591	2.06608575954614
ATGCGATCAGCTCATA-1	-1.11747468793112	1.13983428850351
ATGCGATCATTGGGAG-1	-1.78738821828085	0.503383059050421
ATGCGATGTTAGTCGT-1	-1.8564599879952	-5.01133268699469
ATGCGATTCCGCGAGT-1	0.34283171809	-6.68921821937384
ATGGAGGAGAGAGCAA-1	-3.41290892445761	1.22011685743509
ATGGAGGAGGATCATA-1	3.17546950495523	3.86237508430658
ATGGAGGAGTAAGACT-1	-0.858165872928677	-1.3642070852262
ATGGAGGCAATACGAA-1	0.684378849628391	-6.9507195316297
ATGGAGGGTCACTCGG-1	0.137325512531223	-7.60906284675421
ATGGAGGTCGAAATCC-1	-1.75950850331503	0.937948111440519
ATGGATCAGATGTTCC-1	-2.63175286137777	1.31548244133172
ATGGATCAGCACACCC-1	0.760681914451542	0.722267393018583
ATGGATCCAATAGGGC-1	-1.59440435254293	-5.66562765464606
ATGGATCCAGTAGAAT-1	-2.2298730739327	-0.581615146253725
ATGGATCCATCAGCTA-1	1.58221888757032	-6.69702452049079
ATGGATCGTACGAAAT-1	1.20029776013178	5.39913827552972
ATGGATCTCATCCTAT-1	1.94705529725832	2.49473137035547
ATGGGAGAGGTGCAGT-1	-2.73111142003256	-2.72696631774726
ATGGGAGCAGAGACTG-1	-2.83326472127157	0.701406259085516
ATGGGAGCATCCGGTG-1	-0.686332596180019	-0.311764832590242
ATGGGAGCATCGGATT-1	-2.06778682553488	-3.90770214423956
ATGGGAGGTAGGGTAC-1	-1.06039346539694	1.49952656402765
ATGGGAGGTGGATCGA-1	-3.86468352162558	-0.275659676645418
ATGGGAGGTTGGCTAT-1	-2.36463297688681	-7.12067764625372
ATGGGAGTCAGCGGAA-1	-3.86250914418417	1.66151422634302
ATGGGAGTCGTCAGAT-1	1.97276745951456	-7.7219483219129
ATGGGTTAGACCTGGA-1	-2.47946251713949	4.5258474983233
ATGGGTTGTCCACTCT-1	2.91523729479593	1.30517864599405
ATGGGTTGTCGTTGCG-1	2.12665780103487	-4.94609945640387
ATGGTTGAGACGGATC-1	6.94844113505167	12.4784625209826
ATGGTTGCAAACAGGC-1	-3.63490570866781	3.9777153171557
ATGGTTGCAAGGTCAG-1	1.59110565698427	-4.63018482551398
ATGGTTGCATCCTGTC-1	1.98250916815084	-7.74299209937872
ATGGTTGCATCGCTGG-1	-0.425218475696621	4.04620534553705
ATGGTTGGTACAAGCG-1	-1.50479163014608	-0.652784164999147
ATGGTTGGTCAACACT-1	-1.15335835301596	-6.61998146400275
ATGGTTGTCATTTCGT-1	1.07697920716089	-5.89223545417609
ATGGTTGTCCTATTGT-1	3.46843050635141	1.95805615558801
ATGGTTGTCGCGTTTC-1	-3.04394186818319	-0.408584233377596
ATGGTTGTCGTTGTAG-1	3.83854995882792	1.56172985210596
ATGGTTGTCTCGAGTA-1	-2.38983525120932	0.98283529653726
ATGTCCCAGCGCCTAC-1	-1.69306005322653	-6.59463327750983
ATGTCCCAGGAACTAT-1	2.28864692366404	4.17099339142023
ATGTCCCAGGAAGTAG-1	0.739274131420078	-5.22386711463751
ATGTCCCAGTGCAAAT-1	3.75120638525766	0.722370300437788
ATGTCCCCAATCTAGC-1	-2.1489781268807	-6.15619486198248
ATGTCCCCAGCGTATT-1	-1.37324632489401	5.85229570045648
ATGTCCCGTATGATCC-1	1.87592740571779	4.69724303856073
ATGTCCCTCATCTGTT-1	0.728014933231297	-7.53997867927374
ATGTCCCTCCTGTTGC-1	2.24877910530848	4.32779294624505
ATGTCCCTCGGACCAC-1	0.576158272388401	3.69508391990838
ATGTCCCTCTGGCTGG-1	0.310874449375095	2.92576247825799
ATGTCTTAGTAACAGT-1	-3.80958880269247	3.35511547699151
ATGTCTTCAAGGAGTC-1	-0.956441295978603	-0.760949548338075
ATGTCTTCATTGAAGA-1	1.26913227355761	-5.41173714027228
ATTACCTGTACGATTC-1	-1.58030427777487	-7.28529852256598
ATTACCTGTGCAACAG-1	-3.28848446690756	4.11799079551874
ATTACCTTCAAGGACG-1	0.963053571346226	3.15404826774774
ATTACCTTCGCTGCGA-1	-0.183833731052456	3.37617713585077
ATTACTCCAAGGTACG-1	-2.54520739400106	-6.42166012153449
ATTACTCCACATGACT-1	-2.45873774373251	-5.35049503669562
ATTACTCCACGGTGCT-1	14.9474779239921	-9.26324814185919
ATTACTCCAGGCTACC-1	-1.26297034108358	3.374177996065
ATTACTCGTAGGCAGT-1	-2.01377619588095	1.17127162590204
ATTACTCGTGCCCGTA-1	-0.514977348682461	-5.4238902889234
ATTACTCTCCGATCTC-1	-3.11306608998495	0.796532575036863
ATTACTCTCCTATTGT-1	-2.32536829793173	5.26004869117914
ATTATCCAGACCTCAT-1	-1.97144354664999	5.42218715324579
ATTATCCGTAGCTGAG-1	-0.932438028690395	4.33045488968072
ATTATCCTCGTGGCGT-1	-0.160436762210903	-0.0251643024426897
ATTCACTAGACTCGAG-1	-2.72821368062216	3.44908053054986
ATTCACTCAACCACGC-1	0.313924776676121	-6.89717548713507
ATTCAGGAGTCGAGGT-1	3.00589989340586	1.72121543064294
ATTCAGGCAGGTAGTG-1	-2.7066649326058	-6.08159750327887
ATTCAGGCATCCTATT-1	-1.5215116866799	3.40246922149835
ATTCAGGGTAGTTACC-1	3.41989539778513	1.41444933786569
ATTCAGGGTCATCGGC-1	-0.652453554508266	3.68885976448236
ATTCAGGGTGCACATT-1	-3.52000368916708	3.07960015907464
ATTCAGGGTGTTAGCT-1	-2.58149994694906	-4.38622587547125
ATTCAGGTCATGGAGG-1	1.22228877461237	-6.57068508491339
ATTCAGGTCCAGTTCC-1	2.03307734644693	1.7901366390246
ATTCAGGTCCGCATAA-1	-0.916437757846889	4.539048258211
ATTCATCAGACAGCGT-1	2.83115242636484	4.89800817146478
ATTCATCAGACGTCGA-1	-3.1291068919869	4.11200219764886
ATTCATCAGGGACAGG-1	3.45344053423685	0.0806607641237775
ATTCATCAGGTTCCGC-1	2.94368861830515	4.37854725494562
ATTCATCCAACGCATT-1	4.49889670527262	1.03203824534593
ATTCATCCACGACCTG-1	1.67409391171021	-7.5788466297132
ATTCATCGTCGGTAAG-1	14.1078783146171	4.59637767448602
ATTCATCGTTGGTAGG-1	2.57947783386988	5.06423074379144
ATTCATCTCTTACGTT-1	-1.3192240127297	-7.43516367301764
ATTCCATAGGCTCAAG-1	-0.920899046299038	3.88373953476129
ATTCCATAGTCGCGAA-1	0.718468534114781	-0.923471506689211
ATTCCATCACTTGGGC-1	1.07652573502344	4.18017083778558
ATTCCATGTCACGACC-1	-2.19526685559469	-0.341542657468935
ATTCCATTCACTCTTA-1	-2.58600224339682	-6.95655077323737
ATTCCCGAGGAAACGA-1	-3.37271488988119	-0.328701611612459
ATTCCCGAGGGAGGCA-1	-0.730276001331386	0.376237738873343
ATTCCCGCAGACAAGC-1	3.10646330035013	5.27504521980462
ATTCCCGGTCTCGACG-1	6.97712432062906	12.5408042110461
ATTCCCGTCAAGCTTG-1	-2.35439909779745	-7.07951420173468
ATTCCCGTCACGACTA-1	-2.25850190007406	-0.720991071317812
ATTCCTAAGCTCCACG-1	-3.99346531712728	4.83321839943109
ATTCCTAAGGATGCGT-1	-0.908609045383511	5.96939927711664
ATTCCTAAGTCTTCCC-1	14.5569845310478	5.02017718925653
ATTCCTATCAATCAGC-1	-1.43672932469564	2.34652930870233
ATTCCTATCCCTTCCC-1	-1.0279551871987	3.02864987030206
ATTCGTTAGATGATTG-1	3.3832164875297	5.38727504387079
ATTCGTTCATACCATG-1	0.42025087988657	1.91724163665948
ATTCGTTGTCTCACGG-1	-0.023453725215969	-7.02704017982306
ATTCGTTGTCTTCTAT-1	2.01634429610056	3.76924330368219
ATTCGTTGTGGTTTGT-1	-0.0908378490181541	2.3371325172442
ATTCGTTGTGTACATC-1	-3.85341538274008	-0.59639232978644
ATTCGTTGTGTTCATG-1	0.294476377132359	1.58973867073236
ATTCTACAGGAAAGGT-1	2.40967475092691	-5.82909935340705
ATTCTACAGGCTTAAA-1	6.90732108271402	12.5268586315173
ATTCTACCAACGTTAC-1	0.03556488669199	5.1809623874682
ATTCTACCACTGAGGA-1	1.96372334873957	-7.61460655555548
ATTCTACCAGAGCCCT-1	2.59567748225016	2.41790014877496
ATTCTACTCACGGAGA-1	-1.00465978467184	1.42561900987802
ATTCTACTCCTCGATC-1	4.09798275149149	4.56204253807245
ATTCTACTCGTAGCCG-1	-0.232924712535915	4.45182329788385
ATTCTACTCTCTTGCG-1	-3.32296122395712	4.73354798927484
ATTCTACTCTTGCGCT-1	0.645670401218357	4.48214418068109
ATTCTTGAGTAGGAAG-1	-0.859134090778408	-0.239243622873445
ATTCTTGCACAGACGA-1	-3.61215866887289	5.00951463356195
ATTCTTGCATTAGGAA-1	-0.785476101276455	-6.98295420036139
ATTCTTGTCCACATAG-1	-0.203547132846889	-7.60802906379523
ATTCTTGTCTGTCCGT-1	2.23451604163927	2.27727920189081
ATTGGGTAGCAAATCA-1	2.52924613869471	4.24837071075616
ATTGGGTAGGCTGGAT-1	1.4924597016601	5.32103950157342
ATTGGGTCAACGGTAG-1	-4.52278508031088	1.17064243927179
ATTGGGTCAACTGATC-1	-0.604111088153896	5.47744733467279
ATTGGGTCAAGCCCAC-1	2.25120274937433	3.42908865585504
ATTGGGTCAGCACAGA-1	-2.03233636700827	3.31603676452814
ATTGGGTCAGGTTACT-1	-1.65397466504293	5.87487775459466
ATTGGGTGTCAGACTT-1	3.10619615233225	3.085190836336
ATTGGGTGTCCCACGA-1	-3.97913826787191	4.7841232456225
ATTGGGTTCAGGACGA-1	-2.46421660268026	2.72765499725519
ATTGGGTTCCACGTAA-1	-2.45264901005941	1.08566040172754
ATTGGGTTCGATACAC-1	0.386123406055393	-5.68132608756842
ATTGGGTTCGTCAGAT-1	0.564641105297031	-6.05678337440314
ATTGTTCCACTACCGG-1	-1.68037284695822	-5.43727987632575
ATTGTTCCAGTTCCAA-1	13.9255930057792	4.41120106353937
ATTGTTCCATGTGCTA-1	14.570156680706	-9.95466583595099
ATTGTTCGTAGTCCTA-1	-1.14482845151144	-6.64419859275641
ATTGTTCTCGCTACAA-1	0.430040585163059	0.91002372279344
ATTTACCAGGCTAAAT-1	-2.14534033620077	4.97266513481317
ATTTACCAGTTCCAGT-1	1.28852059161943	2.34720474853692
ATTTACCCACGACCTG-1	-0.655606640216885	-4.91568392143073
ATTTACCCAGACACCC-1	-3.725612057087	0.826113048936705
ATTTACCCATCGGCCA-1	-0.725069893238125	-4.58750313148322
ATTTACCGTTGGAGGT-1	-0.593970907566128	1.66202479973016
ATTTCACAGGTAGCAC-1	-2.28640736424643	-7.13611763343634
ATTTCACCACAAGCAG-1	1.96555024600309	-7.97917621955695
ATTTCACCATGGGTCC-1	2.62039952194971	-5.85119741782965
ATTTCACGTGTGCCTG-1	-0.143459928867397	1.29689085855661
ATTTCACTCAGCGTCG-1	-3.36678494298178	-0.657446678732057
ATTTCACTCGACGCGT-1	1.27480422175211	4.0619278587359
ATTTCACTCGGCTTGG-1	3.18979262030405	1.52962381019769
ATTTCTGAGACCTGGA-1	2.20858402765078	1.34826964512048
ATTTCTGAGACTTGTC-1	-2.9198521503182	-2.88824408874335
ATTTCTGAGTCAATCC-1	-2.50029505574423	0.975011769677977
ATTTCTGCAAGAATAC-1	-0.848523271915493	-6.77234953269782
ATTTCTGCAAGAGATT-1	0.276681172016087	-7.09691065177741
ATTTCTGGTACAGCGA-1	0.070863114955845	1.4308238066691
ATTTCTGGTCTCTCCA-1	1.73044251865429	-7.4793593250257
ATTTCTGGTTCGCGTG-1	-0.699661148426113	4.26554328575311
ATTTCTGTCACCATAG-1	0.882433818939152	-6.0017883144361
ATTTCTGTCCTTCAGC-1	3.48335240996164	2.07411867752252
ATTTCTGTCTCATGGA-1	-0.538199318286953	3.67234498634515
CAAAGAAAGAACTTCC-1	1.03475253498835	-0.716925200079103
CAAAGAAAGCTAAATG-1	0.0956333748130227	1.91902715339837
CAAAGAACAGCGGTCT-1	-4.74648560368734	2.68432623520074
CAAAGAAGTAGGGAGG-1	3.79711090243143	0.289410118009428
CAACAACCAAATGCTC-1	-1.92600072705465	-5.58901136741461
CAACAACGTCCAACGC-1	-4.11746300542074	4.73326379432855
CAACAACGTCCGGACT-1	3.1701102129249	4.84642249717889
CAACAACTCTAAGCCA-1	-4.2484334834786	4.2866900600451
CAACAGTAGGTGGTTG-1	3.09115945017618	1.18861347809015
CAACAGTAGTTGAAGT-1	-3.95407570683676	1.6291087306994
CAACAGTCATGATGCT-1	-2.35759724461752	-0.160736914728304
CAACAGTGTATGAAAC-1	0.0184548965720559	3.60719710960565
CAACAGTGTGCTCCGA-1	1.46312077558321	3.50035506859003
CAACAGTTCAGAGTTC-1	0.272491561534824	-5.25894230232062
CAACAGTTCTAGAACC-1	0.991414295795384	-8.03900307044806
CAACCAAAGTATCTGC-1	3.51400993979258	2.22328716888605
CAACCAACAAGCGAGT-1	-4.54685963475424	4.21798664703546
CAACCAACATACCAGT-1	3.09240399515909	5.52523929252801
CAACCAACATGGCTGC-1	-2.36981190526205	-6.29806440696539
CAACCAAGTCGTTATG-1	2.59319304144663	-5.32812803611579
CAACCAAGTTTCGACA-1	2.62091665184778	0.293934617187361
CAACCAATCCTTTGAT-1	-4.62179936253744	3.59728771820245
CAACCAATCTATCGCC-1	-3.11604632222372	3.61372977867303
CAACCTCAGGCCACTC-1	-4.11143435322958	1.95759266987024
CAACCTCAGGTCCCTG-1	-2.55074681126791	-0.318401154134889
CAACCTCAGTGCCCGT-1	-1.9437950977059	-5.6440321765882
CAACCTCGTCAAAGTA-1	-1.56966580235678	4.06263906135736
CAACCTCGTCCGTACG-1	-3.3887151607247	3.74986106529413
CAACCTCGTGCTCTCT-1	4.07990633166117	1.67628115787683
CAACCTCTCACGATCA-1	0.698524939182224	-6.67379921302619
CAACCTCTCGCCTCTA-1	-4.60089052998739	2.9425795711535
CAACGATAGCATATGA-1	0.12916623270792	5.68271333351312
CAACGATCACCTATCC-1	2.5435021392135	-5.18136328086676
CAACGATGTCGCAGTC-1	-1.75418080174643	0.202985409643034
CAACGATTCATTTCGT-1	2.71828435576242	5.59265119209466
CAACGATTCGTCCTTG-1	-3.49207867467123	-3.720140155409
CAACGATTCTACTTCA-1	2.31870775139612	5.82695037498651
CAACGATTCTTCGGTC-1	-2.48444355809408	2.20863408222375
CAACGGCCACAGAGAC-1	-0.0740627177925681	2.69654637947259
CAACGGCCAGAGTTCT-1	0.822531091335239	1.88672215118585
CAACGGCCAGTTCCAA-1	2.20185007369799	3.67671782150445
CAACGGCGTAGGTCAG-1	-0.153469098445949	-7.37998360023322
CAACGGCTCATCGCAA-1	0.782087372901859	3.30942112579523
CAACGGCTCTTTCAGT-1	0.973015236022892	-7.77928894386115
CAAGACTAGTGTACCT-1	-4.49522818410116	3.5809548534411
CAAGACTGTTGGAGAC-1	-0.655494106647549	-4.25925701484503
CAAGAGGAGAACCGCA-1	-1.63192643010336	0.443685781206469
CAAGAGGAGCCAACCC-1	-2.39878929936605	-4.74668281898322
CAAGAGGCACTCGATA-1	-0.67716397130209	4.65562659874139
CAAGAGGGTATCGAAA-1	-3.42103375279623	0.132746074344496
CAAGAGGTCTCGTCGT-1	14.9078069797782	5.29959375038324
CAAGAGGTCTGTCGCT-1	-1.83272279584127	-5.35314100608649
CAAGCTAAGAGTCCGA-1	-0.182003630039272	4.75690728798089
CAAGCTAAGATGATTG-1	-4.21892918431478	4.49264413490472
CAAGCTACAAATCCCA-1	0.125415789249363	3.73187405243097
CAAGCTACACAACGAG-1	-2.99571646535116	5.00829631462274
CAAGCTACAGCTGGTC-1	-3.91754521214682	-0.1306089721662
CAAGCTAGTACCGTGC-1	-3.40466154896933	-0.458533104513307
CAAGCTAGTCCTCATC-1	-3.32026709401327	2.48966771736322
CAAGCTAGTGGTAATA-1	2.00589384353441	-6.23313921317877
CAAGCTAGTTCGTACA-1	-1.78363980138021	-6.14100712165656
CAAGCTATCAAGCGTT-1	14.4367405048637	-10.1490303836805
CAAGCTATCGAGTTGT-1	-1.30185164296347	4.91888839378534
CAAGCTATCTGGCCGA-1	1.33208270585817	-5.53473156318488
CAAGGGAAGATAACAC-1	0.764000105026188	1.78620225563226
CAAGGGAAGCTCTTCC-1	2.37556551611704	-5.16068905219855
CAAGGGAAGGGTAGCT-1	-1.25469054066854	2.00150579586206
CAAGGGACAAGGTACG-1	-2.33833254658895	3.89583093300043
CAAGGGACACACTGGC-1	-0.0294666417809104	1.49779326095758
CAAGGGACAGCTATTG-1	-3.64212645375448	5.08273393287836
CAAGGGAGTATCAGGG-1	-1.95248879277426	0.238895837213377
CAAGGGATCGAGTCCG-1	-4.37047804677206	2.92606264724908
CAATACGGTCTAGGCC-1	1.12763057863993	-6.22928160056891
CAATACGTCAACACGT-1	1.22345124399942	-0.0540670119267901
CAATACGTCTCGCAGG-1	2.53979210770411	-5.01076191291632
CAATCGAGTTAACAGA-1	-2.64271105611044	1.17189556732355
CAATCGATCGCAATTG-1	-0.840043676731167	-4.98591392860236
CAATCGATCGTCCATC-1	1.36588160908503	0.570033878083805
CAATCGATCTACACAG-1	0.607154237392368	-5.84466904029669
CAATGACAGGTAGGCT-1	-4.52602280461508	1.07419312372384
CAATGACCAGAAATTG-1	-1.96422041737753	-7.40264147147955
CAATGACGTAGCCAGA-1	-3.03972328984457	4.32602197303949
CAATGACGTTTGTGGT-1	0.735333787563267	0.899825815107206
CAATGACTCCGAACGC-1	-0.522061479923305	-3.91105001792731
CAATGACTCGGACCAC-1	-3.07497395360189	2.25838560238061
CAATGACTCTTACCAT-1	-1.51043905102926	4.7872365154284
CAATTTCAGAAACCCG-1	-4.16552914464193	4.73895246162591
CAATTTCAGGAGGGTG-1	-3.8173073657723	-0.522400435064455
CAATTTCAGTGGTTAA-1	1.23659216082376	2.70735913887201
CAATTTCCATACAGGG-1	2.50504385149759	5.85023910179315
CAATTTCGTATGTCAC-1	-0.658702982303677	3.6016748584765
CAATTTCTCAAGCTTG-1	-1.9161650069924	-6.81873243675055
CAATTTCTCATAAGGA-1	0.84957216894907	2.95283323898492
CACAACAGTGGGTATG-1	1.48994885599894	-6.64243048057379
CACAACATCAGTCCGG-1	-3.96031893574911	-0.445678826425691
CACACAAAGCCTCCAG-1	-2.65549887501913	-6.11420553550543
CACACAAGTCTGCGCA-1	3.63847707426828	1.56707388534723
CACACAATCACAATGC-1	-1.51469363057333	5.57955629005609
CACAGATCAGTTACCA-1	-1.24323333584982	4.38248473777948
CACAGATGTCCCAAAT-1	-1.75812853657919	-5.07030790672125
CACAGATTCTGGGCCA-1	1.891884016159	3.94751054420648
CACAGGCAGTATGGCG-1	-1.33853520238119	-3.13263910636725
CACAGGCGTCATCTAG-1	-3.64547146641928	4.79402763023553
CACAGGCGTGGGTCAA-1	-3.02637423360067	0.0964358188169996
CACAGGCTCTCCATAT-1	1.07724355376047	3.76385194435296
CACATGAAGGATACAT-1	-1.80423249089437	5.47100383415399
CACATGACATGGTGGA-1	1.42674316680712	3.36217362060724
CACATGATCTTACCGC-1	-1.94493569218832	4.95507508888421
CACCAAAAGAAATCCA-1	0.657314526203098	0.988936547185759
CACCAAACAAAGACGC-1	-4.06824101292807	4.46035892143426
CACCAAACACAAGTGG-1	-4.45361508214193	2.55968886985956
CACCAAACATTGCCTC-1	-2.54359568440634	4.46032840385614
CACCAAAGTACGGATG-1	3.31262575304789	0.775818470861296
CACCGTTCACTTCATT-1	-2.10916460835653	5.63314038887201
CACCGTTGTCGCAGTC-1	-3.82842911565023	1.07995993271051
CACCGTTTCCTACACC-1	-2.97036970936972	-6.02958887443366
CACGAATCAACAACAA-1	-1.57686628186422	0.842824254180769
CACGAATCAGAACTAA-1	-2.75713671529013	3.15783483162103
CACGAATCAGCCGGTT-1	-2.92790926778036	3.26556259765802
CACGAATGTATGGAGC-1	-3.5381702312203	0.468352917577604
CACGAATGTCAGGTGA-1	2.63627039110941	-5.49901502952399
CACGAATGTGCGTTTA-1	2.90712903654856	3.32444960251031
CACGAATGTGTTCGAT-1	-2.26855744206625	-4.01994627342047
CACGAATGTTAACCTG-1	1.0085980168609	-7.44516533241095
CACGAATGTTTACCAG-1	2.01240273034853	-7.41750305518927
CACGAATTCTCGCAGG-1	-3.16284359776693	-5.29936045036139
CACGGGTAGCTCCATA-1	-3.66733683430868	0.679879222061018
CACGGGTAGTCGAATA-1	1.56852057791037	2.75726253166376
CACGGGTCAGGCCTGT-1	-0.8961659797402	-6.98250263557257
CACGGGTCATAGGCGA-1	-1.05082763516623	2.77522784843622
CACGGGTGTTCCACAA-1	-1.82901777112204	1.40431803836999
CACGGGTTCAGCAATC-1	2.90586768305582	0.764032725240568
CACGTGGAGAGCATCG-1	-3.30782641255575	-0.773519095037599
CACGTGGAGTGGTTCT-1	2.57716714060587	4.09471923484979
CACGTGGGTGAATAAC-1	4.05412851488871	0.782105717803816
CACGTGGTCATAGAGA-1	-3.8191350825997	0.295424882318358
CACGTGGTCCAACTAG-1	-1.74151290738302	1.86913866176782
CACGTGGTCGTTAGTG-1	0.449244844081822	0.86003730073152
CACGTTCAGAGCCCAA-1	3.31376455939096	4.85181361808954
CACGTTCAGGCTGTAG-1	-0.956611288425503	4.43395930900751
CACGTTCAGGTCATTC-1	2.35360108530802	3.65138680114923
CACGTTCCAACCGTGC-1	-1.14628137433249	4.07520801201044
CACGTTCCAGACCATT-1	-3.79719914281088	1.5883520282763
CACGTTCCAGCTCTGG-1	-1.3772450813027	-7.65515106544318
CACGTTCGTACTCGAT-1	-0.793426645633755	3.9482701457995
CACGTTCGTTCATCGA-1	-0.507712019321499	-7.30851047859015
CACGTTCGTTGTGTTG-1	-2.43617476308065	-4.98955124244513
CACGTTCTCAACCGAT-1	1.96409794903082	-7.09532421455206
CACGTTCTCCTGTTAT-1	2.3643092981605	2.25761288776575
CACTAAGAGGTACCTT-1	-1.81236327969748	-6.77444618568244
CACTAAGCAATGACCT-1	0.626875864627781	1.44115889444528
CACTAAGCACAGCTTA-1	-3.80831850850302	4.67672664299188
CACTAAGCACGCTTAA-1	-2.88463105046469	3.98994189872919
CACTAAGCACTCAAGT-1	1.19810049450678	-7.03815191612067
CACTAAGGTACGGATG-1	-1.69651450001913	-6.95168989524664
CACTAAGGTCGAATGG-1	1.10912029660028	3.88204962387262
CACTAAGGTCTGCCTT-1	1.35547779715342	-7.65539615974249
CACTAAGGTTACGCCG-1	1.03468744671625	0.697882760311941
CACTAAGTCACGAACT-1	0.852755772235813	3.06381398811517
CACTAAGTCACGGTCG-1	-0.956416738864956	2.38980311527429
CACTAAGTCAGTCATG-1	3.09957038080973	4.10434967651544
CACTAAGTCGACGAGA-1	3.63640116370005	2.07763320579706
CACTGAAAGGCCCACT-1	1.62155221617502	-7.94449108466925
CACTGAAAGGGAGTGG-1	-0.925827873584804	1.23653698339639
CACTGAAAGTGATCGG-1	-1.67737234914022	-5.23603361472907
CACTGAATCACGAGGA-1	-2.52698172414022	2.69074660911737
CACTGAATCTAGCCAA-1	-1.95714224660116	-4.63066404685797
CACTGAATCTATCGGA-1	1.69181762850565	1.43280429020105
CACTGGGAGCCTGAGA-1	0.0945428482322122	0.232620839025358
CACTGGGAGGATATAC-1	-1.56956304394918	-6.41171282157721
CACTGGGCACGACCTG-1	14.714627849224	-9.52710693702521
CACTGGGCAGAAACCG-1	-2.5677079089852	-7.10793321952643
CACTGGGCAGAGGAAA-1	4.06766735232157	3.54991013183771
CACTGGGTCATCTATC-1	-2.61661900365072	0.769065160300116
CACTGTCAGGAGATAG-1	-1.41871417844015	4.19307047500787
CACTGTCAGTTCTACG-1	-1.22276009404379	1.55475360527215
CACTGTCCAAATACAG-1	-1.29281939351278	-5.99763983115973
CACTGTCCAAATGGTA-1	1.45513500488085	-5.35682314262213
CACTGTCCAAGCTCTA-1	-0.632716072437344	3.86000568046747
CACTGTCCAAGGCTTT-1	-3.30488146626669	-5.08202284202399
CACTGTCTCTACTGAG-1	-0.724727285739956	4.84390765800653
CACTTCGAGGGTAGCT-1	14.0755077472953	4.56488114967523
CACTTCGAGGTAGACC-1	-4.84801806294638	2.13821858539758
CACTTCGCAATGCAGG-1	-2.36364258610922	5.66976005211053
CACTTCGCATTCACCC-1	2.05161421215815	-7.09880131110968
CACTTCGGTAGTGGCA-1	-2.79149378621298	4.753323856737
CACTTCGGTGGACAGT-1	-1.46969164693075	5.58926755562005
CACTTCGTCCTTGACC-1	1.25102602160257	6.14776307716546
CACTTCGTCGGAGATG-1	-0.0766756662102317	0.143721375610212
CACTTCGTCTTCGTAT-1	0.515919672611179	5.90684396400628
CAGAGCCAGAGAGCCT-1	0.739774095180454	-6.73231762275519
CAGAGCCAGAGGCTGT-1	-1.65886606061178	-5.69811361656012
CAGAGCCAGTCTTCCC-1	-1.13219775044638	-4.74006670341315
CAGAGCCCAATAGTAG-1	0.501976358058872	1.99691528454004
CAGAGCCGTAACTTCG-1	-0.551908386585293	0.863313321019987
CAGAGCCTCCACGGGT-1	-4.32814873540121	0.764947567130903
CAGAGCCTCCCAACTC-1	-2.82172335469442	5.22249728813348
CAGAGCCTCTGACCCT-1	4.01938544428629	0.922436568881849
CAGATACAGAACAGGA-1	3.59593330538553	4.87742454185663
CAGATACCACTGGATT-1	2.86902486002726	-0.145169314001222
CAGATACCAGGTACGA-1	3.26721273577494	3.89747482910333
CAGATACGTCGGCCTA-1	-1.10835207783895	1.58108705654321
CAGATACGTTGAATCC-1	-2.86699427449423	1.19492239132104
CAGATACGTTTCGTTT-1	0.178318726184788	3.26554757728753
CAGATACTCATAAGGA-1	2.29178314125818	-4.5371772609693
CAGATCAAGAAGAGCA-1	4.38368498003763	0.96095437183557
CAGATCAAGTGTAGAT-1	-1.45989645802694	1.07290399446664
CAGATCACAACAGCCC-1	3.11668859637064	4.24743944778619
CAGATCACATCAGCGC-1	1.76361751026196	4.57280713691888
CAGATCAGTTGCAAGG-1	-3.0039643176766	-0.822129186247011
CAGATCAGTTGGACTT-1	0.574802028301182	0.468336466695646
CAGATCATCCGTGTGG-1	-1.59354819142538	-0.245495911691805
CAGATCATCGCTAAAC-1	3.32292436278147	5.09552318229852
CAGATTGAGTGTACAA-1	2.90415333426279	-0.0152100287419756
CAGATTGGTATAATGG-1	-4.12154377782064	1.42257506027399
CAGATTGGTGACACAG-1	2.97200714266581	1.50499457493005
CAGATTGGTGCACGCT-1	-1.18237103306967	5.08358937874017
CAGATTGTCCACGGAC-1	-2.0207084544869	-2.90428131446662
CAGATTGTCGGCGATC-1	3.26303218519968	1.6269981302279
CAGCAATAGGATACAT-1	-1.14238394581991	3.62965566291986
CAGCAATAGGCTGAAC-1	-1.50436414563375	5.37875920906244
CAGCAATCAACTGTGT-1	0.446208225849094	3.31518656387506
CAGCAATCACACCGAC-1	0.551631557109776	0.64076669886289
CAGCACGAGCAAACAT-1	-0.684101236698208	4.74765140190301
CAGCACGCAGGTTACT-1	-2.6473010905953	-5.63651388511481
CAGCACGGTCATAAAG-1	3.03403650439066	-0.248659368608614
CAGCACGTCTAAGCGT-1	3.3727948538093	1.80592865123926
CAGCAGCCAAGCACAG-1	-1.429544819233	-6.54013555869879
CAGCAGCCACTCAAGT-1	-0.474902284977016	2.2014827169436
CAGCAGCTCCCGTGTT-1	3.18447588599009	1.45684683695016
CAGCAGCTCCTTGAAG-1	-2.71322335087973	-5.07694643363776
CAGCAGCTCTATCGGA-1	-0.171891463634548	5.31988174095331
CAGCCAGAGATGGGCT-1	1.89570877170843	-5.82625311240973
CAGCCAGCAAATCAGA-1	-0.415243996021328	3.27175003662286
CAGCCAGCAAGCAATA-1	-2.01935614430624	4.90564185753045
CAGCCAGCACCAGTTA-1	0.250580536487522	2.24880344047723
CAGCCAGCAGGCACTC-1	-1.38584507786947	2.39068097248254
CAGCCAGGTAGAGTTA-1	1.7089278793959	-6.92496794090094
CAGCCAGGTAGTGGCA-1	0.082333194377842	-0.209104832265993
CAGCCAGGTCTTGAAC-1	2.72993879235071	1.77963990345178
CAGCGTGGTAGAATGT-1	2.4776640406875	1.33967012539087
CAGCGTGGTGACACGA-1	1.81457773065847	5.22012740745721
CAGCGTGGTGATGAAT-1	-4.3737357982369	0.752054322506766
CAGCGTGGTTAACAGA-1	1.06790231383127	-4.75559538230719
CAGCGTGGTTGAGGAC-1	-0.32721747243124	3.84740978851495
CAGCGTGGTTGCCTAA-1	0.0586566797522927	3.50836831703363
CAGGCCAAGTCCGCGT-1	0.101333247783604	1.09695870056329
CAGGGCTAGGCCGCTT-1	-1.33914364659506	-6.89074295387091
CAGGGCTCACGGGTAA-1	1.98173898673338	-7.42925947532477
CAGGGCTCAGAATGTA-1	2.08377813017649	4.64388972892938
CAGGGCTCAGTGGCTC-1	1.07227187073511	4.69676334037958
CAGGGCTTCGATGCAT-1	-2.86527384602743	-0.0273943506223162
CAGGGCTTCTAGTACG-1	1.62911320692581	-5.77247446403327
CAGGGCTTCTCGGTCT-1	0.89304118073267	-7.50897281989874
CAGGGCTTCTTACACT-1	1.13718752777857	-7.35258787498297
CAGGTATAGAGATTCA-1	-4.26311339223104	0.209112022067885
CAGGTATCAGCAGGAT-1	-3.52161682927328	1.0060886181849
CAGGTATGTCTGGTTA-1	13.9526754490165	4.4394446052569
CAGGTATTCGCACTCT-1	1.50596873677057	2.8375888504046
CAGGTATTCGGTGTTA-1	14.1163908115653	-9.94440143928351
CAGGTATTCTCGTCAC-1	1.79374746820611	-5.58610218391242
CAGGTATTCTTACGTT-1	2.09735878026766	5.21559745445428
CAGTGCGAGCAGGCAT-1	-2.38163079106527	-4.37247579917731
CAGTGCGAGCCGATAG-1	-4.44695986592489	2.90344173088251
CAGTGCGCAGCCATTA-1	-2.28672207677084	-7.37769955024542
CAGTGCGTCATTGCGA-1	1.05986343539042	0.985846702005247
CAGTTAGCAATCGCCG-1	-0.759798420307217	3.58734828605829
CAGTTAGCACGTCGTG-1	-2.69562853657919	-6.50245874748053
CAGTTAGCATGGGTCC-1	-1.39440239751059	-4.77329653129401
CAGTTAGCATGTCAGT-1	2.03984581148905	2.2786448635119
CAGTTAGCATTCTCCG-1	-3.07908333623129	2.68044072761712
CAGTTAGGTCGTAATC-1	-4.26545275532919	2.51663118972955
CAGTTAGGTTCCTAGA-1	3.92943941271585	2.82791382446466
CAGTTAGTCTCACGAA-1	-0.287667406436977	5.3158124126452
CAGTTCCAGATCCCGC-1	0.409101711872044	2.14338153972803
CAGTTCCAGGGTACGT-1	1.47420262015146	4.05455905571161
CAGTTCCCAGCATCTA-1	3.49605141794962	-0.0478111468297442
CAGTTCCCATTGAAAG-1	-1.23014820897299	-4.01904075965705
CAGTTCCGTCAGGTGA-1	-2.40559090459066	1.08201539888559
CAGTTCCTCACCTGGG-1	2.52631567633432	5.42232495918451
CAGTTCCTCATTTCGT-1	-1.25823248707968	5.23679143562494
CAGTTCCTCCCTCTAG-1	-1.55138267361837	-6.64731901511969
CATAAGCCACTACACA-1	-1.82134283864218	3.55959016456781
CATAAGCGTCAGGCAA-1	-4.58123387181478	2.18443805351434
CATAAGCGTCGAATGG-1	-3.40412701451498	0.594210375096182
CATAAGCTCCACGAAT-1	-1.02338255727011	4.15327078476129
CATAAGCTCGGTATGT-1	-0.760020626422939	1.39995122327981
CATAAGCTCGTCGCTT-1	-2.14117444836813	0.0218003429430524
CATAAGCTCTGCTAGA-1	-1.48290838086325	-5.22374599799933
CATACAGAGGCGAAGG-1	-3.6347221263619	1.0435488857287
CATACAGGTAACACGG-1	-3.23426283681112	3.14101106300531
CATACAGGTACTAACC-1	0.461643087032261	-6.75959366187872
CATACAGTCCCAATAG-1	-2.79419220769125	-3.83157986030402
CATACAGTCCTCGATC-1	-2.64390982472616	2.77671033516107
CATACAGTCTGCTTTA-1	-1.22618926846701	4.26478582992731
CATACCCCAGCAGTGA-1	4.29279528773111	1.12411189451394
CATACCCCAGTCTGGC-1	-1.69410790288168	4.43887216224847
CATACCCGTAAGGAGA-1	2.84274409926218	-6.05496137962164
CATACCCGTCTCGGAC-1	-1.45466007077414	3.63350826873956
CATACCCGTGTGCTTA-1	2.32099436438364	5.95266038551507
CATACCCGTTCTTGTT-1	0.261529671314182	5.67345458641229
CATACCCTCTGAGAGG-1	-4.33947504842001	1.31534922495065
CATACCCTCTTTCTAG-1	3.65492128050608	2.00092965736566
CATACTTCAGGATTCT-1	-3.88394678914267	3.39574939384637
CATACTTCATAAGCAA-1	3.93217645800394	1.78022963180719
CATACTTGTAACATAG-1	-0.954327476856289	-7.20127218589606
CATACTTGTTTGGCTA-1	0.602317916515293	-6.44038885459723
CATACTTTCCTTCACG-1	2.03203450358194	2.19260627403436
CATAGACAGCACTCGC-1	3.05702208197397	4.28147894516168
CATAGACCAATCTGCA-1	0.31481395876688	4.25261241569696
CATAGACCAGAGCCCT-1	-4.23850668751913	1.16978514566598
CATAGACGTCCAGCAC-1	-1.20756806218344	2.5618913806933
CATAGACTCCAGTACA-1	0.630287396076145	4.30230099334894
CATAGACTCCGTGTCT-1	1.4325291684894	-7.39395063743414
CATCAAGAGCACAAAT-1	0.0696141592292214	5.54683524742303
CATCAAGAGTCAGAGC-1	-2.38126982533651	-4.27117603645148
CATCAAGCAAGGCTTT-1	0.926637159946385	-8.00216835365119
CATCAAGCATCAGTGT-1	-0.969441545841274	2.93177205696283
CATCAAGTCCGATGTA-1	-1.95809806668478	-5.81181877479376
CATCCACAGAAGGGAT-1	-1.06972230756002	1.30839991941629
CATCCACGTATTCTCT-1	-0.377359045383511	4.12058979644952
CATCCACGTCATCCCT-1	-0.607417953846035	4.50397855415521
CATCCACTCCTGCTAC-1	-0.532995117542324	-4.54723804817023
CATCCACTCTGATTCT-1	-1.85090102040487	-6.64932745323004
CATCCCAAGGGAGATA-1	1.00835041916651	-5.82050579414191
CATCCCACACAGTACT-1	-0.371220482227383	3.20770770683465
CATCCCACAGGAATAT-1	2.68176977551264	4.69381791725336
CATCCCAGTTGTAGCT-1	4.5671433082847	1.16493714227853
CATCCCATCAGAGCAG-1	-1.07416356885153	3.54445344581781
CATCCCATCGTAGGAG-1	-0.774781835910854	2.17949778213678
CATCCGTAGAGTGGCT-1	2.80129717505259	0.368368376042227
CATCCGTAGATGGGCT-1	-2.70108498418051	2.67848235740838
CATCCGTAGTAGAGTT-1	3.91260634577555	4.94566995277582
CATCCGTCACCTAAAC-1	14.8029876819877	5.21730977668939
CATCCGTCAGCTGTGC-1	-2.45138586842733	0.19749057665048
CATCCGTCAGTATGAA-1	2.07690923130793	-7.0894119106275
CATCCGTGTGTACAGG-1	3.00168691790384	3.03969008102594
CATCGCTAGCTGCCAC-1	13.9871326557426	4.47076660766778
CATCGCTGTAGGCAAC-1	-1.97075976216513	-4.01107185706915
CATCGCTGTGCAACAG-1	-1.94064701878744	1.40861183777032
CATCGCTGTGTAAACA-1	0.453259812953892	5.34551030769525
CATCGGGAGCAACAAT-1	-3.57216919743734	1.09844267740426
CATCGGGAGTTGCTCA-1	1.02165805018229	-6.77094000205817
CATCGGGCAAGAGGTC-1	2.81217693007273	3.73572928085504
CATCGGGGTCACAATC-1	-1.49925245129782	4.78042680397211
CATCGGGGTCACCGAC-1	-1.35243524396139	1.97411078586755
CATCGGGGTGCCGAAA-1	-2.56555928075033	3.39154702797113
CATCGGGTCGTCACCT-1	2.20655258214754	1.80947000160394
CATCGGGTCTACGCAA-1	-1.39692367398458	-6.27248495445075
CATCGTCAGATGCTTC-1	-3.7450097926827	0.712983775879721
CATCGTCAGTAACCGG-1	1.80510569206161	-6.58436554298224
CATCGTCAGTGGACGT-1	-2.916605366108	2.90436679496942
CATCGTCCACAGCCAC-1	0.174603449466648	5.37583047523675
CATCGTCCACGACAGA-1	0.805953847530308	3.66804629936395
CATCGTCCAGCACACC-1	0.602280127170506	4.98771745338617
CATCGTCGTTATCCAG-1	-1.913591278431	-0.984610851858278
CATGAGTAGAGTTCGG-1	-1.33855999791342	3.84889275207696
CATGAGTAGTGCCGAA-1	-2.75711048924643	-0.00680642947973809
CATGAGTCACACCGAC-1	-0.965675009128628	-7.60951679572882
CATGAGTCAGAGGAAA-1	-0.949998272296963	-0.77484851703467
CATGAGTCAGCACCCA-1	-1.17058862530905	3.71345121040521
CATGAGTCAGCATCTA-1	-2.91240919911581	-5.20262640342536
CATGAGTCAGCTGCCA-1	3.01010368979258	3.90915090217767
CATGAGTGTACCCGCA-1	-1.55238045537191	-5.51563804969611
CATGAGTGTACTAGCT-1	-1.99183811032492	-7.479342158888
CATGAGTGTCTAGGTT-1	-2.22626723134237	3.70960265770135
CATGAGTGTGATATAG-1	0.36643110430521	0.703116510059218
CATGAGTGTGCCGAAA-1	1.54450056171698	4.49910194053827
CATGAGTGTGGCTGAA-1	-0.877844942447719	1.48599487915216
CATGAGTGTGGTATGG-1	3.77295814669413	2.04444617405115
CATGAGTTCATTATCC-1	0.335168468120518	2.81994039192377
CATGAGTTCGCTCATC-1	-1.8255716689797	2.67541176452814
CATGAGTTCTACCACC-1	-2.80827320897299	-1.05661874637427
CATGCAAAGGAGGTTC-1	2.9114945999412	5.49137622490106
CATGCAAAGTCTAGCT-1	-0.109660757419643	-7.48639934882941
CATGCAACACCGTGAC-1	1.67369606560749	-7.08396404609503
CATGCAAGTTGCATTG-1	-0.687190426227627	-1.31662052497687
CATGCAATCGGTAGAG-1	-2.7175406345101	4.70441562309442
CATGCAATCTAGCAAC-1	-0.499049557087002	-7.19872682914557
CATGCCTAGTGCCGAA-1	2.88684390700144	4.35408932342706
CATGCCTCACGGAAGT-1	-3.14040030324179	-4.20317953452887
CATGCCTGTCGGAACA-1	3.69676111853403	3.47689110412774
CATGCCTGTCTGATAC-1	3.75806652224344	2.18548363819299
CATGCCTGTGGTAACG-1	-1.50423611485678	5.60787469520746
CATGCCTTCGCAGAGA-1	3.48406242049021	4.59956294670282
CATGCGGAGTTCGGTT-1	1.36015720880312	-7.00225323066535
CATGCGGCAACTGAAA-1	1.84900651341957	-5.76691215858283
CATGCGGCAGGTCTCG-1	-0.836643827793178	1.92766338958917
CATGCGGGTAGTCGGA-1	-4.57731808507162	2.19216710701166
CATGCGGTCCACTGGG-1	-4.66257799946981	1.69251078739343
CATGCGGTCGTCGCTT-1	-2.96328629338461	4.23969895019708
CATGCTCCACGAGGAT-1	-0.610444916126308	4.73126823082147
CATGCTCGTCACGCTG-1	-3.83942355000692	4.96228057518182
CATGCTCGTGAGGATC-1	2.22687275922579	-5.55389946327033
CATGCTCTCATTTGGG-1	-4.18028057896811	3.32175928726373
CATGCTCTCCACGAAT-1	-0.961157215473232	5.61727077140985
CATGCTCTCCGTGACG-1	3.81797467387003	2.09466141834436
CATGGATAGGGAGAAT-1	-4.32425202214437	0.910683963443617
CATGGATCAATACAGA-1	-2.50918806874472	-5.56238573417487
CATGGATCAGCTACTA-1	2.26978199398798	2.75011092796503
CATGGATCAGCTATTG-1	2.6338405481605	-5.81418531760993
CATGGATGTGTATCCA-1	14.6817012897758	5.11952573433099
CATGGATGTGTTAGCT-1	2.72370724594873	0.491759248073677
CATGGATGTTGTGTAC-1	0.678892122867527	-7.8075482212049
CATGGTACAAGGTCAG-1	1.85335035091919	5.70827561989007
CATGGTACAATTGCCA-1	13.8225780597953	4.31020194664178
CATGGTAGTAGCTTTG-1	3.04511080897135	0.818964336063246
CATGGTAGTCCATACA-1	-3.4378227122994	4.86192685737787
CATGGTAGTTACACAC-1	-0.718310249683437	0.280617985870222
CATGGTAGTTGCCTAA-1	0.562954889896336	0.845752481366972
CATGGTATCACCCTGT-1	2.09351693308634	1.76246744766412
CATGGTATCCATTCGC-1	-1.70560325467306	-4.85473221168341
CATGGTATCGGTATGT-1	1.2319804302482	2.98847180977045
CATGGTATCTTCGACC-1	-0.628553045627651	-4.28591078147711
CATTCATAGGATTTAG-1	3.18621812975687	3.76859957351861
CATTCATCAGCCATTA-1	-4.38083971821981	4.19761473312555
CATTCATGTGGATTTC-1	1.88719065702242	4.65330058708368
CATTCATGTGGTCCGT-1	-1.65231217229086	4.11613542213617
CATTCATTCGGAATTC-1	-1.79650534474569	-7.5245949588758
CATTCATTCTGCCCTA-1	0.928095625999394	-6.21574991569342
CATTCCGAGGCACCAA-1	-4.49059046590048	2.43056518211542
CATTCCGAGTATGACA-1	3.4724202028541	1.85167545452295
CATTCCGCAACACTAC-1	-2.5120095142098	-4.56315630302252
CATTCCGCACCGGAAA-1	-3.26928795659262	4.75506526603876
CATTCCGCAGGCTATT-1	-0.958263290760097	-5.94104450568976
CATTCCGGTGTTCCAA-1	-1.61041249119955	0.767182666804175
CATTCCGGTTACGTAC-1	4.55786691820902	1.05387545004068
CATTCCGGTTCGGCTG-1	0.278936850192967	1.54961115493951
CATTCCGGTTGGCTAT-1	-3.3414772876473	4.53097206726251
CATTCCGTCGAGTCCG-1	2.04434164083284	0.746652070428709
CATTCCGTCGGCATCG-1	1.897923099163	5.3250315822619
CATTCTAGTCCAATCA-1	-3.36569012486654	1.8887670673388
CATTCTATCCTCACTG-1	0.616614090564671	1.36902392282663
CATTGAGAGAAGTGTT-1	0.0519348255423928	1.95364505424676
CATTGAGAGCGAGTAC-1	-4.1193698772164	3.68589049949823
CATTGAGAGGCTTCCG-1	-0.831039799091396	4.31806594505487
CATTGAGAGGTGCCAA-1	3.79564915812296	4.29806286468683
CATTGAGAGTTGGAAT-1	-1.92089523160177	-4.35282915458502
CATTGAGGTACCAGAG-1	0.695275055530491	3.3683653511065
CATTGAGGTTCCTAGA-1	-4.33889139973837	2.05998546257196
CATTGAGTCAGCAGAG-1	-2.74626149022299	-3.93917673454108
CATTGAGTCAGGACGA-1	-1.5067616828652	-4.36869114265265
CATTGAGTCGCTAGCG-1	-3.70112360799032	4.86803084984003
CATTGCCCAAATCAAG-1	6.77361308253092	12.6217215694445
CATTGCCCACGACGCT-1	2.03605769789499	5.29309541359125
CATTGCCTCAAACCCA-1	-4.00464619481283	4.71717864647088
CATTGCCTCGAACGCC-1	-0.596738470432339	5.72819358482538
CATTGCCTCTCCGTGT-1	1.07056682026667	2.71036631241022
CATTGTTAGGCTGAAC-1	2.7970450989036	-6.19357221946539
CATTGTTAGGGAGGGT-1	-1.63202203595358	-3.65086906776251
CATTGTTCAACCCTAA-1	2.95718454039377	2.5720801986712
CATTGTTCAGTGTGGA-1	1.59341216302198	1.50038332119165
CATTGTTTCACAACCA-1	2.01754789269251	3.95779425277887
CATTGTTTCCATTGCC-1	-1.86599267804342	-2.77012127265753
CATTGTTTCGACCCAG-1	-1.45998514973837	3.87971169128595
CATTGTTTCGACGATT-1	-0.56021512829977	4.41029006614862
CATTGTTTCGCCAGTG-1	-1.57068647229391	-7.14855593070807
CATTGTTTCGCGTAGC-1	-0.6815344222756	3.77020246162591
CATTGTTTCTGTGCAA-1	-0.849374664661465	4.42143756523309
CATTTCAAGGTTGCCC-1	-0.630324972507534	5.37006789817987
CATTTCACATGCAGGA-1	1.62905021971745	-0.0512139759999712
CATTTCAGTGCCGGTT-1	-1.89891375386435	-1.33633762225928
CATTTCAGTGGTGATG-1	-1.20274199330526	-7.0140158496839
CATTTCAGTGTATCCA-1	3.30098949587626	5.42502814903436
CATTTCATCCCGGTAG-1	1.79562032810134	-8.0088478885633
CATTTCATCTTAGCTT-1	-0.532294882175503	0.298457968975882
CATTTCATCTTCTCAA-1	2.77534459746164	1.78640312328515
CCAAGCGAGATGATTG-1	-1.85668648564535	3.91528994217096
CCAAGCGAGGAACGAA-1	-1.48674882733541	-6.4191819988233
CCAAGCGAGGGCAATC-1	-3.40009106480795	-0.452005382631441
CCAAGCGCAAATGAAC-1	0.720388280513706	-5.89265030250372
CCAAGCGGTCAGTCGC-1	-2.0784603484841	1.43749529495416
CCAAGCGTCATTGAGC-1	-1.7107583411904	-7.12855070457282
CCAATGAAGCACACAG-1	1.69455807870907	-6.67586010322394
CCAATGAAGGACGCTA-1	-2.25286616170126	-3.76150530204596
CCAATGAAGGATGCGT-1	0.81807665741724	-0.412018593404909
CCAATGACATTGCCGG-1	-0.677387131092129	-5.6562129817945
CCAATGAGTTAGGCTT-1	1.75745641701576	4.63892299308954
CCAATGATCATTGCTT-1	0.437396752002659	2.8148666061419
CCAATTTCAAGTGACG-1	-1.41867317044455	4.54296642913995
CCAATTTCACAGTGAG-1	0.162967549922886	-5.9368092380506
CCAATTTGTCCGAAAG-1	-1.44465769612509	-4.04620951041998
CCACAAAAGAAACTAC-1	0.910699831607761	-6.09770983085455
CCACAAAAGGTACATA-1	1.93971835291666	5.31463796272455
CCACAAACAATTGGTC-1	-1.04924525105673	0.978517536069731
CCACAAACAGCAAGAC-1	3.4247466198234	1.76802200451074
CCACAAAGTCTCACGG-1	-0.670559061405239	5.40897208824335
CCACAAAGTGAATGTA-1	-2.48703516804892	5.09468585624872
CCACAAATCATTGCCC-1	-4.16349018895346	4.49434334411798
CCACACTAGAAATGGG-1	2.09718780434412	-5.77644270286383
CCACACTAGAGCTTTC-1	0.274644719722691	3.0969153083819
CCACACTAGGCGAACT-1	1.60474509215635	4.7471187747973
CCACACTAGTAGCATA-1	-0.31741727673727	2.92283398285089
CCACACTCAATTAGGA-1	1.42528484976572	-6.91970413551154
CCACACTCACATATGC-1	1.23392324364466	3.96047646179376
CCACACTGTACCCACG-1	1.57207524991316	3.900221172716
CCACACTTCATTTGGG-1	-2.17193950497824	5.75486880912958
CCACACTTCCCTTGGT-1	-4.50256241643148	3.64188224449335
CCACCATAGACGACGT-1	-3.67384804570395	2.6846666969317
CCACCATAGGGTGAAA-1	-1.84327377164083	-4.94996326789679
CCACCATCAAGTTCCA-1	0.467089759471836	-5.00786465034308
CCACCATCAGCATCTA-1	1.15492718136591	-5.82008570060553
CCACCATGTACCGGAA-1	-1.59101904713827	3.64550143852411
CCACCATGTCGAAGCA-1	-3.63601149403769	0.874656651164869
CCACCATGTCGAGATG-1	-2.23654569470602	3.90963536873041
CCACCATTCTCCAAGA-1	1.82679143017811	-7.03786676750006
CCACGAGAGTTGAAGT-1	-4.68771303975302	2.73749310150323
CCACGAGCACTCCTTG-1	0.419565307262364	0.123370651151518
CCACGAGCAGCACCCA-1	-1.17224181973654	4.04848367347894
CCACGTTAGCTGAGCA-1	2.44482104695124	-6.09431618079962
CCACGTTAGTAGTCAA-1	-1.00530971371847	5.31356126442132
CCACGTTCAATACAGA-1	13.9272867313651	4.40735060348688
CCACGTTCACTATCGA-1	1.58712496078295	4.2249179519671
CCACGTTCATAGCACT-1	2.50238435185236	5.4422567523974
CCACGTTGTTACCGTA-1	-2.0370088943215	3.76164657249628
CCACGTTGTTGCTGAT-1	-2.59569014394003	-2.70174949989142
CCACTTGAGACTTAAG-1	2.02286963379663	-6.33479088172736
CCACTTGAGGCAGGTT-1	-3.56313837849813	4.88306552543817
CCACTTGAGGTAAGAG-1	-2.89709891164022	2.17347652092157
CCACTTGAGTCAGGGT-1	-1.70237959706503	-5.99448984489264
CCACTTGCAAGTGACG-1	-3.3646558650704	2.00921780243097
CCACTTGCAATCTCTT-1	-1.10123504483419	4.26875454559503
CCACTTGCAGTGTGGA-1	-1.73384679639059	1.56130928173242
CCACTTGGTAACGATA-1	3.58774839556498	2.01066035404382
CCACTTGGTCAATCTG-1	-2.8323334583016	5.46860772743402
CCACTTGGTTTAAGGA-1	2.40003173268122	4.36255485191522
CCACTTGTCACTGTCC-1	1.65730496710819	3.18489653244195
CCATAAGAGATGGCAC-1	0.528849708202305	-6.60846775398078
CCATAAGAGGAGTCTG-1	-3.90900839650351	3.72152525558649
[truncated: 4,138 more rows]
