# Supplementary material for: White and brown adipose tissue share a convergent fibro-adipogenic progenitor population
Source: EMBO Rep. 2025 Oct 8;26(22):5612–36. doi: 10.1038/s44319-025-00591-6 (PMC12635263; doi:10.1038/s44319-025-00591-6)
Supplement: Supplementary file 9 — Source data Fig. 2 [file 44319_2025_591_MOESM9_ESM.zip]

Archive with 24 entries (18 files):
- Figure 2 source data/
- Figure 2 source data/.DS_Store
- __MACOSX/Figure 2 source data/._.DS_Store
- Figure 2 source data/2A/
- Figure 2 source data/2F/
- Figure 2 source data/2C/
- Figure 2 source data/2D/
- Figure 2 source data/2B/
- Figure 2 source data/2A/wat_macrostate.csv
- __MACOSX/Figure 2 source data/2A/._wat_macrostate.csv
- Figure 2 source data/2F/wat_auc_mtx_v10.csv
- __MACOSX/Figure 2 source data/2F/._wat_auc_mtx_v10.csv
- Figure 2 source data/2C/wcaps_drivers.csv
- __MACOSX/Figure 2 source data/2C/._wcaps_drivers.csv
- Figure 2 source data/2C/.DS_Store
- __MACOSX/Figure 2 source data/2C/._.DS_Store
- Figure 2 source data/2C/wat_heatmap_gene_order.csv
- __MACOSX/Figure 2 source data/2C/._wat_heatmap_gene_order.csv
- Figure 2 source data/2C/dwfapls_drivers.csv
- __MACOSX/Figure 2 source data/2C/._dwfapls_drivers.csv
- Figure 2 source data/2D/wat_featureplot_data.csv
- __MACOSX/Figure 2 source data/2D/._wat_featureplot_data.csv
- Figure 2 source data/2B/wat_fat_probabilities.csv
- __MACOSX/Figure 2 source data/2B/._wat_fat_probabilities.csv
