# Supplementary material for: White and brown adipose tissue share a convergent fibro-adipogenic progenitor population
Source: EMBO Rep. 2025 Oct 8;26(22):5612–36. doi: 10.1038/s44319-025-00591-6 (PMC12635263; doi:10.1038/s44319-025-00591-6)
Supplement: Supplementary file 9 — Source data Fig. 2 [file 44319_2025_591_MOESM9_ESM.zip › Figure 2 source data/2A/wat_macrostate.csv]

	0
AAACCCACAGAG
AAACCCACAGTC
AAACCCAGTATG
AAACGAAAGCGC
AAACGAACACAT
AAACGAAGTGCG
AAACGAATCCTG
AAACGCTAGCAG
AAACGCTAGTCT
AAACGCTAGTTG
AAACGCTGTAAG
AAACGCTGTCGA
AAACGCTTCACT
AAACGCTTCTAG
AAACGCTTCTTG
AAAGAACCAGCT
AAAGAACGTTCG
AAAGAACTCTCT
AAAGGATCATTG
AAAGGATGTAGA
AAAGGATGTTGC
AAAGGGCAGAAG
AAAGGGCCAAAG
AAAGGGCGTTTG
AAAGGTACACTA
AAAGGTACAGAC
AAAGGTAGTATG
AAAGGTAGTATT
AAAGGTAGTCTG
AAAGGTATCGGT
AAAGTCCTCCGC
AAAGTGAAGCGT
AAAGTGAAGTGG
AAAGTGAGTCTT
AAATGGACAAGC
AAATGGACAATA
AAATGGACACGT
AAATGGACACTC
AAATGGAGTACT
AAATGGAGTAGG
AACAAAGCAGGT
AACAAAGCATAG
AACAAAGGTCCC
AACAAAGGTGCA	Diff wFAPLs
AACAAAGGTGCG
AACAAAGGTGGT
AACAACCAGCAG
AACAACCAGGAG
AACAACCAGTCA
AACAACCCACGG
AACAACCCAGAG
AACAACCCAGCG
AACAACCGTAGA
AACAACCGTTTG
AACAAGACAACT
AACAAGACACGA
AACACACAGTCA
AACACACCAAAG
AACACACCAAGA
AACACACTCGAT
AACAGGGAGACG
AACAGGGAGGAT
AACAGGGAGTTC
AACAGGGGTGGT
AACAGGGTCTGT
AACCACAGTCAA
AACCACAGTGTG
AACCACATCACA
AACCACATCAGG
AACCATGAGTGG
AACCATGGTACA
AACCATGTCGTC
AACCCAAAGCAA
AACCCAAAGCAA-1
AACCCAAAGTCG
AACCCAACACAC
AACCCAACAGCT
AACCCAACATCA	wCAPs
AACCCAAGTGAT
AACCTGAAGATC	wCAPs
AACCTGAAGTGT	Diff wFAPLs
AACCTGACATCG
AACCTGAGTACA
AACCTGAGTTGA
AACCTGAGTTGA-1
AACCTGATCAAA
AACCTTTCAAAG
AACCTTTCACTT
AACCTTTGTCTA
AACGAAAAGTAG
AACGAAAGTAGT
AACGAAATCGTG
AACGAAATCTAG
AACGGGAAGAAC
AACGGGAAGCTG
AACGGGAAGGCA
AACGGGAAGTAG
AACGGGAAGTGA
AACGGGACACCT
AACGGGACATGA
AACGGGATCGCT
AACGTCAAGAGT
AACGTCAGTCAA
AACGTCATCAAC
AACTTCTAGACA
AACTTCTAGACC
AACTTCTGTAGT
AACTTCTGTGTG
AACTTCTGTTAC
AACTTCTTCGTG
AAGAACAAGTGA
AAGACAAGTCTA
AAGACAAGTGGT
AAGACAATCCGG
AAGACAATCTCT
AAGACTCAGCGC
AAGACTCTCAAG
AAGATAGAGGAG
AAGATAGAGGCA
AAGCATCAGGTA
AAGCATCCAAGC
AAGCATCCAATT
AAGCATCCAGAG
AAGCCATAGCAT
AAGCCATAGCCG
AAGCCATAGTCA
AAGCCATCAATT
AAGCCATGTTCG
AAGCGAGAGCGT
AAGCGAGCAAGA
AAGCGAGCACAG
AAGCGAGCATAA
AAGCGAGGTTTA
AAGCGTTGTAAC
AAGCGTTGTGTG
AAGCGTTTCAAA
AAGCGTTTCCTA
AAGCGTTTCGTG
AAGGAATAGAAG
AAGGAATAGACG
AAGGAATAGCTG
AAGGAATAGGCT
AAGGAATAGTTA
AAGGAATAGTTT
AAGGAATGTTTC
AAGGAATTCATC
AAGGAATTCGCT	wCAPs
AAGGTAAAGACA
AAGGTAAAGTAG
AAGGTAACACGC
AAGGTAAGTCGA
AAGTACCAGGTA
AAGTACCCAGGT
AAGTACCGTCCT
AAGTCGTTCACT
AAGTCGTTCAGT
AAGTCGTTCATA
AAGTGAAAGAAG
AAGTGAAAGAGT
AAGTGAAAGTAG
AAGTGAACAGAG
AAGTGAAGTACC
AAGTTCGAGCTA
AAGTTCGCAAGC
AAGTTCGCAATT
AAGTTCGCACCC
AAGTTCGGTGGC
AATAGAGCATTC
AATAGAGGTACA
AATAGAGTCGTT
AATAGAGTCTTC
AATCACGCAACC
AATCACGGTGGA
AATCACGGTTCA
AATCGACCACCG
AATCGACGTAGT
AATCGACTCCGC
AATCGTGCACAC
AATCGTGCACGT
AATCGTGGTGTC
AATCGTGGTTTG
AATGAAGCAATT
AATGACCAGTTG
AATGACCCAAAG
AATGACCCATGC
AATGACCGTACT
AATGACCGTAGC	W1
AATGACCGTCGT
AATGACCGTTCT
AATGCCAAGAAG
AATGCCAAGAGG
AATGCCAAGCAC
AATGCCAAGTTC
AATGCCAGTGGT
AATGCCATCCAT
AATGGAAAGCTT
AATGGAAAGGGA
AATGGAACACGC
AATGGAACAGGT
AATGGCTAGGCT	wCAPs
AATGGCTCAGGA
AATGGCTGTAGA
AATGGCTGTATG
AATGGCTTCGTC
AATTCCTAGTCA
AATTCCTCAACG
AATTCCTCAGTA
AATTCCTGTTGT
AATTCCTTCAAA
AATTCCTTCCGT
AATTTCCAGAGT
AATTTCCTCTGC
ACAAAGAAGCTG
ACAAAGAGTGGC
ACAAAGAGTTCT
ACAACCAAGGTC
ACAACCAGTCTT
ACAACCAGTGCC
ACAAGCTCACAG
ACAAGCTCAGTC
ACAAGCTTCCAT
ACAAGCTTCGAG
ACACAGTAGCGT
ACACAGTAGCGT-1
ACACAGTGTAGA
ACACAGTTCGCT
ACACCAAAGATC
ACACCAACAGAG
ACACCAATCATT
ACACGCGGTCTC
ACACGCGGTGGA
ACACGCGGTTCG
ACACTGACAACT
ACACTGACAGAT
ACACTGAGTTCT
ACAGAAAAGGAC
ACAGAAACAGAA
ACAGAAACATAC
ACAGAAATCAAC
ACAGAAATCAAG
ACAGCCGAGGGT
ACAGCCGAGTCA
ACAGCCGAGTCG
ACAGCCGCATAC
ACAGCCGGTACT
ACAGCCGTCCTA
ACAGGGACAGGC
ACAGGGACAGTC
ACAGGGATCAAT
ACAGGGATCCTG
ACAGGGATCGCC
ACATCCCCAATC
ACATCCCCATCG
ACATCCCGTAAC
ACATCCCGTCGT
ACATCGACAGCG
ACATCGACATCT
ACATCGAGTCAG
ACATCGATCGAG
ACATCGATCGCC
ACATGCACACGC
ACATGCACATCA
ACATGCAGTAAC
ACATGCAGTCGC
ACATGCATCTGA
ACATTTCGTAGT
ACATTTCGTCAG
ACATTTCGTGGT
ACATTTCGTGGT-1
ACATTTCGTTGC
ACATTTCTCAAG
ACCAAACGTAGC
ACCAAACGTGGT
ACCAAACTCCAT
ACCAAACTCCGA
ACCAAACTCGCC	Diff wFAPLs
ACCAACAAGGTA
ACCAACATCATC
ACCAACATCTTT
ACCACAAAGTAT
ACCACAAAGTGT
ACCACAACACAG
ACCACAACATAT
ACCACAACATGG
ACCACAAGTGTT
ACCACAAGTTAA
ACCATTTCACTG
ACCATTTCATGT
ACCATTTGTCCT
ACCCAAAAGAAA
ACCCAAAAGAGA
ACCCAAACAGTT
ACCCAAAGTACT
ACCCAAATCCAT
ACCCTCACAAGT
ACCCTTGGTACT
ACCCTTGTCAAG
ACCCTTGTCAGA
ACCCTTGTCTGT
ACCGTTCAGGCG
ACCGTTCAGTGG
ACCGTTCCACCA
ACCGTTCTCACC
ACCTACCAGAGT
ACCTACCAGCAT
ACCTACCAGGTC	wCAPs
ACCTACCCAGAA
ACCTACCTCTGC
ACCTGAAGTCTA
ACCTGAAGTGTC
ACGATCAAGCCG
ACGATCAAGTTC
ACGATCACAGGT
ACGATCATCAAA
ACGATCATCACC
ACGATCATCTAA
ACGATCATCTCG
ACGATCATCTCT
ACGATGTCACGC
ACGATGTTCAGG
ACGATGTTCCGC
ACGCACGAGCGC
ACGCACGCAACT
ACGCACGGTGTG
ACGCACGTCAAC
ACGCACGTCAAT
ACGGAAGAGTGA
ACGGAAGCATCT
ACGGAAGGTGGT
ACGGAAGGTTGC
ACGGAAGGTTTC
ACGGGTCCACAG
ACGGGTCCACAT
ACGGTCGCACTG
ACGGTCGGTTAG
ACGGTCGGTTTC
ACGGTCGTCGCA
ACGGTTAAGTCC
ACGGTTACACCT
ACGGTTACACTA
ACGGTTATCACC
ACGTAACGTACC
ACGTAACGTCGT
ACGTAACGTTCG
ACGTACACAAGC
ACGTACAGTACC
ACGTACATCAGC
ACGTACATCGGA
ACGTAGTCAAGG
ACGTAGTGTAGC
ACGTAGTGTAGT
ACGTCCTAGGCG
ACGTCCTAGTCA
ACGTCCTCACTG
ACGTCCTTCCGA
ACGTCCTTCTTT
ACGTTCCAGTGC
ACGTTCCCACTA
ACGTTCCGTGGG
ACGTTCCTCATT
ACGTTCCTCTCG
ACGTTCCTCTTG
ACTACGAAGGTT
ACTACGAGTCCG
ACTACGATCTTG	wCAPs
ACTATCTAGTGC
ACTATCTCACAG
ACTATGGCAAGC
ACTATGGCACCG
ACTATGGCATGA
ACTATGGGTACC
ACTATGGGTCCG
ACTATGGGTCTC
ACTATGGGTGAG
ACTATGGGTGCA
ACTATGGGTGGC
ACTATGGTCAAA
ACTATGGTCCAG
ACTATTCAGTGG
ACTATTCCAGCG
ACTATTCCATAC
ACTCCCAGTACT
ACTCCCAGTATA
ACTCCCAGTTGC
ACTCCCATCTGC
ACTCTCGCATAA
ACTCTCGGTGGA
ACTCTCGGTTCA
ACTGATGAGGCT
ACTGATGCAAAT
ACTGATGCAGCT
ACTGATGCATCG
ACTGATGGTAGG
ACTGATGGTAGT
ACTGATGGTCAG
ACTGATGGTGCC
ACTGATGTCTTA
ACTGCAAAGTGG
ACTGCAACAGTA
ACTGCAAGTCCG
ACTGCAAGTGCC
ACTGCAATCACG
ACTGCAATCTGA
ACTGTCCCAAAG
ACTGTCCGTGGC
ACTGTCCTCCAT
ACTGTGAAGGCG
ACTGTGAAGGTT
ACTGTGAAGTAT
ACTGTGATCACA
ACTTAGGAGCTG
ACTTAGGAGGTA
ACTTAGGAGTTA
ACTTAGGCAACC
ACTTAGGCAACT
ACTTAGGCATGT
ACTTAGGTCAGG
ACTTAGGTCTGA
ACTTAGGTCTTT
ACTTATCAGAAG
ACTTATCAGCGC
ACTTATCAGGCT
ACTTATCGTCTA
ACTTATCTCACT
ACTTATCTCCGA
ACTTATCTCTCA
ACTTCCGAGACC
ACTTCCGCAGGG
ACTTCCGGTAAG
ACTTCCGTCTGC
ACTTCGCAGATT
ACTTCGCAGCGA
ACTTCGCCAGCT
ACTTCGCTCCAC
ACTTCGCTCCAG
ACTTCGCTCGTC
ACTTCGCTCTTT
ACTTTCAAGACG
ACTTTCAAGCAT
ACTTTCAAGCCT
ACTTTCAAGTGC
ACTTTCACACTG
ACTTTCAGTGGC
ACTTTGTAGAGT
ACTTTGTAGCTC
ACTTTGTAGTGC
ACTTTGTCAATC
ACTTTGTCACAG
ACTTTGTGTAGT
ACTTTGTGTTAC
ACTTTGTTCGTA
AGAAATGCAAAT
AGAAATGGTAGA	W1
AGAAATGGTGGC
AGAAATGTCACC
AGAACAAAGACA
AGAACAAAGTGC
AGAACAATCCTA
AGAACCTCAAGG
AGAACCTCAATG	W1
AGAACCTCAGAC
AGAACCTCATAC
AGAACCTGTACC
AGAACCTGTATG
AGAACCTTCATC
AGAAGCGAGATT
AGAAGCGCAATT
AGAAGCGCACGG
AGAAGCGCAGAC
AGAAGCGCATGA
AGAAGCGGTAGA
AGAAGCGTCTTC
AGAAGTACAACA
AGAAGTACAGGT
AGAAGTACATTC
AGACAAACAGAT
AGACAAACAGAT-1
AGACAAACAGGT
AGACAAATCACT
AGACAAATCTTT
AGACACTCAATA
AGACACTTCAGA
AGACACTTCTCG
AGACAGGAGACT
AGACAGGCACAT
AGACAGGCATCT
AGACAGGGTGAA
AGACAGGGTGAG
AGACAGGTCACT
AGACAGGTCCGC
AGACAGGTCTAT
AGACCATCAGCG
AGACCATCATGT
AGACCCGAGGGA
AGACCCGCATGT
AGACCCGGTCTG
AGACCCGGTGGG
AGACTCACACGA
AGACTCAGTAGT
AGACTCATCGCT
AGAGAATAGGTA
AGAGAATAGTCC
AGAGAATCAAGT
AGAGAATCAGGA
AGAGAATGTATT
AGAGAATGTCAA
AGAGAATTCATG
AGAGAGCAGAAG
AGAGAGCAGCAG	Diff wFAPLs
AGAGAGCAGCCT
AGAGAGCAGGAT
AGAGAGCCAAAC
AGAGAGCCAACC
AGAGAGCGTAAC
AGAGAGCGTCCG
AGAGAGCTCACG
AGAGCAGAGAAG
AGAGCAGAGCTG
AGAGCAGAGGTT
AGAGCAGCAGCA
AGAGCAGCATCC
AGAGCAGGTTCG
AGAGCAGTCATG
AGAGCAGTCGTC
AGAGCCCCAAAC
AGAGCCCCAGAA
AGAGCCCGTGAA
AGATAGAAGGAT
AGATAGAGTAAC
AGATAGAGTAGA
AGATAGAGTAGT
AGATAGAGTATC
AGATAGAGTTGA
AGATAGATCTCT
AGATCCAAGACA
AGATCCACACGT
AGATCCACAGCA
AGATCCAGTCAT
AGATCCAGTGTG
AGATCCATCGGA
AGATCCATCTTC
AGATCGTAGGTT
AGATCGTCATCC
AGATCGTCATGT
AGATCGTGTAAG
AGATCGTGTATC
AGATCGTGTATT
AGATGAAAGTCT
AGATGAACATGA
AGATGAAGTTTA
AGATGAATCACC
AGATGAATCGAC
AGATGAATCGCA
AGATGCTGTCAG
AGATGCTGTTGC
AGATGCTTCGGT
AGCATCAAGTTG
AGCATCAGTCCA
AGCATCAGTGAT
AGCATCATCATC
AGCATCATCCCG
AGCATCATCGAT
AGCCAATAGAAT
AGCCAATAGGGC
AGCCAATGTCCT
AGCCAATTCTGG
AGCCACGCATCG	wCAPs
AGCCACGCATCT
AGCCACGTCAAC
AGCCAGCCAACG
AGCGATTAGCTC
AGCGATTAGGCA	wCAPs
AGCGATTCAAGG
AGCGATTGTCAC
AGCGCCAAGACC
AGCGCCACAGCC
AGCGCCAGTAGC
AGCGCCATCCAC
AGCGCCATCTCC
AGCGTATAGTCG
AGCGTATTCTCC
AGCTACACAACT
AGCTACAGTACC
AGCTACAGTGAT
AGCTACATCACT
AGCTACATCGCA
AGCTACATCTTC
AGCTCAAAGGTG
AGCTCAACAGCG
AGCTCAACATCG
AGCTCAAGTATA
AGCTCAAGTGCG
AGCTCAAGTTGC
AGCTTCCAGGCA
AGCTTCCAGGTG
AGCTTCCAGTGA
AGCTTCCGTGGC
AGCTTCCGTTTA
AGCTTCCTCCAC
AGCTTCCTCCGG
AGCTTCCTCGCA
AGGAAATCACCG
AGGAAATCACTT
AGGAAATTCCAG
AGGAATAAGAGT
AGGAATACAAGT
AGGAATACAATC
AGGAATACAGCA
AGGAATAGTTAG
AGGAATATCATA
AGGAATATCGCG
AGGAATATCTTG
AGGACGACAATG
AGGACGAGTACA
AGGACGAGTGAT
AGGACGATCCTA
AGGACGATCGTA
AGGACTTAGTGG
AGGACTTGTTTG
AGGAGGTAGCCA
AGGAGGTAGGGA
AGGAGGTCAACG
AGGAGGTGTAGG
AGGAGGTGTTGT
AGGAGGTTCACG
AGGAGGTTCGCC
AGGATAAAGAAA
AGGATAAGTTCC
AGGATCTAGTGG
AGGATCTGTCGC
AGGATCTGTGAC
AGGATCTGTTAC
AGGATCTTCCTG
AGGCATTAGAGT
AGGCATTCAATG
AGGCATTGTGGC
AGGCATTTCATC
AGGCATTTCGAC
AGGCATTTCTTT
AGGCTGCGTAGG
AGGCTGCGTTTC
AGGCTGCTCTCG
AGGGAGTAGACT
AGGGAGTAGAGA
AGGGAGTAGGAA
AGGGAGTTCGTT
AGGGAGTTCTCG
AGGGCCTCAATT
AGGGCCTCACAT
AGGGCTCAGCTG
AGGGCTCTCAAC
AGGGTCCCAGAT
AGGGTCCTCATG
AGGGTCCTCGGC
AGGGTGAAGATC
AGGGTGAAGCGT
AGGGTGACACCC
AGGGTGAGTTCC
AGGGTGATCCGA
AGGGTTTAGCAG
AGGGTTTGTTAA
AGGGTTTTCCAA
AGGGTTTTCTTC
AGGTAGGAGAAA
AGGTAGGGTGGA
AGGTAGGGTTTC
AGGTCATAGATA
AGGTCATAGTTT
AGGTCATCATAG
AGGTCATCATCT
AGGTCATGTATC
AGGTCATGTCGT
AGGTCATTCTCA
AGGTCTAAGACT
AGGTCTAAGAGT
AGGTCTAAGTTC
AGGTCTACAGGG
AGGTCTACATCG
AGGTCTAGTAGA
AGGTCTAGTATG
AGGTGTTAGCAT
AGGTGTTTCGGA
AGGTGTTTCGTT
AGGTTACCAGTC
AGGTTACCATTG
AGGTTGTAGTAC
AGGTTGTCAGGT
AGGTTGTTCGGT
AGTAACCTCATT
AGTAACCTCTCC
AGTAACCTCTGG
AGTAACCTCTTC
AGTACCACACCC
AGTACCATCCTT
AGTACCATCGCA
AGTACTGGTAGC
AGTACTGGTAGC-1
AGTACTGGTGTC
AGTACTGTCAAC
AGTACTGTCCTC
AGTAGCTAGCCT
AGTAGCTAGGGA
AGTAGCTGTAGA
AGTAGCTGTCAA
AGTAGCTGTTCA
AGTAGCTTCCTT
AGTAGTCAGCAT
AGTAGTCAGGGA
AGTAGTCAGGTC
AGTAGTCCACAT
AGTAGTCTCGTG
AGTCAACAGGTG
AGTCAACAGTCT
AGTCAACCAATC
AGTCAACGTACG
AGTCAACGTTCC
AGTCAACTCAAA
AGTCAACTCAAT
AGTCAACTCACT
AGTCAACTCAGC
AGTCACAAGTCC
AGTCACAAGTGG
AGTCACAAGTGG-1
AGTCACAGTAAG
AGTCACATCCCG
AGTCATGTCGCT
AGTCTCCCAAGA
AGTCTCCCAGGC
AGTCTCCGTAAT
AGTCTCCGTGGA
AGTCTCCTCCAG
AGTCTCCTCTGG
AGTGACTAGTGC
AGTGATCAGACC
AGTGATCAGGTG
AGTGATCCAAAT
AGTGATCCACAT
AGTGATCGTGCT
AGTGATCGTTCC
AGTGATCGTTGG
AGTGATCTCGAA
AGTGATCTCGTA
AGTGATCTCTCT
AGTGCCGAGCGG
AGTGCCGAGGTA
AGTGCCGGTATA
AGTGCCGGTCAT
AGTGCCGTCGAG
AGTGTTGAGCAT
AGTGTTGCAATG
AGTGTTGCACCA
AGTGTTGCATAC
AGTGTTGGTGCC
AGTGTTGGTGCT
AGTGTTGGTGTT
AGTGTTGTCTGT
AGTTAGCAGCCA
AGTTAGCAGCCT
AGTTAGCCACAC
AGTTAGCGTCCG
AGTTAGCTCCTC
AGTTAGCTCTCT
AGTTAGCTCTTA
AGTTCCCAGTCC
AGTTCCCCAGAA
AGTTCCCGTAAC
AGTTCCCGTCTG
AGTTCCCGTTTG
AGTTCCCTCGTT
AGTTCGAAGTGC
AGTTCGACAAGA
AGTTCGACACCA
AGTTCGAGTATT
AGTTCGAGTGCA
ATACCGAAGCAA
ATACCGACAAGT
ATACCGATCACG
ATACCGATCTAG
ATACCTTAGGAG
ATACCTTAGTTA
ATACCTTCATAT
ATACCTTGTAGA
ATACCTTGTAGC
ATACCTTTCGGT
ATACTTCAGACA
ATACTTCAGGTT
ATACTTCCACTT
ATACTTCCAGCA
ATACTTCGTATA
ATACTTCGTTTG
ATACTTCTCGTC
ATAGACCAGACA
ATAGACCAGCCT
ATAGACCAGTAG
ATAGACCCAGAG
ATAGACCTCGCT
ATAGACCTCGGT
ATAGAGACAGGT
ATAGAGAGTTTG
ATAGAGATCCTC
ATAGGCTAGACT
ATAGGCTAGCCT
ATAGGCTGTATG
ATATCCTAGACG
ATATCCTAGATT
ATATCCTAGTCT
ATATCCTGTAAC
ATATCCTGTGTT
ATATCCTGTGTT-1
ATATCCTTCATG
ATCACAGAGGCA
ATCACAGAGGTT
ATCACAGCAGCA
ATCACAGGTGGA	wCAPs
ATCACAGTCCTC
ATCACAGTCTGC
ATCACAGTCTTC
ATCACGAAGGTC
ATCACGACAACT
ATCACGACACAT
ATCACGACATCA
ATCACGAGTATT
ATCACGATCTCC
ATCACGATCTTT
ATCACTTCAACT
ATCACTTCATTG
ATCACTTTCATC
ATCACTTTCCGT
ATCAGGTAGAGA
ATCAGGTAGTCT
ATCAGGTCAGCT
ATCAGGTGTATC
ATCAGGTGTTGC
ATCATTCAGCGC
ATCATTCCAGAC
ATCATTCCAGTG
ATCATTCGTAGC
ATCATTCGTCCC
ATCATTCTCGGC	wCAPs
ATCATTCTCTGG
ATCCACCTCTGA
ATCCACCTCTTC
ATCCATTCATTC
ATCCATTGTCGG
ATCCCTGAGACC
ATCCCTGAGCAC
ATCCCTGAGGCT
ATCCCTGCAAAC
ATCCCTGCACCA
ATCCCTGCACTG
ATCCCTGGTGAA
ATCCCTGTCTTT
ATCCGTCAGATG
ATCCGTCAGGCC
ATCCGTCCACCT
ATCCGTCGTACT
ATCCGTCTCAGT
ATCCGTCTCCGT
ATCCGTCTCGCT
ATCCGTCTCTGC
ATCCGTCTCTGT
ATCCTATCAAGC
ATCCTATCATCC
ATCCTATGTGCG
ATCCTATTCAAA
ATCGATGAGTGC
ATCGATGTCTTC
ATCGCCTAGCGA
ATCGCCTAGCTA
ATCGCCTCAGTG
ATCGCCTGTAAC
ATCGCCTGTAGG
ATCGGATAGCGA
ATCGGATCACCT
ATCGGATGTTGG
ATCGGATTCACC
ATCGGATTCATG
ATCGGATTCTGA
ATCGGATTCTGG
ATCGGCGAGACA
ATCGGCGAGGTC
ATCGGCGCACGC
ATCGGCGCAGGC
ATCGGCGTCAAC
ATCGGCGTCCAA
ATCGGCGTCGAC
ATCGTAGAGACA
ATCGTAGAGCAG
ATCGTAGCAAGT
ATCGTAGCAGAG
ATCGTAGCATCG
ATCGTAGGTTGA
ATCGTAGTCACT
ATCGTAGTCGAG
ATCGTAGTCGTC
ATCGTCCAGAGG
ATCGTCCCACGT
ATCGTCCCAGTA
ATCGTCCGTAGT
ATCGTCCTCCCA
ATCGTCCTCTCG
ATCGTCCTCTTC
ATCGTGAAGGTG
ATCGTGATCCAC
ATCGTGATCCGG
ATCGTGATCTAT
ATCGTGATCTGC
ATCTCTAAGAGA
ATCTCTACAAGT
ATCTCTAGTACC
ATCTCTAGTACG
ATCTCTAGTATC
ATCTCTAGTCAA
ATCTCTATCCGC
ATCTCTATCGAA
ATCTCTATCTTC
ATCTTCAGTAGT
ATCTTCAGTCCC
ATCTTCATCTCC
ATGAAAGAGACA
ATGAAAGAGATC
ATGAAAGAGTCA
ATGAAAGAGTCC
ATGAAAGAGTCG
ATGAAAGTCACC
ATGAAAGTCACC-1
ATGAAAGTCGAA
ATGACCAAGCAA
ATGACCAAGGCA
ATGACCAGTACG
ATGACCAGTATC
ATGAGGGAGGTC
ATGAGTCAGGTA
ATGAGTCCAGTT
ATGAGTCTCAAG
ATGAGTCTCGAA
ATGAGTCTCGGT
ATGAGTCTCTGA
ATGATCGAGAGC
ATGATCGCATCT
ATGATCGTCGCT
ATGATCGTCTAC
ATGCATGAGAGG
ATGCATGAGATG
ATGCATGAGGAT
ATGCATGCAACG
ATGCATGGTTCA
ATGCATGTCGCG
ATGCATGTCTTG
ATGCCTCAGTGA
ATGCCTCCACAA
ATGCCTCCAGGC
ATGCCTCGTCTC
ATGCGATAGGGC
ATGCGATGTGTC
ATGCGATTCCTC
ATGCGATTCCTT
ATGCGATTCGAA
ATGGAGGAGCTT
ATGGAGGCAAGT
ATGGAGGCACGG
ATGGAGGCAGAG
ATGGAGGCAGCG
ATGGAGGCATGG
ATGGAGGGTACT
ATGGATCTCGTG
ATGGGAGAGGTG
ATGGGAGAGTTG
ATGGGAGCAAGC
ATGGGAGCACTA
ATGGGAGGTAGT
ATGGGAGGTCAA
ATGGGAGTCCCT
ATGGGTTAGGTA
ATGGGTTGTGGC
ATGGGTTGTGTT
ATGGTTGAGACC
ATGGTTGAGGGT
ATGGTTGCACTG
ATGGTTGGTAGC	W1
ATGGTTGGTCAT
ATGGTTGGTGAC
ATGGTTGTCACA
ATGGTTGTCGGT
ATGTCCCAGTAG
ATGTCCCCACTG
ATGTCCCCAGGA
ATGTCCCTCTAA
ATGTCTTAGGAG
ATGTCTTTCATC
ATGTCTTTCCCG
ATGTCTTTCTTT
ATTACCTCAGCG
ATTACCTCATGA
ATTACCTCATGT
ATTACCTGTCAT
ATTACCTGTCGA
ATTACCTGTTAT
ATTACCTTCCGC	wCAPs
ATTACCTTCGTC
ATTACTCCAGAG
ATTACTCTCAGT
ATTACTCTCCGC
ATTATCCAGATA
ATTATCCAGGCA
ATTATCCGTAAT
ATTATCCTCGGC
ATTATCCTCTCT
ATTCACTAGCTC
ATTCACTCAAGC
ATTCACTGTTCG
ATTCACTTCCTC
ATTCACTTCTTC
ATTCAGGCAAGT
ATTCAGGCACTA
ATTCAGGGTACA
ATTCAGGGTTTG
ATTCAGGTCCAT
ATTCAGGTCGCT
ATTCAGGTCTTC
ATTCATCAGCAC
ATTCATCCACGG
ATTCATCGTTGC
ATTCATCGTTGG
ATTCATCTCGAC
ATTCATCTCTTA
ATTCCATGTGGT
ATTCCATGTTGT
ATTCCATTCGTG
ATTCCATTCTGA
ATTCCCGAGCTG
ATTCCCGAGTCT
ATTCCCGAGTTA
ATTCCCGCAAGG
ATTCCCGCACGC
ATTCCCGGTACA
ATTCCCGTCGGC
ATTCGTTAGCCA
ATTCGTTAGTCG
ATTCGTTCAGGC
ATTCGTTCATAG
ATTCGTTGTACA
ATTCGTTGTCGA
ATTCGTTGTCGC
ATTCGTTGTCTC
ATTCGTTGTGCC
ATTCTACCACGT
ATTCTACTCGCT
ATTCTACTCTGA
ATTCTTGAGGAA
ATTCTTGAGGGA
ATTCTTGCAGCA
ATTCTTGGTCTA	W1
ATTCTTGGTCTT
ATTCTTGGTGCA
ATTCTTGTCCCA
ATTGGGTAGAGC
ATTGGGTAGCTA
ATTGGGTAGGTC
ATTGGGTCAAAT
ATTGTTCAGACT
ATTGTTCCACAT
ATTGTTCCATGA
ATTGTTCTCACC	wCAPs
ATTGTTCTCATA
ATTGTTCTCGCA
ATTGTTCTCTCT
ATTTACCAGAAT
ATTTACCCACAG
ATTTACCCATTG
ATTTACCTCTCC
ATTTCACGTGTT
ATTTCACGTTAG
ATTTCACTCGCA
ATTTCTGAGAGC
ATTTCTGAGGTT
ATTTCTGCAGAG
ATTTCTGTCTCG
CAAAGAACAAGA
CAAAGAAGTCAA
CAAAGAAGTCGA
CAAAGAAGTGCA
CAAAGAAGTGTT
CAACAACGTTCA
CAACAACTCAAG
CAACAGTCACTA
CAACCAAAGTTA
CAACCAACAAGT
CAACCAATCCAA
CAACCTCAGCGG
CAACCTCAGGAT
CAACCTCAGTCA
CAACCTCCAAAC
CAACCTCCAATG
CAACCTCCATAG
CAACCTCGTATG
CAACCTCTCACA
CAACCTCTCCTT
CAACGATAGAGG
CAACGATCACTA
CAACGATCAGTG
CAACGATCATTC
CAACGATGTTAA
CAACGATTCGTA
CAACGATTCGTG
CAACGGCAGACT	W1
CAACGGCAGATG
CAACGGCAGGAT
CAACGGCAGGCA
CAACGGCAGGGA
CAACGGCGTCGT
CAACGGCGTTCG
CAACGGCTCCGT
CAAGACTAGCCT
CAAGACTGTATA	wCAPs
CAAGAGGCATGT
CAAGAGGTCGGT
CAAGCTAAGAAT
CAAGCTACAAAC
CAAGCTATCAAC
CAAGCTATCTTC
CAAGGGACAGGC
CAAGGGAGTTCT
CAAGGGATCACG
CAATACGAGCAT
CAATACGAGGAT
CAATACGGTTAT
CAATACGTCGGA
CAATCGAGTACA
CAATCGAGTCTG
CAATCGATCACA
CAATCGATCACC
CAATCGATCAGC
CAATGACGTAAG
CAATGACTCAAG
CAATGACTCATC
CAATTTCAGACC
CAATTTCAGGTC
CAATTTCCACAA
CAATTTCCACGT
CAATTTCGTGTC
CACAACACACGA
CACAACAGTACC
CACACAAAGATC
CACACAAGTAAT
CACACAAGTTAG
CACACAATCTTC
CACAGATAGTTC
CACAGATTCAAA
CACAGGCGTATC
CACAGGCTCAGA
CACAGGCTCCCG
CACATGAGTCCA
CACATGAGTGCA
CACATGATCAGC
CACCAAAAGACA
CACCAAACACGA
CACCAAATCATC
CACCGTTAGGAT
CACCGTTCATCC
CACCGTTCATCT
CACCGTTGTACA
CACCGTTGTCTC
CACGAATGTTCT
CACGAATTCGCT
CACGGGTCACGC
CACGGGTCAGTA
CACGGGTGTGTT
CACGTGGCATCT
CACGTGGGTGGA
CACGTGGGTTAG
CACGTGGTCACG
CACGTTCAGGTA
CACGTTCGTACG
CACGTTCGTCAA
CACGTTCTCACT
CACGTTCTCAGA
CACGTTCTCATT
CACGTTCTCCAT
CACGTTCTCTTC
CACTAAGAGACC	Diff wFAPLs
CACTAAGAGAGG
CACTAAGCAGTA
CACTAAGGTACA
CACTAAGGTAGG
CACTAAGGTTGC
CACTAAGTCGCT
CACTGAAAGATC
CACTGAAAGTAA
CACTGAACAGAA	wCAPs
CACTGAATCATA
CACTGGGAGAAT
CACTGGGAGATC
CACTGGGCAATG
CACTGGGCATGA
CACTGGGTCACT	Diff wFAPLs
CACTGTCCAATT
CACTGTCTCAAT
CACTTCGGTGCC
CACTTCGGTTCA
CACTTCGTCGAT	Diff wFAPLs
CAGAGCCCAAGT
CAGAGCCCAGCT
CAGAGCCCATTG
CAGAGCCTCTCC
CAGATACGTAAC
CAGATACGTCGA
CAGATACTCGTG
CAGATCAAGGCG
CAGATCAAGGTA
CAGATCATCTCC
CAGATTGAGTCA
CAGATTGCAAGG
CAGATTGCATGA
CAGATTGCATGT
CAGATTGGTCTG
CAGATTGTCAAG
CAGATTGTCGAG
CAGATTGTCTTA
CAGCAATAGCTC
CAGCAATCAGTG
CAGCAATCATTG
CAGCAATGTCCA
CAGCAATTCGCC
CAGCAATTCGTT
CAGCACGAGTAA
CAGCACGAGTTG
CAGCACGCAGCA
CAGCACGCATTA
CAGCACGGTCGT
CAGCACGTCGTA
CAGCAGCGTCCT
CAGCAGCTCAAA
CAGCCAGAGAGC
CAGCCAGAGATG
CAGCCAGAGTTA
CAGCCAGCAACC
CAGCCAGCACGT
CAGCCAGCATAG
CAGCCAGTCGTG
CAGCGTGCAACG
CAGCGTGGTTCG
CAGCGTGTCTCG
CAGGCCAAGGAG
CAGGCCACACAG
CAGGCCATCGAA
CAGGGCTAGTCG
CAGGGCTAGTTT
CAGGGCTGTAGG
CAGGGCTTCGCT
CAGGTATCACAT
CAGGTATCAGAG
CAGGTATGTCAC
CAGGTATTCCTC
CAGGTATTCTTA
CAGTGCGCACAC
CAGTGCGCATAA
CAGTGCGGTAGT
CAGTGCGTCCCA
CAGTTAGAGAAT
CAGTTAGCAGAT
CAGTTAGGTTGT
CAGTTAGTCATC
CAGTTAGTCATC-1
CAGTTAGTCGCC
CAGTTCCAGAAC
CAGTTCCCATGA
CAGTTCCGTGCC
CAGTTCCTCCTC
CATAAGCAGACA	W1
CATAAGCAGGAG
CATAAGCAGGTG
CATAAGCCACTA
CATAAGCTCAGA
CATAAGCTCATA
CATACAGCAGGA
CATACAGCATCC
CATACAGCATGA
CATACAGGTCGC
CATACAGGTTGT
CATACAGTCACT
CATACCCAGTGA
CATACTTGTAGA
CATACTTGTGGT
CATACTTTCGAC
CATACTTTCGAG
CATACTTTCTGG
CATAGACTCACT
CATCAAGCATCC
CATCAAGGTCTG
CATCAAGTCATG
CATCAAGTCTAG
CATCCACAGGTA
CATCCACAGTGC
CATCCACCACTT
CATCCACGTATC
CATCCACGTATG
CATCCACGTCGT
CATCCACTCTAA
CATCCCAAGCTC
CATCCCAAGTGT
CATCCCAGTGAA
CATCCCAGTTTG
CATCCGTAGTAG
CATCCGTCACAT
CATCCGTCAGCT
CATCCGTGTAAG
CATCGCTCACCC
CATCGCTCACGG
CATCGCTGTTCT
CATCGCTTCTTC
CATCGGGGTAGC
CATCGTCAGTTT
CATCGTCGTCCT
CATCGTCGTCGA
CATCGTCTCCCA
CATCGTCTCTCT
CATCGTCTCTCT-1
CATGAGTAGGGC
CATGAGTCATCC
CATGAGTGTGCA
CATGAGTTCTGA
CATGCAACACAC
CATGCAACACCT
CATGCAACAGCA
CATGCAATCGTC
CATGCCTCAAGT
CATGCCTGTCAT
CATGCCTGTTCT
CATGCCTTCGGA
CATGCGGAGGTA
CATGCGGAGGTT
CATGCGGCAAGA
CATGCGGCATGG
CATGCGGGTAAT
CATGCGGGTCTA
CATGCGGGTTGG
CATGCGGTCCAC
CATGCTCAGATA
CATGCTCAGTTG
CATGCTCCAACC
CATGCTCCAACG
CATGCTCCAGCT
CATGCTCCATAA
CATGCTCCATCA
CATGCTCGTGCA
CATGCTCGTTCA
CATGCTCTCCTC
CATGCTCTCGAG
CATGGATCAAGT
CATGGATCAATA
CATGGATCATGG
CATGGATGTATC
CATGGATTCGAG
CATGGTAAGCCA
CATGGTAAGCGG
CATGGTAAGGTC
CATGGTACAGCT
CATGGTATCCTC
CATGGTATCTGG	Diff wFAPLs
CATTCATAGTAG
CATTCATCAAAC
CATTCATCACAC
CATTCCGAGCTG
CATTCCGAGCTT
CATTCCGCACCA
CATTCCGGTGCA
CATTCTACATGC
CATTCTAGTCGT	Diff wFAPLs
CATTGAGCACTC
CATTGAGGTCGG
CATTGAGGTGGA
CATTGAGTCGCT
CATTGAGTCGGT
CATTGAGTCGTG
CATTGCCAGATT
CATTGCCAGTTC
CATTGCCCAACG
CATTGCCCACCC
CATTGCCCATGG
CATTGCCCATGT
CATTGCCGTACA
CATTGCCTCGTG
CATTGTTAGAAT
CATTGTTTCACA
CATTGTTTCATG
CATTTCAGTGTT	wCAPs
CATTTCATCATG
CCAAGCGAGTTA
CCAAGCGCACCT
CCAAGCGCACTT
CCAAGCGCATTG
CCAAGCGGTTAG
CCAAGCGGTTTG
CCAAGCGTCCAT
CCAAGCGTCGGC
CCAATGAAGATG
CCAATGAAGCTA
CCAATGACATCC
CCAATGAGTACT
CCAATGAGTCTT
CCAATGATCCAG
CCAATGATCTTT
CCAATTTCACAC	Diff wFAPLs
CCAATTTCAGGA
CCAATTTGTCCG
CCAATTTGTGAC
CCAATTTGTGTC
CCACAAATCGCC
CCACACTGTGGA
CCACCATCACTA
CCACCATCATAA
CCACCATGTGCG
CCACCATGTTGC
CCACCATGTTGC-1
CCACCATTCAGG
CCACCATTCCAC
CCACGAGAGCCA
CCACGAGAGTGA
CCACGAGCAACA
CCACGAGCATGG
CCACGAGTCCCT
CCACGAGTCTCA
CCACGTTAGGAG
CCACGTTCAGAA
CCACGTTCAGTA
CCACGTTGTACC
CCACGTTGTTCT
CCACGTTTCCAG
CCACTTGAGGCC
CCACTTGCAAAT
CCACTTGCAAGG
CCACTTGCAGCA
CCACTTGCATCC
CCACTTGCATTG
CCACTTGGTCAG
CCACTTGTCACT
CCATAAGAGCCT
CCATAAGCAATT	wCAPs
CCATAAGGTACC
CCATCACAGTTG
CCATCACCAAAT
CCATCACCACGA
CCATCACTCGAA
CCCAACTAGAGC
CCCAACTAGCTG
CCCAACTCAAAT
CCCAACTCACAT
CCCAACTGTATC
CCCAACTGTTAA
CCCAACTGTTCC
CCCAACTGTTGC
CCCAACTTCGAC
CCCATTGCACTT
CCCATTGGTCTC
CCCATTGGTGCC
CCCATTGGTTCA
CCCGAAGTCCAG
CCCGAAGTCTTT
CCCGGAACATGT	wCAPs
CCCGGAAGTATC
CCCGGAAGTGAG
CCCTAACAGTGA
CCCTAACGTGCT
CCCTCAAAGGAA
CCCTCAAAGTTG
CCCTCAACACTT
CCCTCAACATCG
CCCTCTCAGATG
CCCTCTCAGGTC
CCCTCTCGTCCG
CCCTCTCGTCTT
CCCTCTCTCGTA
CCCTCTCTCTCC
CCCTCTCTCTCT
CCCTGATAGTAG
CCCTGATAGTCA
CCCTTAGAGAAT
CCCTTAGCAATA
CCCTTAGCATAA
CCCTTAGCATCT
CCCTTAGTCCCG
CCCTTAGTCGAA
CCGAACGAGGAA
CCGAACGGTGCT
CCGATCTAGACC
CCGATCTAGTTG	Diff wFAPLs
CCGATCTTCTGA
CCGCAAGCAAGG
CCGCAAGCACGG
CCGCAAGCAGCC
CCGCAAGGTTGA
CCGCAAGGTTGC
CCGCAAGTCAGG
CCGCAAGTCCGA
CCGGACACAGCT
CCGGACACAGTC
CCGGACAGTAGC
CCGGGTACATGT
CCGGGTAGTTTC
CCGGTAGTCGTC
CCGGTAGTCTGG
CCGGTGACAAAT
CCGGTGAGTTCC
CCGGTGATCCTT
CCGGTGATCGCT
CCGGTGATCTTT
CCGTAGGCAAAT
CCGTGAGCAGAC
CCGTGAGGTTGG
CCGTGAGTCCAA
CCGTGAGTCTTC
CCGTTCAAGAGA
CCGTTCACAGGG
CCTAACCAGAGT
CCTAACCCAATG
CCTAACCGTACC
CCTAACCGTAGT
CCTAACCGTGTC
CCTAACCTCGGT
CCTAAGAAGACC
CCTAAGAAGATG
CCTAAGACAGAG
CCTAAGATCACC
CCTAAGATCTCG
CCTACGTAGTTT
CCTACGTCATAA
CCTACGTGTTAG
CCTATCGAGCTA
CCTATCGTCAAG
CCTCAACCACTC
CCTCAACGTCTT
CCTCACACAGGT
CCTCACAGTAGG
CCTCACATCGTA
CCTCAGTGTGGA	W1
CCTCAGTTCAGT
CCTCATGCAGCT
CCTCATGTCTCC
CCTCATGTCTGT
CCTCATGTCTTT
CCTCCAAAGATT
CCTCCAAAGCAC
CCTCCAAAGCGA
CCTCCAACACGA
CCTCCAAGTGGT
CCTCCAATCCGA
CCTCCTCGTATG
CCTCCTCGTCAG
CCTCCTCGTGCA
CCTCCTCGTTCA
CCTCCTCTCACT
CCTCCTCTCATG
CCTCCTCTCGCT
CCTCCTCTCTCT
CCTCTAGCAGTC
CCTCTAGGTGAA
CCTCTAGGTGTT
CCTCTAGTCTGG
CCTCTCCAGGAT
CCTCTCCGTTAG
CCTCTCCTCATT
CCTCTCCTCCGC
CCTGCATAGCTC
CCTGCATAGTCC
CCTGCATCATTC	Diff wFAPLs
CCTGCATGTATC
CCTGCATGTATC-1
CCTGCATGTTAA
CCTGCATTCTGC
CCTGTTGCACTC
CCTGTTGGTCGT
CCTGTTGGTGTT
CCTGTTGTCCAC
CCTGTTGTCCTG
CCTGTTGTCGGA
CCTTCAGAGAGG
CCTTCAGAGCAA
CCTTCAGCAGCA
CCTTCAGTCGCC
CCTTCAGTCGTA
CCTTCAGTCTGA
CCTTGTGAGCAC
CCTTGTGAGGTA
CCTTGTGGTTTG
CCTTGTGTCCTT
CCTTTGGAGTAG
CCTTTGGAGTCT
CCTTTGGAGTCT-1
CCTTTGGAGTTT
CGAAGGAAGAGA
CGAAGGAAGCAG
CGAAGGAGTATC
CGAAGGAGTCAG
CGAAGTTTCGCC
CGAATTGAGAGT
CGAATTGCAGTA
CGAATTGTCTGT
CGACAGCAGAAA
CGACAGCAGACA
CGACAGCAGCAG
CGACAGCTCGCT
CGAGAAGCACCT
CGAGAAGGTGAG
CGAGAAGGTGAG-1
CGAGAAGGTGTA
CGAGAAGTCGTC
CGAGGAACAGAG
CGAGGAACAGAT
CGAGGAAGTGTT
CGAGGCTAGGGA
CGAGGCTAGTTC
CGAGGCTCAATC
CGAGGCTGTCGT
CGAGGCTTCAAG
CGAGTGCAGAGC
CGAGTGCAGGGA
CGAGTGCAGTGC
CGAGTGCGTCCT
CGAGTGCGTCGG
CGAGTGCTCACC
CGAGTGCTCGTA
CGAGTTAAGCCG
CGAGTTACATTG
CGAGTTAGTGGT
CGATCGGAGCGT
CGATCGGAGGAT
CGATCGGGTCTC
CGATCGGGTTCC
CGATCGGTCGCT
CGATGCGCATCC
CGATGCGGTGAT
CGATGCGTCGCC
CGATGCGTCTAC
CGATGGCAGCTA
CGATGGCCAGTA
CGATGGCGTACG
CGATGGCGTCTA
CGATGGCTCCGA
CGATGGCTCTCG
CGCAGGTAGGTT
CGCAGGTGTATT
CGCAGGTGTTGT
CGCATAAAGTTC
CGCATAACACGC
CGCATGGAGATG
CGCATGGAGCAC
CGCATGGCAAAG
CGCATGGGTCTT
CGCATGGTCTGG
CGCCAGACAGTT
CGCCAGACATAT
CGCCAGAGTCAT
CGCCAGAGTGTA
CGCCAGAGTTCA
CGCCAGATCGAA
CGCCATTAGAAA
CGCCATTCATCA
CGCCATTGTCGT
CGCCATTGTGTT
CGCCATTTCTAG
CGCGTGACACAC
CGCGTGACACAG
CGGAACCAGGTC
CGGAACCCATGA
CGGAACCGTTGT
CGGAACCTCCAG
CGGAATTAGATC
CGGAATTGTAGG
CGGAATTGTGCC
CGGAATTGTTCG
CGGAATTTCTTA
CGGACACCAAGT
CGGACACCATCT
CGGACACGTGCT
CGGACACGTGTT
CGGACACGTTGC
CGGAGAACAAAC
CGGAGAACATAT
CGGAGAAGTGGA
CGGAGAATCGGT
CGGCAGTAGGCG
CGGCAGTCACTG
CGGCAGTCAGCT
CGGCAGTGTCGT
CGGCAGTGTCTT
CGGCAGTGTTAA
CGGCAGTGTTGC
CGGGACTCACCG	Diff wFAPLs
CGGGACTCATTG
CGGGACTTCTTA
CGGGCATAGGTA
CGGGCATCAATT
CGGGCATGTGTA
CGGGCATTCTGC
CGGGCATTCTTT
CGGGTCAAGAAG
CGGGTCAAGAGT
CGGGTCAAGCTA
CGGGTCACACAC
CGGGTCAGTCCA
CGGGTCATCAGG
CGGGTCATCCCA
CGGGTCATCCGT
CGGGTCATCTTC
CGGGTGTAGAGC
CGGGTGTAGCCG
CGGGTGTAGGGT
CGGGTGTAGGTG
CGGGTGTAGTTC
CGGGTGTCACTA
CGGGTGTTCATT
CGGGTGTTCGAG
CGGTCAGAGTCC
CGGTCAGCAAGC
CGGTCAGCACAA
CGGTCAGCAGTC
CGGTCAGCATCA
CGGTCAGGTAGG
CGGTCAGGTGCC
CGTAAGTAGACC
CGTAAGTAGCTG
CGTAAGTAGGTC
CGTAAGTCACTC
CGTAAGTCATAG
CGTAAGTTCACA
CGTAAGTTCCGA
CGTAATGCAAAT
CGTAATGCAGCA
CGTAGTAAGATG
CGTAGTACAAAT
CGTAGTACACTA
CGTAGTAGTTGC
CGTAGTATCACG
CGTAGTATCCAT
CGTCAAACACTG
CGTCAAACATTG
CGTCAAAGTCTA
CGTCAAATCAAC
CGTCCATAGAGA
CGTCCATAGCAT
CGTCCATAGGTA
CGTCCATCAACG
CGTCCATCAGAG
CGTCCATGTGAC
CGTCCATTCACG
CGTCCATTCAGA
CGTCCATTCCAT
CGTGAATAGGGC
CGTGATAAGCAC
CGTGATAAGCCG
CGTGATAAGCCG-1
CGTGATAAGGCC
CGTGATAAGTTG
CGTGATAGTCCA
CGTGCTTCAATA
CGTGCTTCACGT
CGTGCTTCACGT-1
CGTGCTTCAGAA
CGTGCTTCATAA
CGTGCTTTCGTG
CGTGTCTTCTCT
CGTTAGAAGGTA
CGTTAGAGTGGT
CGTTAGATCCCA
CGTTCTGAGAAG
CGTTCTGAGATT
CGTTCTGAGGTA
CGTTCTGTCGTG
CGTTGGGCAGCA
CGTTGGGTCCAC
CTAACCCAGGAT
CTAACCCTCAAG
CTAACTTAGGGC
CTAACTTGTCGC
CTAACTTGTGAT
CTAAGTGAGCGC
CTAAGTGCACAT
CTAAGTGTCATC
CTACAGAAGAGC
CTACAGAAGATT	W1
CTACAGATCAGC
CTACAGATCCCG
CTACATTGTGAG
CTACATTTCCCG
CTACCCAGTCGG
CTACCCATCCAG
CTACCCATCCTC
CTACCTGAGCAA
CTACCTGAGTGG
CTACCTGGTGAC
CTACCTGGTTAA
CTACCTGTCCAT
CTACGGGAGCTA
CTACGGGCACCA
CTACGGGCAGTC
CTACGGGCATGC
CTACGGGGTGCC
CTACGGGGTTCC
CTACTATAGATT
CTACTATAGCCA
CTACTATCACTG
CTACTATCAGAG
CTACTATCATGA
CTACTATGTGCA
CTACTATTCCAT
CTAGACAAGATG
CTAGACAAGTCA
CTAGACACATTA
CTAGACAGTCCC
CTAGACAGTCTC
CTAGACATCCCT
CTAGGTAGTGCG
CTAGGTATCGGA
CTATAGGCAACA
CTATAGGCAACC
CTATCCGAGGTA
CTATCCGAGGTG
CTATCCGCATCT
CTATCCGCATTG
CTATCCGGTGTG
CTATCTAAGCCA
CTATCTACACAC
CTATCTAGTAGC
CTATCTAGTGAA
CTATCTAGTTAT
CTATCTATCTGA
CTATCTATCTGA-1	W1
CTATCTATCTGT
CTCAACCCACGC
CTCAACCGTCAC
CTCAACCGTCTT
CTCAAGAAGGAG
CTCAAGAAGGGA
CTCAAGAGTCCG
CTCAAGATCGCT
CTCAAGATCGGC
CTCAATTCAGAC
CTCAATTGTGGT
CTCAATTTCCTC
CTCACTGAGCAA
CTCACTGAGCTC
CTCACTGCAGCG
CTCACTGGTCGC
CTCACTGGTGAA
CTCACTGTCTCC
CTCACTGTCTCG
CTCAGAAAGCTA
CTCAGAAGTAAG
CTCAGAAGTCGT
CTCAGAAGTGGT
CTCAGAAGTGTT
CTCAGGGAGCTC
CTCAGGGAGTGG
CTCAGGGCACTC
CTCAGGGGTGCA
CTCAGGGGTGTC
CTCAGGGTCGAA
CTCAGTCAGAGC
CTCAGTCCAATA
CTCAGTCGTTCC
CTCAGTCTCAAC
CTCAGTCTCCTC
CTCATCGAGTAG
CTCATCGCAGGG
CTCATCGCATCG
CTCATCGCATGC
CTCATCGGTATG
CTCATCGTCAAG
CTCATCGTCAGT
CTCATGCAGACG
CTCATGCAGTGC
CTCATGCTCCGT
CTCATGCTCTCT
CTCATGCTCTTA
CTCATTAAGTAG
CTCATTACACTT
CTCATTAGTCGA
CTCATTAGTGTT
CTCATTATCGCT
CTCCAACAGAAG
CTCCAACAGAAG-1
CTCCAACTCTGT
CTCCACAAGGGA
CTCCACACAATT
CTCCACAGTAGC
CTCCACAGTCGT
CTCCACATCATT
CTCCATGCATAA
CTCCATGGTAAT
CTCCATGGTGAG	W1
CTCCATGTCGGT
CTCCCAACAACA
CTCCCAACACGC
CTCCCAACAGGC
CTCCCAAGTTTA
CTCCCTCAGGGC
CTCCCTCAGTAA
CTCCCTCCAAGT
CTCCCTCCACTG
CTCCCTCTCAAC
CTCCGATAGCTC
CTCCGATCACTA
CTCCGATTCAAT
CTCCGATTCATC
CTCCGATTCCAG
CTCCTCCAGAGT
CTCCTCCAGGCC
CTCCTCCCACTA
CTCCTCCGTCGC
CTCCTCCGTGCA
CTCCTCCGTTAC
CTCCTCCTCATG
CTCCTCCTCCAA
CTCCTCCTCCGA
CTCCTCCTCTGG
CTCCTTTAGAGA
CTCCTTTCACAT
CTCCTTTGTCCA
CTCCTTTTCTAT
CTCGAGGAGTCT
CTCGAGGGTGTG
CTCGAGGGTTCG	Diff wFAPLs
CTCGAGGGTTGC
CTCTCAGCAGTT
CTCTCAGGTATG
CTCTCAGGTCGC
CTCTCAGTCAGA
CTCTCAGTCCGT
CTCTCAGTCGTC
CTCTCGAAGAGA
CTCTCGACAATT
CTCTCGAGTTGC
CTCTCGATCTCG
CTCTGGTAGGGT
CTCTGGTAGGTA
CTCTGGTTCCTT
CTCTGGTTCGAG
CTGAATGAGTCG
CTGAATGCAAGT
CTGAATGCAGTT
CTGAATGGTCGC
CTGAATGTCCGG
CTGAATGTCGGT
CTGAATGTCTAG
CTGAATGTCTTG
CTGAGCGAGCCA
CTGAGCGAGCCG
CTGAGCGAGGTC
CTGAGCGCACAC
CTGAGCGCAGTG
CTGAGCGGTCGA
CTGAGCGTCATC
CTGAGGCAGCGT
CTGAGGCGTGAC
CTGAGGCGTGGA
CTGATCCAGCAT
CTGATCCCATAA
CTGCAGGAGAAT
CTGCAGGAGTGC	wCAPs
CTGCAGGCATTG
CTGCAGGTCAGC
CTGCATCAGACT
CTGCATCAGACT-1
CTGCATCCACAT
CTGCATCCAGTC
CTGCATCCATAC
CTGCATCGTTGA
CTGCATCTCGTC
CTGCCATGTTAA
CTGCCATTCAAA
CTGCCTAAGAAT
CTGCCTAAGGAA
CTGCCTACAAAC
CTGCCTACAAGG
CTGCCTACATGA
CTGCCTACATGT
CTGCCTAGTCGT
CTGCCTAGTGGC	Diff wFAPLs
CTGCCTAGTTGG
CTGCGAGAGTTG	Diff wFAPLs
CTGCGAGCAAAT
CTGCGAGTCGCT
CTGCTCATCACT
CTGGACGGTCAC
CTGGACGGTCAT
CTGGACGGTCCA
CTGGACGGTCTG
CTGGACGTCCTT
CTGGACGTCGGT
CTGGCAGGTTAT
CTGGCAGGTTTC
CTGGCAGTCTCC
CTGGTCTAGGTG
CTGGTCTAGTAG
CTGGTCTAGTAT
CTGGTCTCACGT
CTGGTCTCATCC
CTGGTCTGTGGT
[truncated: 2,332 more rows]
