# Supplementary material for: White and brown adipose tissue share a convergent fibro-adipogenic progenitor population
Source: EMBO Rep. 2025 Oct 8;26(22):5612–36. doi: 10.1038/s44319-025-00591-6 (PMC12635263; doi:10.1038/s44319-025-00591-6)
Supplement: Supplementary file 9 — Source data Fig. 2 [file 44319_2025_591_MOESM9_ESM.zip › Figure 2 source data/2F/wat_auc_mtx_v10.csv]

Cell	Alx3(+)	Arid3a(+)	Arnt(+)	Arntl(+)	Atf1(+)	Atf2(+)	Atf3(+)	Atf4(+)	Atf6(+)	Atf7(+)	Bach1(+)	Bach2(+)	Barx1(+)	Bcl6(+)	Bclaf1(+)	Bhlhe40(+)	Bhlhe41(+)	Brca1(+)	Brf1(+)	Cebpa(+)	Cebpb(+)	Cebpd(+)	Cebpg(+)	Chd1(+)	Churc1(+)	Clock(+)	Creb3(+)	Creb3l1(+)	Creb3l2(+)	Creb5(+)	Crem(+)	Ctcf(+)	Cux1(+)	Dbp(+)	Dbx2(+)	Ddit3(+)	Deaf1(+)	Dlx2(+)	Dlx5(+)	Dlx6(+)	Dnmt1(+)	E2f1(+)	E2f2(+)	E2f3(+)	E2f4(+)	E2f6(+)	E2f7(+)	E2f8(+)	Ebf1(+)
AAACCCACAGAGCCCT-1	0.0	0.0294005544005544	0.02549784367966186	0.0	0.008481008481008481	0.01857688954463148	0.024106689658529124	0.2281860706860707	0.0030281117237638978	0.06685923500082792	0.035341647491180204	0.05171310434468329	0.0	0.0	0.036630970593234745	0.017604041288251816	0.04616233187661759	0.016372379135416646	0.0	0.07244198460414676	0.10973065690046822	0.1081646423751687	0.052100705946859796	0.02375837375837376	0.10166320166320167	0.033683133683133686	0.054170590045029506	0.1084950906733085	0.06623994395733526	0.10135135135135136	0.013206860706860706	0.21751559251559252	0.026403326403326405	0.018307630247928756	0.0	0.17787017787017786	0.007390425198644377	0.0	0.018847795163584636	0.0	0.022734082140022736	0.008614398629999255	0.0025233689355826762	0.021789309023351577	0.0	0.002947838768734291	0.010627759911427533	0.00974128691519996	0.0647446703784732
AAACCCACAGTCAGTT-1	0.0	0.012318087318087319	0.02831394649576468	0.0	0.001782001782001782	0.010562671852994433	0.026832337869127167	0.2372020097020097	0.008361204013377926	0.041874413555829486	0.03610912956707349	0.041452383557646716	0.005082005082005082	0.0	0.03225983603342094	0.025980231243389138	0.024693453264881836	0.014205880171113475	0.0	0.050434530164259896	0.11061503514333702	0.09167304956778641	0.044466275235506	0.017693567693567693	0.10873180873180874	0.016054516054516056	0.0567670119239626	0.10603733970070604	0.06659021061194974	0.09914241164241164	0.010306652806652807	0.2234927234927235	0.013894663894663895	0.01320321469575201	0.0	0.1912042537042537	0.0	0.009899434318038969	0.022622825254404202	0.0	0.018843672309018844	0.009384699712312816	0.0036461887606925774	0.020120477567286077	0.0	0.002125546901666305	0.012193606749480675	0.010907766342548952	0.046406644998194295
AAACCCAGTATGACAA-1	0.0	0.0045564795564795564	0.043494098039552585	0.0	0.013002013002013002	0.011618939038293877	0.036712812632545076	0.222006237006237	0.014666003796438579	0.0695430794988317	0.0438741606965906	0.06295529979740506	0.0	0.0	0.04541900390956995	0.026779005726374146	0.04928083499512071	0.01885272562308244	0.0	0.05272892435054597	0.09428613202198108	0.07049458365247839	0.048015048015048016	0.030972930972930975	0.10942480942480942	0.04858264858264858	0.053970148140551726	0.1012000576357012	0.07501355870921088	0.16917879417879417	0.014584199584199584	0.20738045738045738	0.0376992376992377	0.025103174356905702	0.0	0.193497755997756	0.0	0.01924285645215878	0.022704891125943757	0.0	0.025302530253025302	0.009902828545574255	0.0036977670565456824	0.0299739555058704	0.0	0.007447171626276104	0.012665062808329283	0.012503604894909242	0.06826335699575137
AAACGAAAGCGCAATG-1	0.0	0.023683298683298683	0.018850191577464304	0.0	0.00561000561000561	0.0018219211767598865	0.020664863474228023	0.26051628551628553	0.007864051342312212	0.02957518444244108	0.024558038576730164	0.033099901520954156	0.0	0.0	0.02823912446553956	0.027942517416201625	0.051911409054266194	0.013964312683434368	0.0	0.04637017474855313	0.1142327840441048	0.07223255644308275	0.06830626061395292	0.01577941577941578	0.08385308385308385	0.02727782727782728	0.06558179428134585	0.10832630040550832	0.04198397812528247	0.0997920997920998	0.009932432432432432	0.21075883575883575	0.0	0.021899339063518167	0.0	0.19896338646338646	0.0	0.008243484987671034	0.0	0.0	0.020237678653520236	0.011256936763957046	0.0038604370665439366	0.019952253994807188	0.0	0.0008067769261799112	0.011893627939473211	0.010715146584711802	0.03851522161381316
AAACGAACACATGGTT-1	0.0	0.014743589743589743	0.03280356007628735	0.0	0.003597003597003597	0.01510629736436188	0.03395587509299884	0.24337491337491338	0.0	0.05891579121667617	0.03649911593836828	0.04892949629791735	0.0	0.07952182952182953	0.043210554531309245	0.026436152751942225	0.05814841529127243	0.014274355994392592	0.0	0.05026596242812459	0.09860282501791935	0.09929788087682824	0.057755134678211605	0.024025074025074027	0.07373527373527373	0.03580833580833581	0.04793824524766229	0.11025297955991026	0.06561850311850312	0.08835758835758836	0.010025987525987526	0.2208939708939709	0.000796950796950797	0.03755391441958606	0.0	0.19106606606606608	0.002249878962207729	0.007917130010153267	0.031841558157347634	0.0	0.025827998600275827	0.009914180350997824	0.0016703432733967086	0.02368065134022581	0.0	0.012706736587333602	0.012120420429876017	0.01230183838879491	0.05943422140605239
AAACGAAGTGCGAGTA-1	0.04041060291060291	0.006392931392931393	0.01868868232504596	0.0	0.0	0.0105570831377283	0.04325575897482252	0.2525970200970201	0.011705685618729096	0.03501416665133479	0.034610249563520594	0.04427412322149164	0.0038981288981288983	0.0	0.026615149256658692	0.03184885290148448	0.07889600746743604	0.01340033819448275	0.0	0.04723642561480399	0.11779882534599516	0.1021264179158916	0.0597617905310213	0.019835569835569836	0.09494109494109494	0.015945615945615946	0.06474273514632259	0.11366377802021366	0.044523411371237456	0.07822245322245322	0.00972972972972973	0.20582120582120583	0.026056826056826056	0.0305489186086201	0.0	0.2082858957858958	0.004499757924415458	0.004085480829666876	0.010860050333734545	0.0	0.019614435456019614	0.009827420123831981	0.002289282823633969	0.023475566028757517	0.0	0.018214540602600304	0.011586415597876916	0.010751733577820534	0.04458908684260797
AAACGAATCCTGTTGC-1	0.0	0.013652113652113652	0.0266713630349994	0.0	0.005461505461505462	0.016129032258064516	0.03328489281666539	0.25113305613305614	0.020586640151857544	0.05077226648023108	0.033626262598225216	0.0447416500048079	0.0	0.0	0.038007819139894615	0.029073202757413284	0.02986974415545844	0.01764108397228251	0.0	0.04978601262385046	0.1031227823680654	0.0987726592989751	0.0544995544995545	0.022957222957222956	0.08475398475398475	0.03672573672573672	0.05921426773444711	0.1107120067516107	0.05327442827442828	0.22687110187110188	0.007442827442827443	0.20841995841995842	0.02117117117117117	0.02227945511527601	0.0	0.20094132594132594	0.0027909890923589553	0.010999371464487744	0.014963343910712332	0.0	0.023025691342523025	0.010236085119080439	0.0015156083858373934	0.02287840585712926	0.0	0.008641822074657895	0.012254028013340334	0.010816298859777121	0.053953659587462406
AAACGCTAGCAGTACG-1	0.0	0.02435897435897436	0.04364873455782547	0.007722007722007722	0.007854007854007854	0.01920282565443856	0.04514702508013545	0.223518711018711	0.015908885474102866	0.047874542343568895	0.055704209909817386	0.06835009466588414	0.007420882420882421	0.0	0.04891669608650741	0.0301236459131196	0.04143154143154143	0.033098550024442064	0.0	0.039189657432900676	0.08705241724109648	0.09027063500747712	0.04780181703258626	0.03432978432978433	0.09494109494109494	0.036438636438636436	0.058529036107511444	0.10932874992280933	0.06589250203380638	0.15371621621621623	0.007780665280665281	0.2151767151767152	0.0	0.028950879697148355	0.0	0.16496303996303996	0.00506934753510096	0.0	0.031814202866834444	0.0	0.0402992482200403	0.020469737708427256	0.009843519385504118	0.03414067243854478	0.0	0.018307630247928756	0.0247893127549288	0.02516647081864473	0.06718829958266578
AAACGCTAGTCTCCTC-1	0.0	0.012266112266112267	0.03502173502173502	0.0	0.01046101046101046	0.014284756220240091	0.018401602013642146	0.2340211365211365	0.013897676941155202	0.06569554578404135	0.04362851091823054	0.04916491758597022	0.0001155001155001155	0.0	0.04664417683285608	0.022533464638727796	0.031036531036531038	0.029179260194813716	0.0	0.03871204884718398	0.08174971382518552	0.0895593974541343	0.05376847684539992	0.028166278166278168	0.11621621621621622	0.047988647988647985	0.051028779728331294	0.12161750478582162	0.06760146434059477	0.08848752598752599	0.013191268191268191	0.2014033264033264	0.015246015246015246	0.03923728550594222	0.0	0.18161980661980662	0.007532822601315752	0.0	0.014525659262501368	0.0	0.03657980143128658	0.016959597302811033	0.004808684197997175	0.02844854972514547	0.0045939239487626585	0.0043596983895491355	0.021087021087021086	0.01900156247982335	0.06311814058292932
AAACGCTAGTTGTACC-1	0.0	0.012733887733887735	0.023326059689696053	0.0	0.0064845064845064845	0.007991862830572507	0.010468018829222842	0.23965869715869717	0.00015818494079363645	0.029510790572737474	0.02930449192131435	0.033237506921717445	0.0	0.0	0.039100929666967404	0.017711638764270343	0.01748058890916034	0.022012124024932807	0.0	0.05192120394823097	0.09448939637618883	0.06965933544880913	0.055333439948824566	0.01917301917301917	0.09896049896049897	0.028116028116028115	0.05965244306051481	0.10079249089150079	0.05777422489379011	0.10109147609147609	0.005291060291060291	0.22427234927234926	0.019715869715869715	0.02400161355385236	0.0	0.1831171831171831	0.004627915586819697	0.000858192718657835	0.027847685742422586	0.0	0.023424223919273426	0.012801593144806873	0.008109695132595896	0.013884811757152183	0.0	0.00853321748844137	0.01749195588737136	0.016785359176663524	0.04514892543061557
AAACGCTGTAAGACCG-1	0.0	0.020945945945945947	0.01570419752237934	0.0	0.0	0.013608521673037803	0.01865191664522768	0.23773908523908524	0.009604085691042213	0.044733041414457345	0.02667590050767621	0.03947617105511842	0.0	0.0	0.03259456844362505	0.021765692818324398	0.0674614960329246	0.016893556234818814	0.0	0.06336039781985728	0.10707930519251274	0.10053434000802422	0.04874612566920259	0.013538713538713538	0.11198891198891199	0.03972543972543972	0.04480575781024212	0.10442971532080443	0.07453617915574437	0.0	0.006975051975051975	0.22375259875259876	0.00246015246015246	0.019510038166754586	0.0	0.18853537603537604	0.007433144419445789	0.005499685732243872	0.08392603129445235	0.0	0.02226121780577226	0.009221720220160158	0.0030788275063084224	0.011226075055862289	0.0	0.00071368728085146	0.01567336094556725	0.014722498418150593	0.050939036854529815
AAACGCTGTCGATTCA-1	0.0	0.02915800415800416	0.036561227470318376	0.0	0.006880506880506881	0.0227125388415711	0.03147706492188097	0.2079209979209979	0.009581487842357407	0.07300654977646127	0.044837329884058856	0.06107856107856108	0.0	0.026334026334026334	0.04292681651172217	0.028252544042017727	0.08901523187237473	0.015604879282829878	0.0	0.06005927965387425	0.11040285568587456	0.11146916146916147	0.05270993732532194	0.028203028203028203	0.05848925848925849	0.045982245982245984	0.05186783886335456	0.10219221506350219	0.07753039410648106	0.10784823284823285	0.0069854469854469855	0.20504158004158005	0.027823977823977823	0.026677940857045335	0.0	0.18615524865524866	0.0	0.0029976309046076486	0.05626983258562206	0.0	0.025962367546525963	0.012649965458077783	0.004007236831664313	0.028218666516538857	0.015525451009321976	0.005771558010363981	0.012515711656112802	0.01050799963843442	0.06840558249008953
AAACGCTTCACTGTCC-1	0.0	0.029643104643104642	0.031387776842322294	0.0	0.0	0.01030559095075224	0.034800686974600016	0.2220911295911296	0.0	0.04074062149283388	0.04027407298435336	0.0444316233789918	0.0	0.0	0.031787811033094054	0.03214429003902688	0.07461071746786033	0.013432673999920111	0.0	0.036787567192972596	0.10091896884349714	0.09220374220374221	0.05033774264543495	0.01945861945861946	0.08288288288288288	0.030884730884730885	0.06607124544344276	0.12136431938412136	0.06174297206905902	0.16658004158004158	0.008757796257796258	0.16502079002079	0.021344421344421344	0.03136345300524405	0.0	0.198973698973699	0.0	0.0081830488807233	0.06412080096290623	0.0	0.020561307690020562	0.011531812623856306	0.004780911269460888	0.015368664304834518	0.0	0.009138300183076303	0.013036525930508738	0.010695777000124826	0.05064133937373374
AAACGCTTCTAGACCA-1	0.0	0.054695079695079696	0.032611123520214426	0.021532521532521533	0.007194007194007194	0.02027027027027027	0.029161654579714782	0.2198163548163548	0.016225255355690138	0.055208544146597247	0.05256905256905257	0.05982353350774403	0.017873642873642872	0.0	0.04662848625112776	0.036592260276470806	0.10053460053460053	0.02108674935756363	0.0	0.05805285535015265	0.10482556708971803	0.08608345187292556	0.05124016662478201	0.03646338646338646	0.06382536382536383	0.03561363561363561	0.044950262439051675	0.1165002778864165	0.09432059567929132	0.14981808731808732	0.015727650727650727	0.204002079002079	0.016805266805266804	0.024498091662270766	0.0	0.17116910866910867	0.0049839090934981345	0.002864671469322632	0.07656745814640552	0.0	0.03167847969828168	0.01441273867170903	0.004741235657266192	0.034636630381311234	0.0	0.028563006174946472	0.01791830874925431	0.01718781610085958	0.06681112314915132
AAACGCTTCTTGCGCT-1	0.0	0.016233541233541232	0.047677874950602224	0.0	0.010923010923010923	0.03050320792256276	0.02501755679013204	0.23323284823284823	0.016993582210973517	0.07026521075193641	0.04503301699563382	0.04905881221670695	0.0	0.018884268884268883	0.043936243936243936	0.03395338658496553	0.0683100683100683	0.01675850669446278	0.0	0.05045325991271937	0.10780677761809837	0.09735383156435788	0.05491840107224723	0.021103971103971105	0.10277200277200277	0.04611094611094611	0.034844261301660406	0.10486609991560486	0.07534687697731177	0.08341995841995842	0.011439708939708939	0.2247920997920998	0.0	0.024932510007136872	0.0	0.20683801933801935	0.00512630649616951	0.0	0.0372852609694715	0.0	0.02371983560102372	0.011096389801538008	0.006129882084080557	0.02541985520708925	0.0	0.01709746485865889	0.014254737750439755	0.011980626111060894	0.07153872646830393
AAAGAACCAGCTTTGA-1	0.0	0.015211365211365211	0.039552585007130464	0.0	0.012424512424512424	0.027524422685713007	0.04459424693538406	0.20502945252945254	0.01880141010575793	0.06374993100656817	0.05133525226983171	0.06925199030462188	0.0	0.0	0.053583336602204525	0.030906007221796695	0.03990411133268276	0.03895798818031206	0.0	0.06013419864771216	0.08925266472436284	0.09136484662800452	0.05896598204290512	0.03704088704088704	0.0851004851004851	0.057462957462957466	0.05184453166515947	0.09265144809699265	0.06722859983729548	0.17307692307692307	0.011476091476091476	0.37266112266112267	0.004088704088704089	0.020735718496912525	0.0	0.15833828333828334	0.0	0.013017937436542087	0.05966188860925703	0.0	0.04304266185454304	0.021543294164199	0.005181634952627319	0.031155541793839666	0.0	0.013963446799267695	0.030270627691831132	0.030677117633639374	0.07033887315577457
AAAGAACGTTCGGTCG-1	0.0	0.0066874566874566875	0.016369134550952732	0.0	0.005214005214005214	0.01721324301969463	0.018012223697842427	0.22755370755370755	0.0	0.04662116166540945	0.028376019030224638	0.03719324771956351	0.0	0.0	0.0343166097883079	0.01754568333515702	0.0262420976706691	0.0282053818192885	0.0	0.06587720776909967	0.10245414962396095	0.11094758726337674	0.05271755271755272	0.021126021126021126	0.10990990990990991	0.0283998283998284	0.055629620652042175	0.08533171404458534	0.05179144445448793	0.09277546777546777	0.008773388773388773	0.23284823284823286	0.0	0.02436621466472213	0.0	0.1644082269082269	0.0	0.0	0.04286574023416129	0.0	0.030848822928030848	0.02318768426412732	0.00992683817111298	0.016906133927410524	0.0	0.0	0.025730948367051518	0.024578388708823493	0.048190041147787625
AAAGAACTCTCTCTAA-1	0.0	0.013617463617463618	0.027411900139172867	0.011731511731511731	0.0	0.0053707553707553705	0.02064052732949054	0.23661988911988913	0.020677031546596763	0.04123047485879344	0.030312072368147133	0.04099646204909363	0.0	0.018884268884268883	0.029801644895984518	0.02337418390049969	0.03485510628367771	0.014401797109939836	0.0	0.05755417579741904	0.10828284413190073	0.08789072473283	0.042832773602004375	0.019825069825069826	0.07338877338877339	0.02438042438042438	0.04795689100621836	0.09481484530989481	0.0481757886649191	0.08913721413721414	0.005571725571725572	0.21673596673596673	0.016146916146916147	0.03061873584261644	0.0	0.18762375012375013	0.0	0.025165594933036793	0.032388663967611336	0.0	0.022376717921272375	0.009674981593858349	0.006554411134563807	0.018427518427518427	0.0	0.008083284202687188	0.011371962661360943	0.011444196226804922	0.0497942610618667
AAAGGATCATTGTGCA-1	0.0	0.03861746361746362	0.03716430989158262	0.029106029106029108	0.004884004884004884	0.021002391970133906	0.0195245412636717	0.21038634788634789	0.006621169664647926	0.06397300976946994	0.05736546858042185	0.05443868601763339	0.02538115038115038	0.0	0.04944102302592868	0.04552467447204289	0.14514828800543086	0.017034312093781444	0.0	0.05139911220992302	0.1024167061902911	0.06528066528066528	0.04224638840023456	0.034012684012684015	0.10665280665280666	0.06162426162426162	0.04908962083849976	0.13378069615693378	0.10094741480611046	0.19295738045738045	0.012084199584199585	0.21413721413721415	0.04449064449064449	0.023683557265646818	0.0	0.18326774576774577	0.015208042605302879	0.020137310834985253	0.11809278914542072	0.0	0.02690866799777691	0.010150946578403677	0.0008609607846249067	0.028909656569231036	0.0	0.007385111862723803	0.011940858645729706	0.01348015478450261	0.06717784182572915
AAAGGATGTAGACACG-1	0.0	0.008974358974358974	0.035731344822253916	0.0	0.0006105006105006105	0.014675966288869515	0.01777581543467831	0.2295893970893971	0.002598752598752599	0.052474104465254905	0.039155464389109246	0.0396601975549344	0.0	0.0	0.042858823990899464	0.03141299193930773	0.06860706860706861	0.018426653833790156	0.0	0.049767282875390985	0.10304789550072568	0.07136265820476347	0.05063093524631986	0.029869379869379868	0.07588357588357589	0.04191004191004191	0.05376504479643493	0.11572013750231572	0.062115836572358314	0.15891372141372143	0.0137006237006237	0.2130977130977131	0.012266112266112267	0.03347348496602228	0.0	0.1905978780978781	0.0064506023410133	0.0023449209495721123	0.014498303971988183	0.0	0.025093829549275092	0.010518258568180566	0.002935995302407516	0.02380598125278976	0.0	0.0	0.014997238492940499	0.013725502855937639	0.054242293678913395
AAAGGATGTTGCCGAC-1	0.0	0.0347020097020097	0.03798903798903799	0.0	0.006187506187506187	0.012278407439697762	0.023286213921665428	0.22693693693693695	0.018891801500497154	0.051542693135613486	0.050699616120176864	0.051025077340866816	0.00513975513975514	0.0	0.040883118241608805	0.027174745595798227	0.0320123891552463	0.019046740455706604	0.0	0.04866222771628177	0.1167147487902205	0.10040121092752671	0.04705931629008552	0.026557676557676557	0.09833679833679834	0.04524964524964525	0.04328612848792221	0.10444618266400445	0.07839476181867486	0.10395010395010396	0.011538461538461539	0.17567567567567569	0.016285516285516284	0.024086945728736774	0.0	0.1919116919116919	0.0020932418192692167	0.007784170574868249	0.03717583980741875	0.0	0.02868119452277868	0.009979047810561071	0.0021861262319277587	0.02750824027419772	0.0	0.0	0.01457599165335555	0.013995600952122692	0.06402935980400769
AAAGGGCAGAAGATCT-1	0.013773388773388774	0.0167013167013167	0.0323448050720778	0.0013365013365013365	0.0	0.023154047347595734	0.033848100737732846	0.23915280665280667	0.0073217029738768865	0.05744853089985833	0.04389636632627287	0.044668702563439404	0.0	0.0	0.03688855764327462	0.04218732902943429	0.05502991217276931	0.013108364892445405	0.0	0.05763143600981439	0.12655167372148504	0.10706860706860707	0.0464424695193926	0.023275373275373275	0.10083160083160084	0.03496023496023496	0.056771673363601616	0.11587451884481588	0.05541274970622797	0.09862266112266112	0.008071725571725571	0.21075883575883575	0.01645876645876646	0.03921401309461011	0.0	0.20776408276408276	0.004158004158004158	0.029625779625779627	0.03695699748331327	0.0	0.01967104194826967	0.008445743235134811	0.0012458142229134596	0.022014500737904993	0.0	0.0029943835913985167	0.013006315298578909	0.010202390637173245	0.057012902083324615
AAAGGGCCAAAGCACG-1	0.0	0.028014553014553016	0.023791687428051066	0.005197505197505198	0.0	0.015005700489571457	0.03456775530354125	0.24727650727650727	0.0	0.04635438706235166	0.03767879001523861	0.040260356049829735	0.011492261492261492	0.0	0.028661462623726774	0.03940985519932888	0.08519665662522806	0.012071717012247662	0.0037681912681912684	0.054997565132700266	0.130813093077244	0.0988766094029252	0.05646813339121031	0.019234969234969236	0.09951489951489952	0.03462033462033462	0.05337348386675741	0.0931022416170931	0.0577205550031637	0.17242723492723494	0.009334719334719336	0.2188149688149688	0.01652806652806653	0.03490861699816924	0.0	0.22447034947034947	0.0009540625978982143	0.03704733355896147	0.0806707517233833	0.0	0.0143002865775143	0.007287048238686304	0.001511640824617924	0.017150761831612897	0.0	0.0070592981040742235	0.012548475299191631	0.00834936704501922	0.046020405175334754
AAAGGGCGTTTGGGTT-1	0.0	0.014674289674289675	0.023612996340269067	0.0	0.007326007326007326	0.019817584333713365	0.023845945250627526	0.24465523215523216	0.021422760553195336	0.05989779772965614	0.02965561844066517	0.03349448086290192	0.0	0.0	0.03235790216922292	0.02720939563044826	0.04510161653018796	0.018441870683407736	0.0	0.04934820475361016	0.11686630554555083	0.10551482656745814	0.05139247446939755	0.016945966945966947	0.12446292446292447	0.03207933207933208	0.05192843757866179	0.09988678701549988	0.05461900027117418	0.16203222453222454	0.004677754677754678	0.21751559251559252	0.009702009702009701	0.031192788655475222	0.0	0.2012857637857638	0.0018226867541936034	0.006780931199535851	0.045054163475216104	0.0	0.02201077696127201	0.008407633602641403	0.0028328387107013062	0.01647920796856967	0.0	0.0021100319607782296	0.013228001766683714	0.01374218222044309	0.0513747767268894
AAAGGTACACTACTTT-1	0.0	0.012647262647262647	0.04828954828954829	0.010692010692010692	0.014157014157014158	0.02399794335278206	0.025142714105924807	0.19477477477477478	0.0	0.08941088808345446	0.04919796041291368	0.052018157281315175	0.0	0.0	0.034113939774317134	0.04480978954663165	0.07021935593364165	0.011786401081918007	0.0	0.09449626341518233	0.13996533807854564	0.12204106940949046	0.051316320547089775	0.02920787920787921	0.10263340263340263	0.05575685575685576	0.06269170170515462	0.11572219592021572	0.07122276959233481	0.10511954261954262	0.011091476091476092	0.20945945945945946	0.0	0.04315480808018121	0.0	0.16804441804441805	0.0	0.020016438621089785	0.055722726775358354	0.0	0.017176353810017177	0.0073284012441578745	0.0009244417641364206	0.026850760893314084	0.0	0.0007292022217395351	0.010036737830434106	0.008515622646057429	0.07166631110293083
AAAGGTACAGACAAGC-1	0.0	0.01683991683991684	0.026661053933781206	0.0	0.0	0.011333914559721011	0.03426876838248076	0.2380942480942481	0.01665461448070144	0.049939745736205916	0.03888205757364636	0.05593908225487173	0.0	0.0	0.03768223956903202	0.02788233577707262	0.037443251728966016	0.01862827709122311	0.0	0.04009102657751307	0.0957392938525014	0.07370609475872633	0.04882227959151036	0.024994224994224993	0.14116424116424117	0.034947034947034945	0.06355872947801199	0.09215125254729215	0.0486277456386152	0.18048336798336798	0.0108004158004158	0.21673596673596673	0.032432432432432434	0.03908989356750551	0.0	0.19737319737319736	0.005026628314299547	0.010346661509452208	0.030446438341175185	0.0	0.024214427679774213	0.00915685276059691	0.0018012727936392058	0.022866342015278186	0.0	0.020200453036273932	0.013436497677185357	0.01308038808038808	0.05063227598438866
AAAGGTAGTATGCGTT-1	0.0	0.01411988911988912	0.013845122936032028	0.0	0.0	0.008902823418952452	0.023870281395365008	0.2522747747747748	0.01193166410557715	0.027091420896730632	0.027430891916873226	0.023732786890681628	0.0	0.0	0.029124334784712144	0.029299339825655614	0.0533539819254105	0.013275750238238801	0.0	0.044443351875784305	0.10525170902529393	0.07747565379144326	0.05664709510863357	0.016105966105966107	0.0878031878031878	0.0234003234003234	0.07896944892460588	0.11717543895761717	0.040026439482961224	0.09628378378378379	0.006159043659043659	0.18944906444906445	0.022626472626472625	0.02179849194774568	0.0	0.1975938850938851	0.0	0.008799497171590195	0.021172994857205384	0.0	0.02029085444927029	0.011832635467580866	0.0007260637031629398	0.01399673740099272	0.0	0.00034132869953765475	0.01164258184315491	0.010899157638288073	0.03269094818390593
AAAGGTAGTATTTCTC-1	0.0	0.008887733887733888	0.029516674971220427	0.0	0.002376002376002376	0.012781391813649878	0.025844985711206445	0.2319144144144144	0.006508180421223899	0.06193080418744135	0.03583849845532089	0.034315139578297474	0.0	0.0	0.02732776317681978	0.0353813327497538	0.09803131231702661	0.014278160206796986	0.0	0.04939971156187373	0.12183558409973504	0.09265054528212423	0.06096121480736865	0.016926016926016925	0.11614691614691615	0.03681153681153681	0.05507490933499902	0.11862044832341861	0.059709165687426555	0.1023908523908524	0.014225571725571725	0.22557172557172558	0.011954261954261955	0.04268160238309492	0.0	0.2188108438108438	0.0023922763648791044	0.008291833873229222	0.025495130758288652	0.0	0.018342218837268342	0.007854638509864719	0.0004523019790195363	0.01805152868982656	0.0	0.016290687932478978	0.012313172771625493	0.010898619594271769	0.053292032165271605
AAAGGTAGTCTGTGGC-1	0.0	0.029175329175329175	0.026054535145444237	0.0	0.002904002904002904	0.0227125388415711	0.03185949005346999	0.2130024255024255	0.015072765072765074	0.04059573528600077	0.047619972853617715	0.05191370980844665	0.0	0.0	0.05074857150328849	0.02749389065178539	0.06640078068649498	0.03620849366503529	0.002598752598752599	0.03981944522485063	0.09081280779393987	0.06384360068570595	0.04510977587900665	0.028755328755328755	0.09611919611919612	0.03830313830313831	0.048092072755749886	0.10724974784380725	0.06307342041037693	0.19451663201663202	0.011159043659043659	0.303014553014553	0.0	0.023962826201632172	0.0	0.17473723723723725	0.0	0.004496446356911473	0.03777765619870883	0.0	0.03816878569353817	0.019041031911546734	0.000662582723651426	0.02322557641706578	0.009053718731138086	0.010488100040338847	0.028666485686542995	0.028169832517658606	0.05738171231128977
AAAGGTATCGGTGTTA-1	0.0	0.008246708246708246	0.018668064122609577	0.0	0.004785004785004785	0.016632016632016633	0.03215500038242513	0.22124913374913374	0.0017626321974148062	0.02147765532721285	0.03482953015663296	0.039786197680934526	0.0	0.0	0.025881614560859845	0.018242331400226137	0.03120624549195978	0.03072852569650374	0.0	0.04326806015995205	0.07901277712598467	0.07072436809278915	0.05531059377213223	0.019696969696969695	0.07415107415107415	0.0263010263010263	0.09371358250282016	0.0986023342458986	0.03235446985446985	0.27117983367983367	0.009745322245322246	0.18866943866943867	0.02286902286902287	0.014405622614577838	0.0	0.16164447414447414	0.0	0.006756756756756757	0.0016960280118174856	0.026195426195426197	0.03374147186028374	0.02535101404056162	0.0012577169065718684	0.020275296871041553	0.0	0.01903683246966829	0.027400617658497314	0.031211395341830126	0.040475702447533436
AAAGTCCTCCGCGATG-1	0.0	0.029781704781704783	0.03903884812975722	0.0	0.004785004785004785	0.009931147027921222	0.04891217433023453	0.22618329868329867	0.03593057940884028	0.0659117252037606	0.05018888663748477	0.06799862063019958	0.0	0.0	0.03774238679899057	0.03750045592150855	0.036891679748822605	0.017236886404315498	0.0	0.05626416437227248	0.1107755070019221	0.11220228325491484	0.05368851522697676	0.02581112581112581	0.060083160083160086	0.043913143913143916	0.04228858040517233	0.09942364298799942	0.06645462351984091	0.14591995841995842	0.00975051975051975	0.2047817047817048	0.0	0.02684860520681416	0.0	0.2129162129162129	0.0	0.011905913068703767	0.03575336470073312	0.0	0.025997246294275998	0.010590423616944677	0.0037017346177651523	0.028724677660847873	0.0	0.0	0.013493089424321515	0.011405995101647276	0.07051386628851418
AAAGTGAAGCGTTCAT-1	0.049766112266112265	0.0011261261261261261	0.040183158364976546	0.0	0.0030195030195030196	0.012814924105246686	0.04105159958002767	0.20594941094941094	0.0021015999276868843	0.09970010854966607	0.04394771684491311	0.07785315680052522	0.0	0.0	0.036387766576445824	0.02558813874603348	0.08260851117993975	0.014618637216990374	0.0	0.08612172463523815	0.11885793961265659	0.14592770908560382	0.0634781019396404	0.02091917091917092	0.06174636174636175	0.050061050061050064	0.0665467122866226	0.12236676890142237	0.07213233300189822	0.1020010395010395	0.010395010395010396	0.21283783783783783	0.0	0.050687311881341734	0.0	0.18586856086856088	0.01589155013812548	0.008932456606875212	0.08056133056133057	0.0	0.021778061382021777	0.010127432124311999	0.0016227325387630732	0.029425720915082616	0.0023472604117765407	0.0027771744189654638	0.012000428905873032	0.010839434752478231	0.08417936586950671
AAAGTGAAGTGGTGGT-1	0.0	0.011243936243936244	0.029843129843129843	0.0	0.008547008547008548	0.006935595645273064	0.025709398619097615	0.23236832986832986	0.004903733164602729	0.05732664250363365	0.04065434439266215	0.042533332007016214	0.0	0.04279279279279279	0.036583898848049794	0.021260531786847576	0.022911451482880055	0.013894885807054152	0.0	0.0503268341106179	0.10424073631620802	0.09357880147353831	0.05028443489981951	0.01951111951111951	0.11046431046431046	0.03847473847473847	0.04413451050222351	0.09955126489779956	0.06168647744734701	0.14955821205821207	0.01316008316008316	0.22245322245322247	0.0	0.04099047382629472	0.0	0.1962924462924463	0.0	0.005088720204999275	0.05101761680709049	0.0	0.02066194145402066	0.00869305042471969	0.0012140737331577027	0.020666701517765347	0.0	0.0	0.013179069052994555	0.010407385407385407	0.058835340525481374
AAAGTGAGTCTTGTCC-1	0.0	0.024584199584199586	0.023654232745141834	0.017077517077517076	0.00999900999901	0.013312319763932667	0.03359778610614731	0.22975571725571725	0.014937177980656241	0.035349934686217874	0.05606921494771962	0.05301455301455302	0.0	0.0	0.04694360543417147	0.03970893970893971	0.12701005558148415	0.026677039485822653	0.0	0.04319548238467157	0.1020814983079134	0.06328008170113433	0.04269569654185039	0.035233835233835234	0.10374220374220375	0.03543543543543543	0.05708398981941583	0.12985941005742985	0.07737785862785863	0.1007016632016632	0.0108004158004158	0.19698544698544698	0.018468468468468467	0.022473391876376952	0.0	0.1741927366927367	0.0	0.011591645312575545	0.06663748769011926	0.0	0.032482406244782484	0.018015315207202884	0.00662185967529479	0.02824413462711335	0.0	0.004126974276228008	0.021134677295135747	0.021458809502287762	0.046816589070110194
AAATGGACAAGCAGGT-1	0.0	0.02252252252252252	0.023088950361677633	0.004653004653004653	0.00132000132000132	0.007416225158160642	0.03437654273774675	0.24754331254331255	0.0	0.04485722959174287	0.03067846525790451	0.044743307901202636	0.0	0.0	0.03044103610141346	0.018659955502060767	0.03914039628325343	0.017888357778568207	0.0	0.05040877676012811	0.09416310359706587	0.09080497501550133	0.050444358136665826	0.020992670992670992	0.08433818433818434	0.030937530937530936	0.0690918583295265	0.10394598711430394	0.042975458736328305	0.10537941787941787	0.007416839916839917	0.21257796257796258	0.021552321552321552	0.025607409935768145	0.0	0.1765893640893641	0.0010679805200353146	0.0	0.0535890141153299	0.0	0.02493029968277493	0.012766726885291627	0.002864579200457063	0.018139326649964947	0.0	0.006174946473453936	0.017825974846032152	0.015448319796145884	0.046112433436377095
AAATGGACAATACCTG-1	0.0	0.016597366597366596	0.032556141647050736	0.015295515295515295	0.005098505098505099	0.0315259428162654	0.045359097198562084	0.22026853776853778	0.013694296302991954	0.047432984379887036	0.05133386441797657	0.05207120996594681	0.01001963501963502	0.0	0.05047921651695236	0.030920596710070393	0.04735033306461878	0.041979483882503096	0.0	0.03524470416362308	0.09450187752074544	0.08575154101469891	0.05201312893620586	0.028876078876078876	0.06119196119196119	0.03872553872553872	0.056398758192480164	0.09867437887239867	0.05492689595950465	0.22492203742203742	0.00896049896049896	0.382016632016632	0.019854469854469856	0.023427560740993576	0.0	0.1794088044088044	0.0	0.0024053570565198473	0.028285370390633547	0.0	0.043257080385793255	0.02404636726009581	0.005030867626287474	0.025400419017440293	0.0	0.01742327861730847	0.0337937830774507	0.03453973562669215	0.05728828968265588
AAATGGACACGTGAGA-1	0.0	0.023007623007623008	0.02437415164687892	0.0	0.0004455004455004455	0.015693112467306015	0.03949756290893414	0.24207207207207207	0.0020112085329476634	0.05759801666881313	0.046495812850953035	0.06809312072469967	0.0	0.0	0.04229919324258947	0.027849509428456796	0.0530569816284102	0.01660728925138806	0.0	0.06890440336386282	0.11083791272470518	0.09916657548236496	0.06020729097652175	0.035110985110985114	0.09736659736659736	0.045328845328845326	0.0623514166115063	0.11291451390461292	0.0642174365000452	0.16086278586278585	0.0174012474012474	0.21543659043659044	0.0	0.027321810903900456	0.0	0.17204979704979706	0.000754706234158289	0.017538558236232654	0.04871977240398293	0.0	0.02361176866127361	0.0077638240664761726	0.0017973052324197361	0.025687940581557604	0.0	0.009883017345703913	0.01241656972315998	0.0114307451263973	0.06140864591568817
AAATGGACACTCATAG-1	0.0	0.041424116424116426	0.04073984983075892	0.02286902286902287	0.0047025047025047026	0.01232311716182684	0.04108984209318658	0.22503118503118502	0.024586459369068066	0.06929930270638235	0.04814874441042665	0.06999141209667525	0.0	0.0	0.050215091724525686	0.03129262866104971	0.045144045144045145	0.015326220724207916	0.0	0.06009673915079321	0.1214237063293667	0.11280409964620491	0.060648983725906803	0.029747579747579748	0.09632709632709632	0.04988614988614989	0.05108471700399952	0.10618554578950619	0.060276936635632286	0.10706860706860707	0.011226611226611227	0.21933471933471935	0.010221760221760221	0.02113910696000248	0.0	0.19082475332475332	0.005638937145786461	0.009186288256055698	0.02079002079002079	0.0	0.028703494050028703	0.009297128641902432	0.002471790639729571	0.029069837580475877	0.0	0.009153815123964378	0.015967808231418548	0.013811051854530115	0.07346713684741854
AAATGGAGTACTGCGC-1	0.0	0.014397089397089398	0.015250597068778887	0.0	0.0	0.010517962130865357	0.012870343974022903	0.26184338184338185	0.004158004158004158	0.026212904531488602	0.02933918821769289	0.02966805598384546	0.0	0.0	0.025692020031642674	0.02395776343144764	0.05577241291527006	0.01817557581510006	0.0	0.04183991683991684	0.10678510678510679	0.06419739577634315	0.04926016464478003	0.01457086457086457	0.13444213444213443	0.02178002178002178	0.059242236372281216	0.10612173483460612	0.05115587996022779	0.04365904365904366	0.008336798336798337	0.22063409563409564	0.02564102564102564	0.019184224408105004	0.0	0.211996336996337	0.0	0.015701300585021515	0.0015592515592515593	0.0	0.01996894076101997	0.007430567492969989	0.0013727761819364872	0.013126130147406743	0.0	0.0029943835913985167	0.011725129203639233	0.010657037830950875	0.034559400756583855
AAATGGAGTAGGAAAG-1	0.0	0.01574844074844075	0.02233638597274961	0.0	0.0	0.00892517828001699	0.019938255724208903	0.22907311157311158	0.0	0.04791363862160322	0.026899344656354	0.03053679369468843	0.0	0.039847539847539845	0.04100210515304855	0.02023926760768866	0.04847469133183419	0.020119528353746103	0.0	0.06390356052518215	0.1036362923155376	0.09567786409891674	0.06188648496340804	0.01966861966861967	0.10990990990990991	0.04034584034584034	0.05618899340872435	0.11574278009921574	0.06224012474012474	0.07653326403326403	0.00840956340956341	0.22063409563409564	0.02914067914067914	0.036219629503211594	0.0	0.1892881892881893	0.0019793238971321163	0.01232896581733791	0.033099901520954156	0.0	0.025082965677025084	0.011039630774420167	0.001210106171938233	0.015532866596696384	0.0	0.005166475315729047	0.015604429644544258	0.01447661230269926	0.05216050286472822
AACAAAGCAGGTATGG-1	0.0	0.027373527373527374	0.037891101527465165	0.0	0.001353001353001353	0.008785460398363623	0.03359430951404196	0.22212924462924463	0.007999638434421042	0.06319568377090501	0.044451507068329496	0.06221587800535169	0.0	0.035343035343035345	0.03971155480589443	0.027544953860743335	0.04463490177775892	0.01997211512307578	0.0	0.07566350133917701	0.10375040563719809	0.08455520297625561	0.052291090752629214	0.027258027258027256	0.08066528066528067	0.04116094116094116	0.05302387589383105	0.11178238405961179	0.06394908704691313	0.23076923076923078	0.008607068607068608	0.21777546777546777	0.010810810810810811	0.03558351692680051	0.0	0.1796851796851797	0.009369749095776493	0.05236184305951748	0.06551592077907867	0.04230769230769231	0.02662106127452662	0.009146311798417883	0.004265128310929837	0.026986144007420602	0.0	0.020029788686505106	0.015792075963995733	0.014412585064758978	0.0678241312044129
AACAAAGCATAGAGGC-1	0.0	0.02565835065835066	0.0292005292005292	0.0	0.004521004521004521	0.014882748753716495	0.03689707201412887	0.22965523215523215	0.011592696375305071	0.05648722241642595	0.04706899566712651	0.062423115054694	0.0	0.0	0.049580930713006184	0.017089761826603933	0.007085578514149943	0.04499242010678424	0.0	0.051443595362514284	0.08849131490640924	0.072741364846628	0.056947903101749256	0.02907872907872908	0.09494109494109494	0.027667227667227668	0.05172799567418401	0.08782651653938783	0.046362311307963484	0.19087837837837837	0.011507276507276508	0.23310810810810811	0.0	0.014033264033264034	0.0	0.17613355113355114	0.001993563637399254	0.0009669777111637577	0.021391837181310866	0.0	0.0453989785672954	0.02478585629911683	0.008006538540889686	0.028261560176453794	0.0	0.013373879045520837	0.0315964914818783	0.03268294572642399	0.06191759008660417
AACAAAGGTCCCTGTT-1	0.0	0.03425155925155925	0.0330784694421058	0.0	0.0164010164010164	0.018459526524042653	0.018220819224163704	0.22225571725571724	0.0	0.043481960517358746	0.05096192012079863	0.03921753921753922	0.0	0.038461538461538464	0.051453340132585415	0.028210599263230843	0.0521871950443379	0.03006754379124004	0.0	0.04180479856155532	0.0922267431701394	0.07382281066491593	0.04884893346431808	0.03309078309078309	0.09182259182259182	0.04783024783024783	0.05066518743648789	0.09677857598649678	0.05825160444725662	0.0550935550935551	0.010384615384615384	0.22791060291060292	0.0	0.021930368945294317	0.0	0.17053385803385804	0.0039016888331956825	0.013755257941304453	0.03966517124411861	0.0	0.0336002415210336	0.01576684689009182	0.002154385742172002	0.020885191097957057	0.0	0.012567102119340926	0.02220779298143195	0.020220232176753915	0.0525425595848131
AACAAAGGTGCATTAC-1	0.0	0.010966735966735967	0.02732942732942733	0.0	0.0012705012705012705	0.014312699796570764	0.032078515356107326	0.18744455994455994	0.002079002079002079	0.050024837635457106	0.044071235660020705	0.0418220944536734	0.0	0.004677754677754678	0.029355770865204828	0.03111026005762848	0.05205990920276635	0.014471223986320052	0.0	0.07617856942181267	0.09329477254005555	0.09184994711310501	0.036492959569882646	0.018934668934668934	0.11157311157311157	0.03607893607893608	0.08899620558813384	0.0879006195837879	0.04811081984995028	0.2286902286902287	0.005675675675675676	0.17749480249480248	0.02415107415107415	0.030114500263753997	0.0	0.1532026532026532	0.004058325976134195	0.015072765072765074	0.01630375314585841	0.0	0.021233724204021233	0.01122125966119726	0.0027336496802145656	0.019562189774955732	0.0	0.014537499612126479	0.011953623701474705	0.011284935197978676	0.05600477431463347
AACAAAGGTGCGGTAA-1	0.0	0.009944559944559945	0.021798594525867254	0.027126027126027127	0.0001155001155001155	0.013306731048666533	0.028925246316550666	0.22968121968121968	0.0	0.03862252313579747	0.03399265548798259	0.04383478067688594	0.0	0.012127512127512128	0.024982021208436303	0.029583834846992743	0.10564724850439136	0.013925319506289315	0.0	0.05438650708920979	0.13555771102940914	0.09998358682569208	0.05792267330728869	0.01447111447111447	0.11455301455301456	0.028927828927828927	0.05800695486794141	0.11556987299561557	0.06144072584289976	0.05652286902286902	0.009132016632016631	0.21647609147609148	0.0	0.03809693735066869	0.0	0.20076188826188826	0.002947626235297468	0.018517623168785958	0.06764963343910713	0.0	0.015948736245765947	0.00853980105150152	0.00692339432797448	0.019506562059753547	0.0	0.003289167468271946	0.011241759092761958	0.008927764362546971	0.045289059373566413
AACAAAGGTGGTTTGT-1	0.0	0.018814968814968816	0.01608563426745245	0.0	0.0	0.009931147027921222	0.029304194856034322	0.2494092169092169	0.01575070053330923	0.02887835078100565	0.03722496245860732	0.03880306511885459	0.0	0.0	0.03527765791916735	0.0333278622752307	0.06739785311213882	0.034022022585609046	0.0	0.033285104231050175	0.1011382803835634	0.06563081299923405	0.0644300259684875	0.022933072933072934	0.10845460845460846	0.023496023496023494	0.0596244744226807	0.10818632798830818	0.05039602729820121	0.16463097713097713	0.005691268191268192	0.23700623700623702	0.019057519057519057	0.01313339746175567	0.0	0.18255412005412006	0.0	0.012667408016245225	0.04625779625779626	0.0	0.03562606780428563	0.018733722321865848	0.008014473663328626	0.022692756735309925	0.0	0.016197598287150526	0.026770874908410725	0.02805038674603892	0.03776435466576312
AACAACCAGCAGTCTT-1	0.0	0.02027027027027027	0.03365234274325184	0.0	0.005560505560505561	0.009970268034784164	0.037738407303624696	0.20832986832986833	0.014372231763536112	0.07294215590675768	0.044845656995189706	0.07007596481280692	0.0	0.0	0.049383490892924854	0.030729109676478097	0.045250116678688106	0.02949025455887304	0.0	0.08477318274615572	0.10506984091889753	0.08605792026844658	0.07277268815730355	0.03595203595203595	0.06153846153846154	0.05892155892155892	0.05010581467980571	0.10935345093760936	0.055559635722679204	0.13526507276507277	0.010202702702702703	0.1619022869022869	0.021344421344421344	0.03403202283799299	0.0	0.1704142329142329	0.0	0.03644297248948412	0.07416019258124522	0.0	0.03421376441178421	0.019575377609698984	0.012993762993762994	0.03474855602515177	0.0	0.025444503056443354	0.021694212238624846	0.01947396512613904	0.0701457532443448
AACAACCAGGAGAATG-1	0.0	0.0076576576576576575	0.03882579337124792	0.0	0.0	0.023919701339056177	0.014441763605643204	0.2091181566181566	0.0	0.0808901992530311	0.03765380868184606	0.05318697423960582	0.0	0.0	0.03556008839027707	0.02433709012656381	0.047647333361619075	0.016066140036862818	0.0	0.07427749995317563	0.12380225587772757	0.10705584126636758	0.056776556776556776	0.019248619248619248	0.09528759528759528	0.038969738969738967	0.04876798150340751	0.10018525761100018	0.06895168579951189	0.08926715176715176	0.011200623700623701	0.21387733887733887	0.0	0.049484903962515904	0.0	0.19155281655281656	0.0	0.0	0.10922967501914871	0.0	0.021060474030771062	0.011356670483035538	0.009272190569900493	0.022400543677139423	0.0	0.0	0.012339128384973657	0.011113837200793723	0.07186919158750145
AACAACCAGTCATGAA-1	0.056652806652806656	0.011573111573111573	0.03266095084276902	0.0	0.0	0.02641226834775222	0.01686147171097004	0.22935550935550936	0.009106933019976499	0.06409719794675547	0.03366651030202432	0.05013810276968172	0.0	0.0	0.04800271970083291	0.032729693256009044	0.06285799142942	0.019335860598440655	0.0	0.06088104736753385	0.10495037853528419	0.0917314075208812	0.06140290755675371	0.02322077322077322	0.1297990297990298	0.055324555324555325	0.05731706180136673	0.1073053251271073	0.07216622977492543	0.01949064449064449	0.00932952182952183	0.21075883575883575	0.00595980595980596	0.029113786576473143	0.0	0.20723195723195723	0.007917295588528465	0.009464294348015278	0.03859831491410439	0.0	0.02386849911602387	0.006006726755556709	0.0006982907746266525	0.01947908330887054	0.0	0.013249759518416235	0.012328065336661325	0.011725055203316072	0.06626174231808035
AACAACCCACGGCACT-1	0.0	0.01165973665973666	0.03647360010996375	0.0	0.012276012276012277	0.009411396508170702	0.026470772290170284	0.24242376992376993	0.0	0.05603876510956157	0.03865861342496856	0.06192077244708823	0.020703395703395702	0.0	0.04135122059650362	0.02330670751723383	0.048050405193262334	0.018170820549594565	0.0	0.053670094210634754	0.09889702342532532	0.09305175620965095	0.06708779785702863	0.029372729372729372	0.0997920997920998	0.04256344256344256	0.06345617780595358	0.1241946439966242	0.08110085419868028	0.19815488565488565	0.009927234927234928	0.20893970893970895	0.010152460152460152	0.021123592019114408	0.0	0.18674099924099924	0.0	0.0	0.008644271802166538	0.0	0.027361519935777363	0.01001877912954356	0.0029756709146022122	0.026895665193537532	0.0	0.009541688646166259	0.013615208457615335	0.013468317816143903	0.06172307580758285
AACAACCCAGAGAATT-1	0.04041060291060291	0.02203742203742204	0.053358189721826085	0.0046035046035046035	0.008134508134508134	0.011495987302438915	0.023762507040099013	0.21667359667359667	0.0039094278224713	0.0838891137563704	0.04715643033400043	0.07005275426328057	0.0	0.0	0.05054720903777508	0.030626983258562206	0.07420764563621707	0.017043822624792433	0.0	0.08979743777041074	0.10959693035164733	0.09606083816610132	0.06435006435006435	0.029815829815829815	0.05932085932085932	0.06607926607926608	0.0524458573785928	0.12675119902842674	0.08719662388140649	0.0893970893970894	0.008082120582120583	0.2156964656964657	0.015280665280665282	0.032542588512737766	0.0	0.1859015609015609	0.004684874547888246	0.005161243533336557	0.10635736951526426	0.0	0.023542011165773542	0.007119203687066401	0.001872688895589659	0.027077963248176014	0.0	0.021333043721103423	0.01040947745818806	0.008993943776552472	0.08396323889281636
AACAACCCAGCGGTCT-1	0.0	0.03186070686070686	0.05306953488771671	0.0	0.01612051612051612	0.014430062817159592	0.04103769321160625	0.21156618156618157	0.015343939256982735	0.06656716280610087	0.061000252589037636	0.06362674783727415	0.0	0.0	0.051105532237607706	0.042136265820476346	0.10715346429632144	0.02166213648372843	0.0	0.053759060515817275	0.11175616835994194	0.07879053142211037	0.05517732440809364	0.03559398559398559	0.09417879417879418	0.060162360162360165	0.0532942393928941	0.1397851011712398	0.09780631383892253	0.10433991683991684	0.014916839916839918	0.20764033264033263	0.0037075537075537076	0.026778787972817825	0.0	0.18119286869286869	0.0	0.015737562249190155	0.0855126381442171	0.0	0.026474113107776476	0.009119553971348043	0.0021781911094888194	0.03482026886282205	0.0	0.015561485710739443	0.012219136860970672	0.010321298364776625	0.07756657756657756
AACAACCGTAGACGTG-1	0.0	0.015540540540540541	0.02634834453016271	0.0	0.0030525030525030525	0.011317148413922607	0.01354827943456706	0.23445599445599447	0.008767965289704421	0.04457665630232002	0.03490724986052089	0.04590217748112485	0.020905520905520905	0.0	0.041024333477163666	0.01659189553926396	0.02666638380924095	0.027533938329912713	0.0	0.03807523739956172	0.08283200736030925	0.07685377685377685	0.03854530777607701	0.02364287364287364	0.10311850311850312	0.03441243441243441	0.04411586474366743	0.09132994380519133	0.06506768055681099	0.14046257796257797	0.008066528066528066	0.19854469854469856	0.0	0.024831662891364382	0.0	0.16675947925947926	0.005211744937772335	0.008448967751293333	0.035507167086114455	0.0	0.03121076140878121	0.014968977137463877	0.00486026249385028	0.018794795390540072	0.008684863523573201	0.012536072237564776	0.019473518040853285	0.01978118825944913	0.047964153597956416
AACAACCGTTTGATCG-1	0.035083160083160085	0.016805266805266804	0.0225253861617498	0.0	0.003531003531003531	0.018174502045469786	0.007492055987039265	0.2519941094941095	0.0	0.03941824738284915	0.026943755915718532	0.032159874265137424	0.0	0.0	0.035731377240811206	0.021318889739942372	0.05606941321227035	0.03293211573174977	0.0	0.03621630986495852	0.08665123759463382	0.07263559105664369	0.05911067449528988	0.018596568596568597	0.08620928620928621	0.0341055341055341	0.04473583621565684	0.11064407896091065	0.05940126999909608	0.08043139293139293	0.0059251559251559255	0.20997920997921	0.015973665973665972	0.028710398113383186	0.0	0.18525806025806027	0.001537891948850853	0.0038316491804863896	0.030145530145530147	0.0	0.032376054653282374	0.019670246269310233	0.0001944104997540112	0.015540238944494264	0.013614110388303936	0.004375213330437211	0.026778533941857724	0.027269146834364225	0.04250311292564814
AACAAGACAACTGATC-1	0.06172037422037422	0.01606029106029106	0.05104379649834195	0.0	0.0	0.021293005163972905	0.02866797850075442	0.2042966042966043	0.002937720329024677	0.10433646716832558	0.037727364830168565	0.06609535556903978	0.0	0.0	0.03447874579950052	0.03158259474048948	0.05545419831134117	0.010150589748027992	0.0	0.08718697907887098	0.11910399646248702	0.13781412991939307	0.05500597808290116	0.02176862176862177	0.06784476784476784	0.05573045573045573	0.054590119612541135	0.09109116732879109	0.0724825996565127	0.10213097713097713	0.015103950103950103	0.20712058212058213	0.0	0.065387718372793	0.0	0.18715143715143714	0.0	0.010999371464487744	0.06609038187985557	0.0	0.01748111401576748	0.00919739492282394	0.0015433813143736809	0.022615011976714103	0.0	0.006531790113879666	0.009488691437115506	0.007889339411078541	0.08194558898784252
AACAAGACACGACAGA-1	0.0	0.031947331947331944	0.026169653442380716	0.0	0.0	0.015754588335233497	0.0481786133960047	0.21426715176715178	0.016225255355690138	0.04919691645355362	0.04472768958750267	0.06600251337093442	0.0	0.0	0.041875547535924894	0.029974103658314186	0.04225889940175655	0.041812098536709696	0.0	0.031318480642804965	0.08887466434636246	0.08647189699821278	0.03778376855299932	0.03139188139188139	0.109009009009009	0.030307230307230308	0.06522752486878047	0.08069204009798069	0.041862514688601644	0.3271829521829522	0.009054054054054054	0.20504158004158005	0.04525294525294525	0.026778787972817825	0.0	0.1620940995940996	0.004969669353230997	0.017586907121790844	0.03408469197942882	0.0	0.04933570280104933	0.02561048387881461	0.011537668026217645	0.03534370555647151	0.004526859365569043	0.015577000651627518	0.031295661668154506	0.032169651734869124	0.0541035541035541
AACACACAGTCAGAGC-1	0.0	0.010377685377685377	0.01989484716757444	0.0	0.004983004983004983	0.008751928106766817	0.022003351434789563	0.23595634095634097	0.004361384796167405	0.052370614317516974	0.029820772811427018	0.042990911411964046	0.0	0.0	0.03634461747669295	0.0277765619870883	0.05676948534091391	0.02003393357464721	0.0	0.07209314303908898	0.10444934973236861	0.09732465258781048	0.05924013616321309	0.019242319242319242	0.16562716562716562	0.041233541233541234	0.04088548707382788	0.08556431526728557	0.0598927732079906	0.07406444906444906	0.007801455301455301	0.224012474012474	0.0	0.04005957737301021	0.0	0.1919880044880045	0.006578760003417537	0.0012812454672919788	0.02626107889265784	0.0	0.023516280942023515	0.012314276354837977	0.0032534001999650853	0.02006954134613709	0.0	0.009371024296397431	0.015337214477615624	0.012991072773681469	0.05321394758014476
AACACACCAAAGGGTC-1	0.0	0.02998960498960499	0.0298998298998299	0.0	0.00985050985050985	0.020002011937495807	0.030656589185017277	0.23093381843381844	0.007977040585736239	0.08106498261365518	0.03644776541972804	0.05957816484132274	0.0	0.0	0.03373867336131487	0.030393551446183026	0.07074971360685646	0.014384678154120057	0.0	0.07744985109849975	0.12449941695224714	0.11827151037677354	0.05532963225270918	0.01887901887901888	0.09923769923769923	0.0431970431970432	0.05521941396380858	0.13311171033943311	0.06598571815963121	0.07159563409563409	0.00857068607068607	0.20426195426195426	0.004816354816354816	0.022481149346820987	0.0	0.19065769065769067	0.0065360407826161255	0.0	0.07276507276507277	0.0	0.01854119923426854	0.0082397890510215	0.005705353033597309	0.02168408551387275	0.0	0.0	0.01065201351734303	0.008453209540166063	0.0643828319884658
AACACACCAAGAGTTA-1	0.0	0.027945252945252946	0.012499785227057955	0.0	0.0	0.007645362484072162	0.023546958329567026	0.28152286902286905	0.006237006237006237	0.021263775688554448	0.02899638880947292	0.03111539953645217	0.0026853776853776852	0.0	0.027612808744884216	0.024991793412846044	0.034812677669820526	0.01434092971146951	0.0	0.027265831319885372	0.10419259475863249	0.08011270379691432	0.051994090455628916	0.014571914571914571	0.10866250866250866	0.016506616506616507	0.057438259231981204	0.09098618801589099	0.047893315556359034	0.08653846153846154	0.008212058212058213	0.20867983367983367	0.02252252252252252	0.02733732584478853	0.0	0.21273677523677523	0.0	0.011748779190639656	0.03178684757632126	0.0	0.022014207657772015	0.009040902176627605	0.004261160749710368	0.015402845190079232	0.0	0.007152387749402675	0.01223317842229017	0.01187785970394666	0.03140952436727085
AACACACTCGATGCTA-1	0.0	0.01036036036036036	0.020621638803456986	0.0	0.00957000957000957	0.01052355084613149	0.025274824605928285	0.24364864864864866	0.009649281388411823	0.04040945302007249	0.034268838007155765	0.03847811742548585	0.0	0.0	0.0343296852730815	0.02949082685924791	0.06674020959735245	0.016960129951895733	0.0	0.05551497443389335	0.13399221889787927	0.1060984060984061	0.05307928384851462	0.017752367752367753	0.11212751212751212	0.030214830214830214	0.04959771775915274	0.1103003231716103	0.06348583114887463	0.08575883575883576	0.00909043659043659	0.2117983367983368	0.0017671517671517672	0.017640487789741522	0.0	0.20695558195558195	0.005225984678039472	0.012087221389546971	0.04130648867490973	0.0	0.022654604337772655	0.007973832466812186	0.0008966688356001333	0.017773390113815644	0.0	0.005631923542371304	0.011862991805685216	0.012085544694240346	0.048576978154442944
AACAGGGAGACGACGT-1	0.0	0.019248094248094247	0.018439545712272985	0.0	0.004521004521004521	0.011155075671204703	0.018999575855763146	0.24136174636174637	0.0	0.031815171195702166	0.027282391768373077	0.022530812004496217	0.0	0.0	0.02810052432693942	0.023423423423423424	0.06126691840977555	0.016457973914515544	0.0	0.054018935775692535	0.11038324245871416	0.08027501185395922	0.061098291867522636	0.017539217539217538	0.13804573804573805	0.026192126192126193	0.06839264238367378	0.12874992280932876	0.05851430443821748	0.16047297297297297	0.004636174636174636	0.21777546777546777	0.019404019404019403	0.029199118751357556	0.0	0.19791976041976042	0.005368382080710848	0.0	0.01198161724477514	0.0	0.0197002028685197	0.008577099840750387	0.002305153068511847	0.015949739353994675	0.0	0.0	0.010559254112262708	0.01086795108534239	0.039803617268406
AACAGGGAGGATCACG-1	0.0	0.012092862092862092	0.014202505111596021	0.0	0.0	0.0051919164822390625	0.017087450197818092	0.25831774081774084	0.0	0.02615081044284584	0.029519608958861295	0.027615580247159193	0.0	0.0	0.022961858810915416	0.022732246416456943	0.037634180491323346	0.012511103544955328	0.0	0.045049727482159914	0.09826761713554166	0.06764233869497027	0.05746955746955747	0.01582771582771583	0.12085932085932086	0.019466719466719466	0.07288627019568723	0.12134785204092134	0.05823748079182862	0.20127338877338877	0.014407484407484407	0.21647609147609148	0.011815661815661816	0.03055667607906414	0.0	0.19954913704913704	0.0	0.013864042933810376	0.0028723055038844514	0.0	0.015583367068515583	0.008680076932807042	0.002463855517290632	0.01343442832804535	0.002917309368922272	0.0126446768237813	0.011678323999240904	0.009775721732243472	0.03380992817612536
AACAGGGAGTTCGCAT-1	0.0	0.00841995841995842	0.032904932904932904	0.0	0.004405504405504405	0.019091051349115866	0.041343633316877466	0.2196968121968122	0.011615294223989877	0.057621014479421556	0.042360014322631145	0.06847112110270005	0.0	0.0	0.03980831339321905	0.02504285662180399	0.03559760702617845	0.01883655772036376	0.0	0.04758760839841921	0.10029134557436445	0.08744756902651639	0.05301074531843763	0.03233373233373233	0.06126126126126126	0.03422103422103422	0.06380112433924093	0.10604969020810605	0.06820313206182771	0.23934511434511435	0.014636174636174636	0.19282744282744282	0.012196812196812196	0.028772457876935487	0.0	0.18343480843480844	0.0	0.009790649325533047	0.033373454426086004	0.0	0.026897232342776897	0.009775526156181382	0.0	0.026043823916164343	0.0	0.006702454463648494	0.015249135592975135	0.016417875113527287	0.06598635471874909
AACAGGGGTGGTGATG-1	0.0	0.008541233541233541	0.012288448652085015	0.0	0.0	0.01532425725974113	0.014646882539859128	0.24955301455301454	0.0	0.022491858775044615	0.02770013517677069	0.02115807378965274	0.0	0.0	0.0269564194092496	0.027906043695517378	0.038249395392252535	0.030551629819699354	0.0	0.037541439568466596	0.11123909237116784	0.070319509793194	0.046998393152239304	0.013920913920913922	0.15204435204435204	0.01518001518001518	0.04808741131611087	0.0764969844177765	0.03500124288167766	0.12655925155925155	0.010566528066528066	0.2201143451143451	0.020097020097020097	0.02227945511527601	0.0	0.1849796224796225	0.004029846495599921	0.012063046946767877	0.033592296750191486	0.0	0.03315024849678315	0.021757356780757717	0.0018647537731507197	0.015197089665174772	0.0	0.007897104912030285	0.028626063010017164	0.028910181084094128	0.027624513540006498
AACAGGGTCTGTAACG-1	0.0	0.01566181566181566	0.02279857734403189	0.0	0.011715011715011716	0.01590548364741913	0.029464118092880635	0.24153326403326403	0.01667721232938624	0.04824020753224293	0.037381789718238315	0.03961377645588172	0.0	0.0	0.03843407994351391	0.026755297807929387	0.03933132504561076	0.03064483302360704	0.0	0.0449139368058287	0.10266454606077248	0.07558631505999927	0.06238910085063931	0.021246771246771247	0.12356202356202356	0.03743193743193743	0.055191445325974475	0.09793129001049793	0.04458273072403507	0.10472972972972973	0.006564449064449064	0.20764033264033263	0.014760914760914762	0.019207496819437116	0.0	0.18629137379137378	0.0019081251957964286	0.010008219310544892	0.016084910821752927	0.0	0.03253729738878254	0.021796277256495664	0.012422434178159369	0.024513056427950045	0.004828649989940313	0.014103081267260372	0.022982631865153355	0.023651876912746478	0.047690160366216705
AACCACAGTCAACATC-1	0.0	0.025	0.03659387295750932	0.0	0.002409002409002409	0.011060067511680415	0.02953712652709308	0.2448215523215523	0.012722588809545332	0.042907015252148	0.038500398313482426	0.04184696289959448	0.0	0.0	0.035455484512088284	0.030229419703103912	0.042428613857185285	0.014435083968478295	0.0	0.042736603547414355	0.10651408764616312	0.09153992048728891	0.05457190072574688	0.021283521283521283	0.09521829521829522	0.038544038544038546	0.05910705462274969	0.11663407504991663	0.05355690138298834	0.08238045738045738	0.008113305613305614	0.21101871101871103	0.018814968814968816	0.03343469761380209	0.0	0.20821164571164572	0.007646740523452852	0.0	0.014197395776343144	0.0	0.02102731063127103	0.008971169657597115	0.0003094697751186301	0.017727145386719854	0.0018778083294212326	0.009681323114158934	0.012281260132262998	0.011024521894087112	0.05539334412573849
AACCACAGTGTGTGTT-1	0.0	0.014067914067914068	0.02884658339203794	0.0	0.0	0.003727673082511792	0.02695401859281458	0.2508922383922384	0.011524902829250656	0.04576334332971501	0.03170269992699899	0.040502408923461554	0.0	0.0	0.03906301076112397	0.027233103548893023	0.04336204336204336	0.01626205697568918	0.0	0.053061377385701713	0.09389743352007503	0.09749425538899223	0.05457570842186227	0.01884121884121884	0.1045045045045045	0.02695112695112695	0.054939727585467495	0.10186492661740186	0.05998598933381542	0.10291060291060292	0.007791060291060291	0.21647609147609148	0.0021136521136521135	0.038477053402426534	0.0	0.19502400752400753	0.0023637968843448296	0.0003384421989073152	0.03668344457818142	0.0	0.023276132187023277	0.010301763421888228	0.002182158670708289	0.01889331676565719	0.0	0.0059267074192447325	0.013536916115712677	0.012476702694093999	0.04940941560659871
AACCACATCACAAGGG-1	0.0	0.009234234234234234	0.036910018728200544	0.0	0.007870507870507871	0.01134509199025328	0.020334587224219332	0.22107934857934858	0.012270631835849227	0.06504930730594448	0.03820478586833727	0.044965466018097595	0.0	0.07865557865557865	0.04420559892258005	0.018459350038297406	0.026390597819169248	0.016918283615447383	0.0	0.06361324942406023	0.10190854530477172	0.0907411460043039	0.0559464790234021	0.022854322854322855	0.08884268884268884	0.046295746295746294	0.05211489516422252	0.11118338445071119	0.06089272801229323	0.16930873180873182	0.012905405405405405	0.21231808731808732	0.016632016632016633	0.024405002016942314	0.0	0.18748143748143747	0.006051889613533449	0.0004472271914132379	0.012583433636065214	0.0	0.02333159511377333	0.008446554078379352	0.0002499563568265858	0.021696819569159996	0.0	0.010813913798988425	0.012842497083184762	0.009943053421314291	0.06425036706726847
AACCACATCAGGACAG-1	0.0	0.01405058905058905	0.03707496434769162	0.0	0.01569151569151569	0.017067936422775133	0.04223364089584825	0.21337144837144836	0.018869203651812348	0.07283866575901975	0.03679611623536857	0.046570309728204466	0.0	0.0	0.049920893317119734	0.03392238392238392	0.05237812380669524	0.03492362092545075	0.0	0.05495776441722388	0.09679662509851189	0.0928237954553744	0.06869083792160716	0.022306222306222305	0.08094248094248094	0.05337095337095337	0.04663770358837623	0.08336798336798337	0.06551398806833589	0.09264553014553015	0.008664241164241164	0.2461018711018711	0.0015592515592515593	0.04323238278462159	0.0	0.1894985644985645	0.002022043117933529	0.008122612773775564	0.05988073093336251	0.0	0.03665356140603666	0.026041041641665666	0.014925965307644697	0.023516449048363943	0.0	0.004080429453563782	0.031087591259511032	0.030120242076763816	0.0654146640062133
AACCATGAGTGGAATT-1	0.0	0.02033957033957034	0.020288311197402105	0.0	0.0	0.013619699103570072	0.01995216209263032	0.24475051975051976	0.0	0.03607896528250511	0.0271963449533543	0.03130605762184709	0.0	0.0	0.03980831339321905	0.01607943976365029	0.017119945691374264	0.03589845035407707	0.0	0.03139105841808545	0.08021096700341983	0.06930554035817194	0.04862427939351016	0.016523866523866525	0.10297990297990298	0.02036102036102036	0.05340611394423054	0.10232807064490233	0.04703742203742204	0.09563409563409564	0.0050987525987525985	0.22453222453222454	0.01625086625086625	0.02684860520681416	0.0	0.18228186978186978	0.0	0.0	0.0	0.0	0.03517092873528517	0.023358772188725386	0.005594261319452159	0.018395348182582226	0.0	0.007385111862723803	0.028086952155720064	0.0288520723303332	0.03818127057563677
AACCATGGTACACGCC-1	0.0	0.017654192654192654	0.02532774350956169	0.003465003465003465	0.010213510213510213	0.014312699796570764	0.02611615989542411	0.24384268884268884	0.010327216848955979	0.05415064485860946	0.03297258437445353	0.041551857341331024	0.0	0.0	0.03140208423227291	0.033116314695262064	0.05051126479697908	0.01546317237076615	0.0	0.05615178588151561	0.11420960477564251	0.09940183098077834	0.06633387402618172	0.021664671664671665	0.07061677061677062	0.03467973467973468	0.05860361914173574	0.11872131080051872	0.07016067070414897	0.09108627858627859	0.011834719334719334	0.2143970893970894	0.0	0.030013653147981507	0.0	0.19965844965844967	0.0	0.008992892713822946	0.03000875369296422	0.0	0.018377669367768378	0.009699306891194567	0.00310263287362524	0.015525494248898505	0.0	0.008331523256896392	0.011213675970122962	0.010168493864146038	0.05592390099432353
AACCATGTCGTCGGGT-1	0.0	0.018866943866943868	0.010163055617601072	0.0	0.000792000792000792	0.008371895468669663	0.013805547250363304	0.2692827442827443	0.012519208171382084	0.019819513182345042	0.02067482908604404	0.02177149545570598	0.0	0.08264033264033264	0.02674590410439467	0.026430681693839587	0.049238406381263526	0.019661120759016458	0.0	0.03390552714877039	0.09667894573554951	0.06877667140825036	0.0692696077311462	0.015114765114765115	0.13319473319473318	0.014543114543114542	0.05853835898678948	0.10424034087400424	0.038472837385880865	0.03599272349272349	0.004604989604989605	0.21907484407484407	0.02169092169092169	0.03292270456449561	0.0	0.21031952281952282	0.0015948509099194031	0.0	0.002735529051318525	0.0	0.024313917878274315	0.00956632859908991	0.001511640824617924	0.013235374937502598	0.0	0.019052347410556367	0.016187792692090686	0.015602738428825385	0.026276857262772756
AACCCAAAGCAATTAG-1	0.0	0.012162162162162163	0.0363670727307091	0.0	0.002145002145002145	0.01920282565443856	0.02906431000076485	0.21781185031185032	0.006824550302811172	0.06506080621124868	0.04154256957995276	0.056771346245030455	0.0	0.0	0.03829678735339113	0.026799066272750482	0.04213161356018499	0.01656068764943422	0.0	0.06567352175460284	0.12284833982947191	0.08913447860816281	0.0688050688050688	0.02499107499107499	0.06146916146916147	0.03646833646833647	0.0578484659202148	0.09454725098289454	0.06269490644490644	0.19672557172557173	0.008435550935550935	0.21465696465696466	0.026368676368676368	0.032325379340304716	0.0	0.18374212124212125	0.0016375701307208156	0.010104917081661268	0.02574132837290732	0.0	0.024346509495024347	0.010927734406673564	0.006042595737252226	0.027382910361633764	0.0	0.0021876066652186054	0.013184175075292555	0.013448410187540623	0.06866284331073064
AACCCAAAGCAATTCC-1	0.0	0.01727304227304227	0.03981546708819436	0.0	0.0015015015015015015	0.022075425301231754	0.02746160104019636	0.21630630630630632	0.0182364638886378	0.081653726565231	0.04071540987428838	0.05941237520184889	0.0	0.0	0.04516795460191687	0.03453514242987927	0.03708260851117994	0.01734340435163857	0.0	0.08137373340076043	0.11805379729908032	0.1092734434839698	0.06323060169214015	0.022756672756672758	0.09688149688149689	0.05123585123585123	0.050912243737355846	0.11121220230131121	0.06741785682003074	0.1359147609147609	0.009776507276507276	0.20738045738045738	0.0006237006237006237	0.037802153473795265	0.0	0.19345238095238096	0.012132258707601174	0.02489967606246676	0.06154940365466681	0.0	0.020694533070770696	0.009464973193522335	0.0018250781609560236	0.027874847023783195	0.004828649989940313	0.010115741459025041	0.010023121770972775	0.009814998945433728	0.07464956056505352
AACCCAAAGTCGAATA-1	0.0	0.011365211365211365	0.03235683235683236	0.03727353727353727	0.00561000561000561	0.018308631211857017	0.026376904303325708	0.22633575883575885	0.0038868299737864955	0.053343421706253565	0.03295315444848155	0.05057578741789268	0.0	0.0	0.03633154199191935	0.03191997665681876	0.07444100301243159	0.015424179193621096	0.0	0.058666254612200555	0.0966825117768514	0.0889539336907758	0.05635771020386405	0.026372876372876372	0.0805959805959806	0.04558954558954559	0.06746501589550917	0.11116897552541116	0.0720758383801862	0.1353950103950104	0.013393970893970894	0.18555093555093555	0.03735273735273735	0.021193409253110744	0.0	0.18282637032637034	0.013257198188705037	0.02626553207948557	0.0901356822409454	0.0	0.02142012538052142	0.009522543063884718	0.0025233689355826762	0.022404564957756445	0.0	0.0	0.013071842584736568	0.011531359357446314	0.052539770849630005
AACCCAACACACCTAA-1	0.0	0.022435897435897436	0.03636879091424546	0.006583506583506584	0.004240504240504241	0.027943576330673105	0.031219797106084732	0.22360533610533612	0.00937810720419416	0.0719486504884735	0.043781174622296117	0.07603610235189183	0.0	0.0	0.055738176492893476	0.023919466024729184	0.032839747125461415	0.0333153901314926	0.0	0.0633416680713978	0.09771131469244677	0.09828208775577196	0.04935535704766474	0.03638043638043638	0.0814968814968815	0.05338085338085338	0.03567399755740563	0.09855087379839855	0.06374570640874988	0.11603430353430354	0.014864864864864866	0.20244282744282743	0.0	0.020859838024017127	0.0	0.17433092433092434	0.0011106997408367272	0.010117004303050814	0.026452565926250136	0.0	0.04212266340979212	0.01927131139299626	0.006169557696275254	0.036459610927696035	0.0	0.0162131132280386	0.026675562492181403	0.025781455129281216	0.07326425636284792
AACCCAACAGCTACAT-1	0.0	0.011590436590436591	0.03644954554045463	0.0	0.009339009339009339	0.01939843068875327	0.040370187527378164	0.23163201663201663	0.01310675223718702	0.07325722591209317	0.04145235920936856	0.05134836713784082	0.0038692538692538694	0.0	0.03842754220112711	0.024827661669766934	0.04762611905469048	0.011489672514375167	0.0	0.055051413159521265	0.10584188886075678	0.10068388226282964	0.0628536397767167	0.02076902076902077	0.09078309078309078	0.04138864138864139	0.06168483074312671	0.1286120088100286	0.08249062189279581	0.08406964656964656	0.009230769230769232	0.22687110187110188	0.0	0.038461538461538464	0.0	0.20245932745932746	0.0	0.0	0.036382536382536385	0.0	0.02091981547427092	0.006934331427311147	0.00455079271873165	0.022007128390107114	0.0	0.0	0.009061487571516225	0.007715013149795759	0.07114760635887396
AACCCAACATCATGAC-1	0.03677234927234927	0.02746015246015246	0.040105840105840104	0.02178002178002178	0.01758901758901759	0.027049381888091566	0.01230713605295545	0.20605682605682607	0.010191629756847148	0.08384541791621437	0.035964792974138765	0.05291010554168449	0.0	0.0	0.06003085814406569	0.02781121202173834	0.045886545886545886	0.036719209180325375	0.0	0.09367683692008016	0.09504213277798183	0.09587664587664588	0.058520481597404674	0.032998382998383	0.07789327789327789	0.05795465795465796	0.04050791046306741	0.07915234350877916	0.06604503751242882	0.08134095634095634	0.005556133056133056	0.3321205821205821	0.0	0.040183696900114814	0.0	0.16416278916278917	0.00018511662347278786	0.002598752598752599	0.04045847466900099	0.0	0.03558032518428558	0.0194618595554633	0.007609782418942724	0.023441385143512804	0.0	0.011046637912309554	0.026943203160968203	0.026759619150923498	0.07132120512402203
AACCCAAGTGATTGGG-1	0.0	0.03231115731115731	0.02498410680228862	0.0	0.005791505791505791	0.013178190597545436	0.02024419582948011	0.2553846153846154	0.014214046822742474	0.04696152926241422	0.03695710705056499	0.03944798681640787	0.0	0.0	0.027485976542580316	0.03936243936243936	0.08591794306080021	0.016618701888601248	0.0	0.03653471558876964	0.12333332144652899	0.0931484115694642	0.05911828988752066	0.015525315525315525	0.08447678447678447	0.024222024222024224	0.05516347668814037	0.09540766966509541	0.06707041489650185	0.10524948024948025	0.008726611226611227	0.22167359667359668	0.0	0.030021410618425545	0.0	0.22135597135597135	0.0017372483125907784	0.005741430160034811	0.04964985228143123	0.0	0.019975230371269977	0.00806221438046711	0.002130580374855184	0.01764068785345381	0.0	0.003785645576690353	0.013021633365472907	0.011446886446886446	0.04952863403567629
AACCTGAAGATCACTC-1	0.04222972972972973	0.026455301455301457	0.03532585350767169	0.0	0.004851004851004851	0.014715087295732458	0.01791140252678714	0.20915973665973667	0.017694115520202478	0.08419498463746251	0.025376871171263693	0.05847732163521637	0.0	0.0	0.04909713777638306	0.021397308239413503	0.033433747719462004	0.026889124327367696	0.0	0.102404899702197	0.09792349414990924	0.09587299850457745	0.06381698689390997	0.028003528003528004	0.11025641025641025	0.0450978450978451	0.042512329507845205	0.09823593585969824	0.05108526168308777	0.08303014553014552	0.007603950103950104	0.20867983367983367	0.0	0.041207682998727777	0.0	0.17116292116292117	0.00259163272861903	0.009125852149107962	0.07262829631250683	0.0	0.02931015554777931	0.015066278326808747	0.010061735252574948	0.0275156126219956	0.0	0.00975889781859931	0.017849802950089484	0.015961613787700744	0.0657200305087629
AACCTGAAGTGTTGAA-1	0.0	0.01418918918918919	0.011087438360165633	0.0	0.0051645051645051645	0.00864574251671026	0.015436068947774634	0.21390679140679142	0.0	0.02171453277647968	0.0295432024403987	0.030400846190319873	0.0	0.0	0.02583192771872017	0.01968669073932232	0.0363401077686792	0.027829715844354452	0.0	0.04934820475361016	0.07503485805372598	0.07172921909764016	0.047287778057008824	0.016335916335916335	0.09487179487179487	0.024766524766524765	0.09321946990108425	0.09084621559869084	0.029018462442375485	0.16411122661122662	0.004630977130977131	0.21361746361746362	0.04695079695079695	0.020456449560927174	0.0	0.15316552816552817	0.0	0.006043610694773486	0.0	0.0	0.029235823790279235	0.020254864248623997	0.002154385742172002	0.011853394832118237	0.007645362484072162	0.014925373134328358	0.024594007402030323	0.025445177619090664	0.03313435707801905
AACCTGACATCGCCTT-1	0.0	0.03458073458073458	0.031447913266095084	0.031185031185031187	0.005428505428505428	0.017587686942525653	0.04364166069851689	0.2056878031878032	0.017558528428093644	0.061776718856364876	0.04739514085308478	0.06067237646185015	0.0	0.0	0.046317289713516126	0.0361782835467046	0.07164071449785736	0.030225418606022448	0.0	0.058064561442939824	0.10621097413550244	0.08494364810154284	0.06767418305879844	0.033618933618933616	0.0911988911988912	0.04634854634854635	0.06584749634076989	0.1018031740804018	0.05141010575793185	0.15202702702702703	0.009989604989604989	0.21673596673596673	0.019715869715869715	0.018850653179011388	0.0	0.1631150381150381	0.01318599948736935	0.02893680800657545	0.01860159754896597	0.0	0.03728538134478729	0.017678004417473997	0.014882322134230531	0.03181235096128713	0.0	0.03295373444627176	0.022918381084570196	0.021915070828114308	0.06855268827099813
AACCTGAGTACAGGTG-1	0.0	0.030595980595980597	0.032648923558014464	0.0	0.0032175032175032173	0.015341023405539535	0.020240719237374756	0.23927061677061678	0.020473650908433515	0.04369124059389546	0.044104544104544105	0.04438354438354438	0.0	0.0	0.03962656415486604	0.0244683955210271	0.021256735542449827	0.01818318423990885	0.0	0.04959871513925568	0.10708287123381463	0.0818069081226976	0.050604281373512146	0.02682962682962683	0.06812196812196812	0.03548823548823549	0.04440487400128656	0.09822152693439822	0.06611848052065443	0.18594074844074845	0.009428274428274428	0.21361746361746362	0.006271656271656272	0.019091134762776553	0.0	0.18392568392568392	0.0	0.009186288256055698	0.0	0.0	0.026363187254276364	0.008571423938038603	0.00011505927536461888	0.023321416938438214	0.0	0.010100226518136966	0.015147015147015146	0.013762089849046371	0.057572043487536445
AACCTGAGTTGAAGTA-1	0.0	0.018347193347193348	0.012073675710039346	0.0	0.0	0.008964299286879931	0.027145231158609087	0.25488218988218986	0.0036156557895688332	0.0281861166816919	0.02227779797873256	0.036671010355220884	0.0	0.0	0.023694085958236903	0.02807747018273334	0.05447834019262591	0.02904421065445768	0.0	0.03833979509655185	0.09558595407652011	0.10115986431775906	0.05680701834547988	0.014011214011214012	0.09958419958419959	0.020661320661320662	0.07394907843338337	0.09804861983079804	0.04780009943053421	0.10369022869022869	0.008222453222453222	0.22453222453222454	0.0001386001386001386	0.020782263319576753	0.0	0.18846112596112596	0.0	0.0	0.01745267534741219	0.0	0.03158299197903158	0.024356920222754857	0.017917506467124786	0.01433854625343987	0.0	0.007695410680485308	0.025377356322915063	0.02538975908541126	0.03349689265182223
AACCTGAGTTGACTAC-1	0.0	0.02033957033957034	0.024408515317606228	0.0	0.012160512160512161	0.012228109002302551	0.02136365848740431	0.23448024948024948	0.008767965289704421	0.048649568561072984	0.032509041854836246	0.03636264162579952	0.0	0.017151767151767153	0.039852770041449284	0.02449939818360871	0.044740973312401885	0.018149897381370392	0.0	0.06469255117903766	0.10939723203874148	0.08023853813327497	0.06276225506994738	0.020531720531720532	0.10374220374220375	0.029290829290829292	0.03827508087597774	0.10735472715670735	0.06046619361836753	0.09446465696465696	0.01012993762993763	0.22063409563409564	0.010914760914760915	0.02189158159307413	0.0	0.19503019503019503	0.0	0.015000241744427791	0.08534850640113797	0.0	0.020844911934020844	0.009206314198513886	0.0031502436082588756	0.016154824665462964	0.0	0.010643249449219598	0.011644709352445742	0.011212837299793822	0.053444715416546405
AACCTGATCAAATGCC-1	0.0	0.01036036036036036	0.040580058761876946	0.0	0.00994950994950995	0.021170053428117945	0.029850019816575	0.2043000693000693	0.011140739401608967	0.08999273269184774	0.038096533423636225	0.05665860929018824	0.0	0.0	0.03323657474600871	0.03050661998030419	0.057575629004200435	0.015958671036438648	0.0	0.10436918207188478	0.11323250945892456	0.11235182550972024	0.0471316625162779	0.023172473172473174	0.12182952182952184	0.04064944064944065	0.04415315626077958	0.08964409954508964	0.06503095905269818	0.09862266112266112	0.01093035343035343	0.22323284823284822	0.0	0.04867812703633599	0.0	0.17787430287430286	0.0011676587019052772	0.011337813663395058	0.08630594156909946	0.0	0.020596758220520598	0.011873988473052436	0.005939439145546016	0.022040639061915657	0.0	0.0	0.011434936936369601	0.010157194939803636	0.07391821476328518
AACCTTTCAAAGCAAT-1	0.0	0.018953568953568953	0.017781481417845055	0.0	0.008728508728508728	0.005404287662352178	0.028887003803391764	0.2627668052668053	0.001197685980294676	0.03755312494250548	0.03105734881435816	0.05087420876894561	0.0	0.0	0.02863269655722486	0.02904767115293431	0.027642241927956213	0.012808783165599268	0.0	0.04862945065647768	0.10646238004728571	0.10348688769741402	0.05268709114862961	0.015556815556815557	0.1227997227997228	0.03106953106953107	0.07621453809794616	0.1175027274037175	0.055754542167585644	0.08238045738045738	0.008154885654885655	0.21647609147609148	0.008974358974358974	0.01598814658516151	0.0	0.18996675246675246	0.001566371429385128	0.001692210994536576	0.023689681584418427	0.0	0.01892886793876893	0.011243152428799854	0.002420212343876466	0.017205049119942736	0.0	0.015902814410277098	0.013278636487805542	0.011727745423397598	0.04587051065924305
AACCTTTCACTTTATC-1	0.0	0.005301455301455302	0.03176577722032267	0.0	0.008398508398508399	0.016184919410725862	0.029453688316564572	0.2222851697851698	0.009084335171291693	0.053288226960793335	0.038517052535744126	0.05588934536302957	0.0	0.0	0.04278037108225787	0.030145530145530147	0.11182061182061181	0.01770575558315723	0.0	0.04961510366915772	0.10069252522082711	0.08890287048181784	0.04864331787408711	0.025827925827925827	0.10117810117810118	0.047133947133947134	0.055629620652042175	0.1025071530022025	0.058926715176715175	0.13383575883575882	0.009651767151767151	0.22687110187110188	0.0603950103950104	0.04129301517361219	0.0	0.20095988845988846	0.0037450516902571697	0.023848087801576174	0.08578619104934894	0.0	0.023512850245523513	0.008080052931847003	0.00289631969021282	0.021174723302382875	0.0	0.008967635833307475	0.01243061128447948	0.009615384615384616	0.06302123203531654
AACCTTTGTCTAGATC-1	0.0	0.032085932085932085	0.023250459614095977	0.0	0.005214005214005214	0.013284376187601993	0.019281179816296873	0.24723665973665973	0.0	0.046478575239637186	0.033161332226752785	0.03719822140874773	0.0	0.032744282744282746	0.03996783430745695	0.023731626363205312	0.024035809750095463	0.021139057278124068	0.0	0.05263293438969115	0.1015055826376581	0.07682459787722945	0.062069254376946686	0.022316722316722316	0.10381150381150381	0.029129129129129128	0.062160297586306555	0.1154998867870155	0.06396603543342674	0.0560031185031185	0.008742203742203742	0.21387733887733887	0.0	0.023652527383870667	0.0	0.19354313104313103	0.0	0.024790891069960838	0.07301127037969143	0.0	0.02376329109002376	0.012197514927624132	0.0008728634682833156	0.016005367069196856	0.0	0.014630589257454928	0.01630310369565384	0.0140736173344869	0.04705432874446959
AACGAAAAGTAGAGTT-1	0.0	0.017342342342342342	0.02337932337932338	0.0	0.0	0.01668790378467798	0.019927825947892837	0.24195599445599444	0.0	0.05501306275642559	0.03471850200822164	0.05154897260160418	0.0	0.0	0.03005007910668288	0.031133967976073238	0.059251559251559255	0.017692440839741846	0.0	0.061353973516135675	0.10480951990385953	0.10095925885399569	0.043883697729851574	0.02083097083097083	0.07650727650727651	0.03788073788073788	0.06284552921324221	0.10098186533830099	0.06401970532405316	0.16722972972972974	0.01233887733887734	0.22063409563409564	0.0	0.029005181990256618	0.0	0.1909072534072534	0.004499757924415458	0.009851085432480781	0.04188094977568662	0.0	0.021675712269771677	0.008346009516056317	0.0011743981209630064	0.023078129461108186	0.01136744685131782	0.016368262636919352	0.012125951954032183	0.011223060136103614	0.05499804091353387
AACGAAAGTAGTGCGA-1	0.0	0.029244629244629245	0.018140581776945414	0.0	0.0	0.006181119084344891	0.030242874724480076	0.21943693693693694	0.015479526349091567	0.0211809835703641	0.03272277104052805	0.04907870697344382	0.0	0.0	0.034018488735469865	0.0199055330634278	0.017523017523017523	0.03211325901170366	0.0	0.022749620722593695	0.07525773563509412	0.06291716818032607	0.0327271481117635	0.03398118398118398	0.06611226611226612	0.02434082434082434	0.06695225753521718	0.08281221053498282	0.030368683901292597	0.2121881496881497	0.0070114345114345115	0.2104989604989605	0.02331947331947332	0.018990287647004066	0.0	0.1602007227007227	0.0	0.006720495092588116	0.0	0.05228690228690229	0.04168410604054169	0.021561943558823436	0.008597705162590659	0.030024891727019387	0.0	0.03157290470723306	0.027533374238245298	0.0270792172966086	0.033836421160364824
AACGAAATCGTGTGAT-1	0.09849272349272349	0.012941787941787943	0.01841205477569114	0.0	0.007953007953007954	0.009282856057049605	0.02221194696111084	0.24143451143451145	0.0	0.03549252111199014	0.030922727184409426	0.03691472112524744	0.0	0.0	0.03037173603211339	0.024147426779005728	0.05483898341041198	0.016729975101429814	0.0	0.052944316457829974	0.10931343006814705	0.09206514206514206	0.05558855558855559	0.018954618954618956	0.12986832986832986	0.028475728475728476	0.05258570056776335	0.10238982318190239	0.05830527433788303	0.1363045738045738	0.007203742203742204	0.21751559251559252	0.0	0.023101746982343997	0.0	0.19074431574431575	0.0013385355851109277	0.0	0.04480796586059744	0.0	0.02069110237427069	0.012884299155750014	0.006963069940169177	0.016664857090389007	0.0	0.005476774133490551	0.01376285760239915	0.012290539464452507	0.043728064854825416
AACGAAATCTAGTCAG-1	0.0	0.007674982674982675	0.028722874177419633	0.0	0.0	0.016151387119129054	0.02458298277696271	0.24776160776160777	0.005536472927777276	0.062225176163229264	0.03893479594414174	0.05525437104384473	0.0	0.0	0.04236064802102538	0.02595834701097859	0.046289617718189145	0.020202269973541704	0.0	0.047419040662283904	0.10562614336199241	0.10533792902213955	0.05001028077951155	0.024415674415674417	0.086001386001386	0.04304524304524304	0.05428246459636594	0.11425454395751425	0.0625338967730272	0.11772349272349272	0.012354469854469854	0.2097193347193347	0.0	0.028105315418748254	0.0	0.18256237006237006	0.0	0.003855823623265484	0.045984243352664406	0.0	0.0272986238332773	0.014437063969045249	0.006114011839202679	0.025728153387727857	0.0	0.0059887671827970335	0.016877956706036937	0.015435406739754565	0.05870845307465026
AACGGGAAGAACTCCT-1	0.0	0.022834372834372833	0.011668184395457123	0.0	4.95000495000495e-05	0.012641673931996512	0.026658508263859435	0.26194213444213443	0.01776190906625689	0.030058138465218112	0.03037868925719393	0.03364203364203364	0.0	0.011434511434511435	0.02732645562834242	0.02963125068388226	0.03754932326360898	0.017957784654948423	0.0	0.03969536064130659	0.1038021132360755	0.07815771236823868	0.04799981723058646	0.015635565635565635	0.15038115038115038	0.027436227436227437	0.07631242833036556	0.11948292542351949	0.04811081984995028	0.2668918918918919	0.008113305613305614	0.191008316008316	0.018018018018018018	0.026577093741272845	0.0	0.20442489192489194	0.0	0.004641493013586037	0.02798446219498851	0.0	0.02267747564777268	0.009596329799137911	0.004844392248972402	0.0146347805922274	0.0	0.009557203587054334	0.014620243846604878	0.012197995893648068	0.03592169789352888
AACGGGAAGCTGACAG-1	0.0	0.010672210672210672	0.016465352828989192	0.0	0.0	0.009076073592202624	0.02430485540853434	0.2554954954954955	0.0	0.03663321251816827	0.023844682723187394	0.03092805724384672	0.0	0.0	0.02252513761947724	0.019280008753692963	0.04465611608468752	0.015150275900504629	0.0	0.05413599670356427	0.11027804424030839	0.10808987124776598	0.04840724071493302	0.010493710493710494	0.11406791406791407	0.015935715935715935	0.06050548651445512	0.10057635701200057	0.05193833047093917	0.03170478170478171	0.0068555093555093555	0.21153846153846154	0.0030145530145530147	0.022403574642380613	0.0	0.19715869715869716	0.0027340301312904053	0.00039887830585505	0.039528394791552686	0.0	0.017124321579767125	0.009312534663548705	0.002781260414848201	0.010290457098967738	0.0	0.004530362739317963	0.01064818400061953	0.008807780546910981	0.04202484484174625
AACGGGAAGGCATCTT-1	0.0	0.02356202356202356	0.030264084809539356	0.0	0.009834009834009835	0.011048890081148146	0.02266042734270159	0.23932778932778934	0.014010666184579228	0.05781189630747153	0.034611637415375734	0.04725170514644199	0.0	0.0	0.04261561997411054	0.024760185286501077	0.0749713606856464	0.018473255435744	0.0	0.05642804967129291	0.10706325800665423	0.09050953787795893	0.05531820916436301	0.026924126924126924	0.10512820512820513	0.04033594033594034	0.055820739677241916	0.11860809781601861	0.06967764168851126	0.095504158004158	0.00962058212058212	0.20764033264033263	0.0	0.023474105563657803	0.0	0.1846743721743722	0.0	0.0011241115892278682	0.07878323667797352	0.0	0.024463153176024464	0.009633628588386779	0.0042571931884908985	0.020550084379871613	0.0	0.006407670586775064	0.013790089721321813	0.011840196622805318	0.061840899869068884
AACGGGAAGTAGCTCT-1	0.0	0.03645183645183645	0.011594302503393413	0.01613701613701614	0.007029007029007029	0.0048230612746741775	0.02910255251392375	0.2463929313929314	0.012722588809545332	0.024113204422938937	0.03662541045718616	0.04200114726430516	0.0	0.0	0.03230037003621909	0.024946201261990736	0.03947982519411091	0.029817416825651043	0.0	0.02506274465733925	0.09703554986573855	0.07242586716270927	0.036671921287305904	0.02686952686952687	0.07193347193347194	0.01733821733821734	0.06815024752244483	0.09246413206809247	0.03596165145078189	0.2030925155925156	0.010571725571725572	0.20244282744282743	0.013790713790713791	0.019416948521426135	0.0	0.17236742236742236	0.00138125480591234	0.0	0.009820549294233505	0.0	0.035713550565035716	0.01925590537134999	0.005860087921156623	0.027798442692059715	0.0022131312453893097	0.02445154683960654	0.022701375136905223	0.023076707859316554	0.033929146605202944
AACGGGAAGTGACCTT-1	0.0	0.030942480942480942	0.02106664833937561	0.0	0.004372504372504372	0.013804126707352513	0.018982192895236373	0.23383402633402633	0.0	0.03991040052986956	0.041002695208302686	0.04385799122641228	0.015996765996765996	0.0	0.043991160972293046	0.02417478206951891	0.04802919088633374	0.026971865947163293	0.0	0.05108070648611189	0.08444742407006559	0.06888062151220047	0.04590939206323822	0.029948129948129946	0.0981981981981982	0.04103224103224103	0.06856977708995646	0.09898725839319898	0.05753977221368526	0.17866424116424118	0.007978170478170479	0.19906444906444906	0.007380457380457381	0.01955658298941881	0.0	0.17522605022605023	0.0	0.018372576512111397	0.08491082175292701	0.0	0.03128795208003129	0.014061643546822954	0.007716906571868404	0.023657864083396	0.0	0.01760945790796537	0.019783708895456747	0.018409714061887975	0.051093811657191936
AACGGGACACCTGAAT-1	0.0	0.04371101871101871	0.03229841411659593	0.0	0.007656007656007656	0.017939776004292134	0.026143972632266945	0.23772349272349272	0.008383801862062732	0.056629808842198225	0.03407037519187052	0.04931744405428616	0.0	0.0	0.04309156761986951	0.035178903599956235	0.055581484152912725	0.01937200061628241	0.0	0.07356576951171545	0.1256976068296823	0.10839625050151366	0.05493363185670878	0.022456372456372456	0.10589050589050589	0.03617133617133617	0.05192843757866179	0.11248636298141249	0.06723707403055229	0.10576923076923077	0.013326403326403327	0.22063409563409564	0.0	0.023986098612964284	0.0	0.1848166848166848	0.0	0.00043513997002369095	0.037750300908195644	0.0	0.025027502750275026	0.008042754142598136	0.0033684594753297043	0.025893025893025893	0.0	0.0090141806559717	0.013643717082112497	0.010815760815760815	0.05918741834234792
AACGGGACATGACGAG-1	0.0	0.024757449757449757	0.014260923351832443	0.0	0.00132000132000132	0.007997451545838643	0.00926164136866478	0.26216389466389467	0.00485853746723312	0.017699115044247787	0.025172856948557882	0.02573220994273626	0.003176253176253176	0.0	0.03250304005020986	0.027964401648612174	0.0331579617293903	0.018610207082302235	0.0	0.035862785862785865	0.10123812954001633	0.07822883612357297	0.03824449978296132	0.015740565740565742	0.12169092169092169	0.01702801702801703	0.05928418932903238	0.08946707560568946	0.0451448522100696	0.0612006237006237	0.007094594594594595	0.2130977130977131	0.020235620235620234	0.030044683029757657	0.0	0.19348744348744348	0.0	0.0015955132234202	0.013376737060947587	0.0	0.022587705756022588	0.010369063411185096	0.002555109425338433	0.01473263175390835	0.0	0.01073633909454805	0.015210840425740139	0.014662237488324445	0.032360483064708415
AACGGGATCGCTTGCT-1	0.0	0.02461884961884962	0.024286524286524287	0.0	0.0	0.012133100842778263	0.03462338077722693	0.24445252945252946	0.00976227063183585	0.039114676282817874	0.04243079476724337	0.04947162841899684	0.011752136752136752	0.0	0.031787811033094054	0.026707881971039866	0.02465102465102465	0.018220275310851707	0.0	0.0328355902680227	0.10696519187085225	0.0990990990990991	0.05215401369247523	0.02186312186312186	0.08121968121968122	0.027736527736527735	0.05831460988411661	0.09708733867149709	0.04915032088945132	0.23414760914760915	0.009230769230769232	0.21855509355509356	0.012612612612612612	0.018804108356347164	0.0	0.18551999801999802	0.0	0.022204225692597786	0.0045409782251887515	0.0	0.02809225829027809	0.01120990785577369	0.001821110599736554	0.02195150067490493	0.0073771041512977	0.006547305054767741	0.01585675224643706	0.012435273304838523	0.05137965701345983
AACGTCAAGAGTCACG-1	0.0	0.020114345114345115	0.04549406367588186	0.006138006138006138	0.004306504306504306	0.02160038450361031	0.03322579075087436	0.19867810117810117	0.022914218566392478	0.07233731348775596	0.04173964454338286	0.04652223073275705	0.0	0.0	0.038417081813308225	0.04365721997300945	0.10568967711824855	0.01157812045277736	0.0	0.08189114270195351	0.14436583304507833	0.08872597293649925	0.05652524883294114	0.027264327264327263	0.15162855162855163	0.04008514008514009	0.048590846797124825	0.11769004343261769	0.0612175720871373	0.1007016632016632	0.011554054054054054	0.2149168399168399	0.029625779625779627	0.036421323734756574	0.0	0.20371539121539123	0.0	0.033529952134603296	0.0626709705657074	0.0	0.017487975408767488	0.009444702112408821	0.002007585977051626	0.025628961799174566	0.0	0.007012753281409998	0.011291968312025618	0.008754514189296798	0.06940116095045673
AACGTCAGTCAACACT-1	0.0	0.03132363132363132	0.03757667394031031	0.0	0.0	0.013262021326537456	0.03339266717193139	0.23730422730422732	0.02838289794811534	0.06253334682538222	0.048608123374478514	0.05935103303524356	0.019144144144144143	0.0	0.04238156879666314	0.03551263814421709	0.06784335355763928	0.015488850804495817	0.0	0.04665346219400274	0.11642946548606926	0.10476346792136265	0.05261855261855262	0.02633087633087633	0.07297297297297298	0.04429264429264429	0.044912970921939535	0.11546489368271547	0.07781286721504113	0.10576923076923077	0.010847193347193347	0.21361746361746362	0.02428967428967429	0.026057343221522325	0.0	0.19866638616638616	0.005425341041779398	0.0	0.03299048035890141	0.0	0.024057187423524057	0.008105189072427762	0.0011466251924267192	0.02542856798175947	0.0	0.0033201973500480964	0.011929370095559208	0.010684478075782424	0.07067212701015518
AACGTCATCAACTGGT-1	0.1075883575883576	0.00971933471933472	0.021247057610693974	0.0	0.001353001353001353	0.010925938345293184	0.03028459382974433	0.25457207207207205	0.0	0.04929120747704818	0.030141366589964722	0.05249563144299987	0.0	0.020963270963270962	0.026243805489088508	0.026029470766312873	0.02840595697738555	0.01577511778792657	0.0	0.048758217677136596	0.12158061214664988	0.12228909071014334	0.051948398102244255	0.016487116487116486	0.10388080388080388	0.023241923241923243	0.06378247858068486	0.10614643584940614	0.059446465696465695	0.1033004158004158	0.010363825363825364	0.2097193347193347	0.015835065835065835	0.02818289012318863	0.0	0.18576749826749828	0.0	0.0	0.02057117846591531	0.0	0.021446427387021447	0.007891937299113586	0.004507149545317484	0.018813561366752857	0.0	0.010255375927017718	0.01010396712402443	0.010582249712684495	0.04823814682969613
AACTTCTAGACATAAC-1	0.06068087318087318	0.008402633402633402	0.04870706688888507	0.0	0.0165000165000165	0.018437171662978116	0.02966923702709656	0.2055977130977131	0.0	0.07236491086048608	0.04820564633648746	0.05162855162855163	0.014524139524139524	0.0	0.05043868251415421	0.023106102053470474	0.032203317917603634	0.015292933865669456	0.0	0.056620029593002566	0.089215221290693	0.09772039245723456	0.04824731747808671	0.023458073458073457	0.06874566874566874	0.05121275121275121	0.05609576461594399	0.14026059570614027	0.0885496700714092	0.10810810810810811	0.010992723492723493	0.2143970893970894	0.009251559251559252	0.041254227821392	0.0	0.1723962973962974	0.0	0.0013175071314606198	0.04253747674800307	0.0	0.024483165572274482	0.011029900655485678	0.005407785942137087	0.021271234037191483	0.0	0.009650293232382784	0.014524080426659224	0.011914984741071697	0.07461260982387743
AACTTCTAGACCTCCG-1	0.0	0.021327096327096326	0.020214429305338396	0.0	0.0059235059235059236	0.011233317684930588	0.019851340921575034	0.24447505197505198	0.0	0.043125494452928084	0.03258953726243446	0.046495704390441234	0.0	0.0	0.03728997502582408	0.02530729109676478	0.05674827103398532	0.018682487117985747	0.0	0.05314566125376936	0.1067030878351633	0.08689681584418427	0.06390837160067929	0.02154707154707155	0.09438669438669439	0.031963831963831964	0.07105898585719214	0.10974455033860975	0.060302359215402696	0.1324064449064449	0.009823284823284824	0.21595634095634095	0.0	0.015251186892977938	0.0	0.18327393327393326	0.0006692677925554638	0.004834888555818788	0.04713316555421818	0.0	0.02851880822177852	0.011967235446174604	0.0	0.02305802305802306	0.0022466635369861178	0.016709591336457007	0.015272538195174299	0.014224807703068573	0.04441618526125568
AACTTCTGTAGTTCCA-1	0.0	0.011936936936936936	0.019633683270046907	0.0	0.005989505989505989	0.017470323921936825	0.02586236867173322	0.22773735273735274	0.0	0.04234816845436314	0.044780427957998054	0.044426649689807585	0.0	0.0	0.04252932177460479	0.04352044352044352	0.07318935890364461	0.016845052526662775	0.0	0.05021913805697589	0.12429436957738844	0.0819108582266477	0.055112593574132035	0.024335874335874336	0.11358281358281358	0.033415833415833415	0.047472101283760476	0.10864123834420863	0.06045489469402513	0.07107588357588357	0.010036382536382536	0.21205821205821207	0.003049203049203049	0.04382970800881249	0.0	0.20883245883245882	0.002904907014496056	0.028682976357394963	0.028203304519093992	0.0	0.024368237239524367	0.01003256346470075	0.00248369332338798	0.02119281906515949	0.0032861645764871573	0.009464113941725883	0.013174388532554721	0.012177012177012177	0.05434477969689237
AACTTCTGTGTGAATA-1	0.0	0.021483021483021482	0.023580350853078125	0.0	0.001947001947001947	0.007785080365725527	0.0458249605406796	0.23661988911988913	0.0018530235921540269	0.041936507644472244	0.041011022319433536	0.05665860929018824	0.0	0.0	0.04107271277082598	0.027103621840463946	0.02857567143281429	0.03138665444246414	0.0	0.0286611975801165	0.08341148907186643	0.07970419812525076	0.04424162116469809	0.029869379869379868	0.10339570339570339	0.029485529485529485	0.0733897056767012	0.07487495111257488	0.034521038597125554	0.34953222453222454	0.008503118503118504	0.2351871101871102	0.009736659736659737	0.01919973934899308	0.0	0.17146404646404648	0.0013100561045766524	0.0	0.02678082941240836	0.0	0.0401002678230401	0.021356800217954663	0.0021266128136357143	0.02708935687659092	0.0	0.016120023582710148	0.028389909478734692	0.02929918690788256	0.04815309040661153
AACTTCTGTTACGTAC-1	0.0	0.016943866943866945	0.0298998298998299	0.002871002871002871	0.00853050853050853	0.016190508125991997	0.038277279079954665	0.23029106029106028	0.01814607249389858	0.0503560061082185	0.06157898681263167	0.06874798980062138	0.0	0.0	0.04005805515239477	0.033871320713425974	0.07278628707200135	0.016794646712304535	0.0	0.045023974078028134	0.10730931485648466	0.0912298938614728	0.04729158575312421	0.033086583086583084	0.09792099792099793	0.03895983895983896	0.05598855150424657	0.10856507688190857	0.07527908343125735	0.11369542619542619	0.014054054054054054	0.216995841995842	0.0	0.021464920718652063	0.0	0.1748073623073623	0.0027340301312904053	0.00910167770632887	0.059060072217966955	0.0	0.02705961864377706	0.010612316384547274	0.004832489565313992	0.03478072627008797	0.0	0.01686474074533776	0.014596841244405714	0.014433568781394868	0.06573676291986151
AACTTCTTCGTGTTCC-1	0.0	0.030578655578655578	0.030301884847339394	0.0	0.006402006402006402	0.010121163346969799	0.020675293250544086	0.23455821205821206	0.00273433969086143	0.04832989899361581	0.03828805697964577	0.04262120051593736	0.012012012012012012	0.0	0.035936662351756694	0.02961301382354014	0.07072849929992787	0.01758972710482317	0.0	0.05432563540671649	0.11567346473006851	0.09136302294197031	0.056030248337940645	0.021928221928221928	0.10921690921690921	0.03006963006963007	0.0628175605754081	0.1142051419279142	0.07363226520835217	0.09342515592515592	0.015041580041580042	0.22167359667359668	0.0	0.02844664411828591	0.0	0.19536019536019536	0.0011534189616381398	0.007010588405937243	0.05306926359557938	0.0	0.024414551642274414	0.010202840546054274	0.001995683293393217	0.022795969604480243	0.0	0.00924690476929283	0.01402794526003695	0.012812980204284553	0.054527441851385514
AAGAACAAGTGAGTTA-1	0.0	0.021933471933471935	0.01196886651432106	0.0	0.0	0.015374555697136342	0.007714557881781962	0.25754851004851004	0.0	0.03175077732599856	0.023242355018055952	0.022832549148338623	0.013167013167013167	0.0	0.029130872527098943	0.024355326986905936	0.038970681827824684	0.02760051204698963	0.0	0.044246689516959786	0.09713718204284243	0.06591713170660539	0.05001408847562694	0.011872361872361872	0.13007623007623006	0.016744216744216743	0.053690461762210644	0.10492785245260493	0.04332572539094278	0.07523388773388773	0.006512474012474012	0.2843035343035343	0.01826056826056826	0.026390914450615942	0.0	0.19797338547338547	0.0	0.0	0.018738374001531895	0.0	0.02838100857902838	0.019375910171541996	0.0030272492104553173	0.01111280898514941	0.005432231238682851	0.008750426660874422	0.025885831043424165	0.02474141604576387	0.029666564877832483
AAGACAAGTCTAGTGT-1	0.0	0.028413028413028413	0.013812477448841086	0.0	0.001782001782001782	0.006091699640086737	0.014278363776691536	0.24896049896049896	0.0	0.02328298345997461	0.02829691147448157	0.033650323124007335	0.0	0.0	0.019862968919572694	0.027373527373527374	0.053078195935338794	0.015639117194469435	0.0	0.03831404169242007	0.09606736965227532	0.0704526388736915	0.037479152863768246	0.015347865347865348	0.15939015939015938	0.017711117711117712	0.07625649105469734	0.09824005269549824	0.0390547319895146	0.1619022869022869	0.010051975051975052	0.2008835758835759	0.0	0.02445930431005058	0.0	0.19235512985512984	0.00270555065075613	0.009851085432480781	0.032224532224532226	0.0	0.019576697794519576	0.009829852653565603	0.003947723413372268	0.01681431468665511	0.0	0.02393955379030006	0.013768814628413482	0.012927045535741187	0.02726058359861177
AAGACAAGTGGTGATG-1	0.036382536382536385	0.012006237006237007	0.024427415336506244	0.0	0.003861003861003861	0.01060738157512351	0.02982568367183752	0.2418918918918919	0.007208713730452861	0.03825455816606259	0.04359103891814172	0.047132336606020814	0.0	0.0	0.03170282038206566	0.03658496553233395	0.0438287581144724	0.01622306379854413	0.0	0.05920239366185312	0.13157087685389574	0.08484334536966116	0.051194474271397346	0.02493752493752494	0.09916839916839917	0.030033330033330034	0.0506185730400977	0.11113398242111114	0.06302539998192172	0.08484927234927235	0.013586278586278587	0.20374220374220375	0.006756756756756757	0.024668756012039595	0.0	0.1986106986106986	0.0	0.010866412029202728	0.021501258343363607	0.0	0.022134282035272134	0.01093665368236351	0.0023765691704623003	0.02680183531247361	0.006974716652136007	0.009324479473733206	0.012344659909129823	0.012553104944409293	0.049096380082295575
AAGACAATCCGGGACT-1	0.0	0.013773388773388774	0.009517018607927698	0.0	0.007755007755007755	0.006985894082668276	0.013704726079308019	0.2521864171864172	0.000655337611859351	0.029517689915920003	0.027757037102831495	0.02666063192378982	0.0	0.0	0.019713908393153675	0.01670861144545355	0.038800967372395946	0.015557326627774936	0.0	0.04588554250716413	0.08504651900878316	0.0748823722507933	0.04530396838089146	0.009266259266259267	0.13423423423423422	0.02376002376002376	0.07481610620624074	0.10164261748420164	0.030060788212962125	0.21283783783783783	0.00458939708939709	0.21465696465696466	0.0	0.027391628137896796	0.0	0.1797016797016797	0.0	0.00825557220906058	0.031896268738374	0.0	0.02001010911902001	0.011233422309865368	0.007320150449921442	0.011155032431628176	0.0	0.016569956868464332	0.012841220577610262	0.012271707923881837	0.029442071695592823
AAGACAATCTCTTCAA-1	0.0	0.008627858627858628	0.03561450834178107	0.0	0.0058245058245058245	0.012574609348802897	0.03133104805345608	0.2238028413028413	0.003751242881677664	0.06989954556326237	0.03714863060657453	0.059976059976059974	0.0	0.0	0.03785483596804352	0.02860451544662071	0.054435911578768724	0.016099426895401277	0.0	0.06790938547695305	0.11042246891303495	0.10717255717255718	0.0466062004523543	0.024392574392574393	0.08225918225918226	0.03968253968253968	0.053881580787410385	0.12295959325662296	0.07835239085239085	0.09498440748440748	0.012915800415800417	0.20945945945945946	0.0	0.03597139044900239	0.0	0.19298831798831798	0.003559935066784382	0.0002900933133491273	0.06814202866834446	0.0	0.021515613099771517	0.008191138456349065	0.003055022138991605	0.02309086351639543	0.0	0.010596704626555372	0.01209233730723702	0.009797781536911972	0.06753061682639147
AAGACTCAGCGCCTCA-1	0.0	0.017862092862092862	0.041447741447741444	0.0	0.004917004917004917	0.01423445778284488	0.02956493926393592	0.22895530145530146	0.010711380276597668	0.07292145787721009	0.040640465874110736	0.04745065271381061	0.0	0.0	0.045632134311379594	0.037733887733887736	0.04654418940133226	0.01429147495021237	0.0	0.06021614129722238	0.13438448344108722	0.10120545646861437	0.05302597610289918	0.02277032277032277	0.09265419265419265	0.05467775467775468	0.033483120927067116	0.09705852082089705	0.06645744825092652	0.09303534303534304	0.007432432432432433	0.21803534303534303	0.0030145530145530147	0.026608123623048995	0.0	0.20997920997921	0.0045282374049497335	0.012872890779867524	0.040403764087974615	0.0	0.024786210429774785	0.0070202808112324495	0.0006586151624319563	0.02321150193490619	0.0	0.012892915877990505	0.012100421842542187	0.010287401591749418	0.0697155908423514
AAGACTCTCAAGAGTA-1	0.0	0.021968121968121968	0.01517156062610608	0.0	0.004735504735504736	0.005851384883642948	0.021255884132138313	0.25203568953568956	0.0	0.024609957132081025	0.02536438050456742	0.024767314240998452	0.0	0.0	0.03193294891408099	0.029237334500492394	0.0446985446985447	0.01669193297738586	0.0	0.05437948343353749	0.1136212079608306	0.06911587701061385	0.06628818167279706	0.01985866985866986	0.06715176715176716	0.03135663135663136	0.06890540074396577	0.10754616002140754	0.037724283648196695	0.17151767151767153	0.0045166320166320165	0.21777546777546777	0.038461538461538464	0.022038973531510846	0.0	0.20762177012177013	0.00892831714749523	0.019774694193298845	0.0037750300908195645	0.0	0.02112108300227112	0.010116891162132971	0.004737268096046722	0.015985930879547902	0.0	0.012117168833586744	0.013005889796720743	0.011204766639549248	0.035159676004746426
AAGATAGAGGAGTCTG-1	0.09277546777546777	0.015020790020790022	0.021171457535093897	0.0	0.0001815001815001815	0.006237006237006237	0.028591493474436618	0.25634442134442137	0.002847328934285456	0.034563409563409565	0.0337692113393048	0.03458703458703459	0.0	0.0	0.02558218595954445	0.030455556771346246	0.06903135474564046	0.01627917593150896	0.0	0.03625845179899234	0.11985464815653495	0.09426997848050479	0.061098291867522636	0.017535017535017534	0.09618849618849619	0.0262977262977263	0.060057988309109384	0.12955888104402957	0.05700307330742113	0.06834719334719334	0.007967775467775468	0.21725571725571727	0.01548856548856549	0.018742048592794863	0.0	0.21532727782727784	0.005197505197505198	0.0	0.0	0.0	0.01921933357576922	0.009094417830767285	0.003019314088016378	0.01487002550832338	0.0	0.003847705340242654	0.011730660727795399	0.009799395668960886	0.04116870314053413
AAGATAGAGGCACGAT-1	0.0	0.01968121968121968	0.015355406264497174	0.0	0.0	0.014245635213377149	0.026703703961229047	0.2521517671517671	0.0	0.04155244420731146	0.032092686298293774	0.0404526720316194	0.0	0.0	0.02272257743955857	0.03659955502060765	0.05008697865840723	0.017001025235242984	0.0	0.057776591560375345	0.11451985036890697	0.08282817230185652	0.050143550143550146	0.011996261996261996	0.0939015939015939	0.031237831237831238	0.06291078936818847	0.09675799180749675	0.03898128898128898	0.14007276507276506	0.005701663201663202	0.216995841995842	0.01632016632016632	0.030176560027306298	0.0	0.1951188826188826	1.4239740267137527e-05	0.011857564183145578	0.04026698763540869	0.0	0.019823136159769824	0.010067429724215995	0.0045984034533652855	0.01750128345873027	0.0	0.007788500325813759	0.012568899388383629	0.010881402185750013	0.04423003718778366
AAGCATCAGGTAAACT-1	0.0	0.027754677754677756	0.01895671895671896	0.0	0.0033165033165033163	0.004375964053383408	0.02545908398751208	0.24141891891891892	0.0	0.042141188158887274	0.037837005126724756	0.05131189341715658	0.0	0.0	0.03205716601943017	0.028963781595360543	0.05023547880690738	0.015043757953181558	0.0	0.04917495458035999	0.11006764780349686	0.09666447824342561	0.053258245565937876	0.023614523614523614	0.13465003465003464	0.03483153483153483	0.06436981997520114	0.11127807167411127	0.05091295308686613	0.11382536382536383	0.012624740124740125	0.21283783783783783	0.009182259182259182	0.022139820647283332	0.0	0.19291613041613043	0.0	0.0	0.0	0.0	0.02383018967177383	0.009711469539862676	0.0027177794353366873	0.02317396998248062	0.0	0.01709746485865889	0.012742504146515609	0.012929735755822713	0.05108753700302996
AAGCATCCAAGCTACT-1	0.0	0.01813929313929314	0.047763784127420494	0.0	0.0025905025905025906	0.01076386560257528	0.03793657305362991	0.22448024948024947	0.008790563138389225	0.06459165087483672	0.03941915624158615	0.053231737442263755	0.0	0.0	0.04475607683154853	0.02336871284239705	0.029169672026814884	0.019335860598440655	0.0	0.0438299526137364	0.0982533529703341	0.08872962030856768	0.052690898844744996	0.028870828870828872	0.08343728343728343	0.04566544566544566	0.04772381902426746	0.09693913258269694	0.07010700081352256	0.10550935550935552	0.010852390852390852	0.2047817047817048	0.0011088011088011087	0.03933037515127067	0.0	0.19536638286638286	0.007176829094637314	0.0	0.03104825473246526	0.0	0.025934350191775934	0.01025311282721579	0.0033962324038659918	0.02454656709975859	0.0	0.0197194898687436	0.014373027267010076	0.010284173327651589	0.06718829958266578
AAGCATCCAATTGAGA-1	0.10304054054054054	0.023717948717948717	0.030813903541176267	0.0	0.004488004488004488	0.01480450673999061	0.03132757146135073	0.22282051282051282	0.004090210611949742	0.05175657277427189	0.04737154737154737	0.043110279952385214	0.01105913605913606	0.0	0.02947475777664457	0.0418043549622497	0.09595231023802453	0.015222555936188141	0.0	0.045653761869978084	0.14913006422440384	0.08858919648393333	0.04362477439400516	0.022886872886872887	0.07380457380457381	0.03457413457413457	0.053848950709937254	0.10339433111710339	0.06330504835939618	0.0945945945945946	0.012089397089397089	0.21465696465696466	0.008108108108108109	0.046622397368666024	0.0	0.2193945318945319	0.0	0.019001112024367838	0.018191268191268192	0.0	0.020151911241020153	0.007514895190402211	0.0011109171414514926	0.020984382686510344	0.0	0.009324479473733206	0.011645560356162075	0.009271574488965793	0.055922506626731976
AAGCATCCAGAGCTAG-1	0.0	0.01696119196119196	0.02833800106527379	0.01653301653301653	0.007161007161007161	0.014446828962957995	0.022479644553223148	0.2206999306999307	0.014778993039862605	0.051639283940168895	0.04321215536168807	0.049730260256576043	0.0	0.0	0.04580080806495901	0.03239048765364555	0.10804446518732233	0.027126887602642407	0.0	0.04808394673259538	0.09811249433890944	0.08886092570303096	0.05704690320074936	0.026435876435876436	0.09452529452529453	0.04728904728904729	0.06222555774125281	0.11747802638891748	0.07513784687697732	0.06691787941787941	0.010784823284823285	0.3354989604989605	0.0017325017325017325	0.024467061780494615	0.0	0.19337813087813088	0.0016518098709879532	0.003783300294928202	0.09943648101542839	0.0	0.028501082956528503	0.015354127678620658	0.0026027201599720684	0.019517285474732284	0.0	0.004716542029974866	0.022335018037023768	0.020925069838113316	0.057215782567895244
AAGCCATAGCATGCAG-1	0.0	0.0196985446985447	0.039724403360767	0.0	0.00862950862950863	0.015391321842934746	0.03941760129051099	0.20666493416493417	0.009016541625237278	0.07481877725240557	0.047991917150795656	0.061522877312350996	0.002714252714252714	0.0	0.046662482511539115	0.027501185395922237	0.03850396707539565	0.035663540238105654	0.0	0.06958335674551891	0.09416310359706587	0.08571324360798045	0.05296505296505297	0.040044940044940046	0.06340956340956341	0.055928455928455925	0.06036564332528458	0.10363104917560363	0.05776857543161891	0.11551455301455302	0.01512993762993763	0.2053014553014553	0.026056826056826056	0.024086945728736774	0.0	0.16405966405966407	0.0016802893515222282	0.013356379635449403	0.032060400481453116	0.0	0.038682246603038685	0.02250171087924598	0.016056720255193536	0.034090406430831964	0.0	0.006981723399633847	0.02577094554171918	0.02477638890682369	0.07481897622742693
AAGCCATAGCCGATCC-1	0.0	0.008056133056133057	0.02235356780811326	0.0	0.006897006897006897	0.00538193280128764	0.021610496526884487	0.2196968121968122	0.0	0.04222857983919931	0.04466662410587644	0.04754846860110018	0.0	0.0	0.0358582094431151	0.024171134697450487	0.07161950019092876	0.033387670167176114	0.0	0.05420155082317245	0.09616008672612446	0.07865375496954444	0.05086701240547394	0.02507822507822508	0.10214830214830214	0.029056529056529057	0.06582885058221381	0.09077417097219077	0.056850537828798696	0.17944386694386694	0.006943866943866944	0.23336798336798337	0.0019057519057519058	0.021317528780215346	0.0	0.1547990297990298	0.004798792470025346	0.008158874437944205	0.06122114016850859	0.0	0.0384043601865384	0.020703260562854948	0.012958054942787766	0.023056682631150717	0.0	0.01725261426753964	0.028678825240429823	0.028273136968789143	0.049930909085838665
AAGCCATAGTCACACT-1	0.04222972972972973	0.016372141372141373	0.037324100960464596	0.019404019404019403	0.011682011682011682	0.011026535220083606	0.04569632663278148	0.2019126819126819	0.0	0.044358177101539935	0.05476047064832112	0.07387420545315282	0.0	0.0	0.04604793472718001	0.033831199620673304	0.06750392464678179	0.03378521036343543	0.0	0.06258545447734637	0.09850832492341927	0.10154283838494364	0.06769702923549077	0.03744408744408744	0.05932085932085932	0.039131439131439134	0.06570765315159934	0.09215742780099216	0.055263038958691134	0.18646049896049896	0.00891891891891892	0.38175675675675674	0.022072072072072072	0.016880255686225837	0.0	0.14051001551001552	0.0	0.019387903108833343	0.061877667140825036	0.0	0.04415935356529416	0.021575727893980625	0.0008847661519417244	0.03451331110905579	0.0	0.010612219567443447	0.02824821735996521	0.02947566534523056	0.06788827211362422
AAGCCATCAATTCGTG-1	0.0	0.021101871101871103	0.025167952440679712	0.0	0.000495000495000495	0.008209822725951759	0.031108546158713384	0.23682778932778933	0.006462984723854289	0.037640516622817505	0.03364014111677663	0.046842204736941576	0.0	0.0	0.0334026334026334	0.018271510376773534	0.03129110271967415	0.026787361645550116	0.0	0.04722471952201682	0.08773353112975754	0.09731553415763942	0.04512119896735281	0.023003423003423003	0.10138600138600139	0.029964029964029963	0.07066276348787559	0.10057841542990058	0.046856639247943595	0.16761954261954262	0.0059771309771309775	0.1943866943866944	0.0	0.015282216774754089	0.0	0.16504760254760253	0.004271922080141258	0.006805105642314945	0.0	0.0	0.03268310199003268	0.019341854755271292	0.007633587786259542	0.023759066312257802	0.0	0.023924038849411983	0.0188118626514042	0.01866367083758388	0.050206296685169925
AAGCCATGTTCGGTTA-1	0.0	0.018173943173943174	0.023817460181096546	0.0	0.005527505527505527	0.0172244204502269	0.02272648259270333	0.24121621621621622	0.00815782337521468	0.042817323790775116	0.03354299148691672	0.03524521945574577	0.0	0.0	0.03834516664705344	0.030834883466462414	0.04455004455004455	0.032453736021897044	0.0	0.042254312524582796	0.11285450908092418	0.08553816974869606	0.04576089191473807	0.01987861987861988	0.1009009009009009	0.024152724152724153	0.054809207275574985	0.09102529795599103	0.04751480159088855	0.09628378378378379	0.009932432432432432	0.39553014553014554	0.0	0.03557575945635647	0.0	0.19467750717750718	0.001566371429385128	0.0034932069815790745	0.023689681584418427	0.0	0.03483586404378484	0.018867511457215047	0.0046579168716573294	0.01833972046738004	0.0	0.00865733701554597	0.025413098479001056	0.027739397304614697	0.04812171713580164
AAGCGAGAGCGTGCCT-1	0.0	0.009598059598059597	0.0214343396161578	0.0	0.0	0.011529519594035724	0.02290726538218177	0.24155058905058904	0.024360480882220013	0.031194230309274557	0.03445619800759988	0.045146176725124096	0.0	0.0	0.02919886504792165	0.02439727176569282	0.04187704187704188	0.01499240108572222	0.0	0.04941375887321833	0.10167140355819601	0.09304263777947988	0.05146482069558993	0.02449022449022449	0.07643797643797644	0.025073425073425075	0.059838900646075534	0.11269220477141269	0.04095860074120944	0.13396569646569648	0.008425155925155926	0.21907484407484407	0.0	0.029811958916436527	0.0	0.19005956505956506	0.0	0.0	0.0007385928438560017	0.0	0.021387533763771387	0.009195773236334859	0.0031938867816730413	0.017425549340442957	0.0	0.007648865857821082	0.012518690169119969	0.012852257417474809	0.04349520546703645
AAGCGAGCAAGATTGA-1	0.0	0.007016632016632017	0.010728338001065273	0.0	0.0	0.010953881921623857	0.012686084592439107	0.24070339570339572	0.0	0.024729545747244862	0.020977380790464902	0.021754916491758598	0.0	0.0	0.029376691640842584	0.020932268300689352	0.04495311638168781	0.03275331774874318	0.0	0.05365838811784758	0.0900995995335618	0.07117299485720538	0.05967802121648275	0.012312312312312312	0.10485100485100485	0.021255321255321254	0.06526481638589261	0.08438895864638439	0.04100379643857905	0.18931912681912683	0.006013513513513514	0.21855509355509356	0.0	0.02870264064293915	0.0	0.17893236643236643	0.0	0.01101145868587729	0.016604661341503447	0.0	0.0307990778287808	0.022028989267678815	0.003316881179476599	0.009682573512360746	0.0	0.0074316566853880285	0.029563443603558216	0.028510414379979598	0.0284841411601975
AAGCGAGCACAGAGCA-1	0.0	0.03726611226611227	0.016243707152798062	0.0	0.0035805035805035806	0.010998591643752935	0.019482822158407444	0.23053361053361054	0.0	0.033953967582286165	0.037347093421859774	0.04198456830035777	0.0	0.0	0.03297114240510467	0.026439800124010652	0.06557342271627986	0.027763142127277533	0.0	0.05702740162199622	0.10150736565830905	0.08066710435131488	0.045532430147814766	0.021975471975471974	0.104989604989605	0.027753027753027754	0.05834257852195072	0.09382062946419382	0.05429415619633011	0.10135135135135136	0.00659043659043659	0.22791060291060292	0.006340956340956341	0.020130635802277592	0.0	0.17167854667854668	0.006906274029561701	0.019146158681042403	0.0982875588138746	0.0	0.032077012275032075	0.019605378809746984	0.0020313913443684435	0.01788397533078384	0.0	0.011589660843392186	0.025684143162653193	0.026681064724542986	0.043616515447501364
AAGCGAGCATAATCGC-1	0.0	0.01574844074844075	0.03541691723509905	0.01673101673101673	0.0	0.02483066192743612	0.025991002579631342	0.2333073458073458	0.017151767151767153	0.06786423932441632	0.04170494824700432	0.047948021632232156	0.004302379302379302	0.0	0.045233332025784855	0.030958894116788854	0.03447324875896304	0.020290717911943895	0.0	0.053377441890955404	0.10836308006119327	0.0849381770434402	0.04689558535712382	0.02919212919212919	0.06209286209286209	0.045619245619245616	0.0580535692643316	0.09501245342829501	0.062355938714634365	0.13305613305613306	0.009147609147609148	0.2143970893970894	0.0	0.029811958916436527	0.0	0.18632643632643633	0.008130891692535528	0.014407967896339989	0.05350694824379035	0.0	0.02803736714627804	0.00995066829700215	0.00019837806097348083	0.02434282221516264	0.0048621822815371205	0.018338660129704906	0.014917244143605174	0.013101909841040276	0.06246906246906247
AAGCGAGGTTTAGTCG-1	0.0	0.017411642411642413	0.024972079517534062	0.0	0.0	0.016598484340419824	0.02025114901369082	0.26106548856548856	0.0	0.048182713005721856	0.024867529540426737	0.03293576977787504	0.0	0.0	0.03019129434223774	0.030968012546959914	0.07289235860664432	0.014668091978247514	0.0	0.04858730872244386	0.11756881568202322	0.09492285808075282	0.06319633242710165	0.017012117012117012	0.11386001386001386	0.03125103125103125	0.05309379748841632	0.09612605751219612	0.05243830787309048	0.06782744282744282	0.006554054054054054	0.21751559251559252	0.004677754677754678	0.031247090948583484	0.0	0.20834364584364584	0.0	0.0	0.04174417332312069	0.0	0.019688767213519687	0.008903058825055704	0.0020036184158321564	0.01369246050097114	0.0	0.0	0.012211477827523673	0.01225879486749052	0.04594162340641214
AAGCGTTGTAACTAAG-1	0.0	0.002650727650727651	0.0378498651225924	0.0	0.019486519486519485	0.014128272192788323	0.021975538697946724	0.22901940401940402	0.0033444816053511705	0.05879620260151234	0.043781174622296117	0.058502190081137447	0.0010972510972510972	0.0	0.03886426339256528	0.023485428748586643	0.022275022275022274	0.015853104142216676	0.0	0.05177136596055515	0.10297479165403693	0.09025786920523762	0.05077182000258924	0.024495474495474494	0.09930699930699931	0.0336006336006336	0.05820273533278018	0.09880817603589881	0.06531908162342945	0.1255197505197505	0.007822245322245323	0.2234927234927235	0.0	0.046063859496695315	0.0	0.18493012243012244	0.00126733688377524	0.022639365662621477	0.05202976255607834	0.0	0.023237822742773237	0.009557409323399962	0.0005435558870673375	0.026342068895260383	0.0	0.008859031247090948	0.012324661321795992	0.012052724009245749	0.06538189636781186
AAGCGTTGTGTGGACA-1	0.0	0.0113998613998614	0.017704163158708614	0.0	0.011632511632511633	0.011993382961124897	0.028424617053379595	0.24125086625086625	0.0	0.028908247934796606	0.03981608187215664	0.03482079797869272	0.0	0.0	0.030914368650217707	0.032667687930845825	0.06572192286478001	0.023114394569106373	0.0	0.03849899795845742	0.10155907325718647	0.08750227960754277	0.04359812052119744	0.021721371721371723	0.08212058212058213	0.029723129723129724	0.06979107427537921	0.11762005722401762	0.04646682635813071	0.18762993762993763	0.008295218295218296	0.20867983367983367	0.003361053361053361	0.02630558227573153	0.0	0.19153219153219153	0.00014239740267137527	0.014057438476043127	0.030555859503227926	0.0	0.026734274259026733	0.01761556948764437	0.008431067591372935	0.021775904754628157	0.0	0.0053836844881621	0.017813209790287155	0.01617898357028792	0.04274085260000753
AAGCGTTTCAAACCCA-1	0.0	0.01857241857241857	0.02849435576708304	0.0	0.0	0.014821272885789015	0.013478747592459967	0.219005544005544	0.014417427460905722	0.04543447463801446	0.03093382999925056	0.027109921846763953	0.0019923769923769923	0.02356202356202356	0.03549340341793172	0.037688295583032425	0.054138911281768426	0.016142224284950726	0.004158004158004158	0.05047433087973629	0.12052506392129034	0.06208921472079367	0.04857097164789472	0.018706818706818708	0.09875259875259876	0.03585123585123585	0.04956508768167961	0.09584611267779584	0.055568109915936005	0.09498440748440748	0.008970893970893972	0.22427234927234926	0.023146223146223145	0.050066714245818725	0.0	0.21431665181665183	0.006322444678609062	0.023884349465744813	0.058376189955137325	0.0	0.019126704770269128	0.0075416530174720504	0.004261160749710368	0.015128727894685341	0.0	0.018090421075495702	0.012052340132569358	0.008617851009155356	0.04450821352229803
AAGCGTTTCCTAGCCT-1	0.0	0.022141372141372143	0.02078658442294806	0.0	0.0034485034485034487	0.011898374801600609	0.025302637342771123	0.22014553014553015	0.0	0.038220061450149945	0.03279216363328513	0.03701419490893175	0.0	0.0	0.03442121366649668	0.020886676149834044	0.022465951037379608	0.035267902148048536	0.0	0.05443567267891592	0.09033495825948656	0.07645986067038699	0.05698598006290314	0.019101619101619102	0.10977130977130978	0.03470943470943471	0.0583891929183409	0.07627879212037628	0.03350413540630932	0.16034303534303534	0.004708939708939709	0.3783783783783784	0.0	0.019665187575635335	0.0	0.16575504075504074	0.0	0.012401489145675192	0.0023525549841339317	0.0	0.034995963213784995	0.023027948144952824	0.004820586881655584	0.017664815537155962	0.0	0.010472585099450772	0.029993200480306497	0.030183731270687793	0.04695393427787794
AAGCGTTTCGTGCAGC-1	0.0	0.021032571032571033	0.019922338104156286	0.0	0.00589050589050589	0.01025529251335703	0.021235024579506184	0.23459459459459459	0.020812618638705597	0.04471694294703144	0.0303675864423528	0.037796722007248325	0.0	0.0	0.040728827521280354	0.029470766312871575	0.02840595697738555	0.03473911662383757	0.0	0.05582635650203218	0.10698123905671075	0.06979246452930664	0.054469092930631395	0.020897120897120897	0.11316701316701316	0.025815925815925816	0.050073184602332586	0.07607912558407608	0.04335962216396999	0.16242203742203742	0.005446985446985447	0.2253118503118503	0.007934857934857934	0.029137058987805258	0.0	0.18954600204600205	0.0	0.027836870860126674	0.02286902286902287	0.0	0.03344700374403345	0.022305486814067157	0.01375950230912063	0.018022709512071213	0.0	0.013885872094827318	0.0294234534922214	0.027694201607245086	0.04330557147458556
AAGGAATAGAAGATCT-1	0.0	0.014067914067914068	0.030039002766275493	0.0	0.016285516285516284	0.012334294592359109	0.02013989806631947	0.22299203049203048	0.0	0.05993689400769047	0.03898753431463712	0.04748381064170538	0.005746130746130746	0.0	0.031636135409720316	0.02889995258416311	0.07170435741864313	0.01382165471826954	0.0	0.04925455601131277	0.11580540825823844	0.08789984316300106	0.04257004257004257	0.016277116277116276	0.1182952182952183	0.02753192753192753	0.05723315588786441	0.12745106111442744	0.07354469854469854	0.10654885654885655	0.01199064449064449	0.20945945945945946	0.0	0.039842368200577155	0.0	0.20270064020064021	0.0	0.0	0.06450377503009082	0.0	0.018355369840518356	0.0074759747146642625	0.0036660265667899255	0.017444985530091914	0.0	0.006981723399633847	0.010906463628526666	0.0093824115563246	0.05735870524602919
AAGGAATAGACGCTCC-1	0.0	0.02260914760914761	0.03325372416281507	0.0	0.005115005115005115	0.015709878613104418	0.04832810685653495	0.23512820512820512	0.007366898671246497	0.06118337534266738	0.04804465552129104	0.07316628369259948	0.010683760683760684	0.062370062370062374	0.03594581519109821	0.0279534595324069	0.06828885400313972	0.01499240108572222	0.0	0.041348260942855534	0.10001676039411889	0.11442900390268812	0.05049385818616588	0.02531237531237531	0.10505890505890506	0.035036135036135035	0.04648387608028864	0.12946007698482945	0.08860616469312121	0.19633575883575882	0.01937110187110187	0.2008835758835759	0.0	0.01456077202345859	0.0	0.18783000033000033	0.0011106997408367272	0.004484359135521926	0.06092023197286355	0.0	0.02383190502002383	0.009547679204465476	0.0027971306597260794	0.023760406739130144	0.0	0.007198932572066901	0.013312251134600704	0.011675017109799719	0.06540699498445977
AAGGAATAGCTGACAG-1	0.0	0.03385308385308385	0.027716018625109536	0.014454014454014454	0.010642510642510643	0.013345852055529475	0.033674271132465114	0.22084372834372834	0.024722046461176896	0.05180486817654959	0.04753670174230922	0.05213586792534161	0.0	0.0	0.033826279109297974	0.03959222380275012	0.10017395731681446	0.013704675186834383	0.0	0.06173793335955498	0.12708123085481576	0.0783528467738994	0.0489745874361259	0.027984627984627985	0.07248787248787249	0.0330990330990331	0.05954522994881739	0.12327247277742327	0.065081804212239	0.09524428274428275	0.00843035343035343	0.22323284823284822	0.003984753984753985	0.024854935302696498	0.0	0.19112175362175363	0.00011391792213710021	0.009355509355509356	0.058868585184374655	0.0	0.02096098383227096	0.006157543599041259	0.0019401374363206424	0.027465346614282786	0.003822681242036081	0.00785056008936606	0.010890720059774501	0.010762494458146633	0.05657855657855658
AAGGAATAGGCTTAGG-1	0.0	0.02725225225225225	0.037413446504355595	0.0	0.010312510312510313	0.013167013167013167	0.025813696382258257	0.21904365904365905	0.0	0.06881174912148363	0.03342641193108483	0.05568542410647674	0.0	0.0	0.037372350579897747	0.030258598679651312	0.09128516271373414	0.016556883437029823	0.0	0.06972617107752242	0.10358993377861303	0.0975471422839844	0.05112212804520497	0.02214977214977215	0.06465696465696466	0.042002442002442006	0.05853369754715046	0.12382618719252382	0.06448861068426286	0.08134095634095634	0.00804054054054054	0.21543659043659044	0.0	0.03413286995376548	0.0	0.19242112992112992	0.005468060262580811	0.007518251704298216	0.04913010176168071	0.0	0.019687051865269686	0.010283924870508334	0.0028685467616765326	0.020622467430978068	0.0	0.008362553138672542	0.013026739387770906	0.010718374848809631	0.0643570361880221
AAGGAATAGTTAACAG-1	0.0	0.011486486486486487	0.02347554165735984	0.0	0.009834009834009835	0.014083562470659245	0.013318824355613653	0.242016632016632	0.0	0.040673927842069434	0.023675364796860124	0.023314996999207527	0.0	0.13721413721413722	0.03184665071457524	0.0262993762993763	0.03665832237260809	0.021669744908537222	0.0	0.06977533666722856	0.1069437956230409	0.08997884524200314	0.056768941384326	0.020206220206220205	0.11884961884961885	0.03411873411873412	0.04605502363349897	0.08612420493608612	0.04344436409653801	0.07263513513513513	0.005956340956340956	0.22557172557172558	0.0007623007623007623	0.03737549259937319	0.0	0.186012936012936	0.009896619485660582	0.018565972054344147	0.009546996389101652	0.0	0.023444236315523444	0.01590306855517464	0.005991017441399121	0.014152897131620537	0.0	0.004747571911751017	0.019389694174794463	0.01749073488203923	0.03999673717983577
AAGGAATAGTTTGGCT-1	0.0	0.024532224532224534	0.021879349152076424	0.0	0.002013002013002013	0.016464355174032594	0.03011771740868731	0.24772176022176023	0.015389134954352346	0.05123682225452137	0.03542353075063356	0.048737180316127685	0.0041002541002541	0.0	0.03165836373383543	0.02498085129664077	0.04558954558954559	0.018789005065308815	0.0	0.03436908842314248	0.09722811609604062	0.08177225808804756	0.058851751159443466	0.02038892038892039	0.09175329175329175	0.03367653367653368	0.05128982034811631	0.1115991848665116	0.07674511886468408	0.0841995841995842	0.009745322245322246	0.21673596673596673	0.01340956340956341	0.02156576783442455	0.0	0.2007103257103257	0.0003132742858770256	0.0010757627036696803	0.07522704891125943	0.0	0.02109192208202109	0.008839002208736998	0.0013926139880338353	0.016237260918111982	0.0	0.0006361125764110839	0.012442525336508144	0.010094243789895964	0.04682146935668063
AAGGAATGTTTCTATC-1	0.0	0.0052668052668052665	0.04718991082627446	0.015493515493515493	0.018826518826518826	0.03163212840632196	0.012821671684547939	0.21863478863478863	0.0	0.06283461814435266	0.052099958642014714	0.037305984674405726	0.0	0.0	0.05627688646556571	0.03738374001531896	0.06697356697356698	0.026250967696530368	0.0	0.06926729224026522	0.10721481476198458	0.07158150052886895	0.05802548110240418	0.037974337974337975	0.05855855855855856	0.05612645612645613	0.04744413264592637	0.1197958049443198	0.07557003073307421	0.0773128898128898	0.007307692307692308	0.22375259875259876	0.010395010395010396	0.02614267539640674	0.0	0.18901181401181402	0.001452453507248028	0.017937436542087706	0.05339752708173761	0.0	0.028753810932028754	0.014217325449774748	0.00046420466267794514	0.022021202872266703	0.0	0.0037080708722499766	0.01962457120050243	0.020056128751780925	0.06672606672606672
AAGGAATTCATCTATC-1	0.0	0.014726264726264727	0.05175340629886085	0.0	0.009190509190509191	0.019051930342252922	0.021398424408457854	0.21386174636174637	0.006779354605441562	0.08295540264566813	0.04119283091245708	0.07030309661888609	0.009990759990759992	0.0	0.04882778279004694	0.02885253674727359	0.05242055242055242	0.015618194026245261	0.0	0.07856192991328126	0.10028421349176066	0.10129846445635919	0.05488793950332412	0.025981225981225983	0.10367290367290367	0.05901395901395901	0.049010376364636454	0.11418661616681419	0.08703561420952725	0.09667359667359668	0.007692307692307693	0.2195945945945946	0.010602910602910603	0.035761938747013375	0.0	0.17331823581823583	0.0050551077948338225	0.021926219600638206	0.07678630047051099	0.0	0.02268948308552269	0.006641617016031992	0.0012220088555966418	0.022560724688384264	0.0006035812487425391	0.005259564961057499	0.011946815671744038	0.00898479702827529	0.08012315054568575
AAGGAATTCGCTATTT-1	0.0	0.013444213444213444	0.040954622772804594	0.0	0.004719004719004719	0.019996423222229675	0.024325714961166468	0.20305959805959806	0.0043839826448522105	0.08574043751034902	0.04466384840216616	0.04971202339623392	0.0	0.0	0.05090024712666222	0.048116132326658644	0.08685137256565828	0.017019095244163864	0.0	0.0820456631267442	0.12518944594416292	0.08020935915672758	0.06952091567476183	0.027844977844977845	0.10540540540540541	0.061241461241461244	0.04412518762294547	0.11034149152961034	0.07755016722408027	0.12253118503118503	0.008227650727650727	0.19542619542619544	0.02072072072072072	0.052727526608123625	0.0	0.19441556941556942	0.0038732093526614073	0.013634385727408983	0.07681365576102418	0.0	0.021743754417021744	0.008323305905209182	0.005118153973115805	0.025600142621419218	0.0	0.000791261985291836	0.010395010395010396	0.009092405831536267	0.07913593829086787
AAGGTAAAGACATACA-1	0.0	0.02195079695079695	0.04426384426384426	0.0	0.002772002772002772	0.018101848747010037	0.0407352296984404	0.21952182952182953	0.019999096086052607	0.07607675749268669	0.05496726057473721	0.0825118456697404	0.0094998844998845	0.0	0.0393676695563488	0.023138928402086298	0.047753404896262036	0.017952078336341833	0.0	0.04584808301024517	0.08147334562428903	0.08899223109749425	0.04438631361708285	0.03640668640668641	0.06396396396396396	0.04617034617034617	0.06062202250543058	0.1022025071530022	0.0685675223718702	0.13279625779625778	0.014662162162162162	0.20296257796257797	0.009528759528759529	0.028826760170043753	0.0	0.16497335247335249	0.014709651695953067	0.010564231494464053	0.03186891344786082	0.0	0.03381466005228381	0.011954261954261955	0.004578565647267938	0.03511449256130107	0.0	0.029106029106029108	0.015584856559068593	0.015287444635270722	0.07942736111750197
AAGGTAAAGTAGCATA-1	0.0	0.017255717255717257	0.01335200426109517	0.0	0.0	0.008746339391500681	0.008249953066006578	0.25434338184338184	0.0	0.01857303184736813	0.024141683020187692	0.02238325922536449	0.0	0.0	0.029876175159194027	0.026786300470510997	0.04162247019389877	0.02005675884907358	0.0	0.027497611957071417	0.10737172057926775	0.07047269942006784	0.040917502455964	0.021345471345471344	0.1334026334026334	0.01649011649011649	0.06331633461678304	0.09038924682489038	0.034552110639067164	0.16424116424116425	0.00972972972972973	0.21543659043659044	0.000693000693000693	0.020619356440251962	0.0	0.19515188265188266	0.0	0.009778562104143499	0.0	0.0	0.02804765923577805	0.015005465083468204	0.004844392248972402	0.02081883996777614	0.0	0.022139820647283332	0.017904267187934808	0.016750386315603705	0.02847926087362707
AAGGTAACACGCTTAA-1	0.0	0.019196119196119195	0.02309410491228673	0.0	0.0	0.020482641450383386	0.02297332063218351	0.23119542619542618	0.0	0.03903648372674921	0.03477124037871701	0.04606962501699344	0.0	0.0	0.03444474953908916	0.02236568552358026	0.04667147524290381	0.016653890853341905	0.0	0.038578599389410204	0.08651751104581293	0.07393952657110552	0.04650339265723881	0.02296877296877297	0.13395703395703396	0.027604527604527605	0.07557592086740068	0.12350713241802351	0.05012202838289795	0.14189189189189189	0.011159043659043659	0.19412681912681912	0.021379071379071378	0.026871877618146276	0.0	0.18386999636999637	0.0	0.0	0.024373563847248057	0.0	0.02147844722102148	0.011555327077947982	0.0042571931884908985	0.021970266651117714	0.0	0.0058025878921401305	0.012141270020926182	0.011315603706908055	0.044665079876347484
AAGGTAAGTCGAACAG-1	0.0	0.03361053361053361	0.021063211972302882	0.0	0.0	0.012099568551181454	0.02756937539546235	0.23872487872487871	0.0017852300460996114	0.034225341747465644	0.03881266498088928	0.03853448590290696	0.00231000231000231	0.0	0.039695864224166114	0.02733887733887734	0.04777461920319063	0.01895258619869782	0.0	0.045716974771028825	0.09338927263455565	0.06791953897217055	0.04534966073427612	0.02839097839097839	0.10512820512820513	0.03650793650793651	0.06084577160810345	0.09887404540869887	0.057056743198047544	0.18087318087318088	0.006808731808731809	0.21101871101871103	0.014622314622314623	0.01750861079219288	0.0	0.18217874467874468	0.0	0.010068655417492627	0.0736404420614947	0.0	0.026753143089776752	0.012145620959973534	0.004713462728729904	0.022683373747203535	0.0	0.014072051385484221	0.014855546374171016	0.015692053735531997	0.04258538061354963
AAGTACCAGGTACAGC-1	0.0	0.010308385308385308	0.020540884177247812	0.0	0.0008085008085008085	0.015318668544474997	0.02163483267162197	0.23776853776853776	0.014507818855644943	0.032224532224532226	0.032910131040972165	0.047793837267521476	0.0	0.0	0.04061245570679533	0.021590618959040013	0.040243540243540245	0.03803736877844838	0.0	0.028567548837819107	0.0893542969014667	0.07391399496662654	0.04309169693785078	0.0229026229026229	0.109009009009009	0.021103521103521105	0.049951987171718115	0.08328564665198329	0.04236249209075296	0.13396569646569648	0.009126819126819128	0.316008316008316	0.0008316008316008316	0.021542495423092438	0.0	0.1784930534930535	0.0	0.011458685877290528	0.022021008863114127	0.0	0.03740945820153741	0.023653919129738164	0.011414673628414087	0.019122529760827633	0.0	0.01073633909454805	0.028010361821250072	0.02824193041584346	0.04241735931876777
AAGTACCCAGGTTCGC-1	0.0	0.018295218295218296	0.02794625521898249	0.0	0.004108504108504108	0.009221380189122125	0.01835988290837789	0.22997227997227998	0.0	0.04946599083767225	0.03967174527922192	0.04006140848246111	0.0	0.0	0.02867846075393245	0.02647080278659226	0.0896940896940897	0.014464566614612361	0.0	0.04737689872825008	0.10313704653327295	0.07469270890323522	0.04977420362035747	0.020425670425670426	0.12674982674982674	0.026218526218526217	0.06833204366836654	0.1167081780943167	0.05883632378197596	0.10395010395010396	0.009028066528066528	0.22687110187110188	0.0	0.032123685108759736	0.0	0.186994686994687	0.0	0.0010153265967219455	0.04866506182295656	0.0	0.01844971399426845	0.006824056746053626	0.0024757582009490406	0.02010640308512649	0.0	0.0215347379526484	0.01218552221417551	0.011229516664299274	0.05077868458150148
AAGTACCGTCCTCATC-1	0.0	0.012855162855162855	0.03245476881840518	0.0	0.0	0.010126752062235933	0.024245753342743308	0.2449029799029799	0.0	0.051174728165878605	0.032139873261368586	0.040578672157619525	0.0	0.0	0.03783522274088312	0.0326494510705037	0.08434808434808434	0.014209684383517869	0.0032484407484407486	0.04879801839261299	0.11137103589933779	0.08094612831454936	0.055047862740170435	0.01625086625086625	0.11143451143451144	0.030129030129030128	0.05132711186522846	0.11934706984211935	0.058175336707945405	0.0851091476091476	0.01075883575883576	0.2149168399168399	0.015107415107415107	0.0252272938840103	0.0	0.21413515163515162	0.0	0.0	0.0682514498303972	0.0	0.019792259891269794	0.008916032316968355	0.0020353589055879134	0.015695058248249738	0.0	0.008114314084463338	0.011217079984988294	0.00926565600478644	0.04809522415156218
AAGTCGTTCACTCTTA-1	0.0	0.008367983367983368	0.017946427037336128	0.0	0.0036465036465036463	0.010076453624840722	0.031737809329782575	0.2422938322938323	0.008993943776552472	0.035851286957481646	0.03402180037694057	0.04641446746709905	0.0	0.0	0.042071679807528864	0.024648940438414122	0.06118206118206118	0.031869789417822356	0.0	0.049940533048641156	0.09235690367765839	0.07690301637670059	0.04851766390227929	0.02046977046977047	0.0891891891891892	0.03711183711183711	0.061172072382834716	0.08934357053168934	0.046012044653349	0.23531704781704782	0.010810810810810811	0.2351871101871102	0.02151767151767152	0.023792161851863343	0.0	0.18407418407418408	0.0	0.009186288256055698	0.052275960170697015	0.0	0.03448879191453449	0.018226134450783436	0.010982209455491897	0.018443603549986528	0.0	0.011527601079839887	0.02498163959482011	0.025109438152916413	0.04639060977089146
AAGTCGTTCAGTGTTG-1	0.0	0.021101871101871103	0.014532396350578168	0.0	0.004917004917004917	0.0073771041512977	0.017800151579415793	0.26137040887040885	0.0	0.03811657130241201	0.024241608353757885	0.04250514776830566	0.02434164934164934	0.0	0.0309797460740857	0.026421563263668527	0.06077898935041792	0.023260856746675593	0.0	0.03956425240209024	0.10836129704054233	0.07958018747492432	0.06067182990259913	0.021131271131271133	0.11649341649341649	0.031772431772431775	0.048381082013369006	0.09365183919639365	0.0460063951911778	0.1392931392931393	0.01082120582120582	0.20997920997921	0.00848925848925849	0.01857914171347007	0.0	0.19982551232551232	0.003730811949990032	0.021297684088381764	0.025358354305722728	0.0	0.025180740527275182	0.012662128106745892	0.003741410229959848	0.02218741580443708	0.0	0.007741955503149533	0.016357142431641	0.015166922775618428	0.038552172354989256
AAGTCGTTCATACGGT-1	0.0	0.0272002772002772	0.04798371162007525	0.0	0.001287001287001287	0.017878300136364652	0.030795652869231464	0.20265592515592515	0.01423664467142728	0.07462559564329475	0.046558266184434406	0.03952425005056584	0.003984753984753985	0.0	0.029551903136808798	0.04084144873618558	0.10471381899953329	0.01350875824800802	0.0	0.07647122174149201	0.13327366157554837	0.09209796841375789	0.06101833024909948	0.02099057099057099	0.11538461538461539	0.05184965184965185	0.051779271510213214	0.09637100924229637	0.06298302901563771	0.10083160083160084	0.008466735966735967	0.2182952182952183	0.02428967428967429	0.03947000961926335	0.0	0.20195401445401445	0.004941189872696722	0.006466663443407629	0.0372852609694715	0.0	0.017043128429267043	0.008925762435902842	0.0029955087206995604	0.01857295474316751	0.0	0.007152387749402675	0.011991493366851532	0.00909940040374823	0.06831843451561762
AAGTGAAAGAAGAACG-1	0.0	0.002789327789327789	0.02022302022302022	0.0	0.008415008415008415	0.014105917331723783	0.023891140947997134	0.22756930006930007	0.004451776190906626	0.03540972899379979	0.03330428096783237	0.04179391021496285	0.0	0.0	0.03231736816642477	0.02799175693912536	0.038461538461538464	0.016511232888177078	0.0	0.04920539042160664	0.09987411874204327	0.08088412298938615	0.04608454608454608	0.019796719796719795	0.08863478863478863	0.028000528000528	0.060701266979293886	0.10407772585990407	0.04753457470848775	0.1466995841995842	0.007053014553014553	0.2149168399168399	0.031947331947331944	0.02157352530486859	0.0	0.18046274296274295	0.0	0.008932456606875212	0.026808184702921546	0.0	0.02665136576027665	0.01033500799491439	0.002237704527780864	0.02259021407957578	0.0	0.02682533279548205	0.01675668867645945	0.014485759050976443	0.04506944647789718
AAGTGAAAGAGTTGTA-1	0.0	0.02480942480942481	0.01996185632549269	0.0	0.00433950433950434	0.011674826190955223	0.027399022382299975	0.22767671517671517	0.0	0.028317204202159954	0.03801187446047259	0.041740857530331216	0.0	0.0	0.028209050850560285	0.023618557829084143	0.042640756926471214	0.020200367867339506	0.0	0.04454636549231144	0.08713265317038901	0.07733522996680892	0.045425814656583886	0.02545202545202545	0.10595980595980596	0.02942942942942943	0.06181535105301921	0.08918095551758919	0.048153190816234294	0.20816008316008316	0.006865904365904366	0.2014033264033264	0.02221067221067221	0.021418375895987836	0.0	0.16064416064416065	0.004357360521744083	0.033227771599864626	0.029188094977568663	0.0	0.02574108762227574	0.01201588604084704	0.003527161924108489	0.024133715623077326	0.0	0.013110125050423558	0.0168758291967461	0.01613109765283678	0.043015543015543015
AAGTGAAAGTAGCAAT-1	0.0	0.03425155925155925	0.038282847373756465	0.0	0.01626901626901627	0.019174882078107885	0.033086727066660174	0.22733887733887734	0.0028247310856006507	0.055983570364101336	0.04175213521007914	0.056627109258688205	0.0	0.0	0.0532329136102721	0.02731699310646679	0.060397131825703256	0.033492286008296984	0.0	0.03676883744451312	0.08646223740563364	0.07473647736805632	0.050269204115357964	0.03063063063063063	0.10852390852390853	0.037471537471537475	0.05565758928987628	0.10131121220230131	0.06971436319262406	0.10511954261954262	0.007349272349272349	0.301975051975052	0.0	0.019447978403202285	0.0	0.17116085866085867	0.0063366844188762	0.005270028525842479	0.034303534303534305	0.0	0.03596970923703597	0.01858858138109308	0.0024241799050959355	0.023708130091108816	0.0	0.004095944394451857	0.02375619424330026	0.02365994757299105	0.06337261266838731
AAGTGAACAGAGGAAA-1	0.0	0.02564102564102564	0.028607755880483154	0.01188001188001188	0.004521004521004521	0.017643574095187	0.026067487605949145	0.2302962577962578	0.008451595408117147	0.05234991628796939	0.03699874260621924	0.04711907343486291	0.0	0.0	0.03860406124557068	0.03460808987124776	0.06790699647842505	0.015291982812568357	0.0	0.06797728081511865	0.10931521308879799	0.08980924244082139	0.05226824457593689	0.029565929565929565	0.11386001386001386	0.03638913638913639	0.05137372626161864	0.11312035569461312	0.06612977944499683	0.16112266112266113	0.008851351351351351	0.2130977130977131	0.014726264726264727	0.03687901449095479	0.0	0.18691012441012442	0.0039016888331956825	0.014939805637480055	0.07963125068388226	0.0	0.02060990922377061	0.010840974179507721	0.0011704305597435368	0.02348360858999157	0.0	0.006764514227200795	0.011728107716646398	0.01063443998226607	0.05819741735234693
AAGTGAAGTACCACGC-1	0.0	0.019144144144144143	0.015930997749179568	0.0	0.0	0.010165873069098875	0.023300120290086844	0.2487075537075537	0.0	0.042456258164222764	0.03612162023376977	0.047012968065599646	0.0	0.0	0.03293845369317067	0.025969289127183864	0.011837583266154694	0.02742932248879184	0.0	0.03564271131838699	0.09564657677865225	0.09276726118831383	0.0488755873371258	0.02489237489237489	0.11995841995841997	0.020423720423720423	0.06795912849724509	0.08416870793108416	0.03811974600018078	0.23700623700623702	0.010072765072765073	0.1988045738045738	0.006063756063756064	0.02850094641139417	0.0	0.18745256245256245	0.0	0.01464971232413093	0.0	0.0	0.032814612022532816	0.020716234054767597	0.016005141959340434	0.0267100160717182	0.0	0.007928134793806435	0.021832500342528996	0.022802843455017367	0.04234554938780291
AAGTTCGAGCTAGATA-1	0.0	0.019057519057519057	0.02250648614284978	0.0	0.0009075009075009075	0.010769454317841414	0.008465501776538566	0.2419906444906445	0.0	0.054454215958640736	0.022899555609835982	0.04071793545477756	0.0	0.0	0.0274637482184652	0.024027063500747712	0.06612499469642327	0.017876945141355023	0.0	0.07773782098106423	0.10685464459049365	0.08545428019112229	0.05715732638809562	0.014622314622314623	0.060984060984060985	0.029419529419529418	0.054538843776511935	0.10685247318910686	0.0603136581397451	0.07887214137214137	0.008227650727650727	0.2097193347193347	0.0	0.03814348217333292	0.0	0.18523949773949774	0.005368382080710848	0.010673016486969975	0.06784112047269943	0.0	0.02032287428327032	0.011761281262061293	0.0064591896652965355	0.017623262304113367	0.0	0.0	0.013270977454358544	0.010921217442956573	0.048281372225034196
AAGTTCGCAAGCTGTT-1	0.0	0.017654192654192654	0.020683493410766137	0.0	0.0006765006765006765	0.012591375494601301	0.03781141573783714	0.2537595287595288	0.0	0.041149982521663936	0.04823340337359029	0.056250766777082566	0.0	0.0	0.030342969965611474	0.025527957106904475	0.03646739361025075	0.017115151607374847	0.0	0.04475005150680826	0.12204598053654657	0.0979611190137506	0.05183797491489799	0.022793422793422793	0.113998613998614	0.017146817146817147	0.04920615682947522	0.08458862518268459	0.048704013377926424	0.17151767151767153	0.010873180873180873	0.22271309771309772	0.011988911988911988	0.017679275141961708	0.0	0.19855294855294855	0.001480932987782303	0.018191268191268192	0.03121238647554437	0.0	0.02793959229602794	0.010999899455437678	0.0016425703448604211	0.02628577096662203	0.0	0.020293542681602383	0.015600174625962592	0.014648248343900518	0.05091324105408612
AAGTTCGCAATTGGTC-1	0.0	0.00822938322938323	0.0379735743372107	0.0	0.00693000693000693	0.014435651532425726	0.059547069580514395	0.23841302841302842	0.021558347645304166	0.06006568174709768	0.04140100869072832	0.056627109258688205	0.0	0.0	0.03931798271420913	0.02963489805595069	0.03557639271924986	0.015715201442557343	0.0	0.05691970556835422	0.09770774865114487	0.10283218441113177	0.07454707454707454	0.03297423297423297	0.08898128898128899	0.03978153978153978	0.07023391104108592	0.11825404993721825	0.06298867847780891	0.09472453222453223	0.013191268191268191	0.19386694386694386	0.017706167706167706	0.022434604524156763	0.0	0.18696581196581197	9.96781818699627e-05	0.004133829715225064	0.03493270598533756	0.0	0.025856587737775858	0.011445863239935003	0.0007260637031629398	0.02577707896856833	0.0	0.010177801222577342	0.014464935668374064	0.012944262944262944	0.06548647393717816
AAGTTCGCACCCTAAA-1	0.02286902286902287	0.005145530145530146	0.019973883610247246	0.0	0.002178002178002178	0.016537008472492343	0.02446477864538065	0.25117983367983365	0.01613486396095092	0.038788107372178166	0.033959347043459195	0.04075606707185655	0.0	0.041233541233541234	0.02563318035016148	0.029882919356603567	0.06835249692392549	0.01882514508315057	0.0	0.04639592815268491	0.11443783141896349	0.08904511799248642	0.05274039889424505	0.016936516936516936	0.0823977823977824	0.024033924033924035	0.07425207200991954	0.11638706490191639	0.04769275964928139	0.08965696465696466	0.010472972972972974	0.20997920997921	0.0	0.02040214726781891	0.0	0.2149085899085899	0.002135961040070629	0.008509403858241067	0.06373782689572163	0.0	0.018954598162518956	0.009550111734199097	0.002535271619241085	0.015960462768973407	0.0	0.002668569832748937	0.012246368979893335	0.01023467327815154	0.04329232498246583
AAGTTCGGTGGCCACT-1	0.0	0.010048510048510048	0.024437724437724438	0.0	0.014058014058014058	0.01077504303310755	0.05467984063301789	0.2524185724185724	0.015298743559613125	0.0391215756260004	0.04645417729529879	0.060339139286507706	0.0	0.0	0.03360399586814681	0.033898676003939164	0.04406211549068692	0.027052705460756696	0.0	0.028628420520312413	0.09121933650235536	0.08432359484991064	0.04083373314142545	0.02551082551082551	0.06285516285516285	0.03199353199353199	0.06931094599256034	0.08034005063708034	0.04020722227243966	0.18087318087318088	0.014168399168399168	0.17229729729729729	0.01909216909216909	0.022519936699041176	0.0	0.18102786852786854	0.0	0.0045447952424696614	0.0	0.0	0.033086780611533084	0.015078440975476858	0.011866975607433623	0.027929804525549207	0.0	0.01109318273497378	0.02282136666090821	0.02255641929554973	0.04917446466742242
AATAGAGCATTCTTCA-1	0.0	0.02234927234927235	0.022219549492276766	0.0	0.0	0.012205754141238012	0.03573589025094042	0.2293884268884269	0.011118141552924161	0.04899683550126028	0.03589262467767141	0.0456717298822562	0.0	0.0	0.02662430209600021	0.03483969799759273	0.049111120539691966	0.015121744307471664	0.0	0.069508437751681	0.1267781173441551	0.11135426924900609	0.04925254925254925	0.02245007245007245	0.13957033957033957	0.03230703230703231	0.05841250011653599	0.08673143821658673	0.052655812166681734	0.12512993762993763	0.01261954261954262	0.20816008316008316	0.00045045045045045046	0.02049523691314736	0.0	0.19127850377850378	0.0044855181841483216	0.019617560315234733	0.03526096947149579	0.0	0.020825471320520827	0.010901787422848265	0.0034874863119137927	0.02174574515000047	0.0	0.005119930493064822	0.012502521098509637	0.011470560383603862	0.053881849656497546
AATAGAGGTACAGAAT-1	0.0	0.012231462231462232	0.03066442157351248	0.0	0.00957000957000957	0.019152527217043348	0.021992921658473497	0.24286036036036035	0.026439482961222092	0.03978621235258403	0.04951300278403082	0.04304893778577989	0.0	0.0	0.043632892689496466	0.03489258489258489	0.05715134286562858	0.016399959675348512	0.0	0.040772321177726584	0.11202005541628184	0.08099354415143889	0.049873203719357564	0.026002226002226004	0.0747054747054747	0.0339009339009339	0.04954644192312354	0.11776002964121776	0.07462092108831239	0.10862785862785863	0.007739085239085239	0.22193347193347193	0.0	0.018757563533682936	0.0	0.20171270171270173	0.0056674166263207355	0.015145288401102354	0.026698763540868805	0.0	0.025077819632275077	0.0076965240771793035	0.0	0.024534503257907514	0.011468043726108242	0.009774412759487386	0.011904265485927377	0.011990310903354381	0.057338486915951704
AATAGAGTCGTTCCCA-1	0.0	0.01891891891891892	0.010568546932183296	0.0	0.006237006237006237	0.005415465092884448	0.0396088138563055	0.24656271656271656	0.00015818494079363645	0.02424429194340699	0.03223563503937336	0.03706227390437917	0.0	0.0	0.020433060055701564	0.021621621621621623	0.027960456531885104	0.015530697140944167	0.02117983367983368	0.04266636699069132	0.09502786861277428	0.07776014881278039	0.04616070000685385	0.014476364476364476	0.1322938322938323	0.027617727617727617	0.07643828720061904	0.0915975381321916	0.03219910964476182	0.14604989604989604	0.010103950103950104	0.17307692307692307	0.019923769923769923	0.018749806063238898	0.0	0.17692348942348943	0.0	0.008146787216554659	0.0	0.0	0.023476256149523478	0.015149795180996429	0.0050467378711653525	0.01797311371779457	0.0	0.012334378006019798	0.015854624737146227	0.014131188044231522	0.03398282975747764
AATAGAGTCTTCGGAA-1	0.0	0.014397089397089398	0.022068349341076612	0.00782100782100782	0.012127512127512128	0.00928844477231574	0.036180894040425814	0.2485135135135135	0.01050799963843442	0.04653147020403658	0.03752890201488333	0.059137164400322295	0.0	0.0	0.03276454974568182	0.03307801728854361	0.0680342823199966	0.019731498688497773	0.0	0.05175029499353824	0.10188536603630943	0.09478243425611847	0.05623205623205623	0.02346962346962347	0.08191268191268192	0.04174504174504175	0.06129326981344919	0.09337395277989337	0.04539907800777366	0.1754158004158004	0.00843035343035343	0.2047817047817048	0.03218988218988219	0.03227107704719645	0.0	0.21118989868989868	0.0	0.017695692114296765	0.021337126600284494	0.0	0.02255740127027256	0.011322615066764833	0.00021028074463188968	0.02185834100727718	0.0	0.0	0.014254737750439755	0.012276012276012277	0.0467092227655608
AATCACGCAACCGACC-1	0.0	0.008125433125433125	0.047354856445765536	0.0	0.007722007722007722	0.021035924261730714	0.018064372579422748	0.1985100485100485	0.002056404230317274	0.10321877357275587	0.03545961489886724	0.07221299326562484	0.0	0.02356202356202356	0.05158017233488932	0.021918882445198233	0.03672196529339387	0.016326728586563904	0.0	0.10205371691858178	0.09669320990075707	0.12105810263705001	0.05940386709617479	0.025340725340725342	0.14074844074844076	0.05934065934065934	0.04703858739733179	0.0897984808875898	0.058966261411913586	0.08705821205821206	0.0075675675675675675	0.21075883575883575	0.021205821205821207	0.03725913054271263	0.0	0.17385861135861136	0.0	0.0063578784509017066	0.08209322683006894	0.0	0.021894133280271896	0.010249869454237628	0.0009125390804780118	0.023064725192384766	0.0	0.004468302975765662	0.01372115842029882	0.01103313059834799	0.08369133721246397
AATCACGGTGGATCAG-1	0.0	0.019005544005544005	0.020056356419992784	0.005593505593505593	0.004257004257004257	0.007818612657322335	0.045244369659085376	0.2502096327096327	0.012722588809545332	0.029007138520412857	0.03686828453183593	0.03533806165385113	0.0	0.0	0.03026059441153781	0.0354105117263012	0.04060418346132632	0.01688784991621222	0.0	0.03050139536626023	0.11756881568202322	0.08832476200897253	0.047790393944240096	0.018724668724668724	0.08163548163548164	0.021189321189321188	0.0716929416480986	0.0954056112471954	0.03997841905450601	0.10122141372141372	0.005945945945945946	0.2001039501039501	0.025571725571725573	0.02487045024358457	0.0	0.20461051711051711	0.007276507276507277	0.0017284726587052169	0.0	0.0004158004158004158	0.023553446820773552	0.008805757635710834	0.0008490581009664979	0.019981743385998705	0.0	0.0009774412759487386	0.014470892694388397	0.013232116492986059	0.03847548213745397
AATCACGGTTCAAGTC-1	0.0	0.018121968121968122	0.046416728234910054	0.0	0.01786951786951787	0.021483021483021482	0.020240719237374756	0.22295218295218294	0.00806743198047546	0.06289671223299542	0.04248630884144903	0.051797657060814954	0.0	0.0	0.043247165888675325	0.0243352664405296	0.04397725826297255	0.02120467994209989	0.0	0.039131126968964806	0.10170171490926208	0.07127512127512127	0.043818966895889974	0.03169428169428169	0.08281358281358281	0.04213114213114213	0.05789508031660498	0.13557563656573557	0.07104763626502757	0.0816008316008316	0.019672557172557174	0.18269230769230768	0.021864171864171864	0.03475346758928848	0.0	0.18023380523380522	0.0	0.002888845912101726	0.021036218404639456	0.0	0.026834336240276833	0.011581274061773282	0.004284966117027186	0.0275846446059212	0.0	0.0	0.013556914703046508	0.014113432591693462	0.07118525428384584
AATCGACCACCGTGCA-1	0.0	0.021812196812196812	0.01997731997731998	0.0	9.9000099000099e-05	0.01306082757695661	0.02459688914538413	0.23912162162162162	0.023772936816415076	0.03281327617610803	0.037104219347210005	0.040392987761408816	0.0	0.0	0.03695131997018789	0.023981471349892404	0.03362467648181934	0.03484563457116065	0.0	0.027125358206439288	0.08373421580968751	0.054998723419776054	0.04857097164789472	0.02927822927822928	0.10097020097020097	0.029597729597729598	0.052203462517363866	0.09216566147259217	0.04140208352164874	0.1318866943866944	0.00698024948024948	0.36824324324324326	0.005336105336105336	0.017539640673969032	0.0	0.17728236478236478	0.0	0.00889619494270657	0.010312944523470839	0.0	0.04087789236304088	0.020318920864942705	9.125390804780118e-05	0.025362216851578554	0.0	0.013575573277065815	0.029200490518542094	0.0307244655070742	0.0392012504688561
AATCGACGTAGTTACC-1	0.0	0.011417186417186417	0.030819058091785364	0.0	0.004422004422004422	0.01965551159099546	0.030781746500810045	0.2346864171864172	0.014372231763536112	0.057427832870310745	0.04343976306593129	0.05928969086863824	0.0	0.0	0.049276271917781354	0.030610570084254295	0.05352369638083924	0.022399202637080038	0.0	0.04539622782866026	0.09787178655103183	0.09047671152934311	0.055337247644939955	0.026896826896826896	0.09702009702009702	0.040623040623040625	0.048590846797124825	0.09698853461229699	0.06891778902648468	0.10745841995841995	0.014948024948024947	0.2182952182952183	0.0148995148995149	0.02595649610574984	0.0	0.1962883212883213	0.006692677925554638	0.001631774887588841	0.04100558047926469	0.0	0.030201564855030203	0.014429766379844383	0.004221485137515672	0.024803258845812037	0.0	0.010519129922114998	0.016331612320151002	0.015291210943384856	0.059628735685073715
AATCGACTCCGCTAGG-1	0.0	0.01509009009009009	0.05148193330011512	0.0	0.00782100782100782	0.036566963986318826	0.018099138500476293	0.2123960498960499	0.0	0.08669254686953802	0.03430075859982402	0.04632494106178317	0.0	0.0	0.05992363916892219	0.02840208629682314	0.05174169459883746	0.030212103862607066	0.0	0.08365173905714446	0.09438776419908496	0.07769814348761717	0.064856487933411	0.038026838026838025	0.06340956340956341	0.07702867702867702	0.038200497841753445	0.09048393404829048	0.0646919913224261	0.03859147609147609	0.008378378378378378	0.22557172557172558	0.01126126126126126	0.03271325286250659	0.0	0.17515592515592515	0.0	0.02566117101000822	0.08324214903162272	0.0	0.02947025471777947	0.015970368544471508	0.00392788560727492	0.022440756483309676	0.0	0.0071213578676265245	0.021589113279657693	0.02027134635830288	0.06851085724325161
AATCGTGCACACCTGG-1	0.0	0.017151767151767153	0.030741739832648923	0.0	0.0	0.015396910558200881	0.02115853955318838	0.23851351351351352	0.0	0.055468419406472506	0.03577188156627409	0.04253498990341096	0.0	0.0	0.03548032793315812	0.028316373053215157	0.05051126479697908	0.017843658282816564	0.0	0.0392247757112622	0.1055976150315773	0.10653973811868549	0.04829300983147137	0.019494319494319495	0.08607068607068608	0.03202983202983203	0.04730428945675583	0.11673082069121674	0.07024258790563138	0.053144490644490644	0.007765072765072765	0.20166320166320167	0.004851004851004851	0.022985384925683434	0.0	0.19400513150513152	0.0006550280522883262	0.0	0.030665280665280667	0.0	0.026132758806026134	0.010713671790114848	0.00486026249385028	0.0190749446068595	0.0	0.006981723399633847	0.013356077825991866	0.013132578349969655	0.05965941177208783
AATCGTGCACGTACAT-1	0.0	0.025589050589050588	0.028521846703664887	0.0	0.006121506121506122	0.01612344354279838	0.03748461607993381	0.23296604296604298	0.01796528970442014	0.05212453774400677	0.042412752693126526	0.06323880008090535	0.0	0.0	0.04227696491847435	0.01737425684794106	0.026539097967669397	0.020019667778130724	0.0	0.03339045906613474	0.10054275148614772	0.08488711383448226	0.03485565024026562	0.02716037716037716	0.058212058212058215	0.0343959343959344	0.06183399681157529	0.10003293468640004	0.05325747988791467	0.15514553014553015	0.011314968814968815	0.22193347193347193	0.01566181566181566	0.024823905420920347	0.0	0.17970374220374222	0.0	0.0	0.023224641645694277	0.0	0.03145033838103145	0.01193561255963752	0.0024955960070463887	0.030464551741147487	0.0	0.016368262636919352	0.017512379976563356	0.01646091863483168	0.057081226095310605
AATCGTGGTGTCCTAA-1	0.0	0.018104643104643103	0.03084998539543994	0.00994950994950995	0.001881001881001881	0.019415196834551673	0.03752633518519806	0.2327893277893278	0.014598210250384163	0.04858977425349107	0.04606835447956943	0.05946874367926999	0.0	0.0	0.04462139933838047	0.04622679359521465	0.08727565870423014	0.01979902345867579	0.0	0.04021276994249967	0.12618972052934316	0.07110369478790532	0.05184559030712877	0.02972972972972973	0.09799029799029799	0.042629442629442627	0.047472101283760476	0.11221465181861222	0.06794608153303805	0.11135654885654886	0.00963097713097713	0.2091995841995842	0.028343728343728343	0.02847767400006206	0.0	0.19757532257532257	0.0016660496112550908	0.010104917081661268	0.06007221796695481	0.0	0.029166638077529165	0.006831354335254491	0.0023924394153401786	0.027881549158144902	0.0	0.019703974927855524	0.014868311429916015	0.014513737339824296	0.05505242124960435
AATCGTGGTTTGAACC-1	0.0	0.016614691614691614	0.031819040909950004	0.005148005148005148	0.0038115038115038116	0.011473632441374377	0.024363957474325366	0.23889293139293138	0.0	0.057324342722572814	0.03372063652437484	0.044360333834018044	0.0	0.0	0.03006053949450176	0.03634971003392056	0.04792311935169078	0.014209684383517869	0.0	0.06836826431421027	0.13433099282155886	0.10704125177809388	0.058501443116827735	0.018756168756168756	0.06417186417186417	0.028036828036828037	0.05101945684905326	0.10143265885840143	0.05883914851306156	0.10174116424116424	0.008872141372141372	0.21023908523908524	0.018191268191268192	0.03116951624414311	0.0	0.21136108636108636	0.004058325976134195	0.005584296281970701	0.0430298719772404	0.0	0.019868306997019868	0.010804486233503394	0.003431940454841218	0.020795382497510156	0.0	0.0143358053805815	0.010421391510216725	0.009763346719868459	0.05624739427556329
AATGAAGCAATTGTGC-1	0.0	0.01392931392931393	0.014620023710932802	0.0	0.0	0.007505644602418796	0.022486597737433858	0.23895356895356895	0.0	0.02929461115301823	0.03055494644279691	0.04115230431019905	0.0	0.0	0.03493246512114437	0.020941386730860417	0.04317111459968603	0.03118312907882899	0.0	0.044059392032365	0.08099193004853382	0.06624904256483204	0.040464386618232775	0.028662928662928664	0.093000693000693	0.029465729465729465	0.06350745364198279	0.08728515263168729	0.04090775558166863	0.17281704781704782	0.0046465696465696465	0.21231808731808732	0.009598059598059597	0.015088280013653149	0.0	0.16211884961884962	0.00126733688377524	0.035185901464971234	0.02292373345004924	0.0	0.03623959069503624	0.02254144219822847	0.009676881814286395	0.025106195318961275	0.0	0.01962640022341515	0.02683682769642655	0.026329721981895895	0.035750190679768146
AATGACCAGTTGTCAC-1	0.0	0.03601871101871102	0.04313327949691586	0.0	0.0026235026235026234	0.0215500860662151	0.02267433371112301	0.22436070686070686	0.0	0.07216253012713189	0.042633421138094034	0.05630547735810894	0.0	0.0	0.044728618313523975	0.03829558303242514	0.07713521999236285	0.02240490895568663	0.0	0.0915252570657976	0.11332344351212276	0.09931247036510195	0.05335724566493797	0.03192108192108192	0.0595980595980596	0.05666765666765667	0.06262644155020837	0.11909594285831909	0.07897948115339419	0.10031185031185032	0.00633056133056133	0.2182952182952183	0.005613305613305614	0.030393769199739348	0.0	0.1642102267102267	0.008800159485090992	0.01484310786636368	0.05424554108764635	0.0	0.025671330126775672	0.00901819856578047	0.0049316785958007335	0.027555825428165853	0.0	0.023443075681881653	0.012851007120348094	0.011409223365745106	0.0711496979102613
AATGACCCAAAGGCAC-1	0.0	0.002806652806652807	0.010147591965773785	0.0	0.0	0.013653231395166878	0.01232799560558758	0.25772176022176024	0.0	0.018524736445090426	0.02366148627830871	0.023251996936207463	0.0	0.0	0.02856470403640215	0.020631360105044315	0.04592897450040307	0.031092779034224596	0.0	0.04570995111535652	0.09022441097912796	0.08380566801619434	0.06639098946791254	0.009607509607509607	0.10575190575190575	0.019483219483219485	0.05585336975471505	0.10708919124760709	0.042195832956702525	0.1266891891891892	0.0076455301455301454	0.34563409563409564	0.023596673596673598	0.025351413411114902	0.0	0.18156411906411907	0.0	0.011905913068703767	0.030364372469635626	0.0	0.031756242152281754	0.02189925434855232	0.0024559203948516925	0.011350734754990073	0.0	0.005600893660595153	0.028083122638996566	0.028629322107582976	0.030852474514446344
AATGACCCATGCCATA-1	0.0	0.026403326403326405	0.021920585556949194	0.0	0.0	0.009752308139404914	0.027802307066521113	0.2677079002079002	0.0021919913224261053	0.03635953857192795	0.02759465843577993	0.026014052329841802	0.0	0.0	0.024316479033460167	0.036586789218368165	0.0729347872205015	0.014601518261170595	0.0	0.039700043078421454	0.10704364477949384	0.07273771747455958	0.06734672119287503	0.014283164283164283	0.11094941094941095	0.025928125928125927	0.06397825904552362	0.13365924950083366	0.057952182952182955	0.0446985446985447	0.008471933471933472	0.22115384615384615	0.008523908523908524	0.035521457163248206	0.0	0.2222902847902848	0.0027197903910232677	0.0022361359570661895	0.020352336141809826	0.0	0.016503937296016503	0.008275466153781287	0.0057767691355477616	0.012072554625746116	0.0	0.007214447512954976	0.011485571657491428	0.00936358001575393	0.03716198786621322
AATGACCGTACTGCGC-1	0.0	0.015835065835065835	0.019389701207883026	0.0	0.0	0.010635325151454184	0.02627955972437578	0.26086105336105336	0.0	0.047614667083693635	0.027000657841779338	0.045552361341835025	0.0	0.0	0.028294041501588672	0.02682824524929788	0.08197208197208197	0.016019538434908973	0.0	0.06384971249836115	0.10866084450990111	0.1171718276981435	0.05981129058052135	0.01243936243936244	0.09625779625779626	0.024918324918324918	0.06690564313882699	0.12047096601552047	0.06571736870649914	0.1667099792099792	0.012224532224532224	0.21465696465696466	0.007726957726957727	0.022108790765507185	0.0	0.18975637725637726	0.00011391792213710021	0.009029154377991587	0.06313601050443156	0.0	0.018696724142268698	0.011573976472572417	0.004300836361905064	0.0174798366287728	0.0	0.0010550159803891148	0.012633150168966788	0.010919603310907659	0.0443025443025443
AATGACCGTAGCACAG-1	0.0	0.030751905751905752	0.02021614748887476	0.0	0.008332508332508332	0.01746473520667069	0.026981831329657417	0.2275952875952876	0.0	0.02524009714275201	0.04425998351231996	0.04824975877607456	0.0	0.0	0.04657618431203337	0.025861691651165336	0.021087021087021086	0.029566338806960947	0.0	0.031611132962484315	0.08888714549091907	0.06752562278878069	0.02102990564529026	0.04217749217749218	0.06625086625086625	0.03548823548823549	0.0427687086879912	0.07872419258557872	0.039746791105486755	0.21855509355509356	0.009506237006237006	0.1988045738045738	0.009424809424809425	0.019603127812083038	0.0	0.15266021516021516	0.0	0.017284726587052168	0.007878323667797352	0.0	0.037917773066287914	0.01657444676165425	0.003963593658250147	0.03125741423613764	0.0010059687479042317	0.029819716386880565	0.024332749261116022	0.02455848108022021	0.040102709116793624
AATGACCGTCGTTGCG-1	0.0	0.025693000693000692	0.024312297039569768	0.0033165033165033163	0.004554004554004554	0.009925558312655087	0.03042713410606387	0.24447505197505198	0.0026891439934918194	0.030971151546372786	0.035988386455676175	0.03906003906003906	0.0	0.0	0.03256187973169105	0.030663456979246453	0.03810089524375239	0.017131319510093525	0.0	0.03550223820494091	0.10991787406881746	0.07613342087026298	0.04386085155315925	0.019393519393519392	0.1352044352044352	0.023172623172623173	0.0603190289288944	0.0892015396965892	0.04811081984995028	0.23596673596673598	0.008274428274428274	0.21361746361746362	0.014587664587664587	0.022884537809910944	0.0	0.19816313566313568	0.0	0.018336314847942754	0.0	0.0	0.023895372905273896	0.010586369400721975	0.0047055276062909655	0.019776658074530416	0.0	0.0	0.014663219534279705	0.014809123504775678	0.042128028043521004
AATGACCGTTCTTGCC-1	0.0	0.02603950103950104	0.030119757392484667	0.0	0.001485001485001485	0.013317908479198802	0.03796090919836739	0.2491060291060291	0.019298562776823645	0.057970581200669696	0.03616880719684458	0.059339427760480394	0.0	0.0	0.03716052772656546	0.024510340299813985	0.04832619118333404	0.014281964419201381	0.012733887733887735	0.049046187559701075	0.0986759288646081	0.10524492103439471	0.04902027978951056	0.024298074298074297	0.08724878724878725	0.030442530442530442	0.05707932837977681	0.11191823964101191	0.06590380095814878	0.1548856548856549	0.008378378378378378	0.19854469854469856	0.01126126126126126	0.02467651348248363	0.0	0.17601392601392601	0.0	0.004073393608277329	0.031896268738374	0.0	0.025018926009025017	0.011432889748022354	0.004154036596784688	0.025198684773152857	0.0	0.008300493375120241	0.011546418423209253	0.009595476986781334	0.06251228786440054
AATGCCAAGAAGAACG-1	0.0	0.017688842688842688	0.03335509699146063	0.0	0.0038775038775038773	0.014038852748530168	0.03406712604037019	0.2388132363132363	0.014055861881948838	0.056737898552057846	0.043740926918497014	0.05674481990271464	0.0	0.0	0.04213967232835157	0.030028814239340555	0.04928083499512071	0.015944405239922167	0.0	0.052745312880448016	0.12311400990646273	0.0914943283364336	0.05773990389375005	0.027385077385077384	0.05918225918225918	0.0355971355971356	0.0616568621052926	0.10417858833700418	0.061861610774654255	0.15384615384615385	0.010098752598752599	0.21153846153846154	0.0	0.027290781022124306	0.0	0.18925931425931425	0.0	0.01599139389837064	0.07320275741328373	0.0	0.025020641357275022	0.00966281894519024	0.004094523178492644	0.023844183418651504	0.0	0.009386539237285507	0.012897812324746422	0.011608837695794218	0.060014975507933256
AATGCCAAGAGGGTCT-1	0.0	0.015332640332640333	0.021844985481349118	0.0	0.0036465036465036463	0.010590615429325106	0.03216195356663584	0.23768018018018017	0.0	0.033296230198885064	0.0330280984486592	0.04379664905980696	0.0	0.0	0.03082545535375724	0.020647773279352227	0.02045059187916331	0.020668285993080137	0.0	0.029986327283624582	0.07812304982116303	0.08093336251230988	0.03783326860249937	0.021394821394821396	0.0805959805959806	0.02578952578952579	0.05856166618498457	0.08206706325518207	0.04467877158094549	0.13565488565488565	0.007837837837837838	0.21647609147609148	0.0	0.03146430012101654	0.0	0.16713691713691714	0.0017657277931250534	0.00922254992022434	0.0	0.0	0.03101807062203102	0.014586259126040717	0.004895970544825506	0.020461616206297058	0.0	0.013280789400192386	0.020374730976450175	0.019277579060187757	0.04316334598024739
AATGCCAAGCACTTTG-1	0.0	0.020893970893970895	0.01921101012010103	0.0	0.0	0.007997451545838643	0.040724799922124334	0.22598059598059597	0.016338244599114163	0.03921816643055581	0.04959488604348417	0.060793402898666055	0.0	0.0	0.03695524261561997	0.027437356384724807	0.05802112944970088	0.024477253662981018	0.0	0.041846940495589145	0.10746800369441879	0.07929204508151877	0.03962288577673193	0.03147693147693148	0.08925848925848925	0.03191763191763192	0.07303543626413582	0.1073012082913073	0.0651439482961222	0.24662162162162163	0.015634095634095634	0.21205821205821207	0.0	0.01598814658516151	0.0	0.17604280104280104	0.00892831714749523	0.018179180969878646	0.06554327606959186	0.0	0.03266880742128267	0.01821802601833803	0.011490057291584008	0.031115999201105585	0.0	0.02415676296273311	0.02105808696066576	0.021505081287689982	0.052539770849630005
AATGCCAAGTTCAACC-1	0.0	0.023215523215523216	0.0378498651225924	0.0	0.011797511797511798	0.01621845170232267	0.045359097198562084	0.23112959112959114	0.027750158184940792	0.07594796975327948	0.0472022294452201	0.06572564467301309	0.0	0.11417186417186417	0.036033420939081316	0.04127730969836233	0.06523399380542237	0.017019095244163864	0.0	0.07038873592927647	0.11550407776822871	0.12922639238428713	0.0593010593010593	0.024035574035574037	0.06105336105336105	0.052615252615252614	0.06934357607003347	0.11871101871101872	0.0599125463255898	0.1823024948024948	0.011886694386694386	0.22323284823284822	0.0	0.05013653147981506	0.0	0.19118156618156618	0.0013385355851109277	0.013839868491031282	0.04535507167086114	0.0	0.02184839066027185	0.008930627495370085	0.002678103823141991	0.028394932650251798	0.0	0.012830856114438204	0.013002911283713576	0.01141406576189185	0.06814553293426533
AATGCCAGTGGTGATG-1	0.0	0.026108801108801108	0.04050102231920414	0.0	0.003102003102003102	0.023556434846757426	0.03226625132979648	0.22053187803187804	0.017784506914941697	0.058842198222729195	0.05015419034110623	0.04473833421201842	0.0	0.0	0.03698793132755397	0.033964328701170804	0.06811913954771098	0.013979529533051949	0.0	0.057364537094266824	0.14549448511712662	0.09427362585257322	0.046689969766892846	0.024055524055524056	0.10589050589050589	0.03465993465993466	0.04832514473770079	0.10551450155410551	0.08791693030823465	0.09485446985446985	0.006715176715176715	0.21205821205821207	0.0	0.044706302168988736	0.0	0.20711439461439463	0.008387207017344004	0.010443359280568583	0.06439435386803807	0.0	0.019814559418519815	0.009339292490618543	0.003316881179476599	0.027685846834783007	0.0	0.005275079901945574	0.01157577805142275	0.011606147475712694	0.0659124532363969
AATGCCATCCATTGCC-1	0.0	0.026784476784476784	0.05751103932922115	0.0	0.0115005115005115	0.02034292356873002	0.034898031553549945	0.2154036729036729	0.04022417065895327	0.09498555737493791	0.04946442796910087	0.06088292930398193	0.0	0.0	0.05712025523346278	0.04632162526899369	0.07590479019050447	0.01776186771612206	0.0	0.06369519207357045	0.12063382818099799	0.09729364992522888	0.05261474492243723	0.03895923895923896	0.0966042966042966	0.06210936210936211	0.03851747573720668	0.12231530845392231	0.08799884750971708	0.1246101871101871	0.013773388773388774	0.21023908523908524	0.010221760221760221	0.03611102491699507	0.0	0.1955932580932581	0.0015521316891179905	0.0023207465067930184	0.019586388007440638	0.0	0.024108647871024107	0.008667103440894393	0.0015711542429099681	0.03190081913486169	0.0	9.30896453284513e-05	0.010092904075712098	0.010069493765145938	0.08312661833788594
AATGGAAAGCTTCATG-1	0.0	0.006237006237006237	0.028136973591519045	0.0	0.0	0.020968859678537097	0.027524179698092743	0.22673596673596674	0.010259423302901563	0.052586793737236216	0.03726798586611671	0.05296315822631612	0.02006814506814507	0.0	0.03665450646582722	0.025697559908086223	0.045568331282616996	0.017370984891570435	0.0	0.04560927871738683	0.10124347860196917	0.09026151657730605	0.044005544005544	0.017582267582267583	0.1284130284130284	0.03699303699303699	0.04673559382079562	0.09223976451699224	0.061350334448160536	0.13916320166320167	0.008258835758835759	0.21751559251559252	0.0	0.029284450926241972	0.0	0.1997017622017622	0.0	0.0050403713194410865	0.032552795710690446	0.0	0.022483641295522484	0.009177934684954966	0.0022496072114392726	0.02362904490564065	0.0	0.010627734508331523	0.013833490910854807	0.01289207267468137	0.05537730889843566
AATGGAAAGGGATCAC-1	0.0	0.024896049896049897	0.017778045050772323	0.0	0.001287001287001287	0.016162564549661324	0.027607617908621252	0.22746015246015247	0.0014914580131971437	0.04106719040347359	0.035344423194890486	0.038027169606116976	0.0	0.0	0.032632487349468484	0.04092898566582777	0.10044974330688616	0.024342204122624982	0.0	0.051588750913075236	0.10850750473391983	0.07186781923624029	0.051476243783936095	0.019986769986769987	0.10374220374220375	0.027475827475827476	0.06879352619262934	0.10323377452090324	0.04461380276597668	0.11681392931392931	0.007302494802494803	0.14475051975051975	0.018988218988218987	0.03403202283799299	0.0	0.20106920106920106	0.00017087688320565033	0.009029154377991587	0.0192854798117956	0.0	0.02367237763277367	0.015624138479052675	0.003900112678738633	0.017587740991996312	0.0	0.010565674744779222	0.018055745849442126	0.01706245184506054	0.045471721528059554
AATGGAACACGCTTAA-1	0.0	0.029954954954954954	0.050861669043487226	0.0	0.019585519585519587	0.024439451858806697	0.03344133946140635	0.20003118503118503	0.019117779987345204	0.09298244807094365	0.0569366223571831	0.0775033406612354	0.005746130746130746	0.0	0.04662194850874096	0.03663785242732611	0.0847511561797276	0.01820886267363852	0.0	0.07217274447004177	0.1284327605082322	0.10359083780136412	0.05566470951086336	0.03015078015078015	0.09667359667359668	0.049272349272349275	0.03187026281196685	0.10627405775920627	0.07564912320347103	0.16722972972972974	0.015369022869022869	0.19204781704781704	0.008801108801108801	0.03016104508641822	0.0	0.20836220836220837	0.0	0.008545665522409708	0.08165554218185797	0.0	0.025503225998275505	0.008303034824095666	0.0012973925187665645	0.032007383071212855	0.0	0.006578334936543892	0.012267218570943499	0.011743886743886744	0.08627928346238205
AATGGAACAGGTCCCA-1	0.0	0.010429660429660429	0.022927441109259292	0.0	0.0	0.011691592336753627	0.021735653842677255	0.266453568953569	0.022733435776914036	0.036233050613581584	0.032542350299359646	0.03348784927732296	0.0	0.0	0.034899776409210374	0.034888937520516465	0.058806058806058804	0.01804433048714842	0.0	0.03745949691895638	0.11613170103736141	0.075223401539191	0.05294601448447602	0.021884121884121883	0.13555093555093556	0.022364122364122364	0.044791773491325064	0.09814124863629814	0.05248915303263129	0.08458939708939708	0.009662162162162162	0.21283783783783783	0.021136521136521137	0.034978434232165574	0.0	0.2265947265947266	0.009084954290433742	0.005729342938645264	0.02735529051318525	0.0	0.021324065878521325	0.008667914284138933	0.0019004618241259463	0.01639610150248448	0.0	0.01469264902100723	0.011462169055292265	0.009985558898602377	0.04156191480135142
AATGGCTAGGCTCCCA-1	0.0	0.03834026334026334	0.021125066579612033	0.006435006435006435	0.0	0.009154315605928508	0.02005645985579096	0.2071864171864172	0.00429359125011299	0.06903252810332457	0.031078166592185284	0.03636264162579952	0.0	0.0	0.029117797042325345	0.024982674982674983	0.05292969578683864	0.01064703946680159	0.0	0.1007613642748778	0.132569368418425	0.10226684174052596	0.07171034094111017	0.016015666015666015	0.10852390852390853	0.03633963633963634	0.04751871568015066	0.1193100183199193	0.05443821748169574	0.09160602910602911	0.01225051975051975	0.20218295218295218	0.0	0.052952493251000717	0.0	0.18904481404481405	0.0067638766268903255	0.016873761059807573	0.04207243680927891	0.0	0.011919383206511919	0.007604087947301676	0.0030470870165526655	0.016908814781155208	0.0	0.0015980389114717472	0.007559891514046242	0.005790429703473181	0.05781326908087472
AATGGCTCAGGATTCT-1	0.0	0.017342342342342342	0.01507534234806962	0.0	0.0	0.009774663000469452	0.029516266974460956	0.22837664587664588	0.0	0.02962118006365794	0.02951683325515101	0.03842506474085421	0.0	0.0	0.03202316975901882	0.037706532443374546	0.06360049217192075	0.03223784696794761	0.0	0.052569721488640406	0.1047096707474066	0.0858098989677937	0.0517351671197825	0.018191268191268192	0.13894663894663895	0.028799128799128798	0.05439433914770238	0.0964965727341965	0.04002079002079002	0.11187629937629938	0.007156964656964657	0.3373180873180873	0.014414414414414415	0.028291494709405157	0.0	0.1829129954129954	0.0043004015606755335	0.015532079485567857	0.03504212714739031	0.0	0.031173595530031174	0.018192889877757273	0.005963244512862833	0.013504130525407122	0.0	0.0	0.024467207848296674	0.023421056029751683	0.04067788574830828
AATGGCTGTAGACGGT-1	0.0	0.032692307692307694	0.016879435061253244	0.0	0.006072006072006072	0.01260255292513357	0.02241358930322141	0.23450623700623702	0.0	0.030258219417511452	0.032522920373387665	0.04634649371491477	0.0	0.0	0.03293714614469331	0.016595542911332386	0.040646612075183504	0.0316672151072883	0.0	0.04151448746043341	0.07692485994372787	0.08858919648393333	0.028626259395490166	0.01760746760746761	0.10464310464310464	0.024915024915024914	0.05891593559754995	0.07573125295897573	0.038438940612853655	0.28872141372141374	0.010738045738045737	0.2312889812889813	0.0	0.020309057622490457	0.0	0.1550857175857176	0.0	0.0035294686457477157	0.01578400262610789	0.0	0.039434140919289436	0.024834506893789264	0.008189046356985289	0.02140460651098949	0.0	0.019828094454960126	0.027901007843701253	0.029316942360420623	0.03815338322380576
AATGGCTGTATGATCC-1	0.0	0.01256063756063756	0.034746825655916566	0.0	0.004983004983004983	0.025965171126461448	0.017695853816255155	0.23921690921690922	0.0	0.03632504185601531	0.029788852218758762	0.029749292907187645	0.0	0.08264033264033264	0.042242968658063	0.027971696392749025	0.04317111459968603	0.02669415844164243	0.0	0.04289580640931992	0.09292212122400802	0.06744902797534376	0.05081370465985851	0.027606627606627607	0.1284823284823285	0.036303336303336306	0.06012324846405564	0.09225829027809226	0.05046099611317002	0.07601351351351351	0.009932432432432432	0.2247920997920998	0.022002772002772	0.0215967977162007	0.0	0.19195912945912946	0.0	0.0063820528936808	0.0006018163912900755	0.0	0.02954858895452955	0.01649417328044473	0.0037612480360571963	0.01714540012412353	0.0	0.012598132001117075	0.02207673840911663	0.022183554792250443	0.045736651370454184
AATGGCTTCGTCACCT-1	0.0	0.030925155925155927	0.02754076390440027	0.0	0.007276507276507277	0.009674066125679028	0.019065631105764886	0.2424047124047124	0.013739492000361566	0.045416076389527715	0.03975085283496498	0.03342153342153342	0.0	0.0	0.030133762209233906	0.034004449793923475	0.04300140014425729	0.01559441769871779	0.0	0.03902108969676537	0.11997411054014828	0.0780409964620491	0.05039485808716578	0.02060942060942061	0.10637560637560638	0.03466653466653467	0.051550860967901325	0.10801136246680801	0.056099159360028926	0.09914241164241164	0.010545738045738046	0.22141372141372143	0.0167013167013167	0.03788748564867968	0.0	0.2137948387948388	0.0	0.01560460281390514	0.0011762774920669658	0.0	0.016601140363516603	0.007627602401393353	0.002773325292409262	0.019351742755998075	0.009925558312655087	0.014739193843671455	0.011104747494432307	0.008572655311785747	0.04943381703945084
AATTCCTAGTCAACAA-1	0.0	0.013270963270963271	0.042901324719506535	0.0	0.01192951192951193	0.018806026870543	0.030030802606053442	0.22616077616077615	0.007525083612040134	0.08014736997037882	0.03760800957062639	0.057454399559662715	0.0	0.0	0.04580473071039109	0.030402669876354087	0.029466672323815182	0.018608304976100037	0.0	0.0620961397988425	0.0981820321442963	0.09356056461319619	0.04896316434777973	0.031265881265881264	0.062993762993763	0.052437052437052434	0.049070975079943686	0.11817994689281817	0.07759536292144988	0.15124740124740124	0.013685031185031185	0.22661122661122662	0.018121968121968122	0.029656809507555778	0.0	0.1846104346104346	0.00018511662347278786	0.0024778803848571293	0.031321807637597114	0.0	0.024945166034274945	0.008874679311496785	0.003546999730205837	0.02319474659900192	0.0	0.0034132869953765474	0.01300759180415341	0.012354028658376485	0.07299235468249553
AATTCCTCAACGGCTC-1	0.0	0.016042966042966043	0.043686534595625506	0.0	0.01098901098901099	0.009824961437864663	0.033928062356156	0.2113080388080388	0.014033264033264034	0.07110003127702243	0.04884960959727315	0.07021357021357022	0.0	0.0	0.052834111324677364	0.02924827661669767	0.03693410836267979	0.019964506698266993	0.0	0.05818864602648387	0.09501538746821765	0.09292774555932451	0.04252054252054252	0.03594363594363594	0.08662508662508663	0.0562023562023562	0.05415660572611245	0.1270887795640271	0.07329894694025128	0.10693866943866943	0.00448024948024948	0.21621621621621623	0.0	0.02886554752226394	0.0	0.1644927894927895	0.007803377666391365	0.005378813518348402	0.040376408797461426	0.0	0.031125565779031125	0.008941979300793653	0.0030312167716747868	0.03116693542225457	0.0	0.0089521208924194	0.015558475443862263	0.014905433383694253	0.07210205097529042
AATTCCTCAGTACTAC-1	0.0	0.02047817047817048	0.026791635882544972	0.0	0.0033000033000033	0.02133212617083585	0.025876275040154637	0.22297643797643799	0.002395371960589352	0.04480663440840432	0.0362562418637185	0.04438686017633386	0.0	0.0	0.04312687142875822	0.026903016376700586	0.04438033009461581	0.037787241812859376	0.0	0.038285947069730854	0.09151353490976133	0.0781595360542729	0.0546328238635931	0.02408177408177408	0.11683991683991685	0.033696333696333694	0.04610629946952817	0.09607253864679607	0.05645225074572901	0.09875259875259876	0.006205821205821206	0.4319126819126819	0.03735273735273735	0.02387749402674776	0.0	0.181005181005181	0.0	0.005934825702267563	0.0252215778531568	0.0	0.040012785062290016	0.02276118071749897	0.004800749075558236	0.021210914827936106	0.0	0.0	0.03094589914074155	0.0323983204417987	0.0542562373548289
AATTCCTGTTGTTGCA-1	0.0	0.036815661815661815	0.03452346179618907	0.0	0.00594000594000594	0.019208414369704694	0.0418929348695235	0.2317238392238392	0.017920094007050528	0.06512749986201313	0.051773813456056444	0.07374488953436321	0.0	0.02338877338877339	0.042845748506125866	0.029576540102855892	0.04870804870804871	0.018467549117137407	0.0	0.04410855762207114	0.11050983692493127	0.11314695262063683	0.04147723378492609	0.038487788487788485	0.11801801801801802	0.04259314259314259	0.06552585700567763	0.09401000391099401	0.06067522371870198	0.1201923076923077	0.007297297297297297	0.18087318087318088	0.0	0.01952555310764266	0.0	0.1821024321024321	0.003460256884914419	0.011639994198133732	0.013869132290184922	0.0	0.02931072733052931	0.010104728513464863	0.0023011855072923777	0.03429348110199174	0.0	0.006516275172991591	0.013656482137857496	0.012834501964936747	0.07330957330957331
AATTCCTTCAAATGCC-1	0.0	0.030873180873180875	0.03145306781670418	0.0	0.0016995016995016996	0.02455122616412939	0.029453688316564572	0.23955821205821207	0.01367169845430715	0.0688094493404228	0.030996283332731932	0.0348158242895085	0.0	0.0	0.03276324219720446	0.03508224824014298	0.059357630786202216	0.01564197035377273	0.0	0.05940842089490738	0.1200935729237616	0.09177152861363387	0.05915636684867454	0.01861021861021861	0.13402633402633402	0.04057684057684058	0.060179185739723855	0.12165455630802166	0.06511287625418061	0.1353950103950104	0.012655925155925157	0.204002079002079	0.020235620235620234	0.029765414093772303	0.0	0.19935319935319934	0.004813032210292484	0.0	0.04147062041798884	0.0	0.01881165247501881	0.0125364474038421	0.0028368062719207757	0.018706327216965513	0.0	0.00217209172433053	0.010221831138736584	0.008074426552687423	0.05512004807779455
AATTCCTTCCGTGTCT-1	0.10888773388773389	0.007952182952182953	0.027838009656191473	0.0	0.0	0.018604833120962155	0.02195815573741995	0.2312872487872488	0.0	0.05553971261935864	0.028169229103808542	0.040923514607725135	0.0	0.0	0.02921847827508205	0.025496954444322865	0.060481989053417624	0.01218108811887403	0.0	0.06666151598584032	0.12310331178255707	0.1077087208666156	0.06082033005109928	0.014557214557214556	0.14095634095634096	0.026469326469326468	0.05670641320865536	0.13454025236203454	0.0546924432793998	0.055353430353430357	0.010233887733887734	0.183991683991684	0.0	0.030572191019952216	0.0	0.18968625218625218	0.0	0.0013779432384083547	0.06294452347083926	0.0	0.01617916469401618	0.009949857453757609	0.0028606116392375933	0.015899473346281858	0.006069344779022198	0.003071958295838893	0.010357566231491732	0.007393800872061741	0.05241218621500312
AATTTCCAGAGTGTGC-1	0.0	0.014501039501039502	0.02724008178553633	0.0	0.0010725010725010724	0.019387253258221	0.019788762263678653	0.24524601524601525	0.0	0.04499061689327176	0.03759274320021984	0.03768564294880084	0.017094017094017096	0.0	0.03323918984296343	0.025000911843017105	0.04259832831261403	0.012677537837647627	0.0	0.04880270082972785	0.1075553717063151	0.09679031257978626	0.05923252077098231	0.01828891828891829	0.15252945252945252	0.03708213708213708	0.04812936427286203	0.11576130586031576	0.06764948476904999	0.06353950103950104	0.008274428274428274	0.1956860706860707	0.0	0.02587892140130946	0.0	0.20066701316701316	0.010352291174208982	0.009452207126625731	0.06502352554984134	0.0	0.019192459786519192	0.00929388526892427	0.0026662011394835822	0.016758016758016758	0.0	0.005150960374840972	0.011536631880471422	0.009695553173814044	0.056541605837380486
AATTTCCTCTGCCCTA-1	0.0	0.014067914067914068	0.026133571588117042	0.0	0.00782100782100782	0.013530279659311917	0.01231408923716616	0.2348960498960499	0.021739130434782608	0.05309044578956083	0.03008862821946934	0.04585907217486165	0.0	0.0	0.03799212855816629	0.020257504468030783	0.04705333276761848	0.016598729773478173	0.0	0.07361259388286415	0.09943014659995793	0.09216726848305795	0.05737817276278815	0.021012621012621014	0.10997920997920999	0.03271293271293271	0.06069194410001585	0.1084045202857084	0.05839001627045105	0.1257796257796258	0.005987525987525988	0.22375259875259876	0.0	0.021868309181742016	0.0	0.1723921723921724	0.0	0.019895566407194313	0.05684429368639895	0.0	0.02164083352202164	0.008788729927575482	0.001706051324371935	0.020938808172850727	0.0	0.008828001365314798	0.011899159463629377	0.010434287608200652	0.052265080434094516
ACAAAGAAGCTGAAAT-1	0.0	0.0148995148995149	0.01935533753715572	4.95000495000495e-05	0.0032505032505032506	0.010713567165180068	0.03103206113239558	0.25257796257796256	0.014259242520112085	0.03310994793295678	0.04820980989205288	0.049103575419364894	0.015332640332640333	0.0	0.02958459184874279	0.032791698581172264	0.08540879969451398	0.020059612008376877	0.0	0.03303927628251953	0.11755455151681567	0.07624648940438414	0.0400912323989247	0.023592473592473594	0.1218988218988219	0.028693528693528692	0.04499687683544186	0.09262880550009263	0.044000836120401336	0.17086798336798337	0.010291060291060292	0.2143970893970894	0.015142065142065142	0.01697334533155429	0.0	0.20917689667689668	0.004015606755332783	0.0034085964318522457	0.03837947258999891	0.0	0.024993767568024995	0.01081421635243788	0.007066226531875387	0.024604875668705457	0.0	0.0	0.015941427116212218	0.014522346044085175	0.043258860160268614
ACAAAGAGTGGCGCTT-1	0.0	0.006912681912681913	0.013889795707977525	0.0	0.003201003201003201	0.010093219770639126	0.02040064247422107	0.2461070686070686	0.0	0.01928596397622946	0.025371319763843127	0.02867994973258131	0.0	0.0	0.025498502856993423	0.023757157967684284	0.05435105435105435	0.021732514413209746	0.0	0.04206467382143058	0.08968950478384441	0.07917168180326076	0.047733278502509274	0.019305319305319306	0.10464310464310464	0.02485232485232485	0.06785191538554768	0.10343961631090344	0.05009378107204194	0.13487525987525986	0.007479209979209979	0.21985446985446985	0.04012474012474013	0.02487045024358457	0.0	0.17753605253605254	0.0	0.009669777111637577	0.03698435277382646	0.0	0.024645551873274645	0.012197514927624132	0.0030312167716747868	0.013459226225183672	0.0	0.013187699754863934	0.018715699231458542	0.016308652178217396	0.03364957590309703
ACAAAGAGTTCTCTCG-1	0.0	0.03362785862785863	0.02719540901359083	0.0	0.000726000726000726	0.016928218541121767	0.034713772171966154	0.23326923076923076	0.007841453493627406	0.05246030577888985	0.04108735417146632	0.053230079545869016	0.0	0.0	0.0409027314687692	0.027304227304227303	0.02698459841316984	0.019137090500310993	0.0	0.058729467513251296	0.10141643160511085	0.08872050187839661	0.05736674967444198	0.029933429933429935	0.10526680526680526	0.042837342837342834	0.06062668394506959	0.11747802638891748	0.07098549218114436	0.1502079002079002	0.010181912681912682	0.21855509355509356	0.011157311157311157	0.019641915164303223	0.0	0.17924380424380423	0.0041864836385384335	0.00702267562732679	0.016522595469963892	0.0	0.028349560527778348	0.007723281904249143	0.0009046039580390726	0.025156461326674092	0.0	0.015251186892977938	0.014136448233869437	0.014732721254460386	0.055746816310196595
ACAACCAAGGTCGTGA-1	0.0	0.020616770616770617	0.024437724437724438	0.0	0.00433950433950434	0.007902443386314354	0.0196010262899895	0.24946119196119196	0.025535569013829883	0.0576072157930565	0.03502938082377335	0.050285655548813445	0.0	0.0	0.03257887786189673	0.026430681693839587	0.06714328142899571	0.013660926744183835	0.0	0.06464338558933154	0.1215930932912065	0.10946857788963052	0.06097644559183021	0.021813771813771813	0.10859320859320859	0.0352011352011352	0.047411502568453244	0.11601243284411601	0.058700736689867125	0.09173596673596673	0.005415800415800416	0.2156964656964657	0.0	0.028935364756260278	0.0	0.20825083325083324	0.008372967277076867	0.0023328337281825653	0.11117190064558485	0.0	0.0176983914607677	0.00825438422942323	0.0022932503848534383	0.014147535424131169	0.0	0.0011791355074937165	0.011031135672969483	0.010144281883412319	0.05285280637393314
ACAACCAGTCTTCAAG-1	0.0	0.01308038808038808	0.03634645452827271	0.0	0.006616506616506617	0.018006840587485747	0.02981873048762681	0.23787595287595287	0.0042257977040585735	0.06918661343440105	0.03632841016018586	0.06016837595784964	0.0	0.1113998613998614	0.037136991853972984	0.02851150745887588	0.09817981246552675	0.015870223098036457	0.0	0.05177370717911258	0.09484421748572693	0.10198052303315461	0.061913138836215756	0.021674121674121673	0.11781011781011781	0.06380226380226381	0.047350903853146005	0.12308103991272308	0.07495141462532767	0.128508316008316	0.005472972972972973	0.2234927234927235	0.0	0.03668507772985385	0.0	0.18627074877074878	0.006365163899410475	0.00846105497268288	0.06442170915855126	0.0	0.022009061613022008	0.007318671125223387	0.0021028074463188967	0.019368498091902348	0.0	0.0031185031185031187	0.012151056563664013	0.01140545705763097	0.06337540140357041
ACAACCAGTGCCTGAC-1	0.0	0.012681912681912683	0.0267160358069449	0.0038115038115038116	0.011352011352011353	0.011535108309301857	0.03459209144827874	0.22447158697158698	0.009807466329205459	0.06785963976229463	0.03944552542683384	0.06457009088588037	0.0	0.0	0.035696073431922486	0.03462997410365831	0.09985574271288557	0.014470272933218953	0.0	0.06955057968571482	0.10980554376780792	0.10796038953933691	0.0727231881078035	0.02785967785967786	0.09604989604989606	0.042372042372042375	0.0704063843077296	0.11507379428171507	0.07166342764168851	0.19750519750519752	0.013882536382536382	0.21543659043659044	0.0685031185031185	0.03241071151518913	0.0	0.1819085569085569	0.0002563153248084755	0.007687472803751873	0.053123974176605755	0.0	0.02062992162002063	0.006734053145909621	0.0	0.02457136499689691	0.0	0.007338567040059577	0.012995677752124743	0.010636054114314984	0.06147766711146993
ACAAGCTCACAGAAGC-1	0.0	0.021933471933471935	0.01872304599577327	0.0028215028215028215	0.002079002079002079	0.008846936266291105	0.03472072535617686	0.24222453222453222	0.006124016993582211	0.03235561974500028	0.04311084217626274	0.0471704682230998	0.0	0.0	0.027453287830646322	0.031947331947331944	0.0567906996478425	0.013421261362706926	0.0	0.04434736191492948	0.10488975583315206	0.07772185140606193	0.04358288973673589	0.022466872466872467	0.1259182259182259	0.02522192522192522	0.06919441000158488	0.10398098021860398	0.05403428093645485	0.18711018711018712	0.010467775467775468	0.21803534303534303	0.020859320859320858	0.015359791479194465	0.0	0.18279337029337028	0.002449235325947655	0.0017284726587052169	0.039200131305394466	0.0	0.022797550025272798	0.011052604266332816	0.0036025455872784116	0.022313415930437206	0.0	0.0	0.015372956633701619	0.014835487661574618	0.04350636040776886
ACAAGCTCAGTCAGTT-1	0.0011694386694386695	0.03374913374913375	0.022267658631294995	0.0	0.0	0.009187847897525317	0.0368414465404432	0.2336971586971587	0.010575793184488837	0.038739811969900464	0.04117201313462996	0.04614257245836193	0.001617001617001617	0.0	0.03265210057662888	0.04242623189991611	0.06625228053799483	0.022154781990097634	0.0	0.04070676705811841	0.11279210335814109	0.09626144362986468	0.03197322428091659	0.025335475335475335	0.09591129591129591	0.027413127413127413	0.06454695468148383	0.08928593483048929	0.04649507366898671	0.29846673596673595	0.011356548856548857	0.191008316008316	0.0	0.02734508331523257	0.0	0.1778268653268653	0.004684874547888246	0.0	0.03572600941021994	0.0	0.031715645577031715	0.015176553008066269	0.0015156083858373934	0.02356872569638527	0.0	0.014475439848574178	0.01805787335873296	0.017942691855735333	0.04751098413070244
ACAAGCTTCCATTCGC-1	0.0	0.02104989604989605	0.055100427827700554	0.0	0.0	0.022366038495070753	0.03786704121152282	0.20744802494802494	0.023411371237458192	0.09382186815815134	0.05488121375971843	0.07534973324447009	0.0	0.0	0.0563488016318205	0.0363843600685706	0.024693453264881836	0.01895163514559672	0.0	0.06372328669625967	0.10513402966233155	0.09331619068461174	0.062263446878831494	0.03335853335853336	0.10325710325710326	0.054301554301554304	0.044311645208506195	0.09789012165249789	0.06705346650998825	0.1123960498960499	0.012775467775467775	0.2117983367983368	0.011365211365211365	0.03778663853290719	0.0	0.17631917631917632	0.0032324210406402187	0.03652758303921095	0.04748878433088959	0.0	0.029613772188029613	0.011679386094362693	0.003578740219961594	0.03161128693043587	0.0	0.008253948552456015	0.014875119459646681	0.011500690848516935	0.09254347986742353
ACAAGCTTCGAGGCAA-1	0.0	0.03617463617463618	0.015681861136406593	0.0	0.003663003663003663	0.005275747211231082	0.04801173697494768	0.26160949410949413	0.012790382355599747	0.02114188729232977	0.03803685579386514	0.04411164937480727	0.0	0.0	0.033070516089384015	0.03268410110515374	0.08988501845644703	0.016843150420460577	0.0	0.03483967335318686	0.10436554776177417	0.06834992887624466	0.050330127253204175	0.023227073227073226	0.13984753984753984	0.019295119295119297	0.0684252724611469	0.10246804306210247	0.046367960770134685	0.11629417879417879	0.007006237006237006	0.19724532224532224	0.03163548163548163	0.02993607844354113	0.0	0.19175700425700426	0.0	0.004315138036068269	0.006373782689572163	0.0	0.027623396435277624	0.0098257984373429	0.00692736188919395	0.02261099069609708	0.0	0.00681105904986502	0.014823208232950353	0.014605204822596127	0.0350530068839928
ACACAGTAGCGTACAG-1	0.0	0.011988911988911988	0.04289101561828835	0.0	0.023182523182523184	0.02746294681778553	0.01508145655302846	0.23170824670824672	0.0	0.03962522767832502	0.04183956987695305	0.03714848451690557	0.0	0.0	0.06546633716445037	0.03095707043075464	0.03506724935296364	0.03270005877508165	0.0	0.03564271131838699	0.08486465090238675	0.06973410657621185	0.04904693366231828	0.04255759255759256	0.10589050589050589	0.03848133848133848	0.044651930302154516	0.0943990448940944	0.06610718159631203	0.079002079002079	0.008913721413721414	0.22297297297297297	0.0	0.018082663605051664	0.0	0.17402567402567404	0.0	0.010793888700865445	0.021938942991574572	0.0	0.033407550734283406	0.019180496949607714	0.0007419339480408182	0.024185992271098654	0.0	0.006004282123685109	0.024359981380038687	0.023562561606039867	0.05315887006027851
ACACAGTAGCGTGAAC-1	0.08614864864864864	0.027737352737352738	0.040162540162540165	0.0	0.00928950928950929	0.017967719580622807	0.02776754114546757	0.23115557865557865	0.00603362559884299	0.06075331628428973	0.05264399656923022	0.0555544502912924	0.0	0.0	0.04584134206775716	0.032410548200021885	0.08061436632865204	0.013496394557693735	0.0	0.04894083272461651	0.12470624734775679	0.07590728380202065	0.05339151492997647	0.025865725865725865	0.10235620235620235	0.03864303864303864	0.046763562458629726	0.13405240731973406	0.08432952182952183	0.0997920997920998	0.009007276507276507	0.20867983367983367	0.0	0.035420610047475716	0.0	0.20966364716364716	0.0	0.0023328337281825653	0.06272568114673378	0.0	0.020246255394770245	0.006810272410896436	0.0	0.024488258530811723	0.0	0.008083284202687188	0.011858311285245383	0.009306009306009305	0.06845996282616001
ACACAGTGTAGAATAC-1	0.0	0.02752945252945253	0.042552533461624374	0.0	0.0038775038775038773	0.009634945118816086	0.025591194487515557	0.2237733887733888	0.006779354605441562	0.07410584512354423	0.04506493758830207	0.06242145715829926	0.0	0.0	0.04111193922514677	0.02960389539336908	0.05123255123255123	0.01749937706021878	0.0	0.06202590324211946	0.09852080606797588	0.11693474851369588	0.051883667268282654	0.029453579453579452	0.06798336798336799	0.051133551133551135	0.05674836616540652	0.10585002367180585	0.06842063635541897	0.13578482328482328	0.012422037422037423	0.21777546777546777	0.008177408177408177	0.022481149346820987	0.0	0.17291811041811042	0.0	0.006091959580331673	0.04379582011160958	0.0	0.02926041044852926	0.00882765040331343	0.002697941629239339	0.02761413399711272	0.0	0.005787072951252055	0.015657617376815085	0.014080073862682558	0.07044554227652819
ACACAGTTCGCTTAAG-1	0.0	0.024306999306999307	0.03834985653167471	0.0	0.00462000462000462	0.02152773120515056	0.031609175421884454	0.21976264726264727	0.0	0.05707826614906261	0.03969533876075932	0.04447804447804448	0.0	0.0	0.05324206644961362	0.02831819673924937	0.055369341083626795	0.036924636650162726	0.0	0.03602901238036373	0.08915994765051369	0.06632746106430316	0.048487202333356176	0.02787857787857788	0.10318780318780318	0.03795663795663796	0.04309034802308345	0.09817212490479817	0.07062957606435867	0.09537422037422037	0.01279106029106029	0.31704781704781704	0.015904365904365905	0.02577807428553697	0.0	0.176026301026301	0.007504343120781477	0.011265290335057777	0.07290184921763869	0.0	0.040164879273790165	0.02122868698531725	0.005752963768230944	0.02451037557420536	0.0	0.015002947838768734	0.028340551263187366	0.026965151965151965	0.058888326493960294
ACACCAAAGATCCAAA-1	0.0	0.00835065835065835	0.03072455799728527	0.0	0.003399003399003399	0.017649162810453135	0.017855777053101467	0.21242550242550243	0.0	0.06392701414825308	0.03306279474503773	0.0490737332842596	0.0	0.0	0.04573804573804574	0.029583834846992743	0.07378335949764521	0.03885907865779778	0.0	0.06602704575677548	0.0918006012345635	0.08731079257395047	0.05812828889751967	0.024735924735924737	0.06070686070686071	0.03817773817773818	0.05276283527404604	0.08534612296988535	0.05587035614209527	0.18074324324324326	0.00984927234927235	0.22375259875259876	0.006098406098406098	0.01958761287119496	0.0	0.15917565917565918	0.009925098966194857	0.01655949330367935	0.07383192909508698	0.0	0.03653920485603654	0.021647082099500198	0.005979114757740712	0.021371095839180947	0.0	0.009603748409718558	0.026611311711598244	0.026889287758852975	0.056919479454690725
ACACCAACAGAGCCCT-1	0.0	0.012716562716562716	0.02876067421521967	0.0003465003465003465	0.0	0.010819752755236627	0.046895750909128835	0.218004158004158	0.006485582572539094	0.04781704781704782	0.05227899153132798	0.06608872398346083	0.0	0.0	0.03936636200787144	0.026038589196483934	0.009419152276295133	0.02246387424795476	0.0	0.04088001723136858	0.09828366432140018	0.08035525403946457	0.06048144509682971	0.030838530838530838	0.109009009009009	0.02762762762762763	0.06774470227385025	0.09665095407669665	0.05203154659676399	0.2544178794178794	0.014121621621621621	0.20556133056133055	0.0	0.025599652465324106	0.0	0.17604692604692604	0.0	0.003952521394381859	0.010176168070904913	0.0	0.03113700143403114	0.014311383266141457	0.004733300534827252	0.03301873514639472	0.0	0.0160269339373817	0.017178361017902564	0.018027702810311505	0.056421690224507125
ACACCAATCATTGCTT-1	0.0	0.01600831600831601	0.03340148794694249	0.0	0.005296505296505297	0.020566472179375406	0.027816213434942533	0.24196119196119195	0.0	0.052310820009935054	0.03302532274494891	0.043319174898122266	0.0	0.0	0.044443572745459535	0.023098807309333624	0.02770588484874199	0.03567685498152104	0.0	0.04301286733719166	0.09392239580918826	0.10222489696173907	0.054876516414977955	0.022996072996072998	0.09715869715869715	0.02997722997722998	0.05579277103940781	0.08901010683188901	0.06021479255174907	0.08705821205821206	0.004745322245322245	0.23258835758835758	0.0	0.018672231358798523	0.0	0.18028330528330527	0.0	0.0030822414543344775	0.008261297734981946	0.0	0.038071010843288074	0.02247576389542068	0.006336195267492978	0.020331594799679907	0.0	0.0062990660005585375	0.025890086062005834	0.027010347662521576	0.0583312766411358
ACACGCGGTCTCTCTG-1	0.0	0.0503984753984754	0.027186818095909004	0.0	0.016153516153516154	0.014798918024724477	0.0530006466461316	0.22564968814968814	0.01956973696104131	0.046897135392710614	0.05012920900771368	0.07143709775288723	0.0	0.0	0.039545496149269735	0.030448262027209395	0.05061733633162205	0.01811851262903413	0.0	0.04734178044988856	0.09688934217236105	0.08940803151329467	0.040848963925887	0.038332388332388334	0.09861399861399861	0.03695673695673696	0.05804424638505356	0.10615878635680616	0.0577318539275061	0.22206340956340956	0.018544698544698545	0.20712058212058213	0.008801108801108801	0.011333664318738945	0.0	0.16753704253704255	0.0001993563637399254	0.010467533723347676	0.012528723055038845	0.0	0.028652605385278654	0.010435552557237425	0.0023011855072923777	0.03598442960145088	0.0	0.020029788686505106	0.01539423172660995	0.01570227657184179	0.054524653116202415
ACACGCGGTGGACTGA-1	0.0	0.007882882882882882	0.028630092266455902	0.0	0.0019635019635019634	0.01950461627880983	0.011959476842419986	0.23104469854469856	0.0	0.04323818372490939	0.04399906736355334	0.040644988013409065	0.0	0.0	0.043950626969494894	0.02810664915928074	0.030442530442530442	0.021930333458238308	0.0	0.03935354273192111	0.10562436034134147	0.07465441149651676	0.04769900923747077	0.032015582015582016	0.11074151074151074	0.03569283569283569	0.04343529455637079	0.09795187418949795	0.06790371056675404	0.09342515592515592	0.011606029106029106	0.22453222453222454	0.0	0.03462934806218388	0.0	0.18639449889449888	0.0	0.0065029251075762705	0.03340080971659919	0.0	0.029164922729279164	0.01303106178301186	0.0017814349875418577	0.023957449489364385	0.0	0.01683371086356161	0.018255731722780433	0.0163861305165653	0.056480253663352256
ACACGCGGTTCGGTTA-1	0.0	0.014847539847539847	0.020434356797993162	0.0	0.013662013662013662	0.019197236939172423	0.012161119184530556	0.24906271656271656	0.0	0.026698158335326478	0.028249724511406754	0.022941970310391364	0.0	0.0	0.03631323631323631	0.022356567093409198	0.05201748058890916	0.029913473188862026	0.0	0.04320718847745875	0.08545483073784961	0.06414997993945362	0.050905089366627826	0.025763875763875763	0.11088011088011088	0.0363000363000363	0.0557648024015737	0.09175603631049176	0.04051229322968453	0.0773128898128898	0.010795218295218295	0.183991683991684	0.0	0.022170850529059483	0.0	0.18361630861630862	0.0005553498704183636	0.009210462698834791	0.0	0.0	0.03137371949253137	0.019395370409410972	0.0009244417641364206	0.012601353026884941	0.0	0.007664380798709157	0.022546917962390743	0.021916684960163222	0.03447643588488659
ACACTGACAACTCGTA-1	0.0029885654885654887	0.007155232155232155	0.022430886067249703	0.0	0.006138006138006138	0.01104330136588201	0.030507095724487027	0.24186243936243937	0.009513694296302992	0.04084641142163266	0.036016143492779006	0.04460238670764986	0.0	0.0	0.03552216948443364	0.023317649633439106	0.048050405193262334	0.020593152798093328	0.0	0.040165945571350975	0.09768456938268259	0.06094576357734253	0.05610640226024841	0.02300972300972301	0.08232848232848233	0.02795102795102795	0.062057745914248154	0.11998723780901999	0.055265863689776734	0.2344074844074844	0.010550935550935552	0.22219334719334718	0.0	0.020448692090483136	0.0	0.18456712206712206	0.0	0.012643233573466132	0.04417879417879418	0.0	0.02498919330602499	0.008319251688986479	0.0020155210994905652	0.027039090868878103	0.0	0.008129829025351414	0.014330477081193414	0.013523198305807001	0.04538875665636229
ACACTGACAGATCCTA-1	0.0	0.020547470547470546	0.04124327760691397	0.0	0.0	0.0219860058569736	0.03384462414562749	0.2241025641025641	0.016496429539907802	0.06126616746085772	0.044518123957376296	0.06556151292993398	0.001183876183876184	0.0	0.036236090953072085	0.022300032826348615	0.013025584454155883	0.01644465917110016	0.0	0.05600897154951209	0.10232398911644194	0.11056643688222635	0.064993564993565	0.020802620802620804	0.09473319473319473	0.045064845064845066	0.05857565050390162	0.12557378398962557	0.06969741480611046	0.1583939708939709	0.013040540540540541	0.1884095634095634	0.0	0.02150370807087225	0.0	0.17525492525492525	0.003730811949990032	0.011325726442005512	0.023470839260312945	0.0	0.02653243494827653	0.008344387829567236	0.0022178667216835157	0.02781921930858101	0.0	0.017531883203524994	0.013597337379572336	0.012515979907284255	0.07189498738794513
ACACTGAGTTCTAACG-1	0.028976091476091478	0.004591129591129591	0.01735365371729008	0.0	0.000165000165000165	0.014938635906377841	0.03318059505350475	0.2498908523908524	0.005107113802765977	0.044558258053833275	0.02722410199045713	0.03327066484961222	0.0	0.0	0.018390669334065562	0.027039792829266513	0.04236497093639951	0.013383219238662971	0.0	0.06004757356108707	0.11030835559137446	0.10926250136776453	0.06504306504306505	0.013354963354963355	0.12834372834372834	0.02512952512952513	0.05546647026467654	0.10834482616660834	0.047390513423122116	0.08900727650727651	0.008835758835758836	0.20764033264033263	0.02182952182952183	0.04269711732398299	0.0	0.20147138897138897	0.0	0.006394140115070348	0.047105810263705	0.0	0.01581951334426582	0.011265045196402451	0.003598578026058942	0.010927159863330076	0.0	0.005275079901945574	0.011987238348269867	0.009276416885112538	0.04174527413964034
ACAGAAAAGGACATCG-1	0.012733887733887735	0.015471240471240471	0.010405319496228587	0.0	0.0	0.010422953971341069	0.006508180421223899	0.2528568953568954	0.011231130796348188	0.020826817286994277	0.025351889837871146	0.021725074356653305	0.0	0.0	0.03748218465199597	0.017045993361782835	0.029106029106029108	0.03206000003804212	0.0	0.028265531643910023	0.07604048170085906	0.05171791224422803	0.053661861354169046	0.019346269346269346	0.09362439362439362	0.018192918192918194	0.0451367200246124	0.08142072003458142	0.03424703968182229	0.12733887733887733	0.008726611226611227	0.21725571725571727	0.019126819126819128	0.01650789710491203	0.0	0.18444337194337193	0.001865405974995016	0.0072644200551177296	0.0003009081956450377	0.0	0.035116037591285114	0.02091326896319096	0.0047690085858024785	0.016179622562601286	0.0	0.016709591336457007	0.027218502863202005	0.02782225608312565	0.02534890563059577
ACAGAAACAGAATGTA-1	0.0	0.007692307692307693	0.02802185529458257	0.0	0.004191004191004191	0.01776652583104196	0.02478462511907328	0.23303014553014553	0.0	0.05633083730428863	0.03946634320466096	0.045454545454545456	0.0	0.11729036729036729	0.027037487414845907	0.024333442754495387	0.021532521532521533	0.014888736297702446	0.0	0.07164597029461894	0.11137638496129063	0.10335011124484808	0.05862709708863555	0.017262017262017263	0.10381150381150381	0.032706332706332705	0.06872360459804407	0.11723307465881723	0.05901993130254	0.08848752598752599	0.008851351351351351	0.2247920997920998	0.0	0.02712011667235548	0.0	0.182508745008745	0.0	0.012365227481506551	0.021555968924389976	0.0	0.02032287428327032	0.007967345720855862	0.0037215724238625	0.015676292272036953	0.0	0.00010860458621652651	0.012286366154560998	0.00974236300323257	0.059140707028030974
ACAGAAACATACCACA-1	0.0	0.021361746361746363	0.030889503616776344	0.0	0.0	0.017319428609751192	0.029175560948136198	0.21777720027720027	0.010169031908162342	0.04556326237742167	0.04736738381598195	0.051996604628183576	0.0	0.0	0.03933236574746009	0.023272057482583798	0.035024820739106455	0.017354816988851756	0.0	0.05632269483620835	0.0972744746329652	0.08080935186198344	0.049686626609703535	0.027323127323127323	0.1079002079002079	0.03779163779163779	0.07960806615515136	0.13116856384183118	0.07041207177076743	0.2327182952182952	0.01266112266112266	0.17463617463617465	0.019404019404019403	0.015708877649176157	0.0	0.16971710721710723	0.0019081251957964286	0.004774452448871053	0.06961921435605646	0.0	0.026048134959026047	0.010284735713752874	0.0036461887606925774	0.02599154726814301	0.0	0.008548732429329445	0.013748390539221484	0.014112894547677156	0.06080627911613827
ACAGAAATCAACTCTT-1	0.012084199584199585	0.017758142758142758	0.046805037714128625	0.0	0.009735009735009735	0.026166364876042295	0.03211675786926623	0.21475398475398474	0.012699990960860526	0.07598936581237466	0.046892738481523526	0.06998312261470156	0.022695772695772696	0.0	0.04881209220831862	0.01855418171207645	0.03419746276889134	0.01870341028620992	0.0	0.04830870371410912	0.09143329898046879	0.10250209723893934	0.04475566014027552	0.026975576975576974	0.06195426195426196	0.05274725274725275	0.047229706422531534	0.11357526605051357	0.08751864322516496	0.09927234927234928	0.010940748440748441	0.2203742203742204	0.010949410949410949	0.01752412573308096	0.03908523908523909	0.17763092763092764	0.0032893800017087687	0.0	0.021118284276179015	0.0	0.029503989900029504	0.010231220059613196	0.0020115535382710954	0.02888150760491186	0.0	0.013342849163744687	0.014016031208008286	0.013304752435187217	0.08092421472703162
ACAGAAATCAAGAGGC-1	0.0	0.015852390852390853	0.03180357725812271	0.0	0.008118008118008118	0.01908546263384973	0.032367072500851767	0.23132016632016633	0.012202838289794812	0.06831959597446323	0.04329265076928628	0.05188220977694662	0.0	0.0	0.042514938741353835	0.018297041981252506	0.050574907717764864	0.015852153089115577	0.0	0.05921175853608286	0.10228119662081926	0.10816828974723712	0.054762285531516304	0.02435897435897436	0.09937629937629938	0.0417945417945418	0.06732983414597764	0.14202671826434202	0.07790043387869475	0.10563929313929314	0.006185031185031185	0.21777546777546777	0.0	0.018672231358798523	0.0	0.17717923967923968	0.007248027795973002	0.00171638543731567	0.04882919356603567	0.0	0.019077531453769076	0.010077970686395023	0.007173350684801067	0.02077259524068035	0.0	0.010612219567443447	0.011929370095559208	0.010638744334396509	0.06433821222553616
ACAGCCGAGGGTGGGA-1	0.0	0.03316008316008316	0.018310681947045583	0.01598851598851599	0.01772101772101772	0.011523930878769588	0.018704065526808002	0.2490072765072765	0.0	0.03502566555663901	0.025021581096347452	0.03679203679203679	0.008518133518133518	0.0	0.028248277304881077	0.03303971988182514	0.06782213925071068	0.01966872918382525	0.0	0.05584508625049166	0.1126940372223391	0.09563409563409564	0.056319633242710165	0.017682017682017683	0.11233541233541233	0.02504042504042504	0.06002535823163626	0.08956793808278957	0.0412382491186839	0.11603430353430354	0.00616943866943867	0.22245322245322247	0.024047124047124047	0.0252272938840103	0.0	0.19678538428538428	0.0	0.0076995600251414205	0.008015100120363279	0.0	0.02296851306752297	0.01103152234197476	0.005546650584818524	0.016348516348516348	0.00073771041512977	0.012799826232662053	0.014021988234022618	0.011961256526473918	0.03674716350772689
ACAGCCGAGTCACTAC-1	0.0	0.04386694386694387	0.02936719300355664	0.0035145035145035144	0.002541002541002541	0.01254107705720609	0.034042789895632704	0.21935724185724187	0.0	0.037748606332677126	0.04318856188015067	0.05432097537360695	0.0	0.0	0.04541115861870579	0.0320002188423241	0.06907378335949764	0.02064070545314827	0.0	0.0461735123897286	0.1066870406493048	0.07933034248823723	0.03980184749415518	0.030604380604380605	0.06860706860706861	0.03708873708873709	0.049970632930274185	0.10151911241020152	0.06332482147699539	0.1301975051975052	0.013352390852390853	0.21673596673596673	0.02047817047817048	0.02241133211282465	0.0	0.16975216975216975	0.0	0.009065416042160228	0.04899332530911478	0.0	0.029208378218279207	0.01264510039861054	0.00382472901556871	0.02614100486440912	0.0	0.02370682967697893	0.018015748674774464	0.016747158051505878	0.05110984688449477
ACAGCCGAGTCGCCCA-1	0.06613825363825364	0.025796950796950796	0.04483084483084483	0.0	0.006039006039006039	0.025182750989202602	0.042824661553758546	0.2007934857934858	0.026914037783603	0.08098679005758652	0.059949648734695465	0.058155689734637105	0.0	0.08627858627858628	0.043838177800441955	0.03883357041251778	0.050787050787050786	0.01928830794338571	0.0	0.054157067670581184	0.13236967010551917	0.07631214210161578	0.05494886264117033	0.0305004305004305	0.09674289674289674	0.04130944130944131	0.034503976208012085	0.10657046993680656	0.05875158184940794	0.10511954261954262	0.009781704781704781	0.19932432432432431	0.018814968814968816	0.029664566977999813	0.0	0.2091933966933967	0.0	0.01839675095489049	0.030966188860925704	0.0	0.02646096210452646	0.010519069411425106	0.005356207646283982	0.03130969088415897	0.0	0.008021224439134887	0.011168147271299134	0.010539206191380105	0.07608018171398453
ACAGCCGCATACACCA-1	0.0	0.008298683298683298	0.025893025893025893	0.0	0.0036465036465036463	0.018208034337066595	0.013423122118774293	0.23532224532224533	0.0	0.0494199952164554	0.031824830890251454	0.03695948432790538	0.0	0.13756063756063755	0.0322611435818983	0.02131159499580552	0.018010946582375155	0.021695423342266894	0.0	0.0709365810717162	0.09441094346754723	0.07977896925265346	0.06901449209141516	0.019586719586719585	0.09826749826749827	0.03944823944823945	0.05462741112965328	0.11098577633231099	0.04791873813612944	0.0994022869022869	0.009121621621621622	0.23102910602910603	0.017706167706167706	0.043767648245260186	0.0	0.17634598884598884	0.0010395010395010396	0.0036019919740849973	0.007960389539336908	0.0	0.024273893085774274	0.015267367451454815	0.004471441494342258	0.01800327332242226	0.0	0.005849132714804356	0.017810231277279986	0.01661964161964162	0.05259763710467936
ACAGCCGGTACTAGCT-1	0.0	0.01075883575883576	0.022597549870277144	0.005643005643005643	0.0013365013365013365	0.011004180359019069	0.05006292631710692	0.21213444213444213	0.0	0.04108098908983865	0.03754694408900017	0.04354796460059618	0.0	0.0	0.022811490736019038	0.023084217821059926	0.04968390682676397	0.015369969166858462	0.0	0.05740902024685809	0.0940579053786601	0.1016540832330306	0.05219970604585989	0.025506625506625507	0.10381150381150381	0.030076230076230077	0.10436963351761558	0.10137296473930137	0.0438341769863509	0.13656444906444906	0.011356548856548857	0.23648648648648649	0.0006237006237006237	0.0169966177428864	0.0	0.16973154473154473	0.0	0.009403858241067544	0.003200568990042674	0.0	0.020397777823520397	0.014140295341543391	0.001975845487295869	0.020110424365743514	0.0	0.015251186892977938	0.013901145706303299	0.013111594633333765	0.048454970990182256
ACAGCCGTCCTACGAA-1	0.0	0.02170824670824671	0.033710760983488255	0.0	0.004471504471504471	0.013547045805110321	0.02034154040843004	0.23244802494802494	0.0	0.07743592809964492	0.030117773108427313	0.05396618554513291	0.0	0.0	0.033575229801644894	0.02181493234124813	0.04363782935211507	0.016599680826579272	0.0	0.10171424022775374	0.10425500048141557	0.10088084035452456	0.07112395573934036	0.02048867048867049	0.0920997920997921	0.04908754908754909	0.04630207993436693	0.10562153928490563	0.0633671924432794	0.02702702702702703	0.00856029106029106	0.2117983367983368	0.012404712404712404	0.0321159276383157	0.0	0.18057205557205558	0.00264859168968758	0.01850553594739641	0.07052193894299158	0.0	0.02098785762152099	0.00871818656530045	0.002055196711685261	0.02115595732617009	0.0	0.0017531883203524994	0.012336575373824658	0.011885930364191234	0.0627765205229994
ACAGGGACAGGCAATG-1	0.0	0.018191268191268192	0.03166440439167712	0.0	0.0	0.01777770326157423	0.01942719668472177	0.21552494802494804	0.02851848504022417	0.06345095946865859	0.04147178913534054	0.05086591928697192	0.022435897435897436	0.02494802494802495	0.05400175211495966	0.03260203523361418	0.04198311341168484	0.030713308846886157	0.0	0.04345067520743196	0.0942593867122169	0.07011890432943065	0.053543822774592006	0.02746907746907747	0.08523908523908524	0.03832623832623833	0.04038671303245294	0.1061011506556061	0.059254383982644855	0.07419438669438669	0.009267151767151767	0.39786902286902287	0.0	0.03418717224687374	0.0	0.18774750024750025	0.005724375587389286	0.0030943286757240244	0.03906335485282854	0.0	0.03580503580503581	0.015675221603458734	0.003999301709225373	0.02280937387320366	0.0	0.01106215285319763	0.0234523859165693	0.02524986764117199	0.06362220446727489
ACAGGGACAGTCCCGA-1	0.0	0.020252945252945253	0.02783285510558238	0.0	0.0037125037125037125	0.012205754141238012	0.03462338077722693	0.22782917532917532	0.00872276959233481	0.053886170036612516	0.0356053393436571	0.038962223172749486	0.0	0.0	0.029647354175656063	0.04163657584710216	0.061754847469133185	0.012910545847416844	0.0	0.0516941057481598	0.13271914215310443	0.10022431338220812	0.05236724467493698	0.016913416913416912	0.0787941787941788	0.028327228327228327	0.04718775346578037	0.09205862374179206	0.06099159360028925	0.07484407484407485	0.009360706860706862	0.21413721413721415	0.0	0.027321810903900456	0.0	0.21975753225753225	0.006749636886623188	0.0	0.07448845606740344	0.0	0.017521710591017522	0.005996185793377681	0.003662059005570456	0.017688273007421942	0.0	0.0	0.010204811064409918	0.008903014337796946	0.053619011365490236
ACAGGGATCAATGTCG-1	0.0	0.010048510048510048	0.01842923661105479	0.0	0.003828003828003828	0.01312230344488409	0.025900611184892123	0.2580665280665281	0.0027795353882310403	0.043833827019667725	0.02595421754300259	0.0323356112829797	0.0	0.0	0.027429751958053843	0.030424554108764636	0.0703678560821418	0.015469829742473842	0.0	0.05555243393081231	0.11133715850696983	0.09289491921070868	0.06159329236252313	0.015352065352065352	0.10284130284130284	0.02092202092202092	0.05421254300178067	0.10393363660690394	0.050316934827804395	0.0816008316008316	0.011476091476091476	0.2201143451143451	0.0	0.027283023551680267	0.0	0.20486626736626737	0.007803377666391365	0.006986413963158149	0.019613743297953824	0.0	0.01692762831376693	0.010749348892874634	0.0	0.013262853688385604	0.0	0.0	0.011687259538262404	0.009664884664884665	0.0436492830859028
ACAGGGATCCTGTTAT-1	0.0	0.024826749826749827	0.04465559011013556	0.0	0.011088011088011088	0.015810475487894843	0.020678769842649443	0.22712231462231464	0.0	0.06501941015215351	0.05222486530897746	0.053326237536763854	0.0	0.05336105336105336	0.05537075537075537	0.01819673924937083	0.023081165938308796	0.023679320111159086	0.0	0.05263995804536345	0.09130492149360074	0.07640515008936062	0.058162558162558164	0.0335023835023835	0.11136521136521137	0.047021747021747023	0.04633471001184006	0.10797431094460798	0.0628898128898129	0.09537422037422037	0.014028066528066528	0.2008835758835759	0.011573111573111573	0.03449747106463524	0.0	0.1768059268059268	0.02101785663429499	0.010262050959725379	0.04855564066090382	0.0	0.02808939937652809	0.010557989887163053	0.0042571931884908985	0.025263695476461435	0.0	0.0041114593353399325	0.015718038640674743	0.014288296896992549	0.06942765393469619
ACAGGGATCGCCTAGG-1	0.0	0.005682605682605682	0.04518479063933609	0.0	0.006237006237006237	0.019784052042116557	0.02879661240865254	0.20416839916839916	0.02872186567838742	0.07083555645502548	0.051104868861878205	0.059858349332033545	0.0	0.0	0.04721034532355287	0.028454973191815298	0.05473291187576902	0.017423292812130873	0.0	0.04978133018673559	0.12439600175449232	0.09915380968012547	0.04274519659135044	0.028323778323778324	0.07186417186417186	0.0444015444015444	0.04724369074144859	0.0953006319342953	0.08190590255807648	0.10576923076923077	0.016704781704781704	0.19412681912681912	0.0	0.028919849815372205	0.0	0.20172920172920172	0.006550280522883262	0.015000241744427791	0.039528394791552686	0.0	0.028043084973778044	0.010747727206385553	0.003991366586786434	0.03427806619295981	0.0	0.017640487789741522	0.013609676933459169	0.012458409197539632	0.0800680730258195
ACATCCCCAATCAAGA-1	0.0	0.03705821205821206	0.04432226250408069	0.0	0.001155001155001155	0.013535868374578052	0.028295983145481474	0.21383056133056133	0.030303715086323783	0.0806648207090685	0.046870532851841264	0.06301001037843143	0.0	0.0	0.04657226166660129	0.03290659080132764	0.07783529212100641	0.022834784957383312	0.0	0.06753010807064862	0.10801360801360801	0.08964511069774228	0.05100028176951254	0.030095130095130096	0.10200970200970201	0.06217866217866218	0.046511844718122745	0.12405261316152405	0.08671641959685437	0.11564449064449064	0.01344074844074844	0.22167359667359668	0.017498267498267498	0.039881155552797344	0.0	0.18374830874830875	0.003460256884914419	0.018819803703524634	0.07240945398840136	0.0	0.031991816645281994	0.008607101040798388	0.006471092348954944	0.03509371594477977	0.0	0.011015608030533404	0.01727963046014622	0.014687525557090774	0.07803578226113438
ACATCCCCATCGATCA-1	0.0	0.0113998613998614	0.049514613150976786	0.0	0.003993003993003993	0.019627568014664788	0.0570022041593948	0.2280197505197505	0.030778269908704692	0.07755091715268707	0.049741998340129184	0.06794722584196268	0.008316008316008316	0.03170478170478171	0.042454791511395286	0.027048911259437574	0.05116890831176545	0.011967101171126789	0.0	0.041357625817085276	0.09423977348505651	0.1028650107597476	0.05457190072574688	0.02370692370692371	0.07872487872487872	0.03762003762003762	0.05375572191715689	0.1313147115127313	0.0685646976407846	0.19737525987525986	0.010197505197505197	0.20582120582120583	0.0	0.03583951345145375	0.0	0.2022097647097647	0.007960014809329877	0.011555383648406903	0.02486595907648539	0.0	0.02348826358727349	0.008975223873819818	0.0019282347526622336	0.02371148115828967	0.0	0.002715114655413163	0.011953623701474705	0.009540596497118236	0.07274276288360795
ACATCCCGTAACAGTA-1	0.0	0.02512127512127512	0.04344598890053435	0.0	0.020526020526020525	0.020141729819149173	0.04049534484317093	0.20654192654192655	0.022733435776914036	0.07587667654039336	0.048351370781277325	0.0563900300742406	0.0	0.0	0.04554322101491913	0.04364080679870153	0.08203572489286776	0.017767574034728655	0.0	0.0717045007585548	0.11812155208381624	0.08039537513221724	0.0637065637065637	0.03061173061173061	0.0920997920997921	0.059122859122859125	0.045341823368729196	0.09997941582099998	0.06276269999096086	0.14708939708939708	0.010265072765072766	0.2097193347193347	0.019334719334719336	0.03750736959692184	0.0	0.19458263208263207	0.005567738444450773	0.024452448871053523	0.033236677973520076	0.0	0.028203184143778204	0.007766256596209794	0.0	0.031254063168956785	0.0	0.0034753467589288484	0.013097372696226564	0.011742272611837828	0.07887728310263521
ACATCCCGTCGTTTCC-1	0.0	0.023076923076923078	0.02499097953643408	0.0	0.007689007689007689	0.0109930029284868	0.02105076519792239	0.24703568953568952	0.005830244960679743	0.02793084098393833	0.033863585265454424	0.039394934131776235	0.0	0.0	0.030881679938283713	0.024889666994930153	0.03882218167932454	0.019967359857570286	0.0	0.03661197580116499	0.09892555175574043	0.0948754422438633	0.043590505128966665	0.014988764988764988	0.09556479556479557	0.03006963006963007	0.06835535086656162	0.10302175747720302	0.0499214724758203	0.3137993762993763	0.00852910602910603	0.21257796257796258	0.0	0.02276817575325038	0.0	0.17984605484605484	0.0	0.018819803703524634	0.004240070029543714	0.0	0.023824471844273824	0.010015535756565398	0.002606687721191538	0.02040397785078636	0.0	0.01504949266143296	0.015307003845685794	0.014363623059275233	0.04537969326701721
ACATCGACAGCGGTCT-1	0.0	0.015956340956340957	0.020695520695520695	0.0	0.0	0.00788567724051595	0.021259360724243666	0.24895010395010395	0.0030733074211335082	0.03541892811804316	0.031165601259059202	0.04807567965462702	0.02408177408177408	0.0	0.03907870134285229	0.029268337163074004	0.10138317281174423	0.019072418889436272	0.0	0.03475304826656178	0.10529093547961473	0.07045810993179415	0.06457471842087227	0.020601020601020602	0.09702009702009702	0.021717321717321717	0.06846722541789807	0.12725962824972725	0.0681692352888005	0.09641372141372141	0.012084199584199585	0.251039501039501	0.009147609147609148	0.02892760728581624	0.0	0.20322245322245322	0.0	0.0	0.047352007878323665	0.0	0.023441949184523442	0.010228787529879574	0.0028328387107013062	0.019684168620338834	0.0	0.00823843361156794	0.014728746820437365	0.013394067741893828	0.04495650270298158
ACATCGACATCTAACG-1	0.0	0.01282051282051282	0.04177075995257813	0.008563508563508564	0.01866151866151866	0.009757896854671048	0.024151885355898736	0.21794352044352044	0.0	0.08374882711165897	0.037821738756318196	0.057088004456425506	0.021973896973896973	0.0	0.038309862838164725	0.028516978516978517	0.06657049514192372	0.012200109180896005	0.0	0.0802335599632897	0.10538900161541671	0.11520771783929679	0.06463944925483386	0.018356118356118355	0.10810810810810811	0.057928257928257926	0.05029693370500545	0.10087276918960088	0.0872954894694025	0.05067567567567568	0.010847193347193347	0.2149168399168399	0.0	0.04157228410959754	0.0	0.18962643962643963	0.004058325976134195	0.01113233089977276	0.1058923295765401	0.0	0.01953095517451953	0.00728056149272998	0.0009482471314532383	0.018912082741869975	0.0	0.0017997331430167252	0.00988653567450129	0.00990216207607512	0.07339741846784101
ACATCGAGTCAGCTTA-1	0.0	0.021725571725571727	0.03721585539767358	0.0	0.006831006831006831	0.020186439541278252	0.036977033632552024	0.22987006237006238	0.013807285546415981	0.05958272772432065	0.04176878943234084	0.05154068311963049	0.0	0.022695772695772696	0.037663933890348986	0.026620345041397674	0.05906063048920192	0.014709938314695862	0.0	0.05211552508849806	0.10723621100979591	0.1080461027829449	0.04880704880704881	0.024173124173124172	0.09542619542619543	0.04066924066924067	0.05203565069035921	0.1294991869249295	0.07398535659405224	0.08900727650727651	0.013154885654885654	0.21725571725571727	0.0	0.03362863437490303	0.0	0.18445780945780946	0.0015948509099194031	0.003940434172992313	0.04601159864317759	0.0	0.02280955746302281	0.010811783822704259	0.002682071384361461	0.02569196186217463	0.0	0.0003723585813138052	0.012517839165403635	0.010955114215983781	0.06796008204458909
ACATCGATCGAGTCTA-1	0.0	0.029833679833679835	0.03445301627119809	0.0	0.0	0.023019918181208503	0.03237054909295712	0.22334719334719336	0.020903010033444816	0.06812641436535243	0.042031093432962595	0.06680493522598786	0.0020212520212520213	0.0	0.04550791720603042	0.022538935696830433	0.03264881836310408	0.029369470815033487	0.0	0.050425165290030154	0.08381801778028193	0.0880548564759091	0.04689939305323921	0.036397236397236396	0.06119196119196119	0.0352011352011352	0.05858497338317966	0.08990346020048991	0.060550935550935554	0.16489085239085238	0.011642411642411643	0.20634095634095634	0.01774081774081774	0.029276693455797934	0.0	0.1686136686136686	0.012844245720958049	0.023243726732098825	0.020297625560783454	0.0	0.03865480103103865	0.01816532120744289	0.006848010664804558	0.03585574862170607	0.0	0.02010736339094548	0.021990787033766977	0.023280626541496107	0.06875347720418143
ACATCGATCGCCCAGA-1	0.0	0.00615038115038115	0.024003024003024002	0.0	0.000825000825000825	0.0064549661323854875	0.03484935926407498	0.263007623007623	0.004158004158004158	0.04263564108696852	0.02780561191776145	0.052074525758736286	0.0	0.0	0.031035970658612168	0.025637378268957216	0.06839492553778267	0.016430393374583678	0.0	0.046159465078384	0.10382885854583968	0.09668271510376773	0.06262898570590879	0.01746781746781747	0.10582120582120583	0.02782232782232782	0.05748487362837139	0.09706469607459707	0.04467029738768869	0.11265592515592515	0.009922037422037422	0.2047817047817048	0.009043659043659044	0.021658857479753	0.0	0.20304301554301554	0.0027909890923589553	0.0027317120340376155	0.037586169165116534	0.0	0.021003295755771003	0.010348792330071582	0.003495421434352732	0.01423868445145041	0.0	0.0	0.013467984814689686	0.011000847957369697	0.045145439511636694
ACATGCACACGCAGTC-1	0.0	0.017411642411642413	0.04199756017937836	0.0	0.021417021417021415	0.02495361366329108	0.027054839763869864	0.2143953568953569	0.01787489830968092	0.0662221956469744	0.037459509422126246	0.0463050463050463	0.0	0.0	0.05381869532812929	0.024512163985848195	0.03010310153167296	0.027489238834161066	0.0	0.05755651701597648	0.08838433366735253	0.08403909982857351	0.0585775970391355	0.029277179277179276	0.10055440055440056	0.04160974160974161	0.03136682733095289	0.11479590786521479	0.06764101057579318	0.002208939708939709	0.011850311850311851	0.21725571725571727	0.01243936243936244	0.019727247339187636	0.0	0.1808071808071808	0.007433144419445789	0.0	0.04612101980523033	0.0	0.03020899803078021	0.014004884519705113	0.004534922473853772	0.025417844566780735	0.0	0.0006826573990753095	0.021411679004802214	0.018481273916056525	0.06789245521639888
ACATGCACATCAGTCA-1	0.0	0.01178101178101178	0.04217453308362399	0.0	0.0058245058245058245	0.020952093532738695	0.029297241671823612	0.2332172557172557	0.01627045105305975	0.08578413335050503	0.03991461935387169	0.07144372933846618	0.0	0.0	0.0435243661658756	0.027585074953496005	0.05857270142984429	0.017892161990972603	0.0	0.058408720570882734	0.09501538746821765	0.10215012583433636	0.05277466815928354	0.030016380016380018	0.1386001386001386	0.039633039633039636	0.04346792463384391	0.1006957452502007	0.08240587996022779	0.13032744282744282	0.01331081081081081	0.19854469854469856	0.0	0.029625779625779627	0.0	0.1920766920766921	0.0	0.00031426775612822125	0.03329138855454645	0.0	0.02586001843427586	0.010664210352197872	0.004713462728729904	0.030018189592657677	0.0	0.005399199429050175	0.013433093662320024	0.012647262647262647	0.06840349093870221
ACATGCAGTAACGTTC-1	0.0	0.015471240471240471	0.025475507293689113	0.01687951687951688	0.008382008382008381	0.007533588178749469	0.024944548355919593	0.2506930006930007	0.0	0.04429378323183633	0.03282963563337395	0.04663496768759927	0.0	0.0	0.036827102864838715	0.023290294342925923	0.019071661928804787	0.017626818175766026	0.0	0.04180713978011275	0.08679566226736038	0.07348178137651822	0.048155932771317383	0.022757722757722757	0.09854469854469855	0.036036036036036036	0.06365195827079236	0.1158971614417159	0.05117000361565579	0.10369022869022869	0.013877338877338878	0.21621621621621623	0.017706167706167706	0.02861730846805474	0.0	0.18462899712899714	0.002022043117933529	0.0	0.0007112375533428165	0.0	0.024188125673274188	0.011422348785843325	0.0018568186507117806	0.02084296765147829	0.008483669773992354	0.011046637912309554	0.014723640798139365	0.01263434959087133	0.04790628734290706
ACATGCAGTCGCTTGG-1	0.0	0.007692307692307693	0.035678081132626584	0.0	0.004108504108504108	0.011183019247535377	0.025956236658577797	0.23556999306999307	0.00013558709210883125	0.06291511048148216	0.04356744543660432	0.05589431905221379	0.0	0.0	0.03878711803240105	0.022655651603020025	0.04720183291611863	0.015249185423018908	0.0	0.06240752186698133	0.10036801546235509	0.10202246781194149	0.060877445492830105	0.022407022407022407	0.08676368676368676	0.04274824274824275	0.05379767487390806	0.11744097486671744	0.06624841815059207	0.0971933471933472	0.012858627858627859	0.21283783783783783	0.0021483021483021483	0.02428863996028175	0.0	0.18875606375606377	0.005909492210862074	0.008050089445438283	0.04138855454644928	0.0	0.022021069050772023	0.010633398308905329	0.002535271619241085	0.022068788026234836	0.0	0.01855586930213796	0.013159070465660724	0.010800695583304279	0.06449368421199407
ACATGCATCTGATTCT-1	0.0	0.015384615384615385	0.024039105857287676	0.0	0.0005445005445005445	0.012479601189278608	0.029352867145509286	0.24886347886347887	0.01706137575702793	0.04192270895810719	0.03269085044785979	0.04984962879699722	0.0	0.0	0.0335490788320977	0.02820877557719663	0.0680342823199966	0.02057698489537465	0.0	0.051591092131632675	0.10778538137028704	0.08471386366123208	0.05457951611797766	0.019323169323169322	0.12397782397782398	0.025654225654225656	0.05907908598491558	0.09181778884749182	0.04838764349633915	0.16515072765072766	0.004890852390852391	0.21647609147609148	0.037733887733887736	0.027562292487665622	0.0	0.19261706761706762	0.0	0.015592515592515593	0.06882591093117409	0.0	0.024518044320024517	0.00921117925798113	0.0015989271714462554	0.021743064296255787	0.0	0.003785645576690353	0.014433874032727901	0.012483159222289658	0.05235989743031996
ACATTTCGTAGTCACT-1	0.0	0.012023562023562024	0.04417449871995326	0.0	0.004768504768504768	0.017783291976840365	0.025559905158567365	0.2323076923076923	0.0	0.08917171085312678	0.04027407298435336	0.06937135884504306	0.0	0.0	0.05008695197374443	0.024276908487434804	0.03587339301625016	0.017666762406012178	0.0	0.07344402614672885	0.09380115040492398	0.10003829740671846	0.06334864027171719	0.02728952728952729	0.10200970200970201	0.05684915684915685	0.054939727585467495	0.10254420452440255	0.07257864051342312	0.10408004158004158	0.012104989604989605	0.21543659043659044	0.0	0.031805628820554196	0.0	0.17666361416361417	0.0006407883120211887	0.0	0.09300798774482985	0.0	0.026378625388526377	0.008816298597889861	0.004078652933614766	0.02622411133049431	0.0	0.01183789989760139	0.013507130985641014	0.011331206983380896	0.07641204120077359
ACATTTCGTCAGGCAA-1	0.04443866943866944	0.007882882882882882	0.017692135873954056	0.0	0.0006765006765006765	0.0016710258645742516	0.027190426855978694	0.25466909216909217	0.0	0.03017772708038195	0.04496501225473188	0.054838239048765364	0.01411988911988912	0.0	0.03388773388773389	0.025272641062114746	0.024184309898595612	0.02487194069993704	0.0	0.024730291622183515	0.10023607193418514	0.07959660064923223	0.03816073046842278	0.021442071442071442	0.09355509355509356	0.017473517473517473	0.06340024053028537	0.08922418229348922	0.04495559522733436	0.32965176715176714	0.009802494802494802	0.21543659043659044	0.018364518364518363	0.021092562137338258	0.0	0.18720918720918722	0.002406516105146242	0.0	0.011051537367326841	0.0	0.0328975205212829	0.01667255879424366	0.015425878021297868	0.02601969623246219	0.0	0.03414838489465355	0.021030854841743093	0.02209477752956014	0.0382935171667566
ACATTTCGTGGTAATA-1	0.0	0.009736659736659737	0.027116372570918024	0.0	0.0	0.015776943196298035	0.02102295246107955	0.24952702702702703	0.0	0.05137250933711111	0.03421193608109496	0.04213875266506845	0.0	0.0	0.028414335961505773	0.02305503884451253	0.027514956086384657	0.01659397450797268	0.0	0.04408982787361166	0.0958534071741619	0.10040485829959514	0.05437390052774668	0.020119070119070118	0.10311850311850312	0.02947892947892948	0.05510287797283313	0.10712624276980713	0.05472916478351261	0.10524948024948025	0.006897089397089397	0.21101871101871103	0.0077616077616077615	0.022372544760604463	0.0	0.19063706563706564	0.003645373508387207	0.0	0.013540868804026699	0.0	0.02468786379677469	0.011673710191650909	0.0025074986907047975	0.019557498280902537	0.0002682583327744618	0.01368417786328234	0.01462237135589571	0.014250633815851206	0.04791256199706904
ACATTTCGTGGTCAAG-1	0.0	0.007501732501732502	0.029150701877974604	0.0	0.003993003993003993	0.01945990655668075	0.021735653842677255	0.2184927234927235	0.02088041218476001	0.036582617334829724	0.038421290757739354	0.03981272402325034	0.0	0.11191961191961192	0.04472077302265982	0.030451909399277822	0.044337901480758626	0.025464446781921623	0.0	0.049999063512577026	0.0927081587458946	0.05931538826275668	0.04360192821731283	0.02298977298977299	0.12196812196812197	0.029073029073029073	0.0517746100705742	0.09212449311459213	0.05544099701708397	0.11447505197505198	0.009381496881496882	0.22245322245322247	0.0018711018711018712	0.04738262947218171	0.0	0.1912104412104412	0.0	0.011772953633418749	0.01474450158660685	0.0	0.030237587168280237	0.01680472624310378	0.002150418180952532	0.019480423735742883	0.0	0.0011636205666056413	0.02005985960140688	0.019994253689905865	0.04537272142905946
ACATTTCGTTGCATGT-1	0.0	0.013028413028413028	0.02832081922991014	0.0	0.007458007458007458	0.018694252565220306	0.018877895132075734	0.2220911295911296	0.0	0.07187275771346568	0.030028950589698254	0.04738765265081055	0.0	0.0	0.05078910550608664	0.0322646533172849	0.0810174381602953	0.018264023753502254	0.0229989604989605	0.08823350377404432	0.11745470236036273	0.09677025203340993	0.06020729097652175	0.030621180621180622	0.09847539847539848	0.06463716463716464	0.047961552445857376	0.12565817912352567	0.06395473650908433	0.2173856548856549	0.014438669438669439	0.2195945945945946	0.021101871101871103	0.01648462469357992	0.0	0.1897151272151272	0.0	0.009790649325533047	0.0626709705657074	0.0	0.022709495481772708	0.009576869561268938	0.002682071384361461	0.023169948701863594	0.0	0.013699692804170415	0.012412314704578315	0.009983406722537157	0.06042701113123648
ACATTTCTCAAGCCGC-1	0.0	0.02033957033957034	0.02384151475060566	0.0	0.004884004884004884	0.01480450673999061	0.026467295698064927	0.2592117117117117	0.006575973967278315	0.045445973543318675	0.03279216363328513	0.04422272843325475	0.0	0.0	0.037462571424835577	0.029011197432250065	0.03958589672875387	0.019011551490965947	0.0	0.03923414058549193	0.09706942725810651	0.08323485428748587	0.05283559129712976	0.019201369201369202	0.11351351351351352	0.025030525030525032	0.061941209923272705	0.11422984294271422	0.05246090572177529	0.03859147609147609	0.008731808731808732	0.216995841995842	0.0	0.030308437024854935	0.0	0.19502607002607003	0.005325662859909435	0.0	0.04185359448517343	0.0	0.024554638416024555	0.009266316598609891	0.004888035422386567	0.018173507535209663	0.0	0.0	0.014045816338079949	0.011976859802946759	0.047927900040576094
ACCAAACGTAGCGATG-1	0.04560810810810811	0.01779279279279279	0.03711963711963712	0.0	0.008646008646008646	0.013211722889142245	0.04814732406705651	0.21117290367290367	0.011728283467413902	0.07691387779883355	0.04172160246926602	0.054614423035475666	0.0	0.0	0.03341178624197492	0.03421235000182368	0.052123552123552123	0.018060498389867098	0.0	0.07070948287164504	0.12315145334013258	0.11832986832986833	0.07044237813468583	0.026196476196476196	0.10228690228690229	0.039735339735339735	0.07088185115090945	0.11178855931331179	0.057110413088673956	0.1719074844074844	0.011917879417879418	0.2149168399168399	0.0	0.038104694821112735	0.0	0.19250363000363	0.0	0.006962239520379055	0.002079002079002079	0.0	0.02467757170727468	0.007589492768899945	0.004364317341416578	0.02385624726050258	0.0	0.0029788686505104415	0.011308562884494116	0.010446124576559359	0.07235303714176954
ACCAAACGTGGTAACG-1	0.0	0.012006237006237007	0.03672617308980945	0.0	0.0052635052635052635	0.02447857286566964	0.01909344384260772	0.21293485793485795	0.0086775738949652	0.058812301068938234	0.03550125045452148	0.04337388547914864	0.0	0.0	0.050668811046169535	0.020881205091731407	0.041707327421613136	0.031646291939064125	0.0	0.04880504204828529	0.07311276179200707	0.060032096874202134	0.05036820421435806	0.03145803145803146	0.09792099792099793	0.04281094281094281	0.045010861154358914	0.12182334657582182	0.07523953719605894	0.10291060291060292	0.008035343035343036	0.2603950103950104	0.0	0.037437552362925494	0.0	0.16602935352935352	0.0055534987041836355	0.007747908910699608	0.03906335485282854	0.0	0.03533903286378534	0.01910589937110998	0.0011426576312072495	0.020832914449935725	0.0	0.01430477549880535	0.025942848292418493	0.025679226766183286	0.060647321210701495
ACCAAACTCCATTTCA-1	0.0	0.007328482328482329	0.05528599164962801	0.0	0.028116028116028115	0.02619430845237297	0.039233341908927195	0.19292273042273042	0.028925246316550666	0.09483377182492227	0.051075723972920234	0.06446232762022236	0.0	0.0	0.04883693562938846	0.04329248276616698	0.06597649454792312	0.011797813719131195	0.0	0.07848232848232849	0.12066235651141312	0.0917751759857023	0.05128585897816667	0.03805203805203805	0.06576576576576576	0.07488367488367488	0.051149977158945766	0.10644696486280644	0.059005807647111996	0.14604989604989604	0.012827442827442827	0.0	0.021067221067221066	0.05406956899494213	0.0	0.1841009966009966	0.0008686241562953892	0.028223661944592176	0.0982875588138746	0.0	0.02326984257677327	0.006877572400193305	0.0015076732633984543	0.032370638753617474	0.0	0.008409097961336768	0.011870650839132215	0.008647443430052125	0.08484308484308484
ACCAAACTCCGAGATT-1	0.0	0.026871101871101873	0.06561055651964742	0.005544005544005544	0.01735801735801736	0.028860125634319184	0.04360689477746334	0.17338011088011088	0.04483413179065353	0.11845022353871912	0.06661133763937502	0.07007099112362271	0.0	0.0	0.04776343832947606	0.0465587044534413	0.06480970766685053	0.018542682312124217	0.0	0.07464741248525032	0.13790238318540204	0.07643432906590801	0.055283939899324515	0.03227073227073227	0.07865557865557865	0.0632973632973633	0.03538498829978651	0.08387641258928388	0.06592922353791919	0.10524948024948025	0.012224532224532224	0.19516632016632016	0.0	0.04695596859775964	0.0	0.20853545853545855	0.0016090906501865405	0.02386017502296572	0.06841558157347631	0.0	0.022245779671522244	0.00906117325774112	0.004523019790195363	0.03586915289042949	0.0	0.008781456542650572	0.009865686083451126	0.008890101281405629	0.09436103802300985
ACCAAACTCGCCACTT-1	0.05938149688149688	0.013201663201663202	0.027073417982508893	0.0	0.0	0.022578409675183868	0.031424916040300656	0.18853776853776855	0.0035252643948296123	0.030925155925155927	0.04208660750716826	0.04660678344888871	0.0	0.0	0.030766615672276048	0.026837363679468942	0.024269167126309985	0.016689079818082563	0.0	0.056128373695941265	0.08006119326874044	0.07199547725863516	0.0488413180720873	0.02116802116802117	0.10166320166320167	0.028974028974028974	0.10306909185832952	0.10091187912970091	0.03943324595498508	0.3998180873180873	0.004781704781704782	0.19334719334719336	0.030076230076230077	0.02733732584478853	0.0	0.1543225918225918	0.0	0.02170864961562636	0.03364700733121786	0.0	0.02145042986627145	0.013541082183827893	0.0005237180809699893	0.021239734005691454	0.0	0.017361218853756168	0.014334306597916914	0.013250409989540425	0.0514228824087979
ACCAACAAGGTATTGA-1	0.0	0.022955647955647956	0.020994484630848267	0.0	0.0	0.007209442693313661	0.0240162982637899	0.25566008316008315	0.007886649190997018	0.03838564568653064	0.029790240070613903	0.04472672893725525	0.0	0.0	0.02551942363263118	0.037097421307947624	0.05237812380669524	0.014998107404328814	0.0	0.04483199415631848	0.1127724901309807	0.08699529489003173	0.051586666971282356	0.015506415506415506	0.13527373527373526	0.02007062007062007	0.05591396847002228	0.09934542310779934	0.04748655428003254	0.11421517671517671	0.007972972972972973	0.21647609147609148	0.013617463617463618	0.03995097278679368	0.0	0.2104989604989605	0.006322444678609062	0.014214572354107238	0.021692745376955903	0.0	0.020403495651020405	0.00923793708505097	0.0021028074463188967	0.019147327657965955	0.0	0.014475439848574178	0.011717470170192232	0.009914537088450132	0.0404624559554137
ACCAACATCATCGACA-1	0.0	0.037075537075537075	0.04849057576330303	0.0	0.0020295020295020296	0.02294167616748262	0.04055444690896196	0.2104106029106029	0.030755672060019886	0.07467389104557245	0.05847436221267997	0.06461982777772252	0.022984522984522984	0.0	0.053279985355457055	0.039572163256373784	0.05316305316305316	0.017816077742884698	0.0	0.04640061058979978	0.12269678307414157	0.09473501841922895	0.047778970855893936	0.04052689052689053	0.08995148995148995	0.053766953766953764	0.0406850451693501	0.1161956320372162	0.0876824776281298	0.08380977130977131	0.016543659043659044	0.20893970893970895	0.014102564102564103	0.03144878518012846	0.0	0.19305638055638055	0.004798792470025346	0.0026954503698689747	0.09060072217966955	0.0	0.026742851000276742	0.008803325105977212	0.004217517576296202	0.03489868383485405	0.0	0.0	0.011635348311566077	0.01230614274092535	0.07869740968332517
ACCAACATCTTTGCAT-1	0.0	0.02014899514899515	0.01938454665727393	0.0	0.0029865029865029863	0.015167773232289362	0.019333328697877194	0.24995322245322246	0.013852481243785592	0.04287481831729619	0.028205313252042223	0.04303401671822724	0.0	0.0	0.03887472378038416	0.0313053944632892	0.06476727905299334	0.018575018117561577	0.0	0.03969770185986402	0.11633674841222011	0.09757267388846336	0.045437237744930054	0.021102921102921102	0.11157311157311157	0.022126522126522125	0.0768904468456038	0.12713612317572714	0.06618627406670885	0.14488045738045738	0.0046465696465696465	0.23024948024948025	0.02255717255717256	0.023761131970087192	0.0	0.1936854436854437	0.012217697149203998	0.011603732533965093	0.05107232738811686	0.0	0.020351463420770353	0.00767868552579941	0.004376220025074987	0.016841793437538118	0.0	0.0026995997145250875	0.012281685634121164	0.010659728051032399	0.04725790641283599
ACCACAAAGTATTAGG-1	0.0	0.01826056826056826	0.04483428119791756	0.011088011088011088	0.008382008382008381	0.013608521673037803	0.03352477767193486	0.2308835758835759	0.016496429539907802	0.06693742755689658	0.047579725149818605	0.06729069886964624	0.016256641256641256	0.0	0.04411930072307431	0.027628843418317103	0.0689040689040689	0.016340043329979285	0.0	0.054360753685078006	0.09571789760469006	0.12231644600065653	0.04461096768789077	0.023926373926373926	0.06562716562716563	0.04743754743754744	0.03646644229603871	0.10972190774170973	0.08036924884750972	0.12487006237006237	0.012952182952182952	0.2130977130977131	0.0	0.028307009650293233	0.0	0.186004686004686	0.004328881041209809	0.00806217666682783	0.056050990261516574	0.0	0.026013827994026014	0.00863710224084639	0.0027177794353366873	0.023261097729182837	0.0	0.01041052533589847	0.012819094480985598	0.0120914631784197	0.07114481762369086
ACCACAAAGTGTTCAC-1	0.0	0.022713097713097714	0.024295115204206113	0.0	0.0	0.014195336775981938	0.02866797850075442	0.24226611226611228	0.0	0.04413049877651647	0.03849484690606186	0.04529372950425582	0.0	0.0	0.032631179800991124	0.02172010066746909	0.046926046926046926	0.01759828658273306	0.0	0.044539341836639136	0.11367113253905707	0.11065215012583433	0.044919391073237225	0.0203973203973204	0.07214137214137215	0.028617628617628618	0.060710589858571924	0.10022436755110023	0.06037862695471391	0.20296257796257797	0.009054054054054054	0.1936070686070686	0.0	0.019238526701213267	0.0	0.1767048642048642	0.0	0.007506164482908669	0.02068059962796805	0.0	0.02458094042252458	0.01088070549849021	0.002090904762660488	0.021802043078638825	0.0	0.011279362025630683	0.014917669645463342	0.013507595029334159	0.05627179570841543
ACCACAACACAGGATG-1	0.0	0.011070686070686071	0.02353052353052353	0.005247005247005247	0.006732006732006732	0.006885297207877853	0.022333627684798255	0.23706687456687456	0.01254180602006689	0.05794988317112211	0.03634506438244756	0.04331254331254331	0.0	0.0	0.04039801775650832	0.033681657365867895	0.08422079850651279	0.02191987187412622	0.0	0.07836058511734187	0.1228875662837927	0.07607688660320239	0.06154379231302308	0.025817425817425816	0.106999306999307	0.0426030426030426	0.04660041207126409	0.09955332331569955	0.05539580131971436	0.08095114345114345	0.008248440748440748	0.2045218295218295	0.01909216909216909	0.02529711111800664	0.0	0.20304920304920304	0.004129524677469883	0.01768360489290722	0.0613852719115877	0.0	0.02446200961052446	0.013470538821552863	0.012581136626938154	0.028018272699123763	6.706458319361545e-05	9.30896453284513e-05	0.01598738131689421	0.015331564244607724	0.05596503483827427
ACCACAACATATTCGG-1	0.0	0.02176022176022176	0.030255493891857527	0.0	0.0	0.015793709342096438	0.03691097838255029	0.22837491337491336	0.019953900388683	0.05308584622743915	0.04874413285628239	0.05709960973118868	0.0	0.0	0.050710652597445054	0.01946967210125105	0.016886588315159743	0.03965606115651861	0.0	0.0291528534771778	0.07297368618123336	0.06802348907612066	0.03980565519027057	0.02817887817887818	0.08038808038808039	0.03634623634623635	0.054972357662940625	0.08822996644778823	0.04670692850040676	0.21530665280665282	0.006683991683991684	0.29521829521829523	0.013028413028413028	0.02390852390852391	0.0	0.16777216777216777	0.0071056303933016264	0.005173330754726104	0.018929861035124194	0.0	0.04747054747054747	0.022275485614019156	0.005471266921648601	0.029065816299858854	0.0	0.02111583454867037	0.03129353415886367	0.03228048880222793	0.06071355367130015
ACCACAACATGGGATG-1	0.0	0.01831254331254331	0.03427604336695246	0.039105039105039104	0.0014355014355014355	0.01231193973129457	0.042848997698496025	0.2421933471933472	0.014620808099068969	0.07535002667746031	0.04223233195195812	0.0615659826186142	0.0	0.0	0.04140221498712065	0.04211620527410001	0.04841104841104841	0.01701529103175947	0.0	0.055835721376261915	0.11179717783491368	0.12472735893788525	0.06510398818091126	0.02643272643272643	0.07137907137907137	0.04776754776754777	0.050068523162693564	0.11083139498981083	0.0690251288077375	0.09992203742203742	0.007312889812889813	0.2066008316008316	0.00017325017325017325	0.046948211127315606	0.0	0.18943875193875193	0.0	0.00662379732147174	0.06141262720210089	0.0	0.022885032786022885	0.010369063411185096	0.0034676485058164445	0.02651230310804779	0.0	0.010363980513234245	0.012710166005294945	0.00985050985050985	0.06699587685503179
ACCACAAGTGTTATCG-1	0.0	0.018624393624393623	0.029941066304702668	0.0	0.0	0.015626047884112402	0.036055736724633046	0.2363063063063063	0.008541986802856368	0.055095854874615935	0.03554982526945144	0.05225357856936804	0.0	0.0	0.04325631872801684	0.02976073239231134	0.02503288217573932	0.015399451812992527	0.0	0.05769699012942256	0.11739407965823061	0.09038552722763249	0.06599879676802754	0.026975576975576974	0.1155925155925156	0.03687093687093687	0.06582418914257479	0.12048331652292048	0.06564957516044473	0.17229729729729729	0.01694906444906445	0.21231808731808732	0.0	0.026895150029478388	0.0	0.1955788205788206	0.0	0.013598124063240343	0.022021008863114127	0.0	0.022161727607272162	0.006817570000097301	0.0009601498151116472	0.02312102312102312	0.0	0.006888633754305396	0.012443801842082644	0.009781640216422825	0.061414920569850144
ACCACAAGTTAAGCAA-1	0.0	0.03322938322938323	0.045138399683854226	0.006336006336006336	0.007359007359007359	0.03309078309078309	0.04016159200105689	0.1920079695079695	0.023569556178251832	0.06417079094070245	0.056278780577846	0.07948121106015843	0.0	0.0	0.051313432445507914	0.028874420979684137	0.04304382875811447	0.04214877133449869	0.0	0.04718491880654043	0.09289359289359289	0.06910493489440858	0.05209309055462902	0.0514059514059514	0.07803187803187803	0.05844305844305844	0.03676477443293587	0.07527222576727527	0.06479368164150773	0.2396049896049896	0.009152806652806654	0.3305613305613306	0.03884268884268884	0.031154001303255036	0.0	0.16648516648516648	0.009739982342722069	0.011905913068703767	0.012255170149906992	0.0	0.050393500888550394	0.02473071895848807	0.007502658266017045	0.03883551755892181	0.0	0.01005368169547274	0.03354826850528856	0.03488838814925772	0.07447456743231391
ACCATTTCACTGATTG-1	0.0	0.008922383922383922	0.04694764694764695	0.0	0.013629013629013628	0.03145328951780565	0.03539170763251031	0.21837144837144837	0.022078098165054686	0.07670689750335768	0.04670537848107942	0.057953426374479006	0.0	0.0	0.045313092482903806	0.0325163219900062	0.05706648563791421	0.021538499580585582	0.0	0.06148976419246689	0.12598823919578636	0.10216289163657585	0.041393464470387546	0.031648081648081645	0.06313236313236313	0.05603735603735604	0.04157538014040256	0.09428171507379428	0.08065737141824099	0.1033004158004158	0.011216216216216216	0.19256756756756757	0.020997920997921	0.023000899866571507	0.0	0.1906927531927532	0.010295332213140433	0.008485229415461974	0.10668563300142248	0.0	0.028626303378778625	0.010837730806529559	0.002221834282902985	0.028249496334602716	0.0	0.027973438421199617	0.015647405332219085	0.013230502360937143	0.07620846353240719
ACCATTTCATGTGCTA-1	0.0	0.013201663201663202	0.032794969158605525	0.0	0.0	0.017844767844767843	0.016924050368866423	0.23347366597366598	0.0	0.045797840045627654	0.031182255481320902	0.03858919648393332	0.0	0.01437976437976438	0.048541429673505145	0.02073348652296021	0.049005049005049005	0.03947441001420873	0.0	0.05556882246071435	0.09370486728977295	0.08624758361600467	0.05883652037498192	0.020876120876120875	0.08503118503118504	0.04220704220704221	0.044209093536447794	0.0908935592103909	0.06285309138570008	0.08783783783783784	0.00857068607068607	0.3453742203742204	0.007241857241857242	0.02066590126291619	0.0	0.17322542322542323	0.004670634807621109	0.005294202968621573	0.014881278039172776	0.0	0.03796694638278797	0.02303362404766461	0.0012656520290108076	0.015418930312547334	0.0	3.102988177615043e-05	0.03176499021771228	0.03279055452968496	0.050838642387938164
ACCATTTGTCCTGTCT-1	0.06094074844074844	0.029192654192654193	0.04109895018985928	0.0	0.0036135036135036135	0.01868307513468804	0.04878701701444176	0.22116250866250867	0.015004971526710657	0.060141574522105494	0.0541623064987551	0.06175332491121965	0.0007796257796257797	0.0	0.04501235633311105	0.03251449830397199	0.03975561118418261	0.020246969469293347	0.0	0.0426382723680021	0.1126262824376032	0.0967356019987599	0.04156100309946464	0.03195468195468196	0.07581427581427581	0.03879153879153879	0.046651687907293286	0.09082357300179082	0.060223266745005874	0.21101871101871103	0.009007276507276507	0.1904885654885655	0.02428967428967429	0.022403574642380613	0.0	0.19073194073194072	0.0	0.0	0.0	0.0	0.02912832863327913	0.012404279954981983	0.003297043373379251	0.030744030744030745	0.0	0.0	0.015003195518954831	0.013603904908252735	0.06817411746989212
ACCCAAAAGAAAGTCT-1	0.0	0.016649341649341648	0.02923832923832924	0.0	0.0	0.009908792166856683	0.01760198582941058	0.24193173943173943	0.016180059658320527	0.05904917851820507	0.03277550941102343	0.04161485740433109	0.0	0.0	0.03414924358320585	0.02928657402341613	0.03687046544189401	0.016492211826155102	0.0	0.0714680376842539	0.10898178822707125	0.10516103147682095	0.05612163304470997	0.016893466893466894	0.09501039501039502	0.03861003861003861	0.05342475970278661	0.0964965727341965	0.059745887191539365	0.08952702702702703	0.006585239085239085	0.2014033264033264	0.017498267498267498	0.02445154683960654	0.0	0.19064325314325314	0.0030615441574345682	0.004568969685248755	0.022130430025166868	0.0	0.019432036758769432	0.009030361214448578	9.52214692672708e-05	0.016325058878250368	0.0	0.008145343966239489	0.012147227046940514	0.010071107897194854	0.0524805102269891
ACCCAAAAGAGAGGTA-1	0.06847713097713097	0.024705474705474705	0.024609542791360975	0.0033165033165033163	0.0038445038445038444	0.011389801712382358	0.026724563513861172	0.22873700623700624	0.0	0.048056225047375487	0.052222089605267176	0.05944387523334892	0.0	0.0	0.032087239634409445	0.029974103658314186	0.04194068479782766	0.014604371420473891	0.0	0.05504907194096383	0.14092816923005602	0.11954809060072218	0.04765331688408612	0.02337092337092337	0.10069300069300069	0.024664224664224663	0.04944389025106514	0.0958913978715959	0.0512264982373678	0.12681912681912683	0.010166320166320165	0.18477130977130976	0.03804573804573805	0.023955068731188134	0.0	0.18971925221925223	0.0067638766268903255	0.009512643233573466	0.038324762008972536	0.0	0.021895276845771895	0.008542233581235141	0.0029439304248464553	0.024787173723343936	0.006538796861377506	0.0059887671827970335	0.011648964371027408	0.0118052237617455	0.06109351883999772
ACCCAAACAGTTTCGA-1	0.0	0.002616077616077616	0.03402862493771585	0.0	0.007194007194007194	0.01613462097333065	0.050316717540797806	0.21152806652806652	0.0	0.05735194009530293	0.03789390705278556	0.06133221922695607	0.0	0.0	0.03232129081185685	0.03361235729656782	0.08719080147651576	0.014905855253522225	0.0	0.07366175947257028	0.1137513684683496	0.09740489477331582	0.062027369719677414	0.023995673995673997	0.13236313236313235	0.04364254364254364	0.07975723222359994	0.10416006257590416	0.050288687516948385	0.15917359667359668	0.007193347193347193	0.2079002079002079	0.04383229383229383	0.031479815061904615	0.0	0.17698123948123948	0.0	0.03216409611758449	0.04871977240398293	0.01600831600831601	0.022437898675522438	0.011613707791554906	0.0017973052324197361	0.022804012165714295	0.0	0.01722158438576349	0.01367605522333316	0.010486477877782226	0.06151949813921645
ACCCAAAGTACTGCCG-1	0.0	0.01573111573111573	0.021642239824058006	0.0	0.009223509223509223	0.014351820803433706	0.015901932289892156	0.2382137907137907	0.0	0.03373778816256692	0.04206995328490656	0.055028897134160294	0.0	0.0	0.041559120804403826	0.021490316227158333	0.025160168017310875	0.028282417120477504	0.0	0.03289177951340114	0.08526226450754752	0.06578035525403947	0.03261672492441723	0.0304006804006804	0.09265419265419265	0.020717420717420717	0.05425449595853183	0.10776023548300775	0.06301975051975052	0.1272089397089397	0.012385654885654886	0.22193347193347193	0.017914067914067914	0.019742762280075713	0.0	0.17102885852885852	0.002050522598467804	0.01484310786636368	0.03679286574023416	0.0	0.03508630488828508	0.01712338763820823	0.009295995937217312	0.029582550859146604	0.0	0.022294970056164085	0.02305113766431818	0.02420821442560573	0.04589421490829942
ACCCAAATCCATCGTC-1	0.0	0.025814275814275815	0.029013247195065376	0.0	0.0	0.013094359868553417	0.026196121513847266	0.24484927234927234	0.013400524270089488	0.06209638842382205	0.03557897015840941	0.04534678218888745	0.0	0.0	0.03731612599537128	0.0238775212459423	0.04690483261911833	0.01769624505214624	0.0	0.05601365398662696	0.10923497715950546	0.10853849801218222	0.061037368729676425	0.018834918834918835	0.09667359667359668	0.033795333795333796	0.055312642756588946	0.13636812745723637	0.07304754587363282	0.13136694386694386	0.012754677754677755	0.22219334719334718	0.016805266805266804	0.0368402271387346	0.0	0.200009075009075	0.0	0.0	0.04406937301674144	0.0	0.02421843015902422	0.010272573065084766	0.005153862024091032	0.02042542468074383	0.0	0.0	0.013410542063837193	0.013068013068013067	0.058644312165438924
ACCCTCACAAGTGCAG-1	0.0	0.03362785862785863	0.03908352090170272	0.0001485001485001485	0.002211002211002211	0.015754588335233497	0.033549113816672346	0.20756756756756756	0.000655337611859351	0.07466239214026825	0.04741040722349134	0.08270250375513534	0.0	0.0	0.052351625936531594	0.03270598533756428	0.05522084093512665	0.038675525409285705	0.0	0.05684244535595887	0.09815885287583401	0.08619469672101251	0.05169328246251323	0.03533988533988534	0.08828828828828829	0.04832194832194832	0.054082022691888165	0.0985920421563986	0.07043184488836662	0.09862266112266112	0.009443866943866943	0.20296257796257797	0.027581427581427582	0.024172277903621187	0.0	0.1727902352902353	0.0072195483154387265	0.004593144128027849	0.03720319509793194	0.0	0.04255035690679255	0.024136370860239814	0.02078208566758185	0.03672769630216439	0.0	0.015747665001396346	0.029009440184225285	0.030083117039638778	0.07180226194310702
ACCCTTGGTACTAAGA-1	0.0	0.017636867636867636	0.02035360217178399	0.0	8.25000825000825e-05	0.010897994768962511	0.03462338077722693	0.255987525987526	0.021061194974238452	0.036690707044689345	0.038432393572580485	0.043695517379727905	0.0	0.0	0.030783613802481728	0.02290914396177554	0.04798676227247656	0.015905412062777114	0.0	0.039449532692775936	0.1014021674399033	0.09309734836050626	0.05680701834547988	0.020025620025620024	0.10637560637560638	0.030317130317130316	0.05614704045197319	0.10346637574360347	0.04023829431438127	0.02403846153846154	0.007338877338877339	0.21465696465696466	0.02428967428967429	0.028687125702051074	0.0	0.19291613041613043	0.0073334662375758265	0.005874389595319828	0.015510449720976037	0.0	0.02234870056652235	0.01015581163787092	0.0038009236482518926	0.01886181673415716	0.0	0.008843516306202873	0.013345014777679534	0.012101686014729492	0.044929312534946336
ACCCTTGTCAAGATAG-1	0.0	0.018711018711018712	0.033829315647497464	0.0012375012375012374	0.000495000495000495	0.009461694945565913	0.033928062356156	0.22424636174636176	0.0	0.0738574687689732	0.03619378853023713	0.0569885306727412	0.0	0.0	0.03378574510649982	0.030192945982419665	0.08097500954643812	0.01777328035333525	0.0	0.06349384727763106	0.10550846399903004	0.12020644125907284	0.0666004127542589	0.028264978264978265	0.0643104643104643	0.04868494868494869	0.06964190820693063	0.1289001873160289	0.07047986531682184	0.0	0.009402286902286902	0.22557172557172558	0.019022869022869024	0.030479101374623764	0.0	0.18223855723855722	0.012174977928402586	0.0	0.035507167086114455	0.0	0.021863257011771862	0.012627261847230646	0.002729682118995096	0.01914196595047659	0.0	0.0013032550345983183	0.014600670761129213	0.011275250405685189	0.061748174424230765
ACCCTTGTCAGATTGC-1	0.0	0.018277893277893278	0.018266009175100083	0.0	0.001188001188001188	0.011836898933673127	0.026773235803336137	0.2551178101178101	0.005400885835668444	0.0347312935808511	0.031476480074610916	0.041266699161436	0.0	0.0	0.02344826684449326	0.02517416201626728	0.03010310153167296	0.018048134699552815	0.0	0.04978367140529303	0.1089051183390806	0.12029397818871503	0.0400912323989247	0.014416514416514417	0.10942480942480942	0.01922911922911923	0.05870617081379413	0.0963010230336963	0.045890581216668176	0.16995841995841995	0.011117463617463618	0.204002079002079	0.004608454608454608	0.02166661495019704	0.0	0.17683686433686432	0.007376185458377239	0.0068534545278731325	0.011543932596564176	0.0	0.02451003936152451	0.010740429617184688	0.0	0.01882428478173159	0.0	0.006205976355230087	0.016011209420951543	0.015166922775618428	0.04173133046372483
ACCCTTGTCTGTAACG-1	0.0	0.017706167706167706	0.06245425336334427	0.0	0.021945021945021945	0.017537388505130442	0.018450274303117114	0.18150207900207901	0.0	0.09626423564476662	0.04082366231898942	0.06826388405335773	0.0	0.0	0.051202290824932335	0.024993617098880257	0.04520768806483092	0.02139964582782515	0.0	0.06870539978648087	0.08960213677194809	0.09344749607907503	0.04644627721550799	0.03579033579033579	0.08821898821898821	0.062997062997063	0.05416592860539049	0.10457174615590457	0.08693109915936002	0.11863305613305614	0.009802494802494802	0.22167359667359668	0.0	0.040718962360753404	0.0	0.1557147807147807	0.003275140261441631	0.007711647246530968	0.041935660356712985	0.0	0.029102598409529102	0.010536097119560458	0.0012378791004745203	0.03389939560152326	0.0	0.0090141806559717	0.016567765851433474	0.012204990465860032	0.08448752110723942
ACCGTTCAGGCGACAT-1	0.0	1.7325017325017324e-05	0.02090857545403	0.0	0.006666006666006666	0.013927078443207475	0.024624701882226967	0.23872661122661124	0.0	0.05977590933343146	0.027940233547710185	0.044549334023018236	0.0	0.0	0.028003765739614796	0.022586351533719955	0.0415163986592558	0.015163590643920012	0.02027027027027027	0.06858365642149426	0.10879100501742012	0.11152751942225626	0.06466991082375698	0.011098511098511099	0.086001386001386	0.02966702966702967	0.05724714020678146	0.11721043206191721	0.061036789297658864	0.06639812889812889	0.008653846153846154	0.21205821205821207	0.0	0.018773078474571013	0.0	0.1840948090948091	0.0	0.0	0.03017288543604333	0.0	0.01680698215351681	0.007771932498921578	0.0043484470965387	0.014012822523460821	0.0	0.0	0.010264806826411411	0.009557275861623688	0.05354022959656762
ACCGTTCAGTGGTCAG-1	0.0	0.014223839223839223	0.03575883575883576	0.0	0.001782001782001782	0.0115742293161648	0.021826045237416474	0.23722453222453221	0.0	0.04558166062590841	0.04682195803691131	0.036526773368878634	0.0	0.0	0.04471031263484094	0.03505489294962979	0.06362170647884934	0.027096453903407244	0.0	0.053119907849637577	0.10225623433170603	0.0741729583834847	0.05869182792259715	0.02844872844872845	0.10679140679140679	0.04987294987294987	0.04626478841725479	0.11938617978221938	0.07426218024044111	0.10628898128898129	0.009662162162162162	0.21803534303534303	0.003049203049203049	0.03459831818040773	0.0	0.2008072633072633	0.0017230085723236408	0.004182178600783252	0.058376189955137325	0.0	0.025352847135025353	0.013635950843439142	0.004713462728729904	0.01709245326266603	0.0	0.0	0.019475645550144118	0.019495486886791234	0.054353843086237454
ACCGTTCCACCATATG-1	0.0	0.028395703395703395	0.03270734179825089	0.013167013167013167	0.0021285021285021286	0.01001497775691324	0.039017793198395205	0.21657137907137908	0.020066889632107024	0.051475999484849044	0.05520458324196642	0.050690182269129636	0.0259009009009009	0.0	0.04793864982544228	0.043135645767224715	0.160295303152446	0.02238113262815916	0.0	0.04945121837013729	0.10827571204929695	0.05944851734325419	0.05504024734793966	0.0350941850941851	0.0884961884961885	0.039253539253539256	0.060869078806298535	0.13231716103003233	0.08350470035252644	0.11083679833679834	0.004688149688149688	0.21751559251559252	0.08031878031878031	0.024242095137617527	0.0	0.18247368247368248	0.000726226753624014	0.01926703089493787	0.08231206915417441	0.0	0.033442429482033444	0.013095118399330568	0.004828522004094523	0.03221246838268115	0.0	0.025382443292891053	0.0179910695670008	0.016202657507005332	0.06011746152591223
ACCGTTCTCACCTTGC-1	0.10732848232848233	0.03484060984060984	0.05934262297898662	0.013711513711513712	0.021153021153021152	0.030967071289651933	0.036723242408861136	0.18724878724878724	0.023976317454578323	0.11167276875241477	0.05368349760873126	0.0774088405667353	0.008547008547008548	0.0	0.06226022829796415	0.04050953787795893	0.09741609741609741	0.018804221914926398	0.0	0.0897412485250323	0.13163149955602785	0.10947040157566473	0.05524967063428602	0.03882798882798883	0.06153846153846154	0.07158037158037157	0.03132487437420173	0.09807537926349807	0.07455030281117238	0.09017671517671517	0.007915800415800416	0.1904885654885655	0.009216909216909217	0.022620783814813666	0.0	0.1849156849156849	0.015222282345570017	0.003964608615771407	0.06242477295108874	0.0	0.027286616395527288	0.009228206966116483	0.005626001809207916	0.03335116101073548	0.0	0.013808297390386942	0.011832781173755386	0.010189477580781928	0.09975166313194482
ACCTACCAGAGTCCGA-1	0.0	0.013322938322938323	0.035231353413171594	0.0	0.005082005082005082	0.018275098920260212	0.021113343855818773	0.23525987525987527	0.012925969447708578	0.06950858278291906	0.03298923859671523	0.05037683985052406	0.0	0.0	0.03892048797709175	0.017961483750957435	0.01661080232508804	0.016349553860990275	0.0	0.05295836376917458	0.09475506645317966	0.10712514133566765	0.06556852710698864	0.019975219975219977	0.11683991683991685	0.03748143748143748	0.06283154489432516	0.10442971532080443	0.0663953041670433	0.1563149688149688	0.01550935550935551	0.2104989604989605	0.0	0.03319421603003692	0.0	0.18285524535524536	0.0	0.0	0.009109311740890687	0.0	0.025026359184775027	0.009464162350277795	0.0010712415292567965	0.021726308960351513	0.0	0.012706736587333602	0.014454723623778065	0.011826745522397696	0.06589014335493208
ACCTACCAGCATGCAG-1	0.0	0.03648648648648649	0.04345629800175255	0.0	0.0166980166980167	0.037869134643328195	0.016701548474123726	0.2064795564795565	0.006124016993582211	0.05648262285430427	0.042341972248514305	0.04103625156256735	0.0	0.0	0.06953150538056198	0.025374767480030636	0.03491874920446349	0.027383671939939094	0.0	0.06340956340956341	0.09601209601209601	0.08878433088959405	0.05053955053955054	0.04328209328209328	0.09036729036729037	0.061782661782661785	0.04867475271062715	0.09517095160659517	0.0707284416523547	0.055613305613305616	0.005862785862785862	0.2627338877338877	0.0	0.01848605206814162	0.0	0.1579195954195954	0.009597584940050693	0.03088285065029251	0.06242477295108874	0.0	0.03273113174103273	0.014913839796835117	0.000920474202916951	0.029400252804508125	0.0	0.012148198715362895	0.018371042726343587	0.017883507013941796	0.06994426712736572
ACCTACCAGGTCACTT-1	0.0	0.0202009702009702	0.03568839023384478	0.0	0.0005445005445005445	0.016056378959604767	0.020150327842635533	0.2261070686070686	0.005852842809364548	0.06118337534266738	0.024867529540426737	0.035747562063351536	0.0	0.0	0.03596150577282653	0.035587409271619797	0.05095676524247953	0.015452710786654063	0.0	0.07702140810248918	0.11377633075746284	0.09519823467191889	0.05184939800324416	0.017203217203217203	0.1343035343035343	0.03762003762003762	0.05811882941927785	0.11640559066301641	0.06691787941787941	0.0	0.007650727650727651	0.22505197505197505	0.011988911988911988	0.05465913674868899	0.0	0.19203544203544204	0.0009540625978982143	0.0026591887057003335	0.04852828537039063	0.0	0.018227290504518226	0.010244193551525844	0.00341607020996334	0.01295723636149168	0.00033532291596807725	0.004204548980668384	0.01243061128447948	0.010657037830950875	0.058976868836023766
ACCTACCCAGAACTCT-1	0.0	0.013756063756063756	0.023980687617051254	0.0	0.0	0.02325464422238616	0.028702744421807966	0.24215523215523216	0.0	0.05112413298254006	0.030077525404628207	0.04349822770875402	0.0	0.0	0.03827848167470809	0.025389356968304338	0.05405405405405406	0.01975812817532854	0.0	0.0551544267760484	0.10002567549737361	0.0989222015537805	0.05542863235170927	0.02122997122997123	0.08212058212058213	0.0335016335016335	0.058379870039062864	0.11244313620551244	0.061339035523818135	0.09394490644490644	0.0075415800415800415	0.21725571725571727	0.02577962577962578	0.03364414931579111	0.0	0.17605311355311357	0.0011249394811038646	0.0014746410095247305	0.0313491629281103	0.0	0.024108647871024107	0.00941551175560536	0.0035946104648394723	0.01890068911345507	0.0	0.011558630961616037	0.015541029867677433	0.014604128734563517	0.05154419238926281
ACCTACCTCTGCGGAC-1	0.0	0.00965003465003465	0.03386196113468841	0.0	0.009982509982509982	0.013871191290546129	0.025118377961187325	0.22989778239778239	0.011321522191087409	0.07246150166504149	0.037122261421326845	0.04243883191251612	0.0	0.0	0.0389740974646635	0.026343144764197395	0.025266239551953836	0.018376248019431916	0.0	0.05833848401415969	0.09720315380692739	0.08103366524419156	0.05583224813994045	0.017364917364917364	0.11358281358281358	0.05146025146025146	0.04131433952061755	0.1057018175830057	0.05786179155744373	0.029495841995841997	0.0058004158004158	0.2091995841995842	0.0	0.047266267415521146	0.0	0.1981033231033231	0.0	0.01232896581733791	0.0352336141809826	0.0	0.023314441631273313	0.011006386201394002	0.003019314088016378	0.018073645733220203	0.0	0.01031743569057002	0.015307003845685794	0.012488539662452705	0.0636019861371974
ACCTGAAGTCTAATCG-1	0.0	0.02804920304920305	0.020207556571192935	0.0	0.005676005676005676	0.01245724632821407	0.02477071875065186	0.2517359667359667	0.0	0.04021167184883999	0.040286563651049635	0.0473727315832579	0.0	0.0	0.028125367748009257	0.036858518437465806	0.05869998727141584	0.017709559795561627	0.0	0.052333258414339494	0.11475164305352985	0.09029981398402451	0.0462102000563539	0.022668472668472668	0.09348579348579349	0.029419529419529418	0.06588944929752105	0.10230954488380231	0.048204035975775106	0.20854989604989604	0.010249480249480249	0.19932432432432431	0.0	0.02757004995810966	0.0	0.19148475398475398	0.0	0.011821302518976938	0.05334281650071124	0.0	0.024263600996274264	0.01034635980033796	0.0021583533033914712	0.02357408740387464	0.0	0.008890061128867099	0.013813917825379144	0.012520822303430998	0.04789722395356198
ACCTGAAGTGTCCGTG-1	0.07094594594594594	0.012075537075537076	0.021709248981976254	0.0	0.007953007953007954	0.010853285046833434	0.013979376855631036	0.2387837837837838	0.0	0.04542987507589277	0.029983151478478583	0.03965853965853966	0.0	0.0	0.03270047987029119	0.031896268738374	0.09406423692137977	0.01614793060355732	0.0	0.05428817590979753	0.11353383994893429	0.08373636794689426	0.06251094712633175	0.016955416955416955	0.09722799722799723	0.025254925254925256	0.05587201551327112	0.10563800662810564	0.05934760010846967	0.07705301455301455	0.00883056133056133	0.224012474012474	0.03343728343728344	0.025475532938219504	0.0	0.1997079497079497	0.0020647623387349415	0.005680994053087076	0.04705109968267863	0.0	0.018944306073018943	0.00922334190664924	0.002598752598752599	0.016239271558420493	0.0	0.004809631675303317	0.012289770169426329	0.010315379880597272	0.04439666411497398
ACGATCAAGCCGAATG-1	0.0	0.025571725571725573	0.02516107970653425	0.0	0.011088011088011088	0.011177430532269241	0.008830543947600803	0.23571552321552322	0.010304619000271175	0.02695113425201921	0.03162775592682135	0.024298129561287456	0.0	0.0	0.049767910145268636	0.018297041981252506	0.04957783529212101	0.028512571970943427	0.0	0.04731602704575678	0.09581952978179394	0.07300397563555458	0.04498792960331422	0.026875826875826875	0.1458073458073458	0.03756393756393756	0.05123854451208711	0.0997920997920998	0.06094922263400524	0.08913721413721414	0.007671517671517671	0.21647609147609148	0.015280665280665282	0.015949359232941322	0.0	0.16533222783222784	0.008344487796542592	0.026640235942561524	0.028668344457818143	0.0	0.03295584236178296	0.01598577456611778	0.00021028074463188968	0.01781293270654973	0.0	0.005042355788624445	0.022991141902316686	0.02300676213719692	0.0407085618353224
ACGATCAAGTTCCTGA-1	0.0037681912681912684	0.03605336105336105	0.030934176388721844	0.0	0.0	0.01225046386336709	0.03803391763257984	0.20634615384615385	0.006417789026484678	0.04824710687542546	0.050438699971410254	0.07711041921568237	0.0	0.0	0.045038507302658244	0.025909107488054858	0.04395604395604396	0.029462674018941173	0.0	0.04031812477758424	0.09408286766777332	0.08687675529780793	0.04475566014027552	0.030403830403830403	0.07096327096327096	0.04351054351054351	0.05637545099428508	0.08600481669788601	0.04985367892976589	0.19152806652806653	0.010031185031185032	0.19776507276507277	0.009702009702009701	0.0233499860365532	0.0	0.1519012144012144	0.0050978270156352345	0.020512014698061208	0.01365028996607944	0.0	0.041521719739541524	0.016696884091579878	0.01087111774134675	0.03991791225833779	0.0	0.021364073602879573	0.022135457665543624	0.022641968294142206	0.06684877107412318
ACGATCACAGGTTCAT-1	0.0	0.03224185724185724	0.017235099053280873	0.004306504306504306	0.0	0.012077213690116917	0.02374512407957224	0.23924636174636174	0.0	0.03089295899030412	0.03605361549286783	0.03539774592406171	0.0	0.0	0.030000392264543208	0.0269048400627348	0.07081335652764224	0.02874843314001594	0.0	0.03685312131258077	0.09440916044689629	0.07591457854615749	0.04884893346431808	0.01671076671076671	0.06396396396396396	0.022294822294822294	0.07682984813029656	0.12415553405652416	0.06353385157732984	0.22739085239085238	0.0044906444906444905	0.22791060291060292	0.022765072765072766	0.01939367611009402	0.0	0.17677292677292678	0.0	0.006950152298989508	0.01906663748769012	0.0	0.03098890970178099	0.017404750244063818	0.00299947628191903	0.017569645229219697	0.0	0.006764514227200795	0.02419105714234654	0.02548553092031353	0.037645833420481306
ACGATCATCAAATGCC-1	0.0	0.017775467775467776	0.029982302709575435	0.0	0.0019305019305019305	0.01768269510204994	0.027117418421766248	0.23623527373527373	0.0008813160987074031	0.044061505344691186	0.03680166764278914	0.03744359007516902	0.0	0.0	0.03744818839158462	0.033942444468760255	0.0605456319742034	0.013444086637133298	0.0	0.04537515686164335	0.10988577969710045	0.08386402596928913	0.04901647209339517	0.02881097881097881	0.10990990990990991	0.03731973731973732	0.0649012240940492	0.11977933760111978	0.06151134412003977	0.09368503118503119	0.006886694386694387	0.2151767151767152	0.024462924462924463	0.027298538492568344	0.0	0.19123519123519123	0.0038447298721271325	0.009125852149107962	0.02172010066746909	0.0	0.021329211923271328	0.008272222780803124	0.002547174302899494	0.020275296871041553	0.0	0.008440127843112918	0.013279061989663709	0.011417832070005983	0.050002719016803525
ACGATCATCACCCATC-1	0.0	0.01023908523908524	0.02665246301609938	0.0	0.004075504075504076	0.012138689558044397	0.041465314040564874	0.2430162855162855	0.016067070414896502	0.05198195131823451	0.0432732208433143	0.05042491884597148	0.0	0.0	0.03523189372245976	0.04679943100995733	0.06480970766685053	0.016643429269229817	0.0	0.04913983630199847	0.11869925077472247	0.08432177116387643	0.05643005643005643	0.021266721266721265	0.12051282051282051	0.035504735504735506	0.047253013620726626	0.11227228751981227	0.0525004519569737	0.24012474012474014	0.00816008316008316	0.2091995841995842	0.03229383229383229	0.040206969311446926	0.0	0.2091129591129591	0.003887449092928545	0.005572209060581154	0.035151548309443045	0.0	0.023485976456273486	0.010801242860525232	0.00023011855072923776	0.024755003478407735	0.0	0.001582523970583672	0.013264169424627877	0.013007752138186921	0.054862090073357676
ACGATCATCTAAGCCA-1	0.0	0.03963963963963964	0.03626054535145444	0.0	0.0	0.01999083450696354	0.042052858106369814	0.19465349965349965	0.012790382355599747	0.05527293801630085	0.04645695299900907	0.05003365529681319	0.003407253407253407	0.0	0.053181919219655066	0.02930845825582668	0.09737366880224023	0.037084413571147334	0.0	0.0546627708789871	0.09511345360401964	0.06298282087755772	0.042558619481696404	0.03373128373128373	0.08426888426888426	0.04382074382074382	0.05639409675284115	0.10554949465840555	0.06798280303715086	0.23193866943866945	0.014235966735966736	0.3552494802494803	0.014414414414414415	0.027771744189654637	0.0	0.17610880110880112	0.006379403639677613	0.006950152298989508	0.08318743845059634	0.0	0.04276191652429276	0.020826508736025116	0.004717430289949374	0.027784368209900125	0.0	0.02150370807087225	0.029523446428890553	0.03218633109937458	0.06343326765861977
ACGATCATCTCGCTCA-1	0.0	0.019282744282744284	0.03053212144121235	0.0	0.0005445005445005445	0.01581606420316098	0.019201218197873716	0.2225987525987526	0.0	0.049718966754364984	0.035044647194179906	0.04275880591670066	0.0	0.0	0.04110147883732789	0.025458657037604405	0.05409648266791124	0.017801811946368214	0.0	0.04648255323931	0.09421124515464138	0.07066418645366014	0.048947933563318176	0.02407022407022407	0.11968121968121968	0.025337425337425338	0.06268237882587659	0.11169387208991169	0.0664348504022417	0.12837837837837837	0.01248960498960499	0.2047817047817048	0.0	0.05401526670183387	0.0	0.19423613173613175	0.00518326545723806	0.0058018662669825465	0.04885654885654886	0.0	0.02564845881677565	0.011503433110297384	0.00258684991509419	0.02133624474050006	0.0	0.007198932572066901	0.013549681171457675	0.010364341886081017	0.054240202127526074
ACGATCATCTCTATAC-1	0.0	0.02823977823977824	0.038279411006683736	0.0028215028215028215	0.010873510873510874	0.010657680012518721	0.03130323531661324	0.22144837144837146	0.011683087770044292	0.06420758743767593	0.04850819804090832	0.05576500313342419	0.0	0.0	0.03368375632526576	0.023589378852536747	0.02431159574016717	0.014048005356331066	0.0	0.054887527860500836	0.12302485887391548	0.1284276179013021	0.05258809104962951	0.018033768033768032	0.10408870408870409	0.038052338052338056	0.04735556529278502	0.11036825096231037	0.06278529783964566	0.09277546777546777	0.016055093555093554	0.204002079002079	0.0014206514206514206	0.02798895336208769	0.0	0.19338638088638088	0.004257682339874121	0.010092829860271721	0.04015756647335595	0.0	0.021220573200771222	0.009039280490138524	0.008439002713811873	0.022434724562384135	0.0	0.0014118596208148447	0.01135451708517611	0.009661118356770531	0.07024823926232376
ACGATGTCACGCTGTG-1	0.0	0.01334026334026334	0.030927303654576382	0.0	0.006633006633006633	0.01663760534728277	0.019305515961034355	0.2350935550935551	0.003932025671156106	0.05439212186999798	0.046243223813317275	0.045310308468203206	0.0	0.0	0.03669896311405745	0.025879928511507458	0.06994356994356994	0.013692311496520096	0.0	0.06729598621490514	0.11849598642051472	0.09375934639092534	0.06284221668837053	0.024297024297024298	0.10048510048510048	0.03991023991023991	0.05846843739220421	0.1317922644655318	0.07364638886378017	0.10667879417879418	0.01158004158004158	0.21231808731808732	0.0	0.02217860799950352	0.0	0.1843134343134343	0.003104263378235981	0.009186288256055698	0.04549184812342707	0.0	0.0210993552577711	0.009179556371444048	0.0015790893653489073	0.02302920388026771	0.0	0.008083284202687188	0.009902704745111622	0.00959816720686286	0.05665733834747919
ACGATGTTCAGGTAAA-1	0.0	0.0038288288288288288	0.028270991907355544	0.0	0.007227007227007227	0.015788120626830306	0.01447652952669675	0.22928967428967428	0.0	0.05106893823707983	0.02647327413682554	0.035996246522562315	0.0	0.0	0.04173825494580211	0.031628186891344785	0.0524841953413382	0.03399824625808157	0.0	0.06676218838381001	0.10962189264076057	0.07947806105700843	0.04896697204389512	0.0227010227010227	0.08253638253638254	0.03883773883773884	0.038279742315616754	0.08131574072168131	0.044478215673867845	0.007796257796257797	0.007765072765072765	0.2260914760914761	0.0029106029106029108	0.038104694821112735	0.0	0.19373081873081874	0.0	0.01771986655707586	0.03561658824816719	0.0	0.0348038442097848	0.020190807632305293	0.00692736188919395	0.020859722987382562	0.0	0.02257423899214944	0.025802007177365343	0.025440873266960224	0.048768703698281166
ACGATGTTCCGCGATG-1	0.0	0.024445599445599445	0.03300286936650573	0.0	0.0002805002805002805	0.009785840431001721	0.024242276750637955	0.24248094248094249	0.03710566754045015	0.056503320883851856	0.03546100275072238	0.050383471436103014	0.023215523215523216	0.0	0.043843407994351394	0.02689754531859795	0.04391361534218677	0.019334909545339556	0.0	0.047138094435391735	0.10507340696019941	0.08996243206769522	0.04351054351054351	0.030015330015330015	0.13527373527373526	0.035405735405735404	0.043402664478897665	0.10465202445400465	0.05245243152851849	0.11161642411642411	0.00801975051975052	0.216995841995842	0.048406098406098406	0.022170850529059483	0.0	0.1896986271986272	0.0	0.018698931489629166	0.04122442280337017	0.0	0.027065908254027066	0.010988547650014108	0.0008331878560886195	0.02390115156072603	0.0	0.014739193843671455	0.01359691187771417	0.012958790132703176	0.05771775490085349
ACGCACGAGCGCACAA-1	0.0	0.015557865557865558	0.03950447586811223	0.0	0.008728508728508728	0.01994053606956833	0.024503021158539553	0.2171985446985447	0.008700171743650004	0.08155023641749305	0.040511395651582564	0.0651785388627494	0.0	0.0	0.0475215418611645	0.029881095670569353	0.07081335652764224	0.018503689134979164	0.0	0.06592871457736323	0.12385752951790688	0.10043403727614254	0.06153236922467692	0.03481593481593481	0.06264726264726264	0.05544335544335544	0.05735435331847888	0.11915975381321917	0.07480452860887643	0.1609927234927235	0.011091476091476092	0.21855509355509356	0.016424116424116425	0.030758370310609115	0.0	0.18856425106425106	0.0	0.006285355122564425	0.06983805668016195	0.0	0.023775298527773776	0.009843636988722792	0.004471441494342258	0.028644252048507367	0.0	0.0045458776802060384	0.01229232318057533	0.011758413932326977	0.075178723066047
ACGCACGCAACTAGAA-1	0.0	0.02493069993069993	0.03131561313379495	0.0	0.005412005412005412	0.009780251715735587	0.04365209047483295	0.2425987525987526	0.01267739311217572	0.05248330358949828	0.043124720694814156	0.06684638263585632	0.0	0.0	0.04020842322729115	0.02486413539045118	0.02730281301709873	0.018495129657069273	0.0	0.04059907100447641	0.10004350570388307	0.09354597512492249	0.049854165238780626	0.02756042756042756	0.10921690921690921	0.029254529254529253	0.05709797413833288	0.0858010333257858	0.060488791467052334	0.11330561330561331	0.01211018711018711	0.21023908523908524	0.008523908523908524	0.023931796319856022	0.0	0.18202818202818202	0.003047304417167431	0.012643233573466132	0.023470839260312945	0.0	0.030922582902780923	0.010850704298442208	0.004288933678246655	0.02901823114589072	0.00620347394540943	0.006857603872529245	0.01626906354700051	0.016579826362435057	0.061463026251758646
ACGCACGGTGTGAATA-1	0.05171517671517672	0.01211018711018711	0.017508290235562964	0.0	0.0	0.010791809178905954	0.0217321772505719	0.25438149688149686	0.011457109283196239	0.0521636340220411	0.031416802444839825	0.04607459870617765	0.0	0.0	0.034056407641313305	0.0238629317576686	0.06614620900335186	0.012824000015216849	0.0	0.05082083122623663	0.11281884866790527	0.09101469890943575	0.06957422342037727	0.016157416157416157	0.10942480942480942	0.027581427581427582	0.05352264993520599	0.12442724521932443	0.05906512699990961	0.07861226611226611	0.013555093555093555	0.21205821205821207	0.008454608454608454	0.0258866788717535	0.0	0.2050869550869551	0.0	0.006829280085094039	0.05129116971222234	0.0	0.018166109750268167	0.0074978674822668585	0.004094523178492644	0.015605249647802839	0.0	0.005895677537468582	0.011000499539181488	0.009262965784704915	0.04876521777930229
ACGCACGTCAACCGAT-1	0.0	0.02325017325017325	0.04986168622532259	0.0	0.016335016335016335	0.02181834439898956	0.036737148777282555	0.1976732501732502	0.022123293862424297	0.0776866042352768	0.056042845762471934	0.05806118964013701	0.0	0.0	0.04272022385229932	0.0455556771346245	0.11281768424625567	0.012967609033482775	0.0	0.060024161375512725	0.1428966240286995	0.11556698398803662	0.03566668951284336	0.026002226002226004	0.0884961884961885	0.05642675642675642	0.04229324184481135	0.1314876186163315	0.0941963075115249	0.10018191268191268	0.010046777546777547	0.2091995841995842	0.0026334026334026333	0.03157290470723306	0.0	0.1900162525162525	0.0	0.008074263888217376	0.04341284604442499	0.0	0.02166999444227167	0.007751661417808063	0.004526987351414833	0.026318611424994403	0.0	0.013172184813975859	0.010739241398267187	0.00869855761160109	0.08022703093125629
ACGCACGTCAATCTCT-1	0.0	0.02234927234927235	0.054040308585763135	0.0	0.009735009735009735	0.029916392819618626	0.045943164672261665	0.2059996534996535	0.010259423302901563	0.09448650488473498	0.05551823776122842	0.05339752708173761	0.0	0.0	0.04326808666431308	0.03875332822701244	0.059654631083202514	0.01776186771612206	0.0	0.05956996497537038	0.13341452020697303	0.09467666046613415	0.06215302369148523	0.027835527835527837	0.11205821205821206	0.05401445401445402	0.03789750426521727	0.1327041435952327	0.08449618096357227	0.14332120582120583	0.01590956340956341	0.19412681912681912	0.0	0.036902286902286904	0.0	0.21206027456027457	0.003730811949990032	0.0	0.04975927344348397	0.0	0.020557876993520557	0.007864368628799205	0.005979114757740712	0.025590089419876654	0.004158004158004158	0.003723585813138052	0.010823490766184177	0.008670579322753235	0.08007434767998148
ACGGAAGAGTGATAAC-1	0.0780925155925156	0.019525294525294525	0.016968780605144243	0.022176022176022176	0.0	0.009456106230299778	0.03619480040884723	0.2544837144837145	0.0	0.03422764152852648	0.03068679236903536	0.04089367247261984	0.0	0.0	0.023299206318074243	0.026910311120837437	0.06364292078577793	0.0157522925135002	0.0	0.04848429510591673	0.12063739422229988	0.10879563774300616	0.06455567994029532	0.01583821583821584	0.11711711711711711	0.021384021384021384	0.08048441680728677	0.11913299438051914	0.04050664376751333	0.17476611226611227	0.010098752598752599	0.216995841995842	0.027477477477477478	0.02905172681292084	0.0	0.1950033825033825	0.003218181300373081	0.009053328820770682	0.04259218732902943	0.0	0.02097184770452097	0.009752011702089705	0.0011704305597435368	0.015679643339217807	0.0	0.014366835262357651	0.011739596266816896	0.009804776109123935	0.04071762522466748
ACGGAAGCATCTATCT-1	0.0	0.01696119196119196	0.020097592824865552	0.0	0.0026565026565026563	0.01032794581181678	0.01104860971081707	0.2461954261954262	0.000542348368435325	0.03744273545158501	0.03477262823057216	0.030046056361845836	0.0	0.0	0.02642163208200944	0.03160812634496845	0.06005770291484577	0.0145149724289706	0.0	0.049910097207394505	0.11830342019021264	0.0799759273443484	0.05421016959478498	0.014316764316764317	0.11566181566181566	0.020948420948420948	0.05449222938012176	0.12517856775282518	0.06169212690951821	0.11629417879417879	0.008050935550935551	0.21153846153846154	0.0	0.04394607006547305	0.0	0.21157352407352406	0.0	0.012099308610936518	0.02913338439654229	0.0	0.018034599717768034	0.00863710224084639	0.003745377791179318	0.015085164021334235	0.0	0.012768796350885903	0.0103477796887539	0.008371426849687719	0.04401739613007219
ACGGAAGGTGGTCTAT-1	0.0	0.021846846846846846	0.015924125015034107	0.0	0.001947001947001947	0.003381172736011446	0.022340580869008964	0.25283957033957033	0.0	0.027500781925560686	0.028530070586145352	0.031839900260952896	0.0	0.0	0.021777219890427437	0.026899369004632162	0.06519156519156519	0.019746715538115356	0.0	0.04293326590623888	0.11156360212963987	0.09167487325382062	0.05075278152201229	0.012745962745962746	0.10540540540540541	0.023535623535623537	0.07168361876882057	0.10520573886910521	0.046382084425562686	0.10641891891891891	0.008887733887733888	0.2149168399168399	0.013582813582813583	0.029664566977999813	0.0	0.19485900735900735	0.0	0.00211526374317072	0.02754677754677755	0.0	0.023663800891523663	0.014979518099642904	0.0043127390455634735	0.012313161249331461	0.0	0.0	0.01774044897254066	0.01667667428536994	0.03695910738164259
ACGGAAGGTTGCTCGG-1	0.0	0.01632016632016632	0.018140581776945414	0.0	0.000792000792000792	0.012630496501464243	0.021106390671608063	0.23493243243243242	0.018259061737322606	0.03716676172428385	0.03132936777796591	0.040683119630488054	0.0	0.0	0.02680474378587586	0.02455228507860087	0.044740973312401885	0.01582457254918371	0.0	0.05026830364668203	0.10802252311686274	0.08599226757121493	0.05323159169313015	0.021006321006321008	0.09792099792099793	0.026637626637626637	0.07346428871092549	0.10286325929890286	0.04978588538371147	0.145010395010395	0.010155925155925156	0.21023908523908524	0.012231462231462232	0.03359760449312688	0.0	0.19057312807312807	0.0	0.0053062901900111205	0.03260750629171682	0.0	0.02026969848752027	0.010645560957573437	0.0019837806097348083	0.019582966391477028	0.0	0.015809724764948647	0.011369409650211942	0.010246510246510247	0.040714836489484374
ACGGAAGGTTTCGCTC-1	0.0	0.013686763686763687	0.009661346024982389	0.0	0.0	0.012792569244182147	0.02715566093492515	0.25044178794178795	0.0	0.02561496145566942	0.02581126880192301	0.027970370075633234	0.0	0.0	0.022221786372729768	0.021019805230331545	0.05759684331112903	0.025367439365609538	0.0	0.0509870577438145	0.09899330654047635	0.08104278367436263	0.06033294494832957	0.01454881454881455	0.10824670824670825	0.022519222519222518	0.07352488742623271	0.1002037833721002	0.03315386875169484	0.18022349272349272	0.009074844074844076	0.20841995841995842	0.039154539154539154	0.022814720575914604	0.0	0.18964087714087713	0.0	0.009875259875259876	0.0	0.0	0.02810998355552811	0.021801142315962908	0.009371379600387234	0.016863240267495586	0.0	0.01400999162193192	0.020080283690598878	0.020803471890428412	0.0316653908203204
ACGGGTCCACAGTGTT-1	0.0	0.009043659043659044	0.02493256129619766	0.0	0.0	0.0117195359130843	0.01606880871094918	0.2518173943173943	0.012609599566121305	0.05396436259268118	0.029158767476524485	0.03575087785614101	0.01204088704088704	0.0	0.03215261705827743	0.029452529452529453	0.04117696974839832	0.01842189856828466	0.0	0.08047938791182034	0.1181322502077219	0.09300981143086406	0.07308872693488078	0.01783951783951784	0.10547470547470547	0.04729234729234729	0.05455748953506801	0.10121858339680122	0.06458465154117328	0.10122141372141372	0.00616943866943867	0.22427234927234926	0.0148995148995149	0.02539020076333509	0.0	0.1969998844998845	0.0063366844188762	0.025068897161920418	0.05635189845716161	0.0	0.020572743345020572	0.010356900762516988	0.004161971719223627	0.016834421089740238	0.0	0.0043596983895491355	0.012323810318079659	0.009678335765292288	0.05335756744207448
ACGGGTCCACATATCG-1	0.0	0.03137560637560637	0.044188244188244186	0.0	0.004851004851004851	0.016324637292379228	0.015954081171472477	0.23637040887040886	0.008903552381813251	0.08300369804794583	0.03308916393028542	0.05549642391747655	0.0	0.0	0.04143228860209992	0.02612794981216034	0.04344690058975773	0.011942373790498218	0.0	0.053466408196137925	0.09038666585836397	0.10724368092789145	0.05646051799897954	0.022464772464772464	0.07401247401247402	0.043233343233343234	0.05618899340872435	0.10278092258290278	0.07520564042303172	0.10408004158004158	0.007053014553014553	0.20062370062370063	0.0	0.027678654544326185	0.0	0.19267069267069267	0.0	0.0	0.018218623481781375	0.0	0.02025082965677025	0.008749809451837533	0.0033248163019155385	0.0206217972175419	0.0035879552008584266	0.0018152480839048004	0.010519256937595046	0.009146210233166755	0.06645765096469322
ACGGTCGCACTGCGTG-1	0.0	0.023925848925848925	0.015174996993178811	0.0	0.007986007986007985	0.01878367200947846	0.01605490234252776	0.23904192654192655	0.009807466329205459	0.01976661821794565	0.03605361549286783	0.02981063507379297	0.018046893046893046	0.0	0.04499274310595065	0.025493307072254442	0.032733675590818447	0.03079509941358066	0.0	0.03236968777509318	0.08629285044379384	0.04683590473064157	0.04292796600488908	0.03381003381003381	0.0936936936936937	0.021770121770121772	0.06492919273188331	0.08225643770198225	0.03880615565398174	0.1939968814968815	0.012785862785862787	0.21855509355509356	0.019507969507969507	0.022993142396127472	0.0	0.18282637032637034	0.0	0.019931828071362956	0.016714082503556188	0.0	0.033572224166283575	0.015615219203362729	0.0	0.01911984890708295	0.0	0.009153815123964378	0.022490326215254583	0.022312147312147312	0.03045926285362905
ACGGTCGGTTAGCGGA-1	0.0	0.011746361746361747	0.020994484630848267	0.010345510345510345	0.006088506088506088	0.011048890081148146	0.0357602263956779	0.23208246708246708	0.007841453493627406	0.043785531617390024	0.04507187684757778	0.04317991160096423	0.0	0.0	0.03624916643784568	0.031090199511252144	0.08549365692222835	0.017718119273471514	0.0	0.04896424491019086	0.12915310085121406	0.0781595360542729	0.048784202630356474	0.0266983766983767	0.13236313236313235	0.026353826353826354	0.05642672683031427	0.1435087791523435	0.07167472656603091	0.21283783783783783	0.0104002079002079	0.24584199584199584	0.0	0.02043317714959506	0.0	0.19756707256707257	0.0	0.006116134023110767	0.03818798555640661	0.0	0.021795786647271796	0.008902247981811164	0.0036541238831315167	0.021270563823755313	0.0	0.020510751854035437	0.011333241992267781	0.011194005759223151	0.05292043320212334
ACGGTCGGTTTCGTTT-1	0.03833160083160083	0.01522869022869023	0.020977302795484612	0.0	0.004257004257004257	0.006438199986587083	0.037877470987838883	0.24375779625779626	0.0	0.03671140507423693	0.04787117403939834	0.05795176847808427	0.0	0.0	0.03427215314007767	0.0357497173286647	0.043892401035258176	0.019408140634124167	0.0	0.032484407484407486	0.10954522275276993	0.06801072327388116	0.043301120224197145	0.03511203511203511	0.12439362439362439	0.027452727452727452	0.06488257833549313	0.08528437043288528	0.03898128898128898	0.15813409563409564	0.005987525987525988	0.2091995841995842	0.03406098406098406	0.020921897787569428	0.0	0.18554681054681055	0.0054395807820465355	0.011482860320069623	0.011106247948353212	0.0	0.029134618243529135	0.011638843932135663	0.004217517576296202	0.03423182146586402	0.0	0.02598752598752599	0.015206159905300307	0.016097200879809575	0.04705363156067381
ACGGTCGTCGCAGTTA-1	0.0	0.027373527373527374	0.02965928420473875	0.0	0.000528000528000528	0.019493438848277558	0.017546360355724905	0.233000693000693	0.0	0.04637968465402094	0.02756551354682196	0.03581222002274634	0.001183876183876184	0.0	0.03453889302945907	0.02771090928985666	0.01686537400823115	0.02920398757544229	0.0	0.05192822760390328	0.0998598545768357	0.069314658788343	0.05773228850151927	0.018645918645918646	0.09993069993069993	0.031264231264231265	0.04759796015401396	0.08714723863238714	0.047404637078550124	0.125	0.014797297297297297	0.37577962577962576	0.0	0.034458683712415054	0.0	0.20312139062139062	0.0	0.012872890779867524	0.033592296750191486	0.0	0.03003917855403004	0.021557078499356192	0.0018369808446144324	0.016506016506016505	0.004996311447924351	0.0	0.027558478847877127	0.028621251447338403	0.04851980908318936
ACGGTTAAGTCCTACA-1	0.0	0.01126126126126126	0.02612326248689885	0.0	0.0001155001155001155	0.010177050499631145	0.022267572434796514	0.24184857934857934	0.013558709210883124	0.03727945099626515	0.035712203936503005	0.04086051454472507	0.0	0.0	0.049974502804691484	0.02073531020899442	0.0	0.03989953075039992	0.0	0.023861699537375214	0.083718168623829	0.05370390633548528	0.0433163510086587	0.033401583401583404	0.06306306306306306	0.02521862521862522	0.045971117719996644	0.0754121981844754	0.03649270089487481	0.1492983367983368	0.01075883575883576	0.22557172557172558	0.014795564795564795	0.025211778943122227	0.0	0.18234993234993235	0.0	0.010044480974713534	0.0	0.0	0.044338321566044336	0.02749650526561603	0.013834885972290552	0.029408965579178346	0.0	0.032177987401868	0.030931006575705716	0.03143306947654774	0.042443852303007235
ACGGTTACACCTGCAG-1	0.0	0.01243936243936244	0.029702238793147883	0.0	0.000759000759000759	0.0089754767174122	0.028994778158657756	0.2403846153846154	0.023976317454578323	0.05785789192868839	0.04077647535591461	0.04644430960220434	0.0	0.1262993762993763	0.04158134912851894	0.023220994273625853	0.0233569519283805	0.01759828658273306	0.0	0.04288878275364762	0.10099028966953495	0.08742568479410584	0.05423301577147731	0.022067872067872068	0.13125433125433125	0.03902253902253902	0.046791531096463834	0.11121014388341122	0.054983390581216665	0.058471933471933475	0.008222453222453222	0.21803534303534303	0.0	0.03113848636236696	0.0	0.18423505923505923	0.0	0.003867910844655031	0.02057117846591531	0.0	0.023447667012023447	0.010103917670220322	0.0034200377711828094	0.021315468123978762	0.003923278116826504	0.007772985384925684	0.014067091430988278	0.013423660162790597	0.05897338291704489
ACGGTTACACTACCGG-1	0.09667359667359668	0.013565488565488566	0.038611020429202246	0.0	0.008992508992508993	0.010791809178905954	0.031463158553459554	0.23715003465003465	0.018598029467594684	0.06658326127352676	0.03866000127682371	0.047351178930126296	0.0	0.0	0.02934923312281803	0.03066892803734909	0.07764436335864908	0.01283160844002564	0.0	0.05636483677024218	0.12271996234260385	0.10845825582667688	0.05800263492571185	0.014606564606564607	0.10069300069300069	0.037557337557337554	0.04880527302051966	0.12385912187892385	0.08356401970532405	0.17996361746361747	0.010841995841995841	0.22661122661122662	0.02993762993762994	0.031821143761442267	0.0	0.2131162756162756	0.0020932418192692167	0.0017526471014843107	0.10012036327825802	0.0	0.017458242705767457	0.010529610373604134	0.0019877481709542778	0.016248654546526888	0.00368855207564885	0.006469730350327365	0.011360474111190443	0.008139529878660314	0.06429150091121923
ACGGTTATCACCTTGC-1	0.08744802494802495	0.03570686070686071	0.030446212264394083	0.0	0.0037125037125037125	0.014491538685087072	0.020404119066326425	0.23847366597366598	0.0	0.08121446838260997	0.03298646289300495	0.06448388027335396	0.008691383691383692	0.0	0.037772460413969845	0.025982054929423352	0.059675845390131106	0.01802055415962095	0.0	0.10199752767320334	0.1242729733295771	0.1204380493854178	0.06674129751052828	0.02298872298872299	0.1036036036036036	0.05176055176055176	0.04643260024425944	0.09775220765319775	0.05573476904998644	0.10537941787941787	0.011112266112266112	0.2208939708939709	0.004054054054054054	0.030828187544605454	0.0	0.19390613140613142	0.0	0.002453705942078035	0.12884341831710253	0.0	0.021225719245521225	0.012488607652414205	0.0045904683309263465	0.024277811511854066	0.0	0.002668569832748937	0.0128076059308151	0.01084266301657606	0.06665495397889765
ACGTAACGTACCGGCT-1	0.0	0.035776160776160776	0.04109895018985928	0.0	0.017374517374517374	0.028038584490197395	0.03698746340886809	0.22672557172557173	0.00768326855283377	0.06846678196235718	0.0385128889801787	0.05903271692745377	0.0	0.06392931392931393	0.042367185763412175	0.03738374001531896	0.05049005049005049	0.017110396341869352	0.0	0.047512689404581296	0.11973696879357257	0.08886274938906517	0.04222354222354222	0.0281001281001281	0.11593901593901594	0.04217404217404217	0.04737887249098011	0.0812889812889813	0.05525456476543433	0.09446465696465696	0.009755717255717255	0.224012474012474	0.0	0.028229434945852856	0.0	0.20956670956670956	0.0	0.00941594546245709	0.01146186672502462	0.0	0.026085300837776087	0.0098817466212162	0.005939439145546016	0.029362720852082556	0.0	0.001722158438576349	0.012942490019853916	0.012423436336479814	0.07306555898105194
ACGTAACGTCGTATTG-1	0.0	0.02337144837144837	0.012271266816721362	0.0	0.007425007425007425	0.00832159703127445	0.020039076895264185	0.23546777546777548	0.007366898671246497	0.03360670064209887	0.02734623295370959	0.03306674359305938	0.024803649803649803	0.0	0.027062330835915742	0.02061129955866798	0.03527939242224957	0.0325754708188377	0.0	0.029445505796857147	0.09227131868641303	0.07251705146441989	0.041283041283041284	0.015312165312165312	0.11115731115731116	0.022281622281622282	0.06307860119519312	0.09236532800889237	0.04361949742384525	0.1761954261954262	0.007323284823284823	0.21725571725571727	0.0	0.027104601731467403	0.0	0.17802280302280302	0.005596217924985048	0.012606971909297491	0.0	0.0	0.032514997861532516	0.024009879314091483	0.012589071749377094	0.020855031493329367	0.0	0.017950786607503027	0.02687554836551971	0.026734869126173472	0.03702185392326238
ACGTAACGTTCGTAAC-1	0.0	0.02001039501039501	0.025951444133262315	0.0	0.002508002508002508	0.011317148413922607	0.020772637829494015	0.2582293832293832	0.011185935098978578	0.03583748827111659	0.034965539638436835	0.03580890422995686	0.0	0.0	0.037726696217262254	0.024127366232629392	0.009737366880224023	0.0225152311154141	0.0	0.03226433294000861	0.10212250778288515	0.0841849947113105	0.053669476746399825	0.023655473655473654	0.08433818433818434	0.02757152757152757	0.05846843739220421	0.09647187171939647	0.0525202250745729	0.18295218295218296	0.008955301455301455	0.22505197505197505	0.0	0.01580196729450461	0.0	0.20415882915882916	0.0	0.0	0.017890359995623155	0.0	0.028058523108028057	0.009322264782483191	0.0035390646077668978	0.021261851049085092	0.0	0.010534644863003073	0.015302748827104128	0.015495667669580713	0.04785818166099856
ACGTACACAAGCAGGT-1	0.0	0.02260914760914761	0.02319032319032319	0.0	0.0004125004125004125	0.014782151878926073	0.046954852974919865	0.23055613305613307	0.0	0.05669650249296267	0.04008116157648868	0.06742830427040954	0.0	0.04313929313929314	0.0296721975967259	0.03821534084691979	0.06317620603334889	0.013427918734414618	0.0	0.05246904909067071	0.12578319182092768	0.1149742860269176	0.06407971792587178	0.02142107142107142	0.09792099792099793	0.033264033264033266	0.06394096752841147	0.11198616743171198	0.05913574527704962	0.09537422037422037	0.008383575883575883	0.2079002079002079	0.03697158697158697	0.037747851180687	0.0	0.20834570834570834	0.0	0.0	0.03925484188642083	0.0	0.02251966360877252	0.010145270675691893	0.0024876608846074494	0.023631725759385335	0.0	0.006423185527663139	0.01161109470565058	0.01103528277441321	0.05852091063358669
ACGTACAGTACCACGC-1	0.0	0.008177408177408177	0.04012474012474013	0.0	0.011913011913011914	0.01820244562180046	0.02595276006647244	0.24477130977130976	0.017129169303082347	0.05602726620425735	0.03947467031579181	0.051237288079393345	0.01718064218064218	0.0	0.04021496096967795	0.02977532188058504	0.035343035343035345	0.015787481478240856	0.0	0.04957764417223877	0.1029141689519048	0.09824196666301929	0.047333470410393486	0.024650874650874652	0.11732501732501732	0.03632973632973633	0.04648387608028864	0.09959037483789959	0.06511287625418061	0.09017671517671517	0.007510395010395011	0.21205821205821207	0.0002079002079002079	0.024823905420920347	0.0	0.19777538527538527	0.0	0.0015592515592515593	0.014553014553014554	0.0	0.025439186330275438	0.011030711498730219	6.348097951151386e-05	0.024479545756141502	0.0	0.005088900611288671	0.012871431209540093	0.011794462881419403	0.06083486365176506
ACGTACATCAGCAGAG-1	0.0	0.03262300762300762	0.013243758698304154	0.0	0.0013035013035013034	0.009087251022734893	0.031042490908711643	0.25409563409563407	0.006666365362017536	0.03360210107997719	0.02886454288323447	0.025160235686551475	0.0	0.0	0.01936610049817597	0.040691906481380165	0.0605456319742034	0.011274734513526828	0.0	0.052162349459646755	0.1429554637101807	0.106054637633585	0.058905058905058906	0.014059514059514059	0.12418572418572418	0.026796026796026797	0.06633694750286678	0.11716720528601716	0.044294608153303806	0.11434511434511435	0.011044698544698545	0.20997920997921	0.016216216216216217	0.04175070592981041	0.0	0.21461777711777713	0.0	0.008025915002659189	0.0033373454426086006	0.0	0.013964650103263965	0.008068701126423435	0.0016068622938851947	0.015584473031281541	0.0	0.010224346045241568	0.009026596419146563	0.006008875574092965	0.03795119992303091
ACGTACATCGGAGATG-1	0.0	0.016891891891891893	0.02443256988711534	0.0	0.010477510477510478	0.010378244249211991	0.018008747105737074	0.2547470547470547	0.0	0.03535913381046124	0.038097921275491366	0.03792769582243267	0.0	0.0	0.027760561722825875	0.04186271291534449	0.11496032924604353	0.015326220724207916	0.0	0.036466820250604035	0.11943920434486473	0.07296020717073348	0.0537113614036691	0.017334467334467335	0.1124047124047124	0.027832227832227833	0.06528812358408771	0.12213210926082213	0.06203956883304709	0.10420997920997921	0.008326403326403326	0.2203742203742204	0.012023562023562024	0.020456449560927174	0.0	0.20503539253539255	0.0	0.005487598510854325	0.058020571178465916	0.0	0.019575554229019576	0.008950087733239059	0.005074510799701639	0.01651741013443141	0.0	0.0026995997145250875	0.012082125262641023	0.011319908059038495	0.03995281460070192
ACGTAGTCAAGGCGTA-1	0.0	0.009546084546084545	0.019661174206628752	0.0	0.00796950796950797	0.008282476024411508	0.0295127903823556	0.2211781011781012	0.0	0.044383474693209204	0.03266309341075696	0.034225613172981596	0.0	0.0	0.02441977536317159	0.03164642375168691	0.05290848147991005	0.01186819164861251	0.0	0.05920473488041056	0.13148172582134846	0.10795309479520006	0.05293839909224524	0.012375312375312376	0.10602910602910603	0.027927927927927927	0.06844391821970297	0.10271299479220271	0.0451589758654976	0.1023908523908524	0.00906964656964657	0.19984407484407485	0.025294525294525295	0.03843050857976231	0.0	0.19684519684519686	0.0	0.0	0.008781048254732466	0.0	0.016953358537516953	0.009658764728967538	0.0027455523638729743	0.01815474155899688	0.0	0.007726440562261458	0.009963977012687614	0.00923713967192228	0.04792162538641412
ACGTAGTGTAGCTTTG-1	0.0	0.011884961884961884	0.03068503977594887	0.0	0.00457050457050457	0.015011289204837592	0.03640687252727386	0.23343035343035343	0.0031185031185031187	0.04131786653910548	0.038096533423636225	0.04176406807985755	0.0	0.0	0.03182049974502805	0.02567020461757304	0.03464296321439179	0.014716595686403555	0.0	0.05339617163941488	0.1017106300125168	0.09297698508224823	0.05682605682605683	0.026305676305676307	0.10228690228690229	0.04224994224994225	0.05641740395103624	0.1048949177662049	0.05621779806562415	0.13045738045738045	0.007260914760914761	0.18607068607068608	0.00038115038115038114	0.02130977130977131	0.0	0.18194155694155695	0.0	0.0065633612145240055	0.04204508151876573	0.0	0.021442996690521444	0.011965613759685523	0.0034676485058164445	0.02054673331269076	0.014620079136208169	0.0107673689763242	0.01313822087461056	0.012651566999393087	0.052559291995911715
ACGTAGTGTAGTCCTA-1	0.0	0.004487179487179487	0.017929245201972473	0.0	0.0	0.013049650146424339	0.01565857084251733	0.25183991683991686	0.0	0.026898239287619818	0.02075532449364225	0.021834495518706046	0.0	0.0	0.027689954105048445	0.020166320166320167	0.08716958716958717	0.027097404956508343	0.0	0.03402961173231443	0.09223209223209224	0.07373162636320531	0.060013098474636935	0.012542262542262542	0.06181566181566182	0.033052833052833054	0.06345617780595358	0.11847018381671846	0.05385349814697641	0.0560031185031185	0.010940748440748441	0.22791060291060292	0.013305613305613306	0.023311198684333012	0.0	0.19565100815100814	0.0	0.0	0.030911478279899332	0.0	0.030066624126030065	0.01995566309138852	0.004015171954103252	0.013788301022343576	0.007544765609281738	0.0	0.026148365689912967	0.025079845732019646	0.034203139836942655
ACGTCCTAGGCGCTCT-1	0.0	0.03388773388773389	0.025451452724179997	0.0	0.004587004587004587	0.015827241633693246	0.026289989500691842	0.22413201663201662	0.011863870559522734	0.047662962485971336	0.037131976384312836	0.05830158461737409	0.0026853776853776852	0.0	0.040982491925888154	0.022336506547032862	0.01743816029530315	0.0221814114769284	0.0	0.044677473731527785	0.09125677993602523	0.11581682897472372	0.03237684006914776	0.02928977928977929	0.09875259875259876	0.03881133881133881	0.049262094105143435	0.09146579938659147	0.06140965380095815	0.09524428274428275	0.007952182952182953	0.16216216216216217	0.008905058905058905	0.023210351568560522	0.0	0.15966240966240966	0.0	0.013549775177682154	0.003829740671845935	0.0	0.0307979342632808	0.012863217231391959	0.0032137245877703895	0.02960935939659344	0.0	0.01404102150370807	0.017144746371107404	0.016411418585331627	0.06315718287549274
ACGTCCTAGTCATGCT-1	0.0	0.012491337491337491	0.02673321764230855	0.0	0.0	0.015385733127668612	0.022942031303235317	0.23558385308385307	0.0	0.051977351756112816	0.042644523952935165	0.04321970111443796	0.0	0.0	0.04101256554086743	0.030586862165809536	0.05761805761805762	0.020332564248392245	0.0	0.05018636099717181	0.12177139535630102	0.09305175620965095	0.041336349028656724	0.028766878766878768	0.08336798336798337	0.04642774642774643	0.054161267165751474	0.09264115600749265	0.04783682093464702	0.1262993762993763	0.010005197505197506	0.20296257796257797	0.021413721413721415	0.01855586930213796	0.0	0.19307494307494308	0.0013385355851109277	0.017308901029831264	0.030993544151438887	0.0	0.03034851302178035	0.013441348464749401	0.004384155147513926	0.029514189088657175	0.0	0.020091848450057407	0.01723197425203156	0.016702500398152572	0.055055907168583225
ACGTCCTCACTGATTG-1	0.0	0.041943866943866946	0.05304376213467123	0.0	0.00957000957000957	0.029441352021997182	0.0324331277508535	0.1988946638946639	0.011434511434511435	0.06912681912681913	0.05732938443218817	0.0530311319785004	0.0	0.0	0.055107938126806054	0.03792172739541161	0.05978191692477407	0.024738793265783203	0.0	0.04810267648105486	0.11013005352627994	0.08059962796804902	0.042501504039965575	0.03903798903798904	0.07865557865557865	0.05781275781275781	0.03985530891360488	0.09324838928799326	0.07864898761637892	0.0893970893970894	0.012349272349272349	0.20738045738045738	0.013825363825363826	0.03571539392434915	0.0	0.17445261195261194	0.0	0.02191413237924866	0.02746471167523799	0.0	0.031127852910031128	0.013333506313225501	0.00017457269365666312	0.030721243487200935	0.0	0.008316008316008316	0.018514436852545734	0.01649535345187519	0.07864093779586738
ACGTCCTTCCGAGCTG-1	0.0	0.030544005544005545	0.05459184550093641	0.004801504801504802	0.006253506253506253	0.03413028413028413	0.04757020977756764	0.19306826056826057	0.023976317454578323	0.07577548617371627	0.06224793140680991	0.07393720551615289	0.004302379302379302	0.0	0.055802246368284104	0.03308166466061203	0.058318129746701176	0.019651610228005472	0.0	0.04943482984023525	0.11285629210157512	0.07739723529197214	0.04060527137450214	0.03832293832293832	0.06105336105336105	0.05127545127545127	0.051201252994974966	0.0918980671455919	0.07426500497152672	0.11343555093555094	0.012193347193347193	0.19074844074844075	0.016112266112266113	0.037181555838272255	0.0	0.19045350295350294	0.003317859482243044	0.015495817821399216	0.0643669985775249	0.0	0.0324017848770324	0.009242802144518213	0.0009760200599895257	0.03993198674049738	0.0	0.018633444006578334	0.016310762729100838	0.013772312685356164	0.0812163347374615
ACGTCCTTCTTTCAGT-1	0.0	0.020824670824670825	0.04250098795553341	0.0	0.019602019602019603	0.04005432231238683	0.012766046210862265	0.20001386001386	0.006892343848865588	0.06133516089268302	0.04781843566890296	0.036574852364326046	0.00591938091938092	0.01593901593901594	0.05860563030374351	0.030825765036291353	0.04083754083754084	0.03229776331331684	0.0	0.04335936768369201	0.09119615723389309	0.06389284020862968	0.046998393152239304	0.03171003171003171	0.05848925848925849	0.04884664884664885	0.0501291218780008	0.10149029455960148	0.06608740847871282	0.02377858627858628	0.006044698544698544	0.3266632016632017	0.0	0.032263319576752415	0.0	0.16835998085998086	0.008486885199213966	0.012655320794855679	0.04871977240398293	0.0	0.036067484087286064	0.01705365511917774	0.00026185904048499467	0.019450264131115193	0.0	0.014553014553014554	0.026106241005954472	0.028712718930110234	0.061239230253314764
ACGTTCCAGTGCCTCG-1	0.0	0.014760914760914762	0.04253191525918799	0.0	0.014734514734514734	0.01687233138846042	0.025034939750658815	0.22315315315315315	0.008248214769953901	0.06376142991187239	0.04272501936053338	0.053816974869606446	0.0026565026565026563	0.0	0.0477686685233855	0.026164423532844587	0.03642496499639357	0.019978772494783473	0.0	0.046356127437208516	0.09131205357620452	0.07659663712295291	0.04031588646973262	0.027355677355677354	0.062162162162162166	0.042669042669042666	0.03953833101815164	0.09814948230789815	0.06557330742113351	0.062370062370062374	0.009532224532224532	0.20841995841995842	0.0	0.022139820647283332	0.0	0.18548287298287297	0.0047560732492239344	0.005862302373930281	0.02557719662982821	0.0	0.027404975424777406	0.008865760035806837	0.0	0.021775234541191988	0.0	0.01031743569057002	0.016540108230652644	0.01487853118287901	0.06173074482933638
ACGTTCCCACTAGTAC-1	0.0	0.011330561330561331	0.022826068280613735	0.0	0.0	0.009020186439541278	0.03101815476397416	0.25213617463617466	0.005739853565940522	0.031010247824407117	0.03684607890215367	0.04227470016943701	0.0	0.0	0.0273499915009349	0.020248386037859722	0.019156519156519156	0.01561914507934636	0.0	0.03215429566780918	0.10053383638289298	0.0930900536163694	0.04748197055889364	0.01945021945021945	0.13444213444213443	0.02176022176022176	0.06861173004670762	0.10923817953520924	0.048463911235650366	0.10992723492723493	0.01121101871101871	0.033523908523908526	0.02072072072072072	0.025514320290439693	0.0	0.1907051282051282	0.0029903454560988806	0.006768843978146304	0.004650399387241493	0.0	0.021515613099771517	0.010368252567940555	0.004273063433368777	0.0186191994702633	0.005465763530279659	0.010162286281689267	0.012922491432520085	0.012884002014436798	0.04239156351832408
ACGTTCCGTGGGCTTC-1	0.0	0.01573111573111573	0.020893111802202713	0.0	0.003432003432003432	0.018006840587485747	0.01675022076359869	0.23577442827442827	0.0	0.04187211377476864	0.035739960973605836	0.029442582074161023	0.0	0.0	0.0323749002994286	0.03059962796804902	0.03969196826339683	0.014808847837210143	0.0	0.05437714221498005	0.11691801314442823	0.08145128934602619	0.055573324804094035	0.015244965244965245	0.10914760914760915	0.029815529815529814	0.042232643129504116	0.11483913464111484	0.05779117328030371	0.11837318087318087	0.007151767151767152	0.224012474012474	0.013444213444213444	0.04247990815154994	0.0	0.20057832557832558	0.0008828638965625267	0.00014504665667456365	0.020352336141809826	0.0	0.018415407029268416	0.009833906869788306	0.005034835187506944	0.01458049330389756	0.0	0.00038787352220188043	0.011293670319458285	0.00922368857151466	0.045407580618848226
ACGTTCCTCATTGCCC-1	0.0	0.038461538461538464	0.018680091407364135	0.0	0.0	0.008153935573290413	0.02606401101384379	0.2449948024948025	0.0	0.024757143119974977	0.03423969311819779	0.03860909124067019	0.0	0.0	0.0334353221145674	0.021459313564576723	0.0	0.01827258323141214	0.0	0.03815718004907194	0.09294530049247031	0.0824707298391509	0.03537349691195845	0.021623721623721625	0.1444213444213444	0.023977823977823977	0.06498513000755153	0.08615919804038616	0.04522959414263762	0.12136174636174636	0.010015592515592515	0.20634095634095634	0.005128205128205128	0.02445154683960654	0.0	0.18087111837111838	0.0	0.009693951554416672	0.007987744829850093	0.0	0.02578111241477578	0.010088511648574052	0.0035390646077668978	0.019221721349380924	0.0	0.018819623297235237	0.014894692545122344	0.01475747127921041	0.043065740248838844
ACGTTCCTCTCGTGGG-1	0.0	0.02013167013167013	0.026425662789299153	0.003762003762003762	0.0	0.014547425837748418	0.016913620592550357	0.24153846153846154	0.0	0.05131041524846835	0.03094215711038141	0.039617092248671194	0.0	0.0	0.03526981262830319	0.03336433599591494	0.07622300479443336	0.01605662950585183	0.0	0.050975351651027324	0.10871611815008042	0.07776561987088303	0.057016441631826245	0.022425922425922427	0.1548163548163548	0.03421773421773422	0.05626357644294864	0.12443342047302443	0.06582470848775196	0.17242723492723494	0.008071725571725571	0.22791060291060292	0.011122661122661123	0.024730815775591896	0.0	0.19242112992112992	0.008358727536809728	0.007361117826234105	0.04114235693183062	0.0	0.022935921450772934	0.00881467691140078	0.0050665756772627	0.01750128345873027	0.0008383072899201932	0.005833617773916281	0.013905400724884966	0.012559023428588646	0.05006058527185288
ACGTTCCTCTTGCAAG-1	0.0	0.018451143451143452	0.055851274033092216	0.018562518562518563	0.0011055011055011055	0.03297342007019426	0.029495407421828827	0.19242030492030493	0.01306155653981741	0.10822079738008941	0.033215458449103306	0.06201693043798307	0.0	0.0	0.0463800520404294	0.03045920414341467	0.06497942212227927	0.015573494530493616	0.0	0.1025734674383323	0.12051079975608278	0.1007094138673086	0.07134480211403288	0.030504630504630505	0.06638946638946638	0.0596970596970597	0.04357979918518035	0.10144706778370145	0.07590899846334628	0.10433991683991684	0.01512993762993763	0.21855509355509356	0.0	0.0512380922828684	0.0	0.1907071907071907	0.00852960442001538	0.02609631098003191	0.1524510340299814	0.0	0.018795642558018796	0.010150946578403677	0.004106425862151053	0.023486959657172422	0.0	0.0030409284140627425	0.01005631091590977	0.0093603517516561	0.08793300342596118
ACTACGAAGGTTATAG-1	0.0	0.006600831600831601	0.015924125015034107	0.0	0.007540507540507541	0.005393110231819909	0.019614932658410918	0.24964656964656964	0.0	0.03514985373392453	0.01850006522903719	0.030311319785003996	0.0	0.0	0.02708063651459878	0.018264215632636686	0.02753617039331325	0.025202907179119438	0.0	0.04960808001348542	0.1055548225359546	0.0850548929496298	0.062430985507908585	0.013295113295113296	0.11212751212751212	0.019747219747219748	0.05601652014208068	0.0932895576459933	0.04417596944770858	0.15852390852390852	0.009755717255717255	0.22219334719334718	0.01826056826056826	0.015119309895429298	0.0	0.18193743193743195	0.006863554808760288	0.013670647391577624	0.022951088740562425	0.0	0.02886016252352886	0.019684030604467422	0.01530288362349431	0.01701738935781489	0.0	0.02649951903683247	0.02187462502648749	0.021309233265755005	0.03780130540693921
ACTACGAGTCCGGACT-1	0.0	0.020876645876645877	0.04149756877029604	0.0007425007425007425	0.0062865062865062864	0.02394764491538685	0.03502318886934271	0.20808905058905058	0.015569917743830788	0.07675519290563539	0.04238915921158912	0.06157592999698263	0.0	0.0	0.05113299075563227	0.02940511361563993	0.037018965590394165	0.01384543104579701	0.0	0.06803581127905452	0.1039518869707549	0.10824670824670825	0.05070708916862763	0.03283878283878284	0.07865557865557865	0.05565785565785566	0.04306704082488836	0.10112595459130112	0.07129903733164603	0.0829002079002079	0.010644490644490644	0.2344074844074844	0.0	0.035761938747013375	0.0	0.17465679965679964	0.0017230085723236408	0.006720495092588116	0.06272568114673378	0.0	0.02332073124152332	0.008710888976099585	0.0002975670914602212	0.02329527861442755	0.0	0.014584044434790704	0.01103922020827465	0.010292782031912466	0.07996210108886165
ACTACGATCTTGCAAG-1	0.0	0.014986139986139986	0.039155684610230064	0.0	0.0	0.009886437305792145	0.021474909434775657	0.2249012474012474	0.014507818855644943	0.07891238754070612	0.03171796629740555	0.04879852248273301	0.0	0.1023908523908524	0.04143228860209992	0.03320020425283583	0.0377826806398235	0.019036278871594516	0.0	0.079648255323931	0.11073449752695036	0.07403253455885035	0.06123536892767662	0.019513219513219514	0.11275121275121275	0.04103554103554104	0.03639652070145344	0.09932483892879933	0.057375937810720416	0.10369022869022869	0.012084199584199585	0.21101871101871103	0.020166320166320167	0.04721196512241289	0.0	0.19716075966075966	0.0	0.02457332108494899	0.049978115767589454	0.0	0.020575030476020575	0.010622046503481761	0.0016147974163241339	0.018253262934113997	0.0	0.0	0.012626342139236121	0.009543286717199761	0.06438631790744467
ACTATCTAGTGCACTT-1	0.0	0.02513860013860014	0.038392811120083845	0.0	0.009718509718509719	0.009271678626517336	0.02710351205334483	0.2234892584892585	0.0	0.06506770555443121	0.04156477520963502	0.05238123659176291	0.0	0.0	0.05054590148929772	0.023713389502863187	0.03186388900674615	0.030812218369400436	0.0	0.05553604540091026	0.08740367230933269	0.07971878761352445	0.05859282782359705	0.030930930930930932	0.08482328482328483	0.04933174933174933	0.04368701229687777	0.09822358535229822	0.05968656783874175	0.10252079002079002	0.011590436590436591	0.16761954261954262	0.0	0.016050206348713812	0.0	0.18183018183018182	0.0	0.010310399845283567	0.03903599956231535	0.0	0.032884369518032884	0.018839942786900665	0.01955610925076574	0.029252805848550528	0.0	0.0	0.021970788446433145	0.02139316813229857	0.06196848450369577
ACTATCTCACAGCATT-1	0.0	0.02255717255717256	0.04847854847854848	0.0	0.018892518892518893	0.019409608119285538	0.029439781948143152	0.18944906444906445	0.008993943776552472	0.09147149191396979	0.03994792779839509	0.06851588430535799	0.03156040656040656	0.0	0.055681951908367	0.02139366086734508	0.05929398786541644	0.04155816735871631	0.0	0.08829905789365249	0.10280183865089526	0.12128423970529234	0.06578937348168118	0.03020958020958021	0.06056826056826057	0.06462396462396462	0.055331288515145016	0.09847059550029848	0.08703843894061285	0.1318866943866944	0.011694386694386695	0.3581081081081081	0.006618156618156618	0.018563626772581998	0.0	0.1596149721149721	0.005596217924985048	0.008521491079630614	0.07593828646460225	0.0	0.042100363882542104	0.022727125301228265	0.010716382853787433	0.029087263129816323	0.0008383072899201932	0.004701027089086791	0.029450685611144063	0.03166281427150992	0.08325350578871706
ACTATGGCAAGCTGTT-1	0.0	0.011347886347886348	0.0255803164894074	0.0045045045045045045	0.005874005874005874	0.01782800169896944	0.016913620592550357	0.24678274428274427	0.0002937720329024677	0.0287794601953894	0.025880661394680086	0.028048291206185943	0.0	0.0	0.0321277736372076	0.03307072254440675	0.07724129152700582	0.01726636905044956	0.0	0.040950253788091626	0.10038584566886453	0.07812488601962286	0.04448150601996756	0.024946974946974947	0.14733194733194732	0.03019173019173019	0.05945666259567605	0.10477347111010478	0.04256304799783061	0.1045997920997921	0.007115384615384615	0.22167359667359668	0.027234927234927236	0.02478511806870016	0.0	0.1932007557007557	0.0	0.006031523473383938	0.0	0.0	0.022046227491772045	0.011108552450206116	0.0035350970465474283	0.018068954239167004	0.0	0.012986005523318956	0.013911357750899299	0.011824055302316172	0.0371201568384667
ACTATGGCACCGTCTT-1	0.0	0.02565835065835066	0.04238071510798783	0.0	0.003465003465003465	0.014435651532425726	0.038159074948372604	0.22321725571725573	0.018846605803127543	0.061185675123728224	0.05880328310234852	0.06441590652116969	0.0	0.0	0.04874540723597327	0.030099937994674836	0.045356188213331074	0.017940665699128645	0.0	0.043284448689854094	0.09961201470635433	0.08737279789911369	0.054583323814093046	0.03498918498918499	0.06846846846846846	0.05425865425865426	0.06355872947801199	0.10466025812560466	0.06586990418512158	0.1702182952182952	0.014100831600831601	0.21283783783783783	0.015280665280665282	0.025545350172215844	0.0	0.19066594066594067	0.007618261042918577	0.010963109800319103	0.04603895393369078	0.0	0.02814085982402814	0.008766837159972885	0.0002499563568265858	0.03243296860318137	0.0	0.0142737456170292	0.014511315370914225	0.013162170770866424	0.0709600639178104
ACTATGGCATGACGAG-1	0.0	0.010117810117810117	0.02671431762340853	0.0	0.011253011253011253	0.010204994075961819	0.020949944026867104	0.24242376992376993	0.010779173822652083	0.04865646790425551	0.03330566881968751	0.049277654540812434	0.0016747516747516748	0.0	0.03409432654715674	0.03243790349053507	0.06922228350799779	0.018846068251374748	0.0	0.05512164971624431	0.1085930897251652	0.08954298427982639	0.05210832133909057	0.020605220605220607	0.07796257796257797	0.03431343431343431	0.0566644602519042	0.11203145262551203	0.05672624966103227	0.10927754677754678	0.007312889812889813	0.22661122661122662	0.0	0.03189096099543861	0.0	0.20155388905388905	0.005824053769259248	0.0	0.019367545683335156	0.0	0.022736941053772736	0.00918279974442221	0.005514910095062767	0.02176250048590474	0.0	0.014646104198343004	0.013608400427884668	0.012379316727142814	0.051816791253410974
ACTATGGGTACCGTGC-1	0.0	0.013461538461538462	0.03000635727908455	0.0	0.02248952248952249	0.013614110388303936	0.030009943053421313	0.25774601524601526	0.019953900388683	0.05494866888672199	0.04812515092888925	0.05379376432008011	0.0	0.0	0.04288889760587874	0.030023343181237918	0.025732954304382875	0.020232703672776867	0.0	0.04328678990841153	0.10500386915481255	0.08697158697158697	0.057819865512173205	0.030305130305130306	0.1076923076923077	0.03391743391743392	0.04198558682863616	0.1103064984253103	0.06845735785953178	0.08874740124740124	0.008102910602910603	0.21257796257796258	0.013478863478863479	0.026259037453067305	0.0	0.19514982014982016	0.006479081821547575	0.006720495092588116	0.032005689900426744	0.0	0.029101454844029102	0.009666062318168403	0.005856120359937154	0.02411561986030071	0.0	0.006392155645886989	0.015061489273523658	0.014073079290470594	0.05473311107113924
ACTATGGGTCCGAAGA-1	0.0	0.014535689535689535	0.019386264840810297	0.0	0.003663003663003663	0.018627187982026693	0.024224893790111182	0.26041233541233544	0.01141191358582663	0.04515390134859162	0.033891342302557255	0.03818798555640661	0.0	0.0	0.031128806600504714	0.0365630812999234	0.04457125885697314	0.0136885072841157	0.0	0.04981176602798224	0.11343220777183041	0.08283546704599336	0.0637446406677176	0.016537516537516537	0.10935550935550936	0.025245025245025244	0.053270932194699014	0.10768819085650769	0.0564183539727018	0.12915800415800416	0.009152806652806654	0.2156964656964657	0.009598059598059597	0.040703447419865334	0.0	0.22188190938190938	0.006208526756471962	0.020294444713049364	0.03279899332530911	0.0	0.01845943430101846	0.009280911777011621	0.003475583628255384	0.016751314623655048	0.0	0.01582523970583672	0.011782997456349892	0.010087249217684	0.042606993311218665
ACTATGGGTCTCGCGA-1	0.0	0.021361746361746363	0.021047748320475592	0.0	0.0	0.01150157601770505	0.02055708911896203	0.2568035343035343	0.009830064177890264	0.03368259341710669	0.0259445025800166	0.03425213951529741	0.0	0.0	0.03293845369317067	0.030588685851843746	0.06809792524078238	0.014480734517331041	0.0	0.04864818040493716	0.11491746397406775	0.0855126381442171	0.06874795336333799	0.016945966945966947	0.12162162162162163	0.02720852720852721	0.06632296318394973	0.11330973014141331	0.053144490644490644	0.08380977130977131	0.006990644490644491	0.21907484407484407	0.01586971586971587	0.03542836751791976	0.0	0.21148277398277399	0.0	0.0	0.058868585184374655	0.0	0.020005534857020005	0.008411687818864106	0.0027891955372871405	0.012651619034597758	0.0	0.003351227231824247	0.012525498198850635	0.010068955721129634	0.041179858081266535
ACTATGGGTGAGCCAA-1	0.0	0.006063756063756064	0.012518685245957973	0.0	0.004405504405504405	0.014603312990409765	0.02417969809274157	0.26754158004158	0.0	0.03598697404007139	0.022968948202593063	0.0244291033764718	0.0	0.0	0.022645432079394342	0.025830688988583726	0.05384191098476813	0.015746586194893605	0.0	0.050404094323013245	0.10794407020822115	0.09478608162818689	0.058611866304174	0.010700560700560701	0.15336105336105335	0.02292842292842293	0.06098561479727399	0.09962948477799963	0.044588380186206276	0.09797297297297297	0.0108004158004158	0.2188149688149688	0.03309078309078309	0.03156514723678903	0.0	0.20816833316833316	0.008771680004556717	0.00782043223903689	0.06893533209322683	0.0	0.01823014941826823	0.010010670697098155	0.004669819555315738	0.010800489523893779	0.0	0.004685512148198716	0.012401251656265983	0.009651971608493348	0.03361750544849136
ACTATGGGTGCAAGAC-1	0.0	0.01509009009009009	0.02641535368808096	0.0	0.014949014949014948	0.021136521136521137	0.023320979842718973	0.23092169092169093	0.0058980385067341585	0.03561440950821482	0.041631392098681816	0.052558631505999924	0.007334257334257334	0.0	0.04573804573804574	0.026334026334026334	0.046098688955831815	0.0263061287763941	0.0	0.0487652413328089	0.08898342860607011	0.08172119487908962	0.05930867469329008	0.025706125706125706	0.09930699930699931	0.03171633171633172	0.0520076820525251	0.11951380169201951	0.06024868932477628	0.10537941787941787	0.00696985446985447	0.21751559251559252	0.016943866943866945	0.02643745927328017	0.0	0.17393286143286144	0.0	0.006696320649809022	0.0385709596235912	0.0	0.03314681780028315	0.014109483298250848	0.0004324641729221882	0.0246062160955778	0.0	0.021379588543767647	0.021571667703472863	0.022012994839081795	0.05480631536969565
ACTATGGGTGGCACTC-1	0.0	0.0012474012474012475	0.025252143433961614	0.0	0.0	0.021203585719714754	0.015439545539879989	0.2304885654885655	0.0	0.04938089893842106	0.03403151533992656	0.04146067303962041	0.0	0.0	0.03512205965036154	0.01985082248240143	0.022465951037379608	0.028602922015547816	0.0	0.04938098181341424	0.0975865032468806	0.08148229200860779	0.051777051777051775	0.016455616455616457	0.1088011088011088	0.03237963237963238	0.04414849482114056	0.09544472118729544	0.059257208713730455	0.10420997920997921	0.009708939708939709	0.21335758835758836	0.013617463617463618	0.02964905203711174	0.0	0.18663168663168664	0.0	0.009681864333027123	0.05963453331874385	0.0	0.031842581347531845	0.017882336915098225	0.0017179540080303438	0.015804973251781762	0.0	0.004918236261519843	0.02524162123015991	0.02369061608192043	0.0540951878980048
ACTATGGTCAAATGAG-1	0.0	0.024844074844074845	0.029820793457157095	0.0	0.0	0.013479981221916706	0.01838769564522073	0.2253239778239778	0.0	0.04198480304674995	0.03446313726687558	0.04584746690009848	0.0	0.020616770616770617	0.03611448894467762	0.026514571251413356	0.04408332979761551	0.01765534976879899	0.0	0.04608454608454608	0.0986955420917685	0.07696502170186381	0.05052812745120437	0.019863919863919863	0.13714483714483713	0.024674124674124675	0.06291545080782748	0.10021407546160022	0.06221752689143994	0.1578742203742204	0.005025987525987526	0.21205821205821207	0.0	0.03957085673503584	0.0	0.18065455565455565	0.001053740779768177	2.417444277909394e-05	0.04861035124193019	0.0	0.02402002154477402	0.010617181444014518	0.0020829696402215486	0.019206306440348993	0.0	0.0016911285568001987	0.014955113808982004	0.01511419446202055	0.05269663720367946
ACTATGGTCCAGGACC-1	0.0	0.01334026334026334	0.019463583099946738	0.0	0.0010065010065010065	0.014966579482708514	0.011684826066096969	0.24927408177408178	0.0	0.034298934741412615	0.03654907860515337	0.029570240096555886	0.0	0.0	0.030992821558859296	0.015948134369187	0.008358436929865501	0.03307477369691459	0.0	0.04353964151261448	0.09933742952610877	0.10609658241237188	0.0379246533092687	0.01512946512946513	0.11607761607761607	0.022225522225522227	0.04786832365307701	0.06971449743726972	0.04672105215583477	0.04352910602910603	0.01395010395010395	0.23882536382536382	0.0	0.016919043038446022	0.0	0.17432679932679931	0.005539258963916498	0.0	0.027218514060619325	0.0	0.03518522330403519	0.02345931675104842	0.006693275777245243	0.01591756910905847	0.009892026021058278	0.01638377757780743	0.028476286355942515	0.02910441497398019	0.04398393130787497
ACTATTCAGTGGCCTC-1	0.0	0.037855162855162855	0.04193914193914194	0.0	0.01885951885951886	0.020762077213690118	0.034925844290392784	0.19762127512127511	0.0	0.05557420933527128	0.055615387391088324	0.0677582256529625	0.0	0.0	0.061099125250068644	0.024473866579129738	0.023505452076880647	0.03848721689526813	0.0	0.04543368732557922	0.07866865414035225	0.07674070831965568	0.04016357862511709	0.03468678468678469	0.06250866250866251	0.04049104049104049	0.05660852297623598	0.09278112842469279	0.05707369158456115	0.11941268191268191	0.013118503118503119	0.3058731808731809	0.03475398475398475	0.020914140317125393	0.0	0.14716364716364716	0.0	0.006647971764250834	0.05282306598096072	0.0	0.04588728103579589	0.018840753630145205	0.007272539715287807	0.03351670372946969	0.0	0.029292208396686007	0.02847458434850985	0.029234083581909667	0.0698201684117177
ACTATTCCAGCGCTTG-1	0.0	0.006722106722106722	0.03065754883936702	0.014256014256014256	0.007309507309507309	0.011540697024567993	0.019587119921568082	0.22115384615384615	0.0	0.05508665575037257	0.038765478017814464	0.03858256489835437	0.0	0.0	0.036629663044757385	0.0423514607725134	0.0732317875175018	0.013740815204676137	0.0	0.06697758049109401	0.137123203160939	0.08779954043111937	0.055459093920632384	0.022998172998173	0.0972972972972973	0.03134013134013134	0.05083766070313155	0.10321936559560321	0.06228532043749435	0.0	0.010036382536382536	0.2117983367983368	0.0	0.04002854749123406	0.0	0.2080878955878956	0.005026628314299547	0.015096939515544167	0.03526096947149579	0.0	0.01842970159801843	0.00943172862049617	0.0030589897002110743	0.01974180697584953	0.0	0.005119930493064822	0.009715483927518311	0.00815567119914946	0.0552601820207454
ACTATTCCATACTTTC-1	0.0	0.011191961191961192	0.0369220460129551	0.0	0.005544005544005544	0.012127512127512128	0.020623144368963765	0.21077962577962578	0.0018078278947844166	0.06503090905745773	0.033624874746370076	0.044434939171781276	0.013888888888888888	0.0	0.033275801200329504	0.030867709815078238	0.056408842123127835	0.014048956409432165	0.0006496881496881497	0.07521632859470698	0.10860913691102371	0.0946255972571762	0.04809500963347117	0.02651987651987652	0.10485100485100485	0.04176484176484176	0.05970371889654401	0.10181346616990182	0.048466735966735966	0.1628118503118503	0.010187110187110188	0.22219334719334718	0.052945252945252944	0.026701213268377447	0.0	0.17104123354123354	0.0	0.03006091959580332	0.021747455957982272	0.0	0.019176449869519177	0.010232030902857736	0.0009284093253558903	0.023115661413533755	0.0	0.016011418996493623	0.011620881248388412	0.009220998351433134	0.06169170253677296
ACTCCCAGTACTGAGG-1	0.016502079002079003	0.008853083853083853	0.01812339994158176	0.0	0.0	0.015396910558200881	0.03463728714564835	0.22886174636174636	0.014801590888547411	0.0355868121354847	0.034675478600712246	0.03705895811158969	0.0	0.0	0.038754429320467056	0.03611445453550717	0.07365607365607366	0.026714130556765508	0.0	0.03988265812590137	0.12103322480680971	0.07571944414049678	0.048887010425471965	0.022731472731472732	0.07422037422037422	0.026683826683826684	0.061139442305361585	0.0994030588089994	0.04114220826177348	0.1097972972972973	0.004937629937629938	0.2091995841995842	0.016216216216216217	0.03957085673503584	0.0	0.1922870672870673	0.00024207558454133796	0.0	0.020926797242586715	0.0	0.03169448961528169	0.017365018925081327	0.008804018346003079	0.024041226168885745	0.0	0.019890154218512427	0.01966541937888643	0.020795939274200145	0.043992994697220046
ACTCCCAGTATAGCTC-1	0.0	0.0023735273735273734	0.027681654954382226	0.0	0.00881100881100881	0.01950461627880983	0.02820559175074225	0.23627858627858628	0.006779354605441562	0.05824195536584917	0.033591566301846676	0.04559546664809823	0.0	0.0	0.04035748375371017	0.026685997738629317	0.07183164326021468	0.01534809494553319	0.0	0.05844149763068682	0.10791019281585319	0.0933253091147828	0.06521441136825752	0.020775320775320776	0.12945252945252944	0.0446952446952447	0.06064066826398665	0.11855046211481855	0.06221470216035434	0.08991683991683992	0.013186070686070686	0.2149168399168399	0.007484407484407485	0.02270611598969808	0.0	0.19677919677919678	0.0	0.004822801334429241	0.06401137980085349	0.0	0.021044464113771044	0.0075343554282711845	0.0026622335782641128	0.016560303794346348	0.0	0.0014118596208148447	0.012704208979280613	0.010933054411315282	0.058756558756558754
ACTCCCAGTTGCCTAA-1	0.0	0.005232155232155232	0.041533650624559715	0.0	0.007309507309507309	0.015201305523886169	0.03348305856667061	0.2201975051975052	0.013264937177980655	0.07740373116479311	0.04787117403939834	0.06377595851280062	0.0	0.0	0.045175799892781025	0.03405551300288143	0.08570579999151427	0.014475028198724448	0.0	0.06863516322975782	0.11296327334063183	0.12926468979100558	0.053909361601669294	0.02684957684957685	0.10796950796950797	0.046361746361746364	0.05436170907022925	0.12252938391552252	0.08412331646027298	0.04015072765072765	0.012219334719334719	0.21985446985446985	0.0	0.0306109783721724	0.0	0.19158787908787908	0.00927007091390653	0.0	0.056406609038187984	0.0	0.021654556308021655	0.00885602991687235	0.0003808858770690832	0.02877293302825218	0.0	0.008564247370217519	0.010552020580673876	0.010070569853178548	0.07494307494307495
ACTCCCATCTGCGGGT-1	0.0	0.031202356202356202	0.023647360010996373	0.0	0.004768504768504768	0.013809715422618649	0.01576286860567797	0.24124047124047124	0.010666184579228058	0.03354230677239527	0.029074108513360848	0.023779207989734305	0.0	0.0	0.039099622118490045	0.022996680891417733	0.05002333573762145	0.03010939012768839	0.0	0.044813264407859	0.09129778941099696	0.06070868439289492	0.03876996184688492	0.025882525882525882	0.09168399168399169	0.037227337227337225	0.05317770340191865	0.09402852967209403	0.049579680014462627	0.12772869022869024	0.010488565488565488	0.21361746361746362	0.0158004158004158	0.026096130573742514	0.0	0.1805988680988681	0.0021502007803377667	0.021128462988928107	0.004240070029543714	0.0	0.03211360637103211	0.01865588137038995	0.00299947628191903	0.017528762209613274	0.0	0.01579420982406057	0.023149003091696502	0.02260053890488673	0.0389948840653066
ACTCTCGCATAATCCG-1	0.0	0.03821898821898822	0.04263500627136991	0.0	0.008233508233508234	0.023271410368184562	0.017410773263616074	0.22761954261954262	0.006327397631745458	0.04871626221183743	0.04498166647699358	0.04695162589899432	0.007796257796257797	0.0	0.04347860196916801	0.03995331363752416	0.10721710721710721	0.018236443213570385	0.0	0.039789009383603975	0.12259693391768864	0.07250063829011197	0.04155719540334925	0.028466578466578466	0.061330561330561334	0.049183249183249185	0.047248352181087604	0.11637265597661638	0.08458939708939708	0.0	0.004844074844074844	0.23596673596673598	0.011157311157311157	0.024924752536692834	0.0	0.2058047058047058	0.01819838806140176	0.0034206836532417926	0.05862238756975599	0.0	0.02502006957452502	0.009026306998225875	0.0013807113043754265	0.025939940833557856	0.0	0.01005368169547274	0.013092692175786732	0.012856023725588943	0.06039075757385617
ACTCTCGGTGGAAATT-1	0.0	0.04308731808731809	0.02832425559698287	0.013117513117513118	0.0	0.018157735899671384	0.016767603724125463	0.212986832986833	0.0003389677302720781	0.05034450720291428	0.039532960093707756	0.047976205870942715	0.0	0.0	0.04135906588736778	0.036843928949192105	0.0844965844965845	0.032826548837527794	0.0	0.04312056339083366	0.12024691269974289	0.08703723966881861	0.049225895379741536	0.028734328734328733	0.06292446292446292	0.02753852753852754	0.04676822389826874	0.09826887054609827	0.0551387507909247	0.0877079002079002	0.011813929313929314	0.3303014553014553	0.021794871794871794	0.03694107425450709	0.0	0.18314193314193314	0.0	0.023412947831552483	0.02500273552905132	0.0	0.03841979832078842	0.024464762374278755	0.00547920204408754	0.027229431484750634	0.0	0.0022031216061066806	0.026234317065262625	0.027100739057260795	0.053688729745067776
ACTCTCGGTTCATCTT-1	0.0	0.007155232155232155	0.004151131423858697	0.0	0.0	0.004113294435875081	0.00344877936851181	0.2627702702702703	0.0	0.004574264530016742	0.008031498685704293	0.006553664448401291	0.0	0.0	0.01036493678003112	0.014091621986358828	0.035427892570749714	0.018129925266247314	0.0	0.03529386975332921	0.0866423224913791	0.06841740525951052	0.047337278106508875	0.004245154245154245	0.14033264033264034	0.006527406527406528	0.07262522957590223	0.09281200469319281	0.026815172195606977	0.056392931392931396	0.00472972972972973	0.19256756756756757	0.020859320859320858	0.01750861079219288	0.0	0.17816099066099067	0.00037023324694557573	0.001655949330367935	0.021227705438231752	0.0	0.018223288025268222	0.014962490391507552	0.007736744377965752	0.004549408804727954	0.0	0.005119930493064822	0.0185403924658939	0.016749848271587403	0.00898042447338222
ACTGATGAGGCTCTCG-1	0.0	0.027893277893277894	0.03191182282091373	0.0	0.017308517308517308	0.009964679319518029	0.03553424790882985	0.22352910602910603	0.008383801862062732	0.05898938421062315	0.03889177253663235	0.04816686395633764	0.011983136983136983	0.0	0.03762993762993763	0.0373892110734216	0.06474606474606474	0.024711212725851334	0.0	0.0552621228296904	0.11557718161491747	0.09173505489294963	0.05754571139186524	0.02327852327852328	0.11094941094941095	0.036606936606936605	0.058449791633648135	0.10408801794940409	0.055579408840278406	0.09862266112266112	0.004864864864864865	0.21673596673596673	0.022176022176022176	0.041261985291836036	0.0	0.18269437019437018	0.004243442599606983	0.0	0.037066418645366014	0.0	0.02993740122452994	0.016289029939575962	0.009466601069654504	0.02809869831146427	0.00707531352692643	0.010565674744779222	0.017480041835342696	0.015883597405336534	0.05917905213679862
ACTGATGCAAATGGCG-1	0.0	0.02597020097020097	0.03619869074414529	0.0	0.00589050589050589	0.0105570831377283	0.01627740423727046	0.2002044352044352	0.0	0.06973626110794252	0.028874257846220462	0.04049411944148786	0.0	0.02702702702702703	0.05226925038245793	0.018862384651858338	0.049641478212906785	0.035681610247026534	0.0	0.0787398625236463	0.10334922599073543	0.09746142904037641	0.04666331589408512	0.023638673638673637	0.06424116424116424	0.060403260403260405	0.04818064010889123	0.08604392663798605	0.06992621802404411	0.07939189189189189	0.010405405405405405	0.3794178794178794	0.0	0.041199925528283735	0.0	0.16531779031779031	0.005966451171930624	0.022131702364260503	0.07905678958310537	0.0	0.036511759284036514	0.022277918143752778	0.011323419720366285	0.021657276976425912	0.0	0.0	0.026827466655546885	0.02771141901576684	0.06475443095161405
ACTGATGCAGCTGTTA-1	0.0	0.011295911295911296	0.03739454648545558	0.0	0.0	0.014653611427804976	0.01729604572413937	0.23983541233541233	0.003954623519840911	0.06340956340956341	0.03447007652615129	0.053135579451368924	0.0	0.0	0.046012630918291296	0.0244829850093008	0.042831685688828544	0.02194459925475479	0.0	0.05018401977861437	0.10612004008230423	0.08108472845314951	0.055333439948824566	0.02423717423717424	0.10464310464310464	0.04975084975084975	0.050119798998722764	0.10694304357670695	0.06668342673777457	0.07653326403326403	0.004719334719334719	0.21231808731808732	0.012751212751212751	0.026972724733918763	0.0	0.19532307032307034	0.0024634750662147925	0.015121113958323261	0.06836087099244995	0.0	0.027766913905527768	0.011573165629327876	0.0004364317341416578	0.027998166296038636	0.0	0.0034288019362646227	0.015529541317506933	0.014131188044231522	0.06043189141780691
ACTGATGCATCGTCCT-1	0.0	0.009147609147609148	0.0160186251095342	0.0	0.004917004917004917	0.01659289562515369	0.01493196309249821	0.250963270963271	0.0	0.034177046345187936	0.025271394430272934	0.029770845560319243	0.0	0.0	0.02411119392251468	0.03059050953787796	0.05242055242055242	0.014008061126084914	0.0	0.04447378771703096	0.09740641816113514	0.08152970784549732	0.03635207481361327	0.01561141561141561	0.16992376992376992	0.019710919710919712	0.06082712584954737	0.09128260019349128	0.03406343216125825	0.08484927234927235	0.008316008316008316	0.20997920997921	0.01878031878031878	0.04742917429484594	0.0	0.19714425964425963	0.00022783584427420043	0.014939805637480055	0.020625889046941678	0.0	0.016293521244016295	0.00948443343139131	0.0038009236482518926	0.012628831777767947	0.0	0.006981723399633847	0.011014966602359153	0.009243058156101634	0.03286524413284977
ACTGATGGTAGGCAAC-1	0.013903326403326404	0.047574497574497575	0.04328447964811601	0.0	0.000957000957000957	0.011456866295575973	0.03376466252720434	0.24146742896742895	0.023750338967730274	0.05670570161720604	0.05456339568489101	0.06315424736477368	0.021367521367521368	0.0	0.03975601145412466	0.03167560272823431	0.05634519920234206	0.019696309723757115	0.0	0.039737502575340415	0.1090192316607411	0.09491556333661597	0.04356765895227434	0.025714525714525715	0.09487179487179487	0.03040953040953041	0.042563605343874406	0.104995780243305	0.07213515773298382	0.03963097713097713	0.011008316008316008	0.21647609147609148	0.0	0.02173643218419338	0.0	0.1979857604857605	0.0010822202603024522	0.0019581298651066095	0.04811795601269286	0.0	0.02542775067527543	0.009214422630959292	0.0010990144577930838	0.02475902475902476	0.0	0.005088900611288671	0.012541241767602799	0.011125136125136124	0.06417437403352896
ACTGATGGTAGTTAGA-1	0.0	0.026403326403326405	0.024401642583460767	0.005049005049005049	0.012507012507012506	0.010003800326380971	0.021693934737412997	0.23368503118503117	0.00045195697369610415	0.03184276856843229	0.031371003333620154	0.04005311900048742	0.0	0.0	0.03327710874880686	0.02696684538789802	0.07796257796257797	0.01843140909929565	0.0	0.04695313816935438	0.0937066503104239	0.07981909034540613	0.05381416919878458	0.021084021084021083	0.06521136521136521	0.03255783255783256	0.0670361634487195	0.10231983697330232	0.04967572087137304	0.150987525987526	0.009604989604989605	0.2047817047817048	0.03905058905058905	0.028322524591181307	0.0	0.19016887766887766	0.0	0.004037131944108688	0.01422475106685633	0.0	0.02340992935052341	0.00851385406767622	0.0006268746726761994	0.019440881143008803	0.0	0.0055543488379309275	0.014048794851087114	0.014443253573688357	0.04389887488479038
ACTGATGGTCAGTTTG-1	0.0	0.012872487872487872	0.018509991237263965	0.0	0.0031185031185031187	0.012971408132698455	0.014942392868814273	0.2407085932085932	0.0	0.02762726988390705	0.03127107800004996	0.037405458458090034	0.0	0.0	0.040723597327370915	0.01561439982492614	0.031715388858246	0.023993167634521705	0.0	0.033954692738476525	0.08020026887951416	0.06663019294598242	0.03975615514077053	0.02226947226947227	0.14837144837144836	0.02072732072732073	0.05212887948313957	0.09894403161729895	0.05753694748259966	0.13812370062370063	0.007843035343035343	0.2130977130977131	0.016909216909216908	0.026484004095944393	0.0	0.1683042933042933	0.0	0.0059469129236571095	0.02453769559032717	0.0	0.03064812718278065	0.0163157877666458	0.006038628176032756	0.02389310899949198	0.008483669773992354	0.013063580227759332	0.019319060866338802	0.01835214335214335	0.03949964513344795
ACTGATGGTGCCTGAC-1	0.0	0.012387387387387387	0.026420508238690056	0.0	0.004653004653004653	0.018956922182728635	0.02178432613215222	0.23451836451836452	0.02135496700714092	0.06126846724191857	0.038467089868959026	0.04621386200333569	0.0	0.0	0.036630970593234745	0.02626837363679469	0.06449149306292164	0.017424243865231972	0.0	0.05488986907905827	0.11119451685489422	0.09515993726520042	0.06125059971213817	0.022533022533022532	0.10152460152460152	0.040042240042240045	0.06100892199546908	0.11477738210411478	0.07498248666726928	0.10226091476091476	0.009906444906444906	0.2195945945945946	0.0	0.025095416886461663	0.0	0.18738449988449987	0.00489847065189531	0.0	0.05219389429915746	0.0	0.023347605030773346	0.009752011702089705	0.004919775912142325	0.020990414607435885	0.0	0.019735004809631675	0.013190132101306887	0.012087696870305566	0.05884928420139688
ACTGATGTCTTACGTT-1	0.0	0.02616077616077616	0.029143829143829143	0.0	0.00825000825000825	0.012138689558044397	0.03171694977715045	0.2463998613998614	0.0	0.04931650506871746	0.040908321282153055	0.05251055251055251	0.0	0.0	0.04138652440539233	0.02120946857788963	0.021256735542449827	0.02595519018208863	0.0	0.047625067895338165	0.09486383071288731	0.08543421964474596	0.0620959082497544	0.027502677502677503	0.07082467082467082	0.03862983862983863	0.06984235011140841	0.10094687223400095	0.05985605170387779	0.10576923076923077	0.00935031185031185	0.2079002079002079	0.010152460152460152	0.02179849194774568	0.0	0.17413704913704914	0.0035029761057158316	0.007747908910699608	0.03214246635299267	0.0	0.03276257979228276	0.01785882246100655	0.013533351319610861	0.027300474108984746	0.0	0.01911440717410867	0.020443662277473167	0.019130154999720216	0.0555118653710203
ACTGCAAAGTGGATTA-1	0.0	0.04038461538461539	0.030953076407621863	0.0	0.0	0.021320948740303578	0.018846605803127543	0.236502079002079	0.008767965289704421	0.05331582433352345	0.03974668927939956	0.050468024152234676	0.0	0.0	0.03646098929117797	0.02200641937484043	0.022253807968093682	0.0165749534459507	0.0	0.04591129591129591	0.09121933650235536	0.07999416420469052	0.042551004089465626	0.026223776223776224	0.11094941094941095	0.04177804177804178	0.053201010600113736	0.11044029558881044	0.0802675585284281	0.17866424116424118	0.013513513513513514	0.1813929313929314	0.018676368676368675	0.031619449529897294	0.0	0.1818920568920569	0.0	0.014528840110235459	0.06012692854798118	0.0	0.025996102728775995	0.010433930870748344	0.002872514322896002	0.025293184867652953	0.0	0.021488193129984175	0.014776403028552026	0.012831811744855223	0.05454975173285032
ACTGCAACAGTAGATA-1	0.05444386694386694	0.010083160083160084	0.011534166079620625	0.0	0.0	0.010730333310978472	0.01867972938207052	0.25041233541233543	0.004090210611949742	0.029218718378010412	0.029915146737576646	0.046421099052678	0.0	0.0	0.027229697041017797	0.02013167013167013	0.02577538291824006	0.03056874877551913	0.0	0.04441525725309509	0.09839242858110783	0.0753237042710727	0.053559053559053556	0.020386820386820388	0.11455301455301456	0.017496617496617496	0.05981559344788044	0.09102735637389103	0.044520586640151856	0.10369022869022869	0.008362785862785863	0.2130977130977131	0.018745668745668746	0.013218729636640085	0.0	0.1777216777216777	0.0	0.019363728666054247	0.0	0.0	0.030807654570030808	0.01961510892868147	0.016370157591531636	0.02442525846781166	0.0	0.010363980513234245	0.02421275773711304	0.024764013894448676	0.035596113060901796
ACTGCAAGTCCGACGT-1	0.006756756756756757	0.01730769230769231	0.02049449322176595	0.009256509256509256	0.0	0.012786980528916013	0.019514111487355636	0.22835758835758835	0.0	0.033121446838260994	0.036726723642611495	0.030807030807030806	0.0	0.0	0.02675767204069091	0.03848524637998322	0.08396622682336968	0.013917711081480523	0.0	0.050720158828266936	0.11721934363443798	0.08185432395958711	0.05261474492243723	0.013372813372813373	0.1273042273042273	0.02211002211002211	0.06901261385566318	0.12224120540952224	0.05134513694296303	0.1259095634095634	0.008768191268191268	0.21361746361746362	0.014067914067914068	0.025995283457970024	0.0	0.20456720456720456	0.0011534189616381398	0.003323985882125417	0.04847357478936426	0.0	0.016749232095766748	0.011241530742310773	0.004110393423370522	0.014681695532759362	0.0	0.0022496664287709064	0.010608612327810036	0.010481635481635481	0.042362978982697294
ACTGCAAGTGCCCAGT-1	0.0	0.01191961191961192	0.03359220631947905	0.0	0.000495000495000495	0.016721436076274784	0.036751055145703974	0.20497920997921	0.004022417065895327	0.061010891763104154	0.04283465965708956	0.04684552052973106	0.0	0.002945252945252945	0.0413093790452281	0.030867709815078238	0.05643005643005643	0.016306756471440826	0.0	0.065739075874211	0.12140052706090441	0.08056497793339899	0.060386252693945	0.026722526722526722	0.08413028413028413	0.03986733986733987	0.05354595713340108	0.11957555422901958	0.07407009852662026	0.19542619542619544	0.00933991683991684	0.20764033264033263	0.03371448371448371	0.048243708691469885	0.0	0.192992442992443	0.005866772990060661	0.023134941739592903	0.05257686836634205	0.0	0.020066715611270068	0.00873359258694672	0.0015156083858373934	0.023612289569736378	0.0	0.0054922890743786265	0.013368417379878698	0.008728688076514163	0.06441978272964188
ACTGCAATCACGATCA-1	0.016632016632016633	0.024514899514899515	0.04523118159481796	0.0	0.0	0.012418125321351128	0.029516266974460956	0.22264206514206514	0.01367169845430715	0.0668845325924972	0.04885099744912829	0.05783405783405783	0.0	0.0	0.037527948848703564	0.031028194186088924	0.058721201578344435	0.01297997272379706	0.0	0.053068401041374016	0.10225445131105508	0.09906444906444907	0.045193545193545195	0.02119007119007119	0.10214830214830214	0.05634425634425634	0.04473583621565684	0.1092011280130092	0.08016869294043207	0.02546777546777547	0.009100831600831602	0.22271309771309772	0.012231462231462232	0.038562385577310954	0.0	0.1904803154803155	0.0	0.015628777256684233	0.06948243790349054	0.0	0.021643692435771644	0.008015185472283757	0.001912364507784355	0.02226046906897971	0.0	0.012148198715362895	0.011876182363288381	0.010467646337211554	0.06883295615689981
ACTGCAATCTGAACGT-1	0.0	0.03011088011088011	0.03197024106115015	0.00806850806850807	0.010923010923010923	0.014759797017861533	0.023877234579575718	0.22153846153846155	0.0	0.05975521130388387	0.04213240661838793	0.06358530042740569	0.02364864864864865	0.0	0.04046339518037631	0.0276872013714119	0.0608426322712037	0.01980092556487799	0.0	0.07289852222284655	0.10711674862618259	0.09673742568479411	0.05590459436613283	0.02722862722862723	0.10297990297990298	0.03730983730983731	0.06139582148550758	0.10628229143080628	0.06372593329115069	0.10901767151767151	0.005867983367983368	0.2066008316008316	0.029452529452529453	0.019866881807180315	0.0	0.16966141966141965	0.0	0.02977082628245419	0.08460991355728198	0.0	0.026413504136276415	0.011744253553925941	0.004086588056053705	0.024066694279460236	0.0013748239554691169	0.0	0.014508336857907058	0.013797062710106188	0.0611813639982654
ACTGTCCCAAAGCTAA-1	0.0	0.016753291753291752	0.018350200168381986	0.0	0.0	0.010562671852994433	0.026922729263866386	0.25223146223146226	0.01706137575702793	0.030281217228119883	0.03571081608464786	0.04920470709944394	0.0	0.0	0.030477647458779535	0.02422766896451107	0.023781238066952353	0.014189712268394794	0.0	0.038957876795714635	0.10535512422304875	0.09610460663092242	0.04234158080311926	0.01790986790986791	0.10083160083160084	0.020351120351120352	0.0655678099624288	0.08981494823078981	0.049531659586007415	0.09212577962577963	0.0046465696465696465	0.19828482328482328	0.011295911295911296	0.0306109783721724	0.0	0.19544682044682044	0.0	0.006406227336459894	0.0	0.0	0.022276084157272277	0.008949276889994518	4.76107346336354e-05	0.016993261674112737	0.0	0.010100226518136966	0.0133530993129847	0.011960718482457612	0.04139737942554844
ACTGTCCGTGGCTTAT-1	0.0	0.04047124047124047	0.03143073143073143	0.0	0.00726000726000726	0.012513133480875417	0.04000514535631593	0.23577789327789328	0.005717255717255718	0.05364699280628484	0.03977722202021267	0.040106171685119055	0.0	0.12058212058212059	0.051790687639744246	0.030585038479775322	0.028299885442742586	0.019653512334207666	0.0	0.04928030941544455	0.10265206491621585	0.08386220228325492	0.0754494985264216	0.028941178941178942	0.09265419265419265	0.05744975744975745	0.05425915739817085	0.11534138860871535	0.06297173009129531	0.11395530145530146	0.005062370062370062	0.21985446985446985	0.047747747747747746	0.04569150091538151	0.0	0.1991221991221991	0.0014666932475151653	0.018046221534593627	0.09112047269942007	0.0	0.025979521029025978	0.010025265875499885	0.0043127390455634735	0.021596287553734363	0.0	0.0008533217488441369	0.015115102507652651	0.011904761904761904	0.060535074619581665
ACTGTCCTCCATCTCG-1	0.019100831600831602	0.014171864171864171	0.05064174155083246	0.0	0.00495000495000495	0.011836898933673127	0.02972833909288759	0.20633229383229384	0.01945674771761728	0.09372527735359594	0.04147178913534054	0.06237337816285185	0.0	0.0	0.04070790674564259	0.03213334792282161	0.0648945648945649	0.013895836860155249	0.0	0.0756354067164878	0.10774437189531529	0.12201918517707991	0.057762750070442376	0.02975807975807976	0.0683991683991684	0.06895686895686896	0.04353784622842919	0.12953006319342952	0.104161958781524	0.09212577962577963	0.014760914760914762	0.21855509355509356	0.0	0.039105408508393585	0.0	0.188485875985876	0.0	0.0031305903398926656	0.06729401466243572	0.0	0.02179064060252179	0.008332225180899128	0.004265128310929837	0.025879621624302476	0.0	0.000574052812858783	0.010450751138430222	0.009374340896080026	0.08290839980980826
ACTGTGAAGGCGAAGG-1	0.0	0.014171864171864171	0.03717118262572808	0.0	0.0038115038115038116	0.01355822323564259	0.024412629763800334	0.23334199584199583	0.0	0.05008923150516071	0.03791888838617811	0.04684054684054684	0.0	0.0	0.03904601263091829	0.01644417697049276	0.02897874326445755	0.013783612594225586	0.0	0.05185330861006537	0.08825952222178637	0.0774373563847248	0.039950347642655336	0.02138012138012138	0.09015939015939016	0.03488103488103488	0.05853835898678948	0.10405714168090406	0.07959809726114074	0.10576923076923077	0.011647609147609147	0.20893970893970895	0.014795564795564795	0.02234927234927235	0.0	0.1688096063096063	0.0	0.00662379732147174	0.032388663967611336	0.0	0.021681430097271682	0.008761972100505642	0.004697592483852026	0.019375870439700228	0.0	0.013901387035715394	0.012250198496616835	0.010097472053993794	0.05502662544916066
ACTGTGAAGGTTGTTC-1	0.0	0.022661122661122662	0.04524320887957252	0.007870507870507871	0.0058245058245058245	0.032319540384056517	0.03823903656679577	0.1992117117117117	0.0	0.06907852372454143	0.04995711537767612	0.058145742356268675	0.0	0.009355509355509356	0.04339491886661698	0.036862165809534234	0.11911833340404769	0.014307642852931051	0.0	0.07803515573785844	0.1354222014599373	0.07814859393806763	0.05561140176524792	0.03136878136878137	0.10547470547470547	0.049585849585849585	0.0474254868873703	0.11775797122331776	0.06279377203290247	0.1146049896049896	0.007848232848232849	0.216995841995842	0.0148995148995149	0.04563719862227325	0.0	0.18833531333531334	0.0	0.009959870424986705	0.07943976365028997	0.0	0.022337836694272337	0.008079242088602463	0.0072447667867515195	0.02821933672997503	0.01327878747233586	0.015809724764948647	0.012268069574659833	0.009347976739281087	0.07523589213730059
ACTGTGAAGTATCTGC-1	0.0	0.018000693000693	0.0509870964416419	0.0	0.015015015015015015	0.009780251715735587	0.0567797022646521	0.20782397782397782	0.0008361204013377926	0.06144785016466432	0.062073062073062076	0.09280904017746124	0.0	0.0	0.04030387426613842	0.02821607032133348	0.04567440281725996	0.01581791517747602	0.0	0.05139442977280815	0.10169101678535641	0.10568990042674253	0.055165901319747475	0.04173124173124173	0.09085239085239086	0.03834603834603834	0.0783075244958653	0.10862271258310863	0.06327680104854018	0.2763773388773389	0.014922037422037421	0.17983367983367984	0.013132363132363132	0.017663760201073634	0.0	0.16376266376266377	0.0	0.00038679108446550305	0.04204508151876573	0.0	0.029333598640529333	0.010947194644542538	0.0003213724587770389	0.036682121788504767	0.0	0.0125205572966767	0.015729527190845242	0.01451857973597104	0.07207416362345939
ACTGTGATCACAGTGT-1	0.10252079002079002	0.013322938322938323	0.019530592257864986	0.0	0.0	0.013077593722755012	0.03506143138250162	0.22872141372141372	0.011072945855554552	0.0519980497856604	0.03359434200555696	0.055385344859029066	0.0	0.0	0.027929235476405287	0.02027209395630448	0.04463490177775892	0.015584907167706802	0.0	0.07813114569871327	0.0973814558720219	0.10264981580771054	0.05814732737809661	0.01894936894936895	0.09306999306999307	0.03366003366003366	0.08791941303152065	0.11227022910191227	0.05629124107384977	0.19932432432432431	0.009537422037422038	0.20556133056133055	0.02927927927927928	0.0162751729915909	0.0	0.16322641322641324	0.0	0.005499685732243872	0.0671298829193566	0.0	0.021187981584021187	0.011145040396210443	0.005733125962133595	0.020422743826999146	0.0	0.006004282123685109	0.01356925425693334	0.011840196622805318	0.0573726489219447
ACTTAGGAGCTGACTT-1	0.0	0.02383922383922384	0.018561536743354926	0.0	0.0	0.0052310374891020054	0.013704726079308019	0.25252079002079003	4.519569736961041e-05	0.03918136993358232	0.02081638997526848	0.02764210658947501	0.0	0.0	0.03736450528903359	0.030738228106649158	0.06930714073571216	0.01981614241449557	0.0	0.06934455245266057	0.11440217100594459	0.08405004194477879	0.05109928186851264	0.016782166782166784	0.10956340956340957	0.03453123453123453	0.05124320595172613	0.11714456268911715	0.05698894965199313	0.08614864864864864	0.007468814968814969	0.26507276507276506	0.013617463617463618	0.03441213888975083	0.0	0.19767019767019767	0.004684874547888246	0.006974326741768603	0.07667687930845826	0.0	0.023865640202273865	0.011261801823424289	0.004376220025074987	0.013691790287534969	0.0	0.014661619139231079	0.015078083845992156	0.013605519040301649	0.04366392394561409
ACTTAGGAGGTAGCAC-1	0.03573284823284823	0.017013167013167012	0.014525523616432707	0.0	0.0034815034815034816	0.013105537299085685	0.020668340066333377	0.23592342342342343	0.0	0.043240483505970234	0.030542455776100635	0.03673566831461568	0.00256987756987757	0.0	0.035450254318178845	0.02743188532662217	0.044104544104544105	0.03412378526742662	0.0	0.05314566125376936	0.0968447666560874	0.08207498996972681	0.06054617593079131	0.018589218589218588	0.0932085932085932	0.028155628155628155	0.04287592179968862	0.0874004240340874	0.04413359848142457	0.10161122661122661	0.004807692307692308	0.4456860706860707	0.0	0.03583951345145375	0.0	0.18325949575949577	0.0004699114288155384	0.011458685877290528	0.033045190939927784	0.0	0.03551685729903552	0.023675001054096218	0.00516576470774944	0.017363889704315235	0.0	0.009588233468830483	0.030314028881364124	0.030996715779324474	0.04630415898021532
ACTTAGGAGTTAGTAG-1	0.0	0.024982674982674983	0.013149258603804058	0.0	0.0	0.007120023249055507	0.019545400816303828	0.2544040194040194	0.012451414625327669	0.02258614979853918	0.028045710288700943	0.029205502889713415	0.029365904365904368	0.0	0.02663214738686437	0.023417952365320786	0.04261954261954262	0.025585230525761175	0.0	0.04021511116105711	0.09276878144802674	0.08505854032169821	0.05314401468247622	0.014511014511014511	0.109009009009009	0.02185922185922186	0.057470889309454334	0.08216792573228217	0.05045817138208442	0.06639812889812889	0.00698024948024948	0.21985446985446985	0.0	0.019610885282527073	0.0	0.1886013761013761	0.0024777148064819296	0.004919499105545617	0.04029434292592187	0.0	0.028045943887528044	0.018841564473389746	0.0020750345177826092	0.012110086578171685	0.0	0.0027771744189654638	0.02511865119314976	0.025135802309715353	0.03278855391531448
ACTTAGGCAACCACGC-1	0.0	0.04572072072072072	0.023862132953042042	0.0	0.004389004389004389	0.0068629423468133145	0.017553313539935615	0.2546898821898822	0.0	0.02436158077750998	0.039190160685487786	0.032796506480717004	0.0	0.0	0.04312294878332614	0.03032060400481453	0.05577241291527006	0.024869087540633744	0.0	0.03556779232454908	0.08701675682807758	0.06998759893496735	0.0631468323776016	0.02888867888867889	0.08274428274428275	0.029175329175329175	0.066392884778535	0.12237911940882237	0.06062720329024677	0.038721413721413724	0.011964656964656964	0.19698544698544698	0.0036382536382536385	0.020487479442703325	0.0	0.1813104313104313	0.0008971036368296642	0.004218440264951893	0.04768027136448189	0.0	0.03218164851828218	0.013334317156470042	0.0020948723238799574	0.018487167423337635	0.0	0.016942315449778138	0.01987774480611157	0.019560052168747823	0.03703928351815676
ACTTAGGCAACTGTGT-1	0.0	0.022747747747747748	0.014460232642050824	0.0	0.0	0.0081036371358952	0.015300481855665802	0.25510221760221763	0.008948748079182861	0.018177469504903135	0.023528252500215115	0.016864122127280022	0.0	0.0	0.029834333607918515	0.02425137688295583	0.05863634435063007	0.0205332364527241	0.0	0.04614073532992452	0.10293734822036708	0.07713644818907976	0.05731344192882654	0.018123018123018125	0.15516285516285516	0.017453717453717453	0.06000205103344117	0.09496510981659496	0.041599814697640784	0.016242203742203743	0.00880977130977131	0.21543659043659044	0.010325710325710325	0.019735004809631675	0.0	0.19333894333894333	0.0	0.018336314847942754	0.029406937301674145	0.0	0.021276607910271278	0.011053415109577356	0.0	0.017190304424346978	0.014553014553014554	0.010457070158562697	0.014203677527459763	0.013433344955084086	0.027190865219034233
ACTTAGGCATGTGCTA-1	0.0	0.012941787941787943	0.037191800828164465	0.0	0.015427515427515427	0.017319428609751192	0.019051724737343467	0.22526680526680526	0.013174545783241435	0.0665740621492834	0.03655046645700851	0.045844151107309	0.014235389235389235	0.0	0.043048418520116635	0.02623007623007623	0.04351054351054351	0.015003813722935406	0.0	0.05953952913412373	0.10551559608163381	0.08138928402086297	0.056677556677556674	0.023444423444423445	0.09521829521829522	0.04005214005214005	0.051821224466964376	0.11807702599781808	0.07051376208984905	0.08212058212058213	0.012572765072765073	0.21621621621621623	0.0	0.036041207682998726	0.0	0.19325231825231826	0.0	0.014347531789392255	0.04240070029543714	0.0	0.01864011765001864	0.010715293476603929	0.004939613718239672	0.01946098754609393	0.0	0.0	0.010950290319917826	0.007586958673915196	0.06178651953299841
ACTTAGGTCAGGTAAA-1	0.0	0.0079002079002079	0.0268002268002268	0.00396000396000396	0.004075504075504076	0.018001251872219615	0.027204333224400114	0.24650900900900902	0.008135225526529875	0.058842198222729195	0.033555482153612995	0.034333376438639596	0.0233021483021483	0.0	0.030220060408739653	0.03392420760841813	0.05121133692562264	0.01584929992981228	0.0	0.053435972354891274	0.11493172813927531	0.08454973191815297	0.05556570941186326	0.0151000651000651	0.10291060291060292	0.030373230373230375	0.04068970660898912	0.10101480002470102	0.05067002621350447	0.06016112266112266	0.0091995841995842	0.21231808731808732	0.0	0.03656871567319329	0.0	0.21536440286440287	0.0	0.010431272059179037	0.01980523033154612	0.0	0.018442280818518442	0.008687374522007907	0.0021980289155861675	0.015435015435015435	0.0	0.0	0.012111910392712685	0.010052276356624182	0.05130017806074144
ACTTAGGTCTGAGCAT-1	0.0	0.014726264726264727	0.01383996838542293	0.0	0.0036795036795036797	0.009886437305792145	0.013332730724035072	0.2636815661815662	0.027637168941516767	0.03514985373392453	0.024118089538650286	0.0340233498128235	0.0	0.07709632709632709	0.03202316975901882	0.02541671225881752	0.019071661928804787	0.028943399025741202	0.0	0.055374501320447266	0.10065864782845915	0.07436079804500857	0.07391880468803545	0.01646086646086646	0.13097713097713098	0.017176517176517178	0.05404473117477602	0.10565447397130566	0.03797003525264395	0.15553534303534303	0.01132016632016632	0.224012474012474	0.0	0.02227945511527601	0.0	0.18107736857736859	0.0	0.017997872649035438	0.06376518218623482	0.0	0.02725974260627726	0.021148413504107733	0.012009807811334528	0.01860981648215691	0.0	0.006950693517857697	0.024838670970476127	0.023892920632051066	0.033897076150597276
ACTTAGGTCTTTGGAG-1	0.0	0.036417186417186415	0.023226405044586864	0.005098505098505099	0.001683001683001683	0.01603402409854023	0.028549774369172363	0.22458593208593208	0.013332730724035072	0.052570695269810314	0.039170730759515805	0.04582757214336162	0.0	0.0	0.035403182572993894	0.034808695335011124	0.04705333276761848	0.03239857494203331	0.0	0.06018804667453316	0.11631713518505972	0.09085786191049348	0.06205783128860052	0.025079275079275078	0.10436590436590437	0.024977724977724977	0.04516935010208553	0.07535250406537536	0.04833114887462714	0.09433471933471933	0.007276507276507277	0.28872141372141374	0.0	0.03407081019021318	0.0	0.19076906576906577	0.0011391792213710022	0.029831262389401925	0.032333953386584964	0.0	0.03475695802428476	0.02266874458762134	0.015453650949834155	0.024466141487418082	0.0	0.0021100319607782296	0.02439104301568485	0.025338644903862294	0.05596782357345738
ACTTATCAGAAGTATC-1	0.0	0.012162162162162163	0.03311111492929675	0.0	0.013480513480513481	0.01655936333355688	0.030906903816602813	0.21707726957726958	0.025015818494079363	0.07423923242507313	0.050066755674232306	0.061108403213666375	0.0	0.0	0.03943566207717151	0.035324798482693216	0.05592091306377021	0.015433689724632086	0.0	0.06319651252083684	0.12572078609814458	0.08787066418645366	0.07014157014157014	0.027048027048027046	0.10679140679140679	0.04415734415734416	0.056468679787065434	0.11781560692451781	0.07296845340323602	0.10511954261954262	0.016122661122661124	0.2066008316008316	0.010637560637560637	0.026282309864399417	0.0	0.19467544467544468	0.01399766468259619	0.00885993327853793	0.05900536163694058	0.0	0.0226014285420226	0.00775976985025347	0.0014560949675453492	0.02617987724370703	0.0	0.0044838179166537375	0.012013619463476196	0.010500467022206153	0.07188313526341696
ACTTATCAGCGCTGCT-1	0.0	0.023215523215523216	0.040693458875277054	0.0	0.015229515229515229	0.0162072742717904	0.04453514486959303	0.20737352737352738	0.01782970261231131	0.07215563078394936	0.04525507329245647	0.05865305865305865	0.0	0.0	0.056633847199884936	0.03195645037750301	0.05755441469727184	0.03709011988975392	0.0	0.05230282257309284	0.0964774644019927	0.08983112667323194	0.057065941681326296	0.03170793170793171	0.07144837144837145	0.05721545721545722	0.05227804555158815	0.08414194849838415	0.06496599023772937	0.10797817047817047	0.008191268191268192	0.22791060291060292	0.0	0.02840785676606572	0.0	0.18411955911955913	0.0038020106513257197	0.0243436638785476	0.07054929423350476	0.0	0.039293482362789296	0.019327259576869562	0.010149021599403278	0.027443229570889145	0.0	0.01180687001582524	0.027111701896802183	0.027082983604722735	0.07107161332513445
ACTTATCAGGCTCACC-1	0.0	0.027806652806652808	0.04228965138056047	0.0	0.009372009372009372	0.016889097534258823	0.02076568464528331	0.229002079002079	0.00038416342764168853	0.050981546556767794	0.039223469130011186	0.031292794450689186	0.0	0.0	0.05625988833536003	0.027397235291972133	0.02866052866052866	0.02591144173943808	0.0	0.04911174167930925	0.09470335885430226	0.07955100849837692	0.04801124031893263	0.03621873621873622	0.1	0.05081345081345082	0.05119659155533595	0.10804223873530804	0.05924873452047365	0.07861226611226611	0.008004158004158005	0.2097193347193347	0.009182259182259182	0.018462779656809508	0.0	0.1845196845196845	0.0	0.009802736546922593	0.06770434402013349	0.0	0.03103179340803103	0.011282072904537803	0.00010315659170621003	0.020095009456711586	0.0	0.012318863065131722	0.020438130753317	0.019804862196166544	0.058704269971875604
ACTTATCGTCTAATCG-1	0.0	0.03951836451836452	0.030496039586948676	0.0	0.0033165033165033163	0.008120403281693604	0.03256871484296234	0.23265246015246016	0.0	0.04276672860743657	0.04629041077639209	0.05622589833116149	0.0	0.0	0.02227670340877888	0.03304336725389357	0.06092748949891807	0.01688689886311112	0.0	0.06022316495289468	0.12111702677740413	0.11449648028595397	0.04334681257758181	0.019975219975219977	0.10554400554400555	0.030254430254430253	0.06709210072438772	0.10728062411230728	0.08088052517400343	0.10901767151767151	0.0166995841995842	0.20634095634095634	0.006860706860706861	0.024692028423371707	0.0	0.1687085437085437	0.002192920001139179	0.007651211139583233	0.06053725790567896	0.0	0.023153198895773153	0.0074013771361665275	0.0009839551824284648	0.025494248898504216	0.0	0.024637726130263445	0.012122122437308683	0.011570098526620266	0.0519206716389815
ACTTATCTCACTTCTA-1	0.0	0.043243243243243246	0.05245270699816154	0.0	0.01757251757251757	0.021125343705988866	0.04006424742210695	0.20847713097713097	0.0299421495073669	0.06277482383677074	0.05595402324374287	0.07923750029013187	0.0	0.0	0.051007466101805725	0.024619761461866726	0.0369128940557512	0.026600955237734744	0.0	0.029880972448540016	0.08753739885815358	0.07815771236823868	0.033724764493995266	0.044202944202944204	0.0963963963963964	0.052486552486552485	0.046260126977615765	0.07843807249747844	0.06344063545150502	0.22284303534303534	0.01207900207900208	0.2188149688149688	0.003257103257103257	0.019672945046079374	0.0	0.17688017688017688	0.006322444678609062	0.0036745153024222792	0.00932815406499617	0.0	0.03623158573653623	0.010988547650014108	0.003987399025566964	0.03874302810473023	0.0	0.02049523691314736	0.017164319456583067	0.018934845021801542	0.0751564131845822
ACTTATCTCCGAGATT-1	0.0005197505197505198	0.02668052668052668	0.020771120771120772	0.0	0.002376002376002376	0.016414056736637383	0.038336381145745696	0.22771829521829523	0.010214227605531954	0.029740768678821777	0.045495171663395964	0.05948863843600686	0.0	0.0	0.04500451104224689	0.01948608527555896	0.03612796469939327	0.03544004275934742	0.0	0.02570892097919125	0.08082789214864687	0.06173359594412226	0.04401315939777478	0.03764883764883765	0.06860706860706861	0.031201531201531203	0.05175596431201812	0.081995018628682	0.04574651993130254	0.23986486486486486	0.007822245322245323	0.2195945945945946	0.030665280665280667	0.011775840134049089	0.0	0.15767003267003268	0.0	0.005523860175022966	0.025878104825473248	0.0	0.046787267084296785	0.0225860385766782	0.00930393105965625	0.0339054275224488	0.0004023874991616927	0.020246997858938156	0.029184746949789928	0.03226703770182031	0.04934597188118315
ACTTATCTCTCATGCC-1	0.0	0.034026334026334024	0.044078280441916806	0.0	0.010444510444510445	0.030693224241611337	0.034313964079850365	0.2100883575883576	0.013829883395100787	0.09481767335749637	0.05375705375705376	0.07818142028668344	0.0	0.0	0.05849971887707737	0.0296513112302586	0.030081887224744367	0.03631310950615617	0.0	0.0636179318611751	0.10002745851802455	0.11581135791662107	0.058611866304174	0.03768978768978769	0.09286209286209286	0.06201366201366201	0.0503855010581468	0.1017949404088018	0.07265773298381994	0.13123700623700624	0.013144490644490645	0.2286902286902287	0.01126126126126126	0.01891271294256369	0.0	0.16201159951159952	0.009640304160852107	0.009984044867765798	0.05405405405405406	0.0	0.040567414329790566	0.025751570603364676	0.013870594023265778	0.04041185956079573	0.0	0.0178421820212865	0.025340763163112734	0.025790063833542095	0.08300530835742104
ACTTCCGAGACCATAA-1	0.0	0.010325710325710325	0.018709300527482344	0.0	0.009190509190509191	0.018727784856817115	0.0230046099611317	0.25052321552321555	0.0	0.026343992051956654	0.03551651682492804	0.026153315626999837	0.0	0.0	0.033766131879339426	0.03509683772841667	0.05577241291527006	0.02454287632695684	0.0	0.03754378078702403	0.1125834899419805	0.07718204033993507	0.05019305019305019	0.02396102396102396	0.09410949410949411	0.02847902847902848	0.04739751824953619	0.1117103394331117	0.060483142004881134	0.0550935550935551	0.01353950103950104	0.21387733887733887	0.0	0.02626679492351134	0.0	0.20446614196614196	0.0005411101301512261	0.0022119615142870957	0.03646460225407594	0.0	0.02648840767652649	0.01375433395714207	0.0019917157321737477	0.016873963682474322	0.0011065656226946548	0.011589660843392186	0.018913983097364185	0.018097648532431142	0.03846641874810889
ACTTCCGCAGGGCTTC-1	0.0	0.031254331254331254	0.036093881548427	0.0	0.015955515955515955	0.021293005163972905	0.009981295934473193	0.20977304227304228	0.00494892886197234	0.06212398579655217	0.02900332806874863	0.04520917678812416	0.0	0.0	0.051839066933406557	0.024721887879782616	0.043149900292757434	0.04031228779627682	0.0	0.056854151448746046	0.09687864404845536	0.07847321005215742	0.054937439552824166	0.02415947415947416	0.06541926541926542	0.03616143616143616	0.044292999449950125	0.0812951565426813	0.054522959414263765	0.07211538461538461	0.00538981288981289	0.3354989604989605	0.014622314622314623	0.02529711111800664	0.0	0.1747083622083622	9.96781818699627e-05	0.0	0.03444031075610023	0.0	0.04280594379604281	0.02163897366705479	0.006820237736268271	0.020143264824115888	0.0	0.008362553138672542	0.033012561665856796	0.03243867374302157	0.06199567467173101
ACTTCCGGTAAGTTAG-1	0.0	0.045997920997921	0.030619748801566985	0.01687951687951688	0.0	0.013317908479198802	0.03330575236929752	0.2224185724185724	0.0	0.046671756848748	0.05404433909106806	0.05705484652853074	0.004129129129129129	0.0	0.03524235411027864	0.043896122843491266	0.07359243073528787	0.016340043329979285	0.0	0.04069974340244611	0.13094681962606491	0.06558522084837874	0.051426743734436044	0.03483378483378483	0.06042966042966043	0.03353133353133353	0.04344927887528784	0.10625347358020626	0.04646682635813071	0.15254677754677753	0.009417879417879417	0.20608108108108109	0.04778239778239778	0.03128587830080368	0.0	0.19754232254232254	0.00397288753453137	0.012087221389546971	0.005908742750848014	0.0	0.026004679470026004	0.00799491439117024	0.0005752963768230944	0.03608429140344034	0.0	0.013854842213051168	0.0136207399817715	0.011621750752185534	0.0547512378498294
ACTTCCGTCTGCCCTA-1	0.0	0.04863132363132363	0.04658167385440113	0.020443520443520442	0.0	0.02970402163950551	0.042490908711644494	0.18632016632016632	0.01900479074392118	0.06711221091752065	0.06504584074677533	0.0868439289491921	0.019923769923769923	0.0	0.03484093672772918	0.04747966590071853	0.11020832449403878	0.01240363454453116	0.0	0.05500458878837257	0.11427735956037843	0.1047707626654995	0.03820261512569205	0.03766038766038766	0.06812196812196812	0.04057024057024057	0.05929817364794943	0.11567691072641567	0.0785868435324957	0.10680873180873181	0.008518711018711019	0.20270270270270271	0.014033264033264034	0.03531200546125919	0.0	0.17002648252648253	0.0037877709110585825	0.040407581105255524	0.06111171900645585	0.0	0.022943354626522944	0.0066140483457176125	0.001789370109980797	0.03618951491291917	0.0	0.015173612188537562	0.011846822735074885	0.009024612285481851	0.07627399880921008
ACTTCGCAGATTACCC-1	0.0	0.010550935550935552	0.023200632291541384	0.0	0.0	0.004012697561084658	0.03961229044841085	0.23820859320859322	0.031320618277140014	0.04498371755008923	0.035678895491979605	0.05374402742823795	0.0	0.0	0.03532342211587495	0.0203632782580151	0.051635623064194495	0.016323875427260607	0.0	0.041041561311831586	0.09410248089493373	0.08659773133457344	0.057477172861788245	0.022605472605472604	0.11600831600831601	0.026017226017226017	0.07526360441158647	0.09508038121899508	0.04736226611226611	0.2720893970893971	0.011205821205821205	0.19854469854469856	0.04078309078309078	0.022558724051261365	0.0	0.1839978714978715	0.0	0.0005560121839191607	0.003501477185687712	0.0	0.0271025023500271	0.012962950950470451	0.006181460379933662	0.022761118505799358	0.0	0.0038787352220188043	0.014832143771971852	0.01574532009314618	0.04911171812580263
ACTTCGCAGCGACATG-1	0.0	0.02972972972972973	0.019130255493891857	0.0	0.009108009108009109	0.011523930878769588	0.023957196197998874	0.2337127512127512	0.003728645032992859	0.03506476183467334	0.04415311891947406	0.05402089612615928	0.0	0.0	0.032436355077864513	0.02579421526789948	0.054754126182697614	0.018911690915350568	0.0	0.04460489595624731	0.0937975843636221	0.07297114928693876	0.039535308766078	0.029704529704529706	0.08156618156618156	0.02946242946242946	0.07947288440561984	0.09824211111339824	0.05610763355328573	0.1919178794178794	0.01248960498960499	0.22193347193347193	0.0	0.024730815775591896	0.0	0.1673864798864799	0.0	0.01149494754145917	0.018163912900755006	0.0	0.028652033602528652	0.009424431031295305	0.0018012727936392058	0.029288327160667586	0.0	0.014149626089924597	0.015699316558915412	0.0147784549958463	0.0460078558670108
ACTTCGCCAGCTGAGA-1	0.0	0.0029106029106029108	0.031724540815449905	0.0014355014355014355	0.006303006303006303	0.019040752911720655	0.01615224692147769	0.23553707553707554	0.004022417065895327	0.06198599893290159	0.03301560778196292	0.036201825675509884	0.0	0.0	0.032924070659919716	0.03158259474048948	0.027493741779456064	0.01430003442812226	0.0	0.05712573280140848	0.11798960855564629	0.0882736988000146	0.05685651839497993	0.020132720132720133	0.11191961191961192	0.02915882915882916	0.05385827358921529	0.09971593832979972	0.050557036970080446	0.08783783783783784	0.008903326403326403	0.21647609147609148	0.0	0.04936854190585534	0.0	0.21211596211596212	0.0	0.015834260020306534	0.00041032935769777875	0.0	0.017495408584517494	0.008166002315768306	0.0007974798051133929	0.019155370219200007	0.0	0.005197505197505198	0.011559183478954252	0.010434287608200652	0.05736916300296582
ACTTCGCTCCACTGGG-1	0.0	0.018156618156618155	0.018638855002491368	0.0	0.006171006171006171	0.009461694945565913	0.017807104763626503	0.26146223146223146	0.0	0.05029621180063658	0.025057665244581133	0.03686166844061581	0.0	0.0	0.03141123707161443	0.028710289236605027	0.05638762781619924	0.019048642561908802	0.0	0.05283896162274541	0.09998466602240187	0.08721960827223985	0.06726675957445188	0.013924063924063925	0.10686070686070687	0.03127413127413128	0.05492574326655044	0.094993927667195	0.05070109825544608	0.13292619542619544	0.0074636174636174635	0.21673596673596673	0.04553014553014553	0.025087659416017625	0.0	0.20166732666732667	0.005482300002847948	0.0	0.05927891454207244	0.0	0.022104549332272103	0.00829411554840572	0.004919775912142325	0.016062335211271383	0.0	0.0	0.01460237276856188	0.012230816578642665	0.04332160670188839
ACTTCGCTCCAGTACA-1	0.0	0.02519057519057519	0.03239978694524149	0.0	0.0	0.006549974291909776	0.024311808592745048	0.23954608454608456	0.0012202838289794812	0.04521829521829522	0.03823531860915039	0.06175664070400912	0.0	0.0	0.04411799317459695	0.025082977714556663	0.02087487801773516	0.038610853798410984	0.0	0.029017062800846583	0.09461777386305688	0.10595433490170332	0.05013593475131937	0.02152922152922153	0.09417879417879418	0.026126126126126126	0.05577412528085174	0.08766390152528766	0.05888716894151677	0.19022869022869024	0.005992723492723492	0.3295218295218295	0.0	0.026701213268377447	0.0	0.180491617991618	0.0013385355851109277	0.0	0.026698763540868805	0.0	0.04107058314979107	0.023376610740105278	0.00962133595721382	0.022403894744320276	0.0	0.00817637384801564	0.028534580110511343	0.02958435023652415	0.05770102248975489
ACTTCGCTCGTCACCT-1	0.0	0.015142065142065142	0.050844487208123575	0.0	0.00396000396000396	0.017056758992242863	0.04857494489601513	0.23588011088011088	0.027275603362559884	0.08365223630710357	0.05210412219758014	0.06382403750824804	0.0	0.0	0.05343689117274023	0.030707225444067548	0.06285799142942	0.021257938915761422	0.0	0.061466352006892544	0.1109056675094411	0.08431082904767115	0.07303161149314996	0.031742581742581745	0.11351351351351352	0.05554565554565555	0.036522379571706926	0.1292995203886293	0.07798800054234836	0.17801455301455302	0.007936590436590436	0.21725571725571727	0.05076230076230076	0.022434604524156763	0.0	0.20696176946176947	0.0	0.008122612773775564	0.05109968267863005	0.0	0.0285016547392785	0.009204692512024805	0.0	0.023913885616013274	0.0	0.018835138238123314	0.014458127638643398	0.0131815403554534	0.07707994327712638
ACTTCGCTCTTTACAC-1	0.0	0.008731808731808732	0.018331300149481967	0.0	0.0	0.008830170120492701	0.04098206773792058	0.2393901593901594	0.0	0.03216703769801115	0.02817616836308425	0.03156966314861052	0.0	0.032744282744282746	0.02363916892218779	0.020268446584236058	0.052038694895837755	0.01655878554323202	0.0	0.0528787623382218	0.09812140944216416	0.09649305175620965	0.057126864819172514	0.01778911778911779	0.10727650727650728	0.02543972543972544	0.07729599209419838	0.11009036454581009	0.039040608334086596	0.18386174636174638	0.009433471933471934	0.21595634095634095	0.04303534303534304	0.0268563626772582	0.0	0.18957693957693958	0.0	0.008714886621863366	0.0	0.0	0.021524189841021526	0.011445863239935003	0.0036501563219120473	0.016049601155984135	0.0	0.006174946473453936	0.012376998050350486	0.011084244779896954	0.04067649138071673
ACTTTCAAGACGATAT-1	0.007926195426195427	0.031652806652806655	0.037865328774419685	0.0	0.007177507177507178	0.01776652583104196	0.03453298938248771	0.22356548856548858	0.013875079092470396	0.0741840376796129	0.05028326056363439	0.075001575001575	0.0	0.0	0.050471371226088205	0.030081701134332714	0.059039416182273326	0.01848752123226048	0.0	0.049193684328819466	0.10436198172047229	0.10440967283072546	0.05963613655921348	0.028557928557928557	0.09306999306999307	0.04247104247104247	0.04932269282045067	0.11714456268911715	0.067705979390762	0.19763513513513514	0.011252598752598753	0.21725571725571727	0.018988218988218987	0.022426847053712725	0.0	0.18304293304293304	0.004357360521744083	0.006176570130058502	0.05829412408359777	0.0	0.0277011588892777	0.009284155149989783	0.0006229071114567298	0.030705828578169003	0.0	0.017764607316846124	0.014604500277852714	0.013567317915144003	0.07547920928202619
ACTTTCAAGCATGATA-1	0.0	0.013548163548163548	0.025826016735107645	0.0	0.0051645051645051645	0.007863322379451412	0.03350739471140809	0.25874220374220375	0.012112446895055591	0.05447031442606664	0.04202831772925231	0.041253435990278094	0.0017325017325017325	0.0	0.03384589233645838	0.022624648940438415	0.03629767915482201	0.017340551192335272	0.0	0.04688524283118878	0.09226062056250736	0.09381040959988328	0.048936510474972016	0.021147021147021147	0.09937629937629938	0.033683133683133686	0.057540810904039605	0.0911982050595912	0.05048641869294043	0.17905405405405406	0.005862785862785862	0.20686070686070687	0.0	0.020448692090483136	0.0	0.18975018975018976	0.002961865975564606	0.0	0.013294671189408032	0.0	0.025753666842775753	0.012152107705929859	0.003055022138991605	0.02161103224933012	0.0	0.0003723585813138052	0.015572517005181762	0.014145177188655449	0.04963112005365526
ACTTTCAAGCCTCTTC-1	0.0	0.032865557865557865	0.052428652428652425	0.0	0.0	0.021723336239465273	0.031466635145564914	0.19913548163548164	0.010010846967368706	0.09645971703493827	0.04431688543838076	0.06243140453666769	0.0	0.044005544005544	0.05783025405666915	0.027306050990261517	0.04276804276804277	0.019761932387732935	0.0	0.0731981981981982	0.09926789172072191	0.07908779224568699	0.05872228949152026	0.036284886284886284	0.10291060291060292	0.07164967164967165	0.042712771412322985	0.10671661760770672	0.07301364910060562	0.16852910602910603	0.010831600831600832	0.21465696465696466	0.009944559944559945	0.04297638625996835	0.0	0.1844124344124344	0.01025261299233902	0.013864042933810376	0.10206258890469416	0.0	0.02802993397052803	0.009427674404273468	0.00048801002999476284	0.029514189088657175	0.004560391657165851	0.013451453749961213	0.013920718791778964	0.012094691442517529	0.08098068661448943
ACTTTCAAGTGCAAAT-1	0.0	0.019715869715869715	0.02222126767581313	0.0	0.0	0.017051170276976727	0.023359222355877875	0.24956167706167706	0.00499412455934195	0.03461630452780895	0.04048780217004516	0.04375685954633323	0.011434511434511435	0.0	0.03121510480001046	0.024989969726811834	0.04073146930289787	0.017133221616295723	0.0	0.03959702946189433	0.104761378346284	0.08739468213152424	0.046115007653469195	0.017248367248367247	0.11191961191961192	0.017176517176517178	0.061759413777350995	0.09964183528539965	0.06537275151405586	0.19373700623700624	0.01010914760914761	0.21413721413721415	0.009147609147609148	0.026228007571291154	0.0	0.18936037686037685	0.0	0.006454576222018083	0.03977459240617135	0.0	0.024466583872524466	0.009301182858125135	0.0024440177111932837	0.021350319222659647	0.0	0.0	0.014728746820437365	0.01232605036952863	0.04857418941925984
ACTTTCACACTGCGAC-1	0.0	0.01651074151074151	0.02207694025875844	0.0	0.005214005214005214	0.007963919254241834	0.03522135461934793	0.23873527373527373	0.0	0.03501416665133479	0.03734015416258407	0.0510416563048142	0.0	0.0	0.032229762418441665	0.025137688295583032	0.03139717425431711	0.014295279162616765	0.0	0.036902286902286904	0.1026181875238479	0.075103038260933	0.051944590406128865	0.021753921753921754	0.11545391545391545	0.023215523215523216	0.06787056114410374	0.10863094625470864	0.04651202205550032	0.20595114345114346	0.011902286902286903	0.21621621621621623	0.023943173943173943	0.0323641666925249	0.0	0.1920870045870046	0.0	0.021660300730068173	0.018628952839479154	0.0	0.021354942147021355	0.009261451539142648	0.002618590404849947	0.02308148052828904	0.008114814566427469	0.020153908213609704	0.01299610325398291	0.00963905855210203	0.04373503669278317
ACTTTCAGTGGCTTAT-1	0.0	0.011105336105336105	0.05171216989398807	0.0	0.009058509058509058	0.01848188138510719	0.029637947698148367	0.21055959805959806	0.01665461448070144	0.08540006991334426	0.042366953581906855	0.05365947471210629	0.0	0.0	0.045373239712862355	0.021203997519786993	0.03716746573889431	0.01645226759590895	0.0	0.05929370118559308	0.11269582024299006	0.10767407083196556	0.04817497125189433	0.028793128793128793	0.0586971586971587	0.05772035772035772	0.04537445344620233	0.11828080936991828	0.08403010033444816	0.06860706860706861	0.015925155925155924	0.19750519750519752	0.0167013167013167	0.033000279268935985	0.0	0.1921798171798172	0.0	0.007784170574868249	0.021938942991574572	0.0	0.02382046936502382	0.010501230860045212	0.003082795067527892	0.02765032552266595	0.0	0.0	0.012574430912539795	0.011955876086310869	0.07534325844185
ACTTTGTAGAGTCTTC-1	0.10641891891891891	0.02967775467775468	0.027401591037954674	0.0	0.0	0.013273198757069725	0.009588441026568117	0.2346916146916147	0.0	0.047168509557890086	0.030614624072567997	0.04130317288212025	0.0	0.0	0.04325893382497156	0.020791844476055	0.05676948534091391	0.0320809232062663	0.0	0.052251315764829276	0.10961297753750585	0.10032643980012401	0.044344428959813574	0.020855120855120854	0.09265419265419265	0.02642972642972643	0.0508236763842145	0.09771927296679772	0.06753649552562596	0.07497401247401247	0.019506237006237007	0.22375259875259876	0.010221760221760221	0.02095292766934558	0.0	0.17488573738573737	0.0	0.0073852922690132	0.03660137870664187	0.0	0.034135430175034134	0.022070342273150384	0.013537318880830332	0.021782606888989867	0.0028502447857286567	0.02974214168244019	0.026070924351726643	0.024938878199747765	0.04857070350028096
ACTTTGTAGCTCCCTT-1	0.0	0.0057692307692307696	0.03202178656724111	0.0	0.000759000759000759	0.01915811593230948	0.017921832303103204	0.24267844767844768	0.009174726566030914	0.027606571854359465	0.030684016665325078	0.03372492846177057	0.0	0.0	0.043601511526039825	0.023065980960717804	0.05530569816284102	0.02850876775853903	0.0	0.04550392388230226	0.08872132457038118	0.07533464638727796	0.06700022084637469	0.0298000798000798	0.10977130977130978	0.03962643962643963	0.04897774628716333	0.0989008048413989	0.053373293862424294	0.0599012474012474	0.00551975051975052	0.21543659043659044	0.0	0.017687032612405746	0.0	0.1803967428967429	0.0	0.007590775032635498	0.000656526972316446	0.0	0.028167733613278168	0.017939095942216068	0.004856294932630811	0.01595443084804787	0.0	0.009479628882613958	0.021708253799944344	0.02063560215734129	0.0456655386232851
ACTTTGTAGTGCTAGG-1	0.0	0.025242550242550243	0.006962079689352417	0.0	0.0	0.011171841817003108	0.02069267621107086	0.26512474012474013	0.006508180421223899	0.011434511434511435	0.027124176656886937	0.028452817926502137	0.0	0.0	0.03003569607343192	0.0250738592843856	0.03612796469939327	0.025759273243262264	0.0	0.028366204041879717	0.0924478377308566	0.06196338038443302	0.050215896369742524	0.019993069993069993	0.14192654192654192	0.01182061182061182	0.06805235729002546	0.08331652292048332	0.02943087318087318	0.16761954261954262	0.005478170478170478	0.19412681912681912	0.010533610533610533	0.015980389114717473	0.0	0.1856911856911857	0.0	0.008267659430450129	0.0	0.0	0.03290666904528291	0.018745884970533956	0.0016822459570551174	0.019278019278019278	0.0	0.013761752567722716	0.02490760227149912	0.027236326149369626	0.022201817976465865
ACTTTGTCAATCAGCT-1	0.0	0.04417879417879418	0.04388068933523479	0.009009009009009009	0.0	0.013044061431158206	0.05386979467247026	0.20493589743589744	0.01862062731627949	0.07079416039593031	0.05439546561041888	0.08609953346795451	0.0	0.0	0.05074072621242433	0.023430718167560274	0.029445458016886587	0.04130804039312731	0.0	0.04451358843250735	0.08967702363928778	0.09013021118284276	0.04188846496538804	0.03715638715638716	0.08731808731808732	0.038124938124938126	0.051578829605735434	0.07514048702167514	0.059212013016360844	0.10408004158004158	0.011569646569646569	0.22375259875259876	0.00887040887040887	0.0180283613119434	0.0	0.16045234795234795	0.0014239740267137527	0.006200744572837596	0.024565050880840354	0.0	0.05089438257755089	0.023097680663983315	0.019310120455158623	0.04099360482339206	0.0	0.015251186892977938	0.028792008734702144	0.032193863715602844	0.07579712509289974
ACTTTGTCACAGCTGC-1	0.0	0.01431046431046431	0.020363911273002182	0.0	0.0	0.00700266022846668	0.04882873611970602	0.24545738045738047	0.014643405947753773	0.030055838684157267	0.03621183060435397	0.03881301249722302	0.0	0.00744975744975745	0.02894912328874593	0.027333406280774703	0.05356612499469642	0.015565886105684825	0.0	0.03579020808750538	0.10954522275276993	0.10022796075427655	0.04747435516666286	0.021122871122871124	0.08676368676368676	0.028304128304128304	0.07975723222359994	0.10792902575080793	0.042119565217391304	0.1800935550935551	0.009111226611226611	0.21413721413721415	0.0455994455994456	0.02864833834983089	0.0	0.18912318912318912	0.0	0.012461925252622926	0.01099682678630047	0.058212058212058215	0.02522819849552523	0.011676953564629071	0.0030272492104553173	0.02155674496100028	0.0	0.01844726471592143	0.015304450834536795	0.013353176396654658	0.04237761984240857
ACTTTGTGTAGTCCTA-1	0.0	0.008108108108108109	0.015527224618133708	0.0	0.0	0.01127243869179353	0.021766943171625447	0.2696257796257796	0.005378287986983639	0.03172088017220761	0.021772619903461025	0.028056580688159635	0.0	0.11642411642411643	0.024979406111481584	0.02838020206441259	0.056090627519198945	0.018097589460809953	0.0	0.03974920866812759	0.11156181910898892	0.07575591786118102	0.06522583445660368	0.01351876351876352	0.13832293832293832	0.03373593373593373	0.05682761063926983	0.09562380354459563	0.04305737593781072	0.0	0.00512993762993763	0.21621621621621623	0.045703395703395704	0.03113072889192292	0.0	0.22154572154572155	0.0	0.006394140115070348	0.042455410876463505	0.0	0.017825899014017824	0.00981444663191933	0.007097967021631144	0.00973820122756293	0.0	0.0	0.01392625031593513	0.012613365874235439	0.02905722624032483
ACTTTGTGTTACACTG-1	0.0	0.020859320859320858	0.028482328482328484	0.0	0.0024585024585024587	0.01156305188563253	0.036271285435165036	0.2566164241164241	0.002960318177709482	0.04082801317314592	0.03983412394627348	0.05695039905566222	0.0	0.0	0.03498607460871612	0.028197833460991355	0.0550723407866265	0.01675565353515948	0.0	0.04492330168005844	0.11695902261939997	0.09714593135645767	0.06581983505060428	0.025757575757575757	0.05883575883575884	0.02589182589182589	0.06586148065968694	0.1276033840390276	0.0681692352888005	0.3128898128898129	0.009818087318087318	0.20556133056133055	0.0	0.025149719179569926	0.0	0.1920870045870046	0.0	0.0	0.049841339315023526	0.0	0.02455006415402455	0.011807499327000107	0.005828347431400867	0.0230593634848954	0.0	0.0027616594780773885	0.014720236783274032	0.012580007145224536	0.05113773423632578
ACTTTGTTCGTAGGGA-1	0.0	0.011815661815661816	0.026332880878335425	0.017176517176517178	0.008464508464508464	0.009271678626517336	0.04525479943540144	0.2339899514899515	0.005446081533038055	0.04661426232222692	0.044713811068951254	0.05410876463508042	0.0	0.0	0.034608193098759135	0.03140752088120509	0.052229623658195085	0.01603190212522326	0.0	0.04700230375906052	0.11674149409998466	0.0982711456395667	0.050208280977511746	0.024922824922824924	0.06999306999306999	0.03308253308253308	0.05286538694610444	0.10187521870690187	0.05011072945855555	0.1563149688149688	0.011424116424116424	0.2260914760914761	0.0	0.029082756694696992	0.0	0.19736494736494736	0.01163386779825136	0.0024053570565198473	0.009875259875259876	0.0	0.023172639509273174	0.0114418090237123	0.0032256272714287983	0.02225577757492651	0.0	0.019129922114996742	0.014611733809441545	0.014382454599845905	0.05346005346005346
AGAAATGCAAATGGCG-1	0.0	0.0	0.02799436435800072	0.0	0.00363000363000363	0.015452797710862227	0.01478246963196796	0.2274948024948025	0.0	0.056128456570934446	0.031133680666390946	0.046648230858757175	0.0	0.0	0.037083382366401234	0.018094612831454936	0.05655734227162799	0.03112987010516745	0.0	0.06985727931673878	0.08472735831226397	0.07389575810628442	0.05158285927516697	0.019452319452319452	0.1076923076923077	0.03994983994983995	0.048301837539505704	0.10953459171280953	0.062355938714634365	0.1606029106029106	0.006787941787941788	0.26715176715176714	0.0	0.027732956837434448	0.0	0.17347086097086098	0.0	0.00941594546245709	0.07580151001203633	0.0	0.03101921418753102	0.021868442305259778	0.003320848740696069	0.017445655743528084	0.0	0.0021410618425543797	0.025028870301076606	0.024783921523051956	0.05449049111020942
AGAAATGGTAGATTGA-1	0.0	0.007692307692307693	0.013394958849504304	0.0	0.0	0.004588335233496524	0.03075393376396721	0.2413946638946639	0.0	0.0250630140010671	0.03342779978293997	0.049277654540812434	0.0017325017325017325	0.0	0.03187933942650924	0.02304774410037568	0.02093852093852094	0.034529884941595826	0.0	0.026556442096982637	0.08289441308309232	0.06976328555275924	0.030198837891145584	0.027311577311577313	0.08995148995148995	0.020737220737220736	0.05273486663621193	0.06622136226096623	0.029976046280394106	0.24584199584199584	0.00857068607068607	0.21855509355509356	0.022176022176022176	0.012854128525770317	0.0	0.1586889086889087	0.0	0.0046294057921964895	0.0006838822628296312	0.0	0.041401645362041405	0.023635269735113727	0.014418117471552586	0.03071923284689242	0.0	0.02314829180500822	0.02848607289868035	0.03062385127602519	0.03389568178300573
[truncated: 3,878 more rows]
[truncated: 340 more columns]
