# Supplementary material for: White and brown adipose tissue share a convergent fibro-adipogenic progenitor population
Source: EMBO Rep. 2025 Oct 8;26(22):5612–36. doi: 10.1038/s44319-025-00591-6 (PMC12635263; doi:10.1038/s44319-025-00591-6)
Supplement: Supplementary file 9 — Source data Fig. 2 [file 44319_2025_591_MOESM9_ESM.zip › Figure 2 source data/2C/wcaps_drivers.csv]

	wCAPs_corr	wCAPs_pval	wCAPs_qval	wCAPs_ci_low	wCAPs_ci_high
Postn	0.43821915245495496	6.092328024511702e-210	1.032108059885888e-206	0.4138369126735978	0.4619731323436879
Dclk1	0.4178328381008701	1.8843111008695833e-188	2.0521493824970383e-185	0.3929392649622142	0.44211444908592545
Mir99ahg	0.4144118541379538	5.300072205007779e-185	5.0506375568596003e-182	0.38943499285467353	0.43877967166256865
Ptn	0.40936231520931754	5.439295439371163e-180	4.146646878204606e-177	0.3842638375973453	0.43385615093653546
Sfrp2	0.4009782625226464	7.075678427711396e-172	4.690559521187638e-169	0.3756813347862553	0.4256781016972537
Mgst1	0.39659470399354885	9.811579340916638e-168	5.342755364676999e-165	0.3711957444007048	0.42140064403160676
Clmp	0.3908400038884335	2.1212532323285392e-162	1.0780916011104412e-159	0.3653088967379368	0.4157835562000703
Vcan	0.36912611094402425	2.7602975501429464e-143	1.0020537320721311e-140	0.34311475301076483	0.39457175704212977
Col1a1	0.36353632425105564	1.2894575934936301e-138	4.0123183526525264e-136	0.3374060328232566	0.389106830932835
Col1a2	0.36270857523307176	6.214034410949324e-138	1.894907653274887e-135	0.33656083519234453	0.3882974185433631
Kif26b	0.36228165421018244	1.3956304638609813e-137	4.1723877808800747e-135	0.3361249313151474	0.3878799394128827
Col6a1	0.36134109202968406	8.2585499365697335e-137	2.4215021323630524e-134	0.33516461828504096	0.38696014187987837
Rpl10a	0.3577946467762351	6.355792001863345e-134	1.7945696417113043e-131	0.33154419039397803	0.3834915323633919
Rps5	0.357594805501033	9.2179440854198e-134	2.55538169946174e-131	0.3313402032242406	0.38329605553328416
Tgfbr3	0.3572252601546373	1.8318247059790346e-133	4.987469873582561e-131	0.33096299777899246	0.3829345748283907
Gas1	0.3570990453066074	2.315531008562976e-133	6.193842331150825e-131	0.3308341686166537	0.38281111258146155
Auts2	0.347561858270157	8.160907989091717e-126	1.8852933956012334e-123	0.3211022669088045	0.3734792631316175
Sfrp1	0.34621587582580743	9.003449702220857e-125	2.0488895165636031e-122	0.31972925422976006	0.3721618374292475
Eef1a1	0.341135234189342	6.931868617691438e-121	1.4679194557491857e-118	0.3145475845200152	0.36718804584731773
Itm2a	0.3389707528861455	2.972230501193092e-119	6.207890198861791e-117	0.31234054392181887	0.3650686326882038
Lama4	0.33768145067194116	2.7461566821798333e-118	5.509296175420515e-116	0.31102602730157886	0.3638060473457303
Dnm3os	0.3365931054980836	1.7783949808502016e-117	3.5167918032268174e-115	0.3099164771379233	0.3627401800947384
Rps27	0.33372582724787636	2.3481326795612733e-115	4.4199974031198436e-113	0.3069936815411397	0.3599317930432969
F3	0.3332779548653146	5.009555118746362e-115	9.31471791408851e-113	0.30653718281056785	0.3594930766507472
Rps28	0.3327016920254245	1.3254041065720827e-114	2.4347513750487405e-112	0.3059498388242582	0.3589285774765667
Rps4x	0.33182317035365233	5.816550841723935e-114	1.0193672492386764e-111	0.3050544629565722	0.3580679527731698
Rps19	0.3237961511177581	3.38860633630846e-108	5.615878348879901e-106	0.29687563862002936	0.3502023916808447
Lpl	0.32230304053076664	3.8198845777881723e-107	6.262557006186696e-105	0.29535472622511516	0.34873890311745476
Prrx2	0.3200951523682637	1.3369113423373111e-105	2.1014316738780393e-103	0.2931059773442865	0.34657458125611706
Zfp521	0.318894884040327	9.113988606670723e-105	1.4036463059182677e-102	0.2918836212936594	0.3453978784520202
Bicc1	0.3142524884603156	1.3990861935020233e-101	2.0710550672160534e-99	0.2871566253474978	0.3408458449186849
Rpl18a	0.31373889300206154	3.123443388736066e-101	4.5791482065441155e-99	0.28663375148318804	0.3403421697360415
Gas5	0.3133198196965561	6.007425026643162e-101	8.723353274402694e-99	0.28620711933330684	0.3399311796670778
Rps9	0.31310816165621513	8.355419436584249e-101	1.2018403787698117e-98	0.28599164769311325	0.339723600299733
Fbn2	0.31029132766036066	6.5612371034649314e-99	9.177906616195396e-97	0.2831243217771038	0.336960800096972
Rps8	0.3061140169526798	3.864108484143843e-96	5.168075619100104e-94	0.2788730264463259	0.3328627746931045
Rps18	0.30342084079606774	2.2268372630146184e-94	2.9019305768533235e-92	0.27613271724316724	0.33022017918998686
Col6a2	0.3024781382262338	9.105876824511917e-94	1.176587321553671e-91	0.2751736213313516	0.32929508228338134
Eef1b2	0.3002520165397924	2.4781282385849178e-92	3.1486684378086865e-90	0.2729090036734634	0.3271103307078643
Serpinf1	0.29986497895714714	4.3875234352622284e-92	5.5286421336729915e-90	0.272515304030738	0.3267304565069839
Rps23	0.29885235556237805	1.9472443922354587e-91	2.4137914836108977e-89	0.2714852937214261	0.3257365339157177
Cdon	0.2986775072188671	2.517059291505459e-91	3.070208241406699e-89	0.27130744954886704	0.3255649085990798
2410006H16Rik	0.2969160225215475	3.306359878424496e-90	4.000957862407801e-88	0.2695158880478185	0.32383579498665316
Cyp7b1	0.2935294882709559	4.430108213439361e-88	5.117110600781056e-86	0.26607206254516547	0.32051099033092595
Tcf4	0.29187707663529855	4.712542497603309e-87	5.28324525448218e-85	0.26439195084760997	0.31888845740941263
Rps15a	0.29129461278771085	1.0801720055453046e-86	1.2021447130327926e-84	0.2637997626819969	0.3183164878633215
Aspn	0.29096678119509706	1.7212930738747016e-86	1.9017793838672157e-84	0.26346646700910364	0.3179945541878729
Rpl28	0.2909482509319734	1.7671956281896004e-86	1.9384483268350242e-84	0.263447628091844	0.31797635711089905
Nfix	0.28905077170935206	2.587684546739665e-85	2.7981862612865017e-83	0.2615186540543405	0.3161128903693721
Lrrc17	0.2881176369501546	9.609001500415064e-85	1.0317496188509049e-82	0.26057011156727455	0.31519640553132183
Igf1	0.28560570009366254	3.2000942784029242e-83	3.3883220460284297e-81	0.258016962373887	0.31272903815113695
Rpl3	0.284609400683755	1.271964884469768e-82	1.3283320954459284e-80	0.2570044237940639	0.3117503147589187
Dock1	0.28452199216402274	1.4352642877529117e-82	1.4886717411815405e-80	0.2569155934519876	0.31166444549099154
Col3a1	0.28398232274226926	3.022506030343608e-82	3.0928959358824828e-80	0.25636715587960063	0.311134269753617
Zfhx4	0.28397357404300805	3.059174468611319e-82	3.1095488748611186e-80	0.25635826518438815	0.31112567481934533
Olfml3	0.28239183060379663	2.686597491296413e-81	2.6772909771108765e-79	0.25475092601418464	0.30957165871730125
Rpl23	0.28118475332615483	1.3962094961615451e-80	1.3734197540629084e-78	0.2535244185873665	0.3083856433418336
Rps3a1	0.28100624057914464	1.780258927010398e-80	1.728892220390289e-78	0.25334303989494317	0.3082102382279809
Slc1a3	0.2795701758288157	1.2487465020956415e-79	1.1899773698407654e-77	0.2518839904974148	0.3067991058679215
Bnc2	0.2771821691456203	3.1014755282270803e-78	2.865951356295654e-76	0.24945804168449898	0.30445229374562877
Rps7	0.27679014837991345	5.238411228995798e-78	4.81144915713849e-76	0.24905982549873218	0.3040670039372739
Rps3	0.27644724356750977	8.279236001315177e-78	7.558892892937276e-76	0.2487115091729033	0.3037299794495991
Rpl39	0.27053698919601615	1.983788327895818e-74	1.7383230250245711e-72	0.2427091099776276	0.2979200042379199
Rpl30	0.26998983544701377	4.035581038666506e-74	3.5160288055170403e-72	0.24215353347319546	0.2973820314145694
Rps24	0.2671092263065186	1.649068406166252e-72	1.3968525549342691e-70	0.23922888192224862	0.2945494703738915
Rpl32	0.2597924998767807	1.6493543335853624e-68	1.323563448640843e-66	0.231802561838045	0.2873526174326813
Zfp36l1	0.25904679345098763	4.145547955549428e-68	3.2581015298073263e-66	0.231045869001628	0.2866189534955328
Pdzrn3	0.2586156415554314	7.053208629443454e-68	5.514885742211505e-66	0.23060838044666923	0.28619474956103336
Dcn	0.2583612770166098	9.645839016462505e-68	7.465487689543342e-66	0.230350282811001	0.28594447900555525
Nrip1	0.2575808967361684	2.5145003284110058e-67	1.936292247842556e-65	0.22955847412967217	0.2851766354202656
Nav3	0.25631122239375004	1.1865466619275344e-66	8.956077700202533e-65	0.22827028510703132	0.28392728251031096
Fmnl2	0.2554245618644978	3.48752699015052e-66	2.593869464332926e-64	0.22737075330962	0.2830547575788107
Srgap1	0.2553622511670113	3.7614129996688676e-66	2.7839933983471468e-64	0.2273075398750253	0.282993438550508
Svil	0.2547103123916235	8.285369851729722e-66	6.073415102371302e-64	0.22664617019988903	0.2823518617773576
Cped1	0.253389554712309	4.073347839806488e-65	2.9295440808268646e-63	0.22530638585510168	0.28105202060333984
Rpl36a	0.2528090266627965	8.177464626660252e-65	5.853605782285861e-63	0.22471752839319337	0.28048065411855244
Marcks	0.25254273083234663	1.1250796479019463e-64	8.015929622224755e-63	0.22444741861637937	0.2802185542569949
Igsf10	0.25154091852102106	3.723335388396954e-64	2.628226604948535e-62	0.2234312968016687	0.2792324903331458
Gas6	0.2509335788229917	7.670893000316563e-64	5.340552766019481e-62	0.2228153118415472	0.2786346695159078
Rpl17	0.25087604572463995	8.213660916411316e-64	5.692440363296516e-62	0.22275696094444075	0.27857803702502437
Maf	0.25060946619860297	1.1272108951736548e-63	7.7767350763405946e-62	0.22248659477863977	0.27831562794805886
H19	0.24985344354997888	2.760174792293771e-63	1.887192155071889e-61	0.221719856703535	0.27757141024339693
Rps21	0.24904323997154146	7.181505096079205e-63	4.823630317177077e-61	0.22089820838580607	0.27677382068898654
Phf21a	0.2487747762181758	9.850807922031645e-63	6.587511771369145e-61	0.22062596119048308	0.2765095282079618
Pcolce	0.24629011848019072	1.8013519069115243e-61	1.1737270309692312e-59	0.21810649546905145	0.2740632768848449
Rps20	0.24622908054201292	1.9338291498399407e-61	1.2546848105365776e-59	0.21804460716763124	0.2740031779129461
Cdh11	0.2461767697553602	2.055057666400054e-61	1.3276891626949842e-59	0.21799156778231596	0.2739516716673723
Mmp2	0.24608372748514765	2.2896789402312265e-61	1.4730267848820891e-59	0.21789723000583366	0.27386005999566354
Rpl7	0.2459242617345941	2.7554684522179023e-61	1.765236449200267e-59	0.21773554510362475	0.27370304498491854
Tpt1	0.24559648754731836	4.030010353029936e-61	2.5602319938603096e-59	0.21740321441505803	0.2733803035260945
Pcsk5	0.2429966339348369	8.051538865937883e-60	4.950073108425601e-58	0.21476745086798213	0.27082014711912106
Prickle1	0.24217406321078797	2.0607534460439876e-59	1.2568123116733073e-57	0.2139336041795691	0.27001005426570285
Pdgfra	0.24116896197152943	6.46498076595059e-59	3.8655514407234764e-57	0.21291478067450695	0.2690201462700242
Egfr	0.24029188000439164	1.745473459268134e-58	1.0395794466195798e-56	0.21202577443812057	0.26815627431000244
Bmper	0.23927112944888826	5.516071535748962e-58	3.2472410311028736e-56	0.21099120528443255	0.26715084117343646
Cd47	0.2385530014791603	1.2351642432525095e-57	7.243288160335005e-56	0.2102633934903956	0.2664434530821758
Ifitm2	0.2376184730707693	3.511570471440208e-57	2.0435463732079714e-55	0.20931631008922466	0.26552285591065705
Mfap4	0.2371490320777497	5.924790161414983e-57	3.4088783241922354e-55	0.20884058239055234	0.26506039378448454
Rps14	0.23677178713199137	9.012692709366485e-57	5.146686357292539e-55	0.20845829512811329	0.26468874778224827
Fgfr1	0.236488055305635	1.2349700784619234e-56	6.999847132456858e-55	0.2081707765968996	0.2644092215447011
Lamp2	0.23609314457742728	1.9131526037503792e-56	1.0763777767299643e-54	0.20777060350829935	0.2640201565354582
Nfia	0.23583531352735554	2.5448461252429765e-56	1.426517237925723e-54	0.20750934186047282	0.2637661371602123
Fau	0.2358002986022368	2.6453155008417013e-56	1.4774038623199054e-54	0.20747386135229132	0.26373163958345863
Rpl9	0.23529652760300473	4.614202049275887e-56	2.5582814052839802e-54	0.20696340010894468	0.26323530393257766
Rpl13	0.23500582788110377	6.357002879019813e-56	3.5117834382759095e-54	0.20666884681843656	0.26294888802881816
Egr1	0.23284275650865915	6.799985054579466e-55	3.689657371073776e-53	0.20447726267238014	0.260817537495715
Rps11	0.23238886348844892	1.114554382298791e-54	6.0261030733722215e-53	0.20401742270288256	0.26037026607115166
Rpl15	0.23236822811261001	1.1398454128806435e-54	6.141068201480979e-53	0.20399651725791998	0.26034993144804974
Rpl37	0.2320143085721296	1.6742650732122523e-54	8.925706143799724e-53	0.2036379697606582	0.2600011662860342
Meis2	0.2319271246059426	1.840402057731131e-54	9.777216088580681e-53	0.20354964691953367	0.25991525092012213
Rps10	0.23190237155960236	1.890493689103192e-54	1.0008457388109852e-52	0.2035245706109479	0.2598908579707281
Rps6	0.23067930639197826	7.096727314953644e-54	3.718343689728461e-52	0.2022855791985017	0.25868554095507446
Ppp3ca	0.23041185620219487	9.46715494585803e-54	4.9097180768536526e-52	0.20201465849439643	0.2584219601695663
Rps16	0.2299566612264059	1.5447596460254235e-53	7.930286304023445e-52	0.20155356676401376	0.2579733412542367
Rpsa	0.22905626984299182	4.0556607010873035e-53	2.068115675902278e-51	0.20064154847273608	0.2570859219609474
Rpl10	0.22741544013704276	2.3290563485589618e-52	1.1529585112493016e-50	0.19897965710244658	0.2554686103885959
Eef2	0.22699182357872974	3.64884732611434e-52	1.8004522712383604e-50	0.1985506295692319	0.25505104005680407
Rps29	0.2265380751434126	5.895791081405181e-52	2.881189955711051e-50	0.19809109736590114	0.2546037563071999
Rpl13a	0.22601094713755895	1.028097237947015e-51	5.008114564529756e-50	0.19755726595053225	0.2540841233685169
Rps27a	0.22539887133202915	1.9572335858553503e-51	9.413861351273353e-50	0.19693742764044478	0.25348073014055633
Rpl34	0.22432424513710736	6.03219034988073e-51	2.865196456842103e-49	0.19584922779382247	0.2524212951479588
Ssbp2	0.2234333867140645	1.5265445038517966e-50	7.205951718336947e-49	0.194947170060543	0.25154297906410966
Colec12	0.22321631493357655	1.9128854591933811e-50	9.001779196395519e-49	0.19472737669207377	0.2513289564079804
Prkce	0.22013471087170752	4.581811478456971e-49	2.1169357458191952e-47	0.19160744487670636	0.2482903419021498
Rps26	0.2192833926826952	1.0921557777760844e-48	5.000630373499087e-47	0.19074563995823948	0.24745080223661428
Sncaip	0.21862670496917636	2.12892955375199e-48	9.718499672472033e-47	0.190080893070657	0.24680317131327822
Rack1	0.2182535249332302	3.107819777977512e-48	1.4102657188935454e-46	0.18970314486031192	0.24643512682034954
Rps13	0.21732717183995515	7.92364894852311e-48	3.532510980062335e-46	0.1887654886157817	0.24552148666622112
Add3	0.2170219330542002	1.0775419386373269e-47	4.789878116152572e-46	0.18845653678214588	0.2452204258966619
Aldh1l2	0.21650174630384794	1.817500724319738e-47	8.009084839220533e-46	0.18793003529792965	0.24470734677278802
Atf5	0.2157709296259775	3.77932816756142e-47	1.6606171922423335e-45	0.18719037471234284	0.24398648899945236
Gas7	0.21572280381684417	3.965604007807669e-47	1.7374587444552738e-45	0.18714166765068072	0.2439390179107877
Emb	0.21492221193959754	8.813249570417423e-47	3.806674679891061e-45	0.18633142702120015	0.24314929773267574
Ldb2	0.21452285235396634	1.3110047542181724e-46	5.630673095088585e-45	0.18592726888192115	0.2427553472919093
Cygb	0.2102319586691986	8.87343843612593e-45	3.676448799880763e-43	0.18158542787143503	0.2385219842137007
Ssbp3	0.20958824994210268	1.6563157749135766e-44	6.788668446265404e-43	0.18093417248921134	0.2378868133204958
Eprs	0.20918332346591437	2.450049841795276e-44	1.0014989259477902e-42	0.1805245116471762	0.23748724518695272
Pck2	0.20861170367931034	4.251874964919588e-44	1.7287556690701056e-42	0.17994622545584305	0.2369231732709819
Rpl18	0.20774361316588696	9.789546443106045e-44	3.948709381429573e-42	0.1790680488973941	0.2360665088269184
Rpl27a	0.20717411047036552	1.6883342728461696e-43	6.738752004734437e-42	0.1784919541666035	0.2355044781821329
Kitl	0.20669011089569952	2.6794847721759642e-43	1.0666867969025308e-41	0.17800236771892933	0.2350268139354181
Cnpy2	0.2066243439520774	2.8527792440118935e-43	1.1297746787908919e-41	0.1779358427145621	0.23496190679404252
Rpl22l1	0.20651502055366594	3.1658411846601085e-43	1.250507267940743e-41	0.17782525978344843	0.2348540120727293
Fosb	0.20631385748631043	3.833802326870139e-43	1.5026731125395631e-41	0.1776217809768842	0.23465547605125933
Ncoa1	0.20578016714133215	6.3645662099690144e-43	2.4755240051887134e-41	0.17708195880931427	0.23412874386289015
Pnrc1	0.20460043624695556	1.941560159239418e-42	7.475496906041263e-41	0.17588873469349078	0.23296433502416794
Itm2b	0.20424652032179205	2.7093405897390695e-42	1.0405369262405943e-40	0.17553078729106208	0.23261499981275793
Rps12	0.20400279250712025	3.406908963290633e-42	1.3018832321627136e-40	0.1752842875729977	0.23237442229704597
Rplp0	0.20399342838575968	3.4370086297348626e-42	1.3101017644391862e-40	0.17527481702581163	0.2323651791421941
Fos	0.20124409152481842	4.460740484983199e-41	1.666983092513207e-39	0.17249446303312932	0.2296511367971052
Fbln2	0.20073823788004944	7.1189803466644e-41	2.6538653629729122e-39	0.1719829524053116	0.2291517289051063
Rpl35	0.2000036974910097	1.4002481663746188e-40	5.194545934966864e-39	0.17124022522377927	0.2284265216382863
Gpc6	0.19925478354674936	2.783055921360788e-40	1.0274395552781584e-38	0.17048299794451652	0.2276870909719313
Runx1	0.1988858811314038	3.899561503793239e-40	1.4361501026168e-38	0.1701100130121593	0.22732284780505374
Rora	0.19746115168490805	1.425570546984948e-39	5.140202736374209e-38	0.168669593979096	0.2259160380244496
Tanc2	0.19592279658285172	5.713195290248468e-39	2.0400254939208054e-37	0.1671144360697805	0.22439689844918914
Rpl4	0.19570484235560504	6.948307448459863e-39	2.463740550387617e-37	0.1668941128130519	0.22418165548540248
Mt1	0.19449647285498062	2.0476411640318183e-38	7.226940932405818e-37	0.16567266126611935	0.2229882672161775
Cyp1b1	0.19417019914338424	2.738076931870388e-38	9.64144549196947e-37	0.16534287041318482	0.22266602396652244
Lonrf1	0.1940208768037679	3.1269529427436516e-38	1.0985403575578906e-36	0.16519194056997039	0.22251854413003164
Dapk1	0.19382936202650297	3.707002868673782e-38	1.2993258100843483e-36	0.16499836605024887	0.22232939056343634
Gpx3	0.1929829102354785	7.846878258763982e-38	2.7253155537898503e-36	0.1641428372674644	0.22149334908981275
Mfap2	0.1922680233944908	1.47414414770853e-37	5.0622242838089996e-36	0.16342031807550392	0.22078722183096391
Gabarap	0.19218888413445995	1.5804717882149835e-37	5.415158057284012e-36	0.16334033580290952	0.2207090504343404
Bbx	0.1920725615244319	1.750734440903374e-37	5.9850780314918704e-36	0.16322277478165712	0.22059414977042194
Rpl22	0.1918583915734506	2.113262128096775e-37	7.20825674879005e-36	0.16300632684522157	0.2203825957965056
Apba1	0.1918020094861213	2.2205154055777703e-37	7.557187140367024e-36	0.1629493455203651	0.22032690194147986
Snhg12	0.19121336645318224	3.7197391234567185e-37	1.2547535932598362e-35	0.16235445779254815	0.21974543311798805
Akap13	0.19108316396143749	4.168414950548469e-37	1.4029982947243378e-35	0.16222287686432224	0.21961681475815809
Rpl6	0.19081995986442363	5.246131109071943e-37	1.7541175662285071e-35	0.16195688939493744	0.21935680995165605
Col5a1	0.1906603558040036	6.030108756347486e-37	2.01183956691532e-35	0.16179559957092346	0.21919914393149598
Bgn	0.19044602389500803	7.268838568321687e-37	2.414552977150344e-35	0.16157900628006583	0.21898741226734889
Uhrf2	0.19019766500993002	9.02323697630801e-37	2.9908107429949616e-35	0.16132803047825525	0.21874206307569263
Bckdhb	0.19000443004639964	1.0673989275480082e-36	3.5302888174239653e-35	0.1611327620125531	0.21855116729950388
Itsn1	0.18909272277156255	2.3523109830551018e-36	7.713050657772287e-35	0.16021149090525874	0.21765046713551459
Rpl11	0.18851900741159966	3.859428206252477e-36	1.2573654243746049e-34	0.15963178304948802	0.21708365334909813
Rspo3	0.18761182142849614	8.415671103605104e-36	2.7127640024665332e-34	0.15871516210520017	0.21618734115021102
Cask	0.18682143714999477	1.6543223234109058e-35	5.276872900637255e-34	0.15791659823552215	0.21540639137405573
Aebp1	0.18636307605109412	2.444726507779314e-35	7.7655718883565e-34	0.15745351093305654	0.2149534847981255
Plxdc2	0.18565371448357018	4.465091866736473e-35	1.4065961919861779e-33	0.1567368601367649	0.21425254043015518
Rpl8	0.18553101235487365	4.95417405988951e-35	1.5510532215838883e-33	0.15661290023961447	0.21413129128206412
Rpl26	0.1854701289486846	5.216241133939083e-35	1.6297546837944506e-33	0.1565513930811478	0.2140711285012404
Plin2	0.18534785440578744	5.784863736296655e-35	1.803718146979859e-33	0.15642786650957394	0.21395030056314568
Acvr2a	0.18488986771055638	8.517591923983107e-35	2.639587887499399e-33	0.1559651983055641	0.2134977244351362
Maged1	0.18483833090286153	8.896030024369386e-35	2.7512732207212986e-33	0.15591313548659405	0.2134467957048094
Fap	0.1846581658342272	1.0355025178306453e-34	3.1960135403570546e-33	0.1557311328231603	0.21326875516294086
Plagl1	0.18398559243433138	1.822859300357134e-34	5.6147748995040856e-33	0.15505171685748215	0.21260409603597769
Rpl19	0.1837189650173887	2.279548779569415e-34	6.993215340461744e-33	0.15478238442651557	0.21234059873376462
Rpl41	0.18353516293263655	2.658852268192497e-34	8.140465970508234e-33	0.1545967201197179	0.21215895199907703
Rsrp1	0.18293339211287746	4.39583655457766e-34	1.3396125406612245e-32	0.15398886665694272	0.2115642239889961
Peg3	0.18256388719324793	5.980394579193489e-34	1.8091880188286333e-32	0.15361563767234968	0.21119903305410195
Col16a1	0.18196821428415963	9.809185768567276e-34	2.961597136897926e-32	0.15301397864859623	0.21061029781777948
Dram1	0.18116892598647025	1.9002300869518193e-33	5.692103759480233e-32	0.15220669176125454	0.20982028601198396
Meis1	0.1795028311217974	7.46513492721291e-33	2.2144146349263664e-31	0.15052404827856994	0.20817340746927462
Srpx2	0.17940380112502272	8.094163116059513e-33	2.3916997098945618e-31	0.15042403994470374	0.20807551454097353
Slc16a2	0.17915287980484942	9.933484667707468e-33	2.9295133603198405e-31	0.15017064237806088	0.20782747174318178
Sned1	0.17833051228868335	1.9391972257443483e-32	5.6533346273277395e-31	0.14934018592087897	0.20701451242391566
Slc40a1	0.17826981238395764	2.037083135681361e-32	5.927367665979715e-31	0.14927889058275823	0.20695450537930704
Rpl29	0.17825039155116634	2.069425351503286e-32	6.010005397022971e-31	0.14925927928909793	0.20693530618037648
Mitf	0.17741250425210411	4.076008621114957e-32	1.1770246864799196e-30	0.14841319651532633	0.20610695995527753
Fbln1	0.1772893186444634	4.5018392046492244e-32	1.297533881914683e-30	0.14828880959416776	0.20598517360207208
Lpar1	0.17665529537478267	7.498861328013009e-32	2.1572667673247992e-30	0.14764861780562283	0.20535833808439774
Tshz2	0.1764040029514101	9.174707740847181e-32	2.6245172406134514e-30	0.14739488724189825	0.20510988797925198
Ahnak2	0.175340576009206	2.146888583349199e-31	6.061779672282451e-30	0.14632118476829314	0.20405844829031128
Ifitm3	0.1750779553413944	2.6461984161130037e-31	7.430310727527619e-30	0.1460560370137995	0.20379877775601027
Tspan18	0.17504178098384274	2.72345312617162e-31	7.61917244307132e-30	0.1460195148925557	0.20376300944427864
Igf2	0.17470562274768225	3.5573255128121213e-31	9.933798918286887e-30	0.1456801287685065	0.20343062081204555
Gpm6b	0.17436044541862003	4.677260687045931e-31	1.2966217035525328e-29	0.14533164405634713	0.2030893073348122
Rplp1	0.17390943977909623	6.682282191036274e-31	1.8457383436001826e-29	0.1448763278728216	0.20264333964930265
Naaladl2	0.17357579914378185	8.694887611043519e-31	2.384369629596772e-29	0.14453950633697268	0.2023134182731151
Btg1	0.17327240913944447	1.1041616114437999e-30	3.017052345821437e-29	0.1442332296802083	0.2020134046461514
Pcmtd1	0.1731044925684674	1.2600330439453898e-30	3.430664968042029e-29	0.14406371783215385	0.20184735447214158
Dpysl3	0.17280371509326264	1.5957301084740648e-30	4.3369156798402975e-29	0.14376008710664662	0.20154991601550923
Isoc1	0.1724287207404711	2.1408260318544717e-30	5.808038168627247e-29	0.1433815431220898	0.20117907715897868
Eif3f	0.17216396577406481	2.633342905261809e-30	7.118897034845177e-29	0.14311428714954205	0.20091725110886366
Rpl37a	0.1716115063355835	4.0520987356734964e-30	1.0934929101382974e-28	0.14255662254977017	0.20037089015724105
Dip2c	0.17098047741976846	6.617403395023817e-30	1.7763300979564814e-28	0.14191967077419002	0.19974680515488658
Capn6	0.17055724871768058	9.185076852404646e-30	2.4612454616628057e-28	0.14149248311489718	0.19932822063272898
Ttc3	0.17047512168752754	9.787479950278295e-30	2.6134799790173934e-28	0.1414095891078172	0.19924699358383435
Fbn1	0.17002590093928205	1.3845951033230763e-29	3.68427950093664e-28	0.14095618033953572	0.19880268858271524
Tmem176b	0.16965953952201454	1.8360042409912896e-29	4.876926247803866e-28	0.14058641241562117	0.19844032743923015
Nrep	0.16961766357720232	1.8961104011178148e-29	5.027825267103187e-28	0.14054414761583933	0.19839890823375841
Arl15	0.16947003337738334	2.1240009702536188e-29	5.622333818308494e-28	0.14039514738505426	0.19825288741090372
Tmed3	0.16910083299410386	2.8198394667422036e-29	7.45131583178828e-28	0.14002252653030753	0.19788770623845214
Mt2	0.16858050449657405	4.199397618137938e-29	1.1058413727763236e-27	0.13949739141209475	0.19737302860444528
Dnm3	0.1677672541865344	7.805236131995601e-29	2.03778142644755e-27	0.1386766613309257	0.1965685785513088
Cd63	0.1673721630869595	1.0535833992083633e-28	2.7366245464616548e-27	0.1382779508503271	0.1961777487739328
Tmem164	0.16720747851988932	1.193652963611983e-28	3.0846824976596453e-27	0.13811176041282636	0.19601483773768494
Plxnc1	0.1663292050120542	2.3175200277082813e-28	5.918798636929341e-27	0.1372254836683428	0.19514599573014657
Dlk1	0.16599695726001631	2.975833247096862e-28	7.574712774371596e-27	0.13689022046821142	0.1948173040894218
Rpl12	0.1657270408805876	3.6446283054594374e-28	9.261607962223339e-27	0.13661785926312778	0.19455027191119045
Npm1	0.16572044339896702	3.6627172316139795e-28	9.292088124861622e-27	0.13661120207849659	0.1945437448737081
Erbin	0.16535508014724967	4.816542155421492e-28	1.2138482354332478e-26	0.13624253662628139	0.19418227877722344
Nxn	0.16527097814613104	5.129471882641114e-28	1.2905785114625259e-26	0.13615767564199882	0.19409907274358623
Sulf2	0.1650708922885228	5.957324107327452e-28	1.496397375031658e-26	0.13595578581577025	0.1939011168019774
Lrp6	0.16425698814000128	1.092725400045652e-27	2.7268059205394525e-26	0.13513456845330704	0.19309585247142128
Prickle2	0.1642379988796718	1.1082593325425196e-27	2.76105066066598e-26	0.13511540904544622	0.19307706432356175
Sox9	0.16369355665086974	1.65991784052358e-27	4.128673297628552e-26	0.13456609776980016	0.1925383792068695
Tspo	0.16352871400138502	1.8753628539151188e-27	4.641827505461658e-26	0.13439978443286577	0.19237527622927625
Cox7a2l	0.16345877795217872	1.974938010927591e-27	4.872472468060353e-26	0.13432922492644128	0.19230607777075728
Rpl14	0.16245574764171924	4.136923995856622e-27	1.0140784592415743e-25	0.13331728542229662	0.19131359450218066
Col15a1	0.16237841108508091	4.378753493520079e-27	1.0716349039438304e-25	0.1332392644636636	0.19123706870272209
Rpl35a	0.1623075199485795	4.612711100637681e-27	1.1270834319138257e-25	0.133167746282194	0.1911669204446941
Ror2	0.16229446051083532	4.657142331158439e-27	1.1361191859707634e-25	0.13315457136445472	0.19115399782653156
Supt3	0.16215403758907035	5.1625349575159286e-27	1.257398889732354e-25	0.13301290738311972	0.1910150454389907
Arhgap20	0.1618816972540427	6.3026527901382644e-27	1.530199794446467e-25	0.1327381634947254	0.19074555380411876
Rps25	0.16144124613795754	8.696660135940297e-27	2.0980692577955965e-25	0.13229383463372288	0.1903097006310147
Ogn	0.16063091579078886	1.5687634013450626e-26	3.7490494639981452e-25	0.13147640071285385	0.18950779972846585
Airn	0.16057437453781112	1.6344949990670637e-26	3.9000227309507854e-25	0.1314193652837332	0.18945184520695085
Ank3	0.1604856210460538	1.7432199358850366e-26	4.146470259350882e-25	0.1313298364669687	0.18936401233642203
Tut4	0.16044442825753424	1.7960879305873878e-26	4.265568952907461e-25	0.13128828399167392	0.18932324667497671
Tenm4	0.16015448117851172	2.2159474132285328e-26	5.230116131500842e-25	0.13099580805407285	0.18903630323401013
Ddit3	0.15970976927417602	3.0559799415294574e-26	7.1573772916282085e-25	0.13054722732669743	0.18859618863303412
Fth1	0.15941395107838818	3.782499926552252e-26	8.804851355746899e-25	0.13024884223864147	0.18830342209392031
Kat6b	0.15928220058340903	4.158869646744982e-26	9.636821505155127e-25	0.1301159502103764	0.1881730290827112
Zfas1	0.1589150319866985	5.414948348151919e-26	1.247155852934627e-24	0.12974560586337866	0.18780963821254712
Csrp2	0.15873063572309606	6.180909333608667e-26	1.4214226939597488e-24	0.1295596177715947	0.1876271361824668
Plxna4	0.15812635775640882	9.524772040065801e-26	2.1772743522471256e-24	0.12895013766991179	0.18702905175373075
Rcn3	0.15734648118759437	1.660039804888152e-25	3.760865810569042e-24	0.12816357984492058	0.18625713684565212
Tent5a	0.15704070259851016	2.0623999953558168e-25	4.651688273548837e-24	0.12785519164844575	0.18595447017056604
Tln2	0.156876287776212	2.317251792580097e-25	5.211082312900994e-24	0.12768937599311447	0.1857917263323262
Stk38	0.15650237397277167	3.0188529035187805e-25	6.758950105719655e-24	0.12731228247590676	0.18542160679062192
Dlgap1	0.15625834436475822	3.5863640229349743e-25	8.01778478851753e-24	0.12706618222284885	0.18518004902931923
1110038B12Rik	0.1561499761435723	3.871129302635121e-25	8.629109426502586e-24	0.1269568956258108	0.18507277738062963
Rpl21	0.15597627621896748	4.374977100348072e-25	9.723801144170123e-24	0.12678172514467417	0.18490083367888735
Cxcl12	0.15503270013915416	8.483027694942734e-25	1.869085596312021e-23	0.12583019249084965	0.1839667668482668
Smarca2	0.15460224189724464	1.145869748295583e-24	2.5174461170407427e-23	0.12539612231631658	0.18354062935565987
Kcnq1ot1	0.15441131918610296	1.3089773776919396e-24	2.867525585871983e-23	0.12520360117104878	0.18335161956027632
Opcml	0.15412459088914437	1.598053344776568e-24	3.465934473372451e-23	0.12491447647310443	0.1830677600661957
Ebf3	0.153603662017232	2.2940491498157828e-24	4.941327952716562e-23	0.12438920650602144	0.18255203089536942
Nsa2	0.15360336349339912	2.2945236377801048e-24	4.941327952716562e-23	0.12438890549917217	0.18255173534671346
Lgr4	0.1533612023960462	2.7132642375491593e-24	5.826639412663667e-23	0.12414473196221044	0.18231198597513792
Rex1bd	0.1532588243431438	2.9122813238272733e-24	6.245225505540709e-23	0.12404150417764014	0.18221062648824365
Fstl1	0.15302045251476631	3.433416613054387e-24	7.342118246737762e-23	0.12380115632787385	0.181974623852689
Fnip1	0.15267277824341563	4.36308323426876e-24	9.317077041021817e-23	0.12345060610179653	0.1816303991571468
Mbd5	0.15253612404730182	4.793244389029647e-24	1.0207066647979751e-22	0.12331282350147764	0.181495098882125
Zfp385b	0.1523354884129569	5.501940334114788e-24	1.1683577196970498e-22	0.12311053318597043	0.1812964490876299
Arhgap28	0.1520237939660479	6.813779542658472e-24	1.4349405619739464e-22	0.1227962729514158	0.1809878350242599
Bcl2l11	0.15183206787192513	7.769909698616144e-24	1.6340388024110391e-22	0.12260297152943621	0.18079800086866882
Ankrd44	0.1515625507801202	9.342333608768725e-24	1.956628578748582e-22	0.12233124368564521	0.18053113970158446
Col5a3	0.15136238979274458	1.0710304922463766e-23	2.236986563737055e-22	0.12212944368525547	0.18033294841734335
Rhou	0.15112969821002273	1.2551353839728214e-23	2.617927387063421e-22	0.12189484975165878	0.1801025437011573
Rplp2	0.15079223467111844	1.5790680136304402e-23	3.284590723577534e-22	0.12155463311083681	0.17976839106685896
Ptprm	0.15065002555161464	1.7392007877654868e-23	3.6127512821608144e-22	0.12141126587545126	0.17962757517929456
Rrbp1	0.15058139126784353	1.8221357199811536e-23	3.7798780030683877e-22	0.12134207308752293	0.1795596128851678
Gsn	0.1505238630884679	1.894657110126818e-23	3.924977847568423e-22	0.12128407699763508	0.17950264774387062
Dpt	0.15044220666833574	2.0025252236594673e-23	4.1428089667755623e-22	0.12120175676060832	0.17942179017532298
Exoc4	0.14991942118435325	2.852418731720917e-23	5.8850918000742655e-22	0.12067473087994078	0.17890410986753708
Grcc10	0.14986101294302875	2.967177924119286e-23	6.1135894336549665e-22	0.12061584990384469	0.17884627100562228
Mafb	0.14958466413083737	3.5751849817837126e-23	7.316892002316277e-22	0.12033726721624532	0.17857261340044983
Csgalnact1	0.14942253286742108	3.9876918844295275e-23	8.150179378270376e-22	0.1201738275030277	0.17841205895558018
Pdgfrl	0.14921149600599623	4.595886129466787e-23	9.368111740104293e-22	0.11996108988339325	0.17820307223496631
Trabd2b	0.14919188109869855	4.656874353477518e-23	9.47975477536338e-22	0.11994131703486813	0.1781836477459961
Neo1	0.14913165200174527	4.8491931392854155e-23	9.858086372624631e-22	0.11988060311212827	0.1781240032021039
Rnf144a	0.1490524418462814	5.1141316915559304e-23	1.035526771595661e-21	0.11980075567225516	0.17804556149589937
Kansl1l	0.14875694068747303	6.23512317173659e-23	1.2608345225393605e-21	0.11950288040140372	0.1777529238600411
Fgf10	0.1486270356401163	6.801854628170826e-23	1.3736142717313984e-21	0.11937193333890536	0.17762427602112885
Cdk19	0.14827236200649085	8.621994981713631e-23	1.7297310195551017e-21	0.1190144199231664	0.17727302983753285
Trib3	0.14813767136427522	9.432971299366786e-23	1.884987069481591e-21	0.11887865283463431	0.17713963886604062
Nedd4	0.14800283562380337	1.0320348619346465e-22	2.0542344046889757e-21	0.11874274058408948	0.1770061031291514
Foxn3	0.14783465263483112	1.1543702971406884e-22	2.288775542328228e-21	0.11857321638191233	0.17683954016087514
Tgfbi	0.1472089565093447	1.7491913378589945e-22	3.4324221786790334e-21	0.11794254547938206	0.17621985645826477
Slc38a2	0.14705592116261298	1.9358058375874761e-22	3.793731568855559e-21	0.11778829697446472	0.17606828815482384
Cebpb	0.1462383016951149	3.320971293292664e-22	6.45852669755526e-21	0.116964219914965	0.17525848332687655
Robo1	0.14559272301627418	5.074438135173014e-22	9.768934122093806e-21	0.11631357090880107	0.1746190472123452
Idh1	0.1444031645012625	1.1026695595093204e-21	2.1041805724453825e-20	0.11511473550015697	0.17344074300824935
Tspan11	0.144263475954406	1.2073625724065016e-21	2.301082142685241e-20	0.11497396317529346	0.17330237058826978
Enox1	0.14415094943003526	1.2987979686737894e-21	2.472256258223379e-20	0.11486056446583962	0.17319090344008006
Fmr1	0.1439943997142923	1.437494664743883e-21	2.72605486981965e-20	0.11470280261415505	0.17303582631750547
Ogt	0.14372523899949716	1.711008057528085e-21	3.228680674892415e-20	0.11443156129089836	0.17276919411096944
Cpxm1	0.14357666477330264	1.8834109803966503e-21	3.545230520754041e-20	0.11428184045886043	0.17262201377461647
Gm10076	0.1428808675711265	2.9485378199117134e-21	5.502613970647967e-20	0.11358069122407537	0.1719327271241406
Phyhd1	0.14136107904083797	7.787451331210124e-21	1.4219792867899494e-19	0.11204931405302479	0.17042706027270962
Mcc	0.14118273055681074	8.72141964065839e-21	1.5851207911225405e-19	0.1118696147594935	0.17025036008076908
Nfic	0.14071403210913125	1.173700811207075e-20	2.1128000316970804e-19	0.11139737553395895	0.16978598442042847
Fcgrt	0.14063045976359378	1.2373918370305232e-20	2.2248246862269325e-19	0.11131317323280732	0.16970318150305894
Susd6	0.14056445388883745	1.2900995091867645e-20	2.3168606851084335e-19	0.11124667011333446	0.16963778303655405
Tbx15	0.14014127965021336	1.6848419103263244e-20	3.008054403600172e-19	0.11082031419708552	0.16921849690623836
Tgfbr2	0.13981040951070603	2.0747019407615612e-20	3.699763800092576e-19	0.11048696389539442	0.16889065945668735
Lhfpl2	0.13969762629842455	2.226992305915093e-20	3.966699963584979e-19	0.11037333678163005	0.16877890852243038
Trerf1	0.1395886846213834	2.3845673878098452e-20	4.242415281439523e-19	0.11026358067526318	0.16867096325286443
Nfib	0.13919071801016403	3.0596255832512225e-20	5.430746364124725e-19	0.10986264501221543	0.1682766306137525
Dock10	0.13907339303876237	3.292481715821911e-20	5.837263804783335e-19	0.10974444655298891	0.16816037520083005
Cdkn2b	0.13897678136428931	3.497307253990555e-20	6.178846315364309e-19	0.1096471162245388	0.1680646436507145
Rere	0.13825744686854183	5.473903718779888e-20	9.615277649796884e-19	0.10892244858324694	0.16735184498188235
Wwox	0.1380941520245275	6.057869441727984e-20	1.059224029564525e-18	0.10875794741370041	0.16719002958807005
Plxna2	0.1379019164022726	6.824584680774578e-20	1.1905542634756292e-18	0.10856429372766291	0.16699953361039602
Kmt2c	0.13744808847956683	9.035825429387346e-20	1.5655594354757826e-18	0.10810712688740329	0.16654980400484085
Dtnbp1	0.1372085628717093	1.0474525690597211e-19	1.810715342455053e-18	0.1078658440371153	0.16631243656399397
S100a16	0.13682323070615748	1.3277601830221428e-19	2.2900859174817433e-18	0.10747769219534074	0.16593056922991462
Rpl24	0.13646957421978437	1.649594698506393e-19	2.8387551205560915e-18	0.10712145569301813	0.1655800850708523
Arf5	0.13566111533663316	2.703393538510782e-19	4.6261101326233325e-18	0.10630712719304525	0.16477885050964095
Tnrc6b	0.13552694881913707	2.933492654804533e-19	5.003015940470326e-18	0.10617199040196543	0.16464587917506765
Deptor	0.1351354896011469	3.721235248601688e-19	6.311198424408224e-18	0.10577770640293735	0.1642579011069281
Chst11	0.135039900434482	3.9433522710853315e-19	6.673062383711215e-18	0.10568142886434492	0.1641631606222605
Gli3	0.13500636962259355	4.024327853533975e-19	6.802541771932652e-18	0.10564765671543548	0.1641299273841428
Tmem205	0.1348085645071	4.536537216031162e-19	7.634501427464362e-18	0.10544842928172764	0.16393387637178883
Sept6	0.13466822570745027	4.938466239139109e-19	8.283475769873927e-18	0.10530708280482576	0.16379478067822925
Kctd12	0.13443464931319746	5.686778798588604e-19	9.496858306909139e-18	0.10507183188814909	0.16356327071081314
Lgals3	0.1341407467136234	6.789082770300667e-19	1.1312912021723964e-17	0.10477582695318005	0.16327196367973532
Rnf213	0.13410198048328445	6.949400823899141e-19	1.156741423165832e-17	0.10473678380978368	0.16323353942990657
Mdfic	0.13408673274505079	7.01347713236614e-19	1.166133978595273e-17	0.10472142717944902	0.16321842617703497
Pdcd4	0.13343325627177088	1.0383103393083853e-18	1.7096239463752647e-17	0.10406329704823511	0.16257070053016798
Ccser1	0.13337332008188957	1.0762492006597243e-18	1.7701803195748456e-17	0.10400293531734035	0.1625112905428506
Sod3	0.1330826526565387	1.2805472986754535e-18	2.1039336921233447e-17	0.10371020725097455	0.16222317200048525
Ehbp1	0.13307590012749246	1.2857222812952249e-18	2.1101622844895902e-17	0.10370340691141432	0.1622164786257818
Ebf1	0.13303884927987497	1.3144867449945542e-18	2.1550515484873084e-17	0.10366609377835699	0.1621797523078722
Tbl1xr1	0.13288743568691164	1.438786888065416e-18	2.3563032956319438e-17	0.1035136091777176	0.16202966411288053
Pbx1	0.1327157711139633	1.5937847122319463e-18	2.6073428656009106e-17	0.10334073202408771	0.16185950057381474
Tnrc6c	0.13228170741016396	2.0630958074384743e-18	3.3606860871810274e-17	0.10290361015791999	0.16142922458826386
Sars	0.13135462990698168	3.569969919527949e-18	5.753840524634528e-17	0.101970038998415	0.16051019982057016
Rpl36	0.13081263555393402	4.910185987775571e-18	7.872303444333767e-17	0.10142427225385954	0.15997288989522593
Fkbp7	0.1306173398460782	5.505998807093672e-18	8.78137696775703e-17	0.10122762158317936	0.1597792778825711
Tbc1d5	0.13053534008218132	5.776932705825039e-18	9.20385506433797e-17	0.10114505358899796	0.15969798439122804
Pknox2	0.13050741747582828	5.872160572484019e-18	9.336061756899254e-17	0.10111693758095225	0.15967030219493084
Tsc22d1	0.13047098895287484	5.9987288079125575e-18	9.524046908709869e-17	0.10108025681194334	0.15963418724793316
Rcn1	0.13046980370293323	6.0028917683939025e-18	9.524046908709869e-17	0.10107906335618651	0.15963301219928672
Cdkn1c	0.13040831607969108	6.222809698548176e-18	9.862700568998341e-17	0.10101715015303527	0.1595720536788347
2610307P16Rik	0.13032843496332658	6.520421712509735e-18	1.0302266305765381e-16	0.10093671648817965	0.15949285960965218
Sulf1	0.13031636277359648	6.566603911621129e-18	1.036271082156586e-16	0.10092456082690002	0.1594808912186184
Krtcap2	0.13031488718956372	6.572270849645299e-18	1.036271082156586e-16	0.10092307504073966	0.1594794283213147
Ctsb	0.1301617609630231	7.187348408907321e-18	1.1320816238699373e-16	0.10076889081845823	0.1593276179422133
Npc2	0.13014929988310614	7.239831186550054e-18	1.1391713735947233e-16	0.10075634370326521	0.15931526388241277
Fibin	0.1298518762982409	8.611012216524654e-18	1.347968206009768e-16	0.1004568693857074	0.15902039196441087
Cblb	0.12983751166952934	8.68335894659637e-18	1.3578992190641525e-16	0.1004424058478554	0.15900615044148814
Slc5a3	0.12946262669770053	1.0798672320224685e-17	1.6817911835185472e-16	0.10006494395967078	0.15863447396556943
Sh3pxd2a	0.12915478981993486	1.2909525947982361e-17	2.0023554641799292e-16	0.09975499737334423	0.15832926556277394
Pde7a	0.129125654012473	1.3129236215312435e-17	2.0343644773868772e-16	0.09972566218405282	0.1583003782435244
Zbtb20	0.12892092300913358	1.4780611672633725e-17	2.287918641346664e-16	0.09951953160913801	0.15809739190453023
Matn2	0.12891696926708043	1.4814440076475525e-17	2.290829288499212e-16	0.09951555086355372	0.15809347183096686
Ccbe1	0.12887445987104798	1.5183011746977235e-17	2.345444580609543e-16	0.09947275119346925	0.15805132436988764
Cdo1	0.1288308581927009	1.557044856172234e-17	2.402860619641503e-16	0.09942885189547741	0.15800809381599235
Gm42418	0.12853593557202217	1.8459590451894186e-17	2.840094607669331e-16	0.09913191917493742	0.15771567855150875
Eif3h	0.12813382285440242	2.326653264761475e-17	3.554557347476775e-16	0.09872707422047657	0.1573169762472057
Psd3	0.12795876194134434	2.5726968919471643e-17	3.9186722788729683e-16	0.09855082686173527	0.1571433970947743
Selenop	0.1277851230297815	2.8420449259975976e-17	4.3203049837173853e-16	0.09837601296434968	0.15697122612636644
Il11ra1	0.12747305626650915	3.3977901312749665e-17	5.144598424185642e-16	0.09806183905908979	0.15666179311587455
Prlr	0.12707548405339145	4.263197401282265e-17	6.435739680925811e-16	0.09766159084455715	0.1562675679961101
Ank2	0.1269389893536576	4.607800600272646e-17	6.942207090153858e-16	0.09752417961266753	0.15613222027746237
Tril	0.12682480369411417	4.91706604034163e-17	7.386256740599884e-16	0.09740922808281544	0.1560189932913235
Casp4	0.12671952533071884	5.2202916694123767e-17	7.834034161764813e-16	0.0973032442878426	0.15591459813816763
Rpl38	0.12659536563770807	5.601654183524372e-17	8.389825278604724e-16	0.09717825350377121	0.15579147921809586
Trp53inp1	0.12632573230229666	6.526959802832022e-17	9.746969256981376e-16	0.09690681851208241	0.15552410296934097
Phf14	0.12625026113959836	6.811915083500275e-17	1.0162550809993023e-15	0.09683084384435478	0.15544926280547902
Mtch1	0.12617351876032504	7.11424060144995e-17	1.0592854145537831e-15	0.09675358983069501	0.1553731617097141
Uqcc2	0.12587068814991723	8.441799410345983e-17	1.2520633814158095e-15	0.09644874373575019	0.15507285826511263
Adgrl3	0.12583230854884372	8.626594812848009e-17	1.2782282906850689e-15	0.09641010909392683	0.15503479856210103
Pparg	0.12543356131670091	1.0798772420742105e-16	1.5954349137505316e-15	0.09600871734563904	0.15463936980167076
Rapgef2	0.12512940949354476	1.2810312556722684e-16	1.8834988963582526e-15	0.09570255480246781	0.15433774291323957
Ppib	0.12488102078145567	1.4723408520908572e-16	2.1585366319066634e-15	0.0954525281452328	0.15409141217636316
Stat3	0.12481070267622808	1.531436724859502e-16	2.243017842836967e-15	0.09538174701699129	0.15402167601830152
Mylip	0.12476694497036944	1.569384517541692e-16	2.296392105466236e-15	0.09533770133035607	0.1539782803009169
Echs1	0.1247491811096835	1.5850528946000804e-16	2.314875621069677e-15	0.09531982059399548	0.15396066336076594
Ctsd	0.12470881448888878	1.621233172034864e-16	2.3631875883380082e-15	0.09527918845537119	0.15392063053333802
Chsy1	0.12460307481515134	1.7199097963193494e-16	2.504628907782342e-15	0.09517275372709844	0.1538157647709836
Cntln	0.12437031462410615	1.9584503205016878e-16	2.8438563844465935e-15	0.09493846591326047	0.15358492596479906
Olfml1	0.12434671650271989	1.9843822563834518e-16	2.8767672367242363e-15	0.09491471309764749	0.15356152246275231
Tmem176a	0.12433322302039679	1.999361959318576e-16	2.89499257300383e-15	0.09490113117572399	0.1535481402496696
Vkorc1	0.12427509523657386	2.0651762079798486e-16	2.9874517687921014e-15	0.09484262253338624	0.1534904916735853
Snhg8	0.12419645700381315	2.157621597013586e-16	3.1123232251339776e-15	0.09476346937940666	0.1534125014210006
Ttyh3	0.1241795246811893	2.1780540890655888e-16	3.1388270979190014e-15	0.09474642623304196	0.15339570857333684
Arsb	0.1241309569550123	2.2377251550587956e-16	3.2157017379058865e-15	0.09469754072197277	0.1533475408157058
Jun	0.1240840363931245	2.2969011855260735e-16	3.2976320504440714e-15	0.09465031328761335	0.15330100652565953
Sec31a	0.12406773517654528	2.3178189872494064e-16	3.3245330290302634e-15	0.09463390548791971	0.15328483947793073
Cthrc1	0.12390881662163912	2.531834803794323e-16	3.628090719309402e-15	0.09447394870520072	0.15312722809914922
Gnas	0.12385906621888415	2.602751182853775e-16	3.726211012673381e-15	0.094423873591394	0.15307788661016392
Glis1	0.1235706799317998	3.054082044178658e-16	4.343804937275373e-15	0.09413360799804159	0.1527918677882611
Tnfaip8	0.12315965403520605	3.833353678933535e-16	5.4218129445918e-15	0.09371991224800348	0.15238420768810607
Klhl24	0.1229550577205868	4.291249207712056e-16	6.047012631237127e-15	0.0935139907503328	0.15218128305854403
Mxi1	0.1227910876069311	4.696758834280865e-16	6.60622527179708e-15	0.09334896041029682	0.15201865090871922
Ypel3	0.12276668801251418	4.760242259825361e-16	6.683187268467522e-15	0.09332440318703344	0.1519944502749091
A530020G20Rik	0.1224558835081075	5.646764713435434e-16	7.884269375984438e-15	0.09301159392483134	0.15168617708441035
Htra3	0.12239449093734371	5.840203251032274e-16	8.132016344154254e-15	0.09294980604586084	0.15162528384628302
Rpl5	0.12231936182920829	6.085821295201363e-16	8.44317718725525e-15	0.09287419348820489	0.1515507654941544
Atg10	0.12201884538699664	7.174192082055969e-16	9.926035088485241e-15	0.09257174664401835	0.15125268875326478
Cachd1	0.12201698024009866	7.181512507945859e-16	9.92715514131011e-15	0.09256986953310153	0.15125083873170408
Adam12	0.12174829143965384	8.316690832661517e-16	1.1475528065664267e-14	0.09229945941036408	0.15098432671299503
Pard3	0.12173638011838496	8.370910664261402e-16	1.1539898272874649e-14	0.09228747188120487	0.15097251179288684
Stx16	0.12168543686824931	8.606757040389911e-16	1.185431116484417e-14	0.09223620279565979	0.15092198074435698
Mtmr3	0.12157158364560565	9.15776076879984e-16	1.2567810840854289e-14	0.092121621926916	0.15080904820002422
Ttc23	0.12153229408120139	9.355854395730104e-16	1.2828121580188569e-14	0.09208208144040687	0.15077007617502627
Mcrip1	0.12139881102975343	1.0060901859423952e-15	1.3770069178692729e-14	0.09194774659559198	0.1506376712586282
Tmeff1	0.12112534290414681	1.1672701277521062e-15	1.5947462041072012e-14	0.0916725367397746	0.15036640864362688
Rbms3	0.12049788721880421	1.6394040702164293e-15	2.2258231396785304e-14	0.09104110176686038	0.14974399672502497
Lamb1	0.12043089678889543	1.6997682987244379e-15	2.3036770889468003e-14	0.09097368788690259	0.14967754342435005
Hexb	0.12035516162755376	1.7706500643565041e-15	2.3976111484230565e-14	0.09089747432474307	0.14960241518927622
Pth1r	0.12033954659356018	1.7856222272757986e-15	2.4157393167057765e-14	0.09088176069723793	0.14958692524901407
Sgk1	0.11979874219811053	2.388601168583262e-15	3.2229205325123005e-14	0.09033755070752333	0.1490504444373759
Rev3l	0.11961801474997721	2.631727724327474e-15	3.544695460496554e-14	0.09015568909108004	0.14887115801689335
Pik3r1	0.11942745806075797	2.914461939246294e-15	3.918589169990145e-14	0.08996393867742716	0.14868211864564104
Dcaf6	0.11932078184932379	3.0855797426052975e-15	4.141358656294276e-14	0.08985659515658416	0.1485762909157936
Atraid	0.11913407891435122	3.4091786578863755e-15	4.5676403336373955e-14	0.08966872595519342	0.14839107136652685
mt-Co3	0.11897326856183704	3.714506700513408e-15	4.972351506824226e-14	0.08950691275872429	0.14823153703350736
Ube2e2	0.1187630627097052	4.1544966989136144e-15	5.5418732430740054e-14	0.08929539836849587	0.14802299685463122
Ssr4	0.11858070377564767	4.5774641960331964e-15	6.100751450779559e-14	0.08911190639729993	0.14784208082678038
Magi2	0.11838445397381633	5.080027410190499e-15	6.752848990686534e-14	0.0889144394858398	0.14764738165422428
Osgep	0.11833761283999396	5.2077855888883484e-15	6.916646940224796e-14	0.08886730819330273	0.1476009102911501
Uap1l1	0.11776597158548564	7.046118276064686e-15	9.277389063485169e-14	0.08829213652352683	0.14703377124582712
Selenow	0.1177630362513357	7.057038329240423e-15	9.283750078164687e-14	0.08828918311168457	0.14703085898051496
Serpina3g	0.11746721485675254	8.247358917452174e-15	1.0830963084788396e-13	0.08799154251474257	0.14673735984853928
Cbx6	0.11724889383621313	9.250455610395394e-15	1.2085835192090708e-13	0.08777188226864122	0.146520749390375
Psap	0.11724107621823861	9.288516432492306e-15	1.212517209299745e-13	0.08776401674896926	0.14651299297199352
Jak1	0.11714445624384442	9.771829618829964e-15	1.2734280871649612e-13	0.08766680504847267	0.14641712908214288
Runx1t1	0.11709260271519274	1.0041325664099355e-14	1.3074303364690253e-13	0.0876146341867024	0.14636568109847944
Kansl1	0.11707202752159904	1.0150274495821438e-14	1.319362619247992e-13	0.08759393312189334	0.14634526677901155
Gstm5	0.1167706068659036	1.1886175690984178e-14	1.5384424512770438e-13	0.08729067140768244	0.14604620002475596
Ccn3	0.11656749486513686	1.321733607348783e-14	1.7092851833118654e-13	0.0870863218929719	0.1458446711802661
Car13	0.11655917872421619	1.3274855045406785e-14	1.7152687701467564e-13	0.08707795513661842	0.14583641980771767
Ntrk2	0.11650929860297025	1.3625055643156051e-14	1.7590281404843379e-13	0.08702777151185226	0.14578692808096533
Eif3e	0.11650571835541187	1.365053861569358e-14	1.760827091992217e-13	0.08702416948546422	0.14578337570557817
Sox4	0.11643918934622409	1.4132688096975958e-14	1.8214800964885244e-13	0.08695723591714953	0.14571736448632466
Bmp1	0.11626748320382264	1.5455823029504088e-14	1.9903288321862231e-13	0.08678448686945239	0.1455469935143526
Gxylt2	0.11625652776259929	1.5544259978001742e-14	2.0000281171695575e-13	0.08677346494746294	0.14553612320265186
Malat1	0.11622930267039484	1.576619302059088e-14	2.0234608163716258e-13	0.08674607467682922	0.14550910963307634
Col24a1	0.11611530554967438	1.6729804064558896e-14	2.12920970427654e-13	0.08663138640375323	0.14539599772745776
Nfat5	0.11602941870157277	1.749383418321882e-14	2.2245912409636144e-13	0.08654497934906326	0.1453107773058319
Klf12	0.11580160727743236	1.9690528873911346e-14	2.493534001167162e-13	0.08631579024653918	0.14508473144654624
Igfbp3	0.115790420153469	1.980512142446828e-14	2.5059642021482813e-13	0.08630453554938505	0.1450736309453423
Arhgef40	0.11552837965223582	2.2684935352858236e-14	2.860853675144992e-13	0.0860409144068323	0.14481361733518622
Rtraf	0.11551374626942588	2.2857364510118177e-14	2.8802168321138173e-13	0.08602619287646034	0.1447990970227871
G0s2	0.1154975546057856	2.304965728168058e-14	2.9020489229874793e-13	0.08600990369359984	0.14478303045550872
Lrmda	0.11525612651072477	2.6112797145980623e-14	3.2822903387037636e-13	0.08576702339439835	0.14454346579564298
Map2k5	0.11521627407503297	2.6655534321186995e-14	3.3477506737655524e-13	0.0857269315809998	0.1445039206262724
Pde3b	0.11520735509835632	2.677850928380199e-14	3.360427416050444e-13	0.0857179590446612	0.14449507040299883
Clec14a	0.1151012591325671	2.8284838434090176e-14	3.537809118987473e-13	0.0856112263251168	0.14438979193606122
Tbc1d2b	0.11482761327797229	3.2565189371462195e-14	4.0565477315905565e-13	0.08533594126060073	0.14411825153806324
Rin2	0.114731023395577	3.422320555368869e-14	4.256127366044792e-13	0.08523877385480293	0.14402240377389058
Fmo1	0.11470938292798663	3.4605902696660146e-14	4.3002135160226343e-13	0.08521700407297858	0.14400092949872054
Sh3pxd2b	0.11459605076563463	3.667985089235084e-14	4.5357476606299534e-13	0.08510299514568981	0.14388846724345722
Eif3k	0.11447767481873272	3.897652686862195e-14	4.808051012668923e-13	0.08498391313941786	0.14377099911047567
Rhoq	0.11444462653523547	3.9642570586135435e-14	4.886259286392942e-13	0.08495066788819668	0.1437382041237326
Hspa9	0.11427494935657974	4.3242350975712424e-14	5.325655293430431e-13	0.08477998046790652	0.1435698264133062
mt-Co1	0.11411705866668696	4.687963793967328e-14	5.759660271282824e-13	0.08462115126685918	0.14341314340170108
Chd2	0.11393549684568981	5.143486205150515e-14	6.299014792765454e-13	0.08443851208497545	0.14323296849993
Lrp1	0.11393027530460348	5.1572104063263036e-14	6.305692627526636e-13	0.08443325958935925	0.143227786816561
Ndufv3	0.11392285925762377	5.1767644802096064e-14	6.324529489563771e-13	0.08442579958111746	0.14322042737591348
Galk2	0.11391214387426328	5.205146755045959e-14	6.354113096411988e-13	0.08441502068434295	0.14320979377683923
Col8a2	0.1137403158092827	5.6817247221844115e-14	6.92809708927089e-13	0.08424217508383706	0.14303927625156457
Fam172a	0.11373938166708528	5.684429368844942e-14	6.92809708927089e-13	0.08424123541466562	0.14303834922935418
Tmem26	0.11364091715833882	5.976726234104776e-14	7.266917455454188e-13	0.08414218862204481	0.14294063492407338
Pcdh11x	0.11348985767407004	6.454090745724325e-14	7.839570646657166e-13	0.08399023695913277	0.1427907252553337
Elmo1	0.11348866887708856	6.457992216305765e-14	7.839570646657166e-13	0.08398904114638928	0.14278954550175563
Ncoa2	0.11329011369870033	7.143215682315124e-14	8.650723551092828e-13	0.08378931537403174	0.14259249960185455
Ptgfr	0.11328021245089359	7.179194465253734e-14	8.680505789986017e-13	0.08377935581486869	0.142582673555653
Prr16	0.11310267757973941	7.855375527264682e-14	9.468056178988507e-13	0.08360077638901262	0.14240648611077725
Zfp292	0.11291035797884022	8.658533639102994e-14	1.0395012787039634e-12	0.08340732738326286	0.14221562405159166
Pafah1b3	0.11282486126868473	9.04098740806428e-14	1.0837101809021705e-12	0.08332132930410617	0.14213077459970624
4930402H24Rik	0.11273939193977603	9.439894535041436e-14	1.1288633096139355e-12	0.08323535920599937	0.14204595189130909
Atf7	0.11265485832376405	9.85142697928668e-14	1.1762310661956462e-12	0.08315033073515438	0.1419620573932883
Pard3b	0.11252918298299053	1.0496023173115479e-13	1.2502567603163414e-12	0.08302392049239352	0.14183733144502222
Gse1	0.11248141489327335	1.0751745353328022e-13	1.2797178876049365e-12	0.08297587332194162	0.14178992396695564
Nav1	0.1124721056481267	1.0802289419331623e-13	1.284730942094768e-12	0.08296650970434527	0.1417806849836625
Dhrs7	0.1124258386345598	1.1056977112376732e-13	1.3139963369634295e-12	0.08291997253661255	0.1417347670962474
4933406I18Rik	0.11227217586369914	1.194590965502084e-13	1.4119324380628122e-12	0.08276541344869996	0.14158226294386642
Rreb1	0.11216559904235074	1.260330590922143e-13	1.4873266656184145e-12	0.08265821579695401	0.14147648889547168
Ksr1	0.1120026297038381	1.3677831057486201e-13	1.6128839144121588e-12	0.08249429845117913	0.1413147458034265
Eif4b	0.1119904445090084	1.3761695323296624e-13	1.6202669389521517e-12	0.08248204243812843	0.14130265223199634
Sesn3	0.11198025530067342	1.383220983362338e-13	1.6273125257195652e-12	0.08247179401874911	0.1412925396320437
Csad	0.11193549159844045	1.4146224866175248e-13	1.6629721706597843e-12	0.08242677026174891	0.14124811241683413
Jarid2	0.11174412891043758	1.5569442971427497e-13	1.8274618705570056e-12	0.08223429721017288	0.14105818686353266
Osr2	0.11154193569979713	1.7226001817834444e-13	2.0141476205254736e-12	0.08203093318459512	0.14085750978045397
Rpl23a	0.11139536277624308	1.8533901181177062e-13	2.1587959611108226e-12	0.08188351305598145	0.14071203441464294
Scd2	0.11137255240502282	1.8746025691025122e-13	2.180172797185813e-12	0.08186057095482986	0.14068939473671171
Dpep1	0.11129793270293714	1.945674239843132e-13	2.259382721621343e-12	0.08178552054234874	0.14061533321038858
2700069I18Rik	0.11088531049952915	2.3891273751549313e-13	2.7617153213788656e-12	0.08137052269570766	0.14020579161028932
H2afv	0.11082700278055896	2.4593092362106904e-13	2.8406884791291212e-12	0.08131188009941177	0.14014791840289081
Rgcc	0.11047704775675768	2.925100851104629e-13	3.3608901791101946e-12	0.08095991948115097	0.13980056704891466
Ahr	0.10991911709408743	3.8525073611597035e-13	4.399934734603867e-12	0.08039880653707503	0.13924677247211004
Dnajc15	0.10991196011790706	3.8661062108441225e-13	4.4088647267569435e-12	0.08039160886103099	0.13923966843329424
Pcm1	0.10961652607328212	4.470506412541438e-13	5.067792659629688e-12	0.08009449744619726	0.13894641696497592
Ophn1	0.1095605101327677	4.595137409043541e-13	5.189782227828657e-12	0.08003816405854952	0.13889081427296932
Commd3	0.10949263631264419	4.750726782269711e-13	5.3575688793836e-12	0.0799699058443623	0.1388234409331454
Slc44a1	0.10926975542345316	5.298895843907842e-13	5.958131632158029e-12	0.07974576464719811	0.1386022015882168
Tmem119	0.10923591113601651	5.38739051333126e-13	6.053171934912434e-12	0.07971172924408085	0.13856860631194265
Mamdc2	0.10922257577287703	5.422656192779019e-13	6.083834975064963e-12	0.07969831859623779	0.13855536904591334
Slc27a6	0.10908027267613377	5.813375670026743e-13	6.517392561830717e-12	0.07955521279383838	0.1384141121013334
Aldh2	0.1090722662587029	5.836161304023489e-13	6.53813015447804e-12	0.07954716124983832	0.1384061645082322
Ncam1	0.10902480314709329	5.973048335713184e-13	6.686568867446322e-12	0.07949943070101247	0.13835905003751903
Ghr	0.10897956099388835	6.106460555719466e-13	6.830902721427344e-12	0.07945393375090742	0.13831414008753315
Ddit4	0.10875613323455907	6.809400572055389e-13	7.594947368114741e-12	0.0792292494843124	0.13809235114029414
Med13l	0.10875077658955491	6.827192817907705e-13	7.609225796391723e-12	0.07922386275157109	0.13808703374943376
Cd320	0.10870150634723459	6.992999311674091e-13	7.788331665821393e-12	0.07917431584412042	0.13803812448610292
Klf9	0.10833812499514386	8.344075900379542e-13	9.245793986416197e-12	0.07880889851757805	0.1376774010325559
Klhl29	0.10832458584137293	8.39907777756622e-13	9.293232138937022e-12	0.07879528365917567	0.13766396075850612
Dnm1	0.10829140103381961	8.535397501693556e-13	9.437215787405486e-12	0.07876191334424884	0.1376310182619491
Foxo3	0.1082453543208764	8.728154247521913e-13	9.636362622155439e-12	0.0787156093338362	0.13758530766838273
B2m	0.10805456119542146	9.57336810808205e-13	1.0523802706844054e-11	0.0785237514620351	0.13739590591140002
Arhgef3	0.10777958833973973	1.093438333129503e-12	1.195957981723496e-11	0.07824724793196017	0.1371229345345799
Gem	0.10776434813613432	1.1015130289223666e-12	1.2039261040845393e-11	0.07823192302454522	0.1371078051313729
Fndc3b	0.1077389842546912	1.1150813957702767e-12	1.2178829542485251e-11	0.07820641820365937	0.13708262562184878
Snhg18	0.10764233206349601	1.1683043101540411e-12	1.273276327156445e-11	0.0781092292997038	0.13698667565496417
Tmem167	0.10747133813743559	1.26863383784513e-12	1.3776965901442092e-11	0.0779372872138509	0.13681692273256119
Ttc28	0.10740227500602832	1.3115101102270032e-12	1.422232905450293e-11	0.07786784162611206	0.13674836034434812
Zfp423	0.10725391487062065	1.408478403138857e-12	1.524135572225561e-11	0.07771866087426191	0.13660107494544166
Stag1	0.10709920955511722	1.5170793786514086e-12	1.6393273767751967e-11	0.07756310125420482	0.13644748894969339
Rab9	0.10700664334329485	1.585942558739675e-12	1.7088951373218252e-11	0.07747002456638687	0.1363555917958153
Vmp1	0.10671135776318524	1.826741385266009e-12	1.9586727075352206e-11	0.07717311401212118	0.1360624371303187
Atf7ip	0.10656800113503292	1.956230371053075e-12	2.0930978573646477e-11	0.07702897037305309	0.1359201131751285
Arid1b	0.10652842986942296	1.993531271757161e-12	2.131512713918754e-11	0.07698918208334715	0.13588082674873042
Hdac8	0.10651832151534826	2.0031709424228765e-12	2.1403186656707496e-11	0.07697901830624324	0.13587079114112538
Ttll5	0.10650846136321228	2.0126179453256613e-12	2.1489065694944225e-11	0.07696910409785788	0.1358610019434285
Twist1	0.10631750982501637	2.2044251583253537e-12	2.3504105167123543e-11	0.07677710685922505	0.13567142337743063
Ifnar2	0.10630211827883215	2.2206438343592585e-12	2.36604867522541e-11	0.07676163112032944	0.13565614240531892
Runx2	0.10624718016243556	2.279493928764466e-12	2.427056140493842e-11	0.07670639260510552	0.13560159885476084
Abcd3	0.10582558523351757	2.7849498398249475e-12	2.9508082145803315e-11	0.07628249845191691	0.13518302590083559
Fxyd1	0.10577141140824184	2.8573868830342583e-12	3.023357238419385e-11	0.07622802995671972	0.13512923963154527
H2-K1	0.10569080881350087	2.968592478077898e-12	3.1388439329579554e-11	0.07614698926329712	0.13504921334224393
Tmem135	0.10559201763813675	3.1106901622508717e-12	3.2868117050477505e-11	0.07604766166137718	0.1349511279975464
Srpk2	0.10550347153512553	3.2437029577174058e-12	3.422611695246871e-11	0.07595863525986205	0.13486321403852522
Angpt1	0.1054431055423053	3.3375631841020054e-12	3.5167813315828115e-11	0.07589794209526517	0.13480327874264914
Adamtsl1	0.10534992199469034	3.48769889372382e-12	3.667375519490144e-11	0.07580425394100782	0.134710759615608
Eri3	0.10520788724089766	3.729360112952e-12	3.9160849615825855e-11	0.07566145104557108	0.13456973661809754
St8sia2	0.10509887736934212	3.925890811260896e-12	4.116785226911615e-11	0.07555185245709614	0.13446150244991778
Acot1	0.10509357604975345	3.935702883938026e-12	4.1242379293060534e-11	0.07554652252549138	0.13445623883612623
1110051M20Rik	0.1048665781175612	4.379163522012777e-12	4.5794997407495756e-11	0.07531830103539999	0.13423085387914027
Zfp516	0.10483973081033676	4.43474534530989e-12	4.634445666891014e-11	0.07529130922128156	0.13420419713944676
Zcchc24	0.10478901526796136	4.541634028450498e-12	4.742896851492105e-11	0.07524032081827076	0.1341538414701224
Efna5	0.10473941103800391	4.648620914718093e-12	4.84798379526038e-11	0.07519044985625513	0.13410458908073844
Aak1	0.10459330996795793	4.978285206366087e-12	5.1776203643563254e-11	0.07504356402981474	0.1339595234560886
Atrnl1	0.10443153710182247	5.3700605538982415e-12	5.5736768730623886e-11	0.07488092372497616	0.13379889563596903
Gtf2i	0.10408321018082535	6.3189717260685855e-12	6.527463543859602e-11	0.07453073438480956	0.13345302897268
Bcl7c	0.10407892682778366	6.3316069430266035e-12	6.536087410990293e-11	0.07452642817508767	0.1334487758287362
Abi3bp	0.10404932496270673	6.4196068608668815e-12	6.622445589150022e-11	0.07449666837969095	0.1334193827064276
Ppm1h	0.10398834361818084	6.604684166001071e-12	6.808763994524566e-11	0.07443536185660278	0.13335883121974307
Dennd1a	0.10393573814967923	6.7685322821795195e-12	6.972960250431834e-11	0.07438247605275516	0.13330659639132023
Glis3	0.10384177729876475	7.071151878128122e-12	7.274888845196996e-11	0.0742880148966581	0.1332132971502993
Hbp1	0.10369355648432123	7.575664739481217e-12	7.788682419613629e-11	0.07413900594185889	0.13306611895004394
Plcl2	0.10339059162908765	8.719016455070397e-12	8.916086109353343e-11	0.07383443422520707	0.1327652811786737
Ndufa6	0.10320261390569142	9.511647046606224e-12	9.713602312096791e-11	0.07364546227949065	0.13257862050583105
Phip	0.10287418623616112	1.1069159452508226e-11	1.1243935654389934e-10	0.07331530263545469	0.13225248893729608
Acvr1b	0.10272595127737737	1.1851460948429505e-11	1.1990658598586905e-10	0.07316628807660112	0.1321052882342561
Enc1	0.10261734722617775	1.245871852372891e-11	1.2596689743454555e-10	0.07305711369064638	0.13199744110603026
Gm26771	0.10239515862268168	1.37975142288896e-11	1.3885854749034964e-10	0.0728337604697789	0.13177679889323313
Bnip3l	0.10231126436130078	1.4338818839423078e-11	1.4421106256245626e-10	0.07274942724181638	0.1316934877628912
Boc	0.10228149205141998	1.4535870586975393e-11	1.4609651868135388e-10	0.07271949925355083	0.13166392229417223
Ephb2	0.10221670085776853	1.497390554333911e-11	1.503462374846623e-10	0.07265436945296985	0.13159958105240854
Plxnd1	0.10218320203312393	1.5205422646776242e-11	1.5242411511860444e-10	0.07262069565813173	0.13156631476814548
Asap3	0.102147230992123	1.545792729798701e-11	1.5485349376636527e-10	0.07258453680916402	0.13153059335534248
Fndc3a	0.10206186646776687	1.607369982091137e-11	1.6091641573830314e-10	0.0724987269001695	0.13144582092967108
Hcfc1r1	0.10204316715507969	1.6211758261618062e-11	1.6197947458380773e-10	0.07247993008329907	0.1314272512603025
Cebpg	0.10200453628700913	1.6500658764406015e-11	1.6475805119901668e-10	0.07244109784806342	0.13138888815676636
Xdh	0.10194467182612299	1.6958336976629535e-11	1.692171229598629e-10	0.07238092151490773	0.1313294384642654
Meg3	0.1017501958601908	1.8532566309774455e-11	1.8468368531054323e-10	0.07218543388463206	0.13113630845827925
Rftn2	0.10166016640299087	1.9308925210385045e-11	1.9229469802922323e-10	0.07209493686319358	0.13104690133584562
Pros1	0.10148697369018994	2.089296667123313e-11	2.0739261903404395e-10	0.07192084605021304	0.1308749044851634
Lamtor4	0.10122075789768593	2.357878231390838e-11	2.331424733723483e-10	0.07165325329397546	0.1306105234115711
Aars	0.10120044591695007	2.3797048658860696e-11	2.3514815353314905e-10	0.07163283642713868	0.13059035124630272
Ddit4l	0.10118366996275002	2.397880761391403e-11	2.3663746258210175e-10	0.07161597386469681	0.1305736907493407
Clcn5	0.10112172134551019	2.466183455790643e-11	2.432205637156529e-10	0.07155370557537986	0.13051216833757814
Rgma	0.10110357389227827	2.4865503116686258e-11	2.450706696962607e-10	0.0715354645198934	0.13049414569566414
Col5a2	0.10109408479256274	2.497265344697924e-11	2.4596773068869026e-10	0.07152592648448362	0.13048472185065302
Prnp	0.10104751168288685	2.5505139034299457e-11	2.5105026136601924e-10	0.07147911327368496	0.13043846893825128
Itgbl1	0.10103695453136323	2.562737819458075e-11	2.5209073247275656e-10	0.07146850171436062	0.13042798435097766
Zfp260	0.10085575338882878	2.781705874352071e-11	2.7275028595656613e-10	0.07128636776899312	0.13024802766412366
Socs3	0.10085200937661085	2.786417968049734e-11	2.7303672724199417e-10	0.07128260450381878	0.13024430934466374
Gpatch8	0.10057964217491346	3.150992502546047e-11	3.077718301493887e-10	0.07100883895746747	0.12997380900681854
C4b	0.10054725898839369	3.197326883015725e-11	3.118979077756926e-10	0.07097628981063157	0.1299416474906391
Creb3l2	0.10054336739069743	3.2029397063772115e-11	3.1224566306351244e-10	0.07097237827315821	0.1299377825276586
Il4ra	0.10039322003646921	3.427012970395702e-11	3.3366326155570413e-10	0.07082146228803035	0.12978866212379186
Dennd4a	0.10006500296309916	3.971552829844815e-11	3.847157941336969e-10	0.07049156972754975	0.12946268529897176
Arpc1a	0.10004377816672941	4.0095422809385324e-11	3.879028626743008e-10	0.07047023680523294	0.12944160515389833
Taf15	0.0999504723536816	4.18080506953541e-11	4.037031975630551e-10	0.07037645598318344	0.12934893492373897
Epha7	0.09986882652449024	4.336519786573513e-11	4.179451149550338e-10	0.07029439493347842	0.12926784483038536
Atp5g2	0.09970958731433976	4.6567091133151155e-11	4.4795485079315814e-10	0.07013434704323128	0.12910968837694084
Pcca	0.09969328092364989	4.690773373203233e-11	4.509471728955214e-10	0.0701179579281424	0.12909349277812202
Gnptab	0.0996359527009267	4.8124780745638994e-11	4.6206456676873913e-10	0.07006033899877645	0.12903655394082383
Ech1	0.09953664587705759	5.030648159555417e-11	4.821011470065458e-10	0.06996052906528864	0.12893792117115177
Steap3	0.09947652811421313	5.16739119429737e-11	4.945838891365474e-10	0.06990010702074544	0.12887821118047207
Iah1	0.09886998217798139	6.76702640791886e-11	6.428464276731393e-10	0.06929050323625822	0.12827576745200922
Celf2	0.09874927377475266	7.138764618471758e-11	6.764744819008011e-10	0.06916918892767815	0.12815587283782656
Washc2	0.09861958514070204	7.560404230804668e-11	7.14652717340848e-10	0.06903885028619709	0.12802705757768332
Fto	0.09837883825683728	8.408593837919818e-11	7.918828304309046e-10	0.06879689944139315	0.12778792934681552
Anpep	0.09835807481830591	8.485957887126922e-11	7.986753080557048e-10	0.06877603232913915	0.1277673053503512
Ptprs	0.0983436984804261	8.539930894632875e-11	8.032592618782693e-10	0.06876158422407233	0.12775302554546436
Serf1	0.09817755066091667	9.188566352593753e-11	8.621419764799812e-10	0.0685946078891836	0.12758799247626315
Ick	0.09807436520360804	9.61537716385366e-11	9.010796288707853e-10	0.06849090871990653	0.12748549851052526
Smyd3	0.09793932174378471	1.0203334335421447e-10	9.532490111039878e-10	0.06835519390783133	0.12735135908791068
Fbxl17	0.09782569718286471	1.0725131941973548e-10	1.0007716445487803e-09	0.06824100532431072	0.12723849434369708
Srpx	0.09780841184742524	1.0806762927411299e-10	1.0077719532369423e-09	0.06822363425387197	0.12722132452995583
Rnf150	0.09775065540731055	1.1083948392131037e-10	1.032988759992799e-09	0.06816559147280327	0.12716395396098149
Agtr2	0.09767030275005878	1.1481162657676142e-10	1.0680493413153638e-09	0.06808484078173596	0.127084137812979
Cmss1	0.09761512256447975	1.1761959699498103e-10	1.092171738966185e-09	0.06802938748084901	0.12702932584114693
Mycbp2	0.09754660446202346	1.21199804218693e-10	1.1226812970367025e-09	0.06796053050124944	0.12696126470545765
Xylt1	0.09750902614520586	1.2320832830628337e-10	1.1405934315032803e-09	0.06792276644910082	0.12692393689154127
Gga2	0.0974733965755587	1.2514270708799768e-10	1.1577978488899884e-09	0.06788696085433647	0.12688854475719877
Lgals3bp	0.09745483872211759	1.2616195804390332e-10	1.1658129541184206e-09	0.06786831134745004	0.1268701105435515
Rps17	0.09736669783985213	1.311147018240653e-10	1.2079189478619478e-09	0.06777973543768287	0.12678255661343854
Pde7b	0.0973098415082431	1.3440977734530101e-10	1.237527702405679e-09	0.06772259873383897	0.12672607865914862
Erlec1	0.09726256418456954	1.3721118890295118e-10	1.2625582360913076e-09	0.06767508842210095	0.126679115819528
Arhgap42	0.09724797369220298	1.380872062781289e-10	1.2698526140667257e-09	0.06766042605321335	0.12666462235503584
Lonp1	0.09723447661517942	1.3890243786203892e-10	1.2765795479701672e-09	0.06764686249749367	0.1266512150234087
Trmt112	0.09712141895166644	1.4591836960971853e-10	1.3370296763457802e-09	0.06753324840763218	0.1265389086861174
Sqstm1	0.09707412010448456	1.489552011967472e-10	1.3632172584914794e-09	0.06748571700137956	0.12649192394030956
Tmem86a	0.09703574731653049	1.5146421375328635e-10	1.3836877573974577e-09	0.06744715564070015	0.12645380588072674
Esr1	0.09697716949956861	1.5537413465371132e-10	1.4177076188301236e-09	0.06738829012931169	0.12639561675074285
Mxra8	0.09689787817497135	1.6082402435400227e-10	1.464805196729673e-09	0.06730860970774986	0.12631685123294
Cast	0.09685256944246035	1.640215690756844e-10	1.493036933550424e-09	0.067263078806496	0.12627184279095666
Stat1	0.0968305825781251	1.6559552825426566e-10	1.505944037000413e-09	0.06724098417525871	0.12625000160426428
Senp7	0.09675732252311338	1.7094714406571324e-10	1.5532962488497793e-09	0.06716736525124224	0.12617722674013307
Tmem45a	0.09673359209510544	1.727165850447946e-10	1.5684394116605025e-09	0.06714351864731982	0.12615365340745946
Tmeff2	0.09668714358161945	1.7623190250850488e-10	1.5984579521399012e-09	0.06709684283592408	0.12610751228677294
Grik4	0.09662837410800311	1.8077995270910013e-10	1.6377611045488114e-09	0.06703778595682514	0.12604913156272596
Slc7a2	0.09660171522181754	1.8288063040729126e-10	1.6558081780403622e-09	0.06701099676672141	0.12602264895312243
Ankrd12	0.09643029606705718	1.969690086001416e-10	1.77808553826309e-09	0.06683874076461732	0.12585236227170818
Col6a3	0.09641683815134791	1.98118885673295e-10	1.786350473010484e-09	0.06682521722368927	0.12583899319174308
Tnfaip2	0.09639759856522	1.9977415424572838e-10	1.7998740271725884e-09	0.06680588383789995	0.12581988058762467
Spon1	0.0963966647319148	1.998548388537543e-10	1.7998740271725884e-09	0.06680494545239864	0.12581895291709944
Trpc6	0.09624168310039216	2.1369580995087547e-10	1.9199882229351785e-09	0.06664920905073939	0.12566499336517825
Ptges	0.09623368015798407	2.1443539074756693e-10	1.925498470393494e-09	0.06664116717265622	0.12565704316244086
Rnf180	0.09617721719389485	2.1972482330183098e-10	1.971833067029439e-09	0.0665844296159002	0.12560095218387404
Peli2	0.09613123831232505	2.2412602622042042e-10	2.010146777519265e-09	0.06653822726959352	0.12555527607833253
Arsi	0.09578737455547152	2.5988420831084986e-10	2.322657985999723e-09	0.06619269630319066	0.1252136727474201
Resf1	0.09576310663190948	2.62608278009916e-10	2.342883800361141e-09	0.06616831098571507	0.12518956408812373
Nynrin	0.09570724413215938	2.689851932029404e-10	2.395570818203991e-09	0.06611217839045737	0.1251340680678114
Hspb11	0.09568757740941837	2.712660014257326e-10	2.4130645996138536e-09	0.06609241662358056	0.12511453032249378
Mbtd1	0.09540561302515337	3.0611763883919863e-10	2.7135904880123613e-09	0.06580909213163054	0.12483441259514737
Nucb1	0.09533119278647417	3.1602233904867585e-10	2.794891301319699e-09	0.06573431370907512	0.12476047897112837
Tmem100	0.09518206254294753	3.3682063293631224e-10	2.9736561611927925e-09	0.06558446670369673	0.12461232286798202
AW551984	0.09517222614702316	3.3823845754250593e-10	2.9844454642075162e-09	0.06557458307821791	0.12460255067868617
Ubn2	0.09514553367584837	3.4211534030320225e-10	3.0134214867723424e-09	0.06554776247213566	0.1245760324126379
Trappc6a	0.09514405229460436	3.423317653689008e-10	3.0135868513739205e-09	0.06554627398090121	0.12457456069821474
Vegfb	0.09496986031224708	3.687343656889382e-10	3.2348060262711395e-09	0.06537124687060544	0.12440150451067841
Acss3	0.0948309818686473	3.9119858854814596e-10	3.4259648935057905e-09	0.06523170390747109	0.1242635303219528
Man1a	0.094827765377747	3.9173438080286127e-10	3.4286877750294065e-09	0.06522847203969818	0.1242603347605403
Angptl2	0.09460481463699034	4.306704798879889e-10	3.756540507352498e-09	0.06500445696582909	0.12403883325726678
Zmynd11	0.09449285291599598	4.5162278705658094e-10	3.937045531304568e-09	0.0648919618818164	0.12392759820998836
Zfp395	0.09434310184544287	4.812076648304346e-10	4.1877701288068696e-09	0.06474149860355281	0.12377881792381186
Babam2	0.09428461077047086	4.932694996252996e-10	4.290290964510521e-09	0.06468272971382594	0.12372070566682962
Rabgap1l	0.09416730027602142	5.183563504987272e-10	4.498223833838414e-09	0.06456486264922029	0.12360415432633433
Atxn7l3b	0.09413415728523113	5.256666306103389e-10	4.559066619406051e-09	0.06453156256382886	0.12357122566735992
Fgd4	0.09410227169561704	5.327944308322793e-10	4.615634481193047e-09	0.06449952590179722	0.12353954621691195
Ptch2	0.0940348873136163	5.481692460980187e-10	4.74343728448155e-09	0.06443182245651274	0.12347259727507828
Adamts2	0.0939166798949387	5.761919876552084e-10	4.9690040926351595e-09	0.06431305598713985	0.12335515306939089
Ifi204	0.09380209138380859	6.046881668197877e-10	5.205917831451894e-09	0.06419792634108325	0.123241303618398
Gm1673	0.09367726577416427	6.372945041769938e-10	5.477355865381412e-09	0.06407251214943335	0.12311728221310199
Anxa4	0.09365638985661486	6.429124265938845e-10	5.519417662318106e-09	0.06405153788831278	0.12309654070146278
Gphn	0.0936396965965879	6.47439476091372e-10	5.55515458185996e-09	0.0640347660074572	0.12307995489953696
mt-Co2	0.09359133857462075	6.607298716336204e-10	5.6660001984239655e-09	0.06398618032642434	0.12303190807571669
Insr	0.09354749973296647	6.730079017146428e-10	5.7615673652123295e-09	0.0639421352223076	0.12298835123067772
Gprin3	0.09352690722163241	6.788518131365614e-10	5.808335350669558e-09	0.06392144586268675	0.12296789114305352
Chd6	0.09349765982336943	6.872370069846162e-10	5.876782190406306e-09	0.06389206095522781	0.12293883178223339
Abca1	0.09343659789787682	7.050702108702891e-10	6.019152018555038e-09	0.06383071210723507	0.12287816227348684
C430049B03Rik	0.09333425183719603	7.359774044941348e-10	6.265464816483569e-09	0.06372788563680536	0.12277647345005828
Nipbl	0.09330262073774162	7.457940159561442e-10	6.345491831073287e-09	0.06369610618895598	0.12274504535145576
Hsd17b1	0.09324367112338842	7.644306345159176e-10	6.5004316143135504e-09	0.06363688026386093	0.1226864739040905
2600014E21Rik	0.09324224771656191	7.648862053536058e-10	6.500680029557653e-09	0.0636354501877696	0.12268505962600863
Srgap2	0.09321290273307686	7.743374631179869e-10	6.577338885882979e-09	0.06360596773768137	0.12265590281425992
Hip1	0.09315503510728722	7.933099378471011e-10	6.730994225016556e-09	0.06354782918237875	0.12259840610982939
Gulp1	0.09296549818820661	8.586789948097035e-10	7.2654154460952e-09	0.06335740628047604	0.12241008270541243
Mdk	0.0929597517371706	8.607407381665544e-10	7.278820873447285e-09	0.06335163300155433	0.12240437301304981
Adamts17	0.09286081948274201	8.970022761374742e-10	7.581260368219551e-09	0.06325223918266801	0.12230607329897705
Fam13a	0.09274790039040998	9.402116771655143e-10	7.937656390776631e-09	0.06313879398863802	0.12219387546827294
Enpp2	0.09268107154487275	9.667329772501452e-10	8.148025264860677e-09	0.06307165414104829	0.12212747313210995
Scp2	0.09264856061569426	9.798973453459476e-10	8.254417030104786e-09	0.06303899201234527	0.12209516959610585
Sema3a	0.09262289617173738	9.904126798943933e-10	8.338388807481951e-09	0.06301320825481026	0.12206966882627687
Mmp14	0.0925333904053792	1.027953020584943e-09	8.644897796391962e-09	0.0629232866869155	0.12198073357570847
Dmrt2	0.09229814835692013	1.1333530250911635e-09	9.494633831629104e-09	0.0626869541071158	0.12174698872133614
Usp3	0.09219629400455558	1.1821900532659223e-09	9.887466671500558e-09	0.06258462861014581	0.12164578160597697
Ptger3	0.09219478388521328	1.1829293321045113e-09	9.88822561765213e-09	0.06258311151017339	0.12164428107813348
Bcl3	0.09218549041419931	1.1874888774333493e-09	9.920900226973302e-09	0.06257377508246528	0.12163504663148848
Acvr1	0.09210951546897359	1.2254114131233927e-09	1.0220923312851405e-08	0.06249744915684679	0.1215595540244896
Dip2b	0.09209180932105111	1.2344174807933896e-09	1.0284788704730498e-08	0.062479661261847785	0.12154196023772276
Hs3st5	0.09208537030185289	1.2377085935215399e-09	1.0306577239444521e-08	0.062473192519165686	0.12153556207520305
Ctsk	0.09195811616425358	1.304532832779437e-09	1.0851179542492129e-08	0.06234535146771659	0.12140911488476283
Socs2	0.09188475914528986	1.3446381878936417e-09	1.1178679635122331e-08	0.06227165655747045	0.12133622260485168
Mmp23	0.09180347811630823	1.3904790005354692e-09	1.1553478649135856e-08	0.06219000151536858	0.12125545614497169
Gm4258	0.09177869670583964	1.404755574691811e-09	1.1653051277108837e-08	0.06216510615256568	0.12123083154160719
Erg28	0.09177022842973603	1.4096668097581742e-09	1.1687433305265297e-08	0.06215659894524449	0.12122241684114302
Tmem178	0.09168628073859691	1.459266594094213e-09	1.2085517523169182e-08	0.06207226555402896	0.1211390000269072
Dnah7b	0.0915245021579649	1.559692300690014e-09	1.2910221774495461e-08	0.0619097448697475	0.1209782433447268
Bad	0.09138720968518432	1.650172700980896e-09	1.3636955648702288e-08	0.061771823846803534	0.1208418168883639
Pfdn5	0.09137418362010342	1.659018203406667e-09	1.3702627598776518e-08	0.06175873820474833	0.1208288729315842
Mid1	0.0913324482337925	1.6876712643039875e-09	1.3931739992876501e-08	0.06171681200295675	0.12078740055201741
Tcf12	0.09120644699792413	1.7771315536423462e-09	1.4631671547082145e-08	0.061590235319605766	0.12066219272295838
mt-Atp6	0.09118785010609556	1.7907204327042144e-09	1.4734546377464196e-08	0.06157155357647107	0.12064371285299674
Fgf14	0.09099910940632935	1.9344870728064e-09	1.5887235102178287e-08	0.061381952890964916	0.12045615865841768
Nenf	0.09098386253327927	1.9465795400425003e-09	1.5965302983877355e-08	0.061366636639754064	0.12044100754196614
Tnip1	0.09094223267850855	1.97997275082646e-09	1.622173268772221e-08	0.061324817426830755	0.12039963906982114
Trim2	0.09073848020118212	2.1516264512842062e-09	1.75808405695232e-08	0.061120139657994094	0.12019716442356794
Rtl3	0.09069973848595506	2.185865881249797e-09	1.7841486665640074e-08	0.06108122228868136	0.12015866539921419
Sntg2	0.0906939638866271	2.1910146180137828e-09	1.787394322143186e-08	0.061075421515158726	0.1201529269662919
Zmiz1	0.09053952423275617	2.333181489257714e-09	1.9003214832645494e-08	0.060920282583828415	0.11999945384002077
Bcas3	0.0905180936889934	2.3536053027770544e-09	1.9149103549328575e-08	0.060898755119140266	0.11997815730348911
Dnajc1	0.09041038989314366	2.4589139698046628e-09	1.998457425245826e-08	0.06079056464361833	0.11987112657919097
Rps6ka3	0.09004900401497079	2.8468667242808263e-09	2.3039372051544458e-08	0.06042755086143722	0.11951199409981472
Tacc1	0.09001642538911936	2.884633213850473e-09	2.3332627380147568e-08	0.06039482586646103	0.11947961823705834
Yipf3	0.08996813471848929	2.9415123634213082e-09	2.3754893540828752e-08	0.06034631835283999	0.1194316280029863
Mrap	0.08981607942609562	3.12783230440254e-09	2.5206162338914128e-08	0.06019358118971812	0.119280517811209
Irak3	0.0898062795153982	3.140226752479218e-09	2.5292676859509054e-08	0.06018373738027022	0.11927077876509479
Tbc1d20	0.08975916085684706	3.200490637663977e-09	2.5750860555389265e-08	0.060136407733895295	0.11922395266856263
Emx2os	0.08968782680352982	3.293872848441993e-09	2.6474264270002668e-08	0.060064754514579925	0.1191530612823828
Thra	0.08966195778191881	3.3283883727958972e-09	2.67375856269858e-08	0.060038769824068965	0.11912735271808701
Paip2	0.08965761445862112	3.3342178182901138e-09	2.6770310202985447e-08	0.060034407084281226	0.119123036331169
Akap9	0.08962494545714295	3.3783844745234545e-09	2.7082138844931182e-08	0.060001592074835436	0.1190905699002882
Pi4kb	0.0895536849949771	3.4767089727629634e-09	2.7841061821279884e-08	0.05993001334957198	0.11901975108406773
Upp2	0.08954932033432755	3.4828209509545884e-09	2.7875365374910557e-08	0.059925629205399455	0.11901541346422402
Ier2	0.08945546497503057	3.6168081857814997e-09	2.8887100266427723e-08	0.059831355159226426	0.11892213930401262
H3f3b	0.08943519763524835	3.646393340449538e-09	2.910814621038435e-08	0.0598109974766281	0.11890199740140328
Crebrf	0.08908223563557015	4.201020270992571e-09	3.341312262484284e-08	0.05945646608035424	0.11855121603998904
Olfm2	0.08898448832943227	4.36859823266713e-09	3.4691675652851944e-08	0.05935828547583949	0.11845407132693919
Rab3il1	0.08888611713438843	4.543804062950883e-09	3.606422725029261e-08	0.05925947879549269	0.11835630600159107
Igdcc4	0.08881046962115727	4.683167981084075e-09	3.7131701616010864e-08	0.059183496788631954	0.1182811240139216
Mrps6	0.08874931641414516	4.798860187826802e-09	3.8009465601971564e-08	0.05912207342897083	0.11822034688930325
Gsk3b	0.0887081369289183	4.878326432134752e-09	3.855875744466489e-08	0.05908071215413686	0.11817942052688417
Esrrg	0.08868132174822105	4.930759611108822e-09	3.895300092775969e-08	0.05905377865070908	0.1181527701203987
Trpm7	0.08856542138802742	5.163759362607608e-09	4.0730387481468286e-08	0.05893736737307819	0.118037581457662
Tns3	0.08854279675226656	5.210475591829139e-09	4.1077622207145233e-08	0.05891464309633352	0.11801509565815525
Phactr2	0.08850630547589913	5.286691573151334e-09	4.165694388415421e-08	0.05887799117372035	0.11797882824710307
Wls	0.08846915486595991	5.365398009074657e-09	4.223346589796659e-08	0.058840677096996474	0.11794190546656373
Prrg1	0.08840724821494778	5.499090311670283e-09	4.324117069728561e-08	0.058778498233815736	0.1178803782825172
Golgb1	0.08840242935093712	5.509631859504951e-09	4.3279421412607925e-08	0.05877365819023283	0.1178755889470305
Eid1	0.08838431656786201	5.549430658904502e-09	4.356960311859781e-08	0.05875546581143482	0.11785758714128444
Chrdl1	0.08835915000249299	5.605192943294361e-09	4.396992762260042e-08	0.05873018868551653	0.11783257473973158
Gaa	0.08805003038211155	6.336173758199425e-09	4.949161951396856e-08	0.058419714154939587	0.11752534565471925
Sem1	0.0879949830575197	6.475724422418978e-09	5.055574514522384e-08	0.05836442615224244	0.11747063440055051
Fdft1	0.08795896045554698	6.5686580757524835e-09	5.1228813136060416e-08	0.058328246150515295	0.11743483162396379
Rpl7a	0.08791022935086236	6.6964438590695425e-09	5.2092183428180266e-08	0.05827930224050015	0.11738639777546576
Tox	0.08787560704345243	6.788697710533259e-09	5.2782903616777465e-08	0.058244528826445735	0.11735198657640286
Rab2a	0.08779571017021087	7.006329350610339e-09	5.4447249545747114e-08	0.05816428352329462	0.11727257660149738
Ctsl	0.08777108041988624	7.0747754632631596e-09	5.492316776393758e-08	0.05813954643995098	0.11724809687095389
Notch1	0.0876943369115936	7.292239608933787e-09	5.652505201698701e-08	0.05806246872747296	0.11717182057758604
Efemp2	0.08768584785590673	7.316689996485628e-09	5.665696921097835e-08	0.058053942725174536	0.11716338318195686
Lpcat2	0.08766109912141627	7.388427580830998e-09	5.7183429098949354e-08	0.05802908630232839	0.11713878503133854
Pdxdc1	0.08763686132184463	7.459346560797051e-09	5.7673761162511474e-08	0.058004743073224924	0.11711469467179535
Mtm1	0.08760980010968904	7.539308563229631e-09	5.8262462069722343e-08	0.05797756419189751	0.11708779803367353
Acaa2	0.0875975540200836	7.575767234695318e-09	5.85145506724415e-08	0.05796526486755369	0.11707562640502533
Thbs3	0.08756235246963875	7.681525027541483e-09	5.9271362396217096e-08	0.057929910343224505	0.11704063884429637
Rasa3	0.08747917822996552	7.937142166285057e-09	6.115088762473384e-08	0.057846374952073364	0.11695796992891982
Itpkb	0.0874502783000789	8.027880000664083e-09	6.175635033810559e-08	0.057817349632727374	0.11692924548464875
Lyst	0.08743546862315922	8.074768185001012e-09	6.208572391160385e-08	0.05780247571979288	0.11691452571566041
Cwc27	0.0873623983263998	8.310036167435922e-09	6.383028788155946e-08	0.05772908867793506	0.11684189883109533
Vsnl1	0.0873343545655584	8.402087679333583e-09	6.443995515432553e-08	0.05770092343805037	0.11681402516437309
Chd9	0.08732059582522006	8.447611282869458e-09	6.47565255052341e-08	0.05768710511530102	0.1168003498580861
Dlx5	0.08731401908199635	8.469456364793523e-09	6.489135738392304e-08	0.05768049989541283	0.1167938129927863
Sgms1	0.08725975961289804	8.651789690834603e-09	6.625506650736073e-08	0.05762600558703801	0.11673988242720602
Acaca	0.08719625212089481	8.870047712825956e-09	6.779028444985331e-08	0.057562223453883246	0.11667675967644309
Bcl9	0.08704287234505084	9.41946860792186e-09	7.188120013262492e-08	0.05740818137760069	0.11652430812409147
B3galt1	0.08694661523585148	9.781009082035936e-09	7.449103170519577e-08	0.05731150934671717	0.11642863283400866
Fdxr	0.08688770488060411	1.0008888318906696e-08	7.615045918082355e-08	0.05725234532920272	0.11637007828822556
Dst	0.08688492815484951	1.0019755683591792e-08	7.61951196547252e-08	0.05724955665227356	0.11636731832840878
Baz2b	0.08686462440586522	1.0099568258312695e-08	7.676376731530093e-08	0.0572291655289331	0.11634713716011907
Ralgds	0.08680269221361797	1.0346853282313574e-08	7.848680198777864e-08	0.05716696697285815	0.11628557872336802
Frmd4b	0.08677893208499664	1.0443276341315346e-08	7.917883360319993e-08	0.057143104715488925	0.11626196192497598
Atxn10	0.08644088283467265	1.1913430654344122e-08	9.001193121248008e-08	0.05680360608762533	0.115925948306146
Cbfa2t2	0.08627566265445852	1.2703244702202334e-08	9.578950147105784e-08	0.05663768002363489	0.1157617205771635
Skap2	0.08626850046458377	1.2738608335328457e-08	9.59612456960242e-08	0.05663048727117079	0.11575460137296206
Snx10	0.08625217620309646	1.2819567764723809e-08	9.652343195493526e-08	0.056614093362080745	0.11573837507429031
Capn1	0.08619125835850383	1.3126121918016272e-08	9.873408035717519e-08	0.056552915752081864	0.11567782266217887
Rab34	0.08606041029453187	1.3808840455126016e-08	1.0361387323784761e-07	0.05642151047924724	0.11554775878543176
Washc3	0.08601107380309661	1.40751100448478e-08	1.0555986367623924e-07	0.05637196415781164	0.11549871771065502
Frs2	0.08591647072733949	1.4599698441819874e-08	1.0938653667932562e-07	0.056276959139861395	0.11540468069634835
Tbc1d31	0.08590322564004474	1.4674642864208194e-08	1.0989404702877324e-07	0.05626365782070438	0.11539151481940396
Rbm6	0.08587855896972432	1.4815210604041434e-08	1.1083783909706564e-07	0.056238886456367626	0.11536699563696273
Emilin2	0.08585753004030611	1.493607958716338e-08	1.1168730037541932e-07	0.056217768301598706	0.11534609241613084
Tshz1	0.08568741305717326	1.594970589441148e-08	1.1868480515963487e-07	0.056046930490389814	0.11517699141304658
Vps41	0.0855158497165776	1.7039463521052132e-08	1.266085284139775e-07	0.055874641950920186	0.11500645095943003
Serpine2	0.08549864178511428	1.7152673110746954e-08	1.2732561193746777e-07	0.05585736137887172	0.11498934552836969
Hint1	0.08544787989423752	1.7490901503053654e-08	1.297731266263061e-07	0.055806385308088576	0.11493888590281552
Il1r1	0.08520206127780969	1.9222524867928314e-08	1.4234377691175474e-07	0.05555953169398913	0.11469452887800774
Ptprd	0.08511754920260398	1.985542818125851e-08	1.465322911324533e-07	0.05547466462520859	0.11461051847139933
Fxyd6	0.08510763575391958	1.9930981160429674e-08	1.4701870815339685e-07	0.05546470956308036	0.11460066384187904
Gramd1b	0.08510349434112022	1.9962626501637182e-08	1.4718093146540722e-07	0.05546055076771795	0.11459654699947956
Lifr	0.08509389911911176	2.0036132928903146e-08	1.4765148321265647e-07	0.05545091527607393	0.11458700870063539
Tcf7l2	0.08492954142020595	2.1336779268363017e-08	1.567816257854125e-07	0.05528586865105928	0.11442362520104199
Pycr1	0.08488553936952838	2.169866542345292e-08	1.592872179640764e-07	0.055241682435116485	0.11437988369347456
Grasp	0.0848580062222433	2.192812797390507e-08	1.6081681924874005e-07	0.055214034110227066	0.1143525135161477
Arnt	0.08485222206912696	2.1976631770665953e-08	1.6106682938745223e-07	0.05520822576642164	0.11434676359400694
Sybu	0.08485142239820971	2.198334570441976e-08	1.6106682938745223e-07	0.05520742275125035	0.11434596865543611
Rab11fip2	0.08465692991539485	2.367677532297809e-08	1.733076300285391e-07	0.05501211803237722	0.11415262603159673
Glce	0.08465388484432773	2.3704269499231708e-08	1.7342562238713332e-07	0.05500906026257385	0.11414959894552922
Rassf8	0.08458387308071133	2.4345022168015964e-08	1.777722954960438e-07	0.054938756685101425	0.11408000053895172
Brdt	0.08453767623099252	2.4776986750615792e-08	1.8049437027550834e-07	0.054892367444692766	0.1140340762818908
Slc38a10	0.08452441702440353	2.4902334361558668e-08	1.8132086533461557e-07	0.05487905304265276	0.11402089529030596
Azin2	0.08422267927598555	2.7926971631998655e-08	2.0228149001096605e-07	0.05457606206949894	0.11372093466176757
Pgls	0.08420173209019315	2.814968652330202e-08	2.0379784920265239e-07	0.05455502808521699	0.11370011064725351
A230057D06Rik	0.08396211526438158	3.082311091781919e-08	2.2220329653143698e-07	0.054314420235266635	0.11346190094526003
Cbfb	0.08387385877978427	3.186854642562293e-08	2.294144132915358e-07	0.05422579960086229	0.11337416188264725
Gm37494	0.08381497313944107	3.258510842031004e-08	2.341306070143578e-07	0.05416667125577165	0.11331562121570031
Agt	0.08372975240026775	3.364986625582974e-08	2.416257848836186e-07	0.05408109963654349	0.1132308993677452
Rnase4	0.08372895835277898	3.3659944060654944e-08	2.416257848836186e-07	0.05408030232176411	0.11323010996667714
Nhsl1	0.08348152191578996	3.694709149473124e-08	2.6422715948413094e-07	0.053831849592221516	0.1129841196060175
Rabgap1	0.08338002997485265	3.838357339770468e-08	2.7372981459064694e-07	0.05372994185642147	0.11288321976171306
Tmem256	0.08336882176911141	3.854549072239028e-08	2.7475600609830974e-07	0.05371868777047681	0.11287207690652296
Col27a1	0.08325112859228032	4.0286199717716184e-08	2.868956969154688e-07	0.053600513277605205	0.11275506950329471
Rcc2	0.08318735747178412	4.126096969529724e-08	2.934263082762113e-07	0.05353648170673434	0.11269166962201643
Nfkbia	0.08310608929460765	4.25363604909373e-08	3.023551927297534e-07	0.053454881972071	0.11261087419382183
Igfbp4	0.0830354727593333	4.367554281408031e-08	3.101634845301735e-07	0.05338397765736684	0.1125406681285527
Tgfbr1	0.08291504463427218	4.5686830497356454e-08	3.2354254741904035e-07	0.05326305944835138	0.11242093933182684
Tcf7l1	0.08290010132895038	4.59425742022771e-08	3.251636898625324e-07	0.05324805539168159	0.11240608274280205
Phkb	0.08289917916278547	4.595840176124859e-08	3.251636898625324e-07	0.053247129476929465	0.11240516592755352
Lcorl	0.08283790879521319	4.702193441066503e-08	3.322258730117747e-07	0.05318561016075991	0.11234425097187013
Slc9a9	0.08281151758023084	4.748734672757118e-08	3.3535876588942925e-07	0.05315911178457061	0.1123180127764465
Atf4	0.08257865587616404	5.179200925677607e-08	3.649134774205475e-07	0.0529253063581763	0.11208649945038411
Dcaf8	0.0825697575154499	5.1963786893637665e-08	3.6595466917657896e-07	0.05291637199942492	0.11207765255178864
Slc38a6	0.0824785439156913	5.3756741037258216e-08	3.782321322543036e-07	0.05282478967167236	0.11198696620025578
Nupr1	0.08242294350596409	5.487890395302891e-08	3.859495611493689e-07	0.052768964743811146	0.11193168694026655
Oxa1l	0.08240742606076211	5.519611554406894e-08	3.878226606914374e-07	0.05275338467122056	0.11191625909172415
Gdf10	0.08238820397474025	5.559152167444495e-08	3.904209723492686e-07	0.05273408502614114	0.11189714797297759
Hsd17b10	0.08237509625502257	5.586272473080422e-08	3.919645485368486e-07	0.05272092443088227	0.11188411591036197
Spon2	0.08232858027326459	5.6835538000256206e-08	3.984236542022558e-07	0.052674220890343515	0.11183786833459668
Srgap3	0.08228254874147592	5.7814363421595897e-08	4.0509908046372824e-07	0.05262800388084783	0.11179210228759257
Fbxl20	0.0822749958570466	5.7976521267219036e-08	4.060486999362832e-07	0.05262042057524486	0.11178459295212866
Mapkap1	0.08227290460703376	5.802149750539134e-08	4.061771223437565e-07	0.05261832090279235	0.11178251375940008
Irf2bp2	0.08224921967325986	5.853325087593774e-08	4.095715815077663e-07	0.052594540597038865	0.11175896536514293
Stk3	0.08223186714386842	5.89109537717358e-08	4.1183645674353767e-07	0.05257711821566888	0.11174171284902504
Zfp503	0.08204806550063047	6.305938388775821e-08	4.398291061924288e-07	0.052392577793884905	0.11155896947527424
Laptm4a	0.08203741698242747	6.330820014393744e-08	4.413626555073682e-07	0.0523818865367369	0.11154838220657587
Mapre2	0.08198782549834388	6.44795474993481e-08	4.487081975000276e-07	0.05233209610157974	0.11149907588086523
Kif13b	0.08197332093001826	6.482609281483797e-08	4.509139768010194e-07	0.0523175333717077	0.1114846546884911
Mrpl24	0.08163026775352908	7.356851701204827e-08	5.089379214531307e-07	0.05197310827077896	0.11114356984552302
Vldlr	0.08154815257180972	7.582466804796372e-08	5.235954319417133e-07	0.0518906657438594	0.11106192478408385
Cmya5	0.08138819317230568	8.041349018960137e-08	5.537779968025529e-07	0.05173006984048154	0.11090288002940148
Ddx39b	0.0813599240159888	8.125193512884821e-08	5.592994378824147e-07	0.05170168835619576	0.11087477235839299
Igsf3	0.08117502062887416	8.694844765370685e-08	5.910401165296783e-07	0.051516051433835364	0.11069092405274424
Stx8	0.08112910239482232	8.842192538346214e-08	6.007883673447626e-07	0.051469951354004	0.1106452675206675
Rbm39	0.0809530064542697	9.429997718446928e-08	6.384510444634117e-07	0.051293159208662724	0.1104701740494244
Edil3	0.08088951919022766	9.651051483553766e-08	6.528375420130625e-07	0.051229421400212846	0.11040704775283597
Smim20	0.08087364252659916	9.707110670143158e-08	6.563384318743801e-07	0.0512134821191192	0.1103912613214076
Tia1	0.0808716600407825	9.714132751519085e-08	6.5652208360998e-07	0.05121149181545169	0.11038929010165124
Kmt2e	0.08058818652771718	1.0770461947560987e-07	7.259824638128308e-07	0.05092690286169496	0.11010742511979991
Sertad4	0.08057190913663452	1.0834377635303554e-07	7.296455645118078e-07	0.0509105615669036	0.11009123994837187
Atad2b	0.08049206289620069	1.1153257904981384e-07	7.504577373223793e-07	0.0508304020866882	0.11001184585052819
Bcl9l	0.0804369499694531	1.1378637028395381e-07	7.649474372660687e-07	0.05077507317280462	0.10995704479012774
Hmgcs1	0.08035762539210105	1.171077663844785e-07	7.869290939022228e-07	0.05069543804267119	0.10987816877000953
Sec16b	0.08032200294188518	1.1862964253354064e-07	7.968044756426846e-07	0.050659676254607995	0.10984274763333284
AC103362.1	0.08031872818570385	1.1877050407628719e-07	7.973993287763764e-07	0.05065638869297738	0.10983949138005325
Reps2	0.08030577625841001	1.1932920974239927e-07	8.007977380908283e-07	0.050643386125388296	0.10982661262703294
Sp3	0.08028585957306338	1.2019331606980613e-07	8.055329626884985e-07	0.05062339158809877	0.10980680844528874
Use1	0.08023432351342343	1.2245744508229285e-07	8.199862385462094e-07	0.05057165419052749	0.10975556338916802
Cebpd	0.0800072734779906	1.3293313606644357e-07	8.874043457114996e-07	0.05034371902565233	0.10952979354568113
Sh3kbp1	0.08000246424169467	1.3316413796742013e-07	8.88557379251315e-07	0.05033889107450049	0.10952501139269058
Spidr	0.07997655208119843	1.344154710555868e-07	8.963836958165668e-07	0.050312878102237224	0.1094992451334976
AY036118	0.07997574527342288	1.3445461483127752e-07	8.963836958165668e-07	0.05031206815620632	0.10949844286790607
C1qtnf3	0.07995226490659275	1.3559864865854674e-07	9.0361564514723e-07	0.05028849647444423	0.10947509467450942
Epdr1	0.07992404592675009	1.3698601771889006e-07	9.120636734322781e-07	0.05026016779497123	0.10944703449914298
Xpot	0.07989619329413152	1.3836882873394325e-07	9.204666368701714e-07	0.050232206933682085	0.10941933856321087
Naga	0.07982562818805256	1.4193288316990925e-07	9.437639204935049e-07	0.050161367836614436	0.10934917024559174
Cp	0.0797999578804256	1.4325130816116715e-07	9.517005209295492e-07	0.05013559793006652	0.10932364420943068
Stx5a	0.0797307581088277	1.4686465176185925e-07	9.748564847248881e-07	0.05006612986515721	0.10925483315827159
Smo	0.07970588853391554	1.4818464247251015e-07	9.831902714440218e-07	0.05004116393893387	0.10923010321574009
Dact1	0.07967521858771003	1.4982829527209498e-07	9.927996601536862e-07	0.05001037522029534	0.10919960541827302
Bmf	0.07956005937504129	1.5615862579098685e-07	1.0329503546356514e-06	0.049894770545363315	0.10908509209180751
Gm30667	0.07951978004457778	1.5843322064779018e-07	1.0475417672232685e-06	0.04985433559284475	0.1090450384884915
Dock7	0.07946545303568708	1.615518740488431e-07	1.0672363187273444e-06	0.049799798841729026	0.10899101577869837
Armh4	0.07944415983419566	1.6279032963654377e-07	1.0744866476053607e-06	0.049778423481070165	0.10896984179815176
Rassf2	0.07940347790837135	1.6518203402944897e-07	1.0893297892936888e-06	0.0497375846608386	0.10892938757652623
Smim14	0.07917483583296579	1.7926890300572905e-07	1.1796775848633365e-06	0.04950806264709733	0.1087020234332659
St3gal4	0.07913614286683482	1.8176491808458083e-07	1.1955865858652304e-06	0.049469221079507505	0.10866354642521447
Fam193a	0.0791224406261482	1.8265685087325627e-07	1.200935319217136e-06	0.04945546623648342	0.10864992063999454
Zfp609	0.07909097591128234	1.8472104774146531e-07	1.2139835409112594e-06	0.0494238807724636	0.10861863144927296
Prkca	0.07902193565016317	1.893296215593912e-07	1.2426641153319144e-06	0.04935457577002524	0.10854997612034288
Gpam	0.07900767874105534	1.9029504154430707e-07	1.247926235882172e-06	0.04934026422705908	0.10853579866517286
Tmem59	0.07900065297471892	1.90772545670056e-07	1.250519778087422e-06	0.049333211541785764	0.10852881204910436
Trim35	0.07898757171851069	1.91664695469845e-07	1.2552884930535767e-06	0.04932008017316075	0.10851580367890704
Hoxb9	0.07897256937955302	1.9269282692470303e-07	1.2614802628256535e-06	0.04930502037501993	0.10850088491738052
Kif21a	0.07895694538642112	1.9376922471629583e-07	1.2668950983059016e-06	0.049289336556099954	0.10848534795075142
Ebf2	0.0787639488851544	2.0755402876916095e-07	1.3541190743018385e-06	0.049095602259070774	0.10829342526092862
Gm16263	0.07852692971617437	2.2578249107981293e-07	1.4698999323201997e-06	0.04885768005682378	0.1080577218290442
Lama1	0.07848560223204379	2.2911529473652445e-07	1.4909606909294873e-06	0.04881619546140353	0.10801662342148145
Gja1	0.07824943930816794	2.49091242866255e-07	1.6161251829709746e-06	0.04857913670020602	0.10778176760264133
Slc44a3	0.07823933178932571	2.4998268178584694e-07	1.6212190341083828e-06	0.048568990915082724	0.10777171595293224
Nxpe4	0.07819844271231141	2.536204583266662e-07	1.642017464164195e-06	0.04852794709768499	0.10773105282795614
Zfc3h1	0.07813423163899641	2.5943649114065964e-07	1.6768241544814064e-06	0.0484634932265885	0.10766719638403764
Mest	0.07810931834015139	2.617275543026478e-07	1.6909152629035896e-06	0.04843848579099959	0.10764242061248507
Gfpt2	0.07799953469661323	2.720582134026294e-07	1.755425975349086e-06	0.048328287764955555	0.10753324256360466
Sept8	0.07794604265025645	2.772333807545712e-07	1.7873054360951149e-06	0.04827459407256818	0.10748004533496389
Dtx3	0.0779078450086939	2.809868911248176e-07	1.809209091630107e-06	0.0482362525444016	0.10744205811356582
Gli2	0.07782849054139165	2.8894214716465653e-07	1.8572938102105893e-06	0.04815659943647121	0.10736314051225403
Dok5	0.07782048116517605	2.897570571317062e-07	1.860962868612942e-06	0.04814855993893584	0.1073551752089598
5031425E22Rik	0.0777278131443412	2.9934831343454274e-07	1.9209443328857207e-06	0.048055543695728564	0.10726301683358319
Abcd2	0.07765904082488703	3.066636751451861e-07	1.966232571462848e-06	0.04798651328043355	0.10719462241252131
Smarcc2	0.07761780987186953	3.1113184882022545e-07	1.9932047474630155e-06	0.047945127727556124	0.10715361788625916
Slc38a9	0.07760493817109507	3.125395698228748e-07	2.001382117215192e-06	0.04793220778383254	0.10714081685202799
Hexa	0.07751198650056562	3.228893145110496e-07	2.0641900957442237e-06	0.04783890802652348	0.10704837520202783
Rhobtb1	0.07745918771618976	3.289146922037379e-07	2.100947763732883e-06	0.04778591175107295	0.10699586589416346
Efemp1	0.0774067070240604	3.3501121303366166e-07	2.137203332687966e-06	0.04773323492323155	0.10694367277128221
Spg21	0.0772783842767873	3.503808187736529e-07	2.232451460025861e-06	0.04760443329147671	0.10681605248602201
Tiam2	0.07714888396099445	3.665801364436397e-07	2.3298238184060756e-06	0.04747445069709023	0.10668726009175958
Lztfl1	0.07714133769849119	3.675460545200743e-07	2.3340169484662947e-06	0.0474668763621616	0.10667975505080642
Sik3	0.07704799653726171	3.7969855718468013e-07	2.407178337378303e-06	0.04737318824990549	0.10658692348849885
Nrp1	0.07702730308051958	3.8244474718362863e-07	2.4225737683044393e-06	0.047352417945862396	0.10656634293857753
Fam114a1	0.07691649527384192	3.974789081440652e-07	2.514672577789445e-06	0.047241199079483945	0.10645613928644318
Creb3l1	0.07680871076452676	4.1264883718321333e-07	2.606320141065639e-06	0.0471330154318281	0.10634894175151859
Acadl	0.07663782034955581	4.3785119324636393e-07	2.755812987840434e-06	0.04696149361703089	0.1061789805665232
Gda	0.07661245764218336	4.417158455060336e-07	2.7749655939145014e-06	0.046936037349565266	0.10615375562374656
Ergic3	0.07655826204468066	4.5008445865854095e-07	2.8228867713561393e-06	0.04688164195995969	0.10609985427726804
Zcchc7	0.07653889236979723	4.5311234596429174e-07	2.8395412819225466e-06	0.046862200921451484	0.10608058972650145
Cradd	0.07653357031136963	4.539477290931455e-07	2.842685212153273e-06	0.0468568592589201	0.10607529654834509
Mga	0.07652120518246786	4.558943730404643e-07	2.852286214915043e-06	0.046844448588918015	0.10606299851263311
Map3k14	0.07636447047181058	4.812775025036327e-07	3.0073926560134787e-06	0.04668713741422187	0.10590711346120879
Arfgap3	0.07636136054932269	4.817946855828325e-07	3.0093910573869103e-06	0.046684016068456465	0.10590402038292612
Twist2	0.0762767788500279	4.960679309450528e-07	3.096008081506025e-06	0.04659912390832922	0.1058198965824285
Enpp3	0.07620339477282019	5.087810542835769e-07	3.1712666913793073e-06	0.04652547081896264	0.1057469094409943
Apoe	0.07620238330555178	5.089584569951574e-07	3.1712666913793073e-06	0.04652445564610088	0.10574590344254627
Thrb	0.0761906796667346	5.110155164229501e-07	3.182783324714347e-06	0.046512709134500826	0.10573426307878674
Lamc1	0.0761260328403715	5.22523176891614e-07	3.251326045037058e-06	0.046447825641690456	0.10566996561593332
Mxra7	0.07612058819967774	5.235036900481226e-07	3.2552450090390396e-06	0.046442361080071014	0.1056645503878145
Mier1	0.07611286631167398	5.2489734916248e-07	3.262580465829732e-06	0.04643461094216413	0.10565687021133252
Tmem50a	0.07608507814623137	5.299422519233922e-07	3.2899142976693654e-06	0.04640672114552793	0.10562923212077621
Tbc1d4	0.07608141061283018	5.306115682662491e-07	3.2921468323411995e-06	0.04640304020211046	0.10562558439112603
Fcor	0.07608074180218391	5.307337124611181e-07	3.2921468323411995e-06	0.04640236894610324	0.10562491919180206
Scand1	0.07587149422342113	5.703088100828809e-07	3.5290172188854234e-06	0.046192357614971466	0.10541680017189421
Trappc9	0.07583900125941122	5.76703834929158e-07	3.5656947977148713e-06	0.046159746287174806	0.10538448222373718
Tenm3	0.0758168127602793	5.81110454589929e-07	3.591484029644364e-06	0.04613747699720897	0.10536241320197512
Ecrg4	0.07581331228344225	5.818086030082225e-07	3.5941857116785003e-06	0.046133963777434076	0.10535893157133358
Stard9	0.07574990382789505	5.945958249746502e-07	3.6673958508853123e-06	0.04607032462043867	0.10529586437478042
Appl2	0.07573782308855449	5.970625978061522e-07	3.6796335605296693e-06	0.04605819995459663	0.10528384862601206
Ulk2	0.07569322237410181	6.062553222249628e-07	3.7332693448966107e-06	0.046013437144239035	0.10523948777463359
Anapc16	0.07567686576670692	6.096606623351418e-07	3.752723503683451e-06	0.04599702112060299	0.10522321910376199
Ccdc136	0.07555141585371519	6.363982057557672e-07	3.914144188446221e-06	0.045871116037130774	0.1050984431097885
Nfatc4	0.07547573096731924	6.530717525026921e-07	4.010223524127486e-06	0.04579515699898366	0.10502316435391718
Pts	0.07543074294784113	6.631812783593799e-07	4.067387349616036e-06	0.04575000618300216	0.10497841758291414
Usp9x	0.07537692561685677	6.754729829275081e-07	4.139443959282844e-06	0.04569599426451007	0.10492488869046113
Fbxo36	0.07535503733005972	6.805347153384229e-07	4.167935866961144e-06	0.04567402688580268	0.10490311766680722
Ccdc122	0.07530424456027192	6.924218399507459e-07	4.234799756810679e-06	0.0456230506902189	0.10485259690238476
Garem1	0.07513977391339491	7.323010495562488e-07	4.471523469196686e-06	0.045457987158055976	0.10468900598198946
Cdc40	0.0751291966636403	7.349400317673414e-07	4.4840458840963e-06	0.04544737183480296	0.10467848525347935
Zfyve1	0.07491927522455225	7.892489324990324e-07	4.803863662200697e-06	0.04523669615650023	0.10446968419536491
Nova1	0.07488240644250356	7.99177883879794e-07	4.862356422791388e-06	0.04519969517899082	0.10443301191836969
Ctps2	0.07487655051922203	8.007659399808073e-07	4.8700751044624525e-06	0.04519381826640343	0.10442718719888155
Cyb5r1	0.0748666752964769	8.034508657238905e-07	4.88445588105748e-06	0.04518390765268607	0.10441736459252253
Rybp	0.07484510484785409	8.09345723076277e-07	4.91050307988221e-06	0.04516225991988387	0.10439590905381987
Pnpla8	0.07482750296577649	8.141868649604777e-07	4.937910552924584e-06	0.04514459499315258	0.10437840091996557
6330403K07Rik	0.0748123646056688	8.183727380537324e-07	4.961323712566703e-06	0.04512940242683449	0.10436334317262883
Ube2h	0.07481065330013455	8.188472284852612e-07	4.962227222859609e-06	0.04512768499446019	0.10436164097905766
Fam110b	0.07480765175107311	8.196801019899529e-07	4.96530095949178e-06	0.04512467269963447	0.1043586554115308
Kdm2a	0.07477920016411863	8.276154920141824e-07	5.0113794307943764e-06	0.04509611928073452	0.10433035528657636
Slc17a5	0.0746964573487967	8.511156788754269e-07	5.139390398342033e-06	0.04501308059368868	0.1042480526806039
Asns	0.07460970683364691	8.764434079726101e-07	5.286049304334805e-06	0.044926020316554315	0.10416176326198753
Trim66	0.07453005028379646	9.003376819765735e-07	5.421583190006642e-06	0.04484607973238215	0.10408252971098549
Nf1	0.07422947697153792	9.962721347064496e-07	5.978024887000881e-06	0.044544438078261375	0.10378354914985193
Slc2a13	0.07419058829197739	1.0093806195004052e-06	6.05429831059114e-06	0.044505411570288166	0.10374486615287161
Tigd2	0.07417969081619065	1.0130835741951327e-06	6.0693458765238454e-06	0.04449447548815668	0.10373402629789558
Crebbp	0.07411331020266332	1.0359235267552227e-06	6.191582129532294e-06	0.044427859862562105	0.10366799652270432
Epb41l3	0.07407470000647447	1.049435374867058e-06	6.2698828999208584e-06	0.044389113093344	0.10362959027133888
Amot	0.07405806138211113	1.0553102821261727e-06	6.300045368667876e-06	0.04437241564192546	0.10361303950750032
Dis3l2	0.07400003296969469	1.0760480414226398e-06	6.416309928655061e-06	0.04431418219566482	0.1035553173869707
Smarca1	0.07393495968878976	1.0997697174043725e-06	6.552633404167435e-06	0.04424887922898856	0.10349058734614072
Scfd1	0.07392943205205767	1.1018077682376349e-06	6.562212125905944e-06	0.04424333209333491	0.10348508885433115
Flywch2	0.07387635626771911	1.1215627213027719e-06	6.669448834517692e-06	0.04419006917558093	0.10343229282451298
Ccdc80	0.07387096183389234	1.1235895103049306e-06	6.678896399071843e-06	0.04418465573162786	0.10342692681461595
Nhsl2	0.07386837257833127	1.124563592532338e-06	6.682081486882524e-06	0.04418205735208148	0.10342435120154711
Rmnd5a	0.07379325660801168	1.1531785571496358e-06	6.838783920988136e-06	0.044106676863916214	0.10334963083615961
Phyh	0.07378969988560549	1.154550688184803e-06	6.844259075720721e-06	0.04410310762503789	0.10334609283727615
Zfp148	0.0737110571485387	1.1852941808967959e-06	7.021049097176941e-06	0.04402418832972206	0.10326786390517342
Rfx3	0.07368001431914722	1.1976450660212268e-06	7.083201831507233e-06	0.043993036435845505	0.10323698431731507
Prkn	0.0736459743404626	1.2113306641769498e-06	7.1558150471545736e-06	0.04395887692898615	0.10320312327545257
Megf6	0.07359658028753258	1.2314570242681443e-06	7.269076751458149e-06	0.04390930955694154	0.10315398874876541
Bcl11b	0.07356108173013447	1.2461196305138287e-06	7.342027131170899e-06	0.04387368652869106	0.10311867661880693
Ascc1	0.07356083224571842	1.2462232711661498e-06	7.342027131170899e-06	0.04387343616975906	0.10311842844434219
Tsc1	0.07344532372331972	1.2951085810280779e-06	7.612382627191636e-06	0.043757523156665555	0.10300352601961317
Prokr1	0.07340234653444049	1.3137637088424548e-06	7.719057907021545e-06	0.04371439567318832	0.10296077413978316
Zfp652	0.07336083611988342	1.33202724458632e-06	7.820338620796159e-06	0.04367274019850708	0.10291948124099205
Bet1	0.07335741634347835	1.3335426943448706e-06	7.826222271237968e-06	0.043669308476132526	0.10291607937977132
Mvb12b	0.0732866029006494	1.3652982384639664e-06	7.99412528489251e-06	0.043598247825103326	0.10284563675195614
Ano3	0.07324332750673998	1.3850611532496529e-06	8.103617576207774e-06	0.0435548215056123	0.10280258782394394
Bmpr2	0.07322193921264324	1.3949299692865086e-06	8.15822679006958e-06	0.04353335865995843	0.10278131141675018
Brinp3	0.07321082606953803	1.4000843552754706e-06	8.182095118775431e-06	0.04352220679143053	0.1027702563982796
Ubn1	0.07320313847731572	1.4036606437882474e-06	8.199852044382915e-06	0.043514492414963184	0.10276260900989521
Zfp462	0.0731140778422927	1.4457372522437935e-06	8.432729871829043e-06	0.043425121742966956	0.10267401388097071
Epb41	0.07311146341668166	1.446990568763775e-06	8.436812696727067e-06	0.043422498223223104	0.10267141311347033
Gtf2ird1	0.0730501723008512	1.4766735934201686e-06	8.606591085197749e-06	0.04336099402700313	0.10261044207486801
Apobec1	0.07286187692513721	1.5715695633271643e-06	9.135234895939486e-06	0.04317204544443427	0.10242312863437258
Pik3r3	0.07277774926349448	1.615836845758177e-06	9.37461037402068e-06	0.04308762662582149	0.10233943900968187
Abca8a	0.07277661959236044	1.6164393436938654e-06	9.37461037402068e-06	0.04308649304789945	0.10233831521768609
Abca9	0.07271501264414211	1.6496256078723784e-06	9.559802981083296e-06	0.043024673157607725	0.10227702877573758
Trps1	0.07270550249096189	1.654806480151086e-06	9.58618328376277e-06	0.043015130153201846	0.10226756807853506
Sntb2	0.07256236647226116	1.7346967910194521e-06	1.0037541545606675e-05	0.042871500349590655	0.10212517576904606
Casp12	0.07255907665742195	1.7365758373541753e-06	1.0040793246924198e-05	0.04286819920010766	0.10212190303325593
L3mbtl3	0.07248387987508544	1.7800630078357734e-06	1.026886896726146e-05	0.04279274351347071	0.10204709645995938
Kdm6a	0.07243137025120659	1.8110481350911186e-06	1.0443665248008429e-05	0.04274005329855842	0.10199485911929365
Lpar4	0.0723846108774209	1.839075615825262e-06	1.0597273588241787e-05	0.04269313324901526	0.10194834207415998
Fam173a	0.07212576821883279	2.001919945205092e-06	1.149219631195107e-05	0.042433403517802074	0.10169083851894412
Luc7l2	0.07209606829319386	2.021466982110701e-06	1.1588765602882132e-05	0.04240360206501836	0.10166129199030526
Cspp1	0.07206856607634016	2.0397309084366726e-06	1.1678474337564382e-05	0.04237600588085193	0.10163393177300319
Gfra1	0.07203619505826835	2.0614311650788966e-06	1.1798288653888114e-05	0.0423435243181947	0.10160172783579195
Gstm2	0.07198086479798986	2.0990365605364817e-06	1.2009009545403277e-05	0.042288005254580846	0.1015466830155064
Aldh18a1	0.0719094052332839	2.1485797040956374e-06	1.2264842661305198e-05	0.04221630211989755	0.1014755918314207
Sp3os	0.07181486278508556	2.2158536397946337e-06	1.263467481149917e-05	0.042121437893725126	0.10138153629419992
Sec61g	0.07181279751272233	2.2173455638542473e-06	1.263845525685447e-05	0.04211936559812275	0.10137948165246957
Bri3	0.07175300669309395	2.260958036549641e-06	1.2872601636770864e-05	0.04205937156245574	0.1013199984864097
Frem1	0.07171206340794659	2.291296447769847e-06	1.3030733658764214e-05	0.04201828924347502	0.10127926575292558
Ypel2	0.07168068243492706	2.3148134126107355e-06	1.3154662729062946e-05	0.04198680177597218	0.10124804609008187
Tmem258	0.07165319386196092	2.3356035829648694e-06	1.3262922841514102e-05	0.04195921996623706	0.10122069877102298
Slc1a5	0.07155313570556968	2.412803336574049e-06	1.3680926914371337e-05	0.041858822811055685	0.10112115440023091
Pik3ip1	0.07155114666130928	2.414362528973772e-06	1.3684678616826432e-05	0.04185682703395722	0.10111917556345218
Wdpcp	0.07152682540386612	2.4335060882224505e-06	1.3788059207405315e-05	0.04183242346915977	0.10109497910019323
Smad5	0.07144442235608313	2.499455196981554e-06	1.4140702555984324e-05	0.04174974181854359	0.10101299860855745
Brd7	0.07139033678203076	2.5436696722571744e-06	1.4385508713985586e-05	0.04169547360347096	0.1009591901626709
Nsd1	0.07134198849706473	2.58382837714265e-06	1.4601790684319491e-05	0.04164696219999347	0.10091108946223531
3300002I08Rik	0.07127840729227788	2.6375664651895174e-06	1.4888921101349342e-05	0.0415831666966592	0.10084783363711866
Ctsz	0.0712469919635851	2.664512494428558e-06	1.502990085185062e-05	0.04155164557291506	0.1008165789895387
Scaper	0.07105816770576776	2.8321227762377604e-06	1.5922336271864725e-05	0.041362186671177525	0.10062871928829473
Fam135a	0.07096802204740685	2.915663088528246e-06	1.6379924506554964e-05	0.041271738783693286	0.10053903337053799
Armh3	0.07091897416158313	2.9621045236871495e-06	1.661864734928658e-05	0.04122252666068371	0.10049023542583277
Vstm2a	0.07091441574525201	2.966456547883873e-06	1.6634631476861128e-05	0.0412179529877816	0.10048570023132374
Map4k3	0.07088099676714596	2.998550187192849e-06	1.6808417170635797e-05	0.04118442219765074	0.10045245146112268
Lsp1	0.07082538998496561	3.0526909015162813e-06	1.7105614911951025e-05	0.041128629516529625	0.1003971277463043
Eps15	0.07081898888443901	3.058983062701491e-06	1.7134575590378263e-05	0.04112220702838075	0.10039075921896262
Bdh2	0.07079254243679149	3.085111496022161e-06	1.7261906414623815e-05	0.041095672242780976	0.1003644473232723
Mmp11	0.07072984310192929	3.147914672801469e-06	1.756817533536018e-05	0.04103276364335841	0.10030206681940629
Ptk7	0.0706985487553695	3.1797176279682513e-06	1.7726199149408383e-05	0.041001364937241956	0.10027093152005495
Rnf115	0.07067905005819768	3.199688740767072e-06	1.7824499170798518e-05	0.04098180124599045	0.10025153189179521
Col11a1	0.07066394650337393	3.2152408186596517e-06	1.7904593412017424e-05	0.0409666473628561	0.10023650505960596
Hadh	0.07065613133229202	3.2233164975469014e-06	1.7943010820773132e-05	0.040958806155297935	0.10022872958252504
Gper1	0.07063654733083018	3.243638812267904e-06	1.8049547799506836e-05	0.0409391569252178	0.10020924503421187
Ltbp3	0.0705668544680373	3.3169600571110617e-06	1.843736419641719e-05	0.0408692321220705	0.10013990590768235
Pnisr	0.07051259708966286	3.3751394352365006e-06	1.874025891079786e-05	0.04081479437457914	0.1000859237216584
Vps13b	0.07049699834671881	3.392045950830019e-06	1.8820423803604548e-05	0.0407991438089867	0.10007040406300832
Tbrg1	0.07047419369927203	3.416908657605837e-06	1.8944584110005888e-05	0.040776263425427874	0.10004771500727858
Ndufb5	0.07037692885001719	3.5249264028659486e-06	1.9500926293358897e-05	0.04067867590131553	0.09995094282670348
Eml4	0.07032515074669735	3.5837558429109424e-06	1.9812010637006215e-05	0.040626726255910024	0.09989942676310264
Ctdsp2	0.07031581433705034	3.5944633660567863e-06	1.9864002516226104e-05	0.040617358931602454	0.09989013758648194
Psme4	0.07031353726142014	3.597079492075238e-06	1.987125761437361e-05	0.04061507431692571	0.09988787202982705
2810403D21Rik	0.07021995077573269	3.7061934353917826e-06	2.04370095151604e-05	0.04052117824945519	0.09979475870203597
Pkd2	0.0702087691616092	3.719440396925588e-06	2.0502641985511367e-05	0.04050995968190782	0.09978363358567462
Zfp68	0.0699955585528422	3.980884973740128e-06	2.1841149044482092e-05	0.04029604587922996	0.09957149885938998
Dzip1	0.06994964948224303	4.039439400504536e-06	2.214646980923864e-05	0.04024998575127702	0.09952582109886211
Dnmt3a	0.06993478551496314	4.058573717227025e-06	2.224337651565796e-05	0.04023507290324802	0.09951103199606788
Ap3b1	0.06988053195764353	4.1291535472602555e-06	2.260581836088945e-05	0.040180641043227106	0.09945705158361642
Xist	0.0697087111874863	4.360520667989245e-06	2.383824260481607e-05	0.040008256752358855	0.09928609471330944
Plekhg1	0.06961235383909885	4.4956528884327985e-06	2.4533006295610192e-05	0.03991158415446465	0.09919022107708782
Tmcc1	0.06956415559519687	4.564742089839676e-06	2.4892211245989104e-05	0.03986322843040628	0.09914226458146548
Ufsp2	0.06952921412328081	4.615462979939736e-06	2.515080916909977e-05	0.03982817287972906	0.0991074982798322
P4ha3	0.06948568862840007	4.679399430671517e-06	2.548100111408879e-05	0.039784505382779875	0.09906419088807368
Pign	0.06948098926048088	4.686353034262607e-06	2.5509755342164215e-05	0.03977979068994337	0.09905951506164688
Washc1	0.06946975639153838	4.7030142974461104e-06	2.5582183015754847e-05	0.03976852119530817	0.09904833845848982
Astn2	0.06939822523012903	4.810451618832865e-06	2.611999851579227e-05	0.039696756977931937	0.09897716542378475
Greb1	0.06936168972047504	4.866229307106036e-06	2.6404056315105238e-05	0.03966010255000664	0.09894081271543274
Atp6v1f	0.06930188454993039	4.958870642930199e-06	2.6878030818612425e-05	0.0396001028940271	0.09888130660292138
Frrs1	0.0692938773505517	4.9714016251109535e-06	2.6926806599668458e-05	0.03959206967162541	0.09887333942779011
Atp7a	0.0692526425800121	5.036414022041709e-06	2.726924879050779e-05	0.03955070095080947	0.09883231071054813
Rab7b	0.06924217120207843	5.053052732619583e-06	2.7339920161196157e-05	0.039540195573038624	0.0988218916428775
Foxp2	0.06922568064295433	5.079362465138104e-06	2.747252199572922e-05	0.03952365148352662	0.09880548344997135
Cog5	0.06919396313345696	5.130334993448275e-06	2.7738375051455978e-05	0.03949183106086559	0.09877392431628075
Ing4	0.06902383142231235	5.412214504560578e-06	2.9220975407590345e-05	0.03932114835501439	0.09860464111232183
Gadd45a	0.06900277373854541	5.4481172009968164e-06	2.940440458888441e-05	0.03930002259361668	0.09858368833162667
Tapbp	0.06895998199263925	5.521779186647107e-06	2.975983289459471e-05	0.039257092587583954	0.09854110968057445
N4bp2	0.06888988211611127	5.644513049129467e-06	3.038908561443396e-05	0.03918676645530742	0.09847135865421608
Ndufa4	0.06883241846595811	5.74706545982021e-06	3.090846810083906e-05	0.0391291175538157	0.09841418075359813
Klhl22	0.06882712091531537	5.756608953783915e-06	3.094887754525506e-05	0.03912380293488183	0.09840890953625632
Elf2	0.06878317594971908	5.836362110479915e-06	3.1311405031135556e-05	0.03907971644685665	0.09836518295025534
Cope	0.06875270293754525	5.892285274376383e-06	3.158819070654602e-05	0.03904914536586256	0.09833486130324157
Ifi211	0.0686971024026815	5.995645252282733e-06	3.210944965281167e-05	0.03899336603960096	0.09827953680511192
Cox4i1	0.06864692024194555	6.090419789266285e-06	3.258267737787475e-05	0.03894302266995319	0.09822960362382685
Metap1d	0.06851784289228982	6.340824971112415e-06	3.381551533212697e-05	0.03881353135537173	0.09810116600881451
Jak2	0.06847655715115716	6.4229751105194776e-06	3.422967546665169e-05	0.03877211341701806	0.09806008468052456
Cdkn2a	0.06841855882222161	6.540100884469332e-06	3.484169049109151e-05	0.038713929549446045	0.09800237334103698
Scn7a	0.06836267813243228	6.654880160253259e-06	3.541604111810871e-05	0.038657870285946035	0.09794676897390583
Pde11a	0.06835015323879334	6.6808693286615755e-06	3.554194509912877e-05	0.038645305393099516	0.09793430598887798
Fgfr2	0.06834617738143668	6.689139510239164e-06	3.55611262596292e-05	0.03864131684050191	0.09793034978162865
AU040320	0.06831152906095438	6.761627035522983e-06	3.592143812216687e-05	0.03860655792513723	0.09789587266594278
Fars2	0.06823356767062018	6.927485758742021e-06	3.6776941282569496e-05	0.0385283479506422	0.09781829623993384
Bbs9	0.06823152876014599	6.931875196852035e-06	3.678743512927358e-05	0.038526302543873854	0.09781626739253937
Zfand5	0.06819914653443217	7.001946275668234e-06	3.713345212699602e-05	0.038493817176592386	0.09778404495692247
Ptov1	0.06817559499253156	7.053333665046976e-06	3.737997163398375e-05	0.038470190659431296	0.09776060959114648
Hmg20a	0.06813724934167088	7.137772698692551e-06	3.777494631619761e-05	0.038431723007998436	0.09772245302326903
Draxin	0.06813038678843068	7.152985972890471e-06	3.784232377816135e-05	0.038424838630138416	0.09771562430020649
Wdr7	0.06807539202022819	7.276025781484563e-06	3.8453228800795536e-05	0.03836966906679259	0.09766090053788734
Ldhb	0.06800748391187483	7.430749253846564e-06	3.923013638275573e-05	0.038301545369461516	0.09759332682354922
Igf2bp2	0.06795836292308695	7.5446224767403665e-06	3.981753509964014e-05	0.038252268607575426	0.09754444754696535
Exoc6b	0.06785833176740749	7.781694331795669e-06	4.0955296333064746e-05	0.03815192067851332	0.09744490817850816
Ankrd11	0.0678258867214435	7.860105619434317e-06	4.132518288948794e-05	0.03811937301597145	0.09741262251630854
Lmo3	0.0678064007566063	7.907560447868096e-06	4.1560349585882407e-05	0.03809982545158833	0.09739323224482756
4732471J01Rik	0.06777126849235596	7.993811838797833e-06	4.199096111406151e-05	0.03806458218374486	0.0973582724543744
Ptpn13	0.06777078718934096	7.994999679551424e-06	4.199096111406151e-05	0.03806409936052226	0.09735779351369922
Sh3d19	0.06774507227372871	8.05870908556064e-06	4.2296432849412423e-05	0.03803830324387331	0.0973322047925583
Hp	0.06769711665358141	8.178818521579495e-06	4.286780543091184e-05	0.037990196298078656	0.09728448440736671
Trim12a	0.0676334427871767	8.340941106966733e-06	4.3642528846232594e-05	0.037926321719341634	0.09722112266782246
1810058I24Rik	0.06762766621212617	8.355800024487472e-06	4.370527717782521e-05	0.037920526947420756	0.09721537439745588
Gigyf1	0.06755292342083062	8.550353765593123e-06	4.46616114641995e-05	0.037845548887978295	0.09714099766092298
Ube2b	0.0675225880532109	8.630544193848067e-06	4.503857498037129e-05	0.037815118129043514	0.09711081076727156
Elf1	0.06745277879788497	8.817820187911774e-06	4.599565665586413e-05	0.03774508956377577	0.09704134298083639
Irf2	0.06744682153273131	8.833980143220546e-06	4.6048442818353394e-05	0.0377391135970306	0.0970354148420317
Snx5	0.06744553939825775	8.837461818244113e-06	4.605084769062474e-05	0.03773782743784113	0.09703413897591444
Socs1	0.0673850358912072	9.00325938602667e-06	4.6882751317878635e-05	0.03767713411767383	0.0969739311599786
Mettl27	0.06730933642344834	9.214884456969359e-06	4.7935634020952514e-05	0.03760119747231485	0.09689860134365492
Setd2	0.06729430953546028	9.257454874455154e-06	4.814065977858722e-05	0.037586123543683785	0.0968836477938056
Rad51ap2	0.06727870380365558	9.301863896802901e-06	4.835510359173332e-05	0.03757046897351626	0.09686811821102417
Ube4b	0.06724727817799504	9.391909466235329e-06	4.878992968711756e-05	0.03753894504515301	0.09683684588470834
Ctns	0.06722530693724282	9.455358635428152e-06	4.910281100625784e-05	0.03751690511114212	0.0968149817885621
Irf9	0.06720960947072045	9.500940682145348e-06	4.932272474656797e-05	0.037501158584067606	0.09679936085456708
Rab32	0.06718557357592164	9.571142559232147e-06	4.96702554801268e-05	0.037477047596547616	0.09677544211780381
Gnpda1	0.06702152618558478	1.0063672084030505e-05	5.197859358577679e-05	0.037312488614537086	0.0966121934301418
Eef2k	0.0669837465061915	1.0180480264367252e-05	5.2546304194586155e-05	0.03727459134519849	0.09657459746431601
Shfl	0.06696050236753735	1.0252988989166548e-05	5.2902647417198766e-05	0.03725127490119877	0.09655146631440541
Gata6	0.06691839396610509	1.0385600898574927e-05	5.3568760791803755e-05	0.037209035595898374	0.0965095625186744
Cdc42ep5	0.0668974864644279	1.0452051566935923e-05	5.385685374825009e-05	0.03718806313777608	0.09648875656806218
Ccdc93	0.06685805726910754	1.057847597016479e-05	5.4471470150997155e-05	0.03714851151312793	0.09644951881625066
Rbfox2	0.06682462662273317	1.068680893336918e-05	5.495506772582796e-05	0.0371149771360909	0.09641625041613405
Kiz	0.06675126945386695	1.0928247781622419e-05	5.61209140877053e-05	0.037041392584599916	0.0963432490339739
Nsd3	0.06657239533532004	1.1538985390562375e-05	5.91377849579511e-05	0.03686196536687248	0.09616524113112246
Prr7	0.06653024374429169	1.1687575211839892e-05	5.983897221454763e-05	0.03681968371720732	0.09612329338777177
Atp5e	0.06647742752377915	1.1876336982226142e-05	6.074421669506943e-05	0.03676670468251595	0.09607073244136557
Cplane1	0.06645882529346604	1.194351004239267e-05	6.1005928849702193e-05	0.03674804514771652	0.09605222008102071
Lrig3	0.06644422764548479	1.1996476116395079e-05	6.125595155615398e-05	0.036733402545940284	0.09603769294197595
Sf3b2	0.06643516524703852	1.2029470757134967e-05	6.14038636203672e-05	0.036724312246046595	0.09602867430999731
Cdc16	0.06642962752346523	1.2049675252803069e-05	6.14864118405249e-05	0.03671875747526767	0.0960231633282327
Ubr2	0.06641646101683454	1.2097843580568722e-05	6.169091005783656e-05	0.03670555044452641	0.09601006039571408
Plscr4	0.06639311092889255	1.2183719563150977e-05	6.204581569116998e-05	0.03668212851478844	0.09598682302780119
Smg6	0.06638087207000913	1.222896308352258e-05	6.223464623980933e-05	0.036669852013342115	0.09597464323780329
Mroh1	0.06624006084382361	1.2761164706863955e-05	6.485649276185158e-05	0.03652860834488403	0.0958345109768575
Snhg1	0.0661663624941811	1.3048444974989751e-05	6.62723652677111e-05	0.036454684135080406	0.0957611675191352
Rchy1	0.06612340384747321	1.3218734436828056e-05	6.707023093454821e-05	0.036411593984867124	0.09571841559009629
D630045J12Rik	0.06606250384744398	1.3463779321463787e-05	6.8200080835335e-05	0.036350507749219496	0.09565780845469843
Keap1	0.06602694598904701	1.3608850797299017e-05	6.886706528250571e-05	0.036314841255562516	0.09562242149055536
BC052040	0.06601289113713091	1.3666602743818638e-05	6.913559788818938e-05	0.03630074348457369	0.09560843416688942
Eci2	0.06598192699659046	1.379466119881447e-05	6.973713504586348e-05	0.0362696848310671	0.09557761875610164
Steap4	0.06583031573880391	1.4438369125599327e-05	7.284639776903142e-05	0.036117611633317795	0.09542673491232626
Osbpl9	0.06579956787156577	1.4572364293089837e-05	7.34495333476829e-05	0.03608677024912949	0.09539613440407274
Gigyf2	0.06576197403639601	1.4737804123276612e-05	7.420980827859924e-05	0.036049062152500595	0.09535872066114628
Coq9	0.06573502268720578	1.4857509475205222e-05	7.471386773365898e-05	0.036022028940341295	0.09533189837019829
Vwa8	0.06561641524212813	1.539540853860578e-05	7.72404718618369e-05	0.035903061749633716	0.09521385837364914
Zyg11b	0.06556814187445566	1.5619604861801647e-05	7.831375051887199e-05	0.03585464220620437	0.095165815719866
Rad51b	0.06552990311003266	1.579940209492473e-05	7.913714971790978e-05	0.03581628775065353	0.09512775961288321
Mast4	0.06552758700059527	1.5810355455098267e-05	7.916600644462505e-05	0.0358139646366539	0.09512545456416836
2900097C17Rik	0.06552520752665776	1.5821616013983035e-05	7.917039033974379e-05	0.035811577966856654	0.09512308645322395
Nrp2	0.06550961905793316	1.5895575701474336e-05	7.95143840946126e-05	0.03579594236482079	0.09510757241773554
Cic	0.06550447725447123	1.5920043217300168e-05	7.958455702759858e-05	0.03579078501778668	0.09510245516267038
Tet1	0.06550086341949711	1.593726129130232e-05	7.964451750523974e-05	0.03578716025920663	0.09509885858021137
Neat1	0.06541677011523278	1.6342969170999002e-05	8.15383674575333e-05	0.03570281298531783	0.09501516652074195
D130040H23Rik	0.06535440435313224	1.6650186902404372e-05	8.298966972898316e-05	0.035640259146194585	0.09495309806190455
Vwa5a	0.06532672306994751	1.6788302441117214e-05	8.362340650758386e-05	0.03561249445890851	0.09492554866417417
Ski	0.06530839717246817	1.688033903362386e-05	8.405438577585335e-05	0.03559411337047441	0.0949073100541535
Rian	0.06528657810229067	1.6990545891777076e-05	8.457553157424913e-05	0.03557222861539097	0.09488559488373313
Ift74	0.0652748774771311	1.704992703126735e-05	8.478807483552944e-05	0.035560492777991816	0.09487394996392381
Vti1a	0.06526163059252639	1.7117394081046298e-05	8.506809242298335e-05	0.035547206037676	0.09486076613645845
5730522E02Rik	0.06523367082646209	1.7260630283712968e-05	8.575198108040783e-05	0.03551916218395047	0.09483293942895084
Arap1	0.06515393991051009	1.7675382944931986e-05	8.772674601607356e-05	0.03543919173807369	0.09475358769279056
Numa1	0.0650927152438332	1.8000292163096346e-05	8.928121490264475e-05	0.03537778339678504	0.09469265393961598
Dchs1	0.06506487359924448	1.8149917158597348e-05	8.999407704622237e-05	0.03534985830120554	0.0946649445132846
Rnf169	0.06504791294023571	1.8241645874197265e-05	9.039011200646269e-05	0.03533284682800823	0.09464806437692125
Psme2	0.06502471144170688	1.8367842260007733e-05	9.098586450238398e-05	0.035309575845605866	0.094624973002561
Trim12c	0.06501139877765011	1.8440626687755803e-05	9.128708932084829e-05	0.03529622332731733	0.09461172351168215
C1qtnf6	0.06500652398288478	1.846734731610703e-05	9.13896931284271e-05	0.03529133394149251	0.09460687184687462
Nipsnap2	0.06500307630403673	1.8486267624788296e-05	9.145364129628396e-05	0.03528787594403556	0.09460344052574664
Naxe	0.06499571845612981	1.8526708059536535e-05	9.162397592726355e-05	0.0352804960770967	0.09459611758524035
Xrn1	0.06489913431290817	1.9065428497077042e-05	9.410507876171371e-05	0.035183623197481105	0.0944999913634221
Echdc2	0.06489770214736185	1.9073527836809233e-05	9.411458864978328e-05	0.03518218675470557	0.09449856598385654
Palld	0.06483625064941452	1.942415725492502e-05	9.572079045437678e-05	0.035120551844653077	0.09443740554510369
Sfxn5	0.06482549680374401	1.9486143890346686e-05	9.599522969179836e-05	0.035109765925601374	0.09442670261103117
Tap2	0.06478131416201698	1.9742800370493546e-05	9.716542196543419e-05	0.035065451581643	0.09438272907000346
Hfe	0.06477332008466656	1.978958032703563e-05	9.733281653106846e-05	0.035057433687558016	0.0943747728134323
Mtx2	0.06474009732579859	1.998512695507042e-05	9.823121556542834e-05	0.03502411198919226	0.09434170719424582
Plin3	0.06473232001561026	2.0031168547321277e-05	9.8416261835001e-05	0.03501631152722123	0.09433396666037183
Copa	0.0645330331035604	2.1245971070324667e-05	0.00010399174654866933	0.034816432605624795	0.09413562088901235
Tek	0.06453197683298817	2.1252592788460265e-05	0.00010399174654866933	0.03481537320358719	0.09413456960046071
March3	0.0645012364866961	2.1446165251352015e-05	0.00010487161051551128	0.03478454175239082	0.09410397421559873
Slit2	0.06447102838633338	2.1638019631408907e-05	0.0001057080696315577	0.034754244179640376	0.09407390851229579
Emilin1	0.06446763705236451	2.1659659971070344e-05	0.00010574602484114939	0.034750842804400314	0.09407053316126329
Etfa	0.06432023438552639	2.2620399462159084e-05	0.0001100666395846454	0.034603004363883035	0.09392382452728072
Ubb	0.06429639880092598	2.2779512787224914e-05	0.00011075230595242928	0.03457909843514025	0.09390010104973302
Gprc5b	0.06422535535186721	2.3260099763649616e-05	0.00011294482200521201	0.03450784552270552	0.09382939154331779
Slc27a3	0.06421196248806987	2.3351772129574163e-05	0.00011331778155939442	0.034494413205445974	0.09381606159976733
Rsf1	0.06419381956139707	2.3476506237167193e-05	0.00011385060133526978	0.03447621684942839	0.09379800389241166
Sos1	0.06404863090515707	2.4497767415801363e-05	0.00011865230615906079	0.0343306013349109	0.0936534965015923
Zfp157	0.06396126244713338	2.5132532514633886e-05	0.00012145664762301833	0.03424297661952109	0.09356653739943027
Zfp608	0.06387782541844632	2.575330913091087e-05	0.00012422040630148624	0.03415929529112196	0.09348349088463098
Nek9	0.06387258593739138	2.5792773709294014e-05	0.0001243714170605964	0.034154040483016845	0.09347827591239585
Zmym2	0.063793672907405	2.639415703690705e-05	0.00012711045873080285	0.03407489680754091	0.09339973181889945
Dlg1	0.06371936962581061	2.6972574836736895e-05	0.0001297321288756238	0.03400037669444843	0.09332577558532022
E330013P04Rik	0.06367227996591482	2.7345362347731057e-05	0.00013144222563551557	0.033953149788795836	0.0932789056977576
Evl	0.06366606681479625	2.7394913170495328e-05	0.00013163890359613685	0.03394691853897122	0.09327272153426151
N4bp2l1	0.06363944357250502	2.7608205437605272e-05	0.000132538510172282	0.033920217770208254	0.09324622247755167
Spin1	0.06363090952372175	2.7676909397388994e-05	0.00013282651481963802	0.033911658879385416	0.09323772822743187
Ctsa	0.06357288818954927	2.814833992445124e-05	0.00013496155309060002	0.03385346876459478	0.09317997736235421
Baiap2	0.06354711726511117	2.8360170278134233e-05	0.00013589173985880347	0.03382762293869075	0.09315432650636152
Acot2	0.06347982720276468	2.892044179283202e-05	0.0001384023779081324	0.03376013748968785	0.09308734976758895
Lpin1	0.06342503584884748	2.9384398254352573e-05	0.000140446369963672	0.03370518724114298	0.09303281334142986
Mon2	0.06342304644841752	2.9401376212631172e-05	0.00014048347950924083	0.0337031920748431	0.09303083319374186
Zfp950	0.06339830559080589	2.9613300032100827e-05	0.00014145174987137884	0.033678379530711205	0.09300620738679505
Mthfs	0.06339172997471061	2.9669868701946362e-05	0.00014159394553185564	0.03367178486796134	0.09299966234273029
A730056A06Rik	0.06338149423285354	2.975812900070827e-05	0.00014196564232596965	0.03366151948283211	0.09298947418484518
Scn1b	0.06333897546170066	3.0127435064816308e-05	0.00014368251561878455	0.03361887764210241	0.09294715300881462
Syne1	0.06332457895177653	3.0253462728377757e-05	0.0001441933561174041	0.03360443948634195	0.09293282337874607
Rcbtb2	0.06329638069643102	3.0501763984459647e-05	0.00014533137358470506	0.033576159695786756	0.09290475608455766
Akr7a5	0.06328643206887948	3.058982820120315e-05	0.00014570543910769897	0.03356618231315194	0.09289485365018751
Msi2	0.06328530059462072	3.05998591756802e-05	0.0001457076992041212	0.033565047568904056	0.09289372742918656
Lmx1a	0.06320648564961621	3.1306326006786726e-05	0.00014874651063430267	0.03348600503528374	0.09281527822318592
Adnp	0.06314585379074496	3.186032037642896e-05	0.00015119025981307575	0.0334251983468918	0.09275492747493254
Serpina3n	0.06301486834186547	3.3089084787740774e-05	0.00015672857277374453	0.033293835957855226	0.09262454857797368
Arhgef19	0.06300772423005066	3.315738090465292e-05	0.00015695454413326392	0.03328667131677894	0.09261743751906683
Mmp19	0.0630031105426714	3.320155783388791e-05	0.00015711488277259125	0.033282044373168576	0.09261284517574273
Grn	0.06299486552337753	3.3280644662284214e-05	0.00015739143584548616	0.033273775667128205	0.09260463829680349
Arhgap24	0.06293954327245538	3.38159444746435e-05	0.00015977431218000914	0.033218294588627566	0.09254957185514266
Ift122	0.06289447448930187	3.425806332604666e-05	0.00016181310146599548	0.033173096550515015	0.0925047113354871
Btrc	0.06285358102912471	3.466396645317199e-05	0.0001636796210936864	0.033132085915186	0.09246400674056082
Ube2r2	0.06283011915885466	3.4898902613527225e-05	0.0001646869601202258	0.03310855686301223	0.09244065318357432
Igbp1	0.06281644062730242	3.50365696631093e-05	0.0001652854510066298	0.0330948391788648	0.09242703778483932
Tlr2	0.06279475827756549	3.5255847523754214e-05	0.00016621703994888082	0.03307309478983475	0.09240545548659461
Il1rn	0.0627825339139968	3.538004850400009e-05	0.00016675103540664276	0.03306083546133152	0.09239328751912214
Zfyve9	0.06276708154982323	3.553764069370889e-05	0.00016739030202563468	0.03304533891208012	0.09237790643050506
Lacc1	0.062759979164106	3.561029823687933e-05	0.00016768073416235303	0.03303821622232474	0.09237083680050344
Atp6v1g1	0.06274441169888859	3.57700472257137e-05	0.00016838095401372548	0.033022604263973084	0.09235534112092454
Clybl	0.0627323050773586	3.589475192382859e-05	0.0001688637095287302	0.03301046305071919	0.09234329031626691
Il18	0.06268196550900491	3.6417715095441636e-05	0.00017124748916541216	0.03295997974337109	0.09229318274253709
Mkln1	0.06268137174203268	3.642392650117608e-05	0.00017124748916541216	0.032959384281868814	0.09229259171110074
Tnfaip6	0.06264840245814157	3.6770400889386786e-05	0.00017266347470295052	0.03292632094124633	0.09225977428681349
Bcat1	0.06260429343561844	3.7238836481613845e-05	0.00017480927950590095	0.032882086183621796	0.09221586833396629
Glt8d1	0.06253899554357265	3.794270555748679e-05	0.00017789435167127955	0.0328166023702609	0.09215087084978074
1700017B05Rik	0.06252470359078151	3.809843845862753e-05	0.00017853153278691802	0.032802269758331504	0.09213664461453258
Armcx1	0.06252437490405667	3.810202713246089e-05	0.00017853153278691802	0.03280194013667048	0.0921363174390394
Abca8b	0.06248603190745132	3.85228725599322e-05	0.00018039257921415424	0.032763488119322864	0.09209815069150051
9930021J03Rik	0.06239977012396383	3.9485843920229596e-05	0.00018461158854676473	0.032676981389121396	0.09201228510456577
Angptl8	0.062398827552384434	3.9496491233655576e-05	0.00018461158854676473	0.03267603614349991	0.0920113468597436
Cul9	0.062306507822309475	4.055263742856532e-05	0.0001893160021045118	0.03258345476327006	0.09191945065708358
Gria3	0.062286516268827745	4.078484454638928e-05	0.00019022530584239747	0.0325634066174388	0.09189955075071816
Ndufb9	0.0622650411188802	4.103568876917752e-05	0.0001913367420989754	0.03254187070200438	0.09187817402277429
Klf15	0.06222356141929603	4.1524348048033e-05	0.00019337866056455685	0.032500273710756214	0.09183688435006548
Tent2	0.06222036669998327	4.1562212036599134e-05	0.0001934958921899319	0.032497069962043525	0.0918337042621832
Clock	0.06220157274583131	4.178562276825525e-05	0.00019447661488021607	0.03247822290193567	0.0918149963698532
E130114P18Rik	0.06219532185740548	4.186018145914586e-05	0.00019476417049362128	0.03247195435509899	0.09180877410104488
Nfatc1	0.06216953904277939	4.216904649451635e-05	0.00019597508937385864	0.032446098730174885	0.09178310930828468
Armc9	0.06216306291128862	4.2246966173280116e-05	0.00019626431847775806	0.032439604316433154	0.09177666281536274
Nbas	0.062110896883161605	4.28796169830444e-05	0.00019914271097790985	0.03238729111408559	0.09172473543899151
Klhdc10	0.06210849844465449	4.290891931688888e-05	0.00019919610242889808	0.032384885912862406	0.09172234796910814
Acot13	0.062054888318724806	4.3568864610789526e-05	0.00020203603367418123	0.0323311247159064	0.09166898292604526
Scai	0.062014136261488655	4.407695205234887e-05	0.00020432997505082494	0.0322902579361942	0.09162841705621592
Dbp	0.06197840795003646	4.4527021285117145e-05	0.00020616565245495935	0.03225442912654427	0.09159285189889102
Ly6a	0.06191135443061373	4.538348009830372e-05	0.00021000361792377443	0.032187187202195294	0.09152610437690191
Gpr153	0.061907084560018144	4.5438543685526824e-05	0.0002101308691456559	0.03218290534336062	0.09152185398276556
Ralgapa2	0.06189803297586829	4.555548100099951e-05	0.00021060776798733765	0.03217382834927233	0.09151284368267087
Ptgfrn	0.06183452773332904	4.638396197759795e-05	0.00021424303794984428	0.032110144970364865	0.0914496279496408
4930444A19Rik	0.061812791457979056	4.667079639242495e-05	0.00021543736984417294	0.03208834777877842	0.09142799071141086
4632427E13Rik	0.061771258635948505	4.722354972506229e-05	0.00021779112603086047	0.03204669863902099	0.09138664704785936
Zkscan3	0.06165616069026967	4.878797220495077e-05	0.00022446294876550527	0.03193127888695407	0.09127207277461996
Zfp266	0.06162442503278265	4.922788804299792e-05	0.00022635030427973138	0.03189945463805888	0.09124048137007144
Tbck	0.06161478279216183	4.9362290330472526e-05	0.00022689986152207254	0.031889785492660194	0.09123088294599466
Aplf	0.06159924249515092	4.9579637066617735e-05	0.00022783023699660056	0.03187420184521358	0.09121541325606194
Cyp51	0.0615889329740271	4.972432608505633e-05	0.00022842627291920877	0.03186386357313904	0.09120515056818729
Ptgis	0.06158554854943335	4.977191196668673e-05	0.00022857600655303391	0.031860469711528096	0.09120178151670913
Gm16759	0.06150576231167763	5.0906304928558346e-05	0.0002333639300197622	0.03178046119903011	0.09112235749663083
Sesn2	0.061440936291196076	5.184598582317041e-05	0.0002371053051844982	0.031715454861650616	0.0910578254992263
Galnt12	0.061363142464761496	5.2995332550099074e-05	0.000242067056737975	0.03163744497967365	0.09098038418393742
Cd1d1	0.06134977347167006	5.319526364393084e-05	0.00024290751266217836	0.03162403889355907	0.09096707573437991
Mecom	0.0613004389671929	5.393925254867893e-05	0.00024608371741762647	0.031574567600283245	0.0909179645572172
Stk32a	0.06127539731734905	5.4320653113877225e-05	0.0002476876681228752	0.03154945657368263	0.09089303621073257
Brd8	0.06122398143545257	5.511177011428125e-05	0.00025088512636581344	0.03149789836403574	0.09084185284861022
Rps2	0.06119820630188687	5.5512456121888164e-05	0.0002523549250120539	0.03147205194012454	0.09081619421991678
Copz2	0.06119672392050474	5.553558408649243e-05	0.0002523848138798063	0.03147056545989578	0.09081471853777565
Tnrc6a	0.061172596310065656	5.591330580433653e-05	0.0002539500070297048	0.03144637115409078	0.09079069994757283
Six1	0.06114370556990959	5.6368795422555424e-05	0.00025594253240253205	0.0314174005977955	0.09076193970444943
Phf10	0.061128088152238316	5.6616479273272966e-05	0.00025699061014575555	0.03140174005484892	0.09074639280876283
Myo1d	0.06097846375408865	5.904224103813612e-05	0.0002676827383611244	0.03125170322997784	0.09059744332257112
Gm42047	0.060932007611030244	5.9815201544323036e-05	0.0002709454479935512	0.03120511930712113	0.09055119646001579
Ly6h	0.06092354515794522	5.995703135173384e-05	0.0002714430315237405	0.03119663359156745	0.09054277211572206
Fign	0.0609085820845781	6.0208590145241835e-05	0.00027248452773656937	0.03118162939663985	0.0905278764148823
Kirrel3	0.06090669103662947	6.024045340099191e-05	0.00027254783175220286	0.031179733152661517	0.09052599388059678
Nrg2	0.06082228973862653	6.16789379132609e-05	0.00027864259744103377	0.03109510016324373	0.09044197234905976
Ppargc1a	0.06067890025925048	6.419757359840271e-05	0.0002895061829798421	0.030951318040259263	0.09029922708875762
Dguok	0.06064910415060941	6.473301181729747e-05	0.0002917482208626469	0.030921440495283278	0.09026956469510422
Dync2h1	0.06057398668470346	6.610169155576432e-05	0.00029760648603327624	0.030846117960128972	0.09019478409806105
Plscr1	0.06057348531369208	6.611091809501585e-05	0.00029760648603327624	0.03084561522151863	0.0901942849743565
Bmyc	0.06053753611999953	6.677566183886546e-05	0.0003004215155081681	0.03080956800775024	0.09015849687777934
Thsd7a	0.06050893352238122	6.730906927118085e-05	0.0003026426951276008	0.030780887476730464	0.09013002240073961
Uvssa	0.06050502011083825	6.738236280402872e-05	0.00030288292620077415	0.030776963406135324	0.09012612651490658
Pbx3	0.060447114421845465	6.847572820717093e-05	0.0003075256047053712	0.030718900105137784	0.09006848004314238
Jund	0.06043216766224439	6.876066283151596e-05	0.0003087143186667032	0.030703912694914796	0.09005360016110488
Glg1	0.06042557518208211	6.888669330726077e-05	0.00030918911182096115	0.030697302289467904	0.09004703717403717
C3	0.06041993322473916	6.899472579683967e-05	0.000309491787062199	0.03069164499342476	0.09004142045534633
Rmdn1	0.06039709023250277	6.943376435535974e-05	0.0003113695897429912	0.03066873991777399	0.09001867962936978
Pigp	0.060362503881132346	7.010353985977238e-05	0.000314188322234553	0.030634059625938174	0.08998424790814735
Fchsd2	0.06036001741934064	7.015192562364795e-05	0.0003143127857724832	0.030631566413391202	0.08998177256020773
Adamts7	0.060356368326832395	7.022299299967467e-05	0.0003145387703484253	0.03062790741424977	0.08997813977755267
Txndc12	0.06032785393356902	7.07806700453765e-05	0.00031674358158267327	0.030599315636949658	0.08994975280405594
Ssc5d	0.060326954481211295	7.079832924731098e-05	0.00031674358158267327	0.030598413744396764	0.08994885737021897
Itga11	0.06031951184643238	7.094461253610793e-05	0.00031730493028396523	0.030590950919765145	0.08994144798537197
Rarg	0.0602364426817638	7.259683235711427e-05	0.000324299375022698	0.030507656635893318	0.08985874970922673
Cep162	0.060235548492808745	7.2614813820915e-05	0.000324299375022698	0.030506760025913394	0.08985785951043856
Wdr33	0.060217735710065654	7.2973894024847e-05	0.0003258076024002466	0.03048889902486532	0.08984012620436112
Fam214a	0.060211106018716674	7.310796726580638e-05	0.00032621515273683054	0.030482251392124123	0.08983352608842084
Dennd2a	0.06018671726429999	7.360319148833133e-05	0.00032813680135163384	0.03045779665904607	0.08980924611115508
Nr6a1os	0.060175102860260295	7.38401401116505e-05	0.00032909693548153617	0.03044615084718174	0.08979768349655551
Zfp740	0.06016811540823702	7.3983040243424e-05	0.0003296374677356767	0.030439144503487198	0.0897907271982225
Snx29	0.06012127331409871	7.494777804373439e-05	0.0003335460513230643	0.030392175839845617	0.08974409387583855
Cpne8	0.0601037908973509	7.531087544611864e-05	0.0003350641721409311	0.0303746462184435	0.08972668934364703
Nod1	0.06008804335797412	7.563936349213732e-05	0.00033642747233506937	0.030358856174448105	0.08971101194442088
Gm32531	0.060070187067870796	7.601347762793898e-05	0.0003378943129426197	0.03034095170589047	0.08969323516916573
Plpp3	0.06004374667027782	7.657065426186106e-05	0.0003401727172291945	0.03031444000391132	0.08966691247716478
Trappc12	0.06003971542756176	7.665594271748062e-05	0.0003403532785711785	0.03031039789342681	0.08966289917682942
Dpm3	0.05996370133946184	7.828106859970302e-05	0.0003470635222272963	0.030234179062088907	0.08958722323450947
Alms1	0.05992792247830544	7.905721345359836e-05	0.0003504027132345971	0.03019830395056667	0.08955160341586861
Lrp5	0.05989374099772587	7.98054938976325e-05	0.0003533084684835083	0.03016403058835047	0.08951757380642346
Nrbp1	0.05986970146303999	8.033575584567196e-05	0.00035544958484589684	0.030139926475989516	0.0894936410399447
Anp32a	0.059860797921099614	8.053299284357514e-05	0.0003562188981392487	0.0301309990251382	0.08948477703315016
Ngly1	0.059851361431121346	8.074253543526982e-05	0.0003569386598380861	0.03012153720028744	0.08947538243968922
Aldh6a1	0.05984662034170075	8.084800832506973e-05	0.00035730132838618497	0.03011678338410931	0.08947066239796342
Bet1l	0.059834141850576596	8.112623425215002e-05	0.0003584270337996324	0.030104271402738657	0.08945823929776237
Cebpa	0.05980329361855044	8.181792737816942e-05	0.0003612736573226033	0.030073340419045785	0.08942752795876122
Mb21d2	0.059766918618062014	8.264070234947942e-05	0.000364168436046969	0.030036867914257727	0.0893913143046727
Nrk	0.05972997317626309	8.348437727252723e-05	0.0003675675137956173	0.029999823520113517	0.08935453265936709
Mgst3	0.059705460141557164	8.404863240404262e-05	0.00036983823903735576	0.029975244876308923	0.08933012825786384
Tmem260	0.05970209693172894	8.412632914462539e-05	0.000370073323851155	0.029971872667659674	0.08932677994983114
Nox4	0.059694868369469134	8.429355277665071e-05	0.00037070198995834823	0.029964624766483223	0.08931958341380242
Gm12905	0.05967211519490172	8.48219705597154e-05	0.0003729182771407095	0.02994181073967329	0.08929693102725376
Zbtb8a	0.05966493852096735	8.498928904700439e-05	0.00037343852740624663	0.029934614878504597	0.08928978613693209
Tnfrsf1a	0.05965626864237243	8.519183620453857e-05	0.00037422066453777	0.02992592182462029	0.0892811546508964
Abcc5	0.05958384746655764	8.690165203349566e-05	0.0003809630501882428	0.029853307236812086	0.08920905400174098
A330076H08Rik	0.059578049314997335	8.703993463348533e-05	0.0003814595813040387	0.029847493613955656	0.08920328149861766
1010001N08Rik	0.0595503770480665	8.77027697171486e-05	0.00038403335148689394	0.02981974753640186	0.08917573161404124
Coq8b	0.059538951546152866	8.797783323722289e-05	0.000385016654238788	0.029808291572451684	0.08916435662891163
Txndc16	0.05953021053278594	8.818881878339372e-05	0.00038571856568858404	0.02979952725955545	0.08915565425789701
Cdk4	0.05952397790821765	8.833954998947338e-05	0.00038626702572110714	0.02979327802446288	0.08914944918381036
Gbf1	0.059501050175476834	8.889613564024753e-05	0.0003884778962759685	0.029770289207182644	0.08912662278024995
Mrc2	0.059455457224377346	9.001278812206473e-05	0.0003932449800851349	0.029724574879859418	0.08908123123485764
Hs3st1	0.05937124380927545	9.211023137295404e-05	0.0004019475379918232	0.029640137601283395	0.0889973895068186
Tep1	0.0593498915681667	9.264932215812238e-05	0.0004040687113686762	0.029618728667209222	0.08897613143993471
Rpl31	0.05919463583811374	9.665964800460231e-05	0.0004210770437503347	0.02946306153334682	0.08882155965486865
Crabp2	0.05918827752008238	9.682732825576255e-05	0.00042133363619848503	0.029456686397491088	0.08881522931659265
Wnt16	0.05918081300516195	9.70245312162372e-05	0.0004220636312279511	0.02944920214192946	0.08880779764618879
Gm26802	0.059174171448226454	9.720031127645519e-05	0.0004227076856908478	0.029442543023548415	0.0888011853099098
Nme7	0.05914708167058363	9.792040590029989e-05	0.0004254751863100235	0.029415381643100848	0.08877421469129164
Josd2	0.059137351687931966	9.818027280676104e-05	0.0004264827975739845	0.029405625953197897	0.08876452749702991
Agap1	0.05905092929109907	0.00010051716233543463	0.0004356410386948186	0.02931897547131726	0.08867848490374315
Sqor	0.0590405708486976	0.0001008007540212153	0.0004366219024322357	0.02930858972101697	0.08866817195427816
Cacna2d1	0.058993470347004265	0.00010209981053456056	0.00044199767496321544	0.029261365129516256	0.08862127823177401
Gpnmb	0.058930571508506537	0.00010385923613761627	0.0004493591865466048	0.029198300786280176	0.08855865532503993
Hvcn1	0.058904020824369616	0.00010461047136997126	0.0004524771229593472	0.029171680310784813	0.088532221046157
Cc2d2a	0.05887960547682205	0.00010530580984551261	0.00045497242355186474	0.029147200822067003	0.08850791270514634
Scpep1	0.0588459307417407	0.00010627200731179924	0.0004587568786758219	0.029113437679143244	0.08847438550034326
Limk2	0.05883503760845543	0.00010658633939900932	0.0004598534003442827	0.02910251596213323	0.08846354007591287
Tecr	0.05882466674916058	0.00010688641542827477	0.00046092427767414413	0.029092117896164248	0.0884532146315321
mt-Nd4	0.05882141048425778	0.00010698079819667993	0.0004611637631056768	0.029088853090178286	0.08844997262478906
Slc39a11	0.058815174190299975	0.00010716177650853121	0.0004618133426867087	0.029082600440383168	0.08844376363584855
Eif3i	0.05879961222021948	0.00010761464763498426	0.0004635029752798319	0.029066997666297997	0.08842826979232578
Ift88	0.05879272123075485	0.00010781575936710548	0.00046423803532060355	0.029060088613057495	0.08842140896537369
Blvrb	0.05876085814223623	0.00010875029263486388	0.00046812978876447476	0.029028142036797436	0.08838968530805423
Dpyd	0.05874470795666454	0.0001092268841252894	0.000470016883100949	0.02901194955766646	0.08837360577189138
Lgi2	0.058655642562505265	0.00011189078066253946	0.0004809694763918069	0.028922651202391837	0.08828492971922865
Smim1	0.05865448714052754	0.00011192573782831915	0.00048098413885805586	0.028921492761389014	0.08828377934499018
Ddost	0.058578458957397044	0.00011424872849275358	0.0004904139536399251	0.028845266098240927	0.0882080831355868
Lamtor2	0.05855216552045422	0.00011506263066006065	0.0004933520612131453	0.028818904099838907	0.08818190442814276
Dhx57	0.05852418083574858	0.00011593488770629885	0.0004968126005783976	0.028790846489097497	0.08815404180760836
Nktr	0.058497150097676746	0.00011678332616143473	0.0005001672398829762	0.02876374535538907	0.08812712892874239
Pak1	0.058460240656410443	0.00011795129194594681	0.0005047441336794418	0.02872673986216245	0.08809038034986297
Ccdc171	0.05844096528442523	0.00011856561123750167	0.0005072306045281111	0.028707414360955384	0.08807118895365662
Vstm2b	0.05841423715407676	0.00011942244646700049	0.000510609658239584	0.028680616755869102	0.08804457723164356
G630016G05Rik	0.05836070084689719	0.00012115626422298521	0.0005174424539517803	0.028626941419685876	0.08799127396255611
Asb3	0.058359135666124516	0.00012120730904626314	0.0005175154973476265	0.028625372176858465	0.0879897155923029
Rap2c	0.05833808601623276	0.000121895767723522	0.0005203092862487514	0.02860426791184221	0.0879687575209664
Phf20	0.0582014826291071	0.00012645391989976165	0.0005385594739418061	0.028467310739693302	0.08783274780268178
Ndufa13	0.058113630962671865	0.00012946967057657084	0.000550787965201165	0.02837923213869261	0.08774527734976145
Osmr	0.058100634681158884	0.00012992151451727036	0.0005525560200403964	0.028366202324960538	0.08773233742403297
Apex2	0.05802852833407478	0.0001324555506928876	0.00056301917519221	0.02829391011699676	0.0876605435700933
Ttc21b	0.058021458552547936	0.00013270649446299145	0.0005639286290627733	0.028286822129187705	0.0876535044108833
Mpv17	0.058009073535763234	0.00013314718350982102	0.0005656436631301869	0.02827440522539825	0.08764117303189199
Nr2c2	0.05792674774235457	0.00013611175114517458	0.0005779158645810295	0.02819186770563534	0.08755920354927663
Man2b1	0.05788837329466351	0.00013751476057847958	0.0005832232418748479	0.02815339470467521	0.08752099505129572
Spata1	0.057875597608321214	0.00013798486635302183	0.0005850542984662191	0.02814058622735762	0.08750827459386758
Plin4	0.05787242495842866	0.00013810184438776133	0.0005853874955185424	0.028137405435832152	0.08750511565774877
Plscr3	0.05786787537338081	0.00013826975404025683	0.000585936336812617	0.02813284417672049	0.08750058573723443
Fip1l1	0.05782687140394466	0.00013979176764072386	0.0005918925524071415	0.028091735048514584	0.08745975894271603
Phtf1	0.05775841415399121	0.00014236801316581978	0.0006019648077479906	0.02802310245725322	0.0873915972693058
Nlgn2	0.05774744386794019	0.0001427849888590994	0.0006033932165007451	0.02801210409879047	0.08738067432365132
Abhd14a	0.057740511167451665	0.00014304909024472596	0.00060434177859832	0.028005153661581603	0.08737377153637381
Adhfe1	0.05763814370506552	0.00014700269867042623	0.0006205288335071951	0.027902524635480066	0.08727184543780504
Mrpl52	0.057616416987244644	0.0001478549476256515	0.0006239536082060084	0.027880742483388246	0.0872502123162904
1700029J07Rik	0.05756091963395056	0.00015005303511164724	0.0006330544068476163	0.027825103660489542	0.08719495391260212
Tcea3	0.05755881059576411	0.00015013717139351058	0.000633234149996364	0.027822989249738375	0.08719285395150138
mt-Nd5	0.05753433507990879	0.0001511168305448669	0.000636837566422771	0.027798451404406153	0.08716848375651233
Ddx50	0.05750213878661571	0.00015241468461362466	0.0006412435696202911	0.02776617317443942	0.08713642595343205
Dlg2	0.05748155959996499	0.00015324973186102355	0.0006444011753130243	0.027745541648092797	0.08711593525463007
Kdm1a	0.0574729814099122	0.00015359908093439697	0.000645692083541977	0.027736941648339213	0.08710739394228359
Arid4b	0.05746859236300067	0.00015377811566734024	0.0006462665186273254	0.027732541444155996	0.08710302376223425
Aff1	0.05735225287673078	0.00015859594552870352	0.0006652303662932991	0.02761590663468236	0.08698718395985079
Ep400	0.05729459371302396	0.00016103600226897348	0.0006749081711366242	0.027558101405536637	0.08692977214810674
Xrcc4	0.05728566671429482	0.00016141692242118392	0.0006761329165263163	0.027549151810210788	0.0869208834276987
Gpt2	0.05725500861656031	0.00016273158384454739	0.0006807046526413756	0.027518416145014688	0.08689035675372778
Sgce	0.057219453331621664	0.00016426885328593387	0.000686758213888301	0.0274827709727504	0.08685495381589796
Il3ra	0.057145067470597874	0.00016752928383272897	0.0006988560849788286	0.02740819730141458	0.08678088644092723
Stxbp4	0.057125209619713666	0.00016840991467479427	0.0007023375188858283	0.027388289369165986	0.08676111355682325
Rhbdd1	0.05709784391297543	0.00016963062828581217	0.0007070416045581679	0.027360854684954375	0.08673386490284414
Epc2	0.057017977592559534	0.00017324100000354033	0.0007211044299901664	0.027280787311180107	0.08665433994523848
Lsm10	0.057012375987898205	0.00017349691360059097	0.0007217755638930998	0.027275171619506954	0.08664876226865434
Dennd1b	0.056987239600171276	0.00017464967021264718	0.0007260904581343702	0.02724997204146858	0.08662373323182516
Zfyve26	0.05693556375695769	0.0001770421802710488	0.0007352761691463345	0.027198166409182385	0.08657227796502368
Ehhadh	0.0569352186463101	0.00017705826141023822	0.0007352761691463345	0.027197820432291683	0.08657193432693651
Cmip	0.05689082583983326	0.00017913832083478142	0.0007434191556254525	0.027153316257291844	0.08652773088233019
Ypel5	0.0568709719414396	0.00018007600382998853	0.0007467007969529059	0.02713341258944409	0.08650796163492333
Ddi2	0.05685382519501464	0.00018088954052840513	0.0007498702622176707	0.027116222878788263	0.08649088797822868
Gab3	0.0568115415890715	0.00018291049421014218	0.000757973169321352	0.027073833398888813	0.08644878453600749
Adh1	0.056796163488102354	0.00018365074075680092	0.0007604896372403432	0.02705841681920063	0.08643347193242856
Ndufs6	0.0567304493454824	0.00018684581481942153	0.0007730904039489064	0.02699253840759368	0.08636803751736613
Dhx40	0.056675081785152195	0.0001895782941781343	0.0007837582026393746	0.02693703264266108	0.0863129054434718
Arfgap1	0.05664254728077579	0.000191201389772213	0.000790039997251201	0.02690441701348083	0.08628050922849065
Kdm7a	0.05661741365309577	0.00019246419501783903	0.0007948270805625654	0.02687922075843616	0.08625548238952917
Arhgef12	0.05655817962951162	0.0001954713861308028	0.0008065905884536807	0.026819839286410723	0.08619649989377029
Hivep2	0.05651353582596665	0.00019776696603943466	0.0008151805707497324	0.02677508449186456	0.08615204552570684
Trp53bp1	0.05650224944091156	0.00019835130727893942	0.0008173682113735107	0.0267637700660909	0.08614080701308292
Tfcp2	0.05649289533763058	0.00019883683498915386	0.0008189263163370148	0.02675439272856757	0.08613149258053315
Arhgef2	0.056477274640342946	0.00019965012123465104	0.000821831911032593	0.026738733243390392	0.08611593811903746
Sqle	0.05646309643039662	0.00020039100839439118	0.0008246590296867158	0.026724519840043277	0.08610182001585508
Ppp2r3a	0.05645591423850885	0.00020076730070955908	0.000825815849450333	0.02671731982498143	0.08609466826743752
Ust	0.05642777621588601	0.0002022479207899933	0.0008309550116639794	0.02668911200536577	0.086066649485254
Nek6	0.05637405692371018	0.0002051031400132686	0.0008413256862475939	0.026635259592800595	0.08601315770901576
Ifi27	0.05637022225135111	0.00020530839610621214	0.0008419411284108167	0.026631415424439687	0.08600933927101155
Kcnd2	0.05632158836059228	0.00020792838105770624	0.0008524560435565601	0.026582661175323003	0.0859609111996947
Mpp1	0.05629196544388495	0.00020953956228112077	0.0008581385189632683	0.026552965017636744	0.08593141357903136
Plppr3	0.05628515886520913	0.00020991142218244443	0.0008594305730439662	0.026546141617497594	0.08592463578279823
Glb1	0.0562402812710068	0.0002123787442326469	0.0008683674355040206	0.02650115318425585	0.08587994789026618
Abcc4	0.05620735340591761	0.00021420636915013872	0.000875369742812159	0.026468144070284468	0.08584715913840114
Wipf1	0.05616224482236899	0.0002167340436959353	0.0008842772181514385	0.026422924287438185	0.08580224102479646
Tmem192	0.056105926342273994	0.00021992916528844873	0.0008963539115618759	0.026366467144835457	0.08574616017904364
Lbp	0.056075511396367794	0.00022167302813845972	0.0009027373557764678	0.026335977392764744	0.08571587349009321
Junb	0.056037008864102816	0.00022389920967463245	0.0009115597463041712	0.026297380242113026	0.08567753324080614
5430416N02Rik	0.056028145969143434	0.0002244146158495668	0.0009132644536655877	0.026288495579509068	0.08566870768932348
Zfp354c	0.056027749128993956	0.00022443771941266854	0.0009132644536655877	0.026288097764813317	0.08566831252113637
Pid1	0.055993329777130424	0.00022645008582243656	0.0009209614453280049	0.026253593922937198	0.0856340381490076
4930549C15Rik	0.055978282893662405	0.00022733512601865605	0.0009238216061850876	0.026238510125781447	0.08561905462334608
Baz1b	0.05595704380336954	0.00022858990897673737	0.0009284257704230993	0.026217218953850346	0.08559790494152261
Cdk5rap2	0.05595074957146688	0.00022896301175326695	0.0009294459638450642	0.026210909292669584	0.08559163720080436
Islr	0.055839907552735005	0.0002356277285964993	0.0009544675818041512	0.026099795951183523	0.08548126130990286
Slc50a1	0.055812376448575035	0.00023731110365026302	0.0009610311812365365	0.026072197569406902	0.08545384587046358
Fam114a2	0.05578237366155005	0.00023915844852308074	0.0009676889307044726	0.026042121516349662	0.08542396908117648
Mrps28	0.05578155575806789	0.00023920899716830572	0.0009676889307044726	0.02604130161632217	0.0854231546117618
Atg101	0.05574058151603645	0.0002417541781522592	0.0009772073049542673	0.026000227405225985	0.08538235235437641
Ppp1r15a	0.055699661282256924	0.0002443213313811369	0.000986799295249853	0.025959207434369715	0.0853416037793243
Tor3a	0.05568643522294626	0.00024515652641059514	0.000989910370281341	0.025945949159893275	0.0853284331815935
Rabl6	0.055659064190348904	0.0002468934532117106	0.0009963961040547781	0.025918511491964814	0.08530117689258795
Ebp	0.05565035702080279	0.0002474484123461064	0.000997843412600128	0.02590978313403327	0.0852925062155385
A4galt	0.05561088804624335	0.0002499786998673758	0.0010069815685278412	0.025870218170907837	0.0852532026025454
Ass1	0.05560551916625703	0.0002503247576378729	0.0010078430366265245	0.025864836241001807	0.0852478562092105
Gas2	0.05559015956945003	0.00025131726126576345	0.001011571880284872	0.025849439319764606	0.08523256093406589
Lgals8	0.05555292025989187	0.0002537389194465966	0.0010197040866637475	0.02581210957578243	0.08519547751424228
Jmy	0.05553879586820504	0.00025466313143155355	0.001023148554660579	0.025797950905176146	0.08518141222804758
Vps8	0.05549334016346863	0.0002576589316889276	0.0010343967395290766	0.02575238496358658	0.0851361466588728
Ecpas	0.055489355213800634	0.0002579231322392478	0.0010351550400768126	0.025748390355714072	0.08513217837192011
Golga5	0.05548807228882978	0.00025800824366145164	0.0010352241292384615	0.025747104321558068	0.08513090081118668
Ccdc34	0.05546401785686136	0.00025960893742445814	0.0010405513850974535	0.025722991611591098	0.08510694693890374
Plod2	0.05544191130834034	0.00026108821267212213	0.0010459234799793053	0.025700831534833064	0.08508493277671475
Trim33	0.0554022080623341	0.00026376483572400296	0.0010558210685964488	0.02566103222578023	0.08504539538341484
Gatd1	0.05539772854030547	0.0002640684349187364	0.0010564816130165242	0.0256565418713491	0.08504093456787118
Clmn	0.05538486407427612	0.00026494214447909486	0.0010596990757798424	0.0256436463030763	0.08502812381724811
Fbxo38	0.05538215313108255	0.0002651266074925831	0.0010601587685390543	0.02564092880693517	0.0850254241923114
Rp9	0.05534768885966155	0.0002674822035436112	0.001068737200584235	0.025606381266084124	0.08499110377216398
Tmx4	0.055337381874780954	0.00026819047522105534	0.0010710058081968125	0.02559604939220623	0.08498083979419817
Kdm3a	0.05528128906734839	0.0002720759439192177	0.0010851012076736363	0.02553982124492976	0.08492498092927202
Cep112	0.055264993147480374	0.000273214586832717	0.0010893574282004278	0.02552348604179917	0.0849087529387732
Kng1	0.05524718040171439	0.0002744643207449205	0.0010940542479471382	0.025505630374449553	0.08489101442725859
2610037D02Rik	0.05519086002410706	0.00027845105592016036	0.001108496932014278	0.025449174412144608	0.08483492864003493
Ldah	0.05517866439034206	0.0002793214595948519	0.0011116717030651806	0.02543694944381094	0.0848227837798089
Coro2b	0.055176163411074695	0.0002795002693521118	0.001112093060232685	0.02543444244995307	0.08482029321166878
Myo1b	0.05512438728860757	0.0002832262216434498	0.0011255572251776666	0.02538254189542848	0.08476873254068049
Os9	0.055105547603947085	0.00028459348213056787	0.0011297049784026992	0.0253636569736827	0.08474997121256866
Ubxn2b	0.05508321213700684	0.00028622245130383966	0.001135579941459704	0.02534126790322859	0.08472772861433012
Fam126a	0.054937912898330644	0.00029703443144332166	0.0011751126041038727	0.025195620685207993	0.08458303279452621
Ufc1	0.05469774019452165	0.0003157483576269708	0.0012443047838558863	0.024954875556625025	0.08434385477186504
Rnf125	0.05456257213100188	0.0003267599524016859	0.0012847109319929103	0.024819386852251987	0.08420924500785786
1700012D14Rik	0.0545172543959535	0.000330531508521791	0.0012975581426344248	0.02477396186067146	0.08416411421142647
Gm16083	0.054372976798802874	0.00034281190955272626	0.0013453933551995925	0.02462934360998774	0.08402043095875107
Derl1	0.054356121941947104	0.0003442740434290446	0.0013507839269589921	0.024612449038375124	0.0840036454542257
Trak1	0.05428813294207995	0.0003502313926171906	0.001371687141853148	0.024544300009897064	0.08393593603646651
Zmynd8	0.054264807498437526	0.00035229732754669534	0.0013794240762980132	0.024520919727852003	0.08391270644786442
Pip4p1	0.05424340464536538	0.0003542029960429323	0.0013851072276651931	0.024499466585036548	0.0838913915206692
Cpped1	0.05419810113517129	0.000358268562303315	0.001399569759015794	0.02445405671669286	0.08384627403406049
Gm3364	0.054146254095484146	0.00036297485798795256	0.0014168657603026915	0.024402088107355828	0.08379463973759362
Nek1	0.05413552606407537	0.00036395585755024653	0.001419968004111722	0.024391334941198814	0.08378395570648368
Wwp2	0.05408862611826315	0.00036827367853341713	0.0014360789709971895	0.02434432519412976	0.08373724803760463
Bphl	0.05400073426543521	0.00037649459443234477	0.0014636443348572058	0.02425622792481985	0.0836497161664645
Tead2	0.053972888259840854	0.0003791347147698313	0.0014712820046056548	0.024228316935288118	0.08362198411527315
Eif4g3	0.05395833140442516	0.00038052174603107615	0.0014759132693298953	0.02421372612714489	0.08360748681269911
Adgrd1	0.05387501063071666	0.0003885525125725743	0.001504382975925353	0.024130211258093393	0.08352450666703617
H2afy2	0.05382700730121763	0.00039325084701857983	0.0015202575214229934	0.024082096293563067	0.08347669939578975
Pnpla7	0.053811893596708134	0.0003947410516743459	0.0015256316387525354	0.024066947469621583	0.08346164739138368
Micu1	0.05380707454696678	0.00039521731567941637	0.001527085253969605	0.024062117224816805	0.08345684801205958
Rcbtb1	0.053795228614857006	0.0003963903244705071	0.0015312296116548828	0.024050243779499488	0.08344505042687843
Prtg	0.053759537074816344	0.0003999442607738149	0.0015437848465869256	0.024014469393484936	0.0834095045048529
Cpz	0.053757575275513884	0.0004001404643617052	0.0015441512680645201	0.02401250304273018	0.08340755070731339
Gm17057	0.05375340398595991	0.00040055794239294385	0.001545306063184011	0.024008322076383724	0.08340339643080649
Btf3l4	0.05372145451017749	0.0004037690780940991	0.0015546129125506892	0.02397629851691388	0.08337157723017476
Gon4l	0.053681391209584914	0.00040782967780427464	0.0015686627390216388	0.02393614240475384	0.08333167720370838
Nisch	0.05367812735573933	0.00040816215845972174	0.0015695456317869805	0.023932870994017353	0.08332842664719711
Il1rl2	0.05366016316730519	0.00040999665974485487	0.0015754080320387607	0.023914865224004205	0.08331053563574044
Tbcel	0.05363155647040068	0.000412933869860826	0.001585495520969029	0.023886192351216404	0.0832820454285322
Ip6k1	0.053611746037978886	0.00041497941765718867	0.0015925474908178093	0.023866336119992594	0.08326231563801997
Yes1	0.05359710391250908	0.0004164973815631514	0.0015979707037477025	0.02385166015916861	0.08324773310100204
Pygo1	0.05353453302952557	0.0004230427563126827	0.0016214512080189728	0.023788944830431275	0.0831854167170718
Tmem241	0.05350774937547886	0.00042587376198633103	0.0016314817208556757	0.0237620994175043	0.08315874193123154
Plekha5	0.05349054266397438	0.0004277018121766785	0.0016380732304088967	0.023744853052670073	0.08314160513787254
Mindy4	0.05345841063587749	0.00043113515775755726	0.0016495653074854392	0.023712647022851356	0.0831096036288435
Prkdc	0.05342051922395567	0.0004352169443495466	0.0016639299775570552	0.023674668424381453	0.08307186605180789
Cdk5rap3	0.05341560460182421	0.00043574899748687935	0.0016655464940291927	0.023669742500200937	0.08306697137626116
Ddx58	0.053395589234375755	0.00043792212089811404	0.001673013925666135	0.023649681118768986	0.08304703722881002
Nbr1	0.05338804243018397	0.00043874412017460304	0.0016757343688131696	0.02364211697120127	0.08303952104249816
Sntb1	0.0533685435765249	0.0004408746087048379	0.0016826070485413426	0.02362257332282586	0.08302010128135007
Dhtkd1	0.05335324648605011	0.00044255275547807867	0.0016885890547483147	0.023607241106260047	0.08300486622415904
Rassf5	0.05331603558901674	0.0004466598402250831	0.001703407349652787	0.023569944821766216	0.08296780616816098
Ccdc8	0.053286118577776966	0.0004499876326246664	0.0017152403586570724	0.02353995922031603	0.08293801037140779
Serinc2	0.05326578445849816	0.0004522626671492986	0.0017230506961582596	0.02351957851190766	0.08291775860943615
Spats2	0.053236936452722775	0.00045550867038651836	0.0017336846473747494	0.023490664452576467	0.08288902740191573
Pcdh19	0.05320699803669384	0.00045890033615502107	0.0017457219125138737	0.023460657538890494	0.08285921014681286
Ccdc191	0.053190290022937355	0.0004608033806485362	0.0017516502480050438	0.023443911321303888	0.08284256972739346
Mgmt	0.05316908097356052	0.0004632296955226691	0.0017599958055405272	0.023422653800265567	0.08282144645803344
Plpp5	0.05316266591571775	0.0004639659216038773	0.0017623538631525455	0.02341622408659675	0.08281505734064884
Palm	0.05304295770923298	0.0004779060305031495	0.0018134975726932605	0.023296242846437012	0.0826958327490167
Tmem150c	0.05303283044013334	0.00047910309934986274	0.0018166836497854656	0.02328609251810463	0.08268574635460912
Bhlhe41	0.052995388983070955	0.00048355308946102557	0.001831735144102424	0.023248565862161705	0.08264845596234179
Plekhm3	0.052980370640188686	0.0004853488522580904	0.0018376245220707982	0.023233513368257058	0.08263349819053281
Tcea1	0.052891964990133745	0.0004960462570522661	0.0018739388704846136	0.023144906961180146	0.08254544882201169
Nsmce2	0.05288730957136303	0.0004966156253439046	0.0018756250779337416	0.023140240983549408	0.08254081215210367
Nfkbiz	0.05286738462701094	0.000499059380170712	0.0018840083257498734	0.023120270862481848	0.08252096743737991
Rai2	0.05286719722282167	0.0004990824180300216	0.0018840083257498734	0.02312008303349538	0.08252078078767928
Mettl1	0.052820657031700406	0.000504834454688116	0.0019028951620839814	0.023073437412727243	0.0824744279028043
Mia3	0.05281150620493693	0.0005059726744375215	0.0019056213994672064	0.023064265871409376	0.08246531388948143
Mrps16	0.052800485644679325	0.0005073466338929934	0.0019100034881398692	0.02305322037076316	0.08245433765794984
Pias1	0.052758276466482956	0.0005126411736804154	0.0019275560974365705	0.023010915737073933	0.08241229819397
Epc1	0.052749978370920256	0.0005136880879709137	0.001930540369063969	0.023002598888009533	0.08240403345088902
Acadsb	0.052701987373043234	0.0005197819626725421	0.0019519989125291255	0.022954499512365785	0.08235623526291146
Ppil2	0.05268563299903126	0.0005218739727417482	0.0019584081866584877	0.02293810823683667	0.08233994656349686
Npepps	0.052666265860354444	0.0005243615115268143	0.0019672588499629272	0.02291869741941513	0.08232065717734864
Kdm5b	0.05263909199508303	0.0005278703803983286	0.0019779896018513924	0.022891462306685043	0.08229359236852238
Mettl9	0.052631486004065316	0.0005288564266168196	0.0019811975274266953	0.022883839180353718	0.08228601689467366
Cox16	0.05256284143795366	0.0005378334925291917	0.002011367981504191	0.02281504012340519	0.08221764759298243
Scmh1	0.05255697908721386	0.0005386066885256049	0.002013271924479014	0.022809164591970802	0.08221180873730775
Zbtb12	0.052551804651287115	0.0005392900141657028	0.002015332070094233	0.022803978523739346	0.08220665503773723
Dse	0.05255017641221183	0.0005395052030941886	0.0020156422032778965	0.022802346624659412	0.0822050333234404
Uqcc3	0.052535074363383	0.0005415049116046915	0.002022617684281414	0.02278721063654597	0.08218999178497487
Tmem175	0.05253284011775476	0.000541801340348079	0.002023229252090904	0.02278497137098895	0.082187766490297
Apopt1	0.05249983898079945	0.0005461974062956514	0.0020391458995567577	0.022751896121464027	0.08215489752976317
Jmjd1c	0.05246044329967084	0.0005514887719369816	0.002057389113218292	0.022712412052436855	0.08211565955206224
Vrk3	0.052410948260052125	0.0005582042676148973	0.0020804058832374333	0.02266280609759974	0.08206636251393915
Peli1	0.05238907477979836	0.0005611962546780798	0.0020905348876317327	0.02264088364694703	0.08204457649079974
Fads1	0.052382248550567466	0.0005621330398619884	0.002093513057834816	0.02263404214099522	0.0820377775491967
Srek1	0.052340719526868515	0.0005678636391955519	0.002112275410298751	0.022592420237690782	0.0819964144769324
Nap1l3	0.05233940078214486	0.0005680465007647601	0.0021124402432098283	0.02259109854528564	0.08199510100028529
Cd55	0.052323085126211914	0.000570313422927664	0.0021182871521018497	0.022574746428912492	0.08197885051305791
Acap2	0.05229210992938743	0.0005746403491194451	0.0021307250493735846	0.022543702055905897	0.0819479989953311
Gm4924	0.0522759140006519	0.000576914904211324	0.0021386388389278035	0.02252746998002218	0.08193186771176826
Ccs	0.05226787773719969	0.0005780466241434496	0.0021419290897989403	0.022519415786526005	0.08192386351885872
Adamts19	0.052204143585713084	0.000587095533146446	0.0021732084471677254	0.0224555395718579	0.08186038357756152
Psd4	0.052194320375360134	0.0005885018895190684	0.0021778855120138923	0.022445694487208602	0.08185059952668738
Psmb1	0.05214293220842934	0.0005959101930857145	0.002203162636755065	0.02239419198329655	0.08179941612159733
Alyref2	0.05209081581518132	0.00060351202624578	0.0022291055872503407	0.022341959794056097	0.08174750723211571
Slc37a3	0.052056407165347575	0.0006085802989638566	0.0022456495204022076	0.022307474781588746	0.08171323549368861
Gla	0.05195811336476699	0.0006232775587740103	0.0022976578671729535	0.022208963228912967	0.08161533241604758
Polr3gl	0.051931719299378926	0.0006272799439755617	0.0023107362420380258	0.02218251079064556	0.08158904317095639
Zmym6	0.05193066481386386	0.0006274403411313514	0.0023107688118912356	0.02218145397390505	0.08158799287232406
Angptl6	0.05190560241793321	0.0006312638108394148	0.0023242886558484804	0.02215633619033753	0.08156302996838996
Gpc3	0.051897253827174174	0.0006325422582315482	0.002328433561384938	0.022147969157617797	0.08155471451137047
D2hgdh	0.05188049425744267	0.0006351159773175259	0.0023373433034420267	0.022131172578730027	0.0815380214442594
Gm11084	0.05186283406285649	0.0006378385362124678	0.0023450986644879424	0.022113473404363777	0.08152043130800331
Snx13	0.05185979708685669	0.0006383078193475993	0.0023462582742509275	0.02211042972699553	0.08151740637788366
Braf	0.051825422593428455	0.0006436419013917241	0.00236415516032754	0.02207597942151359	0.08148316818956515
Cuta	0.05179976426303409	0.0006476504262730425	0.0023783058885802214	0.022050264548386076	0.08145761155647227
Nfatc2	0.05179051902229959	0.0006491004615272676	0.0023830567630402717	0.022040998943752325	0.08144840294987474
Adal	0.051752452513768796	0.0006551027133987331	0.0024033568506233115	0.02200284864240389	0.08141048722600591
Bhlhe22	0.05174285003365548	0.0006566249407255341	0.0024077827011164546	0.02199322503878896	0.08140092276857079
Ift20	0.05173669614907038	0.0006576022094739752	0.0024107864601706423	0.021987057619809135	0.08139479324848234
Galnt2	0.05173090944176011	0.0006585224017270777	0.0024129995335574993	0.021981258187712106	0.0813890294498916
Tdrd3	0.051716741773417375	0.0006607803744443133	0.002420110105489417	0.02196705937356532	0.08137491786088148
Gm38304	0.05170870161534188	0.0006620649734059775	0.002424232624764875	0.021959001545570095	0.08136690952256337
Ift81	0.05160842107005354	0.0006782832981673834	0.002478261549762304	0.021858500937657427	0.08126702552616023
Usp46	0.05156856021282789	0.0006848319085081973	0.0024997922214566636	0.02181855277398289	0.08122732212904508
Slc35f1	0.05155186213094515	0.0006875926003042452	0.0025082423934882727	0.021801818146854255	0.08121068998068519
Ccdc90b	0.051542841068378614	0.0006890883497073988	0.002512922762015955	0.021792777347821275	0.08120170453153124
Wipi1	0.05151379731628972	0.0006939245457192901	0.0025287446339823175	0.021763670086263308	0.08117277540581899
Npl	0.05148735914309231	0.0006983542719383393	0.002541849506861747	0.021737174145021458	0.0811464415321652
Khdrbs1	0.05144397242507969	0.0007056806962987511	0.0025672843362809857	0.02169369271655053	0.08110322588657981
Ets2	0.05144298984730727	0.0007058474413123823	0.0025672843362809857	0.02169270799517632	0.08110224718178845
Ftx	0.0514324468829039	0.0007076389035662527	0.002572572809412173	0.02168214203376586	0.08109174577049766
Eif3c	0.05142378825163442	0.000709113336914863	0.0025767042535607522	0.0216734645206908	0.08108312126067115
Ice1	0.05135213429481233	0.0007214248765899392	0.002618320660168247	0.021601654480710393	0.0810117495032382
Unc45bos	0.05133464090948231	0.0007244605761657096	0.0026280871769684922	0.021584123036318747	0.08099432496703982
2610016A17Rik	0.05131488945532111	0.0007279023824879026	0.002638914127971526	0.021564328632374164	0.08097465122735494
Adcy3	0.0513014908673291	0.0007302458010186918	0.0026465552004116934	0.021550900922263288	0.08096130534456521
Apobec3	0.051299591503719266	0.000730578566803078	0.0026471319886042133	0.021548997431214464	0.08095941345150462
Cyth1	0.05127938193828739	0.0007341279830756738	0.0026580976865245307	0.02152874396245703	0.08093928336080558
Aldh16a1	0.0512761228333525	0.0007347018782250754	0.002659544049690818	0.021525477779718485	0.08093603707013468
St6galnac5	0.051253648548226324	0.0007386707243450385	0.002673276177092049	0.021502954704438408	0.08091365113306613
N4bp1	0.05123597552823124	0.0007418056610668409	0.002683347785121263	0.021485243338721854	0.08089604756598749
Setd5	0.051231095765797985	0.000742673433399024	0.0026858495823137854	0.02148035299180054	0.08089118697719411
Adamtsl3	0.05117389455746831	0.0007529160840333366	0.002720955566071648	0.021423027816884283	0.0808342104195698
C1ra	0.051170528348187486	0.0007535229155968344	0.0027225032924419273	0.02141965431844196	0.0808308574246223
Atp5o	0.051154219889975074	0.0007564692982232452	0.002731795103205145	0.021403310555621974	0.08081461297710897
Kidins220	0.051146568673040904	0.0007578552943115768	0.002735563369405448	0.021395642780786622	0.0808069917857713
Itch	0.051131815685513886	0.0007605344117713122	0.002744584183734248	0.02138085787638776	0.08079229668345955
Fhod3	0.05112938122336488	0.0007609773499557237	0.0027455328099325414	0.021378418148731464	0.08078987177199172
Zfp810	0.05110665500846499	0.0007651238357940746	0.0027598398685479667	0.021355642796309682	0.08076723469776649
Copg2	0.051044896643762515	0.0007764980369131214	0.00280020472299299	0.021293751056632688	0.080705718417805
Mtif2	0.051005786197678205	0.0007837820402904077	0.0028238007486549735	0.021254556264538964	0.08066676116271368
Patj	0.05095344040677781	0.0007936302453395521	0.002856581763619488	0.02120209772725069	0.08061462026227657
Pikfyve	0.050937527588551676	0.0007966467188524566	0.002866762455119992	0.021186150667242956	0.08059876969739337
Eif2ak3	0.05090759385721572	0.0008023498714164499	0.0028856602432544448	0.021156152564437942	0.08056895303067323
Immp2l	0.05078036038291993	0.0008270162950253326	0.0029683421493058486	0.02102864607665569	0.0804422165477568
2310039H08Rik	0.050738127646785	0.000835358053859691	0.002996166607198003	0.02098632293281935	0.08040014856646607
Mtss2	0.050714319511594996	0.0008400949253823154	0.0030103236961936926	0.020962463878507632	0.08037643326302073
Stk17b	0.05069526694590364	0.0008439035527583144	0.003021840645586195	0.020943370588973755	0.08035745496215435
Zfp984	0.05065949825096372	0.0008510970204827179	0.003044738684021586	0.020907525498972335	0.08032182563160299
Gtdc1	0.05061624191791648	0.0008598722568108914	0.0030718070055285054	0.020864176880888385	0.08027873773552151
Per3	0.050578182700164086	0.0008676624525011091	0.0030967344132220064	0.020826036558372667	0.08024082662587462
Smarcd2	0.05057213817917569	0.0008689056846819173	0.0030997203964307895	0.020819979164388266	0.08023480561934733
Serhl	0.05054570913746014	0.0008743610032445352	0.0031177226886037013	0.020793493862486127	0.08020847936675267
Impg2	0.05053926675860157	0.0008756956020009314	0.003121751424762264	0.0207870377758988	0.08020206203763557
Trp53	0.05049719214117341	0.000884458279461584	0.0031500433045902293	0.020744873695502573	0.08016015095742507
Pan3	0.0504692198246646	0.0008903288270686989	0.003169470844341922	0.02071684196021981	0.08013228730673322
Rab43	0.05044845664000114	0.0008947097171861232	0.003183579710136948	0.02069603470066245	0.08011160475214293
Ift52	0.05042430927942108	0.0008998297613754286	0.003200793047596899	0.020671836113871148	0.0800875511313456
Mettl23	0.05042366287361886	0.0008999671932214802	0.003200793047596899	0.020671188337262718	0.08008690723440869
2310009A05Rik	0.050374220923633264	0.0009105368203745267	0.003236120023368394	0.020621641611791416	0.08003765710784251
Cul7	0.05032603508918783	0.0009209484536273714	0.0032715985723337677	0.020573353804389776	0.07998965808401906
Avl9	0.05031410321227648	0.0009235435814406026	0.003279289470476215	0.020561396698163713	0.07997777244429433
Ston2	0.05030782320774379	0.0009249121720927816	0.003283384374365225	0.020555103418316453	0.07997151677200354
Dyrk2	0.05029718572092791	0.0009272346675969658	0.0032900970390623546	0.020544443450274414	0.07996092049541638
Ift46	0.050277818829001356	0.0009314769381839923	0.003304380846089188	0.020525035645798058	0.07994162861471614
Phgdh	0.050262563007815016	0.0009348313370692415	0.003315509047754065	0.02050974761248532	0.0799264318662412
Akap8l	0.050252169951045575	0.0009371229299558277	0.00332286356117128	0.0204993326191125	0.07991607904497025
Hs1bp3	0.05020492673872104	0.0009476054257686665	0.003358470461807266	0.020451989772028722	0.07986901864852927
Psmg4	0.05019479914064323	0.0009498666591515964	0.003365361257215786	0.02044184083246612	0.07985893022375345
Cep131	0.05018477725025285	0.0009521092077675304	0.003371760395670174	0.020431797829380604	0.07984894709180816
Ghitm	0.050158633581633055	0.0009579823395057174	0.003389345583102791	0.020405599113255145	0.07982290450264501
Sirpa	0.05013903616470865	0.0009624068411454585	0.0034030188095883125	0.02038596045925604	0.0798033828288013
Ambra1	0.050124671665339966	0.0009656619153659645	0.003412154628872505	0.020371565748550643	0.0797890738330848
Zfp945	0.05011576871690733	0.0009676844848193547	0.0034185091149306537	0.020362644081677265	0.07978020527902893
Plekhg4	0.05011382956246827	0.000968125541169897	0.0034192749886998884	0.02036070085079624	0.07977827361541875
Gm13481	0.05006486525977096	0.0009793242233268862	0.0034544241380338463	0.02031163369106778	0.07972949838483676
B230354K17Rik	0.05006437491561881	0.0009794369744028542	0.0034544241380338463	0.020311142317597328	0.0797290099333947
Fam168a	0.050007630891098664	0.0009925662958282426	0.0034991117485533444	0.02025427927450322	0.07967248484247831
Micu2	0.049998563451253815	0.0009946793325750249	0.0035057502967571433	0.02024519283386258	0.07966345236956027
Pgm1	0.04997166722905819	0.0010009716231177761	0.0035271121649356908	0.020218240279618334	0.07963665983908108
Gdap1l1	0.04993011756564483	0.0010107644768611297	0.00355750830533279	0.020176603678666957	0.07959527027584419
Uri1	0.04990715547513534	0.0010162143757349654	0.003574620802341154	0.020153593587096806	0.07957239661953808
Thap3	0.049906670192778314	0.001016329847061645	0.003574620802341154	0.020153107290622255	0.07957191320581833
Mirg	0.04988039437408277	0.001022600244238456	0.003594187626533827	0.020126776583122136	0.07954573854444835
Car8	0.04981704965876347	0.0010378640991950431	0.0036461552812043366	0.02006329971370662	0.07948263752707019
Prrc1	0.04979316572223209	0.0010436737966507085	0.0036640327832220478	0.02003936601113797	0.07945884541440314
Fggy	0.04977923893652995	0.0010470753144610364	0.0036742824671087276	0.02002541022246914	0.0794449721558358
Trf	0.049769942736898255	0.0010493515478142185	0.0036805758107944305	0.02001609466966383	0.07943571167944068
0610043K17Rik	0.049733752343455645	0.0010582566511399593	0.0037101032788988183	0.019979828982920077	0.0793996603088975
Efs	0.04970757656574278	0.0010647410278153315	0.003730263430859458	0.01995359879588377	0.07937358503526598
Zfp827	0.04969529995746247	0.001067794881295461	0.003738385431713409	0.019941296683390317	0.07936135555006185
Atxn7	0.04968006911839398	0.0010715948676139945	0.0037492847070208345	0.019926034215322828	0.07934618316130779
Abhd12	0.04967901990507901	0.0010718570986842958	0.0037492847070208345	0.019924982823678054	0.07934513797397855
Siah1a	0.049678881666217825	0.0010718916533025394	0.0037492847070208345	0.01992484429781642	0.07934500026555531
Anapc2	0.04960450625908833	0.0010906328376444193	0.0038104672033832405	0.019850314644076425	0.07927091008099636
Bclaf1	0.0495963117408701	0.001092716121487575	0.003816871180829566	0.019842103151530864	0.07926274696792622
Acsf2	0.049559153857343746	0.001102208970678011	0.003846504961301816	0.0198048683486168	0.07922573144050822
Pnp	0.04952041934375767	0.0011121857080827644	0.003876885114571996	0.019766053739773883	0.07918714523619146
Foxk1	0.049515964538247664	0.0011133384553485318	0.003880016326559786	0.019761589728364316	0.07918270748183562
Kng2	0.04950716599929704	0.0011156184531812725	0.003886185642141847	0.019752773010631462	0.07917394261660071
Entpd2	0.04949802864774995	0.0011179908157915948	0.0038935600658689916	0.01974361678517521	0.0791648402306156
Nfe2l2	0.04937419788166291	0.0011506045184489818	0.0040025706349056875	0.0196195307291635	0.07904148283528954
Elmsan1	0.04937040314678801	0.0011516176918372567	0.00400518132925243	0.019615728185525726	0.07903770259228819
Gmppa	0.049311443822641465	0.0011674657652336294	0.004054749549548325	0.019556647646129317	0.07897896832078352
Isoc2b	0.049290161445015475	0.0011732357095466267	0.004071079850582025	0.019535321564825122	0.07895776712916833
Nrf1	0.049285663417030605	0.0011744585533138123	0.004074395804863639	0.019530814303538955	0.07895328625640169
2410018L13Rik	0.049269940127030745	0.00117874237719682	0.004087397094637233	0.01951505874714814	0.0789376229246997
Pmm1	0.04926366494642793	0.001180456081036773	0.004092408792079963	0.0195087706931227	0.07893137166942317
Ifi30	0.04923589516889256	0.0011880674527972096	0.004115988287389015	0.019480943974634325	0.07890370774146646
Zmym4	0.049203959635955044	0.0011968766274335298	0.004142741870256306	0.019448943015997557	0.07887189388015552
Atpif1	0.04915010108685268	0.0012118698502803708	0.004190832299211797	0.019394974266049338	0.07881824039058348
Akap10	0.04914892532644203	0.0012121990859490135	0.004191020286499912	0.01939379610183033	0.07881706910481301
Fam185a	0.04911544713208473	0.001221608352309732	0.0042178130769172295	0.019360249496941966	0.07878371828543718
Zfp947	0.04911439294221722	0.001221905731381914	0.004217884692411148	0.01935919315399349	0.07878266810538292
Ahi1	0.04909194918025001	0.001228252827794559	0.004237875280693288	0.01933670356857296	0.07876030969694238
Cd38	0.04905830326797149	0.0012378249234587739	0.004268004660329246	0.019302989017802873	0.07872679168400654
Stx4a	0.049032898261798144	0.0012450980955054317	0.004292111838609839	0.019277532229627383	0.07870148320629501
Tmem67	0.049029423308805116	0.0012460959969983053	0.004294580846797731	0.019274050196776887	0.07869802145370544
Ddt	0.04892478390747285	0.001276493290716106	0.0043914018961075055	0.01916919794160342	0.07859377921389071
Atf2	0.04879880375745158	0.001313997252655931	0.004512278403433554	0.01904296239546732	0.07846827636396346
Xaf1	0.0487893035509652	0.0013168662522914725	0.004520223633317332	0.019033442967939716	0.07845881211270803
Ralgapa1	0.048751503991909716	0.0013283387920117254	0.004558447346793332	0.018995566985362818	0.07842115555987401
Sra1	0.04873048281125392	0.0013347587439355136	0.004578417675767103	0.01897450334083143	0.07840021387154385
Chchd10	0.04871917068328243	0.0013382253430975208	0.004588244166001327	0.018963168372705976	0.07838894450994101
Hacd2	0.048708895343901326	0.0013413814127885926	0.004594932015454431	0.01895287229316523	0.0783787080106976
Parp12	0.048697929733845506	0.0013447570689316731	0.0046054606985627185	0.01894188455664087	0.07836778384305834
Thbs2	0.04869277975117881	0.0013463451427399688	0.0046080316410211505	0.018936724184791174	0.0783626533213028
Srebf2	0.04869251046070628	0.0013464282300234048	0.0046080316410211505	0.01893645435111616	0.07836238504839005
Arl3	0.04868623068793707	0.0013483671417113807	0.004612563181628701	0.018930161912257656	0.07835612900359039
Ssbp4	0.04867512817914812	0.0013518013984681306	0.004621294330061815	0.018919037015851736	0.07834506843964457
Psme1	0.048653949479960976	0.0013583748246755302	0.004642712609690161	0.018897815631379856	0.07832396973249711
Zc3h6	0.04865113135053846	0.00135925173152524	0.0046438350412354975	0.018894991824089644	0.07832116224515813
Fkbp1b	0.04865093652005888	0.0013593123754859333	0.0046438350412354975	0.01889479660109004	0.07832096815039821
Slc24a3	0.04863672049728482	0.0013637440673069275	0.004657931405517187	0.018880551943777957	0.07830680580415839
Abhd2	0.048609088038206044	0.001372396321816359	0.004685384397387826	0.018852863860745715	0.0782792776448264
Anapc5	0.0485818211954844	0.0013809836753825861	0.004709429232511359	0.01882554217479221	0.07825211367746758
Lix1	0.048550437274408616	0.001390928952481558	0.004740164000555726	0.018794095184600856	0.07822084811058706
Stag2	0.04854464823096198	0.00139277064333172	0.004745379664553907	0.018788294513926232	0.07821508089224878
C030014I23Rik	0.04853751882609352	0.0013950418370029436	0.004750994614425705	0.01878115079248167	0.07820797836301839
Pigx	0.048528154429734405	0.0013980302120558145	0.004760108674232918	0.018771767596070455	0.07819864926294365
Scube1	0.048446874224414516	0.0014242173740624997	0.004847107656770298	0.018690324432021097	0.0781176752006962
Snx32	0.04842864133197686	0.0014301534468860368	0.0048651382428985725	0.01867205503867324	0.07809951092895391
Lgr5	0.04841188695089367	0.0014356282521548703	0.0048826732011165086	0.018655267134069904	0.0780828195867229
Retreg1	0.04838285216113923	0.0014451616590233742	0.004910715358843188	0.018626174288893887	0.07805389400182902
mt-Cytb	0.04836613052938926	0.0014506785443497007	0.004927265708554219	0.01860941924490074	0.07803723524035537
Gm13832	0.04836088214102973	0.0014524141156297325	0.004932061920045998	0.018604160372946862	0.07803200658155951
Flvcr2	0.04834667559824923	0.0014571216290221694	0.004945844496371554	0.01858992546102349	0.07801785343534418
Mysm1	0.04833673225891591	0.0014604248344776186	0.004955862122563104	0.018579962272944093	0.0780079474618287
Tnks2	0.04833583558072567	0.0014607230523249548	0.004955862122563104	0.018579063805108677	0.07800705415295425
1700112D23Rik	0.04832686732259713	0.0014637088095071982	0.004963782966760732	0.01857007765022611	0.07799811959090938
Atp6ap2	0.04826871390212616	0.0014832063524356427	0.005027667242237938	0.018511808297402173	0.07794018455234623
Tmem98	0.0482649203365263	0.0014844865240566287	0.005029242685381862	0.01850800717612354	0.07793640522565395
Atp6v0d1	0.04825178076303529	0.001488928457680789	0.0050425793412392245	0.018494841439075083	0.07792331496412541
Pds5b	0.048245397244221	0.0014910908702061893	0.005048781367540255	0.018488445213103864	0.07791695539854838
Ripor3	0.048243382588835024	0.0014917739335078405	0.0050499727273965464	0.01848642654781128	0.07791494830236599
Mn1	0.048222496549769914	0.0014988722856072456	0.005069499942026104	0.01846549895212645	0.07789414061579299
Dtnb	0.048212710916571706	0.0015022087304102552	0.005077405566961906	0.018455693857579464	0.07788439168380973
Fech	0.04818174785420466	0.001512810798130282	0.005106448137943859	0.01842466925458868	0.07785354471165001
Ttc39c	0.048174840725295334	0.0015151852488177163	0.005113331006800292	0.018417748405235013	0.07784666347197752
Slc25a27	0.04813564534469448	0.0015287244799347458	0.005153319068221329	0.01837847522023279	0.07780761494960005
Cwf19l2	0.04808047626459001	0.0015479702690583592	0.0052147376695388424	0.01832319678287683	0.07775265242412097
Hdac4	0.04805047463329749	0.001558529748959414	0.005246832210727353	0.01829313575811686	0.07772276304408901
Shisa5	0.047954782487347594	0.0015926544499180384	0.005355801146427069	0.018197254532312135	0.07762742857442022
Smox	0.04786316667094424	0.001625968418475323	0.005460603629183535	0.01810545820338496	0.07753615468940993
Ptprg	0.047861766652937614	0.0016264824391429029	0.0054611270093838015	0.018104055430785835	0.07753475989273541
Ddx17	0.04783001999387144	0.0016381785184583447	0.005499187113812061	0.018072246340321212	0.07750313160085956
Ccl27a	0.047820987340980045	0.001641520430444474	0.005507980194319299	0.018063195935272426	0.07749413261523544
Fzd4	0.047814772748827165	0.0016438233529838674	0.005514493875235429	0.01805696913221746	0.07748794118382804
Kdelr1	0.04779698367004882	0.001650431835328498	0.005535445269083504	0.018039145112868523	0.07747021838931858
2500004C02Rik	0.04778998175320347	0.0016530396792980133	0.005540535500166368	0.018032129448336057	0.07746324255732275
Gm49797	0.047785682848080116	0.0016546426713786148	0.00554468940890324	0.018027822104118338	0.07745895966584489
Ndufs4	0.047761916752985634	0.0016635304913956697	0.005572023155164713	0.01800400937421239	0.07743528208092913
Hif1a	0.04776024995786234	0.0016641554682712081	0.005572892252302023	0.018002339309701847	0.07743362149206233
Fus	0.047692456573970816	0.0016897588296377576	0.005649945806027826	0.017934413091087963	0.07736608039506465
Irx3	0.04768612223625975	0.0016921695115451193	0.005655525765569582	0.01792806635587358	0.07735976961610048
4833420G17Rik	0.04765549943292928	0.0017038683997820548	0.005690883130663086	0.017897383651715233	0.07732926067194372
Ankhd1	0.04763903667626624	0.0017101883864098478	0.005707192639568579	0.017880888715654176	0.07731285910277191
Cyp4f17	0.047615716941456644	0.0017191776278409137	0.00573447851491805	0.01785752342598217	0.07728962601344665
Hmg20b	0.04759854134244353	0.0017258261945480506	0.005755396322894604	0.017840314295398126	0.07727251421050611
Gm42439	0.04758691094819327	0.0017303416587940666	0.005767931629128363	0.01782866120537875	0.07726092700560669
Llgl1	0.047584651042407444	0.0017312203191900853	0.005769599170861471	0.017826396890508536	0.07725867549102788
Sgcd	0.04756978551864269	0.001737010323087449	0.005785101877700816	0.017811502371660827	0.07724386515657278
Lpcat3	0.04755789982698991	0.0017416525042652212	0.005799295857726977	0.01779959350656514	0.07723202358197054
Sfi1	0.04753180769327533	0.0017518832962177572	0.0058308152406531645	0.01777345053082789	0.07720602826710565
Ibtk	0.04748534139485761	0.0017702397147544783	0.005888055176889514	0.01772689379091012	0.07715973428908757
Gstz1	0.04747957574204449	0.0017725297086180873	0.005894386143358773	0.017721116924892335	0.07715399000929082
Tcn2	0.047472638865228095	0.0017752884950259634	0.005899700018234713	0.017714166559674928	0.07714707884455466
Creg1	0.04745883193207412	0.001780791238089268	0.005916697321234925	0.01770033278820686	0.07713332307939914
Kazald1	0.047442196860215974	0.0017874419476090711	0.0059362072261371175	0.017683665395750427	0.0771167496415145
Cd46	0.04740287099053189	0.0018032552900960597	0.005984813541161216	0.01764426318484949	0.07707756941140792
Usp40	0.047396283671376084	0.0018059166523457864	0.005991203668279977	0.01763766308711986	0.07707100647879342
2510009E07Rik	0.04734607495459568	0.001826320489491948	0.006054540585579852	0.01758735705693704	0.07702098355236212
Acaa1a	0.04734527570931453	0.001826646992435713	0.006054540585579852	0.01758655626379499	0.07702018726336855
Vps13c	0.04724880381746946	0.0018664532254920236	0.006169576003124665	0.01748989781977858	0.07692407192842199
Cxcl5	0.047244034966503465	0.0018684414564358268	0.006174279775959483	0.017485119761491953	0.07691932068866403
St7	0.04721210654555804	0.0018818032404723445	0.006214393330622014	0.017453129730687775	0.07688751014359621
Dcxr	0.04709577578356175	0.0019312322605464659	0.006366594221957182	0.017336575009413175	0.07677160834967045
Ddb2	0.04708934152624881	0.0019340006502221213	0.006373817363260689	0.017330128388511484	0.0767651977951856
Tmco4	0.04708192714151879	0.0019371952637527907	0.0063793555478269546	0.017322699759921328	0.0767578107208818
Spats2l	0.04706965940809257	0.0019424916622943363	0.006395415757936028	0.017310408466026047	0.0767455881677358
Slc9b2	0.047068134925015125	0.00194315076108704	0.006396204588578173	0.017308881055771497	0.07674406929848504
H1fx	0.047062228654380624	0.0019457062310946581	0.006401852159149817	0.017302963445751794	0.07673818477607297
Eef1g	0.047041176048395424	0.001954840185673783	0.006429130351805042	0.017281870438055742	0.0767172096737199
Zfp618	0.047039644070595125	0.001955506388111935	0.006429934418706636	0.01728033552129589	0.07671568333475878
Ank	0.04703799961268622	0.001956221735973947	0.00643089969995575	0.01727868790880069	0.07671404492954631
Abhd14b	0.04699427164511209	0.001975331944580485	0.00648812713464426	0.017234876116551348	0.07667047785112055
Pou6f1	0.04696475616277915	0.0019883276085786166	0.0065294057824678365	0.017205304118880074	0.0766410709016069
Samd12	0.0469497468304667	0.001994966259086231	0.00654838547950221	0.01719026606712947	0.0766261167410391
Pik3r2	0.04693217761354971	0.0020027629791094913	0.006572562880430997	0.0171726632496959	0.07660861208860467
Hsp90ab1	0.04689908999268371	0.002017522263643758	0.00661689737028479	0.017139512399991272	0.07657564601057734
Cd74	0.04687764652700091	0.002027140688416094	0.006643984109260572	0.017118027991827885	0.07655428127987504
6030443J06Rik	0.04679236850580972	0.002065809640912751	0.00675764848637561	0.01703258741939179	0.07646931610831255
Ric1	0.046713490893843614	0.002102177294770746	0.006866301888039752	0.01695355984312807	0.07639072748183841
Fhit	0.04668289232344025	0.0021164425127378336	0.006908456217451027	0.01692290319797444	0.07636024091676658
Def6	0.04666829253201758	0.0021232802352620255	0.0069292923259931735	0.01690827571650373	0.07634569454797488
Hnrnph3	0.04666481392057194	0.0021249124057017127	0.006933134913274987	0.016904790509382886	0.07634222866338009
C1qtnf4	0.046630912436859705	0.0021408793620411658	0.006977765633399242	0.016870824784103428	0.0763084511741128
Mau2	0.04659971008564054	0.002155672175541612	0.007018478253359589	0.01683956336673516	0.07627736288508279
Ift27	0.04659352272314434	0.002158616665670556	0.007026564539171428	0.016833364298455136	0.07627119813403012
Gm12703	0.046555707538394886	0.0021766926890010247	0.007082380159880202	0.016795477621412525	0.07623352109389739
Zfp704	0.04653384534018051	0.002187206194619251	0.007113552228958984	0.016773574130144752	0.07621173872295314
Clec2d	0.04652325605035084	0.0021923152788151136	0.007128648124566867	0.016762964849661905	0.0762011880884985
Tle2	0.046505195686192144	0.002201054213940449	0.007154012705169479	0.016744870406281736	0.07618319363695465
Pcmtd2	0.04648236573369301	0.0022121466925811057	0.007185470946268453	0.016721997402423736	0.07616044697636666
Herpud1	0.04639767182832136	0.002253746093774309	0.007308138386171181	0.016637144058465777	0.07607606179508218
Camkk2	0.04639490060576632	0.002255119270590497	0.007309788807794786	0.016634367626251402	0.07607330066693484
Prr14l	0.046388771250510226	0.0022581591677266165	0.0073177795601121615	0.016628226749966318	0.07606719363674626
Pdlim4	0.046367619369902205	0.002268678435152489	0.00734874444460803	0.016607035128515604	0.07604611878093598
Dgki	0.046364041776462715	0.0022704620765585455	0.007352734841998911	0.016603450816020573	0.07604255421271919
Saa3	0.04634161939584056	0.0022816702314978022	0.007382985148481959	0.016580986341487466	0.07602021344972593
Wwtr1	0.0463379100582126	0.0022835292743804145	0.007387432812747332	0.016577270043154173	0.07601651761124148
Crtc3	0.04616537643279834	0.0023715475279508973	0.007651075996332486	0.016404413560794306	0.07584461097475506
Pink1	0.04614291678655162	0.002383230952350384	0.007683891378829838	0.01638191201735232	0.07582223281730445
Ltbp2	0.046123580198765626	0.0023933319406795914	0.007714827082355545	0.01636253938240836	0.07580296636318477
Crnkl1	0.04611535069477912	0.002397642715444544	0.00772708908949122	0.016354294543805364	0.07579476670082787
C79798	0.046110679746239475	0.0024000926087410237	0.007731716037497229	0.016349614893357622	0.07579011268818385
Pnpla6	0.04610702983050293	0.0024020085684301642	0.007736253621219839	0.01634595817878948	0.07578647600538864
Zbtb5	0.0460162440035821	0.002450117615202111	0.007876226708620405	0.016255003497960305	0.0756960190726846
Galm	0.046012125109540274	0.0024523210489735756	0.007881648194287542	0.016250876954806367	0.07569191508877553
Tcim	0.04601004866585254	0.002453432545403132	0.007883558697526145	0.0162487966553828	0.07568984616129977
A530065N20Rik	0.04598197598851236	0.002468504820915561	0.007923936646303578	0.016220671875345656	0.07566187507501809
Epb41l4b	0.045981393283995364	0.0024688185713307473	0.007923936646303578	0.01622008808983199	0.0756612944787317
Zfp438	0.04594589332919067	0.0024880020423747786	0.007981183913336472	0.016184522316023613	0.0756259229251472
Tmem39a	0.04589216444644736	0.0025172954497554335	0.00807175682911064	0.01613069396001998	0.07557238823449325
Zfp532	0.04587457420812554	0.0025269540902278244	0.008095917002249136	0.016113071192744077	0.07555486153532237
Usp25	0.045870215020352545	0.0025293529136353366	0.008101899973571003	0.016108703946550985	0.07555051809089555
Cela1	0.0458616334252753	0.0025340813758398853	0.008115341049659889	0.016100106490804914	0.07554196748523256
4931406C07Rik	0.045807897150026075	0.0025638742828134557	0.008207304469883846	0.016046270999197594	0.07548842516041203
Arsa	0.045773233141828115	0.002583262507500975	0.008262429924872534	0.016011543080418134	0.07545388617426455
Gm49539	0.04577205980022151	0.002583921117808172	0.008262803121480956	0.01601036757675939	0.07545271706328167
Ccdc186	0.04573377594175614	0.0026054946690328745	0.008324806625889403	0.01597201321986575	0.0754145711970882
Zc3h12b	0.04571230451829225	0.0026176660742346855	0.00836194314558061	0.015950502295838748	0.0753931771282832
Prkra	0.045706195314258166	0.0026211386521452	0.008371282159459125	0.015944381857854458	0.07538708992876023
Atl1	0.04565658925720812	0.002649491838536525	0.008456521260658654	0.015894684664958417	0.07533766246398392
Fads2	0.04564925631061921	0.0026537067998023073	0.008468201669440307	0.0158873382588148	0.07533035590517627
Adam17	0.045614575846578485	0.0026737241714919397	0.008524941957912506	0.01585259418264222	0.07529580019642226
Frk	0.04561073559269419	0.002675949206264976	0.008530252466636438	0.01584874688924858	0.07529197375261655
BC006965	0.04560219149244447	0.0026809057086142397	0.008540695641295719	0.015840187130103843	0.07528346037498485
Mlip	0.04558823478406301	0.002689020149412189	0.008564756678104794	0.015826204852445867	0.07526955384240763
Mnat1	0.04555189136382301	0.0027102556203469136	0.008625186274980044	0.015789794904152544	0.07523334102632959
Zfp41	0.04554279432022701	0.0027155949373309962	0.008638572086268663	0.01578068122041318	0.07522427666173048
Fdps	0.04552808711922125	0.002724247340031707	0.008662481583621156	0.01576594712772849	0.07520962228252165
Pcnx	0.04549747454099129	0.0027423378369799307	0.008712737028637842	0.01573527861676319	0.07517911961009129
Abhd5	0.04547008174555367	0.00275861852832005	0.008758987234755477	0.015707835818981948	0.07515182511364403
Gm1976	0.0454643969717981	0.0027620082665573533	0.008767924222402657	0.01570214067395518	0.07514616073411465
Cfap20	0.045430801121873934	0.0027821186929264047	0.008824357108274918	0.015668483571369306	0.07511268537078467
Mapk1ip1	0.045412033756900096	0.0027934109173495224	0.008856547360538192	0.015649682018701996	0.07509398528309151
Kdm5a	0.045360229526452425	0.002824798736840781	0.008944902666793642	0.015597783527969943	0.07504236665218497
Cercam	0.04530262230313195	0.002860080314276143	0.009045352530962114	0.015540071673858843	0.07498496563204929
Nck2	0.045289305310752016	0.0028682933280359097	0.009069445950344984	0.015526730522324768	0.07497169627941903
Aspscr1	0.04527597765438069	0.0028765344598182634	0.009091733190059922	0.015513378698063044	0.07495841629042196
Krcc1	0.04525656465870183	0.002888577108697165	0.009124121644148678	0.01549393051854957	0.07493907270795801
Dleu2	0.04524166454134125	0.002897851423754054	0.009147780558772401	0.015479003411705829	0.07492422585238706
Cacna1g	0.045238291491886434	0.00289995468636525	0.009152475492239902	0.015475624254284219	0.07492086485836966
Rabac1	0.04522433864317208	0.0029086697796829714	0.009178081152902787	0.015461646146772163	0.07490696187062824
Dcps	0.04520100723950936	0.002923296212681029	0.009220417326178662	0.015438272532333907	0.07488371381673795
Ntn1	0.04517276836976407	0.0029410888638006566	0.0092727009731945	0.015409982616819903	0.07485557578517668
Rbm5	0.04514608800462375	0.002957990233712314	0.009318280391200754	0.015383254066907858	0.07482899064952954
Acat1	0.04512428890593486	0.002971865143436348	0.00935232772796161	0.015361415630595123	0.07480726932644276
Prxl2b	0.04512125297774214	0.0029738021832174948	0.009355450163952565	0.015358374226162465	0.07480424422770839
Prxl2c	0.04512076890009803	0.0029741111499162276	0.009355450163952565	0.015357889275384794	0.07480376187676696
Ulk4	0.045119849366946026	0.0029746981304415313	0.009355450163952565	0.015356968083704261	0.07480284562354712
Cavin4	0.045066722310536635	0.0030087915133443456	0.009443195595710423	0.015303745289741998	0.07474990798378953
Trpc4ap	0.045015799767367526	0.003041804225591361	0.009542878400738988	0.015252731139964351	0.0746991668403728
Naprt	0.044982093816149656	0.003063836814460369	0.009604095376249433	0.015218964638980837	0.07466558087424949
Pag1	0.04496769277922472	0.003073294625411818	0.00963176221041192	0.015204537752562983	0.07465123108102596
Gsap	0.044938837556576995	0.003092325278119623	0.009681454520634476	0.01517563077282019	0.07462247849790916
Tmem223	0.04493084543309603	0.0030976152193566042	0.009694035149739356	0.015167624322809152	0.07461451479409993
Stox2	0.04492346163592061	0.0031025098411724696	0.009705368803520034	0.01516022729296997	0.07460715725004738
Ano10	0.04490865099680116	0.003112348873309649	0.009732154075338848	0.015145390121202425	0.07459239926047706
Ctso	0.044864162409060784	0.0031420748549487497	0.009815041039418887	0.015100821912814276	0.07454806874464934
Fzd1	0.044855401978853515	0.0031479587172842066	0.009831406506028739	0.015092045818115843	0.07453933942720473
Tnfsf13os	0.04483753702407441	0.00315998867192292	0.009866355710961169	0.015074148933291816	0.07452153790590813
Gtf2ird2	0.044831404331114266	0.003164127969696299	0.009871794383867295	0.01506800528376263	0.07451542698407206
Nt5c2	0.044822632353889474	0.0031700572548158793	0.009883365879423126	0.015059217638572826	0.07450668614358305
Smc5	0.04482244753369752	0.0031701822900381317	0.009883365879423126	0.015059032488315891	0.07450650197937399
Zfp558	0.044801871775143005	0.003184130402526652	0.009917964504049819	0.015038419996878017	0.07448599923776547
Csf2ra	0.044789109969841395	0.0031928095768509078	0.009942967242288764	0.01502563542126793	0.07447328270751874
Crispld1	0.044722118313518	0.0032387244233280776	0.01007360899275463	0.014958524394405034	0.07440652855913264
Strbp	0.04470618796070609	0.0032497309227306594	0.010103720917388736	0.014942565695213577	0.07439065464562385
Palmd	0.0446771710221916	0.0032698666942615508	0.010162180490706453	0.014913497163088658	0.07436174047193891
Nsdhl	0.04465784058127733	0.003283343680008579	0.010201985141449115	0.014894132379576944	0.07434247846297548
Gm14966	0.04460505143841827	0.0033204057797571584	0.010315042160545516	0.01484124956489727	0.07428987608682433
Dusp23	0.044571791140287	0.0033439522648476706	0.010379731307437386	0.014807930333456641	0.07425673337799453
Mnt	0.044548849351706304	0.0033602822741040494	0.01042617497624429	0.01478494793326485	0.07423387266017929
Btbd2	0.04454782692275795	0.0033610117276275096	0.010426316543466254	0.014783923695142242	0.07423285384352284
Khk	0.044514073351643015	0.003385174333357515	0.010492732884875388	0.014750110432606515	0.07419921949064862
Ccng2	0.04449290346460737	0.0034004094249742464	0.010533531593373087	0.014728903142472872	0.07417812434158555
2410022M11Rik	0.04436605928857925	0.003493008223926655	0.010794060881680119	0.014601835418212635	0.07405172741859062
Cdk13	0.044364369766230614	0.0034942569407483116	0.010795731626259271	0.014600142924763485	0.07405004384706754
Bhlhe40	0.04435298043671521	0.003502685332603045	0.010819579267868442	0.014588733571053572	0.07403869462856559
9330136K24Rik	0.04433246579561029	0.003517913349048954	0.010857818792095022	0.014568182881605041	0.07401825221665578
Rprd2	0.04431647328370367	0.0035298263279105835	0.010885773062632012	0.014552162285086242	0.07400231599485221
Ern1	0.04428622930010206	0.0035524557149492603	0.01094929693082218	0.0145218652314954	0.0739721784219331
Ptpdc1	0.04428440403149695	0.003553825643405246	0.010950925542643448	0.014520036761787643	0.07397035957363324
Itga2b	0.04427991164427333	0.0035571993848371357	0.010956892731436728	0.014515536496794693	0.07396588298735073
Tbx5	0.044273717420024304	0.0035618559664897078	0.010969019980017891	0.014509331412443175	0.07395971054790199
Timm21	0.04424262336791224	0.003585315146158817	0.011034578125450846	0.014478182878927055	0.07392872581776798
Hmgcl	0.04422144194919678	0.00360137600057828	0.01108177192347468	0.014456964380295303	0.07390761883689363
Lmf1	0.044219146822664666	0.003603120206911132	0.011084901895636405	0.01445466523755423	0.07390533177452563
Myo9a	0.04421636175784497	0.003605237778536366	0.011086942398012096	0.01445187529961228	0.07390255649489942
Gm28875	0.0442055776680046	0.003613447934679267	0.0111099497197126	0.014441072344856297	0.07389181029011141
Calhm6	0.04420291732057468	0.003615475925512297	0.011113943837960886	0.01443840734467336	0.07388915928755628
Apaf1	0.044197060710340116	0.003619944083671989	0.011125435888681076	0.014432540493146137	0.07388332324807705
Tbc1d14	0.04417312347711648	0.0036382586465834883	0.0111794698880408	0.01440856142284977	0.07385947007084269
Primpol	0.044166260351854766	0.0036435251910127615	0.01119114193943827	0.014401686308654293	0.07385263103929304
March7	0.04416364918692217	0.003645530735129016	0.011195046750959135	0.014399070583115573	0.07385002904039213
Siva1	0.04415803824452097	0.003649843698094341	0.011206034406936047	0.014393449842137845	0.07384443779284232
Megf9	0.0441543372669856	0.0036526910663363453	0.01121251876151203	0.014389742402491093	0.07384074980500917
Kif21b	0.044104955047638214	0.00369087723952078	0.011320620653987796	0.014340274037371453	0.07379154082982829
Sec16a	0.04407369284042918	0.0037152387689114255	0.011388469141454062	0.014308957369515249	0.07376038822289537
Zc3hav1	0.044056667619671454	0.0037285672852017653	0.01142589415122482	0.014291902514357956	0.07374342266545912
Mdfi	0.04404743739042484	0.003735811492948318	0.011442329817794897	0.014282656226051411	0.07373422477551951
Acly	0.04402326023383535	0.0037548472298529613	0.011496015203527731	0.014258437029370035	0.0737101323027979
Kank4	0.04399751179082916	0.00377521696896351	0.011551421458114918	0.014232643852467563	0.07368447400920687
Kcnj2	0.043995321829797776	0.0037769540830649827	0.011554417918236715	0.014230450088548927	0.07368229171376563
Ccdc74a	0.04398136528616602	0.003788041718432482	0.011586012453548657	0.014216469315984371	0.0736683840159873
Nxnl2	0.0439689150362134	0.0037979576366412083	0.011610629486785564	0.01420399746188685	0.07365597733033648
Fam50a	0.0439622268192017	0.003803294151356212	0.011623336525501736	0.014197297643051849	0.07364931251207328
Brwd1	0.0439228679120592	0.0038348367470259987	0.011711085316741926	0.014157870515490615	0.07361009124847326
Ephb1	0.0439226556223837	0.0038350075202067823	0.011711085316741926	0.014157657858106394	0.07360987970095512
Acss2	0.04391762963233235	0.003839052618846142	0.011720052197430822	0.014152623163282413	0.07360487128081077
Ttc12	0.04390871651564432	0.0038462357475291973	0.01173810176993148	0.014143694613217269	0.07359598931900388
Dsel	0.043895957271445185	0.0038565397333854075	0.011759661410003027	0.01413091328419596	0.07358327466523204
Kcp	0.043895239661441654	0.0038571199977250163	0.011759661410003027	0.01413019443237882	0.0735825595628127
Dclk2	0.043895194396345906	0.0038571566020479536	0.011759661410003027	0.014130149088953523	0.07358251445588826
Nme4	0.043893044231061815	0.00385889573002682	0.011762611594505984	0.014127995203029924	0.07358037180385671
Snx1	0.04387233715668715	0.003875680811938435	0.0118043358648872	0.014107252311335987	0.0735597370715088
Ggnbp2	0.04386907063627707	0.0038783346872534696	0.011810059711714331	0.014103980143118826	0.07355648196066039
P2rx4	0.043845141531399644	0.0038978261929001243	0.011864674778029187	0.014080009684309206	0.07353263641796991
Sdhaf4	0.0438401152869313	0.00390193161684717	0.011874800671071618	0.01407497475790579	0.07352762772120158
Abr	0.04381035197927772	0.003926322767455373	0.011946646025821607	0.014045160070414018	0.07349796829296203
Mov10	0.043796585810295725	0.0039376509433819516	0.011978723849510098	0.014031370155054892	0.07348425015267808
Ptpn12	0.043761405526896266	0.003966735702572419	0.012064795383427425	0.013996129237783393	0.07344919255850185
A330009N23Rik	0.04375056793572033	0.003975734720041894	0.012089754143693409	0.01398527298271646	0.0734383927480217
Ypel1	0.04364357572250114	0.004065575453810501	0.01232362404458225	0.013878096890128384	0.07333177314439612
Bvht	0.043636935191991154	0.00407121170889417	0.012338255799147168	0.013871444969586347	0.07332515571773858
Zfp644	0.043630059561361206	0.004077054977647499	0.012353508991294001	0.013864557548449946	0.07331830400617097
Gm16201	0.04362354805678717	0.004082595806579925	0.012365544577029998	0.013858034880386155	0.07331181515134742
Podn	0.04362325498828135	0.004082845347678166	0.012365544577029998	0.013857741309495783	0.07331152310219796
Nagk	0.04358624871212227	0.0041144667510318225	0.01244954843282044	0.013820671637588653	0.07327464550104715
Gps2	0.04357625957270384	0.004123040336344935	0.01247054076735791	0.013810665399719327	0.0732646910810814
Zfp358	0.043567659466165407	0.004130434704959627	0.012487951208907284	0.013802050577119094	0.07325612086136739
1110008P14Rik	0.0435515291923851	0.004144335952022924	0.012527496086537178	0.013785892713957183	0.07324004663119167
Suclg2	0.04354742089619737	0.0041478832998656226	0.01253573373103095	0.0137817773933824	0.07323595260655172
Xpr1	0.04354451966704205	0.004150390052783555	0.012540823847560615	0.013778871204297282	0.07323306145518829
Dop1a	0.04353345278034438	0.004159964810829319	0.012567264408701135	0.013767785402312124	0.07322203300616005
Nubpl	0.04348693601881209	0.004200429229067188	0.012681969199126222	0.013721189215338143	0.07317567772791203
Arhgap35	0.0434780731719859	0.004208179277218279	0.012702852789496554	0.013712311250230773	0.07316684563397585
Slc22a17	0.04346172426233412	0.004222509479552661	0.01273854413034021	0.013695934464853746	0.07315055344063034
Stk24	0.043438383422667155	0.004243044947307983	0.012795432419225638	0.013672553855538122	0.073127293545644
Uba52	0.04340570337764862	0.00427194925973558	0.012874957573273055	0.01363981818281247	0.07309472677886217
Parvaos	0.043396171201317064	0.0042804136807613625	0.012897918456634091	0.013630269792907882	0.07308522763181029
Cln5	0.043379248957537975	0.004295477820680828	0.012938907049071802	0.013613318778934926	0.0730683640108486
2210408F21Rik	0.04337898436000665	0.004295713745812387	0.012938907049071802	0.01361305373168644	0.07306810032981344
Pigc	0.043348540138238446	0.004322937505686875	0.013015763852529182	0.013582557794019266	0.07303776153109998
St6gal1	0.04333820425989121	0.004332215521662987	0.013039643758939588	0.013572204370605087	0.073027461431611
Ephb6	0.04329556586457072	0.0043706810037883355	0.01313616662029583	0.013529493664439986	0.07298497056715568
Usp32	0.04327205651697251	0.004392021648066093	0.01318990625725108	0.013505944493578633	0.07296154251691607
Sos2	0.04327051844308493	0.004393421121530022	0.01319151079952112	0.013504403815447538	0.07296000976067914
Ndufv1	0.043264649871050886	0.004398764571325272	0.013203061708165317	0.013498525308134288	0.07295416147702942
Cmc1	0.04326439142005863	0.004399000031316312	0.013203061708165317	0.013498266419641202	0.0729539039194875
Narf	0.04325857765607528	0.004404299639101823	0.01321636618724375	0.013492442815285327	0.07294811025230788
Rmnd1	0.043168381768348155	0.004487263104909157	0.013436233417232898	0.013402094520751709	0.07285822589368658
Chrm3	0.04314158733642377	0.004512180249443761	0.01350288758847282	0.013375254907079607	0.07283152391458472
Wdfy3	0.043076766663016554	0.004572978406532871	0.013673910217355619	0.013310325108087112	0.07276692672557437
Kantr	0.04304635523045242	0.004601757418318729	0.013752057106449563	0.01327986256439841	0.0727366200576703
Arrdc2	0.04304447521795545	0.004603541884991016	0.013754693929151093	0.013277979394062599	0.07273474651984835
Acbd6	0.0429933063558435	0.004652351415763986	0.013892362325921169	0.013226724665192736	0.07268375380043733
Cnot2	0.0429907304932918	0.004654820845581689	0.013897014574619938	0.01322414448420688	0.07268118680088129
Ufl1	0.04295951773728125	0.004684838332672668	0.01397842075504113	0.013192879431507541	0.07265008141006861
Rsph10b	0.04295112289452877	0.004692941537461752	0.01399269897617534	0.013184470533204689	0.07264171543392149
Atxn7l2	0.0429507574371077	0.004693294586748914	0.01399269897617534	0.013184104463991061	0.07264135123307174
Rbl2	0.04292874030943602	0.004714608572103735	0.014048812117125787	0.013162050493353897	0.07261940979342943
Arhgap6	0.042928460762417915	0.004714879753612688	0.014048812117125787	0.013161770478734305	0.07261913120722217
Helz	0.04291951010753612	0.004723570021824085	0.014071956256887811	0.013152804854457592	0.07261021131353995
Tut7	0.042904322136057466	0.0047383493195309045	0.014110471108376503	0.013137591493024353	0.07259507552851632
Macrod1	0.04289669066412197	0.004745791226663973	0.014124356594367674	0.013129947268647343	0.07258747027345011
Tlk2	0.04284646607423916	0.004795032606362065	0.014259774166023486	0.013079638838617187	0.07253741813708105
Zfp280d	0.042786731475345355	0.004854199217689639	0.014421663186304348	0.01301980472067835	0.07247788845100589
Rev1	0.042729196052226644	0.004911810949491175	0.014582884586515308	0.012962173643931818	0.07242055019666997
Maged2	0.042669068382732864	0.004972678309894187	0.014753536912036713	0.012901946222487687	0.07236062836963292
Rbp4	0.04265847136981075	0.004983476083217106	0.01477835642617639	0.012891331651482625	0.07235006761255314
2010315B03Rik	0.04265735703247212	0.004984612762213729	0.01477835642617639	0.01289021546819962	0.07234895708733961
Flt3l	0.04262865821344523	0.005013967823270017	0.014861579976943613	0.012861469133988475	0.07232035642101914
E130102H24Rik	0.042625305601808	0.005017407269806923	0.014868884089940944	0.012858110974811394	0.072317015272449
Rcor3	0.042622810137522144	0.005019968752379391	0.014873584058983398	0.01285561138173652	0.07231452834008607
Acad10	0.042553473578384696	0.00509161391021123	0.015071216713063603	0.012786160252830655	0.07224542869306938
Gcc2	0.042538270732724606	0.005107445903776063	0.015112211856175749	0.012770932324809425	0.07223027775504269
Tspan6	0.0425292378252626	0.005116873674795817	0.01513716975545437	0.012761884520976204	0.07222127568247813
Smim41	0.04252258221373201	0.0051238302856026225	0.015151869737118538	0.012755217936645658	0.07221464278756892
Pde1a	0.042480239574455736	0.0051682883084734205	0.015265573777468856	0.012712805550984321	0.07217244460870126
Kdm4c	0.04246130070362438	0.005188285877793193	0.015309811259669598	0.012693835518896093	0.07215357031722186
Wdr59	0.04244342771699771	0.005207222046264607	0.015362715661647921	0.012675933144428355	0.07213575825590145
Ttc26	0.042427395033134536	0.005224261523932837	0.015410004924628356	0.012659874114898188	0.07211978020801917
Hoxc4	0.04241177399373812	0.005240911920385448	0.015456128442962656	0.012644227421038235	0.07210421238714859
Znrd1as	0.04238945748584357	0.005264782120253392	0.015523522140302353	0.012621874287988222	0.07208197188313334
Atp6v1b2	0.04238380107618312	0.005270847906265378	0.015538402557391381	0.012616208599931213	0.0720763347329557
Cstad	0.04236956919749872	0.00528613772213822	0.01558046430493745	0.012601953384678349	0.07206215130393763
Kcnip4	0.04236572089041323	0.005290278968090737	0.015589656634418142	0.012598098769451418	0.07205831609560341
[truncated: 17,238 more rows]
