# Supplementary material for: White and brown adipose tissue share a convergent fibro-adipogenic progenitor population
Source: EMBO Rep. 2025 Oct 8;26(22):5612–36. doi: 10.1038/s44319-025-00591-6 (PMC12635263; doi:10.1038/s44319-025-00591-6)
Supplement: Supplementary file 9 — Source data Fig. 2 [file 44319_2025_591_MOESM9_ESM.zip › Figure 2 source data/2C/wat_heatmap_gene_order.csv]

Col3a1
Dcn
Col1a1
Svil
Stac
Phf21a
Prickle1
Cyp7b1
Auts2
Cped1
Mmp2
Pcsk5
Bicc1
Egfr
Zfp36l1
Nrip1
Col1a2
F3
Tpt1
Pcolce
Rps14
Serpinf1
Rps19
Rpl23
Rps5
Eef1a1
Rps20
Rps3a1
Rpl10a
Rpl28
Rpl30
Rps21
Rps4x
Rps9
Rps15a
Rps8
Eef1b2
Ifitm2
Rpl17
Rps3
Rpl7
Rps7
Rps24
Rpl18a
Rps18
Rps23
Rpl3
Rpl32
Postn
Kif26b
Prrx2
Marcks
Fbn2
Slc1a3
Rps27
Gas1
Clmp
Itm2a
Aspn
Igf1
Olfml3
Rpl36a
Rps28
Gas5
Rpl39
H19
Ptn
Lrrc17
2410006H16Rik
Mfap4
Fgfr1
Sfrp1
Cdh11
Pdgfra
Zfhx4
Dnm3os
Cdon
Dclk1
Bnc2
Pdzrn3
Zfp521
Sfrp2
Cd47
Lpl
Mgst1
Col6a1
Col6a2
Nfix
Lama4
Maf
Nav3
Bmper
Dock1
Fmnl2
Tgfbr3
Igsf10
Vcan
Gas6
Tcf4
Mir99ahg
Srgap1
Itga4
Pilra
Higd1b
Olfr558
Gucy1a1
Sorbs2
Gm13889
Tinagl1
Filip1
Ctnna3
Lama5
Kcnk3
Ppp1r14a
Mustn1
Ankrd1
Serpinb6b
Myh11
Rasgrp2
Lmcd1
Bcam
Susd2
Myocd
Des
Galnt16
Ehd3
Ldb3
Myom1
Synpo2
Tgm2
1500009L16Rik
Parm1
Epas1
Igfbp2
Notch3
Ntn4
Rasl12
Rgs5
Gm43434
Dbndd2
Hspb7
Ntrk3
Gm12153
Sema5b
Prex2
Kcnj8
Hspb2
Fam124a
Pdgfa
Insc
Cav2
Jph2
Lims2
Hspb1
Igfbp7
Tspan2
Slc1a6
Ckb
Mcam
Abcc9
Angpt2
Pkia
Cryab
Itga1
Crip2
Dmpk
Ildr2
Col4a1
Col4a2
Cpe
Nr2f2
Timp2
Sorbs1
Mylk
Crim1
Crip1
Fhl1
Npr3
Lxn
Hspb6
Cited2
Dmd
Pdlim1
Msrb1
Actg2
Map3k7cl
Lmod1
Itgb1
Nexn
Acta2
Cnn1
Tpm1
Cald1
Myl6
Csrp1
S100a11
Tpm2
Tmsb4x
Myl9
