# Supplementary material for: White and brown adipose tissue share a convergent fibro-adipogenic progenitor population
Source: EMBO Rep. 2025 Oct 8;26(22):5612–36. doi: 10.1038/s44319-025-00591-6 (PMC12635263; doi:10.1038/s44319-025-00591-6)
Supplement: Supplementary file 9 — Source data Fig. 2 [file 44319_2025_591_MOESM9_ESM.zip › Figure 2 source data/2C/dwfapls_drivers.csv]

	Diff wFAPLs_corr	Diff wFAPLs_pval	Diff wFAPLs_qval	Diff wFAPLs_ci_low	Diff wFAPLs_ci_high
Myh11	0.6723135032162245	0.0	0.0	0.6556588059974303	0.688314311120067
Ppp1r14a	0.637239665584449	0.0	0.0	0.6192082487135606	0.6545993855989979
Gm13889	0.6168965852917421	0.0	0.0	0.5981022085805426	0.6350127909252191
Bcam	0.58969131785762	0.0	0.0	0.5699173039192966	0.6087827350338176
Lama5	0.5754078781276584	0.0	0.0	0.5551381345028056	0.5949945751798348
Kcnk3	0.5562933123922718	0.0	0.0	0.5353801718946806	0.5765247541409726
Tinagl1	0.5440845365499326	0.0	0.0	0.5227724153885837	0.5647169568275568
Lmcd1	0.530793171669084	0.0	0.0	0.5090572829363283	0.55185251535711
Mustn1	0.5303729781894306	0.0	0.0	0.5086238723710017	0.5514456551394223
Higd1b	0.5032108249991686	2.0730731629287898e-290	3.1608146515175255e-287	0.4806307058852582	0.5251241042497365
Rasgrp2	0.47823020568375496	3.70891758866446e-257	5.1408969522151834e-254	0.4549263756701225	0.5008795078592341
Actg2	0.4757066551361804	5.7423417801144646e-254	7.296123760117102e-251	0.45233187328351304	0.49842833231205724
Cryab	0.45342533102051874	4.587442339296372e-227	5.3803641036347525e-224	0.42944124558729385	0.476770257006072
Galnt16	0.4455858205290393	4.0739874690677447e-218	4.4368633529197074e-215	0.42139467872826153	0.4691432851550961
Hspb2	0.4436152471139904	6.587180128230703e-216	6.695649027675569e-213	0.41937265760449266	0.46722558353025073
Fhl1	0.43590298981931264	2.0378475412940418e-207	1.941941341381891e-204	0.41146136099720293	0.45971811449488026
Pilra	0.4351496494699092	1.3352730808784816e-206	1.1975828625973065e-203	0.4106887757098169	0.4589845955157357
Rgs5	0.43297194611351897	2.969970355778947e-204	2.515729889697867e-201	0.4084556379487382	0.4568640076359894
Igfbp2	0.42762449369354094	1.4335956220666303e-198	1.15042276050789e-195	0.4029733086201955	0.4516556525491247
Fam124a	0.4272144560229162	3.869005494930619e-198	2.9495363390603578e-195	0.4025530017289314	0.4512562131092682
Olfr558	0.425552257063367	2.1318398967386561e-196	1.5478172812178233e-193	0.4008492802046506	0.4496368782678827
Tpm2	0.4244313560166953	3.1393222950193923e-195	2.1756930469163944e-192	0.3997004749392486	0.4485447931803845
Myom1	0.4224010311259488	3.983391191751933e-193	2.6406419782887705e-190	0.3976198040077538	0.44656648023327433
Ckb	0.41925076067353245	6.801680251873411e-190	4.3210507833464123e-187	0.3943919206105805	0.44349644420062234
Gm12153	0.417023650834926	1.244444560952628e-187	7.297710084940278e-185	0.3921103117286668	0.4413257134119011
Mcam	0.4147786163040732	2.2730313892716972e-185	1.2835892441565026e-182	0.38981064970324814	0.43913722378911496
P2rx1	0.41407111141374503	1.1625807185514131e-184	6.330667219911926e-182	0.38908599391521737	0.4384474786696839
Lims2	0.40946788683221497	4.282883331793077e-180	2.251762833098243e-177	0.38437193575856926	0.43395910284881
Itga1	0.40338283985843904	3.536640974534043e-174	1.797438831290685e-171	0.378142384654512	0.4280240092319047
Crim1	0.40011827857498267	4.653111913855263e-171	2.2885805596952e-168	0.37480124035813317	0.42483902006796725
Sorbs1	0.3964404343706238	1.3685692975290973e-167	6.520805024820671e-165	0.37103790558297367	0.42125008828547233
Lmod1	0.38657379250763557	1.6123207864382756e-158	7.230310303183645e-156	0.3609460362766536	0.4116181341380975
Cpe	0.38567987020153505	1.0297340061117095e-157	4.485815540338639e-155	0.36003200469604185	0.41074519814704424
Susd2	0.38439084562587905	1.476149521055116e-156	6.251903263202043e-154	0.35871406948746876	0.40948635465712413
Tmsb4x	0.3809406260371843	1.7246976727769334e-153	7.107152815359434e-151	0.3551869709707085	0.40611644788166545
Sema5b	0.3797181949423767	2.0604805024365954e-152	8.267406900171255e-150	0.3539374771673997	0.40492230773741916
Synpo2	0.37789243052086113	8.196142010287896e-151	3.2042712110476806e-148	0.3520714645350603	0.40313863720638615
Myl9	0.3737938266957728	2.9129315367561116e-147	1.1103366785230109e-144	0.3478832561643333	0.3991338299542719
Hspb1	0.3690592968855125	3.143136592870498e-143	1.1688635032072313e-140	0.3430465060052009	0.3945064460555524
Tpm1	0.3688725631665389	4.517887672447417e-143	1.6401007938525183e-140	0.3428557689038249	0.3943239117988238
Prex2	0.3681829456673562	1.7213961141085146e-142	6.103750360886633e-140	0.3421513852910435	0.39364978573184894
Col4a1	0.36763913321489955	4.930770322555464e-142	1.7086239797273446e-139	0.34159594933875104	0.39311817005848826
Angpt2	0.3673969332947901	7.873338746824357e-142	2.6676621305073548e-139	0.34134857846938926	0.39288139678372297
Myocd	0.36606689352892197	1.020726927685421e-140	3.3832659709607855e-138	0.3399902067715235	0.3915810971867982
Insc	0.36457881702360734	1.7666603341865065e-139	5.731121301136525e-137	0.3384705608641265	0.39012617381402037
Hspb7	0.3642183372935056	3.515981234916623e-139	1.116836789349453e-136	0.33810245408077466	0.389773706082354
Tspan2	0.363470621653678	1.4611580496985275e-138	4.5465870987251936e-136	0.33733894370251377	0.3890425852483317
Npr3	0.3627717531759871	5.512175198980182e-138	1.647924220761781e-135	0.3366253434155874	0.3883591983348834
Kcnj8	0.36266805118703854	6.710481329351869e-138	1.9675905543966913e-135	0.3365194579976246	0.38825779118846865
Ehd3	0.36263048711539453	7.205943877817094e-138	2.073000496322212e-135	0.3364811031835161	0.38822105822695446
Pdlim1	0.3583746123774161	2.1571009826404113e-134	5.979876124057882e-132	0.33213620182278447	0.38405881873566067
Dbndd2	0.35732924686547024	1.5100881284502466e-133	4.1114845883001625e-131	0.3310691391236717	0.3830362930182432
Parm1	0.35515276636561754	8.465222231578849e-132	2.2643726906119776e-129	0.3288476999322203	0.3809071634660685
Ntn4	0.35376951548227553	1.074776545502628e-130	2.8253651705652703e-128	0.3274360270632194	0.3795538642640389
Serpinb6b	0.3532779536603617	2.6430302111045552e-130	6.83021722520528e-128	0.3269343933133048	0.3790729197093988
Col4a2	0.35271564161106783	7.382706195134087e-130	1.8760686892868237e-127	0.32636057789160905	0.3785227359757729
Epas1	0.3526696439205221	8.029063970515206e-130	2.0068711206302517e-127	0.32631364007308805	0.3784777295867156
Lxn	0.35158498675606764	5.784622489934534e-129	1.4225506307101909e-126	0.32520685171133706	0.3774164126246592
Cald1	0.3512730756922949	1.0191179979787048e-128	2.4664273198700496e-126	0.3248885898351683	0.37711120085794836
Cnn1	0.3474070761442211	1.0762695284652356e-125	2.564043984454601e-123	0.32094437076323645	0.37332777022661484
Ntrk3	0.3469622282782602	2.3818998834530446e-125	5.587204234309011e-123	0.3204905813126898	0.372892367971164
1500009L16Rik	0.34666656477978186	4.0354628237253295e-125	9.322530556566682e-123	0.3201889816045319	0.37260297608209725
Ctnna3	0.34520033908223197	5.463411418586369e-124	1.2432930432714383e-121	0.3186933969333165	0.37116777739852286
Map3k7cl	0.34274263529283083	4.1654214350125355e-122	9.339732444064137e-120	0.3161867773072562	0.3687618031254477
Crip1	0.33805389247773227	1.446389801034399e-118	3.196102216865432e-116	0.31140574233911444	0.3641707812868668
Myl6	0.3380145088047285	1.5479191350448067e-118	3.371589007432596e-116	0.31136558915949547	0.3641322130569404
Msrb1	0.337810343019057	2.1999409040822397e-118	4.72429562880872e-116	0.3111574357606664	0.36393227310940024
Tgm2	0.3365060080300168	2.0644459682992558e-117	4.371751066480383e-115	0.3098276858290627	0.362654878520516
Jph2	0.3357319088767436	7.754010351048871e-117	1.6195259701704403e-114	0.30903855271469877	0.36189672154123037
Abcc9	0.33459490699808636	5.37632495170576e-116	1.1077408991710503e-113	0.3078795354943985	0.36078307287244626
Gucy1a1	0.33381167911872067	2.030371304443542e-115	4.127609503846757e-113	0.3070811883864631	0.3600158884948297
Nr2f2	0.33131893182310196	1.3561745324856596e-113	2.6854017008842663e-111	0.30454057212453445	0.35757396628759147
Ankrd1	0.33124112037035197	1.5451957705316513e-113	3.020461527345652e-111	0.30446127256752137	0.35749773556823594
Dmpk	0.32861475189049616	1.2342099037596163e-111	2.352249800327859e-109	0.3017848938366624	0.3549245163305205
Mylk	0.32848608479529645	1.5278324098229822e-111	2.8759087348853096e-109	0.3016537875795158	0.3547984427992105
Ildr2	0.32696557111611835	1.887025239072848e-110	3.508716319529721e-108	0.3001045261376631	0.3533085058914041
Igfbp7	0.32376214654129026	3.581385162625434e-108	6.500640425541666e-106	0.29684099935640607	0.35016906316038177
Filip1	0.3236120305990479	4.571867132544762e-108	8.166576715564143e-106	0.29668808238331035	0.35002193092270545
Slc1a6	0.3236074135343386	4.6063199156458075e-108	8.166576715564143e-106	0.29668337919013843	0.35001740560612155
Csrp1	0.32341179703468664	6.3305215325650486e-108	1.109442089735854e-105	0.2964841147865978	0.34982567517250024
Pkia	0.32337724072175456	6.6960919124945125e-108	1.1601740157932254e-105	0.29644891430282855	0.3497918051162347
Ldb3	0.3226287852221658	2.254629585589574e-107	3.862509808031937e-105	0.2956865246536499	0.3490581963109408
Itgb1	0.32143298733569897	1.5565304626336792e-106	2.6369355515306342e-104	0.29446853556823566	0.3478860515726404
Notch3	0.3205226590890863	6.73302062067399e-106	1.1281139055320477e-103	0.29354137249162493	0.3469936743770873
Itga4	0.31912609491248023	6.301510506480741e-105	1.0443383770903464e-102	0.2921190801212197	0.3456245563153802
Gm43434	0.3185386303701563	1.6082406557226318e-104	2.636650029871287e-102	0.29152082870967916	0.3450486032657574
Rasl12	0.31693885582247733	2.0394533563737094e-103	3.273215297329468e-101	0.28989178666317955	0.3434800754230967
Pdgfa	0.31676266458695435	2.695080187137035e-103	4.2804049597164963e-101	0.28971238163090446	0.3433073164925949
Hspb6	0.31606731661916043	8.081365439724104e-103	1.2702740088605506e-100	0.28900436879876207	0.34262549676405835
Stac	0.3152976329750934	2.715223077175529e-102	4.2243883936423765e-100	0.2882207008821769	0.34187075496151276
S100a11	0.3138571640727285	2.596445884485559e-101	3.9987889293688195e-99	0.2867541577596996	0.34045815771267784
Des	0.31226525800949123	3.099781514068278e-100	4.7262368744999036e-98	0.28513358403079914	0.33889691377114745
Acta2	0.3120466465778235	4.3518788236169185e-100	6.569613507295758e-98	0.2849110478723298	0.3386825016170137
Nexn	0.3099000923854644	1.1979960040601684e-98	1.790769124892685e-96	0.2827261119923255	0.3365770333461689
Timp2	0.30747474003933917	4.897507286564894e-97	7.180028230601436e-95	0.2802577321449979	0.33419778223844987
Crip2	0.3058750238461639	5.547365271779133e-96	8.055302695125376e-94	0.27862983280365494	0.33262828711225
Dmd	0.3031155641385717	3.515749003088614e-94	5.009778042064682e-92	0.2758221259572905	0.3299206094348889
Sorbs2	0.30076850213578504	1.1545772769736952e-92	1.6150311689924708e-90	0.27343439377793394	0.3276172435477735
Cav2	0.29992907552399	3.9917248822261834e-92	5.532893570845692e-90	0.2725805032560676	0.32679336735936576
Cited2	0.2989093957404168	1.7907596142990264e-91	2.459793859388942e-89	0.2715433116228398	0.32579252227343386
Tns1	0.2986466221511408	2.6337553556658094e-91	3.585434634628268e-89	0.27127603549457646	0.32553459266005097
Aif1l	0.2979871245220604	6.922151087926846e-91	9.258073476984267e-89	0.2706052561814229	0.32488723460417485
Cav1	0.2977636362598297	9.598248240292431e-91	1.2725607906064236e-88	0.2703779508527616	0.32466785443979096
Sept7	0.29731535148450106	1.847236042375476e-90	2.4280006843188693e-88	0.26992201880417527	0.32422780118102346
Tagln	0.29615621389443963	9.982393820156451e-90	1.3008680220164565e-87	0.2687431644714897	0.3230898939656609
Dstn	0.29509938900568494	4.61482875791187e-89	5.962906277278159e-87	0.2676684347275597	0.32205235765105844
Mrvi1	0.29228622896056067	2.6282786932457525e-87	3.367509683690587e-85	0.26480794642347216	0.31929022623815057
Cd151	0.29106841300616504	1.4898769142168193e-86	1.8930127759219868e-84	0.26356979204982145	0.31809435823894383
Itga7	0.29055419885461714	3.0912169771763942e-86	3.89518886371971e-84	0.26304701734961206	0.3175893856311675
Scube3	0.29037150902667996	4.0047777490800794e-86	5.004987404936391e-84	0.26286129002158826	0.3174099754438634
Aoc3	0.28967905103319236	1.0666048151698332e-85	1.3114938400721328e-83	0.26215733735491076	0.31672993085586837
Myl12a	0.2878068186814542	1.4857881317300173e-84	1.7837646964163443e-82	0.26025417293864933	0.3148911219782028
2310022B05Rik	0.2870546211941848	4.255771599716825e-84	5.06935543600644e-82	0.2594896083116436	0.3141522956178084
Gm30275	0.28690443232386775	5.248722844053129e-84	6.203664899478918e-82	0.2593369542722662	0.31400477258653
Serpinb1a	0.28586704696417825	2.2260041972362357e-83	2.6107604611739146e-81	0.25828257909878577	0.3129857649874451
Ccdc68	0.2834974728776764	5.892576249040652e-82	6.806371974933548e-80	0.2558744436951049	0.3106579347933964
Bmp3	0.28057439926569144	3.202130629097697e-80	3.58991806631269e-78	0.2529042735983156	0.30778590695988195
Lpp	0.2795854008583653	1.2232997977567818e-79	1.351568986695482e-77	0.25189945854803486	0.30681406719438054
Arhgef7	0.2787165284381128	3.952357518667533e-79	4.335366553030495e-77	0.25101673986601314	0.30596022243340243
Pde5a	0.2777452290347536	1.458599526208123e-78	1.5885190697210896e-76	0.25003001646823164	0.3050056703403039
Rem1	0.27651353109396926	7.578530855825021e-78	8.137314081603106e-76	0.24877884224910338	0.3037951307726139
Fhl2	0.2760701677370834	1.3685019036502987e-77	1.4591292674794478e-75	0.24832849084455105	0.30335936204537733
Adra1b	0.27603732279386833	1.429681377518929e-77	1.5137744418771605e-75	0.24829512869464263	0.30332707926822833
Flt1	0.2757156753958199	2.1933068030410184e-77	2.290503344244275e-75	0.2479684198187475	0.3030109337982267
Cadm4	0.27353926988452015	3.9067369467982194e-76	3.893203805740683e-74	0.24575793198300175	0.30087159884311404
Cst3	0.27030559205236376	2.6792744700717066e-74	2.6355417964634397e-72	0.24247414853349264	0.29769249192797154
Actn1	0.26947449572192794	7.864981369542805e-74	7.589707021608806e-72	0.24163027742307416	0.2968753228875669
Id4	0.26919163147298836	1.1336479599687763e-73	1.0870899651348385e-71	0.24134307487439202	0.2965971896479449
Cavin2	0.2691631732898622	1.1760927734566346e-73	1.1207429073058316e-71	0.24131418049711348	0.29656920718107527
Khdrbs3	0.2688799359655503	1.6951596189947178e-73	1.6053477460131966e-71	0.2410266045305278	0.29629070197920365
Pcdh1	0.26874519874553643	2.0168204700441197e-73	1.886531393052926e-71	0.24088980511636665	0.2961582142141076
Siglecg	0.2661135729793004	5.879803354097765e-72	5.400563960236663e-70	0.23821812341937998	0.29357031224413865
Ramp1	0.2656471227142872	1.0645769813687943e-71	9.719524092772459e-70	0.23774461736656263	0.29311156993948917
Itga6	0.26561745421346145	1.1054955973290867e-71	1.003303057885511e-69	0.2377145005319529	0.2930823912745956
2900026A02Rik	0.2651501425741529	2.0011092929527655e-71	1.8053794905118825e-69	0.23724013421810752	0.2926227883423973
Rarres1	0.26353414376410944	1.5427287467159442e-70	1.3675572791382558e-68	0.23559984240163695	0.29103334897359967
Fstl3	0.262797015671984	3.897185883255139e-70	3.376158702385858e-68	0.23485168605288745	0.2903082853926138
Tgfb2	0.25904861749246744	4.136228548888146e-68	3.5429818362302004e-66	0.2310477198751833	0.2866207481198373
Sema3f	0.2589787527853145	4.508538883189639e-68	3.840318008491197e-66	0.23097682758667615	0.28655201001546365
Tpm4	0.25784516251249967	1.8184758000099022e-67	1.5318398078867945e-65	0.22982660583383152	0.2854366597720189
Filip1l	0.2571992071735104	4.012665561373208e-67	3.3432301537845523e-65	0.22917120836201735	0.2848010647452078
Flna	0.25557429759487216	2.90789388044456e-66	2.4096009779966418e-64	0.22752265932924262	0.2832021093548389
Tm6sf1	0.2550248992894282	5.661719049986942e-66	4.666174613791941e-64	0.22696530465819642	0.2826614516759959
Tmem196	0.25383203426600287	2.3917177240798966e-65	1.9605655988734507e-63	0.22575522788175362	0.281487504025963
Trpv2	0.2535618100569545	3.311208736249549e-65	2.6997860749517043e-63	0.22548111666550777	0.28122155373912533
Sh3bgr	0.2530122358125942	6.408630972908272e-65	5.197467895953852e-63	0.22492365085245702	0.2806806585674866
Cdc42ep3	0.25065352275392555	1.069788977775775e-63	8.407769352653218e-62	0.22253127683874113	0.2783589955548674
Cnn2	0.24922290061703226	5.811181896783708e-63	4.474903554558646e-61	0.22108040342677435	0.2769506875027431
Slc6a17	0.24771966876181944	3.39811380953379e-62	2.5649030323743413e-60	0.21955602666703558	0.2754707739027967
Vcl	0.24546185434377152	4.710327952915712e-61	3.4863286552478573e-59	0.2172667115230211	0.27324773570262106
Pde3a	0.24443599842051136	1.541080381103187e-60	1.124251319171306e-58	0.2162266454683216	0.27223758256163255
Pappa2	0.24237113299221677	1.6458454198222401e-59	1.1892988206649143e-57	0.21413337168434002	0.27020413821459566
Lhfp	0.2421420964139775	2.1372489603064154e-59	1.5371054197071659e-57	0.2139012000062357	0.26997857158919736
Bmp4	0.2416855414215732	3.594716220667034e-59	2.573175503122548e-57	0.21343840511371728	0.2695289243862756
Dtx4	0.24015523923179677	2.036804026690205e-58	1.4511752801376427e-56	0.2118872801929705	0.2680216874925239
Slc11a1	0.24010215498716855	2.1626214647263437e-58	1.533650673148026e-56	0.21183347618990978	0.26796940090564825
Tspan12	0.23976969917256363	3.146718493556503e-58	2.210968519412719e-56	0.2114965165718998	0.2676419369256414
Esam	0.23929166573984353	5.3901441954112065e-58	3.769886630616269e-56	0.21101201896469282	0.26717106989441286
Stbd1	0.23884784256448668	8.874286747804525e-58	6.178367581907562e-56	0.2105622066596561	0.2667338883418969
Myo1c	0.23874488992638074	9.96083851068729e-58	6.903313853293142e-56	0.2104578664483225	0.26663247470589463
Kcne4	0.23864400484393603	1.1153900403019118e-57	7.695181875331787e-56	0.21035562228388704	0.2665330971193446
Rap2a	0.23850691225543552	1.3006254718850762e-57	8.93271917559989e-56	0.2102166838327126	0.2663980521143578
Naalad2	0.23734611056963256	4.7573580769567864e-57	3.2381892231857198e-55	0.2090402985057675	0.26525454400543946
Adm	0.23705692471515769	6.564245991034989e-57	4.448224827791576e-55	0.20874724310781873	0.26496965421381397
Pakap	0.23639575560428674	1.3681013539145886e-56	9.229841302272448e-55	0.20807724611220055	0.2643182889358851
Actn4	0.2362019449379454	1.6959545091344571e-56	1.1391285639107078e-54	0.2078808527356793	0.2641273472710862
Rasl11a	0.2355065951043026	3.6594511196816286e-56	2.4471776851660436e-54	0.2071762555004387	0.263442272765328
Pdlim2	0.23404224247091052	1.832748399956764e-55	1.209693283729038e-53	0.20569252467394755	0.2619994670147278
Ehd2	0.23380337895616277	2.38100545532831e-55	1.551418383649177e-53	0.20545051257411748	0.2617641063465208
Tubb4a	0.23366718208050216	2.7638020005745207e-55	1.7931782596919028e-53	0.2053125219683721	0.26162990525975904
Zdhhc14	0.23337724154402856	3.794876562130202e-55	2.441370588303763e-53	0.20501876663279736	0.2613442098255696
Adamts12	0.23247899513390843	1.0104773518323894e-54	6.4194784097451835e-53	0.20410873426550055	0.26045908379123706
Loxl2	0.23217829718519392	1.4011706129232205e-54	8.864584371469022e-53	0.20380410179109165	0.26016276752578904
Adgrf5	0.2300738748075607	1.361918683417451e-53	8.580650481845404e-52	0.20167229756737456	0.2580888626421282
Sytl2	0.2298806851764078	1.6761232606671753e-53	1.0516811257363136e-51	0.2014766077196618	0.25789846163010705
Cdk15	0.22899725757912015	4.319872236156712e-53	2.688371101415567e-51	0.20058177589315734	0.2570277582459996
Ror1	0.22859611571936242	6.630942189613931e-53	4.093197391297312e-51	0.200175471316784	0.25663237910181247
Actb	0.22616268823904662	8.761586965894353e-52	5.30110779638854e-50	0.19771093499160222	0.25423370857225747
Gbp2	0.22443237864370694	5.387736433748133e-51	3.2469097788678966e-49	0.1959587239663871	0.252527903098792
Gadd45g	0.22383857390938608	1.0012264332015793e-50	5.9631638386814375e-49	0.19535744503919192	0.2519424673948726
Meox2	0.2237689551185621	1.0765452873410088e-50	6.3868038895285455e-49	0.19528695136211446	0.251873828457774
Pfn1	0.22362765991349376	1.2471802414115816e-50	7.37044850418697e-49	0.19514388143153538	0.25173452105099653
Rbpms	0.2229248032276394	2.588802879333744e-50	1.512317145639908e-48	0.1944322145911526	0.2510415351306856
Rsu1	0.22151652210929135	1.1096960437404693e-49	6.457838007217913e-48	0.19300637123164807	0.249652944871429
Gucy1a2	0.21945688548437023	9.152455775650412e-49	5.28588989436901e-47	0.19092126631442566	0.24762189808766594
Pdlim5	0.21914757931978862	1.2540529147380653e-48	7.161252730715835e-47	0.19060815768438719	0.2473168640249789
Nes	0.2189315465821436	1.5621363880863047e-48	8.854235505260925e-47	0.190389472585367	0.2471038117953029
Prkab2	0.218582265249759	2.227115120014717e-48	1.2576601568468292e-46	0.19003590891207223	0.24675934358049798
B130024G19Rik	0.21848844105210635	2.4494553052961853e-48	1.3781123630941305e-46	0.18994093565059794	0.2466668110726188
Amotl2	0.21794846801778367	4.2317939859823616e-48	2.363449190632713e-46	0.18939435995817044	0.24613426192862203
Sparc	0.21700064132041105	1.1008779091964806e-47	6.081552710695196e-46	0.18843498625805605	0.2451994253947651
Tmem37	0.21662630875241964	1.6038501259073008e-47	8.8281237796782e-46	0.18805610835962558	0.24483020868761274
Carmn	0.2152573323466932	6.311510133802007e-47	3.449161111472373e-45	0.1866705815751335	0.24347987189997825
Cd9	0.21486321301121478	9.346264252088283e-47	5.0712630267469766e-45	0.1862717185748566	0.24309109850430716
Ntm	0.21373556710829744	2.8612262581002257e-46	1.5415235603270014e-44	0.18513055225400762	0.2419786981945191
Limch1	0.21366946126889905	3.054563716185883e-46	1.6341379993223212e-44	0.18506365620265297	0.24191348379165017
Tspan17	0.21324899336566583	4.627423274667777e-46	2.4669343590510346e-44	0.18463816834143237	0.24149867992028315
Agtr1a	0.21308513953298586	5.439120484079072e-46	2.889556446716154e-44	0.18447236116513133	0.24133703053160024
Plcb4	0.21298186364906363	6.021956698669684e-46	3.188082423076968e-44	0.18436785493964578	0.24123514328725698
Dnajb4	0.21166388721357807	2.196946183445853e-45	1.143236807474366e-43	0.18303423405981908	0.23993483356653086
Fads3	0.21108185016743522	3.879756344706018e-45	2.0052422029739883e-43	0.18244532174441028	0.23936056609921896
Lbh	0.20936925829459574	2.0471272051531721e-44	1.047400956274175e-42	0.1807126191754185	0.23767072075200282
Serping1	0.20929561850583397	2.1981533655370524e-44	1.1209111827539612e-42	0.18063811863475937	0.23759805520009653
Foxs1	0.20911117952700664	2.626820261532671e-44	1.3350376175862878e-42	0.18045152525104968	0.23741605491472892
Fabp5	0.20872904799687406	3.7974648078204254e-44	1.9235862433501005e-42	0.18006493666249448	0.23703896968952576
Tgfb3	0.20857900658094	4.387859007710146e-44	2.2152876255151192e-42	0.1799131476330038	0.23689090733956
Hspa1a	0.20766007516812787	1.060541394282542e-43	5.301663815942924e-42	0.17898354271049904	0.23598406805932295
Cox7a1	0.20741429633154315	1.3419014831929516e-43	6.664485965551445e-42	0.17873491779877987	0.2357415150414616
Hopx	0.20675934325377493	2.5083603537750715e-43	1.2337087198067262e-41	0.17807239836506739	0.23509514091320513
Trac	0.2061887027358276	4.318280176430977e-43	2.1035405063911537e-41	0.17749518671400616	0.23453195453921438
Prkar1a	0.20581807235626937	6.139801314575949e-43	2.9813232688961625e-41	0.17712029896568193	0.23416615542565689
1810037I17Rik	0.20544963495716023	8.70546011893988e-43	4.213719061380201e-41	0.1767476376419258	0.2338025127508018
Sh3bgrl	0.20477155523248947	1.652276162448137e-42	7.947083485440613e-41	0.1760618056284652	0.2331332366011643
Serpinb9	0.20464457668028974	1.8624423362866193e-42	8.929766761434618e-41	0.17593337846562987	0.23300790363697074
Olfr78	0.20438139494950042	2.3864225764047165e-42	1.1370557819539334e-40	0.17566719738827186	0.2327481296290614
Casq2	0.20438139494949797	2.3864225764101707e-42	1.1370557819539334e-40	0.17566719738826936	0.232748129629059
Sox5	0.20276908992412124	1.0813893834300535e-41	5.1046266034544965e-40	0.17403660939424456	0.2311566126485774
Kcnq4	0.2025971119636475	1.2695254538587673e-41	5.974214381168094e-40	0.17386269056357356	0.23098684309619677
Rtn4rl1	0.20171675233935374	2.8787808292417494e-41	1.3381942470563706e-39	0.17297242364714197	0.23011776129448383
Gm47416	0.2004824554089909	9.012705454423198e-41	4.1390578332406774e-39	0.17172431541023833	0.22889920000375644
Uchl1	0.20033962207670952	1.0280055102896473e-40	4.692814375864148e-39	0.17157988978759847	0.22875818185653132
Bok	0.19991883222919415	1.5138102317966886e-40	6.889870031105704e-39	0.17115441620610145	0.2283427326478002
Sh2d3c	0.19960381068898767	2.021371190568944e-40	9.145355057152727e-39	0.1708358952416879	0.2280317025657365
Tln1	0.19864579637540647	4.855064686377856e-40	2.1772109198000935e-38	0.16986727574918073	0.22708579105234153
Hmcn1	0.1983525489701448	6.342768155250976e-40	2.836017186601514e-38	0.16957079322232688	0.2267962375774004
Dynll1	0.19803745799919384	8.44889261064015e-40	3.7666744337552733e-38	0.1692522319565494	0.2264851100881838
Daam1	0.19701920095250622	2.1267711064308778e-39	9.426418331323137e-38	0.16822280132874298	0.22547962184785766
Gucy1b1	0.19693546115157518	2.2939873237369516e-39	1.0108793273126386e-37	0.16813814542570693	0.22539692943460166
Adamts5	0.1957486360040052	6.680489054120859e-39	2.91855061914558e-37	0.16693838224071433	0.22422490458135952
Sdc2	0.19522985146008057	1.0635602131338943e-38	4.619972242066236e-37	0.16641396902380856	0.22371256366162812
Pamr1	0.19486050271542538	1.479741765902666e-38	6.409551904749417e-37	0.16604062287802956	0.22334779286342502
Ptprz1	0.19381409812390527	3.7575910772043433e-38	1.6230025822701027e-36	0.16498293807986372	0.22231431475917238
Smarcd3	0.19371458562388294	4.1046351360299845e-38	1.767891862120033e-36	0.1648823562912449	0.22221602822585707
Pls3	0.1931636540723559	6.687841668557275e-38	2.8643124134969883e-36	0.16432551568194645	0.22167187351879916
Lrrc32	0.191910847168471	2.018106459793614e-37	8.547241442353676e-36	0.1630593401192363	0.22043441092124583
Prss35	0.19180619561562817	2.2123697551481588e-37	9.344044780261489e-36	0.16295357613408792	0.2203310369790653
Crlf1	0.1916303992410519	2.58138205223403e-37	1.0872467444865264e-35	0.16277591255957147	0.2201573853255731
Cltb	0.1915470923689329	2.777003905502564e-37	1.166418141796077e-35	0.16269172150701705	0.22007509416837803
Thbd	0.19117591679800788	3.843631930608138e-37	1.6099960452192934e-35	0.16231661155770122	0.21970843920236235
Tbx18	0.19101945943189727	4.4071340454649875e-37	1.8360383616880176e-35	0.16215849827732257	0.2195538849397997
Kif5b	0.19101940100915296	4.407359089511474e-37	1.8360383616880176e-35	0.16215843923652012	0.21955382722742575
Cavin1	0.19081496307175816	5.269065975849776e-37	2.1890313060975895e-35	0.16195183980196434	0.21935187385664806
Epha3	0.19052656334946058	6.776208414434985e-37	2.80752308953506e-35	0.16166039516731348	0.2190669749436168
Rasgrp3	0.19026932326895546	8.477818592323762e-37	3.503016262253669e-35	0.1614004434053064	0.21881285332717376
Pdlim7	0.18997446094121348	1.0955588164224275e-36	4.490318622041063e-35	0.1611024777308848	0.2185215607867403
Ccn5	0.1892966938791207	1.971857185217515e-36	8.060296649600924e-35	0.16041759730569702	0.2178519799082323
Cemip	0.18929108950906104	1.9814443074861848e-36	8.07782923963686e-35	0.16041193423205577	0.21784644311663123
Prdm6	0.1888667816126367	2.859315390393081e-36	1.1625595135286216e-34	0.15998318739751252	0.21742724626040902
Elobl	0.18867036633355339	3.387369821458645e-36	1.3735964805260629e-34	0.15978472099089475	0.21723319335241897
Dhrs3	0.18853459708597656	3.807933372537753e-36	1.5400413827873505e-34	0.15964753529573833	0.21709905574033034
4930523C07Rik	0.1878964411902763	6.592621650898359e-36	2.6591984738425205e-34	0.15900273662133285	0.2164685545653485
Serf2	0.18740948517089373	1.0008291234518137e-35	4.026290671575147e-34	0.1585107282936561	0.21598742358194062
Esyt1	0.18612423818356322	2.995229496806439e-35	1.1986421033545348e-33	0.1572122154247917	0.21471748424126677
Rbpms2	0.18591147880133035	3.588362785563875e-35	1.432245219672576e-33	0.15699726965652822	0.21450724955430406
Cd59a	0.18580458289972843	3.929010410240595e-35	1.5641154497372938e-33	0.15688927629103835	0.21440162112582795
Scg2	0.18527782099840326	6.137842381512521e-35	2.4370750726802448e-33	0.1563571164034568	0.2138810953123023
Fermt2	0.18490566497983216	8.4048254210569e-35	3.328529173892326e-33	0.15598115684210967	0.21351333528295968
Itga8	0.183675996447379	2.36310060158478e-34	9.289143152885798e-33	0.1547389803300795	0.21229813421065283
Lamb2	0.18367560948743425	2.363866690706165e-34	9.289143152885798e-33	0.15473858944844326	0.2122977517894874
Zc2hc1a	0.1833124251888888	3.203338863451165e-34	1.2459517257918346e-32	0.15437172840991129	0.21193882353247087
Ptprf	0.18150271849171218	1.4422639907101872e-33	5.553080572312682e-32	0.1525438198752778	0.21015020909092372
Kit	0.18090288679582453	2.366401430674129e-33	9.0882928497452e-32	0.15193799885113132	0.2095573261576478
Prss23	0.1806041695083674	3.026179758376337e-33	1.1593005722604023e-31	0.15163630698493433	0.20926206150737622
Hspa1b	0.18046224611986914	3.400735366651932e-33	1.2995241136677194e-31	0.15149297223743366	0.20912177666802026
Selenom	0.17976700534554962	6.0146565585360754e-33	2.2926367136999887e-31	0.15079083523364417	0.2084345456186008
Actg1	0.17868148496736583	1.4581706133060086e-32	5.5168057918304495e-31	0.14969460582139535	0.20736147468720328
Raly	0.1786625036183543	1.4808502145123342e-32	5.588743371452861e-31	0.14967543784875212	0.20734271041454527
Eng	0.17847815580634704	1.7201614154742725e-32	6.459926379737989e-31	0.14948927867207396	0.20716046976117083
Cd81	0.17785573140425256	2.8490232907312135e-32	1.0646827969063434e-30	0.1488607536358099	0.20654514517610414
Myadm	0.17730889481940207	4.431330290173633e-32	1.6479144618116436e-30	0.14830857661582972	0.20600452747237824
Sept11	0.17713891558356193	5.082018225520602e-32	1.8852927465818154e-30	0.14813694103755767	0.20583647775098354
Cfl1	0.17705618334435508	5.432189641801414e-32	2.010305715255975e-30	0.14805340325598965	0.2057546840320318
Klk8	0.17635891199169076	9.512532684023664e-32	3.4948815863447904e-30	0.14734935919553518	0.2050653066428642
Ace2	0.17625540143229454	1.033545821942834e-31	3.7880945065294204e-30	0.14724484572744778	0.2049629655214062
Pmp22	0.1762458899168587	1.041453058536761e-31	3.807922010434052e-30	0.14723524208790767	0.20495356143334256
Gm30873	0.17604482632332796	1.2233878183391862e-31	4.4411890633851364e-30	0.1470322323660738	0.20475476750303287
Msrb3	0.1752330863249647	2.338818390151338e-31	8.410368866659776e-30	0.14621266025261415	0.20395216657349793
Fbxw18	0.1747127834537553	3.537162638412402e-31	1.2659887030017346e-29	0.14568735816252507	0.20343770128856806
Dlc1	0.17458208665889186	3.923686865025398e-31	1.4010410686426757e-29	0.14555540816726442	0.20330846836581068
Plau	0.17402965720975347	6.076711621080956e-31	2.159711470550614e-29	0.14499769309499003	0.20276221535746272
6030407O03Rik	0.1728829790750782	1.4994971066363898e-30	5.304601481411841e-29	0.14384010247577073	0.20162830057920522
Fbxl22	0.17252581727736568	1.9841059584593116e-30	6.986527378436287e-29	0.1434795579425863	0.20127509851222491
Lasp1	0.1723774809935277	2.2284189766872813e-30	7.828733672246769e-29	0.14332981900857492	0.20112840458480905
Aopep	0.17139338059976508	4.801801612470631e-30	1.6791988345261402e-28	0.14233644675654883	0.20015516734111094
M6pr	0.17135600428513664	4.943414031377989e-30	1.7247650740599588e-28	0.14229871944873929	0.20011820249208362
Bmp5	0.17132241844645124	5.074194763626456e-30	1.766352684041383e-28	0.14226481828446028	0.2000849863208429
Tmem123	0.17009693590636668	1.3107759493835706e-29	4.542136568238932e-28	0.14102787674365183	0.19887294701346958
Cpne2	0.16952129166845095	2.0419525878067313e-29	7.027912213609307e-28	0.14044688121170337	0.19830358705924522
Usp53	0.1692187741146113	2.5759698367227627e-29	8.826025191126284e-28	0.1401415594256753	0.1980043642900413
Cfl2	0.168973405572938	3.109101920017347e-29	1.062880649652567e-27	0.13989392046469212	0.19776166417017285
Col18a1	0.16891419562366045	3.2533421234205387e-29	1.1097026254092384e-27	0.1398341631847449	0.19770309760986646
Sort1	0.16867069892810152	3.919638415514371e-29	1.331018416956517e-27	0.13958841785758913	0.1974622446450095
Pard3bos3	0.16838699317157382	4.86819225028729e-29	1.6494517164473403e-27	0.13930209666728963	0.1971816147989612
Gcnt2	0.16795123424224115	6.785887123625269e-29	2.2839828029561695e-27	0.13886233002354872	0.1967505711356415
Hacd1	0.1679056606793654	7.025364205959111e-29	2.359377269785431e-27	0.13881633797913537	0.19670549007273352
Mfge8	0.16717137790999434	1.2267434314685972e-28	4.0928133697159084e-27	0.13807532991905455	0.19597912569212061
Cavin3	0.16702167717117586	1.373947980111962e-28	4.5739268237482714e-27	0.13792426206954952	0.19583103542275213
Cd180	0.166857434788986	1.5556569959162466e-28	5.156326568858761e-27	0.13775852133564184	0.19566855843624667
Tmem51	0.16685743478898515	1.5556569959172493e-28	5.156326568858761e-27	0.13775852133564098	0.1956685584362458
Afap1l2	0.1667816181934451	1.6473882610373607e-28	5.448531196537232e-27	0.13768201362960636	0.19559355623860747
Slc25a4	0.16669019344593425	1.7651619392456337e-28	5.8254164691944104e-27	0.1375897559564366	0.19550311309855986
Tbc1d8	0.16661474301610865	1.8686166506542558e-28	6.15352010205733e-27	0.13751361851536223	0.1954284723943116
Shroom3	0.16636786013465182	2.2509989955070903e-28	7.396763294072544e-27	0.13726449005408786	0.1951842366992031
Nab1	0.16617154929592245	2.6096193522315247e-28	8.556745433005173e-27	0.13706639625299577	0.19499002824037007
Slco3a1	0.16546156391560313	4.447354817640368e-28	1.4551248691966244e-26	0.13634998197620657	0.19428762754238416
Sipa1l1	0.1651760052662052	5.507136140671985e-28	1.7941731781373024e-26	0.13606184618769565	0.19400511114365826
Tnks	0.1643423931074771	1.0254871792135516e-27	3.3126277587858095e-26	0.13522073893543743	0.19318035266596625
Rock2	0.16412290839004504	1.2072031616835463e-27	3.8913798321752703e-26	0.13499928778824546	0.19296319228790487
Fkbp1a	0.16333981452560983	2.156498645904976e-27	6.92213365349751e-26	0.13420920165803746	0.1921883683501885
Tgfb1i1	0.1633001184008767	2.2206899764672767e-27	7.113205897310203e-26	0.13416915207181876	0.19214909048177806
Dysf	0.16322307226952787	2.3507324281903232e-27	7.513965897823451e-26	0.13409142017935427	0.19207285587952916
Spint2	0.16309903540953166	2.5761225428985825e-27	8.200029313481145e-26	0.13396628006305078	0.19195012477184464
Rras	0.16242937196455356	4.2178745705079516e-27	1.3342309870650362e-25	0.13329067628885316	0.19128749537364034
Nav2	0.16238315407730983	4.363527126278806e-27	1.377447165514968e-25	0.1332440494193508	0.19124176198192794
Kcna4	0.16236314282446598	4.4281275130053285e-27	1.3920754678513863e-25	0.13322386112687074	0.1912219604653272
Calm1	0.16212883844523915	5.2588160617545806e-27	1.6498182817607424e-25	0.13298748565494417	0.19099011006273978
Anxa1	0.16198378094234916	5.8486782096946626e-27	1.8311046542754521e-25	0.13284114760302285	0.19084657019923076
Igfbp5	0.1618525218972707	6.438697905514939e-27	2.0116972738808662e-25	0.13270873091496338	0.19071668336573194
Cystm1	0.1603447506180569	1.9306820877541418e-26	5.9953380431746235e-25	0.13118773641187506	0.18922460217873885
Tubb3	0.16030213872966476	1.9912267213671525e-26	6.170779231846539e-25	0.13114475280966953	0.18918243177808308
Nkd1	0.15995996187948003	2.5507481072178782e-26	7.856819472878987e-25	0.13079959504263736	0.18884379624706657
Gm48529	0.15986479143682086	2.73235315108647e-26	8.399231551333752e-25	0.13070359676709434	0.1887496095387166
Adap2	0.15968474921486364	3.111658524313795e-26	9.545967307889825e-25	0.13052198995723302	0.18857142687909711
Trappc6b	0.15926731104794767	4.203671657134166e-26	1.2818676351264928e-24	0.13010093173257392	0.18815829289668043
Gm11266	0.15912428328683212	4.659147302526282e-26	1.4179245293736172e-24	0.12995666604276251	0.18801673753605752
C1qtnf2	0.1590388626326199	4.9541505358392634e-26	1.5046998649390686e-24	0.12987050664782132	0.1879321956729834
Ifngr2	0.1586004255871393	6.785529315691551e-26	2.0486923856702786e-24	0.12942828481371874	0.18749826244443588
Anxa3	0.15845779213314373	7.515226089267949e-26	2.264518817847202e-24	0.12928442258424472	0.18735709175198448
Nid1	0.15827111952481077	8.588809420166032e-26	2.5829107934767555e-24	0.1290961436621234	0.1871723317402643
Rab38	0.15804615196317393	1.0086139938508194e-25	3.0272318039849295e-24	0.1288692430544603	0.1869496664178089
Rassf3	0.15799376791004577	1.0470350073088167e-25	3.1363738224828148e-24	0.12881640932700295	0.18689781801843683
Pawr	0.15759716492031306	1.3890029831973446e-25	4.144447844385502e-24	0.128416407198686	0.186505265272492
Eya2	0.1572836023351769	1.7358661941698102e-25	5.169287473145918e-24	0.128100163904338	0.18619489836056746
Cd200	0.15702752025647462	2.0817661829576876e-25	6.1872688092701494e-24	0.12784189693118936	0.1859414218620759
Lefty1	0.15691599640755677	2.2529813016798743e-25	6.67013706926467e-24	0.12772942279708568	0.1858310315414105
Ccn2	0.15691051386807067	2.2617488810037866e-25	6.683117284624948e-24	0.12772389356070832	0.18582560470762474
Ptms	0.15670704396841684	2.612171194857431e-25	7.68875949961221e-24	0.1275186919129276	0.18562420092959475
Hras	0.1561519419905255	3.8657693018093134e-25	1.1334881643208962e-23	0.12695887812619183	0.18507472334141614
St5	0.15603246160501333	4.2052749051130395e-25	1.2306684544771309e-23	0.12683838600115424	0.1849564511867165
Wdr1	0.1559824918362714	4.355874699378902e-25	1.2722992632457878e-23	0.12678799335244467	0.1849069864826768
Mical1	0.15588416456133788	4.667983730960239e-25	1.3581628005931743e-23	0.12668883440170708	0.18480965261344057
Fblim1	0.1552002149617438	7.544502397205498e-25	2.1786179554960648e-23	0.1259991159361825	0.18413259729135228
Pdcl3	0.15422825794225065	1.4868904889410558e-24	4.2613946024218563e-23	0.12501900937607396	0.18317039045624633
Olfr1033	0.15364252937866765	2.2330941246780217e-24	6.387989890987954e-23	0.12442839719844562	0.18259051084849082
Map1lc3a	0.15362487867117341	2.260574048595364e-24	6.454489235755339e-23	0.12441059964641095	0.1825730360844571
Tnnt2	0.15354048595784708	2.3966609839119252e-24	6.830259817141145e-23	0.12432550509020425	0.18248948435069914
Arhgap1	0.1535159521332841	2.437723152445167e-24	6.934321810696169e-23	0.12430076731336415	0.18246519492905336
Smtn	0.15326970863847755	2.8904542412040348e-24	8.191590300304446e-23	0.12405247878192599	0.18222140252423571
Mfap3l	0.15300521053411217	3.469716310967176e-24	9.796808258021579e-23	0.12378578811300008	0.18195953324958475
Gm29683	0.15299265910712204	3.4998933759724676e-24	9.863747560712054e-23	0.12377313274550357	0.18194710646834958
Tm4sf1	0.15279183091278567	4.019630301639132e-24	1.1307620518282628e-22	0.12357064275141301	0.18174827140144376
Dynlt3	0.15274946410312906	4.138670932864493e-24	1.1621052617566283e-22	0.12352792567852901	0.18170632476043075
Ehbp1l1	0.15248941083894835	4.949713004408774e-24	1.3847389757471668e-22	0.12326572482329366	0.18144884824015178
Rarres2	0.15243603803900677	5.134685211428766e-24	1.4338561431987982e-22	0.12321191176079445	0.1813960037947921
Bdnf	0.15241491088008188	5.2097810619615306e-24	1.4521669442728967e-22	0.12319061037524369	0.18137508573423122
Adcy5	0.15174547393554494	8.24419482139714e-24	2.293781723391281e-22	0.12251566681626949	0.1807122607271479
Mical2	0.15145319737991544	1.006672261820604e-23	2.795761744258424e-22	0.12222099454845395	0.18042286269538932
Prdx5	0.15103205132422365	1.341424306522115e-23	3.711923121877076e-22	0.1217964055347285	0.18000585553088774
Atp2b4	0.1502890306822146	2.2215229622230435e-23	6.125056167272106e-22	0.12104733663203884	0.1792701116665541
Sacs	0.1502206737739936	2.326750055264477e-23	6.403602543793769e-22	0.12097842496472272	0.17920242258374786
Sdc1	0.14937974717593797	4.10418941266359e-23	1.1254779851597438e-21	0.12013069678209731	0.17836968912178536
Mllt3	0.1492611453174074	4.445022479696905e-23	1.2167550762646089e-21	0.12001113907981562	0.17825223945796323
Zdhhc2	0.14923868519520814	4.5126525691304676e-23	1.2319588427417604e-21	0.1199884980410977	0.1782299974385872
Timp3	0.1492373435308353	4.516724556257913e-23	1.2319588427417604e-21	0.11998714557056735	0.17822866880173588
Timm17a	0.14912684069265789	4.8648909794554126e-23	1.3221923843806895e-21	0.11987575308291318	0.17811923857995288
Tmem38b	0.14899525894221388	5.314249337880628e-23	1.4417501717912085e-21	0.11974311293898496	0.17798893311693195
Ggt5	0.1488675265824524	5.789679951087875e-23	1.5679440535388424e-21	0.11961435414764936	0.1778624387344968
Ilk	0.14823180593627203	8.858639424274931e-23	2.3905783239277853e-21	0.11897353961410229	0.1772328652172088
Psmd8	0.14815176260924878	9.344709912015772e-23	2.5172931453799377e-21	0.11889285664545746	0.17715359419023705
Isg15	0.1478290513668686	1.1586825033370887e-22	3.1048211121934252e-21	0.11856757047472632	0.17683399281847498
Smdt1	0.14770610589770078	1.2574521263517263e-22	3.3635741351727664e-21	0.11844364566998475	0.17671223052852258
Bmp2	0.1476436320632476	1.310788060805878e-22	3.500102550456606e-21	0.11838067454266636	0.17665035757767977
Myh1	0.1475481872308274	1.39662384109996e-22	3.7227838645543866e-21	0.11828447042211723	0.17655583030669902
Ryr2	0.14687314632934945	2.1846369251901853e-22	5.813116788547078e-21	0.11760407507960301	0.17588726365396426
Pde2a	0.1466909417726164	2.464140022081711e-22	6.534042246379105e-21	0.11742042998132696	0.17570680201528519
Inhba	0.14618357395457504	3.4427586739880916e-22	9.081616176867895e-21	0.11690906137190149	0.17520427726066404
Popdc2	0.14526257483766147	6.298275898329904e-22	1.6471665972870678e-20	0.11598083948241347	0.1742920308718383
Lrrfip1	0.14465967906035687	9.332653916969627e-22	2.436557778630752e-20	0.11537324329920663	0.17369483773577327
Atp6v0e2	0.144506335101899	1.0311594152972494e-21	2.687536342741395e-20	0.11521870730845438	0.17354294081317817
Calm2	0.14435577418502948	1.1371399881358324e-21	2.9586985322708255e-20	0.11506697737280523	0.17339379932575627
4930426L09Rik	0.14431787386123843	1.1654727762105062e-21	3.0272510083273576e-20	0.11502878299014802	0.1733562561015686
Esyt2	0.144127119568265	1.3190227338311217e-21	3.420261840599169e-20	0.11483654999845426	0.17316729782807427
Arid5b	0.1440215289939689	1.4124517188287903e-21	3.6501103994885705e-20	0.11473014184506794	0.17306270050732644
Tle5	0.14381776860764914	1.6116241028002163e-21	4.157772029677648e-20	0.11452480565895005	0.17286085497182457
Ppp1r12a	0.14375627016189393	1.6770207100661784e-21	4.319178169996456e-20	0.11446283210099667	0.17279993398227156
Ccdc3	0.14349982813577253	1.979199458266203e-21	5.0888455548372343e-20	0.11420441136478127	0.172545897492239
Qpct	0.143357294201828	2.169818960820588e-21	5.560985471045652e-20	0.11406077935120632	0.17240469891697333
Prag1	0.14335707698751185	2.1701228800893045e-21	5.560985471045652e-20	0.11406056046440845	0.1724044837367635
Pex5l	0.1430568376638202	2.6331060880796825e-21	6.724785347562968e-20	0.11375801211161819	0.17210705335789847
Ryk	0.14298047912036277	2.7656587806246023e-21	7.051504921100889e-20	0.11368106718971697	0.1720314083561363
Vasp	0.14297484085617912	2.7757039333776922e-21	7.063411537452886e-20	0.11367538564167266	0.17202582276581496
Pbxip1	0.1429726628284704	2.77959396764723e-21	7.063411537452886e-20	0.11367319089418074	0.17202366508520384
Rhoa	0.142589057954869	3.555940938840568e-21	9.021203243677559e-20	0.11328664571112165	0.17164363949380013
Eno3	0.14247017267484025	3.83748707710212e-21	9.719296588800004e-20	0.11316685098271403	0.1715258617353394
5830408C22Rik	0.14230502422054236	4.2654964474111066e-21	1.0767553697628666e-19	0.11300044058985532	0.1713622504067886
Atp6v0e	0.14216213832302071	4.673662020848411e-21	1.1758964493708866e-19	0.11285646419377453	0.1712206931321813
Neurl1b	0.1421036423396441	4.851691208247528e-21	1.21867769113921e-19	0.11279752212679021	0.17116274072692608
Antxr1	0.14206216095869806	4.981984019163137e-21	1.24934720954244e-19	0.11275572453861687	0.1711216446928331
Slc22a22	0.14183947115981227	5.742872606130444e-21	1.433086393218836e-19	0.11253133897701717	0.1709010218721752
Eln	0.1417047102403413	6.257987018516929e-21	1.5590772560674448e-19	0.11239555331704636	0.17076751037092736
Krt7	0.14166755184088173	6.4078844018782405e-21	1.5938175118342176e-19	0.11235811255254854	0.17073069629299548
Slc4a11	0.1416218243028238	6.597228734169367e-21	1.6382401711706896e-19	0.11231203764717039	0.1706853923694555
Thbs1	0.14157595097461584	6.79273230700104e-21	1.684045357477152e-19	0.11226581597078959	0.17063994388287684
Gm2a	0.14096114689543066	1.0037251246073938e-20	2.4763425525710246e-19	0.11164635549641108	0.17003082168582587
Grip1	0.13997953475841082	1.8654206029977936e-20	4.550730869425178e-19	0.1106573560610386	0.16905823533988934
Tbxa2r	0.13991296004436252	1.9451880176319442e-20	4.7301884696705345e-19	0.11059028242980763	0.16899227072062958
Syngr2	0.13989478973897057	1.9675384910427092e-20	4.776920282313406e-19	0.11057197600083324	0.1689742668837846
Grk5	0.13988402144931178	1.980903654543285e-20	4.798551176240706e-19	0.11056112704948393	0.16896359723942053
Emd	0.13986504886620144	2.0046703074332063e-20	4.84393156536198e-19	0.11054201236604114	0.1689447984422637
Rgs6	0.13936748956516776	2.7391795766852907e-20	6.577050552081989e-19	0.11004073420300046	0.16845178915511538
Rgs4	0.1389123033509543	3.6409609078110655e-20	8.714871422511039e-19	0.10958215889908776	0.16800075272147133
Prph	0.13865739668196803	4.268234457940373e-20	1.0180078224284418e-18	0.10932535977578116	0.16774816463146433
Elob	0.13865555447036307	4.2731357405011e-20	1.0180078224284418e-18	0.10932350390165119	0.16774633916233805
Fry	0.1381241207309512	5.946270182727076e-20	1.4078071657770146e-18	0.10878813739078876	0.16721972689565473
Pon2	0.13769797385954347	7.742894904863271e-20	1.8246664391723382e-18	0.10835884919692619	0.1667974342796118
Ate1	0.13633015172611543	1.7966674298303193e-19	4.1822577561256304e-18	0.10698101814688764	0.165441911187303
Adamts1	0.13608228627603203	2.0907927532115526e-19	4.8521030606113456e-18	0.10673135102712548	0.1651962626955163
Clic4	0.13598181359107334	2.223133968974828e-19	5.151386569142736e-18	0.10663014908649891	0.16509668762951507
Pea15a	0.13596330487442213	2.248400398008134e-19	5.202027445892264e-18	0.1066115060953252	0.1650783442042588
BC031181	0.1359369062364812	2.2849288578014513e-19	5.278531862863444e-18	0.10658491597984185	0.16505218128350516
Brinp1	0.13551210091670302	2.960116541834016e-19	6.807375100051771e-18	0.10615703518821032	0.16463116347575324
Xkr4	0.13544958598133303	3.0748545769411867e-19	7.060588514250342e-18	0.10609406857979022	0.16456920502021868
Nuak1	0.1351487763748111	3.691355791783292e-19	8.450766029627606e-18	0.10579108890300246	0.1642710698723331
Rab3ip	0.13503818088692182	3.947465488885018e-19	9.023539176766099e-18	0.10567969693874481	0.16416145633666832
Tmem30a	0.13502430966297335	3.9808012445167306e-19	9.086119247776437e-18	0.1056657258702979	0.16414770822140687
Slc9a3r1	0.13459284349473957	5.168673159712599e-19	1.1762202935244477e-17	0.10523115981359961	0.16372006571498435
Lrp10	0.13397650267329708	7.49437861014296e-19	1.7029327968531997e-17	0.10461041031345542	0.1631091679300692
Ankrd29	0.13392436514475617	7.733040753961068e-19	1.754548696066137e-17	0.10455790089543258	0.1630574898143173
Rcsd1	0.13375515913730848	8.560470943443571e-19	1.934620506409581e-17	0.10438748909382545	0.16288977367394267
Gm16096	0.13375432496307724	8.564759243303384e-19	1.934620506409581e-17	0.10438664897938184	0.16288894684048505
Txndc17	0.1335830710682916	9.491576199161919e-19	2.1407997382932215e-17	0.10421417646129813	0.1627191991216989
Ppia	0.13314701129582263	1.232244821069179e-18	2.7670157270753715e-17	0.10377502171210419	0.16228696670265164
Tuba1a	0.13287740089197733	1.4474229931454906e-18	3.2381305979423336e-17	0.10350350345153317	0.16201971710982166
Vamp2	0.13287624690695696	1.448419405651388e-18	3.2381305979423336e-17	0.10350234130992379	0.16201857322034385
Tsc22d2	0.13273973143162623	1.5711996107659402e-18	3.502350945226358e-17	0.10336486148278752	0.16188325148669158
Serpine1	0.1324652013061103	1.8500393882326926e-18	4.1118878356244697e-17	0.10308839546146924	0.16161111863544836
Mgll	0.13236805436714175	1.9599800678700964e-18	4.349900450482585e-17	0.10299056456163441	0.16151481894905
Arl5a	0.13231519119829388	2.022488835781605e-18	4.4821057091805423e-17	0.10293732944960779	0.1614624165852571
Ccdc107	0.13228315420787046	2.061324707566983e-18	4.561541047354687e-17	0.10290506713008082	0.16143065877935894
Selenof	0.13219060426811854	2.1776976683020613e-18	4.812080630232106e-17	0.10281186659639409	0.1613389150216854
Sri	0.13211500744943064	2.2775456204709045e-18	5.025432427687392e-17	0.10273573874108123	0.16126397633636338
Myh9	0.1319296708772292	2.5418575476728546e-18	5.600534975342198e-17	0.10254910171171114	0.16108025185140365
Ablim1	0.13187611052447804	2.6237272183902006e-18	5.772578484674658e-17	0.10249516592556603	0.16102715699889497
Prkcd	0.13173054375857068	2.859612336217345e-18	6.282494134049836e-17	0.10234857967649154	0.16088285452089784
S100a4	0.13138364103686673	3.509443050892551e-18	7.699061611073198e-17	0.10199925255046038	0.16053895972162951
Hs6st2	0.1310341768118021	4.311055986333263e-18	9.430512284594442e-17	0.1016473533466789	0.16019251847207117
Enpp5	0.13100042281586605	4.39744561345523e-18	9.605709637299698e-17	0.1016133645508573	0.1601590560783835
Rassf4	0.1309619433092913	4.498014664468086e-18	9.811334705170944e-17	0.10157461745643825	0.16012090891620076
Jag1	0.13083457671394325	4.8473591434075194e-18	1.0543179009919322e-16	0.1014463657852772	0.1599946417545849
Il17d	0.1308038333326238	4.935615696802301e-18	1.0719847938624599e-16	0.10141540891326052	0.15996416360844162
Mical3	0.1306159091347638	5.510616757003905e-18	1.1951689003419422e-16	0.10122618095405499	0.15977785949751347
Fjx1	0.13050477843339048	5.88124052539427e-18	1.2737396916290687e-16	0.10111428026201594	0.15966768587193733
Igsf8	0.13042118883136058	6.176120444134648e-18	1.3357065022939146e-16	0.10103011198321704	0.15958481567850774
Bst2	0.13028835290985033	6.6750023968581344e-18	1.4395157219928708e-16	0.10089635732647825	0.15945312215532004
Fgf18	0.13013509747662672	7.300109111177684e-18	1.5654678427303257e-16	0.10074204325023547	0.15930118344003322
Ecm1	0.13000349077877105	7.882757254131886e-18	1.6856718072054541e-16	0.10060952858105555	0.15917070635891667
Kcnma1	0.12997134660242354	8.031897811953746e-18	1.7151589067067053e-16	0.10057716279641732	0.15913883793011308
Rexo2	0.12973566110740778	9.213809016542083e-18	1.9647964486044353e-16	0.1003398543394669	0.15890517239704385
Ccdc9b	0.1294750749774909	1.0720890279785006e-17	2.279796570374923e-16	0.10007747767168841	0.15864681583804624
Gyg	0.1288400579124096	1.5487898101519176e-17	3.27977753269254e-16	0.09943811440180396	0.1580172152397472
Stim1	0.1287910551056873	1.5932636631916186e-17	3.369277541287463e-16	0.0993887772174646	0.1579686294232985
Akap6	0.12865045580167056	1.7279796074681713e-17	3.649100425909585e-16	0.09924721931657092	0.1578292257674064
Gdf15	0.1286206473201527	1.7579524968050067e-17	3.70726164851811e-16	0.09921720775567731	0.1577996706260143
Adam22	0.12857623103013785	1.8035674034586874e-17	3.798203342615277e-16	0.09917248896537315	0.15775563172984783
Flot1	0.12855192607071997	1.8290203800575984e-17	3.846492928929407e-16	0.09914801852558523	0.15773153323431385
Pcgf5	0.12850030014629393	1.8842660524017376e-17	3.9572182508222166e-16	0.09909604122393645	0.1576803457424677
Stxbp6	0.12831162511881844	2.100529884376013e-17	4.399282849873774e-16	0.09890608339811557	0.15749327170174748
Cdc42	0.12823277787944287	2.1979976797868536e-17	4.597101594473273e-16	0.09882670071261451	0.15741509289373895
D830050J10Rik	0.1281969948738656	2.2436897921183772e-17	4.686238117866972e-16	0.09879067483059951	0.15737961311968915
Lum	0.1280695862937905	2.4141160004023166e-17	5.021558889240671e-16	0.0986624020931742	0.15725328361081112
Mmp17	0.12765786863463685	3.0569187804833863e-17	6.341338863405468e-16	0.09824789861225008	0.15684504641324257
Nkd2	0.12735618455016412	3.632418511298359e-17	7.514719815707744e-16	0.09794417970862404	0.1565459062879715
Tmem38a	0.12719071046030736	3.99216625362776e-17	8.247772204480007e-16	0.09777759184465488	0.15638182528854036
Dad1	0.12695368141018176	4.569427278708605e-17	9.414872664658122e-16	0.09753897026928861	0.15614678892755154
Adgre5	0.12692477122804247	4.6452385371126106e-17	9.558158161316596e-16	0.0975098660799322	0.15611812156538926
Actr3	0.1262935688450018	6.646932670790214e-17	1.365846124414264e-15	0.09687444043471637	0.1554922084650687
Large1	0.1259044993871634	8.282237035578152e-17	1.6973019903422055e-15	0.09648277972943656	0.15510638761027373
S100a6	0.1253858174307869	1.1092556349271771e-16	2.264099152039447e-15	0.0959606574608482	0.15459202262474359
Mtpn	0.1252912003672637	1.1698232511753446e-16	2.384531431907818e-15	0.09586541456780824	0.15449819134802215
Cox17	0.12521760482459285	1.219177440293329e-16	2.4818155450136696e-15	0.09579133261166567	0.15442520664588966
Aff2	0.12511680770791692	1.2901181055818878e-16	2.6227241007742723e-15	0.09568986982770163	0.15432524562463495
Cux1	0.12508583284540273	1.3127241896933237e-16	2.665127259687631e-15	0.09565869052905909	0.15429452757337614
Fam20c	0.12502004136262115	1.3620432757985445e-16	2.7615789662367568e-15	0.09559246500974573	0.15422928137760963
Rheb	0.12456558050625732	1.7563021517837941e-16	3.546799855397021e-15	0.09513501311990627	0.15377858018492854
Tbc1d1	0.12441240543339291	1.9130231840232585e-16	3.85818313317495e-15	0.09498083272623285	0.15362666955976748
Vim	0.12421044580135455	2.1408836691301135e-16	4.312028177440798e-15	0.09477754974803887	0.15342637497726266
Capza2	0.12388031201287246	2.572230220526355e-16	5.1603676542585965e-15	0.09444525803426111	0.15309895779629926
Npdc1	0.12379961302695261	2.6900686220456807e-16	5.3896815085848216e-15	0.09436403255557425	0.15301892189111693
Trp53inp2	0.12373905514161224	2.781974688697344e-16	5.566504997187455e-15	0.09430307983853292	0.152958861341035
Nacad	0.1236838954905843	2.86837635379945e-16	5.7286793006926806e-15	0.09424756074383599	0.15290415450409006
Gm17501	0.12333915836665763	3.4714916068257653e-16	6.9189323567676394e-15	0.09390058131459836	0.15256224332306165
Ywhab	0.123186252610431	3.777478038838738e-16	7.509153540831062e-15	0.09374668328887154	0.15241058875466718
Lgals1	0.12291488705127156	4.3872836535291776e-16	8.686777418618025e-15	0.0934735601889194	0.1521414403203503
Dab2ip	0.1229126593102764	4.392670944942938e-16	8.686777418618025e-15	0.09347131803795455	0.15213923076262023
Spry1	0.12276112705599508	4.774828732471174e-16	9.43028674663057e-15	0.0933188063100461	0.15198893465896465
Fmod	0.12253365259183051	5.410764899539115e-16	1.0658647599906059e-14	0.09308986409110821	0.1517633133196053
Olfml2b	0.12239816264708105	5.828452969732953e-16	1.1437120003799013e-14	0.09295350139144744	0.15162892569863679
Fat1	0.12232417652722631	6.069780099762356e-16	1.189536467623093e-14	0.09287903915821655	0.1515555410614391
Cnksr3	0.12225327708341681	6.310262393717559e-16	1.23507792961504e-14	0.09280768377336032	0.1514852177042751
Creb3	0.1218594285593376	7.827181038422626e-16	1.5261001188341405e-14	0.09241130798980172	0.15109456397095306
Adcy1	0.12173959740379865	8.356231498284525e-16	1.62717064692649e-14	0.09229070974976844	0.15097570304086658
Vegfd	0.12150962678465264	9.472053562016297e-16	1.83507497662087e-14	0.09205926942181936	0.1507475920348897
Sema6d	0.12149468452728053	9.549427900832023e-16	1.847717350304389e-14	0.09204423178074132	0.15073277049748401
Rap1gap2	0.1214659983997252	9.699719453378807e-16	1.8744185361934938e-14	0.09201536257331233	0.15070431609113316
Vps13a	0.12144232549274545	9.825498073955554e-16	1.8963211282734222e-14	0.0919915386189946	0.15068083437300797
Atp1b1	0.12128764415840618	1.0687802060662596e-15	2.0575368436732652e-14	0.0918358711549244	0.15052740147522067
Zyx	0.12126886635039166	1.0797427237303427e-15	2.0760198371647585e-14	0.09181697373196895	0.15050877512743874
App	0.12126576139730094	1.0815660372205266e-15	2.0769064697104998e-14	0.09181384900232073	0.15050569521664048
Slc16a3	0.12115793400575553	1.1468010170443013e-15	2.199405673820687e-14	0.0917053351793508	0.1503987371302667
Htra1	0.12111838635382054	1.171685612012027e-15	2.241491910457638e-14	0.09166553594156428	0.15035950814020338
Dda1	0.12073358163016103	1.4433281055299203e-15	2.747368742199088e-14	0.09127828816098886	0.14997779923850707
Dgkb	0.120534833993542	1.6070199674411135e-15	3.047541473081425e-14	0.09107828219962519	0.14978064714749106
Cttnbp2	0.11994264285167514	2.210948530632815e-15	4.1772406749143163e-14	0.09048235582522073	0.14919319632588837
Nnat	0.119892210435485	2.271677541170743e-15	4.286666766117613e-14	0.09043160628250525	0.1491431666526048
Tmtc1	0.11985625013528707	2.315979544432019e-15	4.364862807658219e-14	0.09039541995204149	0.14910749343250737
Mprip	0.119580991138046	2.6844606957923474e-15	5.040636973983488e-14	0.09011843337724926	0.14883442937483482
Plcxd2	0.11942056134222612	2.9252366736991475e-15	5.47252559066146e-14	0.08995699879600993	0.14867527680251125
Kazn	0.1192550268331639	3.1959428312034885e-15	5.949760726173333e-14	0.08979042915317498	0.14851105856826805
Gm11627	0.11890172209762305	3.858854764540302e-15	7.175116901822682e-14	0.08943492061713539	0.14816055779627926
Mxd4	0.11871829080659242	4.254634476405184e-15	7.901389995341028e-14	0.0892503481022006	0.14797857938840128
Mapre1	0.11861836361572403	4.4867789086889164e-15	8.312262213946525e-14	0.08914980006255847	0.14787944284565124
Plekhb2	0.11858756585311474	4.5608069322154115e-15	8.439153312559269e-14	0.0891188110741819	0.14784888864385126
Dbi	0.11841275909846358	5.004325925497404e-15	9.237404041895753e-14	0.08894292001134234	0.1476754632714563
Romo1	0.11831856802932782	5.2606292257654694e-15	9.698768295676677e-14	0.08884814544676019	0.14758201578605282
Atp1b3	0.11806447268670893	6.0182313384669874e-15	1.1042114707293159e-13	0.08859247869413103	0.1473299237726344
Gls	0.11802675691561265	6.139473487877627e-15	1.1251027917027666e-13	0.08855453000716151	0.14729250503476993
Ubald1	0.11800878525393127	6.1980879214502696e-15	1.1344807507605313e-13	0.08853644739056611	0.1472746748807166
Pkhd1	0.11797239859182136	6.318453618565696e-15	1.137396249378293e-13	0.0884998361409892	0.14723857466644072
Ripply1	0.1179723985918208	6.318453618567725e-15	1.137396249378293e-13	0.08849983614098862	0.14723857466644016
D130043K22Rik	0.1179723985918208	6.318453618567725e-15	1.137396249378293e-13	0.08849983614098862	0.14723857466644016
Fgf11	0.11797239859182079	6.318453618567725e-15	1.137396249378293e-13	0.08849983614098861	0.14723857466644016
Vps25	0.11797239859182065	6.318453618568226e-15	1.137396249378293e-13	0.08849983614098846	0.14723857466644
Rgs8	0.11797239859182061	6.3184536185682736e-15	1.137396249378293e-13	0.08849983614098844	0.14723857466644
Gm36723	0.1179723985918206	6.3184536185682736e-15	1.137396249378293e-13	0.08849983614098843	0.14723857466643997
Zfp872	0.1179723985918205	6.318453618568593e-15	1.137396249378293e-13	0.08849983614098833	0.1472385746664399
Peak1os	0.11797239859182046	6.318453618568843e-15	1.137396249378293e-13	0.08849983614098826	0.1472385746664398
Itgae	0.11797239859182043	6.318453618568913e-15	1.137396249378293e-13	0.08849983614098825	0.1472385746664398
Gm15441	0.11797239859182033	6.3184536185691626e-15	1.137396249378293e-13	0.08849983614098816	0.14723857466643972
Gm44946	0.11797239859182007	6.3184536185700524e-15	1.137396249378293e-13	0.0884998361409879	0.14723857466643947
Tcerg1l	0.11797239859182007	6.3184536185700524e-15	1.137396249378293e-13	0.0884998361409879	0.14723857466643947
4833445I07Rik	0.11797239859182002	6.318453618570303e-15	1.137396249378293e-13	0.08849983614098782	0.1472385746664394
Ppp1r1a	0.11792341430815985	6.484130339096192e-15	1.1644703802143656e-13	0.08845054963998869	0.14718997588011828
Agpat3	0.11769946544664633	7.297662177908708e-15	1.304425031964526e-13	0.08822522092387274	0.146967787655296
Mfap5	0.11769121412847484	7.329480427849792e-15	1.3085783147942127e-13	0.08821691882305426	0.1469596011507555
Plcl1	0.1174545646813812	8.302440993634196e-15	1.4788238064245395e-13	0.08797881466238261	0.1467248088649022
Degs1	0.11741636567182263	8.47097479179751e-15	1.5070822946387006e-13	0.08794038115448395	0.146686909321741
Spsb1	0.11732278861704186	8.898186738809271e-15	1.5812430443662585e-13	0.08784623001415974	0.14659406551405268
Creb5	0.11722445679479458	9.369942246390368e-15	1.6612035980315574e-13	0.08774729550382944	0.14649650364040864
D830036C21Rik	0.11712079894523911	9.893888445024599e-15	1.7520571094226486e-13	0.08764300295192118	0.14639365682624728
Pnpla2	0.1169361648205953	1.0899449686745448e-14	1.9234248770116649e-13	0.08745723990363546	0.146210465740699
Inpp5a	0.11682277722003485	1.1566118573849985e-14	2.0387122531270605e-13	0.08734316002405892	0.14609796334491115
2200002D01Rik	0.1165450524625527	1.3373124742219178e-14	2.351788153917137e-13	0.08706374290628519	0.1458224035558942
F2r	0.1165046242631634	1.3658335334989837e-14	2.399177866965323e-13	0.08702306873795024	0.14578229013067015
Tmsb10	0.11626363530753844	1.5486828353494692e-14	2.707886145707954e-13	0.08678061562220524	0.14554317551904553
Larp1b	0.11625471542965665	1.5558937786820252e-14	2.717378286777187e-13	0.0867716416174589	0.145534324951805
Abat	0.11624708175882581	1.562091147893443e-14	2.725080518527612e-13	0.08676396162841818	0.14552675059360515
Msn	0.11620155286501412	1.599560962791161e-14	2.785573900919388e-13	0.0867181565553817	0.14548157538210357
Pitpna	0.11620051954702511	1.6004215499477824e-14	2.785573900919388e-13	0.08671711697071077	0.14548055008982635
Thy1	0.11604584968965609	1.7345061001662063e-14	3.0120745454708597e-13	0.08656150982340435	0.1453270808336687
Mtss1	0.11599824733541797	1.777952938484526e-14	3.0770089050026754e-13	0.08651361929130466	0.14527984770188657
Pgm5	0.11590524152483091	1.8659500918473722e-14	3.221986528923769e-13	0.08642005083001414	0.14518756289556073
Arhgef17	0.1158467658977846	1.9234548361826332e-14	3.317524421637625e-13	0.08636122171342091	0.1451295403252966
Gnai2	0.11567858155941926	2.098736890022969e-14	3.6076033102796174e-13	0.0861920218343081	0.1449626579208867
Lgals9	0.11483677352713922	3.241211087995552e-14	5.546436078413936e-13	0.08534515630920582	0.14412734137878197
Glipr2	0.11482175779802416	3.26634134095771e-14	5.58317336609666e-13	0.08533005075400746	0.1441124410625169
Adamts2	0.11472426228418878	3.434232225053832e-14	5.857017755637111e-13	0.08523197233886301	0.14401569458881053
Tent5b	0.11469312537704528	3.4896170793657006e-14	5.941948926571558e-13	0.08520064939234806	0.14398479678283674
Atp2a2	0.11459637841135785	3.6673682451980875e-14	6.233708320461008e-13	0.08510332474684192	0.14388879237535085
Axl	0.11439097389833304	4.074776514199465e-14	6.918498609354036e-13	0.08489669562149971	0.14368496256750332
Csrp2	0.11422598734263519	4.4339548382866487e-14	7.503275185278195e-13	0.084730727260657	0.14352123905834477
Ndrg4	0.11408233688706831	4.771897084235436e-14	8.066198984848968e-13	0.08458622330008138	0.1433786870059106
Rab3b	0.11407869701089524	4.780780855102389e-14	8.072266411710535e-13	0.08458256181355352	0.1433750749457503
Dctn6	0.11403005714979089	4.901066605591609e-14	8.266212669851246e-13	0.08453363324856066	0.14332680671661757
H2-Eb1	0.1138984164811392	5.241730600383598e-14	8.831012868955659e-13	0.08440121193477194	0.14319617114703567
Nectin2	0.11387270274772436	5.310939584338364e-14	8.937736847947797e-13	0.08437534583743442	0.14317065362319822
Sp100	0.11386522000891659	5.331247657261475e-14	8.962021282278468e-13	0.08436781876794143	0.14316322797438397
Jade1	0.11346065228167124	6.550612714355458e-14	1.0987589885124057e-12	0.08396085923382512	0.1427617420097732
Tmprss9	0.11338678705358461	6.801107880363494e-14	1.1395218884824418e-12	0.08388655837640617	0.1426884384032107
Herpud2	0.11323033084865702	7.363178041146874e-14	1.2323422128799823e-12	0.08372918053486814	0.1425331707245419
Slfn5	0.1131828062704223	7.54277396468807e-14	1.2610161692938487e-12	0.08368137629499454	0.14248600688323185
Samd4	0.11292259131075835	8.605126408422299e-14	1.430778215367664e-12	0.08341963248970838	0.14222776473507406
Grb14	0.11272006413115834	9.532471927634862e-14	1.5780846849147528e-12	0.08321591821564032	0.14202677024807864
Gng5	0.1125591711595396	1.0338547074581929e-13	1.705972156343622e-12	0.08305408394223511	0.1418670931656407
Cds2	0.11213258243134239	1.281407834614729e-13	2.1053475489623677e-12	0.08262500699639427	0.14144372084105192
Lama3	0.11199681139608796	1.3717812590876196e-13	2.2514046132732977e-12	0.0824884463273286	0.1413089712460178
Fam174a	0.1119468532260826	1.406586686184793e-13	2.30356898004936e-12	0.08243819788337017	0.14125938865074011
Kcnab1	0.11183436858217623	1.4881598057831886e-13	2.4345464118858668e-12	0.08232506021464439	0.14114774910375252
Gamt	0.11158795888042788	1.6834350634542086e-13	2.7510540635033568e-12	0.08207722264987716	0.1409031880721722
Cacnb2	0.11144032103402012	1.8122691353594306e-13	2.958422645270368e-12	0.0819287310393424	0.14075665615354374
Oip5os1	0.11142650231695037	1.824812088085377e-13	2.9757122895227536e-12	0.08191483247807972	0.14074294088419095
Osr1	0.11107448551208615	2.1746980170282212e-13	3.542480840345009e-12	0.08156078559963745	0.1403935555032674
Nol3	0.11095827810782201	2.304065466347605e-13	3.749208768986332e-12	0.08144390966499905	0.14027821517866626
Nptn	0.11086186313064478	2.417110104022895e-13	3.92060401659969e-12	0.08134694063754574	0.14018251899626671
Hoxb3os	0.11068051789190322	2.64467864847961e-13	4.280617341121934e-12	0.08116455480918375	0.14000252424187576
Arpc2	0.11044515801537033	2.9716200261052144e-13	4.794528099262032e-12	0.08092784734540771	0.13976891420881526
Pla2r1	0.11030668038506769	3.182191359842717e-13	5.1180244370803696e-12	0.08078857839704578	0.1396314646006711
Rtn2	0.10980869601567712	4.067641173560849e-13	6.535229185804243e-12	0.08028775786534599	0.13913716779940147
Fam13c	0.10971887025719482	4.251309434898679e-13	6.823127889884228e-12	0.08019742211040283	0.13904800564369904
Aldh1a2	0.109710243393509	4.2693715060736657e-13	6.844911393596759e-12	0.08018874629219243	0.13903944248738065
Kctd17	0.10966173858975616	4.3723370678593414e-13	7.002628495131447e-12	0.08013996632340983	0.13899129579858233
Gng12	0.10943309703860919	4.891459335524678e-13	7.809432511910446e-12	0.07991002960578417	0.13876434045953087
Maged2	0.10883271403676842	6.559955341942933e-13	1.0429576548342431e-11	0.07930626062174631	0.138168370564186
Coro1c	0.1084138985434207	8.042712159549585e-13	1.2773670030901303e-11	0.0788850959595309	0.13775262098880114
Tead1	0.10840927108870493	8.060806101335603e-13	1.278908539303475e-11	0.07888044260793678	0.1377480273513912
Capzb	0.1083403194770515	8.335194310857449e-13	1.3183268429216134e-11	0.07881110527104215	0.1376795794866128
Col12a1	0.10825433117773296	8.69024399699612e-13	1.3716371658612821e-11	0.07872463634111607	0.1375942190082077
Chst12	0.10803375136355631	9.670275030462864e-13	1.524743364937614e-11	0.07850282563044969	0.1373752477065059
Lratd2	0.10791976565498207	1.0218399446355516e-12	1.607842480480728e-11	0.07838820499587026	0.1372620920807788
Rgs16	0.1077551151945131	1.106433325499982e-12	1.737362401019385e-11	0.07822263877377601	0.13709863930907265
Pfkp	0.10768048393414482	1.147004220882648e-12	1.799215365822812e-11	0.07814759296187293	0.1370245503998389
Tmem159	0.1076194584414796	1.1812601149955003e-12	1.8491450691310464e-11	0.07808622874186386	0.1369639681401536
Rab6b	0.10760095033935775	1.1918463043899559e-12	1.8638031387726828e-11	0.07806761795312647	0.136945594420457
Kif1a	0.10744985635009342	1.2818208557115615e-12	1.998356092743781e-11	0.0779156864344168	0.13679559672934227
Cyba	0.10744287303654151	1.2861365848615526e-12	2.003036211377333e-11	0.07790866444480975	0.1367886640523369
Sh2d4b	0.10738156181617316	1.3246442163963312e-12	2.0609030987137616e-11	0.0778470137870667	0.13672779728095666
Plekhg2	0.10718810924477865	1.4537080560674756e-12	2.2570964084379635e-11	0.07765249168472069	0.1365357456071267
Npy1r	0.10715867659792226	1.474395899795439e-12	2.2868885334873912e-11	0.07762289651224584	0.13650652590506998
Slc16a7	0.10701955393411547	1.5761571113917648e-12	2.4397631956741356e-11	0.07748300632450032	0.13636840910068013
Slc8a1	0.10684167618428633	1.716345701222181e-12	2.651380233691448e-11	0.07730414893739222	0.1361918157482704
Eif4ebp1	0.10681617449998602	1.7374209793567694e-12	2.681220412171322e-11	0.07727850696188704	0.1361664980504731
Eloc	0.10668733703222949	1.847836502480149e-12	2.8344027317218143e-11	0.07714896132407856	0.13603858951777542
Pkd1	0.10631456300076866	2.207521327575596e-12	3.369176945099611e-11	0.07677414391456441	0.13566849772447995
Ifi27	0.10628604046135358	2.2377105818711035e-12	3.411837324178872e-11	0.07674546537139273	0.1356401800772258
Col8a1	0.10615280999820212	2.384172678038892e-12	3.6242752564365894e-11	0.07661150685290202	0.1355079060422091
Man1a2	0.10585357828940396	2.7482282041669903e-12	4.173529425192639e-11	0.07631064384068198	0.13521081862843873
Dag1	0.10576525770313897	2.865731035339462e-12	4.3433201884513695e-11	0.07622184279066697	0.13512312993870104
Shox2	0.10549977365230881	3.2493774734065656e-12	4.91500578740376e-11	0.07595491732895492	0.13485954254539667
Foxc2	0.10543006674408686	3.3581834604022127e-12	5.0495289172339786e-11	0.07588483265808257	0.13479033294492834
Bace1	0.10535319648215838	3.4823126199560023e-12	5.2258681610697995e-11	0.07580754615160493	0.13471401076389022
Myl12b	0.10530914514569846	3.555461395981522e-12	5.325159126181755e-11	0.07576325644170677	0.13467027335409687
Capns1	0.10506840143537693	3.982626911233813e-12	5.959088568751909e-11	0.07552121206299514	0.13443124325434425
Cmtm4	0.10490072992930903	4.30944484557083e-12	6.43546577477164e-11	0.07535263673345644	0.1342647632131164
Pla2g2e	0.1048180377929997	4.480160684416514e-12	6.677322576275524e-11	0.07526949947188741	0.13418265807242283
Gm4189	0.1048180377929997	4.480160684416514e-12	6.677322576275524e-11	0.07526949947188741	0.13418265807242283
Sdf2l1	0.10470652656144268	4.720903594685554e-12	7.022401669089818e-11	0.07515738863463792	0.13407193777232304
Mrgprf	0.10469819990738412	4.739380268911085e-12	7.043014713458803e-11	0.0751490172374014	0.13406367014848253
Tmem47	0.10468274550507012	4.7738612495019835e-12	7.087347855029868e-11	0.07513347980207709	0.13404832529635696
Gpx1	0.10462405163023636	4.907069395518264e-12	7.27095112472954e-11	0.07507447070904412	0.13399004735104972
Hist1h2bc	0.10442985810252632	5.374281032883685e-12	7.940083615152861e-11	0.07487923573099818	0.13379722851272266
Manf	0.10422501639866943	5.914329805705358e-12	8.721062528780424e-11	0.07467329792631451	0.13359383446656303
Maml2	0.1040675315725811	6.365341777607487e-12	9.367989004168085e-11	0.07451497211828509	0.13343746093530048
Ndufb6	0.1040483003849846	6.422674062486404e-12	9.443250861208313e-11	0.07449563833663793	0.13341836535277068
Oat	0.10400945790739355	6.5400186694542785e-12	9.59727282513661e-11	0.07445658871093666	0.1333797966990292
Sin3b	0.10387916212494319	6.949191404601573e-12	1.017812885167725e-10	0.07432559871904708	0.13325041879972488
Oaz1	0.10386433593327805	6.997310329421393e-12	1.0228954035732307e-10	0.07431069359879494	0.1332356969893829
Paqr4	0.10374628739558824	7.392264862527544e-12	1.0795963827486348e-10	0.07419201709003778	0.1331184790902259
Map1lc3b	0.10368357327157608	7.61088498890047e-12	1.1104608940264636e-10	0.07412896969242093	0.1330562059146042
Agbl3	0.10343639828615243	8.535891794821113e-12	1.2418582270576099e-10	0.07388048347729083	0.13281076657939928
Paqr8	0.10323971442483885	9.34981423753484e-12	1.3589763363173853e-10	0.07368275885677504	0.13261546124826504
Rab29	0.10322553295428773	9.411353058841602e-12	1.3653177934172968e-10	0.07366850243431165	0.13260137908552516
Parva	0.10320169647673935	9.51568343609937e-12	1.3791409253821967e-10	0.07364454000342183	0.1325777094996604
Anxa6	0.10281841498811295	1.135736840544853e-11	1.644499487919029e-10	0.07325923791934473	0.13219710696498532
Trib1	0.10247315758590818	1.331222279059578e-11	1.9184448099075034e-10	0.07291216793236872	0.13185425533003425
Serpinb6a	0.10245520754180373	1.3422401540061553e-11	1.930673172465269e-10	0.07289412384718846	0.1318364301703114
Col3a1	0.10203405171131537	1.6279478420965358e-11	2.330640445863463e-10	0.07247076711631623	0.13141819900691304
Col14a1	0.10195559613529045	1.687390125769233e-11	2.4134744134712476e-10	0.07239190271973438	0.131340287100584
Fez2	0.10190108949823867	1.729932688700832e-11	2.4696894854514595e-10	0.07233711227418765	0.13128615796175266
Cmtm7	0.10186543101171976	1.7583304083512074e-11	2.5055386669281176e-10	0.072301268215428	0.13125074634145562
Tead3	0.10185864984549756	1.7637821950239654e-11	2.510960516109281e-10	0.07229445176761748	0.13124401211324
Pip4k2a	0.10183155489646034	1.7857310488991352e-11	2.5398359424034625e-10	0.07226721587439822	0.13121710468347528
Slc35f6	0.10178405019583679	1.824860255442314e-11	2.5926028573152914e-10	0.07221946416730378	0.13116992864984617
Camk2g	0.10176084107876429	1.8442813267179763e-11	2.6157913849738587e-10	0.07219613442088753	0.13114688005945027
Calm3	0.10173910314270103	1.8626547159378774e-11	2.63939558121792e-10	0.07217428353128148	0.1311252924457767
Gm5627	0.10156630374276546	2.015221950516714e-11	2.845008248104476e-10	0.07200058724946852	0.1309536869986757
Akap17b	0.10154874807523079	2.0313898717819374e-11	2.865180515731656e-10	0.0719829405629866	0.13093625253301147
B630019K06Rik	0.10151671383417299	2.0612196460881597e-11	2.9045670927824555e-10	0.07195074028520956	0.13090443940502328
Rock1	0.10128108595211359	2.294200050766248e-11	3.215043030701561e-10	0.07171389301380342	0.13067043606046788
Trnp1	0.10126219548306917	2.3139563879009275e-11	3.2397514275780937e-10	0.07169490492974932	0.13065167569006475
H3f3a	0.10094792156154407	2.6681333399482242e-11	3.7287835961677885e-10	0.07137901016655583	0.13033956308500172
Fam241a	0.10088566624335454	2.7443374422778716e-11	3.8282628529195526e-10	0.07131643447559886	0.13027773521619634
Gm26632	0.10084912377626289	2.7900550201393815e-11	3.8884797890370336e-10	0.07127970406532821	0.13024144354577868
Lrrc27	0.10075576212890576	2.9102684412835213e-11	4.0486188799498035e-10	0.07118586260971964	0.13014872229636337
Laptm4a	0.10067807559371425	3.014148610177642e-11	4.181685519506689e-10	0.07110777722349494	0.130071568246537
Rap1a	0.10020938761953652	3.722307150506648e-11	5.150092297983201e-10	0.07063669064385689	0.1296060852394533
Ndufa11	0.10014087092917402	3.838616159898497e-11	5.301393169381557e-10	0.0705678244106427	0.129538035992206
Nup62cl	0.10009918299423186	3.911114025511767e-11	5.391750049455507e-10	0.07052592393962598	0.12949663233040173
Adrb3	0.09998066251237726	4.1246225761156974e-11	5.680950353932794e-10	0.07040679977924169	0.12937891948854863
Edf1	0.09976034495349181	4.552216890022912e-11	6.247313314327574e-10	0.07018536228455968	0.12916010104883313
Fzd7	0.0997279979925635	4.6185396771599067e-11	6.332632595113048e-10	0.0701528511403631	0.12912797394710587
Plce1	0.09970172035323416	4.6731129862784135e-11	6.401702938165946e-10	0.07012644017003562	0.12910187486894373
Hsbp1	0.09964757074628902	4.787566701833565e-11	6.552605879969153e-10	0.07007201594233474	0.12904809308962553
Lgalsl	0.09962711666324454	4.8315090928897375e-11	6.606817860025993e-10	0.07005145817183582	0.12902777790213726
Fabp4	0.09956814539792763	4.960419036868009e-11	6.770949781121443e-10	0.06999218810534447	0.12896920694912384
Scarb2	0.09950040067423553	5.112661365663698e-11	6.960066771631643e-10	0.0699241003840218	0.12890192184106908
Ecscr	0.09938496441928485	5.3826712385782444e-11	7.321105118162577e-10	0.06980808029978937	0.1287872681423722
Dkk3	0.09935548042464065	5.453840914301841e-11	7.411293442099838e-10	0.06977844731546336	0.12875798389724905
Gstm1	0.09909430653762968	6.125789411805765e-11	8.28748102589197e-10	0.06951595593337555	0.12849857718407437
Speg	0.09906463630056701	6.207063312297903e-11	8.389990631436713e-10	0.06948613628349055	0.12846910744941317
Gipc1	0.098994170218198	6.404334998918825e-11	8.648972163730321e-10	0.06941531556118975	0.12839911734718507
Abracl	0.09883496377951112	6.872876573351506e-11	9.265318224039823e-10	0.06925530897008864	0.12824098522825522
Enpp4	0.09836218042587937	8.470605522348642e-11	1.1378971136497774e-09	0.06878015843432868	0.12777138338770697
Dusp8	0.09835234966156525	8.50741174713957e-11	1.140831195326623e-09	0.06877027859072672	0.12776161863785993
Klf13	0.09821345331434908	9.044447447862978e-11	1.21071721016301e-09	0.06863068943498572	0.12762365438277132
Nnmt	0.09795501651495087	1.0133238005058006e-10	1.3493579027346675e-09	0.06837096664742655	0.12736694884699107
Srf	0.09766017613415216	1.1532198832422468e-10	1.5316327142678167e-09	0.06807466403026863	0.1270740787847725
Setbp1	0.09753033279942054	1.2206555080738055e-10	1.6197854248565109e-09	0.06794417840359845	0.12694510152251423
Creld1	0.09750181116782683	1.235976657844692e-10	1.6386900958398278e-09	0.06791551582053333	0.12691677000078933
Tm2d2	0.09737298752427308	1.307550713356414e-10	1.7305751498737194e-09	0.06778605614997119	0.1267888044284667
Ldha	0.09735764190638453	1.316341981861227e-10	1.7406995834725174e-09	0.06777063483423715	0.12677356095972822
Arhgap15	0.09733296449384045	1.3306005200485677e-10	1.7565078899723387e-09	0.06774583572102116	0.1267490477849247
Daam2	0.09710942290522274	1.4668280423782608e-10	1.9329928402887938e-09	0.06752119336629032	0.12652699231530665
Ift43	0.09685178679329345	1.640773444249774e-10	2.1584877225605097e-09	0.06726229232073708	0.12627106532785218
Fras1	0.0968124011878259	1.6690820175589412e-10	2.1938356484242393e-09	0.06722271369221307	0.12623194065625887
Vdac2	0.09660209727763767	1.8285035732273707e-10	2.397179190111584e-09	0.06701138068966145	0.12602302848297062
Grn	0.09657579191212308	1.8494619786990458e-10	2.420967320734492e-09	0.0669849467893907	0.12599689701594283
Rnasek	0.09657335920187392	1.851412012839521e-10	2.420967320734492e-09	0.06698250219439433	0.1259944803856974
Dynlrb1	0.09649445768010038	1.915758764710099e-10	2.500819681980726e-09	0.06690321540024749	0.1259161002068142
Ctxn1	0.09644118848655088	1.96043107976347e-10	2.5569454810225512e-09	0.06684968630708832	0.12586318278248132
Arhgef5	0.09642361598007165	1.9753895454802722e-10	2.5720550298836644e-09	0.06683202810197385	0.12584572628133373
Selenot	0.09632084281278458	2.0651324505413977e-10	2.6797510190131652e-09	0.06672875409568069	0.1257436312087329
Emp3	0.09624910065286539	2.1301255151246716e-10	2.7593902913428944e-09	0.06665666269429928	0.12567236203234639
Amigo2	0.09614281671147676	2.2300967467740449e-10	2.879109661140039e-09	0.0665498619296669	0.12556677824419435
Rerg	0.0960112174314463	2.360242537110077e-10	3.0368453977482995e-09	0.06641762366597304	0.12543604496044755
Mpv17l2	0.09596314007890193	2.4096145082279693e-10	3.0951467908131297e-09	0.06636931313188767	0.12538828372870006
Lats2	0.09584735165187397	2.5326957935099816e-10	3.250506124886085e-09	0.06625296368509226	0.1252732560801797
2310039L15Rik	0.09578115285806825	2.605799515886602e-10	3.3415159982105153e-09	0.06618644450551185	0.12520749188476135
Ereg	0.09537426533964097	3.102522556053952e-10	3.961822563832044e-09	0.06577759352949322	0.1248032699238674
Enho	0.09529645272022039	3.207523691606377e-10	4.092478136060455e-09	0.0656994065530372	0.12472596594927744
Prkg1	0.09515994231151347	3.4001723821026125e-10	4.327414717021581e-09	0.06556224026990265	0.12459034701733873
1700009N14Rik	0.09515011589620408	3.414467375236996e-10	4.341983658902291e-09	0.06555236668600468	0.124580584730686
Mir22hg	0.09509323867148843	3.4983691037695447e-10	4.444969477097853e-09	0.06549521655408115	0.12452407858330775
Igfbp4	0.09501161058199996	3.6223072521699747e-10	4.5984373637904e-09	0.06541319713756656	0.12444298271670146
Map7d3	0.09500974688385218	3.6251864047196573e-10	4.5984373637904e-09	0.06541132450947486	0.12444113116545108
Higd2a	0.09480649105002993	3.9529626044984274e-10	4.997580500065301e-09	0.06520709602279791	0.12423919884805518
Synj2	0.09476070595054457	4.0306940485489414e-10	5.0916314961247475e-09	0.06516109216720567	0.12419371154542214
Sept4	0.09472770363690862	4.087646491604861e-10	5.159300170322791e-09	0.06512793225022244	0.12416092380972764
Ppp1r12b	0.09472082686962609	4.099612269745975e-10	5.170123099819428e-09	0.06512102265100139	0.12415409174644777
Tmem160	0.09470664258423891	4.124401391962488e-10	5.197086613491905e-09	0.0651067706541569	0.12413999966044573
Tub	0.09463419677442834	4.2533097973158945e-10	5.355096158519855e-09	0.06503397919846454	0.12406802457102993
Phf19	0.0946192348476078	4.280418303023654e-10	5.3847803519968365e-09	0.0650189459261083	0.12405315982151374
Il6st	0.09453683810015825	4.432754919694032e-10	5.571823104746489e-09	0.06493615651278095	0.12397129800197287
Cacna1a	0.09396357931839766	5.649104853977089e-10	7.05999194332694e-09	0.0643601771165851	0.1234017497827136
Map2	0.09373383273621912	6.223112852248264e-10	7.75828304646192e-09	0.06412934572210686	0.12317348484948464
Il34	0.09364301625597238	6.465367475747246e-10	8.04713942063006e-09	0.064038101300225	0.1230832531908709
Ppp1r18	0.09362905232951645	6.503423120665012e-10	8.08790312567532e-09	0.0640240716174419	0.12306937914331252
Pnck	0.09362337654193621	6.518953604932817e-10	8.100610074524097e-09	0.06401836910584266	0.12306373988468412
Clu	0.09362008124879108	6.527987003338294e-10	8.105229465789819e-09	0.06401505829794464	0.12306046579893118
Grik5	0.09358113567521095	6.63567765904918e-10	8.22554286727828e-09	0.06397592941190898	0.1230217708173448
Pdlim3	0.0935781223632029	6.644081773711975e-10	8.22927008966584e-09	0.06397290192037257	0.12301877689050653
Grpel1	0.09348623505602364	6.905398319624908e-10	8.532140046946594e-09	0.06388058248728445	0.12292748045331675
Hey2	0.09332402580064382	7.391371601854453e-10	9.125201847244927e-09	0.06371761163404609	0.12276631304822912
Zeb2	0.09318156039583907	7.845577608714148e-10	9.670292789010881e-09	0.06357447863430932	0.12262476140045558
Sike1	0.09304673688993685	8.300417915635045e-10	1.0197942945986102e-08	0.06343902446530819	0.12249080153404761
Lims1	0.09299614158235558	8.477656149903896e-10	1.0407312666472198e-08	0.06338819276985783	0.12244053004818709
Snta1	0.09298519839936842	8.516473228382106e-10	1.0446554087943844e-08	0.06337719847910063	0.12242965688423928
Ndufb1-ps	0.09297884000933941	8.539106899423155e-10	1.046589733886695e-08	0.06337081039688675	0.12242333917458954
Ginm1	0.0929400570723192	8.678435764059903e-10	1.0619591500370894e-08	0.06333184640521008	0.12238480431547405
Itga9	0.09290000854187658	8.8246365728992e-10	1.0789834308499929e-08	0.06329161100653202	0.12234501186522762
Ttll11	0.09284821590287033	9.017274629402819e-10	1.1016537361739165e-08	0.06323957684348104	0.12229355026077156
Ppp1r2	0.09283761311456809	9.057213206055151e-10	1.1056471557463802e-08	0.06322892463116306	0.12228301522105549
Eya1	0.09264140781377443	9.828170309714952e-10	1.1968858842829383e-08	0.06303180595319392	0.12208806241484732
Reep5	0.09263698883101584	9.846250408355202e-10	1.1981307260669733e-08	0.06302736642573697	0.12208367161490766
Atp5j2	0.09243755657899691	1.0696846449943221e-09	1.2995603013727832e-08	0.06282700819475086	0.1218855100764034
Kcnn2	0.09236673044010896	1.101582924818053e-09	1.3361841570963289e-08	0.0627558537790895	0.12181513465233015
Nacc2	0.0923032965243041	1.1309375015431303e-09	1.3706998478559705e-08	0.06269212610475045	0.12175210415825459
Gdi1	0.09211764881933938	1.2212959508324333e-09	1.4778650287573102e-08	0.06250562006418235	0.12156763575535721
Fn1	0.09176561918901785	1.4123469969595044e-09	1.703643565082402e-08	0.06215196851626596	0.12121783675960081
Hmgn5	0.09160614680399852	1.5081968916068678e-09	1.8178243483264755e-08	0.06199176383625237	0.12105937246331909
Spop	0.09153455772963456	1.5532586865833071e-09	1.867707822897136e-08	0.06191984652212418	0.12098823544391311
Ostf1	0.09141787519944067	1.629529905138374e-09	1.956334052255495e-08	0.061802629655319706	0.12087228906653695
Kctd10	0.09139777266926902	1.643033527867401e-09	1.9709938787879044e-08	0.061782435150008655	0.12085231328254042
Llgl2	0.09138541363322611	1.6513895951916199e-09	1.9794604683873136e-08	0.06177001957968418	0.1208400321582077
Foxp1	0.09129704185127507	1.7123566351987602e-09	2.047709930735333e-08	0.06168124382330311	0.12075221721171099
Gm20755	0.09115752235886715	1.813098505691551e-09	2.166482203470147e-08	0.061541087498538996	0.12061357590083141
Rcn2	0.09112408555130785	1.8380863725824266e-09	2.1946204324795818e-08	0.06150749824321647	0.12058034938483163
Dusp3	0.09103080340398827	1.909583838393801e-09	2.2764210151673404e-08	0.061413791151107636	0.12048765356089594
Lurap1	0.0910237571937805	1.9150931925963663e-09	2.28120514902475e-08	0.06140671286325125	0.12048065161865902
Fam107b	0.09101219443134817	1.9241675491552183e-09	2.2902250290374408e-08	0.06139509746816466	0.12046916149318532
Ralgps2	0.09072255945001563	2.1656333282968805e-09	2.573609614695443e-08	0.06110414671159193	0.12018134341595856
Tle4	0.09069365598378282	2.1912894810834444e-09	2.6020709281993208e-08	0.06107511221675709	0.12015262099179265
Slc26a10	0.09066815227735386	2.214173432744722e-09	2.625155702104104e-08	0.06104949293554513	0.12012727699146501
Klhdc8b	0.09047777744800999	2.3925004030047694e-09	2.8255686004727245e-08	0.06085825662020751	0.11993809309031872
Adarb1	0.09047589696675491	2.394329790654398e-09	2.8255686004727245e-08	0.06085636764022639	0.11993622436212237
Asah1	0.09045278636372443	2.416923980311003e-09	2.850026289853199e-08	0.06083315260749102	0.11991325818393783
Dusp27	0.09044539057063929	2.4241982550864306e-09	2.8563949609971256e-08	0.06082572340186062	0.11990590860264402
Ulbp1	0.09037257830037698	2.4969615554934186e-09	2.9375904966518638e-08	0.060752582357182235	0.11983355111937345
Ctps	0.09032027853766107	2.550533713196981e-09	2.995992875586624e-08	0.06070004663792403	0.11978157782894343
Adamtsl4	0.09016300419936402	2.7184638828241026e-09	3.178559725568949e-08	0.060542063726684796	0.11962528427574744
Dusp1	0.09015978181261952	2.7220147073627537e-09	3.180272662311104e-08	0.060538826837536176	0.11962208196899768
S100a1	0.09009368000991778	2.795858041679814e-09	3.2565658946900016e-08	0.06047242768005753	0.11955639193808798
2310014F06Rik	0.09007038770002287	2.8223399516197768e-09	3.284902079568453e-08	0.060449030653641996	0.11953324466286565
Gnb1	0.08993653324435431	2.9793234774450692e-09	3.4623281296192816e-08	0.060314575052120824	0.1194002230603764
Lmo7	0.08992330055909387	2.9952964999581566e-09	3.4782395837670993e-08	0.06030128299671401	0.11938707265249215
Cript	0.08986894446369062	3.061787941848212e-09	3.550044163449406e-08	0.06024668313589591	0.11933305442062449
Arhgef25	0.08959936042286033	3.413371029735495e-09	3.948684984095379e-08	0.05997589273775439	0.11906514346706733
Itpr1	0.08958010998053142	3.439927458506508e-09	3.976389231224316e-08	0.05995655631871719	0.1190460123323258
Synpo	0.08941769866110522	3.6721266987644147e-09	4.235167607871485e-08	0.0597934205196393	0.11888460671115272
Rac1	0.08939987329654749	3.6985216824181262e-09	4.262385494469325e-08	0.05977551573658945	0.11886689163160766
Fbln7	0.08938700101507768	3.7176970572670224e-09	4.2812482652681484e-08	0.05976258611626982	0.11885409897890432
Plekha3	0.08922232743422985	3.971704500072814e-09	4.556552183040647e-08	0.05959717988326234	0.11869044321638408
Bsg	0.08918512015138355	4.031392828102723e-09	4.614613096853019e-08	0.05955980728614255	0.11865346568343825
Atl3	0.0890176868720645	4.3109662161746406e-09	4.927234025338437e-08	0.059391631118093015	0.11848706527029028
Gpr39	0.08873352590132004	4.829182020349588e-09	5.4948162883783704e-08	0.059106213195839974	0.11820465344972485
F830016B08Rik	0.08869639713152537	4.901214815933657e-09	5.5726191124936966e-08	0.05906892054925303	0.11816775287354993
Adamtsl5	0.08854613194690769	5.203563213466989e-09	5.90317919015857e-08	0.05891799297755002	0.11801841038824774
Zbtb38	0.08840568529082149	5.502507149103037e-09	6.233040601959437e-08	0.05877692844026962	0.11787882493566189
Smpd1	0.08838753944803561	5.542328711733746e-09	6.273488186177017e-08	0.05875870285295546	0.11786079027623333
Tiparp	0.08828778328228434	5.766301881027068e-09	6.522166526707693e-08	0.058658508647083094	0.11776164499004421
Ehd4	0.08802987858719535	6.386918009155344e-09	7.202761751892864e-08	0.05839947423118425	0.11750531690965464
Akip1	0.087915620962349	6.68218759952735e-09	7.519063788191402e-08	0.05828471738976934	0.11739175650541432
Me1	0.08777194350041216	7.0723660097202734e-09	7.940527581016569e-08	0.05814041328104633	0.11724895469506294
Ywhah	0.08771082379862566	7.24498036899366e-09	8.122368800444583e-08	0.05807902738213988	0.11718820712168546
Gm3716	0.087706820953923	7.256426980975807e-09	8.129224260024844e-08	0.05807500711150316	0.11718422864067868
Sec11c	0.08768080340060803	7.331256885920426e-09	8.207024503643813e-08	0.05804887631712209	0.11715836942262135
Pja2	0.0876552440652508	7.4054990010194805e-09	8.27797971177009e-08	0.058023205774623346	0.1171329655950184
Plxnb1	0.0876182909883617	7.514129961438751e-09	8.393255642641512e-08	0.057986091986384734	0.11709623727932394
March2	0.08753295292241627	7.770950013015276e-09	8.661087342722508e-08	0.057900383092597395	0.11701141796042006
Ccdc85b	0.08750566373613256	7.854860823163794e-09	8.74821497229937e-08	0.057872975416122165	0.1169842945669784
Mpc2	0.08745686940278205	8.007097425337573e-09	8.911256528768027e-08	0.05782396932814211	0.11693579656932239
Vgll3	0.0872833391622358	8.57208918297481e-09	9.519202022783463e-08	0.05764968716883584	0.11676331906622993
Cox20	0.08718169530646964	8.920824177164825e-09	9.877691084185336e-08	0.05754760372190582	0.11666229101659312
Eva1b	0.08711886919292114	9.143230487477889e-09	1.011660633110126e-07	0.05748450620674709	0.11659984522799645
Rgs2	0.08707842628771287	9.289240119974215e-09	1.0270706606906951e-07	0.05744388871807638	0.11655964702515023
Samhd1	0.08707331233077122	9.307863438698977e-09	1.0283840134046617e-07	0.05743875269225186	0.11655456400365029
Serpinh1	0.08666100348405244	1.0934918199017247e-08	1.2046582209567627e-07	0.05702466972021555	0.11614474422130296
Cobl	0.0866390440197493	1.1028917337275347e-08	1.2141364811656115e-07	0.0570026160524339	0.11612291704235182
Gstt1	0.08657906838609593	1.128966463430702e-08	1.2410491469306355e-07	0.05694238327784438	0.11606330256101535
Car11	0.08648656887533192	1.1703589522435855e-08	1.2828513979049566e-07	0.056849487605465404	0.11597135963353505
Mindy3	0.08644912435130604	1.1875308208625774e-08	1.299804912109958e-07	0.05681188285803909	0.11593414027509172
Plekho1	0.08640804818055033	1.2066496141882606e-08	1.3197838355472318e-07	0.056770631020954816	0.11589331101290225
Lamp1	0.0861617200393224	1.327731751830388e-08	1.4490999298609825e-07	0.056523251555950296	0.11564846145784709
Fam81a	0.08612147148476683	1.3486059681512014e-08	1.469778069792807e-07	0.056482831567222086	0.11560845415488984
Wbp2	0.08608995254572778	1.3651748817725215e-08	1.4857117360732075e-07	0.0564511784446541	0.11557712407495521
Plec	0.08600970601284705	1.4082562594728721e-08	1.5293221644004902e-07	0.05637059055237711	0.1154973581084013
Edem1	0.08593230714432139	1.451057926353868e-08	1.572443511237912e-07	0.056292862803975545	0.11542042239230343
Sh3glb1	0.08590739261297568	1.465102478068965e-08	1.585409331661995e-07	0.05626784248333555	0.1153956568734663
Nid2	0.08586760554070375	1.4878049161782903e-08	1.6088341529766235e-07	0.05622788654884504	0.11535610768957379
Ehd1	0.0857487615324138	1.5576696593691494e-08	1.6831884689157633e-07	0.05610853871432509	0.11523797369730274
Hagh	0.08572036335544608	1.5748297425006082e-08	1.700526139086882e-07	0.0560800202717641	0.11520974505758177
Tprgl	0.08560470979623903	1.6466306545359124e-08	1.776799546334682e-07	0.055963877422099684	0.11509478145867394
Traf5	0.08557813650705494	1.6635716204978055e-08	1.7938102190756746e-07	0.05593719182379259	0.11506836658749893
Ier3ip1	0.08557079996718107	1.668278526959772e-08	1.797614325127607e-07	0.05592982428428901	0.11506107377743237
Gkap1	0.08556056373630581	1.6748673969710352e-08	1.803439491639645e-07	0.05591954480689696	0.1150508985548035
Ufm1	0.08554403207758206	1.685561892098816e-08	1.8136741121263692e-07	0.05590294331770154	0.11503446541219908
Rab27b	0.0854968198023553	1.7164702444960548e-08	1.8456291832039032e-07	0.05585553170593783	0.11498753439737106
Cabp1	0.08539358065015486	1.7859864407530314e-08	1.9149743503629727e-07	0.0557518571299862	0.11488490981901195
Plod2	0.08523400106132538	1.898846563683645e-08	2.0331259520003186e-07	0.05559160575231999	0.11472627895526767
Samd10	0.08520816432193688	1.9177585573440688e-08	2.050495422428122e-07	0.055565660390579114	0.11470059567777788
Dlgap4	0.08505744199344686	2.031782359823145e-08	2.167850639623757e-07	0.05541430519593646	0.11455076780542332
Cox8a	0.08502922864373462	2.053845180865225e-08	2.1898585645211247e-07	0.05538597353290617	0.11452272173771261
Ppp1cb	0.08501948999581362	2.0615146341171223e-08	2.1964999040100464e-07	0.05537619405682782	0.11451304082106355
Parp3	0.08495100341785179	2.1162400922356162e-08	2.2532341261394163e-07	0.05530742051742973	0.11444496007730834
Inafm2	0.08487010212472912	2.1827031644430373e-08	2.3207583785399575e-07	0.055226180607107454	0.11436453782794795
Kcnt2	0.08474322766576257	2.291032267240487e-08	2.429163350390522e-07	0.05509877589792441	0.11423841385679633
Ndufs5	0.08471279809803899	2.3177793981805836e-08	2.4541098947263444e-07	0.05506821929852191	0.11420816414469076
Pex19	0.08454147018613874	2.4741232875762082e-08	2.6160164886043307e-07	0.05489617719526272	0.11403784785488685
Dhrs1	0.08450290269685624	2.5107032772662735e-08	2.6528546686402547e-07	0.05485744917765198	0.11399950785196933
Nrip3	0.0844262706083358	2.5849495439333405e-08	2.7294131368664573e-07	0.05478049839032791	0.1139233275092117
Card19	0.08427032243451667	2.7426764825341686e-08	2.885961927480916e-07	0.054623902744135276	0.11376829757785985
Nhs	0.08411181730203851	2.9125402447803903e-08	3.058367845190538e-07	0.05446474101758298	0.11361072427148787
Klc1	0.08406493938819845	2.9647028447666306e-08	3.108859991345036e-07	0.05441766920462308	0.11356412166098578
Drap1	0.08399805352305686	3.040700335912428e-08	3.186361376058886e-07	0.05435050691046076	0.1134976283765994
Tnfaip1	0.08395771121509321	3.087448098140578e-08	3.2331264527712495e-07	0.054309998003621844	0.11345752272653298
Atp5d	0.08389669518492449	3.159478882190202e-08	3.304017456567491e-07	0.054248730185138205	0.11339686444874017
Lama2	0.08384244838097293	3.2248847341413875e-08	3.367795722017379e-07	0.05419425971417459	0.11334293552281112
Cers6	0.08375868516217098	3.328464928748468e-08	3.4723195802773745e-07	0.054110151474720834	0.11325966280230144
Iscu	0.08375783870906682	3.3295279244215395e-08	3.4723195802773745e-07	0.05410930153722399	0.11325882130371821
Chmp2a	0.08370618447912472	3.395023175262602e-08	3.533373266432006e-07	0.05405743475587232	0.11320746933997777
Snapc5	0.08367390309137776	3.4365869402168874e-08	3.5717546746753153e-07	0.054025020615040845	0.11317537677391411
Pdgfrb	0.08358992996697967	3.5470302323522086e-08	3.6840306507271205e-07	0.05394070245457133	0.11309189454039553
Ccdc6	0.0833940726404912	3.8181638834130095e-08	3.9548603757063966e-07	0.05374404201560723	0.11289718053972864
Dlg3	0.08331043126910057	3.939978553992776e-08	4.078265649200805e-07	0.05366005837384606	0.11281402673805856
Arpc4	0.08322973249174753	4.0610733926522605e-08	4.1986055812759044e-07	0.05357902976515723	0.11273379798547824
Myl4	0.08322929119088235	4.061745413774486e-08	4.1986055812759044e-07	0.05357858666168451	0.11273335925388359
Vax2	0.08320424199936909	4.1000679864214856e-08	4.2324804731867565e-07	0.053553435169410794	0.1127084558808616
Uqcr11	0.0831323093021641	4.2120755487492854e-08	4.3451634568186976e-07	0.053481208908607046	0.11263694171835706
Gnai1	0.08310918146115216	4.248714160908111e-08	4.3799962685169687e-07	0.05345798674677356	0.1126139483799173
Coro1a	0.08305767597346365	4.3314212206992057e-08	4.462241848108161e-07	0.053406271322729744	0.11256274231466905
Gpsm3	0.08299721594394427	4.430499016318468e-08	4.5612301486703363e-07	0.0533455650610859	0.11250263356404828
Tubb6	0.08286883849649736	4.648210926413238e-08	4.772476228621053e-07	0.05321666550486873	0.11237500128651719
Mgat4b	0.08285998619635074	4.6635994599567196e-08	4.785053900804852e-07	0.0532077772389946	0.11236620033387272
Stom	0.08278629621160703	4.7936297823695514e-08	4.908561000120118e-07	0.053133788043910765	0.11229293760601536
Gemin7	0.08275513938327414	4.849658295956606e-08	4.962600002580562e-07	0.05310250480452256	0.11226196132947708
Agtr1b	0.08268859418115987	4.9714575890671435e-08	5.083823867237205e-07	0.05303568980676427	0.11219580156043732
Purb	0.08267926740302707	4.988763656909878e-08	5.09810184161561e-07	0.05302632523608803	0.1121865287825584
Ost4	0.08257722420391103	5.181960966776977e-08	5.284906947187195e-07	0.05292386889381793	0.11208507605827385
Fbxw25	0.08251911511049924	5.2951967973871416e-08	5.396782457871774e-07	0.05286552481261581	0.11202730293929518
Atp5e	0.08248771310889433	5.357383045939639e-08	5.456514315393565e-07	0.05283399590848749	0.11199608241436403
Trappc2	0.08240914036189564	5.5160984283105226e-08	5.613662469744552e-07	0.05275510589045142	0.11191796349530002
Calr	0.082404114803698	5.52640346762417e-08	5.613662469744552e-07	0.05275006005200964	0.11191296695178858
Sntg1	0.08240047060705405	5.533887650054298e-08	5.617522303620365e-07	0.05274640115044436	0.11190934379370941
Aktip	0.0822575115571683	5.835359522227126e-08	5.919609223911975e-07	0.0526028658659999	0.1117672094515556
Oacyl	0.08219381440940153	5.974750873237156e-08	6.056983149218545e-07	0.05253891236449845	0.11170387937353533
Rtn4r	0.08211503204638872	6.151619183024139e-08	6.232142038775352e-07	0.05245981327270604	0.11162555068077956
Arhgdia	0.08209595334954055	6.195208005551045e-08	6.272133895128604e-07	0.052440657929729975	0.11160658179394371
Dctn2	0.0820873634108885	6.214930826010196e-08	6.287926363913567e-07	0.052432033489266054	0.11159804128882107
Rnd2	0.08204096781673785	6.322512488485499e-08	6.392529702383184e-07	0.05238545162193781	0.11155191261748923
Arhgap17	0.08182408363683479	6.849806302588488e-08	6.90565599793475e-07	0.05216769838772182	0.11133627452740458
mt-Co1	0.08171585772932721	7.12861066913845e-08	7.174252598835243e-07	0.05205903987400935	0.11122866938335564
Ddr1	0.0816978924870229	7.17594240652651e-08	7.217123606352882e-07	0.052041002888063785	0.11121080711933302
Cox7a2	0.08169187106444865	7.191874589330188e-08	7.228379160416438e-07	0.0520349574234536	0.11120482020779333
Arhgdib	0.08154789873465405	7.583174510722116e-08	7.606622484538165e-07	0.05189041089543017	0.11106167239956179
Mboat1	0.08152079019016112	7.659123167286167e-08	7.6777548278509e-07	0.05186319437419164	0.11103471896719765
Syne2	0.08146350625216277	7.822042329573017e-08	7.830773433946145e-07	0.05180568241196494	0.11097776265881862
Cap1	0.08120213263252939	8.608963353194908e-08	8.595996348799133e-07	0.051543270866025497	0.11071788147835485
Mrpl54	0.0811288748046874	8.842928839777128e-08	8.823830891366614e-07	0.051469722862879506	0.1106450412273277
Gask1b	0.08107294389112686	9.025687490300182e-08	8.99442203690241e-07	0.05141357062275078	0.11058942891200556
Emc7	0.08102157409202262	9.196758704309409e-08	9.152936029021251e-07	0.05136199771127159	0.11053835156690787
Sbds	0.08101288581258584	9.226000847998674e-08	9.174637344407225e-07	0.051353275094662705	0.1105297127354014
Otud1	0.08101152217614087	9.230598600590728e-08	9.174637344407225e-07	0.05135190606936598	0.11052835685946664
Calhm5	0.08091867227254451	9.548928974372703e-08	9.472512691754105e-07	0.051258689501457205	0.11043603511000041
Cisd1	0.08091336541865717	9.567440574551637e-08	9.484705230181327e-07	0.05125336170641462	0.11043075842747374
Bnip2	0.0807868218333478	1.0019283745415713e-07	9.887638787466238e-07	0.051126319272827604	0.11030493379474396
Ppm1l	0.08070752951679393	1.0312857766448661e-07	1.01641979550771e-06	0.051046714866720175	0.11022609149229655
S100a13	0.08053504456208167	1.0980491441879817e-07	1.080823453933774e-06	0.05087355232375773	0.11005458417240409
Ppic	0.0804540486	1.130824659241698e-07	1.1116494893267679e-06	0.05079223879327152	0.10997404668422092
Npnt	0.0804428722105958	1.1354208924408971e-07	1.114575747732913e-06	0.0507810186144334	0.10996293352781718
Celsr2	0.08044148063802728	1.1359944329880939e-07	1.114575747732913e-06	0.05077962159016538	0.10996154982787468
Arpc3	0.08024968068864921	1.217784805215708e-07	1.1909919772369402e-06	0.05058707134557551	0.10977083386498195
Acyp2	0.08018084142247638	1.24850664045773e-07	1.2171343188656657e-06	0.05051796332735021	0.10970238312425981
Slit3	0.08017600666609892	1.250692255387538e-07	1.2184859308558335e-06	0.050513109706509685	0.10969757564448705
Ccdc24	0.080155107371504	1.260182696055817e-07	1.226947992769032e-06	0.0504921288822559	0.1096767942431072
Adcy2	0.08012019031582136	1.2761942273691847e-07	1.2401614649265748e-06	0.05045707567102735	0.10964207409744578
Rtl8b	0.08003977985995185	1.3138188759058217e-07	1.2759105987857366e-06	0.050376351940612775	0.10956211683149766
Alkal2	0.08002887285080347	1.3190042328867403e-07	1.2801309700079013e-06	0.05036540246823062	0.10955127126436355
F11r	0.07998931375017697	1.3379777861795972e-07	1.2977192942671959e-06	0.05032568941570866	0.10951193495143716
Mpc1	0.0799501600917412	1.3570165997737137e-07	1.312844676189709e-06	0.050286383475600945	0.10947300170628908
Hmgn3	0.07994619990353363	1.358956798921671e-07	1.3138880350766467e-06	0.050282407890014195	0.10946906380669066
Tmem128	0.07988000853648941	1.391785495161063e-07	1.3447752499823021e-06	0.05021595930730271	0.10940324483866432
Ccnyl1	0.07970212707938244	1.4838528325637727e-07	1.4310122794497054e-06	0.050037387914758605	0.10922636287703702
Hsp90b1	0.07965430758397594	1.5095903985962277e-07	1.4539939865695947e-06	0.049989383268934526	0.10917881175499566
Hist2h3c2	0.07962453048664746	1.5258345836094766e-07	1.4677854824160058e-06	0.04995949094808623	0.1091492017049169
Gm49785	0.07961904030816097	1.528848011530397e-07	1.4697569755235788e-06	0.0499539795309649	0.10914374232019299
Krt80	0.07959020903004618	1.5447674804514712e-07	1.484125379612072e-06	0.04992503674934025	0.10911507272407427
Gatad1	0.07955761850999096	1.562955595706286e-07	1.5006539022502357e-06	0.04989232024708949	0.10908266490820165
Atox1	0.07953566551073347	1.5753236146911286e-07	1.5115770392193605e-06	0.04987028242201414	0.10906083494324258
Lfng	0.07952346283761798	1.582239284266776e-07	1.5172580105167003e-06	0.04985803261057829	0.10904870064697901
Cox6b1	0.07949786415582735	1.5968424040961207e-07	1.5293376969380372e-06	0.04983233507135141	0.10902324537707592
Abca3	0.07949214618248705	1.600122054525748e-07	1.5313380532556658e-06	0.049826595021608404	0.10901755943233447
Gm32282	0.07940547130519504	1.6506405442989994e-07	1.575912108887091e-06	0.0497395857431093	0.10893136981822107
Ston1	0.07935378304649313	1.6814971545620539e-07	1.6043671536675615e-06	0.049687698279754465	0.10887997073319934
Epb41l5	0.07934553717363797	1.6864710151502325e-07	1.6081065395869665e-06	0.049679420642418835	0.1088717709778704
Mamstr	0.07926932041783674	1.733122635121509e-07	1.65052597237337e-06	0.049602910479859645	0.10879598029701058
Lynx1	0.07921022754556384	1.7701487214124244e-07	1.68368418935591e-06	0.04954359036117144	0.10873721753568515
Ppm1e	0.0792072587326996	1.7720289296369e-07	1.6844217637265472e-06	0.04954061013701916	0.10873426530207797
Rnft1	0.07916747642165682	1.7974108078637678e-07	1.706421082658709e-06	0.04950067496484509	0.10869470510404831
Ttll7	0.07916312043526418	1.8002112558367696e-07	1.7080162425478048e-06	0.04949630224659935	0.10869037343236326
Alpk1	0.07909142249021686	1.8469159351439956e-07	1.7490638051640063e-06	0.04942432906477665	0.10861907553740129
Polr2l	0.07896396840350552	1.9328466488647146e-07	1.828170772657587e-06	0.04929638646318906	0.10849233185102845
Serinc3	0.07894032697303069	1.9492050703352325e-07	1.8425002918413695e-06	0.049272654525247005	0.10846882208700698
Smim1	0.07872134069087025	2.1072255444799064e-07	1.9783785638352916e-06	0.0490528314810884	0.10825105383735308
G3bp2	0.07871698722160343	2.1104891526073668e-07	1.980223268295663e-06	0.049048461406046656	0.10824672455396457
Ier5	0.07868374613925484	2.1355700293333022e-07	2.002523753828097e-06	0.0490150935671133	0.1082136681068951
Pld3	0.07864665730278032	2.1638939150772884e-07	2.025346256794562e-06	0.04897786337977074	0.1081767852007054
Fbxo32	0.07860004590615983	2.2000048088089725e-07	2.0578817987675093e-06	0.048931074457355096	0.10813043249169611
Adam19	0.07859795266038867	2.2016400747111455e-07	2.058148756537145e-06	0.04892897324223006	0.10812835086017315
Aplp2	0.0785761998694861	2.2187032254875878e-07	2.0728289264098805e-06	0.04890713765018078	0.1081067187479942
Slc4a2	0.07848232107584706	2.293819257797865e-07	2.1403832450210555e-06	0.04881290183589195	0.10801336044827532
Trim47	0.07847758600595146	2.2976723207453442e-07	2.1426672706057653e-06	0.04880814877253863	0.10800865161731686
Rusc1	0.07833191851136868	2.4193076763256757e-07	2.251964843769083e-06	0.04866192839209823	0.10786379067783528
2210016F16Rik	0.07823387062410118	2.5046561365597086e-07	2.322900980177973e-06	0.04856350907685876	0.10776628497169027
Dennd5a	0.07819520766330583	2.539104426327454e-07	2.3534179445723216e-06	0.04852469981025635	0.10772783565153403
Pdcd10	0.0781215648290749	2.605989190440861e-07	2.40809195070617e-06	0.04845077854953962	0.10765459950248189
Atp6v0c	0.0780925549219058	2.6328012309814225e-07	2.4299225404826727e-06	0.04842165905187264	0.10762574971162138
Galt	0.0780811622315748	2.64340344829563e-07	2.4382318436880506e-06	0.04841022333725812	0.10761441988812136
Sgip1	0.07807012534818503	2.6537138474286747e-07	2.446262093817715e-06	0.04839914478070124	0.10760344390084321
Bicd2	0.07803287390638372	2.688800722122315e-07	2.4771084356615672e-06	0.04836175273846138	0.10756639794107914
Peli3	0.07796022374856307	2.7585222643580115e-07	2.538273323154291e-06	0.0482888286118777	0.10749414829160113
Fzd5	0.07795033686179356	2.7681444706961106e-07	2.5455909978711455e-06	0.0482789044654281	0.10748431588549398
Stard8	0.07782977554965106	2.8881161074372216e-07	2.6543162320732562e-06	0.04815788927769263	0.10736441844918934
Cdk2ap2	0.0778220885652914	2.8959333528617947e-07	2.6598973392219145e-06	0.04815017338378449	0.10735677376439345
Slc48a1	0.07776335240114915	2.9563427667499765e-07	2.7088556589325057e-06	0.04809121643900217	0.10729836069546711
Pgam1	0.07775096313195064	2.9692394125454567e-07	2.7190386380228575e-06	0.04807878062675974	0.10728603955097774
Slc2a4	0.07770820973210686	3.014162010706438e-07	2.7568643177709095e-06	0.04803586668490828	0.10724352116901446
Cmbl	0.07766426059858472	3.061024471430501e-07	2.7963714868724297e-06	0.047991752633495206	0.10719981351378333
1700037H04Rik	0.07764712492408024	3.079485917171019e-07	2.8115522023417083e-06	0.047974552689217555	0.10718277196022297
Ednra	0.07764444939806787	3.082378127736818e-07	2.8125086363616557e-06	0.04797186712985437	0.10718011112847857
Zfp467	0.07755880118722305	3.176360441215012e-07	2.8963937815769558e-06	0.047885897960786905	0.10709493308299095
Prss12	0.07755539867008257	3.180150585228991e-07	2.896520667442439e-06	0.04788248270212812	0.1070915492349945
Ing1	0.07753655116599042	3.2012244374781506e-07	2.9128565429630877e-06	0.04786356463173074	0.10707280513217492
Sgk3	0.07752259847083129	3.2169120277272734e-07	2.921278003976042e-06	0.04784955971046876	0.10705892897083825
Atp5b	0.07747883825711134	3.266596115224289e-07	2.961479794761218e-06	0.04780563577429082	0.10701540871757328
Luzp1	0.07745910643922765	3.289240506055345e-07	2.9798603681417614e-06	0.04778583017022744	0.10699578506268635
Peak1	0.07745107433417793	3.298501526247717e-07	2.9864758177374667e-06	0.04777776803619099	0.10698779698026654
Mill2	0.07741266255449235	3.343139309957543e-07	3.0250946622506027e-06	0.04773921270292195	0.10694959567642652
Ywhae	0.07730383974502578	3.472788310640432e-07	3.1312598091268286e-06	0.04762998367788566	0.10684136868379052
Tead4	0.0772943680357356	3.484299398233036e-07	3.13978208775763e-06	0.04762047664601639	0.10683194880003666
Mrpl20	0.07706127834265031	3.7794598634863724e-07	3.4017369857483305e-06	0.04738651939217876	0.10660013281288984
Clasp2	0.07684440120134786	4.075648514599718e-07	3.6575287170160034e-06	0.047168837957315225	0.1063844379009026
Cap2	0.07672643416875903	4.246029453786047e-07	3.805950092996817e-06	0.04705043462497264	0.10626711275663882
Mtln	0.07668562326457169	4.306556578224281e-07	3.857935848894572e-06	0.0470094729762621	0.10622652372335036
Tekt2	0.0766727364456285	4.3258414054655993e-07	3.872936224846388e-06	0.046996538577603046	0.10621370694391073
Afap1	0.07652707106585485	4.5496990488908467e-07	4.068578381140102e-06	0.0468503360753681	0.1060688325688634
Pole4	0.07649658270664658	4.5979469108130297e-07	4.106906651972247e-06	0.0468197354551468	0.10603850961145031
Rab5if	0.07625675002695434	4.995070291127644e-07	4.451188587307024e-06	0.04657902163135798	0.10579997612719778
Klhl5	0.0761058706251393	5.261630289864137e-07	4.683250264422562e-06	0.04642758966556039	0.10564991231053535
Atp5md	0.0760806399318078	5.307523193202555e-07	4.721342247768924e-06	0.046402266703262564	0.10562481787148478
Rab5c	0.07602200975290996	5.415662162565622e-07	4.81472892085353e-06	0.04634342226036298	0.10556650417007175
Zbtb7c	0.07598145152943267	5.491707970500618e-07	4.879491341854483e-06	0.04630271593737591	0.1055261647552974
Csmd1	0.07596703304421024	5.518989454491046e-07	4.9008754928727425e-06	0.04628824482639225	0.10551182403333885
Matn3	0.07594227685796266	5.566136013584213e-07	4.936991029617132e-06	0.046263398312056225	0.1054872013360482
Fat4	0.07592989931746467	5.589853541899208e-07	4.955145171705652e-06	0.04625097562330071	0.10547489052346416
Msx1	0.07592328069999332	5.602575899411131e-07	4.963537172476555e-06	0.04624433286755873	0.10546830758356072
Uqcrb	0.07580141820840398	5.841868461746986e-07	5.163534402101815e-06	0.04612202640936367	0.10534710152732017
Ap2a2	0.07548285914349863	6.514836234188713e-07	5.7218725842554896e-06	0.04580231098076335	0.10503025429423649
Krt19	0.07536689393134449	6.777883228703022e-07	5.9426328687771695e-06	0.045685926326586954	0.10491491075168273
Yif1b	0.07533587726433096	6.849955081985445e-07	6.002371559484603e-06	0.0456547976099761	0.10488406022494846
Ndufb2	0.07532880499742174	6.866491588418159e-07	6.013405930419969e-06	0.04564769980214228	0.10487702583256141
Tmem63a	0.07517547669365061	7.234605621802827e-07	6.321262573961473e-06	0.0454938185022913	0.10472451792982572
Cib2	0.07517139372268263	7.244663318845758e-07	6.322803756293147e-06	0.04548972082487531	0.10472045678627472
Grk3	0.0750683127764736	7.503093094470958e-07	6.533390086316317e-06	0.04538626892246559	0.10461792658060601
Slc25a23	0.07498825800746835	7.709895920671166e-07	6.709633738725643e-06	0.04530592650050049	0.10453829909460524
Rpa1	0.07494892846953133	7.813494413007402e-07	6.795912681980825e-06	0.045266455784247164	0.10449917933470848
Rabac1	0.07484729317438713	8.087457959891093e-07	7.0181827839760665e-06	0.04516445608564247	0.10439808572397113
Ghdc	0.07471355100405586	8.462087873177816e-07	7.318290062526498e-06	0.04503023533881616	0.1042650554271579
Armcx2	0.0746870247117037	8.538351193850115e-07	7.380058993913418e-06	0.045003614253422024	0.1042386702014429
Vasn	0.07465790288916063	8.622838489415783e-07	7.4488622350211016e-06	0.044974388411125915	0.10420970320064511
Ncald	0.07463525812508105	8.689090303962489e-07	7.497598181353485e-06	0.04495166279770684	0.10418717878936268
Wdr86	0.07460592310276835	8.775644582849514e-07	7.56800073273227e-06	0.04492222308528596	0.10415799963227804
Ntf3	0.07453405378912069	8.991219473384049e-07	7.749526473187484e-06	0.044850097504081136	0.10408651196551515
Sipa1	0.0743816873356821	9.465231872900808e-07	8.150489554111194e-06	0.04469718877439066	0.10393495361216053
Dnlz	0.07438109540558775	9.46711943354819e-07	8.150489554111194e-06	0.044696594740313636	0.10393436481878662
Apoc1	0.07431699515468294	9.673681442821603e-07	8.318929552098195e-06	0.044632266772841864	0.10387060412150408
Zbtb4	0.07424912739938326	9.897108717196095e-07	8.506269256543905e-06	0.044564158185184055	0.10380309561240138
Zfp641	0.07421513648547932	1.0010868068736404e-06	8.599194672902757e-06	0.04453004675641859	0.10376928452116098
Arntl2	0.07413283635607765	1.0291541234253267e-06	8.825372845818873e-06	0.04444745511841822	0.10368741950250278
Rell1	0.0740239456603624	1.0674552520664561e-06	9.148673540335726e-06	0.04433817935345206	0.1035791038831859
Magi1	0.07398737353372452	1.0806239821717063e-06	9.256333627062924e-06	0.04430147805646686	0.10354272474496096
Myo5b	0.07393624520505658	1.0992962649363746e-06	9.400431941382447e-06	0.04425016928021895	0.10349186608415765
Capn2	0.07373087702332544	1.1774726950321706e-06	1.0046405249667321e-05	0.04404407786896466	0.10328757952555026
Erbb4	0.0737182106904677	1.1824654450043195e-06	1.0083361655470279e-05	0.04403136701276916	0.10327497982147606
Arl6ip5	0.0737037442975974	1.18819263877141e-06	1.0120878862205413e-05	0.0440168497809401	0.10326058951465189
Dock6	0.07367610687126465	1.1992084482224624e-06	1.020330982703565e-05	0.043989115263801414	0.10323309741306429
Tulp3	0.07363610829244768	1.2153252860893332e-06	1.0328910054071386e-05	0.043948976250249475	0.10319330907715794
Pgrmc2	0.07355722481645217	1.2477227937569532e-06	1.0592444006911061e-05	0.04386981609581338	0.10311483995595462
Arrdc1	0.07355073430175404	1.2504251163102823e-06	1.0609477878899764e-05	0.04386330283267319	0.10310838351789468
Fgf13	0.07335979753159302	1.3324873125106906e-06	1.1279844013657456e-05	0.04367169798214401	0.10291844809362777
Slc29a1	0.0732795182487161	1.368514980557255e-06	1.1547176485089356e-05	0.043591138457333506	0.1028385891825295
Borcs7	0.07326888841812441	1.3733550586051357e-06	1.158160651468612e-05	0.04358047154867514	0.10282801498506254
Igf1r	0.07323898033173568	1.3870615421621791e-06	1.1677817412118578e-05	0.04355045917577036	0.10279826339216486
Ubl5	0.07303437461323424	1.4844186872129257e-06	1.2449357383902903e-05	0.04334514145473124	0.10259472685064414
Cox6a1	0.07300210465643162	1.5003611024352356e-06	1.2575561323907239e-05	0.043312759431433395	0.10256262529606296
Wdfy1	0.07290241699242134	1.5506560640770526e-06	1.2963944268488677e-05	0.043212725967995094	0.10246345746771274
Fstl1	0.07289827879373963	1.5527785286279682e-06	1.2972720123830483e-05	0.04320857342747999	0.10245934083556094
Ripor2	0.07289383670682348	1.5550599626984737e-06	1.298466552643134e-05	0.04320411594668083	0.10245492189778396
Rhot1	0.07273496965434728	1.6388041886192171e-06	1.3659400192525222e-05	0.04304469912356383	0.10229688198542777
Camk1	0.07271386993253845	1.6502473012896343e-06	1.3741846314998938e-05	0.04302352649841252	0.10227589200689918
Pam	0.07258156876040074	1.723767913033199e-06	1.4346227822061781e-05	0.04289076880973783	0.10214427835588173
Hoxc8	0.07237828971498285	1.8428963235282767e-06	1.5287617108180435e-05	0.04268679037568629	0.10194205366098248
Il1rapl1	0.072364031613337	1.8515423755072237e-06	1.5350987819118347e-05	0.0426724833114419	0.10192786942034769
Pld2	0.07234860420930313	1.8609413648197322e-06	1.5420528798590468e-05	0.04265700294311865	0.10191252192110277
Sema4b	0.07229114899211687	1.896350097361641e-06	1.56883613317813e-05	0.0425993506000975	0.1018553641640074
Tpcn2	0.07227628891395349	1.9056129068107933e-06	1.5756442510924167e-05	0.042584439569970586	0.10184058098842959
Nbl1	0.07218643412899337	1.96255505215874e-06	1.6200907894025073e-05	0.04249427697437516	0.10175119093395797
Ube2f	0.0721565266496222	1.9818676082496298e-06	1.6342636789065496e-05	0.042464267149857585	0.10172143803068405
Pxmp4	0.07215165175133624	1.9850327875991327e-06	1.635988914190485e-05	0.0424593755744624	0.10171658832318091
Ppme1	0.07207738216121075	2.0338590568147282e-06	1.6735158682813903e-05	0.042384852082862426	0.10164270234350126
Cpeb1	0.07202119058000479	2.0715645931624054e-06	1.7008694319842323e-05	0.042328468622058885	0.1015868007811297
Pde4a	0.0719265135574946	2.1366172426366745e-06	1.7505106447330133e-05	0.04223346872999501	0.10149261198814132
S100a10	0.07190685730275412	2.1503667563003853e-06	1.7598841617451406e-05	0.04221374551039213	0.10147305703013157
Csf1r	0.07182325459598482	2.2098014179404064e-06	1.8046514311375135e-05	0.042129858244745126	0.10138988490710697
Mamld1	0.07181525239968663	2.2155722956724014e-06	1.8071991458500203e-05	0.04212182883329221	0.10138192390329884
Ajuba	0.07178769315748179	2.2355578678560017e-06	1.8208093382051528e-05	0.04209417589254028	0.10135450649739593
Gstt2	0.07172016311086461	2.2852638458070123e-06	1.8593072495741472e-05	0.042026416443125304	0.10128732381082482
Slc44a2	0.07168913785822803	2.3084542015710656e-06	1.877173397938882e-05	0.041995285887795865	0.1012564580550121
Fam8a1	0.07167933730999583	2.315826611900172e-06	1.882164624287949e-05	0.041985452087542764	0.10124670787830448
Ndufaf3	0.07157169778065411	2.398299214834587e-06	1.9450461770522846e-05	0.04187744772947249	0.10113962120620565
Gltp	0.07146574758272121	2.48222550848027e-06	2.0099040004141623e-05	0.041771139106281475	0.10103421451967462
Abhd16a	0.0713307595066826	2.5932419856534242e-06	2.0964560209574633e-05	0.04163569534503035	0.10089991795409771
E130310I04Rik	0.07127292424600737	2.6422505583630473e-06	2.1326836560805392e-05	0.04157766518128596	0.10084237863938661
Srp14	0.07120919104063751	2.6972857994986845e-06	2.1759532584633038e-05	0.0415137174289836	0.10077897133096872
Ppfia3	0.07112527575571162	2.7714277724355488e-06	2.2345827205883033e-05	0.04142952002865213	0.10069548477682026
Snrpn	0.071105151140836	2.7894970034348552e-06	2.24796304499848e-05	0.04140932781938971	0.10067546291851158
Clic1	0.0710920072900254	2.801359377366095e-06	2.2551386708923365e-05	0.04139613983421891	0.10066238616745857
Glrx	0.0710891770403033	2.803920011506697e-06	2.256008887358449e-05	0.04139330008245157	0.10065957036491043
Syn3	0.07107394269276002	2.8177417119481923e-06	2.2647394771783915e-05	0.04137801459661719	0.10064441377384088
Ankrd10	0.07103483604326684	2.853521909826482e-06	2.2922891759285757e-05	0.041338776738504335	0.10060550666278399
Sync	0.07095321005391872	2.929613852498902e-06	2.3521760089020936e-05	0.04125687717695628	0.10052429687187725
Vapa	0.07089414937594857	2.9858796540505316e-06	2.3935702989121163e-05	0.04119761880400031	0.10046553708958322
Cox4i2	0.07087199988361496	3.007246991493185e-06	2.4094322059535782e-05	0.04117539522409562	0.1004435003887949
Ly6c1	0.07083449221506041	3.043764947299912e-06	2.4361304016525858e-05	0.04113776216359856	0.10040618365384364
Ctsh	0.07076213534001863	3.115417419886599e-06	2.490863628789249e-05	0.04106516363023625	0.10033419487798734
Tubb2b	0.07075266012240064	3.1249192984521448e-06	2.49715118152515e-05	0.04105565679039736	0.10032476784046157
Rbx1	0.07066099630014139	3.2182870810827142e-06	2.5663819626186266e-05	0.04096368733050344	0.10023356984116208
Fzd8	0.07060851161675855	3.272945372567028e-06	2.606383976923095e-05	0.04091102787230808	0.10018135165401999
Tmem43	0.07060790849319523	3.2735786159950985e-06	2.606383976923095e-05	0.04091042274129273	0.10018075159193025
Tstd3	0.07044252465359568	3.451725627892019e-06	2.7424940410875254e-05	0.04074448925590247	0.10001620643398147
Eif1ax	0.07042058518860214	3.4760449974758685e-06	2.760378024818467e-05	0.04072247699914715	0.09999437810516675
Pet100	0.07038131730270224	3.5199830859176345e-06	2.792361192038823e-05	0.040683078900429485	0.09995530906292575
Uqcrq	0.07036791307216321	3.535102995085815e-06	2.8028973149284148e-05	0.04066963024243062	0.09994197268748911
Rcan2	0.07035006098478103	3.5553367422598394e-06	2.8174750160725454e-05	0.040651719002162225	0.09992421095471855
Lipo3	0.07032147799235847	3.5879643132274476e-06	2.84185412383267e-05	0.04062304133974731	0.09989577258989417
Calu	0.07028553814584163	3.6293971309517706e-06	2.8701980319305833e-05	0.04058698252597428	0.09986001452748083
Gm19938	0.07027647297703621	3.6399199866079722e-06	2.8770274772323357e-05	0.040577887362071685	0.09985099519832569
Gdpd2	0.07020815448258835	3.7201699268888153e-06	2.9374122669743016e-05	0.04050934297168948	0.09978302201225114
Lamtor2	0.07009623628880648	3.855309773929757e-06	3.0346880806973152e-05	0.04039705532306985	0.09967166890025986
Il1r2	0.07005563911327672	3.9054830537922345e-06	3.071010836574018e-05	0.04035632431699756	0.09963127651924963
9530068E07Rik	0.07003612875636729	3.929817518303198e-06	3.088552974307673e-05	0.040336749678373904	0.0996118645486501
Galnt18	0.0700144999868132	3.956963957891477e-06	3.106685348402232e-05	0.04031504967411314	0.09959034482176841
Ywhaz	0.07000498011726634	3.9689692758046475e-06	3.1145071820995095e-05	0.04030549845959941	0.09958087293841666
Foxo1	0.0699213643178908	4.075925328297776e-06	3.195148250928339e-05	0.04022160758140121	0.09949767838553769
Itgb5	0.06988645109016624	4.121396433482734e-06	3.22747464927125e-05	0.04018657962023584	0.09946294092414502
Ppp1ca	0.0698424301058466	4.179422374315938e-06	3.271234750574697e-05	0.04014241407619755	0.09941914145527682
Cdc42bpa	0.06979134052026108	4.247746897271875e-06	3.3230065132223845e-05	0.04009115686394136	0.09936830881094677
Crebzf	0.06973583677548002	4.323186796976767e-06	3.3802886714617835e-05	0.04003547118663816	0.09931308403228173
Akirin1	0.06972542865879482	4.3374755026942916e-06	3.389722654514601e-05	0.040025028974329545	0.09930272820730912
Tmem50b	0.06968645476861993	4.391383343392373e-06	3.424743914530022e-05	0.03998592746843773	0.0992639500700396
4933406J09Rik	0.06960402021717073	4.5075265849682894e-06	3.504653637991408e-05	0.039903223293794365	0.0991819292639919
Sat2	0.06955446752512204	4.578751520519616e-06	3.558217351343659e-05	0.039853508722883395	0.09913262508732895
Aff3	0.0694469167899065	4.737066420228053e-06	3.6756260411815326e-05	0.03974560714657873	0.09902561323810989
Afmid	0.06936558540456533	4.860252520574012e-06	3.759729588086857e-05	0.0396640109102282	0.09894468891166745
Rpp21	0.06927693622216664	4.998013870661124e-06	3.856514042812254e-05	0.039575073498021605	0.09885648296768884
Nr2f1	0.06922955369274254	5.0731714827360645e-06	3.910548311288007e-05	0.039527537104248715	0.0988093371562899
Tmem62	0.06912367556881793	5.245042969854588e-06	4.034872359302367e-05	0.03942131565025588	0.09870398750820124
Plac9b	0.06895448511149718	5.53131034003637e-06	4.244382926750605e-05	0.039251577953967	0.09853564016501744
Tspyl5	0.06893524089303771	5.564802460403103e-06	4.267934764273949e-05	0.03923227159951908	0.09851649173758587
Selenos	0.06888743359738955	5.648846849449786e-06	4.330214575845194e-05	0.039184310039016845	0.0984689223152291
Slc1a2	0.06880702990579458	5.792940715122569e-06	4.438440556958482e-05	0.03910364720898228	0.09838891838093577
Tsc2	0.06874923240575724	5.898686708988517e-06	4.5171911728753345e-05	0.03904566366867104	0.09833140800675111
Marveld1	0.0687166339627752	5.959140517241227e-06	4.5611955555410135e-05	0.03901296038510093	0.09829897141884304
Wtip	0.06853008324935436	6.316662939353371e-06	4.817916950291188e-05	0.03882581092575804	0.09811334574237751
Prrx1	0.06852546671024437	6.325765463468353e-06	4.8224473010750994e-05	0.03882117959600663	0.09810875206890007
1110012L19Rik	0.06852259287621246	6.331438194428224e-06	4.824359727658527e-05	0.03881829655532179	0.09810589246827817
Cfh	0.06849515949545823	6.385835064474155e-06	4.857909161575502e-05	0.0387907753135172	0.09807859493388252
Zfp811	0.06849285775588604	6.3904193860975795e-06	4.857909161575502e-05	0.03878846620419927	0.09807630459018642
Gm44040	0.06849236619808087	6.39139881820716e-06	4.857909161575502e-05	0.03878797307255775	0.09807581546603551
Slmap	0.06847220456872205	6.431694924323688e-06	4.886101271109282e-05	0.0387677469035321	0.09805575364260258
Gm19391	0.06827507280822133	6.838707554530139e-06	5.1875509494488076e-05	0.038569985384344745	0.09785959647472026
Ndufb3	0.06821409909208676	6.9695070758801615e-06	5.284140944104665e-05	0.03850881735226996	0.09779892373888757
Tspan33	0.06817968108009886	7.04439240797134e-06	5.3382629743707266e-05	0.03847428975249089	0.09776467552502631
Usp2	0.06813825512393365	7.135545627403639e-06	5.404416020107878e-05	0.03843273198913497	0.09772345384711505
Sptbn1	0.06801819114513223	7.406146537759637e-06	5.592942855929727e-05	0.03831228657681037	0.0976039813502202
Mark1	0.06801386837900371	7.416069856574646e-06	5.597664213029388e-05	0.03830795009370238	0.09759967986381737
Tmem189	0.06793234308624942	7.605615964982473e-06	5.72938866690157e-05	0.03822616631483805	0.09751855568946431
Lrrc75b	0.06789317925205385	7.698309739090411e-06	5.7963520292301966e-05	0.03818687844832965	0.09747958440823873
Ocel1	0.0677592120093658	8.02361771587027e-06	6.020477328438681e-05	0.03805248762422974	0.09734627514309589
Lancl3	0.06775748114581238	8.027905440742639e-06	6.0207316406789476e-05	0.03805075129501476	0.09734455277369863
Sult4a1	0.0677488099153262	8.049418940493504e-06	6.030933198314716e-05	0.038042052685514735	0.09733592409432393
Dctn3	0.06757311037808672	8.497385244363904e-06	6.347850701656857e-05	0.03786579935482005	0.09716108578460621
Apol8	0.06747660028543455	8.753482661144094e-06	6.535962298455633e-05	0.03776898585515398	0.09706504797903424
Btc	0.0674570997414993	8.806116666198243e-06	6.572044092487743e-05	0.03774942407342096	0.09704564279711561
Sap18	0.06743852080115788	8.85654426862822e-06	6.606444738932215e-05	0.03773078681058473	0.09702715469101729
Wnt11	0.06743115414885384	8.87661535471913e-06	6.617244877505106e-05	0.03772339703881179	0.09701982404933816
Akt1	0.0674122011267241	8.928454387371157e-06	6.643833286688533e-05	0.03770438454953531	0.09700096366107368
Mfn2	0.0674067684432741	8.943366736315077e-06	6.651683542858339e-05	0.03769893482442235	0.0969955575262234
Efhd2	0.0673205470432584	9.183247164060438e-06	6.816795010244863e-05	0.03761244319500748	0.09690975724177343
Kank2	0.06730589423344867	9.224619469115435e-06	6.844173870832265e-05	0.03759774450558149	0.09689517595430831
Cspg4	0.06713102385370985	9.732308651581354e-06	7.19285070337668e-05	0.03742232757892821	0.09672115816021512
Cmtm6	0.06694968049341055	1.0286915128904485e-05	7.58436145891715e-05	0.03724041937459572	0.0965406970340316
Atp8b1	0.06692461574953162	1.036590408436706e-05	7.635557959045864e-05	0.03721527671451778	0.09651575407691519
Prkaa2	0.06692194838822253	1.0374344000054061e-05	7.637741331184175e-05	0.03721260106367052	0.0965130996738257
Etfb	0.06690164030589792	1.0438817120785943e-05	7.681498293466374e-05	0.03719222988251991	0.09649289023572123
Slc41a3	0.06688539130685558	1.0490678905582344e-05	7.712217033433656e-05	0.03717593041432827	0.09647672014678872
Gfod1	0.06688107187984328	1.0504506504246619e-05	7.718660755192683e-05	0.03717159757389951	0.09647242169360727
Dact3	0.06683949685538498	1.0638491416861892e-05	7.80207208431425e-05	0.03712989350075168	0.09643104848845
Cdkn2d	0.06673616187191886	1.0978613333879196e-05	8.039909582212109e-05	0.03702623821422201	0.09632821468517835
Dzip1l	0.06668417690328482	1.115361838721091e-05	8.152407456845865e-05	0.03697409235169313	0.09627648160758105
Ktn1	0.06664905984259771	1.1273341479821735e-05	8.232022870825767e-05	0.03693886669498613	0.09624153461469366
Trarg1	0.0666252846233619	1.1355092393896847e-05	8.283784388983026e-05	0.03691501799516216	0.09621787449463368
Itprid2	0.06634725313408477	1.2354068762988932e-05	8.965372985687398e-05	0.03663612972316661	0.09594118651266513
Malat1	0.0663422660454671	1.2372730804733421e-05	8.973708427940813e-05	0.036631127308571494	0.09593622348096871
Car5b	0.06634103918707643	1.2377325915891343e-05	8.973708427940813e-05	0.036629896680112274	0.09593500254052201
Cops9	0.06625030440442724	1.2721715460271388e-05	9.214631621033627e-05	0.03653888332422614	0.09584470518450383
Tmem259	0.06621806696377351	1.2846260448678907e-05	9.2960101120554e-05	0.03650654702709587	0.09581262304123576
Pltp	0.06612792682609618	1.3200705879249186e-05	9.543440613604189e-05	0.03641613080387015	0.09572291680921917
Picalm	0.0660993846320664	1.3314868921927317e-05	9.62141262808653e-05	0.03638750129083486	0.09569451190793346
Zcrb1	0.06599355549648182	1.3746435624383507e-05	9.928560112031044e-05	0.036281348818318945	0.0955891914075849
Ndufa13	0.06591713633879512	1.4066327091060426e-05	0.00010149990021646868	0.03620469659610949	0.09551313912310802
4930509G22Rik	0.06587804829515938	1.4232681102220803e-05	0.00010252726360664796	0.03616548947620103	0.09547423859984885
Gm49864	0.0658311992752972	1.4434536202590627e-05	0.00010381291201929212	0.036118497857846626	0.095427614213649
Nudt4	0.06578756977411676	1.4624971237769076e-05	0.00010513292619625888	0.036074735675867615	0.09538419379226763
Ccdc28b	0.06563681433922282	1.5301593530704522e-05	0.00010958355874243864	0.03592352265881526	0.09523415993548158
Slco2a1	0.06562547250851883	1.535368690946144e-05	0.00010990500671763315	0.03591214645772003	0.09522287233710068
Unc13b	0.06550762437465586	1.5905063239816047e-05	0.00011379845106404282	0.03579394165146672	0.09510558725781551
Pxdc1	0.06548619522763147	1.600733005119428e-05	0.0001143691477462789	0.03577244773755222	0.09508426040663205
Nr3c2	0.06542066624071474	1.632395692955245e-05	0.00011646765152311007	0.03570672086810979	0.09501904406540168
Bod1l	0.0653771989703064	1.653726666995842e-05	0.00011793438022303837	0.035663122478314234	0.09497578404174932
Vstm4	0.06533332957750247	1.6755240517732668e-05	0.00011937717391302337	0.03561912086779766	0.09493212369962487
Tmem33	0.06525590034197427	1.7146657256842872e-05	0.00012205185956819947	0.035541458549856325	0.09485506315953343
Vamp5	0.06512479640883609	1.782933992231948e-05	0.00012667471845088774	0.03540996077761933	0.09472458269626649
Them6	0.0650169219876134	1.8410396330111086e-05	0.00013064260994796633	0.03530176307087196	0.09461722051338392
Actr10	0.0649842394116494	1.858996780557617e-05	0.00013179470745328757	0.035268982686999045	0.09458469299371147
Sun2	0.06497571511186831	1.8637077291350733e-05	0.00013204438543737204	0.03526043288738183	0.09457620912546418
Prdx4	0.06494271848026582	1.8820506733311876e-05	0.00013315836016835554	0.03522733758971054	0.09454336895937142
Pde8b	0.0649235383000659	1.892791863006034e-05	0.00013385620378132188	0.03520810008715585	0.09452427969935262
Stxbp1	0.06482958469280499	1.9462558586883895e-05	0.00013750956013633864	0.035113866005989744	0.09443077114773195
Nat14	0.06475401422323483	1.9902990352344857e-05	0.00014036119051905738	0.035038070323996424	0.09435555827436835
Rab8b	0.0647056801334331	2.0189642735441363e-05	0.00014225114731389763	0.03498959236990587	0.09430745272221494
Gm47545	0.0647024242646413	2.020909273980293e-05	0.00014232241893938813	0.03498632681519137	0.09430421224314917
Reep1	0.06469187262599689	2.027224905149994e-05	0.0001427012840665834	0.0349757437907125	0.09429371047530859
Nos1ap	0.06468146705882312	2.0334714997071754e-05	0.0001430749421136839	0.03496530727872049	0.09428335408210103
Mrtfa	0.06465713882844809	2.048147607405031e-05	0.00014404108196542669	0.034940906724608804	0.09425914079552633
Tmem88	0.06463561019398943	2.0612188702104193e-05	0.00014482674706957723	0.034919314118688885	0.09423771384838481
Yipf4	0.06462949397140533	2.064946834887893e-05	0.0001450218534847338	0.0349131797270588	0.09423162650986999
Cd93	0.06462358035412566	2.068557408106988e-05	0.0001452085396013225	0.03490724854472813	0.09422574081774444
Hoxc10	0.06461324770261342	2.074880457431806e-05	0.00014558537659669927	0.03489688520745606	0.09421545695388657
Sft2d2	0.06455503588133905	2.1108482088577776e-05	0.00014797288570323925	0.034838500628973874	0.09415751987316959
Ptpmt1	0.0644699196204194	2.1645092479973393e-05	0.000151664855258343	0.03475313213074801	0.09407280497193292
Sidt2	0.06446604946134026	2.166979757544277e-05	0.0001517682148060523	0.03474925051297502	0.09406895305212477
Pde1b	0.0644153198766098	2.1996119847643204e-05	0.00015384166941147522	0.03469837081194737	0.09401846246363935
Chml	0.06439158502888213	2.2150396626567997e-05	0.0001548496549130134	0.034674565782213534	0.09399483938277918
Tmem134	0.06435396731885734	2.2397022775064728e-05	0.00015643032810417403	0.03463683690876692	0.09395739874542604
Aamdc	0.06435180465608832	2.2411280564469057e-05	0.00015645823936193207	0.034634667857726696	0.09395524626011661
Eif4a2	0.06431874075409362	2.2630338999260644e-05	0.00015791523053625952	0.034601506323411024	0.09392233792190392
Hcfc1r1	0.06430916092759303	2.2694187869887348e-05	0.00015821594990954386	0.03459189822146853	0.09391280315585646
Lgi2	0.06428259682888586	2.2872133330167772e-05	0.00015938364574271847	0.03456525574594019	0.09388636397780303
Pacsin3	0.06425706206284132	2.304443405195443e-05	0.0001604376648356846	0.03453964567991416	0.09386094925249959
Kctd9	0.06423164911750921	2.321713809855465e-05	0.00016149256596198117	0.03451415783258962	0.09383565573691371
Gm48617	0.06419660496237753	2.345731528780755e-05	0.00016308877619389042	0.034479010451892805	0.09380077621132375
Jund	0.06419351574492765	2.3478600385088502e-05	0.00016316236101706673	0.03447591213841356	0.09379770150283571
Gfra2	0.06415945136674792	2.3714529582162357e-05	0.00016465183631112453	0.034441747497440355	0.09376379707554734
Gpc4	0.06415312701496272	2.3758579355262182e-05	0.00016488259418738393	0.03443540453862929	0.09375750241249615
Slc7a8	0.064147886914491	2.3795136142509892e-05	0.00016506116504315212	0.03443014902294693	0.0937522869091081
Ciao2b	0.06413098323639081	2.3913427121249508e-05	0.00016580628618357947	0.034413195629186155	0.09373546256596593
Gm42664	0.06409999157529161	2.4131759060869278e-05	0.0001672440592732154	0.03438211286247298	0.09370461631580879
Ncf2	0.06405829408829682	2.4428504572099086e-05	0.00016914687066793584	0.03434029288885638	0.09366311438114593
Actr2	0.0640510287355923	2.448056307605997e-05	0.00016943038820730203	0.03433300620478049	0.09365588309087282
Agpat5	0.06400914168198447	2.4782760186565458e-05	0.0001712886421416879	0.034290996230694884	0.09361419235702674
Bcar1	0.063995563857243	2.4881477274418827e-05	0.00017189301495381233	0.03427737858341905	0.09360067814769281
Dhx58os	0.06398441903252047	2.4962784604060632e-05	0.00017237661995385528	0.034266201080177604	0.09358958553102936
Wsb2	0.06396499842221062	2.510507213206657e-05	0.00017320227818896786	0.034246723543105116	0.0935702558792278
Man2a1	0.06395120730586465	2.520658234179966e-05	0.00017375110304683556	0.03423289201518705	0.09355652934150031
Gm45609	0.06389672881858638	2.5611402447044154e-05	0.00017637626608404798	0.03417825400302334	0.09350230584647459
Nr2f6	0.0638936072914443	2.563478420732256e-05	0.0001764575868212402	0.03417512334075037	0.09349919892464659
Micu3	0.06387001063625668	2.5812192341851826e-05	0.0001775184919423612	0.034151457648957884	0.0934757126572006
Dpf1	0.06380456526045472	2.631036239324764e-05	0.00018086298260137367	0.03408582097437768	0.09341057326962574
Spr	0.0637898634053112	2.6423523286588012e-05	0.00018155901737296415	0.0340710761805386	0.09339594011777637
Map6	0.06378178197615005	2.64859233338259e-05	0.0001819057986805601	0.034062971154014236	0.09338789644852416
Arl4d	0.06364152425847552	2.7591479321592668e-05	0.0001890729371758757	0.03392230451357605	0.0932482934595587
Fbxo6	0.06362491303340922	2.7725281726331543e-05	0.00018990447910214605	0.03390564493630221	0.09323175969926299
Agrn	0.06361562386570033	2.7800374001882227e-05	0.0001903333194462049	0.03389632873674234	0.09322251384353084
Nedd8	0.0636047475079113	2.7888542529855118e-05	0.0001907656383816514	0.03388542073487926	0.09321168819171326
Elovl1	0.0635291801784657	2.8508501642903583e-05	0.00019483152153713622	0.033809633742566625	0.09313647296659443
Rac3	0.06347993260009183	2.8919556064868683e-05	0.00019746371308600666	0.03376024319283981	0.09308745467436268
Tmem109	0.06347690372296547	2.8945020127695363e-05	0.00019748448542690716	0.03375720552727526	0.09308443989435228
Slc49a4	0.06347413563409723	2.8968310348253364e-05	0.00019750320990302521	0.0337544294071392	0.09308168468835451
Iqgap1	0.06345789638992559	2.9105303579518362e-05	0.00019811096592719488	0.03373814305604432	0.09306552101357662
Pon3	0.06345086276212734	2.9164829655862868e-05	0.00019833905341790417	0.0337310890299437	0.09305852011195258
Dock8	0.06339533149000223	2.9638872905092636e-05	0.00020129349451400774	0.03367539681493099	0.09300324711380362
Pax6os1	0.06338512436583403	2.9726798746696707e-05	0.00020171094814903635	0.03366516012816003	0.0929930874427534
Nedd9	0.06333241728988342	3.018478360919115e-05	0.0002042731450019252	0.03361230049744394	0.09294062530490135
Bcar3	0.06323109680007902	3.1084074461803533e-05	0.00020978729104577848	0.0335106872137888	0.092839775205624
Fkbp2	0.06322007710142045	3.1183402179089635e-05	0.000210284534730022	0.03349963570768047	0.09282880663039021
Cyb5r3	0.06317371085766367	3.160464357081971e-05	0.0002128427564153216	0.03345313571121746	0.0927826554137093
Ube2m	0.06317140813306531	3.162570425769795e-05	0.00021289055753515262	0.033450826347303134	0.09278036336485991
Rpain	0.06313799583566976	3.193279643942515e-05	0.0002147681285010654	0.033417317749825634	0.09274710593617527
Gm15862	0.06289966331011602	3.420688354076516e-05	0.00022965757522943478	0.033178300246408804	0.09250987618480846
Tuba1b	0.06285320842014208	3.4667685824234384e-05	0.00023223998495698666	0.03313171223899854	0.09246363585200688
Ctnnd1	0.06284258196449796	3.4773918370736135e-05	0.00023284933394756866	0.03312105535118029	0.09245305845790328
Fhod1	0.06283318495632628	3.4868117531964906e-05	0.00023337760667685204	0.03311163143737189	0.09244370482943844
Zfp938	0.06282153480185494	3.498523940937701e-05	0.0002340587737054723	0.03309994793336353	0.09243210844868899
Irak2	0.06278633458804994	3.5341388786514483e-05	0.00023582063668620845	0.03306464700536632	0.09239707066002541
Ubc	0.06274889870214626	3.572393321404479e-05	0.00023816476157172752	0.03302710408997835	0.09235980743491223
Dcbld2	0.06268238199776371	3.6413358799787866e-05	0.0002421308329619503	0.03296039742074465	0.09229359731248363
Map1a	0.06268230976859528	3.641411425078717e-05	0.0002421308329619503	0.03296032498544107	0.09229352541608411
Snx7	0.06255693925668264	3.7748036223992256e-05	0.0002504544422572715	0.032834597148701176	0.09216873203663396
Tmed4	0.06243572467328407	3.9081727238086334e-05	0.00025851587644212684	0.03271303797991829	0.09204807456975737
Slc22a4	0.062380486226427265	3.970421826291786e-05	0.00026240581528162493	0.03265764279443621	0.09199308971688787
Sumo2	0.06213994720583849	4.252620518425093e-05	0.0002800851189824077	0.03241642337534466	0.09175365288067051
Bcl7b	0.062123695345615584	4.272357540777244e-05	0.00028114214684605367	0.0324001256693249	0.09173747536530906
1700003F12Rik	0.062062961245492806	4.3468874395179856e-05	0.00028567669306177036	0.03233922038083424	0.09167701895767849
Wwc2	0.06206066736416491	4.3497263958870326e-05	0.0002857401049465299	0.032336920038176516	0.0916747355603089
Gjc1	0.06204166132315149	4.3733163963177104e-05	0.00028691891176702293	0.032317860473682465	0.09165581637255103
Arhgap29	0.06203397552966681	4.3828902841012815e-05	0.0002874233469320096	0.032310153042143415	0.09164816569531183
Tnmd	0.06194381768053321	4.496690288389229e-05	0.0002941271421152749	0.03221974163276041	0.09155841951464122
Rnf11	0.06190980708671757	4.540342709279611e-05	0.0002968550827117763	0.03218563551379586	0.09152456409113831
Pmepa1	0.06190653142266565	4.544568149044971e-05	0.00029700398872048293	0.03218235065308004	0.0915213033683982
Ctbs	0.061781660696188165	4.7084530987666175e-05	0.0003075826238084602	0.03205712982180787	0.09139700174218969
Hk1	0.06176941626059433	4.724821273747296e-05	0.00030851970004635985	0.03204485110626139	0.09138481306111643
5033430I15Rik	0.06176501959201805	4.730711820688181e-05	0.00030873031225619037	0.03204044213080634	0.09138043641041971
Lrrn2	0.06176398689552555	4.732096410721564e-05	0.00030873031225619037	0.03203940654382239	0.09137940841559257
Snrnp27	0.06164408008003481	4.895499122749997e-05	0.0003184371805655683	0.03191916454608843	0.09126004708325766
Dnajc3	0.06162940842784003	4.915856095151617e-05	0.0003196249803103484	0.03190445194048183	0.09124544211728633
Aadat	0.06153210253348739	5.0529121134688384e-05	0.00032797680286955887	0.03180687475936756	0.09114857817940498
Glrx2	0.06151805108431149	5.073000280538688e-05	0.00032909188793048993	0.031792784181869475	0.091134590504608
Dvl3	0.061512108891621516	5.0815180725508344e-05	0.0003294128658681232	0.03178682544582682	0.09112867527783727
Scoc	0.06150628152020203	5.0898844321644446e-05	0.000329814993358314	0.03178098185277479	0.09112287434924357
Adam9	0.0614764587955983	5.1329056002594065e-05	0.00033246139204398965	0.03175107614257321	0.09109318691956134
Rdh14	0.06146065120838306	5.1558485005246675e-05	0.0003338056139596586	0.03173522459027932	0.09107745102430884
Dtna	0.061452480192113246	5.167745844883509e-05	0.0003344338747747829	0.031727030854115754	0.09106931706015378
Bves	0.061392231126778544	5.256277260882325e-05	0.0003400189197992058	0.03166661438677262	0.09100934107694053
Macf1	0.061316554971282466	5.3695138123383885e-05	0.0003467555150221237	0.031590728272878545	0.09093400762326226
Ndufv2	0.061267442101617824	5.4442349781812616e-05	0.0003512833292946665	0.03154147932624058	0.09088511698137341
Frmd4a	0.06123530220217733	5.4936650662860095e-05	0.0003541729863241555	0.03150925045495285	0.09085312243248371
Cyb5a	0.06118381094979675	5.573743721339297e-05	0.00035903198360481733	0.031457616789844454	0.09080186391841276
Rnf7	0.061035438433770614	5.81071737280748e-05	0.0003735076213456814	0.03130883479750163	0.09065416116233888
Tmem219	0.061013148219791445	5.8471318454375354e-05	0.0003756899251891534	0.03128648318113263	0.0906319714547656
Iffo2	0.06096726914824245	5.9227633093093894e-05	0.00038022893548227474	0.031240477821033202	0.09058629915904136
Gbp7	0.060866055906536834	6.0929004266577684e-05	0.00039016569846808485	0.031138986421183408	0.09048554164226691
Rab14	0.06083593447071984	6.144420325923566e-05	0.0003929697009620663	0.031108782322833435	0.09045555571479769
Nrxn2	0.06081105580606073	6.187283551667654e-05	0.0003955451249990638	0.031083835424366005	0.09043078893215295
Cyb561d2	0.060763904230248786	6.269298042142795e-05	0.00040045239735463426	0.03103655462925906	0.09038384930149963
Pcbd2	0.0607514472242523	6.291136672532645e-05	0.0004016790655197037	0.03102406350694796	0.09037144826745835
Dync1i2	0.060644705446654665	6.481241382702244e-05	0.0004131249471658074	0.0309170297736438	0.09026518572661257
Ddx43	0.06051487096627531	6.719801200066129e-05	0.0004276160638456105	0.030786841094331704	0.09013593325282426
Fgd3	0.06050084504424918	6.746064004727452e-05	0.00042910820976253426	0.030772776968828356	0.09012197014481642
Pde4dip	0.06049470579832672	6.757589941533502e-05	0.0004296621094185209	0.030766621004675834	0.09011585838937289
Pcmt1	0.06048446651829634	6.776854807779276e-05	0.0004307073999758676	0.03075635384632978	0.09010566495409986
Gabarapl2	0.0603967728659631	6.943988265527763e-05	0.0004405950440470321	0.0306684216889053	0.09001836368204799
Mrpl23	0.06038887484477771	6.95923077095609e-05	0.0004413785006853889	0.03066050220963944	0.09001050097776582
Atp6ap1	0.06030764780632714	7.117838857449765e-05	0.0004506880774897698	0.030579054702584745	0.08992963694102436
Ubl4a	0.060245372831308215	7.241748460543359e-05	0.0004578098745376505	0.030516610966525134	0.08986764000689354
Pomgnt1	0.06024508502606578	7.24232581743827e-05	0.0004578098745376505	0.030516322381888325	0.0898673534860906
Gm12454	0.06024246909906891	7.247575540718441e-05	0.00045795186187042714	0.030513699371026888	0.08986474923343017
Ndufc1	0.06023218851972575	7.26824179833946e-05	0.0004590674511155002	0.030503390956099788	0.08985451453024372
Arl2	0.06014773874612586	7.440125688162331e-05	0.00046914638696199775	0.0304187127665594	0.08977044136935099
Prelid3b	0.06008960029331434	7.56068261491221e-05	0.00047596089112124883	0.030360417311494522	0.08971256194576469
Chmp5	0.06006956354839656	7.602657277696463e-05	0.00047840575944299617	0.03034032650442916	0.08969261442591019
Mob3a	0.06006439838599509	7.613513348084232e-05	0.0004788912459498362	0.03033514740953806	0.08968747226049481
Wwc1	0.06005191205287096	7.639817510106179e-05	0.00048034761887253156	0.030322627402419786	0.08967504151407098
Triap1	0.06003728367681113	7.670743434569827e-05	0.0004820932611165958	0.030307959587424983	0.08966047824892562
Zfp706	0.05996078912252122	7.834397264682585e-05	0.0004915681279613802	0.030231259007995576	0.08958432396565201
Bace2	0.059940647915772895	7.878033318600118e-05	0.0004937106023641375	0.030211063612544213	0.08956427229550137
Dnajc19	0.05991181840006173	7.940892449977404e-05	0.000497227052093657	0.030182156574995254	0.08953557089798804
Chrd	0.059904890492062136	7.956068352344332e-05	0.0004977684619129833	0.03017521004543761	0.0895286737702385
Oaf	0.0598599927180656	8.055085276185804e-05	0.0005035501648462688	0.030130191660105575	0.08948397540529548
Setd3	0.0597175391635062	8.377014182972702e-05	0.0005228175818574899	0.029987356223247948	0.08934215375425461
Mindy2	0.0596842706901289	8.453928434385742e-05	0.0005269707556789837	0.029953998740318767	0.08930903268201483
Serp1	0.05968122799084748	8.46099612493385e-05	0.0005271957822511908	0.029950947903623425	0.08930600346061485
Glipr1	0.0595185361237439	8.847135423937949e-05	0.0005494593637832257	0.02978782173902783	0.08914403145213519
Mus81	0.05949473356455987	8.905005630151199e-05	0.000552828260761056	0.029763955772946535	0.08912033408014523
Klhl23	0.05942670561156393	9.072376145489063e-05	0.0005625315945110685	0.02969574678928723	0.08905260656829607
Tnxb	0.05940839485826632	9.117931194192875e-05	0.0005648967773988573	0.02967738735614084	0.08903437663648613
Hist1h3d	0.05937365960530442	9.20494253697841e-05	0.0005698244371145344	0.0296425598132814	0.08899979464626089
Rap1b	0.05930765568175436	9.3724457454421e-05	0.0005799581180225475	0.029576380719392517	0.08893408175573024
Camk2b	0.05930240699737931	9.385888502348353e-05	0.0005805543285813604	0.02957111811652097	0.088928856203462
Ppp1r18os	0.059300421689788954	9.390977948857374e-05	0.0005806335798306098	0.029569127544708224	0.08892687964513385
Prkar2b	0.05915614731402083	9.767886630836135e-05	0.0006029593824306014	0.02942447124365899	0.08878324046278088
Ube2a	0.059134963674233466	9.824415090556601e-05	0.0006059581589228013	0.029403231631076502	0.08876214998395927
Irf1	0.05912173581505126	9.859870001999007e-05	0.0006076533464853632	0.029389968833998727	0.08874898028450429
Becn1	0.05908030534270789	9.971699888072072e-05	0.0006138010019920666	0.029348429001750238	0.08870773190498953
Ten1	0.059075535927450344	9.984650123705889e-05	0.0006143501228254386	0.0293436470037323	0.08870298344546916
Farp1	0.05906133495756026	0.00010023303582769467	0.0006164796681181365	0.02932940857663724	0.08868884486347023
Mafk	0.05904945513135299	0.00010055747563746067	0.0006182257383243398	0.029317497424860995	0.08867701721870329
Ryr3	0.05903351698650916	0.00010099430535925415	0.0006206610938381895	0.029301517266448713	0.08866114906810256
Kras	0.058986608281947774	0.00010229038286148355	0.0006280951023021706	0.029254484996911443	0.08861444628138569
Iqsec1	0.05898527119863858	0.00010232755519896319	0.0006280951023021706	0.02925314439344226	0.08861311506563868
Fam129a	0.05882734946206107	0.00010680871606176844	0.0006531151802720237	0.029094807646215182	0.08845588559720503
Tnrc18	0.05882654137226979	0.00010683211514385957	0.0006531151802720237	0.029093997436640234	0.08845508104597168
Rit1	0.05878504904398053	0.00010804008712921141	0.0006597065312210999	0.029052396318048943	0.08841377035717901
Zfp651	0.05875725786297786	0.0001088563665992882	0.0006630974916257879	0.02902453232789801	0.08838610077964903
Adam10	0.058738254098086126	0.00010941788755104741	0.0006657200843937828	0.029005478802305595	0.08836718014156762
Cish	0.058726416438450044	0.0001097690447591007	0.0006674597225937728	0.02899361015708869	0.08835539425175268
Calcrl	0.058703186368442725	0.00011046124236430355	0.0006704628034747358	0.02897031930574726	0.08833226575005794
Jpt1	0.05863646426519502	0.00011247235278918178	0.0006821264769199104	0.02890342280406612	0.0882658351966987
Adrm1	0.05863385523965574	0.0001125516900437155	0.0006823362298594553	0.028900806964459035	0.08826323756624142
Pgp	0.05861280989816909	0.00011319358513325539	0.0006859549254875775	0.02887970667313398	0.08824228412686204
Adam15	0.058569314620014246	0.0001145311700277091	0.0006935748750229009	0.028836097911847592	0.08819897870349686
Adora2a	0.05856397374597596	0.00011469643820181579	0.0006942344554438609	0.028830743110786053	0.08819366113439496
Plekha2	0.05855611487109412	0.00011494003232059289	0.0006951569507306941	0.028822863745969537	0.08818583654869074
B4galt1	0.058551914255049665	0.00011507043477546862	0.0006956696744732633	0.0288186521794467	0.08818165425891909
Dapk3	0.058531849767395006	0.00011569523611077348	0.0006991697443444168	0.02879853540075682	0.08816167729336358
Sox5os4	0.05851338746283023	0.00011627296992852492	0.0007023827149366954	0.028780025001961054	0.08814329550105539
Prkx	0.05850448086205602	0.0001165526521774774	0.0007037933812871279	0.02877109520681853	0.08813442773385703
Pomp	0.05841374169811778	0.00011943838446802356	0.000720362756322767	0.028680120012469196	0.08804408393313183
Angpt4	0.05839908057496752	0.00011991091698413147	0.0007224090382764374	0.028665420799078408	0.08802948664479926
Nupr1	0.05836384761485956	0.00012105370081895325	0.0007283763916284847	0.028630096354780223	0.08799440703765195
Pigyl	0.05834544189483201	0.00012165476548054815	0.0007317042245688038	0.02861164287288714	0.08797608140008009
Tmem9b	0.058317707064421645	0.0001225657996797458	0.0007366685996324624	0.028583836110344842	0.08794846720478056
Idh3a	0.05831737382976363	0.00012257678476208808	0.0007366685996324624	0.0285835020117003	0.08794813541927943
Tob1	0.05831543555841441	0.00012264069828207412	0.0007367623036669755	0.028581558715074156	0.08794620557687297
Ube2d2a	0.05827290064053517	0.0001240511967807439	0.0007440631775436673	0.02853891357523608	0.08790385557420086
Ncs1	0.05824409594645263	0.00012501505327057995	0.0007495495545483808	0.028510034300187264	0.08787517604407291
Nemf	0.05824251880150992	0.00012506803057521783	0.0007495724301023374	0.028508453073142256	0.0878736057508204
Tcf25	0.058197373760808954	0.00012659348021491087	0.000757821277124753	0.028463191247254604	0.08782865677412476
Vps4a	0.058080852923173144	0.00013061212232461165	0.0007805922577709522	0.028346369546675167	0.08771264142650316
Ccdc88c	0.05807967546465656	0.00013065333782589822	0.0007805922577709522	0.028345189052044004	0.08771146907192766
A430018G15Rik	0.05805899400281659	0.0001313792674880098	0.0007836959110710518	0.02832445427591346	0.08769087724484217
Ptrh1	0.0580373928848331	0.00013214153259985463	0.0007873239341734988	0.028302797500197978	0.08766936972042248
Gm43672	0.057968616124466625	0.0001345963806508186	0.0008001336250617693	0.028233843714632296	0.08760089077275536
Ap2s1	0.05796833972444016	0.00013460633228067412	0.0008001336250617693	0.028233566603747914	0.08760061556901348
Baz2a	0.05791244120811959	0.00013663322951468305	0.0008109174193890123	0.028177524419055064	0.08754495889362279
Sar1b	0.05786355466554347	0.00013842939455641117	0.0008212579684052922	0.028128512383256022	0.08749628370352701
Sdc4	0.057852577920907165	0.0001388357415957551	0.0008233483283199059	0.02811750748064156	0.08748535439548788
Gk	0.057752542270125135	0.00014259105807478165	0.0008433226774500372	0.02801721554663542	0.08738575072543835
Sdf4	0.05763481303630033	0.0001471330462451227	0.0008681646888929511	0.02789918546690306	0.08726852911900776
Gm10827	0.05762674414667454	0.00014744927783871204	0.0008693577491132416	0.027891095988355166	0.08726049499094064
Purg	0.05761883388339873	0.0001477599134689378	0.0008708524934908754	0.027883165544695686	0.08725261880210383
Mfsd6	0.05757999104853822	0.00014929422740300117	0.0008795552879495976	0.027844223669688514	0.08721394323380399
Coq10b	0.05755000077376173	0.00015048910364015176	0.0008859101788422371	0.027814156988469105	0.08718408204322847
Spcs1	0.05754803739194761	0.0001505676419637667	0.0008860304272564843	0.027812188606409247	0.08718212711034898
Mmp16	0.057534672066860346	0.00015110330153143847	0.0008888395210068836	0.02779878924928714	0.08716881929361239
Smad1	0.05751957221421426	0.0001517106352025943	0.0008920678962336889	0.02778365096084684	0.08715378439992133
Bpnt1	0.05746092220620174	0.00015409146244711557	0.000905368989568852	0.027724851792035557	0.08709538657381671
Folr1	0.05741862913702681	0.00015583006539128327	0.0009148790939626092	0.02768245128930727	0.08705327522898486
Tnfaip8l1	0.057391096119567477	0.0001569718050127347	0.0009208730708076821	0.02765484838952513	0.08702586045814248
Dmwd	0.05733134692710801	0.00015947660973436345	0.000934848084821161	0.027594947701949587	0.08696636771737845
Syp	0.0572502710127668	0.00016293563487721535	0.0009532922582397937	0.027513666559716835	0.08688563945391799
Vav2	0.057192076661240966	0.00016546180676507233	0.0009658484562584447	0.027455325142932342	0.08682769439793263
Asl	0.057143298994911634	0.00016760753397387568	0.0009768777027903985	0.02740642436468791	0.0867791255330535
Ddah2	0.05712140803253083	0.00016857899826531341	0.0009821643051399441	0.027384478197096395	0.08675732823301889
Pgrmc1	0.05711480919901375	0.00016887287432725223	0.0009835006550296466	0.027377862728088554	0.08675075762760695
Arhgap5	0.057108641514339496	0.00016914798481274963	0.00098472673709049	0.02737167949719381	0.08674461632436328
Hoxb2	0.057096399815437696	0.00016969527627948993	0.0009867825619501844	0.027359406948696555	0.0867324269809881
2810433D01Rik	0.05709430096500586	0.0001697892769328937	0.000986948298579158	0.027357302809973706	0.08673033710606791
Nfib	0.05706489117127707	0.00017111160533758534	0.0009931247227187529	0.027327818942659635	0.08670105305277355
Map3k20	0.05705279905556687	0.00017165809694999896	0.000995917429298567	0.027315696385901977	0.08668901262157831
Trim30d	0.0570184224609207	0.00017322069106925735	0.0010042189645372496	0.027281233298384333	0.08665478291319946
Lrrc75a	0.05696661016670476	0.00017560111262338311	0.0010176321414552345	0.027229290775951216	0.08660319187328892
Mfsd12	0.05693884365516749	0.00017688941518640322	0.0010247085537033016	0.02720145454043852	0.08657554386780962
Hrct1	0.05689393811954556	0.00017899174718995675	0.0010355047206899925	0.027156436340957952	0.08653082989011181
Etl4	0.056893237031522485	0.0001790247552789939	0.0010355047206899925	0.02715573349492583	0.08653013179184167
Aldh4a1	0.05688725547915255	0.0001793066068551628	0.00103634868639904	0.027149736944745796	0.08652417574630322
Nbdy	0.056836408884194	0.00018171940181011106	0.0010491009918208115	0.027098762946299017	0.08647354588836177
Snrpb	0.056743786180021044	0.0001861931730187328	0.0010733033304410658	0.02700590856000391	0.08638131760124315
Camk4	0.056675899832123115	0.00018953765040512647	0.0010913446207428108	0.026937852730248565	0.08631372001248894
Ahnak	0.056653375429774784	0.00019065974653828557	0.0010973911496675122	0.02691527215544545	0.08629129135890709
Gab1	0.05660829909911902	0.0001929240760586969	0.0011095863401233315	0.026870083502370627	0.0862464065525759
Hist4h4	0.05658733872881982	0.00019398556495343132	0.0011148503237259583	0.026849070943851673	0.08622553519958234
H6pd	0.056553352608206445	0.00019571837899792045	0.0011231155907343972	0.026815000258678983	0.08619169336048527
Stx7	0.05654839536841399	0.0001959723400620487	0.0011237794876018223	0.026810030690013375	0.08618675715998196
Zmat5	0.05654821703130791	0.0001959814820970188	0.0011237794876018223	0.026809851909402473	0.08618657957973892
Rassf1	0.056530884963974196	0.00019687188363344622	0.0011284607555485542	0.02679247674819478	0.08616932106074741
Myo10	0.056516174877618376	0.00019763056519992025	0.0011319583875293703	0.02677773010126789	0.08615467338244555
Pdia3	0.05651179132290148	0.00019785718017541301	0.0011328308021534067	0.026773335654130842	0.08615030842263421
Snapin	0.056508433399468795	0.00019803093852298082	0.0011334000449173757	0.026769969387582304	0.08614696474264077
Atp9a	0.05640020829476895	0.00020370848093236856	0.001164146629975946	0.02666147574733447	0.08603919834319006
Akr1b10	0.056398083831031925	0.0002038214459574295	0.0011643557836316701	0.026659346019243763	0.08603708287691697
Atn1	0.05638128099800194	0.00020471698479980103	0.0011690336581432832	0.026642501558838617	0.08602035119731608
Glis2	0.0563796164557322	0.00020480590056797397	0.0011691035439760013	0.026640832893747583	0.08601869370282199
Mtmr14	0.05632106905786938	0.00020795652533956083	0.0011853133240569288	0.026582140588201603	0.08596039409391389
Pop5	0.056227503395221874	0.0002130862213660269	0.0012122856780476911	0.026488343771604625	0.0858672240059111
Mif4gd	0.056215670919846764	0.00021374332630219521	0.0012155704946398994	0.0264764821013995	0.08585544151866431
Pfkl	0.05615628921039894	0.00021706985262227518	0.001232190634002915	0.026416954003103333	0.0857963105512549
Mgat4a	0.056093453508443726	0.0002206427412530628	0.0012506096192882706	0.02635396362712946	0.08573373994860227
Irs3	0.056059689468136664	0.00022258531203100777	0.001259596741903732	0.026320116572064824	0.08570011825977959
Tbcb	0.056056715115078454	0.00022275720453263082	0.0012597845317169963	0.026317134909310997	0.08569715644356024
Ammecr1	0.05603599192029419	0.0002239582918077488	0.001265169349830584	0.026296360800408806	0.08567652058208848
Arl16	0.056032140272477375	0.00022418219647437257	0.0012654691233197068	0.026292499692439224	0.08567268516338537
Sorbs2os	0.05599486138853308	0.0002263601797160489	0.0012768456012321855	0.026255129292516846	0.08563556331051306
Stat6	0.05594980770598006	0.00022901889176777594	0.0012899338909432138	0.026209965118557693	0.08559069929924239
C1qtnf6	0.05591537823596113	0.00023107036423176226	0.0013010080662635448	0.026175451294205947	0.08555641469265794
Coq8a	0.05585182220518247	0.0002349026911776759	0.001321252470564883	0.026111739733460794	0.08549312589214407
Gnb5	0.05585144000669717	0.00023492591642299457	0.001321252470564883	0.026111356600416347	0.08549274529994245
Radx	0.05578091201611338	0.00023924878920665468	0.001344077483063325	0.026040656302987904	0.08542251357260848
Rtl8a	0.05577002128445615	0.00023992292662581072	0.001347368273393641	0.02602973899071583	0.08541166856282466
B4galt4	0.055603118693907265	0.00025047962828352976	0.0014014909697023775	0.02586242993447861	0.08524546579028348
Uckl1	0.05557429090414565	0.0002523465333407754	0.0014098868158163626	0.025833532107793003	0.08521675870758613
Kat2b	0.055574236883435664	0.00025235004396686913	0.0014098868158163626	0.025833477955886707	0.08521670491302422
Tgoln1	0.05556256036771254	0.0002531099372131243	0.0014130967457665713	0.025821773086327538	0.0852050772749003
Arpc5	0.055548848999506906	0.00025400499427842034	0.0014170560365031374	0.025808028433506755	0.0851914232918276
2310061I04Rik	0.055526323184272273	0.00025548188852966657	0.00142477408720257	0.025785447960824836	0.0851689917279822
Cacna1c	0.055490832158947664	0.000257825181773962	0.0014367149722683092	0.025749870880378552	0.08513364914146104
Saraf	0.05548961736349005	0.00025790574402166736	0.0014367149722683092	0.025748653140738743	0.08513243942548264
Rarb	0.055464441406728224	0.00025958067212763353	0.0014455173513257956	0.02572341618731626	0.0851073687184144
Pqlc3	0.055380199698453515	0.00026525960116434433	0.001475524676743071	0.02563897065270115	0.08502347891504355
Lclat1	0.055355744769482206	0.00026692984108174435	0.0014831921599757127	0.025614456633497484	0.08499912606352311
Adamts15	0.05535395552258419	0.0002670524303875393	0.0014833327526844486	0.025612663064661978	0.08499734428373978
Scamp3	0.05532096498387865	0.00026932223470185307	0.0014948511512556074	0.02557959287140911	0.08496449139140763
Vps37b	0.055304003365922776	0.0002704962458360409	0.0015008210554083388	0.025562590325533863	0.08494760051729598
Zfp672	0.05530113579402344	0.00027069520017828107	0.001501378580254002	0.025559715835962525	0.08494474490383726
Mrpl53	0.05528126361420387	0.0002720777189322075	0.0015084978111124974	0.025539795730415007	0.08492495558224092
Hps6	0.0552514672587071	0.0002741630684953198	0.0015194027996945046	0.025509927559316848	0.08489528342057996
Snx15	0.05523625494937303	0.0002752334928338677	0.00152377816457443	0.025494678605532825	0.0848801344972179
Vps28	0.0551915692272689	0.0002784005182615071	0.0015401932880744554	0.02544988532145039	0.08483563489033183
Pygb	0.05514438603617156	0.00028178157667702947	0.001558332861659292	0.025402588686399656	0.0847886480880122
Slc35b1	0.05509914772888373	0.00028505934783295184	0.0015751803138436135	0.025357241736329802	0.084743597950584
Tfpi	0.05504695198679236	0.0002888855808724452	0.001594727897017441	0.02530492079479876	0.08469161916738323
Mgat4e	0.055036918926618696	0.00028962654770530913	0.0015975577731767356	0.025294863687472094	0.0846816277925376
Ints6l	0.0550347607207479	0.00028978616906353926	0.0015975577731767356	0.025292700309618697	0.08467947855279491
Slc6a9	0.05503433955684018	0.0002898173280387519	0.0015975577731767356	0.025292278136454942	0.0846790591385535
Cetn3	0.05496541295445222	0.00029495920841873655	0.0016230816021944108	0.02522318650475703	0.08461041874051822
Tnnc1	0.05493980403091062	0.000296891285321304	0.0016324202767017389	0.025197516338779983	0.0845849160813787
Edem3	0.054913089500764026	0.00029891939739010496	0.0016417954077834762	0.025170737963995302	0.08455831236196541
Epha2	0.0548878419429403	0.00030084805425832954	0.0016511988060751443	0.025145430106658703	0.0845331694910884
Kifc3	0.05485468815338353	0.0003033983611094137	0.0016639981337536803	0.025112197192794467	0.08450015311369087
Cntf	0.05481943481341705	0.00030613236292167863	0.00167523683493733	0.025076859789881355	0.08446504581645685
Txnip	0.05480592991937657	0.00030718580319879645	0.0016799361339211083	0.02506332271259162	0.08445159684915232
Sh3rf3	0.05480442674508278	0.00030730326691176795	0.001679975944999543	0.025061815956787133	0.0844500998991658
Atp5l	0.05480169461350463	0.00030751687363498784	0.0016802806399480192	0.025059077315891753	0.08444737908038845
Camta2	0.05477216929895414	0.00030983413875301986	0.0016895712137222079	0.025029481685610984	0.08441797599163098
Zfp91	0.054722732948627006	0.0003137507253378	0.0017103172360477068	0.024979927717346296	0.08436874417711686
Stx2	0.054698789048059686	0.000315664285690782	0.0017189047728311975	0.024955926902488237	0.08434489928897725
Tusc2	0.05469536213715721	0.0003159390508757961	0.0017197867578376518	0.024952491848675023	0.08434148654620337
Fam189a2	0.05468205455628443	0.0003170081583731341	0.0017237601250767386	0.024939152653434212	0.0843282339772419
Derl2	0.05467829989086585	0.00031731041326256274	0.0017247885458161476	0.02493538907010017	0.08432449483125379
Brk1	0.054663146716352536	0.0003185330035166098	0.0017308170722087491	0.024920199913003625	0.08430940428196967
Gm17545	0.05465865313628339	0.0003188964015099221	0.0017321743618887715	0.024915695665162187	0.08430492927041015
Sh3rf1	0.054650564308511715	0.00031955152668564925	0.0017351147177265293	0.024907587637533042	0.08429687386452729
Svbp	0.054615198883737844	0.0003224306360593916	0.0017495017466183428	0.024872138314397177	0.08426165451916387
Wfs1	0.05447174389686896	0.00033436005578009676	0.0018065158648047964	0.024728343772433367	0.08411879132371533
Anapc15	0.05441654332906511	0.0003390594344288097	0.0018299607776056856	0.02467301287389323	0.08406381814876188
Tyw5	0.05441109560716427	0.0003395265477091696	0.001831833429908602	0.024667552299583857	0.08405839285838633
Bdh1	0.05436466231530713	0.00034353245148024015	0.001851480836945642	0.024621009533120113	0.08401215068879114
Ddx3y	0.054314337294789156	0.00034792398446335516	0.0018731627793477316	0.024570566008168825	0.08396203266493112
Acadm	0.054311860394239964	0.00034814147666627205	0.0018736721125064066	0.024568083278970483	0.08395956594848565
Reep2	0.054296210096313184	0.00034951864296442774	0.0018804201655887897	0.024552396161202878	0.08394397999042458
Tsen34	0.05424112684067208	0.00035440637370815734	0.0019047000281735196	0.024497183429855993	0.08388912307191489
Rbms1	0.054236712407490666	0.00035480083470055705	0.0019061481066523587	0.024492758628201626	0.08388472676986425
Uqcrfs1	0.05423489322749549	0.0003549635107515485	0.0019063503516832897	0.02449093517571644	0.08388291506133973
Reep3	0.0542247936031587	0.0003558679155464285	0.0019091900451570706	0.024480811835201906	0.08387285691314168
Rbp1	0.05421560176377935	0.00035669290154548424	0.0019116409866460314	0.024471598416629322	0.08386370281664843
Six5	0.05421551275496792	0.0003567008989970459	0.0019116409866460314	0.02447150919888133	0.08386361417329427
Hdac5	0.054196388745836606	0.00035842308540074254	0.001920195637071371	0.02445234030962318	0.08384456867369093
Errfi1	0.05414712298786455	0.0003628955124498523	0.0019414273257273326	0.02440295903576902	0.083795505065972
Leprotl1	0.05408610911544827	0.0003685067532610958	0.001970063978601658	0.02434180230227521	0.08373474135012852
Smap2	0.05405232399803183	0.0003716486313065343	0.001986164276737024	0.024307938174382808	0.08370109465667838
Tpi1	0.05402877627592405	0.0003738532570924791	0.0019965466237789943	0.02428433542352212	0.08367764337402674
Ndufb8	0.053986747458119023	0.00037781854946531475	0.002015605116759151	0.024242208470838824	0.08363578660319805
Hist2h3c1	0.05396500962197317	0.00037988483314918586	0.0020256686732367003	0.024220419919540135	0.08361413771087499
Yif1a	0.05396404468681479	0.0003799767990472398	0.0020256686732367003	0.024219452733808385	0.08361317672325391
Svep1	0.05383740843746553	0.0003922283535064271	0.002085910605480465	0.02409252160667152	0.08348705806263755
Hipk3	0.05383089150853167	0.0003928687154527569	0.0020885876236081532	0.024085989528743287	0.08348056774405209
Nptxr	0.05377049608609255	0.00039884987915699623	0.0021181693164426057	0.024025453834336435	0.08342041881245486
March9	0.05370713470179336	0.00040521610154514313	0.0021497320460190663	0.023961945523908394	0.08335731579170892
Phactr1	0.05370409982309598	0.00040552339868330547	0.0021506140033823854	0.02395890361377969	0.08335429328212157
Zdhhc12	0.0536508084222638	0.00041095501073079306	0.0021756357807681953	0.02390548883324247	0.08330121898960953
Gstt3	0.05362480019708181	0.00041363043614896553	0.0021887230266918545	0.023879420455751588	0.08327531666044463
Pdxp	0.053601305936722216	0.00041606122400841464	0.0021988511204354584	0.02385587189220248	0.08325191802571039
Isca2	0.05346356573314242	0.0004305826027980778	0.002266951983723167	0.02371781398841367	0.08311473779041928
Setd1b	0.05338760820540461	0.00043879145978800244	0.0023077797127932643	0.023641681748629812	0.0830390885792946
Cpd	0.05335542372174915	0.000442313541551178	0.00232469995450907	0.023609423340603414	0.08300703463150348
Wdr83os	0.05334103678528795	0.00044389647903931494	0.0023320475210375498	0.023595003378896858	0.08299270602664598
4930578M01Rik	0.053339939342488055	0.00044401744300990404	0.0023320475210375498	0.023593903417422617	0.0829916130329071
Smyd4	0.05333830096830792	0.0004441980875502122	0.0023321929204125637	0.023592261283243366	0.0829899813006048
Arl4a	0.0532490223214903	0.00045414612170742224	0.002377056614374551	0.02350277798841664	0.08290106434406726
Fam53a	0.05324747675175389	0.0004543201554373574	0.0023771514790505792	0.023501228880061883	0.08289952503166571
Ap4s1	0.05314025141819612	0.0004665469044403697	0.002432777240766866	0.023393758400287522	0.08279273346110425
Mob4	0.05311059725193046	0.0004699820970828367	0.002449851977511799	0.023364036557909845	0.08276319913582814
Atp1a2	0.05310371552500195	0.0004707826535431513	0.0024523481785351645	0.023357139133166917	0.08275634521248514
Itgb8	0.05299153442519473	0.0004840133921779814	0.002516110532061944	0.02324470253791123	0.08264461695170999
Dmxl2	0.052928272238071575	0.0004916266280864483	0.002553076021265013	0.023181296601309725	0.08258160980498404
Ppp2r5b	0.05292505700502249	0.0004920165275261144	0.0025542308461663833	0.023178074068737512	0.08257840752776026
Zfp280b	0.052884868762638156	0.0004969143851229818	0.002577025044207518	0.023137794639394076	0.08253838117278442
Nbeal1	0.05285537134271642	0.0005005381962780227	0.002593172231957531	0.023108230351403167	0.08250900251432043
Sept5	0.0528242644525948	0.0005043864040034851	0.002611334296041133	0.02307705300104848	0.08247802080981358
Prr14	0.05274319620764234	0.0005145452263955957	0.0026558128188400973	0.022995801400259256	0.08239727854408686
Kdm5b	0.0526746840823855	0.0005232789108978083	0.0026954167413712443	0.02292713462432269	0.08232904160578786
Slc2a6	0.052654696106717004	0.0005258528100782048	0.0027077601469984425	0.022907101583191588	0.08230913386176814
Angptl4	0.052634634232499776	0.0005284480800738573	0.0027188613518652417	0.0228869945009199	0.08228915249203118
P4htm	0.052619080360419755	0.0005304683852243774	0.0027278419796007026	0.022871405595820442	0.08227366101827041
Ube2w	0.052617140837444315	0.0005307208153104396	0.002728219916061454	0.02286946170534293	0.08227172927518046
Rasal2	0.052602197821544745	0.0005326694127800015	0.0027363916902482088	0.022854485047653608	0.082256846191781
B3galt4	0.0525279851939932	0.0005424459888114171	0.0027828647346593797	0.022780105540157785	0.08218293101556269
Atp5h	0.052499984765699066	0.0005461779135296934	0.002799184755491508	0.022752042233618052	0.08215504273090578
Gbp3	0.05249805823314228	0.0005464355607295373	0.0027995641782403414	0.022750111376530192	0.08215312391253649
Tom1l1	0.052494436153286014	0.0005469202704652667	0.002801106269326141	0.02274648116671046	0.0821495163355529
Pura	0.05247060452969722	0.0005501194343658164	0.0028155995353392423	0.022722596071252862	0.0821257801148341
Frat2	0.0524389132548982	0.0005544006749213296	0.002836559426350843	0.022690833742210235	0.08209421565458293
Gm11110	0.052436423789948554	0.0005547382926578514	0.0028373347025005906	0.02268833869823517	0.08209173614885718
Marc2	0.052361297966631394	0.0005650172529596591	0.002885069677118527	0.022613044688217024	0.08201691069729788
Epn2	0.052353398205529963	0.0005661083646445435	0.002889673329673704	0.02260512726126419	0.08200904250198332
Sparcl1	0.05234923656713303	0.000566683956862268	0.002890675908423888	0.02260095631789845	0.08200489749113303
Bola3	0.052336352179286685	0.0005684694401002629	0.002898813897394217	0.022588043128534636	0.08199206457548776
2310033P09Rik	0.052253095621528994	0.0005801337370892953	0.002955328796993146	0.022504600699942156	0.08190914038460251
Hsd3b7	0.0522206101383868	0.0005847450843205236	0.0029758372165003414	0.022472042805145562	0.08187678447475699
Hmgcll1	0.05219819141091821	0.0005879473123938798	0.0029911353593825444	0.022449574142088594	0.0818544551313399
Kcnab2	0.05217674631511186	0.0005910257327344223	0.0030057936447637546	0.022428081307488412	0.08183309550982894
Armcx3	0.052138383324735096	0.0005965701396096978	0.0030319683062096873	0.02238963298609282	0.08179488535589724
Bscl2	0.052129474645177906	0.000597864570307012	0.0030375345229826764	0.02238070450349889	0.0817860121556493
Fgl2	0.05205715081060229	0.0006084703453153939	0.0030873036123207354	0.022308220076456504	0.08171397618073359
Lrrn1	0.05196143028869652	0.0006227762649985747	0.003154641100476169	0.022212287491468034	0.08161863616436399
Mlf2	0.05194122588820417	0.0006258356229171181	0.0031680331150787844	0.022192038399358252	0.08159851201046413
Atg16l2	0.051921171301471135	0.000628886111882888	0.0031824183696908042	0.02217193947652904	0.08157853705138846
Slc31a2	0.051897851137732674	0.0006324507101844756	0.003197769252500644	0.02214856778749146	0.08155530945147053
Klf8	0.05183900802474418	0.0006415288408415516	0.0032367274110890595	0.022089594806702435	0.08149669975896282
Psme2	0.05183071768244213	0.0006428175417213389	0.0032421564864787474	0.022081286184105528	0.08148844228653379
Rsrc1	0.05180501584095446	0.0006468281037702628	0.003261305588024205	0.022055527695896512	0.08146284232283366
Prelid1	0.05179566190562305	0.0006482934731627956	0.0032668167166247314	0.02204615315434454	0.08145352545521993
Rab18	0.05179530358839054	0.0006483496677711312	0.0032668167166247314	0.02204579404786233	0.0814531685578217
Chst7	0.05177890681211843	0.0006509260110949994	0.0032772022419799195	0.022029361163340665	0.0814368367457399
Jcad	0.0517780832988291	0.0006510556562574392	0.0032772022419799195	0.02202853583697104	0.08143601649479834
Atoh8	0.051705812025058834	0.0006625272181854649	0.0033272570802614573	0.021956105605755526	0.08136403136719733
Hoxb4	0.05170419322722065	0.0006627863066759589	0.003327462238356386	0.021954483251019487	0.08136241897517883
Cfap36	0.051647639086254186	0.0006718971245975279	0.0033687653596640933	0.02189780494501798	0.08130608852976733
Ifi35	0.05164350459037618	0.0006725677323170513	0.00337023036138628	0.0218936613793248	0.08130197038013758
Lap3	0.05164311224562948	0.0006726314022232865	0.00337023036138628	0.021893268173947232	0.08130157958652247
Macrod2	0.051591549909054964	0.0006810478720845626	0.003406803446743217	0.02184159281249284	0.08125022102185213
Glud1	0.051547580151452985	0.0006883022031932497	0.0034385791913785968	0.021797526798552545	0.08120642490622207
Atf3	0.05151387159282125	0.000693912137509457	0.003460935021461136	0.021763744525149724	0.08117284938926862
Aldoa	0.051474494932206245	0.0007005191623852612	0.003488182778866126	0.02172428184063959	0.0811336280560775
Tmem9	0.051448863025104444	0.0007048512977883303	0.003505175387272887	0.021698593986817293	0.08110809720870334
Vps36	0.05139488821830749	0.0007140552537204825	0.003545164589214001	0.02164450149774887	0.08105433508280445
Cdipt	0.05135886618941253	0.0007202598137370679	0.0035724793038546107	0.02160840102626981	0.08101845489813046
Jkamp	0.05134049768679253	0.0007234429070216909	0.0035859343313913265	0.021589992553747814	0.0810001586957114
Pdzd2	0.05129049153798933	0.0007321748218207882	0.0036258348898394895	0.02153987769366724	0.08095034927466223
Fgfr1op2	0.051290313702391975	0.0007322060487844027	0.0036258348898394895	0.021539699471729522	0.08095017213841844
Lmna	0.05125175913333589	0.0007390052909337025	0.0036547562993403055	0.021501061189132063	0.08091176914424018
Fam118a	0.05124728469234135	0.0007397981600333339	0.0036574910979339306	0.02149657703853862	0.08090731228852767
Msl1	0.05123086076417418	0.0007427152477137215	0.0036683444709721775	0.0214801174804805	0.0808909528989068
Mrps12	0.051173454680474184	0.0007529953555422034	0.0037095057143625124	0.021422586987345702	0.08083377226938737
Pcf11	0.051169038142605865	0.0007537917021187521	0.0037122293547172526	0.02141816088619796	0.08082937306875176
Dgkq	0.05115141451290465	0.0007569772108734947	0.003725290520889939	0.02140049910706435	0.08081181860955529
Emp2	0.051059839530190027	0.0007737316673262532	0.00379849792595822	0.021308726193195196	0.08072060275078725
Vamp3	0.05105946771198552	0.0007738003907671169	0.00379849792595822	0.0213083535723608	0.08072023238970653
Egln1	0.05105724419033182	0.0007742114841911667	0.0037992927259294235	0.021306125251047508	0.08071801758167321
Immp1l	0.05102597999472914	0.0007800132303497588	0.003826532085953273	0.021274793600331028	0.08068687587436474
Coa3	0.050905177123201945	0.0008028119702719707	0.003929526199273431	0.021153730635657137	0.08056654574568908
Cnnm2	0.050896241884163335	0.000804522603800729	0.003936635475015955	0.021144776193364422	0.08055764543895022
1110046J04Rik	0.05087960947987326	0.000807715851407171	0.003949725332394206	0.02112810805609617	0.0805410780464157
Mlf1	0.050833602168999535	0.0008166101088917273	0.003987701173227731	0.021082001989482346	0.08049525048082246
Mmadhc	0.050803923992821555	0.0008223956766232797	0.004011217812372087	0.021052260175568754	0.08046568818733289
Ptpro	0.05073635663266057	0.0008357095608590769	0.004067048731062351	0.020984548129811063	0.0803983844589664
Copz2	0.05071518920310821	0.0008399214540612668	0.0040836359725995326	0.020963335429457972	0.08037729956405795
Tomm22	0.05071124615592942	0.000840708212402868	0.00408615814934859	0.020959383952240295	0.0803733718884154
Ccnd3	0.05068364912345815	0.0008462338173266413	0.004110394078617171	0.02093172794470403	0.08034588241415956
Atp8b2	0.05065856365257337	0.0008512857379793084	0.0041336158111371065	0.020906588905484736	0.08032089467364142
Lypla1	0.05062826477380048	0.0008574248510854973	0.004160775526575613	0.020876225375657333	0.08029071378641664
Tmem176a	0.05062073793178411	0.0008589562788708175	0.004165555465630838	0.02086868248154816	0.08028321624740554
Gpr137b	0.05060982345442991	0.0008611814664583693	0.004173691614459871	0.020857744733489322	0.08027234425561282
Hs2st1	0.05060502666758566	0.0008621610997861292	0.0041771116264503055	0.020852937721691705	0.08026756613845007
Cerk	0.050592186264764645	0.0008647885418887409	0.004188510450501154	0.020840069954709654	0.08025477570533977
Egln3	0.05048631330895971	0.0008867371438432372	0.0042893658731528676	0.020733971748922976	0.08014931439240364
Spata13	0.05045341808175535	0.0008936610746655063	0.004318958263060185	0.020701006671936285	0.08011654692935768
Cdk18	0.05045078108317403	0.0008942182846772004	0.004319653633088821	0.020698364076748424	0.08011392017003073
Hyou1	0.05044985017593631	0.0008944150665482657	0.004319653633088821	0.02069743119390868	0.08011299287733288
Ptges3l	0.05040158314689515	0.0009046732398238578	0.0043636674747214044	0.0206490618019693	0.08006491318985459
Cdsn	0.05037497371768325	0.0009103750307285927	0.0043883933270688754	0.020622396000038085	0.08003840698231013
Adamts4	0.05036590106498349	0.0009123266896441186	0.0043950221285952214	0.020613304136380965	0.08002936951409878
Rnf10	0.05035672593384219	0.0009143043340044984	0.004403157985017873	0.020604109582293143	0.0800202299599059
Arvcf	0.050331347004249904	0.0009197953108531683	0.004425408363704089	0.02057867695394974	0.0799949494121788
Nat2	0.050295322169548365	0.0009276420945979714	0.004461753632913334	0.02054257596116849	0.07995906416285072
Krit1	0.05028870962439953	0.0009290891292389792	0.004467304305741633	0.02053594944523694	0.07995247723096857
Rhoc	0.05019272139502802	0.0009503311837287032	0.004557942610352796	0.020439758709258193	0.07985686051405627
Wdr47	0.050060274759132876	0.000980380245979414	0.0046917318300213826	0.02030703355472713	0.07972492560280209
Itga5	0.05005371624290302	0.0009818908298304294	0.004696013012052872	0.020300461274011982	0.07971839239923713
Pfdn4	0.05004666440911934	0.0009835174397089157	0.0047023174673069415	0.02029339464327672	0.07971136777923953
Ptprb	0.050042191351437344	0.0009845505090026428	0.00470357380204975	0.020288912201262405	0.07970691198204172
Lrp11	0.050041519835395204	0.0009847056847998167	0.00470357380204975	0.020288239276504288	0.0797062430571207
Rnf6	0.05003055313946146	0.0009872431049257134	0.004714217231695067	0.02027724957829372	0.07969531867365105
Pbx4	0.049979123638447656	0.0009992235384307113	0.00476098790326658	0.020225712301545552	0.0796440875064269
Mrps14	0.049896324373954776	0.0010187944902022045	0.004840623120010288	0.020142739855000657	0.07956160722147779
Tcea3	0.049863451687128954	0.0010266623635535308	0.004876486310623266	0.020109798525672202	0.07952886106219598
Pde1a	0.04979278693832094	0.001043766176547706	0.00495001645219996	0.0200389864382441	0.07945846808648731
Nkiras2	0.04978326289334704	0.0010460914400166966	0.004959501301596571	0.020029442558111062	0.07944898064789004
Cdh13	0.04976289834216769	0.001051079459354455	0.004980052366928955	0.020009035613091322	0.07942869435134897
Chp1	0.049715404111307794	0.0010627981141414827	0.0050293242850140245	0.019961442607597423	0.07938138253057189
9330111N05Rik	0.04968787678855058	0.001069645350093766	0.0050601559580762175	0.0199338580974823	0.07935396087023758
Gna11	0.04961595660691611	0.00108772797687676	0.005137728768104076	0.01986178871716069	0.07928231653918132
Ube2j1	0.04959062434581534	0.001094164183899559	0.005164929198735782	0.019836403977825424	0.079257081367236
Ptk2b	0.04958518956937117	0.0010955495845617017	0.005166670125521889	0.019830957947712873	0.0792516674153192
Prmt2	0.04953813962405739	0.0011076112341232417	0.005218710904411949	0.019783810650952686	0.07920479767894112
Adamts10	0.0495287167445239	0.0011100415722878666	0.005228546139225549	0.01977436829036328	0.0791954108748024
Gm15418	0.049507612557396774	0.0011155026310654275	0.005251024580381159	0.01975322049125955	0.07917438746574645
Mfsd13b	0.04949043428005822	0.0011199661149283648	0.005270408442689129	0.019736006734525195	0.07915727492024269
Mturn	0.04948303801105362	0.0011218929881965831	0.005277847081466617	0.01972859519496542	0.07914990694731348
Ubl3	0.049478671066842644	0.0011230321008142037	0.005281576323600914	0.019724219236167975	0.07914555670829894
Gpd1l	0.049450531300555635	0.0011303979994467428	0.005311303019280273	0.019696021408923473	0.07911752456005265
Kif27	0.04943220538165626	0.0011352189901570546	0.0053323117507469535	0.01967765770349114	0.07909926870177764
Cd109	0.049388466162620014	0.001146802330577802	0.005380090810559923	0.019633828378932364	0.07905569661886938
Nt5c	0.04936640800102199	0.0011526852644372526	0.005402702805679308	0.019611724819523724	0.07903372270283132
Fmo2	0.04934809556930727	0.0011575903753210798	0.005424025953448219	0.019593374721165752	0.07901548018890805
Acsbg1	0.04933849562198928	0.001160169484169108	0.005434440591436679	0.019583755035828578	0.07900591688673637
Fam104a	0.04930600229237904	0.0011689385393432244	0.005470474496429141	0.019551194939027412	0.07897354755091227
Hoxc13	0.04930328572330166	0.0011696744327651509	0.005472238746968474	0.01954847279081133	0.07897084134536521
Otud7a	0.049282469579063626	0.00117532755169907	0.005496999748698074	0.019527613910173564	0.07895010459881995
Amfr	0.04921629176457283	0.0011934677790880481	0.005575000988895671	0.01946130040197953	0.078884179031589
C2cd2l	0.049179000967217675	0.0012038032336050242	0.005619837079845623	0.019423933257367135	0.07884703025972381
Lin7c	0.0491480155550207	0.0012124538962234289	0.005653298029271749	0.019392884470464188	0.07881616279569029
Mmp15	0.04914203611138322	0.001214129859632258	0.00565938183118711	0.019386892803630033	0.07881020610667964
Tmed5	0.04913120796665916	0.0012171702982714356	0.005671820152122426	0.019376042529419425	0.0787994191628041
Tmem63b	0.04912228456388141	0.001219681185459604	0.005681784000825721	0.019367100895145307	0.07879052970815259
Gm12122	0.04901948662649213	0.0012489535867193761	0.005812819089349917	0.01926409327348407	0.07868812251420383
Mesd	0.04896640137228535	0.0012643225681855262	0.005877172621074609	0.019210899984829673	0.07863523879626047
Tmem234	0.04894800894486375	0.0012696880331527314	0.0058985171972820525	0.01919247016604675	0.07861691615608042
Lnpep	0.0489276654684134	0.001275647128468896	0.005924395908548662	0.019172085355351594	0.07859664984648054
Cers4	0.04892117120414611	0.0012775548825327313	0.0059314492368990725	0.019165577901129396	0.07859018021108488
Vps51	0.04889399414574915	0.0012855670046573447	0.0059613868978134225	0.019138345673040597	0.07856310619195221
Son	0.04887069882796655	0.001292471616359929	0.005989761317519707	0.019115003100678016	0.07853989916134387
Sec23b	0.04883232587661726	0.0013039197950709283	0.006039144931788106	0.01907655238047637	0.07850167156994325
Zfp568	0.048818869163485636	0.0013079565711877064	0.00605232590012108	0.019063068416033318	0.0784882658113023
Kdm6b	0.04880373609450952	0.0013125099941546847	0.006071553361916407	0.01904790471387317	0.07847319003160036
Bag2	0.048743843490945904	0.0013306750340895377	0.0061481218923524796	0.018987891006730675	0.07841352403039338
Gm13052	0.04870937665408949	0.0013412334253099824	0.0061912764261887075	0.01895335457470841	0.07837918750170313
Gapdh	0.04869724675760991	0.0013449675754268987	0.00620475661801329	0.01894120020252983	0.07836710344776453
Mrpl51	0.048639835837783266	0.0013627717553116871	0.006279293125789451	0.018883673558298644	0.07830990938284993
Ctnnd2	0.04862832871337291	0.0013663663641299523	0.006293954064619149	0.0188721432624361	0.07829844570013153
Foxd2os	0.04859935210392703	0.00137545686686467	0.006330090808658504	0.01884310833897005	0.078269578448415
Dand5	0.048571660127905196	0.0013841964258578432	0.006366468447980252	0.0188153606810906	0.07824199093542117
Dnajb1	0.04855063341672774	0.0013908665922982833	0.006388464599780078	0.018794291720904677	0.07822104351340083
Dctn1	0.0485385383809786	0.0013947168313360638	0.006403266343685927	0.01878217239455135	0.07820899407468336
Atp11a	0.048534955631716066	0.0013958592202619204	0.006406582038330374	0.018778582451689556	0.07820542483035013
Cbr3	0.048515649595948424	0.0014020299666760421	0.006432967469729044	0.018759237665633116	0.07818619155427678
Apba2	0.04850426858943018	0.0014056794223864185	0.0064477720075588815	0.018747833826059886	0.07817485342962155
Nr1d1	0.048502687894951275	0.0014061869828009194	0.006448160278726502	0.018746249960937423	0.07817327869034663
Tnik	0.04848812926358451	0.0014108697020201407	0.006467688017649154	0.01873166213409278	0.07815877490108653
Arf2	0.048484484813866434	0.0014120441699657265	0.006469181928926512	0.01872801037787842	0.07815514417798046
Zfp72	0.048467261364961454	0.0014176068347071288	0.006492715953373264	0.018710752409655616	0.07813798558956447
Mpi	0.04845049403557966	0.0014230415786156106	0.006515650134880545	0.018693951492146164	0.07812128138611914
Kyat3	0.048335664874212425	0.0014607798323699667	0.0066724116549265675	0.018578892757894382	0.07800688408787439
Pxmp2	0.048333912796152984	0.0014613627224590556	0.00667307500129776	0.018577137183086963	0.07800513859318584
Ptpn11	0.048266420748798285	0.001483980075320039	0.006772296979468613	0.01850951057667733	0.07793790000632571
Rftn1	0.048232751134171324	0.0014953832736988477	0.00682025389592771	0.018475773936653162	0.07790435673407958
Acot9	0.048228558052467126	0.001496809019749041	0.006824715049077042	0.018471572512613676	0.07790017938185582
1110065P20Rik	0.04819610822249776	0.0015078851240486523	0.006869054223594204	0.018439058157701384	0.07786785124549411
Strn3	0.04816076089955779	0.0015200360742306396	0.006922338716784516	0.018403640619910892	0.07783263641135761
Gns	0.04814828500540721	0.0015243462518175041	0.00693899674675388	0.018391139961147388	0.07782020726166407
Mcl1	0.04813222056276877	0.0015299127754778623	0.006959003606119023	0.018375043644339926	0.07780420299540729
Tubb2a	0.0481126013581484	0.0015367364494099417	0.006983791548182825	0.018355385533312875	0.07778465726233798
Arl8a	0.04808247306880366	0.0015472698095756817	0.007022431019850744	0.018325197542022567	0.077754641755388
Mbnl1	0.048080500082642	0.0015479619121977451	0.007022431019850744	0.018323220648102188	0.07775267615303638
Actr1a	0.04807216044647399	0.0015508905172560172	0.0070334407247479155	0.018314864496757538	0.07774436772502524
Bak1	0.04805475536988655	0.001557019041716909	0.007057036066901817	0.01829742496588092	0.07772702776754208
Ube2h	0.04802126431104158	0.001568874377969911	0.007106544159508982	0.018263867660617394	0.07769366196115923
Twf2	0.04794962948588568	0.0015945114219117914	0.007209820773988459	0.01819209136447065	0.07762229481835173
Slc25a35	0.047904421789395454	0.0016108884001427228	0.007277397166511435	0.018146794545553138	0.07757725589578834
Rnf141	0.04790080296515467	0.0016122060253394078	0.007281192318824037	0.01814316859244478	0.07757365057647132
Mpnd	0.04789331380036323	0.001614936003463147	0.007291361932129879	0.01813566467693221	0.07756618935768461
Dnajb5	0.04787577542914025	0.0016213458052016234	0.007314170225279544	0.0181180917751054	0.07754871641832425
Rgl1	0.0478755540524624	0.0016214268617724707	0.007314170225279544	0.018117869962685287	0.07754849586743834
B4gat1	0.04786474052423001	0.0016253907521046685	0.007329882519177723	0.01810703515343111	0.07753772267291059
Cbl	0.04786290711302466	0.0016260637046318254	0.007330749055151225	0.01810519813476575	0.07753589609951389
Ube2l3	0.047835066645750664	0.0016363140781518958	0.007372600694320909	0.018077302912667823	0.07750815944032605
Satb1	0.047811871945289866	0.0016448993118801888	0.007409093000956348	0.018054062629751545	0.07748505119031684
Ndst1	0.0478080218021447	0.001646328397927451	0.00741294277854928	0.01805020492337864	0.07748121539420114
Mtmr6	0.04768090133065659	0.001694158827310762	0.007610736487921976	0.017922835233768322	0.07735456812636624
Vwa3b	0.047611553929436466	0.0017207869384317535	0.00772353207249601	0.01785335228497984	0.07728547846588778
Fam49a	0.04758636711234682	0.001730553066883643	0.007760512532580855	0.017828116308478706	0.07726038518909294
Fgfrl1	0.047585036265620065	0.0017310705138770853	0.007760550463123763	0.017826782865271458	0.07725905928389797
Bex3	0.04757817274345001	0.001733741381041351	0.007767956167128263	0.01781990595405805	0.07725222124482409
Fgf12	0.04757652488040495	0.0017343831931417356	0.007768548926507651	0.017818254876856687	0.0772505794996
Ccdc82	0.04756513069643254	0.0017388269953023839	0.00778387997574147	0.017806838472973253	0.0772392276130273
C1qtnf1	0.04756261133029724	0.001739810975324342	0.007785998808561856	0.01780431419484464	0.07723671759822441
Fancc	0.047548147083376326	0.0017454701359924172	0.007806741907737279	0.017789821754407787	0.07722230703212442
Frmd3	0.04753915922627694	0.0017489951672223468	0.00782021387526074	0.017780816384597053	0.0772133525252029
Manbal	0.04746293398157637	0.0017791547351276799	0.007936445946896353	0.017704442810201348	0.07713740992803286
Zbtb7b	0.04742898157532026	0.0017927416819783996	0.007990041632600017	0.017670424446414233	0.07710358330838042
Fgf1	0.04734106936533653	0.001828366226882943	0.008144054882057912	0.017582341774216866	0.07701599647739786
Aldh1a1	0.04733722865643395	0.0018299373153650917	0.008148672385330477	0.01757849362869136	0.07701216997321204
Pelo	0.04730695883738476	0.001842363014611821	0.008196821967839637	0.017548165230163625	0.07698201207534984
Oxsr1	0.047242930274181145	0.0018689023024656929	0.008305203557474328	0.017484012936510893	0.07691822007574148
Atp5k	0.047218424076391506	0.0018791524636037921	0.008343458827188998	0.01745945944714762	0.0768938043556625
Comp	0.047196564740070765	0.0018883390548948948	0.008374492603252607	0.017437557957400943	0.07687202569471788
Gm12963	0.04717307713600399	0.0018982558796218811	0.008411132634872079	0.017414025091793562	0.07684862474384897
Herc3	0.047160988157629126	0.001903378646001787	0.008425339095355054	0.017401912830332125	0.07683658035279343
Csnk2b	0.0471462593741164	0.001909637192371792	0.008447002826589334	0.017387155691334043	0.07682190588118853
Mtfp1	0.04712044824908422	0.0019206504171478313	0.008490622473253983	0.017361294906638788	0.07679618990282981
Smim15	0.04706040651098649	0.001946495241374096	0.008592418339673086	0.017301137804465058	0.07673636934180507
Pxylp1	0.046979689787578854	0.001981742563420198	0.008737891516618785	0.01722026633161834	0.07665594961969946
Tll1	0.04697038800689857	0.001985841868884268	0.008753434800485236	0.017210946742662065	0.07664668204058354
Bag1	0.04692364792772831	0.002006558282336461	0.008834534834185394	0.017164117257799143	0.07660011374162186
C1ql3	0.04689732916617877	0.0020183104985368305	0.008881148678554416	0.017137748210465917	0.07657389165040882
Ndufa3	0.04683113698815155	0.0020481471500406584	0.00898909026962289	0.017071429745734383	0.07650794241863132
Erc2	0.046826596669113506	0.0020502084856054994	0.008992959948224123	0.017066880773910942	0.07650341875448506
Dstyk	0.046824908572595594	0.0020509753778928043	0.008993736435643253	0.01706518946059036	0.07650173684996599
Mad2l1bp	0.046765858588066096	0.002077967551528077	0.009101629203719791	0.017006027058775536	0.07644290335662583
Hotairm1	0.04675087957476869	0.0020848661606791604	0.009126601881101107	0.016991019562094426	0.07642797922706929
Ube2s	0.0467160240741509	0.0021010002720020897	0.009191951548698956	0.016956097833808876	0.07639325138701299
4933404O12Rik	0.04671164979886136	0.002103033124688642	0.009195568125072476	0.016951715252245862	0.07638889312770902
D130058E05Rik	0.04670042098190955	0.002108259739615715	0.009215778741376378	0.016940465118226156	0.07637770541879177
Vma21	0.04668245032675505	0.002116649222541155	0.009249799568955287	0.0169224603628088	0.07635980053759306
Psap	0.04667671887204015	0.002119331344061164	0.009256214552535252	0.016916718036416624	0.07635409005640988
Rtn3	0.04660680715636282	0.002152299298813368	0.009378710319807781	0.016846673867122647	0.07628443401707906
Rabggtb	0.04659331667317174	0.002158714785714109	0.00940397838222372	0.016833157858698867	0.07627099283701903
Pold4	0.04653000797201615	0.002189056373210015	0.009525268984684103	0.016769729516953047	0.0762079153635692
Rbm20	0.046481034380358506	0.002212795139968885	0.00962307116346423	0.01672066353946394	0.07615912047933666
Mdga1	0.046467932071006246	0.002219186030472918	0.009645361860496176	0.016707536537670743	0.07614606595695514
Atp13a3	0.046420135545377716	0.0022426432595524853	0.009730672105406016	0.016659650022310894	0.07609844366938982
Lurap1l	0.04641084464168366	0.0022472292584823587	0.009747796444973122	0.01665034164185662	0.07608918661915672
Kcnd3	0.04639907932147134	0.0022530489558781445	0.009770260930112079	0.016638554197757203	0.07607746416114748
Ppm1b	0.04636909040042344	0.0022679454119769672	0.009830237315992318	0.016608508921991852	0.0760475844555419
Rnf38	0.04636801492539235	0.00226848130619882	0.009830237315992318	0.01660743142694297	0.07604651289624992
Cobll1	0.0463519835636225	0.0022764832690339233	0.009858316245380562	0.016591369962361	0.07603053989556509
Art3	0.04634613862668076	0.0022794071596938283	0.00986772315839063	0.016585514053937857	0.07602471623293057
Slc25a25	0.046316926184456784	0.0022940720954804012	0.009918677048393252	0.016556246807888284	0.07599561008733408
Emc9	0.0462742201537313	0.0023156664383739358	0.010001973423764136	0.01651346075054586	0.07595305936194607
Tppp3	0.04626545596369129	0.0023201210065733344	0.010018375810598593	0.01650468015081299	0.07594432703051195
Tcp11l2	0.046243573563223145	0.0023312774223283356	0.010049473242363622	0.016482756798716892	0.07592252415463124
Zdhhc8	0.0461603369510884	0.002374164477254505	0.010217015462799727	0.016399364675594125	0.07583958978005301
2900041M22Rik	0.04614929966166704	0.0023799052587058812	0.010238830552903096	0.016388306796292787	0.07582859253691228
Araf	0.046125394764039596	0.002392382390721944	0.010289606293748232	0.01636435732943466	0.07580477434798565
Sspn	0.04606064896565312	0.002426477574722254	0.01041275079701385	0.016299490987941156	0.07574026322778103
Ndfip2	0.046034478344969904	0.002440384752441216	0.010466539049358993	0.016273271714141627	0.07571418739484477
AW011738	0.04601909466738363	0.0024485936913897317	0.010498793029420484	0.016257859456263703	0.07569885941667688
Rnf34	0.04599521825820036	0.002461384499915663	0.01054473994667438	0.016233938716727517	0.07567506942862044
Tmem106b	0.045929405917735255	0.0024969577850319433	0.01068213113029799	0.01616800436154879	0.07560949512227465
Dusp10	0.045928072520254465	0.0024976833556704875	0.010682237902919474	0.016166668494651912	0.07560816654485454
Atp5j	0.045912881102912445	0.0025059634142895024	0.010708639063248891	0.01615144895071655	0.07559303003509614
Yipf6	0.045871925731088496	0.0025284112761946647	0.010795487742408303	0.016110417819581464	0.07555222262347919
Tm2d1	0.045868951142893105	0.002530048803705371	0.010799455237988743	0.016107437732892613	0.0755492587777594
C430002N11Rik	0.04583397931177987	0.0025493738373777793	0.010866732708554375	0.016072401296386925	0.07551441320515102
Sgcb	0.045796932361093674	0.0025699926628585247	0.01095155900799439	0.016035285986545682	0.07547749992568628
Dync1li2	0.045784268763211254	0.002577075588136991	0.010978673230602039	0.016022599040560265	0.07546488200139954
Gprc5c	0.04577216191583651	0.00258386379302804	0.011000104955172691	0.01601046988053396	0.07545281881070984
Foxc1	0.04577193246315542	0.0025839926028166727	0.011000104955172691	0.016010240005061238	0.07545259018533973
Ptp4a3	0.04573454547480918	0.0026050594089837126	0.011076224430779326	0.01597278416912527	0.07541533795725301
Fam131a	0.04572748102212081	0.0026090576711530165	0.011087040778168909	0.015965706716733835	0.07540829895886257
Tsc22d4	0.045710963977225204	0.002618427700887189	0.01112375791457982	0.015949159289517893	0.0753918414158498
Ak3	0.04562151275262287	0.0026697092263841594	0.011322686112567254	0.01585954380685434	0.07530271215418748
Spns2	0.04561677815644415	0.002672448920571422	0.011331153696316038	0.01585480052992528	0.07529799458608585
Gm20705	0.04559171564034839	0.0026869942798294685	0.01138649299181765	0.015829692084716785	0.0752730221857368
Pak7	0.045590266475552865	0.0026878375289702988	0.01138690158494308	0.01582824026535605	0.07527157823047533
Tceal8	0.045557663449531126	0.002706872790461777	0.011461174517125998	0.015795577550617102	0.07523909237462915
Arhgap44	0.045512307372522764	0.002733558723630801	0.011564531037513547	0.015750138542607053	0.07519389919547509
Scarf1	0.0454885060473347	0.0027476585043781565	0.01162095678675555	0.01572629374723352	0.0751701833047529
Ppox	0.04542173298855655	0.002787569727283128	0.011773428152876967	0.015659398916399503	0.07510364974753311
Castor1	0.04541216489191396	0.0027933318691599892	0.01179449764859661	0.015649813392525802	0.07509411594808481
Cend1	0.04540621457801809	0.002796920775108772	0.011804230395728556	0.015643852243549413	0.07508818696057129
Tlnrd1	0.04540577626201063	0.0027971853098817654	0.011804230395728556	0.015643413129484654	0.0750877502154391
P4ha1	0.0453552721593497	0.0028278191841448596	0.011917373398638898	0.015592817149107107	0.07503742703755213
Trim16	0.04533997177863726	0.0028371600679806663	0.011953075312655766	0.015577488963826448	0.0750221814387439
Mier2	0.04532349373220263	0.0028472514042389824	0.011988964971121724	0.015560980988359813	0.07500576237524098
Zfp626	0.045304515755906175	0.0028589143057292927	0.012028108835390322	0.015541968562519737	0.07498685231039723
Plbd2	0.045301407276568555	0.0028608287692460533	0.012029524612436452	0.015538854442603596	0.07498375495251583
Fam20a	0.04526101212356932	0.0028858141154200563	0.012131240093137468	0.015498386041949903	0.07494350427241808
Ncstn	0.04524646592683681	0.002894859923685028	0.01216092523587864	0.015483813492792433	0.07492901007634181
Hif1a	0.045244270059083165	0.002896227707839915	0.012161603927688015	0.015481613648022415	0.07492682205742435
Abcb9	0.04522936977310703	0.0029055245332307196	0.012193925834893692	0.015466686383204541	0.07491197502298189
Ccdc80	0.04522102856085099	0.0029107407947738155	0.01221245594329014	0.015458330073926822	0.07490366361530383
Nae1	0.04513736326248169	0.0029635363387886123	0.012403249672662634	0.015374513577100093	0.07482029703921453
Zfp53	0.045128744523919684	0.0029690243701518677	0.012422808609139828	0.015365879286668901	0.07481170904980501
Gm13446	0.045118815307970545	0.0029753583443015296	0.012444933188399544	0.015355932159694545	0.07480181525295229
Pitpnc1	0.045117897354831474	0.002975944540231176	0.012444933188399544	0.015355012550983876	0.07480090057400332
Arid3b	0.045114841913563145	0.0029778964740666256	0.012449681255852439	0.01535195159944645	0.07479785603063907
Zfp114	0.045029861087435105	0.0030326555277260924	0.012664721673853666	0.015266817740019605	0.07471317808560983
Rnf126	0.04502233851540615	0.0030375468035527447	0.012681674729947617	0.015259281642148716	0.074705682304239
Pcdh7	0.04496123952756369	0.0030775413950766615	0.01283508964503223	0.015198072921501072	0.07464480078820206
Prr13	0.044865809226931896	0.003140969904442632	0.013081225930903252	0.01510247167586606	0.07454970971332099
Ids	0.044861700770662885	0.003143727178629883	0.013088232134821002	0.01509835587230708	0.07454561584924638
Gm15050	0.044847432655024846	0.0031533199586874527	0.013118327260602344	0.015084062248353566	0.07453139840256438
Gmpr	0.04484492440121048	0.0031550090687233927	0.013121773941850946	0.015081549511579183	0.07452889905481799
Anxa11	0.0448393437567658	0.0031587701480686623	0.013131685960898852	0.015075958894290874	0.07452333822425444
Cdc42ep1	0.044808991196013906	0.0031792979014633616	0.013197591914950142	0.015045552124836409	0.07449309339687285
Pygl	0.04478413255343375	0.003196200504952013	0.013256928481774578	0.01502064912652064	0.07446832294687362
Prkar1b	0.04478062582456016	0.00319859147793931	0.013263237493647172	0.015017136143497697	0.07446482865609609
Stambp	0.044750964760239646	0.0032188803780622503	0.013336486175085633	0.014987422208920395	0.07443527276811822
Cwc15	0.044730052073697284	0.0032332555535380648	0.013381500386752137	0.014966472277528795	0.07441443420535271
Ankrd40	0.04468704792202134	0.003263000082536917	0.013500939554529273	0.01492339161890681	0.07437158239787418
Gpr137	0.044680204400535155	0.003267756432294584	0.013513285143258889	0.014916535932580284	0.07436476310976885
Hadhb	0.04464785307870566	0.0032903266632243085	0.013594021506118069	0.014884127141886007	0.07433252630861584
Haus8	0.04464711064789204	0.0032908462897016984	0.013594021506118069	0.014883383392952873	0.07433178650521016
Rps6ka5	0.04462196396170698	0.0033084906115824486	0.013659506188680637	0.014858192080525589	0.07430672879199932
Pigk	0.044616199680109596	0.003312547268899086	0.01367255230343919	0.014852417574743539	0.07430098490006576
Insig2	0.04456274720012933	0.0033503811139520595	0.013817490085049244	0.014798870379938519	0.07424772140067251
Gm9888	0.044544712904046935	0.0033632343171781736	0.013866747872908494	0.014780804166601887	0.07422975082641173
Xk	0.044501015972952127	0.003394563829808247	0.01398457571280366	0.014737029980886955	0.07418620821274581
Serinc1	0.044479358307868956	0.003410190019344941	0.014045155922461456	0.014715334068109131	0.07416462699060578
Prune2	0.04447740244636133	0.003411604407594021	0.014047186714173923	0.014713374753906576	0.07416267803114242
Tbc1d7	0.04447100431491947	0.003416234969271383	0.014058659804718158	0.014706965329398873	0.07415630247649745
Lamtor5	0.04446942361272107	0.003417379861893401	0.014059576566186909	0.014705381837548012	0.07415472735167755
Mrps21	0.044446736407057916	0.0034338505721974834	0.014112107728920494	0.014682654609533387	0.0741321201796467
Dnajb11	0.04442568871053184	0.0034491955662118772	0.014167533620159614	0.014661569810404274	0.07411114670577473
Peg13	0.04439434909561582	0.0034721595917288975	0.01425801704688675	0.014630174999476192	0.07407991755829997
Eif2s1	0.04438516662264929	0.0034789143226394326	0.014272252205742728	0.014620976365254817	0.07407076744114457
Pak3	0.044384547124041905	0.0034793704629596457	0.014272252205742728	0.014620355776504394	0.07407015012525284
Mdh2	0.044322017759311834	0.0035256920451240724	0.014442833587320455	0.014557716495673553	0.07400784095685012
Gm13986	0.044295512809491934	0.0035454955431526323	0.014516157504416805	0.014531165025113311	0.07398142927391411
Pdhb	0.04429311251604919	0.0035472939374847036	0.014516622540228265	0.014528760520815994	0.0739790374246822
Arhgap45	0.044257207324482115	0.003574294715630649	0.014610528560112735	0.01449279238156458	0.07394325850649201
Mgat5	0.04424408767300006	0.0035842072440649417	0.01464319610135535	0.01447964974839899	0.07393018497586686
Nacc1	0.04423904668606482	0.003588022594510224	0.014654856817170478	0.01447459993390575	0.07392516170731674
Psph	0.04420890720521651	0.0036109112754986305	0.014736500058224737	0.014444407705781011	0.07389512813122658
Trak2	0.04420656200350044	0.003612697834911778	0.014739845835937885	0.01444205840199009	0.07389279116787285
Stimate	0.04417473064682912	0.0036370263559236536	0.014823240002343743	0.014410171400473036	0.0738610715980161
C1s1	0.04411302154125465	0.003684614912877452	0.015005161211710073	0.014348354592782999	0.07379957903421082
Arhgap23	0.044097987777069865	0.003696293980641094	0.015040671022907596	0.014333294624341427	0.0737845979904084
Tlcd1	0.044089591977439176	0.0037028309363382303	0.015059232671738863	0.014324884196481995	0.07377623162732513
Gstm2	0.04408147094116286	0.0037091639551399234	0.01508096608640491	0.01431674901471175	0.07376813906027158
Gsta3	0.04407183171764542	0.003716693673554003	0.01510755223691759	0.014307093006385219	0.07375853362308188
BC005537	0.044069315265063545	0.0037186616955992248	0.015111523153731711	0.014304572172810684	0.07375602598998135
Gm5617	0.044020837872580744	0.0037567593097787436	0.015258207031485484	0.01425601045795324	0.0737077184242921
Aip	0.04399322930892797	0.003778614584297363	0.015331451242295135	0.014228353934265301	0.07368020651714746
Gm30108	0.04399297668578642	0.003778815095989055	0.015331451242295135	0.014228100872491387	0.07367995477822109
Rab3a	0.04397642336962455	0.0037919748567302367	0.015380750369929747	0.014211518822933783	0.07366345939265982
Map3k6	0.043967972506894014	0.0037987092669405564	0.015399872425696003	0.014203053297432027	0.07365503809861942
Gnb2	0.04394716057845614	0.00381534043372027	0.015446759318357131	0.014182205277200809	0.07363429897090401
Ak5	0.04394578093132835	0.003816445267054012	0.015447130604399395	0.014180823238420386	0.07363292414891395
Necap2	0.04387486587043515	0.003873627498000725	0.015661946025461962	0.01410978539766266	0.0735622569523304
Dohh	0.04379860738365822	0.003935985534937082	0.015880384083404524	0.014033395214883325	0.07348626467369007
Emc3	0.04377952489286036	0.00395173153266368	0.01593969594669924	0.014014279823576387	0.07346724874337804
Slc25a24	0.04373924903437089	0.003985153172155219	0.016070254011068666	0.013973934596082612	0.0734271132978196
Fat3	0.043728107732618635	0.003994443614509072	0.01609920216505943	0.013962774122255925	0.07341601082078789
Igip	0.04370589474716668	0.004013025129324938	0.01616554667022915	0.013940522934587958	0.07339387522021398
Cd302	0.04369137365826438	0.004025214612499711	0.01620608587187301	0.013925976888040542	0.07337940470359892
Hsf3	0.04368522341142015	0.004030387453980842	0.016222628698744957	0.013919816074459277	0.07337327587232007
Sfrp4	0.043663349149384065	0.0040488343438398	0.016283982390009347	0.013897904248573898	0.07335147775973734
Il13ra1	0.043648041399795584	0.004061789121722145	0.016327471325836423	0.01388257022856471	0.07333622328315621
Mars2	0.04364677590074031	0.004062861780613542	0.016327478536904236	0.013881302558347597	0.07333496218758451
Chst8	0.04363483593784584	0.004072994958100769	0.016355268402992472	0.013869342115287038	0.07332306376681198
Cnst	0.04362419129121029	0.0040820481557582045	0.016386491788469012	0.013858679217474036	0.07331245614844267
Gdf10	0.043610913803089735	0.0040933661510694636	0.016415453368057893	0.013845378973427639	0.07329922483772602
Haghl	0.04357034529636314	0.004128124138522312	0.016546137944282252	0.013804741002697364	0.07325879735832189
Vamp8	0.04355192106770469	0.004143997727290717	0.016596672799580135	0.013786285259359996	0.07324043714514834
Slc39a6	0.043538092725427066	0.004155948025305488	0.016635794051413175	0.013772433276999474	0.07322665683660293
Tmem59l	0.043516017455630725	0.004175090005653354	0.016694885212745	0.013750320292357425	0.07320465822333572
Kank1	0.04351191137137317	0.004178659292886341	0.016704776675049306	0.013746207196206374	0.07320056639429796
Hspa4l	0.04350381305402047	0.0041857070115026524	0.0167185971654408	0.013738095052440972	0.07319249618919463
Gm16725	0.043501641086454566	0.004187599040783001	0.0167185971654408	0.013735919377299519	0.0731903317606688
Adrb2	0.043501641086454566	0.004187599040783001	0.0167185971654408	0.013735919377299519	0.0731903317606688
Gm47123	0.04349089411710914	0.004196972282684888	0.016747248467442157	0.01372515406689177	0.07317962209063454
Epm2a	0.043454621414384824	0.00422874906674497	0.016860809890340105	0.013688819511162307	0.07314347522836528
Parp8	0.04343282679631317	0.0042479470373937836	0.01691965738744593	0.013666987766237631	0.07312175618458884
Inpp4b	0.04343075525923253	0.004249775873592924	0.016922520957083128	0.013664912701796986	0.07311969182923603
Pgf	0.043414362221749145	0.004264273497573251	0.016958105899191275	0.013648491759713654	0.07310335561513664
Oaz2	0.04341022638384439	0.004267938212145181	0.016968253955822053	0.0136443488842282	0.0730992341108201
Ppp2cb	0.04340454916372805	0.004272973375383424	0.01698384386195805	0.013638662005364939	0.07309357656461443
Cklf	0.043394333339203374	0.004282047420066763	0.017011658350304788	0.013628428805342005	0.07308339613732506
N6amt1	0.043339261538618126	0.0043312656260631665	0.017197605989735704	0.013573263443760737	0.07302851505073406
Best3	0.043297690069163154	0.004368757389634645	0.017305909046443083	0.013531621468919569	0.07298708742445074
Rnf128	0.04329596583713624	0.004370318742335445	0.017307597367373643	0.013529894314817959	0.07298536915629797
2610204G07Rik	0.04325633868594774	0.004406342141960975	0.017436672369187382	0.01349020005601724	0.0729458790212348
Tma7	0.04325126153932545	0.004410976953859643	0.01745048407252153	0.013485114318151364	0.07294081942279168
Mid2	0.04323990138611422	0.004421363379959094	0.01748250193315257	0.01347373494754699	0.07292949852822632
Rab4b	0.043218114362806634	0.004441344954765907	0.01754785864869546	0.013451911089813844	0.0729077867755448
Apeh	0.043194351243910814	0.004463232101714035	0.017625200687602666	0.013428107827922982	0.07288410572227884
Cgrrf1	0.04319124181022908	0.004466103278470601	0.017631972213060912	0.013424993143976459	0.07288100702451002
Fam214b	0.043185611596551314	0.004471306340371043	0.017647944025792724	0.013419353425178129	0.07287539624876037
Cgref1	0.043179432758458966	0.004477022721700249	0.017656793957000438	0.013413164157938248	0.07286923874052152
Uty	0.043154486730812805	0.004500169022352283	0.017738903072338486	0.013388176047543412	0.07284437880558356
Irf3	0.04310079784447132	0.0045503525251226655	0.01791356182559909	0.013334396716747902	0.07279087508298004
Dnpep	0.043091205785435495	0.004559371475781754	0.017944433890357357	0.013324788517033703	0.07278131608731364
Mpdz	0.04307325297383367	0.004576295142688121	0.01800174717248859	0.013306805510781925	0.07276342514353742
Apol7d	0.04306779341960539	0.004581452993181808	0.018017388131814038	0.013301336778003568	0.0727579843998851
Plod1	0.043056446482499025	0.004592189719166619	0.018050300760024087	0.01328997077023228	0.07274667655233634
Hexim1	0.04301774372301933	0.00462898269582597	0.018180860165702875	0.013251203021339465	0.07270810706425741
Otud4	0.043000200814876294	0.004645747663265813	0.01823261637627126	0.013233630684738061	0.07269062453516621
Cd248	0.042950359194530455	0.0046936793354236585	0.018394490166840947	0.013183705554746475	0.07264095435978368
Htatip2	0.042944599211144206	0.004699247342264994	0.018404681281149336	0.01317793593007362	0.07263521418006662
Lsm11	0.042900785046290815	0.0047417972347530086	0.018552266471203265	0.013134048492231336	0.07259155059036301
Trafd1	0.042856880384205126	0.004784784353736214	0.01870605308754258	0.01309007052085586	0.07254779670027262
Bmp8a	0.04282568540599965	0.004815541280314578	0.018811826262094898	0.013058823525185361	0.07251670877858128
Rb1cc1	0.04280012466767411	0.004840876250468703	0.018901111444531705	0.013033220207795473	0.07249123571789426
Dbn1	0.04276669435071745	0.004874193198543429	0.01900686028086743	0.012999734261543185	0.07245792001409675
Grid2	0.04275433150889296	0.004886566538080627	0.019050237792409955	0.012987350864399349	0.07244559954050116
Cst6	0.04275217754597015	0.0048887252329100645	0.01905378160178419	0.012985193321082222	0.07244345295841649
Gucd1	0.04274232294523133	0.004898612483412464	0.01908256119943532	0.012975322343208065	0.07243363212225938
Pdia5	0.04271473061130031	0.004926392490740758	0.019171185887270122	0.012947684185073222	0.07240613429664969
Rnaseh2c	0.04270156839542339	0.004939694340077504	0.019218045318489845	0.012934500125957463	0.07239301714764426
H2-Ab1	0.042690398370001555	0.004951008324540793	0.019257148960273848	0.012923311571537486	0.07238188535986093
Oxct1	0.04267161240421152	0.0049700892417710455	0.019321507054891163	0.012904494460128275	0.07236316368619217
Rbms2	0.042634179987034816	0.005008307676626656	0.01945535464297618	0.012867000045876723	0.07232585931340864
Gm42067	0.04263414158860119	0.005008347017359579	0.01945535464297618	0.012866961583889048	0.07232582104628119
Srp9	0.04260254337678485	0.005040815489883923	0.01955693387233628	0.012835311103071314	0.07229433085716434
0610009L18Rik	0.04260245196467586	0.005040909694909267	0.01955693387233628	0.01283521953983714	0.07229423975747397
Maob	0.04258212464459237	0.005061897630800567	0.01962337990765732	0.012814858626429778	0.07227398189764433
Nmi	0.042564619131115436	0.00508003529818895	0.019678683483609485	0.012797324202784158	0.07225653618242522
Ccdc124	0.042492336342436286	0.005155551783501164	0.01995093858960463	0.012724922233714974	0.07218450011697723
Islr	0.042427253358778214	0.00522441231909424	0.02018155931827461	0.012659732207804282	0.07211963901639103
Gm32618	0.04239125829050675	0.005262852307507241	0.020314609906977952	0.012623678046972208	0.07208376655584706
Rnpep	0.04236442891074342	0.005291669951791241	0.020420676222465465	0.0125968046721681	0.07205702851333806
Slc35b4	0.0423561671968321	0.005300572567887933	0.020434343854004375	0.012588529419289072	0.07204879491679993
Prkcg	0.04234628870375229	0.005311235133195697	0.020465100347696434	0.0125786347430809	0.07203895003822078
Dnajb14	0.04228652189488917	0.005376159715947401	0.020694346677366835	0.012518770147469317	0.07197938648024366
Acy3	0.04227311142625786	0.005390825518308054	0.020740327195973476	0.012505337766772904	0.07196602158792735
Gtf2h5	0.04225239305524486	0.005413554294945298	0.020812017734500997	0.012484585564052176	0.07194537360863014
Tigd5	0.04224678506589991	0.005419721308894898	0.020825224495141258	0.012478968421647356	0.07193978466833655
Glo1	0.04214813194728569	0.005529250261604949	0.021216109972416464	0.01238015459392575	0.07184146634677988
Klf3	0.04208896582341811	0.005595892994284268	0.02144810972444752	0.012320892365444768	0.07178250073695436
Cnp	0.04207917067805509	0.005606995540557675	0.02148526288185043	0.012311081329824905	0.0717727387673219
Scp2	0.04205053412701542	0.005639568360468309	0.021583176270441047	0.012282398355772392	0.0717441991744065
Slamf9	0.04204500099023972	0.005645881694472054	0.021601695908560953	0.012276856254817961	0.07173868476621498
Paxx	0.04202183974623068	0.005672378003632365	0.021691428607790664	0.012253657507363484	0.07171560189877775
Mrps31	0.042020771737576935	0.005673602498056612	0.021691428607790664	0.012252587770128047	0.07171453750344844
Arhgef10l	0.04201000937437943	0.005685955081724908	0.021722314490368242	0.012241807991751114	0.07170381154808204
Aimp2	0.04198382489260276	0.005716109835653664	0.021826578177864115	0.012215581168302174	0.07167771561670136
Pdcd5	0.04194828787500223	0.005757265810830448	0.02196722517961257	0.01217998675100592	0.0716422987127759
Neurl2	0.04194424296627964	0.005761967172884384	0.021979663118580982	0.012175935313694231	0.07163826747093394
Tmod1	0.041937246274033335	0.005770107537007636	0.021999707331021613	0.012168927330910066	0.07163129441672256
Wbp1	0.041934177578187314	0.005773681107485373	0.022007828961457372	0.012165853684042853	0.07162823608742266
Agl	0.04190797173592728	0.005804279789107821	0.022118933752693564	0.012139605584299525	0.0716021187499522
Heph	0.04178723884125853	0.005947146906051034	0.022584345921932782	0.012018678535127131	0.07148179307962961
Cuedc2	0.041722363679495895	0.006025217066113739	0.022848503664483946	0.011953699405159524	0.07141713638066537
Dnaja1	0.04172196552447846	0.006025699038164226	0.022848503664483946	0.011953300612839583	0.07141673956563804
Tcf19	0.0416916532579707	0.006062494541736442	0.02297088824002374	0.011922939855135734	0.0713865292874187
Tle2	0.041651900618128776	0.006111056132974327	0.023114679449134104	0.011883123705316792	0.07134691031625869
Qsox1	0.04162219850440663	0.006147568328495384	0.023218224994939092	0.011853374200247884	0.07131730801505597
Phactr4	0.04160654718372388	0.006166887067980211	0.023279655143722273	0.011837697928228629	0.07130170926883642
Gpr146	0.04160319592533949	0.006171030689370637	0.02328376761218364	0.011834341329169972	0.07129836926580006
Mien1	0.04158378054285094	0.006195085946749681	0.023368747013877384	0.011814895018899237	0.07127901907761913
Cdkn1b	0.041551902699095415	0.006234765014683927	0.023495171077332136	0.011782966444090194	0.07124724822700543
Rnf215	0.04154396321194452	0.006244682977809964	0.023520919308959616	0.011775014331318931	0.07123933537816528
Ndufa1	0.04153452264683958	0.006256494554322693	0.023553770980187183	0.011765558758433221	0.07122992648287495
Mrpl57	0.04151556465267452	0.006280274612092485	0.023631625619588873	0.011746570642595282	0.07121103207022962
Atp6v1f	0.041504324953444034	0.0062944115559715975	0.023673135913640588	0.011735313095149748	0.07119983005675777
Dnase1l1	0.04147640444514424	0.006329653077029593	0.023776353896395715	0.011707348282800857	0.07117200313113999
Hes1	0.04147012027651875	0.006337609442102128	0.023800377133923925	0.011701054148924635	0.07116574001913074
Zfp715	0.041405320118754314	0.00642017892961779	0.024086729365128554	0.011636151370544351	0.0711011568532949
Ube2v1	0.04140015192737321	0.006426805802871603	0.024093805772408	0.011630975005369639	0.07109600595756783
Fis1	0.04139234944829776	0.006436822125130782	0.024125424518650206	0.011623160189244893	0.0710882295869435
Cisd3	0.041341084609426766	0.006502982496779986	0.02433749978605902	0.011571814382366688	0.07103713619935914
Rab8a	0.0413392504148708	0.006505360923887659	0.02434042650466629	0.011569977293781276	0.07103530813623746
Nudt18	0.04132784312004151	0.0065201704966473956	0.0243898526894953	0.01155855200480173	0.07102393896978684
Polr2c	0.04124158229436398	0.006633143788207832	0.02477321625557072	0.011472155360783921	0.07093796621732716
Psma2	0.04124091153048896	0.006634029118613187	0.02477321625557072	0.01147148354252753	0.0709372976917797
Ddt	0.04115894406059451	0.006743019395545305	0.025155570522113844	0.011389387429342868	0.07085560354510338
Tnfsf9	0.04112037889707194	0.00679485293105732	0.02533426232110822	0.01135076187881757	0.07081716684056999
Vti1b	0.04110329283130441	0.0068179316632982784	0.02537295681481788	0.011333649087347594	0.07080013765960058
Cpeb3	0.04110082813489848	0.006821266617098542	0.025379173282308803	0.01133118053714912	0.07079768116750275
Mbd2	0.04107920607726128	0.006850586052366383	0.02546340456860805	0.011309524686876554	0.07077613106840978
Nmt1	0.04104590637443523	0.006895961743647635	0.025600859192937787	0.011276172995304243	0.07074294213328998
Igtp	0.04100560345061149	0.0069512412193186044	0.025780971751629956	0.011235807237638685	0.07070277318464882
Lrrc57	0.040992624534138475	0.006969127598811635	0.025841023467675344	0.011222808107178753	0.07068983739225237
Rab13	0.0409768473248021	0.006990925969196777	0.025896658953436166	0.011207006339210086	0.07067411259122008
Rhoj	0.04096424337810822	0.007008384001588567	0.02595502328691301	0.011194382784033615	0.07066155050136724
Cd83	0.04096077878864637	0.007013189740787721	0.025966513836277412	0.011190912806228925	0.0706580974159184
Pdha1	0.040955044716035886	0.007021149984211282	0.0259896756031244	0.011185169817211018	0.07065238238147352
4833439L19Rik	0.04079904816295405	0.0072408451035570935	0.02674446833670906	0.011028931445047692	0.0704969030173477
Sypl	0.04077173547648501	0.007279938638644209	0.026869335372405774	0.011001576569167207	0.07046968073456483
Foxl1	0.040762865185720046	0.007292675637306802	0.026906838294630926	0.010992692586210513	0.07046083979452222
Ccnc	0.04075019684714324	0.007310900972011304	0.026957510790872153	0.010980004700919806	0.07044821336585991
Abcc1	0.04074848648474497	0.007313364716057262	0.02696007539306699	0.01097829170023873	0.07044650866102316
B3galnt1	0.04070340638982688	0.007378570753001934	0.027167608855595386	0.010933142130984138	0.07040157762015661
Samd8	0.04069211848501925	0.007394979518223792	0.027208313878947434	0.010921836849038103	0.07039032701911935
Ercc1	0.040624570257262196	0.00749385709643809	0.02752595939394836	0.010854184793362236	0.07032300186387923
4833417C18Rik	0.040601342475677475	0.007528130909274637	0.02764484874125973	0.010830921371485322	0.07029985072763378
Acvrl1	0.040598497484505267	0.007532338486411164	0.027653639514161093	0.010828072017224912	0.07029701512195663
Aplp1	0.04057055126750168	0.007573781493636982	0.027792405880501338	0.010800082967506234	0.07026916107272446
Ppp6c	0.04054247755629506	0.007615619187806096	0.02792576858020191	0.010771966275144894	0.070241179903141
Snrpd2	0.040483300426801774	0.007704488678289146	0.028210936329941066	0.010712698699029183	0.07018219769087182
Slc2a1	0.04046794219271859	0.007727704283372325	0.028289149389814607	0.010697317025531209	0.070166890009694
Cybc1	0.04044605746782966	0.007760893633882199	0.028397011095704795	0.010675398924975567	0.0701450772960319
Taok1	0.04044010918596882	0.007769936558235607	0.02841646023109098	0.010669441576532117	0.07013914858195858
C1galt1c1	0.04041382503895771	0.007810008329854489	0.028542472915937533	0.010643117391591562	0.07011295087557
Nat8f1	0.04040034650049037	0.007830628876593252	0.02861097495361067	0.010629618337637368	0.07009951664805493
Slc25a39	0.04036090174766932	0.007891255003672788	0.028818674261317123	0.010590113608877301	0.07006020150871539
Camsap1	0.04032579198071845	0.007945571441466959	0.02899620099761769	0.010554950535528093	0.07002520703308794
Tmem215	0.040322236347480334	0.007951090790688438	0.029009399685481364	0.010551389507954851	0.07002166307154631
Vcp	0.04028767596644492	0.008004917348534505	0.029170883081526194	0.010516776733890296	0.0699872160991147
Syde2	0.04022936548801171	0.008096473507767737	0.029483384660361763	0.010458378019356049	0.06992909680377943
[truncated: 17,238 more rows]
