# Supplementary material for: White and brown adipose tissue share a convergent fibro-adipogenic progenitor population
Source: EMBO Rep. 2025 Oct 8;26(22):5612–36. doi: 10.1038/s44319-025-00591-6 (PMC12635263; doi:10.1038/s44319-025-00591-6)
Supplement: Supplementary file 9 — Source data Fig. 2 [file 44319_2025_591_MOESM9_ESM.zip › Figure 2 source data/2D/wat_featureplot_data.csv]

	Crlf1	Cryab	Ptn	Ank3
AAACCCACAGAGCCCT-1	1.94591014905531	1.38629436111989	4.51085950651685	0.693147180559945
AAACCCACAGTCAGTT-1	0	2.56494935746154	5.19849703126583	0.693147180559945
AAACCCAGTATGACAA-1	0.693147180559945	2.39789527279837	4.0943445622221	0.693147180559945
AAACGAAAGCGCAATG-1	1.38629436111989	1.38629436111989	1.6094379124341	1.09861228866811
AAACGAACACATGGTT-1	1.38629436111989	0	3.91202300542815	1.09861228866811
AAACGAAGTGCGAGTA-1	2.83321334405622	2.19722457733622	1.09861228866811	0
AAACGAATCCTGTTGC-1	0	0	4.14313472639153	2.56494935746154
AAACGCTAGCAGTACG-1	0	1.09861228866811	4.47733681447821	0
AAACGCTAGTCTCCTC-1	1.09861228866811	1.38629436111989	4.26267987704132	0
AAACGCTAGTTGTACC-1	2.39789527279837	1.94591014905531	4.61512051684126	0
AAACGCTGTAAGACCG-1	0	0	5.92692602597041	0
AAACGCTGTCGATTCA-1	2.30258509299405	1.38629436111989	1.79175946922805	0
AAACGCTTCACTGTCC-1	1.79175946922805	2.19722457733622	0	0
AAACGCTTCTAGACCA-1	2.07944154167984	0	3.91202300542815	1.38629436111989
AAACGCTTCTTGCGCT-1	0	0	5.27299955856375	2.19722457733622
AAAGAACCAGCTTTGA-1	1.38629436111989	1.6094379124341	4.27666611901606	1.38629436111989
AAAGAACGTTCGGTCG-1	0	0	5.35658627467201	1.09861228866811
AAAGAACTCTCTCTAA-1	1.09861228866811	0.693147180559945	3.93182563272433	1.09861228866811
AAAGGATCATTGTGCA-1	2.19722457733622	0	4.47733681447821	0
AAAGGATGTAGACACG-1	1.09861228866811	0	3.29583686600433	1.94591014905531
AAAGGATGTTGCCGAC-1	2.19722457733622	0.693147180559945	5.08140436498446	2.56494935746154
AAAGGGCAGAAGATCT-1	1.09861228866811	0.693147180559945	4.17438726989564	1.38629436111989
AAAGGGCCAAAGCACG-1	1.6094379124341	1.79175946922805	4.54329478227	1.94591014905531
AAAGGGCGTTTGGGTT-1	1.6094379124341	0	5.29831736654804	2.70805020110221
AAAGGTACACTACTTT-1	1.09861228866811	2.56494935746154	1.38629436111989	1.6094379124341
AAAGGTACAGACAAGC-1	2.19722457733622	1.09861228866811	3.76120011569356	1.38629436111989
AAAGGTAGTATGCGTT-1	1.6094379124341	2.63905732961526	1.38629436111989	0
AAAGGTAGTATTTCTC-1	1.6094379124341	1.38629436111989	4.78749174278205	1.09861228866811
AAAGGTAGTCTGTGGC-1	1.09861228866811	1.38629436111989	4.39444915467244	0
AAAGGTATCGGTGTTA-1	1.6094379124341	3.52636052461616	0	0
AAAGTCCTCCGCGATG-1	1.6094379124341	1.09861228866811	4.80402104473326	1.38629436111989
AAAGTGAAGCGTTCAT-1	0	2.07944154167984	0	1.79175946922805
AAAGTGAAGTGGTGGT-1	0	0	4.48863636973214	0
AAAGTGAGTCTTGTCC-1	1.38629436111989	1.6094379124341	4.79579054559674	0
AAATGGACAAGCAGGT-1	0.693147180559945	2.07944154167984	2.70805020110221	1.79175946922805
AAATGGACAATACCTG-1	1.09861228866811	1.6094379124341	4.07753744390572	0
AAATGGACACGTGAGA-1	0.693147180559945	1.6094379124341	2.70805020110221	1.79175946922805
AAATGGACACTCATAG-1	0	1.09861228866811	4.64439089914137	2.19722457733622
AAATGGAGTACTGCGC-1	0	0	4.45434729625351	1.38629436111989
AAATGGAGTAGGAAAG-1	2.07944154167984	2.39789527279837	0	0
AACAAAGCAGGTATGG-1	1.79175946922805	1.09861228866811	3.25809653802148	2.30258509299405
AACAAAGCATAGAGGC-1	0	0.693147180559945	2.83321334405622	0.693147180559945
AACAAAGGTCCCTGTT-1	0.693147180559945	0	4.39444915467244	0
AACAAAGGTGCATTAC-1	0	3.09104245335832	1.09861228866811	0
AACAAAGGTGCGGTAA-1	1.38629436111989	1.94591014905531	3.52636052461616	1.6094379124341
AACAAAGGTGGTTTGT-1	1.79175946922805	0.693147180559945	3.25809653802148	0.693147180559945
AACAACCAGCAGTCTT-1	0	0.693147180559945	0.693147180559945	2.30258509299405
AACAACCAGGAGAATG-1	1.38629436111989	1.38629436111989	5.10594547390058	0
AACAACCAGTCATGAA-1	0.693147180559945	0.693147180559945	3.58351893845611	0
AACAACCCACGGCACT-1	0.693147180559945	0	4.47733681447821	1.09861228866811
AACAACCCAGAGAATT-1	0.693147180559945	1.09861228866811	3.49650756146648	1.6094379124341
AACAACCCAGCGGTCT-1	1.38629436111989	1.79175946922805	3.89182029811063	0
AACAACCGTAGACGTG-1	1.09861228866811	0	4.12713438504509	0
AACAACCGTTTGATCG-1	2.19722457733622	0	4.30406509320417	1.79175946922805
AACAAGACAACTGATC-1	1.6094379124341	0.693147180559945	5.27811465923052	2.63905732961526
AACAAGACACGACAGA-1	1.38629436111989	0.693147180559945	1.94591014905531	0.693147180559945
AACACACAGTCAGAGC-1	0	0	4.07753744390572	2.63905732961526
AACACACCAAAGGGTC-1	0.693147180559945	1.6094379124341	4.0943445622221	1.38629436111989
AACACACCAAGAGTTA-1	0.693147180559945	0	4.36944785246702	1.38629436111989
AACACACTCGATGCTA-1	0.693147180559945	0	4.11087386417331	1.94591014905531
AACAGGGAGACGACGT-1	2.19722457733622	1.79175946922805	0	0
AACAGGGAGGATCACG-1	0	1.6094379124341	3.71357206670431	0
AACAGGGAGTTCGCAT-1	1.79175946922805	0	4.04305126783455	1.38629436111989
AACAGGGGTGGTGATG-1	0	0	3.36729582998647	0.693147180559945
AACAGGGTCTGTAACG-1	1.79175946922805	0	2.77258872223978	1.09861228866811
AACCACAGTCAACATC-1	1.94591014905531	1.09861228866811	4.82028156560504	0
AACCACAGTGTGTGTT-1	0.693147180559945	0.693147180559945	2.19722457733622	0.693147180559945
AACCACATCACAAGGG-1	0	2.19722457733622	3.97029191355212	1.38629436111989
AACCACATCAGGACAG-1	0	1.09861228866811	3.8286413964891	2.19722457733622
AACCATGAGTGGAATT-1	0	0	4.07753744390572	1.09861228866811
AACCATGGTACACGCC-1	1.09861228866811	1.09861228866811	1.09861228866811	0
AACCATGTCGTCGGGT-1	2.484906649788	1.6094379124341	3.49650756146648	0
AACCCAAAGCAATTAG-1	2.30258509299405	0	3.43398720448515	1.09861228866811
AACCCAAAGCAATTCC-1	0.693147180559945	1.09861228866811	2.39789527279837	1.38629436111989
AACCCAAAGTCGAATA-1	2.39789527279837	2.07944154167984	2.70805020110221	0
AACCCAACACACCTAA-1	1.09861228866811	1.38629436111989	3.66356164612965	2.39789527279837
AACCCAACAGCTACAT-1	1.09861228866811	1.09861228866811	3.98898404656427	2.07944154167984
AACCCAACATCATGAC-1	1.09861228866811	0	4.53259949315326	0
AACCCAAGTGATTGGG-1	1.6094379124341	0.693147180559945	4.33073334028633	0.693147180559945
AACCTGAAGATCACTC-1	0.693147180559945	0	2.484906649788	1.6094379124341
AACCTGAAGTGTTGAA-1	3.13549421592915	3.49650756146648	0	0
AACCTGACATCGCCTT-1	1.6094379124341	2.484906649788	0	0
AACCTGAGTACAGGTG-1	1.6094379124341	0.693147180559945	4.78749174278205	1.6094379124341
AACCTGAGTTGAAGTA-1	1.09861228866811	2.07944154167984	2.56494935746154	0.693147180559945
AACCTGAGTTGACTAC-1	1.94591014905531	1.38629436111989	3.68887945411394	0.693147180559945
AACCTGATCAAATGCC-1	0.693147180559945	1.38629436111989	4.11087386417331	2.77258872223978
AACCTTTCAAAGCAAT-1	0	1.09861228866811	2.07944154167984	0
AACCTTTCACTTTATC-1	2.30258509299405	2.19722457733622	2.94443897916644	2.07944154167984
AACCTTTGTCTAGATC-1	1.38629436111989	1.94591014905531	4.0943445622221	1.09861228866811
AACGAAAAGTAGAGTT-1	1.38629436111989	1.79175946922805	4.17438726989564	1.38629436111989
AACGAAAGTAGTGCGA-1	0	2.484906649788	0	0
AACGAAATCGTGTGAT-1	0.693147180559945	0	3.3322045101752	1.09861228866811
AACGAAATCTAGTCAG-1	0	0	5.19295685089021	2.30258509299405
AACGGGAAGAACTCCT-1	1.6094379124341	2.19722457733622	4.24849524204936	0
AACGGGAAGCTGACAG-1	0	1.6094379124341	4.06044301054642	0
AACGGGAAGGCATCTT-1	1.38629436111989	0	4.04305126783455	1.6094379124341
AACGGGAAGTAGCTCT-1	0	0.693147180559945	4.80402104473326	0
AACGGGAAGTGACCTT-1	1.09861228866811	0	4.02535169073515	0
AACGGGACACCTGAAT-1	0	1.79175946922805	4.66343909411207	1.09861228866811
AACGGGACATGACGAG-1	1.79175946922805	0.693147180559945	4.0943445622221	1.09861228866811
AACGGGATCGCTTGCT-1	1.6094379124341	0	4.96284463025991	0
AACGTCAAGAGTCACG-1	2.07944154167984	1.38629436111989	0.693147180559945	2.07944154167984
AACGTCAGTCAACACT-1	1.94591014905531	1.09861228866811	3.80666248977032	2.484906649788
AACGTCATCAACTGGT-1	1.6094379124341	1.09861228866811	4.8283137373023	1.09861228866811
AACTTCTAGACATAAC-1	0	2.07944154167984	4.69134788222914	1.09861228866811
AACTTCTAGACCTCCG-1	1.38629436111989	2.07944154167984	3.71357206670431	0
AACTTCTGTAGTTCCA-1	1.09861228866811	0	4.04305126783455	1.09861228866811
AACTTCTGTGTGAATA-1	1.6094379124341	0	3.3322045101752	0
AACTTCTGTTACGTAC-1	1.6094379124341	0.693147180559945	5.26269018890489	1.38629436111989
AACTTCTTCGTGTTCC-1	1.6094379124341	1.38629436111989	4.30406509320417	0.693147180559945
AAGAACAAGTGAGTTA-1	0	0.693147180559945	4.27666611901606	1.38629436111989
AAGACAAGTCTAGTGT-1	0	1.94591014905531	4.07753744390572	1.09861228866811
AAGACAAGTGGTGATG-1	1.38629436111989	0	3.95124371858143	0
AAGACAATCCGGGACT-1	1.09861228866811	1.94591014905531	2.39789527279837	0
AAGACAATCTCTTCAA-1	1.6094379124341	1.94591014905531	4.12713438504509	1.6094379124341
AAGACTCAGCGCCTCA-1	1.09861228866811	0	4.74493212836325	2.39789527279837
AAGACTCTCAAGAGTA-1	2.56494935746154	1.38629436111989	2.39789527279837	0
AAGATAGAGGAGTCTG-1	1.6094379124341	1.38629436111989	2.39789527279837	0
AAGATAGAGGCACGAT-1	1.38629436111989	0.693147180559945	2.70805020110221	0
AAGCATCAGGTAAACT-1	1.94591014905531	1.79175946922805	3.04452243772342	0
AAGCATCCAAGCTACT-1	1.79175946922805	0.693147180559945	4.98360662170834	2.19722457733622
AAGCATCCAATTGAGA-1	1.6094379124341	1.09861228866811	4.36944785246702	1.09861228866811
AAGCATCCAGAGCTAG-1	1.09861228866811	2.484906649788	2.30258509299405	0.693147180559945
AAGCCATAGCATGCAG-1	1.09861228866811	2.484906649788	0	0.693147180559945
AAGCCATAGCCGATCC-1	0	1.79175946922805	4.65396035015752	1.09861228866811
AAGCCATAGTCACACT-1	1.6094379124341	1.09861228866811	0.693147180559945	0.693147180559945
AAGCCATCAATTCGTG-1	0.693147180559945	2.484906649788	2.19722457733622	0
AAGCCATGTTCGGTTA-1	0	0	4.23410650459726	0.693147180559945
AAGCGAGAGCGTGCCT-1	1.38629436111989	1.6094379124341	4.43081679884331	0
AAGCGAGCAAGATTGA-1	1.09861228866811	0.693147180559945	2.07944154167984	0.693147180559945
AAGCGAGCACAGAGCA-1	0.693147180559945	0.693147180559945	3.17805383034795	0.693147180559945
AAGCGAGCATAATCGC-1	0	0	4.52178857704904	0
AAGCGAGGTTTAGTCG-1	1.79175946922805	1.38629436111989	5.24702407216049	1.38629436111989
AAGCGTTGTAACTAAG-1	0	0.693147180559945	5.02388052084628	1.38629436111989
AAGCGTTGTGTGGACA-1	1.79175946922805	2.07944154167984	0.693147180559945	0
AAGCGTTTCAAACCCA-1	1.94591014905531	1.38629436111989	2.83321334405622	0.693147180559945
AAGCGTTTCCTAGCCT-1	1.38629436111989	1.94591014905531	1.79175946922805	0.693147180559945
AAGCGTTTCGTGCAGC-1	0	0	3.85014760171006	0
AAGGAATAGAAGATCT-1	0	0.693147180559945	4.58496747867057	0
AAGGAATAGACGCTCC-1	1.09861228866811	0.693147180559945	3.85014760171006	0
AAGGAATAGCTGACAG-1	1.79175946922805	0	4.45434729625351	0.693147180559945
AAGGAATAGGCTTAGG-1	1.38629436111989	2.30258509299405	1.6094379124341	0
AAGGAATAGTTAACAG-1	1.38629436111989	1.94591014905531	2.94443897916644	0
AAGGAATAGTTTGGCT-1	0.693147180559945	0	4.86753445045558	1.38629436111989
AAGGAATGTTTCTATC-1	0.693147180559945	1.09861228866811	4.74493212836325	1.09861228866811
AAGGAATTCATCTATC-1	0	1.38629436111989	4.30406509320417	2.30258509299405
AAGGAATTCGCTATTT-1	0	0	0	1.38629436111989
AAGGTAAAGACATACA-1	1.38629436111989	0	4.79579054559674	1.6094379124341
AAGGTAAAGTAGCATA-1	0.693147180559945	1.79175946922805	3.40119738166216	1.09861228866811
AAGGTAACACGCTTAA-1	0	1.79175946922805	2.07944154167984	1.79175946922805
AAGGTAAGTCGAACAG-1	0.693147180559945	1.6094379124341	4.14313472639153	0.693147180559945
AAGTACCAGGTACAGC-1	0	0	4.67282883446191	0
AAGTACCCAGGTTCGC-1	0.693147180559945	2.07944154167984	4.78749174278205	0.693147180559945
AAGTACCGTCCTCATC-1	1.38629436111989	0	5.09375020080676	1.94591014905531
AAGTCGTTCACTCTTA-1	1.94591014905531	1.38629436111989	2.19722457733622	0.693147180559945
AAGTCGTTCAGTGTTG-1	1.94591014905531	0	2.83321334405622	1.38629436111989
AAGTCGTTCATACGGT-1	2.07944154167984	1.38629436111989	1.09861228866811	0
AAGTGAAAGAAGAACG-1	2.30258509299405	0.693147180559945	3.52636052461616	0.693147180559945
AAGTGAAAGAGTTGTA-1	2.56494935746154	1.79175946922805	0	1.09861228866811
AAGTGAAAGTAGCAAT-1	1.09861228866811	0.693147180559945	4.81218435537242	1.09861228866811
AAGTGAACAGAGGAAA-1	1.79175946922805	0	1.79175946922805	1.09861228866811
AAGTGAAGTACCACGC-1	0	0.693147180559945	2.89037175789616	1.09861228866811
AAGTTCGAGCTAGATA-1	1.38629436111989	0.693147180559945	4.31748811353631	1.6094379124341
AAGTTCGCAAGCTGTT-1	2.07944154167984	0	5.05624580534831	1.09861228866811
AAGTTCGCAATTGGTC-1	2.19722457733622	2.63905732961526	0	0
AAGTTCGCACCCTAAA-1	0.693147180559945	0.693147180559945	4.62497281328427	0
AAGTTCGGTGGCCACT-1	0	0.693147180559945	4.14313472639153	0.693147180559945
AATAGAGCATTCTTCA-1	0	1.6094379124341	4.63472898822964	0.693147180559945
AATAGAGGTACAGAAT-1	1.09861228866811	0	4.18965474202643	1.38629436111989
AATAGAGTCGTTCCCA-1	2.39789527279837	0.693147180559945	4.46590811865458	0.693147180559945
AATAGAGTCTTCGGAA-1	1.6094379124341	0	4.02535169073515	1.38629436111989
AATCACGCAACCGACC-1	0	0	3.78418963391826	1.09861228866811
AATCACGGTGGATCAG-1	1.79175946922805	1.79175946922805	2.19722457733622	0
AATCACGGTTCAAGTC-1	1.09861228866811	0	4.18965474202643	1.6094379124341
AATCGACCACCGTGCA-1	1.09861228866811	1.38629436111989	4.27666611901606	0.693147180559945
AATCGACGTAGTTACC-1	0.693147180559945	1.09861228866811	5.12989871492307	1.38629436111989
AATCGACTCCGCTAGG-1	2.07944154167984	0.693147180559945	3.40119738166216	0
AATCGTGCACACCTGG-1	1.09861228866811	0.693147180559945	4.92725368515721	0
AATCGTGCACGTACAT-1	0	0	5.01063529409626	2.07944154167984
AATCGTGGTGTCCTAA-1	1.09861228866811	0	4.77068462446567	1.6094379124341
AATCGTGGTTTGAACC-1	2.30258509299405	1.79175946922805	4.14313472639153	1.38629436111989
AATGAAGCAATTGTGC-1	1.79175946922805	0	2.30258509299405	1.09861228866811
AATGACCAGTTGTCAC-1	1.79175946922805	0.693147180559945	2.77258872223978	0.693147180559945
AATGACCCAAAGGCAC-1	2.70805020110221	1.09861228866811	5.3890717298165	1.38629436111989
AATGACCCATGCCATA-1	1.94591014905531	0.693147180559945	4.23410650459726	0.693147180559945
AATGACCGTACTGCGC-1	1.09861228866811	0	3.89182029811063	1.79175946922805
AATGACCGTAGCACAG-1	0.693147180559945	0	3.49650756146648	1.79175946922805
AATGACCGTCGTTGCG-1	2.07944154167984	1.38629436111989	3.29583686600433	0
AATGACCGTTCTTGCC-1	0	0	3.46573590279973	1.09861228866811
AATGCCAAGAAGAACG-1	0.693147180559945	1.09861228866811	3.17805383034795	1.09861228866811
AATGCCAAGAGGGTCT-1	0.693147180559945	0	2.63905732961526	1.09861228866811
AATGCCAAGCACTTTG-1	1.6094379124341	0	4.0943445622221	1.6094379124341
AATGCCAAGTTCAACC-1	0	0	3.55534806148941	1.09861228866811
AATGCCAGTGGTGATG-1	0	0.693147180559945	4.64439089914137	1.38629436111989
AATGCCATCCATTGCC-1	1.09861228866811	0	3.98898404656427	2.484906649788
AATGGAAAGCTTCATG-1	0.693147180559945	0	4.89783979995091	0.693147180559945
AATGGAAAGGGATCAC-1	1.09861228866811	1.6094379124341	1.38629436111989	1.09861228866811
AATGGAACACGCTTAA-1	0	0	5.51745289646471	0.693147180559945
AATGGAACAGGTCCCA-1	0	1.09861228866811	3.95124371858143	0
AATGGCTAGGCTCCCA-1	0.693147180559945	1.6094379124341	0	0.693147180559945
AATGGCTCAGGATTCT-1	1.94591014905531	2.30258509299405	2.30258509299405	0.693147180559945
AATGGCTGTAGACGGT-1	1.38629436111989	0.693147180559945	3.97029191355212	1.94591014905531
AATGGCTGTATGATCC-1	1.6094379124341	1.6094379124341	3.40119738166216	0
AATGGCTTCGTCACCT-1	1.38629436111989	1.79175946922805	4.78749174278205	0
AATTCCTAGTCAACAA-1	1.38629436111989	0.693147180559945	4.44265125649032	0
AATTCCTCAACGGCTC-1	1.09861228866811	1.38629436111989	3.87120101090789	1.38629436111989
AATTCCTCAGTACTAC-1	2.56494935746154	1.09861228866811	3.17805383034795	0
AATTCCTGTTGTTGCA-1	0	0	4.69134788222914	1.38629436111989
AATTCCTTCAAATGCC-1	1.6094379124341	1.6094379124341	4.85981240436167	1.09861228866811
AATTCCTTCCGTGTCT-1	1.09861228866811	2.07944154167984	2.484906649788	0.693147180559945
AATTTCCAGAGTGTGC-1	0.693147180559945	0	4.93447393313069	2.56494935746154
AATTTCCTCTGCCCTA-1	0	2.19722457733622	3.04452243772342	2.07944154167984
ACAAAGAAGCTGAAAT-1	1.79175946922805	1.09861228866811	3.97029191355212	1.94591014905531
ACAAAGAGTGGCGCTT-1	2.63905732961526	2.63905732961526	1.09861228866811	0
ACAAAGAGTTCTCTCG-1	0	0.693147180559945	4.45434729625351	1.38629436111989
ACAACCAAGGTCGTGA-1	0	0	5.64190707093811	1.94591014905531
ACAACCAGTCTTCAAG-1	1.09861228866811	0.693147180559945	4.85981240436167	2.77258872223978
ACAACCAGTGCCTGAC-1	2.63905732961526	2.63905732961526	2.39789527279837	0
ACAAGCTCACAGAAGC-1	1.09861228866811	0.693147180559945	4.35670882668959	2.07944154167984
ACAAGCTCAGTCAGTT-1	0	0.693147180559945	2.70805020110221	0.693147180559945
ACAAGCTTCCATTCGC-1	1.38629436111989	0.693147180559945	3.61091791264422	0
ACAAGCTTCGAGGCAA-1	1.38629436111989	0	2.94443897916644	0.693147180559945
ACACAGTAGCGTACAG-1	0.693147180559945	0	5.04342511691925	2.07944154167984
ACACAGTAGCGTGAAC-1	0	0	3.3322045101752	0
ACACAGTGTAGAATAC-1	1.94591014905531	1.09861228866811	5.6970934865054	1.94591014905531
ACACAGTTCGCTTAAG-1	0	0	3.25809653802148	0
ACACCAAAGATCCAAA-1	1.6094379124341	0.693147180559945	2.56494935746154	0
ACACCAACAGAGCCCT-1	0	0	3.3322045101752	0
ACACCAATCATTGCTT-1	1.6094379124341	1.09861228866811	4.4188406077966	0.693147180559945
ACACGCGGTCTCTCTG-1	1.09861228866811	1.6094379124341	3.89182029811063	2.39789527279837
ACACGCGGTGGACTGA-1	1.09861228866811	0	4.54329478227	1.79175946922805
ACACGCGGTTCGGTTA-1	1.38629436111989	0.693147180559945	3.58351893845611	0
ACACTGACAACTCGTA-1	0	2.07944154167984	2.19722457733622	1.79175946922805
ACACTGACAGATCCTA-1	1.6094379124341	0.693147180559945	4.68213122712422	0.693147180559945
ACACTGAGTTCTAACG-1	2.19722457733622	2.39789527279837	2.484906649788	0
ACAGAAAAGGACATCG-1	0	0.693147180559945	4.18965474202643	0.693147180559945
ACAGAAACAGAATGTA-1	0	0	5.37527840768417	1.38629436111989
ACAGAAACATACCACA-1	2.19722457733622	2.39789527279837	1.6094379124341	0
ACAGAAATCAACTCTT-1	2.07944154167984	0	5.28826703069454	1.94591014905531
ACAGAAATCAAGAGGC-1	0	0	5.46383180502561	0
ACAGCCGAGGGTGGGA-1	1.38629436111989	2.19722457733622	1.94591014905531	0
ACAGCCGAGTCACTAC-1	0	0	4.24849524204936	0
ACAGCCGAGTCGCCCA-1	0	1.09861228866811	3.04452243772342	1.6094379124341
ACAGCCGCATACACCA-1	0.693147180559945	0.693147180559945	4.35670882668959	1.09861228866811
ACAGCCGGTACTAGCT-1	1.09861228866811	2.63905732961526	0	0
ACAGCCGTCCTACGAA-1	2.07944154167984	1.09861228866811	2.89037175789616	1.6094379124341
ACAGGGACAGGCAATG-1	1.6094379124341	0	4.83628190695148	0.693147180559945
ACAGGGACAGTCCCGA-1	0.693147180559945	0	4.63472898822964	0.693147180559945
ACAGGGATCAATGTCG-1	1.38629436111989	1.09861228866811	1.79175946922805	0
ACAGGGATCCTGTTAT-1	1.09861228866811	0	4.49980967033027	2.30258509299405
ACAGGGATCGCCTAGG-1	0	0.693147180559945	4.55387689160054	2.39789527279837
ACATCCCCAATCAAGA-1	1.09861228866811	1.94591014905531	4.82028156560504	1.79175946922805
ACATCCCCATCGATCA-1	0.693147180559945	1.09861228866811	5.30330490805908	1.09861228866811
ACATCCCGTAACAGTA-1	0.693147180559945	2.19722457733622	1.09861228866811	0
ACATCCCGTCGTTTCC-1	0.693147180559945	1.09861228866811	4.77068462446567	0
ACATCGACAGCGGTCT-1	1.6094379124341	0	3.66356164612965	1.09861228866811
ACATCGACATCTAACG-1	0	1.38629436111989	5.40267738187228	2.56494935746154
ACATCGAGTCAGCTTA-1	1.38629436111989	1.38629436111989	4.45434729625351	0
ACATCGATCGAGTCTA-1	0.693147180559945	0	3.80666248977032	1.38629436111989
ACATCGATCGCCCAGA-1	1.38629436111989	1.09861228866811	4.34380542185368	1.6094379124341
ACATGCACACGCAGTC-1	0	1.09861228866811	5.07517381523383	1.09861228866811
ACATGCACATCAGTCA-1	0	0	4.98360662170834	2.39789527279837
ACATGCAGTAACGTTC-1	0.693147180559945	2.56494935746154	3.73766961828337	0.693147180559945
ACATGCAGTCGCTTGG-1	0	0.693147180559945	4.61512051684126	1.09861228866811
ACATGCATCTGATTCT-1	1.38629436111989	1.38629436111989	2.39789527279837	0.693147180559945
ACATTTCGTAGTCACT-1	1.09861228866811	0	4.0943445622221	1.09861228866811
ACATTTCGTCAGGCAA-1	1.94591014905531	0	4.07753744390572	2.30258509299405
ACATTTCGTGGTAATA-1	1.94591014905531	1.09861228866811	4.39444915467244	0.693147180559945
ACATTTCGTGGTCAAG-1	0	0	4.79579054559674	0.693147180559945
ACATTTCGTTGCATGT-1	2.19722457733622	1.38629436111989	2.83321334405622	1.6094379124341
ACATTTCTCAAGCCGC-1	0.693147180559945	1.09861228866811	4.18965474202643	1.6094379124341
ACCAAACGTAGCGATG-1	1.09861228866811	1.79175946922805	3.17805383034795	0
ACCAAACGTGGTAACG-1	0	0	3.46573590279973	1.38629436111989
ACCAAACTCCATTTCA-1	1.09861228866811	2.39789527279837	2.77258872223978	2.19722457733622
ACCAAACTCCGAGATT-1	0.693147180559945	0	3.68887945411394	2.63905732961526
ACCAAACTCGCCACTT-1	1.6094379124341	3.55534806148941	0	0
ACCAACAAGGTATTGA-1	0	0.693147180559945	3.66356164612965	1.6094379124341
ACCAACATCATCGACA-1	0	1.38629436111989	5.23644196282995	1.94591014905531
ACCAACATCTTTGCAT-1	2.07944154167984	1.6094379124341	3.40119738166216	1.38629436111989
ACCACAAAGTATTAGG-1	0	0	5.26785815906333	1.94591014905531
ACCACAAAGTGTTCAC-1	0	1.09861228866811	5.19295685089021	2.30258509299405
ACCACAACACAGGATG-1	1.79175946922805	0	4.48863636973214	2.07944154167984
ACCACAACATATTCGG-1	0	0	4.4188406077966	0.693147180559945
ACCACAACATGGGATG-1	0	1.94591014905531	5.14166355650266	0.693147180559945
ACCACAAGTGTTATCG-1	0	1.38629436111989	1.6094379124341	2.19722457733622
ACCACAAGTTAAGCAA-1	0	0.693147180559945	5.19849703126583	2.30258509299405
ACCATTTCACTGATTG-1	1.38629436111989	0	4.74493212836325	2.39789527279837
ACCATTTCATGTGCTA-1	1.38629436111989	0	5.7037824746562	2.19722457733622
ACCATTTGTCCTGTCT-1	0	0	4.4188406077966	1.38629436111989
ACCCAAAAGAAAGTCT-1	1.6094379124341	0	4.67282883446191	1.6094379124341
ACCCAAAAGAGAGGTA-1	2.30258509299405	1.38629436111989	4.74493212836325	0.693147180559945
ACCCAAACAGTTTCGA-1	2.89037175789616	2.63905732961526	0	1.38629436111989
ACCCAAAGTACTGCCG-1	0	0	4.91998092582813	0.693147180559945
ACCCAAATCCATCGTC-1	1.79175946922805	0.693147180559945	5.11799381241676	0.693147180559945
ACCCTCACAAGTGCAG-1	2.30258509299405	0.693147180559945	4.46590811865458	0.693147180559945
ACCCTTGGTACTAAGA-1	1.79175946922805	1.38629436111989	4.34380542185368	0.693147180559945
ACCCTTGTCAAGATAG-1	2.39789527279837	2.63905732961526	3.43398720448515	0
ACCCTTGTCAGATTGC-1	1.79175946922805	0.693147180559945	5.01063529409626	1.94591014905531
ACCCTTGTCTGTAACG-1	0.693147180559945	0.693147180559945	4.51085950651685	0.693147180559945
ACCGTTCAGGCGACAT-1	1.38629436111989	1.09861228866811	4.06044301054642	1.94591014905531
ACCGTTCAGTGGTCAG-1	1.79175946922805	0	4.91998092582813	0.693147180559945
ACCGTTCCACCATATG-1	2.99573227355399	1.94591014905531	1.09861228866811	2.07944154167984
ACCGTTCTCACCTTGC-1	0.693147180559945	0.693147180559945	3.55534806148941	2.39789527279837
ACCTACCAGAGTCCGA-1	0.693147180559945	1.79175946922805	5.4553211153577	0.693147180559945
ACCTACCAGCATGCAG-1	1.09861228866811	1.09861228866811	4.35670882668959	1.38629436111989
ACCTACCAGGTCACTT-1	2.07944154167984	2.19722457733622	2.94443897916644	0
ACCTACCCAGAACTCT-1	2.19722457733622	2.63905732961526	3.40119738166216	0.693147180559945
ACCTACCTCTGCGGAC-1	1.38629436111989	0.693147180559945	4.65396035015752	1.94591014905531
ACCTGAAGTCTAATCG-1	1.09861228866811	0	3.2188758248682	1.09861228866811
ACCTGAAGTGTCCGTG-1	1.94591014905531	0.693147180559945	2.07944154167984	1.09861228866811
ACGATCAAGCCGAATG-1	0	1.09861228866811	5.19849703126583	1.09861228866811
ACGATCAAGTTCCTGA-1	1.94591014905531	0	3.3322045101752	2.07944154167984
ACGATCACAGGTTCAT-1	1.6094379124341	1.09861228866811	1.09861228866811	0
ACGATCATCAAATGCC-1	1.6094379124341	1.94591014905531	1.79175946922805	0
ACGATCATCACCCATC-1	2.07944154167984	1.09861228866811	2.63905732961526	0.693147180559945
ACGATCATCTAAGCCA-1	0	1.09861228866811	3.17805383034795	0
ACGATCATCTCGCTCA-1	0	1.09861228866811	4.68213122712422	0
ACGATCATCTCTATAC-1	1.09861228866811	1.09861228866811	5.25749537202778	1.09861228866811
ACGATGTCACGCTGTG-1	0.693147180559945	0.693147180559945	4.69134788222914	0.693147180559945
ACGATGTTCAGGTAAA-1	1.09861228866811	0.693147180559945	3.40119738166216	0.693147180559945
ACGATGTTCCGCGATG-1	2.19722457733622	0.693147180559945	3.55534806148941	1.79175946922805
ACGCACGAGCGCACAA-1	2.19722457733622	0	3.43398720448515	0
ACGCACGCAACTAGAA-1	0	0	4.58496747867057	1.38629436111989
ACGCACGGTGTGAATA-1	1.94591014905531	0	2.63905732961526	1.09861228866811
ACGCACGTCAACCGAT-1	0.693147180559945	0	5.25227342804663	1.38629436111989
ACGCACGTCAATCTCT-1	0.693147180559945	0	4.56434819146784	2.63905732961526
ACGGAAGAGTGATAAC-1	1.94591014905531	3.13549421592915	1.38629436111989	0
ACGGAAGCATCTATCT-1	1.09861228866811	0	5.14166355650266	1.09861228866811
ACGGAAGGTGGTCTAT-1	2.07944154167984	1.94591014905531	3.73766961828337	0
ACGGAAGGTTGCTCGG-1	0	1.09861228866811	3.63758615972639	0.693147180559945
ACGGAAGGTTTCGCTC-1	2.30258509299405	2.56494935746154	0	0
ACGGGTCCACAGTGTT-1	2.07944154167984	0	2.99573227355399	0
ACGGGTCCACATATCG-1	0.693147180559945	0	5.06259503302697	1.09861228866811
ACGGTCGCACTGCGTG-1	1.09861228866811	0	3.3322045101752	0
ACGGTCGGTTAGCGGA-1	1.09861228866811	0	4.4188406077966	1.09861228866811
ACGGTCGGTTTCGTTT-1	1.94591014905531	0	3.29583686600433	1.09861228866811
ACGGTCGTCGCAGTTA-1	0.693147180559945	0.693147180559945	4.56434819146784	1.79175946922805
ACGGTTAAGTCCTACA-1	0.693147180559945	0	2.07944154167984	2.07944154167984
ACGGTTACACCTGCAG-1	0.693147180559945	0	5.89440283426485	0.693147180559945
ACGGTTACACTACCGG-1	2.19722457733622	0.693147180559945	4.77912349311153	0.693147180559945
ACGGTTATCACCTTGC-1	0.693147180559945	1.38629436111989	4.45434729625351	0.693147180559945
ACGTAACGTACCGGCT-1	1.6094379124341	0	5.77765232322266	1.79175946922805
ACGTAACGTCGTATTG-1	0	1.09861228866811	4.34380542185368	2.19722457733622
ACGTAACGTTCGTAAC-1	0.693147180559945	1.09861228866811	4.48863636973214	0
ACGTACACAAGCAGGT-1	2.19722457733622	1.79175946922805	2.30258509299405	0.693147180559945
ACGTACAGTACCACGC-1	0	0	4.84418708645859	1.94591014905531
ACGTACATCAGCAGAG-1	1.38629436111989	2.19722457733622	0	0.693147180559945
ACGTACATCGGAGATG-1	1.09861228866811	0.693147180559945	3.49650756146648	1.38629436111989
ACGTAGTCAAGGCGTA-1	1.79175946922805	2.83321334405622	1.38629436111989	0.693147180559945
ACGTAGTGTAGCTTTG-1	1.6094379124341	2.63905732961526	2.99573227355399	0
ACGTAGTGTAGTCCTA-1	2.07944154167984	1.79175946922805	3.73766961828337	0
ACGTCCTAGGCGCTCT-1	0.693147180559945	1.6094379124341	4.78749174278205	2.83321334405622
ACGTCCTAGTCATGCT-1	0	0.693147180559945	3.13549421592915	1.09861228866811
ACGTCCTCACTGATTG-1	0	0	2.83321334405622	0.693147180559945
ACGTCCTTCCGAGCTG-1	1.09861228866811	1.38629436111989	4.91998092582813	1.79175946922805
ACGTCCTTCTTTCAGT-1	0.693147180559945	0	4.14313472639153	1.6094379124341
ACGTTCCAGTGCCTCG-1	0	0	4.81218435537242	0
ACGTTCCCACTAGTAC-1	1.38629436111989	1.38629436111989	4.34380542185368	0
ACGTTCCGTGGGCTTC-1	1.38629436111989	0	3.52636052461616	1.94591014905531
ACGTTCCTCATTGCCC-1	0	1.09861228866811	4.75359019110636	0
ACGTTCCTCTCGTGGG-1	0	0	3.63758615972639	0
ACGTTCCTCTTGCAAG-1	0	1.94591014905531	1.6094379124341	1.38629436111989
ACTACGAAGGTTATAG-1	2.07944154167984	1.79175946922805	4.18965474202643	0.693147180559945
ACTACGAGTCCGGACT-1	0	1.38629436111989	4.74493212836325	0.693147180559945
ACTACGATCTTGCAAG-1	0	0.693147180559945	4.14313472639153	0.693147180559945
ACTATCTAGTGCACTT-1	0	0	4.15888308335967	1.6094379124341
ACTATCTCACAGCATT-1	1.94591014905531	1.6094379124341	4.87519732320115	0.693147180559945
ACTATGGCAAGCTGTT-1	2.07944154167984	1.38629436111989	1.38629436111989	0
ACTATGGCACCGTCTT-1	1.38629436111989	0	2.56494935746154	0
ACTATGGCATGACGAG-1	1.38629436111989	0.693147180559945	2.484906649788	1.79175946922805
ACTATGGGTACCGTGC-1	2.07944154167984	0	4.23410650459726	1.79175946922805
ACTATGGGTCCGAAGA-1	0.693147180559945	1.6094379124341	4.18965474202643	1.38629436111989
ACTATGGGTCTCGCGA-1	2.19722457733622	1.38629436111989	4.35670882668959	0
ACTATGGGTGAGCCAA-1	2.77258872223978	2.39789527279837	3.52636052461616	1.09861228866811
ACTATGGGTGCAAGAC-1	2.07944154167984	2.484906649788	3.04452243772342	1.94591014905531
ACTATGGGTGGCACTC-1	0.693147180559945	0.693147180559945	4.21950770517611	1.38629436111989
ACTATGGTCAAATGAG-1	0	2.07944154167984	4.85203026391962	0
ACTATGGTCCAGGACC-1	0	0.693147180559945	5.30826769740121	2.484906649788
ACTATTCAGTGGCCTC-1	2.19722457733622	0.693147180559945	3.2188758248682	2.19722457733622
ACTATTCCAGCGCTTG-1	1.09861228866811	0.693147180559945	3.29583686600433	1.38629436111989
ACTATTCCATACTTTC-1	2.19722457733622	2.63905732961526	1.09861228866811	0.693147180559945
ACTCCCAGTACTGAGG-1	0.693147180559945	1.6094379124341	0	0
ACTCCCAGTATAGCTC-1	1.94591014905531	1.6094379124341	3.78418963391826	0
ACTCCCAGTTGCCTAA-1	1.6094379124341	0	4.82028156560504	0
ACTCCCATCTGCGGGT-1	1.38629436111989	1.38629436111989	4.0943445622221	0
ACTCTCGCATAATCCG-1	1.94591014905531	0	4.44265125649032	0.693147180559945
ACTCTCGGTGGAAATT-1	1.09861228866811	1.09861228866811	3.91202300542815	1.79175946922805
ACTCTCGGTTCATCTT-1	2.30258509299405	1.94591014905531	3.71357206670431	0.693147180559945
ACTGATGAGGCTCTCG-1	0	0.693147180559945	2.19722457733622	0
ACTGATGCAAATGGCG-1	0.693147180559945	2.39789527279837	5.15905529921453	1.38629436111989
ACTGATGCAGCTGTTA-1	0	0	2.89037175789616	0.693147180559945
ACTGATGCATCGTCCT-1	0	2.63905732961526	4.02535169073515	1.6094379124341
ACTGATGGTAGGCAAC-1	0.693147180559945	0	4.75359019110636	2.19722457733622
ACTGATGGTAGTTAGA-1	2.484906649788	2.19722457733622	1.79175946922805	1.38629436111989
ACTGATGGTCAGTTTG-1	1.09861228866811	0	3.73766961828337	1.09861228866811
ACTGATGGTGCCTGAC-1	0	1.38629436111989	5.4249500174814	0
ACTGATGTCTTACGTT-1	0	0.693147180559945	4.75359019110636	0.693147180559945
ACTGCAAAGTGGATTA-1	0	0	5.37063802812766	1.6094379124341
ACTGCAACAGTAGATA-1	0	0	2.07944154167984	0
ACTGCAAGTCCGACGT-1	2.07944154167984	2.70805020110221	0	0
ACTGCAAGTGCCCAGT-1	1.09861228866811	0.693147180559945	2.07944154167984	1.09861228866811
ACTGCAATCACGATCA-1	1.09861228866811	1.09861228866811	5.39816270151775	2.30258509299405
ACTGCAATCTGAACGT-1	2.30258509299405	1.38629436111989	3.43398720448515	1.6094379124341
ACTGTCCCAAAGCTAA-1	0.693147180559945	0.693147180559945	4.89783979995091	2.07944154167984
ACTGTCCGTGGCTTAT-1	2.63905732961526	1.6094379124341	0.693147180559945	0.693147180559945
ACTGTCCTCCATCTCG-1	0.693147180559945	0	5.34710753071747	0
ACTGTGAAGGCGAAGG-1	0.693147180559945	0	4.34380542185368	1.79175946922805
ACTGTGAAGGTTGTTC-1	0	1.38629436111989	2.94443897916644	1.09861228866811
ACTGTGAAGTATCTGC-1	1.09861228866811	1.94591014905531	4.47733681447821	0.693147180559945
ACTGTGATCACAGTGT-1	2.30258509299405	1.09861228866811	2.07944154167984	1.09861228866811
ACTTAGGAGCTGACTT-1	2.07944154167984	0.693147180559945	3.58351893845611	0
ACTTAGGAGGTAGCAC-1	0	0	2.63905732961526	1.94591014905531
ACTTAGGAGTTAGTAG-1	1.38629436111989	0	4.84418708645859	1.38629436111989
ACTTAGGCAACCACGC-1	0.693147180559945	0	3.80666248977032	0.693147180559945
ACTTAGGCAACTGTGT-1	0	1.6094379124341	1.38629436111989	1.6094379124341
ACTTAGGCATGTGCTA-1	0	0.693147180559945	4.80402104473326	1.09861228866811
ACTTAGGTCAGGTAAA-1	0.693147180559945	0	4.60517018598809	0.693147180559945
ACTTAGGTCTGAGCAT-1	0.693147180559945	0.693147180559945	2.89037175789616	0
ACTTAGGTCTTTGGAG-1	0	0	2.19722457733622	1.38629436111989
ACTTATCAGAAGTATC-1	0.693147180559945	1.6094379124341	3.68887945411394	0
ACTTATCAGCGCTGCT-1	0	1.09861228866811	2.70805020110221	1.38629436111989
ACTTATCAGGCTCACC-1	1.09861228866811	1.38629436111989	2.94443897916644	0
ACTTATCGTCTAATCG-1	1.94591014905531	1.38629436111989	5.36597601502185	1.09861228866811
ACTTATCTCACTTCTA-1	0.693147180559945	0	4.39444915467244	1.09861228866811
ACTTATCTCCGAGATT-1	0.693147180559945	0	1.94591014905531	0
ACTTATCTCTCATGCC-1	0	0	2.94443897916644	2.07944154167984
ACTTCCGAGACCATAA-1	1.09861228866811	0	4.14313472639153	0
ACTTCCGCAGGGCTTC-1	0	1.09861228866811	3.91202300542815	1.79175946922805
ACTTCCGGTAAGTTAG-1	0	1.79175946922805	0	0.693147180559945
ACTTCCGTCTGCCCTA-1	0	2.39789527279837	3.78418963391826	0.693147180559945
ACTTCGCAGATTACCC-1	2.56494935746154	2.56494935746154	1.79175946922805	0
ACTTCGCAGCGACATG-1	0	0	3.58351893845611	1.09861228866811
ACTTCGCCAGCTGAGA-1	1.6094379124341	1.94591014905531	3.66356164612965	0.693147180559945
ACTTCGCTCCACTGGG-1	2.56494935746154	1.6094379124341	3.8286413964891	1.6094379124341
ACTTCGCTCCAGTACA-1	0.693147180559945	0	5.28320372873799	1.09861228866811
ACTTCGCTCGTCACCT-1	1.94591014905531	0.693147180559945	4.93447393313069	1.09861228866811
ACTTCGCTCTTTACAC-1	2.39789527279837	2.89037175789616	0	0
ACTTTCAAGACGATAT-1	0.693147180559945	0.693147180559945	3.93182563272433	0.693147180559945
ACTTTCAAGCATGATA-1	0	0.693147180559945	3.2188758248682	0
ACTTTCAAGCCTCTTC-1	1.09861228866811	0.693147180559945	4.69134788222914	1.09861228866811
ACTTTCAAGTGCAAAT-1	1.09861228866811	1.09861228866811	4.00733318523247	0
ACTTTCACACTGCGAC-1	0.693147180559945	2.56494935746154	2.30258509299405	0
ACTTTCAGTGGCTTAT-1	0	0	5.05624580534831	0
ACTTTGTAGAGTCTTC-1	0.693147180559945	1.09861228866811	4.81218435537242	1.38629436111989
ACTTTGTAGCTCCCTT-1	1.09861228866811	0	3.80666248977032	1.09861228866811
ACTTTGTAGTGCTAGG-1	1.6094379124341	0	3.09104245335832	1.09861228866811
ACTTTGTCAATCAGCT-1	0.693147180559945	0.693147180559945	4.92725368515721	0.693147180559945
ACTTTGTCACAGCTGC-1	2.70805020110221	3.25809653802148	0	0
ACTTTGTGTAGTCCTA-1	2.39789527279837	0	4.26267987704132	1.09861228866811
ACTTTGTGTTACACTG-1	0.693147180559945	1.09861228866811	3.43398720448515	0.693147180559945
ACTTTGTTCGTAGGGA-1	0.693147180559945	0	4.15888308335967	0.693147180559945
AGAAATGCAAATGGCG-1	1.38629436111989	0.693147180559945	4.11087386417331	1.09861228866811
AGAAATGGTAGATTGA-1	0	1.38629436111989	2.56494935746154	0
AGAAATGGTGGCTGAA-1	0	1.38629436111989	3.25809653802148	0
AGAAATGTCACCTTGC-1	1.94591014905531	1.94591014905531	3.55534806148941	0.693147180559945
AGAACAAAGACATAAC-1	0.693147180559945	2.07944154167984	3.09104245335832	1.09861228866811
AGAACAAAGTGCGTCC-1	1.09861228866811	0.693147180559945	3.04452243772342	0
AGAACAATCCTATTTG-1	0	0.693147180559945	5.27299955856375	0.693147180559945
AGAACCTCAAGGCCTC-1	0	0.693147180559945	4.39444915467244	0.693147180559945
AGAACCTCAATGTTGC-1	1.38629436111989	0.693147180559945	3.25809653802148	3.17805383034795
AGAACCTCAGACCAGA-1	1.38629436111989	0	1.6094379124341	1.09861228866811
AGAACCTCATACGCAT-1	0	0.693147180559945	5.4510384535657	2.39789527279837
AGAACCTGTACCGTCG-1	1.79175946922805	1.94591014905531	3.95124371858143	0.693147180559945
AGAACCTGTATGAGGC-1	0.693147180559945	0.693147180559945	4.29045944114839	2.07944154167984
AGAACCTTCATCACAG-1	0.693147180559945	0.693147180559945	4.81218435537242	0
AGAAGCGAGATTCGAA-1	1.6094379124341	1.79175946922805	1.6094379124341	0
AGAAGCGCAATTGCCA-1	1.6094379124341	0	4.83628190695148	1.38629436111989
AGAAGCGCACGGTCTG-1	1.94591014905531	0	4.33073334028633	0.693147180559945
AGAAGCGCAGACAAGC-1	1.38629436111989	2.07944154167984	4.47733681447821	0
AGAAGCGCATGACGAG-1	1.6094379124341	1.09861228866811	4.31748811353631	0.693147180559945
AGAAGCGGTAGAGTTA-1	1.38629436111989	0	4.34380542185368	0
AGAAGCGTCTTCGGAA-1	1.38629436111989	0	4.34380542185368	1.09861228866811
AGAAGTACAACAAAGT-1	0	2.30258509299405	3.63758615972639	1.38629436111989
AGAAGTACAGGTGTGA-1	0.693147180559945	1.09861228866811	2.39789527279837	1.6094379124341
AGAAGTACATTCTTCA-1	0	1.38629436111989	4.79579054559674	2.19722457733622
AGACAAACAGATCCTA-1	0.693147180559945	2.63905732961526	3.98898404656427	0
AGACAAACAGATGCGA-1	0.693147180559945	2.19722457733622	4.29045944114839	2.484906649788
AGACAAACAGGTAGTG-1	1.79175946922805	2.07944154167984	3.43398720448515	1.09861228866811
AGACAAATCACTCCGT-1	2.30258509299405	1.94591014905531	3.49650756146648	1.09861228866811
AGACAAATCTTTGCGC-1	0	0	4.44265125649032	0
AGACACTCAATACCTG-1	1.09861228866811	0	4.27666611901606	1.79175946922805
AGACACTTCAGACAAA-1	1.79175946922805	0.693147180559945	3.40119738166216	0
AGACACTTCTCGTCAC-1	1.09861228866811	2.39789527279837	1.79175946922805	0
AGACAGGAGACTTAAG-1	1.94591014905531	1.09861228866811	1.6094379124341	0
AGACAGGCACATTCTT-1	0.693147180559945	0	3.49650756146648	1.94591014905531
AGACAGGCATCTTTCA-1	1.38629436111989	0	4.91998092582813	1.38629436111989
AGACAGGGTGAAAGTT-1	0.693147180559945	1.38629436111989	5.02388052084628	2.484906649788
AGACAGGGTGAGATCG-1	1.94591014905531	0.693147180559945	4.23410650459726	2.56494935746154
AGACAGGTCACTAGCA-1	0	0	3.93182563272433	0
AGACAGGTCCGCTTAC-1	1.09861228866811	0.693147180559945	4.04305126783455	0
AGACAGGTCTATTGTC-1	0	1.09861228866811	1.6094379124341	0
AGACCATCAGCGTAGA-1	1.38629436111989	1.09861228866811	5.08759633523238	2.07944154167984
AGACCATCATGTGCCG-1	1.09861228866811	1.09861228866811	4.83628190695148	1.79175946922805
AGACCCGAGGGACTGT-1	0.693147180559945	1.6094379124341	3.04452243772342	2.39789527279837
AGACCCGCATGTACGT-1	0	0	2.94443897916644	0.693147180559945
AGACCCGGTCTGTCAA-1	1.79175946922805	0.693147180559945	4.00733318523247	2.39789527279837
AGACCCGGTGGGACAT-1	1.09861228866811	1.38629436111989	4.43081679884331	1.6094379124341
AGACTCACACGACCTG-1	1.38629436111989	2.94443897916644	0	0
AGACTCAGTAGTGTGG-1	0	1.38629436111989	4.93447393313069	2.07944154167984
AGACTCATCGCTCCTA-1	0.693147180559945	1.94591014905531	2.63905732961526	0
AGAGAATAGGTAAAGG-1	1.09861228866811	0.693147180559945	4.29045944114839	1.94591014905531
AGAGAATAGTCCTGCG-1	1.94591014905531	0	4.77068462446567	1.09861228866811
AGAGAATCAAGTGCAG-1	0	0.693147180559945	3.97029191355212	0
AGAGAATCAGGAGGTT-1	2.39789527279837	2.19722457733622	0	0
AGAGAATGTATTTCGG-1	1.38629436111989	1.79175946922805	4.53259949315326	0.693147180559945
AGAGAATGTCAATCTG-1	0.693147180559945	0.693147180559945	3.04452243772342	0
AGAGAATTCATGCCCT-1	0	1.09861228866811	3.76120011569356	0
AGAGAGCAGAAGGTAG-1	1.09861228866811	0	4.00733318523247	0.693147180559945
AGAGAGCAGCAGTAAT-1	0	4.54329478227	0.693147180559945	0.693147180559945
AGAGAGCAGCCTGGAA-1	1.79175946922805	0	5.04342511691925	0
AGAGAGCAGGATCACG-1	1.79175946922805	2.07944154167984	1.6094379124341	1.09861228866811
AGAGAGCCAAACGGCA-1	1.38629436111989	1.09861228866811	5.62040086571715	1.09861228866811
AGAGAGCCAACCGGAA-1	2.70805020110221	2.07944154167984	0	0
AGAGAGCGTAACATGA-1	0	1.09861228866811	2.63905732961526	2.30258509299405
AGAGAGCGTCCGTACG-1	1.09861228866811	1.09861228866811	3.87120101090789	0
AGAGAGCTCACGGGCT-1	2.07944154167984	0	1.79175946922805	0
AGAGCAGAGAAGAACG-1	0.693147180559945	0	4.06044301054642	2.56494935746154
AGAGCAGAGCTGTACT-1	0	1.38629436111989	4.27666611901606	0
AGAGCAGAGGTTATAG-1	1.79175946922805	1.38629436111989	1.38629436111989	0
AGAGCAGCAGCATTGT-1	1.09861228866811	2.07944154167984	4.54329478227	0
AGAGCAGCATCCTTCG-1	1.09861228866811	0	4.61512051684126	1.94591014905531
AGAGCAGGTTCGGTCG-1	1.09861228866811	0.693147180559945	3.46573590279973	0
AGAGCAGTCATGAGTC-1	1.6094379124341	0.693147180559945	3.09104245335832	1.94591014905531
AGAGCAGTCGTCAAAC-1	0.693147180559945	0	3.98898404656427	0.693147180559945
AGAGCCCCAAACCACT-1	0	2.19722457733622	1.09861228866811	0
AGAGCCCCAGAAATCA-1	0.693147180559945	0	4.0943445622221	0
AGAGCCCGTGAATTAG-1	0.693147180559945	0	2.70805020110221	1.94591014905531
AGATAGAAGGATACCG-1	2.39789527279837	1.6094379124341	2.77258872223978	1.09861228866811
AGATAGAGTAACAGTA-1	0	1.94591014905531	4.07753744390572	0
AGATAGAGTAGATTGA-1	1.79175946922805	1.38629436111989	4.06044301054642	1.6094379124341
AGATAGAGTAGTCGGA-1	1.09861228866811	1.38629436111989	0.693147180559945	0.693147180559945
AGATAGAGTATCAGCT-1	0	0.693147180559945	5.24174701505964	1.38629436111989
AGATAGAGTTGAGGAC-1	0.693147180559945	0	3.36729582998647	1.09861228866811
AGATAGATCTCTGCTG-1	0.693147180559945	0	5.16478597392351	1.79175946922805
AGATCCAAGACAGCGT-1	0	0.693147180559945	3.80666248977032	2.07944154167984
AGATCCACACGTCGGT-1	1.94591014905531	1.09861228866811	3.09104245335832	0.693147180559945
AGATCCACAGCAAGAC-1	1.09861228866811	1.09861228866811	4.07753744390572	0.693147180559945
AGATCCAGTCATATGC-1	1.79175946922805	1.6094379124341	3.89182029811063	2.07944154167984
AGATCCAGTGTGTACT-1	0	0	5.00394630594546	1.09861228866811
AGATCCATCGGAAGGT-1	1.09861228866811	1.09861228866811	0	1.09861228866811
AGATCCATCTTCGGAA-1	0	1.38629436111989	4.46590811865458	0
AGATCGTAGGTTCCAT-1	1.38629436111989	0	2.484906649788	0.693147180559945
AGATCGTCATCCGATA-1	0	0	0	1.94591014905531
AGATCGTCATGTGTCA-1	0	0	3.66356164612965	1.38629436111989
AGATCGTGTAAGACCG-1	0	0	5.06890420222023	0
AGATCGTGTATCATGC-1	1.09861228866811	0	4.55387689160054	1.6094379124341
AGATCGTGTATTTCGG-1	0.693147180559945	1.38629436111989	3.55534806148941	0
AGATGAAAGTCTGGAG-1	1.94591014905531	0	4.55387689160054	0
AGATGAACATGACACT-1	0	0	2.63905732961526	0.693147180559945
AGATGAAGTTTACTGG-1	1.6094379124341	1.09861228866811	3.85014760171006	0.693147180559945
AGATGAATCACCTGGG-1	0	0.693147180559945	3.17805383034795	1.79175946922805
AGATGAATCGACCAAT-1	1.38629436111989	0.693147180559945	3.71357206670431	1.79175946922805
AGATGAATCGCAGAGA-1	1.6094379124341	1.09861228866811	2.83321334405622	0
AGATGCTGTCAGGCAA-1	1.6094379124341	2.77258872223978	0.693147180559945	0
AGATGCTGTTGCTGAT-1	1.38629436111989	0	3.8286413964891	1.38629436111989
AGATGCTTCGGTCACG-1	0	0	5.10594547390058	2.39789527279837
AGCATCAAGTTGTAGA-1	0	1.09861228866811	5.62040086571715	1.6094379124341
AGCATCAGTCCAAAGG-1	0.693147180559945	0	2.56494935746154	0
AGCATCAGTGATTCTG-1	1.09861228866811	0.693147180559945	4.00733318523247	1.79175946922805
AGCATCATCATCTACT-1	1.94591014905531	1.6094379124341	5.08140436498446	0
AGCATCATCCCGAGAC-1	2.07944154167984	1.38629436111989	2.70805020110221	1.38629436111989
AGCATCATCGATACGT-1	1.09861228866811	0.693147180559945	5.55682806169954	0.693147180559945
AGCCAATAGAATACAC-1	1.38629436111989	0	5.29330482472449	2.56494935746154
AGCCAATAGGGCGAGA-1	2.07944154167984	0.693147180559945	2.63905732961526	1.38629436111989
AGCCAATGTCCTGAAT-1	1.09861228866811	1.38629436111989	2.07944154167984	1.94591014905531
AGCCAATTCTGGGAGA-1	0.693147180559945	0	4.87519732320115	1.09861228866811
AGCCACGCATCGCTAA-1	0	0	0	0.693147180559945
AGCCACGCATCTGGGC-1	0.693147180559945	0	4.0943445622221	0
AGCCACGTCAACCTTT-1	0.693147180559945	0	4.29045944114839	2.19722457733622
AGCCAGCCAACGTATC-1	0.693147180559945	0	5.48893772615669	2.07944154167984
AGCGATTAGCTCGAAG-1	2.30258509299405	1.09861228866811	2.77258872223978	2.56494935746154
AGCGATTAGGCAGGTT-1	1.94591014905531	1.09861228866811	2.77258872223978	1.6094379124341
AGCGATTCAAGGTACG-1	1.09861228866811	0	4.66343909411207	0
AGCGATTGTCACTACA-1	1.09861228866811	0	5.63121178182137	1.09861228866811
AGCGCCAAGACCAGCA-1	1.79175946922805	2.70805020110221	2.89037175789616	0
AGCGCCACAGCCTATA-1	0.693147180559945	1.38629436111989	4.44265125649032	0.693147180559945
AGCGCCAGTAGCGTCC-1	0.693147180559945	0	2.70805020110221	0
AGCGCCATCCACGTAA-1	1.38629436111989	1.6094379124341	5.01063529409626	1.6094379124341
AGCGCCATCTCCATAT-1	1.09861228866811	0.693147180559945	3.89182029811063	0.693147180559945
AGCGTATAGTCGAAAT-1	1.94591014905531	1.38629436111989	4.26267987704132	1.09861228866811
AGCGTATTCTCCGCAT-1	2.07944154167984	1.94591014905531	2.70805020110221	0.693147180559945
AGCTACACAACTGCTA-1	0.693147180559945	0.693147180559945	4.89034912822175	1.94591014905531
AGCTACAGTACCTAAC-1	2.07944154167984	0	3.80666248977032	0.693147180559945
AGCTACAGTGATAGAT-1	1.6094379124341	0	5.30330490805908	0.693147180559945
AGCTACATCACTCGAA-1	2.30258509299405	2.56494935746154	2.484906649788	0.693147180559945
AGCTACATCGCAACAT-1	0	0	2.484906649788	0.693147180559945
AGCTACATCTTCTGGC-1	1.09861228866811	1.38629436111989	3.36729582998647	2.39789527279837
AGCTCAAAGGTGCAGT-1	1.79175946922805	0.693147180559945	2.07944154167984	0
AGCTCAACAGCGTGAA-1	0	1.94591014905531	4.57471097850338	2.19722457733622
AGCTCAACATCGGAAG-1	1.79175946922805	0	4.74493212836325	2.30258509299405
AGCTCAAGTATAGGGC-1	1.38629436111989	0	1.38629436111989	0
AGCTCAAGTGCGCTCA-1	0	0.693147180559945	3.40119738166216	0
AGCTCAAGTTGCCAAT-1	0.693147180559945	0	3.25809653802148	0
AGCTTCCAGGCATCAG-1	1.09861228866811	0.693147180559945	4.54329478227	0
AGCTTCCAGGTGCCAA-1	0	0	4.91265488573605	2.07944154167984
AGCTTCCAGTGAGTTA-1	1.38629436111989	1.38629436111989	1.79175946922805	0
AGCTTCCGTGGCTCTG-1	0.693147180559945	0.693147180559945	4.59511985013459	0
AGCTTCCGTTTACCTT-1	0.693147180559945	1.6094379124341	4.67282883446191	2.19722457733622
AGCTTCCTCCACGTGG-1	1.79175946922805	0	4.66343909411207	0.693147180559945
AGCTTCCTCCGGCTTT-1	1.09861228866811	0.693147180559945	5.15905529921453	1.6094379124341
AGCTTCCTCGCAAGAG-1	0.693147180559945	0.693147180559945	4.30406509320417	1.09861228866811
AGGAAATCACCGGCTA-1	0	0.693147180559945	3.04452243772342	1.09861228866811
AGGAAATCACTTGTGA-1	0	0	3.71357206670431	1.6094379124341
AGGAAATTCCAGTACA-1	1.6094379124341	1.38629436111989	2.89037175789616	0.693147180559945
AGGAATAAGAGTCTTC-1	0.693147180559945	2.89037175789616	2.70805020110221	1.09861228866811
AGGAATACAAGTTCGT-1	0	0	4.15888308335967	0.693147180559945
AGGAATACAATCGTCA-1	1.09861228866811	0	5.12396397940326	0
AGGAATACAGCACAGA-1	0.693147180559945	0	5.29831736654804	0
AGGAATAGTTAGGGAC-1	2.07944154167984	2.63905732961526	1.6094379124341	0.693147180559945
AGGAATATCATACGGT-1	1.38629436111989	0.693147180559945	1.38629436111989	1.09861228866811
AGGAATATCGCGCCAA-1	0.693147180559945	0	3.29583686600433	0
AGGAATATCTTGGTGA-1	2.19722457733622	1.94591014905531	3.09104245335832	0
AGGACGACAATGACCT-1	1.09861228866811	2.19722457733622	3.91202300542815	2.19722457733622
AGGACGAGTACACGTT-1	1.09861228866811	1.38629436111989	3.25809653802148	0.693147180559945
AGGACGAGTGATACTC-1	1.09861228866811	0.693147180559945	1.38629436111989	1.09861228866811
AGGACGATCCTATTGT-1	0	0	4.23410650459726	1.09861228866811
AGGACGATCGTAGCTA-1	1.09861228866811	1.38629436111989	4.57471097850338	0
AGGACTTAGTGGAAAG-1	0.693147180559945	0.693147180559945	1.94591014905531	0
AGGACTTGTTTGTTCT-1	2.30258509299405	1.79175946922805	4.38202663467388	0
AGGAGGTAGCCAAGTG-1	0	0	3.13549421592915	1.79175946922805
AGGAGGTAGGGACACT-1	2.39789527279837	2.56494935746154	5.17048399503815	1.6094379124341
AGGAGGTCAACGTATC-1	1.79175946922805	2.484906649788	3.40119738166216	1.09861228866811
AGGAGGTGTAGGCAAC-1	1.6094379124341	0.693147180559945	4.57471097850338	0
AGGAGGTGTTGTGTAC-1	1.6094379124341	0	5.05624580534831	0
AGGAGGTTCACGGTCG-1	1.79175946922805	2.19722457733622	1.6094379124341	1.09861228866811
AGGAGGTTCGCCAATA-1	1.09861228866811	1.09861228866811	4.55387689160054	0
AGGATAAAGAAACTCA-1	0	0	4.12713438504509	1.09861228866811
AGGATAAGTTCCGCTT-1	1.79175946922805	0	4.77912349311153	1.6094379124341
AGGATCTAGTGGTTAA-1	0.693147180559945	1.94591014905531	2.77258872223978	0
AGGATCTGTCGCGGTT-1	1.09861228866811	0.693147180559945	3.76120011569356	0
AGGATCTGTGACTGTT-1	0.693147180559945	2.39789527279837	4.67282883446191	1.94591014905531
AGGATCTGTTACCTGA-1	1.09861228866811	3.17805383034795	1.79175946922805	1.38629436111989
AGGATCTTCCTGGGTG-1	1.79175946922805	1.94591014905531	1.38629436111989	0
AGGCATTAGAGTGTTA-1	1.79175946922805	0	4.51085950651685	1.79175946922805
AGGCATTCAATGTGGG-1	1.79175946922805	0.693147180559945	0	0.693147180559945
AGGCATTGTGGCTGAA-1	1.79175946922805	1.38629436111989	4.18965474202643	1.6094379124341
AGGCATTTCATCACAG-1	1.09861228866811	0.693147180559945	4.35670882668959	0
AGGCATTTCGACCATA-1	0.693147180559945	1.38629436111989	3.85014760171006	1.09861228866811
AGGCATTTCTTTCCAA-1	0	1.09861228866811	5.22035582507832	1.09861228866811
AGGCTGCGTAGGATAT-1	1.09861228866811	1.79175946922805	4.64439089914137	0
AGGCTGCGTTTCCATT-1	1.79175946922805	1.38629436111989	4.34380542185368	1.38629436111989
AGGCTGCTCTCGTCAC-1	0.693147180559945	1.79175946922805	3.98898404656427	0
AGGGAGTAGACTCTAC-1	2.19722457733622	0.693147180559945	1.6094379124341	0.693147180559945
AGGGAGTAGAGATTCA-1	0	0.693147180559945	4.23410650459726	1.38629436111989
AGGGAGTAGGAACGAA-1	1.09861228866811	0	5.83773044716594	1.38629436111989
AGGGAGTTCGTTTACT-1	1.6094379124341	1.94591014905531	4.07753744390572	0
AGGGAGTTCTCGGTCT-1	1.6094379124341	2.07944154167984	3.85014760171006	1.09861228866811
AGGGCCTCAATTGAAG-1	2.07944154167984	1.38629436111989	4.49980967033027	0
AGGGCCTCACATGACT-1	0.693147180559945	0	4.14313472639153	2.30258509299405
AGGGCTCAGCTGAGCA-1	0	0	1.94591014905531	0.693147180559945
AGGGCTCTCAACTACG-1	0.693147180559945	1.6094379124341	4.07753744390572	1.79175946922805
AGGGTCCCAGATGCGA-1	1.38629436111989	0	4.65396035015752	3.40119738166216
AGGGTCCTCATGGTAC-1	1.94591014905531	2.484906649788	3.98898404656427	1.09861228866811
AGGGTCCTCGGCTGAC-1	3.04452243772342	2.39789527279837	2.07944154167984	0
AGGGTGAAGATCACCT-1	0.693147180559945	0.693147180559945	5.4510384535657	1.38629436111989
AGGGTGAAGCGTCTGC-1	1.79175946922805	0.693147180559945	5.92157841964382	2.94443897916644
AGGGTGACACCCTATC-1	0	0	4.43081679884331	1.09861228866811
AGGGTGAGTTCCGCGA-1	1.09861228866811	0	5.31320597904179	1.38629436111989
AGGGTGATCCGATTAG-1	0	1.38629436111989	4.39444915467244	0.693147180559945
AGGGTTTAGCAGGTCA-1	0	0	5.50125821054473	1.38629436111989
AGGGTTTGTTAATCGC-1	2.30258509299405	2.30258509299405	4.0943445622221	0.693147180559945
AGGGTTTTCCAACCAA-1	0	0	5.31320597904179	1.6094379124341
AGGGTTTTCTTCGTAT-1	1.38629436111989	1.79175946922805	3.66356164612965	1.09861228866811
AGGTAGGAGAAAGCGA-1	0	1.94591014905531	4.20469261939097	0
AGGTAGGGTGGACTAG-1	1.09861228866811	2.30258509299405	0.693147180559945	0
AGGTAGGGTTTCGGCG-1	2.56494935746154	0	5.37989735354046	1.94591014905531
AGGTCATAGATAGTGT-1	1.79175946922805	1.09861228866811	4.24849524204936	0.693147180559945
AGGTCATAGTTTGCTG-1	0.693147180559945	1.09861228866811	0.693147180559945	0
AGGTCATCATAGATCC-1	2.07944154167984	2.484906649788	5.4971682252932	1.38629436111989
AGGTCATCATCTGTTT-1	0	0	4.91265488573605	2.30258509299405
AGGTCATGTATCGTTG-1	1.09861228866811	0	4.27666611901606	0.693147180559945
AGGTCATGTCGTTGCG-1	1.38629436111989	2.94443897916644	2.30258509299405	0
AGGTCATTCTCATTAC-1	0	0	1.79175946922805	1.6094379124341
AGGTCTAAGACTGTTC-1	1.38629436111989	1.38629436111989	1.6094379124341	0.693147180559945
AGGTCTAAGAGTCTTC-1	2.39789527279837	1.38629436111989	3.87120101090789	1.94591014905531
AGGTCTAAGTTCCGTA-1	2.63905732961526	2.83321334405622	1.09861228866811	0.693147180559945
AGGTCTACAGGGCTTC-1	0	0	4.18965474202643	0
AGGTCTACATCGTGCG-1	0.693147180559945	1.6094379124341	3.25809653802148	1.09861228866811
AGGTCTAGTAGACGTG-1	1.6094379124341	0	4.969813299576	1.6094379124341
AGGTCTAGTATGTCCA-1	0	2.39789527279837	4.30406509320417	1.38629436111989
AGGTGTTAGCATCTTG-1	1.09861228866811	1.09861228866811	4.43081679884331	1.38629436111989
AGGTGTTTCGGACCAC-1	2.89037175789616	1.94591014905531	0	0.693147180559945
AGGTGTTTCGTTCCCA-1	1.94591014905531	1.38629436111989	3.04452243772342	0
AGGTTACCAGTCGCAC-1	1.6094379124341	1.09861228866811	4.30406509320417	1.94591014905531
AGGTTACCATTGCTTT-1	0	0	4.47733681447821	0.693147180559945
AGGTTGTAGTACAACA-1	2.30258509299405	1.38629436111989	3.55534806148941	1.38629436111989
AGGTTGTCAGGTGACA-1	1.09861228866811	1.6094379124341	4.33073334028633	0.693147180559945
AGGTTGTTCGGTCGAC-1	1.09861228866811	2.484906649788	0	0.693147180559945
AGTAACCTCATTCTTG-1	1.6094379124341	0	5.39362754635236	0.693147180559945
AGTAACCTCTCCTGTG-1	0.693147180559945	1.09861228866811	4.94875989037817	1.79175946922805
AGTAACCTCTGGTGCG-1	1.38629436111989	0	4.20469261939097	1.09861228866811
AGTAACCTCTTCCTAA-1	2.07944154167984	1.94591014905531	2.63905732961526	2.07944154167984
AGTACCACACCCTTAC-1	0	0.693147180559945	4.02535169073515	1.38629436111989
AGTACCATCCTTCAGC-1	0.693147180559945	0.693147180559945	3.40119738166216	1.38629436111989
AGTACCATCGCACGAC-1	1.38629436111989	0	4.55387689160054	2.63905732961526
AGTACTGGTAGCACAG-1	0	1.6094379124341	3.49650756146648	1.09861228866811
AGTACTGGTAGCCAGA-1	1.09861228866811	0	4.04305126783455	0.693147180559945
AGTACTGGTGTCATGT-1	1.6094379124341	0	3.85014760171006	0
AGTACTGTCAACGTGT-1	0	2.19722457733622	0.693147180559945	0
AGTACTGTCCTCACTG-1	0	0	4.8283137373023	1.79175946922805
AGTAGCTAGCCTGACC-1	0	0.693147180559945	6.13556489108174	1.6094379124341
AGTAGCTAGGGACCAT-1	0	1.94591014905531	3.93182563272433	0
AGTAGCTGTAGATCCT-1	1.09861228866811	0.693147180559945	4.15888308335967	0.693147180559945
AGTAGCTGTCAAAGTA-1	2.484906649788	2.83321334405622	3.98898404656427	0
AGTAGCTGTTCAGCTA-1	2.30258509299405	1.79175946922805	2.56494935746154	0
AGTAGCTTCCTTCTAA-1	0.693147180559945	1.09861228866811	3.04452243772342	1.79175946922805
AGTAGTCAGCATCAGG-1	0.693147180559945	0	3.52636052461616	1.38629436111989
AGTAGTCAGGGAGTTC-1	0	0.693147180559945	5.08759633523238	1.6094379124341
AGTAGTCAGGTCACAG-1	2.19722457733622	0.693147180559945	4.64439089914137	1.09861228866811
AGTAGTCCACATCCCT-1	0	0	4.36944785246702	1.09861228866811
AGTAGTCTCGTGCACG-1	1.09861228866811	0	4.24849524204936	1.38629436111989
AGTCAACAGGTGGTTG-1	0	0	4.36944785246702	0
AGTCAACAGTCTCGTA-1	1.09861228866811	0	5.55295958492162	1.79175946922805
AGTCAACCAATCCTAG-1	1.6094379124341	1.94591014905531	2.07944154167984	0
AGTCAACGTACGTGTT-1	0	1.09861228866811	5.29330482472449	1.09861228866811
AGTCAACGTTCCGTTC-1	2.07944154167984	2.30258509299405	2.70805020110221	1.09861228866811
AGTCAACTCAAAGCCT-1	1.6094379124341	0	4.79579054559674	0
AGTCAACTCAATCAGC-1	0.693147180559945	0.693147180559945	4.18965474202643	1.6094379124341
AGTCAACTCACTTGTT-1	1.09861228866811	2.30258509299405	0.693147180559945	0.693147180559945
AGTCAACTCAGCGCAC-1	1.09861228866811	1.38629436111989	5.52942908751142	2.77258872223978
AGTCACAAGTCCCAGC-1	0	1.6094379124341	4.46590811865458	2.56494935746154
AGTCACAAGTGGACGT-1	1.94591014905531	1.38629436111989	3.2188758248682	0
AGTCACAAGTGGTTGG-1	0	0.693147180559945	3.17805383034795	0.693147180559945
AGTCACAGTAAGGAGA-1	0	2.94443897916644	2.484906649788	1.09861228866811
AGTCACATCCCGAAAT-1	0.693147180559945	0	4.02535169073515	1.6094379124341
AGTCATGTCGCTACAA-1	1.6094379124341	0.693147180559945	4.84418708645859	0.693147180559945
AGTCTCCCAAGATGTA-1	0	0	4.95582705760126	1.6094379124341
AGTCTCCCAGGCCTGT-1	1.6094379124341	0	4.89783979995091	0
AGTCTCCGTAATGCGG-1	2.63905732961526	3.09104245335832	0.693147180559945	1.09861228866811
AGTCTCCGTGGACTAG-1	1.6094379124341	2.30258509299405	0	0
AGTCTCCTCCAGGACC-1	0	0.693147180559945	5.28826703069454	1.38629436111989
AGTCTCCTCTGGCCGA-1	1.38629436111989	1.6094379124341	3.25809653802148	0
AGTGACTAGTGCACCC-1	1.6094379124341	0.693147180559945	5.11198778835654	0.693147180559945
AGTGATCAGACCAGCA-1	0	0	4.99043258677874	1.09861228866811
AGTGATCAGGTGAGAA-1	0.693147180559945	0.693147180559945	2.83321334405622	0
AGTGATCCAAATGGCG-1	0	1.79175946922805	3.73766961828337	1.09861228866811
AGTGATCCACATTCGA-1	0.693147180559945	0	4.61512051684126	0
AGTGATCGTGCTCTTC-1	1.6094379124341	1.6094379124341	4.29045944114839	2.30258509299405
AGTGATCGTTCCACGG-1	1.6094379124341	2.07944154167984	4.07753744390572	0.693147180559945
AGTGATCGTTGGGAAC-1	0	0.693147180559945	3.36729582998647	0.693147180559945
AGTGATCTCGAATCCA-1	1.6094379124341	2.484906649788	3.87120101090789	0
AGTGATCTCGTAGCTA-1	1.6094379124341	0.693147180559945	2.63905732961526	0.693147180559945
AGTGATCTCTCTCTAA-1	0	0	3.8286413964891	1.09861228866811
AGTGCCGAGCGGGTTA-1	1.6094379124341	0.693147180559945	4.7361984483945	0
AGTGCCGAGGTACCTT-1	2.56494935746154	2.30258509299405	0	0
AGTGCCGGTATAGGAT-1	0.693147180559945	2.19722457733622	3.87120101090789	2.07944154167984
AGTGCCGGTCATGGCC-1	1.38629436111989	1.6094379124341	4.51085950651685	1.6094379124341
AGTGCCGTCGAGAAAT-1	0	1.38629436111989	4.11087386417331	0
AGTGTTGAGCATCTTG-1	1.09861228866811	0	1.79175946922805	1.09861228866811
AGTGTTGCAATGCAGG-1	0.693147180559945	0.693147180559945	3.97029191355212	0.693147180559945
AGTGTTGCACCAGTTA-1	1.94591014905531	1.09861228866811	3.3322045101752	0.693147180559945
AGTGTTGCATACCATG-1	1.6094379124341	0	4.969813299576	0
AGTGTTGGTGCCGAAA-1	1.09861228866811	1.09861228866811	3.49650756146648	0
AGTGTTGGTGCTGCAC-1	0.693147180559945	0	4.77912349311153	0
AGTGTTGGTGTTAACC-1	0.693147180559945	1.6094379124341	3.52636052461616	0
AGTGTTGTCTGTGTGA-1	0	0	5.26785815906333	1.79175946922805
AGTTAGCAGCCATTCA-1	1.79175946922805	1.38629436111989	2.89037175789616	1.6094379124341
AGTTAGCAGCCTCTCT-1	1.09861228866811	0	4.02535169073515	0
AGTTAGCCACACACTA-1	2.77258872223978	2.07944154167984	1.38629436111989	0
AGTTAGCGTCCGAAAG-1	2.19722457733622	0	1.38629436111989	1.38629436111989
AGTTAGCTCCTCACTG-1	1.6094379124341	0	4.91265488573605	0.693147180559945
AGTTAGCTCTCTTAAC-1	1.94591014905531	2.19722457733622	0	1.38629436111989
AGTTAGCTCTTAATCC-1	0	0.693147180559945	4.35670882668959	2.39789527279837
AGTTCCCAGTCCTGCG-1	1.09861228866811	0.693147180559945	3.98898404656427	1.94591014905531
AGTTCCCCAGAAATTG-1	0.693147180559945	0.693147180559945	4.98360662170834	0
AGTTCCCGTAACATAG-1	1.38629436111989	0.693147180559945	3.46573590279973	1.38629436111989
AGTTCCCGTCTGATCA-1	1.38629436111989	2.83321334405622	2.19722457733622	0
AGTTCCCGTTTGCCGG-1	2.39789527279837	2.83321334405622	2.83321334405622	0
AGTTCCCTCGTTAGTG-1	2.39789527279837	3.73766961828337	3.13549421592915	1.6094379124341
AGTTCGAAGTGCCCGT-1	2.484906649788	2.99573227355399	0	0
AGTTCGACAAGATGGC-1	1.6094379124341	1.09861228866811	2.56494935746154	0
AGTTCGACACCAACAT-1	0	0.693147180559945	3.68887945411394	1.79175946922805
AGTTCGAGTATTGACC-1	1.09861228866811	1.09861228866811	4.81218435537242	1.09861228866811
AGTTCGAGTGCAACAG-1	0	0	5.17614973257383	0
ATACCGAAGCAACCAG-1	0	1.94591014905531	4.39444915467244	1.38629436111989
ATACCGACAAGTGGCA-1	0	1.09861228866811	3.04452243772342	0.693147180559945
ATACCGATCACGGTCG-1	0	0	4.20469261939097	1.38629436111989
ATACCGATCTAGCCTC-1	2.07944154167984	0	3.17805383034795	0
ATACCTTAGGAGACCT-1	1.6094379124341	0	5.4971682252932	2.07944154167984
ATACCTTAGTTACTCG-1	0.693147180559945	3.80666248977032	3.78418963391826	0
ATACCTTCATATGGCT-1	1.6094379124341	1.6094379124341	1.94591014905531	1.79175946922805
ATACCTTGTAGACAGC-1	1.09861228866811	0.693147180559945	3.93182563272433	0
ATACCTTGTAGCGCTC-1	1.79175946922805	0.693147180559945	5.12989871492307	0
ATACCTTTCGGTAGGA-1	1.79175946922805	0.693147180559945	4.87519732320115	0
ATACTTCAGACATGCG-1	2.30258509299405	2.07944154167984	3.04452243772342	0
ATACTTCAGGTTGCCC-1	0	1.38629436111989	4.48863636973214	1.38629436111989
ATACTTCCACTTGTCC-1	0	1.09861228866811	4.36944785246702	1.94591014905531
ATACTTCCAGCAGTAG-1	1.6094379124341	2.07944154167984	4.4188406077966	0
ATACTTCGTATAGGGC-1	0	1.38629436111989	4.85981240436167	0
ATACTTCGTTTGCAGT-1	0.693147180559945	0.693147180559945	5.22035582507832	2.19722457733622
ATACTTCTCGTCCTCA-1	0.693147180559945	1.09861228866811	3.95124371858143	0.693147180559945
ATAGACCAGACAGCGT-1	1.09861228866811	0	4.74493212836325	1.6094379124341
ATAGACCAGCCTTTCC-1	1.38629436111989	0.693147180559945	3.98898404656427	1.6094379124341
ATAGACCAGTAGTCAA-1	1.94591014905531	0.693147180559945	4.27666611901606	1.6094379124341
ATAGACCCAGAGTCTT-1	0	1.79175946922805	4.51085950651685	1.38629436111989
ATAGACCTCGCTGCGA-1	1.6094379124341	2.19722457733622	0	0
ATAGACCTCGGTCGAC-1	1.6094379124341	0.693147180559945	3.85014760171006	0
ATAGAGACAGGTCCGT-1	1.38629436111989	0.693147180559945	5.29831736654804	2.19722457733622
ATAGAGAGTTTGGGTT-1	0.693147180559945	0.693147180559945	5.31811999384422	1.38629436111989
ATAGAGATCCTCAGAA-1	1.09861228866811	0	3.8286413964891	0.693147180559945
ATAGGCTAGACTGTTC-1	0.693147180559945	1.38629436111989	1.79175946922805	1.09861228866811
ATAGGCTAGCCTCTTC-1	0	1.94591014905531	3.09104245335832	1.38629436111989
ATAGGCTGTATGAAGT-1	0	0	3.8286413964891	1.38629436111989
ATATCCTAGACGATAT-1	1.79175946922805	0.693147180559945	3.98898404656427	0.693147180559945
ATATCCTAGATTAGTG-1	1.38629436111989	0	2.94443897916644	1.09861228866811
ATATCCTAGTCTTCGA-1	1.09861228866811	1.79175946922805	3.29583686600433	0
ATATCCTGTAACGGTG-1	1.79175946922805	1.38629436111989	3.93182563272433	0
ATATCCTGTGTTCAGT-1	0.693147180559945	0.693147180559945	1.38629436111989	0.693147180559945
ATATCCTGTGTTTACG-1	1.6094379124341	2.19722457733622	0	0.693147180559945
ATATCCTTCATGGTAC-1	2.07944154167984	1.38629436111989	2.99573227355399	0
ATCACAGAGGCATCGA-1	1.09861228866811	1.09861228866811	2.94443897916644	0
ATCACAGAGGTTACAA-1	1.38629436111989	0.693147180559945	5.04342511691925	0.693147180559945
ATCACAGCAGCAGATG-1	0.693147180559945	1.94591014905531	4.29045944114839	0.693147180559945
ATCACAGGTGGATACG-1	0.693147180559945	0	1.38629436111989	1.94591014905531
ATCACAGTCCTCTCGA-1	2.484906649788	0.693147180559945	2.89037175789616	1.38629436111989
ATCACAGTCTGCGGCA-1	1.38629436111989	3.40119738166216	0	0
ATCACAGTCTTCTGGC-1	1.79175946922805	1.94591014905531	3.40119738166216	1.09861228866811
ATCACGAAGGTCGTCC-1	0	0	5.40267738187228	0.693147180559945
ATCACGACAACTTCTT-1	0	0	1.38629436111989	0
ATCACGACACATTCTT-1	0.693147180559945	1.09861228866811	4.24849524204936	1.09861228866811
ATCACGACATCATCCC-1	0	1.38629436111989	4.91265488573605	1.79175946922805
ATCACGAGTATTAAGG-1	0.693147180559945	1.6094379124341	4.34380542185368	2.56494935746154
ATCACGATCTCCAAGA-1	1.09861228866811	0	4.7361984483945	1.38629436111989
ATCACGATCTTTGCAT-1	1.6094379124341	0	2.63905732961526	0
ATCACTTCAACTCCAA-1	0.693147180559945	0	5.16478597392351	0
ATCACTTCATTGCTGA-1	0.693147180559945	0.693147180559945	3.89182029811063	1.6094379124341
ATCACTTTCATCTCTA-1	1.38629436111989	0	4.39444915467244	0
ATCACTTTCCGTGGGT-1	0	0	2.70805020110221	0
ATCAGGTAGAGAGAAC-1	1.09861228866811	0	3.49650756146648	0
ATCAGGTAGTCTGCGC-1	0	0	4.02535169073515	1.6094379124341
ATCAGGTCAGCTATTG-1	0	1.09861228866811	4.59511985013459	1.38629436111989
ATCAGGTGTATCACCA-1	0	0	3.2188758248682	2.39789527279837
ATCAGGTGTTGCTCGG-1	1.38629436111989	0.693147180559945	4.48863636973214	1.38629436111989
ATCATTCAGCGCCGTT-1	1.09861228866811	0	2.77258872223978	0
ATCATTCCAGACGCTC-1	1.6094379124341	1.09861228866811	2.89037175789616	0
ATCATTCCAGTGCCTG-1	1.38629436111989	0	3.85014760171006	0
ATCATTCGTAGCGCCT-1	0.693147180559945	0	2.89037175789616	0
ATCATTCGTCCCTGAG-1	1.94591014905531	0.693147180559945	3.85014760171006	0.693147180559945
ATCATTCTCGGCGATC-1	0.693147180559945	0	2.07944154167984	1.94591014905531
ATCATTCTCTGGCCAG-1	0	0.693147180559945	3.36729582998647	1.94591014905531
ATCCACCTCTGACAGT-1	0	0	4.85203026391962	2.07944154167984
ATCCACCTCTTCTGGC-1	0	0	4.39444915467244	0.693147180559945
ATCCATTCATTCAGCA-1	0.693147180559945	0.693147180559945	1.94591014905531	1.79175946922805
ATCCATTGTCGGAAAC-1	1.09861228866811	1.79175946922805	2.89037175789616	1.09861228866811
ATCCCTGAGACCTCCG-1	2.484906649788	1.79175946922805	0	1.09861228866811
ATCCCTGAGCACTGGA-1	0.693147180559945	0	4.00733318523247	0
ATCCCTGAGGCTCAAG-1	1.94591014905531	0	5.03695260241363	2.39789527279837
ATCCCTGCAAACTCGT-1	0.693147180559945	0	3.61091791264422	1.38629436111989
ATCCCTGCACCAAATC-1	0	1.38629436111989	2.89037175789616	1.38629436111989
ATCCCTGCACTGTGTA-1	1.09861228866811	0.693147180559945	2.07944154167984	0
ATCCCTGGTGAACCGA-1	1.6094379124341	0.693147180559945	4.15888308335967	2.63905732961526
ATCCCTGTCTTTCAGT-1	0	1.6094379124341	3.80666248977032	1.38629436111989
ATCCGTCAGATGGTCG-1	1.79175946922805	1.6094379124341	3.17805383034795	0
ATCCGTCAGGCCACCT-1	0.693147180559945	0	5.95842469302978	2.19722457733622
ATCCGTCCACCTTCGT-1	0	0	4.27666611901606	2.30258509299405
ATCCGTCGTACTGTTG-1	2.19722457733622	1.38629436111989	3.93182563272433	0
ATCCGTCTCAGTCCGG-1	1.79175946922805	0	5.84643877505772	1.38629436111989
ATCCGTCTCCGTTGAA-1	1.09861228866811	1.09861228866811	2.70805020110221	1.38629436111989
ATCCGTCTCGCTTACC-1	2.63905732961526	1.38629436111989	1.79175946922805	0.693147180559945
ATCCGTCTCTGCATAG-1	2.56494935746154	3.29583686600433	1.79175946922805	0
ATCCGTCTCTGTGCAA-1	0.693147180559945	1.79175946922805	1.09861228866811	0
ATCCTATCAAGCGATG-1	0	0	4.72738781871234	0
ATCCTATCATCCGCGA-1	1.09861228866811	0	4.12713438504509	1.38629436111989
ATCCTATGTGCGGATA-1	1.09861228866811	1.79175946922805	3.58351893845611	0.693147180559945
ATCCTATTCAAATGAG-1	0	0.693147180559945	4.24849524204936	0
ATCGATGAGTGCGTCC-1	0.693147180559945	0	4.23410650459726	1.6094379124341
ATCGATGTCTTCACGC-1	1.09861228866811	0	5.08140436498446	2.70805020110221
ATCGCCTAGCGAGTCA-1	1.09861228866811	1.79175946922805	3.2188758248682	2.484906649788
ATCGCCTAGCTAGAGC-1	0	0.693147180559945	4.52178857704904	2.484906649788
ATCGCCTCAGTGTATC-1	0	0.693147180559945	5.12396397940326	1.38629436111989
ATCGCCTGTAACAGTA-1	1.09861228866811	0	3.76120011569356	0
ATCGCCTGTAGGCAGT-1	1.38629436111989	1.09861228866811	3.76120011569356	1.38629436111989
ATCGGATAGCGATGCA-1	1.79175946922805	2.30258509299405	0	0
ATCGGATCACCTATCC-1	0.693147180559945	0.693147180559945	4.06044301054642	1.09861228866811
ATCGGATGTTGGCCGT-1	0	1.38629436111989	4.97673374242057	0
ATCGGATTCACCTCTG-1	1.38629436111989	2.30258509299405	3.49650756146648	1.38629436111989
ATCGGATTCATGGAGG-1	1.09861228866811	1.38629436111989	4.92725368515721	1.09861228866811
ATCGGATTCTGAATCG-1	1.09861228866811	1.79175946922805	4.69134788222914	0.693147180559945
ATCGGATTCTGGGCAC-1	1.94591014905531	0.693147180559945	5.92425579741453	1.09861228866811
ATCGGCGAGACAAGCC-1	1.79175946922805	1.38629436111989	0.693147180559945	0
ATCGGCGAGGTCTACT-1	1.79175946922805	1.38629436111989	4.14313472639153	1.79175946922805
ATCGGCGCACGCTGAC-1	0	1.79175946922805	5.25749537202778	1.6094379124341
ATCGGCGCAGGCTACC-1	1.09861228866811	1.09861228866811	3.76120011569356	0.693147180559945
ATCGGCGTCAACACGT-1	2.19722457733622	2.19722457733622	1.38629436111989	0
ATCGGCGTCCAAAGGG-1	1.09861228866811	0.693147180559945	4.4188406077966	0.693147180559945
ATCGGCGTCGACGTCG-1	1.6094379124341	0	4.969813299576	1.38629436111989
ATCGTAGAGACAACTA-1	0	0	2.63905732961526	1.94591014905531
ATCGTAGAGCAGATAT-1	0	1.09861228866811	5.18178355029209	1.6094379124341
ATCGTAGCAAGTTGGG-1	0.693147180559945	1.09861228866811	2.484906649788	0
ATCGTAGCAGAGTGTG-1	0.693147180559945	1.79175946922805	4.24849524204936	0
ATCGTAGCATCGGCCA-1	2.30258509299405	1.6094379124341	4.44265125649032	0
ATCGTAGGTTGAGAGC-1	0.693147180559945	1.6094379124341	2.39789527279837	1.09861228866811
ATCGTAGTCACTGGTA-1	1.09861228866811	0.693147180559945	4.62497281328427	1.38629436111989
ATCGTAGTCGAGAGCA-1	0.693147180559945	1.79175946922805	3.04452243772342	1.38629436111989
ATCGTAGTCGTCACCT-1	1.09861228866811	2.19722457733622	3.97029191355212	1.38629436111989
ATCGTCCAGAGGGTGG-1	0.693147180559945	1.6094379124341	3.43398720448515	0
ATCGTCCCACGTACTA-1	0	1.6094379124341	2.19722457733622	1.79175946922805
ATCGTCCCAGTATACC-1	2.30258509299405	0	1.6094379124341	0
ATCGTCCGTAGTCGGA-1	2.07944154167984	0	4.27666611901606	1.09861228866811
ATCGTCCTCCCATAAG-1	1.09861228866811	1.38629436111989	5.15329159449778	0
ATCGTCCTCTCGAGTA-1	1.09861228866811	0	4.79579054559674	0.693147180559945
ATCGTCCTCTTCGATT-1	1.38629436111989	1.09861228866811	3.40119738166216	1.6094379124341
ATCGTGAAGGTGCTTT-1	1.09861228866811	0	4.71849887129509	2.07944154167984
ATCGTGATCCACGTGG-1	1.38629436111989	0	4.59511985013459	1.79175946922805
ATCGTGATCCGGTAAT-1	0	0	3.73766961828337	0
ATCGTGATCTATACTC-1	1.38629436111989	1.38629436111989	4.94875989037817	0.693147180559945
ATCGTGATCTGCGGAC-1	0.693147180559945	0.693147180559945	1.38629436111989	1.38629436111989
ATCTCTAAGAGAGCAA-1	0	1.38629436111989	2.83321334405622	0.693147180559945
ATCTCTACAAGTAGTA-1	1.38629436111989	1.79175946922805	5.32300997913841	1.6094379124341
ATCTCTAGTACCCAGC-1	1.38629436111989	0	4.35670882668959	2.19722457733622
ATCTCTAGTACGTGTT-1	1.09861228866811	0	3.87120101090789	2.07944154167984
ATCTCTAGTATCCTCC-1	0	0	4.45434729625351	0.693147180559945
ATCTCTAGTCAAGCCC-1	1.6094379124341	0	1.6094379124341	1.38629436111989
ATCTCTATCCGCAAAT-1	0	0	4.4188406077966	3.09104245335832
ATCTCTATCGAACCAT-1	2.07944154167984	1.6094379124341	4.33073334028633	0
ATCTCTATCTTCCACG-1	0	0	4.75359019110636	1.6094379124341
ATCTTCAGTAGTTAGA-1	1.38629436111989	1.09861228866811	3.46573590279973	0
ATCTTCAGTCCCTGAG-1	0.693147180559945	0	4.67282883446191	2.19722457733622
ATCTTCATCTCCTGTG-1	0	1.6094379124341	3.8286413964891	0.693147180559945
ATGAAAGAGACATACA-1	1.09861228866811	1.38629436111989	3.3322045101752	0.693147180559945
ATGAAAGAGATCCGAG-1	0.693147180559945	1.79175946922805	2.56494935746154	0
ATGAAAGAGTCACAGG-1	1.94591014905531	3.04452243772342	0	0
ATGAAAGAGTCCGCCA-1	1.38629436111989	0.693147180559945	4.21950770517611	1.6094379124341
ATGAAAGAGTCGAAAT-1	1.38629436111989	1.09861228866811	3.43398720448515	1.09861228866811
ATGAAAGTCACCTGGG-1	2.07944154167984	2.07944154167984	4.59511985013459	1.09861228866811
ATGAAAGTCACCTTAT-1	1.79175946922805	1.79175946922805	4.20469261939097	1.38629436111989
ATGAAAGTCGAACTCA-1	2.07944154167984	1.6094379124341	4.07753744390572	0.693147180559945
ATGACCAAGCAATAAC-1	1.38629436111989	0	4.78749174278205	1.09861228866811
ATGACCAAGGCATCGA-1	0	0.693147180559945	2.94443897916644	0
ATGACCAGTACGGGAT-1	2.19722457733622	1.6094379124341	2.484906649788	0
ATGACCAGTATCCCTC-1	1.38629436111989	0	3.36729582998647	0
ATGAGGGAGGTCACTT-1	1.79175946922805	1.09861228866811	4.23410650459726	2.07944154167984
ATGAGTCAGGTACCTT-1	0	0.693147180559945	2.89037175789616	1.09861228866811
ATGAGTCCAGTTTCGA-1	1.09861228866811	1.79175946922805	5.37527840768417	2.07944154167984
ATGAGTCTCAAGAAAC-1	2.19722457733622	3.66356164612965	0	0
ATGAGTCTCGAACTCA-1	1.6094379124341	0.693147180559945	2.30258509299405	0
ATGAGTCTCGGTCGGT-1	1.6094379124341	2.19722457733622	0.693147180559945	0.693147180559945
ATGAGTCTCTGACCCT-1	1.09861228866811	1.6094379124341	2.56494935746154	0.693147180559945
ATGATCGAGAGCTGCA-1	1.38629436111989	0.693147180559945	5.15905529921453	1.94591014905531
ATGATCGCATCTAGAC-1	1.38629436111989	0	4.36944785246702	1.38629436111989
ATGATCGTCGCTGATA-1	0.693147180559945	0.693147180559945	4.7361984483945	1.6094379124341
ATGATCGTCTACGCGG-1	1.09861228866811	2.30258509299405	1.79175946922805	0.693147180559945
ATGCATGAGAGGCCAT-1	0	1.09861228866811	3.66356164612965	0.693147180559945
ATGCATGAGATGAATC-1	1.09861228866811	2.39789527279837	2.56494935746154	0
ATGCATGAGGATCATA-1	1.09861228866811	0	4.76217393479776	1.94591014905531
ATGCATGCAACGTATC-1	0	1.79175946922805	4.64439089914137	0
ATGCATGGTTCAATCG-1	1.38629436111989	0	4.59511985013459	1.79175946922805
ATGCATGTCGCGGACT-1	0.693147180559945	2.56494935746154	3.25809653802148	0.693147180559945
ATGCATGTCTTGAGCA-1	1.09861228866811	0.693147180559945	3.68887945411394	0
ATGCCTCAGTGATAGT-1	1.38629436111989	1.38629436111989	4.53259949315326	0.693147180559945
ATGCCTCCACAAACGG-1	1.09861228866811	0.693147180559945	5.46806014113513	1.94591014905531
ATGCCTCCAGGCATGA-1	0.693147180559945	0	5.13579843705026	1.09861228866811
ATGCCTCGTCTCAAGT-1	0	0	3.89182029811063	1.09861228866811
ATGCGATAGGGCCAAT-1	0.693147180559945	0.693147180559945	0	0
ATGCGATGTGTCTTCC-1	1.38629436111989	2.30258509299405	3.87120101090789	0
ATGCGATTCCTCTTTC-1	1.09861228866811	0.693147180559945	5.06259503302697	2.56494935746154
ATGCGATTCCTTCACG-1	0.693147180559945	1.38629436111989	3.93182563272433	1.38629436111989
ATGCGATTCGAAGAAT-1	1.09861228866811	1.94591014905531	3.13549421592915	1.79175946922805
ATGGAGGAGCTTTCTT-1	1.09861228866811	1.38629436111989	3.09104245335832	1.94591014905531
ATGGAGGCAAGTGCAG-1	1.38629436111989	1.09861228866811	4.0943445622221	0
ATGGAGGCACGGAAGT-1	1.09861228866811	0	4.45434729625351	1.79175946922805
ATGGAGGCAGAGTGTG-1	0.693147180559945	1.38629436111989	2.94443897916644	0
ATGGAGGCAGCGTATT-1	2.07944154167984	1.94591014905531	0	0
ATGGAGGCATGGATCT-1	0	1.09861228866811	4.69134788222914	0.693147180559945
ATGGAGGGTACTCCCT-1	0	2.484906649788	3.29583686600433	2.07944154167984
ATGGATCTCGTGGGAA-1	1.79175946922805	0	1.38629436111989	0
ATGGGAGAGGTGGCTA-1	1.6094379124341	1.6094379124341	3.49650756146648	1.38629436111989
ATGGGAGAGTTGCATC-1	2.30258509299405	1.09861228866811	4.9416424226093	0
ATGGGAGCAAGCACAG-1	1.09861228866811	1.38629436111989	5.24702407216049	1.6094379124341
ATGGGAGCACTACCCT-1	1.38629436111989	0	3.40119738166216	1.38629436111989
ATGGGAGGTAGTGCGA-1	2.30258509299405	1.6094379124341	5.15905529921453	2.30258509299405
ATGGGAGGTCAATCTG-1	2.19722457733622	1.09861228866811	4.85981240436167	1.79175946922805
ATGGGAGTCCCTGTTG-1	0.693147180559945	1.38629436111989	4.30406509320417	1.6094379124341
ATGGGTTAGGTACAAT-1	0	0	5.54517744447956	0.693147180559945
ATGGGTTGTGGCTTGC-1	1.09861228866811	0	4.59511985013459	1.38629436111989
ATGGGTTGTGTTCCTC-1	0	1.38629436111989	1.79175946922805	0
ATGGTTGAGACCATGG-1	0.693147180559945	0.693147180559945	5.19295685089021	1.79175946922805
ATGGTTGAGGGTTAGC-1	0	0.693147180559945	3.49650756146648	2.39789527279837
ATGGTTGCACTGCGTG-1	1.09861228866811	0.693147180559945	4.17438726989564	0
ATGGTTGGTAGCTAAA-1	1.79175946922805	1.09861228866811	2.94443897916644	1.38629436111989
ATGGTTGGTCATGACT-1	1.09861228866811	1.09861228866811	4.85203026391962	1.09861228866811
ATGGTTGGTGACATCT-1	1.79175946922805	1.6094379124341	2.30258509299405	1.94591014905531
ATGGTTGTCACAACCA-1	0	0	3.46573590279973	1.38629436111989
ATGGTTGTCGGTTGTA-1	1.79175946922805	1.6094379124341	3.46573590279973	1.09861228866811
ATGTCCCAGTAGGGTC-1	0	0.693147180559945	4.99043258677874	1.09861228866811
ATGTCCCCACTGTCGG-1	0	0	4.34380542185368	2.63905732961526
ATGTCCCCAGGAACCA-1	1.09861228866811	0	3.46573590279973	1.38629436111989
ATGTCCCTCTAACGCA-1	0.693147180559945	1.09861228866811	2.39789527279837	0.693147180559945
ATGTCTTAGGAGGTTC-1	1.38629436111989	2.07944154167984	3.91202300542815	1.6094379124341
ATGTCTTTCATCGCTC-1	1.09861228866811	1.38629436111989	3.95124371858143	0
ATGTCTTTCCCGAGTG-1	0.693147180559945	1.09861228866811	5.82008293035236	0
ATGTCTTTCTTTCGAT-1	1.79175946922805	1.94591014905531	0	0
ATTACCTCAGCGCTTG-1	0	1.6094379124341	3.91202300542815	0
ATTACCTCATGATGCT-1	1.38629436111989	1.94591014905531	4.27666611901606	0.693147180559945
ATTACCTCATGTGTCA-1	0.693147180559945	0	4.04305126783455	0
ATTACCTGTCATAACC-1	0	0	4.20469261939097	1.09861228866811
ATTACCTGTCGATTAC-1	0.693147180559945	1.09861228866811	3.8286413964891	0.693147180559945
ATTACCTGTTATAGAG-1	0	1.38629436111989	3.46573590279973	0
ATTACCTTCCGCACGA-1	0	0	2.89037175789616	1.94591014905531
ATTACCTTCGTCTCAC-1	0	1.38629436111989	5.34710753071747	2.19722457733622
ATTACTCCAGAGTCAG-1	0.693147180559945	0.693147180559945	0	0
ATTACTCTCAGTCAGT-1	2.30258509299405	1.79175946922805	5.03043792139244	2.39789527279837
ATTACTCTCCGCCTAT-1	2.484906649788	1.6094379124341	3.40119738166216	1.79175946922805
ATTATCCAGATACTGA-1	1.94591014905531	2.63905732961526	2.77258872223978	1.6094379124341
ATTATCCAGGCATCAG-1	1.09861228866811	1.94591014905531	4.30406509320417	1.09861228866811
ATTATCCGTAATTAGG-1	0	0	5.25749537202778	3.29583686600433
ATTATCCTCGGCCAAC-1	0	0	4.99043258677874	1.6094379124341
ATTATCCTCTCTATAC-1	1.09861228866811	1.09861228866811	4.76217393479776	2.07944154167984
ATTCACTAGCTCTTCC-1	0.693147180559945	1.38629436111989	4.82028156560504	2.484906649788
ATTCACTCAAGCTGCC-1	0	0	3.40119738166216	0
ATTCACTGTTCGATTG-1	1.38629436111989	0	5.26269018890489	1.79175946922805
ATTCACTTCCTCACCA-1	0	1.09861228866811	3.63758615972639	1.09861228866811
ATTCACTTCTTCTCAA-1	0	1.6094379124341	5.09375020080676	0
ATTCAGGCAAGTGCTT-1	2.39789527279837	1.38629436111989	2.83321334405622	0.693147180559945
ATTCAGGCACTAAACC-1	1.6094379124341	0	5.23110861685459	1.6094379124341
ATTCAGGGTACAGTTC-1	1.09861228866811	0.693147180559945	3.68887945411394	2.70805020110221
ATTCAGGGTTTGTTGG-1	0	2.30258509299405	3.04452243772342	0.693147180559945
ATTCAGGTCCATAGGT-1	1.94591014905531	2.39789527279837	4.14313472639153	0
ATTCAGGTCGCTATTT-1	1.6094379124341	2.19722457733622	3.13549421592915	0
ATTCAGGTCTTCGGTC-1	0	0	4.14313472639153	1.94591014905531
ATTCATCAGCACTGGA-1	1.09861228866811	0	4.63472898822964	1.38629436111989
ATTCATCCACGGTGTC-1	0.693147180559945	0.693147180559945	5.46806014113513	2.07944154167984
ATTCATCGTTGCCAAT-1	1.09861228866811	1.09861228866811	1.6094379124341	1.79175946922805
ATTCATCGTTGGTGTT-1	1.6094379124341	0	5.19295685089021	1.09861228866811
ATTCATCTCGACGTCG-1	1.38629436111989	0	3.40119738166216	0
ATTCATCTCTTAGGAC-1	0.693147180559945	0	4.14313472639153	1.79175946922805
ATTCCATGTGGTATGG-1	1.6094379124341	1.79175946922805	2.63905732961526	0
ATTCCATGTTGTGCAT-1	0.693147180559945	2.19722457733622	3.04452243772342	1.38629436111989
ATTCCATTCGTGGGTC-1	2.99573227355399	1.94591014905531	1.09861228866811	0
ATTCCATTCTGAATGC-1	1.94591014905531	1.38629436111989	2.63905732961526	0
ATTCCCGAGCTGTTAC-1	0	1.09861228866811	4.81218435537242	0
ATTCCCGAGTCTGGAG-1	0	0.693147180559945	4.44265125649032	1.38629436111989
ATTCCCGAGTTATGGA-1	1.09861228866811	0.693147180559945	5.56068163101553	0
ATTCCCGCAAGGAGTC-1	2.63905732961526	2.94443897916644	0	0
ATTCCCGCACGCTGCA-1	1.09861228866811	1.38629436111989	4.91265488573605	0.693147180559945
ATTCCCGGTACACTCA-1	1.94591014905531	1.38629436111989	2.70805020110221	0
ATTCCCGTCGGCATTA-1	1.38629436111989	0	3.98898404656427	0
ATTCGTTAGCCAGTAG-1	0.693147180559945	1.09861228866811	4.15888308335967	1.6094379124341
ATTCGTTAGTCGTCTA-1	0	0	2.70805020110221	1.79175946922805
ATTCGTTCAGGCATTT-1	1.09861228866811	0.693147180559945	5.34233425196481	2.30258509299405
ATTCGTTCATAGGCGA-1	0.693147180559945	1.94591014905531	4.62497281328427	0.693147180559945
ATTCGTTGTACATTGC-1	1.6094379124341	0	4.45434729625351	2.70805020110221
ATTCGTTGTCGACGCT-1	1.09861228866811	1.09861228866811	4.91265488573605	0.693147180559945
ATTCGTTGTCGCATGC-1	1.79175946922805	1.09861228866811	4.38202663467388	2.94443897916644
ATTCGTTGTCTCTCTG-1	1.38629436111989	2.70805020110221	3.55534806148941	1.94591014905531
ATTCGTTGTGCCGAAA-1	1.79175946922805	0.693147180559945	3.46573590279973	1.79175946922805
ATTCTACCACGTACTA-1	1.09861228866811	0	4.39444915467244	1.38629436111989
ATTCTACTCGCTCCTA-1	2.07944154167984	1.79175946922805	0	0.693147180559945
ATTCTACTCTGAATCG-1	0	1.38629436111989	3.55534806148941	0
ATTCTTGAGGAAAGGT-1	0	0.693147180559945	4.15888308335967	1.6094379124341
ATTCTTGAGGGAGTTC-1	1.79175946922805	1.79175946922805	2.89037175789616	1.38629436111989
ATTCTTGCAGCAGAAC-1	0.693147180559945	1.94591014905531	4.30406509320417	1.94591014905531
ATTCTTGGTCTAGATC-1	0.693147180559945	0	2.70805020110221	2.07944154167984
ATTCTTGGTCTTAGTG-1	1.6094379124341	1.09861228866811	4.31748811353631	1.09861228866811
ATTCTTGGTGCATACT-1	1.79175946922805	2.56494935746154	0	1.38629436111989
ATTCTTGTCCCAACTC-1	0	1.79175946922805	5.06890420222023	1.38629436111989
ATTGGGTAGAGCCTGA-1	1.6094379124341	1.38629436111989	3.68887945411394	1.6094379124341
ATTGGGTAGCTAGATA-1	1.94591014905531	1.79175946922805	5.04342511691925	0
ATTGGGTAGGTCCTGC-1	0.693147180559945	1.09861228866811	5.4553211153577	1.94591014905531
ATTGGGTCAAATAGCA-1	2.07944154167984	1.38629436111989	3.17805383034795	1.38629436111989
ATTGTTCAGACTAAGT-1	0.693147180559945	0.693147180559945	3.55534806148941	2.63905732961526
ATTGTTCCACATGTTG-1	0.693147180559945	0	4.78749174278205	0.693147180559945
ATTGTTCCATGAGAAT-1	1.38629436111989	0.693147180559945	2.19722457733622	0
ATTGTTCTCACCCATC-1	1.09861228866811	0	4.26267987704132	2.19722457733622
ATTGTTCTCATAAGGA-1	0.693147180559945	0.693147180559945	4.59511985013459	1.79175946922805
ATTGTTCTCGCAATTG-1	0.693147180559945	0.693147180559945	5.13579843705026	0
ATTGTTCTCTCTGCCA-1	0.693147180559945	0	5.08140436498446	1.38629436111989
ATTTACCAGAATTCAG-1	0.693147180559945	0	4.66343909411207	0.693147180559945
ATTTACCCACAGCATT-1	0	1.94591014905531	4.99721227376411	0
ATTTACCCATTGGGAG-1	0	1.38629436111989	3.71357206670431	0.693147180559945
ATTTACCTCTCCGAGG-1	1.79175946922805	2.07944154167984	3.93182563272433	0
ATTTCACGTGTTCCTC-1	0.693147180559945	1.6094379124341	5.32787616878958	0
ATTTCACGTTAGGCTT-1	1.79175946922805	0	4.20469261939097	1.09861228866811
ATTTCACTCGCAGTGC-1	1.6094379124341	2.83321334405622	1.79175946922805	0
ATTTCTGAGAGCAGCT-1	1.38629436111989	1.09861228866811	5.19849703126583	0.693147180559945
ATTTCTGAGGTTAGTA-1	0	2.30258509299405	1.38629436111989	0
ATTTCTGCAGAGTCTT-1	0	0	5.11198778835654	1.6094379124341
ATTTCTGTCTCGTCAC-1	0	2.07944154167984	3.52636052461616	1.38629436111989
CAAAGAACAAGACAAT-1	0	1.09861228866811	5.32300997913841	0.693147180559945
CAAAGAAGTCAAGTTC-1	2.07944154167984	2.70805020110221	0	0
CAAAGAAGTCGACGCT-1	2.07944154167984	2.19722457733622	3.36729582998647	1.38629436111989
CAAAGAAGTGCATACT-1	0.693147180559945	1.09861228866811	4.07753744390572	1.38629436111989
CAAAGAAGTGTTCCAA-1	0.693147180559945	0.693147180559945	4.4188406077966	2.484906649788
CAACAACGTTCAGTAC-1	1.09861228866811	1.09861228866811	4.70048036579242	0
CAACAACTCAAGTGGG-1	0	0	5.30330490805908	0
CAACAGTCACTACCGG-1	0.693147180559945	0	2.70805020110221	0
CAACCAAAGTTAGTAG-1	2.07944154167984	0.693147180559945	4.00733318523247	1.6094379124341
CAACCAACAAGTGGCA-1	1.79175946922805	1.09861228866811	3.98898404656427	2.07944154167984
CAACCAATCCAAAGGG-1	0.693147180559945	0	5.0998664278242	2.30258509299405
CAACCTCAGCGGACAT-1	1.09861228866811	0.693147180559945	3.8286413964891	1.6094379124341
CAACCTCAGGATTTCC-1	0.693147180559945	0	4.91998092582813	1.94591014905531
CAACCTCAGTCAACAA-1	1.94591014905531	0.693147180559945	4.52178857704904	1.38629436111989
CAACCTCCAAACAGGC-1	0.693147180559945	0	4.45434729625351	1.09861228866811
CAACCTCCAATGCTCA-1	1.09861228866811	0	4.35670882668959	1.94591014905531
CAACCTCCATAGTCGT-1	0.693147180559945	1.09861228866811	3.52636052461616	0.693147180559945
CAACCTCGTATGAGGC-1	1.38629436111989	1.09861228866811	3.43398720448515	0
CAACCTCTCACAAGGG-1	1.09861228866811	1.79175946922805	3.04452243772342	1.38629436111989
CAACCTCTCCTTCTTC-1	0	0	3.17805383034795	2.56494935746154
CAACGATAGAGGCGTT-1	1.38629436111989	1.38629436111989	3.29583686600433	0.693147180559945
CAACGATCACTAGTAC-1	0.693147180559945	1.94591014905531	3.63758615972639	1.09861228866811
CAACGATCAGTGACCC-1	0	1.94591014905531	5.33271879326537	1.6094379124341
CAACGATCATTCACCC-1	0	1.79175946922805	4.15888308335967	1.6094379124341
CAACGATGTTAACCTG-1	0.693147180559945	1.6094379124341	3.58351893845611	0
CAACGATTCGTAGAGG-1	2.30258509299405	2.63905732961526	3.25809653802148	1.79175946922805
CAACGATTCGTGTTCC-1	0.693147180559945	1.6094379124341	5.32300997913841	1.79175946922805
CAACGGCAGACTAGAT-1	1.6094379124341	0	0	1.6094379124341
CAACGGCAGATGGTCG-1	1.38629436111989	1.09861228866811	4.54329478227	1.79175946922805
CAACGGCAGGATGAGA-1	0	0	5.48893772615669	1.38629436111989
CAACGGCAGGCAATGC-1	0.693147180559945	2.56494935746154	2.70805020110221	1.38629436111989
CAACGGCAGGGACAGG-1	0.693147180559945	2.484906649788	4.06044301054642	0
CAACGGCGTCGTTGGC-1	1.09861228866811	2.30258509299405	3.13549421592915	0.693147180559945
CAACGGCGTTCGGGTC-1	1.79175946922805	1.94591014905531	0	0
CAACGGCTCCGTCAAA-1	1.79175946922805	1.94591014905531	1.79175946922805	0.693147180559945
CAAGACTAGCCTATCA-1	0	1.94591014905531	2.19722457733622	0
CAAGACTGTATACAGA-1	1.6094379124341	1.09861228866811	2.99573227355399	2.77258872223978
CAAGAGGCATGTTCAG-1	1.38629436111989	0.693147180559945	2.07944154167984	1.09861228866811
CAAGAGGTCGGTTCAA-1	0	0	4.85981240436167	1.38629436111989
CAAGCTAAGAATTCAG-1	0	0.693147180559945	4.46590811865458	0
CAAGCTACAAACTAGA-1	0	2.484906649788	4.92725368515721	0.693147180559945
CAAGCTATCAACTACG-1	0.693147180559945	1.09861228866811	3.8286413964891	1.38629436111989
CAAGCTATCTTCTGGC-1	0	1.94591014905531	4.40671924726425	0.693147180559945
CAAGGGACAGGCAATG-1	0	0	4.02535169073515	1.79175946922805
CAAGGGAGTTCTTGCC-1	0	1.79175946922805	4.59511985013459	0
CAAGGGATCACGATCA-1	0.693147180559945	1.09861228866811	4.26267987704132	1.94591014905531
CAATACGAGCATGGGT-1	0.693147180559945	0.693147180559945	5.54907608489522	1.09861228866811
CAATACGAGGATATGT-1	0.693147180559945	1.38629436111989	4.69134788222914	1.6094379124341
CAATACGGTTATGTGC-1	0	1.79175946922805	2.89037175789616	0
CAATACGTCGGACCAC-1	1.79175946922805	0	3.85014760171006	1.09861228866811
CAATCGAGTACACTCA-1	0.693147180559945	0	4.27666611901606	1.79175946922805
CAATCGAGTCTGTGTA-1	0	0.693147180559945	3.58351893845611	0
CAATCGATCACATCAG-1	0	2.56494935746154	0	0
CAATCGATCACCATCC-1	1.38629436111989	0	4.9416424226093	1.79175946922805
CAATCGATCAGCGGAA-1	1.94591014905531	0.693147180559945	4.06044301054642	1.6094379124341
CAATGACGTAAGATAC-1	0	1.79175946922805	2.99573227355399	0
CAATGACTCAAGCTGT-1	0.693147180559945	1.09861228866811	4.98360662170834	1.09861228866811
CAATGACTCATCAGTG-1	1.09861228866811	0	5.06890420222023	1.09861228866811
CAATTTCAGACCGCCT-1	2.30258509299405	3.04452243772342	3.40119738166216	0
CAATTTCAGGTCGACA-1	1.09861228866811	1.6094379124341	1.94591014905531	0.693147180559945
CAATTTCCACAACGAG-1	0.693147180559945	0.693147180559945	5.02388052084628	1.09861228866811
CAATTTCCACGTACTA-1	0	0.693147180559945	4.60517018598809	0
CAATTTCGTGTCCCTT-1	0.693147180559945	0.693147180559945	2.39789527279837	0
CACAACACACGACTAT-1	0.693147180559945	1.09861228866811	4.04305126783455	0.693147180559945
CACAACAGTACCAGAG-1	1.79175946922805	0	5.12989871492307	1.09861228866811
CACACAAAGATCGCTT-1	2.07944154167984	1.79175946922805	1.6094379124341	0
CACACAAGTAATGATG-1	0	0	5.35185813347607	0.693147180559945
CACACAAGTTAGGGTG-1	1.38629436111989	1.38629436111989	5.29831736654804	1.38629436111989
CACACAATCTTCTGTA-1	0.693147180559945	1.09861228866811	4.18965474202643	1.09861228866811
CACAGATAGTTCCTGA-1	1.09861228866811	0	4.49980967033027	1.94591014905531
CACAGATTCAAACGTC-1	1.6094379124341	1.38629436111989	5.17614973257383	2.19722457733622
CACAGGCGTATCAGCT-1	0	0.693147180559945	3.93182563272433	1.38629436111989
CACAGGCTCAGACAAA-1	2.19722457733622	0.693147180559945	1.79175946922805	1.38629436111989
CACAGGCTCCCGTGTT-1	0	0	4.23410650459726	0
CACATGAGTCCATCTC-1	1.94591014905531	2.484906649788	2.19722457733622	1.09861228866811
CACATGAGTGCACGCT-1	0	1.6094379124341	4.30406509320417	1.38629436111989
CACATGATCAGCTAGT-1	2.19722457733622	2.19722457733622	2.07944154167984	0.693147180559945
CACCAAAAGACATCCT-1	0.693147180559945	1.94591014905531	3.29583686600433	1.38629436111989
CACCAAACACGACAGA-1	0.693147180559945	0	4.12713438504509	1.6094379124341
CACCAAATCATCACAG-1	0.693147180559945	0	5.14749447681345	1.79175946922805
CACCGTTAGGATTACA-1	0	1.38629436111989	0.693147180559945	1.09861228866811
CACCGTTCATCCTTCG-1	1.09861228866811	1.38629436111989	2.89037175789616	0.693147180559945
CACCGTTCATCTCGTC-1	0.693147180559945	1.09861228866811	3.73766961828337	0.693147180559945
CACCGTTGTACAAGTA-1	1.94591014905531	1.09861228866811	3.40119738166216	1.79175946922805
CACCGTTGTCTCGACG-1	0	2.56494935746154	5.14749447681345	0
CACGAATGTTCTCGTC-1	1.09861228866811	1.38629436111989	4.62497281328427	1.09861228866811
CACGAATTCGCTAAAC-1	1.38629436111989	1.09861228866811	3.76120011569356	1.09861228866811
CACGGGTCACGCTTAA-1	1.09861228866811	2.07944154167984	3.46573590279973	1.09861228866811
CACGGGTCAGTAACCT-1	0	0	2.77258872223978	1.38629436111989
CACGGGTGTGTTACAC-1	1.6094379124341	1.09861228866811	3.49650756146648	0
CACGTGGCATCTGCGG-1	0	0	2.19722457733622	2.19722457733622
CACGTGGGTGGACCAA-1	0.693147180559945	0	5.19849703126583	0
CACGTGGGTTAGGCTT-1	1.94591014905531	1.6094379124341	5.30330490805908	1.79175946922805
CACGTGGTCACGATAC-1	2.07944154167984	1.79175946922805	3.09104245335832	1.94591014905531
CACGTTCAGGTAGTCG-1	0	0.693147180559945	5.34233425196481	0.693147180559945
CACGTTCGTACGATCT-1	0	2.89037175789616	1.79175946922805	0
CACGTTCGTCAAACGG-1	1.6094379124341	1.09861228866811	5.37527840768417	2.70805020110221
CACGTTCTCACTTATC-1	0.693147180559945	2.70805020110221	0	0
CACGTTCTCAGAATAG-1	2.94443897916644	2.39789527279837	1.09861228866811	0
CACGTTCTCATTACGG-1	1.6094379124341	0.693147180559945	5.4380793089232	1.94591014905531
CACGTTCTCCATACAG-1	1.79175946922805	0.693147180559945	4.24849524204936	1.79175946922805
CACGTTCTCTTCGACC-1	0	0	6.07304453410041	2.70805020110221
CACTAAGAGACCATTC-1	1.6094379124341	3.61091791264422	0	0.693147180559945
CACTAAGAGAGGTGCT-1	0	1.09861228866811	5.26269018890489	0
CACTAAGCAGTAACCT-1	0	0	4.35670882668959	2.19722457733622
CACTAAGGTACACGCC-1	0.693147180559945	0	3.49650756146648	1.6094379124341
CACTAAGGTAGGAAAG-1	0	1.09861228866811	3.52636052461616	1.94591014905531
CACTAAGGTTGCATGT-1	0.693147180559945	1.94591014905531	4.17438726989564	1.09861228866811
CACTAAGTCGCTCATC-1	0.693147180559945	0.693147180559945	4.36944785246702	0.693147180559945
CACTGAAAGATCGCCC-1	1.09861228866811	2.89037175789616	2.07944154167984	0
CACTGAAAGTAACCTC-1	1.09861228866811	1.09861228866811	4.49980967033027	0
CACTGAACAGAATCGG-1	2.39789527279837	1.09861228866811	3.52636052461616	0.693147180559945
CACTGAATCATAGCAC-1	0	2.07944154167984	4.31748811353631	0.693147180559945
CACTGGGAGAATCGTA-1	0	0.693147180559945	4.76217393479776	0
CACTGGGAGATCGCCC-1	0	1.09861228866811	5.00394630594546	1.38629436111989
CACTGGGCAATGCTCA-1	1.09861228866811	0	5.04342511691925	0
CACTGGGCATGACTAC-1	0.693147180559945	1.38629436111989	3.68887945411394	2.07944154167984
CACTGGGTCACTGGGC-1	1.38629436111989	3.97029191355212	0.693147180559945	0
CACTGTCCAATTGCAC-1	1.79175946922805	2.07944154167984	1.94591014905531	0
CACTGTCTCAATCCGA-1	2.19722457733622	2.94443897916644	2.484906649788	0
CACTTCGGTGCCGGTT-1	1.6094379124341	0	4.40671924726425	0.693147180559945
CACTTCGGTTCAGGTT-1	0	0	4.59511985013459	0
CACTTCGTCGATCCAA-1	1.38629436111989	2.89037175789616	0	0
CAGAGCCCAAGTGGAC-1	0.693147180559945	0.693147180559945	5.02388052084628	1.79175946922805
CAGAGCCCAGCTTTGA-1	0.693147180559945	0.693147180559945	3.04452243772342	0
CAGAGCCCATTGCTGA-1	0	0	3.66356164612965	2.484906649788
CAGAGCCTCTCCGATC-1	1.09861228866811	0	4.11087386417331	0
CAGATACGTAACCCGC-1	0.693147180559945	0	5.68357976733868	1.38629436111989
CAGATACGTCGAACGA-1	2.19722457733622	1.09861228866811	3.73766961828337	0.693147180559945
CAGATACTCGTGCGAC-1	1.79175946922805	1.94591014905531	3.55534806148941	2.39789527279837
CAGATCAAGGCGACAT-1	2.07944154167984	2.07944154167984	2.77258872223978	0
CAGATCAAGGTACCTT-1	2.19722457733622	2.19722457733622	2.89037175789616	0.693147180559945
CAGATCATCTCCGCAT-1	1.38629436111989	0.693147180559945	4.48863636973214	0.693147180559945
CAGATTGAGTCATAGA-1	2.07944154167984	1.09861228866811	0	0
CAGATTGCAAGGCAAC-1	0.693147180559945	0	5.61677109766657	1.6094379124341
CAGATTGCATGAGAAT-1	0.693147180559945	0.693147180559945	4.84418708645859	1.38629436111989
CAGATTGCATGTCGTA-1	0.693147180559945	1.38629436111989	4.76217393479776	1.38629436111989
CAGATTGGTCTGTGCG-1	0	1.38629436111989	4.12713438504509	1.94591014905531
CAGATTGTCAAGTGGG-1	1.38629436111989	0	4.82028156560504	1.94591014905531
CAGATTGTCGAGCACC-1	0.693147180559945	1.09861228866811	4.38202663467388	0
CAGATTGTCTTAGGAC-1	1.6094379124341	1.6094379124341	3.43398720448515	1.6094379124341
CAGCAATAGCTCTATG-1	0.693147180559945	0	2.30258509299405	1.94591014905531
CAGCAATCAGTGTGCC-1	1.6094379124341	1.09861228866811	4.00733318523247	0.693147180559945
CAGCAATCATTGGATC-1	2.19722457733622	1.94591014905531	0.693147180559945	0
CAGCAATGTCCATAGT-1	1.6094379124341	0	4.0943445622221	1.94591014905531
CAGCAATTCGCCAATA-1	0.693147180559945	0	4.35670882668959	1.09861228866811
CAGCAATTCGTTGTGA-1	1.09861228866811	1.6094379124341	4.92725368515721	1.09861228866811
CAGCACGAGTAAAGCT-1	0.693147180559945	0	3.43398720448515	0
CAGCACGAGTTGAATG-1	0.693147180559945	1.79175946922805	0	0
CAGCACGCAGCAAGAC-1	2.07944154167984	1.79175946922805	5.01063529409626	2.70805020110221
CAGCACGCATTATGCG-1	0	1.38629436111989	4.00733318523247	0.693147180559945
CAGCACGGTCGTCGGT-1	0	2.07944154167984	4.58496747867057	0
CAGCACGTCGTAATGC-1	1.09861228866811	1.79175946922805	4.04305126783455	1.94591014905531
CAGCAGCGTCCTGGGT-1	0	0	5.23644196282995	0
CAGCAGCTCAAACCCA-1	0	0.693147180559945	3.97029191355212	1.79175946922805
CAGCCAGAGAGCAGAA-1	2.484906649788	1.6094379124341	0.693147180559945	0
CAGCCAGAGATGTTGA-1	0	0.693147180559945	4.11087386417331	1.79175946922805
CAGCCAGAGTTAGTGA-1	0	0	2.63905732961526	1.6094379124341
CAGCCAGCAACCAATC-1	0	0	5.07517381523383	2.19722457733622
CAGCCAGCACGTCTCT-1	0.693147180559945	0	4.17438726989564	0
CAGCCAGCATAGAAAC-1	0	1.09861228866811	1.6094379124341	1.6094379124341
CAGCCAGTCGTGTTCC-1	0	0	3.97029191355212	0.693147180559945
CAGCGTGCAACGTTAC-1	0	1.38629436111989	3.49650756146648	0
CAGCGTGGTTCGTAAC-1	1.6094379124341	2.19722457733622	3.09104245335832	0
CAGCGTGTCTCGTGAA-1	2.30258509299405	2.484906649788	3.76120011569356	0
CAGGCCAAGGAGTACC-1	1.6094379124341	1.79175946922805	3.13549421592915	1.38629436111989
CAGGCCACACAGGATG-1	1.38629436111989	0	2.94443897916644	1.09861228866811
CAGGCCATCGAACCAT-1	2.83321334405622	2.07944154167984	0	0
CAGGGCTAGTCGGCCT-1	1.79175946922805	1.38629436111989	4.61512051684126	1.38629436111989
CAGGGCTAGTTTCAGC-1	0.693147180559945	1.09861228866811	4.30406509320417	0.693147180559945
CAGGGCTGTAGGCAAC-1	1.79175946922805	1.6094379124341	0.693147180559945	0
CAGGGCTTCGCTTACC-1	0	0	4.61512051684126	2.77258872223978
CAGGTATCACATTGTG-1	1.6094379124341	1.6094379124341	4.12713438504509	1.38629436111989
CAGGTATCAGAGTGTG-1	1.09861228866811	0	3.63758615972639	0
CAGGTATGTCACTCTC-1	1.79175946922805	1.38629436111989	4.52178857704904	1.38629436111989
CAGGTATTCCTCCACA-1	0	0	3.36729582998647	0.693147180559945
CAGGTATTCTTAGCAG-1	0.693147180559945	0	4.55387689160054	1.38629436111989
CAGTGCGCACACACGC-1	0.693147180559945	0.693147180559945	5.02388052084628	2.07944154167984
CAGTGCGCATAACTCG-1	0.693147180559945	1.09861228866811	5.21493575760899	1.09861228866811
CAGTGCGGTAGTTAGA-1	1.94591014905531	1.6094379124341	3.3322045101752	1.94591014905531
CAGTGCGTCCCAGTGG-1	2.19722457733622	2.56494935746154	2.39789527279837	1.79175946922805
CAGTTAGAGAATCGTA-1	0	0	4.58496747867057	0
CAGTTAGCAGATAAAC-1	1.09861228866811	1.38629436111989	4.23410650459726	0
CAGTTAGGTTGTCTAG-1	0.693147180559945	0	5.32300997913841	1.79175946922805
CAGTTAGTCATCCCGT-1	0.693147180559945	1.38629436111989	0	0
CAGTTAGTCATCCTGC-1	1.6094379124341	0	3.71357206670431	2.56494935746154
CAGTTAGTCGCCTTGT-1	1.6094379124341	0	4.46590811865458	1.6094379124341
CAGTTCCAGAACCCGA-1	2.19722457733622	1.38629436111989	2.484906649788	1.09861228866811
CAGTTCCCATGATCTG-1	1.94591014905531	0	4.23410650459726	1.38629436111989
CAGTTCCGTGCCGTAC-1	0	0.693147180559945	2.07944154167984	1.94591014905531
CAGTTCCTCCTCTAGC-1	2.19722457733622	2.30258509299405	3.93182563272433	0.693147180559945
CATAAGCAGACATAAC-1	0.693147180559945	0.693147180559945	0	0.693147180559945
CATAAGCAGGAGGTTC-1	1.09861228866811	0	4.07753744390572	1.38629436111989
CATAAGCAGGTGAGAA-1	1.79175946922805	0.693147180559945	5.15329159449778	0
CATAAGCCACTACTTT-1	0	0	4.49980967033027	0.693147180559945
CATAAGCTCAGAATAG-1	1.6094379124341	0.693147180559945	4.77068462446567	1.38629436111989
CATAAGCTCATACGGT-1	0.693147180559945	1.94591014905531	5.56068163101553	1.38629436111989
CATACAGCAGGACTAG-1	1.38629436111989	1.09861228866811	2.484906649788	0.693147180559945
CATACAGCATCCGTTC-1	0	0	4.07753744390572	1.09861228866811
CATACAGCATGAAAGT-1	1.09861228866811	0.693147180559945	5.36597601502185	1.38629436111989
CATACAGGTCGCATGC-1	1.79175946922805	0.693147180559945	3.73766961828337	0.693147180559945
CATACAGGTTGTGTTG-1	1.6094379124341	1.94591014905531	4.02535169073515	1.38629436111989
CATACAGTCACTGGGC-1	1.79175946922805	1.38629436111989	1.38629436111989	0
CATACCCAGTGATTCC-1	1.38629436111989	0	3.63758615972639	0
CATACTTGTAGAGCTG-1	0	0	2.484906649788	1.09861228866811
CATACTTGTGGTCCGT-1	0	0	5.15329159449778	0.693147180559945
CATACTTTCGACGAGA-1	1.6094379124341	0.693147180559945	4.35670882668959	0
CATACTTTCGAGAAGC-1	0	2.63905732961526	0	0
CATACTTTCTGGTCAA-1	2.07944154167984	1.38629436111989	1.09861228866811	0
CATAGACTCACTTGTT-1	0	1.09861228866811	3.40119738166216	0.693147180559945
CATCAAGCATCCTGTC-1	1.94591014905531	2.19722457733622	1.6094379124341	0
CATCAAGGTCTGGTTA-1	1.38629436111989	1.6094379124341	2.07944154167984	1.6094379124341
CATCAAGTCATGAGAA-1	2.30258509299405	1.38629436111989	1.09861228866811	0.693147180559945
CATCAAGTCTAGGCCG-1	0	0	4.35670882668959	1.94591014905531
CATCCACAGGTAGGCT-1	1.6094379124341	0	3.71357206670431	0
CATCCACAGTGCGTCC-1	0	0	4.12713438504509	1.38629436111989
CATCCACCACTTGTCC-1	1.79175946922805	0.693147180559945	4.62497281328427	0
CATCCACGTATCACGT-1	0.693147180559945	0.693147180559945	3.8286413964891	0
CATCCACGTATGTCTG-1	1.38629436111989	2.83321334405622	2.30258509299405	0
CATCCACGTCGTATTG-1	2.56494935746154	2.484906649788	0.693147180559945	0
CATCCACTCTAAGAAG-1	1.09861228866811	0	4.69134788222914	1.38629436111989
CATCCCAAGCTCCCTT-1	0	0.693147180559945	4.39444915467244	3.29583686600433
CATCCCAAGTGTTCAC-1	1.6094379124341	0	3.66356164612965	0
CATCCCAGTGAACCGA-1	0	1.09861228866811	4.77912349311153	1.38629436111989
CATCCCAGTTTGATCG-1	0	2.39789527279837	4.55387689160054	2.07944154167984
CATCCGTAGTAGCAAT-1	2.70805020110221	2.30258509299405	0.693147180559945	0
CATCCGTCACATGTTG-1	1.79175946922805	0	5.32300997913841	1.09861228866811
CATCCGTCAGCTGAGA-1	1.09861228866811	0.693147180559945	2.63905732961526	0
CATCCGTGTAAGATCA-1	0	1.6094379124341	2.94443897916644	0
CATCGCTCACCCTGAG-1	1.38629436111989	0	4.86753445045558	0
CATCGCTCACGGTGCT-1	0.693147180559945	1.38629436111989	1.09861228866811	0.693147180559945
CATCGCTGTTCTTCAT-1	0.693147180559945	0	3.61091791264422	0.693147180559945
CATCGCTTCTTCCCGA-1	0	0.693147180559945	4.87519732320115	1.79175946922805
CATCGGGGTAGCTTGT-1	2.07944154167984	1.79175946922805	3.13549421592915	0.693147180559945
CATCGTCAGTTTCGAC-1	0.693147180559945	2.30258509299405	3.76120011569356	1.38629436111989
CATCGTCGTCCTATAG-1	0	1.09861228866811	3.36729582998647	0
CATCGTCGTCGAATTC-1	1.79175946922805	0	3.97029191355212	1.94591014905531
CATCGTCTCCCATAAG-1	1.38629436111989	0	4.68213122712422	0.693147180559945
CATCGTCTCTCTGCCA-1	1.09861228866811	1.38629436111989	3.46573590279973	0.693147180559945
CATCGTCTCTCTTGCG-1	1.09861228866811	0.693147180559945	4.61512051684126	0.693147180559945
CATGAGTAGGGCAGTT-1	0.693147180559945	1.38629436111989	3.36729582998647	1.09861228866811
CATGAGTCATCCCGTT-1	0.693147180559945	1.6094379124341	4.17438726989564	1.38629436111989
CATGAGTGTGCAAGAC-1	1.09861228866811	2.30258509299405	1.6094379124341	0.693147180559945
CATGAGTTCTGATGGT-1	0.693147180559945	0.693147180559945	3.09104245335832	1.09861228866811
CATGCAACACACCGCA-1	1.09861228866811	1.6094379124341	4.65396035015752	2.70805020110221
CATGCAACACCTGAAT-1	1.38629436111989	2.30258509299405	4.61512051684126	1.94591014905531
CATGCAACAGCAGGAT-1	0.693147180559945	2.39789527279837	0	1.38629436111989
CATGCAATCGTCTAAG-1	1.09861228866811	1.38629436111989	4.4188406077966	1.79175946922805
CATGCCTCAAGTGACG-1	2.19722457733622	2.484906649788	1.38629436111989	0
CATGCCTGTCATGGCC-1	1.38629436111989	1.09861228866811	3.85014760171006	1.79175946922805
CATGCCTGTTCTCGTC-1	0.693147180559945	2.70805020110221	0.693147180559945	0
CATGCCTTCGGATACT-1	0	1.6094379124341	4.39444915467244	1.6094379124341
CATGCGGAGGTATCTC-1	0	1.09861228866811	1.09861228866811	1.38629436111989
CATGCGGAGGTTCAGG-1	1.38629436111989	0.693147180559945	4.55387689160054	0
CATGCGGCAAGAATAC-1	0	0	3.63758615972639	2.39789527279837
CATGCGGCATGGCTAT-1	0	0	4.55387689160054	1.6094379124341
CATGCGGGTAATCAGA-1	0.693147180559945	0.693147180559945	4.14313472639153	1.09861228866811
CATGCGGGTCTACGAT-1	0	0	2.99573227355399	1.09861228866811
CATGCGGGTTGGGATG-1	2.77258872223978	2.77258872223978	0	1.09861228866811
CATGCGGTCCACGTCT-1	0	0	2.70805020110221	0.693147180559945
CATGCTCAGATACCAA-1	0.693147180559945	0.693147180559945	4.51085950651685	0
CATGCTCAGTTGAAGT-1	1.79175946922805	1.6094379124341	1.79175946922805	0.693147180559945
CATGCTCCAACCGGAA-1	2.07944154167984	1.94591014905531	0	1.09861228866811
CATGCTCCAACGGCTC-1	1.09861228866811	0	4.12713438504509	0
CATGCTCCAGCTGAAG-1	0.693147180559945	1.38629436111989	5.26269018890489	2.484906649788
CATGCTCCATAATCGC-1	1.6094379124341	2.30258509299405	2.89037175789616	0
CATGCTCCATCAACCA-1	1.38629436111989	2.70805020110221	2.30258509299405	1.09861228866811
CATGCTCGTGCAATAA-1	1.38629436111989	0	3.97029191355212	1.38629436111989
CATGCTCGTTCACCGG-1	0	0	3.58351893845611	0
CATGCTCTCCTCATAT-1	1.94591014905531	1.6094379124341	2.19722457733622	1.6094379124341
CATGCTCTCGAGATAA-1	1.38629436111989	2.07944154167984	3.58351893845611	1.09861228866811
CATGGATCAAGTCCCG-1	2.484906649788	0	2.94443897916644	0
CATGGATCAATACGAA-1	1.38629436111989	1.79175946922805	3.63758615972639	1.38629436111989
CATGGATCATGGGTTT-1	1.09861228866811	1.09861228866811	4.65396035015752	0
CATGGATGTATCGCAT-1	0	1.6094379124341	5.19849703126583	1.94591014905531
CATGGATTCGAGCTGC-1	2.07944154167984	2.30258509299405	3.71357206670431	1.6094379124341
CATGGTAAGCCACCGT-1	1.6094379124341	0	2.70805020110221	1.6094379124341
CATGGTAAGCGGTATG-1	0	0	3.58351893845611	1.79175946922805
CATGGTAAGGTCGAGT-1	1.94591014905531	1.79175946922805	4.14313472639153	0.693147180559945
CATGGTACAGCTACTA-1	0	1.38629436111989	4.89034912822175	0.693147180559945
CATGGTATCCTCTAGC-1	1.94591014905531	2.77258872223978	0	0
CATGGTATCTGGCTGG-1	1.09861228866811	3.55534806148941	0	0
CATTCATAGTAGGATT-1	1.79175946922805	0.693147180559945	3.43398720448515	0
CATTCATCAAACCGGA-1	0	0.693147180559945	4.18965474202643	1.38629436111989
CATTCATCACACAGCC-1	1.94591014905531	2.99573227355399	0	0.693147180559945
CATTCCGAGCTGTTCA-1	1.6094379124341	0.693147180559945	4.02535169073515	2.07944154167984
CATTCCGAGCTTTCCC-1	1.38629436111989	2.99573227355399	3.17805383034795	1.09861228866811
CATTCCGCACCAGACC-1	1.6094379124341	0	5.25749537202778	0
CATTCCGGTGCATTTG-1	0.693147180559945	1.94591014905531	5.28826703069454	2.07944154167984
CATTCTACATGCCGCA-1	0	0.693147180559945	3.04452243772342	0
CATTCTAGTCGTAATC-1	1.6094379124341	2.484906649788	0.693147180559945	0
CATTGAGCACTCACTC-1	1.79175946922805	1.6094379124341	3.17805383034795	1.09861228866811
CATTGAGGTCGGTACC-1	1.38629436111989	0	4.04305126783455	1.6094379124341
CATTGAGGTGGATCAG-1	1.09861228866811	0.693147180559945	4.75359019110636	1.38629436111989
CATTGAGTCGCTGTTC-1	0	1.94591014905531	1.38629436111989	0
CATTGAGTCGGTCGGT-1	1.38629436111989	1.6094379124341	3.49650756146648	1.09861228866811
CATTGAGTCGTGTGAT-1	2.77258872223978	2.19722457733622	0.693147180559945	0
CATTGCCAGATTGGGC-1	1.38629436111989	2.56494935746154	1.79175946922805	1.94591014905531
CATTGCCAGTTCCGGC-1	0	0	4.65396035015752	0.693147180559945
CATTGCCCAACGACTT-1	1.79175946922805	1.6094379124341	1.09861228866811	0
CATTGCCCACCCAATA-1	1.38629436111989	0	3.68887945411394	1.79175946922805
CATTGCCCATGGCCAC-1	0	0.693147180559945	4.40671924726425	1.79175946922805
CATTGCCCATGTGGTT-1	0.693147180559945	1.6094379124341	4.0943445622221	1.6094379124341
CATTGCCGTACAATAG-1	0	0	5.30826769740121	1.79175946922805
CATTGCCTCGTGGTAT-1	1.09861228866811	1.09861228866811	1.6094379124341	0
CATTGTTAGAATCGTA-1	1.09861228866811	1.09861228866811	4.00733318523247	1.6094379124341
CATTGTTTCACAACCA-1	1.38629436111989	1.38629436111989	4.80402104473326	0.693147180559945
CATTGTTTCATGCTAG-1	0.693147180559945	1.38629436111989	4.969813299576	1.38629436111989
CATTTCAGTGTTGATC-1	0	1.38629436111989	0	2.07944154167984
CATTTCATCATGAGTC-1	2.07944154167984	1.38629436111989	2.94443897916644	0
CCAAGCGAGTTACGAA-1	0	0	5.03043792139244	1.79175946922805
CCAAGCGCACCTGTCT-1	1.79175946922805	0	5.16478597392351	2.39789527279837
CCAAGCGCACTTTATC-1	0.693147180559945	0	5.01063529409626	1.38629436111989
CCAAGCGCATTGTACG-1	1.6094379124341	0.693147180559945	4.12713438504509	1.6094379124341
CCAAGCGGTTAGTCGT-1	1.38629436111989	0	4.7361984483945	0
CCAAGCGGTTTGGCTA-1	0	1.38629436111989	3.04452243772342	1.09861228866811
CCAAGCGTCCATGAGT-1	0	0.693147180559945	3.63758615972639	0
CCAAGCGTCGGCCTTT-1	0	0	3.73766961828337	1.09861228866811
CCAATGAAGATGATTG-1	1.09861228866811	0.693147180559945	3.71357206670431	2.30258509299405
CCAATGAAGCTATCTG-1	0	0	5.09375020080676	1.09861228866811
CCAATGACATCCGAGC-1	2.39789527279837	1.09861228866811	3.71357206670431	0
CCAATGAGTACTAACC-1	0	0.693147180559945	4.97673374242057	0.693147180559945
CCAATGAGTCTTGCTC-1	0	1.94591014905531	5.85793315448346	0
CCAATGATCCAGGACC-1	1.79175946922805	2.07944154167984	4.43081679884331	1.6094379124341
CCAATGATCTTTCTAG-1	1.38629436111989	0	3.49650756146648	1.38629436111989
CCAATTTCACACACGC-1	2.39789527279837	3.52636052461616	1.6094379124341	0
CCAATTTCAGGAAGTC-1	1.94591014905531	1.38629436111989	4.89783979995091	2.07944154167984
CCAATTTGTCCGATCG-1	1.09861228866811	0	4.67282883446191	2.07944154167984
CCAATTTGTGACAGGT-1	0.693147180559945	0	3.98898404656427	0
CCAATTTGTGTCCCTT-1	0	1.6094379124341	4.07753744390572	0.693147180559945
CCACAAATCGCCAACG-1	1.6094379124341	3.04452243772342	0	0
CCACACTGTGGAAGTC-1	1.09861228866811	0.693147180559945	4.18965474202643	0.693147180559945
CCACCATCACTAGGTT-1	1.38629436111989	1.6094379124341	4.33073334028633	0
CCACCATCATAATCCG-1	1.09861228866811	1.79175946922805	4.33073334028633	1.79175946922805
CCACCATGTGCGAGTA-1	0.693147180559945	0	4.99043258677874	0
CCACCATGTTGCACGC-1	2.30258509299405	1.38629436111989	3.73766961828337	1.09861228866811
CCACCATGTTGCATAC-1	1.6094379124341	2.07944154167984	3.61091791264422	0
CCACCATTCAGGACAG-1	0	1.09861228866811	4.969813299576	1.94591014905531
CCACCATTCCACTAGA-1	1.38629436111989	2.39789527279837	0	0
CCACGAGAGCCAAGTG-1	0	0.693147180559945	4.98360662170834	0.693147180559945
CCACGAGAGTGACACG-1	0.693147180559945	1.94591014905531	3.04452243772342	0
CCACGAGCAACACGTT-1	1.94591014905531	1.09861228866811	1.94591014905531	0
CCACGAGCATGGCGCT-1	2.07944154167984	1.38629436111989	3.61091791264422	1.09861228866811
CCACGAGTCCCTCTCC-1	0	0	3.04452243772342	1.38629436111989
CCACGAGTCTCAGGCG-1	1.09861228866811	0	3.36729582998647	1.38629436111989
CCACGTTAGGAGACCT-1	0.693147180559945	0.693147180559945	4.98360662170834	2.30258509299405
CCACGTTCAGAACCGA-1	2.07944154167984	2.07944154167984	3.29583686600433	0
CCACGTTCAGTAGATA-1	1.09861228866811	1.6094379124341	2.39789527279837	0
CCACGTTGTACCTGTA-1	2.19722457733622	1.38629436111989	2.94443897916644	1.09861228866811
CCACGTTGTTCTCTCG-1	0	0	4.92725368515721	1.94591014905531
CCACGTTTCCAGTTCC-1	0	1.6094379124341	3.36729582998647	2.07944154167984
CCACTTGAGGCCACCT-1	0	2.39789527279837	1.09861228866811	0
CCACTTGCAAATACAG-1	0.693147180559945	1.6094379124341	3.63758615972639	1.79175946922805
CCACTTGCAAGGTCAG-1	2.39789527279837	3.80666248977032	0	0
CCACTTGCAGCAGTCC-1	0	0.693147180559945	4.36944785246702	2.07944154167984
CCACTTGCATCCGGTG-1	2.07944154167984	0	2.484906649788	0
CCACTTGCATTGAAAG-1	1.6094379124341	1.09861228866811	4.85981240436167	1.09861228866811
CCACTTGGTCAGATTC-1	1.09861228866811	1.09861228866811	0.693147180559945	1.94591014905531
CCACTTGTCACTCACC-1	1.38629436111989	2.39789527279837	2.484906649788	1.38629436111989
CCATAAGAGCCTCTTC-1	0	0	3.95124371858143	1.09861228866811
CCATAAGCAATTGAGA-1	0.693147180559945	0	4.53259949315326	0
CCATAAGGTACCTAGT-1	0	1.94591014905531	0.693147180559945	0
CCATCACAGTTGTAAG-1	2.484906649788	2.07944154167984	2.56494935746154	0
CCATCACCAAATGGAT-1	2.30258509299405	1.79175946922805	2.94443897916644	0
CCATCACCACGATAGG-1	2.07944154167984	0	4.26267987704132	0
CCATCACTCGAATGCT-1	0	0	4.98360662170834	1.38629436111989
CCCAACTAGAGCCCAA-1	0	0.693147180559945	3.87120101090789	1.09861228866811
CCCAACTAGCTGGTGA-1	1.09861228866811	0	4.34380542185368	1.38629436111989
CCCAACTCAAATCAGA-1	1.09861228866811	0	3.49650756146648	1.09861228866811
CCCAACTCACATCATG-1	0.693147180559945	1.09861228866811	4.69134788222914	2.63905732961526
CCCAACTGTATCGTGT-1	1.09861228866811	2.19722457733622	4.61512051684126	0.693147180559945
CCCAACTGTTAAGAAC-1	1.38629436111989	0	5.01063529409626	0
CCCAACTGTTCCATTT-1	0	1.6094379124341	5.53338948872752	0.693147180559945
CCCAACTGTTGCATTG-1	1.6094379124341	1.09861228866811	4.0943445622221	0.693147180559945
CCCAACTTCGACACCG-1	0.693147180559945	1.09861228866811	1.94591014905531	1.6094379124341
CCCATTGCACTTGGGC-1	1.09861228866811	0	4.77912349311153	1.94591014905531
CCCATTGGTCTCTCAC-1	1.94591014905531	1.38629436111989	3.68887945411394	1.94591014905531
CCCATTGGTGCCTTTC-1	1.09861228866811	1.79175946922805	5.62040086571715	1.09861228866811
CCCATTGGTTCAAGGG-1	1.09861228866811	0	2.94443897916644	2.19722457733622
CCCGAAGTCCAGCTCT-1	0.693147180559945	0.693147180559945	5.06890420222023	1.6094379124341
CCCGAAGTCTTTGGAG-1	1.6094379124341	0.693147180559945	3.63758615972639	1.79175946922805
CCCGGAACATGTGGTT-1	1.38629436111989	0.693147180559945	1.09861228866811	1.94591014905531
CCCGGAAGTATCGTAC-1	1.38629436111989	0	4.99721227376411	1.38629436111989
CCCGGAAGTGAGTAAT-1	1.6094379124341	1.94591014905531	1.09861228866811	0
CCCTAACAGTGAGTGC-1	0	0	4.94875989037817	2.30258509299405
CCCTAACGTGCTGATT-1	2.30258509299405	1.94591014905531	2.89037175789616	0
CCCTCAAAGGAAACGA-1	0.693147180559945	2.30258509299405	0.693147180559945	1.6094379124341
CCCTCAAAGTTGCCCG-1	0	1.09861228866811	3.93182563272433	1.38629436111989
CCCTCAACACTTGAGT-1	0	1.6094379124341	5.0998664278242	1.09861228866811
CCCTCAACATCGCTAA-1	1.79175946922805	1.09861228866811	5.19295685089021	1.6094379124341
CCCTCTCAGATGCAGC-1	0	0	5.28826703069454	0.693147180559945
CCCTCTCAGGTCACCC-1	2.77258872223978	3.13549421592915	0	0.693147180559945
CCCTCTCGTCCGATCG-1	1.09861228866811	1.09861228866811	4.61512051684126	2.83321334405622
CCCTCTCGTCTTCGAA-1	0.693147180559945	0.693147180559945	2.30258509299405	0
CCCTCTCTCGTAGCTA-1	0	1.09861228866811	3.55534806148941	0.693147180559945
CCCTCTCTCTCCCTAG-1	1.38629436111989	1.09861228866811	2.07944154167984	0
CCCTCTCTCTCTCTTC-1	0	0	4.39444915467244	1.09861228866811
CCCTGATAGTAGATCA-1	0.693147180559945	2.07944154167984	3.66356164612965	0.693147180559945
CCCTGATAGTCACTCA-1	0	0.693147180559945	3.63758615972639	1.38629436111989
CCCTTAGAGAATTGCA-1	0	0	4.54329478227	1.79175946922805
CCCTTAGCAATAAGGT-1	2.07944154167984	0	2.39789527279837	1.6094379124341
CCCTTAGCATAAGCGG-1	0	1.6094379124341	3.95124371858143	0.693147180559945
CCCTTAGCATCTGGGC-1	1.6094379124341	0	4.24849524204936	0
CCCTTAGTCCCGAGGT-1	0	1.09861228866811	4.06044301054642	0
CCCTTAGTCGAAATCC-1	1.6094379124341	1.94591014905531	4.0943445622221	0
CCGAACGAGGAATTAC-1	1.38629436111989	0.693147180559945	2.484906649788	0
CCGAACGGTGCTTCAA-1	2.484906649788	2.39789527279837	1.94591014905531	0
CCGATCTAGACCAAAT-1	0	0.693147180559945	5.09375020080676	0.693147180559945
CCGATCTAGTTGCGCC-1	0	3.36729582998647	3.13549421592915	0
CCGATCTTCTGAGCAT-1	2.30258509299405	1.94591014905531	4.21950770517611	0.693147180559945
CCGCAAGCAAGGTCAG-1	0	0	4.74493212836325	1.6094379124341
CCGCAAGCACGGCACT-1	0.693147180559945	1.38629436111989	0.693147180559945	0
CCGCAAGCAGCCGTTG-1	0	0.693147180559945	6.10702288774225	0
CCGCAAGGTTGAATCC-1	1.38629436111989	1.94591014905531	1.79175946922805	1.09861228866811
CCGCAAGGTTGCATAC-1	0.693147180559945	0.693147180559945	4.79579054559674	0.693147180559945
CCGCAAGTCAGGAGAC-1	0	0.693147180559945	5.38449506278909	1.38629436111989
CCGCAAGTCCGATGCG-1	0.693147180559945	1.6094379124341	2.56494935746154	0
CCGGACACAGCTCTGG-1	0.693147180559945	0.693147180559945	3.25809653802148	0
CCGGACACAGTCGGTC-1	0.693147180559945	1.38629436111989	3.25809653802148	0.693147180559945
CCGGACAGTAGCTGCC-1	1.94591014905531	2.39789527279837	4.00733318523247	0
CCGGGTACATGTTTGG-1	0	1.6094379124341	4.85203026391962	0
CCGGGTAGTTTCGCTC-1	0	0	3.25809653802148	0.693147180559945
CCGGTAGTCGTCTCAC-1	0.693147180559945	0.693147180559945	3.66356164612965	0.693147180559945
CCGGTAGTCTGGTTGA-1	0	0.693147180559945	3.49650756146648	0.693147180559945
CCGGTGACAAATTGCC-1	1.79175946922805	1.79175946922805	0	0
CCGGTGAGTTCCTAGA-1	0.693147180559945	1.09861228866811	4.43081679884331	0.693147180559945
CCGGTGATCCTTGAAG-1	1.09861228866811	1.09861228866811	2.99573227355399	0
CCGGTGATCGCTTACC-1	1.09861228866811	1.09861228866811	4.98360662170834	0
CCGGTGATCTTTACAC-1	1.38629436111989	0.693147180559945	4.64439089914137	0.693147180559945
CCGTAGGCAAATCCCA-1	1.09861228866811	0.693147180559945	4.57471097850338	0.693147180559945
CCGTGAGCAGACCTAT-1	1.38629436111989	0.693147180559945	3.93182563272433	1.09861228866811
CCGTGAGGTTGGGCCT-1	0	0.693147180559945	4.38202663467388	2.19722457733622
CCGTGAGTCCAACTAG-1	1.09861228866811	0	1.79175946922805	1.94591014905531
CCGTGAGTCTTCCGTG-1	2.484906649788	0	5.01063529409626	0.693147180559945
CCGTTCAAGAGATGCC-1	2.07944154167984	1.09861228866811	2.484906649788	1.94591014905531
CCGTTCACAGGGTTGA-1	0	2.07944154167984	2.89037175789616	0
CCTAACCAGAGTCAGC-1	1.94591014905531	1.94591014905531	4.27666611901606	1.79175946922805
CCTAACCCAATGAACA-1	0	1.09861228866811	3.68887945411394	1.38629436111989
CCTAACCGTACCCGCA-1	1.38629436111989	0	5.79301360838414	0
CCTAACCGTAGTTAGA-1	0	0	2.39789527279837	1.94591014905531
CCTAACCGTGTCACAT-1	0	0	5.26785815906333	0.693147180559945
CCTAACCTCGGTGAAG-1	1.09861228866811	1.38629436111989	1.38629436111989	1.09861228866811
CCTAAGAAGACCTCAT-1	0	0	4.07753744390572	1.6094379124341
CCTAAGAAGATGGCAC-1	0.693147180559945	1.79175946922805	3.76120011569356	1.79175946922805
CCTAAGACAGAGGCAT-1	0.693147180559945	0.693147180559945	1.09861228866811	0
CCTAAGATCACCCATC-1	1.09861228866811	0	3.40119738166216	1.38629436111989
CCTAAGATCTCGTCAC-1	0	1.79175946922805	4.48863636973214	0
CCTACGTAGTTTGGCT-1	2.19722457733622	1.38629436111989	2.63905732961526	0
CCTACGTCATAACGGG-1	0.693147180559945	1.09861228866811	2.56494935746154	1.6094379124341
CCTACGTGTTAGGAGC-1	0	0.693147180559945	4.94875989037817	0
CCTATCGAGCTAGCCC-1	1.38629436111989	0.693147180559945	4.52178857704904	2.19722457733622
CCTATCGTCAAGAGGC-1	1.38629436111989	1.94591014905531	3.73766961828337	0
CCTCAACCACTCCCTA-1	0	1.09861228866811	4.4188406077966	1.38629436111989
CCTCAACGTCTTCCGT-1	0	0	4.65396035015752	2.39789527279837
CCTCACACAGGTGACA-1	1.09861228866811	0	5.09375020080676	1.6094379124341
CCTCACAGTAGGCAAC-1	0.693147180559945	0	5.10594547390058	1.6094379124341
CCTCACATCGTAACCA-1	0	0	4.18965474202643	1.09861228866811
CCTCAGTGTGGAACCA-1	1.09861228866811	0	0	2.70805020110221
CCTCAGTTCAGTGTCA-1	1.6094379124341	0	2.89037175789616	1.79175946922805
CCTCATGCAGCTCATA-1	0	0	2.39789527279837	0.693147180559945
CCTCATGTCTCCGTGT-1	0	1.09861228866811	4.46590811865458	0.693147180559945
CCTCATGTCTGTCGCT-1	0.693147180559945	0.693147180559945	4.70048036579242	0
CCTCATGTCTTTCCAA-1	1.38629436111989	1.09861228866811	4.55387689160054	1.94591014905531
CCTCCAAAGATTTGCC-1	1.38629436111989	1.38629436111989	4.98360662170834	1.38629436111989
CCTCCAAAGCACTCTA-1	1.09861228866811	1.79175946922805	4.11087386417331	1.38629436111989
CCTCCAAAGCGAGTAC-1	0	1.09861228866811	2.484906649788	0.693147180559945
CCTCCAACACGAGGTA-1	2.07944154167984	1.6094379124341	3.55534806148941	1.09861228866811
CCTCCAAGTGGTAACG-1	1.09861228866811	1.09861228866811	3.8286413964891	1.79175946922805
CCTCCAATCCGACAGC-1	1.79175946922805	0.693147180559945	3.52636052461616	0
CCTCCTCGTATGAGGC-1	1.6094379124341	1.38629436111989	4.77912349311153	0.693147180559945
CCTCCTCGTCAGCTTA-1	1.09861228866811	0.693147180559945	4.89783979995091	1.09861228866811
CCTCCTCGTGCACAAG-1	2.484906649788	2.56494935746154	1.09861228866811	0
CCTCCTCGTTCAATCG-1	1.09861228866811	0.693147180559945	3.93182563272433	1.94591014905531
CCTCCTCTCACTGTTT-1	0.693147180559945	0.693147180559945	3.52636052461616	0
CCTCCTCTCATGAGGG-1	1.38629436111989	1.09861228866811	3.25809653802148	0.693147180559945
CCTCCTCTCGCTACAA-1	1.09861228866811	0.693147180559945	4.49980967033027	0
CCTCCTCTCTCTGCCA-1	0.693147180559945	0	5.91079664404053	2.19722457733622
CCTCTAGCAGTCTTCC-1	1.38629436111989	0	3.36729582998647	1.09861228866811
CCTCTAGGTGAATGTA-1	1.6094379124341	0	4.51085950651685	1.6094379124341
CCTCTAGGTGTTGATC-1	1.38629436111989	0.693147180559945	3.52636052461616	0
CCTCTAGTCTGGCTGG-1	1.09861228866811	0	4.29045944114839	1.94591014905531
CCTCTCCAGGATAATC-1	2.07944154167984	0	4.34380542185368	0
CCTCTCCGTTAGAAGT-1	1.09861228866811	0.693147180559945	2.77258872223978	1.09861228866811
CCTCTCCTCATTTGGG-1	1.38629436111989	2.56494935746154	2.19722457733622	0
CCTCTCCTCCGCTGTT-1	1.09861228866811	0	3.58351893845611	0
CCTGCATAGCTCACTA-1	0	0	4.45434729625351	0
CCTGCATAGTCCGCCA-1	0	0	4.52178857704904	0.693147180559945
CCTGCATCATTCGATG-1	1.79175946922805	3.13549421592915	0	0
CCTGCATGTATCACCA-1	0	0	4.12713438504509	1.79175946922805
CCTGCATGTATCGCTA-1	1.38629436111989	1.6094379124341	2.19722457733622	0
CCTGCATGTTAAGCAA-1	2.39789527279837	1.79175946922805	2.63905732961526	1.09861228866811
CCTGCATTCTGCAGCG-1	0	1.6094379124341	3.98898404656427	1.09861228866811
CCTGTTGCACTCTGCT-1	2.07944154167984	0.693147180559945	4.0943445622221	1.09861228866811
CCTGTTGGTCGTTGGC-1	2.07944154167984	0	3.40119738166216	0
CCTGTTGGTGTTACAC-1	0.693147180559945	0	4.34380542185368	1.6094379124341
CCTGTTGTCCACTGAA-1	1.38629436111989	2.19722457733622	4.59511985013459	1.6094379124341
CCTGTTGTCCTGTTGC-1	1.38629436111989	1.6094379124341	3.40119738166216	2.07944154167984
CCTGTTGTCGGAGTGA-1	0.693147180559945	1.38629436111989	2.56494935746154	0.693147180559945
CCTTCAGAGAGGCGTT-1	0	2.19722457733622	4.14313472639153	0.693147180559945
CCTTCAGAGCAATAGT-1	1.6094379124341	1.09861228866811	4.51085950651685	1.09861228866811
CCTTCAGCAGCAGTCC-1	1.94591014905531	2.99573227355399	1.09861228866811	1.09861228866811
CCTTCAGTCGCCTTTG-1	0	1.09861228866811	4.0943445622221	2.39789527279837
CCTTCAGTCGTAGTCA-1	1.79175946922805	2.07944154167984	1.38629436111989	0.693147180559945
CCTTCAGTCTGAATGC-1	1.38629436111989	0	4.15888308335967	2.56494935746154
CCTTGTGAGCACTAAA-1	0.693147180559945	0	4.44265125649032	1.79175946922805
CCTTGTGAGGTAAAGG-1	0.693147180559945	0.693147180559945	4.21950770517611	0.693147180559945
CCTTGTGGTTTGGAAA-1	1.09861228866811	0	4.44265125649032	1.94591014905531
CCTTGTGTCCTTATAC-1	1.6094379124341	2.39789527279837	1.09861228866811	0
CCTTTGGAGTAGGATT-1	0	1.6094379124341	4.67282883446191	1.09861228866811
CCTTTGGAGTCTAGCT-1	0	1.94591014905531	0.693147180559945	0
CCTTTGGAGTCTTCCC-1	2.39789527279837	1.79175946922805	3.2188758248682	0
CCTTTGGAGTTTGGCT-1	1.94591014905531	0	4.76217393479776	0
CGAAGGAAGAGATGCC-1	2.56494935746154	1.38629436111989	3.8286413964891	0.693147180559945
CGAAGGAAGCAGGCTA-1	0	0.693147180559945	4.45434729625351	0.693147180559945
CGAAGGAGTATCACGT-1	1.38629436111989	2.19722457733622	5.19849703126583	1.09861228866811
CGAAGGAGTCAGATTC-1	1.6094379124341	0.693147180559945	4.80402104473326	1.79175946922805
CGAAGTTTCGCCAATA-1	1.38629436111989	0	5.28826703069454	1.79175946922805
CGAATTGAGAGTCTTC-1	0.693147180559945	1.09861228866811	2.07944154167984	0
CGAATTGCAGTAACGG-1	1.38629436111989	0	4.45434729625351	1.09861228866811
CGAATTGTCTGTGCAA-1	1.38629436111989	0	4.51085950651685	0.693147180559945
CGACAGCAGAAACTCA-1	1.09861228866811	0.693147180559945	4.64439089914137	1.09861228866811
CGACAGCAGACATCAA-1	1.38629436111989	0	3.89182029811063	0.693147180559945
CGACAGCAGCAGGCAT-1	1.38629436111989	2.39789527279837	2.07944154167984	0
CGACAGCTCGCTGTCT-1	1.09861228866811	1.38629436111989	3.04452243772342	0
CGAGAAGCACCTTCCA-1	1.09861228866811	0	3.29583686600433	0
CGAGAAGGTGAGATAT-1	1.09861228866811	1.79175946922805	4.38202663467388	1.6094379124341
CGAGAAGGTGAGTCAG-1	0.693147180559945	0	4.11087386417331	0
CGAGAAGGTGTACATC-1	2.19722457733622	0.693147180559945	3.66356164612965	0
CGAGAAGTCGTCTCAC-1	0.693147180559945	2.484906649788	3.36729582998647	1.09861228866811
CGAGGAACAGAGCGTA-1	1.38629436111989	0	4.62497281328427	0
CGAGGAACAGATAAAC-1	0	0.693147180559945	3.40119738166216	0.693147180559945
CGAGGAAGTGTTACAC-1	1.38629436111989	2.30258509299405	0	0.693147180559945
CGAGGCTAGGGAGGCA-1	0	0	5.18738580584075	0
CGAGGCTAGTTCGCAT-1	2.19722457733622	2.70805020110221	2.70805020110221	1.79175946922805
CGAGGCTCAATCTCTT-1	0.693147180559945	0	4.70048036579242	2.07944154167984
CGAGGCTGTCGTCTCT-1	1.09861228866811	2.30258509299405	2.77258872223978	1.38629436111989
CGAGGCTTCAAGCCAT-1	0	1.38629436111989	5.0998664278242	0.693147180559945
CGAGTGCAGAGCATCG-1	1.79175946922805	1.09861228866811	3.8286413964891	0
CGAGTGCAGGGACTGT-1	0.693147180559945	0.693147180559945	3.55534806148941	1.09861228866811
CGAGTGCAGTGCCAGA-1	1.09861228866811	0.693147180559945	1.94591014905531	0
CGAGTGCGTCCTGGGT-1	1.09861228866811	0	5.22035582507832	0
CGAGTGCGTCGGATTT-1	1.94591014905531	1.38629436111989	4.30406509320417	0
CGAGTGCTCACCATAG-1	1.6094379124341	1.09861228866811	4.66343909411207	1.6094379124341
CGAGTGCTCGTAGTCA-1	0	1.6094379124341	3.66356164612965	1.79175946922805
CGAGTTAAGCCGAACA-1	0.693147180559945	0	3.71357206670431	0.693147180559945
CGAGTTACATTGAAGA-1	0	1.6094379124341	4.11087386417331	1.09861228866811
CGAGTTAGTGGTCCGT-1	0.693147180559945	0.693147180559945	2.89037175789616	0
CGATCGGAGCGTTACT-1	2.07944154167984	1.94591014905531	2.70805020110221	0
CGATCGGAGGATTTGA-1	0	2.39789527279837	4.17438726989564	0
CGATCGGGTCTCTCTG-1	0.693147180559945	0	3.71357206670431	1.94591014905531
CGATCGGGTTCCGTTC-1	0	0	4.65396035015752	1.38629436111989
CGATCGGTCGCTTAAG-1	0	1.09861228866811	3.46573590279973	0
CGATGCGCATCCTCAC-1	1.09861228866811	0.693147180559945	3.3322045101752	1.79175946922805
CGATGCGGTGATTCTG-1	1.09861228866811	0.693147180559945	3.49650756146648	0.693147180559945
CGATGCGTCGCCAACG-1	2.19722457733622	1.38629436111989	2.19722457733622	1.79175946922805
CGATGCGTCTACCACC-1	2.39789527279837	1.09861228866811	1.79175946922805	0
CGATGGCAGCTACGTT-1	0	0	3.68887945411394	1.6094379124341
CGATGGCCAGTAACAA-1	0	0.693147180559945	3.68887945411394	0.693147180559945
CGATGGCGTACGAAAT-1	1.38629436111989	2.39789527279837	4.43081679884331	0
CGATGGCGTCTAACGT-1	0	0	4.27666611901606	2.484906649788
CGATGGCTCCGACGGT-1	2.07944154167984	0	3.78418963391826	1.09861228866811
CGATGGCTCTCGCTTG-1	2.19722457733622	1.09861228866811	3.95124371858143	0
CGCAGGTAGGTTGGAC-1	1.6094379124341	1.94591014905531	2.77258872223978	0
CGCAGGTGTATTGCCA-1	2.63905732961526	0	1.09861228866811	1.09861228866811
CGCAGGTGTTGTACGT-1	0	0.693147180559945	5.53338948872752	1.09861228866811
CGCATAAAGTTCTACG-1	0	0	3.89182029811063	2.07944154167984
CGCATAACACGCGGTT-1	1.79175946922805	0	4.9416424226093	2.83321334405622
CGCATGGAGATGTTCC-1	1.79175946922805	0.693147180559945	2.39789527279837	0.693147180559945
CGCATGGAGCACTTTG-1	0.693147180559945	1.09861228866811	4.65396035015752	2.484906649788
CGCATGGCAAAGGTTA-1	1.38629436111989	0	3.58351893845611	0.693147180559945
CGCATGGGTCTTGAAC-1	0	1.09861228866811	4.12713438504509	1.79175946922805
CGCATGGTCTGGCCGA-1	1.09861228866811	1.38629436111989	4.31748811353631	1.09861228866811
CGCCAGACAGTTTCGA-1	1.6094379124341	0	3.89182029811063	1.38629436111989
CGCCAGACATATGAAG-1	2.19722457733622	2.56494935746154	1.38629436111989	0
CGCCAGAGTCATCGGC-1	1.94591014905531	1.09861228866811	2.70805020110221	1.09861228866811
CGCCAGAGTGTACGCC-1	2.484906649788	1.79175946922805	5.35658627467201	0
CGCCAGAGTTCAGTAC-1	2.39789527279837	1.09861228866811	4.91998092582813	1.6094379124341
CGCCAGATCGAACCTA-1	0.693147180559945	0.693147180559945	4.4188406077966	3.17805383034795
CGCCATTAGAAACTAC-1	1.6094379124341	2.63905732961526	3.85014760171006	0
CGCCATTCATCATCTT-1	1.09861228866811	2.19722457733622	1.94591014905531	1.6094379124341
CGCCATTGTCGTACAT-1	1.6094379124341	1.38629436111989	4.63472898822964	0
CGCCATTGTGTTACTG-1	1.09861228866811	1.38629436111989	4.14313472639153	0
CGCCATTTCTAGGAAA-1	1.79175946922805	1.79175946922805	3.97029191355212	1.09861228866811
CGCGTGACACACACGC-1	1.6094379124341	2.07944154167984	2.07944154167984	0.693147180559945
CGCGTGACACAGAGAC-1	0	0.693147180559945	5.04985600724954	1.38629436111989
CGGAACCAGGTCCCGT-1	1.09861228866811	0	4.92725368515721	1.79175946922805
CGGAACCCATGACGGA-1	0	0	4.91265488573605	1.09861228866811
CGGAACCGTTGTTGTG-1	0	0.693147180559945	2.56494935746154	1.09861228866811
CGGAACCTCCAGCAAT-1	2.07944154167984	1.79175946922805	4.00733318523247	1.6094379124341
CGGAATTAGATCCCAT-1	1.94591014905531	2.83321334405622	2.63905732961526	0.693147180559945
CGGAATTGTAGGAGTC-1	2.89037175789616	1.09861228866811	2.70805020110221	0.693147180559945
CGGAATTGTGCCTAAT-1	0.693147180559945	2.19722457733622	1.38629436111989	0
CGGAATTGTTCGGTTA-1	1.94591014905531	0	1.6094379124341	0
CGGAATTTCTTAGCTT-1	1.09861228866811	1.94591014905531	4.0943445622221	0.693147180559945
CGGACACCAAGTGATA-1	2.39789527279837	1.09861228866811	4.46590811865458	0
CGGACACCATCTTAGG-1	2.07944154167984	1.94591014905531	3.46573590279973	0
CGGACACGTGCTCGTG-1	0.693147180559945	2.19722457733622	2.63905732961526	0.693147180559945
CGGACACGTGTTGATC-1	1.38629436111989	2.07944154167984	0	0
CGGACACGTTGCATGT-1	2.19722457733622	1.38629436111989	3.52636052461616	0
CGGAGAACAAACTAGA-1	0.693147180559945	1.09861228866811	4.92725368515721	1.38629436111989
CGGAGAACATATGGCT-1	1.09861228866811	0	4.59511985013459	2.19722457733622
CGGAGAAGTGGAGGTT-1	1.38629436111989	0	3.17805383034795	1.94591014905531
CGGAGAATCGGTCTGG-1	1.38629436111989	2.07944154167984	3.2188758248682	0
CGGCAGTAGGCGCTCT-1	1.38629436111989	0	3.93182563272433	2.07944154167984
CGGCAGTCACTGTCCT-1	1.09861228866811	2.39789527279837	3.52636052461616	1.6094379124341
CGGCAGTCAGCTCTGG-1	0.693147180559945	1.09861228866811	3.73766961828337	0
CGGCAGTGTCGTTGCG-1	2.07944154167984	1.09861228866811	4.91265488573605	0
CGGCAGTGTCTTCTAT-1	1.09861228866811	0.693147180559945	3.46573590279973	1.38629436111989
CGGCAGTGTTAAAGTG-1	0.693147180559945	0.693147180559945	4.64439089914137	1.38629436111989
CGGCAGTGTTGCCAAT-1	0.693147180559945	0.693147180559945	4.14313472639153	0
CGGGACTCACCGTGCA-1	0.693147180559945	3.43398720448515	1.38629436111989	0.693147180559945
CGGGACTCATTGAAGA-1	0	1.94591014905531	0.693147180559945	1.09861228866811
CGGGACTTCTTAATCC-1	0	0	4.77068462446567	2.484906649788
CGGGCATAGGTAGCAC-1	2.19722457733622	1.38629436111989	3.29583686600433	1.09861228866811
CGGGCATCAATTGAAG-1	0	1.09861228866811	3.61091791264422	0.693147180559945
CGGGCATGTGTAACGG-1	2.07944154167984	0	1.94591014905531	0
CGGGCATTCTGCCTGT-1	0.693147180559945	0.693147180559945	3.97029191355212	0
CGGGCATTCTTTACAC-1	0	0.693147180559945	1.79175946922805	0.693147180559945
CGGGTCAAGAAGCGCT-1	2.484906649788	2.19722457733622	2.56494935746154	0
CGGGTCAAGAGTAACT-1	1.38629436111989	1.09861228866811	3.55534806148941	0.693147180559945
CGGGTCAAGCTAATCC-1	1.79175946922805	1.94591014905531	4.14313472639153	0
CGGGTCACACACGCCA-1	1.09861228866811	0	4.46590811865458	1.09861228866811
CGGGTCAGTCCATACA-1	1.94591014905531	0.693147180559945	4.48863636973214	0.693147180559945
CGGGTCATCAGGTAAA-1	1.09861228866811	0.693147180559945	3.68887945411394	1.6094379124341
CGGGTCATCCCACAGG-1	1.38629436111989	0	4.55387689160054	2.77258872223978
CGGGTCATCCGTATAG-1	1.6094379124341	0.693147180559945	4.70048036579242	1.09861228866811
CGGGTCATCTTCGGAA-1	1.38629436111989	1.38629436111989	4.98360662170834	1.38629436111989
CGGGTGTAGAGCGACT-1	1.09861228866811	1.09861228866811	1.79175946922805	0.693147180559945
CGGGTGTAGCCGTCGT-1	0	1.09861228866811	3.29583686600433	0.693147180559945
CGGGTGTAGGGTACGT-1	0	0	0.693147180559945	0
CGGGTGTAGGTGCGAT-1	1.09861228866811	1.09861228866811	3.43398720448515	0
CGGGTGTAGTTCCGGC-1	2.56494935746154	1.09861228866811	2.94443897916644	1.09861228866811
CGGGTGTCACTACTTT-1	1.09861228866811	1.09861228866811	3.3322045101752	0
CGGGTGTTCATTTGGG-1	1.09861228866811	0	5.24702407216049	1.6094379124341
CGGGTGTTCGAGCACC-1	1.79175946922805	1.09861228866811	4.11087386417331	0.693147180559945
CGGTCAGAGTCCGTCG-1	1.38629436111989	1.6094379124341	3.93182563272433	0
CGGTCAGCAAGCACCC-1	1.09861228866811	0.693147180559945	1.6094379124341	0
CGGTCAGCACAATTCG-1	1.09861228866811	1.94591014905531	3.58351893845611	0
CGGTCAGCAGTCAGCC-1	0	2.39789527279837	1.09861228866811	0
CGGTCAGCATCAGCTA-1	1.79175946922805	0	4.26267987704132	1.09861228866811
CGGTCAGGTAGGTCAG-1	1.38629436111989	1.38629436111989	2.94443897916644	2.19722457733622
CGGTCAGGTGCCTAAT-1	0.693147180559945	0	2.07944154167984	1.38629436111989
CGTAAGTAGACCAGAC-1	1.38629436111989	0.693147180559945	4.74493212836325	2.30258509299405
CGTAAGTAGCTGAGCA-1	0.693147180559945	0.693147180559945	4.59511985013459	1.09861228866811
CGTAAGTAGGTCACAG-1	2.30258509299405	1.38629436111989	3.49650756146648	1.09861228866811
CGTAAGTCACTCGATA-1	1.79175946922805	2.83321334405622	2.89037175789616	0
CGTAAGTCATAGTCAC-1	1.38629436111989	0.693147180559945	0	0.693147180559945
CGTAAGTTCACAACCA-1	1.79175946922805	2.39789527279837	0.693147180559945	0
CGTAAGTTCCGACGGT-1	1.38629436111989	0	5.22035582507832	1.6094379124341
CGTAATGCAAATCGGG-1	0	1.09861228866811	3.13549421592915	0
CGTAATGCAGCAGATG-1	0	1.09861228866811	4.11087386417331	1.09861228866811
CGTAGTAAGATGACCG-1	1.09861228866811	1.09861228866811	4.21950770517611	1.79175946922805
CGTAGTACAAATCCCA-1	0	1.6094379124341	2.07944154167984	3.04452243772342
CGTAGTACACTACCGG-1	1.09861228866811	1.79175946922805	4.23410650459726	0.693147180559945
CGTAGTAGTTGCCGAC-1	1.94591014905531	1.6094379124341	0.693147180559945	0.693147180559945
CGTAGTATCACGGTCG-1	0.693147180559945	0	5.17048399503815	1.38629436111989
CGTAGTATCCATTCAT-1	1.09861228866811	0.693147180559945	3.91202300542815	2.484906649788
CGTCAAACACTGGACC-1	2.19722457733622	1.79175946922805	3.3322045101752	0
CGTCAAACATTGAAGA-1	1.09861228866811	0	4.07753744390572	1.6094379124341
CGTCAAAGTCTAGATC-1	2.07944154167984	0.693147180559945	1.09861228866811	1.6094379124341
CGTCAAATCAACGCTA-1	2.39789527279837	2.56494935746154	0	0
CGTCCATAGAGAGAAC-1	0.693147180559945	1.09861228866811	3.66356164612965	2.484906649788
CGTCCATAGCATTGAA-1	1.09861228866811	1.94591014905531	5.73009978297357	1.09861228866811
CGTCCATAGGTAGTCG-1	2.07944154167984	1.6094379124341	2.07944154167984	1.38629436111989
CGTCCATCAACGGTAG-1	1.79175946922805	1.6094379124341	5.02388052084628	1.6094379124341
CGTCCATCAGAGATGC-1	0.693147180559945	0	2.83321334405622	1.94591014905531
CGTCCATGTGACAACG-1	1.09861228866811	0	4.06044301054642	1.6094379124341
CGTCCATTCACGGTCG-1	0	0.693147180559945	4.38202663467388	2.07944154167984
CGTCCATTCAGAACCT-1	2.39789527279837	2.56494935746154	0	1.09861228866811
CGTCCATTCCATCCGT-1	1.38629436111989	1.79175946922805	3.93182563272433	1.79175946922805
CGTGAATAGGGCTTCC-1	1.38629436111989	0	4.07753744390572	1.38629436111989
CGTGATAAGCACGATG-1	2.83321334405622	2.99573227355399	3.13549421592915	0
CGTGATAAGCCGATTT-1	1.6094379124341	1.94591014905531	3.43398720448515	0.693147180559945
CGTGATAAGCCGTAAG-1	1.94591014905531	0	5.41164605185504	0
CGTGATAAGGCCTTGC-1	2.19722457733622	1.94591014905531	2.39789527279837	0
CGTGATAAGTTGTACC-1	2.19722457733622	2.30258509299405	1.38629436111989	0
CGTGATAGTCCAAAGG-1	1.09861228866811	1.09861228866811	2.56494935746154	1.09861228866811
CGTGCTTCAATAGTGA-1	0.693147180559945	1.38629436111989	2.70805020110221	1.38629436111989
CGTGCTTCACGTACAT-1	2.07944154167984	1.79175946922805	4.68213122712422	0
CGTGCTTCACGTGAGA-1	1.09861228866811	0	3.78418963391826	0
CGTGCTTCAGAAGTGC-1	1.79175946922805	2.07944154167984	3.58351893845611	0
CGTGCTTCATAAGCGG-1	0	0	3.2188758248682	1.6094379124341
CGTGCTTTCGTGGAAG-1	1.38629436111989	0	5.46806014113513	1.09861228866811
CGTGTCTTCTCTCGAC-1	1.38629436111989	0	4.76217393479776	1.6094379124341
CGTTAGAAGGTATCTC-1	1.6094379124341	0.693147180559945	3.98898404656427	0.693147180559945
CGTTAGAGTGGTCTGC-1	1.38629436111989	1.38629436111989	3.40119738166216	0
CGTTAGATCCCACAGG-1	2.30258509299405	0	3.17805383034795	2.99573227355399
CGTTCTGAGAAGCTGC-1	0	1.6094379124341	5.66642668811243	0.693147180559945
CGTTCTGAGATTGGGC-1	1.09861228866811	0	3.09104245335832	0
CGTTCTGAGGTAGCAC-1	0.693147180559945	1.79175946922805	4.47733681447821	0
CGTTCTGTCGTGCACG-1	0.693147180559945	0	4.47733681447821	2.07944154167984
CGTTGGGCAGCAGAAC-1	1.6094379124341	1.6094379124341	4.4188406077966	1.38629436111989
CGTTGGGTCCACGGGT-1	0	0.693147180559945	3.85014760171006	1.38629436111989
CTAACCCAGGATATAC-1	1.09861228866811	0.693147180559945	3.89182029811063	1.38629436111989
CTAACCCTCAAGAGTA-1	1.79175946922805	1.38629436111989	3.3322045101752	1.09861228866811
CTAACTTAGGGCTAAC-1	2.07944154167984	2.19722457733622	0.693147180559945	0
CTAACTTGTCGCATTA-1	1.6094379124341	2.19722457733622	1.94591014905531	0
CTAACTTGTGATTCTG-1	1.38629436111989	1.38629436111989	3.63758615972639	0.693147180559945
CTAAGTGAGCGCAATG-1	2.30258509299405	2.19722457733622	2.484906649788	0
CTAAGTGCACATAGCT-1	0.693147180559945	0	3.61091791264422	1.38629436111989
CTAAGTGTCATCGCTC-1	1.6094379124341	1.94591014905531	1.09861228866811	0.693147180559945
CTACAGAAGAGCAGCT-1	0.693147180559945	1.38629436111989	5.58724865840025	1.6094379124341
CTACAGAAGATTAGTG-1	1.09861228866811	0	0	0
CTACAGATCAGCTAGT-1	0.693147180559945	1.38629436111989	3.89182029811063	0
CTACAGATCCCGAAAT-1	1.6094379124341	1.94591014905531	3.93182563272433	0
CTACATTGTGAGACCA-1	1.09861228866811	0	5.46806014113513	1.09861228866811
CTACATTTCCCGTTGT-1	0	1.94591014905531	3.85014760171006	1.94591014905531
CTACCCAGTCGGATTT-1	1.09861228866811	1.38629436111989	3.71357206670431	0
CTACCCATCCAGGACC-1	0.693147180559945	0.693147180559945	4.18965474202643	2.30258509299405
CTACCCATCCTCTAAT-1	1.6094379124341	1.79175946922805	0	0
CTACCTGAGCAAACAT-1	0	0.693147180559945	5.39362754635236	0
CTACCTGAGTGGTGGT-1	1.38629436111989	1.09861228866811	4.62497281328427	0
CTACCTGGTGACACAG-1	0	0	4.8283137373023	1.09861228866811
CTACCTGGTTAAGTCC-1	0	0.693147180559945	4.55387689160054	1.38629436111989
CTACCTGTCCATTCGC-1	1.6094379124341	0.693147180559945	2.83321334405622	0
CTACGGGAGCTAGAGC-1	0	1.94591014905531	2.07944154167984	1.09861228866811
CTACGGGCACCAGCCA-1	2.39789527279837	0	2.70805020110221	1.09861228866811
CTACGGGCAGTCCCGA-1	1.38629436111989	0	5.4553211153577	1.09861228866811
CTACGGGCATGCCGAC-1	1.79175946922805	2.70805020110221	0.693147180559945	0
CTACGGGGTGCCCACA-1	1.38629436111989	0	3.2188758248682	1.09861228866811
CTACGGGGTTCCACGG-1	0.693147180559945	1.79175946922805	3.68887945411394	0
CTACTATAGATTGACA-1	0.693147180559945	1.38629436111989	5.2040066870768	1.94591014905531
CTACTATAGCCATTTG-1	2.19722457733622	2.39789527279837	0.693147180559945	1.6094379124341
CTACTATCACTGTCGG-1	0.693147180559945	1.79175946922805	3.36729582998647	1.09861228866811
CTACTATCAGAGATGC-1	1.6094379124341	1.38629436111989	4.70953020131233	1.6094379124341
CTACTATCATGAGATA-1	0	1.79175946922805	1.6094379124341	1.09861228866811
CTACTATGTGCAATAA-1	1.6094379124341	1.6094379124341	1.09861228866811	0
CTACTATTCCATTCGC-1	1.09861228866811	1.6094379124341	3.71357206670431	0
CTAGACAAGATGCTAA-1	0	1.09861228866811	4.62497281328427	2.77258872223978
CTAGACAAGTCACGAG-1	0	1.79175946922805	3.97029191355212	1.6094379124341
CTAGACACATTAAAGG-1	1.94591014905531	2.83321334405622	1.09861228866811	0.693147180559945
CTAGACAGTCCCTGAG-1	0	0	4.969813299576	0.693147180559945
CTAGACAGTCTCCCTA-1	1.38629436111989	0	2.07944154167984	0.693147180559945
CTAGACATCCCTCGAT-1	0.693147180559945	1.94591014905531	3.73766961828337	1.09861228866811
CTAGGTAGTGCGGCTT-1	1.6094379124341	0.693147180559945	3.09104245335832	1.79175946922805
CTAGGTATCGGAAGGT-1	1.38629436111989	1.09861228866811	4.20469261939097	1.09861228866811
CTATAGGCAACAACAA-1	1.38629436111989	0	4.21950770517611	0
CTATAGGCAACCCTAA-1	1.38629436111989	0.693147180559945	3.95124371858143	1.79175946922805
CTATCCGAGGTAAAGG-1	0.693147180559945	0	4.39444915467244	0
CTATCCGAGGTGTGAC-1	1.09861228866811	0	4.20469261939097	1.09861228866811
CTATCCGCATCTTAGG-1	1.6094379124341	2.39789527279837	3.85014760171006	1.09861228866811
CTATCCGCATTGGGAG-1	0.693147180559945	2.83321334405622	1.79175946922805	0.693147180559945
CTATCCGGTGTGTCGC-1	1.79175946922805	1.79175946922805	3.97029191355212	0
CTATCTAAGCCAACCC-1	0.693147180559945	0.693147180559945	5.39362754635236	2.19722457733622
CTATCTACACACCTAA-1	1.09861228866811	0.693147180559945	3.13549421592915	1.38629436111989
CTATCTAGTAGCACAG-1	0.693147180559945	1.6094379124341	3.29583686600433	0
CTATCTAGTGAAGCTG-1	1.6094379124341	1.79175946922805	3.76120011569356	0
CTATCTAGTTATCCAG-1	0	0	5.53338948872752	1.94591014905531
CTATCTATCTGACGCG-1	2.19722457733622	2.07944154167984	0.693147180559945	0
CTATCTATCTGAGCAT-1	0.693147180559945	0	1.6094379124341	2.63905732961526
CTATCTATCTGTGTGA-1	1.38629436111989	1.38629436111989	2.39789527279837	1.38629436111989
CTCAACCCACGCTGAC-1	1.09861228866811	1.94591014905531	3.43398720448515	0
CTCAACCGTCACTCAA-1	1.09861228866811	0.693147180559945	3.46573590279973	0
CTCAACCGTCTTAGTG-1	1.09861228866811	0.693147180559945	0.693147180559945	0
CTCAAGAAGGAGTCTG-1	0	0	4.7361984483945	0
CTCAAGAAGGGACCAT-1	1.6094379124341	0	3.13549421592915	1.79175946922805
CTCAAGAGTCCGACGT-1	0.693147180559945	1.79175946922805	4.55387689160054	1.6094379124341
CTCAAGATCGCTAAAC-1	0.693147180559945	0	4.91265488573605	1.38629436111989
CTCAAGATCGGCTGTG-1	1.09861228866811	1.38629436111989	4.55387689160054	1.38629436111989
CTCAATTCAGACCTAT-1	1.09861228866811	1.09861228866811	4.29045944114839	1.38629436111989
CTCAATTGTGGTCTTA-1	1.94591014905531	0	5.16478597392351	0
CTCAATTTCCTCTAAT-1	1.6094379124341	0.693147180559945	3.29583686600433	0
CTCACTGAGCAAACAT-1	0	1.09861228866811	5.3890717298165	2.484906649788
CTCACTGAGCTCTGTA-1	1.38629436111989	0.693147180559945	4.36944785246702	0.693147180559945
CTCACTGCAGCGGATA-1	0.693147180559945	1.94591014905531	0	0
CTCACTGGTCGCATCG-1	0	0	4.86753445045558	1.38629436111989
CTCACTGGTGAAGCTG-1	1.09861228866811	0	5.63121178182137	1.38629436111989
CTCACTGTCTCCCATG-1	0.693147180559945	0	5.70711026474888	0.693147180559945
CTCACTGTCTCGTCGT-1	0.693147180559945	0.693147180559945	3.55534806148941	1.09861228866811
CTCAGAAAGCTAATCC-1	2.63905732961526	2.07944154167984	0	0
CTCAGAAGTAAGGAGA-1	1.09861228866811	1.09861228866811	4.89034912822175	0
CTCAGAAGTCGTGCCA-1	2.07944154167984	3.04452243772342	1.09861228866811	0
CTCAGAAGTGGTCTAT-1	1.09861228866811	0.693147180559945	4.14313472639153	1.09861228866811
CTCAGAAGTGTTCATG-1	1.09861228866811	1.09861228866811	2.83321334405622	0
CTCAGGGAGCTCGTGC-1	0.693147180559945	1.79175946922805	3.36729582998647	0
CTCAGGGAGTGGCCTC-1	1.6094379124341	2.56494935746154	3.43398720448515	1.09861228866811
CTCAGGGCACTCCTTG-1	0	0	3.97029191355212	2.19722457733622
CTCAGGGGTGCAATGG-1	0	1.09861228866811	3.61091791264422	0.693147180559945
CTCAGGGGTGTCCATA-1	0	0	4.07753744390572	1.79175946922805
CTCAGGGTCGAAGGAC-1	1.38629436111989	0	4.24849524204936	1.09861228866811
CTCAGTCAGAGCACTG-1	1.79175946922805	1.79175946922805	5.24174701505964	1.79175946922805
CTCAGTCCAATACGCT-1	0.693147180559945	1.6094379124341	4.30406509320417	1.6094379124341
CTCAGTCGTTCCGCTT-1	1.09861228866811	0.693147180559945	1.94591014905531	0
CTCAGTCTCAACGTGT-1	1.6094379124341	0	5.03695260241363	1.94591014905531
CTCAGTCTCCTCGCAT-1	0.693147180559945	0.693147180559945	2.19722457733622	1.79175946922805
CTCATCGAGTAGTCAA-1	1.09861228866811	0	5.34233425196481	2.30258509299405
CTCATCGCAGGGACTA-1	1.6094379124341	0	4.36944785246702	0.693147180559945
CTCATCGCATCGCCTT-1	0	1.79175946922805	5.10594547390058	0.693147180559945
CTCATCGCATGCCGCA-1	0.693147180559945	0.693147180559945	4.70048036579242	0
CTCATCGGTATGACAA-1	0	1.6094379124341	4.20469261939097	1.09861228866811
CTCATCGTCAAGAGGC-1	1.09861228866811	2.30258509299405	4.14313472639153	1.38629436111989
CTCATCGTCAGTCAGT-1	0	0	2.83321334405622	0.693147180559945
CTCATGCAGACGGTTG-1	0.693147180559945	1.94591014905531	3.3322045101752	0.693147180559945
CTCATGCAGTGCTCAT-1	1.79175946922805	1.6094379124341	2.19722457733622	1.38629436111989
CTCATGCTCCGTGGCA-1	0	0	3.13549421592915	1.09861228866811
CTCATGCTCTCTAGGA-1	1.09861228866811	1.38629436111989	2.77258872223978	0.693147180559945
CTCATGCTCTTAGTTC-1	0.693147180559945	1.38629436111989	5.44241771052179	1.6094379124341
CTCATTAAGTAGCCAG-1	0	0.693147180559945	4.45434729625351	1.38629436111989
CTCATTACACTTTAGG-1	1.09861228866811	1.09861228866811	4.75359019110636	1.94591014905531
CTCATTAGTCGAAACG-1	0.693147180559945	1.09861228866811	4.20469261939097	2.19722457733622
CTCATTAGTGTTACTG-1	1.6094379124341	0.693147180559945	1.38629436111989	1.09861228866811
CTCATTATCGCTGACG-1	0	1.09861228866811	3.98898404656427	1.09861228866811
CTCCAACAGAAGCTCG-1	0	1.6094379124341	3.87120101090789	0.693147180559945
CTCCAACAGAAGTCTA-1	0	0	3.55534806148941	2.19722457733622
CTCCAACTCTGTGCAA-1	0	0.693147180559945	4.88280192258637	1.6094379124341
CTCCACAAGGGATGTC-1	0	0	4.89034912822175	1.09861228866811
CTCCACACAATTGCGT-1	0.693147180559945	0.693147180559945	2.89037175789616	2.07944154167984
CTCCACAGTAGCTAAA-1	1.6094379124341	1.09861228866811	3.55534806148941	0
CTCCACAGTCGTGGTC-1	1.09861228866811	0.693147180559945	0	1.38629436111989
CTCCACATCATTCACT-1	1.09861228866811	0.693147180559945	3.49650756146648	0
CTCCATGCATAAGCAA-1	1.38629436111989	1.38629436111989	2.99573227355399	1.79175946922805
CTCCATGGTAATACCC-1	1.79175946922805	1.94591014905531	1.79175946922805	0
CTCCATGGTGAGAGGG-1	0	0	0	1.94591014905531
CTCCATGTCGGTCATA-1	1.79175946922805	0	2.70805020110221	1.6094379124341
CTCCCAACAACACGAG-1	1.09861228866811	1.38629436111989	4.70048036579242	0
CTCCCAACACGCGGTT-1	0.693147180559945	0.693147180559945	3.80666248977032	1.94591014905531
CTCCCAACAGGCACTC-1	1.38629436111989	0	4.14313472639153	0
CTCCCAAGTTTAGTCG-1	0.693147180559945	0.693147180559945	3.29583686600433	2.07944154167984
CTCCCTCAGGGCTTCC-1	0	0	4.89034912822175	1.6094379124341
CTCCCTCAGTAACCTC-1	0.693147180559945	1.79175946922805	3.43398720448515	0
CTCCCTCCAAGTCGTT-1	1.09861228866811	0.693147180559945	4.78749174278205	0.693147180559945
CTCCCTCCACTGGATT-1	0	0.693147180559945	5.66988092298052	0.693147180559945
CTCCCTCTCAACGTGT-1	1.94591014905531	1.94591014905531	3.13549421592915	0.693147180559945
CTCCGATAGCTCATAC-1	0.693147180559945	0	3.73766961828337	2.89037175789616
CTCCGATCACTAGGCC-1	2.07944154167984	2.19722457733622	0	0
CTCCGATTCAATCCGA-1	1.09861228866811	0.693147180559945	3.49650756146648	0
CTCCGATTCATCACCC-1	0.693147180559945	1.09861228866811	4.8283137373023	0
CTCCGATTCCAGCACG-1	0	0.693147180559945	4.74493212836325	2.484906649788
CTCCTCCAGAGTCTTC-1	1.94591014905531	2.07944154167984	1.6094379124341	0
CTCCTCCAGGCCCAAA-1	1.38629436111989	1.09861228866811	2.63905732961526	1.09861228866811
CTCCTCCCACTAACGT-1	0.693147180559945	1.38629436111989	2.19722457733622	0
CTCCTCCGTCGCAACC-1	1.6094379124341	1.94591014905531	4.18965474202643	2.39789527279837
CTCCTCCGTGCAATAA-1	1.6094379124341	0	1.09861228866811	1.6094379124341
CTCCTCCGTTACCTGA-1	1.09861228866811	2.39789527279837	4.59511985013459	1.38629436111989
CTCCTCCTCATGCCCT-1	0	1.38629436111989	5.08140436498446	1.38629436111989
CTCCTCCTCCAACACA-1	0.693147180559945	0	5.86929691313377	1.6094379124341
CTCCTCCTCCGAGGCT-1	2.07944154167984	0	4.56434819146784	2.19722457733622
CTCCTCCTCTGGGCAC-1	0	2.63905732961526	0	1.09861228866811
CTCCTTTAGAGACAAG-1	0.693147180559945	1.38629436111989	5.29831736654804	1.94591014905531
CTCCTTTCACATAACC-1	0	0.693147180559945	3.98898404656427	0.693147180559945
CTCCTTTGTCCAGGTC-1	1.38629436111989	0	4.76217393479776	3.04452243772342
CTCCTTTTCTATGCCC-1	0	1.38629436111989	4.15888308335967	0.693147180559945
CTCGAGGAGTCTGCAT-1	0	1.09861228866811	4.85203026391962	0
CTCGAGGGTGTGATGG-1	1.94591014905531	0.693147180559945	5.05624580534831	0
CTCGAGGGTTCGCGTG-1	1.6094379124341	5.04342511691925	0	0
CTCGAGGGTTGCCGCA-1	1.38629436111989	0.693147180559945	3.43398720448515	0
CTCTCAGCAGTTGGTT-1	1.38629436111989	0	0	0.693147180559945
CTCTCAGGTATGACAA-1	1.38629436111989	0	2.89037175789616	2.30258509299405
CTCTCAGGTCGCGTCA-1	1.6094379124341	0	4.61512051684126	2.07944154167984
CTCTCAGTCAGACATC-1	0.693147180559945	0	1.6094379124341	0
CTCTCAGTCCGTGTAA-1	0	0	4.38202663467388	0
CTCTCAGTCGTCCTTG-1	0	0	5.01063529409626	0
CTCTCGAAGAGATCGC-1	0.693147180559945	0	1.6094379124341	0.693147180559945
CTCTCGACAATTGCGT-1	1.38629436111989	0	4.81218435537242	0.693147180559945
CTCTCGAGTTGCGTAT-1	1.6094379124341	0	3.66356164612965	1.09861228866811
CTCTCGATCTCGGGAC-1	0	2.07944154167984	1.79175946922805	0
CTCTGGTAGGGTTGCA-1	1.6094379124341	1.09861228866811	3.98898404656427	2.19722457733622
CTCTGGTAGGTAGTCG-1	0	1.38629436111989	4.48863636973214	1.09861228866811
CTCTGGTTCCTTCTGG-1	2.19722457733622	2.39789527279837	4.20469261939097	1.38629436111989
CTCTGGTTCGAGTGAG-1	1.6094379124341	0	2.70805020110221	1.38629436111989
CTGAATGAGTCGCGAA-1	0	1.94591014905531	5.33271879326537	1.38629436111989
CTGAATGCAAGTGCAG-1	2.19722457733622	2.07944154167984	4.0943445622221	0.693147180559945
CTGAATGCAGTTGTCA-1	2.484906649788	2.99573227355399	1.94591014905531	0
CTGAATGGTCGCGTTG-1	1.79175946922805	1.09861228866811	3.46573590279973	1.09861228866811
CTGAATGTCCGGCTTT-1	1.6094379124341	0.693147180559945	3.3322045101752	2.83321334405622
CTGAATGTCGGTCATA-1	2.63905732961526	2.77258872223978	0.693147180559945	0
CTGAATGTCTAGTGTG-1	1.94591014905531	2.484906649788	1.09861228866811	0
CTGAATGTCTTGAACG-1	1.09861228866811	1.09861228866811	2.56494935746154	0
CTGAGCGAGCCAAGGT-1	0	1.6094379124341	3.80666248977032	0.693147180559945
CTGAGCGAGCCGATCC-1	0	0	4.61512051684126	2.07944154167984
CTGAGCGAGGTCGACA-1	1.79175946922805	1.09861228866811	5.08140436498446	1.79175946922805
CTGAGCGCACACTGGC-1	0	0.693147180559945	5.21493575760899	0.693147180559945
CTGAGCGCAGTGCCTG-1	1.38629436111989	0	4.30406509320417	1.09861228866811
CTGAGCGGTCGAGCAA-1	1.09861228866811	2.484906649788	3.25809653802148	0
CTGAGCGTCATCTCTA-1	1.09861228866811	0	3.8286413964891	1.09861228866811
CTGAGGCAGCGTACAG-1	0.693147180559945	0	2.70805020110221	0.693147180559945
CTGAGGCGTGACAGGT-1	0.693147180559945	1.09861228866811	4.54329478227	0
CTGAGGCGTGGAGAAA-1	0	1.94591014905531	2.30258509299405	0
CTGATCCAGCATACTC-1	0	0	4.72738781871234	1.94591014905531
CTGATCCCATAAGCGG-1	0	0.693147180559945	1.79175946922805	1.09861228866811
CTGCAGGAGAATTGCA-1	1.09861228866811	2.39789527279837	3.93182563272433	1.6094379124341
CTGCAGGAGTGCGACA-1	0	0.693147180559945	0	1.79175946922805
CTGCAGGCATTGTACG-1	1.38629436111989	0.693147180559945	2.30258509299405	0
CTGCAGGTCAGCCCAG-1	0.693147180559945	0	5.62040086571715	2.63905732961526
CTGCATCAGACTCTTG-1	0.693147180559945	0	1.79175946922805	1.09861228866811
CTGCATCAGACTGTTC-1	1.94591014905531	0	3.89182029811063	1.09861228866811
CTGCATCCACATTCTT-1	2.19722457733622	1.6094379124341	3.2188758248682	2.19722457733622
CTGCATCCAGTCACGC-1	0	1.6094379124341	5.06890420222023	0
CTGCATCCATACTGAC-1	0.693147180559945	0.693147180559945	3.71357206670431	0
CTGCATCGTTGACTAC-1	1.09861228866811	1.09861228866811	3.87120101090789	0
CTGCATCTCGTCTACC-1	1.6094379124341	0	4.95582705760126	0
CTGCCATGTTAAGTCC-1	1.09861228866811	1.09861228866811	4.35670882668959	1.09861228866811
CTGCCATTCAAACCCA-1	1.6094379124341	2.484906649788	4.70953020131233	1.79175946922805
CTGCCTAAGAATAACC-1	0.693147180559945	2.56494935746154	2.19722457733622	0.693147180559945
CTGCCTAAGGAACGCT-1	1.79175946922805	1.09861228866811	4.47733681447821	1.09861228866811
CTGCCTACAAACACCT-1	2.83321334405622	1.6094379124341	2.30258509299405	0
CTGCCTACAAGGTCAG-1	1.6094379124341	0	1.94591014905531	0
CTGCCTACATGAGGGT-1	1.6094379124341	1.38629436111989	4.81218435537242	1.38629436111989
CTGCCTACATGTGGTT-1	0.693147180559945	1.38629436111989	4.45434729625351	1.94591014905531
CTGCCTAGTCGTGGAA-1	2.77258872223978	2.56494935746154	0	0
CTGCCTAGTGGCGCTT-1	1.6094379124341	3.49650756146648	0	0
CTGCCTAGTTGGTGTT-1	0.693147180559945	0	4.27666611901606	0
CTGCGAGAGTTGTAGA-1	1.6094379124341	4.07753744390572	1.09861228866811	0
CTGCGAGCAAATGATG-1	0.693147180559945	0.693147180559945	4.84418708645859	1.6094379124341
CTGCGAGTCGCTCATC-1	0	0	4.12713438504509	0.693147180559945
CTGCTCATCACTACTT-1	1.6094379124341	0.693147180559945	4.68213122712422	0
CTGGACGGTCACCGCA-1	0	0	4.64439089914137	1.38629436111989
CTGGACGGTCATATGC-1	2.63905732961526	1.38629436111989	3.61091791264422	0
CTGGACGGTCCACTTC-1	0	0	4.35670882668959	1.38629436111989
CTGGACGGTCTGTGAT-1	0	2.19722457733622	3.36729582998647	0
CTGGACGTCCTTATGT-1	2.07944154167984	0.693147180559945	3.29583686600433	1.09861228866811
CTGGACGTCGGTCTGG-1	1.79175946922805	0	4.87519732320115	1.09861228866811
CTGGCAGGTTATCTTC-1	0	2.07944154167984	1.6094379124341	0
CTGGCAGGTTTCGGCG-1	0.693147180559945	0	3.80666248977032	1.79175946922805
CTGGCAGTCTCCGAGG-1	1.6094379124341	1.79175946922805	2.07944154167984	0
CTGGTCTAGGTGCTGA-1	0.693147180559945	1.09861228866811	4.7361984483945	1.6094379124341
CTGGTCTAGTAGAATC-1	1.94591014905531	1.38629436111989	4.58496747867057	1.38629436111989
CTGGTCTAGTATGGAT-1	0.693147180559945	1.09861228866811	3.55534806148941	1.38629436111989
CTGGTCTCACGTATAC-1	1.38629436111989	0	3.2188758248682	0.693147180559945
CTGGTCTCATCCGAGC-1	1.38629436111989	0	4.9416424226093	2.07944154167984
CTGGTCTGTGGTCTAT-1	0	0	2.99573227355399	0
[truncated: 2,332 more rows]
