# Supplementary material for: White and brown adipose tissue share a convergent fibro-adipogenic progenitor population
Source: EMBO Rep. 2025 Oct 8;26(22):5612–36. doi: 10.1038/s44319-025-00591-6 (PMC12635263; doi:10.1038/s44319-025-00591-6)
Supplement: Supplementary file 9 — Source data Fig. 2 [file 44319_2025_591_MOESM9_ESM.zip › Figure 2 source data/2B/wat_fat_probabilities.csv]

	Diff wFAPLs	W1	wCAPs
AAACCCACAGAG	0.014303685540125828	0.007483762807961144	0.9782128127025572
AAACCCACAGTC	0.07725606922786742	0.0283231851399944	0.8944209284858909
AAACCCAGTATG	0.0317760517099647	0.043848064829700974	0.9243759232428579
AAACGAAAGCGC	0.04248959157417646	0.05484101588820315	0.9026693071292982
AAACGAACACAT	0.019961830273626434	0.020326189025227176	0.9597125782054609
AAACGAAGTGCG	0.08958936006284181	0.03905054545877619	0.8713601581463245
AAACGAATCCTG	0.02747887695679078	0.043677689437475714	0.928843762901822
AAACGCTAGCAG	0.029540967139114218	0.020328145660717577	0.9501311889738855
AAACGCTAGTCT	0.016199500609449607	0.010954523859997874	0.9728464302446289
AAACGCTAGTTG	0.08103638180757004	0.015357065747274466	0.9036068238940838
AAACGCTGTAAG	0.018183605486753185	0.016622935104797048	0.9651942295891409
AAACGCTGTCGA	0.0901593767473924	0.017412886603952425	0.8924279776699251
AAACGCTTCACT	0.09591449346902574	0.028170469385916646	0.8759152154323717
AAACGCTTCTAG	0.03053820928533561	0.035618179838803596	0.9338439261799089
AAACGCTTCTTG	0.016757368448092804	0.015134321050671683	0.9681089353426542
AAAGAACCAGCT	0.04003668399218806	0.046788436043076254	0.913175213124589
AAAGAACGTTCG	0.015460003051407932	0.011129616330419674	0.9734109137726034
AAAGAACTCTCT	0.0297565777380874	0.027737871587093742	0.9425056516568765
AAAGGATCATTG	0.052687529418611295	0.03133773472674484	0.9159748186850651
AAAGGATGTAGA	0.010964731319548972	0.008085646831718231	0.980949791446463
AAAGGATGTTGC	0.028071165244453727	0.052692615265674224	0.9192365274997882
AAAGGGCAGAAG	0.0185084291407526	0.020153230410546882	0.9613389920202101
AAAGGGCCAAAG	0.010583417117749138	0.008472220836993394	0.9809443180943677
AAAGGGCGTTTG	0.015983727019735848	0.013692424475757884	0.9703243435881558
AAAGGTACACTA	0.03193577103963235	0.010645775530749696	0.9574186685971828
AAAGGTACAGAC	0.08286195417052201	0.0982399292902724	0.8188980293047116
AAAGGTAGTATG	0.40996385658889783	0.012512233852525322	0.5775240474784022
AAAGGTAGTATT	0.015211913110946915	0.010911902027737648	0.9738764190475899
AAAGGTAGTCTG	0.05137897085004259	0.06042616306882753	0.888194980341674
AAAGGTATCGGT	0.86053219279089	0.006462254702628515	0.13300562113567013
AAAGTCCTCCGC	0.026314595509755945	0.03100652784630108	0.9426790626780082
AAAGTGAAGCGT	0.014671643956584955	0.008825846262088365	0.9765029134728574
AAAGTGAAGTGG	0.01219609815889393	0.0077205112705292026	0.9800836751768501
AAAGTGAGTCTT	0.04835012570906031	0.03135874070071271	0.9202911561116844
AAATGGACAAGC	0.04410335671697893	0.03883386209365453	0.9170630181658004
AAATGGACAATA	0.0737010980479043	0.023622643236389622	0.9026765125889266
AAATGGACACGT	0.05414551931105709	0.0549615895270592	0.8908929415681217
AAATGGACACTC	0.029109774099913884	0.03180349207393278	0.9390870662049877
AAATGGAGTACT	0.03293892199729571	0.020620949335153377	0.9464401280400965
AAATGGAGTAGG	0.11415847333957327	0.015278480908287687	0.8705632961732112
AACAAAGCAGGT	0.0428402755587247	0.040997324853568336	0.9161623920293294
AACAAAGCATAG	0.025135532835259166	0.019909653222377737	0.9549550716309103
AACAAAGGTCCC	0.023227832509650284	0.03209293978081811	0.9446794265619382
AACAAAGGTGCA	1.0	0.0	0.0
AACAAAGGTGCG	0.012782225032764693	0.012682105463075743	0.9745356400501038
AACAAAGGTGGT	0.06125219174279545	0.0962768312640605	0.8424708862986178
AACAACCAGCAG	0.023019501897363518	0.02340297192530555	0.953577665305092
AACAACCAGGAG	0.01157804116397243	0.008023155181404798	0.9803991062383092
AACAACCAGTCA	0.021409410413698746	0.011577681835975052	0.9670132405350064
AACAACCCACGG	0.030627502655061863	0.035464509895116805	0.933908207178106
AACAACCCAGAG	0.012618704711996519	0.008634272778403042	0.97874735015216
AACAACCCAGCG	0.03307514466746079	0.021043449600786496	0.9458815253481331
AACAACCGTAGA	0.022488407473196335	0.037547412214527294	0.9399647500922185
AACAACCGTTTG	0.016301402493673924	0.014233328141424195	0.9694657293528505
AACAAGACAACT	0.011185775529618412	0.006303122883998122	0.9825113551184372
AACAAGACACGA	0.058308467980269556	0.20330714246555198	0.7383844866692176
AACACACAGTCA	0.010088671866177294	0.0061840206950280275	0.9837276013622797
AACACACCAAAG	0.012033059758843574	0.008226133857734071	0.9797409947744983
AACACACCAAGA	0.0340332962866229	0.19827864262646136	0.7676880911695293
AACACACTCGAT	0.03616619903014642	0.02695133877174387	0.9368827740794092
AACAGGGAGACG	0.3502152328258625	0.01522165125804746	0.6345632132407745
AACAGGGAGGAT	0.02681019693737255	0.030343514041799868	0.9428463800183767
AACAGGGAGTTC	0.06484179187313718	0.09649310469092738	0.8386652213905619
AACAGGGGTGGT	0.031277312277093905	0.06606291451911583	0.9026598170389144
AACAGGGTCTGT	0.014295606436033262	0.009699419671749886	0.9760051871659404
AACCACAGTCAA	0.06635163825625895	0.01748355329026158	0.916165058640639
AACCACAGTGTG	0.017449606041577973	0.013177169625438134	0.969373685704491
AACCACATCACA	0.01180257094952727	0.006589503884754744	0.9816082188060342
AACCACATCAGG	0.013087512876442721	0.009312533743584978	0.9776003446046247
AACCATGAGTGG	0.018021408307048802	0.014853425526393835	0.9671256434606991
AACCATGGTACA	0.0521902265832051	0.016134036849116098	0.9316760036391168
AACCATGTCGTC	0.04113719924587316	0.028537251644690478	0.9303257473001153
AACCCAAAGCAA	0.024206207406201854	0.023747967120553864	0.9520459417223581
AACCCAAAGCAA-1	0.009960960545557862	0.007209806985677887	0.9828294360290997
AACCCAAAGTCG	0.07209394102514252	0.0361549358733459	0.8917512787058293
AACCCAACACAC	0.02828095307590285	0.033250431319755594	0.9384693088549269
AACCCAACAGCT	0.01753985188522049	0.015117221176861678	0.9673435609352634
AACCCAACATCA	0.0	0.0	1.0
AACCCAAGTGAT	0.018117859905657067	0.018236326954925244	0.963646212827193
AACCTGAAGATC	0.0	0.0	1.0
AACCTGAAGTGT	1.0	0.0	0.0
AACCTGACATCG	0.10040592041503449	0.017864167773106	0.8817301081796483
AACCTGAGTACA	0.023914101844808265	0.03872653472486644	0.9373598644530786
AACCTGAGTTGA	0.11232698058638664	0.02298979337546594	0.8646833952352375
AACCTGAGTTGA-1	0.010860615057629483	0.007258151069911323	0.9818814715272448
AACCTGATCAAA	0.009992751472221487	0.0024972417663546103	0.987510198899577
AACCTTTCAAAG	0.03896204160729728	0.020720039205984937	0.9403181253340055
AACCTTTCACTT	0.02193847916429334	0.013838735563069459	0.964222999177216
AACCTTTGTCTA	0.03221723988744999	0.018622724681420913	0.949160271921716
AACGAAAAGTAG	0.032503379822811214	0.04289655553620985	0.9246001030049807
AACGAAAGTAGT	0.010694430301529709	0.929673389823926	0.05963221873531549
AACGAAATCGTG	0.020557017484271797	0.01592263768911031	0.9635206083973943
AACGAAATCTAG	0.022088522566573794	0.023756779573451448	0.9541553017211964
AACGGGAAGAAC	0.025995621081268638	0.019281378823000402	0.9547231181684777
AACGGGAAGCTG	0.01817004157154421	0.012834529638692537	0.9689957894698206
AACGGGAAGGCA	0.01671944732551408	0.01487851231123084	0.9684024540043089
AACGGGAAGTAG	0.0461693766498609	0.27263765745445234	0.6811928520857922
AACGGGAAGTGA	0.02821798475291009	0.026273778395382738	0.9455084477195674
AACGGGACACCT	0.012650425982005874	0.009142397076489646	0.9782073544559468
AACGGGACATGA	0.028361290501599863	0.05349956359483843	0.9181392883475247
AACGGGATCGCT	0.028674279544380586	0.0636672637787437	0.9076589609581082
AACGTCAAGAGT	0.005949447212650906	0.004950897752936782	0.9890996087627649
AACGTCAGTCAA	0.03145734445910529	0.055050366252363876	0.9134926619530797
AACGTCATCAAC	0.04029276302911956	0.0853190792170621	0.8743883234820412
AACTTCTAGACA	0.01794984772372127	0.016119070554974513	0.9659318789218889
AACTTCTAGACC	0.053649821226601856	0.04692543825893418	0.8994246904190515
AACTTCTGTAGT	0.014193002859228365	0.015918398573232448	0.969888623692924
AACTTCTGTGTG	0.04852527255981702	0.3182575073498391	0.6332173016447089
AACTTCTGTTAC	0.04216180673288764	0.10037259465966457	0.8574657490691858
AACTTCTTCGTG	0.02341897143287646	0.017719532333760796	0.9588617900814015
AAGAACAAGTGA	0.016612339889663836	0.013657871373963066	0.9697300176921395
AAGACAAGTCTA	0.12941148367173325	0.07713640745264137	0.7934520158987994
AAGACAAGTGGT	0.020763184624097507	0.060009615668834206	0.9192271097801942
AAGACAATCCGG	0.22194020947705465	0.04685187027442019	0.7312079062676431
AAGACAATCTCT	0.01587704024997847	0.010757205597935766	0.9733662622756543
AAGACTCAGCGC	0.016301904120168118	0.015359172650422217	0.968339446071634
AAGACTCTCAAG	0.047994087729300396	0.03412481907336252	0.9178810160412436
AAGATAGAGGAG	0.06914997985951905	0.017788571633535928	0.9130615630906198
AAGATAGAGGCA	0.01515315340215954	0.013263639737003704	0.9715832982092459
AAGCATCAGGTA	0.08116816277579116	0.0537347175842836	0.8650972044494768
AAGCATCCAAGC	0.02155004199516869	0.03021375471529692	0.94823685262086
AAGCATCCAATT	0.013395987781358719	0.016584030731242753	0.9700199436807873
AAGCATCCAGAG	0.035859934555919605	0.0155724751530921	0.9485681228148722
AAGCCATAGCAT	0.12104549592461884	0.022770756002712167	0.8561839752500254
AAGCCATAGCCG	0.033584478961319594	0.026787175061861224	0.9396285232433295
AAGCCATAGTCA	0.07943960634484644	0.0715713884359113	0.8489891246526837
AAGCCATCAATT	0.20892840977639424	0.029033838199164417	0.7620378749183339
AAGCCATGTTCG	0.020878870828450337	0.02752525700169077	0.9515966112538852
AAGCGAGAGCGT	0.0811341438178243	0.0957096530860254	0.8231561939451314
AAGCGAGCAAGA	0.01913169364902862	0.014349210283729949	0.9665192262345015
AAGCGAGCACAG	0.02795890369662464	0.02123335606503415	0.9508078820165041
AAGCGAGCATAA	0.028713911003389558	0.033502410561768954	0.9377838535787332
AAGCGAGGTTTA	0.013602876960482325	0.009353120695212868	0.9770443238781068
AAGCGTTGTAAC	0.02869504008038665	0.03826934810147684	0.9330357207913608
AAGCGTTGTGTG	0.09257566278125445	0.022845465014671735	0.8845790643799281
AAGCGTTTCAAA	0.012324077930830086	0.011924903783321913	0.9757509240970214
AAGCGTTTCCTA	0.04998019113643553	0.020739189887798895	0.9292808268736941
AAGCGTTTCGTG	0.01713633406818711	0.011022469207147816	0.971841341652262
AAGGAATAGAAG	0.015227237980828152	0.009528105944683741	0.9752450470483742
AAGGAATAGACG	0.023897859588315314	0.03182785626257674	0.9442750211158472
AAGGAATAGCTG	0.037654148644973344	0.051688276709855714	0.9106575694986333
AAGGAATAGGCT	0.037916219338967244	0.013278478410112607	0.948805578356535
AAGGAATAGTTA	0.011991730612935765	0.00798646929996171	0.9800219177890004
AAGGAATAGTTT	0.0169487050991013	0.01404109435340834	0.9690106219526429
AAGGAATGTTTC	0.014684774203394481	0.012039358259166993	0.9732759928161504
AAGGAATTCATC	0.015808964828736817	0.010563077127627702	0.9736285324207069
AAGGAATTCGCT	0.0	0.0	1.0
AAGGTAAAGACA	0.06105992586320875	0.12102987656079521	0.8179103211954591
AAGGTAAAGTAG	0.03700329448881448	0.06652004217935258	0.8964764839397853
AAGGTAACACGC	0.09955847221554567	0.05394564788064366	0.846495863694473
AAGGTAAGTCGA	0.07048560602372658	0.07668194955736705	0.8528323819780608
AAGTACCAGGTA	0.029939077343016353	0.036183694883201147	0.9338774897274544
AAGTACCCAGGT	0.03100764930088022	0.020075929838160037	0.9489166276111137
AAGTACCGTCCT	0.014631347352278905	0.01017947654337653	0.9751895849403157
AAGTCGTTCACT	0.047574049571003946	0.037569488983250285	0.9148565821469145
AAGTCGTTCAGT	0.016827172931270472	0.01727883912646326	0.9658940469061629
AAGTCGTTCATA	0.15671904577894658	0.012918997734677405	0.8303621011224662
AAGTGAAAGAAG	0.16216403959061607	0.055715819319515233	0.7821201525481246
AAGTGAAAGAGT	0.14050713733470135	0.2519260429386781	0.6075667673219386
AAGTGAAAGTAG	0.02008618980916571	0.017536864762112896	0.9623774829599921
AAGTGAACAGAG	0.03038751272195904	0.027028974960049374	0.9425836160040361
AAGTGAAGTACC	0.031558546359525076	0.03251778311510388	0.9359238610549366
AAGTTCGAGCTA	0.011286292236442215	0.00619837687296568	0.9825155560757708
AAGTTCGCAAGC	0.039618356068767874	0.2013969646216586	0.7589846048223842
AAGTTCGCAATT	0.1891080196764323	0.020258043689874928	0.7906341105028605
AAGTTCGCACCC	0.030468299525780736	0.0185179287480222	0.9510139480932515
AAGTTCGGTGGC	0.06126197525212282	0.14203272974314002	0.7967053541904973
AATAGAGCATTC	0.04395095955327745	0.05267122765913408	0.903377971605122
AATAGAGGTACA	0.024483694469145532	0.03626169819693096	0.9392548629837351
AATAGAGTCGTT	0.222693041595379	0.12591684967002828	0.6513900758399095
AATAGAGTCTTC	0.04051814311046355	0.052711001403602104	0.9067709068784657
AATCACGCAACC	0.010128244414085226	0.0030904282630126747	0.9867815534036839
AATCACGGTGGA	0.09277812229102035	0.05067681075594124	0.8565450998833904
AATCACGGTTCA	0.01519979878055643	0.012652456930979853	0.9721481022708136
AATCGACCACCG	0.049587639698913874	0.1706748513464427	0.7797375038203775
AATCGACGTAGT	0.030655074245829635	0.06261596594180407	0.9067291467461251
AATCGACTCCGC	0.010253970261531142	0.0073559328017340515	0.9823903375328024
AATCGTGCACAC	0.020503259674419606	0.02309240149463183	0.9564052163194252
AATCGTGCACGT	0.04418372992211268	0.1204864253942404	0.8353299626799903
AATCGTGGTGTC	0.047169171078738165	0.13102484783266743	0.8218058797492831
AATCGTGGTTTG	0.012837886510351334	0.006296027988549556	0.9808662771725487
AATGAAGCAATT	0.10545903681688598	0.09260328899666309	0.8019376020509099
AATGACCAGTTG	0.022020254922173584	0.01592670671087804	0.9620532121578923
AATGACCCAAAG	0.018975912261217778	0.01619016291120771	0.9648344155757892
AATGACCCATGC	0.016348596576532096	0.011273082997167665	0.9723785762707344
AATGACCGTACT	0.021005480756332778	0.015252959891896055	0.9637420314371035
AATGACCGTAGC	0.0	1.0	0.0
AATGACCGTCGT	0.03015992211843647	0.04741561185227094	0.9224245013701841
AATGACCGTTCT	0.01900859992007985	0.01582939573664546	0.9651625362642533
AATGCCAAGAAG	0.024347471032387755	0.028638994632674834	0.9470138394730772
AATGCCAAGAGG	0.04208009505212821	0.5317355883170022	0.426184312156328
AATGCCAAGCAC	0.05309311247416291	0.0638312479084009	0.8830755995543914
AATGCCAAGTTC	0.022166951563369498	0.016270276277801334	0.9615630321082692
AATGCCAGTGGT	0.021430043644437503	0.0269271200644035	0.9516432799713357
AATGCCATCCAT	0.015883104744192134	0.01509902595077169	0.9690181629669724
AATGGAAAGCTT	0.016291615604545395	0.012941119439530777	0.9707677664779283
AATGGAAAGGGA	0.01505214554715742	0.01242490824685581	0.9725229795260517
AATGGAACACGC	0.016139354349271617	0.012645220147798323	0.9712155604527487
AATGGAACAGGT	0.016628731406280094	0.016644143633693008	0.9667273695725033
AATGGCTAGGCT	0.0	0.0	1.0
AATGGCTCAGGA	0.04703315743939051	0.017355445285382083	0.9356116253399233
AATGGCTGTAGA	0.0726861724373285	0.07881755509644407	0.8484963049311091
AATGGCTGTATG	0.018942277419157494	0.013896307709766728	0.9671615047641055
AATGGCTTCGTC	0.01934198735590232	0.02304712165799951	0.957610946840695
AATTCCTAGTCA	0.018682484597431877	0.017109109641809356	0.9642092211872276
AATTCCTCAACG	0.039550319350536864	0.0624455117499774	0.8980043686976138
AATTCCTCAGTA	0.02389486343772637	0.021162565395999026	0.9549429862477843
AATTCCTGTTGT	0.0388822325309824	0.07391498281216782	0.8872031385251525
AATTCCTTCAAA	0.014098120927742595	0.008248644615710293	0.9776536065935104
AATTCCTTCCGT	0.012871421176436394	0.006972150960521028	0.9801566277724965
AATTTCCAGAGT	0.015239265682399921	0.012561826381283552	0.972199378065803
AATTTCCTCTGC	0.03919355524212195	0.019401258916488542	0.9414053503226533
ACAAAGAAGCTG	0.030450797754138007	0.1226079204612531	0.8469412100761142
ACAAAGAGTGGC	0.11481930262582526	0.037325724524045076	0.8478551544533227
ACAAAGAGTTCT	0.039899778993722254	0.0697914018422323	0.8903088406082215
ACAACCAAGGTC	0.013529639351735886	0.009915902401108085	0.9765548685167545
ACAACCAGTCTT	0.01853961853052762	0.017459557556569513	0.964001659501431
ACAACCAGTGCC	0.07523641341725287	0.05639014328395614	0.868373459387885
ACAAGCTCACAG	0.06559884171783889	0.13092767537530006	0.8034734322333918
ACAAGCTCAGTC	0.036408440886917276	0.08463595878518476	0.878955659123206
ACAAGCTTCCAT	0.03148289557130467	0.03579271084821953	0.9327246301446095
ACAAGCTTCGAG	0.04859509772741608	0.2108670570861356	0.740537797881218
ACACAGTAGCGT	0.019081805848023027	0.02014032341787324	0.9607780930175226
ACACAGTAGCGT-1	0.01773304413189014	0.015755303529043425	0.9665120242463527
ACACAGTGTAGA	0.019839593156349943	0.02207518320608424	0.958085923849104
ACACAGTTCGCT	0.018347005726577176	0.018805756532942017	0.9628476010189226
ACACCAAAGATC	0.024113579638374606	0.018441055182290028	0.9574455331632223
ACACCAACAGAG	0.05599733044717717	0.1241450552098833	0.8198576806053646
ACACCAATCATT	0.02120683321962506	0.021401059659010038	0.9573927324160849
ACACGCGGTCTC	0.08354608525715461	0.15283632975822306	0.7636174928925955
ACACGCGGTGGA	0.020853865444827455	0.027680484168064116	0.951466406838192
ACACGCGGTTCG	0.02629086942209541	0.022664097167919107	0.9510450261737843
ACACTGACAACT	0.03654326775084369	0.06491126821650302	0.8985455022727672
ACACTGACAGAT	0.01304267867809053	0.00978739675353628	0.9771702890900402
ACACTGAGTTCT	0.055426049613143014	0.014710744368708199	0.9298634651402674
ACAGAAAAGGAC	0.042858606555303	0.09621745849961111	0.8609237723574694
ACAGAAACAGAA	0.00939790972794642	0.004185996124523188	0.9864162820733913
ACAGAAACATAC	0.3171324098943866	0.02903227837735207	0.6538354430727639
ACAGAAATCAAC	0.029502743562095205	0.0569377751230499	0.9135602774727904
ACAGAAATCAAG	0.016570104697903047	0.008831613734006899	0.9745986506695259
ACAGCCGAGGGT	0.051155739248695396	0.04926097988614278	0.8995832401801261
ACAGCCGAGTCA	0.04090087780875749	0.21295326191536174	0.7461458621033601
ACAGCCGAGTCG	0.015031236272996079	0.010995718134073742	0.9739731060862559
ACAGCCGCATAC	0.015227392562579399	0.012140189077446623	0.972632920761047
ACAGCCGGTACT	0.597515944090919	0.009624744223747784	0.3928594614012466
ACAGCCGTCCTA	0.011318215597394288	0.004458647384389225	0.9842233818066386
ACAGGGACAGGC	0.01880484067855096	0.022141967782415943	0.9590537319591265
ACAGGGACAGTC	0.015239613060510485	0.011157562811238761	0.9736032524423238
ACAGGGATCAAT	0.00910258154160422	0.005699597488023527	0.9851979648203031
ACAGGGATCCTG	0.018149282500971805	0.01653253097073387	0.9653190402492758
ACAGGGATCGCC	0.03141666081427783	0.052666901077331726	0.9159167337929921
ACATCCCCAATC	0.031021353667821643	0.031833939385595034	0.9371448090760296
ACATCCCCATCG	0.018443509946303633	0.018463645608310552	0.9630934886744482
ACATCCCGTAAC	0.018881950911663004	0.022746394750384053	0.9583717396621674
ACATCCCGTCGT	0.045437428904392785	0.16482395783475168	0.7897387057998672
ACATCGACAGCG	0.027142017201080688	0.015184319678079452	0.9576737211605618
ACATCGACATCT	0.01841524010998643	0.01694788568090404	0.96463768735873
ACATCGAGTCAG	0.015836925389686615	0.01237770045568854	0.9717858544352048
ACATCGATCGAG	0.03669672239802947	0.04109215003864472	0.922211400012404
ACATCGATCGCC	0.028513380618560857	0.020414848456382202	0.9510719220837025
ACATGCACACGC	0.09817198147759591	0.025719659230926648	0.8761085405432699
ACATGCACATCA	0.016234365255079552	0.014007867357073447	0.9697583411915377
ACATGCAGTAAC	0.04419193862782295	0.05062264836857035	0.9051854776711927
ACATGCAGTCGC	0.022540757156847523	0.018508841867606114	0.9589509164234973
ACATGCATCTGA	0.03606981986516873	0.03769184692645255	0.9262384038387579
ACATTTCGTAGT	0.020928029165157822	0.0262530382661188	0.9528196506799775
ACATTTCGTCAG	0.03902348911761985	0.07161143885792116	0.8893650679825365
ACATTTCGTGGT	0.028073859944237316	0.01633086000989174	0.9555954417051189
ACATTTCGTGGT-1	0.018058648817287682	0.015956441562648596	0.9659850072847418
ACATTTCGTTGC	0.009525032924916658	0.006341315032965121	0.9841338018237188
ACATTTCTCAAG	0.018827387658844185	0.01608723527968254	0.9650856749108278
ACCAAACGTAGC	0.16826930468521106	0.015272713677688092	0.8164581668340969
ACCAAACGTGGT	0.021174337877933977	0.012529355076502685	0.966296625090485
ACCAAACTCCAT	0.013490673097477694	0.0191022241297437	0.9674070442507365
ACCAAACTCCGA	0.0046335319033476395	0.004041592090848958	0.9913248529728236
ACCAAACTCGCC	1.0	0.0	0.0
ACCAACAAGGTA	0.01872728285831391	0.05985352800570876	0.9214191055271441
ACCAACATCATC	0.028037763886361984	0.0616895728674655	0.9102729370695329
ACCAACATCTTT	0.05833023867397052	0.02240613400650343	0.9192638624237707
ACCACAAAGTAT	0.021690582585198466	0.028026094448921925	0.950284094360683
ACCACAAAGTGT	0.02184649865253783	0.025543327729398588	0.9526108129195129
ACCACAACACAG	0.003808168637511328	0.003255180501522993	0.9929366616784979
ACCACAACATAT	0.04863805892970809	0.11897012571992586	0.8323919903579694
ACCACAACATGG	0.01875525574275031	0.015134865362281848	0.9661104524651729
ACCACAAGTGTT	0.028587606093684822	0.02735226084525909	0.9440602680575418
ACCACAAGTTAA	0.03945391573088809	0.04947102765332707	0.9110753187908602
ACCATTTCACTG	0.01882525650027293	0.02277462784944645	0.9584007400817999
ACCATTTCATGT	0.017121325573820238	0.015518368242996747	0.9673609334877875
ACCATTTGTCCT	0.029216898754625454	0.04190374066082363	0.9288796260956291
ACCCAAAAGAAA	0.012039155792805775	0.007211645673749729	0.9807495373971687
ACCCAAAAGAGA	0.029041999636896666	0.046381637569166155	0.9245764513080542
ACCCAAACAGTT	0.24900976297029734	0.047988959145024955	0.7030013251710406
ACCCAAAGTACT	0.023853755222659097	0.018595791006501317	0.9575507051627982
ACCCAAATCCAT	0.0142581505177381	0.009623804757452064	0.9761185076534917
ACCCTCACAAGT	0.033862489374037824	0.03084216449147243	0.9352956658774039
ACCCTTGGTACT	0.04221174538344747	0.027262928492721758	0.9305254096383138
ACCCTTGTCAAG	0.05876533164046118	0.017228932423159378	0.9240060754870189
ACCCTTGTCAGA	0.03829124849930692	0.08558760664051253	0.8761213513946262
ACCCTTGTCTGT	0.011292840712366494	0.02365773342139567	0.9650494867939897
ACCGTTCAGGCG	0.0075324767559708785	0.003511110364617635	0.9889565825979609
ACCGTTCAGTGG	0.015783033642585608	0.012238083500068612	0.9719789798285002
ACCGTTCCACCA	0.056079403060679586	0.035113211011727805	0.9088075159377077
ACCGTTCTCACC	0.006865581859039955	0.004919838779556912	0.9882147405972839
ACCTACCAGAGT	0.01635758731874737	0.011593473278808657	0.9720494882791768
ACCTACCAGCAT	0.022427509920224173	0.028327625048852202	0.9492450716110861
ACCTACCAGGTC	0.0	0.0	1.0
ACCTACCCAGAA	0.03817393465150632	0.032897239520845306	0.9289291441490403
ACCTACCTCTGC	0.013002005953644574	0.008937078528825705	0.9780612439549049
ACCTGAAGTCTA	0.039731403852095074	0.14162440862825562	0.8186442055450289
ACCTGAAGTGTC	0.01351724283306276	0.01442779613829079	0.9720549990207104
ACGATCAAGCCG	0.02733232113969187	0.03170033849112331	0.9409673000535422
ACGATCAAGTTC	0.027901552974708477	0.5199310738933987	0.4521675088797782
ACGATCACAGGT	0.04798537663097758	0.028295181638001547	0.9237194976539294
ACGATCATCAAA	0.0794483056801977	0.032828655406172504	0.8877231653080269
ACGATCATCACC	0.014191580259878737	0.019098637124347544	0.9667097845506474
ACGATCATCTAA	0.04298703818580756	0.05016661286062632	0.9068464766814657
ACGATCATCTCG	0.01442253335859625	0.01301747176677149	0.9725602139523251
ACGATCATCTCT	0.02001639815887648	0.01947520229205946	0.9605091011665363
ACGATGTCACGC	0.0195440515162384	0.01588061371439966	0.9645755686677189
ACGATGTTCAGG	0.010752362637267926	0.008006795533933417	0.981240885564683
ACGATGTTCCGC	0.025493302606460023	0.02498149609143051	0.949525554930012
ACGCACGAGCGC	0.023151636167741036	0.02170747582813306	0.9551410802794797
ACGCACGCAACT	0.04705537022200152	0.1458297488837253	0.8071150253658462
ACGCACGGTGTG	0.01883882200070238	0.011254713065562888	0.9699066963812581
ACGCACGTCAAC	0.014774736551880654	0.012638081634201985	0.9725874918002034
ACGCACGTCAAT	0.014341335713016387	0.008381457129718458	0.9772775425409833
ACGGAAGAGTGA	0.12693138706916485	0.03577727168902929	0.837291438368458
ACGGAAGCATCT	0.013966251423879188	0.010461880575266884	0.9755720147247317
ACGGAAGGTGGT	0.07146114589187783	0.02480879336819042	0.9037302639253388
ACGGAAGGTTGC	0.05952668344567402	0.03744659183728832	0.9030267590017136
ACGGAAGGTTTC	0.4502969023169709	0.013432548841526431	0.5362706807948734
ACGGGTCCACAG	0.011720739460907808	0.00893061176528663	0.9793487891218583
ACGGGTCCACAT	0.0181842867926643	0.015725370212799444	0.9660910388098375
ACGGTCGCACTG	0.054159156352515114	0.11029530907785579	0.8355453374603233
ACGGTCGGTTAG	0.017453729088872907	0.013979337765620206	0.9685670122678319
ACGGTCGGTTTC	0.036990307422333626	0.5342715047744538	0.42873816065598663
ACGGTCGTCGCA	0.016384474709098207	0.014204924688540524	0.969411180545225
ACGGTTAAGTCC	0.01686741473662408	0.04691380294309726	0.9362188243094505
ACGGTTACACCT	0.018576763829110308	0.018079555575889382	0.9633442407262253
ACGGTTACACTA	0.019121626121539066	0.011019301403213062	0.9698594731649343
ACGGTTATCACC	0.01217632426706373	0.008554702896398458	0.9792693901755578
ACGTAACGTACC	0.014427247720921101	0.015737364826884037	0.969835688924423
ACGTAACGTCGT	0.027337716393521345	0.02625739158688518	0.9464050519145952
ACGTAACGTTCG	0.02150275257679208	0.027390115826361524	0.9511074155551643
ACGTACACAAGC	0.09201514658424305	0.022959937524035315	0.8850251355527228
ACGTACAGTACC	0.01711804159435695	0.016583187088164173	0.9662994244316826
ACGTACATCAGC	0.051614347126908204	0.01997719599142934	0.9284085453544745
ACGTACATCGGA	0.05944379172142051	0.028476452147073724	0.9120798277843358
ACGTAGTCAAGG	0.1455368335435171	0.016240996450518595	0.8382223369747618
ACGTAGTGTAGC	0.3539765884291209	0.019661995143051843	0.6263615538539933
ACGTAGTGTAGT	0.057116888093413046	0.013548591247108686	0.9293347249258013
ACGTCCTAGGCG	0.03144975997047053	0.05761445170806019	0.9109361697725541
ACGTCCTAGTCA	0.02921264239254442	0.07269219736979812	0.8980952503264726
ACGTCCTCACTG	0.023159109884385895	0.07912915624470844	0.8977120442759744
ACGTCCTTCCGA	0.014534628416951847	0.02938413914153524	0.9560812763513568
ACGTCCTTCTTT	0.03773506408539624	0.017241760521421005	0.945023331385404
ACGTTCCAGTGC	0.01931359121318597	0.021629245566323344	0.9590579157505381
ACGTTCCCACTA	0.058820761375130516	0.07843894003275992	0.8627403224812784
ACGTTCCGTGGG	0.010114188772595118	0.007484771220113213	0.9824010719259912
ACGTTCCTCATT	0.03822379985136642	0.06628291905299964	0.8954935605770233
ACGTTCCTCTCG	0.022940753330907185	0.01464183813978861	0.9624175637417793
ACGTTCCTCTTG	0.006180766223029501	0.003329117709283531	0.9904902139314137
ACTACGAAGGTT	0.024577967921512817	0.011452130462104845	0.9639700355578751
ACTACGAGTCCG	0.016636182953991326	0.01642443783295125	0.9669399503748761
ACTACGATCTTG	0.0	0.0	1.0
ACTATCTAGTGC	0.012077041824454675	0.007792274087271134	0.9801310210950963
ACTATCTCACAG	0.020899735432074674	0.0114781659346326	0.967622615625086
ACTATGGCAAGC	0.39577817795080883	0.01940107964188791	0.5848208706621721
ACTATGGCACCG	0.038524304006465886	0.043342226391741664	0.9181336469441862
ACTATGGCATGA	0.011416200219902865	0.008422470119800591	0.9801614818680234
ACTATGGGTACC	0.022577354638502287	0.07965709914662754	0.8977657164049555
ACTATGGGTCCG	0.00990288018321969	0.009198331121364483	0.9808987594627817
ACTATGGGTCTC	0.02240578704029313	0.013214311377595486	0.964380083726575
ACTATGGGTGAG	0.016975188410542515	0.008698512213023497	0.9743264152177977
ACTATGGGTGCA	0.04740681855336252	0.028842620744104954	0.9237508194608869
ACTATGGGTGGC	0.018706331454703105	0.020343508697814393	0.9609508130592941
ACTATGGTCAAA	0.021002010182134316	0.02247954455117077	0.9565192430447484
ACTATGGTCCAG	0.02405587357565484	0.03573720254224154	0.9402076043897344
ACTATTCAGTGG	0.05182074168764159	0.07511700313543253	0.8730624355287226
ACTATTCCAGCG	0.010056502763948589	0.009139011143794054	0.9808044061610189
ACTATTCCATAC	0.3783205380467656	0.016397084104708463	0.6052824979430607
ACTCCCAGTACT	0.07057289461592585	0.016068775493667264	0.9133584481533944
ACTCCCAGTATA	0.06640257049043698	0.01288825563134683	0.9207094466199348
ACTCCCAGTTGC	0.018932069891768967	0.010346795046871254	0.9707215931869284
ACTCCCATCTGC	0.02082031890518392	0.018169567518462392	0.9610101581752928
ACTCTCGCATAA	0.04852483368495626	0.021763621207526396	0.9297116125008655
ACTCTCGGTGGA	0.016329012224239166	0.016259791736926658	0.9674114675057564
ACTCTCGGTTCA	0.027046433798184655	0.023471310485820573	0.949482672647744
ACTGATGAGGCT	0.0336711579789537	0.022377603066770738	0.9439513373595757
ACTGATGCAAAT	0.01210138774156589	0.008203280997209511	0.9796957240328575
ACTGATGCAGCT	0.014664780776524496	0.016824918240937937	0.9685103680077846
ACTGATGCATCG	0.016583283219664357	0.014008316622085461	0.9694084627661154
ACTGATGGTAGG	0.028343630218337683	0.18529119088613533	0.7863654451814531
ACTGATGGTAGT	0.13878853488794043	0.05386740425819909	0.8073440858893125
ACTGATGGTCAG	0.02802597458979503	0.1028677734102335	0.8691064947167105
ACTGATGGTGCC	0.01764283861617202	0.011712128877806767	0.9706454732322035
ACTGATGTCTTA	0.044118978828270615	0.02497649477216112	0.9309046910844122
ACTGCAAAGTGG	0.01766552426652954	0.020700480218150036	0.9616341540656339
ACTGCAACAGTA	0.028816348861711295	0.027144477598078323	0.944039210528072
ACTGCAAGTCCG	0.8567400696274968	0.0034406121139944836	0.13981936088692123
ACTGCAAGTGCC	0.0125087774752571	0.010826809049594753	0.9766644824202674
ACTGCAATCACG	0.019707011625639866	0.022583424904369136	0.9577102606395546
ACTGCAATCTGA	0.03183735956883803	0.029381719286723777	0.9387810341477324
ACTGTCCCAAAG	0.04095009691330027	0.08108607151031483	0.8779639136022567
ACTGTCCGTGGC	0.019255447068273587	0.011635506033950435	0.9691092148634035
ACTGTCCTCCAT	0.016642527941594827	0.013515150200521752	0.9698429721085672
ACTGTGAAGGCG	0.01755353173543023	0.016652685303037856	0.9657942899329249
ACTGTGAAGGTT	0.0057540810798131494	0.005818928175767515	0.9884269630820965
ACTGTGAAGTAT	0.07298699726193489	0.1567870030679771	0.7702260536909877
ACTGTGATCACA	0.042189318365738346	0.021452415038126057	0.9363584888419859
ACTTAGGAGCTG	0.030070379287795688	0.012738429548809847	0.9571913705134638
ACTTAGGAGGTA	0.015264379125482546	0.013085084491616685	0.971650685052503
ACTTAGGAGTTA	0.024266691570309872	0.030944531465558922	0.9447892842422826
ACTTAGGCAACC	0.02517280752483294	0.029361422611776176	0.9454657518329089
ACTTAGGCAACT	0.06755645445567916	0.031224056702798868	0.9012194583306652
ACTTAGGCATGT	0.009898569981220207	0.007142865737317553	0.9829587489570623
ACTTAGGTCAGG	0.012738204612854534	0.008991643370692115	0.9782704288697235
ACTTAGGTCTGA	0.015313475253631637	0.012021067044574845	0.9726655384365538
ACTTAGGTCTTT	0.019074806880211424	0.019498759824045763	0.9614270268219623
ACTTATCAGAAG	0.027473093198501997	0.024735884052896177	0.9477911626382345
ACTTATCAGCGC	0.020296343058423975	0.017678713371002453	0.9620255739672077
ACTTATCAGGCT	0.026463506904920636	0.021344306502703678	0.9521922571437048
ACTTATCGTCTA	0.040603292398729625	0.07073642478298815	0.8886603660916439
ACTTATCTCACT	0.027824953880919042	0.489737620042926	0.4824375298690179
ACTTATCTCCGA	0.009595407828903653	0.8689317424877411	0.12147285037819984
ACTTATCTCTCA	0.02753646614243565	0.020212535357562227	0.9522515041714801
ACTTCCGAGACC	0.019448114115778608	0.01505495874740837	0.9654971381253865
ACTTCCGCAGGG	0.01768824722544033	0.018018419814219845	0.9642939933851787
ACTTCCGGTAAG	0.02038453935702872	0.11813554585354492	0.8614797976837733
ACTTCCGTCTGC	0.09305618706440187	0.03066802402468524	0.8762759697080407
ACTTCGCAGATT	0.13393706936815647	0.07113716063233987	0.7949258070673532
ACTTCGCAGCGA	0.09525815858958214	0.1891637402079456	0.71557799411
ACTTCGCCAGCT	0.007409380301896658	0.004605234969540836	0.9879854517771669
ACTTCGCTCCAC	0.016345460240118254	0.01214539576446315	0.9715094547716522
ACTTCGCTCCAG	0.023140985918653188	0.0269441829920926	0.9499154121146127
ACTTCGCTCGTC	0.017942197241885068	0.01656823095643675	0.9654903151902148
ACTTCGCTCTTT	0.5951441692415622	0.009466551237412336	0.395389428410807
ACTTTCAAGACG	0.044787693266332786	0.05642998621919587	0.8987827210937616
ACTTTCAAGCAT	0.0200510527169518	0.02057599399403423	0.9593735115897163
ACTTTCAAGCCT	0.018598706421982122	0.01746388652688374	0.963938311348215
ACTTTCAAGTGC	0.03842203869616609	0.07857853772130892	0.8829995081412256
ACTTTCACACTG	0.04778917355730696	0.07326260375278035	0.8789480366233758
ACTTTCAGTGGC	0.014312475904472936	0.008680633157334814	0.9770073678917297
ACTTTGTAGAGT	0.01692714899000432	0.015768846135668438	0.9673045878638805
ACTTTGTAGCTC	0.01905148654760074	0.01474692441092211	0.9662016337083319
ACTTTGTAGTGC	0.037883470840635446	0.613829684012274	0.3482868046079706
ACTTTGTCAATC	0.03990815698660268	0.107018587914428	0.8530735213180602
ACTTTGTCACAG	0.11167954177249519	0.06950855781153739	0.8188119078678614
ACTTTGTGTAGT	0.016618068649160406	0.011643486498118224	0.971738747566707
ACTTTGTGTTAC	0.04237436467105469	0.06596517777684285	0.8916606362826014
ACTTTGTTCGTA	0.05518846916526377	0.06832281923584416	0.8764887888879437
AGAAATGCAAAT	0.014015585580576232	0.010350089004377306	0.9756347139649106
AGAAATGGTAGA	0.0	1.0	0.0
AGAAATGGTGGC	0.047860678226521285	0.028621745873345834	0.9235178131617147
AGAAATGTCACC	0.043995857351794614	0.06444040106217207	0.8915638016030751
AGAACAAAGACA	0.2230882861928923	0.016116911025885496	0.7607949300205111
AGAACAAAGTGC	0.03596416645623461	0.035980547104851796	0.9280552175464347
AGAACAATCCTA	0.01637439807772873	0.013806186501221477	0.9698198923169611
AGAACCTCAAGG	0.060061213764866034	0.157393938694443	0.7825449717103876
AGAACCTCAATG	0.0	1.0	0.0
AGAACCTCAGAC	0.007648455788469468	0.007926295436673584	0.9844251633457533
AGAACCTCATAC	0.01934436889352305	0.02294476362240346	0.957711525227655
AGAACCTGTACC	0.010018973436534682	0.006985291934168115	0.9829958598647464
AGAACCTGTATG	0.039310619737781674	0.3652718059483368	0.595417587735081
AGAACCTTCATC	0.030222645012249374	0.026470935489453177	0.9433065284618377
AGAAGCGAGATT	0.06540224839974465	0.021735124021599005	0.912862919519325
AGAAGCGCAATT	0.04423341924198683	0.20291193101506988	0.7528547836304418
AGAAGCGCACGG	0.02437867039873211	0.01427660387066524	0.9613448173785049
AGAAGCGCAGAC	0.016778230052315685	0.01307334276564063	0.9701485756472615
AGAAGCGCATGA	0.02002421338210204	0.014939059088427938	0.9650370596049732
AGAAGCGGTAGA	0.020217461031146768	0.01971027885851882	0.9600729632116806
AGAAGCGTCTTC	0.036356213117427885	0.03408665399035588	0.929557168573406
AGAAGTACAACA	0.06132572896115519	0.05797405512943996	0.8807003145089577
AGAAGTACAGGT	0.051544493237167505	0.053130170172578366	0.895325289779714
AGAAGTACATTC	0.017701947295642784	0.02393827734571793	0.9583598642183436
AGACAAACAGAT	0.05210078940637028	0.06048598556069881	0.8874131991705551
AGACAAACAGAT-1	0.015223751128999976	0.011486163709288717	0.973290419453389
AGACAAACAGGT	0.09120687408823577	0.013616199281099368	0.8951771250387408
AGACAAATCACT	0.05158259479672351	0.022991183547079318	0.9254263807257593
AGACAAATCTTT	0.015953712489147995	0.00811854776687159	0.9759281314251237
AGACACTCAATA	0.04687537202421923	0.024405123373248985	0.9287196028839602
AGACACTTCAGA	0.03725631184524103	0.03765178379365711	0.9250919633309445
AGACACTTCTCG	0.12047690259289758	0.017375921872495623	0.8621474330693885
AGACAGGAGACT	0.05993758733638702	0.017015062413634433	0.9230475069467491
AGACAGGCACAT	0.021000369479590678	0.020752967583305897	0.9582471995167402
AGACAGGCATCT	0.014199300078838371	0.012423437444001215	0.9733774407516356
AGACAGGGTGAA	0.03352482381168139	0.056309614122511176	0.9101660907984392
AGACAGGGTGAG	0.009850580301154288	0.010806401675630241	0.9793429104866387
AGACAGGTCACT	0.017425182284151415	0.012664804950778756	0.9699101725481868
AGACAGGTCCGC	0.023324495181850435	0.030397793940048632	0.9462777055376272
AGACAGGTCTAT	0.02617821243348874	0.02683350714282531	0.9469887498209111
AGACCATCAGCG	0.028872011331604483	0.05389830398501645	0.9172299101864766
AGACCATCATGT	0.0273357995809379	0.024171291813365223	0.9484931620941773
AGACCCGAGGGA	0.017866260048328402	0.02115218425866059	0.960981612568795
AGACCCGCATGT	0.018763887809351894	0.010790990791976887	0.9704453851738369
AGACCCGGTCTG	0.018657171897356307	0.019707292706270394	0.9616361519803182
AGACCCGGTGGG	0.014308403911417062	0.009558728707357163	0.9761332251243942
AGACTCACACGA	0.09690111521442876	0.024834338763426323	0.8782647473205571
AGACTCAGTAGT	0.014360934926077741	0.010480731263893543	0.9751585972793231
AGACTCATCGCT	0.01950185473357029	0.012343727324742588	0.9681546405617407
AGAGAATAGGTA	0.026041292388816535	0.024642651435886224	0.9493165790615764
AGAGAATAGTCC	0.011287396777748256	0.007155452218658667	0.9815573718340459
AGAGAATCAAGT	0.016665585616820574	0.014513425790837767	0.9688216034489961
AGAGAATCAGGA	0.6063334928984818	0.01090519003427186	0.3827614816758624
AGAGAATGTATT	0.02445501633152725	0.016526040366527658	0.9590190278733454
AGAGAATGTCAA	0.058927733118788156	0.07354667896800565	0.867525676551502
AGAGAATTCATG	0.030738335632343707	0.1595181599229292	0.8097438011181154
AGAGAGCAGAAG	0.023655572970972503	0.019166177843258206	0.9571783025795513
AGAGAGCAGCAG	1.0	0.0	0.0
AGAGAGCAGCCT	0.06008302901372418	0.14088086032667377	0.7990360397497932
AGAGAGCAGGAT	0.022146981783508327	0.02086453373652484	0.9569886494764525
AGAGAGCCAAAC	0.015738755875869752	0.012940305306773783	0.971321378157457
AGAGAGCCAACC	0.10715302425554091	0.04022856300254896	0.8526184859466389
AGAGAGCGTAAC	0.03554462361244443	0.04501354120398502	0.9194418326336637
AGAGAGCGTCCG	0.02779459625964376	0.029257927573146297	0.942947457754206
AGAGAGCTCACG	0.01776437548312337	0.8961971806217449	0.08603845372095464
AGAGCAGAGAAG	0.01850376591293493	0.014770282408577744	0.9667264289105505
AGAGCAGAGCTG	0.012963620462081538	0.009832333532336335	0.9772040922856661
AGAGCAGAGGTT	0.019361985832451013	0.01551936233413424	0.9651185935476115
AGAGCAGCAGCA	0.03209695472417876	0.029211022749755226	0.938692476804648
AGAGCAGCATCC	0.01915299721029351	0.013309656232213949	0.9675375896620143
AGAGCAGGTTCG	0.05803768175946882	0.09963478040827688	0.8423273944667231
AGAGCAGTCATG	0.018791292609029505	0.018247622104190484	0.9629614839906346
AGAGCAGTCGTC	0.031125273268586755	0.03526068292191855	0.9336140483764271
AGAGCCCCAAAC	0.25223919949854273	0.014388654954829405	0.7333722885906134
AGAGCCCCAGAA	0.013582274283971695	0.009800066049968918	0.9766178843198743
AGAGCCCGTGAA	0.011089583006985466	0.015784246984961444	0.9731260863661089
AGATAGAAGGAT	0.06199843357123199	0.036262042259198504	0.90173952624424
AGATAGAGTAAC	0.02567190572782477	0.025177221082541532	0.9491509993542417
AGATAGAGTAGA	0.015145632913422495	0.011354420164576972	0.9735002978434587
AGATAGAGTAGT	0.02037101945864976	0.013570514420519143	0.9660588736009331
AGATAGAGTATC	0.03981425963590839	0.08841152439699856	0.8717746109342253
AGATAGAGTTGA	0.015411520922691819	0.012172296505032813	0.9724167218098989
AGATAGATCTCT	0.007862618882052266	0.008023499780331058	0.9841138584731123
AGATCCAAGACA	0.012272334510081516	0.008710363374739155	0.9790175387338352
AGATCCACACGT	0.052690084417175945	0.09674154137760345	0.850568481245846
AGATCCACAGCA	0.04070834613465712	0.31893815789091573	0.6403534647996931
AGATCCAGTCAT	0.06780571491589125	0.5297760442759809	0.4024182025546862
AGATCCAGTGTG	0.01447977424360492	0.006734185420439961	0.9787863874274116
AGATCCATCGGA	0.014296432052973436	0.013302601083027867	0.9724009244041293
AGATCCATCTTC	0.014688203421972409	0.01073172242513003	0.9745804300577688
AGATCGTAGGTT	0.019077405648282374	0.9081167318962815	0.0728058772098044
AGATCGTCATCC	0.03653521330095798	0.07067143963044689	0.8927933149275366
AGATCGTCATGT	0.042420326398046236	0.036559551126939205	0.9210200768838065
AGATCGTGTAAG	0.012003153105844749	0.0073649176979968525	0.9806321275335944
AGATCGTGTATC	0.03737052557589486	0.0198179099980341	0.9428115979930056
AGATCGTGTATT	0.018307997179802676	0.015054967174736724	0.9666372077543169
AGATGAAAGTCT	0.013434365736872516	0.01041526159317045	0.9761505164407938
AGATGAACATGA	0.04201607583550377	0.3559742423841359	0.6020096517509956
AGATGAAGTTTA	0.04687200000107206	0.045428990553143526	0.9076991368179661
AGATGAATCACC	0.02603509300659734	0.026809770720813916	0.9471551347901559
AGATGAATCGAC	0.024230727262560276	0.03493309855270173	0.9408361783718575
AGATGAATCGCA	0.08742455667706948	0.07078174975922415	0.8417935263392626
AGATGCTGTCAG	0.0800473620445053	0.031830509787389605	0.8881222735936953
AGATGCTGTTGC	0.029509176947485217	0.01851182141366077	0.9519792744197593
AGATGCTTCGGT	0.012843006607640905	0.010356349479401164	0.9768009759115571
AGCATCAAGTTG	0.028825848046762415	0.018190907306849656	0.9529834405386004
AGCATCAGTCCA	0.04935782558022521	0.07532078489614015	0.8753213072104
AGCATCAGTGAT	0.024287456332692837	0.05360597856845966	0.922106645342788
AGCATCATCATC	0.01587777441455967	0.012986187901416398	0.9711365756302842
AGCATCATCCCG	0.017021174510358585	0.013413617640731405	0.9695653210416246
AGCATCATCGAT	0.02808600413854896	0.03931044799114065	0.9326043317334687
AGCCAATAGAAT	0.01630832590077161	0.013934208777024795	0.9697581169354718
AGCCAATAGGGC	0.02141422059956377	0.013190225104049108	0.9653958478003309
AGCCAATGTCCT	0.03636913668524802	0.036633242608769906	0.926997579605141
AGCCAATTCTGG	0.017910031446249634	0.01577084679883464	0.9663196162377682
AGCCACGCATCG	0.0	0.0	1.0
AGCCACGCATCT	0.019016266325075408	0.017320989411228928	0.9636630025433122
AGCCACGTCAAC	0.01758773565228054	0.013185014371426133	0.969227903091294
AGCCAGCCAACG	0.009717954012207456	0.015139938484173731	0.9751421166741039
AGCGATTAGCTC	0.011189174480067007	0.006784701660611595	0.9820264621919254
AGCGATTAGGCA	0.0	0.0	1.0
AGCGATTCAAGG	0.030953411793715004	0.10778925797487683	0.8612574822822948
AGCGATTGTCAC	0.017307527273186758	0.016666955100571236	0.9660261851414054
AGCGCCAAGACC	0.06852766515944977	0.07552234355919153	0.8559499884382005
AGCGCCACAGCC	0.03950001932341353	0.09278808972681013	0.8677120728637195
AGCGCCAGTAGC	0.03303372065574262	0.1727145430426195	0.7942517869003197
AGCGCCATCCAC	0.009403623058743203	0.012287442042764758	0.9783089163801469
AGCGCCATCTCC	0.023638304872146368	0.017038715440980828	0.9593231642168305
AGCGTATAGTCG	0.030734517540530668	0.039729898982719926	0.9295355897111657
AGCGTATTCTCC	0.03193123508729637	0.018356932179540656	0.9497122393104037
AGCTACACAACT	0.024120048936321498	0.03545558155254517	0.9404250910490725
AGCTACAGTACC	0.023186802820443102	0.03761233443218181	0.9392009130651764
AGCTACAGTGAT	0.015529766629726853	0.013162746109851011	0.9713079111815058
AGCTACATCACT	0.05767997905903349	0.06718414699820742	0.8751357208614355
AGCTACATCGCA	0.06395704682560226	0.016531560510309577	0.9195115992744639
AGCTACATCTTC	0.017202767360350875	0.012615662877896706	0.9701817918538638
AGCTCAAAGGTG	0.059310082098304615	0.02599894318478456	0.914691093104137
AGCTCAACAGCG	0.033648818510478774	0.09405253943556449	0.8722989969506699
AGCTCAACATCG	0.051374938845822046	0.25795570478725605	0.6906693284375918
AGCTCAAGTATA	0.03123032652461605	0.024277187740106666	0.9444926794518295
AGCTCAAGTGCG	0.008462287441269013	0.004828106691225563	0.9867097601682927
AGCTCAAGTTGC	0.035740126233987424	0.053635098598981724	0.9106248587064399
AGCTTCCAGGCA	0.022283885088611875	0.01983988107884925	0.9578764616268908
AGCTTCCAGGTG	0.010714489350236745	0.006660591105891167	0.9826252681644951
AGCTTCCAGTGA	0.04992061761967415	0.01940260672418796	0.9306770490557433
AGCTTCCGTGGC	0.029174228375885666	0.06462576152141829	0.906200218632782
AGCTTCCGTTTA	0.01472180206715447	0.011562314159792116	0.9737163189183015
AGCTTCCTCCAC	0.05385661842762085	0.2494847251522645	0.6966586681321248
AGCTTCCTCCGG	0.022822207454051436	0.05434335736692281	0.922835084667684
AGCTTCCTCGCA	0.01739520427219305	0.01505427682643978	0.9675507322685669
AGGAAATCACCG	0.02382347312207001	0.024639202056320027	0.9515374046671481
AGGAAATCACTT	0.01769682498184404	0.011972420384501102	0.9703311194906181
AGGAAATTCCAG	0.005895708294389206	0.005456516296374001	0.9886477487604172
AGGAATAAGAGT	0.028479468822230004	0.01685050287964644	0.9546702260631907
AGGAATACAAGT	0.03193129992737864	0.045547646386444235	0.9225209356192214
AGGAATACAATC	0.03634764399935295	0.13625799944244163	0.8273945898198931
AGGAATACAGCA	0.013848518031655549	0.00855543714701845	0.9775964065178943
AGGAATAGTTAG	0.12742868003510924	0.015017977539976033	0.85755350700566
AGGAATATCATA	0.016530503257850864	0.012594520620205973	0.9708752928392096
AGGAATATCGCG	0.02167086431109468	0.018204803728646655	0.9601250485776415
AGGAATATCTTG	0.0694617853876646	0.0632805196331866	0.8672577767120127
AGGACGACAATG	0.018418382219000468	0.014088898087395729	0.9674930871717655
AGGACGAGTACA	0.01075479401369488	0.005865748046772481	0.9833797362310638
AGGACGAGTGAT	0.07882309514793576	0.06563566622470102	0.8555412769448029
AGGACGATCCTA	0.01110853308359403	0.00688859106729712	0.9820030779177441
AGGACGATCGTA	0.021027046309001714	0.01711404462948267	0.9618590405870299
AGGACTTAGTGG	0.04866303397827071	0.04084633534684219	0.9104905410758485
AGGACTTGTTTG	0.020147604207166568	0.010247067649938369	0.9696055224336019
AGGAGGTAGCCA	0.03497268062663182	0.05090041448175161	0.9141271281346813
AGGAGGTAGGGA	0.02405999919595775	0.010297189105617154	0.965643050730181
AGGAGGTCAACG	0.02422859125485789	0.020503980489289503	0.9552674909030561
AGGAGGTGTAGG	0.017175444516656948	0.014719325319683037	0.9681055802533639
AGGAGGTGTTGT	0.024483228274465793	0.040874424861966616	0.9346428674057052
AGGAGGTTCACG	0.09614865916714416	0.03879340468639955	0.8650580058664977
AGGAGGTTCGCC	0.014940768067428249	0.01155616264034072	0.9735032221561868
AGGATAAAGAAA	0.06079090962851173	0.03151068582081794	0.9076985929299223
AGGATAAGTTCC	0.024219745675592635	0.023320009355308847	0.9524604609325247
AGGATCTAGTGG	0.034827698314901095	0.028491782307072683	0.9366807457226911
AGGATCTGTCGC	0.038531643284730174	0.07652964239443619	0.8849387001681384
AGGATCTGTGAC	0.06502298835691249	0.09709693095930653	0.83788020873128
AGGATCTGTTAC	0.053762933899961285	0.030636240712027887	0.9156007894071977
AGGATCTTCCTG	0.09505268697834116	0.015580022215806642	0.8893673918652153
AGGCATTAGAGT	0.04490407388126977	0.06113865590384457	0.8939572189851126
AGGCATTCAATG	0.03468289108056543	0.016699109518768032	0.9486185545248369
AGGCATTGTGGC	0.016821952488981943	0.01213534620515203	0.9710429239431543
AGGCATTTCATC	0.02668378367254405	0.007679431782215534	0.9656370510338316
AGGCATTTCGAC	0.03969774990988949	0.04489643602026357	0.9154061461082906
AGGCATTTCTTT	0.02062789525524563	0.020660882302960103	0.9587119675239321
AGGCTGCGTAGG	0.08575348727896451	0.026321389602951207	0.8879253134951277
AGGCTGCGTTTC	0.01017920744183977	0.006815496220919952	0.9830054143448954
AGGCTGCTCTCG	0.02874231398478972	0.019097364029971642	0.952160505247038
AGGGAGTAGACT	0.03723903351207177	0.047854214694747994	0.9149067606267948
AGGGAGTAGAGA	0.027581891401186085	0.42381434712894794	0.5486037350329435
AGGGAGTAGGAA	0.024020797976328327	0.03224970631421469	0.9437300778752526
AGGGAGTTCGTT	0.025627395837163294	0.013012849850149315	0.9613599828248873
AGGGAGTTCTCG	0.018867435873490674	0.015543089554329339	0.9655895928446278
AGGGCCTCAATT	0.0729776056384753	0.042370775459436065	0.8846517703746181
AGGGCCTCACAT	0.011790725978279805	0.0054051655838824215	0.9828043599692436
AGGGCTCAGCTG	0.009561131179460674	0.011035867009557231	0.9794028985172231
AGGGCTCTCAAC	0.03582510725881076	0.05585823300677671	0.9083170237108045
AGGGTCCCAGAT	0.005395249992052423	0.003811231862151737	0.9907936611695599
AGGGTCCTCATG	0.01943104227237369	0.010473850569839084	0.9700953801559679
AGGGTCCTCGGC	0.21750186162001398	0.018264060451287804	0.7642342082104555
AGGGTGAAGATC	0.01989538514635592	0.021413785708097304	0.958691589206568
AGGGTGAAGCGT	0.012959643317012227	0.008121627128062258	0.9789191136483245
AGGGTGACACCC	0.03176443044857606	0.055051958412310545	0.9131839308093148
AGGGTGAGTTCC	0.021812356467107823	0.015425368382403479	0.96276251305348
AGGGTGATCCGA	0.017690564886356536	0.015591914581748143	0.9667182526214598
AGGGTTTAGCAG	0.05490945031900027	0.09482631275754212	0.8502643766416352
AGGGTTTGTTAA	0.025183218930462818	0.020861297342890855	0.9539561792572808
AGGGTTTTCCAA	0.0331636285455227	0.0490127354596466	0.9178239689045058
AGGGTTTTCTTC	0.017936422635289676	0.015184268521797174	0.9668799208425658
AGGTAGGAGAAA	0.014926756674017811	0.010749123563767277	0.9743244510370606
AGGTAGGGTGGA	0.12706466397436242	0.02231317228407053	0.8506223494203901
AGGTAGGGTTTC	0.015897351706947064	0.009930394537449521	0.9741727303449627
AGGTCATAGATA	0.017705880190657948	0.013916314157947848	0.9683783087525788
AGGTCATAGTTT	0.06178702396335081	0.018652957598640083	0.9195603080643336
AGGTCATCATAG	0.04897024021103791	0.08567825852340125	0.8653516110912643
AGGTCATCATCT	0.020530362617510404	0.033266400175428666	0.9462039289298
AGGTCATGTATC	0.016510982634873664	0.01168313953265053	0.9718059931767216
AGGTCATGTCGT	0.3247705229636292	0.014161232019632718	0.661068366993029
AGGTCATTCTCA	0.019283764857602758	0.02006516647004321	0.9606516263194868
AGGTCTAAGACT	0.030038760664203943	0.013943060370712163	0.9560184670121235
AGGTCTAAGAGT	0.03461028999848876	0.04280912697594438	0.9225808093194772
AGGTCTAAGTTC	0.8873361297121296	0.0016694214386212274	0.11099448776554291
AGGTCTACAGGG	0.01839228096074307	0.016471615922872385	0.9651368520569533
AGGTCTACATCG	0.02312091229027234	0.01577984993380654	0.9610994204697672
AGGTCTAGTAGA	0.018286339331417097	0.015516091712965918	0.9661977660876706
AGGTCTAGTATG	0.059040551889428874	0.03732343128678562	0.9036361369648349
AGGTGTTAGCAT	0.05804461632962442	0.13457261549819408	0.8073828883025489
AGGTGTTTCGGA	0.18119788973847475	0.014638729539747554	0.804163554350782
AGGTGTTTCGTT	0.04486740609418528	0.07652611433351297	0.8786066310396908
AGGTTACCAGTC	0.02510783541170414	0.01862826074558593	0.9562641384941001
AGGTTACCATTG	0.018670626842579738	0.011121469114418647	0.9702081131993531
AGGTTGTAGTAC	0.028856074095789767	0.014223817098735063	0.9569202831721457
AGGTTGTCAGGT	0.05288582717239178	0.12731337339972423	0.8198009098075052
AGGTTGTTCGGT	0.07479256485745828	0.04874960606799404	0.87645786767378
AGTAACCTCATT	0.01665550193575766	0.016471108867379337	0.9668739326278264
AGTAACCTCTCC	0.037240471851775994	0.05369937875980969	0.909060193470891
AGTAACCTCTGG	0.04876341962315115	0.3387688535879588	0.6124677890549663
AGTAACCTCTTC	0.03279174803707977	0.029110086326856785	0.9380987826056716
AGTACCACACCC	0.018516570215228692	0.019899943677694893	0.9615841432096088
AGTACCATCCTT	0.04002350687331705	0.11304807405483175	0.8469285747822869
AGTACCATCGCA	0.028625315224997654	0.022614560432758214	0.9487602712987846
AGTACTGGTAGC	0.008857338731276134	0.006874884026653743	0.9842677606924515
AGTACTGGTAGC-1	0.015973427157993707	0.01158301939469852	0.9724438552625814
AGTACTGGTGTC	0.022566851086607914	0.012986220152630252	0.9644470490649633
AGTACTGTCAAC	0.03112485559526	0.01257249433262703	0.9563027995304939
AGTACTGTCCTC	0.0428175186266225	0.12282054796105346	0.8343620613805677
AGTAGCTAGCCT	0.04108628108027144	0.0650598433330495	0.8938540832660088
AGTAGCTAGGGA	0.08755478249143689	0.1175558118964953	0.7948894940094329
AGTAGCTGTAGA	0.02417153714716791	0.05799251425565669	0.9178358212735455
AGTAGCTGTCAA	0.05267285711759203	0.018386255865412236	0.9289410926855216
AGTAGCTGTTCA	0.10100632665847359	0.024908624254653275	0.8740852324039025
AGTAGCTTCCTT	0.01165935326982919	0.013937314655617553	0.974403358558932
AGTAGTCAGCAT	0.05556261175176075	0.11880081003119831	0.8256364713121636
AGTAGTCAGGGA	0.030378556331319185	0.09124347909477885	0.8783783285082855
AGTAGTCAGGTC	0.03230054764813114	0.04431207052805039	0.9233877424810009
AGTAGTCCACAT	0.0595428479775878	0.08987521116379957	0.8505820144714193
AGTAGTCTCGTG	0.06659094170627686	0.15382329226861738	0.779585793193534
AGTCAACAGGTG	0.007920050727002801	0.004085699485292446	0.9879944332530637
AGTCAACAGTCT	0.01260154133892003	0.006815089966749245	0.9805836676935987
AGTCAACCAATC	0.02745369706627958	0.015868782924540453	0.9566777565666023
AGTCAACGTACG	0.030498133918820926	0.025197926177325396	0.9443039120429342
AGTCAACGTTCC	0.040424569998064167	0.018388739886600666	0.9411868475274995
AGTCAACTCAAA	0.03603425101848291	0.022271738660126977	0.9416940729595834
AGTCAACTCAAT	0.0170709319961669	0.014194928993828232	0.9687347553522415
AGTCAACTCACT	0.024506295988973924	0.047443102878538916	0.9280505231148485
AGTCAACTCAGC	0.015412413692274609	0.012354924627031324	0.972233080150483
AGTCACAAGTCC	0.009188524518141323	0.0035054014248388503	0.9873062417542794
AGTCACAAGTGG	0.020921438922553354	0.019524898782050566	0.9595543486212983
AGTCACAAGTGG-1	0.03756200705440596	0.03445336064947577	0.9279847666736775
AGTCACAGTAAG	0.020986559859774094	0.014628214827796427	0.9643858637919855
AGTCACATCCCG	0.013538757867977732	0.009912582105908589	0.9765488696380565
AGTCATGTCGCT	0.020962799571963855	0.022491537061900643	0.956545952976475
AGTCTCCCAAGA	0.011008921771042585	0.005524652998651665	0.9834665903616411
AGTCTCCCAGGC	0.0035891511685600484	0.0032202242143780963	0.9931906694318896
AGTCTCCGTAAT	0.1613437460635149	0.03049568980076889	0.8081607297156116
AGTCTCCGTGGA	0.38284081430014394	0.01253056304994863	0.6046287699638652
AGTCTCCTCCAG	0.01790761891354388	0.018448582575823786	0.9636445215451347
AGTCTCCTCTGG	0.062420497026783074	0.08053992577731303	0.8570394320678677
AGTGACTAGTGC	0.018836089085212823	0.02084112302733612	0.9603234484108306
AGTGATCAGACC	0.04742490557971291	0.08118976441357942	0.871385339997609
AGTGATCAGGTG	0.054702572714651725	0.16017279307417173	0.7851245870442053
AGTGATCCAAAT	0.01522238480686923	0.011160335362364427	0.9736176700001488
AGTGATCCACAT	0.0277359006562875	0.047307093849799274	0.9249573002278575
AGTGATCGTGCT	0.0188597227168248	0.017177056418038402	0.9639639983015811
AGTGATCGTTCC	0.014412617018139007	0.013103420628633013	0.9724838838937254
AGTGATCGTTGG	0.033230305952995025	0.03915358866014623	0.9276161990612823
AGTGATCTCGAA	0.25891222428694705	0.031826662967115796	0.709261221090176
AGTGATCTCGTA	0.022059034113604867	0.01763060938487926	0.9603103894024102
AGTGATCTCTCT	0.02853078028281365	0.017324009652234015	0.9541453203210862
AGTGCCGAGCGG	0.03705175671233099	0.0213500341312561	0.9415985269015457
AGTGCCGAGGTA	0.3020719616540017	0.01571371999253589	0.6822144794667352
AGTGCCGGTATA	0.012586535319306216	0.0036976911995604874	0.9837159803740941
AGTGCCGGTCAT	0.041981270616732805	0.03573625936017155	0.9222828638099292
AGTGCCGTCGAG	0.016022803391856487	0.010911905934172574	0.9730654950658996
AGTGTTGAGCAT	0.03435202214314037	0.2772150892257026	0.6884327741396414
AGTGTTGCAATG	0.0192683912615344	0.04729096673965775	0.9334404581600341
AGTGTTGCACCA	0.04487186433992055	0.06014552216537629	0.8949826563056124
AGTGTTGCATAC	0.013583904338874082	0.008226554486531673	0.9781896639677143
AGTGTTGGTGCC	0.02357096764062521	0.013573358720213372	0.9628557208134878
AGTGTTGGTGCT	0.017240289831470697	0.01567808952843137	0.96708214339607
AGTGTTGGTGTT	0.05143229003545373	0.13614762256036964	0.8124201191859461
AGTGTTGTCTGT	0.013336406398746987	0.008433751720029336	0.9782302866200414
AGTTAGCAGCCA	0.04032127365714301	0.023773773574439726	0.9359050297215192
AGTTAGCAGCCT	0.02845713776054387	0.016636101907582513	0.9549069469026101
AGTTAGCCACAC	0.15780690707687703	0.013155817765216219	0.8290374609147442
AGTTAGCGTCCG	0.03613944659086669	0.046836770895105954	0.9170238466856955
AGTTAGCTCCTC	0.01759544016939994	0.014910699022389576	0.967494617481319
AGTTAGCTCTCT	0.14306759221104984	0.018254079551387713	0.8386785068773221
AGTTAGCTCTTA	0.013438825029680294	0.008874273178171355	0.9776873441273236
AGTTCCCAGTCC	0.03084105640576002	0.012752451891772291	0.9564067170357592
AGTTCCCCAGAA	0.04356291221125236	0.025272039378809126	0.9311653587258796
AGTTCCCGTAAC	0.028668817167822328	0.024767231480784975	0.9465641017809335
AGTTCCCGTCTG	0.09245641724154752	0.12435514010972125	0.7831883462599163
AGTTCCCGTTTG	0.13031315550079678	0.018546698765897738	0.8511403658479658
AGTTCCCTCGTT	0.05468097378808325	0.013788611476034943	0.9315307632770721
AGTTCGAAGTGC	0.12097300582692673	0.026497911810425514	0.8525291954986991
AGTTCGACAAGA	0.04816347671084482	0.01426511403494858	0.9375716918933321
AGTTCGACACCA	0.009075826542865435	0.005333791085438419	0.9855905983010905
AGTTCGAGTATT	0.09817198147759591	0.025719659230926648	0.87610854054327
AGTTCGAGTGCA	0.016374023363107466	0.01186649560869109	0.9717595530028327
ATACCGAAGCAA	0.011475685920630273	0.006868180930763522	0.9816563654949966
ATACCGACAAGT	0.025747083918834422	0.02867600718259761	0.9455768477651052
ATACCGATCACG	0.03640252381170178	0.10682445743359963	0.8567730689865901
ATACCGATCTAG	0.027346931916447922	0.01362817457232595	0.9590251441625092
ATACCTTAGGAG	0.014038992440058974	0.008301817653416027	0.9776595501378135
ATACCTTAGTTA	0.11674183762878389	0.04156909171361986	0.841689034955722
ATACCTTCATAT	0.015484888099414415	0.022299958713879003	0.9622150463647788
ATACCTTGTAGA	0.02607487343925678	0.019991873285451163	0.9539335079728268
ATACCTTGTAGC	0.019537145519340077	0.020939833299011605	0.9595237366588691
ATACCTTTCGGT	0.016667149451870443	0.009675092269888658	0.9736579914310634
ATACTTCAGACA	0.0439693417952808	0.02231691990169024	0.9337137341759691
ATACTTCAGGTT	0.035826910850312	0.058388561635535303	0.9057850613209741
ATACTTCCACTT	0.019114276766890197	0.018208485754518774	0.9626774476529929
ATACTTCCAGCA	0.02305567384310947	0.022894569482402503	0.9540503316188196
ATACTTCGTATA	0.013377124989519163	0.009307374772238608	0.9773158429336325
ATACTTCGTTTG	0.02170401196272521	0.01981266681101458	0.9584835570571664
ATACTTCTCGTC	0.04468872747351153	0.031807084423320704	0.9235043038505761
ATAGACCAGACA	0.01781873761541096	0.01685705231892999	0.9653248484870824
ATAGACCAGCCT	0.016959169209169494	0.014355126807356459	0.9686862622890454
ATAGACCAGTAG	0.02905822832429518	0.048065097172944965	0.9228768205448202
ATAGACCCAGAG	0.029075841298857995	0.016578800993779896	0.9543453892191317
ATAGACCTCGCT	0.19341442824631494	0.06465869832540644	0.7419269235479939
ATAGACCTCGGT	0.04673818702012788	0.020985188083661045	0.9322768908624725
ATAGAGACAGGT	0.023512484953867173	0.037108498812786335	0.9393792562104246
ATAGAGAGTTTG	0.02578151690533132	0.018697324915270694	0.9555213831333074
ATAGAGATCCTC	0.0470692517153859	0.026139173875425355	0.9267916467670713
ATAGGCTAGACT	0.028673887958815286	0.024746960788452614	0.9465794084364745
ATAGGCTAGCCT	0.04646417775529942	0.1975100106252619	0.7560258866156356
ATAGGCTGTATG	0.01793061560816991	0.014722000980990888	0.967347717671454
ATATCCTAGACG	0.08720437931938857	0.1393915043225445	0.773404036263979
ATATCCTAGATT	0.03733393109013597	0.07146203089855407	0.8912042329045576
ATATCCTAGTCT	0.06920739043572546	0.09071174976222737	0.8400808361598441
ATATCCTGTAAC	0.018480566523442786	0.013129049581362455	0.9683909183304327
ATATCCTGTGTT	0.04607223436122093	0.041882676299375185	0.9120451802635563
ATATCCTGTGTT-1	0.04968670470922954	0.05517793907045828	0.895135368979442
ATATCCTTCATG	0.12860703927512007	0.0626466851256397	0.8087463262302745
ATCACAGAGGCA	0.07581751381132942	0.05180068606756223	0.8723818643064681
ATCACAGAGGTT	0.01149257369970872	0.0068128660698948545	0.9816948232142552
ATCACAGCAGCA	0.024127373936870686	0.022873141285497466	0.9529998447180791
ATCACAGGTGGA	0.0	0.0	1.0
ATCACAGTCCTC	0.02827209279359313	0.028287754725753428	0.9434403494307996
ATCACAGTCTGC	0.9730515799386203	0.00562895317322858	0.021319468728391123
ATCACAGTCTTC	0.011617664480728741	0.007749706524011561	0.9806328729709809
ATCACGAAGGTC	0.014571999536043745	0.008989963249026777	0.976438388679297
ATCACGACAACT	0.0212178760909222	0.18643010409699085	0.7923519776686729
ATCACGACACAT	0.024948782581073362	0.04409875324552678	0.9309530173788709
ATCACGACATCA	0.01096069335182107	0.007312200064028228	0.9817273936594393
ATCACGAGTATT	0.011874756550643397	0.01128307826610583	0.9768421932404637
ATCACGATCTCC	0.022335125598497946	0.026876290621885346	0.9507892077686134
ATCACGATCTTT	0.04632254213971591	0.20651366318936187	0.7471637635267843
ATCACTTCAACT	0.024823126203201304	0.041160854438733095	0.9340168766658081
ATCACTTCATTG	0.02843420003468071	0.033256539614957795	0.9383093737378235
ATCACTTTCATC	0.03182515739808442	0.4611737075845929	0.5070012441598545
ATCACTTTCCGT	0.023345716921088652	0.03325612717660655	0.9433987482085885
ATCAGGTAGAGA	0.019655956355651826	0.015331228214974027	0.965013431463673
ATCAGGTAGTCT	0.021496998429060804	0.04324539854540649	0.9352578491215258
ATCAGGTCAGCT	0.023917798493451894	0.018688358151145064	0.9573942250144866
ATCAGGTGTATC	0.012644689580849463	0.008115107036172388	0.9792405963882297
ATCAGGTGTTGC	0.03502013337372931	0.034496561580526074	0.9304834860698478
ATCATTCAGCGC	0.027276980320782015	0.02688268599283334	0.9458403215895046
ATCATTCCAGAC	0.06379117548205851	0.01963537018841655	0.9165737398323496
ATCATTCCAGTG	0.020680055866613187	0.014025472133551676	0.9652946820465599
ATCATTCGTAGC	0.0689404610732451	0.09466116442591405	0.8363982773382668
ATCATTCGTCCC	0.01682114286650383	0.011431886252310852	0.9717471841515898
ATCATTCTCGGC	0.0	0.0	1.0
ATCATTCTCTGG	0.0045728862452494145	0.9124195944249928	0.08300753952483345
ATCCACCTCTGA	0.018867583245759247	0.018557342474276647	0.9625758936557398
ATCCACCTCTTC	0.04594615941323747	0.18531175135639283	0.7687422398508675
ATCCATTCATTC	0.00791788384441588	0.002357608278422482	0.9897246629951542
ATCCATTGTCGG	0.056179105233274074	0.032136665360819654	0.9116842010121088
ATCCCTGAGACC	0.05872570062201881	0.01772236459977119	0.9235520792123761
ATCCCTGAGCAC	0.024657481715096952	0.03265731784287092	0.9426853597059675
ATCCCTGAGGCT	0.014433173474941078	0.010273113964905043	0.9752939755792207
ATCCCTGCAAAC	0.01900923754269512	0.011671351998185222	0.9693198673558961
ATCCCTGCACCA	0.05841019063465831	0.07460225114850301	0.8669875903634254
ATCCCTGCACTG	0.02156005680055868	0.8733512295117966	0.10508870986114685
ATCCCTGGTGAA	0.02915616576223132	0.03231446997608942	0.938529563613856
ATCCCTGTCTTT	0.01344866037609807	0.005265186948192107	0.9812864342411539
ATCCGTCAGATG	0.04924532464640091	0.023933651087524932	0.9268210589095445
ATCCGTCAGGCC	0.02008494974946911	0.02400859048555564	0.9559072458111324
ATCCGTCCACCT	0.008201879851005766	0.003578258433247552	0.9882200515251899
ATCCGTCGTACT	0.017084600159286204	0.01274926433359489	0.9701665451110674
ATCCGTCTCAGT	0.018748879621713965	0.016113693766166382	0.9651379346347805
ATCCGTCTCCGT	0.013352789612078307	0.00964418799428194	0.9770030648008262
ATCCGTCTCGCT	0.06957031167213373	0.011213175334238303	0.9192166719017785
ATCCGTCTCTGC	0.9612379518006161	0.0010356332130768504	0.037726438045457264
ATCCGTCTCTGT	0.07583157073644284	0.03253817003758622	0.8916303330268205
ATCCTATCAAGC	0.013318622359448324	0.013730575043281014	0.9729507309905069
ATCCTATCATCC	0.021592719312883823	0.02852516290216536	0.9498827399540164
ATCCTATGTGCG	0.03707776030243401	0.03131887450856412	0.931603257801518
ATCCTATTCAAA	0.03694751082611885	0.1616408560870593	0.8014119069039182
ATCGATGAGTGC	0.016459226069752975	0.0210836299380651	0.9624570913688779
ATCGATGTCTTC	0.017667518144808703	0.017565279961316623	0.9647677813979986
ATCGCCTAGCGA	0.021571452442740297	0.01942120546590215	0.9590080678664193
ATCGCCTAGCTA	0.020415862103339268	0.016069260035757493	0.9635152451160842
ATCGCCTCAGTG	0.007743336246225546	0.0033642337194039152	0.9888925560082484
ATCGCCTGTAAC	0.03391719607357795	0.012712287142306537	0.9533706822260518
ATCGCCTGTAGG	0.04587377618148928	0.0970861445959234	0.8570397866726125
ATCGGATAGCGA	0.07798341250826099	0.0627545595998518	0.8592620262740269
ATCGGATCACCT	0.03169321961141293	0.02997268684123056	0.9383343463944145
ATCGGATGTTGG	0.014656962177120921	0.00869143247448442	0.9766519755036545
ATCGGATTCACC	0.005759861085808753	0.004144024528840019	0.9900962062568102
ATCGGATTCATG	0.05442222103000772	0.08984901598882186	0.8557287016037213
ATCGGATTCTGA	0.01717653924196748	0.011277535062103192	0.9715463444266071
ATCGGATTCTGG	0.022012686849079213	0.024335601359752376	0.9536525088601234
ATCGGCGAGACA	0.056290282332254596	0.1123891282569593	0.8313205160139326
ATCGGCGAGGTC	0.03059522366237727	0.0405310569810394	0.928873907885475
ATCGGCGCACGC	0.01289011664935331	0.005095747438290155	0.9820144174461799
ATCGGCGCAGGC	0.013743683105870553	0.0097290682376384	0.9765275611652828
ATCGGCGTCAAC	0.1005365727947596	0.029749555954935142	0.8697139335408098
ATCGGCGTCCAA	0.018974397409631964	0.014461334752267145	0.9665645022225803
ATCGGCGTCGAC	0.021487112269700574	0.022917983184364495	0.955595247257068
ATCGTAGAGACA	0.023132634238148646	0.03521994265691043	0.9416477848575902
ATCGTAGAGCAG	0.015460572901934625	0.01234010405943692	0.9721998566617213
ATCGTAGCAAGT	0.016602227810768064	0.012246810662952174	0.9711511748909496
ATCGTAGCAGAG	0.03230835621386563	0.03214587784970249	0.9355456941879013
ATCGTAGCATCG	0.01620818667641356	0.012403660651794293	0.9713885051181077
ATCGTAGGTTGA	0.009689474753798588	0.007898777751225251	0.9824117326500501
ATCGTAGTCACT	0.022283072327583534	0.02885646032632964	0.9488606984871575
ATCGTAGTCGAG	0.0514138158708414	0.03941268821626979	0.9091735027676108
ATCGTAGTCGTC	0.019169484836511104	0.01293542341492753	0.9678951911859814
ATCGTCCAGAGG	0.008851138405002358	0.011879260061313826	0.9792695506459608
ATCGTCCCACGT	0.04879959822445493	0.025157426352856616	0.9260429866082063
ATCGTCCCAGTA	0.028145891500785003	0.02199147284076296	0.9498628012657239
ATCGTCCGTAGT	0.022692438603731616	0.0264021386981292	0.9509054339013738
ATCGTCCTCCCA	0.01798806795148884	0.015432096119252019	0.9665803983512264
ATCGTCCTCTCG	0.01938160707505626	0.020249407541056245	0.9603697201665639
ATCGTCCTCTTC	0.021054670325419904	0.02081586994141158	0.9581294929194659
ATCGTGAAGGTG	0.026809273000993127	0.04237773380345442	0.9308131776956513
ATCGTGATCCAC	0.031189287373801167	0.05558360846666888	0.9132275138288893
ATCGTGATCCGG	0.057963797549976465	0.09009840941074021	0.8519378634956889
ATCGTGATCTAT	0.036663422161628205	0.04532998033771683	0.9180065921993104
ATCGTGATCTGC	0.025920132096597746	0.03463383886919006	0.9394459799511152
ATCTCTAAGAGA	0.037185894074027954	0.017124818302470788	0.9456893657538653
ATCTCTACAAGT	0.041848095336250765	0.044466115813300636	0.9136860077832079
ATCTCTAGTACC	0.01719696668485224	0.015708082071329406	0.9670956423844839
ATCTCTAGTACG	0.015012081036991035	0.010366206993827464	0.9746219807017066
ATCTCTAGTATC	0.025326181221883765	0.0745801658900052	0.9000938169552773
ATCTCTAGTCAA	0.015224746628218619	0.055397138881024655	0.9293782570974912
ATCTCTATCCGC	0.03533805285509928	0.07982559913217244	0.88483646993638
ATCTCTATCGAA	0.029277114364106186	0.012533554624596469	0.9581896172788366
ATCTCTATCTTC	0.02596260187767037	0.026820755011082	0.947217108067579
ATCTTCAGTAGT	0.04557639583262028	0.044683583798870385	0.9097401020597976
ATCTTCAGTCCC	0.015373708006320801	0.01361012059559592	0.9710166389893912
ATCTTCATCTCC	0.016845940609902084	0.014417637771959004	0.9687370846824115
ATGAAAGAGACA	0.01645588924732557	0.010269674726832123	0.9732748580508712
ATGAAAGAGATC	0.10409532106703143	0.01929371282285035	0.8766111323501792
ATGAAAGAGTCA	0.7970013657483798	0.007366718513682209	0.19563202746120287
ATGAAAGAGTCC	0.01263093751127472	0.007900699120889617	0.9794685405410277
ATGAAAGAGTCG	0.018460243590948496	0.01195016017934855	0.9695897363599908
ATGAAAGTCACC	0.03953587939319033	0.046101538199507304	0.9143628138564289
ATGAAAGTCACC-1	0.033303575129632786	0.018289915286432853	0.9484065910708098
ATGAAAGTCGAA	0.040490634137629024	0.09022266051982977	0.8692866288465572
ATGACCAAGCAA	0.016052273456524994	0.012488009459479314	0.9714600374835862
ATGACCAAGGCA	0.11847486239909864	0.016909953177885864	0.864615401474172
ATGACCAGTACG	0.05869493951447955	0.0275350958226612	0.9137700707654852
ATGACCAGTATC	0.013636427507937938	0.00968522560644588	0.9766786000535721
ATGAGGGAGGTC	0.02109233749356469	0.013295667858392814	0.9656122051548653
ATGAGTCAGGTA	0.015448280209535896	0.004020564097088504	0.9805314225644858
ATGAGTCCAGTT	0.029802309222247806	0.028479509193365653	0.9417186093383901
ATGAGTCTCAAG	0.7811880016982853	0.005088954635353373	0.21372312945416896
ATGAGTCTCGAA	0.015815707306899598	0.013919257432426743	0.9702655630768431
ATGAGTCTCGGT	0.2722303987358215	0.015519757320492268	0.7122499987612283
ATGAGTCTCTGA	0.014144104852583023	0.014284586699500067	0.9715716454158495
ATGATCGAGAGC	0.017235576138514893	0.016740071928547512	0.9660249284470962
ATGATCGCATCT	0.026967091184077988	0.37491947823030797	0.5981136801956517
ATGATCGTCGCT	0.018150021970841465	0.017982821844735784	0.9638678405364627
ATGATCGTCTAC	0.1176000529771959	0.014602260321873723	0.8677978692950733
ATGCATGAGAGG	0.02444840813602066	0.032483740929545125	0.9430679467395661
ATGCATGAGATG	0.09513651089355454	0.030698506421038996	0.8741651744558465
ATGCATGAGGAT	0.015886818627360803	0.01698636348689298	0.9671273543532662
ATGCATGCAACG	0.13495340248962262	0.028073686488482935	0.836973116139719
ATGCATGGTTCA	0.04018510814991639	0.058280443866641655	0.9015345249297038
ATGCATGTCGCG	0.021060740732369507	0.012947140364017517	0.9659922656375656
ATGCATGTCTTG	0.040315625164094156	0.03732858692309722	0.9223559517841091
ATGCCTCAGTGA	0.025124042626095133	0.025803990410215947	0.949072339863739
ATGCCTCCACAA	0.0176130413246271	0.0062127664053577255	0.976174429895315
ATGCCTCCAGGC	0.01791955133876323	0.01605881809115011	0.9660222741176209
ATGCCTCGTCTC	0.01939954818236356	0.018592270648136094	0.96200881276649
ATGCGATAGGGC	0.02786954899705022	0.025757257907636815	0.9463732638915141
ATGCGATGTGTC	0.03069611768986383	0.013438873974527607	0.95586548807547
ATGCGATTCCTC	0.021130936311781534	0.033652718960199855	0.9452170932364842
ATGCGATTCCTT	0.012913223191869362	0.8121725828588493	0.17491419850983816
ATGCGATTCGAA	0.007331970375059049	0.011216481403165864	0.9814515532174749
ATGGAGGAGCTT	0.012895448617370775	0.008776995737340908	0.9783279838590051
ATGGAGGCAAGT	0.039169180622887996	0.08728567545167247	0.8735451414871332
ATGGAGGCACGG	0.015524111537368677	0.009938951832177873	0.974537310839986
ATGGAGGCAGAG	0.05719805703158158	0.019214921154138264	0.9235871776572242
ATGGAGGCAGCG	0.060156526717077226	0.018094001871298622	0.9217497727709772
ATGGAGGCATGG	0.01571748499262865	0.00960733131819455	0.9746753137553412
ATGGAGGGTACT	0.009151964640983728	0.008281328730150963	0.9825667601478006
ATGGATCTCGTG	0.031379146388889924	0.04403224852912505	0.9245886379071999
ATGGGAGAGGTG	0.048242440491146274	0.04169400647352988	0.9100635860333346
ATGGGAGAGTTG	0.057280557638535776	0.014073087204454538	0.928646512648403
ATGGGAGCAAGC	0.017758570721599445	0.014998774957216396	0.9672434459325491
ATGGGAGCACTA	0.019532530384995854	0.021940207895118934	0.9585277757514187
ATGGGAGGTAGT	0.02799354189492892	0.047048143685637304	0.9249586166611068
ATGGGAGGTCAA	0.015602268925738851	0.01081872606340179	0.9735795196487997
ATGGGAGTCCCT	0.012910112042124975	0.008025703483674698	0.9790644331776212
ATGGGTTAGGTA	0.018490130590364483	0.017387585416009297	0.9641228459230925
ATGGGTTGTGGC	0.02621351754049625	0.023608495284474396	0.950178342025366
ATGGGTTGTGTT	0.0066486225473565905	0.856622364076345	0.13672899174436182
ATGGTTGAGACC	0.025923287254390942	0.0364061099252001	0.9376710561838952
ATGGTTGAGGGT	0.007880791754025635	0.007551452361995704	0.9845677195498265
ATGGTTGCACTG	0.018037571055381247	0.016207395043735928	0.9657555701015971
ATGGTTGGTAGC	0.0	1.0	0.0
ATGGTTGGTCAT	0.07010771795245231	0.13822489014900607	0.7916673983293778
ATGGTTGGTGAC	0.018175778140384388	0.009097937504774636	0.9727266886481509
ATGGTTGTCACA	0.042029989121015465	0.028083197275204353	0.9298869110022981
ATGGTTGTCGGT	0.015798344321090396	0.02121651459296608	0.962985100234061
ATGTCCCAGTAG	0.037468247658778674	0.08260662390142826	0.8799252417640906
ATGTCCCCACTG	0.006619508760691209	0.85449573178145	0.13888480215680465
ATGTCCCCAGGA	0.023340089490842153	0.21900812361643207	0.7576520419538143
ATGTCCCTCTAA	0.03642406627110898	0.04499827158427366	0.9185776918129809
ATGTCTTAGGAG	0.012408653391920252	0.006416333112032293	0.9811753465215547
ATGTCTTTCATC	0.039061327174506257	0.10407431069074727	0.8568647264103926
ATGTCTTTCCCG	0.024865289772883364	0.03938188621739566	0.9357533978915066
ATGTCTTTCTTT	0.06875924180104391	0.02090340129930663	0.9103375628533512
ATTACCTCAGCG	0.05117311359887961	0.08947954860481208	0.8593474480938107
ATTACCTCATGA	0.04331079256710637	0.03103442840698264	0.9256549496427752
ATTACCTCATGT	0.025769273857104848	0.03793401790461017	0.9362968596214225
ATTACCTGTCAT	0.04427959388899897	0.08437756614462524	0.8713428812734967
ATTACCTGTCGA	0.021618496879023293	0.028559840339995857	0.9498217528282545
ATTACCTGTTAT	0.05063035873526234	0.08836254681320409	0.8610070528166772
ATTACCTTCCGC	0.0	0.0	1.0
ATTACCTTCGTC	0.018834004866882494	0.01828389999323127	0.9628827796389152
ATTACTCCAGAG	0.08553295448248932	0.4171901669518087	0.49727682174992716
ATTACTCTCAGT	0.019945569229189296	0.013349250847756856	0.9667058152196086
ATTACTCTCCGC	0.010098320536208578	0.006473811163183298	0.9834281448578159
ATTATCCAGATA	0.011421079571646913	0.015287046315077794	0.9732917389132505
ATTATCCAGGCA	0.019782978956126993	0.02011144209978765	0.9601057999492119
ATTATCCGTAAT	0.019396539403953108	0.023696890222798514	0.9569073001430786
ATTATCCTCGGC	0.02663706657597734	0.05634533451592683	0.9170182315963892
ATTATCCTCTCT	0.027473587589606163	0.0336499262182501	0.9388767621331369
ATTCACTAGCTC	0.007250890576507637	0.003732537154705639	0.9890167433433407
ATTCACTCAAGC	0.01774486095956424	0.015602594669520253	0.9666533929563242
ATTCACTGTTCG	0.01357463214184173	0.012437963284932695	0.9739876864639938
ATTCACTTCCTC	0.061641755189739016	0.17186228280012705	0.7664959904950874
ATTCACTTCTTC	0.012631037532918707	0.008018078728171653	0.9793512259815089
ATTCAGGCAAGT	0.03571064119499614	0.047058999823566317	0.9172303549143208
ATTCAGGCACTA	0.04108659008900822	0.05751342815896136	0.9014001528276985
ATTCAGGGTACA	0.014492475568212655	0.009880176754127817	0.975627615671603
ATTCAGGGTTTG	0.012244055468773246	0.011792580842736116	0.975963503323232
ATTCAGGTCCAT	0.03321542522682037	0.028156523582184033	0.9386282888216898
ATTCAGGTCGCT	0.07150725339053028	0.016904308713988368	0.9115885269532541
ATTCAGGTCTTC	0.028802388684510464	0.031149773929800152	0.9400479363851919
ATTCATCAGCAC	0.032500058962670685	0.05898865304092358	0.9085116184367602
ATTCATCCACGG	0.015597623206938784	0.011678021430717923	0.9727246146113373
ATTCATCGTTGC	0.015418413032765338	0.21703363792290847	0.7675480247335437
ATTCATCGTTGG	0.04900314508043079	0.02043892160902136	0.9305581316348042
ATTCATCTCGAC	0.02133358050624807	0.013720928123400578	0.9649456783136993
ATTCATCTCTTA	0.03662238572288994	0.05838005141116697	0.9049978506348558
ATTCCATGTGGT	0.056167543777336376	0.020765257444912793	0.9230675147048325
ATTCCATGTTGT	0.008137969634388188	0.008009511948033786	0.9838524701182383
ATTCCATTCGTG	0.5825239504009851	0.008604330620469445	0.40887183893154133
ATTCCATTCTGA	0.05228220602678594	0.016550399125857783	0.9311675846548733
ATTCCCGAGCTG	0.01382680369102232	0.011333759288564216	0.9748397516761309
ATTCCCGAGTCT	0.04006897913351297	0.15990844320454387	0.8000228485434816
ATTCCCGAGTTA	0.012439636413870463	0.008562082854754597	0.9789986340187964
ATTCCCGCAAGG	0.4110088378900555	0.17510787866007818	0.41388335376351265
ATTCCCGCACGC	0.022526343963852606	0.019332901962948422	0.9581411051046396
ATTCCCGGTACA	0.021015153108385688	0.01242891762910966	0.9665561764593356
ATTCCCGTCGGC	0.018484871463645816	0.01932034609052627	0.962195444165425
ATTCGTTAGCCA	0.021475295702961906	0.01860889424430814	0.9599164595014997
ATTCGTTAGTCG	0.005895212780986374	0.9431975244329703	0.050907290670819914
ATTCGTTCAGGC	0.01571460849812285	0.00903192690885723	0.9752539034872636
ATTCGTTCATAG	0.026451424841760166	0.024025908500431153	0.9495229040230925
ATTCGTTGTACA	0.017099290744131163	0.016190503865811216	0.9667107984012883
ATTCGTTGTCGA	0.01752916179270371	0.015344426583561431	0.9671271195748028
ATTCGTTGTCGC	0.005685798480469438	0.004449793863412949	0.9898644321942429
ATTCGTTGTCTC	0.060677278151876145	0.052507948348700484	0.8868147073377475
ATTCGTTGTGCC	0.016737923738696665	0.011354650025531701	0.9719077432574899
ATTCTACCACGT	0.023332684865543223	0.03715057114770688	0.9395173872277666
ATTCTACTCGCT	0.040962564547249274	0.051006972318899835	0.9080305005552206
ATTCTACTCTGA	0.03768873271499542	0.029247819749416776	0.9330636964171519
ATTCTTGAGGAA	0.07729385796089787	0.05557522652918648	0.8671309887368023
ATTCTTGAGGGA	0.034056785239989354	0.05796886523101609	0.9079744234880358
ATTCTTGCAGCA	0.039637720544090566	0.0683470666099784	0.8920153589292205
ATTCTTGGTCTA	0.0	1.0	0.0
ATTCTTGGTCTT	0.016674676842835447	0.014522080948823231	0.9688038315023612
ATTCTTGGTGCA	0.02375356719233284	0.883895415368675	0.09235101990376998
ATTCTTGTCCCA	0.0332043561523713	0.027985414072465378	0.9388102155703147
ATTGGGTAGAGC	0.026883893746149627	0.03226652938806161	0.9408494992384087
ATTGGGTAGCTA	0.036480984129993184	0.014808339409843612	0.9487109367870242
ATTGGGTAGGTC	0.015907544076250654	0.013542727412489816	0.9705503124409407
ATTGGGTCAAAT	0.06684395397533471	0.01915197757811453	0.9140043213601475
ATTGTTCAGACT	0.017094848584519016	0.014759488415944136	0.9681465159717534
ATTGTTCCACAT	0.05332328365590967	0.05384066838171591	0.8928361379135337
ATTGTTCCATGA	0.06878401627817049	0.11547581777081527	0.8157400795900765
ATTGTTCTCACC	0.0	0.0	1.0
ATTGTTCTCATA	0.023925071860292066	0.01772414098049463	0.9583514335901809
ATTGTTCTCGCA	0.05868924309559321	0.07378644155554072	0.8675244417796326
ATTGTTCTCTCT	0.0193705629371445	0.02447543474602802	0.9561547127689456
ATTTACCAGAAT	0.017121692038433393	0.015621908936590746	0.9672570385832376
ATTTACCCACAG	0.01485630933077694	0.011158697556528914	0.9739853535069006
ATTTACCCATTG	0.019325798432231707	0.01481534893177213	0.9658593828506425
ATTTACCTCTCC	0.0167220935747234	0.013115903575649455	0.9701622145901798
ATTTCACGTGTT	0.032069647205019244	0.01943011036749323	0.9485005316904379
ATTTCACGTTAG	0.014128702805782671	0.01111688193184247	0.9747548380167165
ATTTCACTCGCA	0.9709763526482825	0.001856980134357173	0.02716667814746866
ATTTCTGAGAGC	0.030219899100001855	0.021289681827892287	0.9484906641653389
ATTTCTGAGGTT	0.035816631585502495	0.019273565880878033	0.9449098348217037
ATTTCTGCAGAG	0.014071165877362273	0.010316518558210246	0.975612659774582
ATTTCTGTCTCG	0.011396047200313583	0.008265410260005573	0.9803388172159925
CAAAGAACAAGA	0.017188039619043482	0.012443226510998997	0.9703692305494994
CAAAGAAGTCAA	0.5127939367622494	0.011330977593329822	0.4758752521991249
CAAAGAAGTCGA	0.028218157790366773	0.02206603434067426	0.9497157832514184
CAAAGAAGTGCA	0.033279462037574786	0.04984246222518762	0.9168780282908526
CAAAGAAGTGTT	0.030403573668759003	0.053175713968734634	0.9164208748132885
CAACAACGTTCA	0.02075606836635273	0.022962486210837477	0.9562822200326374
CAACAACTCAAG	0.034097366857117714	0.08561010225007228	0.8802926781703198
CAACAGTCACTA	0.01560365491357618	0.013579364708465769	0.9708172944706022
CAACCAAAGTTA	0.01387949871188089	0.010352465733443547	0.9757682757711383
CAACCAACAAGT	0.031370806915942274	0.03866727881104251	0.9299619150395012
CAACCAATCCAA	0.019581846900520485	0.021316032385277742	0.9591028681879875
CAACCTCAGCGG	0.022296956033546676	0.02495133888329332	0.9527517409365807
CAACCTCAGGAT	0.025495130719404197	0.04408918895644911	0.9304162549329417
CAACCTCAGTCA	0.016506749802562514	0.008967156632268212	0.9745265611888425
CAACCTCCAAAC	0.012120272828345094	0.0059030938102317965	0.9819769472440286
CAACCTCCAATG	0.029430245727628784	0.024158536521297975	0.9464114425965816
CAACCTCCATAG	0.05107938327872547	0.0841091919488893	0.8648114399155377
CAACCTCGTATG	0.04419965489529162	0.05922681852917457	0.8965735433529453
CAACCTCTCACA	0.023673471788476855	0.013252265610948253	0.9630744390405662
CAACCTCTCCTT	0.038205731813748	0.03238517737741481	0.9294093283243927
CAACGATAGAGG	0.026185324939884097	0.025857492095226565	0.9479573766375028
CAACGATCACTA	0.022527806050202593	0.016784734797909595	0.9606876151392809
CAACGATCAGTG	0.017350011605782666	0.01433824415404899	0.9683120765023671
CAACGATCATTC	0.01817564544074576	0.014653544523548237	0.9671713731955713
CAACGATGTTAA	0.020614118177606198	0.01527548619679809	0.9641107483838849
CAACGATTCGTA	0.06099832479194232	0.029168058933235184	0.9098336701321396
CAACGATTCGTG	0.01588456137408351	0.012686602158380304	0.9714291142799555
CAACGGCAGACT	0.0	1.0	0.0
CAACGGCAGATG	0.012003517520786829	0.00937768764517645	0.9786188660861497
CAACGGCAGGAT	0.028433322567254476	0.05514644651859506	0.9164207987797627
CAACGGCAGGCA	0.049907863364107505	0.051830441412234744	0.8982618050427049
CAACGGCAGGGA	0.05360750147841212	0.03521405845303774	0.9111783976647166
CAACGGCGTCGT	0.020267625171475703	0.014769491941921441	0.9649634062034804
CAACGGCGTTCG	0.05852687434609768	0.07538048839627873	0.8660924651623964
CAACGGCTCCGT	0.05582849213769152	0.07562000804878377	0.8685513522208832
CAAGACTAGCCT	0.006677170275288958	0.00473846632414327	0.9885844589589255
CAAGACTGTATA	0.0	0.0	1.0
CAAGAGGCATGT	0.05157448951477294	0.08409767027368274	0.8643278864934801
CAAGAGGTCGGT	0.019394874052935048	0.011939170068885455	0.9686663237019052
CAAGCTAAGAAT	0.015552432373751182	0.011821295442398592	0.9726266476814903
CAAGCTACAAAC	0.03811366143739239	0.02675881794647262	0.9351279376194417
CAAGCTATCAAC	0.04458917163617039	0.04509291168180013	0.9103178152425941
CAAGCTATCTTC	0.039467105193613086	0.03805200724168496	0.9224811096314648
CAAGGGACAGGC	0.03831805588829491	0.0846895862912682	0.8769925714253861
CAAGGGAGTTCT	0.040594190332626824	0.034971081279522254	0.9244349511272574
CAAGGGATCACG	0.06073330187376182	0.2590128841096849	0.6802539074294802
CAATACGAGCAT	0.012324322696024048	0.00760053432065621	0.9800753713343924
CAATACGAGGAT	0.030114637179769307	0.04426294899272072	0.9256225545186614
CAATACGGTTAT	0.010753793298240168	0.004567206184292581	0.9846792642722435
CAATACGTCGGA	0.04230723876024731	0.06138688543919126	0.8963060556337343
CAATCGAGTACA	0.047312718430089454	0.09905009078826672	0.8536373637429356
CAATCGAGTCTG	0.01093439963498838	0.008468233735007002	0.9805974617082734
CAATCGATCACA	0.12271253384084883	0.017333860925187964	0.8599538174081062
CAATCGATCACC	0.022508426354095126	0.01934461896901776	0.9581472899253737
CAATCGATCAGC	0.014694366081704326	0.013599873073560665	0.9717062460574871
CAATGACGTAAG	0.2570113690724626	0.2342904627236326	0.5086981083865635
CAATGACTCAAG	0.0351754205010262	0.024202171440078593	0.9406224270368739
CAATGACTCATC	0.012736500189899868	0.009973830873362226	0.9772899434652733
CAATTTCAGACC	0.09393700315746398	0.11383913832558326	0.7922237743324397
CAATTTCAGGTC	0.10616316422797646	0.02262601782710573	0.8712110423785296
CAATTTCCACAA	0.01877756128884899	0.016565277194191527	0.9646580621488089
CAATTTCCACGT	0.03659496366658351	0.05341583731067486	0.9099892688531809
CAATTTCGTGTC	0.027820904089336657	0.03219384113891189	0.9399851630113839
CACAACACACGA	0.021961322341346214	0.019723567885002687	0.9583154655526412
CACAACAGTACC	0.036268268886193694	0.021613254151779414	0.9421185806393338
CACACAAAGATC	0.015425531499527087	0.0072230408012249	0.9773516291345663
CACACAAGTAAT	0.01463855045585675	0.009593294106446309	0.9757686213447836
CACACAAGTTAG	0.02914554321005817	0.022288619071754702	0.9485659496337796
CACACAATCTTC	0.03948041938250485	0.03868776922506307	0.921831913442122
CACAGATAGTTC	0.01777894525732436	0.016790704326978243	0.965430824034939
CACAGATTCAAA	0.045694129933527526	0.10369958944247896	0.8506063113774155
CACAGGCGTATC	0.020094117927793517	0.013093687770703976	0.9668123650147487
CACAGGCTCAGA	0.02203788845457998	0.02531550795385589	0.9526469636866631
CACAGGCTCCCG	0.022568575514930075	0.03070397495776217	0.9467276007192025
CACATGAGTCCA	0.04586159587316206	0.10526138879719502	0.848876861056746
CACATGAGTGCA	0.035885557942574656	0.1314686339325184	0.8326460705957893
CACATGATCAGC	0.039579298804794175	0.017452518184506452	0.9429682172347039
CACCAAAAGACA	0.07803350905444299	0.10782956570515778	0.8141369183770003
CACCAAACACGA	0.03453971722779578	0.10099232929193175	0.8644678771902821
CACCAAATCATC	0.01823686604188675	0.019026755747623594	0.9627370539850733
CACCGTTAGGAT	0.04119833948952347	0.033323767118764155	0.9254780006631569
CACCGTTCATCC	0.024122795633107652	0.01450179127362022	0.9613759593536346
CACCGTTCATCT	0.012188561191019884	0.009334099247917612	0.9784775844591732
CACCGTTGTACA	0.022318138199722844	0.01663463083120844	0.9610475589636216
CACCGTTGTCTC	0.09708767361372146	0.06990938534972416	0.8330030182107503
CACGAATGTTCT	0.021350130667836524	0.019069906412286102	0.9595802973869291
CACGAATTCGCT	0.061067890661822104	0.07944639806861975	0.859485819386592
CACGGGTCACGC	0.07208218826508865	0.1301848859227251	0.7977327919086987
CACGGGTCAGTA	0.008552391049461313	0.010661820609026016	0.9807858250142758
CACGGGTGTGTT	0.0358885316860462	0.03181539062243397	0.9322959547546575
CACGTGGCATCT	0.009498448642247623	0.011569943164834362	0.9789315048677873
CACGTGGGTGGA	0.025096903163709126	0.03485869945776961	0.9400445459820189
CACGTGGGTTAG	0.01466182919038267	0.011325205292410847	0.9740134007321924
CACGTGGTCACG	0.012657316489516887	0.015542792258958488	0.9717997887881338
CACGTTCAGGTA	0.022285019556972027	0.02285144982882005	0.9548638606254534
CACGTTCGTACG	0.5746118220726666	0.010520354461244058	0.41486798284985943
CACGTTCGTCAA	0.014460219782132595	0.00783720828526411	0.9777030350599019
CACGTTCTCACT	0.7172410598020074	0.006884033440979877	0.27587502532254854
CACGTTCTCAGA	0.5164365515122714	0.010701711812219643	0.47286186275467623
CACGTTCTCATT	0.020385930412533948	0.01800563940503561	0.9616087196756654
CACGTTCTCCAT	0.015794162731208056	0.012076445447934257	0.9721296098171239
CACGTTCTCTTC	0.014779007526538377	0.011842735877931465	0.9733788074611206
CACTAAGAGACC	1.0	0.0	0.0
CACTAAGAGAGG	0.016781993254252732	0.012130000720221084	0.9710881658510768
CACTAAGCAGTA	0.013762483650197978	0.010967885666656504	0.9752700282496378
CACTAAGGTACA	0.009514208031114484	0.006644139790372494	0.9838416761510926
CACTAAGGTAGG	0.017654551542009577	0.007822512749719313	0.9745233327592343
CACTAAGGTTGC	0.019257640854818486	0.014579351394488568	0.9661635022349923
CACTAAGTCGCT	0.06854388246849766	0.10605638122214349	0.8253998050690861
CACTGAAAGATC	0.21418833999607328	0.026806308523862236	0.7590054995246893
CACTGAAAGTAA	0.025515398692138248	0.020528023427179416	0.9539566434150949
CACTGAACAGAA	0.0	0.0	1.0
CACTGAATCATA	0.07416185724028873	0.016046532587492546	0.9097918960294186
CACTGGGAGAAT	0.04177790630514249	0.03090307053009953	0.9273192354047578
CACTGGGAGATC	0.011298148367607196	0.007353687525777404	0.9813483358438592
CACTGGGCAATG	0.03956285760734262	0.13764915444828602	0.8227878810364101
CACTGGGCATGA	0.03758636346729708	0.05128380516586704	0.911130099739684
CACTGGGTCACT	1.0	0.0	0.0
CACTGTCCAATT	0.02697112987959817	0.041803692140702564	0.931225108311448
CACTGTCTCAAT	0.02715087157204164	0.019632905147152255	0.953216335731009
CACTTCGGTGCC	0.023495978888219363	0.01479977215305179	0.961704399568807
CACTTCGGTTCA	0.03015038630436743	0.04369921480163012	0.9261504411255747
CACTTCGTCGAT	1.0	0.0	0.0
CAGAGCCCAAGT	0.01725029980613627	0.016739292801584614	0.9660110172930232
CAGAGCCCAGCT	0.07224421793739624	0.026628310229953614	0.9011277089452696
CAGAGCCCATTG	0.012521964164113681	0.008582358245766973	0.978895904297335
CAGAGCCTCTCC	0.016411599185628546	0.013371529589910157	0.9702170321060981
CAGATACGTAAC	0.04926934922749459	0.07905838420621791	0.871672305094448
CAGATACGTCGA	0.014924478426508812	0.010901847366030946	0.974173972359554
CAGATACTCGTG	0.04463115839834592	0.08252264019564527	0.8728463531671087
CAGATCAAGGCG	0.07361800503269508	0.029545526243819537	0.8968366167433262
CAGATCAAGGTA	0.043127962692337915	0.016996197469352166	0.9398758792884381
CAGATCATCTCC	0.07334206509624416	0.13780893106274592	0.7888490108131411
CAGATTGAGTCA	0.12313813174433255	0.019359015906708757	0.8575029472459925
CAGATTGCAAGG	0.01842027902415214	0.01909417664042235	0.962486320464686
CAGATTGCATGA	0.012975444596986095	0.008008172080502866	0.9790167814823351
CAGATTGCATGT	0.03280108920427428	0.0362838136234096	0.930915326817933
CAGATTGGTCTG	0.013375068113900226	0.006944955473477328	0.9796802920818942
CAGATTGTCAAG	0.018809791892743764	0.022698454337823522	0.958491888222302
CAGATTGTCGAG	0.01791780247435784	0.012772813584575791	0.9693096221112318
CAGATTGTCTTA	0.009763557129179902	0.005699613151802104	0.9845370149962142
CAGCAATAGCTC	0.01544643821216862	0.011598227858810194	0.9729559230944075
CAGCAATCAGTG	0.022486643991328534	0.016345837540096348	0.9611678004781479
CAGCAATCATTG	0.10397623178940049	0.015402810639381854	0.8806211809895725
CAGCAATGTCCA	0.015256736704614814	0.013531044580945046	0.971212248734105
CAGCAATTCGCC	0.023646876972334245	0.029075417623340538	0.9472783950109634
CAGCAATTCGTT	0.028136170209452104	0.03122639693516081	0.9406375828258398
CAGCACGAGTAA	0.015096287649058583	0.0077761770845818255	0.9771279377977439
CAGCACGAGTTG	0.03381137236851831	0.20927629692810654	0.7569124127523361
CAGCACGCAGCA	0.0493099716312331	0.06202912062776645	0.8886609603629414
CAGCACGCATTA	0.019630070570518698	0.018269153068249867	0.9621012730591318
CAGCACGGTCGT	0.031830081718168216	0.0392134921092078	0.9289564108231445
CAGCACGTCGTA	0.040207979318250577	0.05720433889835232	0.9025876951638887
CAGCAGCGTCCT	0.01943498382634734	0.02929976560627635	0.9512656389520576
CAGCAGCTCAAA	0.030800560543557426	0.10187367315341812	0.8673260897144263
CAGCCAGAGAGC	0.07821576518544957	0.04136070016074127	0.8804235766714625
CAGCCAGAGATG	0.008880430762709399	0.007978677417563725	0.9831409010393366
CAGCCAGAGTTA	0.004708361133872142	0.004390467068335941	0.9909011900132
CAGCCAGCAACC	0.011724356947217898	0.005206780137466267	0.9830690623453884
CAGCCAGCACGT	0.024449694916494256	0.06890600332369026	0.9066448274168272
CAGCCAGCATAG	0.01093700384775626	0.011655701113979495	0.9774073173078526
CAGCCAGTCGTG	0.029260451743054066	0.020970247294352172	0.9497693612033978
CAGCGTGCAACG	0.01979149153874081	0.021522468446168747	0.9586866353404901
CAGCGTGGTTCG	0.4526041768438078	0.022294559952891667	0.5251013826287454
CAGCGTGTCTCG	0.061549993164686255	0.07458628882493401	0.8638637029278284
CAGGCCAAGGAG	0.018487275095507443	0.011316569133035337	0.9701963464822609
CAGGCCACACAG	0.03746556359095673	0.11448731592041622	0.8480471177927725
CAGGCCATCGAA	0.12125576649144051	0.01920026118519593	0.8595443582202705
CAGGGCTAGTCG	0.016182399155879164	0.0124078436149357	0.9714100074246953
CAGGGCTAGTTT	0.04919654956317234	0.03130025116549126	0.9195033753130016
CAGGGCTGTAGG	0.07725895776239479	0.03215930771209238	0.8905817658238684
CAGGGCTTCGCT	0.034384032250356224	0.07641493040405191	0.8892008592986097
CAGGTATCACAT	0.1232637740845492	0.21797915876161367	0.6587569699725544
CAGGTATCAGAG	0.03473698537348835	0.03622465680422599	0.9290383734738238
CAGGTATGTCAC	0.006340178416859045	0.006161395421269281	0.9874983602191614
CAGGTATTCCTC	0.02204621531146965	0.017421413898867984	0.9605326551914284
CAGGTATTCTTA	0.04267837561856599	0.14144253124984532	0.8158791643818083
CAGTGCGCACAC	0.016460946728367547	0.015252388033894384	0.9682873409343128
CAGTGCGCATAA	0.028960901338774422	0.04487107519421194	0.9261688008124843
CAGTGCGGTAGT	0.019775837844540112	0.012271132939653592	0.9679531585615055
CAGTGCGTCCCA	0.011758667046405442	0.007950853925528306	0.9802905496626946
CAGTTAGAGAAT	0.022550737239183716	0.02654969543180503	0.9508999795144245
CAGTTAGCAGAT	0.04014483249836934	0.0345065128914804	0.9253487529589906
CAGTTAGGTTGT	0.018135656162157628	0.019159350002450254	0.9627057164769761
CAGTTAGTCATC	0.011179103036425412	0.9491265867407293	0.03969432158539251
CAGTTAGTCATC-1	0.018302685060189294	0.5580334890723585	0.42366394042851707
CAGTTAGTCGCC	0.03344404710272451	0.06752392967911247	0.8990321338904502
CAGTTCCAGAAC	0.04810378501258022	0.018888670248789992	0.9330078301419533
CAGTTCCCATGA	0.019413231827374783	0.02046347908332035	0.9601237523239297
CAGTTCCGTGCC	0.015176354677013247	0.018502524556198267	0.9663210747238519
CAGTTCCTCCTC	0.06403758662436776	0.02721974824397054	0.9087430697450755
CATAAGCAGACA	0.0	1.0	0.0
CATAAGCAGGAG	0.025338170596593296	0.02625097448158561	0.9484110103645256
CATAAGCAGGTG	0.018463379733873245	0.011693879067194142	0.9698426695461205
CATAAGCCACTA	0.01768772413211645	0.01720705734123683	0.9651053729862862
CATAAGCTCAGA	0.01653259649837204	0.01640363467182458	0.9670641369823768
CATAAGCTCATA	0.017358870422897896	0.012548574812944793	0.9700930439970011
CATACAGCAGGA	0.02049316476122109	0.017815154248420572	0.9616922731848758
CATACAGCATCC	0.0652663525441966	0.2430120548472155	0.691721671373827
CATACAGCATGA	0.01505226825259979	0.007770917638720989	0.9771772216888949
CATACAGGTCGC	0.05223025839648141	0.014664585646848236	0.9331054562055107
CATACAGGTTGT	0.01662718375177667	0.008950959933128142	0.9744220506472959
CATACAGTCACT	0.057890634987856786	0.025858121025788952	0.9162515149789563
CATACCCAGTGA	0.017656012696880292	0.017320780855642304	0.9650238849984843
CATACTTGTAGA	0.036955938143763	0.04879538452406268	0.9142489142921748
CATACTTGTGGT	0.04647861652758759	0.21744391902845417	0.736077503577794
CATACTTTCGAC	0.015603880667559076	0.01288353189302404	0.9715130120416375
CATACTTTCGAG	0.5389115235660152	0.011690218107455469	0.44939842724936296
CATACTTTCTGG	0.10023052976436053	0.023808245050378787	0.8759614457124336
CATAGACTCACT	0.03991373579645341	0.05643675240958672	0.9036495641438278
CATCAAGCATCC	0.14850648068656405	0.01601626097277038	0.8354774541028419
CATCAAGGTCTG	0.04921879120848726	0.09309417551587836	0.8576870245211515
CATCAAGTCATG	0.05227410571818605	0.035132787227099685	0.9125932233239955
CATCAAGTCTAG	0.024244144854213476	0.05063458856545249	0.9251219498348622
CATCCACAGGTA	0.0337281540877483	0.022197233621964692	0.9440747486399962
CATCCACAGTGC	0.01767973576390897	0.016347441359231576	0.9659731288627608
CATCCACCACTT	0.04389707653064924	0.024421135341048478	0.9316818739974448
CATCCACGTATC	0.012950517362441776	0.012180817493744774	0.9748688993647019
CATCCACGTATG	0.5685425268677397	0.010378352804440062	0.42107926929605155
CATCCACGTCGT	0.8297902696662889	0.007745551883641664	0.16246424679225993
CATCCACTCTAA	0.02069153584812158	0.03024874323967754	0.9490603220735782
CATCCCAAGCTC	0.06157171765426654	0.08927806518552639	0.8491503245700457
CATCCCAAGTGT	0.0294630255886323	0.04117331907984855	0.9293637564083603
CATCCCAGTGAA	0.022375830464842494	0.02488436041233233	0.9527406215425952
CATCCCAGTTTG	0.028796891428881363	0.025468344381826727	0.9457348888022726
CATCCGTAGTAG	0.09241626757062539	0.05535268406455452	0.8522310626417329
CATCCGTCACAT	0.01644541285378162	0.013111901849007354	0.9704432794724369
CATCCGTCAGCT	0.022265214453042966	0.02217215877742233	0.9555628036106931
CATCCGTGTAAG	0.015001303644512442	0.01101433582817147	0.9739847078210401
CATCGCTCACCC	0.028258520013318942	0.07913409055681425	0.8926074456542301
CATCGCTCACGG	0.03575779285508779	0.03563810361878746	0.928604094753716
CATCGCTGTTCT	0.051772673429181355	0.18546445731371297	0.7627629944640699
CATCGCTTCTTC	0.014151079740332747	0.008494423163560366	0.9773548441007591
CATCGGGGTAGC	0.09971314061900646	0.046123352215604846	0.8541634310624784
CATCGTCAGTTT	0.022483135548637376	0.020466563760078403	0.9570503274596233
CATCGTCGTCCT	0.01160810191932916	0.008545372283469178	0.9798466101132783
CATCGTCGTCGA	0.022959174960937353	0.044144483562099705	0.9328966076045211
CATCGTCTCCCA	0.02547759611523322	0.022430185735167592	0.9520925376846996
CATCGTCTCTCT	0.048193650611607	0.11481019378078224	0.8369963235335399
CATCGTCTCTCT-1	0.04391076659285534	0.029747087582561522	0.9263423129781407
CATGAGTAGGGC	0.02000854355911224	0.017708547338865527	0.9622830254135402
CATGAGTCATCC	0.01676611894520106	0.012875792963408765	0.9703585068021657
CATGAGTGTGCA	0.05335912484041254	0.01822743960958881	0.9284136887236497
CATGAGTTCTGA	0.009368321338532649	0.004815462862082941	0.9858164781923395
CATGCAACACAC	0.00819495512583551	0.010598400727674465	0.9812066035940447
CATGCAACACCT	0.038549707772981	0.031093004702824965	0.9303576122483828
CATGCAACAGCA	0.15288572579129805	0.11646293167789358	0.7306512375377349
CATGCAATCGTC	0.03777445054688837	0.04431893450562711	0.9179066476561453
CATGCCTCAAGT	0.08090745893588032	0.04520220464999092	0.873890417117582
CATGCCTGTCAT	0.03376318121581905	0.1321671124290341	0.8340701056808243
CATGCCTGTTCT	0.6954972201383897	0.007596029222409544	0.2969068964971269
CATGCCTTCGGA	0.01812958459443624	0.010381487260394102	0.9714893448746391
CATGCGGAGGTA	0.028484746746336123	0.00888442389929815	0.962631191991029
CATGCGGAGGTT	0.02867882956858112	0.015966493845802576	0.9553547773307183
CATGCGGCAAGA	0.018719919670290866	0.02248832747638667	0.9587918853115258
CATGCGGCATGG	0.01871143392951959	0.021738726854767673	0.9595502090221766
CATGCGGGTAAT	0.014001518928405645	0.00731809938950403	0.9786807028930293
CATGCGGGTCTA	0.0481639152398872	0.021710029912570115	0.9301261241498942
CATGCGGGTTGG	0.4400250193370256	0.012858918816095685	0.5471162046974092
CATGCGGTCCAC	0.022048413425661842	0.01692947466805086	0.9610224092673793
CATGCTCAGATA	0.06459737993222629	0.14080020004908642	0.7946024137974733
CATGCTCAGTTG	0.038285639374759685	0.04787780477405056	0.9138365835500136
CATGCTCCAACC	0.1715139573837276	0.02002499106069098	0.8084612309204174
CATGCTCCAACG	0.029769455450906868	0.03920839193772979	0.9310223664120101
CATGCTCCAGCT	0.019879483913269606	0.0191042564599185	0.9610169778162919
CATGCTCCATAA	0.06692101452854377	0.014909715722626393	0.918169517960947
CATGCTCCATCA	0.08095031013782945	0.05572011153945634	0.8633295798709547
CATGCTCGTGCA	0.023627628333304666	0.008153291261684506	0.968219186235963
CATGCTCGTTCA	0.052983263401978425	0.2566188780581438	0.6903977885787099
CATGCTCTCCTC	0.015173459967029996	0.013192802931694204	0.9716338451195167
CATGCTCTCGAG	0.026615562474144993	0.027406455648826978	0.9459779644111552
CATGGATCAAGT	0.039363329127291076	0.015654206193739136	0.9449827709313234
CATGGATCAATA	0.035094484184605486	0.03176555015743606	0.9331399319579666
CATGGATCATGG	0.019115452187639565	0.01703074005996521	0.9638545588335359
CATGGATGTATC	0.010998832337502451	0.007990434214213455	0.9810107847084993
CATGGATTCGAG	0.013907879271728726	0.010812643342850538	0.9752795766894422
CATGGTAAGCCA	0.040559966907145285	0.03941544272877095	0.9200248655174958
CATGGTAAGCGG	0.017109029125372745	0.014723162624803159	0.9681684138554987
CATGGTAAGGTC	0.039976435875547604	0.041492245046233556	0.9185313289180732
CATGGTACAGCT	0.01765347671046152	0.01559787104184219	0.9667488978496063
CATGGTATCCTC	0.08541622065768069	0.09825592270874314	0.8163278098317461
CATGGTATCTGG	1.0	0.0	0.0
CATTCATAGTAG	0.04061867875318797	0.015004298048382967	0.9443772586069706
CATTCATCAAAC	0.02007319270522497	0.020271988506843204	0.9596552966099988
CATTCATCACAC	0.2753679597988851	0.025557612203455135	0.699074584089092
CATTCCGAGCTG	0.01836443605727344	0.015783928249936185	0.9658520354814609
CATTCCGAGCTT	0.09206274160727214	0.06028133073281979	0.8476558876430884
CATTCCGCACCA	0.013541139023217935	0.010302648023910673	0.9761564308550215
CATTCCGGTGCA	0.008890445292089946	0.005192586806670334	0.9859171559421066
CATTCTACATGC	0.030341500456406576	0.047329735349100455	0.9223290692292989
CATTCTAGTCGT	1.0	0.0	0.0
CATTGAGCACTC	0.014329433976445004	0.011460249068259069	0.9742106822440554
CATTGAGGTCGG	0.019857207774642515	0.024892385908004938	0.9552508751178563
CATTGAGGTGGA	0.044393470590210836	0.04604762341920398	0.9095590737798637
CATTGAGTCGCT	0.15308633357391024	0.013823746180625474	0.8330901023575338
CATTGAGTCGGT	0.012202835487969464	0.007831658590590972	0.9799657272328016
CATTGAGTCGTG	0.2043728517466539	0.017455725780406103	0.7781715759229093
CATTGCCAGATT	0.02424006841855725	0.026901817723156383	0.9488580317655548
CATTGCCAGTTC	0.017998751393615106	0.011845759551094605	0.9701557877997447
CATTGCCCAACG	0.15005437051063983	0.017011446617448564	0.8329343927736103
CATTGCCCACCC	0.017813336762356913	0.018013689870955234	0.9641736116100993
CATTGCCCATGG	0.07108504161354669	0.1294284436518907	0.7994865958314494
CATTGCCCATGT	0.020203409254193377	0.019615522250934127	0.960181628406114
CATTGCCGTACA	0.017190805972983322	0.01518975229079453	0.9676200483002589
CATTGCCTCGTG	0.045229097933274634	0.013027913658113267	0.9417431068418334
CATTGTTAGAAT	0.03227340940830636	0.04511243351121473	0.9226142138615978
CATTGTTTCACA	0.018391418832591846	0.01467998080373918	0.9669291637055353
CATTGTTTCATG	0.02250970240336789	0.021620853625152217	0.9558698810253826
CATTTCAGTGTT	0.0	0.0	1.0
CATTTCATCATG	0.14951330005717242	0.0759089049521818	0.7745777569530804
CCAAGCGAGTTA	0.044247260178369906	0.19547817394383396	0.7602745550779796
CCAAGCGCACCT	0.020251437473488714	0.025806419504872554	0.953942804699884
CCAAGCGCACTT	0.024864564453235587	0.023906685209149507	0.9512290718622991
CCAAGCGCATTG	0.015500162851073836	0.013205412680777738	0.9712947013985352
CCAAGCGGTTAG	0.04866168584763313	0.028937717546036096	0.9224006835152858
CCAAGCGGTTTG	0.011443805844624936	0.005372348225389838	0.9831840694336584
CCAAGCGTCCAT	0.10842176533922185	0.06518901100163786	0.826389098467044
CCAAGCGTCGGC	0.03032322829407101	0.040932789094916974	0.928743982826836
CCAATGAAGATG	0.03008305046204935	0.01873475790308328	0.9511823857347941
CCAATGAAGCTA	0.011339815513960978	0.007004435037095076	0.9816560268482202
CCAATGACATCC	0.04440504360606252	0.013989391365587436	0.9416058830584383
CCAATGAGTACT	0.053762467096011686	0.13792468035223254	0.808312950035443
CCAATGAGTCTT	0.031899822322006006	0.07476808069847507	0.8933325828241679
CCAATGATCCAG	0.03180979914983154	0.022408336860525947	0.9457822117801923
CCAATGATCTTT	0.015454827000103286	0.012803789543214752	0.9717419434188818
CCAATTTCACAC	1.0	0.0	0.0
CCAATTTCAGGA	0.015965808416337497	0.011109715159606228	0.9729250293534587
CCAATTTGTCCG	0.020430767644416006	0.01849815934484842	0.9610715750670836
CCAATTTGTGAC	0.029662881015520802	0.0850074004681636	0.885329897034001
CCAATTTGTGTC	0.03332012326457288	0.03576689382531576	0.9309130852865151
CCACAAATCGCC	0.03667400238247143	0.013157890663687001	0.9501685104188897
CCACACTGTGGA	0.12927344383049552	0.216968394198667	0.6537581662294812
CCACCATCACTA	0.023907671991366296	0.029865495727386223	0.946226915224713
CCACCATCATAA	0.029865600270064158	0.028618803333566426	0.9415157227770204
CCACCATGTGCG	0.017490999455726342	0.018898486481248755	0.9636111389961789
CCACCATGTTGC	0.02357689284714639	0.015124508592816692	0.961298707706955
CCACCATGTTGC-1	0.017327780948179803	0.023848642419337995	0.9588236980117782
CCACCATTCAGG	0.02447371841977016	0.038985091265686805	0.9365414632401373
CCACCATTCCAC	0.1859706798781562	0.017757266271225956	0.7962722244849469
CCACGAGAGCCA	0.03666215165181335	0.14179758660964117	0.8215404372424815
CCACGAGAGTGA	0.05531796191405893	0.028178657272526057	0.9165034268931656
CCACGAGCAACA	0.08195015532652686	0.015979665434002248	0.9020703732649167
CCACGAGCATGG	0.005904216624734685	0.0054733167557742745	0.9886224266451276
CCACGAGTCCCT	0.022062251841348805	0.02212484764248373	0.9558131855058746
CCACGAGTCTCA	0.008785276271288042	0.006317875743383818	0.9848969420897123
CCACGTTAGGAG	0.018849137203911685	0.020192393027494673	0.9609592273315217
CCACGTTCAGAA	0.06340458993054596	0.014602492223080889	0.9219932291370598
CCACGTTCAGTA	0.0181709696618415	0.012377914505758033	0.969451345875583
CCACGTTGTACC	0.028582428571099938	0.029736869793389083	0.9416809971164649
CCACGTTGTTCT	0.01752184320966584	0.015154066276739547	0.9673246362930225
CCACGTTTCCAG	0.017200652948409372	0.014164646046092641	0.9686353032105718
CCACTTGAGGCC	0.12964948135187485	0.023459569332357662	0.8468910374415678
CCACTTGCAAAT	0.01596065333564847	0.00851273811111811	0.9755268386233312
CCACTTGCAAGG	0.46310557406792346	0.022484763356020884	0.5144097908267726
CCACTTGCAGCA	0.015351925158882616	0.006422920212352765	0.978225496009408
CCACTTGCATCC	0.028028307682875953	0.02677249616799712	0.9451993193236415
CCACTTGCATTG	0.032793909100170535	0.05432282922552403	0.912883249547418
CCACTTGGTCAG	0.017569465815063988	0.019106411411385735	0.9633240468990014
CCACTTGTCACT	0.04216939103128315	0.016616647858946485	0.9412142461396527
CCATAAGAGCCT	0.029957120178797064	0.04400228708686689	0.9260409516258991
CCATAAGCAATT	0.0	0.0	1.0
CCATAAGGTACC	0.10271134130560579	0.01252095272859361	0.8847679434760264
CCATCACAGTTG	0.15160039579870188	0.024592974466534665	0.8238067116585046
CCATCACCAAAT	0.05122838752646496	0.013863412406738673	0.9349085569692461
CCATCACCACGA	0.0600987814945729	0.16423406846920538	0.7756670888682463
CCATCACTCGAA	0.0325591131380689	0.043921539032494	0.9235197919698903
CCCAACTAGAGC	0.033182190605445215	0.1517573239284101	0.815060523646692
CCCAACTAGCTG	0.05377890252288113	0.0932868309488745	0.8529342826115638
CCCAACTCAAAT	0.02649755953369696	0.06575804406235838	0.9077448266548569
CCCAACTCACAT	0.018319350405526822	0.01984939534152599	0.9618317927568905
CCCAACTGTATC	0.01149992344905936	0.009656416840429474	0.9788437829280745
CCCAACTGTTAA	0.014917986905371933	0.011672279250952381	0.9734101832190016
CCCAACTGTTCC	0.017249547578749195	0.016314981980288443	0.9664358307574437
CCCAACTGTTGC	0.03049836054545384	0.021005425884105033	0.9484968495082959
CCCAACTTCGAC	0.02586677367432468	0.3493156525669873	0.6248177022064033
CCCATTGCACTT	0.015177905709016185	0.012165634453874464	0.9726569913787466
CCCATTGGTCTC	0.02220968511639427	0.019730843133953197	0.9580603212331831
CCCATTGGTGCC	0.022460433183628996	0.03391167473814151	0.9436286524884744
CCCATTGGTTCA	0.01125101282739755	0.010535186709080848	0.9782138655550991
CCCGAAGTCCAG	0.007224095785548714	0.006989017850473029	0.9857869068957597
CCCGAAGTCTTT	0.014062509202250119	0.008968187695012064	0.9769696699273868
CCCGGAACATGT	0.0	0.0	1.0
CCCGGAAGTATC	0.025054715520844168	0.041172011545105046	0.9337740649341877
CCCGGAAGTGAG	0.4563913007653863	0.02707636578451101	0.5165324373510457
CCCTAACAGTGA	0.017665019740945614	0.018333359386978467	0.9640023044792889
CCCTAACGTGCT	0.03071101406354871	0.026051040938470663	0.9432379380694623
CCCTCAAAGGAA	0.6493023041572459	0.039952877320350334	0.3107448485131741
CCCTCAAAGTTG	0.014661880816402727	0.010478324189059135	0.9748603225692156
CCCTCAACACTT	0.018158622221359166	0.018031858829810975	0.9638100919327315
CCCTCAACATCG	0.01863989627902866	0.014529578589314699	0.966830780871432
CCCTCTCAGATG	0.03525198297939158	0.055464719719789043	0.90928379260389
CCCTCTCAGGTC	0.5014740212499736	0.018650295736137558	0.4798758020110662
CCCTCTCGTCCG	0.018654331181624594	0.015434877673064843	0.965911264390302
CCCTCTCGTCTT	0.0311045061174135	0.09310913131269287	0.8757864257936232
CCCTCTCTCGTA	0.03233967731396014	0.05186753942433561	0.9157929627365652
CCCTCTCTCTCC	0.04712540168870157	0.012591312385672876	0.9402835677036714
CCCTCTCTCTCT	0.043557339807134166	0.0786437498450063	0.8777991831976987
CCCTGATAGTAG	0.057416638048113415	0.09612342566019119	0.8464600483437845
CCCTGATAGTCA	0.0280462992241032	0.03344415047719011	0.9385097988482779
CCCTTAGAGAAT	0.015688701930824098	0.012805734884175867	0.9715057828589432
CCCTTAGCAATA	0.024558483436977144	0.00943414922649047	0.9660077245561669
CCCTTAGCATAA	0.07137487741812577	0.051741330363670485	0.8768837992077574
CCCTTAGCATCT	0.018310977885936	0.013038989332123236	0.9686501175808826
CCCTTAGTCCCG	0.03746442944435162	0.06888696512603383	0.8936487968026464
CCCTTAGTCGAA	0.023591291652297487	0.014178053016778235	0.962230866553767
CCGAACGAGGAA	0.08797185996019354	0.030765796850733794	0.8812625213240357
CCGAACGGTGCT	0.06489151167176667	0.0273644835470489	0.907743996484452
CCGATCTAGACC	0.07882838945702215	0.11168435147667788	0.8094873254634007
CCGATCTAGTTG	1.0	0.0	0.0
CCGATCTTCTGA	0.025926454680777138	0.02296820879454286	0.9511054776103404
CCGCAAGCAAGG	0.027085475361617498	0.03570673262447216	0.9372082945535791
CCGCAAGCACGG	0.07702189202754435	0.07853211630379615	0.8444459993254347
CCGCAAGCAGCC	0.014256847491388263	0.008465283119460956	0.977278324116593
CCGCAAGGTTGA	0.03665388538491025	0.09754419641243128	0.8658020649210554
CCGCAAGGTTGC	0.02196966908544534	0.030085962797381908	0.947945016240596
CCGCAAGTCAGG	0.012967451056703924	0.008316992538135254	0.9787159705130288
CCGCAAGTCCGA	0.020174928445597342	0.013319523844840904	0.9665061887840748
CCGGACACAGCT	0.014640706642320813	0.01039787509444241	0.9749617523740984
CCGGACACAGTC	0.03882074428436855	0.0729905002414434	0.8881888730954165
CCGGACAGTAGC	0.05902360338036631	0.023483729018170998	0.9174929602410767
CCGGGTACATGT	0.017622034699115347	0.014498081879500293	0.967880137549341
CCGGGTAGTTTC	0.07232211758556131	0.0749163064374324	0.8527617086421196
CCGGTAGTCGTC	0.021793849148195554	0.012936353932090895	0.9652700402187767
CCGGTAGTCTGG	0.056432437373394824	0.08833458549019073	0.8552328782980189
CCGGTGACAAAT	0.11195894028153416	0.0148750275356137	0.8731662559990241
CCGGTGAGTTCC	0.0168052208715126	0.0135456914486699	0.9696495200680856
CCGGTGATCCTT	0.017662722653688356	0.015384226551921079	0.9669536574517458
CCGGTGATCGCT	0.01926186589941118	0.022117904315444303	0.9586203066843886
CCGGTGATCTTT	0.021259478455104105	0.019977885434101464	0.958762993638593
CCGTAGGCAAAT	0.013620782857329525	0.009062794605728753	0.977316732177236
CCGTGAGCAGAC	0.03143773568661612	0.03141400692013129	0.9371486340421079
CCGTGAGGTTGG	0.03373046502715218	0.19868960038516634	0.7675802242690662
CCGTGAGTCCAA	0.025397332368717156	0.023265329014838125	0.9513374316464673
CCGTGAGTCTTC	0.01761802385290755	0.01727160351525458	0.965110799062371
CCGTTCAAGAGA	0.008681422241526265	0.0067756166957926986	0.9845430732938409
CCGTTCACAGGG	0.019921592164706747	0.018262120284734503	0.961817004534328
CCTAACCAGAGT	0.012870993483451549	0.007652296788124765	0.9794769980817833
CCTAACCCAATG	0.06129689463373163	0.12885923343338046	0.8098439244006719
CCTAACCGTACC	0.02565268111987123	0.055850058863425145	0.9184979635879511
CCTAACCGTAGT	0.017554081191707555	0.4971011912110448	0.4853446962701392
CCTAACCGTGTC	0.017699808233753778	0.017771607155081987	0.9645292442660826
CCTAACCTCGGT	0.010014465093770216	0.008681623450159768	0.9813038707786504
CCTAAGAAGACC	0.022159648561931526	0.03980507238303126	0.9380358731796854
CCTAAGAAGATG	0.010354474975566475	0.005615457079913588	0.9840303304795065
CCTAAGACAGAG	0.044294751818933956	0.035220444202765	0.9204849619560612
CCTAAGATCACC	0.016590477067863648	0.013986608881731656	0.9694235501707839
CCTAAGATCTCG	0.012127131243804339	0.009350776435741384	0.9785223255624547
CCTACGTAGTTT	0.11218312431958788	0.012322628201869369	0.8754944094680708
CCTACGTCATAA	0.011858052977627348	0.006182231546860802	0.9819599830960312
CCTACGTGTTAG	0.017499742667576316	0.01552705074598839	0.9669740270485319
CCTATCGAGCTA	0.030571403839887056	0.04270978092214979	0.9267190999400959
CCTATCGTCAAG	0.051654418774920725	0.018319585909415712	0.9300262758736163
CCTCAACCACTC	0.04549761510569022	0.30559161535846446	0.6489107992405672
CCTCAACGTCTT	0.019158123588444678	0.02113236939658125	0.9597101697167856
CCTCACACAGGT	0.05268835120552864	0.08939925215789017	0.8579124860337572
CCTCACAGTAGG	0.034633337317308194	0.14677228042615129	0.8185946469267897
CCTCACATCGTA	0.033315110594630395	0.2254576583745478	0.7412273485988717
CCTCAGTGTGGA	0.0	1.0	0.0
CCTCAGTTCAGT	0.0360260627571119	0.07465676808576814	0.8893178022780842
CCTCATGCAGCT	0.02189322846538052	0.022247808000263408	0.9558589013120423
CCTCATGTCTCC	0.06602229487526909	0.19461871763194524	0.7393589170963246
CCTCATGTCTGT	0.04503540895147328	0.05809352900045037	0.8968710479458614
CCTCATGTCTTT	0.0238688595578757	0.09184298062269981	0.8842882038547597
CCTCCAAAGATT	0.008183017096309147	0.007943723999919054	0.9838732472944448
CCTCCAAAGCAC	0.014636769657307596	0.012019585984394607	0.9733438464664481
CCTCCAAAGCGA	0.04297145786507299	0.07373039667107668	0.8832982333723408
CCTCCAACACGA	0.07659458726194973	0.012395766639469296	0.9110098762879866
CCTCCAAGTGGT	0.05709572714343822	0.09235659266381764	0.850547674848901
CCTCCAATCCGA	0.05497191906968343	0.028394607243971845	0.9166335378074018
CCTCCTCGTATG	0.01718201313359944	0.013572835729533973	0.9692455272547926
CCTCCTCGTCAG	0.08179483645049651	0.1474042520990935	0.7708010088690813
CCTCCTCGTGCA	0.6892472920040845	0.007819866861093348	0.30293296790654817
CCTCCTCGTTCA	0.02605230666605059	0.03692674429755647	0.937021568911069
CCTCCTCTCACT	0.03729290860399239	0.05429808011713432	0.908409128527751
CCTCCTCTCATG	0.016308446085395112	0.010610186950427102	0.9730816855436307
CCTCCTCTCGCT	0.07334115527800503	0.14980703769692533	0.7768518971242248
CCTCCTCTCTCT	0.01593672423238181	0.010502949373235676	0.9735608470221356
CCTCTAGCAGTC	0.036024855243559	0.3609716957988565	0.6030034096875274
CCTCTAGGTGAA	0.02417531663197847	0.044328113126222916	0.93149674999991
CCTCTAGGTGTT	0.0414932475823279	0.043159823285755836	0.9153469711194535
CCTCTAGTCTGG	0.022304643019302756	0.02000292707409531	0.9576927606719232
CCTCTCCAGGAT	0.022707991603758408	0.021050322226957408	0.9562420085681953
CCTCTCCGTTAG	0.06025298119133984	0.08216282529396234	0.8575841912645519
CCTCTCCTCATT	0.1413651976141356	0.014131911571298714	0.8445030668788311
CCTCTCCTCCGC	0.04264585633822224	0.0391593051264749	0.9181949685243828
CCTGCATAGCTC	0.01767281681592797	0.018145816491231107	0.9641819939098024
CCTGCATAGTCC	0.01773137892258241	0.015507836139512012	0.9667615008057023
CCTGCATCATTC	1.0	0.0	0.0
CCTGCATGTATC	0.03296346700265449	0.0672886121632597	0.8997483605529587
CCTGCATGTATC-1	0.086555983689163	0.023117091252067082	0.8903272077233395
CCTGCATGTTAA	0.04135659709888576	0.014098130068281596	0.9445456262821138
CCTGCATTCTGC	0.013748845206661343	0.010850503842705231	0.9754008433765645
CCTGTTGCACTC	0.015893611474146044	0.012913062841706157	0.9711938169498912
CCTGTTGGTCGT	0.02202102516707618	0.02116178394808511	0.9568173767871444
CCTGTTGGTGTT	0.030294177680065124	0.01839927823070558	0.9513066262925791
CCTGTTGTCCAC	0.019739830555124745	0.014444071906981354	0.9658163530363911
CCTGTTGTCCTG	0.015075625809370196	0.0290242337280394	0.9558999804008631
CCTGTTGTCGGA	0.04454608668548749	0.04423982263696217	0.9112140825085149
CCTTCAGAGAGG	0.03513892011293694	0.03415984654285057	0.9307012002448902
CCTTCAGAGCAA	0.04744238115922667	0.034410957481877814	0.918146997353248
CCTTCAGCAGCA	0.9688148704935224	0.001132771079495133	0.03005237525390736
CCTTCAGTCGCC	0.016187113287043052	0.012278178934013425	0.9715353588248572
CCTTCAGTCGTA	0.05088700044805638	0.018441402998334272	0.9306718357664372
CCTTCAGTCTGA	0.018676102836419888	0.017224898989206813	0.9640998377600494
CCTTGTGAGCAC	0.018052609752046905	0.012106272728357645	0.9698416405198564
CCTTGTGAGGTA	0.011275348311384862	0.014917726572072874	0.9738070639956493
CCTTGTGGTTTG	0.01955059590602982	0.017627752891634946	0.9628217151229145
CCTTGTGTCCTT	0.11510673319254218	0.016273138727710777	0.8686202725436147
CCTTTGGAGTAG	0.017531048556867518	0.012077417212293596	0.970391578896087
CCTTTGGAGTCT	0.008559177469486756	0.006201918595559867	0.9852390844684109
CCTTTGGAGTCT-1	0.08996284329389533	0.014352214219561923	0.8956851842373916
CCTTTGGAGTTT	0.018142177067565327	0.012790642396014535	0.9690675305708335
CGAAGGAAGAGA	0.023525822378661236	0.02390289747595594	0.9525713401020685
CGAAGGAAGCAG	0.014748724047381121	0.010525253594000918	0.9747261076605289
CGAAGGAGTATC	0.014417130491420245	0.00836024632290732	0.9772230510634682
CGAAGGAGTCAG	0.03333102285479383	0.038909374464128434	0.9277596821260832
CGAAGTTTCGCC	0.02862556183902861	0.07766649443319643	0.8937084327547639
CGAATTGAGAGT	0.028457244223093134	0.028673470392344757	0.9428693102788693
CGAATTGCAGTA	0.05168431930726646	0.02780455198977703	0.920511211623021
CGAATTGTCTGT	0.05148218642890304	0.027174570044929403	0.9213433079572936
CGACAGCAGAAA	0.06492316286520176	0.09378590646327464	0.841291074643594
CGACAGCAGACA	0.016005926398294228	0.01195712699720516	0.972037074728901
CGACAGCAGCAG	0.06363310241990137	0.07882534750365233	0.8575417697633398
CGACAGCTCGCT	0.5089463822599689	0.013468391562757323	0.4775853466624553
CGAGAAGCACCT	0.06289401767044904	0.03615974631667187	0.9009462506049268
CGAGAAGGTGAG	0.012333627978355551	0.008673575407600732	0.9789929625760702
CGAGAAGGTGAG-1	0.011503805637882357	0.00797788086906502	0.9805183038531972
CGAGAAGGTGTA	0.014861061338837281	0.010561116922545745	0.9745781447103428
CGAGAAGTCGTC	0.04136619124318229	0.06499474735496345	0.8936392181308602
CGAGGAACAGAG	0.027058475174315477	0.03509009440231474	0.9378518494509962
CGAGGAACAGAT	0.01227398778241238	0.0053983211861678366	0.9823280110914709
CGAGGAAGTGTT	0.5619785910015064	0.09779666698670075	0.34022475616937287
CGAGGCTAGGGA	0.012451025613773764	0.0069659632595788275	0.980583283819293
CGAGGCTAGTTC	0.04969360722579727	0.324709024914587	0.6255973763213034
CGAGGCTCAATC	0.035995655906332025	0.07529987967659393	0.8887049818274539
CGAGGCTGTCGT	0.06589173387630999	0.026430214697814227	0.9076783300332877
CGAGGCTTCAAG	0.05659184965764567	0.11964569243469364	0.8237626112514386
CGAGTGCAGAGC	0.04909476387351159	0.013097791395266496	0.937807816371512
CGAGTGCAGGGA	0.020692589678906057	0.021386666969548673	0.957921072805424
CGAGTGCAGTGC	0.034799715821963166	0.11173861701884677	0.8534617453405636
CGAGTGCGTCCT	0.01675029694222117	0.013425616236637593	0.9698244674029742
CGAGTGCGTCGG	0.03973947784201778	0.030447526294644277	0.9298133289315521
CGAGTGCTCACC	0.01856819581133924	0.017709362323271114	0.9637229219069198
CGAGTGCTCGTA	0.013298563856350074	0.012745335171790878	0.9739560938851772
CGAGTTAAGCCG	0.024426481602370802	0.02196445309364172	0.9536093885925112
CGAGTTACATTG	0.021956787838394925	0.027522566328679998	0.9505206752130634
CGAGTTAGTGGT	0.03348812843580109	0.021530660028315492	0.9449812754531797
CGATCGGAGCGT	0.0830645304929653	0.01785187712450668	0.8990837837438396
CGATCGGAGGAT	0.017761433972069394	0.015014091224931187	0.967225105604473
CGATCGGGTCTC	0.00830885362353153	0.006371245696449391	0.985319891175104
CGATCGGGTTCC	0.012274699584395652	0.00801173375159482	0.9797138370028747
CGATCGGTCGCT	0.014297101234158472	0.01058030895087914	0.9751228645111546
CGATGCGCATCC	0.05161025924831056	0.07540913867259204	0.8729806937228649
CGATGCGGTGAT	0.020746031383771887	0.02499372930634702	0.9542608627929928
CGATGCGTCGCC	0.03009196267754575	0.013906420284442035	0.9560016072038547
CGATGCGTCTAC	0.05455353445687506	0.019895660414827068	0.9255508232761015
CGATGGCAGCTA	0.04065376048830792	0.03829667725029155	0.9210494927788693
CGATGGCCAGTA	0.012343879364826862	0.008221491311298956	0.979434788605053
CGATGGCGTACG	0.12907281471876694	0.017044320009248038	0.853882966561173
CGATGGCGTCTA	0.012668755545449972	0.00885698905752539	0.9784745259187445
CGATGGCTCCGA	0.02741340645817004	0.02334513619928272	0.9492415603448291
CGATGGCTCTCG	0.0448451379065746	0.014416236613870552	0.9407390773872487
CGCAGGTAGGTT	0.0526711395091672	0.03050607352125321	0.9168228938506645
CGCAGGTGTATT	0.07100092907680086	0.4839040733744568	0.44509496136033083
CGCAGGTGTTGT	0.04112186768065318	0.10463715222101438	0.8542412982692725
CGCATAAAGTTC	0.02035299541279868	0.024452906147572256	0.9551948181072585
CGCATAACACGC	0.025877035880712163	0.07839777591625814	0.8957257796480576
CGCATGGAGATG	0.028907909942565698	0.04079239174443913	0.9302998326539246
CGCATGGAGCAC	0.055546654203253436	0.08133351217520848	0.863119942975069
CGCATGGCAAAG	0.011861586608295718	0.008772967803808754	0.9793657154663463
CGCATGGGTCTT	0.029172161975554348	0.0604489626420987	0.9103789630272503
CGCATGGTCTGG	0.01082457615226529	0.012626226987108193	0.9765493323687962
CGCCAGACAGTT	0.023504361519121376	0.03141202765022077	0.9450838664298349
CGCCAGACATAT	0.6443378269485903	0.008767671259525106	0.34689468084189223
CGCCAGAGTCAT	0.0529036807189705	0.6685289674714636	0.27856729525887386
CGCCAGAGTGTA	0.017828593469212718	0.013722698200004328	0.9684491651630712
CGCCAGAGTTCA	0.07114191026781189	0.12469453168463163	0.8041635254426918
CGCCAGATCGAA	0.01524876186225645	0.012373229761376558	0.9723783253155384
CGCCATTAGAAA	0.05016668889156631	0.03485975735577153	0.9149735503976696
CGCCATTCATCA	0.019505100718112255	0.01209113773424973	0.9684042890950453
CGCCATTGTCGT	0.013327359211609992	0.008105673615033844	0.9785672394014924
CGCCATTGTGTT	0.01976043668337284	0.016368332535581977	0.9638715841461151
CGCCATTTCTAG	0.01126959442988951	0.006716796280095473	0.9820138231753596
CGCGTGACACAC	0.32428641523091306	0.013515319208987832	0.6621984036797358
CGCGTGACACAG	0.03331023479841905	0.053520212923585164	0.913170120100405
CGGAACCAGGTC	0.03417851421649291	0.34365466604027006	0.6221667379773768
CGGAACCCATGA	0.024625572537920543	0.03140933167294866	0.9439655375529421
CGGAACCGTTGT	0.024751788162461697	0.6069179963317157	0.36833006417762953
CGGAACCTCCAG	0.031111200171626052	0.01950954215090197	0.9493795546539099
CGGAATTAGATC	0.035098252468831866	0.017177067869606065	0.9477251111249386
CGGAATTGTAGG	0.061223039225265764	0.07115602346095486	0.8676208074653057
CGGAATTGTGCC	0.12568493979742965	0.018228566583780078	0.8560867572403689
CGGAATTGTTCG	0.06665766817571381	0.09381716409201908	0.8395251667419289
CGGAATTTCTTA	0.02290532866746645	0.019213434113575043	0.9578817147491802
CGGACACCAAGT	0.040045659805672616	0.02302776722861331	0.936926647140509
CGGACACCATCT	0.04201608890345986	0.022568331970441422	0.9354159631074747
CGGACACGTGCT	0.019060168423833318	0.014682386620207625	0.9662576330123614
CGGACACGTGTT	0.0999696599706009	0.043794979900979907	0.8562355052749586
CGGACACGTTGC	0.05366105056226766	0.01774751364890105	0.9285916258079093
CGGAGAACAAAC	0.013259698699180322	0.009659955920718966	0.9770806828586898
CGGAGAACATAT	0.013266105004445323	0.009154446970674178	0.9775797366220011
CGGAGAAGTGGA	0.028112276676979693	0.03021128730229602	0.9416768555643632
CGGAGAATCGGT	0.0191606322593154	0.013451557869210342	0.9673878492862705
CGGCAGTAGGCG	0.012476226660829945	0.02052031062773179	0.967003372617867
CGGCAGTCACTG	0.02301717122994469	0.018197641531749336	0.9587855596197421
CGGCAGTCAGCT	0.03842224699065889	0.05548763614147698	0.9060901383015404
CGGCAGTGTCGT	0.022423064712053783	0.0170199929548859	0.9605570567299049
CGGCAGTGTCTT	0.0460928893920683	0.11950940206192068	0.8343975543503109
CGGCAGTGTTAA	0.03001188366443245	0.06636529260200667	0.9036233694516231
CGGCAGTGTTGC	0.031579891933594915	0.022435855368436505	0.9459842647646047
CGGGACTCACCG	1.0	0.0	0.0
CGGGACTCATTG	0.03398857956393675	0.07833205447167892	0.8876795291467553
CGGGACTTCTTA	0.01735556478276297	0.014201319123943321	0.9684437934131306
CGGGCATAGGTA	0.019335558284509568	0.01752295697879104	0.963141648125087
CGGGCATCAATT	0.0334383744750172	0.03501304610852939	0.9315485440118889
CGGGCATGTGTA	0.018709260636112907	0.014669488810175704	0.9666213996931478
CGGGCATTCTGC	0.04893078107029341	0.06264338944181067	0.8884259340588266
CGGGCATTCTTT	0.054507914786274224	0.23221482458287596	0.7132773614695108
CGGGTCAAGAAG	0.0945583469246323	0.013698305266479395	0.8917435910965196
CGGGTCAAGAGT	0.024314932021260293	0.02625192646703898	0.9494331553627328
CGGGTCAAGCTA	0.06221814652275255	0.023350556985649702	0.9144315806907602
CGGGTCACACAC	0.01941746267003442	0.013787089644155122	0.9667959325209665
CGGGTCAGTCCA	0.012353162100238532	0.008319996525747244	0.979327074283286
CGGGTCATCAGG	0.0276725466136885	0.49998623628232897	0.4723412554538161
CGGGTCATCCCA	0.004168868030728642	0.0035998455650076396	0.9922313470446046
CGGGTCATCCGT	0.012627822384048639	0.007791627057087404	0.979580828894627
CGGGTCATCTTC	0.013543932750093203	0.00830269145894216	0.9781537001969373
CGGGTGTAGAGC	0.021261980088402858	0.017048111585022088	0.9616899407138552
CGGGTGTAGCCG	0.03479290000202835	0.04371416321122211	0.9214930243487653
CGGGTGTAGGGT	0.011129630055232757	0.8418027911509322	0.1470675939675538
CGGGTGTAGGTG	0.024057242951494705	0.013911878043022546	0.9620311212483854
CGGGTGTAGTTC	0.02048509300090295	0.009188738367373887	0.9703263318582473
CGGGTGTCACTA	0.08208672653107825	0.11308509952834432	0.804828215857046
CGGGTGTTCATT	0.01849499830465835	0.01990803399546702	0.9615976057449125
CGGGTGTTCGAG	0.04093453617490881	0.3234629651748312	0.6356024413529315
CGGTCAGAGTCC	0.05214958750959444	0.02906785279414685	0.9187825729902482
CGGTCAGCAAGC	0.044022898811782625	0.050031935241389124	0.9059452169659917
CGGTCAGCACAA	0.017125416778278037	0.011943758950295825	0.9709311095733911
CGGTCAGCAGTC	0.1549764420342548	0.014260920987760177	0.8307628111368935
CGGTCAGCATCA	0.05872693940681523	0.08575289353086876	0.8555202259985367
CGGTCAGGTAGG	0.012278644589952748	0.01095661073521751	0.9767647042984784
CGGTCAGGTGCC	0.026475305053556292	0.026104965197148784	0.9474197650228126
CGTAAGTAGACC	0.03647502220856267	0.041899986390863384	0.9216252332241817
CGTAAGTAGCTG	0.013767196772386917	0.017385308253658242	0.9688475434428684
CGTAAGTAGGTC	0.030285815350846297	0.026932247024182218	0.9427818666914252
CGTAAGTCACTC	0.14430297978105083	0.016709755611265593	0.8389874687957929
CGTAAGTCATAG	0.0826403677362167	0.5266514414408003	0.3907081650046505
CGTAAGTTCACA	0.2979013013064866	0.016232382201544326	0.6858664555634494
CGTAAGTTCCGA	0.014373291242162241	0.01217061685484137	0.9734565899741384
CGTAATGCAAAT	0.03752608510188432	0.08324176786746047	0.8792320374352717
CGTAATGCAGCA	0.017857181680668622	0.019203406962067494	0.9629400963102364
CGTAGTAAGATG	0.034119981752392815	0.051141469613651215	0.9147389103288793
CGTAGTACAAAT	0.027051606338389687	0.009162219811268479	0.9637864644961112
CGTAGTACACTA	0.02311741707936197	0.027991652801500642	0.9488916153105961
CGTAGTAGTTGC	0.07475213744292813	0.04710554442551238	0.8781423477879838
CGTAGTATCACG	0.023006810655035428	0.020432481840473197	0.9565608921607123
CGTAGTATCCAT	0.01815341319775052	0.01699141414201062	0.9648559715542507
CGTCAAACACTG	0.030643905697299013	0.02248784023735201	0.9468683280564038
CGTCAAACATTG	0.017027097331185737	0.0134852082712573	0.9694878272517135
CGTCAAAGTCTA	0.006509859048105493	0.9224803220055852	0.07100982915398088
CGTCAAATCAAC	0.6567592503187886	0.009610590389014243	0.3336303267209933
CGTCCATAGAGA	0.013400228092512682	0.0047839030139093545	0.9818160736513293
CGTCCATAGCAT	0.015249800185760703	0.011577215955428802	0.9731734208843342
CGTCCATAGGTA	0.03442179441768493	0.03900583889791703	0.9265722758883185
CGTCCATCAACG	0.015279415442168091	0.008626621063612524	0.9760942696742291
CGTCCATCAGAG	0.02457318156690246	0.03541002046517977	0.9400173417583251
CGTCCATGTGAC	0.017144834077484756	0.0050692142245942744	0.9777862411866567
CGTCCATTCACG	0.023030608171768083	0.022996701355052357	0.9539727655512309
CGTCCATTCAGA	0.07015159245072526	0.10603508211072676	0.8238132426832744
CGTCCATTCCAT	0.022963454098190225	0.015649021908041294	0.9613876988055833
CGTGAATAGGGC	0.04977540399140843	0.2693464617348601	0.6808780705517995
CGTGATAAGCAC	0.08874666806258011	0.019949883428313386	0.8913035598957124
CGTGATAAGCCG	0.038790520122364294	0.0402557685935131	0.9209535951603263
CGTGATAAGCCG-1	0.019694804505304253	0.017702885695287232	0.9626028863786695
CGTGATAAGGCC	0.05776167155216849	0.013672994019374028	0.9285657146390243
CGTGATAAGTTG	0.09200489582908743	0.033326349279651016	0.8746689097658239
CGTGATAGTCCA	0.05058632446269286	0.12380206613900116	0.8256115587742393
CGTGCTTCAATA	0.019740040074183448	0.015931451025202006	0.9643287948677818
CGTGCTTCACGT	0.030162255354329242	0.039676714125005556	0.930161269465261
CGTGCTTCACGT-1	0.006706908070314821	0.006476636563991051	0.986816398561136
CGTGCTTCAGAA	0.07400204347776626	0.12857994835822106	0.7974178646973606
CGTGCTTCATAA	0.030027466881299193	0.05438323090314714	0.9155896003486991
CGTGCTTTCGTG	0.01582792601901347	0.011600765890710706	0.9725716150721945
CGTGTCTTCTCT	0.013677318621326894	0.010450476755310412	0.9758726072606848
CGTTAGAAGGTA	0.020229550468108797	0.014460751190517849	0.9653097645093965
CGTTAGAGTGGT	0.028258829124510644	0.015260748313757868	0.9564805042748795
CGTTAGATCCCA	0.02127810018320372	0.05134484116941739	0.9273769074145068
CGTTCTGAGAAG	0.017685077941828234	0.01462845763297527	0.9676871549693585
CGTTCTGAGATT	0.014475172231943549	0.010384565922372913	0.9751405165018229
CGTTCTGAGGTA	0.010468999401042194	0.006986371840682852	0.9825448403429721
CGTTCTGTCGTG	0.01735707480198647	0.015167702274165666	0.9674760716308278
CGTTGGGCAGCA	0.03468514400891243	0.049386491007413366	0.9159283151547426
CGTTGGGTCCAC	0.015308411705586897	0.01136786273222055	0.9733239673631663
CTAACCCAGGAT	0.01817643320361589	0.011257979906111912	0.9705659729195718
CTAACCCTCAAG	0.02292877044785544	0.02867130991300326	0.9484002565611614
CTAACTTAGGGC	0.10558785513899704	0.019723285854388713	0.8746890366668847
CTAACTTGTCGC	0.09636777323662223	0.04905989689219959	0.8545724207911448
CTAACTTGTGAT	0.015090048116382003	0.01079125542875825	0.9741191211621613
CTAAGTGAGCGC	0.04296116119303342	0.0148584847480413	0.9421807001562611
CTAAGTGCACAT	0.03375982133219922	0.04946160541700039	0.9167789663830224
CTAAGTGTCATC	0.17323618624858167	0.01619264228081559	0.8105713519545193
CTACAGAAGAGC	0.020317857929071863	0.021367556289146543	0.9583147499546325
CTACAGAAGATT	0.0	1.0	0.0
CTACAGATCAGC	0.04063429841396603	0.0507436251131823	0.9086220787734464
CTACAGATCCCG	0.02295362357173186	0.02121095397373242	0.955836336269354
CTACATTGTGAG	0.015252861350443656	0.014861395252606295	0.9698862503491457
CTACATTTCCCG	0.03341584214861945	0.020430253860116016	0.9461540766475388
CTACCCAGTCGG	0.07039824052627494	0.05796507178638896	0.871636634825761
CTACCCATCCAG	0.02221149897216419	0.03363643256826485	0.9441525990849812
CTACCCATCCTC	0.09308406011519921	0.02624270754613048	0.8806734825835711
CTACCTGAGCAA	0.03278109061181763	0.05028469474740633	0.9169344952644775
CTACCTGAGTGG	0.023524248803495094	0.036780007274260486	0.9396964375467179
CTACCTGGTGAC	0.02914217140438341	0.0416689465187863	0.9291893216797114
CTACCTGGTTAA	0.015379395504864538	0.011328102092405087	0.9732927097484311
CTACCTGTCCAT	0.06214063292761391	0.026560528988641415	0.9112990381694507
CTACGGGAGCTA	0.012871393389940361	0.006738979283118787	0.9803898783883678
CTACGGGCACCA	0.050716939190169306	0.08206565587608891	0.8672173716640905
CTACGGGCAGTC	0.02524110413274507	0.0721244451448291	0.9026343917566209
CTACGGGCATGC	0.3201407215463494	0.012558171228573634	0.667301263460445
CTACGGGGTGCC	0.01876934815517906	0.017525794334541576	0.9637054691508388
CTACGGGGTTCC	0.021454109514090283	0.016047602986664203	0.9624985968498372
CTACTATAGATT	0.03326163481595768	0.07129867344047833	0.8954400644334128
CTACTATAGCCA	0.05058616159640338	0.02878326431485026	0.9206304960188866
CTACTATCACTG	0.04022859262215964	0.09303547364988847	0.8667358109029899
CTACTATCAGAG	0.010681693115196117	0.007136584296353141	0.9821820152144574
CTACTATCATGA	0.03412801206020192	0.02018687255364165	0.9456853278419484
CTACTATGTGCA	0.04041925140260024	0.03271326254737322	0.9268675752832208
CTACTATTCCAT	0.07746885220060405	0.014819243919649698	0.9077122054293554
CTAGACAAGATG	0.055442205193004634	0.0955658035508248	0.8489921280592408
CTAGACAAGTCA	0.029065216736818222	0.03297515123990277	0.9379596084624008
CTAGACACATTA	0.07679828546520158	0.13620274374233174	0.7869988786964789
CTAGACAGTCCC	0.01862999213011956	0.01635981295881979	0.9650102947117987
CTAGACAGTCTC	0.04278973633830816	0.05887118981054709	0.8983391690045984
CTAGACATCCCT	0.07046055450340147	0.13719081191904797	0.7923485632706639
CTAGGTAGTGCG	0.008399088373511492	0.007150432228670284	0.9844504393283506
CTAGGTATCGGA	0.01188423774737103	0.0071552854247165084	0.9809605015026844
CTATAGGCAACA	0.019343688218788388	0.01827299663612591	0.9623838484981277
CTATAGGCAACC	0.022741280787003368	0.022949189323258533	0.9543099619970484
CTATCCGAGGTA	0.020093499074498148	0.017420472553218384	0.9624862804886674
CTATCCGAGGTG	0.017285856555267872	0.011811712794699891	0.9709026550844588
CTATCCGCATCT	0.03890763238790735	0.024169151566930867	0.936923263593884
CTATCCGCATTG	0.11048673214681805	0.01738155260291233	0.8721319243491423
CTATCCGGTGTG	0.01726557284369818	0.01479386877367181	0.9679413463168529
CTATCTAAGCCA	0.014043449133348653	0.010660437271857752	0.9752965174930563
CTATCTACACAC	0.03423393913358988	0.04081759259377258	0.9249486350819587
CTATCTAGTAGC	0.01359619941021433	0.009701655454861251	0.9767024443000221
CTATCTAGTGAA	0.06614887814339993	0.01334979342842845	0.9205016639948471
CTATCTAGTTAT	0.04128244525286503	0.07415119871979339	0.8845666005486817
CTATCTATCTGA	0.30672668524221003	0.013043089180331629	0.6802303589348964
CTATCTATCTGA-1	0.0	1.0	0.0
CTATCTATCTGT	0.0634138389000908	0.07140534638867899	0.8651807772655885
CTCAACCCACGC	0.025929316030001995	0.015364720991843514	0.9587066925076044
CTCAACCGTCAC	0.07283764881415808	0.12245907949463533	0.8047033685217464
CTCAACCGTCTT	0.10844427077362155	0.017315519964631855	0.8742404128211833
CTCAAGAAGGAG	0.023026977344238156	0.027375165559797028	0.9495978395798907
CTCAAGAAGGGA	0.05321952091034216	0.23524018907874633	0.7115402295945719
CTCAAGAGTCCG	0.031773556413377715	0.04388079415542305	0.9243456457648432
CTCAAGATCGCT	0.009379382888683627	0.008948621061040217	0.9816720829796061
CTCAAGATCGGC	0.009616634107419742	0.006160399504387169	0.9842231520657582
CTCAATTCAGAC	0.015440490327240996	0.013020523026862435	0.9715394119339891
CTCAATTGTGGT	0.05106277493775128	0.030374672457853875	0.9185626335209371
CTCAATTTCCTC	0.03330019179124778	0.031212067289235573	0.9354879836178392
CTCACTGAGCAA	0.01389952455123001	0.009413540816122107	0.9766874049351305
CTCACTGAGCTC	0.018735053502259603	0.013696168396800653	0.9675692822895103
CTCACTGCAGCG	0.12287612404401849	0.031206611302775973	0.8459174393782857
CTCACTGGTCGC	0.04938804977405515	0.07614565261419312	0.8744663765463556
CTCACTGGTGAA	0.01400334430502136	0.00947182748070693	0.9765253211466722
CTCACTGTCTCC	0.01673464911059761	0.013518180597820223	0.9697477731184334
CTCACTGTCTCG	0.019893291207668733	0.015514801059526557	0.9645920568019876
CTCAGAAAGCTA	0.11230113338338954	0.015544405467323382	0.872154665516523
CTCAGAAGTAAG	0.0387064153028459	0.04076651130210026	0.9205270992633257
CTCAGAAGTCGT	0.9635143428694233	0.0009036901065534239	0.035581983093714985
CTCAGAAGTGGT	0.03044943149837166	0.0487341282333412	0.9208167721209677
CTCAGAAGTGTT	0.019344306345488838	0.0174505479713465	0.9632053625023344
CTCAGGGAGCTC	0.02435659084005063	0.01487278630142651	0.9607705954566724
CTCAGGGAGTGG	0.05923318330743399	0.05653604292079224	0.884230703682952
CTCAGGGCACTC	0.015731712613305335	0.013483763174323147	0.9707850252661235
CTCAGGGGTGCA	0.022330308010845415	0.025054577581099097	0.952615938381656
CTCAGGGGTGTC	0.02029239419189732	0.024233192253652166	0.9554751803337375
CTCAGGGTCGAA	0.018014953704298228	0.015383735412020426	0.9666015856032784
CTCAGTCAGAGC	0.044966393471420736	0.05764445756483766	0.8973891965374398
CTCAGTCCAATA	0.030993822574847653	0.030080487803159302	0.9389258415423055
CTCAGTCGTTCC	0.02062171375119802	0.01653961621312381	0.9628389257185848
CTCAGTCTCAAC	0.032100917586124926	0.01760265715306662	0.9502964807137261
CTCAGTCTCCTC	0.05855010947232264	0.10147371272734872	0.8399763997120145
CTCATCGAGTAG	0.015598864845485564	0.011600093742529618	0.9728014700973187
CTCATCGCAGGG	0.044611530438733255	0.05588760858238124	0.899500921819197
CTCATCGCATCG	0.025557267362002745	0.03202924301469574	0.9424139175230571
CTCATCGCATGC	0.030078361963520373	0.1705415598634349	0.7993805917497089
CTCATCGGTATG	0.14662771277932207	0.1291954851300946	0.724176763320299
CTCATCGTCAAG	0.04553368485824156	0.05907118509327502	0.8953952037973549
CTCATCGTCAGT	0.014449429982906001	0.009687366016149123	0.9758635442584705
CTCATGCAGACG	0.00942551407530636	0.008461840081626074	0.9821125837114173
CTCATGCAGTGC	0.019538381163003157	0.013284869128555369	0.9671769132605627
CTCATGCTCCGT	0.01918735939756721	0.013566056392525106	0.9672468351809579
CTCATGCTCTCT	0.02984482565617592	0.06644480804108065	0.9037104624752498
CTCATGCTCTTA	0.018896988188627648	0.01594420776528193	0.9651593870617471
CTCATTAAGTAG	0.06284445003281404	0.10373287355872414	0.8334227701909138
CTCATTACACTT	0.009908079939645336	0.005484094902694923	0.9846079782936634
CTCATTAGTCGA	0.03284701856286943	0.03249910287301901	0.9346539902370328
CTCATTAGTGTT	0.0197157416515862	0.03918456000610447	0.9410995891550124
CTCATTATCGCT	0.017649459755078197	0.014872314379129222	0.9674786543202253
CTCCAACAGAAG	0.07369949132291152	0.09681627041510109	0.8294842929013625
CTCCAACAGAAG-1	0.013167971651411236	0.014285472266579335	0.9725468040144875
CTCCAACTCTGT	0.03448129264908797	0.05828586440681236	0.9072335137407429
CTCCACAAGGGA	0.04386117501427565	0.022354480857692954	0.9337844353039036
CTCCACACAATT	0.0110141342144425	0.007589245372893989	0.9813967628707366
CTCCACAGTAGC	0.0156605734891789	0.01131635978984674	0.9730231842427319
CTCCACAGTCGT	0.030675966586941553	0.023931775576039583	0.9453922845429573
CTCCACATCATT	0.05362273856620459	0.08196733357754112	0.8644099956147028
CTCCATGCATAA	0.057934853484893516	0.09441642275800328	0.8476485742328165
CTCCATGGTAAT	0.0692360890282235	0.022121134879975465	0.908643004722828
CTCCATGGTGAG	0.0	1.0	0.0
CTCCATGTCGGT	0.039542005342433455	0.12807186209930635	0.8323860750268239
CTCCCAACAACA	0.033725852774648776	0.0409105746154196	0.9253638005224349
CTCCCAACACGC	0.008474439990945205	0.008340822429988567	0.9831847768658426
CTCCCAACAGGC	0.029184167048713835	0.042681034875982495	0.9281352538016584
CTCCCAAGTTTA	0.05623878662227423	0.019520573739817127	0.9242408427859155
CTCCCTCAGGGC	0.03545234460542756	0.056256450082937746	0.9082915263654106
CTCCCTCAGTAA	0.04318915908186188	0.026236500620059038	0.9305745608562632
CTCCCTCCAAGT	0.029639759669716794	0.01864555651903845	0.9517147442569519
CTCCCTCCACTG	0.030381332774200236	0.053511851393941524	0.9161073920831782
CTCCCTCTCAAC	0.06252708133735357	0.01638593385194808	0.9210872670898358
CTCCGATAGCTC	0.029686638186178275	0.047288373595789385	0.9230252017772259
CTCCGATCACTA	0.14277291370650283	0.01590579925250846	0.8413214843091835
CTCCGATTCAAT	0.012587571256590734	0.8713922465689564	0.11602018623836123
CTCCGATTCATC	0.048351460319794294	0.21370157780504856	0.7379469915660367
CTCCGATTCCAG	0.02309616508346104	0.02737529031455226	0.9495288560576425
CTCCTCCAGAGT	0.10930976346091005	0.039505229406213045	0.8511851486747348
CTCCTCCAGGCC	0.01591531939457295	0.010798145778445734	0.973286693586958
CTCCTCCCACTA	0.003721781557343413	0.0028424268144150847	0.9934358642527364
CTCCTCCGTCGC	0.036949220369330085	0.0755073204538742	0.8875436834280338
CTCCTCCGTGCA	0.014746093052829817	0.014436081019966523	0.9708179433442078
CTCCTCCGTTAC	0.015834732805360838	0.012519466307156977	0.9716463109849542
CTCCTCCTCATG	0.012555576311635206	0.007722918796140403	0.9797218869475667
CTCCTCCTCCAA	0.02731825265512682	0.04444636139551947	0.9282362944057043
CTCCTCCTCCGA	0.018883921876254806	0.020542699924910292	0.9605739700721712
CTCCTCCTCTGG	0.5908316071339289	0.008674479948094942	0.40049405585516046
CTCCTTTAGAGA	0.016060512449637954	0.012912945869295736	0.971027063098898
CTCCTTTCACAT	0.02283711419623402	0.013523482737576156	0.963639773024382
CTCCTTTGTCCA	0.012792606811024728	0.009572908248096526	0.9776348145819792
CTCCTTTTCTAT	0.03025790869843814	0.018797198692691516	0.9509450801525028
CTCGAGGAGTCT	0.029206441025715377	0.034680173431009716	0.9361136936462595
CTCGAGGGTGTG	0.027756451927450326	0.024209566373159325	0.9480342544125677
CTCGAGGGTTCG	1.0	0.0	0.0
CTCGAGGGTTGC	0.008974979438347588	0.010003556924313498	0.9810214535459351
CTCTCAGCAGTT	0.03333684301415217	0.16073222339552068	0.8059306210549191
CTCTCAGGTATG	0.014449924762179555	0.004238241222734665	0.9813120997237935
CTCTCAGGTCGC	0.023011290270383213	0.03329369646012622	0.9436954613666956
CTCTCAGTCAGA	0.009265112047206378	0.00654285116644024	0.9841922101167698
CTCTCAGTCCGT	0.015032757491781396	0.010704948914674802	0.9742626138667709
CTCTCAGTCGTC	0.030936515008521247	0.018342573363018432	0.9507214998658048
CTCTCGAAGAGA	0.010413000652351895	0.011650723831727232	0.9779364390229158
CTCTCGACAATT	0.03709867983160521	0.04800337673540565	0.9148979834633053
CTCTCGAGTTGC	0.016827077280458576	0.013628056460353543	0.9695453727891613
CTCTCGATCTCG	0.015204475826484707	0.0036267715392768528	0.9811689889811293
CTCTGGTAGGGT	0.016616837946802923	0.011969820452322023	0.9714136990915343
CTCTGGTAGGTA	0.009185476228284747	0.005480218356143003	0.9853344129959977
CTCTGGTTCCTT	0.027559893182390244	0.02494055337968691	0.9474999079169126
CTCTGGTTCGAG	0.04949835171926137	0.17183796946285146	0.7786635852340724
CTGAATGAGTCG	0.011261070506197351	0.007323044663766435	0.981416026318918
CTGAATGCAAGT	0.08688560952364241	0.012809864317914779	0.9003047656891202
CTGAATGCAGTT	0.268205792441727	0.016680838379094485	0.7151135436327665
CTGAATGGTCGC	0.03985176006479181	0.20347118542645892	0.7566770259862359
CTGAATGTCCGG	0.04076514465124123	0.11123092719796747	0.8480039846896823
CTGAATGTCGGT	0.9730722957689941	0.0007651387991622611	0.02616257478017034
CTGAATGTCTAG	0.07416742815730905	0.022292071203900237	0.9035407209145606
CTGAATGTCTTG	0.08247512188892374	0.10052137502005255	0.8170034326710015
CTGAGCGAGCCA	0.053055524329835915	0.04156159404486937	0.9053828546020579
CTGAGCGAGCCG	0.018061242292244567	0.016994348146477788	0.9649451431825448
CTGAGCGAGGTC	0.01149507920126347	0.007749604027288658	0.980755613556149
CTGAGCGCACAC	0.021279975943914883	0.027634768320696643	0.9510854338820599
CTGAGCGCAGTG	0.0333887472457338	0.09924147429744656	0.8673699352744157
CTGAGCGGTCGA	0.021056347578157785	0.014034059070823382	0.9649097179944941
CTGAGCGTCATC	0.024496979101823538	0.03504475135766635	0.9404588897381594
CTGAGGCAGCGT	0.06111087665870072	0.07635339767915779	0.8625357056626799
CTGAGGCGTGAC	0.036254666174647746	0.03714569425549505	0.9265999306006836
CTGAGGCGTGGA	0.09725099562162715	0.1977670949035478	0.7049818132277376
CTGATCCAGCAT	0.026609455608996486	0.025330571682163915	0.9480601553461868
CTGATCCCATAA	0.019533504425054096	0.02138301361797201	0.9590835181272757
CTGCAGGAGAAT	0.02755190583049905	0.017955972834097795	0.9544922510264773
CTGCAGGAGTGC	0.0	0.0	1.0
CTGCAGGCATTG	0.06234454352654032	0.027447765409399992	0.9102077818738583
CTGCAGGTCAGC	0.028813915606957542	0.04218931986169568	0.9289971392408473
CTGCATCAGACT	0.027663312175311348	0.028560337949150468	0.9437765480442177
CTGCATCAGACT-1	0.02355355340535582	0.05396762826989656	0.922478784939212
CTGCATCCACAT	0.01980666644174281	0.015542625802114964	0.9646509415497626
CTGCATCCAGTC	0.03400877007738403	0.06006474387626551	0.9059269494195584
CTGCATCCATAC	0.07171506702376601	0.17062427940450772	0.7576605975107228
CTGCATCGTTGA	0.03518103935701387	0.024013624739035254	0.9408053422602084
CTGCATCTCGTC	0.029722131049920275	0.05841920448397309	0.9118589554485179
CTGCCATGTTAA	0.014658330201263229	0.009831805263452637	0.9755101848927967
CTGCCATTCAAA	0.01733464529416894	0.013077457291353256	0.9695881865656651
CTGCCTAAGAAT	0.011806457821900634	0.039644962969790136	0.9485485999914405
CTGCCTAAGGAA	0.0427363800584923	0.060911591489950255	0.8963520360658362
CTGCCTACAAAC	0.06627988844263608	0.01522746277455785	0.9184928607391574
CTGCCTACAAGG	0.045676689662243336	0.009298439931057672	0.9450249780887532
CTGCCTACATGA	0.01221172770872333	0.009965865013215336	0.9778225138815935
CTGCCTACATGT	0.018465506370786658	0.01449195848765628	0.9670431735100394
CTGCCTAGTCGT	0.24345713094244129	0.021282939837457247	0.7352599994154586
CTGCCTAGTGGC	1.0	0.0	0.0
CTGCCTAGTTGG	0.018884716594008033	0.021660127549765987	0.9594552001081967
CTGCGAGAGTTG	1.0	0.0	0.0
CTGCGAGCAAAT	0.03438496382384233	0.10962009149929328	0.8559951149273647
CTGCGAGTCGCT	0.02552957709641545	0.03631604122963273	0.9381543947178944
CTGCTCATCACT	0.049880860454126	0.166131363122706	0.7839878968285154
CTGGACGGTCAC	0.01913686160775063	0.020137938305363822	0.9607260017084199
CTGGACGGTCAT	0.057180970663336134	0.017592529522725688	0.9252268577889684
CTGGACGGTCCA	0.022867109669565535	0.0321054293867419	0.9450276712141402
CTGGACGGTCTG	0.10212195601644869	0.031063824379142013	0.8668144074456707
CTGGACGTCCTT	0.07153168311736532	0.05364274140029235	0.8748256197560116
CTGGACGTCGGT	0.04856834119715035	0.05902128075239401	0.89241044848904
CTGGCAGGTTAT	0.103062344855634	0.02201139494909724	0.8749264347398282
CTGGCAGGTTTC	0.020960699304025044	0.02234934287238892	0.9566899033289891
CTGGCAGTCTCC	0.023268455109502175	0.01544344073328121	0.9612889309322855
CTGGTCTAGGTG	0.06349447256024765	0.17103386752516586	0.7654715929331675
CTGGTCTAGTAG	0.01826998199827859	0.00915682999510036	0.9725733578711112
CTGGTCTAGTAT	0.042038777892501045	0.06759974202356682	0.8903615040406707
CTGGTCTCACGT	0.010404281580990275	0.01003158887065234	0.9795642442558398
CTGGTCTCATCC	0.02014514317697998	0.023324166439197293	0.9565312949025621
CTGGTCTGTGGT	0.008854665073244216	0.006417920105769411	0.9847276076058719
[truncated: 2,332 more rows]
