# Supplementary material for: White and brown adipose tissue share a convergent fibro-adipogenic progenitor population
Source: EMBO Rep. 2025 Oct 8;26(22):5612–36. doi: 10.1038/s44319-025-00591-6 (PMC12635263; doi:10.1038/s44319-025-00591-6)
Supplement: Supplementary file 10 — Source data Fig. 3 [file 44319_2025_591_MOESM10_ESM.zip]

Archive with 24 entries (18 files):
- Figure 3 source data/
- Figure 3 source data/3B/
- Figure 3 source data/3C/
- Figure 3 source data/3D/
- Figure 3 source data/.DS_Store
- __MACOSX/Figure 3 source data/._.DS_Store
- Figure 3 source data/3A/
- Figure 3 source data/3F/
- Figure 3 source data/3B/bat_fate_probabilities.csv
- __MACOSX/Figure 3 source data/3B/._bat_fate_probabilities.csv
- Figure 3 source data/3C/bcaps_drivers.csv
- __MACOSX/Figure 3 source data/3C/._bcaps_drivers.csv
- Figure 3 source data/3C/.DS_Store
- __MACOSX/Figure 3 source data/3C/._.DS_Store
- Figure 3 source data/3C/bfapls_drivers.csv
- __MACOSX/Figure 3 source data/3C/._bfapls_drivers.csv
- Figure 3 source data/3C/bat_heatmap_gene_REorder.xlsx
- __MACOSX/Figure 3 source data/3C/._bat_heatmap_gene_REorder.xlsx
- Figure 3 source data/3D/bat_cc_featureplot_data.csv
- __MACOSX/Figure 3 source data/3D/._bat_cc_featureplot_data.csv
- Figure 3 source data/3A/bat_macrostate.csv
- __MACOSX/Figure 3 source data/3A/._bat_macrostate.csv
- Figure 3 source data/3F/bat_auc_mtx_v10.csv
- __MACOSX/Figure 3 source data/3F/._bat_auc_mtx_v10.csv
