# Supplementary material for: White and brown adipose tissue share a convergent fibro-adipogenic progenitor population
Source: EMBO Rep. 2025 Oct 8;26(22):5612–36. doi: 10.1038/s44319-025-00591-6 (PMC12635263; doi:10.1038/s44319-025-00591-6)
Supplement: Supplementary file 10 — Source data Fig. 3 [file 44319_2025_591_MOESM10_ESM.zip › Figure 3 source data/3B/bat_fate_probabilities.csv]

	B1	bCAPs	bFAPLs
AAACCCAAGATG	0.238938591382238	0.4911467692939305	0.26991523656223804
AAACCCAAGATG-1	0.25255669515576434	0.47062348371080825	0.27682040304981165
AAACCCACAACT	0.3805818807796874	0.43748915472925226	0.18192877507244756
AAACCCACATCA	0.3584971211309686	0.4597079115140453	0.1817950022345064
AAACCCAGTAAC	0.31424429101792273	0.4649085689932343	0.22084741222520798
AAACCCATCGAC	0.3699094438795991	0.4454624446905469	0.18462799351282583
AAACGAAAGAAT	0.28749452275223736	0.46731927395351297	0.24518674207106314
AAACGAACAAAG	0.3384310445521354	0.4813042542528965	0.18026485624014182
AAACGAACAGAG	0.40045372821152836	0.41994385131254597	0.17960223999408928
AAACGAAGTAAC	0.2977411463528972	0.523936272688838	0.17832272396133345
AAACGAAGTAAG	0.23491386365272648	0.454077831556624	0.31100901274101106
AAACGAATCATT	0.48678329719473346	0.3619382028331667	0.15127855946800295
AAACGAATCGAT	0.756148383063484	0.19777890049345515	0.04607271003649502
AAACGAATCGTT	0.22928761977491535	0.63091934586573	0.13979338359536986
AAACGCTAGAAT	0.3705298760812479	0.44852675890558324	0.18094318723030128
AAACGCTAGCTA	0.28278562991472606	0.51056553361435	0.206649179112642
AAACGCTCACCG	0.28796606211709797	0.5674142692640963	0.14461977248588076
AAACGCTGTCGA	0.2967360369446278	0.5452550593385512	0.15800905902914752
AAACGCTGTTGA	0.339153917575159	0.4800162800717647	0.180829827545676
AAACGCTTCAGG	0.3133153597431196	0.4717039435608379	0.2149809132255025
AAACGCTTCCAT	0.12857533492658207	0.7756923190035317	0.09573256139280532
AAACGCTTCGGC	0.36612361363778445	0.44235678581380816	0.191519620240437
AAACGCTTCTTC	0.2584560076033856	0.4916819263559808	0.24986259235647953
AAAGAACAGATG	0.319079968087801	0.45037412580586605	0.2305461831939667
AAAGAACGTCTG	0.34965310705679936	0.47576083133253927	0.17458626843825428
AAAGAACTCATC	0.32381028959403296	0.46542565312213274	0.2107643093791297
AAAGAACTCCGG	0.2629665520427446	0.5026157123364331	0.23441821872738308
AAAGGATAGAGG	0.3349492501584877	0.49053336544680043	0.17451758870140413
AAAGGATAGGAC	0.26110472963393805	0.5810064776291434	0.15788912218369652
AAAGGATAGGGA	0.2778559335010548	0.47488040273991144	0.24726405643630328
AAAGGATAGTCT	0.33066457297247653	0.48798598823949696	0.18134962837133994
AAAGGATCACAA	0.4313531401393031	0.40165903684533566	0.16698768628768035
AAAGGATCATGT	0.3200146656679445	0.47508565750315424	0.20489993776188956
AAAGGATCATTA	0.38463034448483985	0.42852269517482605	0.18684699049971407
AAAGGATGTAGC	0.30876985647250066	0.4571628530862204	0.23406769441883526
AAAGGATGTCGG	0.31098274245372437	0.4608202546244514	0.228197417553696
AAAGGATTCCAT	0.35862605328808866	0.4533117182542061	0.1880623073689307
AAAGGATTCGCC	0.2047855645560683	0.6127135746741259	0.18250134011155725
AAAGGATTCGGT	0.35771186320224224	0.4441537354069385	0.19813470242203754
AAAGGATTCGTC	0.23814161039790485	0.460072932308793	0.3017861367841222
AAAGGGCAGCGT	0.24810585923997014	0.5590904281764961	0.19280402734878935
AAAGGGCCACTC	0.3659565633096336	0.4422422568625294	0.19180116276561174
AAAGGGCGTAGT	0.4144632637410596	0.3994437297957863	0.18609313631389587
AAAGGGCGTCAC	0.3446145516263602	0.45997151141118925	0.19541413061039745
AAAGGGCGTCGC	0.343688265173878	0.454272447354139	0.20203940192731065
AAAGGTACAGCT	0.3849786499640487	0.4311944080244068	0.18382683854136667
AAAGGTAGTTAC	0.34246664988126607	0.4449361009200863	0.21259753160493658
AAAGGTAGTTAT	0.33595028097149277	0.4643582046177791	0.1996917065709659
AAAGGTATCCCT	0.3871024020148741	0.42690930186806186	0.18598827086748912
AAAGTCCAGCAC	0.3005109370294968	0.44129985921947024	0.2581897466643158
AAAGTCCAGGGA	0.5595476182169263	0.31409804489902704	0.12635423626733952
AAAGTCCAGTCT	0.31217830277998065	0.48238442689737376	0.20543751557615375
AAAGTCCCAACA	0.28898549118278033	0.5220259083290981	0.18898900346734032
AAAGTCCGTCAT	0.33240532461849853	0.49322710668311487	0.17436756794087255
AAAGTCCTCCAT	0.31425140701132465	0.4535393943532057	0.2322095592242382
AAAGTGAAGCAC	0.2197187772535489	0.4363176294200585	0.3439643023038493
AAAGTGACAAGC	0.5449939422189218	0.3203925503002306	0.13461342650865205
AAAGTGACAGAG	0.3960366935678653	0.4167475468211539	0.18721582904640133
AAAGTGAGTAAT	0.3412563448927747	0.4344676006599041	0.22427632708315642
AAAGTGATCACT	0.3668239305299049	0.4606909981279082	0.17248501287036994
AAAGTGATCTTA	0.3737256780350637	0.44801977488062283	0.17825434001199914
AAATGGACAAAC	0.3038533959766916	0.483613157021365	0.21253379757719815
AAATGGACACTG	0.33216622611813873	0.4425295231772172	0.2253046052610488
AAATGGAGTACG	0.3478800860654389	0.46306696545247794	0.18905307810085983
AAATGGAGTCCT	0.41376982199037027	0.40702161119717745	0.17920866003534489
AAATGGAGTCGG	0.33570377260851736	0.4505267115429753	0.21376973298898938
AAATGGAGTGTC	0.37131493746567423	0.43961263074074336	0.18907234439569315
AAATGGATCGTT	0.23727964811553917	0.5385488805626494	0.22417181574500084
AACAAAGAGACA	0.35785669028837236	0.46427404456867827	0.17786921331758418
AACAAAGAGCTA	0.26240812195693475	0.516494012947794	0.22109820409566625
AACAAAGAGTGC	0.41652715542648133	0.41067510865627505	0.17279771994563187
AACAAAGGTCCT	0.3165978811504646	0.5083039075210234	0.175098449636294
AACAAAGTCAGA	0.32593881884422793	0.46940927264187143	0.20465211282601303
AACAAAGTCAGT	0.2917716694807632	0.4825063656009835	0.2257223462728672
AACAACCAGAGC	0.4129673359600647	0.4052458763135802	0.18178693173283741
AACAACCAGATC	0.3826186771258241	0.4150463168614173	0.2023352278637573
AACAACCAGGTA	0.39811946932988246	0.421912892903885	0.17996756898456717
AACAACCCAATA	0.28311668264602	0.47899342984328996	0.23789038625918651
AACAACCCACGG	0.24064172179157228	0.46298942590636216	0.2963695062033297
AACAACCCAGAA	0.3629828621310799	0.44820319909227896	0.1888140369828891
AACAACCGTTGG	0.3169371426305615	0.46153278807823617	0.22153040267732732
AACAACCTCTCA	0.37076397940242356	0.4319111753652951	0.19732495128362315
AACAAGAAGCTA	0.4156628539213802	0.4141655707116153	0.17017145214840057
AACAAGAAGTAA	0.3877607202520794	0.43418843149454023	0.1780506424485583
AACAAGAGTACA	0.18449903580242435	0.6537871150391402	0.16171423115288072
AACAAGAGTATG	0.32478745611106097	0.4735976125298063	0.20161521500983434
AACAAGAGTTCC	0.3432638798867763	0.4618574067298637	0.19487894778934467
AACAAGATCCCA	0.41000713890490703	0.4215311866974764	0.16846168050114677
AACAAGATCTTC	0.3931769670827527	0.42514722729728144	0.18167578582154648
AACACACAGAAC	0.4073176172644647	0.42585904303981714	0.1668233012727231
AACACACAGTCG	0.3084386126595702	0.4693652116823814	0.2221964001713362
AACACACAGTCT	0.3807356381776683	0.4374396816517536	0.181824635334236
AACACACAGTGG	0.34318490617853065	0.4742386788416054	0.1825764278467076
AACACACCAGTA	0.31073326875296203	0.4629954301324948	0.22627154715443643
AACACACCATGG	0.368501558311416	0.45676738811513395	0.1747309722425207
AACACACGTTCG	0.8371851962744923	0.11268323674740283	0.05013157005427516
AACAGGGAGCGC	0.3784171688058276	0.44103818369012737	0.18054439035884806
AACAGGGAGTAT	0.39118114703887574	0.4586318137706653	0.1501871112390926
AACAGGGAGTCA	0.3483573207429053	0.4756172249879687	0.1760255069527398
AACAGGGAGTCC	0.2647570808100244	0.5168654185207157	0.21837791880795468
AACAGGGAGTGT	0.3380639715680135	0.4574446635298961	0.20449156027863064
AACAGGGCAAGG	0.39312026329595345	0.4298183411917265	0.177061281059677
AACAGGGCAGCT	0.2913793060341743	0.48430819661200203	0.22431292404791056
AACAGGGCAGTA	0.3371945473192085	0.4637155852884733	0.1990899485390266
AACAGGGCATGG	0.3399087097640004	0.4635853728967174	0.19650598402343797
AACAGGGCATGT	0.3442741988593761	0.4359933025922577	0.2197327870942214
AACAGGGGTAAC	0.22165892257766578	0.4427578376813066	0.335583941916449
AACAGGGGTTCT	0.24175356449790056	0.48170108154320895	0.2765459832583661
AACAGGGTCATG	0.0	1.0	0.0
AACAGGGTCCGC	0.3940726336117383	0.42411805691847415	0.1818092419681083
AACAGGGTCGCC	0.3009772135571242	0.4495179084735901	0.24950533358643145
AACCAACAGGTC	0.26784277294537834	0.4878767442271018	0.24428095138227876
AACCAACAGTGG	0.2995391078528905	0.5120181846257696	0.1884429403273525
AACCAACCATAC	0.3430666499457954	0.4650542012957993	0.1918791698638255
AACCAACCATTG	0.20909579511070372	0.6073197846870539	0.18358486833831514
AACCAACTCATG	0.33176750394493115	0.45021149298166196	0.2180212847458804
AACCAACTCGGA	0.2532276493404733	0.6008389053826602	0.14593384449556004
AACCAACTCGTG	0.28100159945567005	0.49338295692858775	0.22561589508566968
AACCACAAGAAA	0.3311707609201	0.43938479018922905	0.22944480801811445
AACCACAAGATG	0.3626043991348529	0.4463676511269285	0.1910279569453292
AACCACAAGGGA	0.35460936091289375	0.456043352256046	0.18934724567252637
AACCACAAGTAA	0.2526859521159816	0.48395331750521076	0.2633612882605912
AACCACAGTCCG	0.29676712206202205	0.4696149354011584	0.23361838174932317
AACCACAGTGAC	0.2353226564524834	0.5302764472828471	0.23440133562359367
AACCACAGTGTG	0.4593163725295613	0.38718820269411564	0.1534954716973586
AACCACAGTTTA	0.1581505390525282	0.717659235880962	0.12419057550815794
AACCATGAGTGC	0.27987276389611493	0.4759463962208207	0.24418126457346093
AACCATGCAAAT	0.363032581554327	0.4570319890975957	0.17993531667541604
AACCATGCACAA	0.3553085841642833	0.4558745084558428	0.1888169323892849
AACCATGCAGGG	0.2790809131881363	0.5452146816947814	0.17570482050093056
AACCATGGTCGT	0.42886339300413967	0.40337803211596474	0.1677585154184408
AACCATGGTCTG	0.24054554638306996	0.4797077892143713	0.2797472904065108
AACCATGGTGAA	0.3290591819726028	0.4842495370334209	0.18669131985423038
AACCCAAAGCTA	0.37372662749640095	0.44777791324933935	0.17849540730363592
AACCCAAAGTGA	0.4395360390432799	0.39185318999021707	0.16861072117653508
AACCCAACACGC	0.293500913005953	0.49724845359386066	0.2092509575911444
AACCCAACACGC-1	0.3098107715114685	0.48158328842017284	0.20860625479477102
AACCCAAGTAAG	0.34266726623257043	0.47207444588909486	0.18525839579440684
AACCCAAGTTGT	0.3150588307682362	0.4768759522689787	0.20806552832040626
AACCCAATCGCG	0.37170415993709877	0.4375191914069726	0.19077671769618523
AACCCAATCTTG	0.3693606733904283	0.4433704941488139	0.1872686711728536
AACCTGAAGCAT	0.34358708600666477	0.4648114025974877	0.19160166383380092
AACCTGAAGCGT	0.3474024355641561	0.444141035592073	0.2084567109622938
AACCTGAAGGTG	0.3739732570531039	0.42595490035540334	0.20007202372376579
AACCTGAAGTTC	0.34795602585181323	0.46073490306697396	0.19130910628861286
AACCTGACAGGG	0.3002534619397319	0.4824921194813225	0.21725465765060048
AACCTGAGTACG	0.2596277858992154	0.4639558548488482	0.27641671353912817
AACCTGATCTAT	0.3545692209345571	0.4476512100236903	0.1977796198682241
AACCTTTAGAAA	0.34315914319819585	0.4701381433797206	0.1867028198412046
AACCTTTCAAAT	0.24865813576073117	0.5038762467854881	0.24746616980313033
AACCTTTCACTC	0.2260389914374836	0.4455484297735368	0.328413291106558
AACCTTTCATCG	0.3785492051682046	0.43963807777728414	0.18181250491976914
AACGAAAAGAAT	0.3746702742229124	0.44226463991903026	0.1830649498895521
AACGAAAAGATG	0.3957358100281272	0.40538979669931086	0.1988745665219243
AACGAAAGTAAT	0.2884299118457971	0.48145530058447766	0.23011528685306645
AACGAAAGTGAG	0.5677601978931586	0.3086164339605777	0.12362331485662953
AACGAAAGTTAA	0.2669389652053831	0.5709690347004294	0.16209250460950264
AACGAAATCAAG	0.2712125409932953	0.4824751591427093	0.24631272269367227
AACGAAATCCTC	0.2778328392478742	0.47204764714626185	0.25011987080481607
AACGGGAAGACC	0.18539598246587513	0.7067634648244033	0.10784088434463855
AACGGGAAGAGA	0.32708488480549064	0.4705023180351093	0.20241303978684475
AACGGGAAGCTC	0.3817561432125033	0.42993776109161436	0.1883061521702336
AACGGGATCCAA	0.28410325831288247	0.48578391018696454	0.23011323001167813
AACGGGATCCTC	0.2349000121487795	0.46752262241984094	0.29757803074896894
AACGGGATCGAA	0.27582832861408324	0.4837385938695772	0.24043348503755796
AACGGGATCTTT	0.0	1.0	0.0
AACGTCAAGCAA	0.1242822449133029	0.7614389026788081	0.11427913325407248
AACGTCAAGTCA	0.3784495273871005	0.44446816204631145	0.1770821838646084
AACGTCACAGAG	0.3628168225377706	0.4567168098040701	0.180466251786025
AACGTCACAGGG	0.36087618990937576	0.45846497418123483	0.1806587521176394
AACGTCAGTACA	0.3362487269653726	0.43138157380571174	0.23237007757067207
AACGTCAGTGGA	0.21867948265803233	0.6103226873493006	0.17099823464206335
AACGTCATCAGC	0.24301139023044216	0.6009307924445906	0.1560583210496977
AACTTCTAGCGA	0.3343999243086299	0.47032157242748873	0.19527856508339264
AACTTCTAGGAA	0.3423932198187925	0.45386135466774774	0.20374558872660045
AACTTCTAGGCA	0.29971258496171493	0.4601000444005845	0.2401877288598138
AACTTCTAGGCG	0.3569453149349057	0.4536647760018151	0.18938999467099163
AACTTCTCACCA	0.24140951226677707	0.5600907854061687	0.19850017368443984
AACTTCTCAGCA	0.3553455705203918	0.45345081467164405	0.19120357829077878
AACTTCTCATGA	0.2334720817177379	0.45972149037011034	0.3068071112233157
AACTTCTGTTTC	0.22047965881349724	0.4892055214598263	0.29031545988306146
AAGAACAAGAAT	0.3313312143168406	0.5140927494318852	0.15457615003895706
AAGAACAAGAGC	0.3778804162215323	0.43480327562983706	0.1873162821423648
AAGAACAAGGTT	0.3779958005997322	0.44321680075265785	0.17878729588434272
AAGAACACAAAT	0.2878026986000987	0.5049701097094722	0.2072275174301572
AAGAACACACAG	0.5053388926582253	0.3442997262256253	0.15036133523555947
AAGAACACACGG	0.3071009714805403	0.46977116918450185	0.22312818370365184
AAGAACACAGAG	0.3195950576011192	0.4536169315378322	0.22678831391904963
AAGAACAGTAGT	0.3305579648099544	0.4438999019083621	0.225542398115937
AAGACAAAGATA	0.22875243846037793	0.4429930600730832	0.3282551966678396
AAGACAAAGCCA	0.41872150824217697	0.4074909722060821	0.1737875191509068
AAGACAAAGTGC	0.2950128561656404	0.47138732134187583	0.2336001767206236
AAGACAACAAAT	0.3456751024260072	0.45982533277333615	0.19449970768529418
AAGACAACAGTC	0.2781410008887222	0.5759562537515486	0.14590297419096027
AAGACAACATGA	0.3302018394062201	0.4588685587445975	0.21092988436486723
AAGACAAGTGAT	0.2675672548509963	0.5821056919922606	0.15032740263845498
AAGACAATCTTA	0.28096261234568326	0.4872247572565999	0.23181306823498732
AAGACTCAGTGC	0.24198213386971612	0.4641723612489945	0.2938461533558162
AAGACTCCACTA	0.2786204021538218	0.566836578908021	0.15454323046820478
AAGACTCCATGA	0.35780177068026064	0.45957485090009	0.1826233778845857
AAGACTCGTTAA	0.33636325719853394	0.4602021257774782	0.20343497730228907
AAGATAGAGGTC	0.2558972352840566	0.49741491947289235	0.24668832493065718
AAGATAGAGTGC	0.434497571026215	0.3945699015904431	0.17093246566854053
AAGATAGAGTGG	0.2956090117140642	0.5243364204801866	0.18005472100929795
AAGATAGCAAAG	0.3590472057551187	0.4320441545926312	0.20890884040612373
AAGATAGCATCG	0.20796872442327485	0.5360520155593456	0.25597981966045574
AAGATAGGTACC	0.23649561649060738	0.6117834304741779	0.1517213785617953
AAGATAGGTGTC	0.2980442876027724	0.4720777528978369	0.2298783233869706
AAGATAGGTTCG	0.3163012387434894	0.5510955050030227	0.1326033511117173
AAGATAGTCAGC	0.3885918795064964	0.42711006009573793	0.1842979487001568
AAGCATCAGGCA	0.31464042866935593	0.47513824117577136	0.21022150637959552
AAGCATCAGGTA	0.3828337086289646	0.43313322764966067	0.1840330069904511
AAGCATCCAAAG	0.49197127575379146	0.3600534365587212	0.14797525270938577
AAGCATCCAGGA	0.2849793523528622	0.48667035208272	0.2283506501239145
AAGCATCGTAGA	0.35526572077895024	0.45542966959415426	0.1893046091909812
AAGCATCTCCCG	0.10820191685041135	0.8221945095630872	0.06960377567717256
AAGCATCTCCGA	0.3058819113427667	0.45969957581741905	0.23441883297617802
AAGCCATAGGTT	0.6464317493665889	0.24438971545494037	0.10917858713920378
AAGCCATGTCTG	0.19479333515847327	0.5727091100446292	0.2324980070402043
AAGCCATGTTCC	0.38397182973500843	0.41640515113752097	0.19962319945002438
AAGCGAGAGAGG	0.2540961131720357	0.44726861278376623	0.2986359294115399
AAGCGAGAGCAA	0.3449586213038969	0.4554437410731231	0.19959778735013992
AAGCGAGAGCGA	1.0	0.0	0.0
AAGCGAGAGGTA	0.20218975762500954	0.49217208533755186	0.3056386905614437
AAGCGAGAGTAA	0.3152419887271638	0.480983794985457	0.20377449017101312
AAGCGAGCATGC	0.19350856880800035	0.5050719884597822	0.3014199140856099
AAGCGAGTCAGG	0.4010971407936535	0.4173505661105859	0.18155232144966796
AAGCGAGTCCAT	0.3188726838673095	0.5021758952320855	0.17895165166670846
AAGCGAGTCCCG	0.3153291533124253	0.4706472624891971	0.21402392446116753
AAGCGAGTCCCT	0.2249333365658851	0.5686248567529205	0.2064422262232173
AAGCGTTAGAGC	0.3530288566425893	0.45596896000603243	0.19100214029348603
AAGCGTTGTAAG	0.39517150830042835	0.41795393936165576	0.18687473186597428
AAGCGTTGTCTT	0.26305667629291446	0.5988428568059815	0.13810062926774386
AAGCGTTGTTCT	0.33568174629041153	0.46265930801279237	0.20165912709899084
AAGGAATAGAGC	0.3274434399075837	0.4657854719677086	0.20677151960500778
AAGGAATAGCCT	0.19582882256986478	0.3857419096758885	0.41842997322445424
AAGGAATAGGCA	0.3277051182850441	0.49233831357017177	0.1799567928908386
AAGGAATGTGCT	0.33783324944404075	0.45110661560464693	0.2110604003620752
AAGGAATGTTAG	0.47858459954034477	0.3661834059612128	0.15523190770407932
AAGGAATTCATG	0.3834375623713068	0.4353824769317796	0.1811798524001692
AAGGTAAAGGTT	0.3188424779328018	0.4676667330680523	0.2134911011078393
AAGGTAAAGTGA	0.280493298804474	0.4975214112948494	0.22198566856749885
AAGGTAACAATC	0.38904355587702694	0.43185814061969446	0.1790980985186743
AAGGTAACACTA	0.854762027955556	0.10549383695459691	0.03974411934817786
AAGGTAAGTCCG	0.3246066291498864	0.4764926611090371	0.19890093334845688
AAGGTAAGTTCG	0.2638213700183297	0.5043533399946272	0.23182581968168522
AAGTACCAGCGT	0.34554513934007886	0.4578052643307743	0.1966497506803126
AAGTACCCAAAC	0.3026541447414965	0.4848311356298841	0.21251497073706088
AAGTACCCAACG	0.37707647232692226	0.43387759913910445	0.18904605736456942
AAGTACCCAAGT	0.3410018201153518	0.4570152601336872	0.2019830479021084
AAGTACCCAATT	0.28749672152904143	0.475523131690707	0.23698051592208746
AAGTACCCATGT	0.386492128931885	0.43355228458669925	0.1799554804627346
AAGTACCGTACG	0.5545672640336753	0.3109895415698136	0.1344432946440807
AAGTACCTCGCT	0.46526069757863153	0.3741949620430994	0.16054440422028035
AAGTCGTAGACG	0.37995463392734313	0.4247850959027724	0.19526038635461682
AAGTCGTAGGTC	0.3051051715051984	0.4872693415041075	0.20762575501319305
AAGTCGTAGGTT	0.4736959276830535	0.3828680798785373	0.1434359166038545
AAGTCGTAGTCG	0.2796608716734906	0.4716695307514026	0.24867014929624207
AAGTCGTCACCT	0.30586929096419246	0.47680033467404676	0.2173307432397247
AAGTCGTTCATC	0.33736153211274134	0.44945273765220634	0.21318596533332232
AAGTCGTTCGAC	0.2552927657631062	0.4634783720840335	0.28122948209718346
AAGTCGTTCTGA	0.4174672615381596	0.40806886896731615	0.17446368513783803
AAGTCGTTCTTG	0.38393290506659894	0.43447205311098014	0.1815949668000573
AAGTGAAAGTCA	0.20952752145216694	0.41329982330648357	0.3771733696672834
AAGTGAACACAC	0.46593538830970344	0.38268205284808915	0.1513827036969591
AAGTGAACACTT	0.3823315928628372	0.4291986654928979	0.18846971398842519
AAGTGAAGTTGA	0.24088306946878585	0.49429128061413125	0.26482621352575864
AAGTGAATCATG	0.3301132053524591	0.43310760011579535	0.2367795734172815
AAGTGAATCCAA	0.24955602211108474	0.4644050552352609	0.28603952064555316
AAGTGAATCCGA	0.35583312924306487	0.44199021610452505	0.20217684953537196
AAGTGAATCTCG	0.3769091589778776	0.4379782868058471	0.18511241314203639
AAGTTCGAGTTC	0.2797259653754005	0.5769363897457237	0.14333769224129664
AAGTTCGCAGTC	0.3466475623014739	0.48169270033914574	0.17165969610013038
AAGTTCGGTCCC	0.2847184765123288	0.48921723297436265	0.2260647364034707
AAGTTCGGTTCT	0.3672661348256513	0.44314604409917463	0.1895878861079544
AAGTTCGTCATT	0.23635133662747387	0.4571336326081696	0.30651570982568277
AATAGAGAGATA	0.38616601886174967	0.43934708053922505	0.174487003471125
AATAGAGGTGGC	0.37730325353331107	0.43885541080039203	0.183841159300738
AATAGAGGTGTC	0.2994229616658651	0.49493748253862435	0.20563978470315136
AATAGAGTCGAT	0.23579670525526472	0.4698538255121731	0.29435006771072103
AATCACGAGGCC	0.18469708843987884	0.658727097606087	0.1565761794493355
AATCACGAGTAG	0.3949826853370077	0.41436686067282935	0.19065063369409224
AATCACGCAGAC	0.31250209990963523	0.45923475181876156	0.22826342083164314
AATCACGCAGCA	0.2846053947006265	0.4947998888024038	0.22059511543990898
AATCACGGTGGG	0.3303117891648526	0.4697538310677067	0.1999344878670382
AATCACGTCACT	0.3852437602811117	0.4301419709613756	0.1846141868902843
AATCGACAGCTA	0.2554832636781331	0.47630253009374285	0.2682147715103652
AATCGACCACAA	0.33521372459590815	0.46916159430863835	0.19562482816314103
AATCGACCAGGC	0.33604515050802836	0.45082217343543757	0.21313300554601802
AATCGACGTAGG	0.17952107292503378	0.372620242468642	0.4478592656924192
AATCGACGTGAC	0.25096822938451385	0.47012422211937294	0.27890813140925524
AATCGACGTTGT	0.32674063039187484	0.49754430687264134	0.175715317686838
AATCGACGTTTG	0.3313777044413372	0.4721480393656348	0.1964744485222921
AATCGTGAGGCC	0.23058978855469742	0.4666640695414097	0.30274680530757514
AATCGTGGTAGA	0.37973023523431276	0.4413071444310784	0.17896264365619446
AATCGTGTCTCA	0.3906549921022994	0.4241172519487131	0.1852278030999068
AATCGTGTCTGG	0.3372622752585827	0.4676622892257217	0.19507560200330065
AATGAAGAGGTT	0.29273624411736604	0.47585578964372977	0.2314083553674271
AATGAAGCACCG	0.2236614314244549	0.44621984521671576	0.33011942877935313
AATGAAGCATGG	0.48781341873008743	0.36302959847289873	0.14915695305023044
AATGAAGCATGT	0.39758788525444066	0.4098428889437987	0.19256923113012026
AATGAAGGTGAG	0.4276657052901214	0.4037600756968838	0.1685741455688266
AATGAAGGTTGG	0.37492410548309724	0.43934897567206116	0.18572684825618474
AATGAAGTCCAC	0.34639149157835075	0.4587983061601883	0.19481039235443925
AATGAAGTCTCA	0.20088654653666033	0.6335429474579399	0.16557086120984107
AATGACCCAAGA	0.21634958571041837	0.42439035578814094	0.35926078228643155
AATGACCCAATC	0.28770084636694443	0.48170394198240174	0.2305957028007213
AATGACCGTCGC	0.21423355746163547	0.5772411416675028	0.20852571519289237
AATGACCGTGTT	0.3731174253636254	0.44165463738530275	0.185227903336249
AATGACCGTTAT	0.38885471874087146	0.430560229184363	0.18058483241598178
AATGACCTCTGG	0.20563567764562296	0.5901699562363579	0.20419489341055605
AATGCCAAGCTG	0.38826912057056334	0.4319017228265983	0.17982887875270187
AATGCCAAGGCT	0.35995019267237893	0.439548252038647	0.20050170855307584
AATGCCACAAGC	0.6721362669233918	0.225971454822838	0.10189227815299082
AATGCCAGTACG	0.15500375397216773	0.7076686501465272	0.13732786637624436
AATGCCAGTCCG	0.22371221947770478	0.4543950135301514	0.3218934660972078
AATGCCAGTGCG	0.5255792618614031	0.3315981594450176	0.14282254962523697
AATGGAAAGAGT	0.36338895501000346	0.45486414315861856	0.18174676766929856
AATGGAAAGATT	0.39810658923371567	0.433612317049709	0.1682811218368537
AATGGAAGTCGA	0.29719977256766905	0.4685305470197007	0.23427003642735258
AATGGAAGTTCG	0.2407212545627606	0.45737530083173394	0.301904108024546
AATGGCTAGTGC	0.4645404298440374	0.37042607383721826	0.16503350003374337
AATGGCTGTGGC	0.23308522698468506	0.47512877027330236	0.29178665202568155
AATGGCTGTGGT	0.21888241431235425	0.4348498607158426	0.3462684253553851
AATGGCTGTTTG	0.3203850033704743	0.4714490796455129	0.20816618135201712
AATGGCTTCGAA	0.28377568506441464	0.49818777725796587	0.2180369671985773
AATTCCTAGATA	0.36433184145305175	0.4563518400523593	0.17931635029721543
AATTCCTAGTTG	0.29147365399664477	0.457153908416373	0.2513730009662843
AATTCCTCACGC	0.30825047795531635	0.5254585430225825	0.16629118801973947
AATTCCTCATCA	0.2543116434933181	0.46657967649634996	0.2791092709640103
AATTCCTTCAAG	0.39082568657078964	0.4256775476261206	0.18349689819790715
AATTCCTTCGTG	0.3244504476201855	0.4740699910906684	0.20147974188177273
AATTTCCAGACA	0.3722865489596473	0.4178382634344625	0.20987558995540118
AATTTCCAGTCG	0.340659240104677	0.46386138616183575	0.1954795284133276
AATTTCCCATCG	0.3799827561088458	0.43284658929848363	0.18717081827958099
AATTTCCTCAGC	0.2134095820237388	0.6655455613873699	0.12104509641864832
AATTTCCTCCGC	0.34268088744799685	0.4639860358751899	0.19333311101453426
ACAAAGAAGGTC	0.3542555909396764	0.45775617302593136	0.1879882706196766
ACAAAGAAGTGC	0.24314595584686596	0.4738067803509082	0.28304787095416384
ACAAAGACAAAG	0.23549717748150842	0.46021810017842174	0.30428540873560317
ACAAAGAGTGGG	0.42730742519663656	0.38318894090628963	0.18950376965079715
ACAAAGATCATC	0.2956520188686449	0.5311939474729858	0.17315418347934905
ACAAAGATCGGC	0.3103940745030086	0.4447397280599025	0.24486675657257428
ACAAAGATCTTA	0.29139196132757583	0.46459243364556185	0.24401611311349253
ACAACCAAGAGT	0.3005810568531178	0.501599352111234	0.19781992453147812
ACAACCAAGAGT-1	0.34422865122104684	0.46855198900179196	0.18721938178988895
ACAACCAAGATG	0.0	1.0	0.0
ACAACCAAGCTA	0.3716869360454576	0.42294454158482253	0.20536882088696046
ACAACCAGTACA	0.2554757715297099	0.5101569442129139	0.23436774616777736
ACAACCAGTAGA	0.29589549157487344	0.4671134457485838	0.23699152497403386
ACAACCAGTCAC	0.34759401281942676	0.46097972210352517	0.19142633634412556
ACAACCAGTGAG	0.3618432250948115	0.4513788086996072	0.18677768236857298
ACAACCAGTTAA	0.31109962648495826	0.4665542483527786	0.2223465504590862
ACAACCATCGAC	0.3863075259249524	0.43346169418208663	0.1802305621061282
ACAACCATCTGA	0.39337750542604194	0.4259891555116135	0.1806333693335406
ACAAGCTAGAGG	0.363714924601526	0.4410493793683845	0.19523578919572607
ACAAGCTAGTGC	0.28602702882584424	0.46202036593898593	0.2519530694996478
ACAAGCTCACTC	0.12760090090634532	0.7759106784256995	0.09648870945446035
ACAAGCTCATAA	0.37173214562438256	0.44772939263769135	0.1805384769345147
ACAAGCTGTAGA	0.29262577716806953	0.4749088953134596	0.23246584596039788
ACAAGCTGTATA	0.3672318429213589	0.4413523840897156	0.19141580220483376
ACAAGCTGTGCA	0.32691042294056655	0.4840198488788903	0.1890698592106474
ACAAGCTGTTCT	0.3686333049929744	0.43638469202730235	0.19498214285595103
ACAAGCTTCCCG	0.41623355176798604	0.4102427870463822	0.1735235187741019
ACAAGCTTCCGA	0.32345693812008786	0.4862353594652321	0.19030790232631406
ACAAGCTTCTAT	0.26396486696477695	0.5810632539502113	0.1549722474981733
ACACAGTAGATG	0.25537550388770114	0.4938491915975174	0.2507757778118655
ACACAGTCAGAG	0.3427053006004763	0.450595918217008	0.2066989585301471
ACACAGTCAGGT	0.40775615519091496	0.4165772477208663	0.17566644412630059
ACACAGTGTCTG	0.393278127729672	0.4273491715622042	0.1793725175675039
ACACAGTGTGAG	0.5203088914027204	0.3374489699340425	0.14224214190261772
ACACAGTGTGCC	0.37342717374923395	0.44559717402622373	0.18097562822107918
ACACAGTTCAAT	0.2845088012720491	0.4492089347878599	0.2662827489650135
ACACCAAAGACT	0.24476368455591377	0.47461037611419415	0.28062655996126235
ACACCAATCGCG	0.3595343027009831	0.45015343455806056	0.1903123913386994
ACACCAATCTGA	0.3658833723234817	0.4546830349793578	0.17943359766234793
ACACGCGAGCTA	0.25692599629354335	0.4617379871326721	0.2813365884610092
ACACGCGCAAAC	0.3839965045941296	0.4341972104335259	0.1818062703743381
ACACGCGCACAG	0.31739666813036854	0.4637471162116974	0.21885657698709332
ACACGCGCAGCT	0.39249638365291173	0.42922235384263563	0.1782810046386261
ACACGCGGTACG	0.2224410773561102	0.43387182313328454	0.3436878187525994
ACACGCGGTATA	0.350175687215922	0.4573786853260778	0.19244567868898613
ACACGCGGTGCT	0.3051676775866102	0.4986225893483527	0.19621004433071715
ACACGCGTCAAC	0.32612524945091903	0.4685020143377887	0.20537288118485195
ACACGCGTCACT	0.3255076255233891	0.46564784109180535	0.20884475250546022
ACACTGACATGC	0.3484727342477914	0.4542300436934801	0.1972973893664788
ACACTGACATGT	0.322488274666697	0.4585123335750487	0.21899970536827107
ACAGAAAAGTGT	0.31252872807803794	0.48099864966405526	0.20647290385537567
ACAGAAACAATG	0.3358140875548103	0.457092040617311	0.20709402612619715
ACAGAAACAGAG	0.25239439575131395	0.48103874035248284	0.26656745800103776
ACAGAAAGTCAG	0.34090548089404243	0.4402683303884231	0.21882637128329352
ACAGAAAGTTTC	0.31352270676122906	0.45755662976453915	0.22892101662335756
ACAGAAATCCCA	0.30482396629283465	0.4809218936094786	0.21425446363893355
ACAGCCGAGGCA	0.3199814471858608	0.46568092986191273	0.21433783264111989
ACAGCCGAGGGC	0.38424876621836374	0.4334666546857573	0.18228452043925902
ACAGCCGCACAA	0.3603452879246142	0.46306279236336945	0.1765918178640601
ACAGCCGCAGCA	0.35072931732358276	0.4475129697236139	0.20175787108185383
ACAGCCGGTAGT	0.341739385347729	0.46446908820746874	0.1937917014727287
ACAGCCGTCCAT	0.33603466426335427	0.4655899308860112	0.19837569639406646
ACAGCCGTCGTC	0.3183707788913912	0.4731878928018331	0.20844166157152758
ACAGCCGTCTCG	0.27832397964586714	0.47968969516187976	0.24198680052448934
ACAGCCGTCTTC	0.3093032986856292	0.4736015531168685	0.217095432512974
ACAGGGAAGTTG	0.2922551948860804	0.4730841197353408	0.23466107864222133
ACAGGGACACTG	0.26586535353871765	0.45255363387665826	0.28158161872162335
ACAGGGAGTAAT	0.2610620032002084	0.4601230991573643	0.27881545873997593
ACAGGGATCCAT	0.37206719124701154	0.45676120418740135	0.171171604711101
ACAGGGATCTCG	0.2297829407355186	0.6250594346397724	0.14515811335768536
ACATCCCAGCCT	0.25753741027126925	0.4596771474235533	0.2827860200726171
ACATCCCCATCG	0.38343809145268654	0.4444193831543513	0.17214260972020515
ACATCCCGTACC	0.39235029190428505	0.4186819138275909	0.18896785182142697
ACATCCCGTCAC	0.36720540975637334	0.4460906770988921	0.18670386188128454
ACATCCCGTCTT	0.30874039953431337	0.5104233495971651	0.18083646816398766
ACATCCCGTGCC	0.24154434460281354	0.4588125842847186	0.29964372020909325
ACATCCCTCCAC	0.5758887562382226	0.2982827392017711	0.12582849544252864
ACATCGAAGCCA	0.38669483024547197	0.4330563035987566	0.18024884512952347
ACATCGACATGA	0.31346091860089165	0.46090698794142676	0.22563244504210836
ACATGCACAGCT	0.33716546682920195	0.49045219029174464	0.17238237425786376
ACATGCATCCAC	0.1736167618234147	0.6982614237508078	0.1281221077283879
ACATGCATCTAT	0.3026908326408869	0.4696923624022043	0.22761725444283648
ACATTTCAGTGC	0.20348034017582936	0.41511626688534725	0.38140405370362684
ACATTTCCAACC	0.28493758990017665	0.5533727569727211	0.16169002706045485
ACATTTCGTCGC	0.20857461871684577	0.4207482468058107	0.37067782015984874
ACATTTCTCGGA	0.2618902846654363	0.4594707309999035	0.27863957864346317
ACCAAACAGCGA	0.23486318697789718	0.5271148099311572	0.2380225457405036
ACCAAACAGGCC	0.3025226753144603	0.4780735650124025	0.21940405585031061
ACCAAACAGGGA	0.33416722166256263	0.4425024213732145	0.2233306453583548
ACCAAACCAAAT	0.22451667885781615	0.5362453258065091	0.23923848879009355
ACCAAACCAGCA	0.22364939705274142	0.43940854261885764	0.33694278145063583
ACCAAACGTAGT	0.35636650192669744	0.45577778356346876	0.18785572140047654
ACCAAACGTTTC	0.3659899573291893	0.45177269432299483	0.1822373458648961
ACCAAACTCACT	0.3551850004894313	0.4493869078974339	0.19542819273967812
ACCAAACTCTCC	0.37986143756801777	0.4366253837670906	0.1835131223683363
ACCAACAAGCAT	0.36220937652830076	0.45501409526428827	0.18277662999115948
ACCAACAGTAGC	0.37203924306539826	0.4484126516538404	0.17954800700495754
ACCAACAGTCCC	0.4037949307861777	0.4260999769891002	0.17010494016069772
ACCAACAGTTCC	0.379552410071376	0.4335436568814592	0.1869039768855004
ACCAACATCCTC	0.363217462781805	0.46604668666995064	0.1707359725596139
ACCACAAGTAAC	0.23033415334422505	0.5670154098294631	0.20265084702268474
ACCACAAGTCTA	0.2800589936449299	0.4934441929867763	0.2264972493837762
ACCACAAGTTCA	0.3743266634857874	0.4439256992743773	0.18174741424238208
ACCACAATCCTT	0.7399015876989694	0.17991108775349215	0.08018730403100317
ACCATTTAGTAC	0.13705753956237104	0.7683406269922676	0.09460208411732907
ACCATTTGTAAG	0.11588462788135535	0.23020831360270438	0.6539074547023713
ACCATTTGTCGT	0.3398183538477546	0.42746680837577433	0.23271522479362916
ACCATTTTCCCT	0.37936999617540235	0.44122636594511233	0.179403580737216
ACCATTTTCTGT	1.0	0.0	0.0
ACCCAAAAGGCA	0.7118156100276803	0.20642273880320994	0.08176157051455321
ACCCAAACAAGA	0.26300392073140627	0.4526864459495646	0.2843102253842451
ACCCAAACAGCC	0.40390114229379087	0.42839849358107773	0.16770042978244454
ACCCAAAGTCGA	0.22277515355486038	0.4144348260584325	0.36279064477734796
ACCCAAAGTTCA	0.34947422775597053	0.4566740982714253	0.1938517621985967
ACCCAAATCAGA	0.34206870030658904	0.45826108081204303	0.1996703996007248
ACCCTCAAGGCA	0.394357308032507	0.42544337348342054	0.1801992134938292
ACCCTCACAAGG	0.3569482935606881	0.4424641938891747	0.2005877477631681
ACCCTCAGTATG	0.34040197101356573	0.4652662220083851	0.19433186918218748
ACCCTCAGTGGG	0.39255718232729264	0.42997214524318617	0.17747045233589112
ACCCTTGAGCCT	0.25000734907801386	0.4700087106740079	0.2799845354788692
ACCCTTGAGTCC	0.23084979837158445	0.6213139420617838	0.1478367289087617
ACCCTTGCAGCT	0.2918753633479957	0.4685040783459527	0.2396210403268835
ACCCTTGCAGTA	0.3899261271539614	0.4277084888351479	0.1823653422403684
ACCCTTGGTCTC	0.33737318957726065	0.4379973196489751	0.22462992543997087
ACCGTTCAGGTC	0.35973664620648943	0.4466532681129345	0.19361015226772563
ACCGTTCCAGCA	0.12450722162300101	0.7776562399316682	0.09783678373816984
ACCGTTCCATAC	0.4321607633986712	0.39837326765705344	0.16946598431318813
ACCGTTCTCAAA	0.3988200371016481	0.42424299793256903	0.17693698788445456
ACCGTTCTCCAA	0.2843222190524898	0.4851349191861631	0.23054324307894722
ACCTACCAGCGT	0.47211255455597667	0.3581455155121673	0.169741977684177
ACCTACCAGGAT	0.37551590237346066	0.45512128455354195	0.16936283865364732
ACCTACCAGTCT	0.3026715431364866	0.4878792446512155	0.20944954718689754
ACCTACCCATAG	0.24096240330245525	0.5051993706093608	0.25383881961478033
ACCTACCGTAGA	0.186666834062715	0.6408687073681386	0.17246476241141673
ACCTACCGTTGT	0.35463424263584714	0.46012999081375583	0.18523591036475612
ACCTACCTCTGC	0.3557230805245238	0.42843260549193957	0.21584461222895648
ACCTGAAAGATC	0.23808176098778	0.5236101070300416	0.2383086371577676
ACCTGAACAATA	0.2369871950392795	0.45954391744455925	0.30346952437196884
ACCTGAACAATC	0.35826600880860227	0.45015626856451224	0.19157783659591435
ACCTGAACATGA	0.33702329880667165	0.4683900922659564	0.19458669418432153
ACCTGAAGTCAC	0.27723381822767723	0.544969220769917	0.17779727187508607
ACCTGAATCATG	0.37011629656516953	0.44817400577762906	0.18170949559869598
ACCTGAATCCCG	0.3166171604955955	0.47071644881556846	0.21266669060727333
ACCTGTCAGACT	0.297168831441514	0.5172661235557138	0.18556542433584583
ACCTGTCAGGCC	0.35977209616262396	0.4555924525394098	0.18463538082892356
ACCTGTCAGTGT	0.3204391001595714	0.47433154147749546	0.20522965772152127
ACCTGTCCAGGT	0.30447746934541803	0.511451488066142	0.1840711869468315
ACCTGTCCATGA	0.3428014310699088	0.4639779547983949	0.19322066383992126
ACCTGTCGTAAG	0.3013333141054621	0.4793874644892342	0.21927951105064772
ACCTGTCGTCAA	0.37948246622046444	0.42801806884285504	0.1924994260784003
ACCTGTCTCATG	0.3164428134675326	0.4577089190646813	0.22584857585462917
ACGATCAAGGTT	0.27022737821288384	0.47614972539005246	0.2536234065976637
ACGATCACAACA	0.28590808933819173	0.4815730928836969	0.23251933567937577
ACGATCAGTAAC	0.3505806570130852	0.4619799738738821	0.18743951522258032
ACGATCAGTGAG	0.37543862336465356	0.4436953243202017	0.18086588332083375
ACGATCAGTGTC	0.315520111871118	0.46762591954379296	0.21685432125273757
ACGATCATCAGT	0.366574973000458	0.44450101787467705	0.18892400984996283
ACGATCATCGCC	0.21937807030953801	0.43979893936648046	0.3408236735103815
ACGATGTCAGAG	0.34862992353862515	0.46828405541833457	0.18308615717920104
ACGATGTTCGAG	0.33544716454152895	0.46727633789644857	0.197276596642802
ACGCACGAGAAA	0.33612809266393806	0.48772775242476996	0.17614431419263332
ACGCACGCATTA	0.23180277255881676	0.5503681730983242	0.21782960936895548
ACGCACGGTCAA	0.5260337054523686	0.33294283266703806	0.1410234083688746
ACGCACGGTGAC	0.4018724625430024	0.4256109383174832	0.1725164959935171
ACGGAAGCACCG	0.3229446138290815	0.4772788840202275	0.19977676186664348
ACGGAAGCAGTC	0.3646403064860067	0.44679626672289374	0.18856349420300378
ACGGAAGGTACC	0.2973862923843433	0.5269672910114033	0.17564671711259205
ACGGAAGGTAGC	0.45914681768903065	0.3824233495050511	0.15842974793859668
ACGGAAGGTATG	0.23957433649504162	0.5216715902275243	0.23875447859006682
ACGGAAGGTTAC	0.0	1.0	0.0
ACGGGTCCAATC	0.22784878836878503	0.4583296698324194	0.31382222082761485
ACGGTCGAGCAC	0.2916798190307795	0.46295539227282373	0.24536521024498426
ACGGTCGAGCGT	0.29214934434210355	0.48702214152505696	0.22082887565307752
ACGGTCGAGCTT	0.16529830186588967	0.729666710551389	0.1050352240526117
ACGGTCGCATGT	0.22746373220865	0.4182315174332562	0.35430524495496857
ACGGTCGGTCGT	0.32201930897534564	0.47932783006311974	0.19865313762617587
ACGGTCGTCACT	0.3821536866228123	0.4379530461684286	0.1798931036617543
ACGGTCGTCCAC	0.3111274398133301	0.4754871257909637	0.21338580867800355
ACGGTCGTCGTC	0.4046239417463671	0.4216791172610457	0.17369691875551604
ACGGTCGTCTCA	0.2609223369869159	0.5916201823592433	0.14745775633935712
ACGGTTACATCC	0.28319411176637466	0.5409695390242669	0.17583673502617445
ACGTAACAGGTC	0.34137654332149925	0.46554533832481537	0.19307815674852624
ACGTAACAGGTG	0.22554569914561462	0.5390116447000549	0.23544317670018555
ACGTAACTCCAG	0.6038028944833237	0.28133208529069564	0.11486492307217977
ACGTACAAGCCG	0.3422227495061932	0.45240615386399446	0.20537122579008818
ACGTACAAGCGT	0.3504808129243521	0.4517961716959006	0.19772316099145704
ACGTACAAGGTG	0.31109522771535236	0.47786894669401925	0.21103621897166128
ACGTAGTAGAAA	0.2610314867287514	0.5042127866706945	0.23475616759043383
ACGTAGTAGCGT	0.392615035254704	0.43251308576098707	0.17487175230510182
ACGTAGTCATCA	0.373984163692445	0.43610868353674304	0.18990713664003825
ACGTAGTCATGA	0.22212927301903249	0.4372311348065971	0.34064031265700523
ACGTAGTTCCCT	0.2332944938779179	0.550014601583402	0.21669126907906872
ACGTCCTAGAAT	0.3514961574834557	0.4611537467604035	0.18735014319085946
ACGTCCTAGAAT-1	0.5479939934007652	0.32154950499822144	0.13045638238273216
ACGTCCTAGCAA	0.3705823611032826	0.44755212359327967	0.18186534325290238
ACGTCCTAGTAG	0.5311107126430461	0.3294622499918005	0.13942688672242554
ACGTCCTCAGGT	0.38207872545534016	0.4437013729017411	0.17421985321991354
ACGTCCTCAGTT	0.3223581239463298	0.4539550781423027	0.22368714530318198
ACGTCCTGTTAG	0.37611654110085246	0.43917301719257523	0.18471026730088166
ACGTCCTTCAGA	0.3492904638689929	0.45989855410418234	0.1908110248087014
ACGTCCTTCCAT	0.19752257174360727	0.39321276695683854	0.40926535531038777
ACGTCCTTCTAC	0.3110926636027421	0.4990853689413614	0.18982225807254685
ACGTCCTTCTCC	0.34997067679562094	0.4664972410105503	0.1835320899444733
ACGTTCCAGAGC	0.2868940967377399	0.5277538533618906	0.18535233058621886
ACGTTCCCAAAC	0.2968785468045112	0.506562072958693	0.1965596186524789
ACGTTCCCAGGT	0.2838368353788379	0.47093110031097835	0.24523252560209688
ACGTTCCGTTTG	0.41007374067762015	0.41434050738884914	0.17558572108116527
ACGTTCCTCCAA	0.312983955322298	0.49770484828319744	0.18931143444622792
ACTACGACAACA	0.1751570924405497	0.7095334818153264	0.11530966673845025
ACTACGACATTC	0.40424468270828334	0.4149319591781336	0.18082346413945277
ACTACGAGTCAA	0.3745915918063089	0.43473422292260533	0.1906742834020466
ACTACGAGTTCG	0.30827322948965447	0.47663232687730916	0.2150946555142119
ACTACGAGTTTG	0.34444380480680675	0.462452173011252	0.19310409926033018
ACTACGATCCAC	0.2862428370754681	0.4790719550015269	0.2346855979967596
ACTACGATCCCT	0.10793531335456619	0.7929850027255407	0.09907991021272501
ACTATCTAGACC	1.0	0.0	0.0
ACTATCTCAACA	0.292879553875659	0.54767691817587	0.15944368728055072
ACTATCTCACAC	0.15860006675902855	0.6809860783706341	0.1604142248231379
ACTATGGAGAGG	0.36249517013137345	0.4499651808031216	0.18753957256242842
ACTATGGAGTTC	0.3089377899046014	0.49851346727962254	0.1925490379972068
ACTATGGCAGAC	0.37883853932014905	0.43844937772018594	0.18271190477988564
ACTATGGCAGTC	0.3607447753741586	0.4526286930030412	0.18662653764603562
ACTATGGCATCA	0.35085885812446754	0.4446857666237573	0.20445555351762623
ACTATGGGTTAA	0.12671874186559376	0.7992559910651837	0.07402539791867152
ACTATGGTCACT	0.36434505957083113	0.4525359800328285	0.18311906351015148
ACTATGGTCTTA	0.3736439716609358	0.4377113863102972	0.18864474274399537
ACTATTCCAGAA	0.2963348986893839	0.4648430485090873	0.23882247810455065
ACTATTCCAGTC	0.23176600064541664	0.45570311058754026	0.31253158750807913
ACTATTCGTCTG	0.2385413701713422	0.4636454407738209	0.2978138684659455
ACTATTCGTGTA	0.34965684353415694	0.451770105443208	0.1985731459421143
ACTATTCTCAGA	0.3767302392347545	0.44339064797661604	0.1798788536002426
ACTATTCTCTAT	0.5125530118438252	0.3423870636179928	0.14505982675579676
ACTATTCTCTCA	0.2691209693367366	0.5349502151405696	0.1959291773383193
ACTCCCAAGACC	0.37139918600426397	0.4320217709694474	0.19657909593720055
ACTCCCAAGAGT	0.23782266704538485	0.46717288908334353	0.2950051010370392
ACTCCCAAGATG	0.17053053629529183	0.3400147294611845	0.48945533703969785
ACTCCCAAGCGC	0.29999684260718024	0.45808176478068496	0.24192175665345234
ACTCCCACACTG	0.2077498820034448	0.5638338682573625	0.2284167382559499
ACTCCCAGTCAC	0.38818238131495086	0.4319139167745923	0.1799036992354762
ACTCCCAGTTAG	0.46751469253534594	0.37594667644875246	0.15653863203652152
ACTCCCATCATG	0.3539337998258793	0.4639285320020186	0.1821377225230497
ACTCCCATCTCC	0.23212860915974465	0.503750108548477	0.26412188245752
ACTCTCGAGACT	0.35641253425754194	0.4542137151809232	0.18937376226942662
ACTCTCGCAGTC	0.35180366848339095	0.44944702589499774	0.19874937429635425
ACTCTCGGTACA	0.3424338793160993	0.46087352846042967	0.19669282293038007
ACTCTCGGTCAC	0.39922580077540193	0.42363178577328925	0.17714230566992678
ACTCTCGGTCAG	0.19901657670239561	0.6464407580749747	0.1545429723601587
ACTCTCGGTCAT	0.37709483785724746	0.4326830883781177	0.19022204414687938
ACTCTCGGTGGA	0.260353775418661	0.5194390864160419	0.22020748257141765
ACTCTCGTCACG	0.3516921548287482	0.4567959857780234	0.19151187157447946
ACTGATGAGAAA	0.24371810912308062	0.6146915948722806	0.14159075233599874
ACTGATGAGGGC	0.2566474536136608	0.5508289252228349	0.1925240526460949
ACTGATGTCAAG	0.19425771428667743	0.6822293348203085	0.12351316654474406
ACTGATGTCCGC	0.4144865528564128	0.40492485133293254	0.1805885895836184
ACTGATGTCGTG	0.3852658918403812	0.4224865490574493	0.1922477260004438
ACTGCAACAGCC	0.3621743516854733	0.44464218277569134	0.1931836101087727
ACTGTCCAGACT	0.3887758493069645	0.4204256316792183	0.19079869264654065
ACTGTCCAGGAT	0.2711616002571787	0.5589050981995188	0.16993372846155988
ACTGTCCCACCG	0.23891271196091932	0.4727053821026913	0.28838255555432996
ACTGTCCCACGT	0.2575514158502882	0.4892192963743172	0.25322983049494674
ACTGTCCCACTA	0.3556697164716932	0.45709950477058925	0.18723074090068265
ACTGTCCCACTA-1	0.2853808076076766	0.47786518201317096	0.23675438261513404
ACTGTGAGTGCC	0.4386299469897926	0.3731209467121675	0.18824932809705186
ACTGTGATCATT	0.3154996334010391	0.46267598697070283	0.22182472148389398
ACTTATCAGCTT	0.15319918742571503	0.726491034494565	0.12031007114064013
ACTTATCAGGGC	0.3693378256312681	0.4438677597983758	0.1867944701284222
ACTTATCAGTTG	0.4082275589029781	0.4193410194848839	0.17243135427701406
ACTTATCCATAC	0.3101083033397898	0.46294762950421614	0.22694449755192997
ACTTATCGTTCC	0.23055968514980985	0.45280797207707696	0.31663304678213966
ACTTATCTCTAC	0.23375179902436888	0.4582871153806261	0.3079617905448153
ACTTCCGAGCTA	0.34125695172549836	0.4639137925924862	0.19482937418074123
ACTTCCGAGCTA-1	0.10203330948967494	0.833781960189051	0.06418487508917979
ACTTCCGAGGTC	0.2271813299436933	0.4396019859645621	0.3332173788266194
ACTTCCGAGTCG	0.3584080104908002	0.4385152624549367	0.2030768363364764
ACTTCCGCACAT	0.2845881402367982	0.509512464197643	0.2058996668023577
ACTTCCGCAGCT	0.4619613340941972	0.3826426453023225	0.15539597334987132
ACTTCCGTCCCA	0.3085646535425322	0.5345174362418954	0.15691806477457002
ACTTCGCAGTCC	0.6026571483091436	0.27570904123050044	0.12163382110968994
ACTTCGCCAAGC	0.30857928094134596	0.5063074072600144	0.18511353181707468
ACTTCGCGTATA	0.4272336626694726	0.3991523860128401	0.17361404957548318
ACTTCGCTCACT	0.22292619350026385	0.4387081565204488	0.33836636598735914
ACTTCGCTCAGG	0.363821513805641	0.45045148983203354	0.18572703136113017
ACTTTCAAGCCT	0.2957216529814746	0.5362406092527028	0.16803798003341472
ACTTTCAAGGAT	0.3433428433674234	0.4426849556004801	0.21397253082322157
ACTTTCACACTC	0.3652335450704738	0.4556957281168128	0.17907080718380697
ACTTTCACAGAA	0.3255816230323908	0.461195519687226	0.21322318498942272
ACTTTCAGTAAG	0.23957821913645413	0.5530703918616515	0.20735177695252596
ACTTTCAGTGGT	0.3719771734715087	0.44541067163957576	0.18261195066150268
ACTTTGTAGGAG	0.39878598668314863	0.4182631781742538	0.18295082622040118
ACTTTGTCACGT	0.35925837993930826	0.4442002195748908	0.19654149117882339
ACTTTGTTCGAC	0.3089448594470636	0.4634944246482941	0.22756108085504959
AGAAATGAGAAC	0.2687578389825922	0.4657282308084955	0.26551449480394307
AGAAATGCAATT	0.2602489201205538	0.4661546186814281	0.2735970201573801
AGAAATGCATCA	0.2814866962338097	0.4657773750628316	0.25273631918707545
AGAAATGGTCAT	0.26228855201987106	0.567685994978445	0.1700259042709105
AGAAATGGTCTG	0.3201165858391268	0.48283787355457686	0.1970458001601286
AGAAATGGTGGG	0.2858804722074653	0.5357576500771325	0.17836223981829596
AGAAATGTCCAA	0.17990595756750571	0.7138017147128395	0.10629259896397614
AGAAATGTCGTA	0.3907276747018045	0.42235565982639717	0.18691666894073555
AGAAATGTCTAG	0.5787148129206214	0.29535760793032084	0.1259275031482864
AGAAATGTCTTT	0.27498254830652763	0.45138913270329634	0.27362885585030766
AGAACAAAGGTA	0.3444776201813242	0.4577854814682376	0.1977369966568093
AGAACAAAGGTA-1	0.3975632736775091	0.43359649536429457	0.1688402079910554
AGAACAAAGTGC	0.2906218874735101	0.49916452752240525	0.2102138500201672
AGAACAACAAAC	0.44852352229880066	0.38999794317565517	0.16147845763064927
AGAACAACAGTG	0.38607856361470033	0.43204933969311066	0.18187197022382007
AGAACAACATAA	0.3194083611474727	0.4763253897050251	0.20426654963874333
AGAACAAGTTCA	0.23476463370154593	0.4632882542273302	0.30194777719320703
AGAACAATCGGT	0.4125366154615141	0.41708613301979663	0.1703773331696519
AGAACCTAGCAA	0.19148243852900446	0.6244457788154123	0.18407222647896204
AGAACCTAGCAC	0.30082733902947945	0.4820505664206581	0.21712243358678343
AGAACCTAGGAC	0.3255025803257044	0.453445690487809	0.22105204339832332
AGAACCTAGGCG	0.22837319273037576	0.45398289566053157	0.3176446045688846
AGAACCTCAGCA	0.3001398270436006	0.4996690773201968	0.20019134183229115
AGAACCTCAGGC	0.44014417045078036	0.3899304971469393	0.16992537722199721
AGAACCTGTGTA	0.2817060064690455	0.4834167851955412	0.23487763203816076
AGAACCTGTGTG	0.41993299876595935	0.39350472533145964	0.18656240360875276
AGAACCTTCTGA	0.26565112972772414	0.479259766586813	0.25508958453485103
AGAAGCGAGATG	0.33128537224814963	0.45528724381296776	0.21342764581606874
AGAAGCGAGGTC	0.4434126023578001	0.3981148716540717	0.15847249684151737
AGAAGCGCAACC	0.6355260116432639	0.24956526289112801	0.11490872428594708
AGAAGCGCAGGT	0.3945856486335454	0.4241810936799817	0.18123317356273813
AGAAGCGCATGA	0.0	0.0	1.0
AGAAGCGCATGT	0.2507344897678895	0.4748932780019983	0.2743728322006087
AGAAGCGGTACG	0.262371356311493	0.5528201698174974	0.18480883053332497
AGAAGCGGTAGT	0.22640032855098605	0.5406150319948608	0.232985072774469
AGAAGCGGTCAC	0.25399976150259074	0.45015919920556485	0.29584168049046555
AGAAGCGGTCAG	0.35837893257673575	0.45638043053852867	0.1852407852370321
AGAAGCGTCCGT	0.5748690125402638	0.28726167951343895	0.13786937506794714
AGAAGTAAGGAG	0.36725998875540516	0.4411084875919521	0.19163174668583044
AGAAGTACACTG	0.3526158312829424	0.46092245441425	0.18646168190304044
AGAAGTAGTCTC	0.2559307458520726	0.47225671600052344	0.27181308995109704
AGAAGTAGTTAA	0.19491808152353776	0.6948757560828502	0.11020643527842822
AGAAGTATCCAG	0.3511397471125313	0.4332318869950885	0.21562866191480948
AGAAGTATCTGC	0.0	0.0	1.0
AGACAAAAGCTC	0.30818982244829846	0.4699978498749262	0.22181268960057282
AGACAAACATGT	0.27012494547117594	0.4683820696795743	0.2614935302331389
AGACACTAGGCA	0.23106189971756458	0.5547980912371058	0.21414038967074026
AGACACTCAAGG	0.3149555433395793	0.46853924055049617	0.21650556714066838
AGACACTCACCC	0.27888928250001194	0.5589423449773538	0.16216871600524982
AGACACTCATCA	0.42425604913045073	0.4097915057264665	0.1659522974722291
AGACACTGTCCG	0.17807999955227438	0.683839230407881	0.13808118287290475
AGACAGGAGACT	0.3590665421647058	0.4484124966890617	0.19252106089380525
AGACAGGAGGAT	0.2652588028484493	0.43925676674547653	0.2954849845782185
AGACAGGCAGCT	0.44915120455108154	0.39300725098529027	0.15784142839520288
AGACAGGCAGTC	0.35718579561299835	0.4596116402418862	0.18320253335303968
AGACAGGGTCGG	0.38007143356676526	0.43824183340674994	0.18168667024140556
AGACCATAGTCC	0.34084234886519016	0.4978661130661913	0.16129168200172778
AGACCATGTGTG	0.3222557637085455	0.4618857253642436	0.2158588180088811
AGACCATTCAGA	0.39028183632970276	0.43589827845392015	0.17382001657362428
AGACCCGAGCAT	0.2888994591580168	0.4820262502270098	0.22907473149210242
AGACCCGAGCGT	0.3643026340598975	0.42970693122909354	0.2059906335685808
AGACCCGAGGCT	0.3498489343544221	0.44949765461834096	0.20065354216183065
AGACCCGCACTA	0.28319312757408693	0.4954076215347115	0.2213996127896837
AGACCCGCACTA-1	0.4185539085907946	0.412119122479396	0.1693269483592094
AGACCCGGTAAG	0.24177620749849787	0.46652219440643505	0.29170223259083683
AGACCCGTCCTA	0.24457761932666341	0.4567836068662569	0.29863939465401934
AGACCCGTCGCC	0.37984506426029174	0.44785102093714685	0.17230388359425478
AGACTCAAGATG	0.26266129785405185	0.4601513725553477	0.2771879102391334
AGACTCAAGCCA	0.32487169083932654	0.48935041254210204	0.18577805893459137
AGACTCAAGGCC	0.3239645358175886	0.4784907406559693	0.19754494853017357
AGACTCAAGGTG	0.3751267745651952	0.44413263334250624	0.18074063373016505
AGACTCAAGTGT	0.3625631855908754	0.4434953441917852	0.19394162338594317
AGACTCAGTATG	0.37066994582846313	0.4395037817829375	0.18982631566246327
AGACTCAGTGTC	0.29782310587906174	0.48240489534187414	0.21977238031583415
AGACTCAGTTCT	0.8650865906003042	0.09564010882532037	0.03927326261405492
AGACTCATCATC	0.29970684679709036	0.4725614870273472	0.22773194047036827
AGAGAATAGACA	0.34987604837269193	0.4578085973949012	0.19231540279647757
AGAGAATAGCCT	0.28303114988149414	0.49601468470143634	0.22095459077295856
AGAGAATAGCGC	0.2601280091910037	0.5199182265540196	0.21995421477009022
AGAGAATAGCGC-1	0.2886574758081659	0.4696547809452279	0.24168822012921687
AGAGAATAGGTA	0.2569787962087288	0.456908436024896	0.2861133600582008
AGAGAATAGTGA	0.541390829153977	0.32681780224605206	0.1317912296682191
AGAGAATCAACA	0.33944839604358273	0.4641990568692658	0.19635265689395537
AGAGAATGTTCG	0.29728651528965994	0.4822992970945289	0.22041463865849906
AGAGAATGTTGC	0.30460823440958995	0.4732359084050383	0.22215625722267363
AGAGAGCAGACT	0.24976577521093576	0.48127064624111693	0.2689640649983694
AGAGAGCAGAGC	0.23902004827127551	0.4332662966825228	0.3277143564618611
AGAGAGCAGCAA	0.27833818868690874	0.4725925411750548	0.24906970334990247
AGAGAGCAGTCT	0.2776790594224867	0.48265187814095445	0.23966946890734572
AGAGAGCCAGCT	0.13262050496645392	0.7675685848714694	0.09981120992510453
AGAGAGCCAGGT	0.42447190007054925	0.392208887015235	0.18331936219905187
AGAGAGCCAGGT-1	0.40743517942882435	0.418529998581895	0.17403463313048084
AGAGAGCCAGTT	0.3595479308472457	0.44816615443499186	0.19228615905049626
AGAGAGCCATGA	0.25789553905427154	0.542257513402383	0.19984730491726535
AGAGAGCCATTG	0.3303042231497296	0.5003941795705089	0.16930173775742138
AGAGAGCGTTCA	0.5146867772605662	0.3426827566864774	0.1426303469479687
AGAGAGCTCATC	0.3908632096513712	0.4115341898176468	0.19760271232749516
AGAGAGCTCGCA	0.26618238252804405	0.45866388874055297	0.2751542885268598
AGAGCAGAGCGC	0.3131181950306514	0.47949373124710093	0.20738842000354127
AGAGCAGGTATG	0.41135232729574167	0.4149597542200122	0.1736877577902524
AGAGCAGGTTCA	0.36114043476233454	0.45784308394367074	0.18101642360924453
AGAGCAGTCACC	0.35748726886412735	0.43230929161535114	0.21020371166110385
AGAGCCCGTACT	0.3532010659522553	0.4466618232513564	0.20013728126533356
AGAGCCCGTATA	0.2639204515026081	0.4969514893074653	0.23912847539615273
AGAGCCCGTGGA	0.28102237928993073	0.5039822843561816	0.21499574191912882
AGAGCCCGTTCT	0.3934613751055275	0.4265448951571293	0.17999358502093157
AGAGCCCTCAGA	0.6647942216784802	0.234022229951928	0.10118351537155898
AGATAGAAGCAA	0.2866151585685492	0.5409712047313124	0.1724138062471768
AGATAGACACTA	0.2696562956413918	0.46579431073839195	0.26454991527183636
AGATAGACACTC	0.3053078945421177	0.4556851976830639	0.23900722919012046
AGATAGATCCCT	0.5981524269065526	0.28450044306147076	0.1173470099905848
AGATCCAAGATA	0.27925761244017544	0.47936006726789826	0.24138282419917556
AGATCCAAGGTA	0.2470057881583539	0.4828466343135105	0.27014818262767576
AGATCCACACGC	0.28414932125963244	0.47609735713545653	0.23975373958481389
AGATCCAGTAGC	0.47776833665153895	0.3596748903955907	0.16255682993589876
AGATCCAGTCTC	0.3101015269141205	0.4631290691834765	0.22676974047654852
AGATCCAGTGCT	0.7852632167202271	0.14895429536240018	0.065782444203936
AGATCCAGTGGA	0.35722215084126707	0.460236196545875	0.1825416683266716
AGATCCAGTTTG	0.22332115254884083	0.44025607597917193	0.3364234973151165
AGATCCATCTCA	0.3317880733574896	0.4981560872593193	0.17005597334990658
AGATCGTGTTTG	0.30467516177851695	0.47225112594849544	0.22307392707036064
AGATCGTTCCAT	0.25301526406131175	0.4614886441248485	0.2854966571670157
AGATGAAAGACT	0.3941888935498115	0.4295448966325542	0.17626600234017298
AGATGAAAGACT-1	0.281903018554662	0.4876165847294317	0.23048085138534255
AGATGAAAGCTG	0.3230033938716916	0.4605924139951243	0.2164044793808908
AGATGAAAGTGC	1.0	0.0	0.0
AGATGAAGTACT	0.25410329193792286	0.4584998847285843	0.2873974164107439
AGATGAAGTAGC	0.32008394933420653	0.46811319994878936	0.21180308224338762
AGATGAAGTATG	0.2662715285954063	0.5655181606514459	0.16821057654714625
AGATGAAGTGAA	0.2600885559590662	0.49511169787737486	0.24480020164118882
AGATGAAGTGAT	0.3770712912962947	0.43922260064616475	0.18370589375195004
AGATGAAGTGCA	0.3660143983430761	0.41533470769446923	0.218651208993668
AGATGAATCACC	0.4060266865047237	0.4193985327198103	0.17457465382074172
AGATGAATCGCT	0.2031307832807405	0.6788941241409975	0.11797535811691434
AGATGAATCGGC	0.25318588183659235	0.4515189217318844	0.2952958487387387
AGATGCTAGCAT	0.37978925821582843	0.43075206889737294	0.18945879093296578
AGATGCTAGCGT	0.3415127256690044	0.4583814594572359	0.20010601902893407
AGATGCTAGGTG	0.3237365543847556	0.4578757011306429	0.21838803557240283
AGATGCTCACTA	0.34682932088649493	0.4761677282186885	0.17700305909073705
AGATGCTCATCC	0.29299728685695337	0.4731632324423889	0.23383982268376355
AGATGCTGTTCA	0.26882322481809245	0.5685722480631727	0.16260501268078179
AGCATCAAGCAC	0.2873023255510156	0.518108396571278	0.19458961805903233
AGCATCAAGGGA	0.419414785674737	0.4113377884158645	0.16924732924929384
AGCATCACAACC	0.32382992861614807	0.4703750272324193	0.2057952582315454
AGCATCACAATT	0.42875288706434783	0.40388294267735864	0.16736396829792272
AGCATCAGTCGT	0.2770007343280348	0.5142795992520632	0.2087200556209073
AGCATCATCCGT	0.37109228734841715	0.42942086003228225	0.19948692080289424
AGCATCATCGTG	0.2558121068190479	0.46405278232426755	0.28013568251122595
AGCCAATAGAGC	0.2607352644830854	0.460061796794484	0.2792035280267093
AGCCAATAGTGA	0.3233965948334633	0.48972490005498365	0.18687866059501454
AGCCAATCAAGA	0.3493862680813681	0.4619872752409486	0.1886265139063607
AGCCAATCATAC	0.28838915632621087	0.4988759939839025	0.21273515094237777
AGCCAATCATCA	0.4694517524307452	0.37543949957774747	0.15510870487039793
AGCCAATGTGAG	0.36232270488107826	0.45114983331366454	0.18652753360515392
AGCCACGAGTGG	0.356247739566826	0.4508069965996141	0.19294545146396927
AGCCACGCACCA	0.29016174413122675	0.48076061612862403	0.22907802509583447
AGCCACGGTAGC	0.37269039911466373	0.44741697315188633	0.1798925186582654
AGCCACGTCGCA	0.5706912894773805	0.31378980341861296	0.11551884528530246
AGCCAGCAGCGA	0.21557666958541014	0.6495166751939256	0.1349071065412677
AGCCAGCCAATT	0.37655951381560093	0.44530016610049566	0.17814021166543773
AGCCAGCTCCCA	0.31753828452311617	0.4793836794546228	0.203078278293124
AGCGATTAGCAG	0.40037816932617	0.4235461915664436	0.17607540876108133
AGCGATTAGTAA	0.33388880491370615	0.46372407946490757	0.20238737220152328
AGCGATTAGTGC	0.39417439377251495	0.42792517914407363	0.17790026820683497
AGCGATTCAATA	0.3375497341044743	0.4641968839898422	0.19825346559247362
AGCGATTGTAAT	0.3345080916228269	0.46332137135586093	0.20217070299500955
AGCGATTGTCCC	0.33770797575857436	0.4485560307347119	0.21373626131411183
AGCGATTGTTGC	0.3141046886837043	0.5029250225614966	0.18297053490150267
AGCGATTTCAAA	0.1720104046277373	0.7302824243612321	0.09770738557777196
AGCGATTTCGCC	0.13109586830630238	0.26286382493121674	0.6060407612805023
AGCGCCAAGTGG	0.3905058339578025	0.4172441056710056	0.19225023756630508
AGCGCCACACTG	0.2493600929143549	0.4328077233109399	0.31783277871270404
AGCGCCACAGCG	0.3826949264850029	0.43628286479618805	0.18102207816585422
AGCGCCACATCT	0.3530196927558293	0.4675256809454461	0.1794546557090014
AGCGCCAGTGCT	0.38471566445341243	0.4364125151136122	0.17887156606604593
AGCGCCATCAGA	0.2830919671739708	0.47895932988160195	0.23794918185920316
AGCGCCATCCTA	0.3491352181209764	0.4564819214075024	0.19438290206850006
AGCGCTGAGAAT	0.24747699181301497	0.5203159648150433	0.2322074025205505
AGCGCTGCAGGA	0.38072122760557064	0.43808582931813317	0.1811928439012535
AGCGCTGCATGT	0.40815414286260643	0.4155008041951387	0.176344864440216
AGCGCTGGTCAC	0.3681259397164818	0.4477154495078938	0.18415861631772615
AGCGCTGTCGAG	0.23220672672650688	0.46235463098677765	0.30543932011273917
AGCGCTGTCTCG	0.244422563737141	0.5024185775417318	0.25315939158544465
AGCGTATAGCAC	0.5175528577400967	0.3436735393281338	0.1387735268559236
AGCGTATCACAA	0.3641902291394799	0.446859218850925	0.18895064427149427
AGCGTATGTATC	0.4336323037977462	0.4305501433162576	0.13581761858701163
AGCGTATGTCTC	0.49779162555748996	0.35173795946464703	0.1504703220497095
AGCGTATTCCAT	0.24064469141360179	0.5817631461215983	0.17759244322915524
AGCGTATTCTGG	0.28027320918684634	0.5364131889648033	0.18331395461494424
AGCTACAAGCGA	0.33406479295426056	0.46224990079516404	0.20368547591393435
AGCTACAAGCGT	0.38955059951128307	0.43084993906097624	0.1795993807345526
AGCTACAAGGTG	0.3060664498709583	0.4810944701542446	0.2128393757437805
AGCTACAAGTGC	0.3145468681407162	0.5061767564214462	0.1792764581322476
AGCTACACACTT	0.3591981520953575	0.4484380591646239	0.1923638315251845
AGCTACATCTTC	0.3447666177942347	0.4540677578966842	0.20116576999959584
AGCTACATCTTG	0.39367626586019727	0.42721233955125204	0.17911121758289547
AGCTCAAAGCCG	0.29539385087249775	0.4853154516773882	0.2192910059004342
AGCTCAAAGTAA	0.2845461573610345	0.5417300405984503	0.17372406857812148
AGCTCAACACGC	0.3803635099377445	0.439078121544535	0.18055812079944084
AGCTCAAGTGAA	0.11066711022987365	0.8044855307757259	0.08484758924107251
AGCTCAATCCAT	0.3504976010236765	0.45937521548050053	0.19012718446367538
AGCTCAATCGCC	0.3157170356770162	0.515316745260628	0.1689664548783822
AGCTCAATCTAA	0.7354155661767201	0.18563458002793687	0.07894981912604278
AGCTTCCAGCAC	0.24974729877963267	0.4626634965451776	0.2875898072443311
AGCTTCCGTAAC	0.66862608415073	0.23389408404267262	0.09747975164371679
AGCTTCCGTTAG	0.3610002826016359	0.44816364081842325	0.19083614892683304
AGCTTCCTCCCT	0.35473174029768384	0.4575615466163748	0.1877067247625682
AGGAAATAGGGC	0.40470377998966556	0.40785935639449367	0.1874369305085525
AGGAAATAGTTA	0.29077475876563436	0.5021348234233667	0.20709075880201938
AGGAAATCAAGG	0.4036901142865384	0.4142997475754693	0.18201038442984793
AGGAAATCAGAC	0.11300244917993565	0.792154129721582	0.09484368140746618
AGGAAATCATCC	0.33433617739627747	0.45970022473255573	0.20596390101694234
AGGAAATCATGG	0.3550269221028473	0.4572490577043581	0.1877240202814754
AGGAAATGTATC	0.4047920371362731	0.4178089684113997	0.17739876506005287
AGGAAATGTGAA	0.2386901892176968	0.4953903003788809	0.26592010284765527
AGGAAATGTTAT	0.28424413307362173	0.4868318335014703	0.22892448964720763
AGGAAATTCATA	0.25543474449896414	0.5396156863036349	0.20494995109591627
AGGAAATTCATT	0.34647219145295155	0.45177769322769795	0.20175030656309176
AGGAAATTCCTA	0.36914540344290464	0.44790308082747043	0.1829513670697031
AGGAAATTCTAT	0.48692695406823583	0.367232879940796	0.14584007253071052
AGGAATAAGGGT	0.35477219948583305	0.4495335332718437	0.19569432799140676
AGGAATAAGTAT	0.39991730358263433	0.4279602262417878	0.17212243880236508
AGGAATAAGTTG	0.40216792879590557	0.4143788947763988	0.18345326396714803
AGGAATAGTCCG	0.20847659464523025	0.6726501681266349	0.11887360899754273
AGGAATAGTCGT	0.8046470574316594	0.14065734302514937	0.05469555045195172
AGGAATATCAAG	0.2182030333683726	0.5918968603300104	0.18990048041204968
AGGAATATCGCC	0.36651508929037274	0.4266902865439136	0.20679485299893263
AGGAATATCGTA	0.28056203107640965	0.4726171160212273	0.24682140671964026
AGGACGAAGCGC	0.7308161736595482	0.18433147548758275	0.08485235080603631
AGGACGAAGGAC	0.37502113897363804	0.4433204240377853	0.18165830723856388
AGGACGACACCC	0.18221928675109753	0.671849038947666	0.1459320041820795
AGGACGACATGT	0.3704905053435709	0.4453164286556243	0.1841928867956431
AGGACGAGTATG	0.3661841985397078	0.45299428120065943	0.18082152325121326
AGGACGAGTCAA	0.8319639470022939	0.11900466951519814	0.049031321136303305
AGGACGAGTTCT	0.28565723242255575	0.47465964029504865	0.2396835695551195
AGGACGATCTGA	0.3917138200629389	0.43050259231571664	0.17778357152667632
AGGACGATCTTT	0.24916495464212846	0.46089936122648895	0.2899363195381329
AGGACTTAGGGC	0.2738768440611733	0.4636944655572742	0.2624291587282333
AGGACTTTCGCT	0.27103268346598697	0.47767646103504124	0.2512912263221879
AGGACTTTCGCT-1	0.34850005217202695	0.4646118268911626	0.18688817681385173
AGGAGGTAGGAG	0.3460265437427076	0.45750628477985983	0.19646734350480713
AGGAGGTCACTA	0.28788724787060793	0.4906625321727497	0.22145051801594326
AGGAGGTGTAGT	0.25254782529816455	0.47524476988857906	0.2722079657601592
AGGAGGTTCACT	0.27636675231860364	0.46381691393565183	0.25981678383766993
AGGAGGTTCCGC	0.3205737379131609	0.4875132128095961	0.19191312562692536
AGGAGGTTCCGT	0.12452306708749834	0.7971989801266295	0.07827813325866613
AGGATAAAGCTG	0.5436659196787434	0.3246950176298293	0.1316389368036632
AGGATAAAGGAG	0.27459292506753746	0.48138197953622996	0.24402554116302771
AGGATAAAGGCC	0.23456619977443774	0.46058154106365035	0.3048529465580937
AGGATAACAAGA	0.41261952565015175	0.4161549281090023	0.171225412992731
AGGATAACACTG	0.38169769067993603	0.43742721256483047	0.18087523244187045
AGGATAACAGAT	0.32500194158376344	0.4598626279967496	0.21513568461926943
AGGATAAGTCGA	0.24579620387777418	0.6046806645906733	0.1495233255545507
AGGATAAGTCTC	0.5304646101886067	0.3303369591246846	0.13919839083974048
AGGATAAGTTGG	0.22952781909020215	0.44963250564471663	0.32084038437372425
AGGATCTAGAGC	0.41454640717717367	0.4151982481787004	0.17025528413734572
AGGATCTAGTCT	0.37675944063713057	0.44171093262531846	0.1815294587227104
AGGATCTCAACC	0.18877688521325006	0.38446614926945616	0.42675760227818815
AGGATCTCATCC	0.30731377646734725	0.4664230099977312	0.22626351176681747
AGGATCTGTAGA	0.36095531471276016	0.43475076844788463	0.204294125922823
AGGATCTGTTGT	0.2458866541659426	0.5173456049789351	0.23676821021535194
AGGCATTAGGAA	0.2716228905883797	0.5381581146535102	0.19021934673978352
AGGCATTAGTGT	0.38628541430457075	0.4328144656165528	0.1809001393221618
AGGCATTCAAGC	0.3562303479162042	0.4332195997573455	0.21055025407983083
AGGCATTCAGAC	0.3267492451963635	0.46430025141266484	0.20895079246760467
AGGCATTCAGCT	0.44643352134080344	0.3755982007912401	0.17796845273966738
AGGCATTGTATG	0.2672316619918164	0.4735981066785633	0.2591706896151327
AGGCATTTCTAG	0.3581675043849747	0.4709524689243609	0.17088015819887337
AGGCCACAGCTC	0.0	0.0	1.0
AGGCCACTCCAT	0.8451615988265091	0.13619117025309657	0.018647233949185094
AGGCCACTCGCT	0.22273147531015006	0.5566071578468543	0.22066171953713878
AGGCTGCAGACG	0.4410937243902537	0.3883666704229314	0.17053969327263813
AGGCTGCAGTTG	0.37473898958777246	0.4334133166266372	0.1918478990131438
AGGCTGCCAAGC	0.2639325862460465	0.48066939993485586	0.2553985305758231
AGGCTGCCAAGG	0.3287914442329351	0.468116484034893	0.20309224511677723
AGGCTGCCATCG	0.2969846396120639	0.47561314295649143	0.22740254546261784
AGGCTGCCATCT	0.3761313826208757	0.4427059553755083	0.18116242260356352
AGGCTGCGTGAG	0.28200695285947197	0.4813465624384741	0.2366469369146232
AGGCTGCTCACC	0.23049399589785696	0.6082737152736439	0.16123265965239075
AGGCTGCTCGGC	0.5751246403132597	0.3018512818124229	0.12302411566419436
AGGGAGTCATTG	0.32702869097004816	0.458982901321212	0.2139886191528748
AGGGAGTGTAAC	0.28163370246866043	0.4981357788641788	0.2202309394245779
AGGGAGTGTCAA	0.2653840471536962	0.48860859447758426	0.24600787899269064
AGGGAGTTCACC	0.3585125245210373	0.4350931825418384	0.20639467828782085
AGGGAGTTCTAG	0.2450471056067507	0.47191225506469003	0.28304125233882765
AGGGAGTTCTCG	0.37446337441545663	0.4311824451271125	0.19435432761862995
AGGGCCTAGCAA	0.2958204424674867	0.44983746346540043	0.254342584193143
AGGGCCTAGGTT	0.3148697572490847	0.47363664566892466	0.21149393073091852
AGGGCCTTCGAA	0.29579650281806535	0.47215842801184454	0.23204545955909453
AGGGCTCAGACG	0.3375275412191096	0.4665056419190513	0.1959668918495848
AGGGCTCAGCTA	0.29678703103409004	0.46930541910363016	0.23390784503252038
AGGGCTCAGGAT	0.36135347951389646	0.45369113153615703	0.18495549421356297
AGGGCTCCAAAG	0.33767307001168356	0.45791905351779794	0.20440810002044443
AGGGCTCGTAGA	0.5141243342352866	0.3486188742530635	0.13725676509184867
AGGGCTCGTCAG	0.23235975144555338	0.5677049513971765	0.19993563412305437
AGGGCTCGTTAT	0.3439536926593159	0.4556316455510115	0.20041480835957445
AGGGCTCGTTCA	0.2137511019647405	0.6310882703016164	0.15516103362806602
AGGGCTCTCAAC	0.2431462559814833	0.5927521291083415	0.1641020978190554
AGGGCTCTCTCA	0.32778024944809164	0.4397550319594319	0.2324650868442623
AGGGTCCAGTAT	0.283760211432457	0.4759136481508487	0.24032665944637818
AGGGTCCCATGA	0.3445305684973619	0.45358234944940506	0.20188725011162814
AGGGTCCTCATG	0.37909018911002923	0.43878423052935034	0.18212547047562294
AGGGTCCTCCTG	0.3336190713631943	0.4724863333540122	0.19389484165993126
AGGGTCCTCGCC	0.21724248673010454	0.5691923451351123	0.21356564127524874
AGGGTCCTCGTA	0.3840551271561484	0.43554047836777987	0.18040415889525044
AGGGTGAGTATA	0.25983998436307687	0.49975495291098465	0.24040558810863769
AGGGTGAGTCCC	0.23503920538992182	0.4621808097263162	0.30278067074213266
AGGGTGATCGAA	0.3415510233994062	0.44664015590323725	0.211809088140317
AGGGTGATCTAG	0.29035716895015035	0.4953394708982941	0.21430366460962255
AGGGTGATCTCG	0.31787460405608364	0.4995151881960629	0.1826104947470503
AGGGTGATCTGC	0.30585429481305043	0.46989368167781276	0.22425245725568424
AGGGTTTAGAGC	0.36503493692159067	0.44846741369607795	0.18649782877103868
AGGGTTTGTCTT	0.38706339928834843	0.43199055339145354	0.18094604014168456
AGGGTTTTCCAC	0.4552397657998217	0.37356945974638145	0.17119080840483278
AGGGTTTTCTGT	0.2952635543612803	0.45120889273319215	0.2535280400416742
AGGTAGGAGATC	0.28163632049809334	0.45647827498785454	0.2618859015905938
AGGTAGGAGGGA	0.28647800342595847	0.47846401066897565	0.23505845762254185
AGGTAGGCAACA	0.37155944152717185	0.44293573665889635	0.18550459317753948
AGGTAGGGTGTT	0.27361943637065245	0.45226171620277944	0.2741194221685265
AGGTAGGGTTAC	0.15445804122296414	0.695300117577747	0.15024219246054532
AGGTAGGGTTCC	0.24154380197469036	0.47433045279587355	0.284126373419061
AGGTAGGTCGCT	0.39345960507319505	0.4326536630858385	0.17388668705616747
AGGTAGGTCGGC	0.23351177291833453	0.4577039602455522	0.30878495795006966
AGGTAGGTCTAC	0.1633504820480791	0.7124179812079772	0.12423189117491479
AGGTCATAGAGT	0.34687800836519395	0.44998983080885807	0.20313223926443238
AGGTCATAGATC	0.32622840140221343	0.44094580976128395	0.23282619676419683
AGGTCATAGCCA	0.3377303759006903	0.44557987906549873	0.2166900473775005
AGGTCATCACAT	0.35269863057451656	0.44928559156464587	0.19801584212333181
AGGTCATCATCG	0.17438565741748147	0.6253820506207785	0.20023269513651243
AGGTCATCATGT	0.37146038948962085	0.44935257037705395	0.17918708739770473
AGGTCTACAAAG	0.38454368768675384	0.428425540620139	0.18703076376273126
AGGTCTACACCT	0.34076943950655875	0.46547404441104634	0.19375670183576485
AGGTCTACATTA	0.36242472957230004	0.46109823912591097	0.17647696165107368
AGGTCTAGTATA	0.250406682864827	0.49465286802288194	0.2549409375554015
AGGTCTATCGAA	0.42788206821944574	0.3984077298113055	0.1737101502884509
AGGTGTTAGAAG	0.3083449700077303	0.46941894777520804	0.22223629902711792
AGGTGTTAGAGA	0.31378947002602975	0.4635227906150678	0.22268795781941578
AGGTGTTAGCCT	0.25541839178137415	0.47122224325807455	0.27335996183720224
AGGTGTTAGGAA	0.3501556412851097	0.4494779534445616	0.20036659132645163
AGGTGTTCACCC	0.2493138712405201	0.46780472629181874	0.2828819968110073
AGGTGTTTCCAA	0.2946517009205585	0.45741848630906623	0.24793024861563237
AGGTGTTTCGAC	0.33925793158079653	0.47230959631647174	0.18843255768968967
AGGTGTTTCGTT	0.2727788646951919	0.4688691198566064	0.25835250013058625
AGGTGTTTCTTA	0.24422458100006314	0.4592992746897365	0.2964767828468587
AGGTTACGTCGA	0.28362462346330863	0.5614753023653005	0.15490041500453466
AGGTTACTCGAG	0.3672319545735416	0.44163569144111287	0.19113241199888817
AGGTTGTAGTAT	0.5179436262920244	0.34021530203568034	0.14184094628111243
AGGTTGTGTCGT	0.35290801129443844	0.43863128101446075	0.2084609124600018
AGGTTGTTCAGC	0.3562926984132665	0.4506739194769177	0.19303334916431858
AGTAACCCAGCA	0.2433027373824366	0.44715379040123193	0.3095440844811645
AGTAACCTCCGT	0.2921579780347759	0.47764142710758345	0.2302009744300089
AGTACCAAGCGG	0.4949338405918198	0.3498748480615903	0.15519144483918737
AGTACCAAGGGA	0.45277519195130256	0.3844790934614716	0.1627456591739611
AGTACCACAAAC	0.0	0.0	1.0
AGTACCACAAAG	0.2504134207625599	0.4797754177372178	0.2698117259602486
AGTACCACACTG	0.2713554607485849	0.5050777290795837	0.22356725390391988
AGTACCACAGAT	0.45171788581138533	0.38522791469408707	0.163054203564064
AGTACCAGTCCA	0.23171217091473975	0.4547454209545308	0.3135431053385519
AGTACCAGTCGG	0.3423479788029623	0.4620670640738897	0.19558521050355424
AGTACCAGTGGT	0.26594500322178094	0.4602016313373912	0.27385392660051355
AGTACCATCCAC	0.265567819839412	0.46081823310873465	0.2736145430840449
AGTACCATCCAT	0.3797665912905163	0.43108639086730693	0.1891469663839317
AGTACCATCCCG	0.3322225447017675	0.49441415199310873	0.17336343784989172
AGTACCATCCCT	0.1277910160728667	0.7864666098972133	0.08574256746282315
AGTACCATCTCG	0.3028104477543394	0.482413801826888	0.21477606957169962
AGTACTGAGAAG	0.20088068537368386	0.5205687962416152	0.2785510844181843
AGTACTGAGAGT	0.3650781342668352	0.42218451285855857	0.2127376199016906
AGTACTGAGTCA	0.21651369895441513	0.6224251113588827	0.16106153227089698
AGTACTGCAGGA	0.3813802568971088	0.4361703088008162	0.1824493717435002
AGTACTGTCCGC	0.3978257376042997	0.42739663918436727	0.1747774816957446
AGTACTGTCTAG	0.25531444167418227	0.4778347696952881	0.2668513599437335
AGTAGCTAGGTC	0.33390177430952966	0.46618797818129737	0.19991046511327515
AGTAGCTCAAGT	0.39355380997243744	0.422725381270212	0.18372060610963903
AGTAGCTCACAC	0.29874405299033746	0.47496570618110395	0.22629067659870505
AGTAGCTTCCAT	0.23625948054632004	0.4628008943848279	0.3009403022469701
AGTAGCTTCTAG	0.41783770722799096	0.41420431428414006	0.167957854738189
AGTAGCTTCTTC	0.3656085603446836	0.45033423642049214	0.18405717041884195
AGTAGTCCAACT	0.35282333857189274	0.4655851156490212	0.1815915011887069
AGTAGTCCAGCA	0.3915471585102536	0.42651250296695936	0.18194040204749376
AGTAGTCGTGTT	0.4095879400097847	0.412494180801917	0.1779179472042943
AGTAGTCGTTAA	0.32390790503858075	0.4527949036924799	0.22329745024559153
AGTAGTCTCGCA	0.24875815631410444	0.4771206510185574	0.27412177365243695
AGTCAACAGAAC	0.3987012227795529	0.43599061345715	0.16530817025128589
AGTCAACAGAAT	0.29476463023061894	0.4620627597454238	0.24317319379914892
AGTCAACAGGTC	0.3851202297457693	0.43058879036934283	0.18429098295029467
AGTCAACCAGCG	0.22746286198594165	0.6446350363961726	0.127902326876365
AGTCAACGTAAC	0.25857904406678545	0.5133177243901751	0.22810364880519318
AGTCAACGTAGG	0.4166705339806032	0.4130801129099732	0.17024926348960526
AGTCACAAGCCG	0.49394975443319095	0.343345644936331	0.16270469903423543
AGTCACAAGGGC	0.36264915908875917	0.4385368853523223	0.19881419517584606
AGTCACACACCT	0.26907281536627214	0.47611112820537455	0.25481660934809247
AGTCACACACTT	0.16563863170714405	0.6545099812417904	0.1798517380672973
AGTCATGAGGTT	0.3704032605597963	0.4495327399721859	0.18006399219994731
AGTCATGCAACT	0.3055837689395476	0.5235046865549049	0.170911869657382
AGTCATGCAATG	0.34506990419775796	0.43555556596628986	0.21937478592130474
AGTCATGCAGAC	0.28224447245532747	0.5014179162711065	0.21633793011480265
AGTCATGCAGCC	0.3554463629366641	0.4494366997665647	0.19511693825808613
AGTCATGGTAAG	0.23669480334484025	0.6375231103723504	0.1257822825476562
AGTCATGTCAAG	0.38140806892481355	0.43337413071411746	0.18521787997549824
AGTCTCCCACCA	0.24962781702404635	0.5150987855965026	0.2352737552049248
AGTCTCCCACTA	0.38466426992521563	0.4325774339261829	0.1827582089140861
AGTCTCCCACTA-1	0.2640914781502665	0.48725435240008214	0.24865460594014363
AGTCTCCCACTG	0.37990840443841145	0.4328434069741659	0.1872481976078221
AGTCTCCGTAAT	0.24581772154333423	0.4719998205893986	0.2821830817735888
AGTCTCCGTGCC	0.3081518619809648	0.4647934196963964	0.22705504268714133
AGTCTCCTCACG	0.3181037556378522	0.48086078649500713	0.20103565150705968
AGTCTCCTCGAC	0.3422621925389476	0.44617659383031383	0.21156148328425842
AGTCTCCTCTCT	0.39277059873056447	0.4272159039210906	0.18001343864760763
AGTGACTAGTAC	0.3269186679141255	0.45628387174957075	0.21679780076814129
AGTGACTCACAT	0.23191487603777616	0.43631328969363864	0.3317725532314896
AGTGACTGTGAA	0.6660325038975515	0.23720998210708882	0.09675744167222931
AGTGACTGTTAC	0.2726758952811771	0.5014270889855303	0.2258973985283102
AGTGACTTCATC	0.3239775207120979	0.4570635387127587	0.21895933526628938
AGTGATCAGATG	0.29968411762023567	0.4722158337534732	0.22810048604968897
AGTGATCAGGAA	0.26804880243121015	0.4723827613226779	0.25956894000482084
AGTGATCAGGAC	0.2374440914829789	0.5074638401066776	0.2550926272119432
AGTGATCAGGGC	0.35271321409325374	0.4538947653258368	0.19339218692312096
AGTGATCAGGGT	0.43732225965854576	0.3959938253106426	0.1666839109806523
AGTGATCCAAGA	0.4332855480509949	0.3978244391521434	0.16888993958454346
AGTGATCCACAT	0.3709110512556887	0.4446536500618223	0.1844352126322452
AGTGATCGTACA	0.37464234799976154	0.44093984153713833	0.1844176817279857
AGTGATCTCACC	0.24975014547752003	0.4781327704988532	0.27211765328025406
AGTGATCTCCCA	0.3350751215961916	0.475479560389276	0.1894455351770064
AGTGATCTCGCA	0.23153217830861078	0.540580202758476	0.22788800422606753
AGTGATCTCTAC	0.38714460359250874	0.4344020712943849	0.17845336331282177
AGTGCCGAGACT	0.34150031979759804	0.46082795416589456	0.19767204068502872
AGTGCCGAGCGA	0.2634429195711436	0.4926922482654426	0.2438653636656628
AGTGCCGCAAGA	0.2579295720062839	0.4735432202486523	0.26852776675985635
AGTGCCGCATCA	0.3374723625282846	0.4596484696645399	0.20287933233306638
AGTGCCGGTCTT	0.8384407081870999	0.1136286456724723	0.047930611116347915
AGTGCCGGTTAC	0.4831725363548477	0.3532205239410761	0.16360703308051133
AGTGCCGGTTTA	0.38479796135264477	0.43356263113153237	0.1816393654853751
AGTGCCGTCGTA	0.2836679686059349	0.4669601299794537	0.24937231752074024
AGTGCCGTCGTC	0.3656005259551501	0.45514572410088106	0.17925369730642823
AGTGTTGAGATC	0.3303848918143094	0.4888320389650914	0.18078323844249633
AGTGTTGAGCTG	0.25950278356261625	0.49840193424912227	0.24209577858462508
AGTGTTGAGGAA	0.3025878436919072	0.4761737733885674	0.22123874467284238
AGTGTTGAGGCT	0.3423715705254714	0.45899110262193077	0.19863758949167334
AGTGTTGCAACT	0.2100398237015176	0.41941168450069666	0.37054919859383245
AGTGTTGGTCAT	0.30398146542957777	0.47043162915632497	0.2255872944776103
AGTGTTGGTCCT	0.39574963725876067	0.42812469247274576	0.17612568535330128
AGTGTTGGTCTG	0.3540209014839331	0.46501532156867226	0.18096392586132964
AGTGTTGGTGAC	0.2921236197173332	0.4815994518588112	0.22627724508655947
AGTTAGCAGCCT	0.35924180925912064	0.4230270164792538	0.21773152588196173
AGTTAGCAGTGG	0.2867025868257564	0.4619493651555511	0.25134847281912887
AGTTAGCGTACA	0.10091757012787328	0.20153573624608204	0.6975470470306668
AGTTAGCTCAGT	0.3945733821043176	0.4227151861668753	0.18271131565611395
AGTTAGCTCCAC	0.19261326080830204	0.6176750105804018	0.18971207167067042
AGTTCCCGTCCA	0.34535580929095483	0.4555020340947865	0.1991421926473647
AGTTCCCGTTAC	0.28278447752817687	0.4509105952801326	0.26630545591582166
AGTTCCCTCGGT	0.3374594901195797	0.46431050445441774	0.19823032334924243
AGTTCGAAGCGA	0.33210059179653667	0.4537505545831472	0.21414916290964514
AGTTCGACAGCA	0.27065319790342746	0.5055037677343902	0.2238434340150949
AGTTCGACAGCT	0.19185718447498115	0.6791479105614785	0.12899523532786722
AGTTCGAGTGCC	0.4628316147636447	0.36112006724778545	0.17604856920649686
AGTTCGAGTGTT	0.3768314480805947	0.4323954799148584	0.1907730445856667
AGTTCGATCCAT	0.33458058544922226	0.45602151776773775	0.20939810562594124
ATACCGAAGTCA	0.4043493350266739	0.4200493677722839	0.17560141399228552
ATACCGACAGAG	0.43508790515614215	0.3980025386191038	0.16690943750608708
ATACCGAGTAGC	0.1908682483660206	0.3811113085074019	0.4280210891605634
ATACCGAGTCGA	0.3648672290056906	0.44516072954706276	0.18997192421832484
ATACCTTAGACC	0.23277522325215722	0.4513690534751457	0.31585642326063174
ATACCTTAGCCA	0.31660789046172144	0.5087715272122502	0.17462070189051007
ATACCTTCAGCG	0.4992991829065477	0.3440225331371741	0.1566783577937222
ATACCTTCATCG	0.7358213584190169	0.18643508132076542	0.0777434974374509
ATACCTTGTATG	0.7476197157110159	0.1757414212349213	0.07663881856516573
ATACCTTTCAAG	0.2678313197111635	0.47192415725185555	0.2602450369375817
ATACCTTTCACT	0.2406344649521382	0.5134446261320608	0.2459214674817268
ATACTTCCAATG	0.30353736981771473	0.5394890087282459	0.15697389079452892
ATACTTCCATAA	0.3749187908858463	0.4464364000148062	0.17864486688964856
ATACTTCGTGCC	0.24453650348312317	0.4807403320702071	0.27472373657214844
ATAGACCAGCAA	0.3399895210449857	0.46466591707978133	0.19534464828537737
ATAGACCCAAAT	0.28472055951172937	0.5565176679487509	0.1587621598979907
ATAGACCCACAG	0.24291771756287558	0.608529109056072	0.1485537091454998
ATAGACCCAGAT	0.4648851145109379	0.3849985372772026	0.1501162659697183
ATAGACCGTATG	0.3018196191282192	0.431714018483513	0.26646661907075375
ATAGAGAAGTCT	0.29313870605385683	0.5001189372566323	0.20674277684694728
ATAGAGAAGTGA	0.2945670709515425	0.4990410748224766	0.20639221460191806
ATAGAGAGTTCC	0.3474132658667801	0.45810383710418673	0.19448306527057874
ATAGAGATCAAA	0.24333398545845222	0.5724012759364665	0.18426523650728596
ATAGAGATCTGT	0.25023335641237976	0.47488955409033895	0.2748777204528303
ATAGGCTAGGAA	0.3602710479668087	0.43625720754733954	0.20347186853611887
ATAGGCTAGGGT	0.35951893770211574	0.4523723726623318	0.18810872766806264
ATAGGCTAGGTA	0.35816209352556944	0.44982477209820526	0.19201318800577546
ATAGGCTCAATC	0.2425689003145787	0.5889470040120377	0.16848439036953025
ATAGGCTCACTC	0.4244784224530894	0.4094750359617859	0.16604649479335618
ATAGGCTCATCA	0.36464130746311796	0.4503767069845832	0.18498190303293655
ATAGGCTGTAAT	0.3525857682447469	0.46279924055570615	0.18461507405684374
ATAGGCTGTTGG	0.3061002785243434	0.4763025570871109	0.21759749596311762
ATAGGCTTCAGT	0.33524629669537404	0.4724893843736422	0.1922645934628679
ATATCCTAGCAT	0.3032628953874648	0.51525335197101	0.1814840422355482
ATATCCTCAGCT	0.32544539051710814	0.45775841451490124	0.2167965156197682
ATATCCTGTTAT	0.0	1.0	0.0
ATATCCTTCAAG	0.3451550354104329	0.464224251949453	0.19062073054710443
ATCACAGAGTGT	0.18942221449991045	0.6590662256153752	0.15151201071217907
ATCACGAAGACT	1.0	0.0	0.0
ATCACGACAACA	0.23995447993154545	0.4725379390307367	0.28750822108542584
ATCACGACACCG	0.3154346861501099	0.5077184718413622	0.1768469567203244
ATCACGACAGGT	0.45035588244527897	0.3881732565751856	0.16147072154532827
ATCACGAGTTTA	0.12173396611206275	0.8060437118420839	0.07222248435030365
ATCACTTAGGGC	0.3447426128924698	0.4684343969780535	0.18682298241511225
ATCACTTCAGTA	0.24812436593464846	0.48617578087602764	0.26570041981815357
ATCACTTGTCTG	0.309110686270328	0.4806460604421707	0.21024356331799762
ATCAGGTCAGAG	0.08406061559666998	0.8406634105248904	0.0752761299589938
ATCAGGTGTGTC	0.20686792209520488	0.41266083474495474	0.3804719198692727
ATCAGGTGTTAT	0.38017578836664906	0.43851662532590113	0.18130759647198344
ATCATTCGTGGT	0.31048700746440194	0.49782589402281907	0.19168735277855856
ATCATTCTCCGG	0.22806236361571455	0.4400444881657822	0.33189382080721214
ATCCACCGTGAG	0.25430451059812564	0.4486280841839605	0.2970680039632575
ATCCACCTCACT	0.39116185076048127	0.43030638175634583	0.17853165089811743
ATCCCTGAGCTG	0.3623200626053535	0.43230957213951865	0.20537063826375307
ATCCCTGAGGAC	0.37991698471305574	0.43946979100129624	0.18061333542082297
ATCCCTGCAACA	0.2813579601096993	0.46923934692011293	0.24940307258864797
ATCCCTGCACGC	0.35760480297408914	0.44107801586114687	0.2013174849871879
ATCCCTGGTGAA	0.29801866944907013	0.4859863173561315	0.21599542319491905
ATCCCTGGTGGA	0.3979080378689165	0.42477069124808653	0.17732121853504648
ATCCCTGTCATA	0.19956216697523754	0.3972721180424845	0.40316641005602716
ATCCCTGTCGGA	0.16895752887900126	0.6813148973268561	0.14972788398043113
ATCCCTGTCTAA	0.4018567382809754	0.42562519000007104	0.17251801705988118
ATCCGTCAGCAA	0.2972695393890955	0.4799111580689694	0.22281969478388772
ATCCGTCCATAC	0.27557134824444	0.521742816104637	0.20268615336242796
ATCCGTCCATGA	0.4196831173270217	0.4140176587756711	0.16629909255437106
ATCCGTCGTTGT	0.27558279224980226	0.49307165230165445	0.23134593469519166
ATCCGTCTCAGC	0.22135200271735017	0.4948775782430696	0.28377098709853205
ATCCGTCTCGAT	0.42396698689738005	0.40464604991731395	0.17138694710248273
ATCCTATAGAGG	0.396559316542328	0.42785906979848926	0.17558134533139905
ATCCTATAGGTG	0.363146899918045	0.4457718411816747	0.1910813257390711
ATCCTATCAAGA	0.39724232772343154	0.4270625875833471	0.17569490029451662
ATCCTATCATCG	0.24118554219087887	0.5165738538204389	0.2422410801886522
ATCCTATGTATC	0.4450264250603537	0.3978697831195912	0.15710370229162668
ATCCTATGTGAG	0.4168555002241282	0.3960329678314951	0.18711157444311285
ATCCTATGTTAA	0.2548480063726841	0.4775754725306068	0.26757707934475283
ATCCTATTCCAA	0.41797215735448756	0.41210582949868624	0.16992194212761072
ATCGATGAGCAG	0.364067467286437	0.458744294984715	0.1771881866610299
ATCGATGCAAGT	0.22273204229816462	0.4171924531505601	0.360076216282637
ATCGATGTCATC	0.3428402177261798	0.45044176444686884	0.20671818188589033
ATCGATGTCTGC	0.37950700558862166	0.4396535018319445	0.18083935490386105
ATCGCCTAGCAC	0.3353809750587415	0.4740408417939586	0.19057830910023382
ATCGCCTAGGTA	0.24805256024820302	0.46638377767598826	0.28556428162102526
ATCGCCTCACCT	0.22766163579672183	0.446616007032133	0.3257230545010918
ATCGCCTCATAC	0.33500734903319024	0.46583402980852495	0.19915875072969283
ATCGCCTTCGGA	0.19322591663083408	0.6567992038470858	0.1499752653121611
ATCGCCTTCGTA	0.35515570233157534	0.46432555115398005	0.1805187435823081
ATCGCCTTCTCG	0.24014692739837412	0.4700275420865672	0.28982617955444895
ATCGGATAGCGA	0.7089720385913985	0.20547036624253553	0.08555749968664514
ATCGGATTCTTG	0.3874567782057672	0.4092453740618978	0.20329806110340123
ATCGGCGCAAGA	0.3812790683971472	0.4057600308780764	0.21296125307309394
ATCGGCGCAGTG	0.3851400074533658	0.4257503762238612	0.18910977246162708
ATCGGCGGTAAG	0.2992502234386619	0.46189800226661043	0.238852278765486
ATCGGCGGTAGC	0.33791934760345843	0.4565541789109758	0.20552658637237206
ATCGGCGGTATT	0.2564658040431407	0.5717970191076133	0.17173761037667076
ATCGGCGGTCAA	0.4150198494282145	0.420126812880146	0.1648533477744225
ATCGGCGGTCGC	0.3047501661546726	0.5093824298655194	0.1858674924916129
ATCGGCGGTCGG	0.347437590449244	0.46330125833090124	0.1892612814856527
ATCGGCGGTTCG	0.3075543095463513	0.46752160628424955	0.2249244357484293
ATCGGCGGTTGT	0.5821023533655444	0.30549991083528594	0.11239768530632063
ATCGTAGAGAGA	0.18951894857595036	0.3818304633217031	0.4286512228842158
ATCGTAGAGAGA-1	0.23680772664578373	0.4872137747896746	0.2759791032129341
ATCGTAGAGATC	0.3230198747224412	0.46380433960694323	0.213176081859977
ATCGTAGAGCAA	0.3666467181246254	0.4485516290917317	0.18480164420980644
ATCGTAGCAGTA	0.3781836186142444	0.4427196206375152	0.1790965933648081
ATCGTAGTCTGG	0.2904087486098307	0.5070128084554124	0.20257878608599514
ATCGTCCAGGTA	0.33182452020051956	0.464493281591444	0.2036823787748271
ATCGTCCAGTTA	0.3177254270101567	0.4753433552579893	0.20693139835172797
ATCGTCCCAACC	0.390096673946742	0.4287666043994365	0.1811368527914252
ATCGTCCGTCGA	0.3650798795178442	0.42962234341546746	0.2052980090191268
ATCGTCCGTTGA	0.3626909436351897	0.43458582131564016	0.2027234339190364
ATCGTCCGTTGT	0.3203537426804389	0.4616464690081157	0.21800011389693785
ATCGTCCGTTTG	0.12979950287739256	0.7498448829855505	0.12035590619200986
ATCGTCCTCGCC	0.4003433431724251	0.4165067815780721	0.18314985617792418
ATCGTGAAGATC	0.33066753149479433	0.4823082254023488	0.18702447807808567
ATCGTGAAGGCA	0.33663998783974625	0.4570053118728376	0.20635498149261258
ATCGTGAAGTGG	0.32869548802547066	0.4896787854938646	0.18162596119833987
ATCGTGACACGT	0.33633068091177676	0.46042835378144836	0.20324110367564463
ATCGTGAGTAAC	0.0	0.0	1.0
ATCGTGATCGAC	0.3682458999224378	0.4485186810722636	0.18323532130026532
ATCGTGATCGCC	0.21505581849949523	0.43014583672776235	0.35479903347125175
ATCTCTAGTGAG	0.37620165788986787	0.4269698113456732	0.19682865731414123
ATCTCTATCGTG	0.25383932887678134	0.5663701934814718	0.1797910231497796
ATCTTCAAGCAC	0.3065058668404045	0.4720621550386907	0.22143233908281387
ATCTTCACATAT	0.36752288682103906	0.4202639485150004	0.2122134320839523
ATCTTCAGTACC	0.35398586958789796	0.4843243791167264	0.1616898767915065
ATCTTCAGTACG	0.2553997171684575	0.5105812077838858	0.2340195058398082
ATCTTCAGTCTA	0.22862189377356024	0.45198027269575836	0.31939854130771667
ATCTTCAGTTGG	0.29384522789051537	0.4973237875928418	0.20883128363021017
ATCTTCATCCTT	0.4713658329258576	0.37618893734967856	0.1524452713273768
ATCTTCATCGAC	0.12580467069545584	0.8017668642640517	0.07242862664785873
ATCTTCATCTAT	0.22988452116798538	0.45312188164678063	0.31699427608092867
ATCTTCATCTCG	0.21359310994945085	0.4245611110571475	0.3618464801587488
ATGAAAGAGCAG	0.3868973766383796	0.4328489663210291	0.1802535498514413
ATGAAAGAGTGT	0.252456811049801	0.45262455588342965	0.29491923219514077
ATGAAAGGTTCG	0.5718330559470681	0.3004058586431444	0.12776097233884395
ATGAAAGTCAAA	0.31775504876029215	0.47794961783030493	0.20429561264961082
ATGAAAGTCACA	0.25501412678757945	0.46776652868903446	0.2772199804382582
ATGAAAGTCGAC	0.45517626007340617	0.3798630488284411	0.16496055841300872
ATGACCAAGCGA	0.2864357572654002	0.45342070924088407	0.26014404598421537
ATGACCAAGTCT	0.34072878435830806	0.46609503247489537	0.19317637338377094
ATGACCACACAA	0.34877643548273635	0.4562155205703435	0.19500812105826512
ATGACCACAGTA	0.36673416497423406	0.42753234504463167	0.20573368832643815
ATGACCAGTGGC	0.0	0.0	1.0
ATGACCAGTTAT	0.26574243961586724	0.493546691126666	0.24071133390472463
ATGACCATCACC	0.15684012125999486	0.7497260225919621	0.09343401304988146
ATGAGGGGTACG	0.3757489348606907	0.44675251444396297	0.17749844438425968
ATGAGGGTCGAG	0.15931661310743506	0.31429950815050023	0.5263844463249667
ATGAGGGTCGAG-1	0.20753782064129128	0.5006991117332035	0.2917635978505776
ATGAGGGTCGGT	0.22441971333962477	0.4281896232515844	0.34739138984352774
ATGAGGGTCGGT-1	0.2121472833356217	0.5963265627843176	0.19152648221506105
ATGAGGGTCTGA	0.4344097012777866	0.4000651251267165	0.16552510155673847
ATGAGTCCATGG	0.2814539806656476	0.5593616703846114	0.15918475249519604
ATGAGTCGTCGG	0.1942497112251943	0.656510321145562	0.1492403646460026
ATGAGTCTCTTC	0.2156233228545178	0.43053112082194644	0.3538462777714404
ATGATCGAGCAG	0.3039350313685301	0.5378740626486099	0.15819108708482552
ATGATCGAGTAA	0.7400891821968766	0.18189422463996818	0.0780165646783622
ATGATCGCACAG	0.3257082721330263	0.4892904689087361	0.18500141197737258
ATGATCGGTACA	0.2374336695285991	0.47652430882826097	0.2860426335612626
ATGATCGTCCCT	0.31159214629559046	0.4753502142144347	0.2130579801314553
ATGATCGTCGCT	0.24868416576547173	0.4846097268435106	0.26670666728225506
ATGCATGCAATG	0.23143765789341067	0.45636262636803937	0.31220042298524464
ATGCATGCAGAC	0.35705589297956525	0.4653415053998014	0.17760253181292104
ATGCATGGTCTT	0.2437286315862378	0.5128338368504326	0.24343794937244068
ATGCATGGTGCC	0.23965843716862828	0.463052848320335	0.29728937821216156
ATGCATGTCTTG	0.38176213073449816	0.43977683940876783	0.17846082504915736
ATGCCTCAGACT	0.3901997774551121	0.43016312446166827	0.17963684358161375
ATGCCTCCAGCC	0.2218476205763923	0.5486627689845345	0.22948999359130284
ATGCCTCGTAGC	1.0	0.0	0.0
ATGCCTCGTCTA	0.3378834161420728	0.46972553183247234	0.19239114373054275
ATGCCTCGTGAC	0.30543142888713465	0.44474120930232747	0.24982783815861176
ATGCCTCGTGAT	0.36191242715215	0.4486442297109367	0.1894433782827726
ATGCCTCGTTCA	0.34247553607815734	0.4648006062242078	0.19272390696272576
ATGCCTCTCAGG	0.301052140409421	0.4675540072961939	0.23139432356289497
ATGCCTCTCGCG	0.3200360858006744	0.5064243729162279	0.17353957806950424
ATGCGATAGTAT	0.38715256984553564	0.4302716431699032	0.1825757204869062
ATGCGATCAAGT	0.35669637484017214	0.4368953367118278	0.20640855216177384
ATGCGATCAGCT	0.3363213076499032	0.4720003932910529	0.19167842479213656
ATGCGATCATTG	0.33090865127286917	0.4466426883224795	0.22244897734924887
ATGCGATGTTAG	0.3550936065336941	0.45674437992696426	0.1881621715637448
ATGCGATTCCGC	0.26965070335950037	0.4785995081208028	0.251750257643876
ATGGAGGAGAGA	0.2996605442299569	0.47393828916934067	0.2264015403219186
ATGGAGGAGGAT	0.20473788923796832	0.6588840532158969	0.13637834208049807
ATGGAGGAGTAA	0.26804704759916026	0.553145534783385	0.17880777867276018
ATGGAGGCAATA	0.26244762165150437	0.4810887716989335	0.2564640937794643
ATGGAGGGTCAC	0.37167051841251825	0.44273568923960493	0.18559391148286433
ATGGAGGTCGAA	0.35516980236542356	0.45067615901488256	0.19415406965443976
ATGGATCAGATG	0.32818288137410956	0.4753634876939397	0.19645377411461715
ATGGATCAGCAC	0.3035780587921534	0.440075006037648	0.2563474272383054
ATGGATCCAATA	0.26421311643763296	0.5207923076361698	0.21499497260487818
ATGGATCCAGTA	0.36195434041912095	0.44728904258230384	0.1907566963020326
ATGGATCCATCA	0.34804229331405084	0.4505209048408065	0.20143696292667818
ATGGATCGTACG	0.3124773773591206	0.5160901352749516	0.17143268241125245
ATGGATCTCATC	0.25072541151560646	0.47001104547882944	0.27926414867915156
ATGGGAGAGGTG	0.35815543756112783	0.45208603420435733	0.1897586011533177
ATGGGAGCAGAG	0.25069650235585905	0.5259312954305151	0.2233727256797486
ATGGGAGCATCC	0.34879198847527243	0.4755401108610956	0.1756679721861476
ATGGGAGCATCG	0.7017760046778827	0.2162051162882982	0.08201879135561388
ATGGGAGGTAGG	0.39969288299035544	0.4248855274872222	0.17542141346209567
ATGGGAGGTGGA	0.26630230802592547	0.4793008027519575	0.25439739575872705
ATGGGAGGTTGG	0.385337467371423	0.4356627847647155	0.17899960674839704
ATGGGAGTCAGC	0.29698596628686497	0.4784381617276746	0.22457620720470423
ATGGGAGTCGTC	0.1480228578150358	0.7109509755408218	0.14102652397270452
ATGGGTTAGACC	0.32970687358778455	0.4702979577835165	0.1999953940249193
ATGGGTTGTCCA	0.22780633880667475	0.4474937573409516	0.3247006166981978
ATGGGTTGTCGT	0.3459180432624678	0.4492408846270639	0.20484131449999624
ATGGTTGCAAAC	0.2781114193009448	0.5001292059768375	0.22175970967549072
ATGGTTGCAAGG	0.2672900468488462	0.48273597846160315	0.24997441394759803
ATGGTTGCATCC	0.08694476264864312	0.8366013120301308	0.07645412955726569
ATGGTTGCATCG	0.32317849324920106	0.4771925493542618	0.1996291362437296
ATGGTTGGTACA	0.4807704716250076	0.3547419110336542	0.1644877083295416
ATGGTTGGTCAA	0.1410143560759373	0.7349304737808464	0.1240555079721906
ATGGTTGTCATT	0.577141616295751	0.33604150574864583	0.0868168578929456
ATGGTTGTCCTA	0.2531757333172285	0.47155776543593386	0.27526708796056565
ATGGTTGTCGCG	0.2940172386467726	0.46275648326215507	0.24322665153021641
ATGGTTGTCGTT	0.1837761754182406	0.36617514403486023	0.45004933148937126
ATGGTTGTCTCG	0.3499373434701542	0.46218180637325784	0.18788097197903667
ATGTCCCAGCGC	0.30113217578558554	0.511294822417593	0.1875733785677007
ATGTCCCAGGAA	0.35211121229050624	0.4701083541908136	0.17778049672289786
ATGTCCCAGGAA-1	0.47020661666623687	0.3715990496945161	0.15819435390462375
ATGTCCCAGTGC	0.20365279494270577	0.40188157029843646	0.39446633012620147
ATGTCCCCAATC	0.33229834337768255	0.5002743082365612	0.16742756140910284
ATGTCCCCAGCG	0.2598757358259221	0.5147537223028332	0.22537102129911366
ATGTCCCGTATG	0.14895210272977835	0.7998753039195914	0.05117268892775234
ATGTCCCTCATC	0.3787179986139802	0.44902113677118644	0.1722608464504801
ATGTCCCTCCTG	0.22158156723741124	0.6429728735663949	0.13544570213805138
ATGTCCCTCGGA	0.28965533252608083	0.5254725107691673	0.1848723614107841
ATGTCCCTCTGG	0.4889675663396631	0.36181434065588186	0.14921804244938833
ATGTCTTAGTAA	0.28935150397777637	0.5139154477928759	0.19673323132313897
ATGTCTTCAAGG	0.6782229695778873	0.22445591555191213	0.09732111530463163
ATGTCTTCATTG	0.24306623967139698	0.45918645775221023	0.29774790556690356
ATTACCTGTACG	0.34384521504705684	0.46152397029697595	0.19463094056762006
ATTACCTGTGCA	0.29577623526852925	0.4669909361030513	0.23723326399527545
ATTACCTTCAAG	0.36333515296015156	0.466037474881947	0.17062732600087507
ATTACCTTCGCT	0.36624619372350353	0.4400188846153978	0.1937350682378564
ATTACTCCAAGG	0.3430872325228223	0.4635525028776338	0.1933603361207444
ATTACTCCACAT	0.40145936375295205	0.40745595558247427	0.19108480144796183
ATTACTCCAGGC	0.39807031139079274	0.423741962317945	0.17818769444632931
ATTACTCGTAGG	0.3811942665546566	0.42769594757368556	0.19110994504470066
ATTACTCGTGCC	0.12067321852301975	0.24089479209883827	0.6384324066451261
ATTACTCTCCGA	0.34338424236493115	0.44790149362399	0.20871447310236893
ATTACTCTCCTA	0.3207341908248349	0.4769176700279895	0.20234838374595726
ATTATCCAGACC	0.34013818107439653	0.4673196650792815	0.19254225529216878
ATTATCCGTAGC	0.3421306187069371	0.4618128907146307	0.19605658363827366
ATTATCCTCGTG	0.42597004415842066	0.3842854416988242	0.18974465130896
ATTCACTAGACT	0.3368137502225098	0.46176490978392376	0.2014214579550035
ATTCACTCAACC	0.4238397821754294	0.41030863529573536	0.16585150327607098
ATTCAGGAGTCG	0.23839603861113454	0.47018989400434485	0.29141472017525605
ATTCAGGCAGGT	0.39743329194937976	0.41997026088584505	0.18259643745770016
ATTCAGGCATCC	0.37138866009082366	0.4476482964604871	0.18096289733133822
ATTCAGGGTAGT	0.22900564363814346	0.4522568612872265	0.31873820327043206
ATTCAGGGTCAT	0.3858118518960315	0.4366446243613694	0.17754337081523305
ATTCAGGGTGCA	0.33620130939246684	0.459823201050718	0.20397564336255722
ATTCAGGGTGTT	0.3532559576734745	0.4536554583669555	0.19308872874862074
ATTCAGGTCATG	0.7218794828962355	0.19793209760390307	0.0801883499804711
ATTCAGGTCCAG	0.2545347691196343	0.460598977694635	0.2848668432354425
ATTCAGGTCCGC	0.37686230527929626	0.44192697357193594	0.18121046978235675
ATTCATCAGACA	0.2627038610473032	0.5503118989201656	0.18698443955442898
ATTCATCAGACG	0.3549893314123056	0.4561934228054071	0.1888174019913022
ATTCATCAGGGA	0.15802190061836838	0.3149572405482673	0.5270214259544838
ATTCATCAGGTT	0.24224600772133673	0.5992300113126963	0.1585244048597982
ATTCATCCAACG	0.0	0.0	1.0
ATTCATCCACGA	0.24565853895931936	0.5708311599228282	0.1835108340666255
ATTCATCGTTGG	0.16518701279308076	0.7298153763817785	0.10499779360969701
ATTCATCTCTTA	0.31208936666842024	0.5221543210074366	0.16575656463239957
ATTCCATAGGCT	0.37654092103278064	0.4448537612500419	0.17860515587025
ATTCCATAGTCG	0.23899197376205533	0.4718031199017864	0.289205531259954
ATTCCATCACTT	0.25912149350150904	0.48493426913833904	0.25594474708302634
ATTCCATGTCAC	0.38618387609926086	0.4285205958797357	0.18529542892249606
ATTCCATTCACT	0.3748366546039597	0.43954502491821057	0.18561821964726552
ATTCCCGAGGAA	0.3090899048190417	0.4627413072090278	0.22816917163796732
ATTCCCGAGGGA	0.5796762883972062	0.29608552928262877	0.12423810481275922
ATTCCCGCAGAC	0.1532765846322353	0.71456966000499	0.13215412687699934
ATTCCCGTCAAG	0.6017532992101993	0.27823406114577415	0.12001262114904734
ATTCCCGTCACG	0.3644755552610728	0.44418729128626183	0.1913372198057398
ATTCCTAAGCTC	0.24790543376788035	0.5171918660109522	0.23490321117091886
ATTCCTAAGGAT	0.3111317375082571	0.488765918931771	0.2001026161784011
ATTCCTATCAAT	0.5199316861648652	0.3306581069902969	0.14941023840879533
ATTCCTATCCCT	0.2724479039544834	0.4610939856989371	0.26645861817848515
ATTCGTTAGATG	0.20587311379993695	0.6148835599710761	0.17924371619085389
ATTCGTTCATAC	0.5664243769048605	0.30457272659559687	0.12900287143974518
ATTCGTTGTCTC	0.3455563658363046	0.4645143685795791	0.18992930663650853
ATTCGTTGTCTT	0.26167635441227155	0.5858088195882625	0.15251525054773593
ATTCGTTGTGGT	0.3544345005541565	0.44657334495786916	0.19899225430404469
ATTCGTTGTGTA	0.25882783241643303	0.5072001259407548	0.23397251387132958
ATTCGTTGTGTT	0.40490779749769645	0.4280666254488946	0.1670255138147624
ATTCTACAGGAA	0.27944386157413625	0.48133946569619224	0.23921708331951017
ATTCTACCAACG	0.3637919621307327	0.45581164958248127	0.18039629342778365
ATTCTACCACTG	0.16073776323079808	0.6988685416700161	0.14039399293210642
ATTCTACCAGAG	0.23444648790364186	0.45885650004764345	0.3066977046773038
ATTCTACTCACG	0.33376139480351397	0.4383272361366232	0.22791170352775345
ATTCTACTCCTC	0.15229908969444028	0.7006313547762049	0.1470698279203491
ATTCTACTCGTA	0.40227120043536235	0.4234928348034861	0.1742358264228109
ATTCTACTCTCT	0.2881375947284595	0.5030183648353267	0.20884435483153913
ATTCTACTCTTG	0.3506123656083359	0.4683314577476386	0.18105629937631584
ATTCTTGAGTAG	0.3283090149757776	0.4683671739755851	0.20332403180415187
ATTCTTGCACAG	0.26240821669028547	0.5060767718110571	0.23151548126598157
ATTCTTGCATTA	0.3460652578047843	0.4634683616057005	0.19046652898027616
ATTCTTGTCCAC	0.3521886751655711	0.4674578981714463	0.1803534861556399
ATTCTTGTCTGT	0.23354489999762726	0.45531775719138984	0.3111380341725541
ATTGGGTAGCAA	0.2087917996506564	0.6720773668675105	0.1191311672265188
ATTGGGTAGGCT	0.2751988834528767	0.5115702637650072	0.2132312169262558
ATTGGGTCAACG	0.27241276012707	0.48633032155019545	0.2412573852469872
ATTGGGTCAACT	0.3647679542850836	0.44949930974336205	0.18573257837842233
ATTGGGTCAAGC	0.24209303673185575	0.4869757276025773	0.27093187711826716
ATTGGGTCAGCA	0.3283125985211567	0.4586122608143193	0.21307541475341335
ATTGGGTCAGGT	0.2732308117744436	0.5167662942039405	0.21000336703595826
ATTGGGTGTCAG	0.23259691206728092	0.4721288510568794	0.29527490678114365
ATTGGGTGTCCC	0.25938186093155213	0.515606821657183	0.22501172966030875
ATTGGGTTCAGG	0.3557951085603984	0.43955396366075183	0.2046510635314735
ATTGGGTTCCAC	0.3430348800785376	0.4691304844277311	0.18783477137696838
ATTGGGTTCGAT	0.367722025410353	0.4383475396273369	0.19393048440424335
ATTGGGTTCGTC	0.6829522921709428	0.22512714847645873	0.09192048723872756
ATTGTTCCACTA	0.20526297593405732	0.6519333987160335	0.14280400896601633
ATTGTTCGTAGT	0.3225934294290299	0.4710092627925767	0.2063976555978287
ATTGTTCTCGCT	0.8761976005728798	0.08793753367475286	0.03586482851224313
ATTTACCAGGCT	0.32942866656028846	0.4789786915264788	0.1915927979095925
ATTTACCAGTTC	0.47460289282768664	0.374070958718153	0.15132611594415657
ATTTACCCACGA	0.12495957371540453	0.252133255631202	0.6229075865458835
ATTTACCCAGAC	0.35354485327988033	0.4623452191386955	0.18411017020004292
ATTTACCCATCG	0.33431292633883714	0.45834643870518627	0.20734098523597347
ATTTACCGTTGG	0.386450673153316	0.43274902021931116	0.18080023829129274
ATTTCACAGGTA	0.6872288444156724	0.223444738381639	0.08932637100765077
ATTTCACCACAA	0.21155239234937356	0.5966571253880613	0.19179086557763622
ATTTCACCATGG	0.3825175790395884	0.43113528167822923	0.1863471431334176
ATTTCACGTGTG	0.6607063129048829	0.23874337583175667	0.10055022845749839
ATTTCACTCAGC	0.2953133970034128	0.4611654303572804	0.24352164005894975
ATTTCACTCGAC	0.34124656301088546	0.4831442572419255	0.17560919730285743
ATTTCACTCGGC	0.23272546466973398	0.4572645383104974	0.31001069310103896
ATTTCTGAGACC	0.25429514909212997	0.4702834032665928	0.2754220259269632
ATTTCTGAGACT	0.3538445702717552	0.4558828970558896	0.1902726391303134
ATTTCTGAGTCA	0.3302142200477	0.4765011596332181	0.19328484762285578
ATTTCTGCAAGA	0.2825621811635931	0.48256681397051376	0.23487150362887768
ATTTCTGCAAGA-1	0.4881930238083755	0.34400990152087685	0.16779726081100865
ATTTCTGGTACA	0.6658726905326094	0.23170619729967729	0.10242116513770379
ATTTCTGGTCTC	0.23959355819181524	0.47770767608807224	0.2826994066770552
ATTTCTGGTTCG	0.3746478395336343	0.4419204285891814	0.1834315643413041
ATTTCTGTCACC	0.3558651893913308	0.45369439870897466	0.19044057859621613
ATTTCTGTCCTT	0.2340261165673439	0.45786205580414185	0.3081125204824777
ATTTCTGTCTCA	0.3319098779993846	0.4649622443925295	0.20312798936092524
CAAAGAAAGAAC	0.23152503428509863	0.47578760198939796	0.2926879974241812
CAAAGAAAGCTA	0.3661903402616417	0.4481878119661857	0.1856219562974285
CAAAGAACAGCG	0.2601547350225956	0.5040296220526354	0.23581611979261258
CAAAGAAGTAGG	0.20502532043123908	0.4031855067929594	0.39178980291802923
CAACAACCAAAT	0.3659232418483164	0.4432266762995604	0.19085012741418508
CAACAACGTCCA	0.2796025781867374	0.5058684348648816	0.214529321618568
CAACAACGTCCG	0.17270575271283925	0.6880119678814741	0.13928267070516057
CAACAACTCTAA	0.25131711168279863	0.5127594632366054	0.23592392112091976
CAACAGTAGGTG	0.2110399370382651	0.4188034845325744	0.37015730019670173
CAACAGTAGTTG	0.29537590898342786	0.48006906604530913	0.22455541248599187
CAACAGTCATGA	0.3445093174941602	0.4590307524797611	0.19646022943188413
CAACAGTGTATG	0.3767583639115965	0.4465140558698919	0.17672748384557777
CAACAGTGTGCT	0.2713463472079426	0.5405452618883808	0.18810868460783947
CAACAGTTCAGA	0.3111097868110341	0.4652221572211746	0.2236683545925924
CAACAGTTCTAG	0.13783026264568968	0.7502070617509382	0.11196296803759351
CAACCAAAGTAT	0.23743582498016885	0.46792265624250984	0.2946421772475152
CAACCAACAAGC	0.23527733073958107	0.4875948955175744	0.27712830193849103
CAACCAACATAC	0.1140889162267629	0.777946985946747	0.10796436999598426
CAACCAACATGG	0.361488236466614	0.4543495794814386	0.1841621832579973
CAACCAAGTCGT	0.2892060198666177	0.484802437432313	0.2259919695815342
CAACCAAGTTTC	0.2407324162791633	0.4557301248048498	0.3035381263486943
CAACCAATCCTT	0.24543227954404653	0.5192811098750068	0.23528699953511786
CAACCAATCTAT	0.3084314350489665	0.4746082826316597	0.21696060907018425
CAACCTCAGGCC	0.2874903098384257	0.48637685132892944	0.22613326247870752
CAACCTCAGGTC	0.3466631960825363	0.4461543496653036	0.2071826418552866
CAACCTCAGTGC	0.3040253036929925	0.47954200213410286	0.21643311924635675
CAACCTCGTCAA	0.33905761288626685	0.4654698530668105	0.19547265754823265
CAACCTCGTCCG	0.33538087581245146	0.45513324142174777	0.20948608784912556
CAACCTCGTGCT	0.20441849877607096	0.40712723241585175	0.3884549791103106
CAACCTCTCACG	0.23458438771233253	0.4764642440867646	0.28895197740726325
CAACCTCTCGCC	0.27986859693518573	0.48854578911641516	0.23158602058309652
CAACGATAGCAT	0.35925119759455404	0.4583263490499671	0.18242237553364882
CAACGATCACCT	0.32560149356368484	0.46539583030538356	0.20900291033527701
CAACGATGTCGC	0.3779112552115948	0.43537717415666355	0.18671140261736954
CAACGATTCATT	0.0	1.0	0.0
CAACGATTCGTC	0.3882155992641854	0.43228179883037815	0.1795024414442995
CAACGATTCTAC	0.2082299586042583	0.6358336254753358	0.1559368584706831
CAACGATTCTTC	0.29984086859249376	0.4549201978268443	0.24523935278844927
CAACGGCCACAG	0.6103398247244796	0.27444066447953264	0.11521944111351211
CAACGGCCAGAG	1.0	0.0	0.0
CAACGGCCAGTT	0.26004240424656055	0.4785119568550219	0.2614461758790299
CAACGGCGTAGG	0.3571054175502678	0.45180860521218313	0.19108611050990434
CAACGGCTCATC	0.38335453068728054	0.4469507802167343	0.16969462380491934
CAACGGCTCTTT	0.3408726331490019	0.4794012715171786	0.17972628276650393
CAAGACTAGTGT	0.29834630693603265	0.4730956236441046	0.22855851552800324
CAAGACTGTTGG	0.2635070602490043	0.4725104237422155	0.2639830902343498
CAAGAGGAGAAC	0.395208782107898	0.4190465115863098	0.18574473866659255
CAAGAGGAGCCA	0.38653444024689554	0.4331198494573814	0.1803457913584915
CAAGAGGCACTC	0.3427576237101444	0.4632908438993359	0.19395156876047928
CAAGAGGGTATC	0.3039448817503377	0.4583451048388525	0.23771045257998627
CAAGAGGTCTGT	0.3195432122078335	0.47988821855022296	0.2005688020835589
CAAGCTAAGAGT	0.3547326267784714	0.4635874627783503	0.18167990681749838
CAAGCTAAGATG	0.27615490742583165	0.4904261835695605	0.23341942172637245
CAAGCTACAAAT	0.36164557656098234	0.4637783647281979	0.17457600598172734
CAAGCTACACAA	0.3338540022868272	0.462774663381938	0.20337151332789305
CAAGCTACAGCT	0.25009011820798044	0.4882584719697953	0.2616518947925371
CAAGCTAGTACC	0.22603613962117247	0.48737799815188343	0.2865863962158258
CAAGCTAGTCCT	0.44741432615966803	0.38193753372219774	0.17064825778756093
CAAGCTAGTGGT	0.3230945802540357	0.4652970851488519	0.21160862052687684
CAAGCTAGTTCG	0.2789920964531654	0.47339377105753067	0.24761454609012612
CAAGCTATCGAG	0.3271789611047393	0.4712326668484422	0.20158851126667557
CAAGCTATCTGG	0.2149491727678427	0.421793091677482	0.3632584616922289
CAAGGGAAGATA	0.7375355045080512	0.18779092765649874	0.07467350916332664
CAAGGGAAGCTC	0.2933038115918217	0.47252500820973325	0.23417161845219023
CAAGGGAAGGGT	0.3910217747584356	0.42050827129530055	0.1884700486715014
CAAGGGACAAGG	0.33518644071226145	0.46137351129884624	0.20344022869980638
CAAGGGACACAC	0.48396993832220087	0.3579428026387446	0.15808725501994886
CAAGGGACAGCT	0.24899496566615964	0.5272211842781401	0.22378429437960848
CAAGGGAGTATC	0.40733706147215876	0.41361206985553906	0.17905076208403886
CAAGGGATCGAG	0.28817726983515485	0.49466219609197715	0.21716089454770038
CAATACGGTCTA	0.3842681197410449	0.4351820526056003	0.18054972398341887
CAATACGTCAAC	0.2826994129990385	0.4571450099609306	0.26015606037262495
CAATACGTCTCG	0.32464113225679075	0.46491691344392594	0.21044228255197603
CAATCGAGTTAA	0.3442102752402712	0.46145833951553566	0.1943314812586567
CAATCGATCGCA	0.27673171140651337	0.48443710936149187	0.23883156510595693
CAATCGATCGTC	0.27028846609118967	0.45844710081217277	0.2712649732010513
CAATCGATCTAC	0.44913544004710326	0.37094252740410316	0.17992222658256773
CAATGACAGGTA	0.3031525305623708	0.4648418999535943	0.23200593689878374
CAATGACCAGAA	0.34511827308121895	0.46107585464796336	0.19380591181822202
CAATGACGTAGC	0.3073011993705954	0.49131548303955536	0.20138358963076444
CAATGACGTTTG	0.41967835640293844	0.44593998661260814	0.1343816505090365
CAATGACTCCGA	0.3061446979506385	0.47813167732325335	0.21572391972176078
CAATGACTCGGA	0.30862465996823213	0.45094305792762335	0.24043269317800342
CAATGACTCTTA	0.31831664885828664	0.47027636214652646	0.21140723918854595
CAATTTCAGAAA	0.25139835980305747	0.5163395808698484	0.2322625370300221
CAATTTCAGGAG	0.17033019639445118	0.6802728994183976	0.14939718083476544
CAATTTCAGTGG	0.7936365902389272	0.14912219517107797	0.057241193752666016
CAATTTCCATAC	0.0	1.0	0.0
CAATTTCGTATG	0.3436866618544593	0.46245950258952706	0.1938539916744521
CAATTTCTCAAG	0.31438739775538	0.4616728664552215	0.22394005473099043
CAATTTCTCATA	0.43999568799008915	0.40258928179377795	0.15741500112970255
CACAACAGTGGG	0.23563404922331696	0.461632879115628	0.30273375344142717
CACAACATCAGT	0.2544025821658791	0.5101239765110362	0.23547393389212853
CACACAAAGCCT	0.3460040259265975	0.459858941246474	0.19413703944083743
CACACAAGTCTG	0.20960664488935182	0.41812432251172327	0.3722697489806772
CACACAATCACA	0.33104827043107504	0.46983787724219966	0.19911400300450013
CACAGATCAGTT	0.3368139460499631	0.46632944711086455	0.19685674033018333
CACAGATGTCCC	0.2642305020261196	0.5031785428589782	0.23259144540546603
CACAGATTCTGG	0.19111355658843335	0.7497784957813435	0.05910804448340977
CACAGGCAGTAT	0.3690540466973423	0.42833103203573336	0.2026149319802282
CACAGGCGTCAT	0.24109513177919561	0.513679438410984	0.24522593979749
CACAGGCGTGGG	0.32617033711267673	0.4416000195427448	0.23223000563643578
CACAGGCTCTCC	0.31552732387867	0.4749671359893633	0.20950577547144003
CACATGAAGGAT	0.3284438274651377	0.47295339490562627	0.1986029503642909
CACATGACATGG	0.34398991486439556	0.4782793565715397	0.17773089923861773
CACATGATCTTA	0.36445705670857353	0.4473744005538991	0.18816861133447704
CACCAAAAGAAA	0.5432630547235002	0.32287630792708943	0.13386060885933518
CACCAAACAAAG	0.28090163268397883	0.48856966256028606	0.2305291655769376
CACCAAACACAA	0.2616717994970276	0.4976936701563177	0.24063494837415964
CACCAAACATTG	0.34004744079132515	0.45320284390330495	0.2067498989887743
CACCAAAGTACG	0.21294467888172078	0.41949630709402214	0.367559741498506
CACCGTTCACTT	0.3182755291610934	0.49914647473681556	0.18257821455812373
CACCGTTGTCGC	0.2846185718278787	0.4769405506018631	0.23844126974552765
CACCGTTTCCTA	0.3845302930436374	0.43242626520708	0.1830434106625212
CACGAATCAACA	0.3743440136481946	0.4124738945123805	0.21318235250390574
CACGAATCAGAA	0.4099002672605834	0.40792647951847644	0.18217344091965124
CACGAATCAGCC	0.3249839796527522	0.4621806712504542	0.2128356576632047
CACGAATGTATG	0.3199308701558221	0.46129828012868557	0.21877113994169428
CACGAATGTCAG	0.29374243735888694	0.4850264602978248	0.22123148257531758
CACGAATGTGCG	0.23621168065650708	0.48086581231761993	0.282923136599821
CACGAATGTGTT	0.3841571106277578	0.4321075045011701	0.18373521987151156
CACGAATGTTAA	0.36983871088816384	0.44566527147065793	0.18449588130433717
CACGAATGTTTA	0.2299204788450108	0.5337953556157818	0.23628465131207477
CACGAATTCTCG	0.35734174783745104	0.4593131534745979	0.18334509664915144
CACGGGTAGCTC	0.31360160755410216	0.4676702122479046	0.2187284401884614
CACGGGTAGTCG	0.24251876715370643	0.5837255038419601	0.1737559800515591
CACGGGTCAGGC	0.2777049138940733	0.5005129312643161	0.2217825493421791
CACGGGTCATAG	0.4200445263616967	0.40880536600422945	0.17115008114912642
CACGGGTGTTCC	0.37155117772401786	0.44608483732128573	0.18236379626654217
CACGGGTTCAGC	0.22570275171165993	0.4362314890437022	0.3380664521645681
CACGTGGAGAGC	0.291526100515684	0.45860829717937873	0.24986608601758506
CACGTGGAGTGG	0.19567414946117284	0.6773510272330661	0.12697513830800428
CACGTGGGTGAA	0.23023359445717073	0.45329640971124047	0.3164706907053518
CACGTGGTCATA	0.2727299307471703	0.4621823355861712	0.26508827801509754
CACGTGGTCCAA	0.3685841842780094	0.43636081242306907	0.19505512067285719
CACGTGGTCGTT	0.836762156819675	0.11607147742759961	0.047166306309523925
CACGTTCAGAGC	0.20780167856981474	0.6061035135388873	0.18609520791791598
CACGTTCAGGCT	0.37456928456665745	0.4460664453130155	0.17936412919843644
CACGTTCAGGTC	0.2518206271611884	0.5264705687789188	0.22170939653792412
CACGTTCCAACC	0.308762250336959	0.46727406123715437	0.22396392535706208
CACGTTCCAGAC	0.26011176305608497	0.47213524883237834	0.26775355061577566
CACGTTCCAGCT	0.30851443078174523	0.49217653774217046	0.1993093040440614
CACGTTCGTACT	0.38668340872219026	0.43449098785957374	0.1788254712517966
CACGTTCGTTCA	0.43408303963564127	0.4043532832958614	0.16156362048015468
CACGTTCGTTGT	0.378459660137579	0.41705857134520957	0.20448196274302682
CACGTTCTCAAC	0.4144048190377381	0.4125009751551369	0.17309413505741492
CACGTTCTCCTG	0.23520020644274067	0.45951622542317644	0.3052842552104246
CACTAAGAGGTA	0.2999760925391132	0.4832413492617314	0.21678297109858666
CACTAAGCAATG	0.4104790100851166	0.4155040095428509	0.17401692123156373
CACTAAGCACAG	0.2967859246784557	0.4855409837167333	0.21767346487403033
CACTAAGCACGC	0.318580234005574	0.4768700233568226	0.20455002680330073
CACTAAGCACTC	0.38002876764856003	0.43392537610769505	0.1860460328145347
CACTAAGGTACG	0.3272175124217678	0.4707559659555534	0.20202675603812417
CACTAAGGTCGA	0.3678234905082033	0.4527273027118164	0.17944926486628732
CACTAAGGTCTG	0.34791580480484413	0.47637823308047894	0.1757060318651259
CACTAAGGTTAC	0.20937332713898654	0.651078188727779	0.1395487455400153
CACTAAGTCACG	0.3819611716385578	0.4502363212794857	0.16780263757546923
CACTAAGTCACG-1	0.38376489492950006	0.43570121420661295	0.18053372264072734
CACTAAGTCAGT	0.2592278071950443	0.5780044788057357	0.16276820508047293
CACTAAGTCGAC	0.2303604495504513	0.4544528181162382	0.31518743843532665
CACTGAAAGGCC	0.2527534645071113	0.5873219541466761	0.15992499107589908
CACTGAAAGGGA	0.37535552179976994	0.42231990278196946	0.20232477518926237
CACTGAAAGTGA	0.29415546313221913	0.47992590292423587	0.22591910938960721
CACTGAATCACG	0.33204445427905105	0.4685980967597626	0.19935769838329123
CACTGAATCTAG	0.37675659453776295	0.4436352916886777	0.17960822293558606
CACTGAATCTAT	0.26528920859880767	0.4719116798656895	0.262799624754106
CACTGGGAGCCT	0.8365216517591565	0.11743557603516412	0.04604272612852389
CACTGGGAGGAT	0.20384032340314498	0.5958968683949644	0.20026323285138228
CACTGGGCAGAA	0.3732775158402945	0.4529995780214776	0.17372285691142772
CACTGGGCAGAG	0.22133002737053786	0.5289023268885142	0.2497681923711667
CACTGGGTCATC	0.3228075584386726	0.49173668769400675	0.18545604110612288
CACTGTCAGGAG	0.32008669579232024	0.46898197208497705	0.21093157931247988
CACTGTCAGTTC	0.3734650691383182	0.4458233131727928	0.18071163170515445
CACTGTCCAAAT	0.33874585606866764	0.43943994177101064	0.22181453379372024
CACTGTCCAAAT-1	0.18961243254608073	0.37717715118562845	0.43321106224549466
CACTGTCCAAGC	0.3855355005786335	0.4355412699368258	0.17892297765118365
CACTGTCCAAGG	0.3604963331372389	0.45829782622077836	0.18120578572988041
CACTGTCTCTAC	0.36213567366346505	0.45188439160617344	0.1859798806364009
CACTTCGAGGTA	0.21332681201707906	0.5108143813700959	0.27585922429324145
CACTTCGCAATG	0.30158903886069544	0.48271055380096384	0.21570077542037905
CACTTCGCATTC	0.3601619033199229	0.4493208346236854	0.19051731567656555
CACTTCGGTAGT	0.30298605655818456	0.49962625193667565	0.19738792576835543
CACTTCGGTGGA	0.33494313303765183	0.4679776374851707	0.197079344366746
CACTTCGTCCTT	0.28617531240186384	0.5320672877228494	0.18175779644342518
CACTTCGTCGGA	0.5902365074657165	0.28234814427333244	0.127415348094607
CACTTCGTCTTC	0.35415516435686395	0.4623634329814588	0.18348133168019487
CAGAGCCAGAGA	0.32995072637911965	0.4655039562561777	0.20454546246938243
CAGAGCCAGAGG	0.2927494180453217	0.5494109573174444	0.1578398429328461
CAGAGCCAGTCT	0.26137919869181814	0.44735237583475773	0.29126898379052646
CAGAGCCCAATA	1.0	0.0	0.0
CAGAGCCGTAAC	0.4157532168539421	0.4146280993004239	0.16961863372876176
CAGAGCCTCCAC	0.29814728457475126	0.4697889315175829	0.23206420321857377
CAGAGCCTCCCA	0.2823181371305068	0.47549973745021523	0.2421825823093717
CAGAGCCTCTGA	0.20847696233232874	0.40735999531086986	0.3841636658941026
CAGATACAGAAC	0.2381695882693339	0.5626412858752323	0.1991894891310088
CAGATACCACTG	0.19276383850265144	0.3807239348005222	0.42651291319278
CAGATACCAGGT	0.21000133983035277	0.6097426210312543	0.18025651674744536
CAGATACGTCGG	0.34000979132416864	0.4531953197853609	0.20679511925800106
CAGATACGTTGA	0.3129028768630041	0.47724121958946614	0.209856179594764
CAGATACGTTTC	0.4488282655254849	0.38272600578082167	0.1684458283264553
CAGATACTCATA	0.3218191327520692	0.4655100273758988	0.21267109711124607
CAGATCAAGAAG	0.21867676974914288	0.4337321380517889	0.3475917570671874
CAGATCAAGTGT	0.3965440687235849	0.4248124723553694	0.17864334190723266
CAGATCACAACA	0.326148647013616	0.4904079154284582	0.18344366197317316
CAGATCACATCA	0.2924885254417627	0.5358806959021051	0.17163109848828867
CAGATCAGTTGC	0.31503504278086214	0.45478669436401614	0.23017871440436746
CAGATCAGTTGG	0.39015382821385197	0.4083639727902727	0.20148239516420002
CAGATCATCCGT	0.4001513979684016	0.411151202202628	0.1886974229699574
CAGATCATCGCT	0.22630313545805109	0.5013566878382419	0.27234078252208044
CAGATTGAGTGT	0.25367027968758094	0.46572759832666677	0.28060270712704516
CAGATTGGTATA	0.3068243245275775	0.4745586502625023	0.21861736718486452
CAGATTGGTGAC	0.2123058405054353	0.41748403563956565	0.3702108237986354
CAGATTGGTGCA	0.3701643306356643	0.4463716643747646	0.18346397721063953
CAGATTGTCCAC	0.4116742358101973	0.42189703286563524	0.16642861368885803
CAGATTGTCGGC	0.23189966936911974	0.4580196243227428	0.3100814052077611
CAGCAATAGGAT	0.3857174451586582	0.43400801096770586	0.18027445809817363
CAGCAATAGGCT	0.33204494008778646	0.47018606069537344	0.19776914104307639
CAGCAATCAACT	0.4573960029126714	0.3909638176929664	0.15164012920486253
CAGCAATCACAC	1.0	0.0	0.0
CAGCACGAGCAA	0.3673290221150297	0.44775270035564935	0.1849183034002221
CAGCACGCAGGT	0.3583076482281733	0.4468289083715286	0.1948634444825191
CAGCACGGTCAT	0.24680096727293085	0.46215320827732975	0.2910464743355984
CAGCACGTCTAA	0.2550017772998407	0.4705293945551663	0.27446941957728926
CAGCAGCCAAGC	0.18048713526527638	0.6850095580270268	0.1345036355764696
CAGCAGCCACTC	0.3764631475575251	0.43407972956327445	0.18945737339657928
CAGCAGCTCCCG	0.254727888683722	0.4712070609941053	0.2740656037693459
CAGCAGCTCCTT	0.3629740266285136	0.45122644033848275	0.18579959317496084
CAGCAGCTCTAT	0.3671275219369377	0.452069355953419	0.18080299295624913
CAGCCAGAGATG	0.35804217794141857	0.44660493469717005	0.1953529021399226
CAGCCAGCAAAT	0.5073382100285072	0.35054428190363773	0.1421173952855416
CAGCCAGCAAGC	0.34624650600900964	0.4550929911338771	0.19866058016955854
CAGCCAGCACCA	0.3988077968048933	0.42420496166906396	0.17698722508826412
CAGCCAGCAGGC	0.35177037769416547	0.4571449673626104	0.19108463362588268
CAGCCAGGTAGA	0.3565550373352104	0.45243647955966887	0.19100858301876408
CAGCCAGGTAGT	1.0	0.0	0.0
CAGCCAGGTCTT	0.2301118914872186	0.45197323063060263	0.3179155920743732
CAGCGTGGTAGA	0.2389952253794359	0.46254801521514205	0.2984574300023342
CAGCGTGGTGAC	0.23213356395738316	0.6358590440078719	0.1320076861634387
CAGCGTGGTGAT	0.2781798944790235	0.47684168399546856	0.24497893004452448
CAGCGTGGTTAA	0.27942068202511583	0.46762101697347835	0.25295883956039916
CAGCGTGGTTGA	0.3473885303785807	0.45977431156210474	0.19283717850638754
CAGCGTGGTTGC	0.3848039668211468	0.4298283446787643	0.18536775490894708
CAGGCCAAGTCC	0.3955756043189766	0.43815784278444786	0.1662665962669418
CAGGGCTAGGCC	0.3749398408617809	0.4440735293056155	0.18098666303234295
CAGGGCTCACGG	0.2111673056872171	0.6387307796658024	0.1501023251371907
CAGGGCTCAGAA	0.23124473475971125	0.596067433845919	0.1726881459363473
CAGGGCTCAGTG	0.28907311966531174	0.5177206555612286	0.1932066229875154
CAGGGCTTCGAT	0.5052757999000225	0.33719629144796703	0.15752800599343744
CAGGGCTTCTAG	0.2228220006144924	0.4590677492036241	0.3181109177285088
CAGGGCTTCTCG	0.34395691015952107	0.47055314789588876	0.1854900683508553
CAGGGCTTCTTA	0.34551328038662515	0.4630753637169681	0.19141143768549318
CAGGTATAGAGA	0.23675396769489812	0.5145781177747776	0.24866839632908616
CAGGTATCAGCA	0.30978343481141546	0.4669074435552133	0.22330954203219416
CAGGTATTCGCA	0.3562657785495609	0.47400804164905497	0.1697263878076124
CAGGTATTCGGT	0.3547867882407894	0.43333352620553023	0.2118799435067102
CAGGTATTCTCG	0.34005610977285305	0.44907436339945594	0.21086969836222003
CAGGTATTCTTA	0.28195280916424775	0.5598566783552874	0.15819081741780405
CAGTGCGAGCAG	0.3833059876440614	0.4452789724559227	0.171415057682637
CAGTGCGAGCCG	0.2348471599596786	0.48599296593305236	0.27916042822828796
CAGTGCGCAGCC	0.39045892656885006	0.42796475631673064	0.18157629878427065
CAGTGCGTCATT	0.3021402429461572	0.4612971413392089	0.23656299506624467
CAGTTAGCAATC	0.3969898911174994	0.42663522783949187	0.17637465703688096
CAGTTAGCACGT	0.3933952183259196	0.4255046475425643	0.1811001359519711
CAGTTAGCATGG	0.22475449447532014	0.5396687202198246	0.23557716798413697
CAGTTAGCATGT	0.27085873261204696	0.4750917206883586	0.2540499982168014
CAGTTAGCATTC	0.3369183341245251	0.46195670280924706	0.2011251507634316
CAGTTAGGTCGT	0.276952448927567	0.4925083605758903	0.230539622977963
CAGTTAGGTTCC	0.23510623926088545	0.47527321398688616	0.2896212141461978
CAGTTAGTCTCA	0.37176199843943764	0.44701821776099104	0.1812196200491044
CAGTTCCAGATC	0.40669168455958166	0.4078313592745861	0.1854770601730788
CAGTTCCAGGGT	0.2082178130264203	0.6676352141656156	0.12414709722201359
CAGTTCCCAGCA	0.0	0.0	1.0
CAGTTCCCATTG	0.3879289935540651	0.4158073754928186	0.19626360605641652
CAGTTCCGTCAG	0.3357196014184036	0.4627488956040158	0.20153171751260598
CAGTTCCTCACC	0.0	1.0	0.0
CAGTTCCTCATT	0.32953634756090006	0.4599323492558436	0.21053158637540603
CAGTTCCTCCCT	0.24432324471105604	0.5340534022586377	0.22162384575266147
CATAAGCCACTA	0.3444930924432167	0.4576561590518229	0.19785080996766463
CATAAGCGTCAG	0.2580117928478971	0.5249697832434842	0.21701870114692953
CATAAGCGTCGA	0.3218357787805016	0.45523614579414967	0.22292839269404188
CATAAGCTCCAC	0.3741367163089556	0.44576026579473343	0.18010285808325804
CATAAGCTCGGT	0.36973135279680436	0.4471496601305639	0.18311897997092047
CATAAGCTCGTC	0.34731328078560253	0.4579115658961107	0.1947753227795037
CATAAGCTCTGC	0.30593923502278103	0.4573515209042322	0.2367097052639484
CATACAGAGGCG	0.29754342780054494	0.4723136358975172	0.23014332039809557
CATACAGGTAAC	0.334573505971782	0.45484164212230854	0.21058509077100282
CATACAGGTACT	0.3502944017265535	0.45478487043180993	0.19492079992934808
CATACAGTCCCA	0.3776691651144562	0.4377334201691048	0.18459731405440113
CATACAGTCCTC	0.36991828068478505	0.4222658509508204	0.20781616731716934
CATACAGTCTGC	0.3796775021889979	0.43954181857850727	0.18078050797471337
CATACCCCAGCA	0.0	0.0	1.0
CATACCCCAGTC	0.36551155118539624	0.4509808224910961	0.18350750954674783
CATACCCGTAAG	0.26226222243982317	0.5046726712535242	0.23306561183163516
CATACCCGTCTC	0.35909893050968733	0.45648018382436206	0.1844208258532811
CATACCCGTGTG	0.2626519628239731	0.5475093829646306	0.18983896754587193
CATACCCGTTCT	0.34102914789509325	0.47768846146628047	0.1812825354600355
CATACCCTCTGA	0.25850980017323655	0.46690673575307223	0.2745840490257093
CATACCCTCTTT	0.2285945660119572	0.4560045744788574	0.3154015568376817
CATACTTCAGGA	0.32375864497199414	0.45504870826173843	0.22119298776198132
CATACTTCATAA	0.16319597493164528	0.3261874645848133	0.510617138596255
CATACTTGTAAC	0.33838747727745	0.4650274263782028	0.19658523903985164
CATACTTGTTTG	0.5460821831165529	0.3193796615790806	0.13453813769121
CATACTTTCCTT	0.2803001272151512	0.4761710140464893	0.24352924167849263
CATAGACAGCAC	0.17817940012717973	0.6954959196832482	0.12632507320774725
CATAGACCAATC	0.3443195699755009	0.4631348256378025	0.19254572164489825
CATAGACCAGAG	0.27755259328154497	0.48222701928662515	0.24022087200078351
CATAGACGTCCA	0.3811791054340051	0.43918487080606394	0.17963574882479422
CATAGACTCCAG	0.3390122954320069	0.4728461788774511	0.1881416237573752
CATAGACTCCGT	0.24799726637564984	0.4840824300344659	0.2679208623792664
CATCAAGAGCAC	0.3508259368884988	0.46520542161664075	0.18396867829698613
CATCAAGAGTCA	0.5087507606356146	0.33920226714812224	0.15204700819272488
CATCAAGCAAGG	0.25980422765041034	0.5970953408164988	0.14310076794321902
CATCAAGCATCA	0.39711629530274367	0.42672582312221524	0.17615780708845474
CATCAAGTCCGA	0.3042041551393583	0.4769221852781435	0.21887400822736988
CATCCACAGAAG	0.4424682760923671	0.3934999270643984	0.16403167868341734
CATCCACGTATT	0.3976072281492933	0.4243901167485713	0.17800256069396284
CATCCACGTCAT	0.36125227676047283	0.459690673250382	0.17905693319905183
CATCCACTCCTG	0.2606646821768076	0.4823030491317874	0.2570327405445425
CATCCACTCTGA	0.30061188384862664	0.4983695032197494	0.20101895080394208
CATCCCAAGGGA	0.2462268350644081	0.4554774259822144	0.2982963912648443
CATCCCACACAG	0.41313688848266145	0.4178901636665799	0.1689728438059969
CATCCCACAGGA	0.2412539189312805	0.6117764143098493	0.14697014432527997
CATCCCAGTTGT	0.08696772662377718	0.19968840003533378	0.7133441416344848
CATCCCATCAGA	0.3361717850055909	0.4784368620510266	0.1853913642306118
CATCCCATCGTA	0.5400917613180992	0.32050600188216205	0.13940225680166915
CATCCGTAGAGT	0.21204299032915866	0.418252501738639	0.36970524045677206
CATCCGTAGATG	0.3582704072955924	0.4377737746410853	0.20395600450620982
CATCCGTAGTAG	0.2260315452490342	0.5710987946386482	0.20287002795388678
CATCCGTCAGCT	0.36685146420674636	0.43703426245436544	0.19611426112156452
CATCCGTCAGTA	0.223227262877737	0.5908620442645477	0.1859110862241686
CATCCGTGTGTA	0.24084234941969201	0.47374894815939705	0.28540932258949275
CATCGCTGTAGG	0.3591828976396884	0.43275985568983294	0.20805741347885734
CATCGCTGTGCA	0.3546857357752713	0.45674120050023215	0.18857314752914692
CATCGCTGTGTA	0.3430537310055777	0.4721719049359093	0.1847745395162888
CATCGGGAGCAA	0.3056768445484376	0.47305817402284867	0.22126540505041978
CATCGGGAGTTG	0.25797126501733747	0.5080288650923053	0.23400026184224826
CATCGGGCAAGA	0.1333959604005756	0.788332526294464	0.07827168797982141
CATCGGGGTCAC	0.31248046581959965	0.4752457091397718	0.2122741559154196
CATCGGGGTCAC-1	0.39614041689270174	0.42583365239493215	0.17802572124924904
CATCGGGGTGCC	0.3750297807359677	0.43579651583760687	0.18917382838631894
CATCGGGTCGTC	0.2648458728790778	0.4653626552256843	0.26979196990412196
CATCGGGTCTAC	0.26498053298538143	0.5665831439064345	0.16843653888988724
CATCGTCAGATG	0.2772966823910087	0.4834070446130581	0.23929676174846903
CATCGTCAGTAA	0.34599814238979665	0.4560318759142305	0.19797019565251175
CATCGTCAGTGG	0.3180440658578016	0.46712617536386036	0.21483006856264059
CATCGTCCACAG	0.35511701093179	0.4622941077509441	0.18258893181268424
CATCGTCCACGA	0.3331143161370179	0.4944017457564285	0.17248392787329456
CATCGTCCAGCA	0.25408090416095847	0.5125204205488425	0.233399127719131
CATCGTCGTTAT	0.4033668244030676	0.4228055884801627	0.17382757133268176
CATGAGTAGAGT	0.3715046279934953	0.4468590927952749	0.1816360547390017
CATGAGTAGTGC	0.3248479839167169	0.4461475958154175	0.22900473711103234
CATGAGTCACAC	0.3608780200029254	0.4588086899445531	0.18031339602586477
CATGAGTCAGAG	0.7188358772722719	0.19546385547758938	0.08570024112160703
CATGAGTCAGCA	0.37023506893886926	0.4490463559860896	0.18071843421884654
CATGAGTCAGCA-1	0.3508929766702828	0.45754436160213263	0.1915627972515232
CATGAGTCAGCT	0.18969975590220656	0.6727485335096787	0.1375520260520518
CATGAGTGTACC	0.13043404965109825	0.7733872866452988	0.09617890396907008
CATGAGTGTACT	0.40802685285630425	0.4248616340710383	0.16711154934211536
CATGAGTGTCTA	0.33253979829651187	0.46816904859221714	0.19929136687417892
CATGAGTGTGAT	0.8130532026377181	0.13270477609755665	0.054241951319082354
CATGAGTGTGCC	0.18551833547355212	0.7210032192385297	0.09347856215143839
CATGAGTGTGGC	0.4277971957012118	0.3920626885217195	0.18014013604493573
CATGAGTGTGGT	0.23958288629874055	0.4737836146038417	0.28663413701095397
CATGAGTTCATT	0.5365480487763885	0.31270881124305455	0.15074327990155587
CATGAGTTCGCT	0.37756532122645153	0.43708352681123896	0.1853510046063548
CATGAGTTCTAC	0.3340391642194847	0.440754226456939	0.22520703715746035
CATGCAAAGGAG	0.0	1.0	0.0
CATGCAAAGTCT	0.4013969007132358	0.4280038337357462	0.17059924926581976
CATGCAACACCG	0.27021973297421775	0.4766373864052286	0.25314333100760966
CATGCAAGTTGC	0.3522158007780328	0.4551937607608788	0.1925905891276619
CATGCAATCGGT	0.3016583028432726	0.48267484533819427	0.21566721837488412
CATGCAATCTAG	0.25564750528670965	0.522398282959725	0.2219547119921552
CATGCCTAGTGC	0.3103228512515958	0.5050072454071325	0.1846701563920174
CATGCCTCACGG	0.3907105667238325	0.4303814229021166	0.1789079019718405
CATGCCTGTCGG	0.2334992318367276	0.5392846699284379	0.2272165260181832
CATGCCTGTCTG	0.23526984741699697	0.4663889905750895	0.29834183908805556
CATGCCTGTGGT	0.2634064863447393	0.5613418018650834	0.17525189471335112
CATGCCTTCGCA	0.2614603265333021	0.5319914815095809	0.20654856539950694
CATGCGGAGTTC	0.1834580936420709	0.6167179712091815	0.1998244226126464
CATGCGGCAACT	0.20283349617233232	0.4241558465594411	0.37301129040656233
CATGCGGCAGGT	0.5623719069106553	0.3017454169448645	0.13588270868961477
CATGCGGGTAGT	0.27683742820209745	0.48274629414800524	0.24041678865168004
CATGCGGTCCAC	0.2296634772332323	0.49300888067986015	0.27732809801656516
CATGCGGTCGTC	0.3065299944784909	0.47685991976677755	0.2166104835202703
CATGCTCCACGA	0.3378778809465359	0.46704591584579624	0.19507629377000676
CATGCTCGTCAC	0.26385591273941394	0.5163705321709259	0.21977396634893342
CATGCTCGTGAG	0.2372912325090057	0.47829191344877103	0.28441746156746445
CATGCTCTCATT	0.3175217262062613	0.4614359487283585	0.2210426608450893
CATGCTCTCCAC	0.29516417363766223	0.5010302862148301	0.20380580514854962
CATGCTCTCCGT	0.218650560702426	0.4398003544747488	0.3415497657474911
CATGGATAGGGA	0.23486667275231743	0.5153022914617323	0.24983147023537325
CATGGATCAATA	0.36351209955496727	0.44363087752571845	0.19285712406269173
CATGGATCAGCT	0.2467806004459691	0.4858195944400402	0.26740039511480773
CATGGATCAGCT-1	0.34158814902483453	0.45199660824625937	0.2064153952519484
CATGGATGTGTT	0.23466628395954522	0.4585729944765687	0.30676143322756216
CATGGATGTTGT	0.3476719066836413	0.47354315216906845	0.17878498776524035
CATGGTACAAGG	0.2660307185201071	0.5811737642785321	0.15279596309111868
CATGGTAGTAGC	0.23616495974980894	0.4620636849031472	0.3017720314338719
CATGGTAGTCCA	0.2698199262223442	0.5156074708678937	0.2145730152282826
CATGGTAGTTAC	0.383105401096028	0.42818873810522656	0.188705958223484
CATGGTAGTTGC	0.2882127397837825	0.5227081600945165	0.189079391614169
CATGGTATCACC	0.25167577772750876	0.4702265240679212	0.2780982669074794
CATGGTATCCAT	0.23761723616337072	0.5585106042223944	0.20387256062420417
CATGGTATCGGT	0.3708698981044124	0.4605478869487054	0.16858233909396755
CATGGTATCTTC	0.22406352247308026	0.4357308683647155	0.34020632416602764
CATTCATAGGAT	0.21022502855218017	0.5260931095768218	0.2636824591352478
CATTCATCAGCC	0.2596636255151912	0.5101521240027563	0.23018469610906295
CATTCATGTGGA	0.2751967398668247	0.5433768400487028	0.18142669151018964
CATTCATGTGGT	0.3398703414130194	0.4743811045857988	0.18574869216816645
CATTCATTCGGA	0.36474941670341793	0.4621989855974571	0.1730516735261462
CATTCATTCTGC	0.7387505889125038	0.17997426695368215	0.0812751594117729
CATTCCGAGGCA	0.28061937156675626	0.4875770896711488	0.23180397882391945
CATTCCGAGTAT	0.2500410980674857	0.4689570904884122	0.28100243232649985
CATTCCGCAACA	0.3605361415670351	0.4489544123578371	0.1905095426548942
CATTCCGCACCG	0.2509537783330285	0.5521070699849597	0.19693950132602983
CATTCCGCAGGC	0.36983748155987045	0.44360098204419085	0.1865615773621313
CATTCCGGTGTT	0.31960859481612747	0.47397340445002034	0.20641825196461944
CATTCCGGTTAC	0.0	0.0	1.0
CATTCCGGTTCG	0.5258487079412694	0.33859095092124886	0.135560318401697
CATTCCGGTTGG	0.31051768003075886	0.47995536805934086	0.2095273027358819
CATTCCGTCGAG	0.27370754153301374	0.4668864156091954	0.25940647976338704
CATTCCGTCGGC	0.2225851267786684	0.6491093250544893	0.12830591178026277
CATTCTAGTCCA	0.3145009456363961	0.4706871952515423	0.21481221439286632
CATTCTATCCTC	0.8559683222310935	0.10731987101298193	0.036711765045152556
CATTGAGAGAAG	0.40510626581937553	0.4223014698727633	0.1725922091490096
CATTGAGAGCGA	0.30618713492726546	0.4798808381541173	0.21393230345919642
CATTGAGAGGCT	0.3641348379693456	0.4554142152019613	0.18045085636459648
CATTGAGAGGTG	0.24166306420619782	0.5696889590616757	0.18864841976711777
CATTGAGAGTTG	0.34816543936150124	0.47776042225182935	0.1740742810957849
CATTGAGGTACC	0.35307373678617937	0.4552016802275701	0.19172470994382917
CATTGAGGTTCC	0.311553464388686	0.4915936253438755	0.19685303819586075
CATTGAGTCAGC	0.3795358898312046	0.4348199427030778	0.18564408923436282
CATTGAGTCAGG	0.2576663369578933	0.5224385311880546	0.21989550451714304
CATTGAGTCGCT	0.23240850585669812	0.5312031798940324	0.2363888150794872
CATTGCCCACGA	0.20718593505172453	0.6747172194705358	0.11809713959253788
CATTGCCTCAAA	0.28782802447760397	0.48809303562749584	0.22407936617773133
CATTGCCTCGAA	0.33956282998202714	0.47073927234649976	0.18969804271816734
CATTGCCTCTCC	0.5614602475125703	0.31352188499859124	0.1250177518894776
CATTGTTAGGCT	0.3003506916826921	0.4763105100069345	0.22333918132512856
CATTGTTAGGGA	0.32915622942629996	0.4930733117539502	0.17777061993868146
CATTGTTCAACC	0.23591934178076546	0.46622592882215563	0.2978553955731063
CATTGTTCAGTG	0.3126254956842372	0.45748375377299144	0.22989100223622191
CATTGTTTCACA	0.29829491088008847	0.5051518794273094	0.19655356248966996
CATTGTTTCCAT	0.5113485189557654	0.3430987639193893	0.14555244520185492
CATTGTTTCGAC	0.38405646660069975	0.43674102805536036	0.179202395690693
CATTGTTTCGAC-1	0.37256788207629077	0.4468646776602931	0.18056724059426674
CATTGTTTCGCC	0.2906169663055348	0.5001820981917113	0.20920131561779484
CATTGTTTCGCG	0.3334951065013957	0.45668963043553085	0.20981556455008224
CATTGTTTCTGT	0.357591541864091	0.45587442580918147	0.1865340054955041
CATTTCAAGGTT	0.3723773747533064	0.4444811790040103	0.18314136464131006
CATTTCACATGC	0.27342669076717513	0.4484630464773813	0.278110804748761
CATTTCAGTGCC	0.37664483182134334	0.4372918734169206	0.1860632928304387
CATTTCAGTGGT	0.28830976021106663	0.4774634774064405	0.23422717842923402
CATTTCAGTGTA	0.10095898755036065	0.8053930707216176	0.09364817727662396
CATTTCATCCCG	0.23580006618351274	0.6242943226200155	0.1399059967859775
CATTTCATCTTA	0.3763332430731828	0.4424206869701693	0.1812461253623321
CATTTCATCTTC	0.2398483812496838	0.46978147621680855	0.29037080412847593
CCAAGCGAGATG	0.3800390257534879	0.4391531698727237	0.1808076362817269
CCAAGCGAGGAA	0.24772325311078816	0.4760952619355263	0.2761821013157472
CCAAGCGAGGGC	0.2889460684301304	0.4561934236801486	0.25486100473560813
CCAAGCGCAAAT	0.3586329980223676	0.4608162284552096	0.18055090887845546
CCAAGCGGTCAG	0.3445607631523525	0.46782172454048526	0.18761773784364663
CCAAGCGTCATT	0.383521029296042	0.43876004300313354	0.17771883774743288
CCAATGAAGCAC	0.27598670110734447	0.5122347167865785	0.21177893479249107
CCAATGAAGGAC	0.6089036512993167	0.27666527323150003	0.11443095127003518
CCAATGAAGGAT	0.291615451653813	0.4685911009923768	0.2397938548019374
CCAATGACATTG	0.22465242567236632	0.4414998954475402	0.3338483486486476
CCAATGAGTTAG	0.22363019157231326	0.6518257276805441	0.12454429513252609
CCAATGATCATT	0.48527981267393083	0.3729371447798742	0.1417830396732469
CCAATTTCAAGT	0.34233510329932754	0.46969669169818046	0.18796829126851175
CCAATTTCACAG	0.22726666344786767	0.5289784075707789	0.24375540480638686
CCAATTTGTCCG	0.19549370276659644	0.6669052657287222	0.13760126215170787
CCACAAAAGAAA	0.3670015598756619	0.45134892425434114	0.18164950947607
CCACAAAAGGTA	0.22373409239863853	0.5625502651296631	0.21371612181887362
CCACAAACAATT	0.36770672617698763	0.4397689789038979	0.19252426974300335
CCACAAACAGCA	0.25658829678457984	0.4755754043007465	0.2678368508286579
CCACAAAGTCTC	0.3643315713835789	0.45068404810251567	0.1849843472277803
CCACAAAGTGAA	0.3135175351692853	0.4833046246377639	0.20317812850374922
CCACAAATCATT	0.2403341398867258	0.49197369453153444	0.26769273839266094
CCACACTAGAAA	0.24751624313947204	0.4709853650992828	0.28149893829932426
CCACACTAGAGC	0.4661516535842138	0.3782276035636624	0.15562068288856934
CCACACTAGGCG	0.13387075694028877	0.7890599525182925	0.07706945497118553
CCACACTAGTAG	0.3616598363218109	0.4585311019231337	0.17980904613216564
CCACACTCAATT	0.24018451635972868	0.5601864201300217	0.19962932525062718
CCACACTCACAT	0.39418992795135616	0.43376406066337797	0.17204594388197225
CCACACTGTACC	0.26806344529977705	0.553261696049394	0.1786750329156356
CCACACTTCATT	0.24441056359805396	0.5627486459764327	0.19284119468784253
CCACACTTCCCT	0.2691296610752332	0.49657442550409403	0.23429638345703924
CCACCATAGACG	0.3577008059905087	0.4383900383892755	0.20390934306933825
CCACCATAGGGT	0.3145574928911004	0.4699459906173557	0.2154968242974383
CCACCATCAAGT	0.33948126927377803	0.4653512457933848	0.19516766697587662
CCACCATCAGCA	0.31997341492505976	0.47068091875843227	0.20934607928806842
CCACCATGTACC	0.3501037375506	0.4582672164821248	0.19162910555991383
CCACCATGTCGA	0.30065250063476695	0.4671350829772181	0.2322129036601798
CCACCATGTCGA-1	0.33020733196148677	0.4598566673512409	0.20993628056034205
CCACCATTCTCC	0.3597186385806793	0.44868530130375817	0.19159616371129481
CCACGAGAGTTG	0.2583008465415521	0.4970261814279278	0.24467342175815057
CCACGAGCACTC	1.0	0.0	0.0
CCACGAGCAGCA	0.36796949104156035	0.4490036095473206	0.18302674670754723
CCACGTTAGCTG	0.48543725400023663	0.3650398426575136	0.1495227575687707
CCACGTTAGTAG	0.33457335309853603	0.46789659352045604	0.19753019538300023
CCACGTTCACTA	0.2950228262611912	0.5146145379756752	0.1903630366394124
CCACGTTCATAG	0.23871094455869513	0.5899309100816967	0.17135863809890253
CCACGTTGTTAC	0.3056509768067949	0.4648180552458403	0.22953130095184182
CCACGTTGTTGC	0.35541280153811144	0.45166379447226024	0.19292357446772626
CCACTTGAGACT	0.4307659132183653	0.41417867142690745	0.1550554962915602
CCACTTGAGGCA	0.19589073015055325	0.5948844795651681	0.20922524986076724
CCACTTGAGGTA	0.37055758531963107	0.4345299366110646	0.19491248988924426
CCACTTGAGTCA	0.3180251263723511	0.45997067766671845	0.2220044840966142
CCACTTGCAAGT	0.34247640829963283	0.45186027871938345	0.20566356417961365
CCACTTGCAATC	0.373391226166712	0.44989205424982703	0.17671663446361968
CCACTTGCAGTG	0.3712919425699521	0.4471926099952203	0.18151534493536464
CCACTTGGTAAC	0.23361748482783423	0.47863678922225855	0.2877463681348224
CCACTTGGTCAA	0.3375191386795044	0.46189888379699906	0.20058210869703216
CCACTTGGTTTA	0.24081367034837803	0.5992285705571756	0.15995798168332348
CCACTTGTCACT	0.2486291289341266	0.4820443590033334	0.2693270779367382
CCATAAGAGATG	0.39020808880755853	0.4353292446347854	0.17446266221210227
CCATAAGAGGAG	0.3005486118932533	0.4909888967154448	0.20846278892496686
CCATAAGAGGCA	0.34476110555131984	0.459255517837876	0.19598346394798624
CCATAAGGTATT	0.4502160510016021	0.39282289995993575	0.15696100676063024
CCATAAGGTCGC	0.3220713661888045	0.4555560224252279	0.22237296984406016
CCATAAGTCACG	0.33548310740943854	0.4876014567069748	0.1769154494396567
CCATAAGTCATT	0.2974696835003743	0.5149940748515387	0.18753642731078998
CCATAAGTCCCA	0.3638739204102549	0.4273725577161528	0.20875380381438707
CCATAAGTCCTT	0.4066784267285083	0.41881143886432354	0.17451007395490414
CCATAAGTCTTA	0.37410432988715875	0.44467415394163695	0.18122133649564065
CCATCACAGACT	0.37876360439432094	0.4405533740611691	0.18068277627004187
CCATCACAGGAA	0.34057831665525784	0.4419325924210949	0.21748937922580822
CCATCACAGTCC	0.320649756074114	0.48737285141829395	0.1919775821886074
CCATCACGTGCA	0.22020805697235812	0.4359037799561974	0.3438888666416854
CCATCACTCGCA	0.2831151166080085	0.5619659366715642	0.15491915278604343
CCATCACTCTCC	0.36834036761292904	0.4461133448244503	0.18554618728109046
CCATCACTCTCT	0.23556187386028632	0.462520504405037	0.30191830543350306
CCCAACTAGAGC	0.5040607151679526	0.3523873095826837	0.1435520031135026
CCCAACTAGGTC	0.32071257809559595	0.5032742674895961	0.17601342293489375
CCCAACTAGGTG	0.2559259278947936	0.6062335141781038	0.13784069778599928
CCCAACTCACCT	0.40242716974168	0.4229125976729854	0.17466005110421046
CCCATTGAGTGC	0.3859671142857838	0.42757274730811845	0.18646003880890433
CCCATTGAGTGG	0.3786515420872236	0.45233618299936496	0.169012301675614
CCCATTGGTAAC	0.17951816549818944	0.6931818868892615	0.12730023028789997
CCCATTGGTACA	0.24836777856103917	0.5461125913613233	0.20551999198733303
CCCATTGGTATG	0.38926313786324807	0.43491217675952076	0.17582468651397262
CCCATTGGTCCG	0.2583695349805385	0.5242044365146845	0.217426440445681
CCCATTGTCAGC	0.2537882197023686	0.5027408129811097	0.24347138131091572
CCCATTGTCGGC	0.2947399871912392	0.47724907366594715	0.22801138270385785
CCCGAAGAGTCC	0.21882626206349437	0.6356037379566394	0.14557032595047745
CCCGAAGGTATT	0.2699119060443011	0.46198469435345224	0.2681039157846833
CCCGAAGGTTGC	0.2648707065801555	0.46368479320818085	0.2714450206817914
CCCGAAGTCGGA	0.2276138803742388	0.5483967967774456	0.22398984454323903
CCCGAAGTCTAG	0.34925946999464574	0.4408702349919731	0.20987048243348455
CCCGGAAAGCAC	0.0	0.0	1.0
CCCGGAAAGGCT	0.2780564659636033	0.4750230601912778	0.24692089289729732
CCCGGAAAGGTA	0.23885257829828488	0.48744273172690744	0.2737052437738738
CCCGGAAGTAAG	0.2465559006059432	0.46803191445624176	0.2854127994136485
CCCGGAAGTCAT	0.3820313408411465	0.4309805801210476	0.18698792866542993
CCCGGAAGTTCA	0.2947812653167587	0.5197903159647653	0.1854287604884565
CCCGGAATCAGT	0.36985705352458353	0.44485475644669586	0.18528803961721446
CCCGGAATCCAC	0.33304221835452913	0.4664255795310934	0.2005324698555487
CCCGGAATCGAA	0.19378122813981308	0.7051488400728241	0.10107008343763957
CCCTAACAGTGC	0.3751314209338429	0.44390609872731523	0.18096226799169904
CCCTCAAAGCTT	0.2857245908389571	0.5159793795393328	0.19829624510177513
CCCTCAAAGGGC	0.24478985810385487	0.4615751369280616	0.29363564659434804
CCCTCAAAGTGA	0.33368443853326535	0.4626685544762108	0.2036471226280332
CCCTCAATCATC	0.23524201826333005	0.45322831312374606	0.31153033320676304
CCCTCAATCGTG	0.377302300627389	0.43718882870162556	0.18550889374564192
CCCTCAATCTAT	0.3596295354596528	0.4555191038489151	0.18485128617788005
CCCTCAATCTTT	0.28018688100214745	0.4988385109856731	0.22097502098995622
CCCTCTCAGCCT	0.3322854311752082	0.4321340156483647	0.23558097561611943
CCCTCTCAGGGC	0.27527444710489213	0.5046146865313857	0.22011127729184943
CCCTCTCAGTAC	0.21231798824797432	0.6123334251858995	0.17534907084780177
CCCTCTCCACGC	0.325372218758891	0.4844985497190536	0.190129286239797
CCCTCTCCAGTC	0.3079475979667491	0.470375078792286	0.22167762478171663
CCCTCTCGTCTA	0.2518452102216619	0.4636239882259409	0.2845313868160303
CCCTCTCTCAAT	0.3498092476492811	0.4650630488031906	0.18512783187967705
CCCTCTCTCTTA	0.24909212431584857	0.4859848278170489	0.2649236035300222
[truncated: 3,959 more rows]
