# Supplementary material for: White and brown adipose tissue share a convergent fibro-adipogenic progenitor population
Source: EMBO Rep. 2025 Oct 8;26(22):5612–36. doi: 10.1038/s44319-025-00591-6 (PMC12635263; doi:10.1038/s44319-025-00591-6)
Supplement: Supplementary file 10 — Source data Fig. 3 [file 44319_2025_591_MOESM10_ESM.zip › Figure 3 source data/3C/bcaps_drivers.csv]

	bCAPs_corr	bCAPs_pval	bCAPs_qval	bCAPs_ci_low	bCAPs_ci_high
Hp	0.4681805650819256	0.0	0.0	0.4481149923537513	0.4877746438731589
Fst	0.4270048264127041	1.5910726912196303e-271	1.7334736970837873e-267	0.4060142201108368	0.44754511615030595
Plxdc2	0.412911201069734	1.072340104756787e-251	7.78876362755013e-248	0.39162441284250965	0.43375623503927746
Sfrp1	0.37294433279789607	7.578868508280234e-201	4.128588619885658e-197	0.35087418178036306	0.3946003891278164
Mecom	0.3676901077817775	1.0214996402868977e-194	4.4516954323703004e-191	0.3455231820086504	0.38944692846544493
Islr	0.36280807418325434	3.934237247883684e-189	1.4287838271897576e-185	0.3405525204789373	0.3846573001801199
Adamtsl3	0.36202196921732255	3.0512376660686745e-188	9.498066963376631e-185	0.33975226091276195	0.38388596432396777
1500009L16Rik	0.3613118356963316	1.9310724592777666e-187	5.259758610957817e-184	0.33902936845374737	0.3831891463503083
Ogn	0.35530967357220755	9.363744973804184e-181	2.267066699768813e-177	0.33292041664692046	0.3772985344813296
Gpm6b	0.3524385918895928	1.3025768682689993e-177	2.8383149959581496e-174	0.3299989174171921	0.3744801826335854
Fbn2	0.3504243127504136	1.9916055283248825e-175	3.9451894965635626e-172	0.3279495231373407	0.3725026543018898
Lox	0.3465727597973797	2.6820186672841126e-171	4.870098896676734e-168	0.32403141453184847	0.3687208151644776
Abi3bp	0.34358928799601113	3.8410547892612167e-168	6.438198758307839e-165	0.320996919105359	0.3657908407042772
Cp	0.3382158402695944	1.4992067208093161e-162	2.1778476297623335e-159	0.3155327439852196	0.3605126352429171
Pde1a	0.3332940380319223	1.562811706092443e-157	2.1283541922346456e-154	0.31052915969894196	0.3556768167503658
Serpine2	0.32632437867835434	1.3593549744723316e-150	1.6455747163195615e-147	0.30344584793124024	0.3488268663509801
Mtss1	0.32187508646729257	2.902082516201747e-146	3.328230422528214e-143	0.2989253242397947	0.3444527362761881
Gpc3	0.3208859002263568	2.5983460939426206e-145	2.830898069350485e-142	0.29792044143547997	0.34348012719971904
Col11a1	0.30881752690131636	5.31010764235873e-134	5.509868834618892e-131	0.2856646623999039	0.3316100964843887
Peg3	0.30828394357684746	1.6305906049152304e-133	1.6150258764137668e-130	0.2851229680064296	0.3310851159162667
C1galt1	0.3059775926650957	2.023237361434523e-131	1.8369309210690938e-128	0.2827817281283089	0.328815787024964
Mgp	0.3024302273810804	3.071952398500974e-128	2.57453241397447e-125	0.27918124003640815	0.3253248499059788
Dock10	0.2776154648851917	2.847264261777475e-107	1.7726253789751768e-104	0.2540131373720341	0.30088735323937194
Kng2	0.2724883763998758	3.2574546090762974e-103	1.9183766468046626e-100	0.24881702494925712	0.29583440077842105
Dbi	0.2723152729809277	4.449419131628582e-103	2.5513906020575473e-100	0.24864161488400222	0.2956637775753164
Apbb2	0.2693545380011929	8.882237819440448e-101	4.8385990521401834e-98	0.2456416677626428	0.29274523318172574
Myo10	0.26788950499383907	1.1899443487192081e-99	6.029973804323615e-97	0.24415739974392414	0.291300915747764
Ndnf	0.2660150046412732	3.2119224024767135e-98	1.5906315715901725e-95	0.2422584504587736	0.28945276517885565
Sorcs1	0.26513448658239896	1.4959319334180322e-97	7.243634850928649e-95	0.24136651071113452	0.28858456420312767
Hip1	0.2574034442785095	8.474275059571597e-92	3.928818160597129e-89	0.23353690853242162	0.2809600111015359
Ebf2	0.25719496063292896	1.2035163244066406e-91	5.463462647670979e-89	0.23332580986241244	0.2807543579748177
Col28a1	0.2563364770839232	5.084524405106129e-91	2.2610568732094395e-88	0.2324565820017049	0.27990750699994243
Emilin1	0.25453190241614854	1.0319371942954118e-89	4.4971822927394045e-87	0.23062954662381543	0.2781272649712578
Marcks	0.25385966954567873	3.1470018298203765e-89	1.3445719582703138e-86	0.2299489898633475	0.2774640549553951
Cacna1a	0.2473545169267765	1.277248989122592e-84	5.153936198700236e-82	0.22336449538220582	0.2710450535142767
Sncaip	0.2465557589818834	4.597111435936351e-84	1.788768896233091e-81	0.2225561460646537	0.2702567286707765
Hoxa5	0.2446554518728868	9.491211008705967e-83	3.5657497910293626e-80	0.22063315296598987	0.26838111497210065
Sorbs2	0.24410711457472842	2.26213486005759e-82	8.35456247468727e-80	0.220078304298518	0.2678398695609473
Mir100hg	0.24350776000172247	5.830207183879398e-82	2.117336908945535e-79	0.21947185032329689	0.26724824956843757
S100a11	0.24088073047905953	3.581174438931207e-80	1.1823301670350152e-77	0.21681392254431914	0.264654910309088
Ccbe1	0.23801549319651327	3.012569059598576e-78	9.513605769369996e-76	0.21391539204313617	0.2618260260723011
Lama3	0.23726854933076688	9.470566622965412e-78	2.948052095920233e-75	0.21315983863723237	0.2610884919091375
Fgf2	0.23568243685943335	1.063406123873854e-76	3.2182804776682328e-74	0.21155553969234925	0.25952226842289206
Tm4sf1	0.23319056604218943	4.575752578871366e-75	1.34737363099469e-72	0.20903535946675522	0.257061391003158
Rcan2	0.23190894796687062	3.111593544897115e-74	9.040216445774418e-72	0.2077393062427583	0.2557955928731337
Pdgfd	0.23142839091382406	6.364893885852116e-74	1.8248820759568107e-71	0.20725335844320442	0.25532094657185417
Igf2	0.23093377929126024	1.327147184815049e-73	3.707504763733323e-71	0.2067532108723836	0.25483240654271416
Ptprd	0.23083904623869764	1.5273993499256242e-73	4.2129154221366265e-71	0.20665741896068254	0.25473883499138833
Pdia6	0.2305559290213852	2.323728648402784e-73	6.329255906087082e-71	0.20637114002209642	0.254459186344836
Cdk14	0.23019049645164044	3.9904682535812446e-73	1.0603939420187235e-70	0.20600163259270218	0.25409822491091794
Phldb2	0.2301617563104999	4.1636586796785286e-73	1.093085814821628e-70	0.20597257226904003	0.2540698361282828
Daam2	0.2299760260217337	5.4783664262712214e-73	1.4211143384339275e-70	0.20578477386151106	0.25388637546540155
Fmnl2	0.22839199093315507	5.63123217845776e-72	1.426797083355751e-69	0.20418317283839557	0.25232162738996927
Svep1	0.22789718034416737	1.1616509718238388e-71	2.854871482536784e-69	0.20368290168040104	0.2518328158992126
Palld	0.22789459085861777	1.166055814344992e-71	2.854871482536784e-69	0.20368028365138952	0.25183025777653845
Maged2	0.22774019009988203	1.4611235021143802e-71	3.537542345674705e-69	0.20352418158507868	0.2516777264571861
Pde3a	0.22655369477269738	8.222393704817827e-71	1.968856690417368e-68	0.20232465361101168	0.25050555718761663
Pcdh9	0.22520727952741373	5.7682132567998824e-70	1.3661887702790155e-67	0.2009635371876422	0.2491753138483532
Ism1	0.22182561216020621	7.256944342929616e-68	1.647175179504545e-65	0.19754535898479084	0.24583386509032984
Myh10	0.22111105614928728	1.9944724591771765e-67	4.480366483038214e-65	0.1968231636810714	0.245127734356049
Kng1	0.2189254652828603	4.294225477106229e-66	9.264472588727202e-64	0.1946143703252186	0.24296775545133462
Gnas	0.21884688913322267	4.792174829772458e-66	1.0237400935366848e-63	0.19453496459307285	0.24289009566040584
Cyp1b1	0.21844224913246543	8.425529796169704e-66	1.7824494588207557e-63	0.19412605757471135	0.24249016971005968
Hoxa3	0.21837025203190538	9.314246215468844e-66	1.9329278574768203e-63	0.194053302134424	0.24241901051822803
Fbln5	0.21778875712003387	2.09072541605348e-65	4.2978213977174836e-63	0.1934656921882045	0.2418442736117729
Hivep3	0.21673320430147733	9.016240252085251e-65	1.819109954564237e-62	0.1923990837004045	0.24080094506339084
Xkr4	0.2162764601572068	1.692784623140762e-64	3.3532524489306557e-62	0.1919375735219563	0.24034947319344957
Gas2	0.2146783827871909	1.5160136830795247e-63	2.9233573587878622e-61	0.19032290524936468	0.23876976072359524
Angpt1	0.21391549745807806	4.289649812215532e-63	8.199251702471619e-61	0.18955214626912864	0.23801559740826173
Slc5a3	0.21372883999049666	5.529308687766841e-63	1.0476837939690387e-60	0.18936356690334105	0.23783106955708594
Foxp2	0.21359025881972626	6.675040342369072e-63	1.253871802243294e-60	0.18922356000929952	0.23769406836424842
Prkd1	0.2126650007929125	2.338670093829471e-62	4.355523191841382e-60	0.18828880831589154	0.2367793347204231
Actn4	0.21218674505362942	4.460525090893148e-62	8.16763375887073e-60	0.18780566271725888	0.23630650215885873
Pawr	0.21193345668436217	6.274965187426978e-62	1.1394290952836155e-59	0.1875497894151893	0.23605608132448597
Fgfrl1	0.21138148208078314	1.3180854570261415e-61	2.3736431494710434e-59	0.18699219310190432	0.2355103446507522
Ankrd29	0.210581991091566	3.847258351774691e-61	6.815590202046383e-59	0.18618458738176075	0.23471986182075
Actb	0.2101447988152686	6.897832479813916e-61	1.2121271752834293e-58	0.18574297160291048	0.23428758204828815
Gas6	0.2096300392861734	1.3693286362498568e-60	2.3870136787107503e-58	0.18522301638377495	0.23377859436792348
Srpx2	0.20884479852350618	3.8833956293999836e-60	6.715808790843306e-58	0.18442987616999829	0.23300213278566873
Epha7	0.20785265206940387	1.4404390868775613e-59	2.4143975156201586e-57	0.183427794281405	0.23202103472171626
Prkg1	0.20752823688331737	2.2079361693274785e-59	3.6725900098966225e-57	0.1831001413878264	0.2317002215045225
Irs1	0.20723650222011233	3.2397921188960884e-59	5.348111384147407e-57	0.18280549980756264	0.23141172146952607
Ckap4	0.20703401659995785	4.226186939573869e-59	6.923955895737939e-57	0.1826009991501328	0.23121147842283415
Dpyd	0.20700292123157016	4.402143739954935e-59	7.158411350270002e-57	0.18256959452319316	0.23118072726115546
Il1rn	0.20688458726270578	5.141074305658207e-59	8.298074749651283e-57	0.18245008412136804	0.23106370273522667
Gpr176	0.20522293961912927	4.4959542474915536e-58	7.047974320348269e-56	0.1807719932346673	0.22942036842329994
Ccl9	0.20362575391474444	3.549096062131088e-57	5.446112900974395e-55	0.17915913635735756	0.2278406555629056
Slc24a3	0.20327906797333742	5.544464957028657e-57	8.448523875080729e-55	0.17880906619341724	0.22749774544736442
Sqle	0.20319020166494745	6.21531050813495e-57	9.404973331406983e-55	0.17871933340192736	0.2274098460325329
Gstt1	0.20253698669343181	1.4366017528460073e-56	2.1440789174325e-54	0.17805976180869323	0.22676372613388665
Nfib	0.20225073391955034	2.071978471487575e-56	3.0505683036293416e-54	0.17777073035806035	0.22648057585258197
Psd4	0.20223490214651033	2.1143383650920986e-56	3.0920424815675727e-54	0.17775474502808847	0.22646491554948714
Ebf3	0.20197803468243195	2.935432724526143e-56	4.264205271161644e-54	0.17749538793763528	0.22621082840172338
Gm13052	0.2017842470128739	3.758752210145913e-56	5.424053686031752e-54	0.17729972427813415	0.22601913609456759
Rspo3	0.2010762128362009	9.254969590045358e-56	1.3267486010992656e-53	0.1765848523277494	0.2253187417016663
Stc1	0.20065613309811403	1.5770147295350713e-55	2.2459575788607325e-53	0.17616072792107734	0.22490318283682922
Rai14	0.2004225919426524	2.119747438898302e-55	2.9993049801035066e-53	0.1759249420865701	0.22467215122240228
Grip1	0.19884511918349038	1.5473210242485623e-54	2.147523892890202e-52	0.1743323810722085	0.22311155795931514
Slc6a6	0.19790461964772293	5.0200577750924815e-54	6.879689240205357e-52	0.17338294683665562	0.22218106289554837
Actg1	0.19758922655893013	7.43903750676317e-54	1.0131039204523092e-51	0.17306456773379306	0.22186901486846178
Med13l	0.19730514608570815	1.059522782040667e-53	1.425123544485564e-51	0.17277780208898466	0.22158794309788638
Gria3	0.19729358021327495	1.0748762386955416e-53	1.4369051068206044e-51	0.17276612698226745	0.22157649963438567
Calr	0.19482251826993674	2.2754340398675044e-52	2.968964534653468e-50	0.1702718850406907	0.21913143712861713
Pls3	0.19463058170330946	2.8791848221676688e-52	3.7343712663710416e-50	0.1700781611632923	0.21894150725563263
Maml2	0.19448199091983864	3.453962213107025e-52	4.453363113822608e-50	0.16992818800767653	0.21879446872117136
Idi1	0.19337834202415316	1.3285327774388322e-51	1.6929081415434006e-49	0.16881430722321866	0.2177023145017875
Cacnb2	0.1924846507456862	3.930576465174495e-51	4.950708738505911e-49	0.167912376536958	0.21681788652174697
Vcl	0.19211115293551903	6.174871101487042e-51	7.732783982839233e-49	0.167535447443502	0.21644824825909215
Pid1	0.19167576506874417	1.0441917545996286e-50	1.3001679047271945e-48	0.1670960687854743	0.2160173506744391
Pdlim1	0.19150705881532343	1.2794809407859639e-50	1.584084642029895e-48	0.1669258187848305	0.2158503817890125
Pdia3	0.19136857114164096	1.5115273252343892e-50	1.860801153494765e-48	0.16678606497464724	0.2157133192228502
Ehbp1	0.1912163684458035	1.8150998955863843e-50	2.2219677935296244e-48	0.1666324718907242	0.21556268166242995
Fgf14	0.18994606882635837	8.309878805584463e-50	9.894658971239643e-48	0.16535061447571317	0.21430539963148745
Fstl1	0.18978367255513115	1.0085840746550749e-49	1.1944047275398956e-47	0.1651867466359458	0.21414466172128455
Zeb2	0.18908726313589178	2.309651111906483e-49	2.6912993437669664e-47	0.1644840420381971	0.21345534894755114
H19	0.1874941795169481	1.5180121318145197e-48	1.7594406570339564e-46	0.16287665167440227	0.2118784081458603
Cemip2	0.18742159565202024	1.653305751267993e-48	1.9061128211708767e-46	0.16280341907987	0.21180655675331064
Stard13	0.18672056233835777	3.7640711828367216e-48	4.249694874301148e-46	0.1620961341324095	0.21111258427490415
Pi15	0.1866442880449478	4.1157191809856763e-48	4.622758812045252e-46	0.16201918117074962	0.21103707673587271
Sept11	0.1863305936629124	5.940025051356208e-48	6.6375972240539385e-46	0.16170269876894294	0.2107265327349417
Itsn1	0.18632523921264876	5.977307068714655e-48	6.6451796442496086e-46	0.16169729677393543	0.2107212320158
Foxc1	0.18575168369333578	1.1670352518305492e-47	1.2714849068693832e-45	0.16111865692539812	0.21015342373425902
Sulf1	0.1845437456532374	4.741084081249262e-47	5.064128535804971e-45	0.15990006640896878	0.20895753583452578
Shroom3	0.18379298354288282	1.1274240909719187e-46	1.175434016376943e-44	0.1591427213789729	0.2082142263752911
Fbxl7	0.18220352395896938	6.967741829394347e-46	7.061725323837341e-44	0.15753942063578638	0.20664045192302685
Nedd9	0.18146337641677276	1.617689747504196e-45	1.6319194258387236e-43	0.15679287219083476	0.20590756516416062
Map4k3	0.18099083183905618	2.7643901446637322e-45	2.75050508001017e-43	0.1563162557245081	0.20543964186503996
Gm17501	0.17990859986846885	9.3772376940804e-45	9.204054475405943e-43	0.15522474151812746	0.20436795153147191
Rin2	0.1787332944796955	3.5017485661205245e-44	3.3762434183967355e-42	0.15403942387148697	0.20320402795741144
Enpp5	0.17872531883636217	3.5330857353105855e-44	3.391451020811351e-42	0.15403138052758103	0.20319612931502423
Picalm	0.17871068006290383	3.5913306125431e-44	3.4322409669874625e-42	0.15401661750265086	0.20318163186349578
Atxn1	0.17814554808310398	6.744032014516772e-44	6.417137886302203e-42	0.15344669720538204	0.20262194743485554
Hmgcs1	0.1779435079337607	8.443659209366179e-44	7.964819661129395e-42	0.1532429491734935	0.2024218509573175
Chsy3	0.17782793646879017	9.600918414879287e-44	8.978712972541616e-42	0.15312640170591096	0.20230739039692652
Cst3	0.176761482361292	3.1275949459365675e-43	2.9124057210238377e-41	0.15205097380445984	0.20125115577799327
Anxa6	0.17640912401772596	4.612575848028561e-43	4.258814734260269e-41	0.1516956633624818	0.20090216145471043
B3galt1	0.17590849751286233	7.999355495662052e-43	7.354681698332326e-41	0.15119085353502792	0.20040630381728095
Tspan7	0.17576906446763627	9.322268905984666e-43	8.534968044596885e-41	0.1510502576582921	0.20026819674856317
Ecrg4	0.17541431497322688	1.3752214638925998e-42	1.2382675908355268e-40	0.15069255416397093	0.19991681645127884
Abat	0.17539950387743744	1.397701235356683e-42	1.2533296262725153e-40	0.15067761987692585	0.19990214588529986
Clu	0.1747162026944987	2.948392654913768e-42	2.622264324513102e-40	0.14998864760611305	0.1992253160173549
Gpx8	0.17435607568977698	4.364052130120363e-42	3.849906717219543e-40	0.14962554137547715	0.19886859024419667
Prdx5	0.1741988163783772	5.177735344218136e-42	4.5493085947787575e-40	0.14946698319597432	0.19871281413608838
Kazn	0.17387160422084932	7.385886584412541e-42	6.4633923162389264e-40	0.14913707253788466	0.19838868413526395
Enpp4	0.1738617185870344	7.465490284997809e-42	6.50692133240409e-40	0.14912710546349098	0.19837889153517174
Ror1	0.1738577325029354	7.497828893084552e-42	6.509071377701689e-40	0.14912308654235332	0.19837494296273467
Sfrp2	0.17360761570148428	9.83178233072859e-42	8.501370515340317e-40	0.1488709109332694	0.1981271783325338
Scd2	0.1735574910425382	1.0380001597732042e-41	8.939930229825344e-40	0.14882037406597157	0.19807752468358292
Klf2	0.17257772602439928	2.9877998790119713e-41	2.5136741067054385e-39	0.14783257773676864	0.1971069410227253
Rbms1	0.17172938019826112	7.424540987033444e-41	6.22233646567149e-39	0.14697731774439604	0.1962665061845895
Nedd4	0.17137826928136407	1.080619708668433e-40	9.021725460492397e-39	0.14662335604072024	0.1959186588960917
Nuak1	0.17118308357410744	1.3308636511340812e-40	1.1026433063958794e-38	0.14642658829706695	0.1957252847982697
Lhfp	0.1705895555854427	2.503414278942854e-40	2.0584678165345205e-38	0.14582826162858184	0.1951372538933003
Chrna7	0.17057880853607668	2.532164403078926e-40	2.074280539213902e-38	0.14581742785617538	0.1951266062173068
Msrb3	0.17053379355490453	2.656196607525111e-40	2.1677349841937143e-38	0.14577204969229574	0.19508200740754977
Smad6	0.1698629467414827	5.4084315175140555e-40	4.381030586120122e-38	0.14509580280557746	0.1944173506609236
Tmem178	0.16919469369837617	1.09495533097985e-39	8.804087329170085e-38	0.1444221935729424	0.19375524133413782
Fdps	0.1691530517797279	1.144042794919927e-39	9.164960478421034e-38	0.14438021864543843	0.19371398151812244
Col8a1	0.16904182987183652	1.2861380536705277e-39	1.019089025072029e-37	0.14426810773719217	0.193603779746872
Pmvk	0.1688395795971928	1.590945400001967e-39	1.256039864711698e-37	0.1440642424992416	0.1934033829403266
Ckb	0.1686248726630289	1.9933467180543614e-39	1.5591991128158319e-37	0.1438478234369387	0.19319064138712225
Thbs1	0.16794878265140678	4.0464930581428013e-39	3.149038704890416e-37	0.14316635759135862	0.19252072506880819
Myl6	0.16754812522505855	6.14727381257305e-39	4.733183617525326e-37	0.14276252548323207	0.19212371542364484
Tcf7l2	0.16715284251093968	9.276782152108313e-39	7.092669582261058e-37	0.14236411876164762	0.19173202367372108
Mrps6	0.16684706228599017	1.2744946925799098e-38	9.676390017880221e-37	0.14205592739726042	0.19142901595212597
Plcb1	0.166454784755219	1.9138366258388102e-38	1.4429930822500925e-36	0.1416605637161539	0.19104028833272485
Ndufa4	0.16586729038938636	3.5116650429001535e-38	2.6295251300616614e-36	0.14106846217165797	0.19045809606749908
Hdac9	0.16572250613075143	4.0768562776309686e-38	3.0215883771965583e-36	0.14092254522788072	0.19031461582116646
Dock4	0.16552974989537916	4.971859644896874e-38	3.638067835815453e-36	0.14072828268213725	0.19012359403155982
Glcci1	0.16552905404245907	4.975420904419481e-38	3.638067835815453e-36	0.1407275813948735	0.19012290443664182
Glis3	0.16442578227297583	1.542122198064576e-37	1.1200947565275705e-35	0.13961572479748463	0.18902952417968621
Lpp	0.1642697239354047	1.8085483433268737e-37	1.309244797378491e-35	0.1394584571821159	0.18887486007628432
Hsp90b1	0.1640658813926374	2.2265296714867108e-37	1.6064927662813056e-35	0.13925303697253422	0.18867283683591998
Rasa3	0.1637076976075023	3.2063342040475664e-37	2.3058093170361872e-35	0.13889208614864976	0.18831784480937908
Adgrf5	0.16329068458564527	4.89710284856501e-37	3.5101273378365644e-35	0.13847185992743175	0.18790453966865564
Mid1	0.16306508325377714	6.155126238224776e-37	4.3973836305218974e-35	0.1382445240007437	0.1876809406427968
Slfn5	0.1626372068105557	9.487801936108952e-37	6.734176032176354e-35	0.13781336490196483	0.18725685477353018
Cacna1b	0.16263136616635956	9.543930580319482e-37	6.752021017700049e-35	0.13780747951360472	0.18725106580833367
Alpk1	0.16256631177064076	1.0191850374024738e-36	7.163884504838679e-35	0.1377419268659234	0.18718658690922146
Map4k4	0.16253134007002068	1.0558028151326684e-36	7.373699789019501e-35	0.13770668740674044	0.1871519244942522
Large1	0.16220274815603447	1.4704481773123148e-36	1.02367622311934e-34	0.13737558271944542	0.18682623561452907
Frk	0.16191528076061518	1.9636231704794168e-36	1.3626544230810986e-34	0.13708592158390184	0.18654130348863496
Fat4	0.16182605219524	2.147822694609003e-36	1.4857478258898468e-34	0.13699601295519298	0.18645286101680966
Rock2	0.16141379928822863	3.247990625981262e-36	2.237443173476967e-34	0.13658062333796547	0.18604423482900828
Gnaq	0.1614116405381874	3.255022882020186e-36	2.237443173476967e-34	0.13657844818561873	0.18604209504774885
Adgrl2	0.161370254976605	3.392801556893039e-36	2.3184184667970974e-34	0.13653674822048548	0.1860010730929543
Ppp1r12a	0.16082884019673593	5.829695855931968e-36	3.969658521898675e-34	0.13599122845242717	0.18546440718523285
Cnn2	0.16062673643663536	7.131599943911782e-36	4.841045569403044e-34	0.1357875962090153	0.18526407235625114
Apoe	0.1605881923941031	7.410867860986071e-36	5.014994120834984e-34	0.1357487609014066	0.18522586544135214
Ldhb	0.15999426661545615	1.3377915947164484e-35	9.02491605228217e-34	0.1351503566643685	0.18463712505095528
Kirrel3	0.15973958153369963	1.7221869742018635e-35	1.1546601282418032e-33	0.1348937566985053	0.1843846581301807
Asap1	0.15963080057939422	1.9181188841017134e-35	1.282080076213998e-33	0.13478415887559475	0.1842768236043632
Mxd4	0.1594331593773781	2.3324389992237893e-35	1.5542460487182376e-33	0.13458503508257844	0.1840809004246005
Tln1	0.15915024983752193	3.08457259778689e-35	2.036752633508374e-33	0.13430000680977905	0.18380044670483292
Errfi1	0.15903507039079384	3.4557989199177486e-35	2.2749806182781797e-33	0.13418396595243492	0.18368626593343135
Agtr1b	0.15890641055370824	3.9231376608569676e-35	2.5748545069299195e-33	0.13405434469266764	0.18355872086823766
Tmem45a	0.15885730349003838	4.1176182711756465e-35	2.694381445312833e-33	0.13400487089609744	0.18351003907337013
Pakap	0.1570212619442384	2.4851690462645538e-34	1.588030308448816e-32	0.13215520664294295	0.18168981092499903
Tnmd	0.15590218777089956	7.353747712982651e-34	4.6445844250983187e-32	0.13102791431239022	0.18058029215347357
Cdh18	0.15580323992098372	8.090902609622738e-34	5.080713771287593e-32	0.1309282429131692	0.18048218616401607
Fermt2	0.15564375501597966	9.436472457644486e-34	5.908641806094062e-32	0.13076759284427092	0.18032405714255842
Fscn1	0.15540987583085503	1.18211019970223e-33	7.380567693842863e-32	0.13053200734848924	0.18009216400732633
Gpx3	0.15530857986001817	1.3031343893754624e-33	8.112942384140378e-32	0.13042997322524863	0.17999172736782704
Maml3	0.15486598050984215	1.9934681406089917e-33	1.2375404781729324e-31	0.12998415479740083	0.17955287671510295
Parva	0.15451763357771894	2.7830718421068124e-33	1.7209977187012507e-31	0.1296332813716594	0.17920747327780065
Ikzf2	0.15451577237762154	2.788032100511893e-33	1.7209977187012507e-31	0.129631406689371	0.17920562778830032
Sptbn1	0.15448530100391764	2.8705004698048323e-33	1.766898453023935e-31	0.1296007146119418	0.17917541360214256
Rspo2	0.15418016858521222	3.842247453576856e-33	2.3583823102377373e-31	0.1292933747529404	0.178872854024367
Serpine1	0.1541748780487785	3.861700103765135e-33	2.363664192725907e-31	0.12928804598498744	0.17886760805592872
Ddit4l	0.15380356072816947	5.501890953952707e-33	3.3581569716142714e-31	0.12891404896848752	0.17849941524130944
Col12a1	0.15307580102855425	1.098223196711457e-32	6.684436719648783e-31	0.12818105776283514	0.17777775932417275
Pdlim5	0.15286728434005842	1.3378942882885935e-32	8.12053385565695e-31	0.12797104716311497	0.17757098658600512
Prkag2	0.15249777922095972	1.8968881543770818e-32	1.1418009083943816e-30	0.127598900219846	0.17720456650281013
Gmds	0.15248523038773726	1.9194824938558678e-32	1.1522182793696792e-30	0.12758626179022273	0.17719212232081508
Gyg	0.152431659429229	2.0189808283193115e-32	1.2086151716779616e-30	0.12753230843569335	0.17713899802945832
Ap3s1	0.15236733438965339	2.1452380520066396e-32	1.2806777302253335e-30	0.12746752443085704	0.17707520913282615
Fabp4	0.15215109210678848	2.6299563741529443e-32	1.5657581801309471e-30	0.12724974079640247	0.17686076768645473
Zfp618	0.1517202054302275	3.9431917690833776e-32	2.3348409958784456e-30	0.12681578996485435	0.17643346238122742
Nkd1	0.15150845328452497	4.8094898730272884e-32	2.840075456186033e-30	0.12660253548425027	0.17622346682773066
Ppib	0.15129823454655864	5.855993856361589e-32	3.420967992764585e-30	0.12639082756781841	0.1760149897362895
Slc38a4	0.1510328501791257	7.505192673528992e-32	4.3726777635346724e-30	0.12612356647168085	0.175751800892151
Tnrc18	0.15101080735108705	7.661319546143745e-32	4.451737410945925e-30	0.12610136792518242	0.1757299402653556
Dipk1a	0.1508726294775893	8.716148772724468e-32	5.051193663767717e-30	0.1259622144818462	0.17559290398483837
Arhgap24	0.15065366552388998	1.069026622204459e-31	6.178803739478823e-30	0.12574170659613532	0.17537574709779763
Pik3r1	0.15062809076236944	1.0948019728833738e-31	6.311041002415004e-30	0.12571595166550747	0.1753503832428814
Pak3	0.1506221824762035	1.1008437656892799e-31	6.32912550247214e-30	0.12571000176141572	0.17534452367573183
Igf1r	0.15045848649029256	1.2820577659710197e-31	7.351589136975927e-30	0.1255451534148308	0.17518217681068815
Tead1	0.15032083265863744	1.4571436754570793e-31	8.333637975908072e-30	0.12540653161470144	0.1750456564295435
Ttc28	0.15030859099179164	1.4738180946629487e-31	8.406936199661166e-30	0.1253942039127373	0.17503351551533447
Zfpm2	0.1502016234976078	1.6278140002385713e-31	9.261114116239809e-30	0.12528648497235292	0.17492742807620745
Uqcrh	0.149561594881678	2.9456515077673564e-31	1.6671622429675507e-29	0.12464197243031902	0.17429265318111478
Hs6st3	0.14929558018489852	3.7661630669443557e-31	2.1260283219875002e-29	0.12437410026868385	0.1740288160379928
Unc5c	0.149254489623597	3.911702307329158e-31	2.2024804464264172e-29	0.12433272311377819	0.17398806152082366
Sdc2	0.14889486615265235	5.448530195811377e-31	3.0441916145315366e-29	0.12397059508222615	0.17363137548326346
Sgcd	0.14882352315521166	5.81816631529357e-31	3.242400102563859e-29	0.12389875601299477	0.17356061444970242
Nsdhl	0.14879091067157796	5.995321219941172e-31	3.332603300574442e-29	0.12386591685083953	0.17352826790974082
Emp1	0.14862794437687465	6.964035246655511e-31	3.861229720728336e-29	0.12370181864970806	0.1733666297498179
Idh1	0.1482195096583674	1.0128882249777306e-30	5.601734624940292e-29	0.12329055307756458	0.1729615178168304
Myo1e	0.14815184313134594	1.0776342732399957e-30	5.944721725037849e-29	0.12322241838191406	0.1728944009766518
Tecr	0.14806551327497844	1.1662313916221512e-30	6.417217682688555e-29	0.12313549157097976	0.17280877208448914
Pcdh7	0.14775311159057533	1.5515996683964693e-30	8.51621077439775e-29	0.12282093288516864	0.17249890385224675
Serping1	0.1474586151223351	2.0296324194503402e-30	1.1028850478758833e-28	0.12252440763044435	0.17220679114718268
Maged1	0.1474003663053376	2.1402204895233684e-30	1.1600846882267213e-28	0.12246575806460207	0.17214901330202562
Macf1	0.14705077166713992	2.9413438558229763e-30	1.582515620206979e-28	0.12211376189249776	0.1718022417395648
Fat1	0.14696976711119247	3.165870502060706e-30	1.6991211389138617e-28	0.12203220177239542	0.17172189044305267
Mllt3	0.1469120424146343	3.336168281369564e-30	1.786120561450683e-28	0.12197408138050185	0.17166463106506266
Itprid2	0.1467364620217332	3.912042474210209e-30	2.0717822378294466e-28	0.12179729845793777	0.1714904649970897
Prkca	0.14640862478043148	5.2637757044537036e-30	2.7704751835759956e-28	0.12146722013283323	0.17116526438951116
Nudt4	0.14628457180724805	5.888329462219077e-30	3.091727686307318e-28	0.12134232057646953	0.17104220770657572
S100a13	0.1460446556753899	7.312142382333062e-30	3.830086118053784e-28	0.12110076940937192	0.17080421619000552
Gm26871	0.14584708962505005	8.73723689469765e-30	4.5655729480926085e-28	0.12090185915872746	0.17060823285205606
Plce1	0.1444542105754565	3.044150377174314e-29	1.579334207586388e-27	0.11949956008003373	0.16922645663395414
Adamts10	0.14435668637698984	3.320613916260993e-29	1.7186740435944666e-27	0.11940138005576015	0.16912970616627007
Lpcat3	0.14434744334626634	3.34807398623376e-29	1.7287803829391856e-27	0.11939207489329065	0.16912053644249886
Oxct1	0.14423652276927165	3.695711232099059e-29	1.9037718143602483e-27	0.11928040904903717	0.16901049524776438
Manf	0.14421121908721474	3.779901077498083e-29	1.9425482188368683e-27	0.1192549354418288	0.1689853920876761
Umad1	0.143808905675805	5.404740031581614e-29	2.764537213337168e-27	0.11884992473610403	0.1685862625375192
Wdr72	0.14376769861934785	5.606029574047182e-29	2.8607818364985507e-27	0.1188084418774807	0.16854538113014494
Iigp1	0.14340858879476354	7.706380066908092e-29	3.905163294370403e-27	0.11844693219005886	0.16818910565242953
Cox6b2	0.1431347242429007	9.817460646561561e-29	4.940472690267354e-27	0.11817124190078279	0.16791739828059427
Timp2	0.14303174922405626	1.075181465756795e-28	5.3857940549058775e-27	0.1180675813872504	0.16781523340270202
Ephx2	0.14271579983503097	1.4204908558115985e-28	7.092813547686571e-27	0.11774953214953089	0.1675017663769397
Mlec	0.14237315433750028	1.919999245226375e-28	9.551777067005186e-27	0.11740461516613655	0.1671618073248836
Hmga2	0.1418870217342704	2.9403782333313043e-28	1.4495665543956815e-26	0.11691527019960474	0.16667947603582944
Stox2	0.14172748525139472	3.380692983730907e-28	1.6628735917719294e-26	0.11675468214242848	0.16652118446265943
Fads1	0.1416947969875533	3.478677445124614e-28	1.7072158002086788e-26	0.11672177857722058	0.16648875111713043
Pip4k2a	0.14162524685556666	3.6966252424068804e-28	1.8101003153268745e-26	0.11665177053544838	0.166419743190968
Sec61b	0.14155254236103862	3.9389389318602015e-28	1.9201225799828587e-26	0.11657858762849858	0.1663476052337093
Vegfd	0.1411772089734776	5.463789045646619e-28	2.651580474490865e-26	0.11620078877401066	0.1659751923452515
Utrn	0.14098874406638023	6.437330121983911e-28	3.117098296845098e-26	0.11601108861583924	0.1657881912310499
Dmpk	0.140810429344574	7.516081491040669e-28	3.6313839399063456e-26	0.11583160684771909	0.16561125982441885
1700025G04Rik	0.14071248088348032	8.183027036310225e-28	3.936162453006618e-26	0.11573301802097845	0.16551407054041645
H2afj	0.14065848050018973	8.575481033095827e-28	4.1158531213911474e-26	0.11567866480544638	0.16546048849627545
Mapkapk2	0.140399707024694	1.0730953253902922e-27	5.1390653055504323e-26	0.11541820261015162	0.16520371769809353
Cpb1	0.1402164929572173	1.2573948355921415e-27	5.995324609967782e-26	0.11523379499018611	0.16502191951196196
Plekhh2	0.14013190416241453	1.352758145893394e-27	6.435938864414204e-26	0.1151486557206722	0.16493798385200395
Fzd4	0.13996536661275974	1.5619538301579992e-27	7.398907382422348e-26	0.11498103547477326	0.16477273113746457
Hotairm1	0.13995351483913912	1.5780087988178548e-27	7.458744409162919e-26	0.1149691067044648	0.16476097074704563
Tuba1a	0.1396820442814912	1.9940274753445072e-27	9.40473131769628e-26	0.11469587447351572	0.1644915914342906
Ccser1	0.13964613559765687	2.05663775115313e-27	9.679079178753068e-26	0.11465973304799168	0.16445595909209057
Cyp51	0.13939981648969285	2.5419258436481575e-27	1.1937190545925292e-25	0.11441181920880454	0.16421153383092554
Itm2a	0.13936601174932603	2.616835858954049e-27	1.226254911109865e-25	0.11437779585100892	0.16417798876360162
Bmp5	0.1392513542265178	2.8875876883372526e-27	1.3502260886023333e-25	0.11426239726721737	0.1640642115616842
Chrdl1	0.13914660575667667	3.1591239956764695e-27	1.4740323739997918e-25	0.11415697237059187	0.1639602667556433
Susd6	0.13892823755779718	3.80923216364858e-27	1.7735719838868067e-25	0.11393719584048353	0.163743572175813
Sybu	0.13883946010155604	4.109984875950057e-27	1.9095217579307407e-25	0.11384784652738932	0.16365547444367606
Mef2c	0.13881967352154037	4.180159510232521e-27	1.937993100595035e-25	0.11382793254790889	0.16363583930556197
Fhl2	0.1387772367758393	4.3346951005394896e-27	2.001123013575328e-25	0.11378522263328739	0.16359372729458097
Ski	0.13860661463273252	5.015290673834069e-27	2.3104267184533694e-25	0.11361350311334187	0.1634244098744377
Tmod3	0.13837187089156652	6.127802092660018e-27	2.8169790632713456e-25	0.11337725203000473	0.1631914587954135
Cebpd	0.13809142448130224	7.781316316402736e-27	3.5620773641683953e-25	0.11309500851590137	0.16291315043569435
Kank1	0.13807009814058566	7.923802150913205e-27	3.61969913770228e-25	0.11307354568079471	0.1628919865198474
Unc5d	0.13771294229447265	1.0733056634700363e-26	4.892746947073659e-25	0.11271410740661687	0.1625375474360442
Apobec3	0.13697937098454932	1.9966523476553846e-26	9.045125707985619e-25	0.1119758686795096	0.16180953605890627
Ddah1	0.13695305172003133	2.0414879212389982e-26	9.229050166763022e-25	0.11194938246903813	0.16178341577286218
Pam	0.13689480134777002	2.144297871858826e-26	9.653770790868559e-25	0.11189076273466247	0.1617256056603985
Hs6st2	0.13666853957072359	2.594659727351016e-26	1.165724442453168e-24	0.11166306789601622	0.16150105236670786
Atp6v0a1	0.1361465258940678	4.02308681124431e-26	1.7890420738166023e-24	0.1111377579866524	0.16098297056079866
Serpina3g	0.1358906864439606	4.98469279346096e-26	2.2121477794198433e-24	0.11088030815230233	0.16072905312662977
Bzw2	0.13565444308951885	6.073337616580003e-26	2.6789074223740538e-24	0.11064258074227515	0.16049458165103372
Msmo1	0.13506219291829527	9.949902033404093e-26	4.353581632688256e-24	0.11004662269970436	0.15990676116668728
Neo1	0.13479624431540957	1.2410115582867425e-25	5.4083283710136235e-24	0.10977901493748622	0.1596427959720537
Ctnnd1	0.13435053151891985	1.7953791086544076e-25	7.77759657605955e-24	0.10933052962896285	0.15920039927322982
Eva1b	0.13410421954530863	2.2006518172605216e-25	9.49548576200134e-24	0.10908268986640766	0.15895591557608713
Dse	0.1340872816188103	2.2316381891744404e-25	9.610157340338153e-24	0.10906564699405988	0.1589391032611223
Luzp1	0.13324921141919388	4.4472837562788205e-25	1.9038568379040373e-23	0.10822240255825344	0.15810723018402162
Mgmt	0.1332267325905785	4.53002555329923e-25	1.9354756236547102e-23	0.10819978544151329	0.15808491708950836
Id3	0.13321018283129427	4.591916077798131e-25	1.9580792824896532e-23	0.10818313388586785	0.15806848933367929
Fchsd2	0.13292549524236033	5.79764725776874e-25	2.4625874024713612e-23	0.10789669740283717	0.15778589828373832
Phlda1	0.13274229452781147	6.734335600717599e-25	2.8493431599929415e-23	0.10771237344622302	0.15760404457000265
Pdia4	0.13260679426381802	7.522165708470822e-25	3.1765114493716904e-23	0.10757604350867041	0.15746953949983075
Spry1	0.1325450622356851	7.9107235612351615e-25	3.3341328123658446e-23	0.10751393380496681	0.1574082605622326
Pxylp1	0.13248123802286899	8.333353680630837e-25	3.505478314690076e-23	0.10744971932205066	0.15734490459450579
Pnp	0.13239171551960668	8.964079358300913e-25	3.756294023411094e-23	0.10735964976157544	0.15725603852646056
Nav2	0.13232354708385285	9.475860540469648e-25	3.963128621436346e-23	0.1072910650353409	0.1571883696744356
Ano3	0.13205378722850228	1.180088176490879e-24	4.91665800492089e-23	0.10701966014935813	0.15692058450892188
Tcaf1	0.13198301122132491	1.2499244622653082e-24	5.187781720525918e-23	0.10694845315871582	0.15685032598912418
Has2	0.13196389578460907	1.2694780778213324e-24	5.2589215429138467e-23	0.10692922136449344	0.15683135027407807
Gm14582	0.13181107151303642	1.4370953937747696e-24	5.941994047505166e-23	0.1067754675103997	0.15667964239045845
Mycbp2	0.13169501521490787	1.5788644106764012e-24	6.515805967545224e-23	0.10665870607778925	0.15656443310465198
Serf2	0.13164885791585618	1.6390223163137461e-24	6.738546466505005e-23	0.1066122685282916	0.1565186124867661
Acat2	0.1315129079579607	1.8297157269990143e-24	7.490121216455855e-23	0.10647549376596488	0.1563836535548027
Pbx3	0.13151127107386126	1.8321407105878707e-24	7.490121216455855e-23	0.1064738469567102	0.15638202859733696
Cd9	0.13149973233216733	1.8493254662982056e-24	7.546217586261779e-23	0.10646223825439756	0.15637057392518303
Myl12b	0.13136255791279552	2.0662657366700844e-24	8.415687925615165e-23	0.10632423265481758	0.15623439842551654
Gcnt4	0.13133120601044315	2.119283499875175e-24	8.615520048932848e-23	0.10629269091748654	0.1562032746985316
Fndc3a	0.13129547611547254	2.181348694838392e-24	8.851319936783716e-23	0.10625674474033815	0.15616780478121225
Fads2	0.1312631522478454	2.2390463620965227e-24	9.068553946112125e-23	0.10622422526447103	0.15613571605305246
Mef2a	0.1312566767992449	2.2507853718991287e-24	9.099186132408537e-23	0.10621771063606204	0.1561292877036887
Cebpa	0.13120621911736766	2.3443696938452264e-24	9.459965857201385e-23	0.10616694773278278	0.1560791969540631
Tpm4	0.1311093476414637	2.5349687828398486e-24	1.0210160772288411e-22	0.10606949064160218	0.155983029576611
Tpm1	0.1310234446118767	2.7167765267414243e-24	1.0902129008783727e-22	0.10598306870651836	0.15589775052818577
Il17d	0.13063533833404736	3.712849925751136e-24	1.4817399245809022e-22	0.10559262275076654	0.1555124587488431
Ctnna1	0.13034585427131487	4.6840396356345144e-24	1.8625040813955486e-22	0.10530139857639965	0.15522506906010924
AW551984	0.1302632373351224	5.00470363502993e-24	1.9863841932113332e-22	0.10521828581118478	0.1551430490726979
Tiam2	0.13000819506385328	6.1381414101420605e-24	2.431820024127191e-22	0.10496171510017016	0.15488984744586165
Srgap2	0.12987428461622927	6.831495509572593e-24	2.7016023076876007e-22	0.10482700347716105	0.1547569021234996
Atp1a1	0.12977635009015398	7.387146099374306e-24	2.9107760127552643e-22	0.10472848359866256	0.1546596728649155
Swap70	0.12971452755904667	7.76070968563228e-24	3.0524524196737796e-22	0.10466629180882912	0.1545982952955444
Hlx	0.12953262147271194	8.971822140911344e-24	3.513767679601521e-22	0.1044833003550578	0.1544176973467643
Fam114a1	0.1294110965350956	9.883352140442468e-24	3.852562489091975e-22	0.10436105126739617	0.15429704540239692
Wwc2	0.12917686763842134	1.1906578686173252e-23	4.632934813780628e-22	0.10412542876916064	0.15406449703147795
Sh3rf3	0.1289852547686367	1.3862512704100605e-23	5.384387733018756e-22	0.10393267794335304	0.15387425687916498
Tspan6	0.1289417236633342	1.4349424159616906e-23	5.563593459751822e-22	0.10388888857659727	0.1538310373741331
Fxyd1	0.1286609698028275	1.792272367164818e-23	6.93669891305886e-22	0.10360647139209134	0.15355229089168707
Rap1gap2	0.12844433762718094	2.1270141393182657e-23	8.217666329032802e-22	0.10338855854216045	0.15333720491910893
Gm4951	0.12839880282175434	2.204882271714549e-23	8.5034309204708e-22	0.10334275485247782	0.15329199481645364
Myl9	0.12810005274054928	2.7905739226401845e-23	1.074321656790276e-21	0.10304224327976953	0.15299537249842932
Il20ra	0.12777864515298903	3.59325515752148e-23	1.3808999979258035e-21	0.10271894571525339	0.15267624903663243
Nsg1	0.1275194403175493	4.403803452264771e-23	1.689416852550165e-21	0.10245822053100216	0.15241888249264904
Ccnd1	0.12732415982390255	5.131688745786936e-23	1.965193282437563e-21	0.10226179690679445	0.15222498470588522
Gnai1	0.12720968269634686	5.612492144247985e-23	2.1455474354940984e-21	0.10214665056307785	0.15211131725613294
Fasn	0.12719833271226078	5.662525005439123e-23	2.160883009956541e-21	0.10213523426527768	0.15210004751271625
Exoc4	0.12704020936848273	6.407243739511556e-23	2.4408014175516923e-21	0.1019761877525771	0.15194304137568967
Boc	0.1269173290602216	7.052206246889821e-23	2.6818075762605445e-21	0.10185259091901505	0.15182102839975029
Sh3rf1	0.12685448280448045	7.406492241334832e-23	2.811628326457944e-21	0.10178937850061223	0.15175862544157293
Afdn	0.1263728825598976	1.0774178225595585e-22	4.082945104969179e-21	0.10130497901539778	0.15128041566236186
Pappa	0.12602391858141046	1.4123144573547887e-22	5.333506416942954e-21	0.10095399415420499	0.15093390110532692
Scd1	0.12585088257794858	1.614710404703596e-22	6.087290608735529e-21	0.10077995839752266	0.1507620773927754
A630012P03Rik	0.12543691758928618	2.2228523894417035e-22	8.351026476885297e-21	0.10036360786184537	0.15035100653666925
Samhd1	0.12525660408459105	2.5540502495095935e-22	9.562329026943993e-21	0.10018225801388288	0.1501719509552573
Il1rapl1	0.12496316494163234	3.2003807996488116e-22	1.1961629095085353e-20	0.0998871359051094	0.1498805554409833
Dhcr24	0.12493847371233079	3.2616304161567765e-22	1.214887637060789e-20	0.09986230326508391	0.14985603597392597
Lmo7	0.12473629579889454	3.8087881658468323e-22	1.4138585031312176e-20	0.09965896862066105	0.14965526333940418
Crybg3	0.1245396427685203	4.427835344704926e-22	1.6392462654458706e-20	0.09946119247845497	0.14945997521458768
Myadm	0.124538707510227	4.431005279245607e-22	1.6392462654458706e-20	0.09946025188351039	0.14945904644297667
Adamtsl1	0.12443991636363343	4.778802605817237e-22	1.764917097978942e-20	0.09936089727991039	0.14936094023568472
Tenm3	0.1243374231591809	5.168179262338923e-22	1.905492827857278e-20	0.09925782003222171	0.14925915711906598
Zfp503	0.12432615648298105	5.212851348866246e-22	1.918716738037086e-20	0.09924648918727351	0.14924796846781932
Samd4	0.12425184313598077	5.517222137734092e-22	2.0273232779296098e-20	0.0991717527555288	0.14917416960211907
Ccnd3	0.12412537568944221	6.076133246574094e-22	2.2289384417988133e-20	0.0990445659482269	0.1490485770684199
Sbf2	0.12386902985672218	7.386480062424603e-22	2.7050655556341528e-20	0.09878676450614127	0.1487940021916756
Btg2	0.12375026360278898	8.08481064452788e-22	2.9558393279238676e-20	0.09866732500269118	0.14867605531020106
Tle2	0.12370818602602998	8.34757285049808e-22	3.0467941777613594e-20	0.09862500907441395	0.14863426785794953
Oat	0.12365413447479097	8.697536832160001e-22	3.169219524628201e-20	0.0985706514773059	0.14858058886104233
Spata6	0.12363948948460493	8.794830936321336e-22	3.199321637770316e-20	0.098555923591336	0.14856604478724755
Rhobtb3	0.12348963849196076	9.854352878008368e-22	3.578772486863372e-20	0.09840522502094345	0.14841722577523567
Xylt1	0.12335229970675232	1.0935791027669212e-21	3.9649065972198356e-20	0.09826711043913393	0.14828083181113555
Ldlr	0.12300966145845417	1.4172559114907368e-21	5.121394081489744e-20	0.09792254091554856	0.14794054660556183
Ak5	0.12288508251661782	1.5570706827823144e-21	5.617312943348781e-20	0.09779726127738994	0.14781682173706326
Tmem176a	0.12279059869756459	1.6721278094794856e-21	6.022423961745122e-20	0.09770224656272163	0.14772298514846632
Pdp1	0.12249410443135471	2.0905916476144147e-21	7.504776277021103e-20	0.0974040892927616	0.14742851900472084
Fam189a1	0.12245733705494197	2.1492216216212455e-21	7.68990790396173e-20	0.09736711600604128	0.14739200282171422
Dcxr	0.1221397032298525	2.7283489122016465e-21	9.698323457891334e-20	0.09704770620266233	0.14707653622942754
Lrp6	0.12135044737554855	4.922484911863167e-21	1.741249127102247e-19	0.09625405977806584	0.14629264354583363
Arhgef17	0.12114872320249911	5.720264234602539e-21	2.0136439042324608e-19	0.0960512185489492	0.14609228510760505
Cox6c	0.12093480295807271	6.706114111534893e-21	2.3530793315675573e-19	0.09583611598950649	0.1458798109335015
Ankrd44	0.12091330047919442	6.814048316265717e-21	2.387107923013344e-19	0.09581449479830856	0.1458584536810278
Prdm11	0.12080299076936157	7.395353223668353e-21	2.5865930456458016e-19	0.09570357645567085	0.14574888863050917
Lrch1	0.12077700018897075	7.539301120525289e-21	2.6327142855167636e-19	0.0956774425632227	0.14572307341366506
Insig1	0.12066444012325903	8.195361790388321e-21	2.857230934600984e-19	0.09556426224073937	0.1456112724206702
Nrp1	0.1206062165304668	8.556553302232446e-21	2.9783913171828275e-19	0.09550571806433879	0.14555344122101557
Cd200	0.12057873429168249	8.732463822118596e-21	3.0299424631204495e-19	0.09547808456654501	0.145526144137304
Adm	0.1204455882019917	9.636644862372445e-21	3.338354396678785e-19	0.09534420620418387	0.14539389455007057
Tox	0.12009306135855537	1.2502156351420654e-20	4.31730565606111e-19	0.09498974492960383	0.1450437370436643
Peak1	0.11975205124843054	1.60705148291337e-20	5.514590836642886e-19	0.0946468696413457	0.14470501291939677
Gstm5	0.1193900501793215	2.0962448796527522e-20	7.170671260225034e-19	0.09428289510000341	0.14434543215099138
Adcy2	0.11928585756636095	2.2625313952813297e-20	7.727360361000027e-19	0.09417813571820635	0.1442419349372849
Erg28	0.11917437971749462	2.4548937648465215e-20	8.358146115000891e-19	0.09406605208724017	0.14413120050597245
Plxna2	0.1191508354747786	2.4975429163687758e-20	8.490087386532859e-19	0.09404237998409602	0.144107813193907
Basp1	0.11900742307585474	2.773602233407604e-20	9.413830633325808e-19	0.09389818937647562	0.143965356086885
Ppp1cb	0.11891475668890078	2.967800454361112e-20	1.0057289564623424e-18	0.09380502070766453	0.14387330641474355
Wdr86	0.11869439346451421	3.485240574030345e-20	1.1774169319088562e-18	0.09358346480959842	0.14365440802046522
Dpysl2	0.11867321789936716	3.5394273798682424e-20	1.1920266245336786e-18	0.09356217476674279	0.1436333730879523
Idh2	0.11857403340164373	3.804522946580916e-20	1.2773583205854879e-18	0.0934624543711277	0.14353484700098393
Capns1	0.1182522024704836	4.807244297181034e-20	1.6090607255848652e-18	0.09313888804395533	0.1432151490540402
Mlxip	0.11783529130588827	6.502651936839739e-20	2.1698742067953737e-18	0.09271973667257365	0.14280099328682513
Dusp10	0.11759596155741078	7.730200837895254e-20	2.571084472472441e-18	0.09247912494482126	0.14256324133671622
Ak1	0.1173662303372812	9.122909953052595e-20	3.0256957058906554e-18	0.09224816591949067	0.14233502192579497
Smtn	0.11723318138846145	1.004000063060184e-19	3.324796561410549e-18	0.09211440712257282	0.14220284732804278
Ebf1	0.11707252140254751	1.1269468867249183e-19	3.720632221475147e-18	0.09195289118525675	0.14204324195643311
Dpep1	0.11703707072770134	1.1560172827005922e-19	3.810834582457777e-18	0.09191725181715327	0.14200802381425875
BC028528	0.1168628725099272	1.3099844618275152e-19	4.305363713909737e-18	0.09174212732984434	0.14183496730150952
Auts2	0.11669551141982183	1.4769283843336058e-19	4.8467273335285046e-18	0.0915738777890868	0.1416687016677214
Mvk	0.11659836641140758	1.5832969057432796e-19	5.18797587611219e-18	0.09147621773598773	0.14157219187235243
Acss2	0.1165201957501844	1.6743550236689122e-19	5.478107502364204e-18	0.09139763297940597	0.14149453200976228
Acadm	0.11640827330939438	1.813800971370629e-19	5.925445752048876e-18	0.09128511819385407	0.14138334038020675
Ndn	0.11640371781974684	1.8197133984614232e-19	5.935861519831499e-18	0.09128053860805647	0.14137881462283827
Mpdz	0.11624630325559669	2.036137936929539e-19	6.6220068127902474e-18	0.0911222920562375	0.14122242681379557
Tnks	0.11599536333929716	2.434833685753753e-19	7.871665580500635e-18	0.09087002846362996	0.14097312110525412
Fdft1	0.1158485718855833	2.702839357868692e-19	8.712258817745385e-18	0.09072246419832135	0.14082728413983406
Maob	0.11578604722506937	2.8256570148241514e-19	9.094692223488665e-18	0.09065961069987491	0.14076516570687153
Hmgcr	0.11577316392299013	2.8516404468387883e-19	9.164785447878644e-18	0.09064665966510815	0.14075236608416425
Zfp532	0.11558474499295177	3.259739216900995e-19	1.0445546696510687e-17	0.09045725111221373	0.14056517001500102
Irs2	0.1153318952571981	3.8992757724674396e-19	1.245824326716503e-17	0.09020307620352572	0.14031395849697417
Airn	0.11513389844922348	4.485249176388059e-19	1.430945527869631e-17	0.09000404398938908	0.1401172422681929
Dnajb4	0.11507511089499471	4.675404877983495e-19	1.4872565297994212e-17	0.08994494939749242	0.1400588345530781
Sem1	0.11488353150636896	5.352049598996689e-19	1.7000169207308724e-17	0.08975237064934334	0.1398684917937657
Spata5	0.11459766447791966	6.545265598456492e-19	2.0729845550925428e-17	0.08946501591100271	0.13958446658021756
Tsc22d1	0.11435615266215302	7.755336797723641e-19	2.452667472023195e-17	0.08922225047941135	0.1393445075986896
Fgfr2	0.11431165016831397	8.001272079297111e-19	2.5267785305490447e-17	0.08917751731223035	0.13930029091970006
Slc16a2	0.11426883311572228	8.245156091299845e-19	2.6000282377630046e-17	0.08913447841828757	0.13925774876324715
Grb10	0.11413084177864197	9.08218292840447e-19	2.859837659103084e-17	0.08899577276679171	0.13912064273724165
Cfl1	0.11403773282921055	9.693814867780826e-19	3.048026348758214e-17	0.08890218238817646	0.13902813060561245
Cyb5b	0.11387857031609683	1.0834901110964709e-18	3.401909152851887e-17	0.0887421979371145	0.13886998729602304
Mrtfa	0.11373676079252824	1.1962678200966494e-18	3.750600834518847e-17	0.08859965718145682	0.13872908478166623
Ptx3	0.11359010535154292	1.325087174312223e-18	4.1425609079287426e-17	0.08845224660361933	0.13858336627991802
Rev3l	0.1133545664043603	1.5612000191343498e-18	4.873717538243192e-17	0.08821549715789305	0.1383493298582151
Palmd	0.1132661049971285	1.6602208681226762e-18	5.1754238507000166e-17	0.08812658185714511	0.13826143203367858
Cyth3	0.11322511922267307	1.708176392215351e-18	5.3173090837674997e-17	0.0880853859213951	0.1382207072438277
Dner	0.11319205177095218	1.7478615618651324e-18	5.4330818021456824e-17	0.08805214897356098	0.13818785029369837
Nfat5	0.11292045538192369	2.1101766600337013e-18	6.549964305147344e-17	0.08777916256222928	0.1379179807577817
Npnt	0.11285144586152963	2.2134750505950795e-18	6.860828072897125e-17	0.08770980045478892	0.13784940941953894
Trp53inp2	0.11281243561311419	2.274060296445888e-18	7.03860424141419e-17	0.0876705910010332	0.13781064676418162
Rsu1	0.11279120473963362	2.307717941141114e-18	7.13264878545601e-17	0.0876492517451022	0.13778955060816145
Mprip	0.11258913596319564	2.6537012337503884e-18	8.190389501900987e-17	0.08744615257351895	0.13758876289487781
A330076H08Rik	0.11253600447054472	2.7528721266673717e-18	8.484453131553328e-17	0.08739275049822778	0.13753596790083378
Ttc3	0.11241923834146912	2.9838518747707417e-18	9.183352027013342e-17	0.08727539022230206	0.13741994078957706
Fam168a	0.11234773906372095	3.13462289348794e-18	9.633770500578592e-17	0.08720352747578773	0.13734889369513054
Plcl1	0.11210441740334336	3.70626768038068e-18	1.1342636622962785e-16	0.08695897084294718	0.1371071089479726
Mmp2	0.11209321415029443	3.7349315318448565e-18	1.1414327921304266e-16	0.08694771080107594	0.13709597638723342
Tnik	0.11205946689146454	3.822603540748097e-18	1.1665900721694821e-16	0.08691379251762475	0.1370624420347847
Nid2	0.1119776555828166	4.043660060510892e-18	1.230605484895703e-16	0.08683156684695915	0.1369811466235063
Cuedc1	0.11187441837467835	4.3406882415506706e-18	1.3191575562536836e-16	0.08672780724678429	0.13687855994253728
Nfkb1	0.11186179513053267	4.3784532070089314e-18	1.328781272712042e-16	0.08671512016501723	0.13686601620426297
Igf2r	0.11184622051056314	4.425494872922979e-18	1.3411896144783272e-16	0.08669946679312046	0.13685053966797373
Bcar3	0.11176993953157734	4.663195614765175e-18	1.4112643395240718e-16	0.08662280028427416	0.13677473890444775
Emb	0.11175261048784337	4.7189269204951886e-18	1.4260052899448031e-16	0.08660538369975503	0.13675751891229232
Rab13	0.11175073672835231	4.72499228701307e-18	1.4260052899448031e-16	0.08660350047555135	0.13675565694345423
Pdlim2	0.11159707361971867	5.249492217746792e-18	1.5821083737856513e-16	0.0864490617972716	0.13660296016030965
Elovl6	0.11133976187058812	6.2593306169854176e-18	1.878661351847276e-16	0.086190454048744	0.13634726388041704
Cxcl12	0.11114093794673556	7.168830774474226e-18	2.1486770643162778e-16	0.08599063103156969	0.13614968594220675
Tbc1d4	0.11109350949915207	7.404365070986648e-18	2.2162241057252618e-16	0.08594296455420414	0.1361025544243485
Ttc39b	0.1110332648319387	7.714581901399517e-18	2.3027498579656914e-16	0.08588241770228865	0.13604268676063894
Arxes2	0.11057578071707065	1.0528104954109558e-17	3.1169484639952075e-16	0.08542264492804003	0.13558805956344422
Arid5b	0.11055082121660322	1.0707829954041717e-17	3.165856373114912e-16	0.08539756087064901	0.13556325562819319
Pth1r	0.11043590492328072	1.1575130992487771e-17	3.4130190030623615e-16	0.08528207151486861	0.13544905516979794
Ifitm2	0.11031385431345883	1.2572205822620726e-17	3.702004930741968e-16	0.0851594130054611	0.13532776410808398
Arpc5	0.10977042179903411	1.8142939554765803e-17	5.320789406438046e-16	0.08461328306209036	0.13478770439440513
Nhs	0.10974336144050804	1.8476476334166997e-17	5.411322840342727e-16	0.08458608877946967	0.13476081159684442
Plxnb2	0.1096129985070063	2.0169966540656537e-17	5.899376790884643e-16	0.08445508119350295	0.13463125536971032
Acly	0.10959405528070108	2.0428464439445507e-17	5.951019253148632e-16	0.08443604436419279	0.13461242929589595
Dlg5	0.10931041988025733	2.4713208241663228e-17	7.180010767811223e-16	0.08415100964964316	0.1343305458504493
Rerg	0.10927702316202514	2.5272703233471017e-17	7.332785665210832e-16	0.084117448439771	0.13429735515012162
Pds5b	0.10908220242423936	2.879446606178733e-17	8.343502865509917e-16	0.08392166927288923	0.13410373510489335
Plxnd1	0.1090581842960432	2.9260846635971585e-17	8.467381782175576e-16	0.08389753312096358	0.13407986486966467
Mgat5	0.10877583133073195	3.533471020253283e-17	1.015756379041148e-15	0.08361379490260323	0.13379924833145085
Heg1	0.10870597699334217	3.7019822730412696e-17	1.061397285915385e-15	0.08354359848211221	0.13372982296824198
Aspn	0.10846789616002177	4.338050162825182e-17	1.2405001712330802e-15	0.08330435362103215	0.13349320233973763
Dstn	0.10808517640973114	5.593334517667857e-17	1.5973625051111743e-15	0.08291976875196784	0.13311282391842158
Dab2	0.10806391190541542	5.672728172877154e-17	1.6179155351700678e-15	0.08289840083855882	0.13309168928577225
Sc5d	0.10805696368749378	5.698910263099489e-17	1.6232582304959198e-15	0.08289141883653156	0.13308478349873504
Bicc1	0.10800385842878751	5.902994464323278e-17	1.6791938561044939e-15	0.08283805544736449	0.13303200245918892
Adamts1	0.10799446689645299	5.939828682176185e-17	1.6874689306990753e-15	0.08282861828032063	0.13302266824943024
Acaca	0.10795173287634041	6.110316323561075e-17	1.733643133989529e-15	0.08278567666689443	0.13298019500652491
Sec61g	0.1079450705291508	6.13732698046552e-17	1.7390423264544042e-15	0.08277898196377649	0.1329735733069112
Gm20619	0.10792668152621195	6.212492535580832e-17	1.7580547058481341e-15	0.08276050366577152	0.13295529648532892
Gprin3	0.10767383105176809	7.342866404392919e-17	2.0725525770948407e-15	0.08250642713077369	0.1327039867886267
Ddx17	0.10764110408408506	7.50325773740563e-17	2.11508390812508e-15	0.08247354171062886	0.13267145901180522
Mfap2	0.10763195442567829	7.548713721008604e-17	2.1251482168059106e-15	0.08246434776259899	0.13266236503263962
Fos	0.1074690603965831	8.404949858541725e-17	2.363146547324183e-15	0.08230066594950285	0.13250046157188408
Flna	0.10729232347702242	9.442401000732361e-17	2.6514164665716257e-15	0.08212307583508105	0.13232479788927104
Kctd12b	0.1072368463998769	9.793362645339707e-17	2.74642692460685e-15	0.08206733127277073	0.13226965737304833
Erp29	0.10712338398453783	1.0551679715205561e-16	2.9552840744772387e-15	0.08195332228383202	0.13215688281386323
Fli1	0.10710418049777932	1.0685630557274584e-16	2.9889587913095404e-15	0.08193402635480335	0.1321377956824691
Fzd8	0.1069327644714278	1.1958031522226359e-16	3.3405834214014407e-15	0.08176178599727844	0.13196741745619656
Epb41l4b	0.10689975178954522	1.2219697076181572e-16	3.404951397570287e-15	0.08172861473170868	0.13193460447235744
Tiam1	0.10679098183799633	1.31224022442771e-16	3.651815388286054e-15	0.08161932267429903	0.13182649209633301
Piezo2	0.10674017293528355	1.35662968393669e-16	3.7705307159413864e-15	0.08156827009157598	0.13177599015792063
Frmd3	0.10672716568904288	1.3682294505836623e-16	3.797926080027771e-15	0.08155520048368771	0.1317630614746566
Map4	0.106538645412023	1.5477454988127973e-16	4.2907601042151216e-15	0.08136577734129542	0.1315756788923341
Pcyt2	0.1064486810328646	1.6414073654304085e-16	4.5331136239199754e-15	0.08127538274376178	0.13148625680554593
Cdc42ep3	0.1063137710327762	1.7924239239689878e-16	4.93142895243488e-15	0.08113982836713216	0.13135215925992014
Hunk	0.10618536661926532	1.9488422884454804e-16	5.355015569385501e-15	0.08101081151498679	0.13122452727186407
Phex	0.10609136285398935	2.071810482405327e-16	5.678584957435481e-15	0.08091635992353056	0.13113108846632618
Atoh8	0.10607433736663309	2.094885689200037e-16	5.727422731200603e-15	0.08089925337651752	0.13111416525404085
Sort1	0.10594899897685801	2.272736305667052e-16	6.2058802130933655e-15	0.08077331869750318	0.13098957934465255
Gstt3	0.10587185976121155	2.3895058874997127e-16	6.516562364032383e-15	0.08069581289662749	0.13091290284810692
Ear2	0.10584902860780818	2.4251865968870335e-16	6.605601993271057e-15	0.08067287330214974	0.13089020858977807
Kat6b	0.10576075395720205	2.5681499373947543e-16	6.9775545057146756e-15	0.08058417962455486	0.13080246298506779
Hnmt	0.10574571359738992	2.5933227893681197e-16	7.037173546741136e-15	0.08056906791008388	0.13078751272572706
Slc8a1	0.10567130556425754	2.721479893031387e-16	7.366589673186823e-15	0.08049430703971744	0.13071355027228823
Tmem176b	0.10563438577692859	2.787365377140031e-16	7.535569673434403e-15	0.08045721228671213	0.13067685146928057
Ank3	0.10554084363723473	2.9614146334949453e-16	7.986290205922632e-15	0.08036322715590666	0.13058386892122076
Zim1	0.10536607647834675	3.3157635222724776e-16	8.930838955539839e-15	0.0801876335450249	0.1304101460811785
Pbx1	0.10531451790711627	3.428060635578279e-16	9.221906327067988e-15	0.08013583145828312	0.13035889530375286
Mylk	0.10523007525149199	3.62012754951889e-16	9.726581911715982e-15	0.08005099026660702	0.1302749564638799
Slc7a2	0.10518652288526294	3.723293844182272e-16	9.991449860188635e-15	0.08000723249297717	0.13023166380665477
Snapc3	0.10511338290311689	3.9031016751224573e-16	1.046108062741923e-14	0.07993374777675356	0.1301589597538482
B3gnt5	0.1050570549701369	4.0473852645618306e-16	1.0834462520245982e-14	0.07987715453726174	0.13010296736334723
Ost4	0.10502138086807883	4.1414688222588524e-16	1.1072712348100662e-14	0.07984131249290811	0.13006750568737863
Stxbp1	0.10483727788165365	4.662333753362101e-16	1.2450030941882374e-14	0.07965634384336928	0.12988449794756515
Acsl3	0.10482079480022662	4.711999895145903e-16	1.2567255534299782e-14	0.07963978334209618	0.12986811284236102
Prdm16	0.10467465576144143	5.175760364337216e-16	1.3770429589610248e-14	0.07949295850669907	0.12972284186270053
Rbbp7	0.1045929621779935	5.45430824623451e-16	1.4493826425054874e-14	0.07941088203032146	0.12964163306678197
Chd3	0.10431518957790477	6.516484735109606e-16	1.72742338659414e-14	0.07913181008083878	0.12936550631606136
Selenok	0.10428377826422829	6.648731125295912e-16	1.7603384109380063e-14	0.07910025208147144	0.12933428087519602
Pdcd4	0.10393923524268105	8.284624970299052e-16	2.1775871906250462e-14	0.07875410341375784	0.1289917733859342
Lats2	0.10370074796667027	9.643059542208705e-16	2.5224761995765628e-14	0.07851450829124798	0.12875469157274969
Rab31	0.10366559160329221	9.861042052820375e-16	2.5764041526493524e-14	0.07847918886185688	0.1287197421520578
Cadps	0.10350652859921276	1.0909499167545327e-15	2.843516589244171e-14	0.078319388864886	0.1285616146708062
Smarca1	0.10347957883001468	1.1097700274389943e-15	2.8856669329231133e-14	0.07829231435648099	0.12853482327940527
Grik1	0.1034763019053817	1.1120801264138325e-15	2.8882271697923015e-14	0.0782890222668683	0.12853156561003537
Trappc1	0.10346894255612309	1.1172854427300398e-15	2.898291642510425e-14	0.0782816288619527	0.1285242495024633
Aopep	0.10345699540566602	1.1257868776789187e-15	2.9168723025711817e-14	0.078269626431521	0.12851237254465217
Aard	0.10339614207799776	1.1700877764771273e-15	3.028053758840452e-14	0.07820849164622348	0.12845187663472132
Eya2	0.10336192927318216	1.1957438306561637e-15	3.090777944246478e-14	0.07817412068419803	0.12841786469451688
Hsd17b7	0.10334495329136865	1.20867889003662e-15	3.116818108153603e-14	0.07815706624890759	0.12840098835742586
Atp8b1	0.1032972015957587	1.2458073739953224e-15	3.208763910089607e-14	0.07810909395077023	0.12835351687437857
Emc2	0.10318637073102344	1.3363651039455272e-15	3.429846362187637e-14	0.07799775152090353	0.12824333593566004
Mc2r	0.10313218289641536	1.3829701257316364e-15	3.545284592904983e-14	0.07794331379869845	0.12818946564013078
Rcn3	0.10301383583870695	1.4903920693755456e-15	3.816174288095551e-14	0.07782442150492137	0.1280718115785002
Eid1	0.10294025421661371	1.5612800348463106e-15	3.9929920140024775e-14	0.0777505012465548	0.12799866046726632
Ifngr2	0.1028078797507615	1.6972630596597208e-15	4.3356813681108227e-14	0.07761751826616081	0.12786705981059332
Bcl2	0.1026662430617559	1.8556820928972785e-15	4.72375149582146e-14	0.07747523147755549	0.12772625009689434
Plod2	0.10265674349113105	1.8668134680888174e-15	4.746542061803423e-14	0.07746568834148065	0.1277168059553406
Slc2a13	0.10248814300041399	2.0756747836669174e-15	5.2714398060725087e-14	0.07729631540946542	0.1275491884760195
Ptpn14	0.10237106062508505	2.2340838200136007e-15	5.667134626088051e-14	0.07717869747798939	0.1274327878977067
Fkbp14	0.10235117694057488	2.2621433646485474e-15	5.731639990196726e-14	0.07715872291153074	0.12741301993179138
Dnajc10	0.10232567951063685	2.2986331192671402e-15	5.817330507413587e-14	0.07713310897060675	0.1273876708620549
Cpd	0.10181741790688496	3.159656851959926e-15	7.959413040948762e-14	0.07662253179415277	0.12688235981522916
Srebf2	0.10166399987837621	3.477054530053056e-15	8.748847368343659e-14	0.07646841740955905	0.12672982985188228
Sdc4	0.1016311037380506	3.5490915628635607e-15	8.91980451612422e-14	0.07643537211218715	0.12669712397758154
Ms4a4d	0.10147896598608226	3.90181623189391e-15	9.772479964709e-14	0.07628254526007743	0.12654586545721913
Clasp2	0.10137752160119093	4.1559556948957266e-15	1.037322733010056e-13	0.07618064204592365	0.12644500669001085
Clca3a1	0.10125127754271411	4.4950672326681986e-15	1.1194001714267433e-13	0.07605382772525827	0.12631949068883036
Atp6v0a4	0.10116930023561137	4.729704532968345e-15	1.1764870065454366e-13	0.07597148055163928	0.12623798572009
Mark1	0.10103075650378009	5.153939524511776e-15	1.280551222794887e-13	0.07583231251730463	0.12610023948273416
Shc1	0.10099096241104602	5.282568613190615e-15	1.3110156045720216e-13	0.07579233928685276	0.1260606742766419
Birc6	0.10093208186031703	5.478707346859107e-15	1.3581459964511938e-13	0.07573319382708321	0.1260021322472441
Hnrnpll	0.10090126996928736	5.58418424005786e-15	1.3827201658052361e-13	0.0757022433811803	0.12597149743310143
Fam3c	0.10059300214621963	6.755809232160839e-15	1.661502067367773e-13	0.07539259201277519	0.12566499860242542
Ptchd4	0.10058964906930068	6.76979820614991e-15	1.6630654217813588e-13	0.07538922391353924	0.12566166474079768
Hacd2	0.10047861745808098	7.24946754233839e-15	1.7768942378802424e-13	0.07527769518784362	0.1255512690924155
Frmd4a	0.1003499458842334	7.847276163935096e-15	1.9212600855297274e-13	0.07514844830999622	0.12542333374221348
Ildr2	0.10031349761812515	8.025256674127199e-15	1.962630111439188e-13	0.07511183723379512	0.1253870938715783
Cers4	0.10021897701734997	8.505523590068197e-15	2.0777506617442378e-13	0.07501689473723423	0.12529311338709573
Pygb	0.1002112236257176	8.546151298888723e-15	2.0853374781946836e-13	0.07500910675836267	0.12528540428047139
Ppp3ca	0.10017332183827966	8.74752053176898e-15	2.1320858208864214e-13	0.07497103593843286	0.1252477189329039
Sox5	0.1000848106495488	9.236130139026632e-15	2.2486622986524059e-13	0.07488213029805439	0.12515971290953468
Arfgef2	0.09989444609889708	1.0379776639065706e-14	2.521464135621424e-13	0.07469091874199688	0.12497043350123432
Etv6	0.09979549324654462	1.102816378555948e-14	2.673010999859189e-13	0.07459152634224814	0.12487204399262312
Atp10a	0.09963649144269426	1.2154392253939032e-14	2.942713413481461e-13	0.07443181930305114	0.12471394636136465
Scube2	0.09956351356207326	1.2708472240697425e-14	3.073447393171997e-13	0.0743585181698029	0.12464138304715133
Hnrnpa2b1	0.09955239824507009	1.2795016689932749e-14	3.090946936514796e-13	0.07434735364184498	0.12463033084953483
Vcp	0.099542924600152	1.2869236400630336e-14	3.105433678513123e-13	0.07433783805915097	0.12462091099669963
Itgb1	0.09945810981179147	1.3552851682308634e-14	3.266776970768862e-13	0.07425264801856095	0.12453657759180889
Nbea	0.09941247198090926	1.3935350270328458e-14	3.35526278884483e-13	0.07420680842114043	0.12449119863771535
Hoxa4	0.09929493212602311	1.4970040068727636e-14	3.6004102990902334e-13	0.07408874940863278	0.12437432503479727
Sntb1	0.09925903685146165	1.5300822731647675e-14	3.675908790767396e-13	0.0740526957303316	0.12433863308695556
Zfhx3	0.09923355653934153	1.5539981374576287e-14	3.729253239559662e-13	0.074027103015077	0.12431329706721189
Rasa4	0.09922614835943427	1.561020191003185e-14	3.7419834941649503e-13	0.07401966216116246	0.12430593083292614
St5	0.0991918072701628	1.593981135412768e-14	3.8167965868839794e-13	0.07398516964611064	0.1242717841491425
Hspb1	0.09904282938527273	1.7450766246686926e-14	4.160308495791117e-13	0.07383553554698088	0.12412364894274264
Klf6	0.09897476438220147	1.818714882810292e-14	4.3311253875886626e-13	0.0737671711105379	0.12405596857047228
Fzd5	0.09891730232482163	1.8832543245547046e-14	4.4799248615771847e-13	0.07370945644897679	0.1239988310456838
Ccn1	0.09876857610423255	2.060941847523414e-14	4.891930594502744e-13	0.07356007720947416	0.12385094402450347
Dnajb11	0.09870715573742227	2.1390426701746894e-14	5.069792662712557e-13	0.07349838749151441	0.12378986990185825
Hgf	0.09870273211865527	2.1447786860280352e-14	5.074346098648305e-13	0.07349394448098137	0.1237854712129587
Atp1b1	0.0986695790343925	2.188251770564435e-14	5.171584173600762e-13	0.07346064609578191	0.12375250493575077
Slc35d3	0.09866615451929577	2.1927913515585946e-14	5.176698109475816e-13	0.07345720657517112	0.12374909971354933
Snx7	0.09834950404624687	2.6551206756675183e-14	6.254603191653538e-13	0.07313917119687854	0.12343423062043808
Aadat	0.09834481447177734	2.662642024846424e-14	6.265547486112698e-13	0.0731344611505751	0.12342956739014245
Ndufs4	0.09828271417158913	2.764238886827064e-14	6.49059971378898e-13	0.0730720898642393	0.12336781584040113
Epb41l2	0.09817214450316702	2.954651200703523e-14	6.922779533691373e-13	0.07296103819275203	0.12325786664173798
4930438E09Rik	0.09816599556165027	2.9656107354147375e-14	6.94099440651849e-13	0.07295486246468715	0.12325175218737791
Gnb4	0.09792056610619809	3.437251704213796e-14	8.027622147354621e-13	0.0727083654269616	0.12300769770046104
Zswim6	0.09786055771408568	3.5633548829449857e-14	8.313223008497992e-13	0.07264809647572378	0.12294802503147374
Gm30524	0.0978436528450274	3.5996929447570246e-14	8.389017033824124e-13	0.0726311182382093	0.12293121470569501
Senp7	0.09762159882162168	4.112210042587628e-14	9.573189832049616e-13	0.07240810183955187	0.12271040121963701
Dcbld2	0.09757804787900787	4.220832287888469e-14	9.805110400116176e-13	0.07236436244423855	0.12266709328938065
Thra	0.09749188149438795	4.444119255878542e-14	1.0301846658041853e-12	0.07227782348805767	0.12258140742787949
Sod3	0.09738490139291649	4.737549602515038e-14	1.0970372565228767e-12	0.07217038134765076	0.12247502340067214
Atrx	0.09735706348191574	4.8169761462578414e-14	1.113063735174532e-12	0.07214242330277609	0.12244734050306698
Gnai2	0.09725914532909885	5.10689200205045e-14	1.1763126503665888e-12	0.07204408290120136	0.1223499672902306
Arhgap21	0.09724849655488559	5.139436472790871e-14	1.1825588251543093e-12	0.07203338823623719	0.122339377750093
Gamt	0.09711829353993505	5.554226261045533e-14	1.2739641076650755e-12	0.07190262458197783	0.12220989853074277
Sh3bgrl	0.0970986050691025	5.619747266487509e-14	1.287637149703079e-12	0.07188285141028579	0.12219031943333378
Skap2	0.09708386047246931	5.669312522601148e-14	1.2976294103726787e-12	0.07186804339458508	0.12217565673311762
Fgf7	0.09705487608498825	5.768001761207455e-14	1.3188327216863636e-12	0.07183893437262909	0.12214683330268356
Mbnl3	0.09697114823938673	6.062668776779531e-14	1.384754220608239e-12	0.07175484673390621	0.12206357017956673
Far1	0.09680633069051223	6.686591826642987e-14	1.5256632031680699e-12	0.07158932198260477	0.12189966640102932
Agps	0.09647752064241405	8.12567228329679e-14	1.8462815333997608e-12	0.0712591052191712	0.12157267523075868
Vasp	0.09646185592849449	8.201346580802544e-14	1.8615348124550774e-12	0.0712433736264108	0.12155709703337088
Rgs20	0.09645599408428426	8.229842121656489e-14	1.8660588952226313e-12	0.07123748675890193	0.12155126756106603
Setbp1	0.09626064202349051	9.237190202418592e-14	2.085786264359597e-12	0.07104130177548337	0.12135699333751604
Svbp	0.09624914670671905	9.30010136152884e-14	2.097817895110905e-12	0.07102975750691211	0.12134556138521096
Nkd2	0.09622764879023478	9.418886256866301e-14	2.122415010725095e-12	0.07100816806156497	0.121324181951639
Tbl1xr1	0.09609647297031106	1.017666292377737e-13	2.283722812658176e-12	0.07087643426349878	0.1211937285853157
Itpr1	0.09608078350039531	1.027121501130482e-13	2.297841633432567e-12	0.07086067811472031	0.12117812546743945
Chst7	0.09588325684757386	1.1538041680272455e-13	2.575962379232959e-12	0.07066231306766839	0.12098168490504861
Azin2	0.09586703522189627	1.164865058060929e-13	2.5979948429014986e-12	0.07064602267856437	0.12096555238581978
Epn2	0.09585806729907116	1.1710245773795992e-13	2.6090619162680437e-12	0.07063701674651379	0.12095663371868928
Fmo1	0.09554860197535707	1.4043418193623897e-13	3.1193280574828207e-12	0.070326242318463	0.12064886562925813
Arhgef12	0.09538698008548456	1.5437691040065562e-13	3.4185699975917538e-12	0.0701639386797823	0.12048812822174626
Ackr4	0.0953007044909724	1.6236740385628737e-13	3.5918636853081238e-12	0.07007729970674487	0.12040232423511468
Ccng1	0.09527611956191767	1.6471780068692116e-13	3.640163161225164e-12	0.07005261129970641	0.12037787362587908
Hoxaas2	0.09516582935770425	1.756797415324955e-13	3.878481831806562e-12	0.06994185726418548	0.1202681856177004
Myo9a	0.09508054976780157	1.8464413519065307e-13	4.06814530414998e-12	0.0698562194527587	0.12018337124308574
P4hb	0.09505470899632078	1.8744807687981424e-13	4.125751106273891e-12	0.0698302702091192	0.12015767136525449
Tm7sf2	0.09501780772536257	1.915248066554157e-13	4.211226576207375e-12	0.06979321409637385	0.12012097123563789
Arhgap42	0.09501305987062114	1.920556160026516e-13	4.218641000703406e-12	0.06978844632416686	0.12011624925550751
Ssbp4	0.09496489294396394	1.9752301515008072e-13	4.334367069607511e-12	0.06974007740022088	0.1200683447622414
Scara3	0.09492016709683597	2.0273653036702056e-13	4.444294765289113e-12	0.06969516409283309	0.12002386249540288
Igf1	0.09490015432533681	2.0511288078874085e-13	4.491869017474034e-12	0.06967506747455614	0.12000395868230425
Ccn2	0.09489503539703482	2.0572509117825127e-13	4.500752747765156e-12	0.06966992710295554	0.11999886762047621
A230057D06Rik	0.09484453174213751	2.118622051957749e-13	4.630368556886595e-12	0.06961921195898726	0.11994863882711536
Ascc3	0.09472924168431243	2.2655366820911357e-13	4.937935677450887e-12	0.06950343960117304	0.11983397574334599
Mcl1	0.09472877775178155	2.2661476261821418e-13	4.937935677450887e-12	0.06950297372921733	0.11983351433243478
Calu	0.09462766174296652	2.4032394112300805e-13	5.226206264541263e-12	0.06940143527730308	0.11973294766224206
Arhgap28	0.09459434163868821	2.450173813526454e-13	5.322959860093862e-12	0.06936797608257923	0.11969980846510939
Rnaseh2c	0.09453190723425679	2.540554170823552e-13	5.513812289068246e-12	0.0693052812066489	0.11963771288948315
Tmem35a	0.09442973363358055	2.6955718834848577e-13	5.838619417607857e-12	0.06920268177551224	0.1195360933567661
Fap	0.09441511430968023	2.718498627550038e-13	5.882431489008473e-12	0.06918800156607684	0.11952155326765383
Glrx	0.09439602540373336	2.7487232153795495e-13	5.941932426896863e-12	0.06916883317643964	0.11950256780482252
Strn3	0.09432022878185167	2.8720267503018927e-13	6.202325360661867e-12	0.06909272113123412	0.11942718174495912
Cbx6	0.09414339399856266	3.181200159244902e-13	6.8632031158362786e-12	0.06891515160192611	0.11925130368413625
Psrc1	0.09400279699019519	3.4501305908282855e-13	7.436038137897956e-12	0.06877397155570084	0.11911146621791437
Spidr	0.09396329039045977	3.529633258187947e-13	7.59987240078215e-12	0.06873430130899758	0.11907217286398285
Mc5r	0.09392785195396353	3.6024776924789965e-13	7.749061097642382e-12	0.06869871614484381	0.11903692564754119
Snai2	0.09390990412124592	3.6399308083332656e-13	7.821902595027796e-12	0.0686806940262426	0.11901907463427559
Ahr	0.09381796543831943	3.837862709675528e-13	8.231006736597417e-12	0.06858837506832938	0.11892763165934951
Cyp26b1	0.09377763286897506	3.9279925352210397e-13	8.399505136650289e-12	0.06854787581255106	0.118887516417669
Sema6a	0.09370739166684383	4.089944112710464e-13	8.728685819388935e-12	0.06847734451610529	0.11881765350692208
Adgra3	0.09366317137330914	4.195244051196763e-13	8.944176366543986e-12	0.0684329417232888	0.11877367123889913
Hdac5	0.09366156266047324	4.199124563090637e-13	8.944176366543986e-12	0.06843132637310181	0.1187720711834583
Fam43a	0.09355309062771414	4.4690700804803726e-13	9.5098668997722e-12	0.0683224071032792	0.11866418259929162
Tcf7l1	0.09348502537332559	4.647081129696397e-13	9.879014421081414e-12	0.06825406151864505	0.11859648315104193
Zfhx4	0.09339470593178291	4.894075346226041e-13	1.0393947543300724e-11	0.0681633704574595	0.11850664875686558
Tmem9b	0.09318423817262528	5.52072053906756e-13	1.1701994216564411e-11	0.0679520383459778	0.11829730968894062
Auh	0.09316860604588534	5.570285653543742e-13	1.1795580601624696e-11	0.06793634211130421	0.11828176130472128
Tmem38b	0.09289254487432834	6.521114327646072e-13	1.3768903216996891e-11	0.06765915086062227	0.11800717698532873
Mdh1	0.09288394306624338	6.553167269271222e-13	1.3823186330824775e-11	0.06765051390290783	0.11799862113287736
Actn1	0.0928485705459032	6.686608976404095e-13	1.4091026073099152e-11	0.06761499687933999	0.11796343755298086
Ccdc102a	0.0928443360440074	6.702761130286171e-13	1.4111416911008277e-11	0.06761074508301426	0.11795922566522651
Mios	0.09281408747693204	6.819260672540772e-13	1.4342827225353613e-11	0.06758037300227548	0.11792913861279826
Bace1	0.09275828620665248	7.039410758802214e-13	1.4791587312854413e-11	0.06752434400195802	0.11787363517687834
Rab40b	0.09268337571718667	7.345949361795219e-13	1.5420832041764723e-11	0.06744912804624383	0.11779912426881221
Lgr5	0.09264013445251681	7.528818730358859e-13	1.5789505306498512e-11	0.06740571058507674	0.11775611352941733
Gzme	0.09261311086457054	7.645363130604207e-13	1.600311840690352e-11	0.0673785769318212	0.11772923396017936
Marcksl1	0.09251153439104584	8.099477081525538e-13	1.6937390173362905e-11	0.06727658707778927	0.11762819849613973
Col9a1	0.09246601290101221	8.311478771275117e-13	1.7364057758972658e-11	0.06723088050243636	0.11758291929073916
Gm16083	0.09244837524892227	8.395075788221956e-13	1.7521906266796592e-11	0.06721317116608234	0.11756537548562646
Lrig3	0.09236459105772264	8.803589555252956e-13	1.8339408834508785e-11	0.06712904667007423	0.11748203688187431
Cpa3	0.09223899785680617	9.452735049308835e-13	1.9672884118857643e-11	0.06700294402144337	0.11735711095761504
Wdr1	0.0920866515801245	1.03034136072651e-12	2.140241968563456e-11	0.06684998085979946	0.11720557302966922
C4b	0.09195239147686	1.1115048028259469e-12	2.3044424028142132e-11	0.06671517809000059	0.1170720243403081
Man1a	0.09194406050521896	1.1167427297025092e-12	2.313101148309665e-11	0.06670681347572431	0.11706373748266526
Adamtsl4	0.09183545677498052	1.1872809658166593e-12	2.4545400612092036e-11	0.06659777149985044	0.11695570850875109
Ubl5	0.09179090438453423	1.2174658197221643e-12	2.514557366042271e-11	0.06655303950274646	0.11691139172801765
Celf2	0.09168117469801203	1.2950561129685198e-12	2.6672280436279817e-11	0.06644286788914677	0.11680224190652072
Kif1a	0.09155360199977325	1.3913733982465951e-12	2.8628920064016344e-11	0.06631478217622673	0.11667534260156437
Sdf2l1	0.0913663319437797	1.5456113230197426e-12	3.162335279680769e-11	0.06612676054818632	0.11648905956589185
Tbc1d23	0.09123321551077956	1.66532174615896e-12	3.404067621839e-11	0.0659931109680509	0.11635664365786118
Zfp36l2	0.0909668789374845	1.9327664077093395e-12	3.9433501895118454e-11	0.06572571040375838	0.11609170599914112
Dlx5	0.09091517691913542	1.9893622646279714e-12	4.051233994976027e-11	0.06567380226061084	0.11604027512770244
Zbtb20	0.09076973562203891	2.1574296636138272e-12	4.389392378164827e-11	0.06552778185310389	0.11589559586271879
Pax3	0.09058008179551032	2.3976362916243647e-12	4.8644781000460804e-11	0.06533737449700795	0.11570693411591397
Prkar2b	0.09055535904030138	2.430819945248791e-12	4.927215498322899e-11	0.06531255364916967	0.11568234055193898
Fam172a	0.09052031139415463	2.4786348304018403e-12	5.0194658879606044e-11	0.06527736699778734	0.11564747599798383
Aldh1l1	0.09050345745892947	2.5019555047635605e-12	5.0619879711047334e-11	0.06526044623919133	0.11563071008725183
Cstf3	0.09034932495320702	2.7254536588025693e-12	5.5090570709933196e-11	0.0651057032942046	0.11547738191838534
Loxl3	0.09033508394127429	2.747065195510583e-12	5.5475950519161823e-11	0.06509140594224662	0.11546321516240726
Dapk1	0.09032355366861759	2.764686031518751e-12	5.5780100580364426e-11	0.0650798300613335	0.11545174500378995
4930523C07Rik	0.09014950381692195	3.0445289060748273e-12	6.131264774803188e-11	0.06490509257681293	0.11527860176147244
Bmx	0.09007133404670815	3.17907614822533e-12	6.396312951969524e-11	0.06482661447874323	0.11520083867336867
Rgs16	0.09002378666497807	3.2637484317316976e-12	6.560616081866577e-11	0.06477887970688827	0.1151535385085993
Limch1	0.08995296532482944	3.3939802830342027e-12	6.816113397909242e-11	0.06470777946525826	0.11508308518431144
Zfp36	0.08988158767748962	3.5303853954284256e-12	7.083526497825542e-11	0.06463612098498543	0.11501207818781456
Sorbs1	0.0898186689815479	3.655070870143731e-12	7.320220060701461e-11	0.06457295495346917	0.1149494860039904
Tmed1	0.08969789494108674	3.906618708966676e-12	7.816824762936994e-11	0.06445170671292601	0.1148293381527063
Inhba	0.08959742518381432	4.128740726375888e-12	8.25369361722299e-11	0.06435084304506535	0.11472938875073277
Pitpnc1	0.08947799711675741	4.4089138228174555e-12	8.805704142914056e-11	0.06423094740880858	0.11461057856638066
9630014M24Rik	0.08942248817540885	4.545397749356541e-12	9.069983237955954e-11	0.06417522139419794	0.11455535656583067
Wnt5a	0.08927763513790465	4.921357860019117e-12	9.811197417183582e-11	0.06402980263596056	0.11441125158151746
Adam17	0.08919562746025105	5.147542212711566e-12	1.025272819179628e-10	0.06394747515425075	0.11432966694076994
Itih5	0.08916743972071761	5.227614398805399e-12	1.0393222422442485e-10	0.06391917757079288	0.11430162452950376
Klf12	0.08913031117208071	5.334949410164536e-12	1.0596950560390633e-10	0.06388190439903169	0.11426468734437321
Uba7	0.08895771300299488	5.862940842867349e-12	1.1624520561062742e-10	0.06370863485040631	0.11409297784765367
Pten	0.08894196746473927	5.913581214885858e-12	1.1714266788396622e-10	0.06369282814026968	0.11407731330517808
Top2b	0.08888714343848156	6.093270980206755e-12	1.204830986013659e-10	0.06363779121989913	0.11402277119873983
Erc1	0.08884470522704281	6.236028258643126e-12	1.2308247803970446e-10	0.06359518831673008	0.11398055111190572
Gcnt1	0.08878676915806034	6.436220725920692e-12	1.2691877793467139e-10	0.06353702756141333	0.11392291267708829
Kank4	0.08874978236136491	6.567303658097369e-12	1.2938657026215342e-10	0.06349989741307098	0.11388611580365676
Crim1	0.08874580682100386	6.581547869916844e-12	1.2955007053792957e-10	0.06349590646866247	0.11388216067316759
Oaz1	0.08864805449163027	6.941469669790608e-12	1.3638829946324377e-10	0.06339777563187834	0.11378490994002106
Atf7	0.08859249892169496	7.154544425444779e-12	1.4032180290768832e-10	0.06334200516247239	0.1137296392275288
Sh3bp4	0.08848873875411344	7.569793627674962e-12	1.4833255678690415e-10	0.06323784405323794	0.11362641066654453
Lifr	0.08839736725789282	7.954946572568422e-12	1.5559989750113638e-10	0.06314611994218249	0.11353550685517762
Map1a	0.0882987634670651	8.392125279018629e-12	1.640039550043192e-10	0.0630471361047043	0.1134374072955164
Snx29	0.08827441743710124	8.503639914706264e-12	1.6602463124356788e-10	0.06302269631479053	0.1134131856886313
March3	0.0882728730847775	8.51076241849772e-12	1.6602463124356788e-10	0.06302114601597257	0.11341164922788308
Fryl	0.08816560139647009	9.020060372363738e-12	1.7564532217498288e-10	0.06291346157863623	0.11330492539916014
Dlc1	0.08809986696907252	9.34677599453139e-12	1.8184486510789196e-10	0.062847474515575	0.11323952640495706
Izumo4	0.08805661351789754	9.568048813901066e-12	1.8598374991516882e-10	0.0628040549498071	0.11319649355100561
Gpsm2	0.087913803419837	1.03356792621912e-11	2.005471514898898e-10	0.06266069706935327	0.11305441112990751
Trpm3	0.0879013295149779	1.0405523848651423e-11	2.0154343525521289e-10	0.0626481753673247	0.1130420007359653
Masp1	0.08781397576676638	1.0907759408829389e-11	2.1089625334373771e-10	0.06256048712217623	0.11295509152975777
Mfhas1	0.08772940821174215	1.1416557588604e-11	2.2053793426922088e-10	0.06247559611059755	0.11287095397134678
Gli3	0.08770686157227466	1.1556087138615553e-11	2.230355524804543e-10	0.06245296329575595	0.11284852191282323
Igf2bp3	0.08757470300533901	1.2408164245709103e-11	2.39057381886827e-10	0.06232030012868343	0.11271703445401604
Bahcc1	0.08756527818943839	1.2471226609337653e-11	2.400600952451126e-10	0.062310839361589605	0.11270765746418697
Lig1	0.08755787037708228	1.2521013177103215e-11	2.4080571679530366e-10	0.062303403295135666	0.11270028723950822
Magi3	0.08740262951029006	1.361028716997447e-11	2.6152394835427135e-10	0.062147570970019425	0.11254583343754147
Rgs3	0.08736933785718752	1.3855691054041853e-11	2.660048529229709e-10	0.06211415263807336	0.11251271041353277
Gbf1	0.08728219940228434	1.4518710850883677e-11	2.775111486322415e-10	0.0620266828786933	0.11242601306834732
Papss1	0.087274388856181	1.4579634577794713e-11	2.784314088081917e-10	0.06201884265547384	0.11241824204186543
Surf4	0.08723699990840625	1.4874759525212624e-11	2.8381874785847905e-10	0.061981311687034545	0.11238104223122675
Tmod2	0.08713088384227663	1.5744595015601856e-11	3.001528656080179e-10	0.061874792931604326	0.11227546258393267
Heatr5a	0.08711881467207881	1.5846625614543712e-11	3.015702813457707e-10	0.06186267799775199	0.1122634543876736
Heatr5b	0.08710220730313613	1.5988080147797967e-11	3.039967420772406e-10	0.061846007669463375	0.11224693090782875
Rab9	0.08698849056569558	1.6990434224331233e-11	3.2249264960642644e-10	0.06173186020491084	0.11213378821616599
Ccdc167	0.08689329158788613	1.7876656721167723e-11	3.3872378256890843e-10	0.06163630114813398	0.11203906930450888
Rabgap1l	0.0868486351658425	1.8307809684177167e-11	3.465918097464991e-10	0.06159147597795397	0.11199463791690094
Copa	0.08681756807110466	1.8613745969524642e-11	3.5207771239231073e-10	0.061560291546661816	0.11196372731740928
Cited2	0.08670913145709426	1.9721311637345846e-11	3.723219600046161e-10	0.06145144576747126	0.1118558365531869
Fuca1	0.08670780180657507	1.9735285167752713e-11	3.723219600046161e-10	0.06145011110349412	0.11185451359220228
Cdc16	0.0866858295002454	1.9967604125787737e-11	3.763789739627291e-10	0.06142805596348563	0.11183265181667597
Zfp608	0.08658966071293753	2.101631222305573e-11	3.9546238630430426e-10	0.061331524918463595	0.11173696651616405
Atxn2	0.08652068995637151	2.180143261673026e-11	4.098819816380952e-10	0.06126229464725637	0.11166834222166232
Pdgfra	0.08650304292730064	2.200688359607643e-11	4.1338792548147016e-10	0.06124458125717106	0.11165078380070095
Upp2	0.08640288505818011	2.3209343180545845e-11	4.35225118678222e-10	0.061144047049408956	0.1115511285402725
Rnf169	0.0863877343128526	2.339674943910867e-11	4.3836214125380733e-10	0.06112883942047081	0.11153605377983908
Cd81	0.08633029597306305	2.4120773633015137e-11	4.5153922462491395e-10	0.06107118553441847	0.11147890340302076
Map4k5	0.08631351638990273	2.433639138913445e-11	4.5518452220535595e-10	0.06105434301508593	0.11146220791169392
Ptgfrn	0.08627494136009503	2.483925831473226e-11	4.641916283687959e-10	0.06101562335418345	0.11142382614900567
Tmem50b	0.08615184022227668	2.651297052787597e-11	4.950450966601691e-10	0.060892061176122204	0.1113013412659827
Lfng	0.086131426451493	2.680098820298139e-11	4.999944631360997e-10	0.060871571026211116	0.11128102961441728
Kazald1	0.08605034881058853	2.7975444711773853e-11	5.210127694611557e-10	0.060790190239517525	0.11120035735429779
Egr1	0.08604793408893621	2.801118464820855e-11	5.212328893974929e-10	0.06078776649447541	0.11119795470094998
Erbin	0.08600922933135594	2.8590182522929502e-11	5.315529668725545e-10	0.060748917144681426	0.11115944334202137
Prkcg	0.08600741238616902	2.8617648685462427e-11	5.316100297154529e-10	0.060747093413679225	0.11115763547382985
Itch	0.0859420418392142	2.962319305148532e-11	5.49352660929247e-10	0.06068147883700994	0.111092591390749
Mob3a	0.08579599331918772	3.1996270402815863e-11	5.923523637020881e-10	0.0605348859033062	0.11094727146608499
Lypd1	0.08578442929693275	3.219192233618226e-11	5.954685803950861e-10	0.06052327882130347	0.11093576508756296
Gab1	0.08567989566396399	3.4014474752125564e-11	6.286475019922105e-10	0.060418356257304476	0.11083175222240697
Cavin1	0.08561218630775495	3.5248460964106376e-11	6.487026726417888e-10	0.06035039527748919	0.11076437988803758
Prkar1a	0.08557101451457273	3.6020105608283805e-11	6.617859200712513e-10	0.06030907059491856	0.11072341291353513
Disc1	0.0855343014931615	3.672210428730158e-11	6.73547687222476e-10	0.06027222131458084	0.11068688245751385
Ywhae	0.08546590681091969	3.8065762624641194e-11	6.976055236256783e-10	0.06020357297180314	0.11061882770501168
Asxl1	0.08542620518493628	3.886766429455942e-11	7.111052938526027e-10	0.060163724211012286	0.11057932329265106
S100b	0.08541245992805542	3.914912622123331e-11	7.153315441559624e-10	0.06014992803277266	0.11056564629535628
Lurap1l	0.0854117206904197	3.9164319971457696e-11	7.153315441559624e-10	0.060149186056794104	0.11056491072853915
Trib2	0.08529849989336293	4.156076922784324e-11	7.584666344009249e-10	0.06003554618782276	0.1104522518245838
Gtf3c1	0.08514815791559757	4.496571254924897e-11	8.199187250612009e-10	0.05988464875106478	0.11030265496618818
Pcyt1a	0.085143301280513	4.508013651739915e-11	8.213178718345547e-10	0.059879774191729976	0.1102978223823756
Ehmt2	0.08513865479737563	4.5189875776676616e-11	8.225483109484807e-10	0.05987511056107226	0.1102931989086719
Tgfbr1	0.0851372472602468	4.5223170101710866e-11	8.225483109484807e-10	0.059873697829743944	0.11029179834146698
Gm34342	0.08513274318065078	4.532987231667056e-11	8.238014326774407e-10	0.05986917712953443	0.11028731656476197
Junb	0.08511826873172393	4.5674443658718284e-11	8.293717727695595e-10	0.05985464927510853	0.11027291378216662
Pcsk6	0.08510961965901716	4.588156038090802e-11	8.324389681098966e-10	0.05984596829554942	0.11026430752796904
Fam13c	0.08510536112802812	4.598387533230381e-11	8.336012009075706e-10	0.05984169405603522	0.11026007007807945
Ppp1r1a	0.0850810492165627	4.657227796633321e-11	8.435660323245226e-10	0.05981729248249573	0.11023587850089014
Stk3	0.08506976397218738	4.6847902357316346e-11	8.478536481444544e-10	0.05980596562851844	0.11022464910384998
Eml4	0.08499925367774608	4.860648329637443e-11	8.789504323883808e-10	0.05973519550427126	0.11015448759857854
Smoc1	0.08491617821922062	5.076139862966055e-11	9.156381425002513e-10	0.059651814239313414	0.11007182276289079
Tmcc3	0.08489344703794964	5.1367128639067194e-11	9.257979595080844e-10	0.05962899944444304	0.11004920387596762
Mvd	0.08477576262324782	5.4617936897549635e-11	9.811416694127011e-10	0.05951088256548128	0.1099321004176035
Adcy1	0.08465549363730142	5.8147794900076066e-11	1.0436906514601793e-09	0.05939017234849471	0.10981242442532083
Esm1	0.0846377891987975	5.86859034048614e-11	1.0524821688822468e-09	0.05937240302007632	0.1097948072180542
Phip	0.0845549151685163	6.127021054056168e-11	1.0970237367944447e-09	0.05928922545463353	0.10971234130483021
Haghl	0.08445679480186968	6.447404209547419e-11	1.1524933365548668e-09	0.05919074616504249	0.10961470368876178
Lysmd2	0.08437162095013559	6.738750725111866e-11	1.2028593867097304e-09	0.059105261147273117	0.10952994849732865
Prdx4	0.08415928340446521	7.522266438937087e-11	1.336950943755621e-09	0.05889214948129882	0.1093186530746701
Ctif	0.08389496723469264	8.622781701575692e-11	1.526323422236672e-09	0.058626872910142826	0.10905563095501022
Synpr	0.08385859797693086	8.786026197431925e-11	1.5539570685230654e-09	0.058590371782796316	0.10901943947963182
Adarb1	0.08371679926872606	9.451836608382859e-11	1.6688695465217346e-09	0.05844805957853662	0.10887833328332454
Atxn10	0.0836865472462705	9.600138854134978e-11	1.6910834731738172e-09	0.05841769813727693	0.10884822887346451
Clint1	0.08346432407022499	1.0761459573404919e-10	1.8910661621330097e-09	0.05819467263317091	0.10862708860488282
Ehbp1l1	0.08332685480524872	1.1547444045596132e-10	2.0259163104149736e-09	0.058056708303609324	0.10849028798940855
Mbd5	0.08318711481657036	1.240383002514356e-10	2.172664439291625e-09	0.05791646606213175	0.10835122671820979
Agtr1a	0.08314771635390475	1.2656292799134e-10	2.209780609720592e-09	0.05787692617394282	0.10831201943600541
Bambi	0.08310671829565797	1.2924335171673857e-10	2.2547739262672007e-09	0.0578357810324078	0.1082712202371176
Pik3c2a	0.08302324633182966	1.3487322014171118e-10	2.349230589039078e-09	0.05775200987263447	0.10818815288854776
Lmod1	0.08289891419771298	1.4370572658270303e-10	2.4990804327510766e-09	0.05762723274366163	0.10806442278046013
Cdo1	0.08289067859834942	1.4431033027837028e-10	2.5075933786010273e-09	0.05761896769629708	0.10805622703098895
Traf1	0.08286065530576234	1.4653555875202378e-10	2.5442309364196e-09	0.05758883707887199	0.10802634898422739
Vps36	0.0828526385334223	1.4713538381404113e-10	2.5526114755636595e-09	0.05758079165661045	0.10801837098750892
Antxr1	0.08280584692689702	1.5068454584775877e-10	2.612105214019621e-09	0.057533832894182915	0.10797180563852185
Nr4a1	0.08276841209647197	1.5358408743995864e-10	2.658139209941778e-09	0.05749626441403548	0.10793455174208921
P3h4	0.08271658973141463	1.576881472537132e-10	2.7270037529035005e-09	0.05744425715104475	0.1078829797337394
Npepps	0.0826812509248637	1.6054802866223144e-10	2.774259749841414e-09	0.057408792337199505	0.10784781157324069
Smim11	0.08265354234140375	1.6282579390485216e-10	2.8091639344312973e-09	0.0573809849980817	0.10782023674652118
Foxg1	0.0826373276517561	1.641733203339871e-10	2.8301714003778313e-09	0.057364712536141435	0.1078041003115556
Mest	0.08262575484818716	1.6514173712982962e-10	2.840125060820037e-09	0.05735309850734704	0.10779258335207566
Edar	0.08258624804209591	1.684899045946927e-10	2.893140284569231e-09	0.057313451019649034	0.10775326713356814
Nid1	0.08255373171709862	1.712953005416731e-10	2.938995747089021e-09	0.057280818965576984	0.10772090761382137
Ctdsp2	0.08255098699778016	1.7153418274700037e-10	2.940778789974145e-09	0.057278064479980725	0.10771817612807223
Ubr1	0.08248599542003063	1.7728665175878265e-10	3.0370095454590207e-09	0.057212841761204856	0.10765349779395239
Aacs	0.08248222319845407	1.776262588305516e-10	3.040436904884304e-09	0.05720905613043453	0.10764974374702693
Pros1	0.0824449475848349	1.8101646794517482e-10	3.0960351935049916e-09	0.057171648051496785	0.10761264768959374
Slc27a6	0.08237584645833901	1.8746916027071955e-10	3.2013738262531183e-09	0.057102301549949816	0.10754387923702889
Farp1	0.08230811913852307	1.9401133354488736e-10	3.3079084177958495e-09	0.057034333970057326	0.10747647774352284
Macrod2	0.08226538319371746	1.9825362508980352e-10	3.3750759207925895e-09	0.05699144654167319	0.10743394727609902
Mcm4	0.08226531426061028	1.9826054055137745e-10	3.3750759207925895e-09	0.056991377364298254	0.10743387867435258
Smim1	0.08224743060748035	2.0006263402359767e-10	3.403095078356123e-09	0.056973430347786624	0.10741608097966397
Fam241a	0.08220274204126217	2.046360139157448e-10	3.4781737466646483e-09	0.056928583517389615	0.10737160714017793
Myo18a	0.08217346813035843	2.0768705332025012e-10	3.5272805080656665e-09	0.05689920598846855	0.10734247383461622
Akt3	0.0821472372567704	2.1045864075419695e-10	3.568788935434982e-09	0.05687288230518568	0.10731636891365985
H2afv	0.08209187400682633	2.1642747972651567e-10	3.6671499092074467e-09	0.0568173232851516	0.10726127138718802
Ptpn1	0.08206596068977859	2.192777422024806e-10	3.712557888571913e-09	0.05679131838975829	0.1072354823915273
Wasf1	0.08194941413767746	2.3255663485009427e-10	3.931271585247132e-09	0.056674360383046934	0.10711949456291145
Copb2	0.0819226484373698	2.357153386858033e-10	3.981579248033841e-09	0.05664750028736943	0.10709285708047807
Zc2hc1a	0.08190625475913589	2.3767065362860086e-10	4.011497709192264e-09	0.056631048811143586	0.10707654191634836
Crygs	0.08189873606053244	2.385727164437016e-10	4.023606417421252e-09	0.05662350360900562	0.10706905922245029
mt-Atp6	0.08185383407685547	2.440298812662126e-10	4.112460257378787e-09	0.056578443405213404	0.10702437220102502
Tmed3	0.08180669882984791	2.498895669988225e-10	4.204705532744666e-09	0.05653114217956868	0.10697746249831407
H2afy2	0.08179637400455646	2.5119133612551813e-10	4.223348159085679e-09	0.05652078101233622	0.10696718706281867
Ston1	0.0816521401949412	2.7008380880153376e-10	4.537491282795235e-09	0.05637604008913176	0.10682364264732001
Slc38a10	0.08158138619134687	2.798518174947633e-10	4.697974655786512e-09	0.056305037709007306	0.106753226442909
Ilk	0.08156266430946106	2.8249365868099107e-10	4.73502832512215e-09	0.05628625014815904	0.10673459390221901
Tma7	0.0814937242092915	2.924333170951631e-10	4.89786470369224e-09	0.05621706835085937	0.1066659826331771
Tnfrsf21	0.08145134482562119	2.9871208264968347e-10	4.999183011472045e-09	0.05617454050975205	0.10662380527210535
1110002O04Rik	0.08143191101914236	3.016351467179316e-10	5.044228585559271e-09	0.056155038656196886	0.10660446407632147
Ednra	0.08136767480050999	3.1149705592166534e-10	5.2051540249486875e-09	0.05609057765299713	0.10654053383617271
Pitx2	0.08125843276382902	3.2899593234039093e-10	5.489143465311729e-09	0.055980953824858674	0.10643181167771504
Acot1	0.08122797340260246	3.3404374339894896e-10	5.5690995934683226e-09	0.05595038811945689	0.10640149716398072
Gm43623	0.08121740373255598	3.358129839313152e-10	5.594315687968928e-09	0.0559397815581063	0.10639097774636902
Ccdc88a	0.08108693990464401	3.584187280935561e-10	5.9663438389294025e-09	0.05580886284230734	0.1062611337315768
Arrdc4	0.08104670759851733	3.656847135698451e-10	6.078009083666609e-09	0.055768490433659536	0.10622109238960514
Acvr1	0.08093135299138818	3.8732403628663286e-10	6.432767340461684e-09	0.05565273458097864	0.10610628486480818
Spag9	0.08086695405771835	3.999429849122892e-10	6.632235647822513e-09	0.05558811193981986	0.10604219105844495
Elovl5	0.080834586449158	4.064360176421203e-10	6.7299652857099315e-09	0.055555631973402166	0.10600997673121244
Acaa1b	0.08079316895556254	4.148946676528225e-10	6.8645063083940795e-09	0.05551407078506401	0.10596875529886325
Tbc1d2b	0.0806817694254555	4.3850713941517084e-10	7.244177837647136e-09	0.0554022851977064	0.10585788268011395
Golim4	0.08062973965102278	4.499798765267774e-10	7.4280769011503635e-09	0.055350075330186904	0.10580609878812082
Rbp4	0.08056396870809182	4.6490234597785784e-10	7.668601149778594e-09	0.05528407692904838	0.10574063847026637
Vgll3	0.08049957073785668	4.799806508979315e-10	7.911330093090716e-09	0.05521945646284377	0.10567654442936697
Tmprss7	0.08047852924182926	4.850099926674622e-10	7.988184232973546e-09	0.05519834231402902	0.1056556021943552
Cfh	0.08039952038791438	5.043577796870539e-10	8.294306429721438e-09	0.05511906085751117	0.10557696585691646
BC029722	0.08034511333012812	5.181167130099165e-10	8.514150208511373e-09	0.055064466265522534	0.10552281513825623
Tle5	0.08029362004610399	5.314756888400134e-10	8.727095146815292e-09	0.055012795629936426	0.10547156432755933
Cenpw	0.08022963967317386	5.485429564511519e-10	9.000565527914607e-09	0.054948595086437416	0.10540788504124379
Nrbf2	0.08019025231909856	5.593144901737076e-10	9.17040085845379e-09	0.05490907229574509	0.10536868293827722
Anks1b	0.08018484204239591	5.608101001148203e-10	9.188009083836041e-09	0.05490364342155466	0.10536329810169374
Cgnl1	0.08015548317627667	5.689943018753056e-10	9.315090787274912e-09	0.0548741836622321	0.10533407726063274
Eif4g1	0.08009879951031848	5.851265927717023e-10	9.57200334571726e-09	0.05481730532456299	0.10527765995900555
Hoxb3	0.08005277910802923	5.985514674405563e-10	9.784273425003542e-09	0.054771126992650014	0.10523185569369367
Extl3	0.08001118597699272	6.109429849910158e-10	9.979346059186082e-09	0.05472939121823384	0.1051904578148337
Siva1	0.07975073272217964	6.944239483451982e-10	1.130904172977718e-08	0.054468046749190306	0.10493122523114327
Gm16310	0.07968040543225956	7.188098985093555e-10	1.169743666058167e-08	0.0543974794085608	0.1048612269586845
Ddx6	0.07961466840263007	7.423581043951416e-10	1.2053638669724393e-08	0.05433151822468876	0.1047957972459476
Stxbp6	0.0795683579955703	7.59397255470676e-10	1.2311954015406272e-08	0.05428505003798154	0.10474970320653669
Olfml2a	0.07951216297478006	7.805859351769846e-10	1.263667721211478e-08	0.05422866370771191	0.10469377059017468
Klhl9	0.07948050058886608	7.927771991952383e-10	1.2824510148822749e-08	0.0541968936018713	0.10466225598260774
Cap1	0.0793743461531305	8.350207828860975e-10	1.348784496596595e-08	0.054090378387205366	0.10455659663410548
Prdm5	0.07930662799284009	8.631070756285667e-10	1.3931187539219605e-08	0.05402243037900989	0.10448919400344195
Ncoa7	0.07930438870727012	8.640513853150515e-10	1.3936106355303458e-08	0.05402018349689186	0.10448696514776779
Trim30d	0.07929218540196567	8.692152642937871e-10	1.4009024119054454e-08	0.05400793879761765	0.10447481867721879
Ptprg	0.07926118322999082	8.824696497217456e-10	1.4212131313700545e-08	0.053976831499562755	0.10444396085863927
Cmya5	0.07925845354613176	8.836460676629371e-10	1.4220567071178286e-08	0.05397409256189771	0.10444124388250695
Grip1os1	0.07923894897296072	8.920966054208618e-10	1.4345966813373121e-08	0.05395452187802562	0.10442183009967594
Baiap2l1	0.07920597859651028	9.06560816147765e-10	1.4567817244734367e-08	0.05392143979273889	0.10438901315085866
Tcea3	0.07908795257692337	9.602375192576576e-10	1.5418994505987e-08	0.053803014337368005	0.10427153591577248
Lgi2	0.07906815867043533	9.69537856207638e-10	1.5556870314259523e-08	0.05378315351195382	0.10425183397601821
Rnf180	0.0790540522355574	9.762194146523928e-10	1.564104488623209e-08	0.05376899939847267	0.10423779307059883
Cmip	0.07903539488361792	9.851255097732753e-10	1.5760561569720753e-08	0.05375027900180636	0.10421922237334347
Gm13986	0.0790045632781307	1.0000168649991178e-09	1.598706345438795e-08	0.053719343252742496	0.10418853392777293
Cldn22	0.07895482728769973	1.0245025078870215e-09	1.6366502673649704e-08	0.053669439365449365	0.1041390287746194
Ptpn12	0.0789350162214211	1.0344176436308287e-09	1.6512791541916307e-08	0.05364956145690283	0.10411930962174222
Gpr153	0.07886037728839532	1.0726202556281742e-09	1.7110099099661725e-08	0.05357467087310931	0.1040450167980685
Fus	0.07882459579704298	1.0914186577627663e-09	1.73972293728242e-08	0.05353876884263989	0.1040094011299606
Nampt	0.0788195105090805	1.0941162256205759e-09	1.7414749858489664e-08	0.05353366642888811	0.10400433940365925
Sptan1	0.07866372581484231	1.1799773194811552e-09	1.8767668460944798e-08	0.0533773577363409	0.10384927587437118
Kank2	0.07863352696382475	1.1973652215966798e-09	1.9020360437335406e-08	0.05334705745167684	0.10381921667944749
Usp29	0.07863310389846229	1.197610579165864e-09	1.9020360437335406e-08	0.05334663296562873	0.10381879557024512
Rgl1	0.07858966646402457	1.2230647084295416e-09	1.941047341345937e-08	0.05330304971362058	0.1037755589327793
Pde1c	0.07855022014045888	1.246636332896997e-09	1.9755785959145864e-08	0.053263471053935925	0.10373629487411964
Prdx2	0.07853561098165177	1.2554780712896817e-09	1.9881444166716688e-08	0.05324881290389342	0.10372175319818348
Eva1a	0.07840884121410147	1.3348115770023292e-09	2.1098429120349084e-08	0.053121618476494055	0.10359556855556061
Hoxa2	0.07840818713713041	1.3352333068821195e-09	2.1098429120349084e-08	0.05312096221059023	0.10359491749547776
Ptms	0.07839739703088414	1.342209221673564e-09	2.1193289087149972e-08	0.053110135997346826	0.10358417715479161
Cep164	0.07837999585516597	1.3535341447411718e-09	2.13424806201278e-08	0.05309267660449365	0.1035668562234855
Slc16a4	0.07832725859321647	1.3884279336402296e-09	2.1875520371670718e-08	0.05303976299991164	0.10351436206274849
Smurf2	0.07831097830861201	1.399375795692882e-09	2.203207990473114e-08	0.053023428306045325	0.1034981567964893
Spns2	0.07826113627049461	1.4334181624155494e-09	2.2519237028864326e-08	0.05297341977828439	0.10344854434365469
Megf9	0.07824737478653795	1.4429586051661076e-09	2.2649425989138897e-08	0.05295961234855696	0.10343484622656281
Camk2g	0.07821593290127364	1.4649891139664678e-09	2.2965548772179375e-08	0.052928065523858134	0.1034035490844312
Ifitm3	0.07819051683538378	1.483036698323709e-09	2.323175388675314e-08	0.0529025646670078	0.10337824998528103
Tm9sf3	0.07818363051437302	1.4879637562468877e-09	2.329219127056012e-08	0.05289565537810554	0.10337139535005124
Ehmt1	0.07816177548485544	1.5037065551971134e-09	2.3521727090987154e-08	0.052873727471717924	0.1033496408654487
Cd55	0.07810292324754861	1.5469107074945678e-09	2.41628561407216e-08	0.05281467910944918	0.10329105926033402
Arhgef25	0.07808728626824116	1.5585918725588966e-09	2.4327877437720887e-08	0.05279899004967473	0.10327549415834032
Tgfb1i1	0.07808480664427975	1.560452082564089e-09	2.4339478080938796e-08	0.05279650216823346	0.1032730259311446
Celf5	0.07803880713077786	1.5953556899239207e-09	2.484832057429752e-08	0.05275034952711964	0.10322723778283113
Ppt1	0.07791175608588391	1.6957582120990633e-09	2.639326531545613e-08	0.052622876103733576	0.10310076997573915
Sat2	0.0778148812417251	1.7764241101799578e-09	2.7609330499872525e-08	0.05252567975498932	0.10300433929592769
Kcnq5	0.0777785006693787	1.8076729047688486e-09	2.8074976903003002e-08	0.05248917856792502	0.10296812540364997
Mfap5	0.07752777398593301	2.038071536435012e-09	3.160824112378571e-08	0.05223762247270324	0.10271854562559572
Slc10a7	0.07749518739632502	2.0700402405046454e-09	3.205840571470947e-08	0.052204928321301906	0.1026861078647436
Kat6a	0.07740999786866999	2.1559390847625825e-09	3.336499478478457e-08	0.05211945785623024	0.10260130715971284
Armh1	0.0773624317531052	2.2054012009164055e-09	3.410624000565541e-08	0.052071735038662664	0.10255395798643424
Galk2	0.07735154144115554	2.216880114837881e-09	3.425944517894853e-08	0.05206080886587598	0.10254311732758795
Cds1	0.07720267026259046	2.3797535031894575e-09	3.675041022997752e-08	0.05191144807476938	0.10239492430973256
Eif2ak4	0.0771926665035858	2.391106458388234e-09	3.689958196053798e-08	0.05190141145563601	0.10238496608128164
Glipr2	0.07712260905133805	2.4721035474593475e-09	3.812253099726764e-08	0.05183112402337637	0.10231522734313427
Penk	0.07708339643639185	2.518598940000258e-09	3.878464374742446e-08	0.051791782793202505	0.10227619301101072
Chd6	0.07703972530981519	2.5713832101749043e-09	3.954159502449624e-08	0.05174796852011979	0.1022327203468667
Dock7	0.07698076843786728	2.6443544673216853e-09	4.0606401580648006e-08	0.05168881855204804	0.10217403125042365
Actr3	0.07697027640302223	2.657550140043799e-09	4.0780294050390407e-08	0.05167829217218765	0.1021635868508421
Arhgef9	0.07695809027906778	2.6729569209765014e-09	4.098784750744403e-08	0.051666066164778146	0.10215145604657373
Naaladl2	0.07695111944075912	2.6818091350994352e-09	4.109467022068684e-08	0.05165907251531328	0.10214451684946067
Abcc5	0.07692242694130828	2.718546979510692e-09	4.1628347634250167e-08	0.05163028614953249	0.10211595456175654
Pknox2	0.07689901206592777	2.748889992507089e-09	4.206342200613025e-08	0.051606794704495584	0.10209264591653014
Gabrb3	0.0768858139865567	2.766138230664957e-09	4.229765055872942e-08	0.05159355347804079	0.10207950770288687
Ostc	0.07681741711749981	2.8572258884944756e-09	4.365985421479286e-08	0.051524933148795776	0.10201142093729158
Sms	0.07681365494750159	2.8623199948793588e-09	4.3707044630988945e-08	0.05152115869429879	0.10200767581768631
Ppp1r12b	0.07678474887011438	2.901755830557867e-09	4.427819296068342e-08	0.05149215825488433	0.10197890072065066
Rfx7	0.07673188505248038	2.975249108181208e-09	4.533613850857939e-08	0.05143912197706239	0.10192627633256482
Igfbp4	0.0767027439089359	3.016533643898974e-09	4.593310139801443e-08	0.05140988582595538	0.10189726711410622
Foxn3	0.07656510869625771	3.219179818416785e-09	4.895040351940108e-08	0.05127180247328773	0.10176025441170092
Hook3	0.07652468934748449	3.2811668768875525e-09	4.9823432925003324e-08	0.05123125170289366	0.10172001769402114
Meg3	0.07649590053578925	3.3260241376099744e-09	5.046940526359425e-08	0.05120236933658138	0.10169135891164474
Rad51b	0.07647623713199843	3.3570051088352574e-09	5.0904064941906935e-08	0.051182642057208405	0.10167178429675693
Rims1	0.07646660750398074	3.372279484647154e-09	5.10862792950202e-08	0.05117298115502663	0.10166219814362171
Dpysl3	0.0764657073871368	3.373710688643142e-09	5.10862792950202e-08	0.05117207811511316	0.10166130209029624
Slfn9	0.07635020847799903	3.5623452240990195e-09	5.3867801827284965e-08	0.05105620447411341	0.10154632425422701
St3gal1	0.07633801241667476	3.5828530778951727e-09	5.414033881229946e-08	0.051043968882879175	0.1015341831761141
Ddah2	0.07632769115870262	3.600298139453453e-09	5.43662484121211e-08	0.051033614177547364	0.10152390844335872
Aff4	0.07627497928397112	3.690689146651113e-09	5.5692601458121717e-08	0.05098073156803622	0.1014714340945367
Ube2h	0.07621958896150922	3.788052073079515e-09	5.7082748736101404e-08	0.05092516198808764	0.10141629321631393
Gfpt1	0.07620436881067623	3.8152402764657945e-09	5.745271985085671e-08	0.05090989260832014	0.10140114158064555
Anapc2	0.07620009765819404	3.8229040193764475e-09	5.7528369186611045e-08	0.0509056076431007	0.10139688965312046
Luc7l2	0.07611750795075847	3.974074554148718e-09	5.967958961743665e-08	0.050822751026943995	0.1013146715106276
Col9a2	0.07610273014130191	4.001730230319845e-09	6.005351358035083e-08	0.050807925496129475	0.1012999601491323
Kmt2e	0.0760114332416552	4.176784864506077e-09	6.250833942141993e-08	0.05071633402243236	0.10120907351882347
Fhit	0.07599155254797647	4.215880794356685e-09	6.305013212699531e-08	0.05069638923910878	0.10118928210909418
5031425E22Rik	0.07598542793344636	4.22799659045985e-09	6.318796001791503e-08	0.050690244884646254	0.10118318499611367
Acvr1b	0.0758751537226064	4.452028134514995e-09	6.644499524046694e-08	0.05057961558224798	0.10107340562918603
Lnpep	0.07583093384266996	4.545072300753485e-09	6.778721795579632e-08	0.05053525348522172	0.10102938400893849
Zhx3	0.07580294268111938	4.604944023366919e-09	6.858628179710539e-08	0.050507172351915965	0.1010015182946725
Zfp568	0.0757739102963819	4.66785327250881e-09	6.947576694533263e-08	0.05047804669088364	0.1009726159818733
Cbl	0.075661535191635	4.9193303966161095e-09	7.296950942291698e-08	0.050365310948926864	0.10086074394319411
Dennd1a	0.07560484179576711	5.051153884164345e-09	7.487390689519801e-08	0.05030843585573177	0.10080430410301396
Tmem53	0.07559444869583591	5.0756897888652314e-09	7.518645853118516e-08	0.050298009464628916	0.10079395746761732
Dcaf5	0.07557940195389458	5.111417472842247e-09	7.56642572915982e-08	0.05028291453474255	0.10077897798563579
Tulp3	0.07545143630084845	5.425315119980984e-09	8.00390091160363e-08	0.05015453953237244	0.10065158388601472
Sipa1l1	0.07539083019153035	5.580447415227122e-09	8.21607764714858e-08	0.05009373984186599	0.10059124818307988
Arhgap32	0.07537018003283971	5.634284053969125e-09	8.289740009182123e-08	0.05007302376759744	0.100570690116901
Avpr1a	0.07523315937221746	6.00452047338848e-09	8.8285088471751e-08	0.04993556628662462	0.10043427997557099
Dnmt3a	0.07519014845878552	6.125540762435973e-09	9.000373109472681e-08	0.049892418452506665	0.10039146050933852
Kdelr2	0.0751452767587043	6.254323980856194e-09	9.177220171236126e-08	0.049847404008768886	0.10034678843956124
Casp3	0.07506210283244072	6.500033640527217e-09	9.50575389443544e-08	0.04976396576549627	0.10026398427816419
Eepd1	0.07497201330764863	6.776761064487828e-09	9.890530716355644e-08	0.049673590345114746	0.10017429486894089
Angptl1	0.07495689676819699	6.824303101814642e-09	9.953250641803283e-08	0.04965842587450457	0.10015924542660937
Slc25a1	0.0748813862818442	7.066683665726901e-09	1.0299868700748441e-07	0.04958267613597839	0.10008406993266569
Vkorc1	0.07479302232018424	7.360959374872573e-09	1.0714449216998888e-07	0.049494032565958204	0.09999609762079874
Stag1	0.07478211224504293	7.398108836957869e-09	1.0761334549887314e-07	0.04948308799592128	0.09998523587433902
Reps2	0.07473348459934723	7.565917303645774e-09	1.099075586976276e-07	0.04943430667581031	0.09993682356290663
Tnks1bp1	0.07473006553949484	7.577854312971734e-09	1.1000762523627853e-07	0.0494308768154931	0.0999334196389379
Stat3	0.07471548427025292	7.628967939903288e-09	1.1067590639846383e-07	0.0494162494921927	0.09991890291309703
Sugct	0.07469150153814091	7.713767522659659e-09	1.1169952725141707e-07	0.04939219103567353	0.09989502631624582
Pias1	0.07464453098826897	7.882511342690517e-09	1.1397473268561803e-07	0.049345072263441	0.09984826354982161
Mageh1	0.07462173939418958	7.965678781848903e-09	1.1510088902950107e-07	0.049322208787770466	0.09982557273871268
Enpep	0.07460629650735935	8.022514578460018e-09	1.1584532317073811e-07	0.049306717211242475	0.09981019812444095
Scmh1	0.07458990865124274	8.08325928637883e-09	1.1664517870873822e-07	0.04929027769935834	0.0997938827054024
Fgf13	0.07454605527609959	8.248017266748163e-09	1.1894394192087522e-07	0.04924628616246693	0.0997502231028871
Mindy2	0.0744745977137473	8.523501288516848e-09	1.228353790190358e-07	0.04917460368060185	0.09967908107843253
Tns3	0.07442033234923166	8.738659392997349e-09	1.2585286726596975e-07	0.0491201676847761	0.09962505516341663
Rab1a	0.07441074197791224	8.777229429327131e-09	1.2632485420412034e-07	0.04911054717324627	0.09961550709479029
Hyal2	0.074341144480312	9.062132330650944e-09	1.3033918381840534e-07	0.04904073108824885	0.09954621644952856
Map3k20	0.07427385075527936	9.346139617005215e-09	1.3424679120273147e-07	0.04897322624645776	0.09947921918715297
Gm43111	0.07409849294564913	1.0127465653993043e-08	1.452781281109338e-07	0.04879731938271725	0.09930463284303494
Snx13	0.07408633126780635	1.0183946154494204e-08	1.4599222809633468e-07	0.0487851196842511	0.09929252461147856
Phactr4	0.07404416736074715	1.0382140863591682e-08	1.4863787740976525e-07	0.04874282402011665	0.09925054594212512
Foxo1	0.07404259324168765	1.0389612236715452e-08	1.486471770440116e-07	0.048741244983883804	0.09924897873686869
Exoc6b	0.07401418303654746	1.0525359393389289e-08	1.503918565127558e-07	0.048712746053763516	0.09922069329276585
Nucb2	0.07388378259924684	1.1170853158141545e-08	1.591974429796627e-07	0.048581938904809434	0.09909086497549519
Dact3	0.07385621301971666	1.1312168851256839e-08	1.611059864502526e-07	0.04855428344845038	0.09906341624508226
Gm32618	0.07383767188312926	1.1408181803802037e-08	1.6236726420956653e-07	0.048535684579662355	0.09904495636055752
Wdr6	0.07380732240930814	1.1567053705826977e-08	1.6452095316577667e-07	0.0485052406434648	0.09901473984854822
Numa1	0.07373338308080249	1.196315690645404e-08	1.698222729587189e-07	0.04843107137646265	0.09894112425552509
Smad1	0.0736949903407212	1.2173997600242258e-08	1.725903758681059e-07	0.048392559351673727	0.09890289950514107
Dmac1	0.07365505803889812	1.2397121432655566e-08	1.7563932120777943e-07	0.04835250306160393	0.09886314185053187
Grb14	0.07363624809953434	1.2503594280079159e-08	1.7703269614225138e-07	0.048333634746306274	0.0988444141501057
App	0.07360373029484558	1.2689758489582276e-08	1.7955184252467391e-07	0.048301016066436886	0.09881203847439524
Ddt	0.0735845841608515	1.2800626250718859e-08	1.8100301492742632e-07	0.04828181056346328	0.09879297599945494
Prkaca	0.07354636001187033	1.3024788334153174e-08	1.840532670565484e-07	0.048243467943711066	0.09875491881559693
Dvl3	0.07353158646099786	1.311244411118007e-08	1.8517184522528433e-07	0.048228648624122655	0.09874020977662522
Tspan18	0.07352782174963349	1.3134872682133607e-08	1.8536844283917832e-07	0.048224872251398425	0.09873646150292495
Gm6093	0.07347536012651755	1.345132116247754e-08	1.8971151335300038e-07	0.04817224820136087	0.09868422886583865
Mgrn1	0.07341946352595181	1.3796635193713635e-08	1.9420457420608531e-07	0.04811617869337379	0.09862857609154736
Ifngr1	0.07339735296879318	1.3935591240499005e-08	1.9603391422238432e-07	0.04809399978466781	0.09860656193921144
Kctd10	0.07336831585309542	1.4120143873687932e-08	1.9850189355332906e-07	0.04806487294288236	0.09857765139152778
Podxl2	0.0733329285987963	1.434826690096191e-08	2.0157881094259188e-07	0.048029376398439266	0.09854241832692161
Rora	0.07331610201887062	1.4457990618545389e-08	2.029894430271289e-07	0.0480124978736543	0.09852566504176441
Sufu	0.07328743831647788	1.4646781487264256e-08	2.0550764237442894e-07	0.04798374571763063	0.09849712616246474
Gnao1	0.07321386116540399	1.514241591528139e-08	2.119160197777659e-07	0.04790994170599352	0.09842386923122987
Gm1673	0.07317452742366677	1.5414019135309984e-08	2.1557861165494516e-07	0.047870486799793006	0.09838470656431679
Chd9	0.0731284381568231	1.5738291175632727e-08	2.199726521597416e-07	0.04782425565909704	0.09833881765484738
Ppfia2	0.07312358022707113	1.5772853681114748e-08	2.2031441135351948e-07	0.04781938278178427	0.09833398083704299
Calcrl	0.07311972324428433	1.5800347264668058e-08	2.205570575894407e-07	0.047815513932148675	0.09833014061536673
Rps6ka5	0.07309661359999095	1.5966056099061072e-08	2.227275047365818e-07	0.0477923332018971	0.09830713138185213
Stim1	0.07307816982857451	1.6099517625484366e-08	2.2444561040262593e-07	0.047773832716444586	0.09828876772878234
Kirrel	0.07307662996135164	1.6110709167179198e-08	2.244580260567997e-07	0.047772288114962105	0.09828723454984954
Trip12	0.07305646028090451	1.6257998861840666e-08	2.2636536434473362e-07	0.04775205643482054	0.09826715246374541
Col2a1	0.07302332983156844	1.6502776865569857e-08	2.2962676111160101e-07	0.04771882419067128	0.09823416585115129
Tcim	0.07299486456993427	1.6715941587702475e-08	2.3244439514743902e-07	0.04769027151296764	0.09820582412797327
Klhdc8b	0.07297044377813017	1.690094731969262e-08	2.3471742644748389e-07	0.047665775758511816	0.09818150928914418
Dnajc3	0.07287314153236199	1.765802232428956e-08	2.449193548353084e-07	0.04756817513365754	0.09808462890370104
Setd2	0.07282803136014182	1.8020081133978157e-08	2.4978216788128757e-07	0.047522926794217504	0.09803971414749371
Scai	0.07273669432881914	1.8775360198963463e-08	2.599206472270736e-07	0.04743131032619425	0.09794877247114027
Rab11b	0.07266318946495279	1.9405413139691496e-08	2.679619469669694e-07	0.0473575808905875	0.09787558546941026
Sub1	0.07261528975646658	1.9826982289482963e-08	2.734366734733125e-07	0.04730953498751148	0.0978278927501694
Sipa1l2	0.0725344179710616	2.055899512346996e-08	2.833526272867871e-07	0.04722841663925537	0.09774737017359221
Spsb1	0.0725191562866263	2.0700048259297007e-08	2.851163410683197e-07	0.047213108462255	0.09773217435292517
Syde2	0.07246728448134473	2.1186518986536132e-08	2.9120049631094374e-07	0.047161078725708294	0.0976805263192283
Tagln	0.07246636657002485	2.119522657866713e-08	2.9120049631094374e-07	0.0471601580209102	0.09767961236649511
Lyn	0.07242169242129687	2.1623243089975813e-08	2.9689380398901884e-07	0.04711534796738196	0.09763513082821107
Gm26802	0.07241626690019592	2.1675791922888554e-08	2.974279005036156e-07	0.04710990594804832	0.0976297286921236
Cyp39a1	0.07240701778990533	2.176565993027352e-08	2.984730836253367e-07	0.0471006287160012	0.09762051944380756
Man1a2	0.07238500297047186	2.198102155458238e-08	3.0123676709078625e-07	0.04707854697846063	0.09759859948685147
Nrcam	0.07237500834854013	2.2079475836748837e-08	3.023958381412679e-07	0.047068521984194256	0.09758864792395339
Fas	0.07227439725479487	2.3094705989906102e-08	3.1610153487440575e-07	0.046967605430594105	0.09748847000412564
Gm13470	0.07226839192800576	2.3156715188070145e-08	3.167513019134014e-07	0.046961581887697446	0.09748249051668581
Orc6	0.07223318433871379	2.3523521153307682e-08	3.2156682931654603e-07	0.04692626753937177	0.09744743437981533
Ranbp17	0.0722208095940867	2.3653779990382282e-08	3.229422719238283e-07	0.04691385528616146	0.09743511285274391
Cpe	0.07221047600747407	2.3763089196772753e-08	3.241654616950988e-07	0.046903490383824076	0.09742482369977028
Polr2a	0.07219463368641163	2.393162235951312e-08	3.261226086390187e-07	0.04688760006351023	0.09740904948902163
Foxn2	0.07216273080995703	2.4274536668661336e-08	3.3058884625633154e-07	0.04685560056621112	0.09737728373299938
Gm6249	0.07215764436665405	2.4329648092757083e-08	3.3105907750564287e-07	0.04685049872293978	0.09737221914677946
Reck	0.07215674076957534	2.4339451223682418e-08	3.3105907750564287e-07	0.0468495923902238	0.09737131943243382
Nexn	0.07211196249012831	2.4830081159189702e-08	3.371012264540459e-07	0.0468046785968738	0.09732673351245977
Sgce	0.07209879625524285	2.4976158202472918e-08	3.388732797209744e-07	0.046791472536068135	0.09731362381810843
Garnl3	0.07209318397211646	2.503867862400443e-08	3.395101476148454e-07	0.04678584327930158	0.09730803563347859
Anapc4	0.07208687729066546	2.5109115770947416e-08	3.4025350289113445e-07	0.046779517526008584	0.09730175603029335
Eln	0.07202231296898819	2.5841359621279292e-08	3.4995849978102907e-07	0.04671475807410252	0.09723746880546488
Gm20732	0.07195324872898437	2.6647565050050216e-08	3.602049891070684e-07	0.04664548533943171	0.09716870074211853
Id1	0.07190018898162297	2.7283466540929074e-08	3.685720619509265e-07	0.046592265577927686	0.09711586837384535
Calm2	0.0718840637945281	2.747962039925668e-08	3.7099190117707745e-07	0.04657609179000638	0.09709981226051287
Ap2b1	0.07188154142369042	2.7510427092551756e-08	3.711778367471844e-07	0.046573561818019436	0.09709730069330189
Pnn	0.07182016684714376	2.8270427908916795e-08	3.8096018808614535e-07	0.046512002389622255	0.09703618889269237
Dzip1	0.07174314643189443	2.9253024421828898e-08	3.9395760330757217e-07	0.046434750271371616	0.09695949797219285
Gtf2h5	0.07173608545798396	2.9344745353954443e-08	3.949487345661935e-07	0.0464276680708541	0.09695246719027442
Gm14066	0.07170345800443136	2.9772205625463256e-08	4.0045454356718785e-07	0.04639494256612024	0.09691997921564674
Clip3	0.07169755980739789	2.9850121223950086e-08	4.011726950859945e-07	0.04638902664977529	0.09691410622704892
Thoc2	0.07169663022761426	2.9862419065143786e-08	4.011726950859945e-07	0.04638809427751822	0.09691318062005684
Gm12602	0.07169494311521507	2.9884751209279444e-08	4.0122534125089284e-07	0.04638640209711742	0.09691150071784277
Nisch	0.0716737933210701	3.016608695823788e-08	4.0456996722141845e-07	0.04636518878236817	0.09689044129904248
Agtr2	0.07167342531212934	3.017100489833892e-08	4.0456996722141845e-07	0.046364819668363394	0.09689007486244366
Cldn10	0.07165227102550574	3.045501405408885e-08	4.0787630991923544e-07	0.046343601870874544	0.09686901094738233
Mamld1	0.07163456518348876	3.069471750818181e-08	4.108340875327282e-07	0.046325842888707766	0.0968513807277335
Hoxaas3	0.07162810171119685	3.078267570238981e-08	4.11758442943569e-07	0.04631936002172622	0.09684494485725073
Stard4	0.07162290649277309	3.085355201465307e-08	4.1245331190140517e-07	0.0463141492157583	0.09683977182311743
Esr1	0.07160194679663498	3.114110752929887e-08	4.160421416697869e-07	0.04629312664689879	0.09681890161390153
Hsd11b1	0.07153439201293321	3.208572033344978e-08	4.2839941548153844e-07	0.04622536937193927	0.09675163510281891
Cep250	0.07151132989114956	3.2414513111039306e-08	4.32524336000947e-07	0.04620223817620418	0.09672867133994843
Pik3r3	0.07149907665229628	3.259053220812905e-08	4.34606913595552e-07	0.04618994824840269	0.09671647034968676
Arfgap3	0.07142834109894038	3.36249202190987e-08	4.4812661258358455e-07	0.04611900104669994	0.09664603626908061
Gal3st1	0.07136973743023436	3.450594900192043e-08	4.59587181388659e-07	0.04606022222294348	0.09658768217610006
E2f3	0.07131148138337563	3.540391744876061e-08	4.712592310375649e-07	0.046001792233710134	0.09652967405272529
Epm2aip1	0.07122726585607253	3.6742193798669296e-08	4.884761457431385e-07	0.04591732555969726	0.09644581662327546
Phactr1	0.07120380258046745	3.712370335226727e-08	4.932472536865266e-07	0.045893792376607734	0.0964224530534931
Pea15a	0.07117337247413787	3.762421661172287e-08	4.995927361178802e-07	0.0458632716473647	0.09639215221673524
Rian	0.0710787147451907	3.9223324921424156e-08	5.198760644998981e-07	0.04576833232340989	0.09629789630268537
Tasp1	0.07107287134588634	3.93241709362176e-08	5.208958569605966e-07	0.04576247155570098	0.0962920776933465
Tmem65	0.07104954057323856	3.9729326926228916e-08	5.25623578459337e-07	0.04573907145408958	0.0962688458817026
Mydgf	0.07097677368151874	4.101913832842473e-08	5.420297296400091e-07	0.04566608850906138	0.09619638746527416
Map2k6	0.0708329808765795	4.368831060448996e-08	5.752074248168194e-07	0.04552186956117927	0.09605320344455155
Armcx4	0.0708015416348813	4.4293942557368135e-08	5.828291113073984e-07	0.04549033728701491	0.09602189717000344
Gli2	0.0706947066527697	4.6413376844123635e-08	6.092454707430445e-07	0.045383186544353485	0.09591551365617838
Usp34	0.07059118064040595	4.856074587701367e-08	6.370275317029267e-07	0.04527935510703708	0.09581242457921926
Rapgef2	0.07051593476305877	5.018161495559275e-08	6.571258352658449e-07	0.04520388758068241	0.09573749594037685
Tmem131	0.07047027652940056	5.119056288730968e-08	6.699353545432299e-07	0.04515809499408923	0.09569203006364027
Gm13465	0.0703379150622583	5.4227801434798304e-08	7.079830996190864e-07	0.0450253446441127	0.09556022563708107
Klc1	0.07032797869208204	5.446272187439635e-08	7.106243770317943e-07	0.04501537911659092	0.09555033104823074
Gdap2	0.07032154676976905	5.4615313819080536e-08	7.118657484452642e-07	0.045008928323091675	0.09554392616877475
Rhou	0.07027535126947265	5.572349817232622e-08	7.253375299731113e-07	0.044962597347753576	0.09549792483494246
Mrc1	0.0702287663584525	5.686307079462312e-08	7.397291418596047e-07	0.04491587592995924	0.09545153561803993
Jmjd1c	0.07009013278626917	6.038952379104021e-08	7.83266502027837e-07	0.04477683677787234	0.0953134837702956
Prrg4	0.07008107051495913	6.062727565621071e-08	7.858824131759854e-07	0.04476774802855233	0.09530445949166591
Klf3	0.07003818619480655	6.176471221975985e-08	7.996750322451379e-07	0.04472473846646303	0.09526175490357319
Scn7a	0.07000590118341275	6.263462910896671e-08	8.104563944681618e-07	0.04469235922990338	0.09522960514032111
Mrpl18	0.06985932162591242	6.673571556465581e-08	8.630096392604451e-07	0.04454535254266957	0.09508363897108014
Hmgcll1	0.06984158950310211	6.7249124766856e-08	8.691331130900309e-07	0.04452756882316037	0.09506598097795041
Gm41496	0.06980920590078482	6.819663575297174e-08	8.808563681430078e-07	0.04449509103286512	0.09503373271530478
Ptpra	0.06974385233196041	7.01483430878994e-08	9.049925375283174e-07	0.044429547545597074	0.09496865211516176
Selenbp1	0.06961670967763847	7.410143453012558e-08	9.548611817926886e-07	0.04430203603721948	0.09484203989228197
Mtmr4	0.06955848713215046	7.598288092087821e-08	9.785265811264398e-07	0.04424364485740878	0.0947840599752947
Nbeal1	0.06951265235031168	7.749647535862299e-08	9.974295322294123e-07	0.044197677442531745	0.09473841607852809
Sned1	0.06947607705220603	7.87251964159501e-08	1.0126458263893464e-06	0.04416099638263982	0.09470199302705172
Yme1l1	0.06940736764951427	8.108462882856326e-08	1.0417653668481094e-06	0.04409208848316069	0.09463356944830593
Ephx1	0.06933630866458604	8.359670284064921e-08	1.0734072804347355e-06	0.04402082446703472	0.09456280581063306
Nmnat2	0.06926666250445683	8.613184704773082e-08	1.1049688636498945e-06	0.04395097760222294	0.09449344887816905
Cacna1c	0.06926600500497812	8.61561312226329e-08	1.1049688636498945e-06	0.043950318209156784	0.09449279410799762
Hoxa7	0.06924467491784275	8.694754423791426e-08	1.1144629346730305e-06	0.043928926703693486	0.0944715525510892
Rmdn2	0.06923073021739307	8.746873514842738e-08	1.1204842674216535e-06	0.0439149418631115	0.09445766571550573
Abhd10	0.06917358084319632	8.963649235152237e-08	1.1475788298117936e-06	0.043857628086812574	0.094400753385532
Rpn1	0.06916810805954347	8.984678996266413e-08	1.1495957447366127e-06	0.043852139568298365	0.0943953032932445
Ndrg2	0.06915167768424128	9.048101758438022e-08	1.1570313222791342e-06	0.043835661963021536	0.09437894103280949
Calm1	0.0691384204405816	9.099591590057251e-08	1.1622514697968788e-06	0.04382236662076079	0.09436573873933414
Prmt2	0.06913442969751865	9.115146695897817e-08	1.1635562185331778e-06	0.0438183644108762	0.09436176453583535
Magt1	0.0690485852563818	9.456049707710112e-08	1.2056601704564268e-06	0.0437322735049172	0.09427627568079441
Arid1b	0.06900643559699143	9.627917820122573e-08	1.2261386867356567e-06	0.0436900029688151	0.09423430047815108
Obsl1	0.06891079768735406	1.0029172744395817e-07	1.275748243434821e-06	0.04359409112513478	0.09413905807959436
Axin2	0.06888347628540248	1.0146742037359155e-07	1.2899504608754725e-06	0.043566691552654815	0.0941118495806403
Rtl8a	0.0688371281743982	1.0349243531645698e-07	1.3141609356326325e-06	0.043520210920027017	0.09406569291243723
Chsy1	0.06876429037199386	1.067540629640786e-07	1.353211769626104e-06	0.04344716507635877	0.09399315575045729
Lima1	0.06874634954719855	1.0757257918766574e-07	1.3627944770344398e-06	0.04342917305005039	0.09397528893589256
Ptchd1	0.06869984237228066	1.0972275149882771e-07	1.3876139031685756e-06	0.04338253322426614	0.09392897353862703
Btbd7	0.06862056947391638	1.13483979306632e-07	1.4343479751110854e-06	0.04330303447281123	0.09385002727941183
mt-Nd2	0.0685741514089175	1.1574393957384123e-07	1.4612169428238705e-06	0.04325648430888215	0.09380380032993818
Bves	0.06853798560671445	1.1753486042413774e-07	1.4829673472159592e-06	0.043220215660358594	0.0937677833565683
Utp14b	0.06845118690471849	1.219431560096166e-07	1.5376975517647833e-06	0.0431331703972521	0.09368134157752844
Phf14	0.0684192133371529	1.236069793387417e-07	1.557776795714969e-06	0.043101106102180056	0.09364949939186967
Ddx50	0.06835550041773465	1.269881532479451e-07	1.5974879867458326e-06	0.043037212547871136	0.09358604811995005
Rflnb	0.06835432716832963	1.2705124740846847e-07	1.5974879867458326e-06	0.04303603597408463	0.09358487968676332
Anxa5	0.06817720623434546	1.3693228702739633e-07	1.7177631170563995e-06	0.04285841397662675	0.09340848504143137
Pcsk7	0.06814271748577667	1.38940906690804e-07	1.7399553774670225e-06	0.042823827847824784	0.09337413753056287
Il1r1	0.06810784001156733	1.4100112685629497e-07	1.7647412717970518e-06	0.042788851957515216	0.0933394028248795
Tmed9	0.06806170905544268	1.437715101263407e-07	1.7983818631762133e-06	0.04274259092591428	0.09329346060828791
Nans	0.06799565913660731	1.4782992633491875e-07	1.8480861129305103e-06	0.0426763549551023	0.09322768073808677
Tut7	0.06795373497332481	1.504631719478031e-07	1.8799269018019666e-06	0.042634312813678486	0.09318592786971358
Tram1	0.06790639019948648	1.5349141249236677e-07	1.9144693063587133e-06	0.04258683491545159	0.09313877643176668
Prr29	0.06781682656423997	1.5938197845207582e-07	1.985667987690527e-06	0.042497019757290116	0.09304957822669523
Hipk3	0.06773039348970825	1.652735035693061e-07	2.056715958181142e-06	0.042410344339473265	0.09296349742524233
Slc25a13	0.06770013840186793	1.6738508971936242e-07	2.0818042836671847e-06	0.04238000451169066	0.0929333655581633
Hdac1	0.06769739226711997	1.675780357080936e-07	2.0830150588016883e-06	0.04237725068774472	0.09293063060538889
Runx1	0.06769403259461566	1.6781438182565895e-07	2.083999949622191e-06	0.04237388160865538	0.09292728461260183
Acadsb	0.06769354726602178	1.6784855032523844e-07	2.083999949622191e-06	0.042373394921260965	0.09292680126009331
Gm30382	0.06769079845694959	1.680422011575038e-07	2.085216152176542e-06	0.042370638416427145	0.09292406364296923
Hspa1b	0.06767690515803	1.6902427876961278e-07	2.0962088983436894e-06	0.04235670622673638	0.0929102269056482
Bcl2l1	0.06765823089634428	1.7035305212955977e-07	2.111486351480721e-06	0.04233797970669848	0.0928916286541872
Adgrl1	0.06764685038526722	1.7116778157208477e-07	2.120378601737196e-06	0.0423265673569421	0.09288029445679913
Mrfap1	0.06762554430203735	1.7270321827058455e-07	2.138183594384112e-06	0.042305201684526825	0.09285907506240186
Dad1	0.06757312473913588	1.7653774658478688e-07	2.183176786652955e-06	0.0422526356123544	0.09280686868330598
Id2	0.06748536125958204	1.8314262514419408e-07	2.2597269546387254e-06	0.042164627153399664	0.09271946181623997
Smarca4	0.06747862739593755	1.8365914852866423e-07	2.2648176833274437e-06	0.04215787450935386	0.09271275529847946
Smad7	0.06746835818284085	1.8444956355151675e-07	2.2732782747667135e-06	0.04214757666040086	0.09270252778373604
Kcnab1	0.0674557564440251	1.854240044094891e-07	2.283996074665216e-06	0.04213493978879711	0.09268997720726634
Nab1	0.06743706038641925	1.8687886472090588e-07	2.3006160803777055e-06	0.04211619162278386	0.09267135703982277
Scfd1	0.06740147454193723	1.896785658634545e-07	2.3332701408959286e-06	0.04208050664507645	0.09263591559496742
Sri	0.06738835237228875	1.9072114010550604e-07	2.3439445250417237e-06	0.04206734793666211	0.09262284665609631
Csmd1	0.06735328065673814	1.9353488550378155e-07	2.3758451578182533e-06	0.04203217860680733	0.09258791716814731
Nktr	0.0673516518582621	1.9366653126030252e-07	2.3761225879290493e-06	0.042030545276458484	0.09258629497348767
Trip11	0.06732855314197077	1.9554279830631022e-07	2.396444080480596e-06	0.04200738230623061	0.0925632898944363
Dag1	0.06729346160402415	1.9842687140739105e-07	2.4304224440511813e-06	0.04197219320587754	0.09252834055850173
Diaph3	0.06728919500779705	1.9878032049726396e-07	2.4333838110311133e-06	0.04196791475183193	0.09252409124763256
St6galnac5	0.06728108667417382	1.9945370015977628e-07	2.4402561069520074e-06	0.04195978388590814	0.09251601576095171
Col27a1	0.06726580481962886	2.0072882151561205e-07	2.4544786873317543e-06	0.041944459573636524	0.0925007958043313
Dnajc9	0.06722841461796979	2.0388196651340454e-07	2.491636595808797e-06	0.04190696554064684	0.09246355699895921
Atp5k	0.06722016036469125	2.045844746401135e-07	2.4988204609910724e-06	0.04189868837519503	0.09245533615838196
Pet100	0.0671913679151064	2.0705331328357273e-07	2.527558373360812e-06	0.04186981603067665	0.09242666023190287
Slco1a4	0.06713405064968508	2.1205400562812807e-07	2.5857060898919478e-06	0.041812339843925114	0.09236957480496945
Ska2	0.06712430225846572	2.1291604078969801e-07	2.5947653964247874e-06	0.04180256444040028	0.09235986582781094
Cetn4	0.06710436835336563	2.146893164700788e-07	2.614913474501407e-06	0.041782575314536205	0.09234001250324012
Tmem159	0.06703333270949062	2.211252335923076e-07	2.690295276368723e-06	0.041711343053045774	0.09226926384967245
Cul7	0.06702157922993535	2.2220792700047617e-07	2.7004521636031095e-06	0.041699557066175515	0.0922575578306507
Gm15853	0.06698287493933211	2.2580955918020454e-07	2.7411645094911737e-06	0.041660745778568715	0.09221900977861056
Daam1	0.06696922222844036	2.2709341603932714e-07	2.7552146634170035e-06	0.041647055343345674	0.09220541216190578
Gtf2i	0.0669345651951565	2.3038419640784012e-07	2.7935846631757574e-06	0.04161230259058321	0.0921708949414377
Kalrn	0.06689549509835434	2.3414924281913398e-07	2.8360822684985707e-06	0.041573124659306473	0.09213198238783073
Rprd1a	0.06687113147300697	2.365270889292674e-07	2.8632918154270755e-06	0.04154869382914446	0.09210771696543635
Agbl3	0.0668528487055036	2.3832675404348492e-07	2.883475830431725e-06	0.04153036065019939	0.09208950787096483
Zfand3	0.06683480252371911	2.4011609619370477e-07	2.903512617125875e-06	0.04151226472603763	0.09207153439230367
Rac1	0.06682997522013344	2.4059693547381887e-07	2.907713379908216e-06	0.04150742411932034	0.09206672653381412
Gucy1a2	0.06680011449082704	2.43592043534327e-07	2.9422786189650694e-06	0.04147748112593616	0.09203698606181013
Ptprm	0.06679598880883687	2.440086806898206e-07	2.945511934240065e-06	0.041473344081576824	0.09203287699152657
Phactr2	0.06679478790178274	2.441300850499109e-07	2.945511934240065e-06	0.04147213986731767	0.09203168091966073
Dglucy	0.06675696323726171	2.479839213293041e-07	2.990353982161337e-06	0.041434211074250646	0.09199400851056878
Pcmtd1	0.06674935677575973	2.487659836884399e-07	2.9981254339441956e-06	0.041426583681528406	0.0919864326585925
Nrd1	0.06666070381906075	2.5805835216372414e-07	3.1049649329914683e-06	0.04133768699008673	0.09189813623903985
Stat5b	0.06661166578270024	2.6334144819291735e-07	3.1667826468673667e-06	0.04128851430502492	0.09184929524932976
Flot1	0.06659729192817566	2.649097007829719e-07	3.182129206207804e-06	0.04127410100600059	0.09183497912940429
Pxmp4	0.06658457054775198	2.663051799642293e-07	3.1971294057413534e-06	0.04126134472456149	0.09182230883748332
Spred2	0.06654687563349686	2.7048194634988685e-07	3.243699290569089e-06	0.041223546443053136	0.09178476525635838
Wee2	0.06650785904571371	2.7487175028467075e-07	3.292980628803032e-06	0.04118442294005364	0.09174590523223666
Zfp934	0.06648370505079115	2.77623732972498e-07	3.3238577700388635e-06	0.04116020279605629	0.09172184812263895
Timm17b	0.06639431907987295	2.8804114179574874e-07	3.446686699466977e-06	0.041070572288076264	0.09163282043611734
9230114K14Rik	0.06639136151440253	2.883921988428393e-07	3.4489934208482266e-06	0.04106760663843208	0.09162987471851487
Tro	0.06637649025970142	2.901636558215585e-07	3.4676762572696995e-06	0.041052694741585245	0.09161506303066519
Zfp354c	0.066375577953149	2.902726706406577e-07	3.4676762572696995e-06	0.04105177994212722	0.0916141543779956
Hmgn2	0.06634409905030253	2.9405851167830253e-07	3.5109780654631295e-06	0.04102021504822061	0.09158280152569126
Hnrnpa3	0.06629439604253785	3.00133317261478e-07	3.5815470882407476e-06	0.04097037636944008	0.0915332974411254
Hmgn3	0.0662809073570121	3.018027197940621e-07	3.599497134270724e-06	0.040956850886480746	0.09151986271898964
Cbfa2t2	0.06615838233814432	3.1738296011650646e-07	3.777047897836524e-06	0.04083399204168617	0.09139782745797437
Myl12a	0.06606507175570596	3.297661310928718e-07	3.9158604885633115e-06	0.04074042774326942	0.0913048893487302
Acyp2	0.06600344290918388	3.381991402014956e-07	4.011627253669346e-06	0.04067863156847686	0.09124350626850412
Gatb	0.0659766989369203	3.4192306724650193e-07	4.051388599946317e-06	0.0406518150440244	0.09121686888738484
Osbpl8	0.06592326098602828	3.4948283549684067e-07	4.1387124921066074e-06	0.04059823223366035	0.09116364381133801
Celf1	0.06586493417865114	3.579182798020526e-07	4.2363059841861635e-06	0.04053974748037117	0.09110554918940286
Btbd3	0.065850915310981	3.599748358190658e-07	4.256023696417496e-06	0.0405256906762149	0.09109158610197306
Ttc23l	0.06578890479352034	3.6920928833259656e-07	4.360471757597441e-06	0.04046351247221079	0.09102982220162861
Wwp2	0.06577835500504517	3.708029175756223e-07	4.37692067929188e-06	0.040452934174911984	0.09101931435055277
Fmnl3	0.06572798372111721	3.785038350090476e-07	4.462986236389149e-06	0.0404024268503055	0.09096914322449678
Tuba1c	0.06571701560082066	3.802010146461239e-07	4.479268804623635e-06	0.04039142912492229	0.0909582186706881
Htt	0.06571640390402121	3.802958829074679e-07	4.479268804623635e-06	0.04039081577721503	0.09095760940343162
Plac9b	0.06565946018543112	3.8922802961357743e-07	4.577052760539586e-06	0.04033371845687495	0.09090089177167092
Gale	0.06565343152277409	3.9018544233079285e-07	4.585836455441196e-06	0.0403276735419989	0.09089488703536434
Ppm1h	0.0656490916816287	3.908760589817743e-07	4.591476725182136e-06	0.040323322002549226	0.09089056441689608
Zfp521	0.06564478811572455	3.9156206734801437e-07	4.597056814392906e-06	0.04031900683707157	0.09088627792877138
Lrrk1	0.06563750786656432	3.92725217893772e-07	4.608229670385187e-06	0.040311706967315085	0.09087902656759105
Cbx5	0.06557710412837112	4.0250519823026545e-07	4.717254730197479e-06	0.04025114054262217	0.09081886240779444
Nos1ap	0.06557612238702054	4.0266607609762785e-07	4.717254730197479e-06	0.04025015615866652	0.09081788455878745
Uhrf2	0.06551312249365669	4.131205756694547e-07	4.834531333962094e-06	0.040186986787962474	0.09075513434148008
1700016P03Rik	0.0654606899353704	4.2202064719577137e-07	4.936033227265625e-06	0.04013441333410568	0.09070290942682095
Arhgap5	0.06544875457178972	4.2407228198538797e-07	4.9573685753549375e-06	0.04012244591768245	0.0906910213103161
Plscr4	0.06533761047703615	4.436450439108037e-07	5.180613883610082e-06	0.0400110036903937	0.09058031684279007
Setd5	0.06530504591268806	4.495428670878798e-07	5.246673312182593e-06	0.03997835189432192	0.0905478809684588
Mturn	0.06523660474574493	4.621857981299639e-07	5.388458288524299e-06	0.039909727568173056	0.09047971009564396
Grk3	0.06522430186628159	4.644945356512367e-07	5.412479107936068e-06	0.03989739178962557	0.09046745577875577
Ggta1	0.06522035543081012	4.652374698281542e-07	5.418238625096462e-06	0.039893434802641146	0.09046352491924342
Midn	0.06520570553813268	4.6800541197561403e-07	5.447562995164866e-06	0.03987874574775922	0.09044893284050536
Nek6	0.06516351008078829	4.760668159135959e-07	5.538438824750269e-06	0.0398364375543695	0.09040690384160262
Lpl	0.06513992274367555	4.806313224154363e-07	5.588557372162411e-06	0.03981278723717469	0.09038340951587984
Ndufb3	0.06510091329262782	4.882729859627443e-07	5.67438312753504e-06	0.03977367369003843	0.09034455382822024
Fry	0.06509802479478953	4.888434556140025e-07	5.6779844871157325e-06	0.03977077748737683	0.09034167671290569
Clspn	0.06500198159818268	5.081818676183652e-07	5.89631677071575e-06	0.03967447834599943	0.09024601174781939
Ash1l	0.06496901615256408	5.149879297866467e-07	5.968929250027145e-06	0.03964142515947891	0.09021317601733966
Cblb	0.06488159383393438	5.334653848411726e-07	6.179803687235062e-06	0.03955377042581938	0.09012609742945765
Nf1	0.06482968673955859	5.447370164481018e-07	6.3036747681381505e-06	0.03950172551921187	0.09007439424295365
Plekha8	0.06470247817574104	5.733394045044847e-07	6.627621020770674e-06	0.03937417980043383	0.08994768482019669
Kmt2c	0.06468935631146122	5.763708373170265e-07	6.6591307238271515e-06	0.0393610232047819	0.0899346143969993
Plcb3	0.06467233443510564	5.803262785123962e-07	6.697727547026014e-06	0.039343956287462116	0.0899176592378196
Cep112	0.06466191252234256	5.827609574210984e-07	6.722266417260843e-06	0.03933350680495101	0.08990727816647913
Rnf216	0.06465157374578898	5.851859390382387e-07	6.746667519387948e-06	0.039323140684048664	0.08989697990013365
Tubb6	0.06463354643977663	5.894375602113921e-07	6.792091188263477e-06	0.03930506571184348	0.08987902321721775
Nptn	0.06462161070930848	5.922688854003994e-07	6.8211094148386374e-06	0.03929309843110291	0.08986713423668773
Klf7	0.06460644886704597	5.958843921823458e-07	6.859123563472433e-06	0.03927789652131381	0.08985203177004188
Psmb9	0.0645583354648884	6.074989319222497e-07	6.985436267327611e-06	0.03922965604964471	0.08980410670893624
Ipo9	0.06454313107268052	6.112144027163321e-07	7.0244524447198705e-06	0.039214411526550634	0.08978896181037113
Ccl6	0.0645393069312686	6.121523419851833e-07	7.031523211311094e-06	0.03921057729345162	0.08978515263069932
Elf1	0.06450967050216101	6.194683765429156e-07	7.108065257962154e-06	0.03918086268081758	0.08975563212742693
Ankrd40	0.06448832255698357	6.247904430739005e-07	7.164572161582097e-06	0.03915945844562523	0.08973436765937187
Acat1	0.06448728367308185	6.25050558933803e-07	7.164572161582097e-06	0.03915841682299956	0.08973333283724286
Dock8	0.06448329503102689	6.26050205204193e-07	7.172257608517016e-06	0.03915441766652787	0.08972935978926083
Spry4	0.06447089329512658	6.291682182335337e-07	7.204191001213189e-06	0.03914198324372771	0.08971700653429657
Pnisr	0.0644658590918422	6.304381696610999e-07	7.2149410277916844e-06	0.03913693577417645	0.08971199200853154
Helb	0.06426578216774492	6.829589436038889e-07	7.811903087206687e-06	0.03893633264855979	0.08951269610186927
Grpr	0.06423340668597864	6.91844416218005e-07	7.909386059491253e-06	0.03890387221132159	0.08948044681052755
Rnf38	0.06419811779491053	7.016562951584547e-07	8.013150247118831e-06	0.03886849078068864	0.08944529540522647
Ywhaz	0.06416116835318361	7.120734781646817e-07	8.123602664507022e-06	0.03883144451293081	0.0894084898513794
Ifnar1	0.06412826900966176	7.214740484245661e-07	8.226540824265462e-06	0.038798459015263326	0.08937571856588386
Sdf2	0.064088299668071	7.330556600118046e-07	8.349860340646744e-06	0.03875838507945858	0.08933590472816362
Rasa2	0.06400847425230775	7.56724275803642e-07	8.610455336690003e-06	0.038678351015528925	0.08925638963797816
Chfr	0.06398710987731294	7.63182711723538e-07	8.67838604225434e-06	0.038656930853327415	0.08923510826354113
Fgf2os	0.06398609485520962	7.634908693438077e-07	8.67838604225434e-06	0.03865591318135148	0.08923409718422319
Pbrm1	0.06393447331405502	7.793219990140728e-07	8.853715515389283e-06	0.038604156943447876	0.08918267609486956
Dip2a	0.06391763351841169	7.84554406638412e-07	8.908515122798853e-06	0.03858727323690898	0.08916590166078614
Hipk2	0.06390638744063505	7.880675735350386e-07	8.943746055900256e-06	0.03857599784228546	0.08915469922527691
Plekhg2	0.06381997607293119	8.155716096059136e-07	9.251069949668326e-06	0.03848936142822974	0.08906862297808975
Aplp2	0.06380919362178515	8.190677506442612e-07	9.28589296906267e-06	0.03847855092241812	0.08905788231697413
Cbr2	0.06378755441970686	8.261277122735158e-07	9.361062324721741e-06	0.03845685543557987	0.08903632696520622
Pdzrn3	0.06374544720233856	8.400338165458793e-07	9.50380937826309e-06	0.03841463876346075	0.08899438284241075
Mov10	0.06369751352635228	8.561384479076204e-07	9.67094700876467e-06	0.038366580597312974	0.08894663471971952
Poglut3	0.0636956740141604	8.567623670453701e-07	9.672980299439697e-06	0.03836473630999691	0.08894480232604524
Trim26	0.0636486140629991	8.728736497502506e-07	9.839584494598014e-06	0.03831755425626493	0.08889792442868592
Med13	0.06363843679761463	8.763960604723717e-07	9.874183121868137e-06	0.03830735059962433	0.08888778651985661
Kif1c	0.06363388104727688	8.779772619154168e-07	9.88688606570384e-06	0.03830278303721817	0.08888324838538932
Frmd6	0.06361944994867012	8.830041287950025e-07	9.938357420683421e-06	0.03828831452890275	0.08886887308106903
Dlg3	0.06360721620219241	8.872872674185009e-07	9.978772925697094e-06	0.03827604907722638	0.08885668662511914
Zfp281	0.06360657908849746	8.875108733364373e-07	9.978772925697094e-06	0.038275410312585134	0.08885605197403114
Rnpep	0.06360367171163242	8.885319555666598e-07	9.985101243835749e-06	0.038272495402126634	0.0888531558346592
Slc16a7	0.06359610010002226	8.911964453843349e-07	1.0009247299777053e-05	0.038264904172983526	0.0888456134865782
Kifap3	0.06359495718119058	8.915993120177725e-07	1.0009247299777053e-05	0.03826375829318052	0.08884447498476311
Dusp27	0.06358483797833793	8.951738777172443e-07	1.004333699733382e-05	0.03825361287731326	0.08883439488652242
Ahnak	0.06358375353819354	8.955577689683163e-07	1.004333699733382e-05	0.03825252562832012	0.08883331463677789
Dlgap4	0.06353082755759307	9.144873492888962e-07	1.023981466649797e-05	0.03819946263506196	0.08878059309598599
Helz	0.06350799635960254	9.227715571698456e-07	1.0321967264235592e-05	0.0381765723766862	0.08875785004551527
Tnfrsf11b	0.0634482870210005	9.44779729233438e-07	1.055730784615211e-05	0.038116708705961455	0.08869837111043581
Casp12	0.06344630279152691	9.455196975902494e-07	1.0560161050995149e-05	0.0381147193509251	0.08869639453451995
Cald1	0.06340233605125156	9.62059820237675e-07	1.073938703021462e-05	0.038070639089473134	0.08865259733146304
Herc4	0.06339749795574784	9.638968080565232e-07	1.075438374170591e-05	0.03806578850813203	0.08864777788585397
Dtnb	0.06335826937309741	9.789167605430206e-07	1.0916374724786294e-05	0.038026458731026454	0.08860870047792054
Cul1	0.06324520939828797	1.0234761137572577e-06	1.1407439651545087e-05	0.037913107544586384	0.08849607576614908
Secisbp2l	0.06324169007188793	1.024894008699927e-06	1.141740309282792e-05	0.03790957916382417	0.08849256997823808
Tfg	0.06322246547466501	1.0326727947728558e-06	1.1492308579213754e-05	0.03789030511758521	0.08847341932503373
Brip1os	0.06318982345076495	1.0460109176881627e-06	1.163480239735838e-05	0.03785757917587922	0.08844090281015755
Cpne1	0.06317339468674281	1.0527865613461296e-06	1.1704193454965389e-05	0.03784110819649626	0.0884245371945958
Chchd7	0.06317058653708796	1.0539489321450125e-06	1.171114086253943e-05	0.037838292832396	0.08842173983747002
Synrg	0.06311069501647146	1.0790357073214028e-06	1.1977681132212617e-05	0.03777824753962796	0.08836207840240563
Pacsin2	0.06304909642167936	1.105436379879647e-06	1.2258248711235375e-05	0.03771649098057709	0.08830071626224206
Wdfy2	0.06299915433011469	1.1272962376298836e-06	1.2494295533039248e-05	0.03766642095888969	0.088250965739539
Gm20125	0.06298357479841409	1.1342001375161874e-06	1.2564423485753799e-05	0.037650801545169886	0.08823544594233351
Gm43259	0.06296796532231784	1.1411580864626398e-06	1.2635078609766728e-05	0.03763515212281372	0.08821989630324877
Cenpt	0.06296514525916644	1.1424195053335251e-06	1.2642621138251658e-05	0.03763232484415497	0.08821708704915089
Rabgap1	0.06290251526307884	1.1707821496424154e-06	1.2943350096757094e-05	0.03756953470539963	0.08815469700479357
Prelp	0.06283014616633527	1.204398887970986e-06	1.3301496081544746e-05	0.037496980812570316	0.08808260492605705
Stn1	0.06282844046521668	1.2052023074254108e-06	1.3303626281053547e-05	0.03749527075912799	0.08808090575091453
Ankrd50	0.06281721427492756	1.210502942570967e-06	1.3355371705631075e-05	0.03748401592741998	0.08806972250812332
Pdzd2	0.06281186815183384	1.2130350789024971e-06	1.3376535611986545e-05	0.03747865616700261	0.08806439683519877
Angpt4	0.06280476649512394	1.2164065845906622e-06	1.3406929427531882e-05	0.03747153639706587	0.08805732234175148
Trim24	0.06277808502623504	1.2291543063679508e-06	1.3533740442525338e-05	0.03744478689837847	0.08803074290455842
Sar1a	0.06276942817709004	1.2333178608326553e-06	1.3572725347244221e-05	0.03743610798464705	0.08802211915204904
Pclaf	0.06272660767504942	1.2541128559091456e-06	1.379460834440196e-05	0.03739317839787029	0.08797946230454319
Hdlbp	0.06268579515487252	1.2742462626555596e-06	1.4008993977429184e-05	0.0373522619953005	0.08793880567844396
Capzb	0.06260704299079303	1.313977813594423e-06	1.4431238184587943e-05	0.037273309619018244	0.0878603540910103
Inka2	0.06256302103436027	1.3367037474826915e-06	1.4673438114684054e-05	0.03722917588305443	0.08781650001849937
Ninl	0.0625577020928939	1.3394750561918013e-06	1.4696455928710648e-05	0.03722384344254692	0.08781120135493607
4931406C07Rik	0.06253067470352781	1.353642605302347e-06	1.4844213988299278e-05	0.03719674748215461	0.08778427698256017
Lrrc42	0.06252941846393817	1.3543046080192273e-06	1.4844213988299278e-05	0.03719548805627308	0.08778302553032777
Hadha	0.06250113792623595	1.369290293143703e-06	1.5000922819306832e-05	0.0371671358098835	0.08775485274478917
Ulk2	0.062457970446683365	1.3924722780060434e-06	1.5239563504646754e-05	0.0371238589526623	0.08771184966049779
Dst	0.06233252912118068	1.4619983577456302e-06	1.5968393090364553e-05	0.03699810032348287	0.08758688552060599
Ppp3cb	0.06232675448579716	1.4652780024497872e-06	1.5996196229148728e-05	0.03699231110048647	0.08758113283311149
B3galnt1	0.06232456436611418	1.466523707041518e-06	1.600177845590119e-05	0.03699011544867072	0.08757895103706394
Csad	0.06231773177709739	1.4704165179110318e-06	1.603622418682752e-05	0.036983265602447676	0.08757214441401164
Spag7	0.062234242454486756	1.518793324582199e-06	1.6530722548774284e-05	0.03689956560146495	0.0874889721863501
Stat2	0.06223112506818488	1.5206289581371422e-06	1.65424388406432e-05	0.03689644035558157	0.08748586663315587
Mmp28	0.062195264779056854	1.5418987680674285e-06	1.6757094342239034e-05	0.036860489690819065	0.08745014242873737
Cep170	0.062040360331443965	1.6371075882113025e-06	1.7747549426429992e-05	0.036705195604160024	0.08729582507517865
Uxs1	0.06197912644409124	1.6762805672826317e-06	1.8136123913152207e-05	0.03664380802954429	0.0872348229324328
Hadh	0.06195643368152394	1.691025208561597e-06	1.8277499650077976e-05	0.036621058360332054	0.08721221600436069
Qk	0.06191933060676592	1.715401753971249e-06	1.853178196283268e-05	0.03658386229875384	0.08717525321450952
Lrch3	0.06187860818769863	1.7425447430672818e-06	1.8815683821326097e-05	0.036543037902959215	0.08713468468486596
Itga1	0.061872481990639334	1.7466636155554541e-06	1.8850817326871392e-05	0.036536896372048204	0.08712858163136647
Slc39a13	0.061851476706441165	1.7608573901665955e-06	1.8994595312737682e-05	0.03651583852622126	0.08710765568657962
Pomp	0.06182868208518566	1.7763856147651274e-06	1.9152618775720992e-05	0.03649298689132564	0.08708494713805336
Gon4l	0.06182105819735364	1.781608477513999e-06	1.9199430625633056e-05	0.03648534394062735	0.08707735203224447
Rbm6	0.061813601665102726	1.78673095816384e-06	1.924511496707369e-05	0.036477868766835224	0.0870699236473687
Bcl9	0.061806697474526544	1.791486604468388e-06	1.9286804896920048e-05	0.03647094731811557	0.08706304551665016
Crtap	0.06179157802054971	1.8019434780775804e-06	1.9389801672745915e-05	0.03645579007910272	0.08704798312262081
Sesn1	0.06169189755104799	1.872366112917192e-06	2.0117779881886396e-05	0.03635586078984616	0.08694867855243263
Mbtps1	0.06167457693704043	1.8848693949334232e-06	2.022220783633643e-05	0.03633849699224848	0.0869314232040158
Bmt2	0.061650030686754	1.9027261017524875e-06	2.040374102223755e-05	0.0363138895696861	0.08690696942019374
Dusp16	0.06163632018025597	1.9127707147179125e-06	2.0494322826706465e-05	0.03630014490829215	0.08689331054833857
Slc38a2	0.06163593413732508	1.9130542739569045e-06	2.0494322826706465e-05	0.03629975790381005	0.08689292595913253
Jph2	0.06162628930055364	1.9201517927070695e-06	2.0550151062419963e-05	0.03629008904625933	0.08688331743955455
Adamdec1	0.0615857931585815	1.9502293897571722e-06	2.084134301265757e-05	0.036249492099100326	0.08684297373267347
Spaca6	0.06157573896158875	1.9577667374543706e-06	2.0911635886828792e-05	0.036239412887614834	0.08683295736873109
Ikbip	0.061570870491903205	1.9614265371203198e-06	2.094046263784996e-05	0.036234532307198204	0.08682810721682961
Hoxb4	0.061538505880367717	1.9859236995098757e-06	2.119161479545553e-05	0.03620208721667112	0.08679586434781754
Nrbp1	0.06153538069011616	1.9883046878192433e-06	2.1206636880852333e-05	0.0361989542580384	0.08679275091046096
Dzip1l	0.06150864357280509	2.0087872489521024e-06	2.1414615535551032e-05	0.03617215069981234	0.08676611432319166
Snhg11	0.06150225740783435	2.013709405905525e-06	2.1456590686885763e-05	0.036165748670811036	0.08675975216449547
Tnrc6b	0.06148427454298256	2.0276320585832897e-06	2.158383124403023e-05	0.03614772114545226	0.08674183688807993
Mapk8	0.06146471576967602	2.0428797372633223e-06	2.1724914336245874e-05	0.036128113816585435	0.0867223516077012
Atxn7l3b	0.06144549246535845	2.0579731384808625e-06	2.1874748628047802e-05	0.03610884280853249	0.08670320051694189
Agfg2	0.06141763890046118	2.0800328009630082e-06	2.2087677745118884e-05	0.03608092015684336	0.08667545155260242
Map2k4	0.061358413660779584	2.1276955145849254e-06	2.2553901727349262e-05	0.03602154814889668	0.08661644859559184
Ap1g1	0.06135794342819216	2.1280781069954145e-06	2.2553901727349262e-05	0.036021076751724106	0.08661598012716046
Prrc2c	0.061340886694056095	2.142000608335861e-06	2.2681321092755007e-05	0.03600397778224387	0.08659898737665804
Lrrc41	0.06132226398720377	2.1573011824934915e-06	2.283030246067663e-05	0.03598530897937585	0.08658043451097118
B230219D22Rik	0.06131967291186906	2.159438329343338e-06	2.284182582349094e-05	0.03598271149186099	0.08657785315161745
Ldlrap1	0.06126623448746548	2.203970850888493e-06	2.3290264229321175e-05	0.03592914089877604	0.08652461503430413
Gm19938	0.06123671126338022	2.228950529344067e-06	2.3531410869383342e-05	0.03589954471766346	0.08649520241237783
Eda	0.06119561805254487	2.2641724295451827e-06	2.38685617996079e-05	0.03585835003233282	0.08645426307477344
Rtn2	0.06116011738480415	2.295030432026043e-06	2.418216301443302e-05	0.03582276176950091	0.08641889527034473
Lrrk2	0.06114118296141357	2.3116533320587277e-06	2.4333780727323515e-05	0.03580378065319531	0.0864000316840999
Mrps21	0.06108215211403829	2.364222707692003e-06	2.484215290360949e-05	0.0357446043511336	0.0863412215656861
Gm42836	0.061081835419679875	2.364507807346768e-06	2.484215290360949e-05	0.0357442868769051	0.08634090605504088
Vps51	0.06106292388553007	2.38159259805591e-06	2.500959166825941e-05	0.03572532878176246	0.08632206519762692
Rtn4	0.061051398571890875	2.392062671514983e-06	2.5107440083001676e-05	0.035713775101259615	0.08631058294786459
Herc2	0.061050055000060124	2.393286099148721e-06	2.5108186856259328e-05	0.035712428222981915	0.08630924439579991
Dgkd	0.061043492217511514	2.3992706637621455e-06	2.5158858403935104e-05	0.03570584929115522	0.08630270613138387
Slc4a2	0.06102596389892958	2.4153251284779575e-06	2.5299391398271188e-05	0.03568827785076723	0.08628524328680404
Rrm2	0.06101156427901848	2.428591057229877e-06	2.5417386713275223e-05	0.03567384281775248	0.0862708974425695
Mapk14	0.06097859698511749	2.459226632178431e-06	2.5713314930502886e-05	0.035640794486926405	0.0862380532262618
Arhgap10	0.0609769654282599	2.4607523831953385e-06	2.5716927784089412e-05	0.03563915892097709	0.08623642775910888
Trio	0.06097061853633658	2.4666963264330757e-06	2.576668885569354e-05	0.035632796434644474	0.08623010455536438
Uhrf1	0.06093448290471862	2.500801215053106e-06	2.6096433897429212e-05	0.035596572056371824	0.0861941037521326
Atp13a3	0.06088556312503055	2.5476934165529825e-06	2.656183710367918e-05	0.03554753223911151	0.08614536639563103
Lss	0.0608678286966659	2.5649002647400814e-06	2.6715667671456203e-05	0.03552975432478958	0.08612769806957288
Csnk1g1	0.0608297938807941	2.6021804020181186e-06	2.707808546321624e-05	0.035491626299185175	0.08608980496894582
Trp63	0.06082296367557105	2.608929916894961e-06	2.7135361760926584e-05	0.03548477936338408	0.08608300020488183
Wbp1l	0.06078262281828938	2.649138076615742e-06	2.7540419222069186e-05	0.035444339739743536	0.08604280956122144
Zfp638	0.060683931302848396	2.750026853658873e-06	2.8562004357114796e-05	0.03534540694807898	0.0859444851879047
Tafa2	0.06065142432412089	2.7840571148501596e-06	2.8874157321554013e-05	0.03531282060659866	0.08591209903059979
Sh3d19	0.060644190341146646	2.791684845543665e-06	2.893597974588198e-05	0.03530556896985977	0.08590489192751684
Gpatch8	0.06064325368234626	2.792673951610363e-06	2.893597974588198e-05	0.035304630025438495	0.08590395874894144
Smpd1	0.060624607221862095	2.812434602720692e-06	2.9126877373233783e-05	0.03528593807344785	0.08588538156153534
Arhgap35	0.06054877771366306	2.8941857586089747e-06	2.9945065375161236e-05	0.03520992374770955	0.08580983358500423
Hdac7	0.06046831009235994	2.983428239083719e-06	3.080990584342855e-05	0.035129260325134117	0.08572966439756755
Arpc4	0.06042205694301628	3.0359134734766027e-06	3.133706991333736e-05	0.03508289477776733	0.08568358264129265
Eva1c	0.060393366213502095	3.068913712300745e-06	3.164771878420882e-05	0.03505413438281666	0.0856549981722178
Sin3b	0.060391629420802916	3.0709223839491005e-06	3.1653452576277625e-05	0.035052393374269006	0.08565326781065716
Atp5j2	0.060381453533359344	3.0827165701714622e-06	3.174498774292824e-05	0.035042192789213535	0.0856431296002625
Jup	0.06023636794978144	3.2556735226814498e-06	3.3462795310956976e-05	0.03489675564674648	0.08549858063881065
Ncald	0.06017752185795422	3.328443822768212e-06	3.419462088548766e-05	0.034837767270074815	0.08543995189548101
Miga1	0.060166313324150504	3.3424801975553853e-06	3.432264067140992e-05	0.034826531655007396	0.08542878474064916
Golga3	0.06013355953528272	3.3838235101594023e-06	3.471446058680479e-05	0.03479369876546869	0.08539615183381966
C1qtnf1	0.06012929454477671	3.3892429114467726e-06	3.475369554843538e-05	0.034789423479000346	0.08539190257981717
Zfp467	0.06011728403454719	3.4045490669740926e-06	3.4894225855769276e-05	0.03477738397960733	0.08537993637973944
Ckap2	0.06011543454381754	3.4069119317034457e-06	3.4896297005615434e-05	0.034775530025508566	0.08537809371165396
Aox3	0.060114619188911735	3.4079541086713924e-06	3.4896297005615434e-05	0.03477471270296517	0.08537728136448149
Mylip	0.06009495228089741	3.4331849049846397e-06	3.510516146392084e-05	0.03475499834448003	0.08535768699483955
Glg1	0.0600739646371085	3.460307554540751e-06	3.536590131962616e-05	0.03473396008542476	0.08533677673920068
Plcxd2	0.06005583695602422	3.48389944241355e-06	3.559032763722047e-05	0.03471578870443619	0.08531871588275824
Atp1b2	0.060050291910148906	3.491146666287188e-06	3.564765035538792e-05	0.03471023029461703	0.0853131912744443
Tmco3	0.06004424671608106	3.499064034379321e-06	3.571175892699082e-05	0.0347041705329998	0.08530716835958088
Tnfsf12	0.06000928992449122	3.545185409880274e-06	3.6165538427570775e-05	0.03466912953999376	0.08527234036296807
Golgb1	0.06000782009231754	3.5471373903044726e-06	3.6168518359725996e-05	0.034667656168758526	0.08527087594489889
Arl3	0.06000565411180962	3.55001575387711e-06	3.618093698642761e-05	0.03466548497320401	0.08526871794254834
Nfil3	0.05994517066628341	3.6313020918553363e-06	3.697480027174195e-05	0.0346048559978573	0.0852084571855996
Atg16l2	0.059898370895182906	3.6954194072153027e-06	3.759252515556557e-05	0.0345579437493569	0.08516182959555046
Vps13b	0.05988544996700821	3.7133117758960924e-06	3.7756912550992e-05	0.03454499178701786	0.08514895618527364
Rint1	0.05986735888167187	3.738503117553063e-06	3.797761442027098e-05	0.03452685726386447	0.08513093161738958
Fbln1	0.05985373798579645	3.757577831048183e-06	3.81535978278378e-05	0.0345132036743854	0.08511736079202534
Gsn	0.05984748888970804	3.766360247448506e-06	3.822496031294967e-05	0.034506939582047355	0.08511113466452241
4632427E13Rik	0.059769144927667446	3.878146812596311e-06	3.928629430333502e-05	0.03442840778326679	0.08503307848870986
Zfp407	0.059755247872301076	3.898305234683352e-06	3.945381842255004e-05	0.03441447744113071	0.08501923244996436
Gm43727	0.05975042876835894	3.905319018078181e-06	3.9506453762267206e-05	0.03440964679658191	0.08501443103485835
Ube2e2	0.05972346697077138	3.944783158372933e-06	3.9887157782341635e-05	0.03438262045375165	0.08498756818066593
Epas1	0.059709192921003906	3.965830573718343e-06	4.00813767167545e-05	0.034368312247602555	0.08497334649840278
Kcnq4	0.059666065454985706	4.030078671228031e-06	4.069296304265932e-05	0.03432508164495547	0.08493037719248231
Kat2b	0.0596639029750447	4.033326287941814e-06	4.0706891993632304e-05	0.034322913996076065	0.08492822264046683
Tpp2	0.05965819314116645	4.0419133828083556e-06	4.077467250527503e-05	0.0343171905152265	0.08492253373842765
Fam102b	0.059639930750769315	4.069496191732123e-06	4.103392967045023e-05	0.03429888448737864	0.08490433828557692
Zc3h13	0.0596216957748743	4.09721746868369e-06	4.12545491978192e-05	0.03428060595650488	0.08488617012993298
Agt	0.05962133041229765	4.097774746635671e-06	4.12545491978192e-05	0.03428023972141815	0.08488580610601937
Rictor	0.059620560694972534	4.098949013918245e-06	4.12545491978192e-05	0.03427946816597928	0.08488503920886291
Copg1	0.05956210353320905	4.189078342385522e-06	4.214220548503256e-05	0.03422087149458617	0.08482679614093436
Trappc9	0.059545136051406114	4.215592317763068e-06	4.235027966992036e-05	0.03420386355204368	0.0848098907686021
Stard5	0.059532675384057925	4.2351660853881455e-06	4.252731290350585e-05	0.034191373180275396	0.08479747570426599
Rock1	0.05951259200676389	4.266897299922975e-06	4.280874896528427e-05	0.03417124194378998	0.08477746581073753
Acvrl1	0.059512449883992895	4.267122659596028e-06	4.280874896528427e-05	0.03417109948241013	0.08477732420791187
St14	0.059459015215819075	4.352665206464645e-06	4.364683610164041e-05	0.03411753757861323	0.08472408495407534
Tesk2	0.059455104228441726	4.358990325985724e-06	4.3690156027244215e-05	0.034113617284330246	0.084720188263788
Pi4ka	0.05941296179913715	4.427706883072297e-06	4.4338112583706505e-05	0.03407137461892664	0.08467819984223054
Oas1a	0.0593938539461517	4.459204483531722e-06	4.461251868510387e-05	0.034052221347597486	0.0846591617885297
Rpa3	0.05937798474629219	4.485526461354837e-06	4.483468880409261e-05	0.0340363144416488	0.08464335054342152
Zfp395	0.05934031953873206	4.5485981590069115e-06	4.544427046527308e-05	0.03399855979089099	0.08460582283928984
H6pd	0.05933468554792396	4.558105187195193e-06	4.551838314802165e-05	0.033992912427318986	0.08460020941018802
Tpm3	0.05932719303629376	4.570777844029762e-06	4.5624026212280585e-05	0.033985402134072286	0.08459274424060197
Eomes	0.059286550194476074	4.640110237452161e-06	4.6252516959781606e-05	0.03394466288642899	0.08455224966523146
Hectd1	0.05924626323602184	4.709828742459529e-06	4.6926002879832255e-05	0.03390428044942643	0.08451210959258425
Lum	0.059229263602801424	4.739547364785525e-06	4.720051968860905e-05	0.03388724055255139	0.08449517191523757
Mmp23	0.059189953004342315	4.8089590652119515e-06	4.786990316627155e-05	0.03384783690331342	0.08445600452997673
Syt13	0.05916788278540927	4.848354529295658e-06	4.824002063623397e-05	0.03382571447724966	0.08443401468126048
Tspan13	0.05914638770657855	4.887020265552595e-06	4.860254294221408e-05	0.03380416857565396	0.08441259785457751
Wwp1	0.05914015592429573	4.8982851978951094e-06	4.869235148820001e-05	0.03379792206340751	0.08440638875453392
Ppp6r2	0.05911033386450672	4.95253831520716e-06	4.916437808125924e-05	0.033768029541103244	0.08437667521294946
Hspa4	0.05906473242989981	5.036611567330811e-06	4.988534820551744e-05	0.033722320448703595	0.08433123962854319
Ssr2	0.058939054920090855	5.27544785726772e-06	5.208518749880544e-05	0.033596346782840535	0.0842060186579219
Brca1	0.058919573476555825	5.313427148909914e-06	5.243640288711369e-05	0.03357681950383456	0.08418660791171259
Nlgn2	0.05890108260950198	5.349717276800747e-06	5.2770638054091575e-05	0.033558285149812406	0.08416818412948655
Rp1	0.05888590644685475	5.3796791050540215e-06	5.304217542946929e-05	0.033543073308769274	0.0841530630130185
Zfp36l1	0.05886808080794599	5.415076832062646e-06	5.334291327786847e-05	0.033525205777674726	0.08413530201546816
Prkcsh	0.05885059609437619	5.450014045639975e-06	5.366281340013333e-05	0.033507679988868444	0.0841178806913573
Itgav	0.05878649919709036	5.579943820967028e-06	5.485769411779759e-05	0.03344343264790538	0.08405401604024532
Creb3l2	0.05877539728130876	5.602747418727237e-06	5.5042320222753146e-05	0.03343230469577778	0.08404295432961716
Rngtt	0.058770956086916536	5.611894687289226e-06	5.510733899776125e-05	0.03342785308760282	0.08403852921709266
Fam13b	0.05876012958383574	5.634253323300904e-06	5.5301972934561575e-05	0.033417001202580156	0.08402774191334181
Hnrnpul2	0.058751811460265514	5.651489593394117e-06	5.5446176605158846e-05	0.033408663581839027	0.08401945390303268
Abca7	0.058737421469576584	5.681426799672392e-06	5.571480196438408e-05	0.03339423987022502	0.0840051159987157
Gm29331	0.058735949093060395	5.684498502801632e-06	5.5719848122378574e-05	0.03339276404399629	0.08400364895106052
Syt14	0.05873113442068577	5.694554072833484e-06	5.5793315308921584e-05	0.03338793809183054	0.08399885170330089
Aldh4a1	0.058710731828748024	5.737354622866858e-06	5.618739650888487e-05	0.03336748771391401	0.08397852293668302
Cflar	0.05867629252803266	5.810300557003684e-06	5.6876212550364e-05	0.03333296779925353	0.08394420820439896
Fosb	0.05867216891292197	5.819094046572721e-06	5.6936712741275076e-05	0.033328834535826045	0.08394009950056404
Trim30a	0.058659099831079774	5.847047692440549e-06	5.715889152906217e-05	0.03331573488104706	0.08392707767174384
Gse1	0.058646515145270736	5.874086650552384e-06	5.739746552266208e-05	0.03330312076369436	0.08391453847940165
Fndc4	0.05864150406738425	5.884886521980272e-06	5.747721977317352e-05	0.03329809796875156	0.0839095455142655
Ccdc82	0.05858464772838058	6.008761467652603e-06	5.8660803037701715e-05	0.03324110877617207	0.08385289459600799
Rai2	0.05853152694464233	6.126748768245556e-06	5.975911175473172e-05	0.033187864016472696	0.08379996558894168
Crk	0.058519891134482895	6.1528875137225825e-06	5.998721204653919e-05	0.03317620106928005	0.08378837176735199
Tom1l2	0.05847697154603452	6.2502277928215854e-06	6.088174501814141e-05	0.03313318144346426	0.08374560699784533
Hnrnpm	0.058445858110262476	6.321711220082024e-06	6.152304041339316e-05	0.033101995546927186	0.08371460573583207
Cavin2	0.05835453165448983	6.536079183890415e-06	6.346754252093232e-05	0.03301045668399064	0.08362360825826307
Timp3	0.05834315712311002	6.563260136629112e-06	6.367472768350327e-05	0.03299905572749072	0.08361227467096197
Fzd9	0.05829404787430656	6.681859097817147e-06	6.47676644757276e-05	0.0329498324646184	0.08356334212213032
Sfswap	0.058281220958440697	6.713172072859209e-06	6.503082522648749e-05	0.0329369757895029	0.08355056133871501
Lgalsl	0.0582804831920984	6.714977363909906e-06	6.503082522648749e-05	0.03293623631175149	0.08354982622552228
Aak1	0.05823619900193316	6.824193756717988e-06	6.605916568586626e-05	0.03289184944561829	0.08350570123944513
Pde7a	0.058221126804382566	6.861751658376598e-06	6.639323651688546e-05	0.03287674232493551	0.08349068320466761
Zfp704	0.05820167068095961	6.910526037918128e-06	6.680583955911092e-05	0.03285724113770027	0.08347129698092484
Pwwp3b	0.05819050966385814	6.9386549363414485e-06	6.704802264429276e-05	0.032846054278425546	0.08346017605318433
Tmem135	0.058176223230683465	6.974820544993275e-06	6.733776680345745e-05	0.0328317347757688	0.08344594092639665
Amotl2	0.058172680640166875	6.983816338058415e-06	6.739475553865937e-05	0.03282818398666046	0.08344241105667051
Paox	0.05817077943833109	6.9886486830256575e-06	6.740456176923659e-05	0.032826278385150745	0.08344051668143908
Zfp606	0.05816984723706349	6.991019256469697e-06	6.740456176923659e-05	0.032825344026693126	0.08343958782733969
Kcnma1	0.05812597554952105	7.103457930974609e-06	6.8428093862041e-05	0.03278137086657823	0.08339587361611676
Frat2	0.05810551837340698	7.156476723772481e-06	6.890836403491045e-05	0.032760866407790835	0.08337548983727423
Sec24b	0.05809937043945338	7.172484096782963e-06	6.901409738426489e-05	0.032754704268286035	0.08336936395705068
Gm43113	0.05809790235892978	7.176311597339863e-06	6.901409738426489e-05	0.03275323279586832	0.08336790114250996
Virma	0.058097653972563675	7.176959370020388e-06	6.901409738426489e-05	0.032752983835634325	0.08336765364709126
Zfp579	0.058070488774765186	7.248142509594987e-06	6.964963948563554e-05	0.03272575589477696	0.08334058587045826
Kdm6a	0.058062374853999246	7.269534642470043e-06	6.978112769137543e-05	0.032717623240703576	0.0833325010410011
Cab39l	0.05805764512465506	7.282032278740516e-06	6.985982230423551e-05	0.03271288259297445	0.08332778826789396
Adgrl3	0.05805684638918338	7.284144849711936e-06	6.985982230423551e-05	0.03271208201376746	0.08332699239580396
Armcx2	0.058046745995021055	7.31090992640608e-06	7.005484929480585e-05	0.03270195830749146	0.08331692820769869
Cys1	0.058031827812900935	7.3506137231553e-06	7.040433979233142e-05	0.032687005703123745	0.08330206349213656
Cd93	0.058012849247344296	7.401421949518914e-06	7.085983492092142e-05	0.0326679833627789	0.08328315292924278
Fis1	0.05798673963671403	7.471869855034208e-06	7.150287401897031e-05	0.032641813559338574	0.0832571368429925
Zyx	0.0579781509168535	7.495183366936365e-06	7.16944888347425e-05	0.03263320504673354	0.08324857888031655
6330411D24Rik	0.057968782415622255	7.520692829056662e-06	7.190693143709726e-05	0.03262381496003611	0.08323924392450546
Coro1c	0.05796109157481708	7.541696202119582e-06	7.207612291411654e-05	0.03261610640251722	0.08323158061867364
Tgm5	0.05795162259745454	7.567632610578137e-06	7.229229047983236e-05	0.03260661561644574	0.0832221455383158
Vmn2r60	0.05794618101315924	7.582576169093001e-06	7.240330180742178e-05	0.03260116150129934	0.08321672343173078
Phkb	0.05794247716803878	7.592763715071532e-06	7.246882231774361e-05	0.03259744912784764	0.08321303284336819
Nfix	0.057923428571855	7.645364494897234e-06	7.289129748156854e-05	0.032578356682146196	0.08319405241474055
Ubr5	0.05792316106665755	7.64610565770329e-06	7.289129748156854e-05	0.03257808856128842	0.08319378586671015
Asxl3	0.0579228155190599	7.647063150200353e-06	7.289129748156854e-05	0.0325777422184221	0.08319344155551968
Zc2hc1c	0.057891821189507836	7.733414382766082e-06	7.361778042834117e-05	0.032546676580997295	0.08316255810253459
Brd9	0.05787846430646463	7.770913754812389e-06	7.387792788715617e-05	0.03253328898320939	0.08314924898634007
Itgb8	0.0578614670299033	7.818884849709736e-06	7.427415028900814e-05	0.03251625263380775	0.0831323124823576
Smap2	0.057861282208339186	7.819408020329723e-06	7.427415028900814e-05	0.032516067387462204	0.08313212832152989
Mfsd2a	0.057830601378401784	7.906720919484766e-06	7.50707838063499e-05	0.03248531606690793	0.08310155715151926
Nell2	0.05781742082974597	7.944516155464775e-06	7.539678006427589e-05	0.032472105250071284	0.08308842369839091
Epor	0.05780867156464311	7.969699959614144e-06	7.560285682193827e-05	0.03246333589780167	0.083079705690512
Rpa1	0.0577824839531173	8.045534863133936e-06	7.628903597375478e-05	0.03243708818626967	0.0830536116125327
Cand1	0.057778255826079254	8.05784327881582e-06	7.637251198146877e-05	0.03243285035904873	0.08304939858372645
Oaz2	0.057772257141706654	8.075336807044306e-06	7.650503870673714e-05	0.032426837914038456	0.08304342131852432
Rgs2	0.05774658274315174	8.150620114729753e-06	7.715117823629944e-05	0.03240110464061382	0.08301783857357876
Stag2	0.05774280269796661	8.161760566826699e-06	7.722308412989743e-05	0.03239731593011152	0.08301407201975398
Ccdc189	0.05771129915362154	8.255174647629847e-06	7.807302759195068e-05	0.032365740195860096	0.08298268088663399
Flot2	0.057679872604798565	8.349377760614964e-06	7.892969258299352e-05	0.032334241683972885	0.08295136642433329
Stx5a	0.05763310700231025	8.491464398028556e-06	8.02380785919524e-05	0.03228736908701293	0.08290476752453738
Armh4	0.05762879949823052	8.504667336494092e-06	8.032800228097368e-05	0.032283051733452674	0.08290047536961491
Usp25	0.05755379423969687	8.73773439978459e-06	8.242217860229706e-05	0.03220787512053699	0.08282573723098725
Dnaja1	0.057547487385814375	8.75760764240065e-06	8.257389464643451e-05	0.03220155387130837	0.08281945282505601
Fam107b	0.057537657492259565	8.788668297886622e-06	8.280618862082596e-05	0.03219170154513911	0.08280965791498099
Sav1	0.05753728586918717	8.789844620466747e-06	8.280618862082596e-05	0.032191329074089337	0.08280928761437728
Gabrg3	0.05752257248681627	8.836538892168416e-06	8.321010477975357e-05	0.032176582124069285	0.08279462658587063
Cep350	0.057520511688017285	8.843097914905843e-06	8.323589786859539e-05	0.032174516624569556	0.08279257311903156
Tub	0.05751400020644686	8.863852958185793e-06	8.33952314157463e-05	0.032167990291673346	0.08278608480275784
Mnat1	0.057484566315056766	8.95825408507049e-06	8.413808470417498e-05	0.03213848929470798	0.0827567555988737
Rb1	0.05742152368803389	9.163687605349937e-06	8.603048380895094e-05	0.03207530308700841	0.08269393704823018
Mast2	0.0573801520257445	9.300940257446757e-06	8.720632022795389e-05	0.03203383731014316	0.08265271232670195
Slc12a2	0.057362762709146795	9.359214367020657e-06	8.771495959457209e-05	0.032016408461397396	0.08263538474635503
Snx18	0.05731383593224999	9.525051725968311e-06	8.915415683369823e-05	0.0319673705391025	0.08258663158928921
Tbl1x	0.05725972820759465	9.711716832963482e-06	9.078434568437336e-05	0.03191314004174848	0.08253271572853509
Jph1	0.057232717568847236	9.806202430872553e-06	9.162828086136918e-05	0.03188606817057278	0.08250580081310935
Ifi211	0.05722858295102353	9.82074292850935e-06	9.17248128642172e-05	0.03188192418295819	0.08250168084475296
Cox6b1	0.05718141422168258	9.9880883160031e-06	9.320789910308675e-05	0.031834648622433376	0.08245467917896844
Lmnb1	0.057144546943455575	1.0120778278831221e-05	9.432496094770415e-05	0.031797697923466296	0.0824179424000435
Os9	0.057130829700090466	1.0170576618048918e-05	9.474855258969044e-05	0.031783949659352106	0.08240427369414625
Osbpl10	0.05711618760952472	1.0223990566599525e-05	9.520545061803575e-05	0.03176927446713244	0.08238968340306128
Gm15987	0.057110962029649034	1.024311810415314e-05	9.534282079858902e-05	0.031764037076334566	0.08238447630715237
Gabra1	0.05710711360006303	1.025722660665334e-05	9.543337649828192e-05	0.03176017994936905	0.08238064148938277
Gm49267	0.057101096320353456	1.0279323391485043e-05	9.559814626566756e-05	0.03175414907223192	0.08237464549116803
1700123M08Rik	0.05706400683208618	1.0416530845434023e-05	9.683285286775058e-05	0.031716975812484206	0.08233768713801734
Cbfb	0.057004425024753544	1.0640612463023558e-05	9.887375077581379e-05	0.03165725957861715	0.08227831584503542
Creld2	0.05700272560787304	1.0647070818154812e-05	9.889159127348395e-05	0.03165555633022188	0.0822766224299007
Dgcr2	0.0569904604627876	1.0693793568508733e-05	9.928323896796135e-05	0.03164326353643742	0.08226440059668852
Yeats2	0.056942879012611906	1.0876909014893056e-05	0.00010081702365811214	0.031595574898371025	0.08221698709880808
6720489N17Rik	0.0569427255354175	1.0877504480046885e-05	0.00010081702365811214	0.03159542107562152	0.08221683416317009
Ttll3	0.056889008536515885	1.1087839490063676e-05	0.00010263552357199978	0.0315415832062358	0.08216330663582747
Ier2	0.05681085615062419	1.1400798132762032e-05	0.0001054876396233056	0.03146325522961296	0.08208542965002957
6720427I07Rik	0.05680704360705941	1.1416278982560305e-05	0.00010555004777040435	0.0314594341280898	0.08208163053353765
Msl2	0.056806809320297524	1.141723095891891e-05	0.00010555004777040435	0.03145919931545216	0.08208139707186642
Hjurp	0.056797494427239616	1.1455141561028019e-05	0.0001058556126441054	0.0314498635166236	0.08207211498093796
Sh3bp1	0.0567242578978562	1.1757419478444149e-05	0.00010851087269601779	0.03137646277378414	0.08199913619913807
Lrr1	0.056709801906747126	1.1817978087904386e-05	0.00010902359971864377	0.03136197440126533	0.08198473105220444
Zmat4	0.056694882715304686	1.1880789133152647e-05	0.0001095566632295371	0.03134702180201431	0.08196986432301819
Rspry1	0.056689992850526054	1.190144508785411e-05	0.000109700714240415	0.0313421209900717	0.08196499165064741
Irf2bp2	0.05663288370517807	1.2145238710053655e-05	0.00011190052917212225	0.03128488408210772	0.08190808320742407
Neurl2	0.05658814946075782	1.2339525141669543e-05	0.00011354655947507574	0.031240049875887507	0.08186350606014983
Parp1	0.05658321070227945	1.2361155618001687e-05	0.00011369758586587454	0.031235100087660065	0.08185858463934147
2810410L24Rik	0.0565014016041448	1.2724763290364086e-05	0.00011679553163312276	0.031153108465809074	0.08177706255535093
Parp14	0.056499881112062195	1.2731616861433843e-05	0.00011680923427816566	0.031151584584596187	0.0817755473944703
Sf3b2	0.05649853456804396	1.273768930662449e-05	0.00011681576178087022	0.031150235039270977	0.08177420557165375
Calm3	0.05646711687206993	1.2880158879858326e-05	0.00011802298653999702	0.03111874734274549	0.08174289800520679
Malat1	0.05645895612478314	1.2917413276193143e-05	0.00011831460079371524	0.031110568421045533	0.0817347658559061
Thbd	0.05645453313163401	1.293764747959814e-05	0.00011845014226069054	0.031106135579076658	0.08173035836099692
Zfp57	0.05642871767973342	1.3056351865619596e-05	0.00011948673126915204	0.031080262662981875	0.08170463334713528
Pccb	0.056410322445231184	1.3141569697958684e-05	0.00012021612246789241	0.031061826502128343	0.0816863025352295
Sox9	0.05638971375114969	1.3237671616862766e-05	0.00012104442489779257	0.031041171977600604	0.08166576599526813
Tlcd1	0.05637579819073411	1.3302940957332079e-05	0.00012159021957225924	0.0310272254834438	0.0816518991431714
Ywhah	0.056359532873692476	1.3379620582179256e-05	0.0001222398039772268	0.031010924021755853	0.0816356907468441
Trrap	0.056298313404121864	1.3672023542229722e-05	0.00012485892413461257	0.03094956863170558	0.0815746853958398
Fnta	0.05626801632855767	1.3818975967061594e-05	0.00012609526227900844	0.03091920436073675	0.08154449421595504
Pappa2	0.056257434570591125	1.387065549629864e-05	0.0001265138481642308	0.03090859914468094	0.08153394943288703
Baz2b	0.05619501784271295	1.417925764195923e-05	0.0001292204199156385	0.03084604416487767	0.08147175068711619
Rfc1	0.05617810747502	1.4263986630850868e-05	0.000129883940111258	0.030829096375213316	0.08145489934273359
Ptov1	0.05615312318187597	1.4390053750296638e-05	0.0001309771391892079	0.030804056819497754	0.08143000222737658
Hhat	0.056145136053826546	1.4430579208702599e-05	0.00013129115697604578	0.03079605203149094	0.08142204296218843
Inpp4a	0.05612286062310477	1.4544176961484696e-05	0.00013226945575573937	0.030773727365808138	0.0813998452216178
Rab3d	0.05611830197221487	1.4567529504915742e-05	0.00013242656149858742	0.0307691586421364	0.0813953024668705
Bdp1	0.05611287303185641	1.4595386901098365e-05	0.00013262447063174868	0.03076371770738888	0.08138989245600813
Frzb	0.05610055132958709	1.4658801513148847e-05	0.0001330897020714639	0.030751368787832304	0.08137761371122142
Il6	0.05607123316123582	1.4810747429743705e-05	0.0001343572799725709	0.030721985889979212	0.0813483977247425
Abl1	0.05606606192671876	1.4837703431858722e-05	0.00013454580015821954	0.030716803242806096	0.08134324450889191
BC016579	0.056032853977318886	1.5011923535951436e-05	0.00013598593178417554	0.030683522037602856	0.08131015223717492
Morf4l1	0.05603222477001336	1.5015243316784136e-05	0.00013598593178417554	0.03068289144282629	0.0813095252211332
Cntn1	0.056018604689004034	1.50872764121759e-05	0.0001365815342838857	0.03066924133299227	0.08129595256822067
Cdkl3	0.05600495871504987	1.5159776688470361e-05	0.00013712392446731805	0.03065556528260837	0.08128235410312645
Phlpp1	0.05594984981812126	1.5455959512430058e-05	0.00013957122162281432	0.03060033501939475	0.08122743697370129
Dhx57	0.055918747033877114	1.562554766781632e-05	0.00014104419373724838	0.03056916380584703	0.08119644235292339
Zmym4	0.055895736956527976	1.5752149952388788e-05	0.000142128094187392	0.030546103135708914	0.08117351226426954
Tef	0.05588494392810013	1.5811869813853988e-05	0.0001426078821373669	0.030535286385697857	0.08116275674584733
Purb	0.05585878750915389	1.595749452692355e-05	0.0001438022356251713	0.030509072503191948	0.08113669120629112
Usp6nl	0.05583510267420231	1.6090460617360135e-05	0.0001448806350629245	0.030485335664637476	0.08111308863348424
Dpm3	0.0558281456630861	1.6129717271417175e-05	0.00014517411786211493	0.03047836338379402	0.08110615578006525
Mdm2	0.05582656301519394	1.6138660486458925e-05	0.00014519463748965318	0.030476777262541676	0.0811045786274572
Snx4	0.055804963807712195	1.6261186366862547e-05	0.00014617625863611175	0.03045513066509263	0.08108305440428362
Gabrb2	0.05579038388121813	1.6344394486842523e-05	0.000146863651904453	0.030440518762801155	0.08106852508047038
Hmgn5	0.05578550160647204	1.6372348343464698e-05	0.00014705419225230658	0.030435625782972143	0.08106365974827771
Cpped1	0.05577619885513552	1.6425738133044412e-05	0.00014747294351835093	0.030426302637391	0.08105438927617366
Mpc2	0.05576247473132763	1.650480576804304e-05	0.00014812179476345053	0.030412548434501595	0.08104071276515025
Nr3c1	0.05573877901521924	1.66421761484691e-05	0.0001492316947634328	0.030388800807228455	0.08101709923363437
Pfdn5	0.05567481219997764	1.7018469095497224e-05	0.00015241777295145272	0.030324694000199603	0.08095335413479983
Mdfic	0.05565505086942275	1.7136347050797063e-05	0.00015341043641613311	0.03030488946401175	0.08093366125750058
Cdr1os	0.05564386008599945	1.720344550829357e-05	0.00015394787582164967	0.03029367422219274	0.08092250923020204
Gm15976	0.05560395293050747	1.744476688569609e-05	0.00015597926567062693	0.030253679898232834	0.08088274023036844
Rab8b	0.05551806448375071	1.7975123671977722e-05	0.00016065543265479678	0.030167604122260005	0.08079714885012193
A930104D05Rik	0.055511729560416764	1.8014843667497463e-05	0.00016094442128526844	0.030161255396866465	0.08079083582292945
Dnmt1	0.05549778984263867	1.8102540302856435e-05	0.00016166162016362364	0.030147285315470933	0.0807769442794976
Acad11	0.05547673625176939	1.823576241321346e-05	0.00016278462227936147	0.030126185884257584	0.08075596342923012
Gm9801	0.05547212906626342	1.8265039844937908e-05	0.00016297920484078504	0.030121568670460525	0.08075137215866005
Mpzl1	0.05546030546559914	1.834038065378807e-05	0.00016351755091900246	0.03010971933875076	0.08073958939621012
Fhod1	0.05545089487145876	1.840055703719577e-05	0.00016398696844192057	0.030100288269949396	0.08073021130081251
Clasp1	0.055432608727554754	1.8518026512359634e-05	0.00016496639317429125	0.030081962353728092	0.08071198829386234
Adh1	0.05543104123908425	1.852812916048474e-05	0.00016498893927542399	0.030080391456767167	0.08071042621670586
Zfyve16	0.05542649729866221	1.8557445061056238e-05	0.00016518248687925468	0.030075837636292756	0.0807058979622611
Stxbp3	0.055412054242280344	1.8650920172906214e-05	0.00016594673359233416	0.030061363182844768	0.08069150475731765
Tmem203	0.0553834567513816	1.8837326830121448e-05	0.00016753687821565157	0.030032703556602026	0.08066300594198943
Kcnc2	0.05537411336359407	1.8898613239789584e-05	0.00016801337515096493	0.03002333987695508	0.08065369478457991
Ypel2	0.055348569400728936	1.9067135186377733e-05	0.00016944244523294077	0.02999774046072293	0.08062823891408444
Ctsz	0.05532592741652891	1.9217707177329312e-05	0.0001706413363463756	0.029975049350862478	0.08060567498675451
Gm30835	0.05531232572431016	1.930870371349071e-05	0.00017130971250690658	0.029961418160007143	0.08059212017308898
Apol6	0.05530799615617529	1.9337754881082134e-05	0.00017149763079315412	0.029957079204110438	0.08058780552495103
Eif4g3	0.05530044465960477	1.938852463054452e-05	0.0001718779299021827	0.029949511335987403	0.08058028004910267
Vopp1	0.05529299376975589	1.9438742348755983e-05	0.0001722530279704729	0.02994204429554876	0.08057285483048358
Man2b2	0.05521880178856655	1.9945585474444523e-05	0.00017660069381883226	0.029867691649774875	0.08049891831662115
Plag1	0.055209923942415515	2.0007070532752002e-05	0.00017707313846818283	0.02985879459722048	0.0804900710211702
Srsf5	0.055208261479117816	2.001860424838895e-05	0.0001771032832206233	0.029857128537782926	0.08048841427834631
Runx2	0.05515111770973429	2.0418922109946945e-05	0.00018035197112920308	0.029799861244096143	0.08043146705361028
Iws1	0.05514834526053555	2.0438536899737973e-05	0.00018041776226338267	0.029797082806091297	0.08042870413598742
Impad1	0.05514772459869543	2.044293047399228e-05	0.00018041776226338267	0.02979646080360457	0.0804280856079061
Hoxb6	0.05511080046477912	2.0705934696522366e-05	0.00018251711854256567	0.029759456947873422	0.0803912883795725
Smarcc1	0.05508593569348203	2.0884853297719743e-05	0.0001840197951303329	0.029734538530929673	0.0803665090278748
Rcbtb2	0.05501563486487369	2.1398710152246982e-05	0.00018824299322465148	0.029664086199048412	0.08029644953930475
Mapkbp1	0.05500566347437298	2.147256209710958e-05	0.00018881643587409917	0.02965409333989128	0.08028651235997658
Apoc1	0.054971629618606944	2.1726460878766007e-05	0.00019089499296302874	0.02961998624653679	0.08025259523424186
Numb	0.054962171149484505	2.179752849970595e-05	0.00019144221926988822	0.029610507434180387	0.08024316919557933
Rev1	0.05495110688547434	2.1880942223076875e-05	0.0001920973936506225	0.029599419378986063	0.08023214286211491
4930486L24Rik	0.05489093321635037	2.233993677706976e-05	0.000195969091132186	0.029539116429305075	0.08017217537223191
Slitrk5	0.05484164133056321	2.2722737935035977e-05	0.00019924686503196537	0.02948971877950785	0.08012305224395531
Gpc6	0.05481763032173013	2.2911460121799143e-05	0.00020074013512424744	0.02946565629587921	0.08009912339561528
Appl2	0.0548157521032109	2.292628529356285e-05	0.00020078929121653314	0.029463774052074652	0.08009725160272589
Pced1b	0.0548059300965723	2.3003961208836924e-05	0.0002013077569239183	0.02945393099842872	0.08008746319554527
Siah3	0.05479028161595918	2.31282323539278e-05	0.00020231400360983011	0.02943824899575254	0.08007186823572024
Robo1	0.054786449279697384	2.3158763751167372e-05	0.00020249978416450124	0.029434408451789934	0.0800680490048927
Fam8a1	0.05477636609175119	2.3239277590534264e-05	0.00020312228587955942	0.029424303672291895	0.08005800029486251
Dmxl1	0.05476240337061598	2.3351209100305315e-05	0.00020401878359889848	0.029410311060753994	0.08004408530862787
Asf1b	0.05473571521692869	2.3566581889163374e-05	0.00020573550455323315	0.029383565802607124	0.0800174883673584
9530068E07Rik	0.05473312761381342	2.3587563973883354e-05	0.00020577967968312687	0.02938097266474562	0.08001490960601046
Ptpn13	0.05472974063755155	2.361505478415189e-05	0.00020591118197145646	0.02937757844443628	0.08001153420244016
Fcor	0.05470292141037137	2.3833814977526884e-05	0.00020763028452651781	0.02935070187707422	0.07998480659128596
Kansl1	0.05468938279021957	2.3944978141662566e-05	0.0002084542843415211	0.029337134324935676	0.07997131420603312
Hadhb	0.05468039044844901	2.4019084993656354e-05	0.0002090134697921541	0.029328122771723242	0.07996235256832909
Uqcr11	0.05464628870496579	2.430210817948174e-05	0.00021114152202189278	0.029293948209954592	0.07992836722703217
Cpne8	0.05464165073717066	2.4340844553237275e-05	0.00021131842108981514	0.029289300343172137	0.07992374508583987
Ube4a	0.054627501326475966	2.4459383805354683e-05	0.00021225407133360357	0.02927512073963749	0.07990964395188101
Lamb2	0.05461315226232125	2.4580156259820328e-05	0.0002132171994034574	0.029260741067031065	0.07989534383533076
Ttc19	0.05460554531135864	2.4644411851923743e-05	0.00021368950825842353	0.029253117893691963	0.07988776282901922
Tll1	0.054585221490828915	2.481687075492112e-05	0.00021509928947881113	0.02923275074560136	0.07986750831159252
Slc6a20a	0.05457406014216756	2.4912068573691103e-05	0.00021583855833826206	0.02922156561145077	0.0798563850136315
Gins2	0.054556453245195334	2.5062948343552875e-05	0.00021705947710890983	0.029203921206054792	0.07983883812839357
Gprasp1	0.054486997631549454	2.5666656005028044e-05	0.00022202319743928588	0.029134317783426754	0.07976961909597036
Ddost	0.05447786399862329	2.5747066585796612e-05	0.0002226303892478207	0.029125164731443144	0.07976051655608339
Pamr1	0.05447572101156024	2.5765967654323922e-05	0.00022270544830928926	0.02912301718878159	0.07975838086364267
Taok1	0.05445972771823558	2.5907445129826612e-05	0.00022369905340505783	0.029106989904032172	0.07974244200336998
Slc7a6	0.054455575286122014	2.5944298350797085e-05	0.00022389158854014594	0.029102828648658235	0.07973830370191339
Tmem41b	0.05439208560609887	2.6514019629136513e-05	0.00022862702323659856	0.029039204172558744	0.07967502996767772
Cmbl	0.05437057405142262	2.6709735497765378e-05	0.0002302235508292356	0.02901764699290984	0.07965359153347996
Gssos2	0.054318468666203976	2.7189507276328067e-05	0.00023422124906315232	0.028965431192420506	0.07960166316407706
Zfp979	0.05429470791059577	2.7410998861960538e-05	0.0002358948124810901	0.02894162013190029	0.07957798308450272
Lzts2	0.0542899792312227	2.7455282520030984e-05	0.00023618263170606992	0.028936881444670708	0.0795732704572371
Igdcc4	0.05428041211997875	2.7545085711975184e-05	0.00023686164864401707	0.028927294088916852	0.07956373581932052
Gm49969	0.05426940420669934	2.7648758642029816e-05	0.00023765934943188548	0.028916262888086085	0.07955276526411109
Araf	0.05425078306777671	2.7824978033508835e-05	0.00023907975999611889	0.02889760236967728	0.07953420730667503
Sytl2	0.0542479306271143	2.7852065938960557e-05	0.00023921817769410742	0.02889474389831052	0.07953136454279004
Gja1	0.05422638104020792	2.8057520769153196e-05	0.00024079298052770702	0.028873148764105842	0.07950988804860436
Cmas	0.05422249972328882	2.809467818498106e-05	0.00024101694395698317	0.028869259246134028	0.07950601989399131
Smarcc2	0.05421550640670257	2.816174610864926e-05	0.00024149722459955426	0.028862251154913896	0.07949905029118973
BB218582	0.05421370096559518	2.817908550611214e-05	0.00024155085490880547	0.02886044189989358	0.07949725097178918
Clec14a	0.05413644074013337	2.8930670567808125e-05	0.000247701104782923	0.028783018621347523	0.07942025255809684
Lrpap1	0.054113692304461385	2.915557182588383e-05	0.0002494306674856728	0.028760222234434488	0.0793975811525663
Tnks2	0.05410449274909039	2.9246993700406605e-05	0.00025011459683354	0.028751003294885356	0.07938841274105474
Gm10441	0.054098342983412116	2.930825969879945e-05	0.0002505402035452491	0.028744840573578165	0.0793822837921968
Gpat4	0.05407262601492714	2.9565784373829745e-05	0.0002525528824703513	0.02871906944838291	0.07935665385436844
Arid5a	0.05407251665717678	2.9566884037717587e-05	0.0002525528824703513	0.028718959860410807	0.07935654486663218
Brinp3	0.054056664071755495	2.9726703969381492e-05	0.0002538185264470308	0.028703073908313045	0.07934074591235224
Ralgapa1	0.05404716935530307	2.9822818874884652e-05	0.0002545394529117652	0.028693559213421285	0.07933128331154833
Sult5a1	0.05401860058865081	3.0113804147296455e-05	0.00025692239325355903	0.028664930361111476	0.07930281115057565
Aco1	0.05401475439962612	3.0153184654671983e-05	0.0002571576883073591	0.028661076085982114	0.07929897796434153
Nkain1	0.05400398625459363	3.0263698358772905e-05	0.0002579992125342964	0.028650285306356205	0.07928824621914196
Zfp423	0.05399187788227122	3.0388426452639157e-05	0.0002588773679246492	0.028638151489346786	0.07927617877005624
Gtse1	0.0539782057902674	3.052984940223387e-05	0.0002599630396540352	0.028624450675617058	0.07926255287735838
Ccl24	0.05397305171596777	3.058332480996747e-05	0.0002603166592223403	0.028619285776338696	0.07925741621671631
Mapkap1	0.05396143209197869	3.070420928227976e-05	0.00026124354559190784	0.028607641752898195	0.07924583584609338
Bcorl1	0.05394381993190634	3.088830272544586e-05	0.0002627073053815243	0.0285899926230744	0.07922828317033678
Elmo2	0.053909925399320664	3.124554447036842e-05	0.0002656419875182707	0.028556026986832826	0.0791945030709613
Serhl	0.05387890372535466	3.1575943673547204e-05	0.00026813710547412065	0.02852494028718287	0.0791635860800939
Depdc5	0.05387030058224828	3.166815836950024e-05	0.0002687107363206426	0.028516319119394878	0.07915501195980602
Dock1	0.05385746643180228	3.180619961568381e-05	0.0002697769909014209	0.02850345808677808	0.07914222109858518
Lncppara	0.0538362806653194	3.203532014519369e-05	0.00027152290335862836	0.0284822279633512	0.07912110677287623
Fam120a	0.05383612944397734	3.203696119940494e-05	0.00027152290335862836	0.028482076425477048	0.0791209560613879
Irak3	0.05381579614516678	3.225834680447619e-05	0.0002732929148015304	0.02846170057621457	0.07910069130724373
Tyms	0.053807803073818564	3.2345771257603094e-05	0.00027392707178514243	0.028453690783945006	0.0790927251752556
Chd2	0.053781616431756524	3.2633767324339916e-05	0.00027615137475625894	0.028427449384147513	0.07906662676843405
Ubap2l	0.05376562639506104	3.2810818638232655e-05	0.0002774341242247146	0.02841142592857407	0.07905069059272614
Efemp2	0.0537577185637884	3.289871566308153e-05	0.0002780694392158831	0.028403501574897183	0.07904280939348944
Wnk1	0.053702956350631645	3.351357226047285e-05	0.0002829371327220858	0.028348625030533578	0.07898823152206776
Mtss2	0.05369056334979598	3.3654224029899524e-05	0.0002839968384504248	0.028336206177100885	0.07897588021778337
Spin1	0.053689601840509346	3.3665159876890654e-05	0.0002839968384504248	0.028335242662371203	0.07897492194319349
Rpn2	0.05367519224963792	3.3829453916067315e-05	0.0002852723687426884	0.02832080302271328	0.0789605608232782
Btd	0.05367023266812433	3.3886177548320745e-05	0.00028552970177026643	0.028315833101271497	0.07895561792236826
Suox	0.05356288261927596	3.513631992207839e-05	0.00029583478017855026	0.02820825955207652	0.07884862862016807
Ccn3	0.05353813807865764	3.5430628134828396e-05	0.0002981975230042143	0.028183463577176594	0.07882396715023417
Slco2b1	0.05352468868287997	3.559157354390734e-05	0.00029943644305858725	0.028169986238421877	0.07881056289286831
Higd2a	0.053507906422882695	3.5793375864971425e-05	0.00030090187503770344	0.028153169123889484	0.07879383694410755
1700056E22Rik	0.05350102408803995	3.587644779340485e-05	0.0003013676936847693	0.02814627249949715	0.07878697769815182
Itga9	0.05349029997416112	3.600625605205617e-05	0.00030234154889183197	0.028135526124329173	0.0787762895568052
Scarb1	0.0534844163970373	3.607766209886216e-05	0.0003028244441965356	0.02812963033647049	0.07877042571284405
Adrb1	0.05346171921067138	3.635438800846945e-05	0.0003049122843358542	0.02810688606105167	0.07874780463507677
Ccdc149	0.05343713134221515	3.665643819844412e-05	0.0003073273521908801	0.02808224721063534	0.07872329918570312
Erg	0.05342039201201415	3.686343398940287e-05	0.0003088251544133366	0.0280654731897308	0.0787066159486257
Met	0.05341649567822698	3.691177432516496e-05	0.00030911128460620464	0.028061568783203275	0.0787027326693344
Mgat2	0.05339720903254247	3.7151943692889095e-05	0.00031100301692971703	0.028042242189274664	0.07868351063141192
Dnpep	0.0533766825167592	3.740918151263996e-05	0.00031291595591571007	0.028021673177939257	0.07866305285614045
Aldh1a2	0.053375182188437405	3.7428049732163586e-05	0.0003129536468395413	0.02802016974436586	0.07866155755137907
Anapc13	0.05335236437593219	3.7716123437877307e-05	0.00031524139996599404	0.027997304719636962	0.07863881612590028
Gldc	0.05334028232472343	3.7869509492505476e-05	0.00031640207509267424	0.02798519768025941	0.07862677451103027
Zfp641	0.05333508298054875	3.793569908742246e-05	0.00031683360793979896	0.027979987585060213	0.07862159256580563
Gm45083	0.05332236573602681	3.809805732495117e-05	0.0003180676893144391	0.027967244050064347	0.07860891787218113
Ctxn1	0.05331455020214003	3.819816341416257e-05	0.0003187813024874004	0.027959412363143005	0.07860112848439871
Gmeb1	0.053272510892849526	3.87409246118504e-05	0.000322816346956872	0.02791728622100688	0.07855922976053596
Chst2	0.05326937428232164	3.8781712777140974e-05	0.0003230326916719808	0.02791414313537176	0.07855610363569838
Kpna4	0.0532512192568172	3.901860052297402e-05	0.0003248816604492181	0.027895950641127557	0.07853800929268213
Ssr1	0.05321630329810632	3.9478050285776984e-05	0.0003281445474828536	0.027860962669310114	0.07850320999241343
Gm19426	0.05321571967611113	3.94857734511263e-05	0.0003281445474828536	0.027860377844140163	0.07850262831984631
Ecm2	0.0531930520642758	3.9786849143896604e-05	0.0003305205653242497	0.027837663514974922	0.07848003640958602
A430093F15Rik	0.05319082691927413	3.9816521065772296e-05	0.0003306410038198088	0.027835433785421405	0.07847781869435902
Pcnp	0.053130447863879694	4.062972524994189e-05	0.0003372654145509462	0.027774930425049013	0.07841764114951574
Ncoa6	0.053102519813860466	4.101117540910624e-05	0.00034017263500739435	0.027746944941181916	0.07838980624492835
Lrrc4b	0.05308065320856	4.13122049758728e-05	0.0003421983157781747	0.027725033395097215	0.07836801254145322
Kctd12	0.05308018331516924	4.1318696772171935e-05	0.0003421983157781747	0.027724562536237445	0.07836754421439088
Lbp	0.053079082189227494	4.133391313116823e-05	0.0003421983157781747	0.027723459147905374	0.07836644675886532
Zfat	0.05307156995804893	4.143786588475861e-05	0.00034292863563573496	0.027715931483629556	0.0783589595667973
Homer3	0.05306795910694602	4.148792031723382e-05	0.00034321252229025246	0.027712313215432143	0.0783553607500517
Supt3	0.053046138487612846	4.1791625246164095e-05	0.0003455937434967422	0.027690447788230665	0.07833361284113452
Arhgap26	0.053016113408184316	4.221297043741472e-05	0.00034894560919243806	0.027660361093028975	0.07830368777158542
Ptpn9	0.05298197962594064	4.2696866588103345e-05	0.00035267806025578917	0.02762615731916358	0.07826966762945882
Prrg1	0.05296389817686943	4.295532424799124e-05	0.00035454413460747316	0.027608038817977198	0.07825164635430752
Nox4	0.05295446597508422	4.3090737051133345e-05	0.0003555052218539305	0.027598587294539918	0.07824224553573472
Eif4a2	0.052943149664465526	4.3253733140799006e-05	0.000356601908867957	0.02758724780869725	0.07823096687127899
Optn	0.052935755714986245	4.3360548573920804e-05	0.00035734733488114006	0.02757983872031338	0.07822359751588064
Alas2	0.052932718108128045	4.3404503294598854e-05	0.0003575743390507785	0.02757679489484753	0.07822057001204348
Comp	0.052880478441355176	4.4167064333316905e-05	0.0003637189462671865	0.027524448356279315	0.07816850402039692
Gpsm1	0.052862692088180264	4.4429584406582064e-05	0.0003657425932071867	0.027506625647556678	0.07815077676795584
4931406P16Rik	0.052837636588598906	4.480190547698434e-05	0.0003685290752523551	0.027481518961543352	0.07812580449599543
Egr3	0.052831411578316306	4.489486594815311e-05	0.0003690151373105456	0.027475281239011454	0.07811960015859876
Sorbs2os	0.052814062013312665	4.5154919748641264e-05	0.0003710040003604451	0.027457896254448017	0.07810230820012269
Baz1b	0.05280262045020164	4.532719888734369e-05	0.00037214757488892957	0.027446431341500238	0.07809090461861351
Ncoa2	0.052799090858808614	4.538047067799583e-05	0.0003723148686821246	0.027442894548295918	0.0780873867427748
Sgcb	0.05279900626943009	4.5381748105540296e-05	0.0003723148686821246	0.027442809786328227	0.07808730243416083
Wipi1	0.05277996718277622	4.567013607933457e-05	0.00037453980623586763	0.027423731863173918	0.07806832653182748
Lvrn	0.05274128283482364	4.626145375542141e-05	0.00037881889414905396	0.02738496866262147	0.07802977050776692
Ubtd2	0.05271567550946194	4.665686426386209e-05	0.00038162652864472785	0.027359309182277133	0.07800424808552839
Ppp6r3	0.05265316651303917	4.763558294716181e-05	0.00038919360795600143	0.027296673012794363	0.07794194620343674
1700120O09Rik	0.052642925442887505	4.779777348874284e-05	0.00039022610877471203	0.027286411126412734	0.07793173904672816
Psme1	0.05261192354501067	4.829195515004615e-05	0.00039396544467222225	0.027255346245956935	0.0779008397797408
Parp8	0.052602560864210036	4.8442149207102614e-05	0.0003950428260564244	0.027245964553827665	0.07789150808427311
Usp35	0.05256872110037823	4.898869913699883e-05	0.00039926874334361966	0.027212056114139276	0.07785778027452882
Pigu	0.052568209943018786	4.899699952734461e-05	0.00039926874334361966	0.0272115439198627	0.07785727080781762
AW554918	0.052560085928951304	4.912909977002019e-05	0.00040019554541635135	0.027203403427473	0.07784917366207865
Sp3os	0.05255078102933457	4.928081641197688e-05	0.00040110571333773243	0.02719407965841995	0.07783989953220176
Mon2	0.05254984776178459	4.929605783930461e-05	0.00040110571333773243	0.027193144498537113	0.07783896935056928
Gstm7	0.05252457852449846	4.971043802283882e-05	0.0004041755389991261	0.027167824041143478	0.07781378365113148
Dynll2	0.05245297481779831	5.090264063753058e-05	0.0004135602309812794	0.027096075372263294	0.07774241648458798
Carmil1	0.05237950803010425	5.2153990146659725e-05	0.0004232534246911417	0.027022460122113446	0.07766919212228598
Son	0.05236081388565021	5.2477025095628205e-05	0.00042571644707138444	0.02700372824423164	0.07765055962114337
Slc27a3	0.05235572245118686	5.256533298175112e-05	0.0004262741368337763	0.026998626535984702	0.07764548497245265
2310022B05Rik	0.052345366939935405	5.274537764486564e-05	0.0004275750665482226	0.02698825013287417	0.07763516359788179
Fzd2	0.052339520223566534	5.284728862757128e-05	0.0004282418814409737	0.02698239162338586	0.07762933615267102
Bmpr2	0.052333769925915825	5.2947700899748945e-05	0.00042889606044815224	0.026976629728796133	0.07762360480669049
Agfg1	0.052322748287804685	5.314066722388154e-05	0.0004302991968815975	0.02696558586745576	0.07761261948871363
Fam193a	0.05230970060172392	5.336996659630967e-05	0.00043199538340772203	0.026952511880971395	0.0775996147913627
Lims1	0.05230597154672514	5.343567282419331e-05	0.00043236662118053187	0.026948775310858146	0.07759589802104833
Fam222b	0.052304098939141216	5.346869720261166e-05	0.0004324732412935813	0.02694689892970057	0.07759403158215981
Tsen34	0.052301389630172904	5.3516511451916206e-05	0.0004326993634646583	0.026944184161401232	0.0775913311978132
Tfpi	0.05229315432366626	5.366209802229991e-05	0.0004337155474428468	0.02693593226282509	0.0775831230166081
Prickle1	0.05228023292406418	5.3891283251044e-05	0.0004350837577029451	0.026922984836820596	0.07757024417036533
Mecomos	0.052262807672736264	5.420182119123053e-05	0.0004373780942841373	0.0269055245008632	0.07755287629132668
Spink2	0.05226203590105102	5.4215614165280165e-05	0.0004373780942841373	0.026904751175622823	0.07755210706032921
Glyr1	0.05225490223712548	5.4343263282751596e-05	0.00043824563542973994	0.0268976031532652	0.07754499687914206
B830012L14Rik	0.05225064028361675	5.4419662059813766e-05	0.0004386993844925424	0.026893332622657327	0.07754074895399
Arl15	0.052227275176999786	5.484031022774604e-05	0.000441926908233205	0.02686992051066063	0.07751746073805514
Cnn1	0.05221722018296907	5.502227905067672e-05	0.00044322937542116297	0.026859845296787616	0.07750743882484475
Aida	0.052198842440233637	5.5356346268522065e-05	0.00044575564862937763	0.02684143061109652	0.07748912153147434
Mapre1	0.052157342311680684	5.6117807903200474e-05	0.00045139728420546285	0.02679984712225701	0.07744775784525616
Aaas	0.052157272211910924	5.6119102474189943e-05	0.00045139728420546285	0.026799776881753817	0.07744768797588375
2410018L13Rik	0.052152444149770466	5.620833303225538e-05	0.00045194818331101283	0.026794939127319787	0.07744287578156726
Tlk1	0.05213228193465197	5.658241811422887e-05	0.000454620534922215	0.02677473644956355	0.07742277981849417
Actr2	0.05208374614184809	5.749263156004856e-05	0.000461593383085283	0.02672610333742243	0.07737440342763544
Ncapd3	0.05207740275809255	5.76126111397151e-05	0.0004623862971397392	0.02671974724338875	0.07736808086811243
Mab21l3	0.052074930662564266	5.765943283768521e-05	0.00046259169423164975	0.026717270195062242	0.07736561688749569
Spg7	0.052068673776644814	5.777809982659822e-05	0.0004633731303723133	0.02671100077497767	0.07735938053907669
Mbd4	0.052041844219447346	5.8289570979445796e-05	0.00046730307271601325	0.02668411749383557	0.07733263902434323
Cop1	0.052034715892671	5.84261824278053e-05	0.0004682260077608964	0.026676974899348133	0.07732553408339075
Slc7a10	0.05202834038867682	5.854862307513525e-05	0.0004690347414732342	0.026670586636649653	0.07731917949326679
Wscd2	0.05202190806514232	5.867240108532051e-05	0.00046985359046274673	0.026664141442802124	0.07731276826790802
Zfp207	0.05201562656749614	5.87935157924769e-05	0.00047065051767746933	0.02665784737866223	0.07730650737170641
Shroom4	0.052009452029359096	5.891279883981306e-05	0.00047143220224734727	0.02665166048996953	0.07730035308227455
Tnk2	0.05199340421117263	5.922389165293829e-05	0.00047340007304384643	0.0266355805813875	0.07728435788209356
Tmem245	0.051968879659245584	5.970231489771077e-05	0.000476874428746744	0.026611007013716183	0.07725991371675754
Ugdh	0.051931126492765226	6.0445957940147746e-05	0.0004825790796183996	0.026573178452158543	0.07722228423819948
Tcf12	0.051930377348866665	6.046080254053377e-05	0.0004825790796183996	0.026572427812914717	0.07722153754793688
Tonsl	0.05191573870374705	6.07515668669536e-05	0.0004847223149142874	0.02655775995374229	0.07720694684239343
Ust	0.05188370557251558	6.13924578191183e-05	0.0004896565358267159	0.026525662932717735	0.07717501857753002
Tubb5	0.05187765124001647	6.151430441696915e-05	0.0004904488449490515	0.02651959653078163	0.0771689840591773
Sorbs3	0.051834741993711506	6.238445766173999e-05	0.0004970227906578846	0.02647660179753429	0.07712621518979519
Pip4k2b	0.051828571365331755	6.251054525325991e-05	0.0004978453147180312	0.02647041888329269	0.0771200647408738
Filip1l	0.0518130379795819	6.282901537241579e-05	0.0005000161595927465	0.02645485457880678	0.07710458214455852
Impg2	0.05180879958834184	6.291617840594574e-05	0.0005005270271871331	0.026450607753311723	0.07710035760944713
Krit1	0.05180501844078681	6.299403473582747e-05	0.0005009635098152119	0.02644681908217368	0.07709658882243542
Dennd5a	0.051772147030537896	6.367473097420455e-05	0.0005060074354222892	0.026413882296343144	0.0770638248381288
Cacng7	0.051764647195754666	6.383100863486e-05	0.0005068796203183672	0.026406367553392252	0.07705634950564832
Ctnnal1	0.05175931279162833	6.3942384980579e-05	0.0005075790778604067	0.026401022547284412	0.07705103252753337
Hs6st1	0.051755460951250803	6.402292136911739e-05	0.000507848364263949	0.026397163052381527	0.0770471932691503
Fam149a	0.05172111858766455	6.47452253761657e-05	0.0005133909974332789	0.026362752475746973	0.07701296305136396
Ntm	0.05170893982016673	6.500322158292497e-05	0.0005152492536529411	0.026350549532419176	0.0770008240395981
Eif2ak3	0.05170021677223375	6.51886090126001e-05	0.0005161554470874114	0.026341809173181765	0.0769921294621181
Dpp3	0.05167623596289665	6.570084486552912e-05	0.0005198334820696731	0.026317780792766005	0.07696822690198771
Pank1	0.05162983943706111	6.670271556732223e-05	0.0005273774209767604	0.026271292312658824	0.07692198168514296
Hist1h2be	0.05161538360764732	6.701781131134374e-05	0.0005296764992652085	0.026256807855337176	0.07690757297704418
Myo16	0.05161186696666428	6.709467668380436e-05	0.0005300917349311447	0.026253284251709908	0.07690406779757251
Cyfip1	0.051591295446321975	6.754599446862189e-05	0.0005332707316924896	0.02623267201416543	0.07688356331184293
Tkt	0.05158619363311745	6.76583665371076e-05	0.0005339644356550433	0.026227560106280974	0.07687847812015974
Ccdc71l	0.05157831338292126	6.783228378553362e-05	0.0005351431801907232	0.026219664266469187	0.07687062354094533
Trabd2b	0.05157493027415439	6.790707872097716e-05	0.0005355393577018069	0.02621627446581896	0.07686725145215005
Fam122a	0.05156864859756621	6.804616314019592e-05	0.0005364420748281002	0.02620998036544626	0.0768609902356507
Soga1	0.05148622535998789	6.989626425729154e-05	0.0005504299234428561	0.02612739429897105	0.07677883527451382
Derl2	0.05148333647129107	6.996196435459954e-05	0.000550748267083354	0.026124499709490687	0.07677595578252748
Cdc42ep5	0.051476391344253955	7.012015188112301e-05	0.000551794189053691	0.026117540879039086	0.07676903324423211
Men1	0.05143552952372505	7.10577231325482e-05	0.0005587685987218424	0.026076598483911834	0.07672830427572506
Zbtb16	0.05141489253600394	7.153573071683315e-05	0.0005623245210388868	0.026055920834864854	0.07670773435194349
Tnfsf13	0.05137556531135222	7.245508454497746e-05	0.0005693459402218027	0.026016516183348628	0.07666853486921225
Dmd	0.051314657856331485	7.390099989496057e-05	0.0005802892928688975	0.025955488970154643	0.07660782509827287
Olfr318	0.05128029538136342	7.472874280505243e-05	0.0005863663326330906	0.025921059013997858	0.07657357406900707
Adamts17	0.05127680582750418	7.481328965977096e-05	0.0005868184239331926	0.02591756261070151	0.07657009582926447
B930095G15Rik	0.05126431323045421	7.511670920695037e-05	0.0005889863597047315	0.025905045497764508	0.0765576437316864
Gm43728	0.051257283398902856	7.528796050494835e-05	0.0005901167839578506	0.025898001874134734	0.07655063668652015
Heph	0.051242939465768356	7.563853360271522e-05	0.0005926514373258413	0.025883629806934334	0.07653633923983447
Rac3	0.05123728655439501	7.577711710944385e-05	0.0005934700454494457	0.02587796581086952	0.07653070464580732
Nr4a3	0.05123645667402389	7.579748217006918e-05	0.0005934700454494457	0.025877134303338087	0.07652987745439349
Gm16201	0.051234700103115594	7.584060505539685e-05	0.0005935943908610264	0.02587537428840757	0.07652812657496678
Ell	0.05122454331160317	7.609040398959027e-05	0.000595122003924326	0.025865197586056064	0.07651800268950949
2510009E07Rik	0.05121057270590886	7.64352717848515e-05	0.0005976047980595314	0.0258511996017095	0.07650407733737578
Frs2	0.05120331858436008	7.661492377514772e-05	0.000598794544139336	0.025843931267944237	0.07649684670947239
Myo1c	0.051183825208636013	7.709966647575975e-05	0.0006021511586045896	0.02582439971423863	0.0764774164530172
Edn1	0.05116160675843963	7.765570851557541e-05	0.0006060594156713424	0.02580213777258395	0.07645526992241458
Gm15839	0.05114223089316454	7.81437034480012e-05	0.0006094313880214553	0.02578272400059398	0.07643595675510936
Tmlhe	0.05113046437302449	7.84414645679768e-05	0.0006115347094583951	0.025770934469907626	0.07642422830075063
Dcaf6	0.05110362092811909	7.912477772233943e-05	0.0006165407614634936	0.025744038556503	0.07639747167067436
Gm13266	0.05110301841173334	7.914017943154619e-05	0.0006165407614634936	0.025743434862853236	0.07639687110247881
1110059G10Rik	0.051099352610979254	7.923394683250202e-05	0.0006170506438456823	0.025739761899845538	0.07639321715441277
Gabbr1	0.051080005407830295	7.97305701394635e-05	0.0006206963641796747	0.025720376907409907	0.07637393249560855
Khdrbs1	0.05106359583604539	8.015409146207272e-05	0.0006237705903423444	0.025703935299117842	0.07635757595675811
Pop4	0.05106084789994816	8.02252215438066e-05	0.0006241012414993024	0.02570118199954933	0.07635483690019047
Zzef1	0.05105858863881257	8.028374699368161e-05	0.0006241347453138481	0.025698918329035255	0.0763525849392211
Sumf2	0.051058470261031275	8.028681464500763e-05	0.0006241347453138481	0.025698799720224347	0.07635246694393717
Ankrd13a	0.051035758726700416	8.087741675581252e-05	0.0006284622905235264	0.02567604387459265	0.07632982878106288
Fndc5	0.05103484817485894	8.090118058368478e-05	0.0006284622905235264	0.025675131546768492	0.07632892117028939
Mms22l	0.051028641524678266	8.106333926543257e-05	0.0006294975632907255	0.025668912791973864	0.07632273456637355
Ctdspl2	0.05101026336873693	8.154530103608512e-05	0.0006330146453780885	0.02565049880526468	0.07630441575685616
Plekha4	0.05099053780316042	8.206561020989674e-05	0.0006363735396703381	0.025630734801105885	0.07628475386973593
Creb3	0.05098938551589094	8.209610131993189e-05	0.0006363835104095752	0.025629580269023716	0.0762836053016946
Thsd7b	0.050921995673511834	8.389806512267177e-05	0.0006496584360422948	0.025562059259716864	0.0762164328561945
Sec11c	0.050906443189261325	8.431920341116063e-05	0.0006526875461204939	0.02554647653712581	0.07620093051101484
Frmpd4	0.05090364625530966	8.439515179879837e-05	0.0006530434508862984	0.025543674166466683	0.07619814259269633
Srek1	0.050891193840947785	8.473407165107146e-05	0.0006554332343900771	0.02553119755181798	0.0761857303126301
Hmgb1	0.05084870814332748	8.590011557178724e-05	0.0006637459284784552	0.025488629346050916	0.07614338148797109
Cacna2d3	0.05084657601974728	8.59590304817964e-05	0.0006639657122291185	0.02548649308426392	0.07614125623088751
Irf2	0.05084247701609162	8.607240152508858e-05	0.0006644843170370636	0.025482386125563996	0.07613717042741334
Mtch1	0.050841943771480075	8.608716048626115e-05	0.0006644843170370636	0.025481851846133545	0.07613663889996782
Pgbd5	0.050828563651077116	8.645827431299185e-05	0.0006668763884177318	0.025468445764900285	0.07612330186181625
Sp1	0.050817950378751066	8.675372041976356e-05	0.0006689184599952753	0.025457811906618825	0.07611272275641269
Acy3	0.050803196089650726	8.716602633295634e-05	0.0006718598209392001	0.025443029009005236	0.07609801595579856
Rel	0.05079508094844917	8.739359068832121e-05	0.000673375651024936	0.025434898137302115	0.07608992692948129
Gm15050	0.050780952340906654	8.779112377783825e-05	0.00067619957126868	0.025420742150678105	0.07607584378048002
Csf1	0.05073919442579601	8.897606241021938e-05	0.000684358771591486	0.025378903374562913	0.07603422016171885
Clip2	0.05073026965922098	8.923126646301973e-05	0.0006860035675348697	0.025369961337384055	0.07602532408637738
Tyk2	0.05072951514393028	8.92528735181898e-05	0.0006860035675348697	0.02536920536219251	0.07602457199650886
Srgap3	0.05072251533770562	8.945356265590216e-05	0.0006871786142364831	0.025362192013525676	0.07601759469009328
Gkn3	0.05072198356076858	8.946882646117038e-05	0.0006871786142364831	0.025361659207868124	0.07601706462237082
Gm33906	0.05069483290598564	9.025141923379925e-05	0.0006929451815026375	0.02533445604939115	0.07599000121505635
Myo1b	0.050686501986306746	9.049284344835356e-05	0.0006945540890241719	0.02532610902698432	0.07598169705895944
Mier3	0.05067331783579673	9.087615746360037e-05	0.0006972505180041733	0.0253128994002248	0.07596855525615759
Cog2	0.05066337273080187	9.116631382402803e-05	0.0006992305449579623	0.025302935083774514	0.07595864208918875
Abca1	0.05064247920933152	9.177875076205386e-05	0.0007031852950440062	0.025282001217660617	0.07593781564954889
Plb1	0.05063765600252822	9.192068083171924e-05	0.0007040251793754524	0.025277168700577096	0.07593300792524955
Srf	0.05061850305457215	9.248633292301629e-05	0.0007078747288121965	0.02525797879320875	0.07591391644668814
Cnot6l	0.050618437733524466	9.248826768831223e-05	0.0007078747288121965	0.025257913346143114	0.07591385133524982
Tmem258	0.050606584448609326	9.283998730247233e-05	0.0007103171781323287	0.025246037197365564	0.07590203608289012
Cttnbp2nl	0.05058356981990863	9.352650401225463e-05	0.000715067551728782	0.025222978196071586	0.07587909527884608
Arhgap31	0.050564363038195274	9.410310021131901e-05	0.0007187428124746531	0.02520373440401668	0.07585995008675427
Cdkn2d	0.050564261384565386	9.410616080725953e-05	0.0007187428124746531	0.02520363255455621	0.07585984875904339
Cpxm1	0.050528388749939576	9.519210468507848e-05	0.0007265274819922453	0.025167690845987658	0.07582409110563355
Gcc2	0.050524903336951754	9.529824401177144e-05	0.0007270828911122197	0.025164198725216594	0.07582061686084203
Mrtfb	0.050507892737779156	9.581786327698814e-05	0.0007305357735498851	0.025147155397510484	0.07580366075936956
Gm43803	0.05049590663535948	9.61856051693622e-05	0.0007328266911330078	0.025135146242584467	0.07579171304863462
Car3	0.05048658339449919	9.647256933403084e-05	0.0007347561292514967	0.025125805075679575	0.07578241966524707
Adam9	0.050478539150694314	9.672081591505585e-05	0.0007363894405272771	0.025117745368550944	0.0757744011794234
Per3	0.05046636265767156	9.709773170007429e-05	0.0007387428679275903	0.0251055454751188	0.07576226366978021
Scaper	0.05046304071851458	9.720080071380886e-05	0.0007392689171217784	0.025102217153272977	0.07575895236460192
Sema5a	0.050460075372692155	9.7292893014758e-05	0.0007397111440305571	0.025099246110385956	0.07575599651078314
Actn3	0.05044360605546695	9.780586766030693e-05	0.0007428336898982531	0.025082745160227845	0.07573957990337164
Elof1	0.05039645676270709	9.928859179611388e-05	0.0007538322004311224	0.025035505383330877	0.07569258143542011
Eif2ak2	0.05039246462720448	9.941510352214913e-05	0.0007545298173972934	0.025031505591727937	0.07568860206510851
Tgif2	0.05037655534447957	9.992078517570216e-05	0.000758103728752977	0.025015565806314484	0.07567274364565717
Rprm	0.05036718635160642	0.00010021971622841087	0.0007601070715687688	0.025006178856409957	0.07566340460023085
Chuk	0.05036073584486003	0.00010042601915074507	0.0007611637264865282	0.024999715988932917	0.07565697470957866
Cfap100	0.05036064588231191	0.00010042889920370669	0.0007611637264865282	0.024999625854009774	0.07565688503453978
Kmt2a	0.050349217673907064	0.00010079539534938272	0.000763410380487678	0.02498817575165161	0.07564549334595844
Hist1h1e	0.05030623685686566	0.00010218509587033259	0.0007736668655366737	0.02494511265231695	0.07560264981869948
Gm14051	0.05029466563956424	0.00010256230574861708	0.0007759835563410993	0.024933519299206487	0.075591115546346
Spire1	0.05027133871311718	0.00010332673727455158	0.000781224706874559	0.024910147768944936	0.07556786307826686
Stk39	0.05021698341816488	0.00010512888760532276	0.0007942990502496474	0.024855688647867292	0.07551368117592143
Pdk3	0.05017880983655604	0.00010641221358091163	0.000803159727720147	0.024817442239419972	0.07547562927819512
Gm12114	0.05016333134494517	0.00010693677110612757	0.0008065601392878227	0.024801934239389825	0.07546020010554962
Adcy6	0.05015509281706606	0.00010721696392645635	0.0008083936484281951	0.024793680010439967	0.07545198782307123
Lonrf1	0.05015305878216433	0.00010728624808829007	0.0008085668971681738	0.02479164209958596	0.07544996026744712
Sptlc2	0.05013160326726215	0.00010801965169430636	0.0008133200450652852	0.024770145712996693	0.07542857308486445
Pcp4l1	0.05012635253533619	0.00010819985382414242	0.0008143954455364642	0.024764884982260094	0.0754233390721193
Ap3d1	0.0500983344808562	0.00010916622043341001	0.0008213853395179573	0.02473681359758774	0.0753954102080982
Mcm6	0.05009016234845385	0.00010944961404850287	0.000823233375946454	0.024728625917699434	0.07538726408273928
Cenpc1	0.05007492670836424	0.00010997980988904226	0.0008266505889900762	0.024713361300881725	0.07537207691962688
Zfp950	0.05006576071570958	0.00011029994976558886	0.0008287710018593729	0.024704177881084588	0.07536294008580427
Zc3h7a	0.050046489962767185	0.00011097588619783536	0.0008324146506887548	0.024684870502954138	0.07534373062307773
Mfsd14a	0.05003987567967041	0.00011120878635308655	0.0008333010504242627	0.02467824365338856	0.07533713737223804
S1pr1	0.050010294842353475	0.00011225602962694253	0.0008405960166213166	0.024648606642747175	0.07530765056971486
Col19a1	0.050010197374878454	0.00011225949556530662	0.0008405960166213166	0.024648508990257355	0.07530755341200697
Fxr1	0.050007361938943874	0.00011236036769868763	0.0008410380896651154	0.024645668172251126	0.07530472698732799
Nrip3	0.05000636855186067	0.0001123957281828736	0.0008410380896651154	0.02464467289967098	0.07530373675721692
Myl4	0.04999621820783257	0.0001127576404801506	0.0008434565691941234	0.02463450329267835	0.07529361866800001
Stx1a	0.049966731164964744	0.00011381524911698454	0.0008510755930882269	0.024604960320114746	0.07526422529674391
Igfbp3	0.049946086205569944	0.00011456127888809508	0.0008560666210464991	0.024584276228654497	0.07524364589411313
Med25	0.04991316257481136	0.00011576055938171017	0.0008644354314350461	0.024551290236806304	0.07521082676567738
Snhg18	0.04990053374291295	0.00011622371192690677	0.0008670026302250252	0.024538637499122568	0.07519823800419116
Yif1b	0.04989842258395597	0.00011630130725942801	0.0008672845602953239	0.024536522344633594	0.07519613354300919
Zmym3	0.0498940430904789	0.0001164624306614675	0.0008681889716433037	0.024532134563349663	0.07519176794301216
Ier5l	0.0498858776857863	0.0001167634014248046	0.000869986984036909	0.024523953708954997	0.07518362843961311
Fto	0.0498853337812121	0.00011678347536980078	0.000869986984036909	0.02452340877538363	0.0751830862602264
Slco3a1	0.049879055504801185	0.0001170154240434856	0.0008714169821967025	0.0245171186223761	0.07517682789652745
Gins4	0.049857357124267636	0.00011782041157700426	0.0008771119809576094	0.024495379210544826	0.07515519832106456
Iffo2	0.04985421640565584	0.00011793736057649358	0.0008776827482793018	0.024492232554870562	0.07515206755962778
Gpcpd1	0.04984747859955069	0.00011818862139770201	0.0008792247919588117	0.02448548201363832	0.07514535111303876
Romo1	0.04984649695103136	0.00011822527032764197	0.0008792247919588117	0.024484498509898197	0.07514437257625141
Dnal1	0.04984410105752971	0.000118314763757882	0.0008795901406633398	0.02448209808859557	0.07514198427729853
Prr5	0.04979005547512537	0.00012035056786913313	0.0008938101137929144	0.02442795044761888	0.07508810993249304
Pcdh19	0.04976557699489515	0.00012128345324369473	0.0009001248113692467	0.02440342579169045	0.07506370896109427
Tmcc1	0.04967362169892669	0.0001248491531186556	0.0009259574698623232	0.02431129730588792	0.07497204456234685
Lrrc39	0.04963989562625823	0.00012618151497210405	0.0009355206571085904	0.024277507821056293	0.07493842507371909
Schip1	0.04963437707302535	0.00012640079896791373	0.0009368276903098096	0.024271978897290696	0.07493292395521844
Ubl4a	0.04961358271217917	0.00012723030886351667	0.0009426550255477825	0.02425114547336504	0.07491219527603946
Stil	0.0495990911106206	0.00012781142457135022	0.0009466386612541539	0.02423662666175032	0.07489774943514362
Uba5	0.04958486011177321	0.00012838452301687324	0.0009505602298802814	0.024222368952577678	0.07488356336371058
Arhgef10	0.049568999141475285	0.00012902611482264867	0.0009547902047584405	0.024206478224800182	0.07486775245459784
Slc2a9	0.04953275998826736	0.0001305033773876805	0.000965264288281588	0.024170171129781443	0.07483162763347971
Pum1	0.04950522594373136	0.0001316364188687582	0.0009733144102986907	0.024142585508655875	0.07480418041260947
Gm11412	0.04946889554685705	0.0001331456193569578	0.0009838057123730452	0.024106187117025092	0.07476796451846081
Cryl1	0.0494550609166366	0.00013372459657388748	0.000987748799777969	0.024092326612051428	0.07475417347338031
Prtn3	0.04943171064784845	0.00013470718397630543	0.000994332499608298	0.024068932693635487	0.07473089674620703
Spcs3	0.049424843541068755	0.0001349974456638547	0.0009957032480186793	0.02406205275517339	0.07472405126211742
Gmppb	0.04942407488024078	0.00013502997236783832	0.0009957032480186793	0.02406128265819694	0.07472328502144927
Mgat1	0.04941339760717639	0.00013548255663145138	0.0009983035351514347	0.024050585439070467	0.07471264136312292
Herc6	0.04941251461395013	0.00013552004850747793	0.0009983035351514347	0.024049700796597115	0.07471176114952309
Arhgap23	0.049364843822050954	0.00013755871519623806	0.001011952871075634	0.02400194102456475	0.07466424036480462
Lsm6	0.04935682247569388	0.00013790457816655332	0.0010141548289737416	0.023993904717306336	0.07465624424817666
4930405A21Rik	0.04934015193894533	0.0001386259964723475	0.0010191162156317315	0.023977203098225704	0.07463962613525235
Gadd45g	0.04933152305657225	0.000139000806123494	0.0010214606513712697	0.023968558132801965	0.07463102438260003
Dscam	0.049330652917071706	0.00013903865497784238	0.0010214606513712697	0.023967686371691537	0.074630156978661
Emd	0.04932818884742548	0.00013914588839578757	0.0010219039124180018	0.023965217710163675	0.07462770065539724
Zfp512b	0.049309038417579436	0.00013998195109587926	0.0010276976800469033	0.023946031603352454	0.07460861041896671
6430550D23Rik	0.049291525219383604	0.00014075067481003674	0.001032993332472449	0.023928485794685234	0.07459115225182514
Gm12744	0.04926590214875695	0.00014188253783802736	0.0010409496631281535	0.023902815040743562	0.074565609667652
Gm48742	0.04921209891658227	0.00014428716787834707	0.0010578793364970332	0.023848911792166527	0.07451197533260663
Faap100	0.04920580057458562	0.0001445711550229487	0.0010596049337201657	0.02384260175163986	0.07450569675256358
Ctnna2	0.049200456355979985	0.00014481253408363712	0.0010610171881918133	0.02383724760827629	0.07450036930063918
Prdx1	0.04919618875366538	0.0001450055586574585	0.00106171744729369	0.023832972081634644	0.07449611508624726
Olfr10	0.049152531741016046	0.00014699413569315093	0.001075554807506299	0.023789234057451196	0.07445259497739758
Nup107	0.04914201035526865	0.00014747720879478604	0.0010787272170655884	0.023778693162359074	0.07444210657119776
Cnpy2	0.049102002644825594	0.00014932777870807053	0.0010915304589227967	0.023738611318863647	0.07440222421481814
Tsga10	0.04908479902143758	0.00015013023862028285	0.0010970281353239312	0.023721375842763005	0.07438507446975859
Kansl1l	0.04906022426575291	0.00015128356542268295	0.0011043417332704615	0.023696755612778553	0.07436057665136657
[truncated: 19,877 more rows]
