# Supplementary material for: White and brown adipose tissue share a convergent fibro-adipogenic progenitor population
Source: EMBO Rep. 2025 Oct 8;26(22):5612–36. doi: 10.1038/s44319-025-00591-6 (PMC12635263; doi:10.1038/s44319-025-00591-6)
Supplement: Supplementary file 10 — Source data Fig. 3 [file 44319_2025_591_MOESM10_ESM.zip › Figure 3 source data/3C/bfapls_drivers.csv]

	bFAPLs_corr	bFAPLs_pval	bFAPLs_qval	bFAPLs_ci_low	bFAPLs_ci_high
Cryab	0.5135403129282153	0.0	0.0	0.49459702864489025	0.5319959037666755
Fhl1	0.48195389859323806	0.0	0.0	0.46221764412705935	0.5012129191196713
Myh11	0.4491150144704154	8.357642929736092e-305	6.070434647964981e-301	0.4286100536390699	0.4691575564573568
Tinagl1	0.4473615820029222	4.5940583399866455e-302	2.5026132807077253e-298	0.42681717047461526	0.46744447354133767
Ppp1r14a	0.4239225824163792	4.241992512030831e-267	1.8486603367430363e-263	0.402866312277992	0.4445303532452292
Mcam	0.42034504514943416	5.027601651308746e-262	1.8258573330336262e-258	0.39921318405220524	0.4410305552615494
Mustn1	0.4170817388853611	1.8658102936087898e-257	5.808000899676504e-254	0.39588151136012467	0.43783761135626836
Actg2	0.41294589336423654	9.611516456258197e-252	2.6179367947733264e-248	0.39165982142701256	0.4337901891793306
Dbndd2	0.4093356894471929	7.890931640658593e-247	1.910482227221675e-243	0.3879754158800226	0.43025648274087414
Bcam	0.4088757111652434	3.300007411003455e-246	7.190716148576528e-243	0.3875060325499469	0.42980620499418826
Tmsb4x	0.40509375213634585	3.8655738549751576e-241	7.657350390900789e-238	0.3836471648812027	0.4261036094133219
Lxn	0.40087896281119695	1.4190158597577234e-235	2.5766962986767324e-232	0.3793475472718147	0.4219764369125415
Crip1	0.3998762551249519	2.903660330563349e-234	4.866981430998105e-231	0.3783247956599533	0.42099444468489866
Col4a2	0.38960518015046136	4.0781381899787316e-221	6.347330797116898e-218	0.36785143305307505	0.41093271378343366
Rasgrp2	0.3820971935335529	8.006811354887637e-212	1.163122796153344e-208	0.3601990677126297	0.40357446564733745
Slc1a6	0.37640793286078744	5.9022161231205775e-205	8.038080582674837e-202	0.3544023644378633	0.39799682012395865
Col4a1	0.37562458278659355	5.0699118033240874e-204	6.4984340114371685e-201	0.3536043531169997	0.39722871322464043
Tpm2	0.3703881603702581	7.534961241879533e-198	9.121489192253056e-195	0.3482707485357801	0.39209340857251784
Cpe	0.3681116432655257	3.3267083861094146e-195	3.815209249122323e-192	0.3459524283494368	0.38986043010324833
Nr2f2	0.36653912181900705	2.1655633307414207e-193	2.359381248842778e-190	0.34435118909622364	0.388317833932852
Myl9	0.3658762607768535	1.2495575270802229e-192	1.296564691194193e-189	0.3436762613811016	0.3876675506474628
Csrp1	0.35996566776825933	6.292268406015437e-186	6.232205843958017e-183	0.33765908619919577	0.38186815175350186
Ntrk3	0.35226248656156156	2.0251984375342333e-177	1.9186553892987365e-174	0.3298197335875979	0.3743072983706439
Crim1	0.3465906836136673	2.5667854714818755e-171	2.330427309316253e-168	0.32404964628473887	0.368738416254706
Lama5	0.3455246605215348	3.47844102644655e-170	2.9152011525488586e-167	0.3229653377068129	0.3676915597507187
Serpinb6b	0.34518223256894665	8.01677552709345e-170	6.469834767976529e-167	0.3226170486573069	0.36735527656767475
Meox2	0.34460433744080843	3.2723360215016805e-169	2.546578639590058e-166	0.3220292759649437	0.36678773845086887
Itga1	0.34137815368151764	7.936861839318723e-166	5.963593775129482e-163	0.3187482690018724	0.36361907079247285
Serpinb1a	0.34127401648487704	1.0190372869876655e-165	7.401607494487078e-163	0.31864237121493766	0.36351678156875317
Gm13889	0.33613589516167514	2.0345073650877755e-160	1.4300617898471816e-157	0.31341808402182475	0.35846917294220676
Timp2	0.3357719652937054	4.784043368881268e-160	3.2576345314975885e-157	0.3130481032232433	0.3581116045030779
Pdlim1	0.3325292764233033	9.22224566516188e-157	6.089476758905375e-154	0.30975180381828266	0.35492530791232474
Cyba	0.3307502651938992	5.611969380855206e-155	3.5966121414363214e-152	0.30794361321338654	0.35317701369094556
Igfbp7	0.3278634176254549	4.145804031303511e-152	2.5810591383458146e-149	0.3050097660797114	0.3503396780534584
Hspb2	0.327838332985962	4.389233077070947e-152	2.6567052430382204e-149	0.3049842749484772	0.35031502182925156
Galnt16	0.32758584330828616	7.792408176758547e-152	4.589096599231588e-149	0.3047276955479765	0.3500668426348843
Acta2	0.325664679328338	6.027957437671362e-150	3.4565576991278676e-147	0.3027755220084763	0.3481783732360945
Myl6	0.3233662257656768	1.0481388478028995e-147	5.856139870160302e-145	0.3004402213683071	0.3459187948969155
Hspb1	0.3209911194316525	2.0588087290092743e-145	1.1215360551278022e-142	0.2980273278567258	0.3435835854044531
Ccn5	0.32020528774109824	1.1681535662363648e-144	6.208308831290338e-142	0.29722905844093156	0.3428108925346494
Map3k7cl	0.3094672601653299	1.3500393942068828e-134	7.004132952325708e-132	0.28632429232005824	0.33224933529315126
Crlf1	0.3092354072813675	2.2017328381114375e-134	1.1157153149406563e-131	0.2860889053643617	0.33202122968561937
Sorbs1	0.308797455828811	5.539246494854122e-134	2.7431859346107117e-131	0.2856442859566368	0.33159034926547265
Ntn4	0.3087432528516422	6.208563174780671e-134	3.0063242572993517e-131	0.28558925841441796	0.33153702077199987
Adamts5	0.30547646206597473	5.732295385700728e-131	2.7153634011830186e-128	0.2822730533033565	0.32832266579584096
Bmp4	0.3034900376726563	3.4823480698837865e-129	1.6144758392078236e-126	0.2802568528149951	0.3263678671036424
Fam124a	0.30081254517242306	8.368077158396395e-127	3.798758360030363e-124	0.2775395495784352	0.32373269306007246
Pkia	0.3004286005293915	1.8274132017103868e-126	8.126394625565169e-124	0.27714992671565786	0.3233547876074007
Cald1	0.3002634100123225	2.5563063268855907e-126	1.1140382972567404e-123	0.27698229552464837	0.32319219317572584
Tagln	0.2988054042662948	4.896529409418304e-125	2.0920661927691147e-122	0.275502809334458	0.32175704231161484
Fhl2	0.2976367179980899	5.152919028938029e-124	2.1592712623184546e-121	0.27431698479728417	0.3206065995617555
Casq2	0.2932263564839605	3.344608260999168e-120	1.3496113705031827e-117	0.26984258600429556	0.31626447450904227
Tns1	0.29208974777145386	3.1283894100293425e-119	1.2394110044461705e-116	0.2686896376691882	0.31514529477990233
Olfr78	0.2871487817383928	4.591156089479637e-115	1.7248498480993328e-112	0.263678420628858	0.31027934909921207
Kcnj8	0.28647311245449125	1.678289493863261e-114	6.198292893437366e-112	0.262993243083327	0.3096138445121919
Gm12153	0.28431665352225755	1.0247723330312328e-112	3.721631522791761e-110	0.26080659609436235	0.30748967546253747
Col14a1	0.28415107693081104	1.4029905391036738e-112	5.0116662044375497e-110	0.26063871158406227	0.3073265685954136
Ckb	0.2831017664431223	1.021803554339096e-111	3.591145072427243e-109	0.25957480815466716	0.30629287786044607
Fabp5	0.2827603597814325	1.9457518771782187e-111	6.729830699002125e-109	0.25922866580439635	0.3059565414937284
Angpt2	0.282503052986754	3.159580764623246e-111	1.0757385134553208e-108	0.25896779387423763	0.3057030521846513
Itga4	0.2780716220101961	1.2271313643740006e-107	4.051392792380223e-105	0.25447550156614973	0.30133685119159975
Cited2	0.2772524099908267	5.556940664033613e-107	1.8072498070043646e-104	0.25364514998840254	0.30052959098234866
Prss23	0.2763166105497081	3.099211462853889e-106	9.931149672880331e-104	0.25269666821514475	0.299607403482516
Lmod1	0.2747011428904615	5.9234382688321236e-105	1.8706046359108983e-102	0.2510594139058621	0.2980153316549044
S100a11	0.2702635541562417	1.7600504734518292e-101	5.478785688073623e-99	0.24656267466118664	0.293641342187982
Igfbp2	0.26810502508498785	8.131996366818906e-100	2.4273452168901913e-97	0.24437574251010785	0.29151339507977353
Mfap5	0.2680199519493431	9.450992994292273e-100	2.782934288454441e-97	0.2442895548808428	0.2914295225114873
Rgs5	0.2670182619429594	5.523912433449778e-99	1.604880692331609e-96	0.24327477051298746	0.290441941465086
Ror1	0.2647106499283166	3.1302486387816196e-97	8.858197121954739e-95	0.24093719055284032	0.2881666426177361
Timp3	0.263527464228062	2.4406817088449502e-96	6.818263389196341e-94	0.23973874629610067	0.28699992217716414
Lmcd1	0.26191912696182107	3.91107908135007e-95	1.0787647238306079e-92	0.23810978389977777	0.28541385491897564
Pdgfa	0.2575706638742402	6.394420883953774e-92	1.741680388266909e-89	0.23370622720077835	0.28112495884439387
Abcc9	0.2568216965845381	2.253459958574488e-91	6.06208549349853e-89	0.23294786955767094	0.28038615621468443
Ccdc68	0.2564390427045512	4.2816824814468743e-91	1.1240706177196071e-88	0.23256042927122575	0.2800086847713377
Crip2	0.25597094193018394	9.374741317916876e-91	2.431852539492961e-88	0.23208648358825373	0.27954691376444646
Foxs1	0.25432998171338245	1.4429978812733928e-89	3.6991675097584975e-87	0.23042512319082245	0.2779280568555556
Cavin2	0.2536859330360442	4.1956854013891005e-89	1.0630695918170754e-86	0.2297731058729105	0.2772926467161798
Sema3f	0.2529700282496705	1.3690915509646854e-88	3.4290235512092524e-86	0.22904836857994942	0.27658632002879435
Nexn	0.25293713989755595	1.445397713302298e-88	3.579001837824667e-86	0.22901507510350322	0.276553871077311
Serpinb9	0.2502894465715981	1.1078537680723609e-86	2.7123745625052523e-84	0.22633495064961073	0.27394137522782147
Adm	0.2501608307815982	1.3659413632667856e-86	3.3070958117314732e-84	0.22620476870451128	0.2738144603193211
Cd151	0.2500406746110139	1.6609249465866334e-86	3.9770939105629388e-84	0.22608315016484049	0.2736958924115983
Ccn2	0.24954117209844523	3.7398216216434024e-86	8.857686210392362e-84	0.2255775764280239	0.2732029847767614
Myl12a	0.24935265975433896	5.077736615927261e-86	1.1897191490436024e-83	0.22538677615744604	0.2730169581112558
Sdc2	0.2477531991674574	6.727750146517683e-85	1.5595497414108543e-82	0.22376797728876133	0.2714385164153052
Dstn	0.24604266620084514	1.0439180645168191e-83	2.3694765235230715e-81	0.22203690954396083	0.26975032096700724
Lims2	0.24569895633361422	1.806262334076689e-83	4.057572810260933e-81	0.22168909173216267	0.2694110819550652
2310022B05Rik	0.24555770743646022	2.262155149895365e-83	5.029832726144898e-81	0.2215461564305768	0.26927166866700336
Actn1	0.2441825566394052	2.0076172028626862e-82	4.418785742462417e-80	0.22015464129658516	0.26791433678897947
Naalad2	0.24410230188456092	2.2794220505201523e-82	4.966860648083411e-80	0.22007343452767833	0.26783511904910023
P2rx1	0.24154888217467732	1.262747729454156e-80	2.697575786745692e-78	0.21748989898673005	0.26531452592162996
Rarres1	0.24154005640113446	1.2802830818514478e-80	2.7084823644216555e-78	0.21748096970384245	0.2653058130482107
Tpm1	0.24133015824017226	1.776944508513403e-80	3.719238523451928e-78	0.21726861102798262	0.2650985987803629
Pdlim2	0.24132468232547274	1.7921984624252062e-80	3.719238523451928e-78	0.21726307095278374	0.2650931928548519
Inhba	0.24044744370550403	7.027881297656088e-80	1.444693712037039e-77	0.21637557387066297	0.26422714717165474
Lhfp	0.24017404143291085	1.0746459909308578e-79	2.188461321718074e-77	0.21609898255271404	0.26395722547773504
Rbp1	0.23972607042978494	2.152524815267567e-79	4.342918122655582e-77	0.21564579463509573	0.26351494936795655
Mylk	0.23684103788647135	1.820844403622212e-77	3.6259836776184865e-75	0.212727412518898	0.26066635357069573
Msrb1	0.23683758814615224	1.830464454052471e-77	3.6259836776184865e-75	0.21272392315876115	0.2606629471508044
Epha3	0.23573930148314795	9.75401873953817e-77	1.8976791815583636e-74	0.21161305408276304	0.2595784221627604
Adamts2	0.23541891993292927	1.5864066581963783e-76	3.059097440893724e-74	0.21128901385679288	0.259262043705946
B130024G19Rik	0.23372627674292004	2.0460358154204874e-75	3.9108000366677565e-73	0.20957712914531168	0.257590464764109
Acan	0.23370313625802663	2.1185139862421804e-75	4.014123457410183e-73	0.20955372663124083	0.25756761126324607
Gucy1a1	0.23262882887191788	1.0617104147112782e-74	1.9773222167998933e-72	0.20846728488025004	0.2565065978460937
Tgm2	0.2313224925708784	7.450466543715178e-74	1.3758107287080826e-71	0.20714627376818878	0.25521634920796354
Cnn1	0.23122203057921026	8.650310672483882e-74	1.5839518449867546e-71	0.20704468688095085	0.2551171208919265
Myom1	0.23114923522861333	9.638312009368092e-74	1.750156822367756e-71	0.2069710767501644	0.2550452191554686
Pmp22	0.23046215388910857	2.6698623459952273e-73	4.807958720598017e-71	0.20627631856563308	0.2543665592040856
Selenom	0.22943859562553054	1.2102649257147603e-72	2.1440384334410267e-70	0.20524136918044872	0.25335550278183816
Gpr39	0.2289343319218279	2.5411498796782994e-72	4.4297324702552113e-70	0.2047315134514987	0.25285737899186383
Dtx4	0.22810428951048162	8.581119840086826e-72	1.472303947366078e-69	0.2038922948975648	0.2520374155539668
Sparc	0.2280511017406894	9.275464260429564e-72	1.5790028612090643e-69	0.20383852034855685	0.25198487245680773
Ankrd1	0.22789306757826538	1.1686547611268714e-71	1.974030018988723e-69	0.20367874358033677	0.2518287529454287
Myo1c	0.22777884817251776	1.3809100859331644e-71	2.3146177517295117e-69	0.20356326550686923	0.2517159165807431
Gm43434	0.2275501162568928	1.9283474557980407e-71	3.207533668842695e-69	0.2033320150514543	0.2514899523398319
S100a10	0.22623783020234145	1.300145381025619e-70	2.1462248373142605e-68	0.202005331788505	0.25019349461286605
Csrp2	0.22547842469192428	3.9005283498224635e-70	6.390414491927179e-68	0.2012376353923825	0.24944320953850568
Pde3a	0.22539446303358712	4.4031583793422575e-70	7.160061275064761e-68	0.20115275890241746	0.24936025449063237
Pde8b	0.2244582765760546	1.695160976323548e-69	2.7361153832659343e-67	0.20020639657637063	0.24843526808222108
Rasl11a	0.22418956732499778	2.493091530959026e-69	3.9944459161468514e-67	0.1999347749513808	0.2481697654521836
Ildr2	0.2233548795679236	8.235211165378768e-69	1.300327907924662e-66	0.19909106430328835	0.24734501539942386
Itgb1	0.22311402959215465	1.161466183136663e-68	1.8207444698235888e-66	0.19884761745028767	0.2471070264950883
Tspan2	0.22275840839322247	1.9282583273382627e-68	2.9799112732411874e-66	0.19848816737052113	0.2467556244495087
Ace2	0.22270288250031361	2.0869132446721774e-68	3.202383070521602e-66	0.19843204423406233	0.24670075675609446
Khdrbs3	0.22192438397682301	6.3086335710750904e-68	9.546189271786542e-66	0.19764518884078264	0.24593147029125445
Kcne4	0.2218655632144536	6.857372204163161e-68	1.0304975195083812e-65	0.19758573793232892	0.24587334433250874
Tmem196	0.22077751446857477	3.193241848727725e-67	4.7333836655630696e-65	0.19648606514063408	0.24479811671700402
Ehd3	0.22057726504200056	4.2343120973068745e-67	6.234166256778162e-65	0.1962836830301286	0.24460022051176364
Rap2a	0.22037653645025518	5.616957365065827e-67	8.214328925153314e-65	0.19608081872849284	0.24440184876367138
Tm4sf1	0.22029005394126916	6.343581852425171e-67	9.215109904289631e-65	0.19599341670487333	0.24431638106442252
Amotl2	0.22025100449283516	6.701665557686107e-67	9.607190296182913e-65	0.1959539521944909	0.2442777897107122
Olfr558	0.22011171015138603	8.151047859661347e-67	1.1608583847190899e-64	0.1958131779154713	0.24414012883136146
Lgals9	0.2177666707336131	2.1558254793168763e-65	3.0112459739945344e-63	0.19344337388403235	0.24182244357571828
Cdc42ep3	0.21646322828240724	1.3086138480817486e-64	1.8162226592166434e-62	0.19212628923444564	0.240534086681519
Hopx	0.21557434893493127	4.445097714241984e-64	6.130296151476761e-62	0.19122815690030176	0.2396554462476626
Pfn1	0.21473863917333344	1.3961990937000918e-63	1.8896384007282612e-61	0.190383784814146	0.23882932696442635
Emp3	0.21303714693578985	1.4134445597672529e-62	1.9011701825511382e-60	0.1886647675778318	0.2371472530122921
Gm30275	0.21238455787922592	3.4157609688145587e-62	4.566222792053327e-60	0.18800549662180274	0.2365020732724951
Rhoa	0.21156771146507916	1.0263551441744619e-61	1.3636755238757027e-59	0.1871803174246881	0.23569447113579287
Higd1b	0.21140829992966423	1.2714657596366018e-61	1.668990295330214e-59	0.187019283719993	0.23553685977966685
Parm1	0.2113987824677012	1.2878196751060969e-61	1.6803347736863385e-59	0.1870096694499508	0.23552744975495762
Sept7	0.21135582880920703	1.3642729460006816e-61	1.7694944936520745e-59	0.18696627894096207	0.23548498091977596
Hspb7	0.21120035359710945	1.680780838121046e-61	2.154365556626917e-59	0.18680922329891847	0.23533125980541203
Prss35	0.21095719071031102	2.3284951553667856e-61	2.967129206751009e-59	0.18656359112304674	0.23509083790287144
Adra1b	0.20991150735305972	9.414032535724107e-61	1.1926265636827225e-58	0.1855073237360476	0.23405690805529364
Slc11a1	0.20928808871796747	2.1571503857314035e-60	2.7170119598316348e-58	0.18487762191510676	0.2334404706752366
Sema5b	0.20906603656728476	2.896382320515214e-60	3.627136250806122e-58	0.1846533366310397	0.23322090045149493
Scube3	0.2083852721646272	7.132770497965322e-60	8.88131823718082e-58	0.18396574176651467	0.2325477297550188
Anxa3	0.20830626660022428	7.917536687896791e-60	9.802450251663128e-58	0.18388594504608272	0.2324696039727621
Cnn2	0.20749393664867868	2.309827778448504e-59	2.827592544516455e-57	0.18306549914942633	0.23166630179667555
Gng5	0.20623533712682673	1.2023519142068626e-58	1.4600350166183565e-56	0.18179439222631566	0.23042162452822598
Tpm4	0.20570939949774988	2.3877287305896117e-58	2.858714782392728e-56	0.18126325225937298	0.22990148121808635
Cltb	0.20570501532327504	2.401403568832899e-58	2.8593761620146926e-56	0.1812588247785575	0.22989714528651037
Rsu1	0.20547652878311712	3.233261520164209e-58	3.8289548111075062e-56	0.1810280826478398	0.2296711716539077
Tgfb1i1	0.2052450703526028	4.3685195232164144e-58	5.145407589777604e-56	0.1807943420329152	0.2294422561562647
Ldb3	0.20514992890074346	4.943205854035506e-58	5.790992234378155e-56	0.18069826328557279	0.2293481592057318
Raly	0.20495866342468355	6.336192050745135e-58	7.383188491215856e-56	0.18050511495071223	0.22915899215077354
Lbh	0.20483837866503737	7.405899210313648e-58	8.583752329400764e-56	0.18038364704781	0.2290400261288522
Zyx	0.20464900253264348	9.465707604110678e-58	1.0913109454686331e-55	0.1801924096881819	0.22885272474984855
2900026A02Rik	0.20312873583846866	6.72601200425551e-57	7.673288040456942e-55	0.17865726849648497	0.22734904874280337
Tgfb2	0.20247627077358887	1.5527172742536e-56	1.762172364895101e-54	0.1779984561620329	0.22670366861341013
Ablim1	0.20236779891637974	1.7839028638603552e-56	2.014054062358401e-54	0.17788893120299515	0.2265963725591473
Myocd	0.2022610774482769	2.044760557570631e-56	2.2966666262610333e-54	0.17778117421863218	0.22649080734638902
Bmp3	0.200407649942243	2.1602133662161457e-55	2.401584145400501e-53	0.17590985656691005	0.22465736969003422
Uchl1	0.19892427542601	1.401006248434408e-54	1.5418144521911996e-52	0.17441229137467348	0.2231898701675028
Npr3	0.19889837467059335	1.4472985652182052e-54	1.5847555646283765e-52	0.1743861438473695	0.2231642456234787
Rasl12	0.19861901003492363	2.0545009553513212e-54	2.2383787908552642e-52	0.17410411973605172	0.22288785806248215
Arhgef7	0.19719611227888664	1.2133804540053408e-53	1.308889113503781e-51	0.1726677387823654	0.22148006299903156
Olfml2b	0.19716710029812848	1.2579392920654787e-53	1.3502707967540287e-51	0.17263845297296998	0.2214513578995767
Bdnf	0.19655960754168636	2.6732827147627295e-53	2.827710211392227e-51	0.17202523637704686	0.2208502813793016
Tubb3	0.19617827455643286	4.285316612152856e-53	4.489281200904361e-51	0.17164032015917122	0.22047296654191406
Gadd45g	0.19528660784678273	1.2867148016962705e-52	1.341507920046016e-50	0.17074030405543977	0.2195906670441381
Bok	0.19488830729850262	2.0989712669743744e-52	2.1779325670176963e-50	0.17033828713254268	0.21919653791002114
Id4	0.19478035887159756	2.3962018099206693e-52	2.47456101602708e-50	0.17022933289194953	0.21908971866398028
Filip1l	0.19422417034188993	4.7349698543766606e-52	4.866744958814501e-50	0.1696679715679895	0.21853933883789972
Insc	0.19334696147408084	1.380238362692453e-51	1.4053922393957267e-49	0.16878263666254043	0.21767125989441374
Tagln2	0.19155624056510387	1.2059093081640266e-50	1.199852229447221e-48	0.16697545042102915	0.21589905720311597
Gucy1a2	0.19149583164552741	1.2968924487071026e-50	1.2845130207876258e-48	0.16691448893279381	0.21583927018815033
1810037I17Rik	0.1912864596013198	1.6684205825733055e-50	1.6450173979308746e-48	0.16670320318832677	0.21563205219837406
Fstl3	0.1897248641007152	1.0818178471641581e-49	1.0507050172727694e-47	0.16512740561832343	0.21408645348266164
Gucy1b1	0.18958820367697116	1.2730818044451734e-49	1.2274536512770057e-47	0.16498950829986256	0.21395118718584763
Elob	0.18887037410862897	2.9875723269164228e-49	2.8427598691488582e-47	0.16426519754695088	0.21324066513726989
Gm9885	0.18816768029814124	6.862567939550268e-49	6.501537191426102e-47	0.16355618490932422	0.21254509979445926
Kcnk3	0.1879429573503647	8.947047398094171e-49	8.43966072746632e-47	0.16332944655282972	0.21232265133189865
Mrvi1	0.18687045056863077	3.157800636540799e-48	2.94053315684718e-46	0.16224735690064104	0.2112609648917782
Cavin3	0.18627411398595797	6.345216733543107e-48	5.858570873894251e-46	0.1616457176560487	0.21067061975100398
Pdlim5	0.18608668641277218	7.897341284744398e-48	7.230380949352119e-46	0.16145662724648666	0.21048507160245136
S100a4	0.18562587074265866	1.3511204282361794e-47	1.2267047554694314e-45	0.16099173096045938	0.2100288692741813
Pcdh1	0.18539811623276284	1.760864911262078e-47	1.5920849135435965e-45	0.16076196367485887	0.20980339094818581
Actb	0.18513863276558332	2.3801076172741527e-47	2.1430803710910656e-45	0.16050019028209142	0.20954649760136476
Stac	0.18435359439751142	5.906365927197203e-47	5.2530495328011036e-45	0.15970824510339723	0.20876927483624527
Chit1	0.18414902309363188	7.479659104943868e-47	6.62527528035475e-45	0.15950187918025985	0.2085667351161412
Fads3	0.18388516271148098	1.0138775155912976e-46	8.944287880459261e-45	0.15923570724131636	0.20830549202061363
Vegfd	0.183692194613406	1.2660955752941284e-46	1.1124283300668975e-44	0.15904105090909873	0.20811443580770403
Lrrc32	0.18244576755496586	5.2846740202440536e-46	4.606121876044717e-44	0.15778376531296118	0.2068803131742152
Serpinh1	0.1815606800675891	1.4484274166303837e-45	1.2474795813587375e-43	0.15689101572814998	0.2060039158401428
Cd81	0.18153653430625635	1.4887099431191714e-45	1.277125577187667e-43	0.15686666150473547	0.20598000660236018
Flna	0.1811195505109833	2.3893343144512146e-45	2.041709596544783e-43	0.15644608241886587	0.205567102832571
Ehd2	0.17926729410825695	1.926649863503645e-44	1.6209150782140706e-42	0.154577963756024	0.20373286483485833
Selenof	0.17894539759764108	2.7626081106418075e-44	2.315278105034038e-42	0.1542533286096244	0.20341408215463483
Kif5b	0.17805029276661427	7.498163578624912e-44	6.212356820465278e-42	0.15335063641652158	0.20252760875065134
Rem1	0.177752021643816	1.0445586555240538e-43	8.621565569647399e-42	0.1530498461531293	0.20223220492210708
Dmd	0.17768129838242294	1.129882845608216e-43	9.290621587095482e-42	0.1529785262479525	0.20216216087338393
Arl5a	0.1767941249077819	3.016898633384809e-43	2.4713617000546986e-41	0.15208389015717821	0.20128348636631546
Cav2	0.17664843250097784	3.5431200638424138e-43	2.891557535248172e-41	0.15193697610366166	0.20113918589977792
Susd2	0.17654364921286553	3.9770996855162516e-43	3.2336194831119075e-41	0.15183131487132706	0.20103540305047007
Dynll1	0.17646623652841428	4.33130501641176e-43	3.508518078349898e-41	0.15175325393458883	0.20095872912551838
Npdc1	0.1761246205540215	6.308395722116718e-43	5.053674367092769e-41	0.1514087809566222	0.2006203696534008
Fkbp1a	0.176010612015867	7.150590342700942e-43	5.686546115600494e-41	0.15129382027801927	0.20050744661700137
Plcb4	0.17557176698420024	1.1573774958415037e-42	9.104424416745981e-41	0.15085131647926575	0.20007277385571468
Esyt1	0.17490075453200235	2.4108174904820368e-42	1.8896299682591216e-40	0.150174728772403	0.1994081223315916
Adap2	0.1745919761835361	3.3757853596149384e-42	2.6365004654483696e-40	0.14986339265173357	0.19910226350170018
Krt7	0.17458222306958165	3.411839026325315e-42	2.655141870843879e-40	0.14985355882754173	0.1990926025262505
Trpv2	0.174155978713348	5.4244183880303966e-42	4.191421158694409e-40	0.14942379193781907	0.19867038028313333
Gm50147	0.17232359955639873	3.9263579906384544e-41	3.01040407599745e-39	0.1475763762110362	0.19685518811512637
Grk5	0.17232097878000566	3.9374261664032737e-41	3.01040407599745e-39	0.1475737340521182	0.19685259180012968
Mical2	0.17229683220769587	4.0408737087718153e-41	3.07869364035447e-39	0.1475493904881346	0.19682867058716452
Calm1	0.17180015878172045	6.882835995634509e-41	5.189515444459376e-39	0.14704867177056855	0.1963366261226046
Ptprf	0.17176459081258305	7.149956317342184e-41	5.372329246720213e-39	0.14701281459519444	0.1963013891702793
Sh3bgr	0.1711774744853856	1.3388487578289317e-40	9.956830864536664e-39	0.14642093377402202	0.1957197277419006
Osr1	0.17112919448077454	1.4095794529961535e-40	1.0447189211151764e-38	0.1463722627622028	0.1956718955384939
Myadm	0.1710684099346846	1.5039339170039023e-40	1.1108718661530518e-38	0.14631098610831855	0.19561167460824985
Notch3	0.17103631958184728	1.5562527696698464e-40	1.1456333733481741e-38	0.14627863603066524	0.19557988173387789
Pdlim7	0.17090870958565305	1.782823888656851e-40	1.3080044624186124e-38	0.14614999374077695	0.1954534541754254
Igfbp6	0.17075134326442906	2.107833151221728e-40	1.5361098449873395e-38	0.14599135556676307	0.19529754489152773
Colec11	0.17065399373254336	2.337712233552962e-40	1.6979583189706348e-38	0.14589321988222112	0.19520109608703295
Ptprb	0.17047981887192745	2.812901363039613e-40	2.0363163023466167e-38	0.14571763967673326	0.1950285315961668
Mgll	0.16973318132978285	6.203777906938255e-40	4.4467210721113345e-38	0.1449649955002951	0.1942887800236924
Pls3	0.16946329378347885	8.249467103968156e-40	5.874375431224384e-38	0.1446929437849772	0.19402137468053776
Cfl2	0.16939831575096484	8.834728989508879e-40	6.270643149231221e-38	0.1446274452672386	0.19395699371730013
Serping1	0.1688710605190253	1.5391668182047637e-39	1.0889105509312273e-37	0.1440959746572407	0.19343457549842444
Kcnmb1	0.16882723900079485	1.6117118772544406e-39	1.1365437477467399e-37	0.14405180343156876	0.19339115536965176
Vcl	0.16843575640782205	2.430683776039594e-39	1.686770684073336e-37	0.1436572010833389	0.19300325434800433
Foxc2	0.16810823071634481	3.425138031281488e-39	2.369325641321385e-37	0.14332707136751457	0.19267871920297983
Plod2	0.16803959845154123	3.6800266732194156e-39	2.5295830034527153e-37	0.14325789413420997	0.19261071291918877
Dmpk	0.16768909752570768	5.3068587431579554e-39	3.636366415516096e-37	0.14290461386250164	0.19226340516074222
Esam	0.16735951421224637	7.481923311262957e-39	5.09472215476312e-37	0.1425724228335984	0.1919368188330381
Sh3bgrl	0.1673138560076619	7.846109723840432e-39	5.326066382631869e-37	0.14252640381442624	0.19189157538096546
Flt1	0.16712630533335154	9.536284847930624e-39	6.453280957652432e-37	0.14233737214253964	0.1917057272938823
Dnajb4	0.1670084887130277	1.0778302891526459e-38	7.271183281930697e-37	0.1422186261056717	0.19158897931276747
Cfl1	0.16652477882119474	1.7800511014282323e-38	1.1934558000037286e-36	0.14173110786405377	0.19110964955337958
Anxa1	0.16647528207502565	1.8736558725592443e-38	1.2523607810756422e-36	0.1416812220979	0.1910606003532014
Rab38	0.16635349837644545	2.1253121060759618e-38	1.41622479484389e-36	0.14155848177568667	0.19093991729131643
Actg1	0.16571697687773196	4.1001464081107296e-38	2.7155680921803282e-36	0.14091697273942766	0.19030913634702915
Hras	0.16560447274427045	4.603818830195019e-38	3.039915524543923e-36	0.14080358923256794	0.1901976447355197
Prex2	0.1649736846318259	8.801834662541429e-38	5.776866786047522e-36	0.14016788269913857	0.18957252188120416
Ryk	0.163362967971606	4.5508561661989975e-37	2.942526880162497e-35	0.1385446996363666	0.1879761809697142
Cemip	0.16047757994178918	8.274072032423357e-36	5.256327393192565e-34	0.13563731300979473	0.18511622005346803
S100a6	0.16020629235025802	1.0837494731559904e-35	6.844898846396821e-34	0.13536397908521786	0.18484730168243993
6030407O03Rik	0.1601728766346899	1.1203446045009124e-35	7.055580616206613e-34	0.1353303115751464	0.18481417753918902
Actn4	0.1600495689034877	1.266326153972369e-35	7.951944350160783e-34	0.13520607519047975	0.1846919452580036
Nectin2	0.1599691119443727	1.3716101828172286e-35	8.588329276892936e-34	0.13512501271618294	0.18461218960737713
Smdt1	0.15943373912092182	2.3311022131188681e-35	1.4430317393142084e-33	0.13458561917209125	0.18408147513151113
Myh1	0.15893151578293893	3.8272652609502056e-35	2.3558223174040954e-33	0.1340796374562963	0.18358360863863749
Cgnl1	0.1587217338059509	4.705650896930996e-35	2.8802284562956856e-33	0.13386828941697868	0.18337564279953192
Cd248	0.15868029671470602	4.901499990287713e-35	2.9916998540159454e-33	0.13382654325735843	0.183334564179115
Map1lc3a	0.15832866554906327	6.924875250766698e-35	4.2031485157160545e-33	0.1334722929173918	0.18298597149699666
Qpct	0.15821159664780549	7.767857164688027e-35	4.688687191649643e-33	0.13335435342127297	0.18286991282522155
Eif4ebp1	0.15738597118896586	1.7419615968333317e-34	1.0427841537087445e-32	0.13252260810478939	0.18205139246906235
Slc6a17	0.15732850247635474	1.8423835306369152e-34	1.0998777296596817e-32	0.13246471471514631	0.18199441704365382
Dusp8	0.15695983911806413	2.6382035052299287e-34	1.566388402696462e-32	0.13209333107689747	0.1816289141969391
Jph2	0.15690226123661544	2.7901423826066616e-34	1.6520978944836726e-32	0.13203532897214962	0.18157182930911347
Dgkg	0.1560594392271338	6.317089849291811e-34	3.72025372475861e-32	0.13118631669362243	0.18073620468468923
Lpp	0.15599824151841657	6.702046357015391e-34	3.936323183810387e-32	0.1311246709272991	0.18067552819419144
Scg2	0.1558703046400962	7.583682855085935e-34	4.4302533354510055e-32	0.13099579798348873	0.18054868034188445
Slc25a4	0.15575313230818796	8.491730849468205e-34	4.94745495213669e-32	0.13087776908372337	0.18043250468564234
Dad1	0.15558873711130095	9.950422224613907e-34	5.76648139027492e-32	0.1307121732931652	0.1802695066844436
Itga8	0.15514897932030752	1.519241427406455e-33	8.688784961466313e-32	0.13026921073201575	0.17983347973450303
Slc29a1	0.15512675064371856	1.5520373013762107e-33	8.853113297640742e-32	0.1302468203258727	0.17981143938522626
Fn1	0.1550019603248273	1.7496349849946615e-33	9.954189640478766e-32	0.13012112253908864	0.17968770586328325
Tmem123	0.1546043774452969	2.5613584693802043e-33	1.4496623648777833e-31	0.12972065379320807	0.17929348473797632
Calm2	0.15447587497901155	2.8964984042199135e-33	1.6350958608277698e-31	0.1295912203241284	0.17916606712628574
Rbpms	0.15441496130962093	3.0702336265614533e-33	1.7198043887602587e-31	0.1295298656303225	0.1791056674181472
Aif1l	0.1539799666890836	4.6507678370298776e-33	2.5786318363582962e-31	0.1290917271202842	0.17867433766985474
Psph	0.15393873455709636	4.83717920886612e-33	2.675181090385603e-31	0.12905019749048446	0.17863345243012754
Smtn	0.1535261164342504	7.163506768794016e-33	3.941737689192465e-31	0.1286346070563424	0.1782243010299833
Thy1	0.1534539538196618	7.671862383698422e-33	4.210828245359915e-31	0.12856192551367124	0.17815274383166724
Foxd2os	0.15319835144209862	9.777932159610104e-33	5.33987823954647e-31	0.12830448722663235	0.17789928375730965
Adamts1	0.15306771469448083	1.1066685765695405e-32	5.998584150112012e-31	0.12817291345286458	0.17776974066162224
Sfrp4	0.15293962176307466	1.2493793506121977e-32	6.73860793312866e-31	0.12804390259239504	0.1776427192547884
Pdcl3	0.1526934227272399	1.5769242500163768e-32	8.442550223060652e-31	0.12779594163112837	0.1773985774147343
Prkab2	0.15247280681646486	1.9421144416382052e-32	1.0271522738664197e-30	0.1275737495248624	0.17717980234836342
Dgkb	0.1518588779912497	3.4617458880327e-32	1.8132558389478973e-30	0.1269554476247173	0.17657098336350846
Col3a1	0.15154532989364639	4.6460884871528823e-32	2.410434955596698e-30	0.12663967355924927	0.17626003768831763
Cd200	0.15148149240341782	4.932552149582836e-32	2.552976516375534e-30	0.12657538348684347	0.1761967294394528
Hspb6	0.15142703189514284	5.190749182684188e-32	2.6802470305850347e-30	0.12652053704082072	0.1761427202715463
Creb5	0.1511523578420636	6.712115791184083e-32	3.457612366191517e-30	0.126243918813961	0.17587032030624852
Tubb2b	0.15110326950832995	7.027274149751008e-32	3.611422257619681e-30	0.12619448343548254	0.17582163798708572
Ifngr2	0.15041945497620354	1.3294647133324308e-31	6.768466379325623e-30	0.12550584733608539	0.17514346678117207
Lum	0.15026459061835332	1.535329976882261e-31	7.798331048080296e-30	0.12534989436574026	0.1749898772162503
Rassf4	0.14996872162137834	2.020544117383721e-31	1.0191587110599833e-29	0.1250519489932851	0.17469644037070167
Tmsb10	0.14955437620873532	2.9653770478508275e-31	1.4820083915749892e-29	0.1246347033045732	0.17428549364594337
Antxr1	0.14949879584815925	3.121709813675559e-31	1.5565688064071038e-29	0.12457873457091471	0.1742303685306065
Pde5a	0.1488544491453471	5.654974886175905e-31	2.8068770562590655e-29	0.12392989700983108	0.17359128819964081
Trim47	0.14873023413641273	6.339286710552853e-31	3.1393876687033336e-29	0.12380481871855285	0.17346808602898128
Itga6	0.14832138274285273	9.226224932254182e-31	4.548403648728928e-29	0.12339313144100524	0.17306256290522942
Cspg4	0.14821879276311425	1.0135535223125068e-30	4.985402088304633e-29	0.12328983122105162	0.17296080674645695
Tspan12	0.1480531235650954	1.1795260100215222e-30	5.7757015187346e-29	0.12312301621999622	0.17279648294344718
Trac	0.14796354464611877	1.2802271858981361e-30	6.254742237829684e-29	0.12303281834119258	0.17270763091867627
Adamts12	0.14782741237154082	1.4498192099635063e-30	7.051687630603752e-29	0.1228957462275436	0.17257260252764717
Daam1	0.14770699328117368	1.61830829629737e-30	7.853660974681445e-29	0.12277449657270674	0.17245315912891224
Myl12b	0.1476726467607824	1.669831155996504e-30	8.085693530925293e-29	0.12273991329108873	0.17241909076666131
Atp6v0e2	0.14763205641139257	1.7328221265281013e-30	8.372105130165705e-29	0.122699043217884	0.17237882906525162
Syngr2	0.1475567564477472	1.8559861330184405e-30	8.94733138019288e-29	0.12262322455699087	0.172304138564026
Ramp1	0.14667829595032225	4.123768922676849e-30	1.9748774686841438e-28	0.12173873436278779	0.17143276712042652
Rheb	0.14622108169764558	6.235873912417161e-30	2.979817819113376e-28	0.12127839749253001	0.17097922719787945
Hspa1a	0.1461675755368335	6.544513911798115e-30	3.120458602583828e-28	0.12122452660411634	0.17092615034509348
Folr1	0.14558456618987628	1.1065211700568554e-29	5.2301727322210145e-28	0.12063755266545845	0.1703478094751236
Nupr1	0.14529012026331606	1.4414195133187626e-29	6.798383375587844e-28	0.1203411110715656	0.17005571485513507
Oaf	0.14494809580520746	1.9582675359743257e-29	9.196260691569086e-28	0.11999677405870626	0.16971641617984665
Nab1	0.14455777010650248	2.775546052734854e-29	1.297835804486963e-27	0.11960381655729088	0.1693291940288375
Dynlt3	0.1445235592291846	2.861571583094288e-29	1.3351958200347865e-27	0.11956937538301163	0.16929525480363922
Limch1	0.14422123685621444	3.746345078382395e-29	1.740572692067215e-27	0.1192650204805442	0.1689953304735449
Lamb2	0.1442160344542886	3.763734246996839e-29	1.7449312604693856e-27	0.11925978314364064	0.16899016929729044
Serf2	0.14393399439229576	4.836581405167466e-29	2.21871808039156e-27	0.11897585121520912	0.16871036218696747
Plau	0.14386701538255647	5.13301058547606e-29	2.3497542154941876e-27	0.11890842352390063	0.16864391287289868
Gm47416	0.14385280394216063	5.198186681443402e-29	2.3746014211457386e-27	0.11889411691296435	0.16862981379305647
Degs1	0.1437502474682886	5.693500540793177e-29	2.5954262925498606e-27	0.11879087395071752	0.16852806786548272
Msrb3	0.14303477403221415	1.0723150984151967e-28	4.8476651440803185e-27	0.11807062632350573	0.1678182344212117
Jag1	0.1428618611473037	1.2489801542067627e-28	5.6346330352309235e-27	0.11789656357136197	0.16764668073199218
Axl	0.1426774751135761	1.4692361267430936e-28	6.614598182176034e-27	0.11771095306435247	0.1674637424257959
Cav1	0.14238574822943875	1.8988777530093598e-28	8.513692641579002e-27	0.11741729243961613	0.16717430258120286
Npy6r	0.14231621507139933	2.0184385573444399e-28	9.031165536865574e-27	0.11734729901855642	0.16710531390889052
Plcl1	0.14213768228402612	2.3607100505159815e-28	1.0519401227145857e-26	0.11716758559963497	0.16692817802698634
Arhgdib	0.14202515708987734	2.605391705932406e-28	1.1586017402503494e-26	0.11705431712020152	0.16681653244870465
Lefty1	0.1418302825750776	3.0900436013714743e-28	1.368537603127732e-26	0.11685815689832912	0.16662317977526908
Timm17a	0.14178031707982316	3.22808189043344e-28	1.4267729085708855e-26	0.11680786206378656	0.16657360417044587
Dynlrb1	0.1412331623505139	5.203946387445503e-28	2.2815692511556843e-26	0.11625710923574945	0.16603071079322926
Tle5	0.14121610268032742	5.281843922254921e-28	2.31107186879387e-26	0.11623993762779224	0.1660137837455716
Aldh1a1	0.1411601837700523	5.545375873892645e-28	2.4215178415254655e-26	0.11618365190782691	0.16595829944859167
Eno3	0.14078349464385312	7.693915322359608e-28	3.3463156661520133e-26	0.11580449600474436	0.16558453393669195
Cobl	0.1407502010902515	7.919507773516385e-28	3.437571202886893e-26	0.11577098477594974	0.1655514984431553
Prdx4	0.13966417326233127	2.024947475368127e-27	8.668684771762571e-26	0.1146778876152985	0.16447385795281655
Thbs1	0.13965496858228812	2.0410581676871908e-27	8.720521073314488e-26	0.11466862327736935	0.16446472410692956
Map6	0.1395280886459127	2.2765211370310648e-27	9.688553823419317e-26	0.11454092144252603	0.16433882013524073
Pdlim3	0.13915252796035654	3.1431184343281028e-27	1.3350594675245488e-25	0.11416293280265678	0.16396614353697606
Ccdc107	0.1388862877353039	3.948525067600646e-27	1.6706477907382152e-25	0.11389497574930701	0.1637019435912307
Cystm1	0.1382758392288383	6.650513980025153e-27	2.7921907442147994e-25	0.11328060454109408	0.16309615969783492
Tbxa2r	0.13806890181258083	7.93187123632211e-27	3.311024410717601e-25	0.11307234169665575	0.16289079930259406
Agpat3	0.1379785792343794	8.565201334566794e-27	3.568560938436146e-25	0.11298144129350984	0.16280116437713393
Adam22	0.13753673542678996	1.2462733561417274e-26	5.162793998161262e-25	0.11253677688744479	0.1623626785536169
Rras	0.13746455651913284	1.3248572380574963e-26	5.477920155080236e-25	0.11246413816272441	0.16229104726923438
Tspan17	0.13739984198358823	1.399478835425789e-26	5.775500724228777e-25	0.11239901158921896	0.16222682350210302
Serpinb6a	0.1372946039907395	1.5298202014197627e-26	6.289581545082383e-25	0.11229310400389156	0.16212238314174063
Trappc6b	0.13700796800454565	1.9490423017709278e-26	7.998047411598591e-25	0.11200464713378112	0.16183791684073948
Gipr	0.13675671928370123	2.4089617608920122e-26	9.829827110456356e-25	0.11175180579569612	0.16158856654799278
Ddah1	0.13672455478226134	2.4751191852947404e-26	1.0080905990200447e-24	0.11171943764343523	0.1615566448516646
Psmd8	0.13640886759038728	3.227951274539892e-26	1.3098148654045483e-24	0.11140175448141383	0.16124333797831714
Msx1	0.1356335882737167	6.180067298138053e-26	2.472694528531121e-24	0.11062159505622106	0.1604738831164239
Oxct1	0.1352320824178272	8.63811039527077e-26	3.4410315450265095e-24	0.11021757397823127	0.16007538179380448
Copz2	0.13501116773644287	1.0381123309832644e-25	4.1053480384982456e-24	0.10999527890860386	0.15985611679910322
Kcna4	0.1349458810497235	1.0959969515083418e-25	4.3185847329777154e-24	0.10992958475625633	0.15979131717325856
Nacad	0.1349190362865453	1.120715699081597e-25	4.408013552885921e-24	0.10990257251362925	0.15976467261901672
Ecm1	0.13453131992419867	1.545857004817013e-25	6.058313693338617e-24	0.10951244138253649	0.15937984381806597
Vdac2	0.13429240633074163	1.88378316565283e-25	7.343047438206649e-24	0.10927204362968108	0.15914270580011952
Lasp1	0.13421416005041573	2.0096346943204365e-25	7.819632140936126e-24	0.1091933119104908	0.15906504041286088
Slc16a3	0.1340742840997808	2.25570870264625e-25	8.76147818728374e-24	0.1090525689535618	0.15892620212182101
Eln	0.13387629294952136	2.6558251970274496e-25	1.0278939794534303e-23	0.1088533522911022	0.1587296780742076
Zc2hc1a	0.133786192396801	2.8604603967235036e-25	1.103175788400091e-23	0.10876269470556053	0.15864024450919106
Jade1	0.13350023807233202	3.619073690484019e-25	1.390822146660437e-23	0.10847497526927379	0.15835640431863413
Ppia	0.1329686633784313	5.596442819490781e-25	2.143172039309387e-23	0.10794013046232408	0.15782874877646624
Fermt2	0.1328435403031199	6.199550655732092e-25	2.369968575235128e-23	0.10781423976793818	0.15770454613449217
Atp6v0e	0.13277672340275615	6.547541972611713e-25	2.4986154042593558e-23	0.10774701328052808	0.15763822043201828
Brinp1	0.13238128131447913	9.040602485954525e-25	3.443963779177432e-23	0.10734915182148172	0.15724568080527623
Stbd1	0.13186434601690958	1.376312858756603e-24	5.215627337792414e-23	0.10682906593056826	0.1567325278550038
Zdhhc14	0.13167008165737426	1.611084097919477e-24	6.084146012766968e-23	0.10663362111913682	0.15653968143109026
Tuba1a	0.13129356543001394	2.184717917427636e-24	8.207759210473825e-23	0.10625482249085604	0.15616590799646501
Arpc2	0.13052465395371582	4.058062706655878e-24	1.5012765089648826e-22	0.10548127253061859	0.15540257565073937
Spry1	0.1304535576091406	4.2963772425837244e-24	1.5867467816254126e-22	0.10540974882571685	0.15533199367228417
Sipa1l1	0.1299792440289278	6.281880262310659e-24	2.3082996781745235e-22	0.10493259077566268	0.1548611051444603
Flot1	0.12962502839864543	8.33487369445866e-24	3.0523848370126754e-22	0.10457625842753965	0.15450943995645722
2200002D01Rik	0.1296062993478561	8.460245332569201e-24	3.0930997616893105e-22	0.10455741763491262	0.15449084558406587
Sri	0.12955644834186894	8.803117937476245e-24	3.207691301966678e-22	0.10450726929394265	0.15444135296488404
Tgfb3	0.12954003568582423	8.918986212034686e-24	3.2444859692860734e-22	0.10449075877292582	0.15442505827470424
Ywhah	0.12929051104918832	1.0878349483051261e-23	3.937528824513073e-22	0.1042397479777269	0.1541773254274271
Prkar1a	0.12918269337211813	1.1851603056393064e-23	4.282693708106217e-22	0.1041312891303701	0.1540702810006276
Ywhab	0.12915308830671152	1.2133607329511293e-23	4.377339465398197e-22	0.10410150811379171	0.1540408881555447
Lratd2	0.12914902470448145	1.2172830273957552e-23	4.3842309366865295e-22	0.10409742036394504	0.1540368536793168
Cavin1	0.12895672683509746	1.4179725648252173e-23	5.090217823318202e-22	0.10390398074824764	0.15384593316235637
Svep1	0.1287742226353187	1.6386075973709356e-23	5.843741333340865e-22	0.1037203947039344	0.15366473444798473
Fbxl22	0.12870086540884657	1.7365787062765914e-23	6.183014707478256e-22	0.10364660311305253	0.15359190148730642
Fbn1	0.12857376861549066	1.9202343637663884e-23	6.803562079100749e-22	0.10351875440429224	0.15346571238279505
Prdx5	0.128570363319535	1.925410793784239e-23	6.810828116324442e-22	0.10351532897370556	0.15346233139531884
Rln1	0.1283593549633342	2.2746180345249852e-23	8.033051373144153e-22	0.10330307413929792	0.1532528281713325
Synpo2	0.12825142095770875	2.4767799896568588e-23	8.71874571480177e-22	0.10319450342316434	0.15314566319879064
Bace2	0.12820732784509684	2.564394679595451e-23	9.012606462642723e-22	0.10315015037387248	0.1531018840824947
Sept11	0.1277171027653569	3.7711952707490797e-23	1.3190103523213876e-21	0.10265704204309989	0.15261514341588278
Ilk	0.1274635955836022	4.600831929067903e-23	1.6066046111280385e-21	0.10240204869430351	0.15236343336971292
Gm15222	0.12721415649072837	5.592891259016728e-23	1.949905608543592e-21	0.10215115049798146	0.1521157594204745
Syn3	0.12713164697973242	5.965530843271067e-23	2.0765002727616062e-21	0.10206815904628744	0.1520338330956862
Cpne2	0.127080884163489	6.206893306705161e-23	2.1570686627289546e-21	0.1020170998961609	0.15198342890652744
Txndc17	0.12707505246343928	6.235232917975475e-23	2.163466963100089e-21	0.10201123416133633	0.15197763839774087
Ppic	0.12693787592430072	6.940055398150337e-23	2.4041940719506494e-21	0.10187325753969098	0.15184143028969987
Emb	0.12670399406888044	8.328042423000447e-23	2.875880259860218e-21	0.10163801379147387	0.15160919739892106
Col11a1	0.12661960378936102	8.89357363538722e-23	3.06631280878303e-21	0.10155313279602331	0.15152540143102142
Cdc42	0.12659885695858247	9.038327638175914e-23	3.1112979342156903e-21	0.1015322653816441	0.15150480065327404
Polr2l	0.12610947440288242	1.3217307870680944e-22	4.528382680851223e-21	0.10104004485993756	0.15101885696630354
Eng	0.12604954790485992	1.3845529659387877e-22	4.7287475121953266e-21	0.10097977168711317	0.1509593507416601
Edf1	0.1257967865116992	1.6836871077223104e-22	5.7234855034741255e-21	0.10072555009427188	0.1507083600149456
Dlc1	0.12572544916038433	1.7791229011786046e-22	6.029096114569486e-21	0.10065380122027101	0.15063752182122114
Ccdc184	0.12524830845565377	2.5704098264579943e-22	8.656758905489906e-21	0.10017391474630048	0.15016371315988808
Slco3a1	0.1250071433901641	3.094092392701381e-22	1.0388331777652248e-20	0.09993136630280741	0.14992422788160886
Kcnt2	0.12492525850153881	3.2948873536671403e-22	1.1028509283626265e-20	0.09984901238144409	0.14984291268092897
Hacd1	0.12456404592971854	4.345912393153825e-22	1.450190368251483e-20	0.09948573490169164	0.1494842091069404
Kit	0.12416470371127604	5.896578005264533e-22	1.9586346758340576e-20	0.09908411758438586	0.14908763310171289
F2r	0.12360824608348749	9.00600933923846e-22	2.9643647054683695e-20	0.09852450337833146	0.14853501664359464
Smarcd3	0.1231004627043946	1.3232448336125757e-21	4.348944935809657e-20	0.09801385337556554	0.14803072485556876
Rasgrp3	0.1229012728915203	1.5381564508683103e-21	5.032496856519592e-20	0.09781354267037241	0.14783290116005698
Hsbp1	0.12285173772155378	1.5967530869956633e-21	5.208570324196932e-20	0.09776372906886435	0.1477837054108498
Tmtc1	0.12279372530380048	1.668189215679863e-21	5.425349702934957e-20	0.09770539072974455	0.14772609034409137
Dhrs3	0.12276791578704492	1.7009782307515692e-21	5.523743017597123e-20	0.09767943626715772	0.14770045755297992
Hspa1b	0.12268429203246134	1.8116561694775333e-21	5.865674284237065e-20	0.09759534311732468	0.14761740616571598
Capza2	0.1223650212653481	2.303693996951844e-21	7.403759910557622e-20	0.09727428352062244	0.14730031743071173
Cmklr1	0.12234797336029696	2.3333981857312584e-21	7.488180628436542e-20	0.0972571402453999	0.14728338589414028
Farp1	0.12221693069860974	2.5747315246693543e-21	8.238384716966994e-20	0.09712536499593198	0.14715323723776036
M6pr	0.12216914070965437	2.6687526691904324e-21	8.526703909334241e-20	0.09707730805822283	0.14710577306900618
Zbtb7c	0.12214091398655652	2.725871982067088e-21	8.696449559186216e-20	0.09704892371922774	0.1470777387347051
Larp1b	0.1220414327426311	2.9369883233242343e-21	9.342624170107309e-20	0.09694888730494025	0.14697893521949204
Tnnt2	0.12197156905495403	3.0948367277632838e-21	9.83039246325976e-20	0.09687863403526419	0.146909547189675
Atp8b1	0.12165504754731327	3.9217164501668365e-21	1.2438748391431639e-19	0.09656035063621536	0.14659517760278293
Metrnl	0.12134476468684345	4.943374596760127e-21	1.5656414602238831e-19	0.0962483455927003	0.14628699935869344
Hs6st2	0.12107539499790448	6.04088970051986e-21	1.907695457598953e-19	0.0959774848029247	0.14601945285042742
Ackr3	0.12067217513474933	8.148526057291215e-21	2.558449319717227e-19	0.09557203985486824	0.1456189552898551
Dusp3	0.1202483915045007	1.1148346315004313e-20	3.490265319022184e-19	0.09514592663886201	0.1451980239841083
Lama2	0.12023221218127753	1.1282310734854697e-20	3.527138463593742e-19	0.09512965855840447	0.14518195337869041
Ifi27	0.11998519835038383	1.353662478245823e-20	4.219786180397208e-19	0.09488129131329125	0.1449365977353182
Cntn2	0.11954188367266964	1.8753317308433333e-20	5.829312184746966e-19	0.09443555550625678	0.14449625130417665
Ifi30	0.11930126050724132	2.2371518911060322e-20	6.914544639319212e-19	0.09419362241029995	0.14425723511070515
Cd93	0.11916414072105286	2.4733519851474407e-20	7.612194880842194e-19	0.0940557574829531	0.14412102975946567
Tnfrsf11b	0.11882873755798003	3.160065810226213e-20	9.684646132887368e-19	0.09371853571877212	0.14378785937317534
Lgals1	0.11857089406988043	3.813226390373343e-20	1.1653604915320497e-18	0.09345929808565245	0.14353172850078785
Rassf1	0.1183106561538888	4.607488882223045e-20	1.4041564020089533e-18	0.09319765653058443	0.14327321571380833
Creb3	0.11785195894479092	6.424724822207046e-20	1.9470758536285334e-18	0.09273649370160009	0.14281755093582113
Gdf10	0.11775495883973265	6.891529767484743e-20	2.0827522001871366e-18	0.09263897357533114	0.14272119073939626
Ate1	0.11773040902075609	7.014892526497186e-20	2.117098450863902e-18	0.09261429222025998	0.14269680280025812
Tcf15	0.11766838064891767	7.336390452762334e-20	2.208010331017835e-18	0.09255193164255239	0.14263518330422412
Rab3ip	0.11738081017099677	9.027589634177257e-20	2.6983700703528452e-18	0.09226282359523275	0.1423495058918171
Peak1	0.11721069019026313	1.0203785587758528e-19	3.0415935425069542e-18	0.09209179601800252	0.1421805038461312
Nbl1	0.11709046274459843	1.1125110139829166e-19	3.3071780347459417e-18	0.09197092804819079	0.14206106559120912
Hmcn1	0.11675512634793234	1.4151816880293854e-19	4.178429401376736e-18	0.09163380902367908	0.1417279265499093
Ddah2	0.11654027975409056	1.650477663980932e-19	4.866564045757037e-18	0.09141782334492891	0.1415144848060288
Ndrg4	0.11632415087083646	1.92610511665061e-19	5.663944735737759e-18	0.09120055096310375	0.14129976681456072
Dab2ip	0.11622201676172358	2.071719379295463e-19	6.083930630033441e-18	0.09109787731325018	0.14119829862045263
Gamt	0.11568562991922604	3.034539068591217e-19	8.83992062895757e-18	0.09055866568500688	0.14066540040844813
Cst3	0.11551338757497973	3.42891553018544e-19	9.962142587032098e-18	0.09038551938199425	0.14049427524872427
Bmp5	0.11541069273012292	3.687709546975272e-19	1.0699759124978853e-17	0.0902822862989851	0.14039224578472967
Spcs1	0.11534317658474269	3.8682665909937485e-19	1.1208713965126833e-17	0.09021441658618058	0.14032516680115842
Tubb4a	0.11508371410228459	4.647087363082091e-19	1.3394184344121529e-17	0.08995359752685746	0.14006738218404402
Piezo2	0.11487693545298988	5.376992513712191e-19	1.547749892652426e-17	0.08974574022160998	0.13986193828448976
Ubb	0.11472783794720315	5.972450352089902e-19	1.7168824956733373e-17	0.08959586631054078	0.1397138018636862
Dcn	0.11471534440367476	6.025206739660365e-19	1.7297662036521653e-17	0.08958330776024058	0.1397013888029595
Jpt1	0.11455415529868472	6.748564374937911e-19	1.9323418886977277e-17	0.08942128066805548	0.13954123736610113
Oaz1	0.11411227632956115	9.201017927750656e-19	2.613952811547416e-17	0.08897711128776337	0.13910219632539916
C1qtnf2	0.114075960534321	9.437926459876075e-19	2.6742837134031167e-17	0.08894060769977433	0.13906611332824997
Tnfaip1	0.11371303239908725	1.2162384308167996e-18	3.432880234131873e-17	0.088575806534561	0.13870550805545748
Lrrfip1	0.11360620795735596	1.3102991193062945e-18	3.688813670501829e-17	0.08846843206881433	0.13859936606372386
Ehbp1l1	0.11358607681720975	1.3288125285840757e-18	3.736106451335098e-17	0.08844819734168213	0.13857936346745475
Yif1b	0.11343513591327886	1.4760991776194849e-18	4.123615523119049e-17	0.08829648041577172	0.1384293857206524
Bsg	0.1133976702129615	1.5150866675909519e-18	4.22170568884998e-17	0.08825882227633855	0.13839215891217962
Fam13c	0.11326078576719913	1.6663687866780626e-18	4.6373149248678146e-17	0.08812123534713384	0.13825614667971634
Coq10b	0.11323271283536414	1.6991894270251588e-18	4.7226195937344656e-17	0.08809301846509275	0.13822825250914544
Prkaa2	0.11303559406646999	1.9483201858187028e-18	5.3943960418029895e-17	0.08789489006206246	0.13803238782545635
Ak5	0.11286218858934932	2.1970726123308323e-18	6.052365641300737e-17	0.087720598053893	0.13786008395119145
Capn2	0.112746357134909	2.38044028198248e-18	6.549216381868465e-17	0.08760417527165544	0.13774498750291542
Comp	0.11252638379632056	2.771216427650188e-18	7.605139289483323e-17	0.08738308084426878	0.13752640814220335
Lamp1	0.11247551945096879	2.8702261513714838e-18	7.85706379879204e-17	0.08733195762261475	0.1374758657791807
Aopep	0.11245238607846976	2.9164036148889546e-18	7.973454801559638e-17	0.08730870655562276	0.1374528788028729
Vasp	0.11232593500700958	3.1820797070307026e-18	8.667189602024876e-17	0.08718161262955733	0.13732722748275636
Pea15a	0.11205034010101797	3.846660920858264e-18	1.0412266020559202e-16	0.08690461948437363	0.13705337281404104
Myh9	0.11193848983095846	4.1539064741103e-18	1.121606221448122e-16	0.0867922028477075	0.1369422277293904
Serpine1	0.1118276678322254	4.482182765859582e-18	1.2087470602485185e-16	0.08668082032072598	0.13683210381218777
Snx7	0.11156821535673918	5.354215179779995e-18	1.43680232472175e-16	0.08642005801544925	0.13657428324280502
Smim1	0.11153182009917564	5.489232599626864e-18	1.4694149673939725e-16	0.0863834792942555	0.13653811663347146
Snx18	0.11137751741466476	6.099963545642568e-18	1.630898228951553e-16	0.08622839954362031	0.13638478259407527
Clic4	0.1112884914488734	6.482339482943031e-18	1.7310070751633412e-16	0.08613892579874591	0.13629631494947725
Ptprz1	0.11126897554177449	6.569271642505223e-18	1.7520737954735471e-16	0.08611931178556644	0.13627692138195865
Eloc	0.11122298953283412	6.7786877727719825e-18	1.8035116797155248e-16	0.08607309468295513	0.13623122357022102
Synpo	0.11116487564472961	7.052776744443621e-18	1.8741464056271524e-16	0.08601468890972877	0.13617347373327254
Pfkp	0.11115181607209323	7.115860040112332e-18	1.8886064588799968e-16	0.08600156376735267	0.13616049594819946
Tmem63a	0.11103094912143406	7.726758670186683e-18	2.0482490440799006e-16	0.08588009037998572	0.13604038553791217
Flnb	0.11099895727498763	7.896935775643423e-18	2.0908168961272198e-16	0.08584793814310163	0.13600859381441222
Siglecg	0.1109598617633856	8.10992745079609e-18	2.144603387777267e-16	0.08580864669811503	0.13596974279234544
Slfn5	0.11082438003478129	8.892822416347103e-18	2.3459394727869657e-16	0.08567248658655369	0.1358351077235042
Cd180	0.11075848483616464	9.300106234200502e-18	2.450414931598899e-16	0.08560626177766158	0.1357696239868207
Epas1	0.11060792583331118	1.0301017416395944e-17	2.7010730385471434e-16	0.08545495050699935	0.13562000428244925
App	0.11035245939958614	1.2247996607686839e-17	3.207738534633368e-16	0.08519821029016936	0.13536612902723386
Carmn	0.11014933372080983	1.4051443094432417e-17	3.6739268079747014e-16	0.0849940741887851	0.13516426617726704
Gm29683	0.11014824859958168	1.4061748315056912e-17	3.6739268079747014e-16	0.08499298367543151	0.13516318779664238
Kcnq4	0.11000946934529128	1.5443057656562662e-17	4.0251701714892394e-16	0.08485351530353273	0.1350252701289275
Nkd1	0.10980379077981298	1.773981291012226e-17	4.612774741188115e-16	0.08464681724049168	0.1348208666997322
Mpc1	0.10972464844549112	1.8710656382358674e-17	4.859418385835464e-16	0.08456728319411365	0.1347422144533673
Fzd4	0.10966544721816424	1.947096893561634e-17	5.050862060798572e-16	0.08450778916208632	0.13468337962282168
Ldha	0.10964534894286003	1.973595399957955e-17	5.107439877088342e-16	0.08448759152304856	0.1346634056957654
Shox2	0.10936784135348127	2.377964696888778e-17	6.117573877828392e-16	0.08420871407908044	0.1343876129704544
Igfbp4	0.10930183516127732	2.4855850456618074e-17	6.379375517664403e-16	0.08414238264218064	0.13432201409430317
Fbxw24	0.10871466060993844	3.6806108290462477e-17	9.380176604083945e-16	0.08355232460958399	0.13373845327227954
Ccn1	0.10858726422319938	4.0067168847901824e-17	1.01874400139531e-15	0.08342430493743222	0.13361183864761672
Vstm4	0.10856607934365917	4.0636414993248575e-17	1.0320133831035973e-15	0.08340301649164522	0.13359078368889682
Slamf9	0.10846410786799718	4.3489962449081746e-17	1.1019142811226643e-15	0.08330054683068847	0.13348943725912354
Cfh	0.10844116971474362	4.4158590104167425e-17	1.117555956294783e-15	0.08327749668557927	0.13346663963580732
Mrgprf	0.1083675973524791	4.637229751281844e-17	1.1722185183344709e-15	0.08320356529973502	0.13339351783380118
Ciao2b	0.10832007907068099	4.785986022220903e-17	1.2084198774529952e-15	0.08315581528211828	0.13334629041115204
Ier3ip1	0.10825828268132937	4.98649709419676e-17	1.2561360888155769e-15	0.08309371769872297	0.13328487210715076
Adora2a	0.10820903374963066	5.1522068441264913e-17	1.294885664746439e-15	0.08304422886890496	0.13323592435475964
Adap2os	0.10810471067134197	5.5213669809113996e-17	1.3860666649085184e-15	0.08293939802890918	0.13313223885565914
Gnai2	0.10798602488807797	5.973132152574144e-17	1.497750858510824e-15	0.08282013525495205	0.13301427776428504
Lats2	0.1078814218846077	6.401380330540473e-17	1.5996109793862031e-15	0.0827150243218102	0.1329103128758028
Tmem38b	0.10761822341115367	7.617440005842874e-17	1.8991306376123137e-15	0.08245055029008413	0.13264871756878782
Ehd1	0.10730138851878065	9.386244043112608e-17	2.3268061171720563e-15	0.08213218459930566	0.13233380792171792
Laptm4a	0.10696105261527879	1.1738213327586477e-16	2.8966666863885545e-15	0.08179021007382346	0.13199553443770576
Ube2m	0.10678244586168772	1.31959636338679e-16	3.249040085672108e-15	0.08161074575013011	0.13181800769959698
Tln1	0.10677613392182383	1.325061996227591e-16	3.258814999751604e-15	0.08160440353371017	0.13181173389796264
Selenos	0.10671160645221756	1.382233527706264e-16	3.3955883392017464e-15	0.08153956666138018	0.13174759620348797
Tubb2a	0.10659024687029901	1.4964214971226997e-16	3.671962209718877e-15	0.08141762574963189	0.1316269691205429
Uqcrq	0.10656352758387512	1.5227841176146262e-16	3.73244836027252e-15	0.0813907785752121	0.13160041100609238
Ybx3	0.10649636096248065	1.591092723301528e-16	3.895495555139359e-15	0.08132329063184002	0.13153364937813644
Gm32786	0.10642099912595326	1.6713350418766368e-16	4.0827792110416946e-15	0.08124756854260759	0.13145874167922128
Calm3	0.10639278307387431	1.702393571023646e-16	4.1493462989491325e-15	0.08121921768391024	0.1314306955861958
Kras	0.10626508147078056	1.8502231806821047e-16	4.504621576208163e-15	0.08109090647574838	0.13130376269098648
Arhgef25	0.10625128059698552	1.8669376548458645e-16	4.540242354809307e-15	0.08107703977112286	0.13129004484326717
Ecscr	0.10607177496009039	2.0983804609843002e-16	5.097403594743356e-15	0.08089667877144394	0.13111161823905756
Tprgl	0.1058475207468884	2.4275614895288273e-16	5.870872903089139e-15	0.08067135828028546	0.13088870976903408
Ctps	0.10572985767862582	2.6201239095430767e-16	6.315542034175182e-15	0.08055313678000856	0.130771751780773
Jund	0.1055943343193318	2.8606173751195187e-16	6.887608022525339e-15	0.08041697110107988	0.13063703966309148
Atp5md	0.10523963837216892	3.5978544815501754e-16	8.634058276759727e-15	0.08006059850312604	0.1302844625455099
Reep5	0.10518416043239157	3.728972070391783e-16	8.938867042226287e-15	0.08000485890076951	0.1302293154386979
Vgll3	0.10499274357733888	4.2185503658370983e-16	1.0079189963990172e-14	0.07981254043404828	0.1300390388747539
Adarb1	0.10496959017507025	4.2819030647659143e-16	1.019701287226768e-14	0.07978927810171066	0.13001602327476267
Cox6a2	0.1048748323265375	4.551094205451794e-16	1.0814432141417077e-14	0.079694074730687	0.129921829115947
Timp1	0.10445316620047647	5.965616047499252e-16	1.4144806711099965e-14	0.07927043162947378	0.1295026658895455
Pawr	0.1043132944934726	6.524389356000768e-16	1.5436095989930157e-14	0.07912990614524186	0.12936362244698013
Kcnab1	0.10398778483285187	8.03212167998471e-16	1.892107366560723e-14	0.07880287888810623	0.12904003651085091
0610012D04Rik	0.10398139670595054	8.064907746792368e-16	1.897779047544338e-14	0.07879646103260672	0.1290336860836624
Chst12	0.10380320973956694	9.034468658697271e-16	2.1213477594074737e-14	0.0786174456739904	0.128856549864699
Klf2	0.1036965730358415	9.668695259947636e-16	2.2653856958522473e-14	0.07851031399249912	0.12875054122028473
Rgs6	0.10347271312256776	1.1146155058746112e-15	2.6031588288325592e-14	0.07828541687648494	0.12852799791434794
Dlgap4	0.10345625207396698	1.1263179226756948e-15	2.6276731836299133e-14	0.07826887966063577	0.12851163357998455
Col8a1	0.10339514584338674	1.1708271286521638e-15	2.728590709447128e-14	0.07820749080542351	0.1284508862498728
Klc3	0.10338897862249191	1.1754143610100807e-15	2.736354586154878e-14	0.07820129507090465	0.12844475524099977
Vdac3	0.1033050730734914	1.2396106525461698e-15	2.8796499060747376e-14	0.07811700178500199	0.12836134216925846
Tmem37	0.10327911147316314	1.2601644351457538e-15	2.9242793441774204e-14	0.07809092028617758	0.12833553287675964
Medag	0.1032289975985123	1.3007931614423038e-15	3.0057564144037965e-14	0.07804057506805917	0.12828571290708113
Ppp1r11	0.1030182161632623	1.486273525395596e-15	3.4270793776052945e-14	0.07782882199727728	0.12807616626608367
Mtpn	0.10290468991255823	1.5967223382907524e-15	3.673978854419799e-14	0.07771477336825632	0.12796330414486584
Fam129a	0.10288282568701101	1.6189035397707784e-15	3.7210873556545635e-14	0.07769280861263834	0.12794156775068116
Gpx1	0.10270797008208876	1.807556318324218e-15	4.150332157669622e-14	0.07751714991451424	0.12776773359029855
Des	0.10253727844294941	2.0125388182194076e-15	4.611274537224068e-14	0.07734567581536182	0.12759803758617097
Pdia5	0.10241531604558367	2.1728554674419387e-15	4.97337401634032e-14	0.07722315524842599	0.12747678569008755
Eif1	0.10230884280454289	2.3230453880449043e-15	5.311559182108968e-14	0.07711619534709678	0.12737093210463674
Mfge8	0.10228537959331409	2.357491898901103e-15	5.3790312541418884e-14	0.0770926249698699	0.12734760536841605
Tubb6	0.10213200001759232	2.595387245443776e-15	5.903286855764079e-14	0.0769385455411493	0.12719511725011856
Thbs2	0.10198095864787136	2.852702693224603e-15	6.454869333890353e-14	0.07678681616333542	0.12704495259014562
Msn	0.1018271101700559	3.1405919467650815e-15	7.098910634855926e-14	0.07663226809040967	0.12689199593461628
Afap1l2	0.10168105950141047	3.4402654798656158e-15	7.7521597524583e-14	0.07648555440580271	0.1267467907833199
Gls	0.10165632706057996	3.4937269328157122e-15	7.864494820873386e-14	0.07646070979687059	0.12672220141731289
Elobl	0.10140406942147988	4.087915828597615e-15	9.164165216578397e-14	0.07620730989018877	0.12647140130523327
Emc7	0.10125228190530178	4.492264767251747e-15	1.004994345774287e-13	0.0760548366214764	0.12632048926236436
Clic1	0.10096190172899022	5.3784941747522034e-15	1.1971132591200258e-13	0.07576314783594104	0.12603178069468263
Gm11266	0.10078645391065033	5.9951197536736806e-15	1.3235426487593666e-13	0.07558691144541883	0.1258573408048266
Samhd1	0.10074279652197	6.1590608537179056e-15	1.3583596761387972e-13	0.0755430580777557	0.12581393398217203
Ripor2	0.10071150639348407	6.2792666899982485e-15	1.3820729411622407e-13	0.07551162754716156	0.12578282338033928
Rabac1	0.10070676116533027	6.297696671170143e-15	1.3842759592444578e-13	0.0755068610310411	0.12577810537355624
Atp2a2	0.10055202939654376	6.92871379456742e-15	1.517353503353006e-13	0.0753514357380912	0.12562426061418794
Ggh	0.1004488227564138	7.383776155501982e-15	1.6153863697629335e-13	0.07524776719562945	0.12552164494209428
Ctnna3	0.10024428735517092	8.374215748482654e-15	1.8265681797741445e-13	0.07504231800377953	0.12531827913891203
C1qtnf7	0.09968951231839167	1.1766807073961633e-14	2.53860124892697e-13	0.07448507520343745	0.12476666587242517
Itgb5	0.09964104973980666	1.2120583329781076e-14	2.6071817448759097e-13	0.0744363977999971	0.12471847875519738
Celf2	0.0996124660737874	1.2334127390664512e-14	2.6478880378579285e-13	0.07440768748465265	0.12469005750330757
Fbln5	0.09953460823540454	1.2934738514544973e-14	2.771366295299262e-13	0.07432948488343946	0.12461264184918329
Eif1ax	0.09949595470506786	1.3243514700943282e-14	2.831954713773838e-13	0.0742906603062955	0.12457420773351471
Glis2	0.0993522421440428	1.445643948783394e-14	3.0882923180382505e-13	0.07414631246898036	0.12443131028898224
Tspan4	0.09882408812899778	1.9927707454707604e-14	4.2404760296687373e-13	0.0736158328410809	0.12390614294862633
Gask1b	0.09881965082351121	1.9981374003079876e-14	4.247747702703517e-13	0.07361137605729834	0.12390173067627581
Ryr2	0.09869222138966117	2.1584684686204934e-14	4.579652184151953e-13	0.07348338768024047	0.12377501971456395
Gm20755	0.09866281810834394	2.1972230464332903e-14	4.657343402897023e-13	0.07345385554533607	0.12374578209856711
Slc48a1	0.09857927160819835	2.3111132853189925e-14	4.89399013480086e-13	0.07336994316181156	0.12366270608227907
Sbds	0.09831459535116543	2.711613722847154e-14	5.714319441086991e-13	0.07310411013860789	0.12339951800202335
Adgre5	0.09829102362708607	2.7504267844015404e-14	5.790512041749716e-13	0.07308043556815441	0.12337607864190162
Gkap1	0.09819271901016731	2.9182690762196855e-14	6.137942391006462e-13	0.0729817023422476	0.12327832574002927
Igf1r	0.09817897299684537	2.942527131261016e-14	6.182995775330525e-13	0.07296789643556781	0.12326465683466886
Gdpd2	0.09800243379161741	3.2722630888560186e-14	6.849434457845594e-13	0.07279058888249751	0.12308910707612618
Wdr1	0.09794595100517227	3.3852373309051984e-14	7.079109543226898e-13	0.07273386060372494	0.12303294052640491
Cygb	0.09771979152089166	3.877285353987167e-14	8.084789269223002e-13	0.07250671979198892	0.12280804565735168
Agtr1a	0.09771658998577945	3.8847326361817954e-14	8.092574009789801e-13	0.07250350438388592	0.12280486200575648
Rexo2	0.09757161955462315	4.2371025055489175e-14	8.809777060678522e-13	0.07235790631156121	0.12266070082667245
Fez2	0.09729241977688588	5.006499440117163e-14	1.0369926121687545e-12	0.07207750078214349	0.12238305661124595
Card19	0.09728709930841835	5.0224205650319146e-14	1.0393024132198047e-12	0.072072157375411	0.12237776574765169
Mfsd6	0.09726838577817871	5.078815819568668e-14	1.0499753008387218e-12	0.0720533631765723	0.12235915633444946
F11r	0.09723942686230888	5.167315679481816e-14	1.066248188029439e-12	0.07202427946251301	0.12233035850340554
Tmem45a	0.0972076943007757	5.266032804567914e-14	1.085589922531077e-12	0.07199241019902568	0.12229880240667179
Igfbp3	0.09709053594440614	5.6468193370748553e-14	1.161890399951474e-12	0.07187474757750748	0.12218229512860937
Tslp	0.09689779982588544	6.332929163382784e-14	1.2981611144883431e-12	0.07168118342405136	0.12199062858839618
Spint2	0.09683216803311726	6.584771307445405e-14	1.3472503923871866e-12	0.07161527009679478	0.12192536058843748
Arid5b	0.09681616119267906	6.647670441094136e-14	1.358843704610143e-12	0.0715991946267359	0.12190944243996907
Pitpna	0.09659368464141722	7.585508401121324e-14	1.5447497949573238e-12	0.07137576555957582	0.12168819726787825
Wtip	0.09645428247135852	8.23818093324527e-14	1.6729726238156052e-12	0.07123576783969895	0.12154956540015839
Samd4	0.0964429029172879	8.293832487226924e-14	1.6827058649597268e-12	0.07122433971409835	0.12153824868350034
Sdc4	0.09629611446587288	9.045682246688298e-14	1.831834722633253e-12	0.07107692531674586	0.12139227020678883
Ppp1ca	0.09621113930146266	9.511118803064404e-14	1.92073474252802e-12	0.07099158829854588	0.12130776343691496
Cttnbp2	0.09615687741214611	9.820555760333307e-14	1.979555134298453e-12	0.07093709553638101	0.12125380045610261
Oat	0.09613097325807773	9.971745623784036e-14	2.0063189025138884e-12	0.07091108121870855	0.12122803894604092
Fras1	0.09608510938318107	1.0245059377162242e-13	2.0594081533982035e-12	0.07086502238086959	0.12118242754257753
BC031181	0.09592209576629478	1.1277389895038069e-13	2.262747014851561e-12	0.07070131667912452	0.12102031042518052
Abracl	0.09583882644017509	1.1843481217028725e-13	2.3719619091824995e-12	0.07061769435193405	0.1209374985252039
Fgl2	0.09576578678632339	1.2362945602653705e-13	2.4737243772435652e-12	0.07054434535518803	0.12086485981488473
Mapre1	0.09566040398435831	1.315209564666789e-13	2.6195993065895185e-12	0.07043851670890301	0.12076005502709326
Tmem38a	0.09558043577891223	1.3783756057326707e-13	2.7379037783878665e-12	0.07035821055987558	0.120680525065881
Tmeff2	0.09551115783590611	1.4354997162926078e-13	2.8461818760706025e-12	0.07028864011436295	0.12061162652152232
Rnft1	0.09535380139605859	1.5740300467750682e-13	3.1123516079154935e-12	0.07013062020217573	0.12045513094121832
Isg15	0.09524887699845457	1.6736131814297606e-13	3.3062584971309596e-12	0.0700252541083654	0.1203507798666563
Itgb8	0.09511277323987571	1.812052763173564e-13	3.5668138852350462e-12	0.06988857823756689	0.12021541897347693
Tm2d2	0.09496430343982894	1.9759086736128433e-13	3.878833333155302e-12	0.06973948542462137	0.12006775846924526
Nes	0.0949581144799719	1.9830460277615314e-13	3.8893404990930485e-12	0.06973327051895399	0.12006160322074885
Manf	0.09477844999903384	2.2016453111253997e-13	4.306449850037923e-12	0.06955285368894605	0.11988291653377271
Ctsh	0.09466218479936847	2.3555418994491914e-13	4.5992166656808135e-12	0.06943610250558432	0.11976728322121771
Ctsl	0.09464501076987578	2.379152401559357e-13	4.641157639210241e-12	0.06941885674793986	0.11975020247273258
Nuak1	0.09463199516809821	2.3972006362666306e-13	4.672182635442745e-12	0.06940578679592552	0.11973725755549812
Odc1	0.09457662146454873	2.475499722705159e-13	4.820477118654639e-12	0.06935018196099335	0.11968218447754932
Chrd	0.09456577625711923	2.4911264582558094e-13	4.842252054004825e-12	0.069339291503722	0.11967139813100275
Atp5j2	0.09452674674836858	2.5481693330723813e-13	4.9487174480968974e-12	0.06930009920052933	0.11963258040053958
Tmem30a	0.09429158594365812	2.920022368617576e-13	5.655758881082398e-12	0.06906395917396209	0.11939869397896265
Ktn1	0.09405976595672741	3.3385736448175576e-13	6.443535847703683e-12	0.06883117664349987	0.11916812754309122
Gde1	0.09390789663502987	3.644143678474084e-13	7.027069978225689e-12	0.06867867823208691	0.11901707797641985
Castor1	0.0938831540241988	3.6964627604369313e-13	7.1193716432052124e-12	0.0686538332413962	0.11899246881030473
Nacc2	0.09388217660903649	3.6985446076678756e-13	7.1193716432052124e-12	0.06865285178253254	0.11899149666601774
Akap6	0.09371303698747241	4.076689316902287e-13	7.819635582332821e-12	0.06848301314243901	0.11882326843327064
Ndufa11	0.093611745124559	4.3210532414670957e-13	8.273791751455889e-12	0.0683813033616484	0.118722521679374
Neurl1b	0.09360918192619977	4.32741981999811e-13	8.278707451954243e-12	0.06837872959464891	0.11871997226833289
9530036M11Rik	0.09346349869570379	4.704815002621873e-13	8.977050692393222e-12	0.06823244623158801	0.118575072116611
Rab29	0.09337094491536903	4.961166472560119e-13	9.457901788021434e-12	0.06813951174554393	0.11848301527721883
Atp6v0c	0.09331211806558684	5.131177157446836e-13	9.773457190626447e-12	0.0680804431481829	0.11842450405692682
Rock2	0.09293843772691612	6.352686428521246e-13	1.2057930076435362e-11	0.06770523130941568	0.1180528245898056
Cxcl14	0.09278983731347196	6.914090928912852e-13	1.3089317232060038e-11	0.06755602385214794	0.11790501790172682
Galnt18	0.0927472525004184	7.083760126894559e-13	1.33988830872424e-11	0.06751326528501604	0.11786266034349631
9330185C12Rik	0.0926921785275381	7.309259413221821e-13	1.3813422603131265e-11	0.06745796673738289	0.1178078801385971
2210011C24Rik	0.09260452033112813	7.682780914623909e-13	1.449418148308701e-11	0.06736995141751585	0.11772068920116185
Acot9	0.09251003887899169	8.10635689136718e-13	1.5280061995059762e-11	0.06727508548346665	0.11762671094549268
Asns	0.09249906020899752	8.157037962439742e-13	1.5362303993220568e-11	0.06726406216656784	0.11761579071735476
Olfr560	0.09239495713444698	8.653326185175366e-13	1.6282899617873164e-11	0.06715953604271567	0.11751224150429866
Tbc1d1	0.09229311599557082	9.16745415969611e-13	1.7205755912125602e-11	0.06705728158249105	0.11741094166418899
Gm17501	0.09226515210348706	9.3137932271996e-13	1.7465366129146238e-11	0.06702920429196643	0.11738312631232374
Mthfd2	0.09217003651287145	9.828908768282838e-13	1.8399649661587888e-11	0.06693370329028116	0.11728851566720025
Glipr2	0.09203208400289796	1.0626022623953653e-12	1.9840705482086554e-11	0.06679519261449862	0.11715129470326892
Lrrc75b	0.09195606518010255	1.1092027017787993e-12	2.067538654556034e-11	0.06671886662974154	0.11707567858951769
Sh3glb1	0.09139869068812145	1.5178113230691094e-12	2.798063344304221e-11	0.0661592490299757	0.1165212478874647
Mfap2	0.09134158952737251	1.567204319414377e-12	2.8866764260388226e-11	0.06610191896693943	0.11646444742397741
Arhgap1	0.09116324924549549	1.7318404104466445e-12	3.184540299040708e-11	0.06592286484265177	0.1162870452318322
Dctn6	0.09114720925037945	1.747453347665262e-12	3.210540341115182e-11	0.06590676072394151	0.11627108953030225
Psma3	0.09105061450699913	1.844437038329933e-12	3.383020460034448e-11	0.06580978009873108	0.11617500213865649
Fam174a	0.0908563770311419	2.055704279252915e-12	3.748434832210964e-11	0.06561476811617487	0.11598178344705501
Rhob	0.09084074393225147	2.0737046071259265e-12	3.7749392973495353e-11	0.06559907276536703	0.11596623226178322
Pilra	0.090703288157744	2.238774302770888e-12	4.068631531057352e-11	0.06546107017160674	0.11582949619162822
Dda1	0.09069064090139033	2.254594152217197e-12	4.0905584160543486e-11	0.0654483726511197	0.11581691510716981
Lrrc75a	0.0906586643527378	2.2950826080953616e-12	4.1536420291028184e-11	0.06541626905417128	0.11578510582752466
Pappa2	0.09061416180311532	2.3526201340111967e-12	4.250712497521059e-11	0.06537158977527799	0.11574083598451987
Gpr165	0.09051803169127541	2.4817767311757406e-12	4.465558626946275e-11	0.06527507825537297	0.11564520820234174
Tmem160	0.09050231639062346	2.5035421451859818e-12	4.5010052263698464e-11	0.06525930064724221	0.11562957497798362
Gcnt2	0.09042895341316479	2.6076497952358573e-12	4.672754032745833e-11	0.06518564696978148	0.11555659498861567
Ppp1r18	0.09039424598508428	2.6583698330542067e-12	4.7558192661946766e-11	0.06515080210973644	0.11552206865455564
Bnip2	0.09037533364005489	2.6864133691700783e-12	4.8020465393122235e-11	0.06513181490288229	0.11550325496349617
Wnt4	0.09034032319615476	2.739094867693836e-12	4.888196328177616e-11	0.06509666592336423	0.11546842709978057
Wdr83os	0.090278231356133	2.8350287852975407e-12	5.055260002588659e-11	0.06503432854124806	0.11540665891802654
D630033O11Rik	0.09024481460336274	2.888014239262667e-12	5.141326002739666e-11	0.06500077972352711	0.11537341627209254
Tsc22d2	0.09019184639115699	2.9739955185996487e-12	5.2857554934980705e-11	0.06494760229478223	0.11532072391775627
Pbxip1	0.09012771662151393	3.081457896755103e-12	5.467831235365936e-11	0.06488321941399286	0.11525692794599014
Slco2a1	0.09006302019132935	3.1937244909684568e-12	5.657825744569323e-11	0.06481826784909546	0.11519256805311374
D130058E05Rik	0.08975841157122848	3.7785239252950714e-12	6.666723589650171e-11	0.0645124608588281	0.11488954110816599
Fam20c	0.08967035902192624	3.966303344354781e-12	6.986721897614445e-11	0.06442406278269962	0.1148019448988348
Loxl2	0.08964924110895409	4.012681469652379e-12	7.062708337942273e-11	0.0644028620598751	0.11478093637317095
Mical1	0.08956651836046578	4.199526677454184e-12	7.385608256797955e-11	0.06431981514944701	0.11469864189838132
Ginm1	0.08941778261821598	4.557156205727692e-12	7.988771820016607e-11	0.06417049744269293	0.11455067532579982
Il17d	0.08941595727083289	4.561725485104885e-12	7.990353562735969e-11	0.06416866496021938	0.11454885941106252
Tent5b	0.0893607776338586	4.701992472067367e-12	8.216232234671045e-11	0.06411326971223075	0.11449396484051384
Dag1	0.08920691356047154	5.1158201040064355e-12	8.932189107876621e-11	0.06395880524630633	0.11434089484171885
Map7d3	0.08915160377483636	5.273133274497822e-12	9.192125924104604e-11	0.06390327993211944	0.11428587021185178
Syk	0.08906033901353431	5.5431333100275555e-12	9.6550659332934e-11	0.06381165987640121	0.11419507563903411
Galnt17	0.08874981977222941	6.567169759921221e-12	1.138413914627553e-10	0.06349993496889542	0.11388615302245532
Plekhg2	0.08865185040745172	6.9271400942670155e-12	1.1998599575045967e-10	0.06340158623677734	0.11378868638686104
Kcna5	0.08849026964558389	7.563498724996942e-12	1.3069677812663232e-10	0.06323938085625709	0.11362793371856457
Ccdc3	0.08845611087034895	7.705183755190874e-12	1.3293424705115528e-10	0.06320509020513443	0.11359394983686223
4930426L09Rik	0.08829491211977485	8.409670137383812e-12	1.4451633461639847e-10	0.06304326992332304	0.11343357563295205
Krt80	0.08819213454557599	8.891376730009135e-12	1.5255362121803074e-10	0.06294009676454909	0.11333132309176604
Cmtm7	0.0880975174467795	9.358665704211698e-12	1.6019271460704861e-10	0.06284511596750193	0.11323718886790136
Fblim1	0.08800944441185675	9.815202247748165e-12	1.6774373096347648e-10	0.0627567048000912	0.11314956490493429
1700009N14Rik	0.08764118225616559	1.1972128716990793e-11	2.0412573141097763e-10	0.06238703309516522	0.11278317622978891
Cux1	0.08763723045809739	1.1997623615662176e-11	2.0440048364759876e-10	0.06238306620889017	0.11277924449884442
Eif2s2	0.08757726122078818	1.2391100924586705e-11	2.10939132145894e-10	0.0623228681032918	0.1127195796870707
Cnn3	0.08748600775534109	1.3014202092108803e-11	2.212008296310849e-10	0.06223126672807811	0.11262878910935316
Scara3	0.08727629173358548	1.4564768755759937e-11	2.471700242897267e-10	0.06202075276280436	0.11242013529141799
Gfod1	0.08724613876943599	1.4802087519993443e-11	2.508105762049287e-10	0.0619904852551262	0.11239013486857893
Parva	0.08724611034212146	1.4802313033480417e-11	2.508105762049287e-10	0.06199045671984536	0.11239010658505416
Rassf3	0.0872305934766817	1.4925911459184584e-11	2.5270832221882836e-10	0.0619748809278614	0.11237466820024558
Dysf	0.08722016699086409	1.50095298192471e-11	2.5392675059114464e-10	0.06196441485353565	0.11236429444230545
Gars	0.08713885676072666	1.5677546442687612e-11	2.6481685037687057e-10	0.061882796085699944	0.11228339521884616
Kdelr3	0.08712104360441775	1.5827734013711778e-11	2.667334293571382e-10	0.06186491538115471	0.1122656720599086
Pon2	0.08705692549949791	1.6380081263085816e-11	2.758284163235239e-10	0.061800554271889	0.11220187776632287
Rhoc	0.0870320240361771	1.6599645039403047e-11	2.793098574583725e-10	0.061775558489920404	0.11217710200529885
Nid1	0.08683623526700275	1.8429324118339918e-11	3.0866638934560095e-10	0.06157902924032498	0.111982300486294
Adam15	0.086778221010599	1.9008410182118466e-11	3.178766368905306e-10	0.0615207959479758	0.11192457839123461
Rcn3	0.08664007406127855	2.046001200676944e-11	3.4058339314553557e-10	0.06138212810966531	0.11178712647048177
Ccdc160	0.08640143544907844	2.322721029130373e-11	3.8576289043255205e-10	0.06114259199722943	0.11154968620183493
Prph	0.08608786165259305	2.7425919970902555e-11	4.5136767082021655e-10	0.06082784329866959	0.11123768267672585
Eva1b	0.08600061420928534	2.8720643691109025e-11	4.719629155575155e-10	0.060740269848878065	0.11115087125742992
Ostf1	0.08589418680316793	3.0381145266833516e-11	4.988735157229106e-10	0.06063344529544862	0.11104497520860963
Wsb2	0.08581663624558797	3.164990026170416e-11	5.189250012810637e-10	0.06055560571260824	0.1109678114759443
Gdi1	0.08554828913415272	3.6453079022599273e-11	5.954367255640466e-10	0.060286260862028825	0.11070080054920602
Thbd	0.08550041853916453	3.738185372879319e-11	6.092375413241612e-10	0.060238212666438744	0.11065316793532706
Cyb5r1	0.08541405797483159	3.911630083715912e-11	6.365527970438366e-10	0.060151531999256165	0.11056723640664713
Arf4	0.08531056898201315	4.1298634709917184e-11	6.700649667379713e-10	0.0600476599174377	0.11046426104744124
Sdf2l1	0.08522544783643476	4.318251261084266e-11	7.001093376415637e-10	0.05996222408586671	0.11037956196792298
Uqcrb	0.08521655516652456	4.3384105468874193e-11	7.023325840763512e-10	0.059953298561828954	0.11037071337049204
Igsf8	0.08518321580713058	4.4148121139483685e-11	7.14170422887416e-10	0.05991983606554019	0.11033753920699083
Gclm	0.08517392631132986	4.436333617018809e-11	7.171195067866458e-10	0.059910512269666774	0.11032829573048118
Cracr2b	0.08505082033439314	4.7314161760266077e-11	7.636856183379243e-10	0.05978695215863726	0.1102057991980758
Myrf	0.08504736342306665	4.7399734949612643e-11	7.64500536307964e-10	0.05978348250604815	0.11020235938939348
Gal3st2	0.08501404919327524	4.8232199697752496e-11	7.77351798383156e-10	0.059750045520088356	0.11016920994677588
Fgf18	0.08496204880174078	4.956025552696703e-11	7.981655343182643e-10	0.059697853630988826	0.1101174666607263
Pcdh7	0.08489063773902907	5.1442478565641116e-11	8.272557992216383e-10	0.05962617981372605	0.11004640845346042
Camk1	0.08488549510835906	5.158069235240654e-11	8.288667303531995e-10	0.05962101827097861	0.11004129122356637
4930523C07Rik	0.0848746031396064	5.18746260152583e-11	8.329757559856141e-10	0.05961008625135902	0.11003045304864614
Agap2	0.08486606454853832	5.210619555992899e-11	8.360780568857531e-10	0.05960151626726852	0.11002195662424097
Bst2	0.08450352144388258	6.292840201897851e-11	1.0052858357723914e-09	0.059237643671130935	0.10966120049702038
Serpinb9b	0.08449618755507231	6.316857531455714e-11	1.0083833378052747e-09	0.05923028295730474	0.10965390268860237
4930448D08Rik	0.08412867301850445	7.642323189629293e-11	1.2164077596933694e-09	0.05886142768879959	0.1092881927326941
Nuak2	0.08409202987156737	7.788505807047874e-11	1.238770376172067e-09	0.058824651242023004	0.10925172913859582
Sptbn1	0.08371057361122419	9.482172049400822e-11	1.4983069539988682e-09	0.05844181139957963	0.10887213800724813
Cap2	0.08334487387003874	1.1441310890584599e-10	1.7974489135244296e-09	0.05807479220503286	0.10850821946387355
Tead1	0.08324848858114195	1.2020323608436052e-10	1.8829823970368194e-09	0.057978060293165025	0.10841230251153243
Fat1	0.08312903277451629	1.277776421864738e-10	1.9916128921625638e-09	0.057858175555310976	0.10829342649104692
Glipr1	0.08302832140160753	1.3452418986341229e-10	2.0922784419155983e-09	0.0577571031232732	0.10819320336787508
Pole4	0.08299440659811608	1.36873492521931e-10	2.1242688048809663e-09	0.05772306684882981	0.10815945286855297
Eef1e1	0.08295358526397863	1.3975441284241836e-10	2.1674367657197837e-09	0.057682099384876964	0.10811882922113523
Avp	0.08292475331709875	1.418248058458735e-10	2.1979818772273e-09	0.05765316427837209	0.10809013684896218
Ormdl2	0.08291243803183011	1.4271825962100523e-10	2.2102564869521704e-09	0.05764080494241539	0.10807788116889157
Arvcf	0.08289008551444094	1.4435396640484026e-10	2.2340006590635434e-09	0.05761837249183448	0.108055636816725
Gm3646	0.08284369079133347	1.4780769799330326e-10	2.285826642494023e-09	0.05757181194142562	0.10800946652013965
Ppp1r12a	0.08280058280850686	1.510890269641545e-10	2.3349148209566854e-09	0.05752854997752787	0.1079665669674975
Comt	0.0825650092331897	1.7031718603070466e-10	2.62091206469566e-09	0.057292136613436115	0.10773213075177064
Filip1	0.08244808594268709	1.8072861542499518e-10	2.775247730874309e-09	0.05717479755930872	0.10761577093271531
Vamp2	0.08234918501401765	1.90018417067335e-10	2.9137940238544894e-09	0.05707554549721523	0.10751734608465885
Rnf7	0.08228324650781303	1.9646947118152632e-10	3.0063692254532714e-09	0.057009373163456806	0.10745172471334816
Mmp17	0.08215126643202778	2.1003057715402011e-10	3.20712422998325e-09	0.05687692573412794	0.10732037874430597
Foxd1	0.08209233256645879	2.1637736895056066e-10	3.3017246984822947e-09	0.05681778346565471	0.1072617277465359
Prag1	0.08172471189994482	2.604108383432062e-10	3.951498723884724e-09	0.056448866817168375	0.10689586761261398
Tmem126a	0.08161994945844636	2.744859463982677e-10	4.156046810344966e-09	0.05634373631781435	0.10679160562961194
Ube2a	0.08161873165625007	2.746538507065971e-10	4.156046810344966e-09	0.05634251424045609	0.10679039364169848
Arhgap29	0.0815574112941119	2.832392742814594e-10	4.280016495556866e-09	0.05628097870771818	0.10672936595118829
Jam2	0.08148998698267985	2.9298178982781415e-10	4.421103324340769e-09	0.05621331802883874	0.10666226322557357
Stxbp6	0.08141047588101849	3.048916196604954e-10	4.597639025883871e-09	0.056133528485743996	0.10658313106403085
Srp14	0.08134424367636615	3.151721066430756e-10	4.7492683850193625e-09	0.05606706458776282	0.10651721427046436
Gm11738	0.08129311151722318	3.233394821087991e-10	4.862365296860409e-09	0.05601575371146667	0.10646632546160449
Foxp1	0.08128565377004605	3.245478460869326e-10	4.870452869307342e-09	0.05600826990912438	0.10645890319662575
Gm11627	0.08118538855744964	3.412279454796573e-10	5.103196247084237e-09	0.055907654675292906	0.10635911474981329
Paqr4	0.08117086219873276	3.4371291316008624e-10	5.136834278297859e-09	0.05589307764830588	0.10634465742255789
Cox6b1	0.0811162035328375	3.53222407074346e-10	5.271723459006849e-09	0.05583822842829767	0.10629025840756681
Snapc5	0.08099144194046286	3.7590054715899084e-10	5.5872257316469374e-09	0.055713032456620966	0.10616608891896816
6530402F18Rik	0.08094548483407964	3.8460734597769635e-10	5.708851545540874e-09	0.055666915542867054	0.10612034972170717
Upk1b	0.08090326244779035	3.927798538538565e-10	5.822226541139819e-09	0.055624546431074104	0.1060783274421795
Rab5if	0.08086998837698607	3.9933950748347233e-10	5.91141838863102e-09	0.055591156794879554	0.10604521100556102
Camk2g	0.08079820173774836	4.138577309454e-10	6.122172408214709e-09	0.05551912102341695	0.10597376426159068
Efemp2	0.08071599353888044	4.3111675713793357e-10	6.368836703752931e-09	0.055436627848025694	0.1058919449826848
Me1	0.0806408851269949	4.4749787288176194e-10	6.597414512918533e-09	0.05536125937288038	0.10581719160426711
Slc3a2	0.08054982059648905	4.68174886614404e-10	6.888271964434748e-09	0.055269879917351786	0.10572655714929173
Ntm	0.08048400337119443	4.83696639163312e-10	7.107046370444079e-09	0.05520383534247688	0.10566105050224767
Lrrn1	0.08043291999778912	4.960886669546865e-10	7.279307779759339e-09	0.055152575666469326	0.10561020803039319
Pelo	0.08042258081754222	4.986342149827087e-10	7.311735898030433e-09	0.0551422008191168	0.10559991759215712
Ppp1r2	0.08029139425908267	5.320606408070014e-10	7.786166127054776e-09	0.05501056217998177	0.10546934901838394
Kctd10	0.08026785332966682	5.382859336113587e-10	7.871980196907049e-09	0.05498694021940701	0.10544591889210254
Foxl1	0.08025680579060065	5.412318476927902e-10	7.909753159775921e-09	0.05497585466292858	0.10543492334227829
Rap1a	0.07996532598372316	6.248957795163018e-10	9.096187378650757e-09	0.05468337405080591	0.10514481300267259
Asah1	0.07996126900191915	6.261449643247752e-10	9.1079431058991e-09	0.054679303169837594	0.10514077505165186
Mafk	0.07994111281407586	6.323874528665598e-10	9.19079182483767e-09	0.05465907793963053	0.10512071340160062
Sumo2	0.07994015963898819	6.3268415499112e-10	9.19079182483767e-09	0.05465812150008101	0.10511976469664588
Btg3	0.07991877416993656	6.393767828195808e-10	9.281825514749278e-09	0.054636662801647896	0.10509847950760082
Ap2a2	0.07959157167553892	7.508090333698672e-10	1.0798764908996308e-08	0.054308342793314465	0.10477280844299586
Klf4	0.07958521100800932	7.531527841756655e-10	1.0825329265954981e-08	0.0543019604559921	0.10476647749224866
Selenot	0.07955560048031239	7.641577854956785e-10	1.0976267729697319e-08	0.0542722490770834	0.10473700527687778
Tmem158	0.079433399575926	8.112571511273431e-10	1.1614515980988703e-08	0.054149632439321624	0.10461537471138377
Calhm5	0.07934856330980285	8.45607626814916e-10	1.2098352060602112e-08	0.054064508004556006	0.10453093395201273
Eya2	0.07926538040011692	8.806637643112169e-10	1.2591642666890693e-08	0.05398104289911107	0.10444813848859315
Hspa5	0.07924431908014874	8.897621285562989e-10	1.2713388053273281e-08	0.053959910185240406	0.10442717521187893
Col1a2	0.07915307406794038	9.302492610145452e-10	1.3265792799415537e-08	0.05386835613126953	0.10433635469889305
Slc22a22	0.07900979028708456	9.974769169790736e-10	1.419661791049903e-08	0.05372458791416866	0.10419373666961294
Leprotl1	0.07893739767324875	1.033220835390461e-09	1.467658539971196e-08	0.05365195094265686	0.10412168002587603
Bag1	0.07890681955093419	1.0486911174212866e-09	1.488663156261227e-08	0.053621269685792276	0.10409124373550481
Asb2	0.07888499674570772	1.0598696804251382e-09	1.502573867043836e-08	0.05359937330533218	0.10406952212317722
4632404M16Rik	0.07882133024929457	1.0931501711029085e-09	1.5467365083332712e-08	0.05353549229731287	0.10400615071262216
Cox20	0.0787186448112802	1.1489846035908495e-09	1.6215268466479668e-08	0.053432461317217704	0.10390394077725174
Nkain4	0.07856343835574936	1.2386887306210612e-09	1.745862059523475e-08	0.053276733605378095	0.10374945202233013
Meg3	0.078432086749157	1.3199075171704624e-09	1.854338155973203e-08	0.05314494181919678	0.10361870685805781
Gm30052	0.07831637317793784	1.3957386690015724e-09	1.9533169940619306e-08	0.053028841203707766	0.10350352680813839
Mrpl20	0.07824505917667626	1.4445700206977167e-09	2.020358199679284e-08	0.052957289008467794	0.10343254127834296
Pgam1	0.07823100457900535	1.4543881928493967e-09	2.0314819693710483e-08	0.052943187498042714	0.10341855138572
Atp5d	0.0781711287483138	1.496949369512608e-09	2.0864632339371745e-08	0.05288311192119347	0.10335895110180375
Tmem47	0.07817025302636482	1.4975807700219096e-09	2.0864632339371745e-08	0.052882233279188576	0.10335807940855883
Nedd8	0.07808488722118137	1.5603915999111493e-09	2.1725835758507313e-08	0.05279658301346201	0.1032731061377062
Rap1b	0.07795474240226047	1.6611178962873499e-09	2.306931737418824e-08	0.05266600523495456	0.10314355905121289
Arl6ip5	0.07784725358618266	1.7490610366747168e-09	2.425973264744881e-08	0.05255815948226049	0.10303656326813844
Emc10	0.07775551804389118	1.8276889190946956e-09	2.5299471529088352e-08	0.0524661197815732	0.10294524804020802
Cox17	0.07774759158493914	1.8346421640558763e-09	2.5366023321559357e-08	0.05245816706181705	0.10293735787881642
Ap1s2	0.07765638031894775	1.916532020158119e-09	2.6447899125551244e-08	0.05236665383860529	0.10284656406762066
Gm35330	0.07762886866204186	1.941923406504418e-09	2.6764396601980556e-08	0.05233905118703729	0.10281917824338842
Arpc3	0.07760289729704072	1.966193673518544e-09	2.7081770003773118e-08	0.052312993957339605	0.10279332563104066
Svbp	0.07752111858040243	2.044561426692569e-09	2.8125627201787296e-08	0.052230945094608995	0.10271192062084082
Mylk4	0.0774158518946303	2.149926885302535e-09	2.944494458249041e-08	0.0521253311757001	0.10260713447840433
Pnck	0.07741026620473429	2.1556631406712462e-09	2.949922625206021e-08	0.05211972707662961	0.10260157427161071
Dnajc3	0.07740935738943372	2.1565978623006848e-09	2.949922625206021e-08	0.05211881526622938	0.10260066960236947
Adcy1	0.07740189471896246	2.1642882025067882e-09	2.958584688370321e-08	0.05211132800331084	0.10259324097538548
Atp5j	0.07731294766118198	2.258030151477356e-09	3.079003567001977e-08	0.052022088048738375	0.1025046994632602
Trnp1	0.07726015567391552	2.3155253857346524e-09	3.1554282773707366e-08	0.05196912241194954	0.10245214798727048
Mid1ip1	0.07720693534417992	2.3749291692129273e-09	3.2274995957889904e-08	0.05191572716775902	0.102399169977931
Actr10	0.07720483823326178	2.3773000694085954e-09	3.2274995957889904e-08	0.05191362316741693	0.10239708241255674
Ndufb6	0.07715817376469482	2.4306570284351374e-09	3.291735031050444e-08	0.05186680545492902	0.1023506302920087
Smad7	0.07715286103410902	2.4368051270105573e-09	3.298011411028574e-08	0.05186147528463463	0.1023453417301912
Atp2a3	0.07712806832861692	2.4656969862873284e-09	3.330907460086849e-08	0.05183660121301071	0.10232066179328486
Otud1	0.07708350789925798	2.518465576704526e-09	3.397979251788955e-08	0.051791894621549484	0.1022763039672133
Prkcd	0.07697957631960205	2.6458505581897094e-09	3.561030491843963e-08	0.05168762253117575	0.10217284454481698
Sap18	0.07690393391824654	2.7424845881945565e-09	3.686535421144934e-08	0.05161173264958162	0.10209754544136034
Cdk15	0.07686270044390428	2.7965988934991132e-09	3.754645094845698e-08	0.05157036439415378	0.1020564989807585
Gm48529	0.07685959535812968	2.800715793878294e-09	3.75785696727882e-08	0.051567249162207084	0.10205340797457568
Lingo1	0.07679440067116747	2.888529663905667e-09	3.866158561210349e-08	0.051501841558876445	0.10198850879177274
Cabp1	0.07672166206976667	2.989669086165128e-09	3.9868353358346473e-08	0.05142886565988027	0.10191609963527082
Kctd17	0.07667088075448832	3.0623126766261564e-09	4.081210594720731e-08	0.05137791883911144	0.10186554815854047
Elovl1	0.07655473442096793	3.234980188125955e-09	4.3086930500772964e-08	0.051261394458571294	0.10174992701947949
Plekho1	0.07654044466621115	3.2568676071596484e-09	4.335195183873472e-08	0.05124705823938298	0.10173570183359945
Glo1	0.07649729216081645	3.323842116777061e-09	4.418945681792078e-08	0.05120376548298066	0.1016927442521346
Rit1	0.07637933560973781	3.513828627889976e-09	4.656801999183764e-08	0.05108542604351991	0.10157532004244794
Gyg	0.07637828001808442	3.51557562581794e-09	4.656801999183764e-08	0.05108436702860999	0.10157426921154127
Ube2d3	0.07617030257687217	3.8767837086904235e-09	5.113505872419148e-08	0.050875716231578494	0.10136722865733763
Rusc1	0.07615103931166504	3.912010798820304e-09	5.156849080840558e-08	0.05085639071060895	0.10134805205794188
Ndufb4	0.07607987952227291	4.0448626402646145e-09	5.3223162398167846e-08	0.05078500110850499	0.10127721225550838
Cnksr3	0.07601545390148005	4.168921120551684e-09	5.4789379503510973e-08	0.05072036764616226	0.10121307611949018
Tmem246	0.07599924299715	4.200715272311884e-09	5.517395164778539e-08	0.050704104477688194	0.10119693802292087
Ifi35	0.07597014260995387	4.258382186772573e-09	5.586402639962334e-08	0.05067491030416093	0.10116796830053412
Hgf	0.0758206713016078	4.566934922459891e-09	5.987575930228703e-08	0.05052495795271633	0.10101916746583894
Efhd2	0.07572693189126098	4.771424061533323e-09	6.244404222270937e-08	0.050430917442986625	0.10092584796100365
Fam107b	0.0756165529195027	5.023644633642475e-09	6.554803387249673e-08	0.0503201844991392	0.10081596286318151
Tspyl5	0.0756042316512139	5.0525911129545824e-09	6.588627190381828e-08	0.05030782375661153	0.10080369668639065
Ndufb7	0.07554332709598909	5.198074424450267e-09	6.766191260977976e-08	0.05024672419236712	0.1007430643382673
Gm43244	0.07552902744724244	5.232818236258142e-09	6.807349813018802e-08	0.05023237878532222	0.10072882857330365
Rassf6	0.07539236855128136	5.576456870629241e-09	7.241418069786123e-08	0.05009528311295273	0.10059277968142122
F730311O21Rik	0.07522934103797131	6.015169428382696e-09	7.78328633280635e-08	0.049931735793296475	0.10043047864100577
Clu	0.07518377214960163	6.143682534960936e-09	7.930737111184764e-08	0.049886021853055296	0.10038511257399482
P3h3	0.0751204327980435	6.326755312152797e-09	8.162226065826492e-08	0.049822481059921354	0.10032205496382585
Gm42517	0.07505027945394264	6.535715059235705e-09	8.426818410695029e-08	0.049752104842350646	0.10025221343431237
Serinc3	0.07503047412448174	6.595912092436412e-09	8.499404168787073e-08	0.049732236637875925	0.10023249608977895
Plekhg3	0.07498718802929098	6.729359973929954e-09	8.661119541165605e-08	0.04968881319412984	0.10018940222361414
Aldh1a3	0.0749822764565477	6.744666800395072e-09	8.67569596107489e-08	0.049683886042806595	0.1001845124566791
Saraf	0.07487384085876406	7.091358604678608e-09	9.100159245933267e-08	0.04957510682149971	0.10007655796805653
Pmepa1	0.07486412462678958	7.123255893631848e-09	9.135711943627897e-08	0.04956535982888132	0.10006688481628181
Shisa4	0.07483720842508475	7.2123488700426126e-09	9.24453422813109e-08	0.04953835843826872	0.10004008793177893
Scp2	0.07475063306865007	7.506321834026226e-09	9.576273580997159e-08	0.049451509324397534	0.09995389610851237
4930526L06Rik	0.074740012544863	7.543176945333768e-09	9.612036587065661e-08	0.04944085524410398	0.09994332260813107
Ly6c1	0.07467302066067166	7.779737683705649e-09	9.901897437380028e-08	0.04937365182568623	0.09987662720585129
Rbx1	0.07444692455308287	8.632571892923545e-09	1.0974547348121591e-07	0.04914684348602833	0.09965153004598347
Cap1	0.07438349326050965	8.887721877351233e-09	1.1279176453551739e-07	0.049083212845353975	0.0995883785449151
Nenf	0.07437108074509735	8.938501137383451e-09	1.1337016285424064e-07	0.04907076134465079	0.09957602075658492
Gm15915	0.07433796354654217	9.075366247925694e-09	1.1503911026311861e-07	0.04903754016991259	0.09954304953451569
Tnfrsf12a	0.07430579998845385	9.21023853550142e-09	1.166130724512353e-07	0.0490052756833171	0.09951102769640326
Ugp2	0.07418182122285553	9.748582914424215e-09	1.2307162323598125e-07	0.0488809083692366	0.09938759472105521
Map1lc3b	0.0741188108965363	1.0033784597477839e-08	1.264523807860278e-07	0.04881770086973721	0.09932486148703895
Scrn1	0.07396865161459139	1.0746515030669329e-08	1.352781990284718e-07	0.048667072523239895	0.09917536173328258
Fbxw15	0.07393428953611869	1.0916401483168521e-08	1.3725815829096486e-07	0.04863260326700778	0.09914115041961072
Cyb5r3	0.07391379243790819	1.1018978687035968e-08	1.384680193716919e-07	0.048612042265590655	0.0991207432247487
Tmem128	0.07390536013513806	1.1061449243501314e-08	1.3884157777413228e-07	0.04860358367990093	0.09911234790116814
Ndufb1-ps	0.07388829874434037	1.1147868452370503e-08	1.3984574184061787e-07	0.04858646912099786	0.0990953613207598
Ada	0.07383311271716633	1.143191186644906e-08	1.4308736745697673e-07	0.04853111122034888	0.09904041717138302
Sox18	0.07365139128885607	1.2417807570528955e-08	1.549736695084914e-07	0.048348824930525114	0.09885949113328922
Lims1	0.07362430505738655	1.2571657798634757e-08	1.5671420104819871e-07	0.04832165464875278	0.09883252331486525
Atf5	0.07360590339842091	1.2677233992063085e-08	1.57939924921129e-07	0.04830319590962753	0.09881420208142297
Taldo1	0.07359652186739624	1.2731389760087134e-08	1.5852399021274208e-07	0.04829378528465603	0.09880486154634915
Adcy5	0.07344899429763221	1.3613143196021718e-08	1.6902016537966566e-07	0.048145800794024196	0.09865797806684835
Nptn	0.07343253887397053	1.3715095987219823e-08	1.7018903277990884e-07	0.04812929447365535	0.09864159441778683
Basp1	0.07341199746301198	1.3843405278282575e-08	1.7168343825485333e-07	0.0481086895474043	0.09862114258434436
Brk1	0.0734039433208081	1.389403194299459e-08	1.7221328557329473e-07	0.04810061050718005	0.09861312355904009
Yif1a	0.07335895143861211	1.4180166286741837e-08	1.7556012692505945e-07	0.048055479601083584	0.09856832778591307
Mpc2	0.0733491776544079	1.4243076848438949e-08	1.7623886685263185e-07	0.04804567562976628	0.09855859658983572
Fa2h	0.0733076925983183	1.451313217892344e-08	1.7927502844599873e-07	0.04800406249803311	0.09851729224638613
Pura	0.07327693157138586	1.4716580994343361e-08	1.8137686644046482e-07	0.047973206560162046	0.09848666516117471
9930111J21Rik2	0.07327105362465772	1.475577076931669e-08	1.8175706334845148e-07	0.04796731048294735	0.09848081280316062
Anxa2	0.0732651026497433	1.4795550670772663e-08	1.8214409554583972e-07	0.04796134115408778	0.09847488773310052
Trnau1ap	0.07321196748390596	1.5155384811225717e-08	1.8636333805677675e-07	0.047908042189350984	0.09842198378773796
Emd	0.07307559915224801	1.6118205165165696e-08	1.9742309755422177e-07	0.04777125413674512	0.0982862082179159
Atox1	0.07305618654989446	1.6260006754905607e-08	1.9893629825344928e-07	0.047751781862529985	0.09826687992137291
Gm30961	0.07298205477236162	1.6812738826896392e-08	2.0546807573643994e-07	0.04767742239033587	0.09819306991122846
Pcgf5	0.07286435745597081	1.7727966006040143e-08	2.159264277650166e-07	0.04755936414451772	0.09807588288773744
Ccnd3	0.07281020355792803	1.8165146791695065e-08	2.211276807771148e-07	0.04750504441614777	0.0980219635465075
Atg3	0.07278927524898336	1.8336888182763847e-08	2.230936870476964e-07	0.04748405206053218	0.09800112584470562
Nnat	0.07277936323977685	1.8418776887276802e-08	2.23964926547858e-07	0.04747410972551473	0.09799125674089504
Arhgdia	0.07274857654672175	1.8675393076183903e-08	2.269586252816772e-07	0.047443228872487274	0.09796060328034638
Sin3b	0.07273841757767406	1.8760830077600666e-08	2.2786983689571823e-07	0.04743303884321963	0.09795048826476012
Gpsm3	0.07270738547256617	1.9024166393392484e-08	2.3093960206797893e-07	0.0474019118925972	0.09791959038987923
Mindy3	0.07263493317043651	1.9653034729979762e-08	2.377788044232421e-07	0.04732923834093636	0.09784745129296576
Akr1a1	0.07252005292298519	2.0691735368675397e-08	2.4965277612593403e-07	0.047214007829761186	0.0977330671200592
Rhbdl1	0.07249701377788104	2.0906367162528176e-08	2.519633520306908e-07	0.04719089852061977	0.09771012738213145
Bicd2	0.07223978310775304	2.3454346097459294e-08	2.8111672247724863e-07	0.0469328863128652	0.09745400476770646
Mcl1	0.07217307734101631	2.4162805912635073e-08	2.891309944186262e-07	0.04686597842701613	0.09738758579969073
Pakap	0.07216657237484041	2.423299375863547e-08	2.898117091112332e-07	0.04685945376288228	0.09738110878933239
Coch	0.07205937053578393	2.5418583378214353e-08	3.0349092154043326e-07	0.04675192761252589	0.09727436735449739
Stard3nl	0.07196998138660252	2.645002937587549e-08	3.1507522645833946e-07	0.046662268488110906	0.09718536166512674
Rims4	0.07192904438431637	2.6935841342350097e-08	3.205526940741718e-07	0.046621207983050694	0.09714460013893772
Tnfrsf25	0.07192032193872441	2.7040466275310228e-08	3.2162213981387e-07	0.046612459233779546	0.09713591507109952
Tmed10	0.07191098315654781	2.7152921076249108e-08	3.227834971366438e-07	0.04660309229358372	0.0971266163035686
Abca3	0.07185499238692106	2.7836719511491797e-08	3.3037152404978556e-07	0.04654693279558198	0.09707086534986577
Cers6	0.07168255225865555	3.004926484178297e-08	3.5489077555688396e-07	0.04637397402349282	0.0968991628114849
C1ql3	0.07166869113489864	3.023434013824928e-08	3.5675807322098626e-07	0.046360071275874264	0.09688536091168069
Akt1	0.07151078821534931	3.242227482859814e-08	3.8126355559371477e-07	0.046201694878343115	0.09672813197404845
Il6st	0.07148072626027382	3.285587220367429e-08	3.859457980151282e-07	0.04617154292551562	0.09669819819073183
Nid2	0.07139621622397072	3.410513797675122e-08	3.9997360415145807e-07	0.046086780134977856	0.09661404822593941
Akap17b	0.07137613441651405	3.440870107507786e-08	4.03316619917131e-07	0.04606663832005886	0.09659405192793255
Ubald1	0.07136675502667494	3.4551378975653905e-08	4.047712623008057e-07	0.046057230910242164	0.09658471246908124
Arhgap15	0.07125837601490385	3.624220391338382e-08	4.2412332076940575e-07	0.04594852845278196	0.09647679453844815
Sptan1	0.0712429584062418	3.648915933817323e-08	4.267841019746617e-07	0.04593306488059776	0.09646144247335856
Pdcd5	0.07119351490293482	3.729218807631225e-08	4.3500898189659744e-07	0.04588347405638891	0.09641220908408316
Gfra2	0.07118176761094419	3.7485484007950195e-08	4.370298001782958e-07	0.04587169178073599	0.09640051169498519
Cd9	0.07110635565578341	3.8749682981745e-08	4.5056328290940424e-07	0.04579605541502121	0.09632541992645804
Adra1d	0.07106575016980686	3.9447408790643906e-08	4.5818712022821464e-07	0.04575532921562157	0.09628498672572677
P4ha1	0.07106152007674989	3.9520791219357145e-08	4.5855060738540583e-07	0.04575108655203359	0.09628077457576856
Rer1	0.0710578799388977	3.958404519549664e-08	4.5904009835543996e-07	0.04574743559754613	0.09627714987783537
Actr3	0.07100662751580422	4.0485135097467646e-08	4.687412825578215e-07	0.04569603095014293	0.09622611477474763
Chmp2a	0.07098757031904639	4.0825232704968764e-08	4.724279451095429e-07	0.045676917185982296	0.0962071383503037
Dock6	0.07096150598283232	4.1294867906563793e-08	4.776089021677415e-07	0.04565077551310715	0.09618118445588676
Ndufa12	0.0708571840643636	4.3227546099598894e-08	4.98902663935519e-07	0.04554614440344329	0.09607730423490501
Rnf126	0.0708454399166407	4.345053220910242e-08	5.012107447519014e-07	0.045534365482980496	0.09606560977732825
Sh2d3c	0.07079616723030538	4.439828387977486e-08	5.118722781694678e-07	0.045484946983982796	0.09601654549060215
Nradd	0.07077557173651342	4.480034488687703e-08	5.156891257712892e-07	0.04546429057865919	0.09599603706945828
Cib4	0.07076750556475758	4.4958770746812464e-08	5.172395008305405e-07	0.04545620055695846	0.09598800499364409
Ift43	0.07076022105603169	4.510231061641752e-08	5.186170703597562e-07	0.045448894512351096	0.0959807512739251
Dnlz	0.07075475899944349	4.521023067415623e-08	5.195838219355823e-07	0.04544341630954524	0.0959753123017347
Dusp1	0.07072149467085366	4.587289498367216e-08	5.26644036719819e-07	0.04541005368216283	0.0959421885263199
Arhgap10	0.07070987088646756	4.610666609078103e-08	5.290491069605681e-07	0.04539839556186219	0.09593061384323212
9930014A18Rik	0.07066488363569456	4.702235357493376e-08	5.387050916918016e-07	0.045353275486609786	0.09588581656374133
Magohb	0.07061144879425184	4.81328967174028e-08	5.499820762832758e-07	0.045299683013428176	0.09583260723315731
Prdm16os	0.07060914276225624	4.818139095965478e-08	5.502476462321162e-07	0.04529737018196277	0.09583031093005538
Trank1	0.07055163205281953	4.940623017675882e-08	5.633499505764389e-07	0.04523968998661451	0.09577304276510357
Ccn3	0.07048056409034814	5.096152880640296e-08	5.801733086162595e-07	0.04516841281770832	0.09570227429255232
Pxdc1	0.07041603938509833	5.241464189445321e-08	5.964047242193918e-07	0.0451036983909666	0.09563802128222552
Pdcd10	0.07040915046166857	5.2572133331257687e-08	5.978845434697834e-07	0.045096789224640124	0.09563116135364774
Nt5c	0.07027167650205486	5.581258155635113e-08	6.324264961585497e-07	0.04495891180821997	0.09549426550848544
Tomm22	0.07026627142111759	5.5943861794917935e-08	6.33584588623317e-07	0.04495349088422377	0.09548888313785359
Ndufa3	0.07023773248987965	5.6641998767600995e-08	6.408251054756105e-07	0.04492486832604528	0.09546046409301294
Gpx8	0.07018363764454226	5.798853176023429e-08	6.550389357467626e-07	0.044870615081933914	0.0954065963765757
Htr1b	0.07014412468808512	5.899163471801597e-08	6.656798138299161e-07	0.044830986519282204	0.09536724923044561
Erp29	0.07013591293374864	5.920220338208277e-08	6.677101509811509e-07	0.04482275074916244	0.09535907192563967
Aff2	0.07011186133784506	5.982314031420425e-08	6.743643183892968e-07	0.04479862883267707	0.09533512121017043
Arap1	0.07010911738569776	5.989438018068548e-08	6.748182751484676e-07	0.04479587685980652	0.09533238876521992
Cpeb1	0.07008060500505023	6.063951292233397e-08	6.828604581796678e-07	0.044767281158636645	0.09530399593324952
Ptges3l	0.06999989026194788	6.279789801301243e-08	7.060713094445515e-07	0.0446863307711838	0.09522361939395549
Mgp	0.06996302368115143	6.380832346132115e-08	7.166924578464886e-07	0.04464935667006633	0.09518690717884074
Sike1	0.06995503638410526	6.402930240510155e-08	7.188039667218767e-07	0.044641346087438485	0.09517895331671412
Sgip1	0.06994365892627952	6.434535481378186e-08	7.219800625089118e-07	0.044629935466225144	0.09516762347949954
Zbtb4	0.06988702273739038	6.594125631392571e-08	7.391255015845891e-07	0.044573134290587534	0.09511122424544778
Ufm1	0.06985717673628357	6.679761549999772e-08	7.47954800485586e-07	0.044543201411016	0.09508150304907174
Slc25a24	0.06978816795607336	6.881909805949935e-08	7.694038720967115e-07	0.044473991927788156	0.09501278266538059
Adamts6	0.0695003514507471	7.790762861120239e-08	8.674538719663261e-07	0.044185340965848294	0.09472616638965146
Irgm1	0.06934378966487258	8.332872746895237e-08	9.245076229880205e-07	0.04402832704061329	0.09457025572913941
Sec11c	0.06932108211246846	8.414470925488543e-08	9.330856054269484e-07	0.04400555401425472	0.09454764251249673
Dkk3	0.06931396998940251	8.440186575559161e-08	9.349855896361673e-07	0.043998421389817445	0.09454055993052647
Cct8	0.06921718928179507	8.797772821462822e-08	9.715619098946482e-07	0.04390136195912206	0.0944441809599181
Oacyl	0.069216180798142	8.801575080918015e-08	9.715619098946482e-07	0.04390035057360767	0.09444317665999415
Elovl7	0.06902616218978133	9.547108284768261e-08	1.050133717945989e-06	0.043709786122205586	0.09425394543406387
Snta1	0.06901799310807857	9.580492799330421e-08	1.0532741579082233e-06	0.04370159361549047	0.09424581016181527
Tcea3	0.06899660006750263	9.668455731329175e-08	1.0624087261001651e-06	0.04368013924605742	0.09422450564484995
Zfp91	0.06898740434143222	9.70650601109239e-08	1.0659603555151173e-06	0.04367091716516112	0.09421534796325319
Cisd1	0.06898642634706421	9.710561292783422e-08	1.0659603555151173e-06	0.043669936368128374	0.09421437401478334
Kcnd3	0.06886047604405954	1.0246749427933158e-07	1.1191813034318973e-06	0.043543625533782056	0.09408894435630752
Slc44a2	0.06874562396279447	1.076058100274686e-07	1.1735388390883587e-06	0.043428445395238685	0.09397456634435732
Mrps14	0.06867981691258751	1.1066134404952003e-07	1.2062584726558486e-06	0.04336245068060918	0.0939090306225721
Bckdk	0.06866211606515014	1.1149744552986568e-07	1.2141575902527602e-06	0.04334469939271188	0.09389140272001506
Dctn2	0.06864740483207443	1.1219697943619309e-07	1.2207005713003404e-06	0.043329946250566055	0.09387675209963453
Ehd4	0.06864117283602479	1.1249459567187628e-07	1.2231822553344233e-06	0.04332369650425869	0.09387054577713677
D430019H16Rik	0.06855590683478056	1.1664408119509796e-07	1.265774167948797e-06	0.04323818784348732	0.09378563084378577
Hagh	0.06853216697202734	1.1782548958973458e-07	1.2773220985872223e-06	0.04321438048518977	0.09376198866045082
Vapa	0.0685287351635092	1.1799722733250798e-07	1.2785477790031572e-06	0.04321093892196849	0.09375857097000824
Gnas	0.06850701220991884	1.1908993793273283e-07	1.2891056868128407e-06	0.04318915423616749	0.09373693736841933
Marc2	0.06849476600104114	1.197102557499464e-07	1.2951769974137697e-06	0.04317687323666967	0.09372474152079399
H3f3a	0.0684478683482626	1.221148326540247e-07	1.318573936338552e-06	0.0431298424217061	0.09367803665968293
Ndufs5	0.06841433406348732	1.2386280762351182e-07	1.3354629283108968e-06	0.04309621298777961	0.09364464016298438
Herpud1	0.06839800820655152	1.2472252776066174e-07	1.3434028076642706e-06	0.04307984082912289	0.09362838136635213
Tst	0.06833337048526196	1.2818336139666494e-07	1.3789285864482828e-06	0.043015019922455586	0.093564009019698
Rnasek	0.06825061969603242	1.3274976703073768e-07	1.4249346914284602e-06	0.04293203492595505	0.09348159766165627
Plaur	0.06823958224883822	1.3337060719359718e-07	1.4308939097727634e-06	0.04292096626618575	0.09347060546226331
Calu	0.06821063545963318	1.3501218893439266e-07	1.447080962558001e-06	0.04289193764846172	0.09344177731064142
Rtn2	0.06808487882012912	1.423735407911158e-07	1.5214906590673925e-06	0.042765826008825135	0.09331653558996174
Dusp27	0.0680311620601539	1.4563488821878852e-07	1.5548183313510054e-06	0.042711957856998536	0.09326303853340605
Pag1	0.06799033788939748	1.4816166704120822e-07	1.579771331833392e-06	0.0426710187284844	0.09322238123749357
Arf2	0.06798988946436936	1.481896559094747e-07	1.579771331833392e-06	0.04267056904119763	0.0932219346450019
Gm15419	0.06798490779312	1.4850093562754582e-07	1.582315592823581e-06	0.042665573347875935	0.09321697333119798
Stk25	0.06794458721996485	1.510437373745123e-07	1.607837341177637e-06	0.042625139329684265	0.09317681748070346
Tspan9	0.0678960555563267	1.5416022257223887e-07	1.6394100780132189e-06	0.042576471228470456	0.09312848397583898
Bmpr1b	0.06786483878241924	1.5619757878095062e-07	1.6602659715302019e-06	0.04254516675802136	0.09309739459973734
Ube2s	0.06779126532530963	1.6110282874466557e-07	1.710736178531317e-06	0.04247138680940879	0.0930241212063367
Atf3	0.06778662782166382	1.614169566602398e-07	1.7132369632862278e-06	0.042466736299382135	0.09301950260723747
Coro1c	0.06777052969593053	1.6251198753804422e-07	1.723180636717267e-06	0.04245059303322781	0.09300347009626365
Ablim2	0.06772560386490858	1.656060607371067e-07	1.7536625826047225e-06	0.04240554129654502	0.09295872731036381
Gipc1	0.06756129566131336	1.7741436247131668e-07	1.8720866625907944e-06	0.042240773492414216	0.09279508769367606
Mxra7	0.06754619477615063	1.7853955643368522e-07	1.8830478870716365e-06	0.04222563043638003	0.09278004818716319
Klc1	0.0675266173515964	1.8000857542121376e-07	1.8967054441142398e-06	0.04220599835704652	0.09276055031933977
Gm30873	0.06749107663338595	1.8270532701818073e-07	1.924189983434586e-06	0.04217035846890373	0.09272515397839994
Adamts15	0.06746368335365682	1.8481047017374878e-07	1.9454203599449206e-06	0.04214288879716679	0.09269787193502935
Gng12	0.06743283017201995	1.8720957186072216e-07	1.969723114845551e-06	0.04211194962068632	0.09266714399406331
Arpc5	0.06743138207518325	1.8732291017431978e-07	1.9699643883679674e-06	0.04211049748886708	0.09266570177422777
Ddost	0.06739437308699796	1.902421004859443e-07	1.9987345079984214e-06	0.04207338541499959	0.09262884294853632
Rab21	0.06739032958360273	1.9056369441779372e-07	2.001148386199386e-06	0.042069330652971644	0.09262481584730402
Dzip1l	0.06738767667784977	1.9077497458574927e-07	2.0024020694718095e-06	0.04206667036098542	0.09262217370241228
Avpi1	0.0673676631431829	1.9237618424477718e-07	2.0182364249849274e-06	0.042046601116107814	0.09260224133628503
Prdm6	0.06735870222051527	1.9309731648179028e-07	2.02482700969115e-06	0.04203761525619865	0.09259331674971838
Adamtsl5	0.06734275877675143	1.943868316032092e-07	2.0363889714586196e-06	0.042021627453749176	0.09257743794581089
Fam131a	0.06731618249524687	1.9655485317821682e-07	2.058111605359608e-06	0.0419949772591436	0.09255096938458227
Vasn	0.06729270868816485	1.984891995547074e-07	2.075374116265391e-06	0.041971438197430364	0.0925275906930143
Zdhhc2	0.06729097945240793	1.986324213829989e-07	2.0758755213120126e-06	0.04196970415569773	0.0925258684629944
Fzd7	0.06727211678098552	2.0020119818075515e-07	2.0912675495487318e-06	0.0419507890701333	0.09250708220102483
Serp1	0.06722504766006288	2.0416824176506396e-07	2.1286248746702123e-06	0.0419035892363115	0.09246020367070287
Nkain3	0.06718493334236118	2.0760897447319636e-07	2.1603627286394218e-06	0.04186336360869319	0.09242025169416469
Abca2	0.06716851831680969	2.0903303660861005e-07	2.174143134941104e-06	0.04184690305810783	0.09240390307618827
Ltbp4	0.0671461504142444	2.10988731001754e-07	2.1934372368932344e-06	0.04182447314307095	0.09238162564187392
Nr2f6	0.06709657853941053	2.1538615075545297e-07	2.2370182197146426e-06	0.04177476392680166	0.09233225417326363
Sar1b	0.06701435177673809	2.228762377844868e-07	2.308209705952456e-06	0.0416923096270694	0.09225035955843551
Ap1s1	0.06692579618385004	2.312241114530442e-07	2.391254574542873e-06	0.04160350936980211	0.09216216129631351
Ndufb8	0.06692406775583135	2.3139001263044077e-07	2.391835092607829e-06	0.041601776170404454	0.09216043983873665
Sorbs2	0.06690069246061019	2.336449859471586e-07	2.4128550918429317e-06	0.04157833636192579	0.09213715879709533
Grap	0.06671469195731167	2.5236032753681384e-07	2.5987389116385506e-06	0.04139182351090371	0.09195190729950253
Nectin3	0.06665491138471273	2.586770264401242e-07	2.6575070278785033e-06	0.041331878644476114	0.09189236708641388
Cox6a1	0.06655146836865708	2.6996968700647525e-07	2.7683009317040452e-06	0.0412281517685657	0.0917893395569815
Ier5	0.0664855808165438	2.774090686365002e-07	2.839240772940037e-06	0.04116208369778852	0.09172371636546671
Mif4gd	0.06645622935684509	2.8078651495649715e-07	2.8724592304704567e-06	0.04113265189228188	0.09169448260203805
Eif2s1	0.06644599251692751	2.8197376951696654e-07	2.8832512612739094e-06	0.04112238704068124	0.09168428680054096
Snx3	0.06637869898594356	2.8989989075964603e-07	2.9573589043317822e-06	0.04105490950341534	0.09161726291055448
Ndufaf3	0.06636078934152949	2.92045340266859e-07	2.9778511766096666e-06	0.04103695092609562	0.09159942499044434
Slc7a7	0.06632808182054264	2.960030915479074e-07	3.0125676622274177e-06	0.041004154083525646	0.09156684841429828
Akr1c12	0.06615402338350461	3.179513032214119e-07	3.226902141217776e-06	0.040829621224949195	0.09139348591301348
Trip6	0.06612754572550052	3.2142476029213974e-07	3.259118439630398e-06	0.040803071533669154	0.09136711398624502
Ostc	0.06611934367721631	3.225081507781772e-07	3.265945205634716e-06	0.04079484717871721	0.09135894468339988
Rac1	0.06601913644861065	3.3603216931085104e-07	3.397745229365867e-06	0.04069436769899288	0.09125913724272797
Ndufv2	0.06599567843054613	3.3927624306476894e-07	3.427366405369177e-06	0.040670846022271716	0.0912357727398003
Atp2b4	0.06597503093429695	3.421566321456319e-07	3.451663432617277e-06	0.040650142517581055	0.09121520753157909
Paxx	0.06597256271206832	3.425025316401138e-07	3.453553986320259e-06	0.04064766760150281	0.09121274914470255
March2	0.065893726477861	3.537299658057594e-07	3.5536080935488695e-06	0.040568617725917626	0.09113422689464372
Gm12446	0.06589175967419025	3.540145584435436e-07	3.55482821589162e-06	0.04056664559638237	0.091132267920226
Pkd1	0.06578203156502492	3.702467921092105e-07	3.709277057498711e-06	0.040456620669460666	0.09102297629615111
Ly6a	0.0657404102200571	3.765898204298226e-07	3.7676272668346347e-06	0.0404148868981936	0.0909815203567802
Tead3	0.06572825055132546	3.7846263757062677e-07	3.7846263757062677e-06	0.04040269440081675	0.09096940899475264
Rdh14	0.06570237084537492	3.8247855658694367e-07	3.823031077077753e-06	0.04037674485000406	0.09094363207622735
Rbpms2	0.06568530979983885	3.8514847811071474e-07	3.847952928946573e-06	0.040359637778333735	0.09092663877420469
Smim5	0.06557972314395451	4.0207632363833077e-07	4.0097222389378615e-06	0.04025376660818871	0.09082147103943888
Atl3	0.06556904204662498	4.0382816892554735e-07	4.0235097397748865e-06	0.04024305676120043	0.09081083228861876
1700037H04Rik	0.06552724755987291	4.1075406776440767e-07	4.088776215891477e-06	0.0402011498347101	0.09076920344581385
Pop5	0.06551804225877651	4.1229483156616e-07	4.102239442843209e-06	0.040191919780558624	0.09076003461620172
Tbx18	0.0655005903596013	4.152312095763332e-07	4.1276861572391885e-06	0.040174420965090524	0.09074265184985829
Ereg	0.06546045760011711	4.220604930543145e-07	4.189839700981099e-06	0.04013418037483848	0.09070267801135369
Aplp1	0.06540532350007275	4.3161938264686533e-07	4.2827806684313275e-06	0.040078898271607155	0.09064776210319576
Csnk1e	0.06525228526863161	4.592592527862082e-07	4.5302214206480205e-06	0.03992545003347823	0.09049532871246314
Prelp	0.06522771012859843	4.6385383569216356e-07	4.57140437798835e-06	0.03990080916519084	0.0904708505885652
Smoc1	0.06517306640699629	4.742294440982477e-07	4.665218775124523e-06	0.03984601940481262	0.09041642247657712
Mlf2	0.06505014099150856	4.98394507363227e-07	4.88969667512144e-06	0.03972276602010866	0.0902939815409598
Cuedc2	0.06502501218044017	5.034785012937613e-07	4.931553746701592e-06	0.03969757025939366	0.0902689516748884
Prelid3b	0.06493516002313207	5.220693127813918e-07	5.1035847131029734e-06	0.0396074789761941	0.0901794530506554
Hoxb2	0.0649015449769316	5.291930844918736e-07	5.166376473016182e-06	0.03957377457523865	0.09014597016170384
Tmem237	0.06490149442316778	5.292038681859623e-07	5.166376473016182e-06	0.039573723887137376	0.09014591980664871
Cdc42ep1	0.06488001350356501	5.338052111720076e-07	5.204302260151252e-06	0.03955218589767819	0.09012452330914593
Pard3bos3	0.06487862769152324	5.341033809624173e-07	5.204880443278656e-06	0.03955079640466114	0.09012314294267987
Wwc1	0.06486605830197001	5.368151383815231e-07	5.228968200864277e-06	0.03953819363293785	0.090110622940361
Vat1	0.0647224859802863	5.68746727836319e-07	5.5276499551977655e-06	0.03939424057918332	0.08996761417226457
Adamtsl4	0.06468327065306545	5.777819927598485e-07	5.610458833438992e-06	0.039354921441650856	0.08992855259299774
Fstl1	0.06461902435617876	5.928841304829416e-07	5.751979164391495e-06	0.03929050524230328	0.08986455801285244
Rcn2	0.06458771413902142	6.003812751793034e-07	5.822121934204281e-06	0.039259112300051115	0.08983337039345261
Pfdn4	0.06450892447181411	6.196536239376865e-07	5.991436074540983e-06	0.03918011468295453	0.08975488901467941
Gm48617	0.06448414102791677	6.258380501237328e-07	6.047455038667911e-06	0.03915526589347332	0.08973020247869187
Adrm1	0.06447503547131847	6.28125142378702e-07	6.066864739553154e-06	0.03914613633646218	0.08972113251873381
Rnf165	0.06446979691219847	6.2944458674923e-07	6.076915172913478e-06	0.03914088397147192	0.08971591443698106
Ptms	0.06439318390647054	6.490490199219294e-07	6.249570545337535e-06	0.03906406921723787	0.08963960075079197
Hikeshi	0.06431707080400503	6.691073371287537e-07	6.431340483473994e-06	0.038987755979125356	0.0895637847212449
Klf13	0.06431106889932345	6.707141903489702e-07	6.4439427723562874e-06	0.03898173830529987	0.08955780622982601
Gm9922	0.06421115173903418	6.980167702140439e-07	6.682682523270657e-06	0.03888155889688301	0.08945827857633752
Hid1	0.0641829173772655	7.0592386403198e-07	6.74948705452253e-06	0.038853250521910895	0.08943015418913462
Arf1	0.06416948196161214	7.097167080024936e-07	6.781512350812928e-06	0.03883977990110349	0.08941677109110902
Pip4k2a	0.06411820368970263	7.243738857649087e-07	6.913756886034761e-06	0.038788367348084635	0.08936569241344557
Tnxb	0.06407638912081169	7.365413771657464e-07	7.020663433264048e-06	0.03874644337970932	0.0893240405042219
Gm30270	0.06400714452834488	7.571247097036302e-07	7.20111192686255e-06	0.0386770178186772	0.0892550650806632
Mtln	0.06390247529022837	7.892932393544083e-07	7.48420351850851e-06	0.03857207549499857	0.08915080225512026
Pcmt1	0.06380680377564728	8.198445942275975e-07	7.753651783081315e-06	0.03847615485898532	0.08905550173247533
4833412C05Rik	0.06374619071726524	8.397863242099124e-07	7.925051539425722e-06	0.03841538421031795	0.08899512347824556
Smpd3	0.06374381184294736	8.405784224795312e-07	7.929092565293932e-06	0.03841299915489197	0.08899275381547728
Ston1	0.06367982141820265	8.621573642078834e-07	8.125609414398694e-06	0.03834884257000163	0.08892901106915053
Nav2	0.06360240640529839	8.889766892141934e-07	8.371133127907205e-06	0.038271226817266094	0.08885189541881038
Plcxd2	0.0635874201651423	8.942604224419094e-07	8.409984723784724e-06	0.038256201752577136	0.08883696709522466
Gnb1	0.06357476208780838	8.987468474752991e-07	8.444887368040866e-06	0.03824351089115518	0.08882435792809008
Cers2	0.06352045070492664	9.182436356744556e-07	8.608237269708365e-06	0.03818905893596562	0.08877025630991363
Idh3a	0.06351973934470531	9.185016820592908e-07	8.608237269708365e-06	0.03818834573555288	0.08876954769616226
Cpq	0.06351463257231771	9.203562172229012e-07	8.614502565844938e-06	0.03818322575340256	0.08876446063961312
Mlf1	0.0634786568171735	9.335233894105644e-07	8.733995128920652e-06	0.0381471569769351	0.08872862373960323
Itga11	0.06342724440704964	9.526555070595413e-07	8.901528086975731e-06	0.0380956117460045	0.08867740965179811
Hsp90aa1	0.06341857206680675	9.559197221439274e-07	8.928200062372986e-06	0.03808691701459001	0.08866877075177063
Tmem134	0.06337760843090602	9.714842338371839e-07	9.064631302284315e-06	0.038045847666259174	0.08862796501874876
Ube2g2	0.06327982992753431	1.009628150287015e-06	9.401622818270964e-06	0.037947817177618456	0.08853056308041025
Atp6ap1	0.06320494640720295	1.0398109243830306e-06	9.662038397571957e-06	0.03787274100444126	0.0884559676253143
Itga7	0.06318019731014013	1.0499758780393513e-06	9.752333496367206e-06	0.03784792829824853	0.0884313136718981
Slc6a9	0.06297819788930561	1.1365922831251943e-06	1.0503115288082267e-05	0.03764541087459328	0.08823008964633595
Stum	0.0629564693492285	1.1463086700471575e-06	1.0574964403186945e-05	0.0376236267382886	0.0882084443906922
Ptger1	0.06293490891236113	1.1560288310702433e-06	1.0651107073581648e-05	0.0376020111591135	0.0881869665703553
Txndc9	0.06290723062413417	1.1686233858009109e-06	1.076259660887652e-05	0.03757426211650172	0.0881593943069768
Dapk3	0.06285110464565712	1.194568976533688e-06	1.0996898182792167e-05	0.0375179927823573	0.08810348320668786
Csmd1	0.06282544289892701	1.2066154703117899e-06	1.109841751713546e-05	0.03749226554450793	0.08807791965289342
Amigo2	0.06276643935511854	1.2347584967302718e-06	1.1338132171830013e-05	0.03743311154565039	0.0880191417559832
Renbp	0.0627581777541124	1.2387490780711222e-06	1.1369984166457352e-05	0.037424828892289944	0.08801091173573318
Napg	0.06266779997314875	1.2832219491930667e-06	1.1763317742076957e-05	0.03733422103641669	0.08792087920728857
Hspa4l	0.06250999279194926	1.3645810935803082e-06	1.2456733150027195e-05	0.03717601312378245	0.08776367387677052
Usp53	0.062380100872887874	1.4352476538078528e-06	1.3074434103876718e-05	0.03704579231342367	0.08763427640034717
Wbp2	0.06237608409805894	1.4374880685233223e-06	1.3089371087807434e-05	0.03704176538168225	0.08763027490206653
Gm4131	0.06235950660381133	1.4467700258764746e-06	1.3168387161173092e-05	0.03702514597789283	0.08761376044651717
Gm13446	0.06224469114970606	1.5126562613805179e-06	1.3732367540199833e-05	0.036910040643639855	0.0874993812163872
Gatad1	0.06223476632116035	1.51848506139621e-06	1.3775099703506833e-05	0.03690009078896439	0.0874894940644601
Gna11	0.062229342502112095	1.5216795576818431e-06	1.3798334399453751e-05	0.03689465329551038	0.08748409083320267
Gm34184	0.06222413043686516	1.5247554211155948e-06	1.3820474470095178e-05	0.036889428091139854	0.08747889855056909
Srsf3	0.062214187978010003	1.5306394723154834e-06	1.38680391275486e-05	0.03687946057212793	0.08746899382493013
Gm46224	0.06219974052250394	1.539228537720897e-06	1.393427080886512e-05	0.03686497671051984	0.08745460119092087
Esyt2	0.062095797844036606	1.6024025872812794e-06	1.4470100446273964e-05	0.03676077242095554	0.08735105261665223
Ndufa13	0.062051025874658994	1.6303751193561866e-06	1.471522029376599e-05	0.03671588793573479	0.0873064502344131
Nr1i2	0.062050196773565464	1.6308975222324399e-06	1.471522029376599e-05	0.03671505675200226	0.08730562427283144
Klf3	0.06202725917750692	1.6454140661074941e-06	1.4827780190439328e-05	0.03669206155234392	0.0872827735195469
Nkx2-5	0.06198106995164742	1.6750235303494253e-06	1.5082133357980982e-05	0.03664575641205556	0.08723675908753761
Psmb5	0.061964604606907295	1.6857018441550662e-06	1.517201288068521e-05	0.03662924977292117	0.08722035602653232
Lrrc27	0.061963524658337696	1.686404506985948e-06	1.5172070275484643e-05	0.03662816711636893	0.08721928016262363
Nars	0.061918213371530244	1.7161409829668745e-06	1.5414143453770898e-05	0.036582742264619245	0.08717414020240698
Mmp16	0.06190589007427163	1.7243151387442148e-06	1.54748051372473e-05	0.03657038809924589	0.0871618634828516
Fam104a	0.06187065160868987	1.7478960637660782e-06	1.5654194504505895e-05	0.03653506140902987	0.08712675816386983
Bcas1	0.061796756671061756	1.7983552499890651e-06	1.6079672095716754e-05	0.03646098167027065	0.0870531422305047
Txndc15	0.061794183630846274	1.8001372215229515e-06	1.6089003304751893e-05	0.03645840220025013	0.08705057890031792
Tmem59l	0.0617879453856921	1.8044645925833774e-06	1.612106743435498e-05	0.036452148367662085	0.08704436419539716
Fam131b	0.06175762946320448	1.8256369324226202e-06	1.629685733612818e-05	0.03642175672337022	0.08701416264309969
Yrdc	0.06169129011545802	1.8728032531085387e-06	1.6704209122077387e-05	0.0363552518395447	0.08694807340596959
Nudt18	0.06160221273660833	1.937979979120273e-06	1.72714043946956e-05	0.036265952539549555	0.0868593315143071
Pdia6	0.061591600395151505	1.94588857363124e-06	1.7334796410230875e-05	0.03625531378622159	0.08684875911480147
Gm21691	0.061460130984167194	2.0464698527874862e-06	1.818620639977134e-05	0.036123517651956503	0.08671778404692423
Ubl4a	0.06145596935383038	2.0497338613991778e-06	1.8207786726411776e-05	0.03611934569366947	0.08671363805063428
Fam8a1	0.06143850195108406	2.063488325313743e-06	1.8307577609359305e-05	0.03610183495156689	0.0866962362583479
Them6	0.06141747822527946	2.0801607098426602e-06	1.8432981645982744e-05	0.03608075908324457	0.08667529148070244
Lrrn2	0.061400382005064785	2.093813756757644e-06	1.854642347957279e-05	0.036063620478028795	0.08665825944364235
Il17rc	0.06136163351824607	2.1250775357319946e-06	1.8815700732872883e-05	0.03602477598101386	0.08661965637292557
Micos10	0.061309975458370775	2.167454947157466e-06	1.9152004581736085e-05	0.035972990042940516	0.08656819205849575
Arl8a	0.061302918082389815	2.1733070400703754e-06	1.9195930443102344e-05	0.03596591520717164	0.08656116114099535
Ndufc1	0.06126224397943342	2.207331454216724e-06	1.946489372212967e-05	0.03592514052690611	0.08652063947839186
Edem1	0.061235769567588715	2.229751756478134e-06	1.9654648371221094e-05	0.03589860069550911	0.08649426424371445
Cdkn2d	0.06117714227201232	2.2801819649323787e-06	2.008292846235915e-05	0.03583982865625291	0.08643585644886827
Nfib	0.06115248290573439	2.301719038881372e-06	2.0256243076423702e-05	0.03581510846135353	0.08641128935543847
Ikbip	0.06108146155453201	2.3648444166730456e-06	2.078659130266465e-05	0.035743912091108804	0.08634053358728777
Rnf151	0.06106732878960496	2.377602629421749e-06	2.089030697383061e-05	0.03572974452926739	0.08632645364118013
4930590L20Rik	0.06104814756220276	2.3950240025824812e-06	2.1034894403979148e-05	0.035710516091196326	0.08630734408423173
Zcrb1	0.06101564574778579	2.424823840863069e-06	2.1288038473975132e-05	0.03567793432303584	0.08627496367007155
Dhx58os	0.06099021942592978	2.4483841403924386e-06	2.1468073791251106e-05	0.03565244549054274	0.0862496322830018
Hif3a	0.060989266111572744	2.4492717505759636e-06	2.1468073791251106e-05	0.035651489833102575	0.08624868252741917
Heg1	0.06096805473833838	2.46910125999615e-06	2.1607115042295624e-05	0.035630226337938296	0.08622755032552074
Plekhg5	0.06096276393748429	2.4740713339935635e-06	2.1641916647017163e-05	0.03562492253976803	0.08622227926901047
Ap1s3	0.06093286947477296	2.502334478421145e-06	2.1880364480255517e-05	0.03559495466550468	0.08619249634063893
Maged2	0.0608823070165968	2.5508443353890158e-06	2.2278897251295657e-05	0.035544268145288854	0.08614212242502271
Gm44737	0.06087118653531826	2.5616337835674426e-06	2.2354024887438755e-05	0.03553312039584723	0.08613104339362651
Fkbp2	0.06079704923926062	2.634691294328197e-06	2.293644558666057e-05	0.03545880147133212	0.08605718227326999
Cdk2ap2	0.060717776977616836	2.715019333882233e-06	2.358862491439149e-05	0.03537933531115542	0.08597820500887947
Nts	0.060708889753587236	2.724170018613173e-06	2.365869458173816e-05	0.03537042636910962	0.08596935083724136
Cpb2	0.060702815228150714	2.7304416378870954e-06	2.3703714457991954e-05	0.035364337001462624	0.08596329890121963
Dnpep	0.0606818685509227	2.752174356076149e-06	2.3854367231065746e-05	0.03534333915853609	0.08594243010436892
Tub	0.06065388127616787	2.781470981464907e-06	2.408913063836261e-05	0.035315283555182334	0.08591454685255134
Stom	0.060645700955255975	2.7900903541025894e-06	2.4154179108420908e-05	0.035307083270241464	0.08590639692873445
Rfxap	0.06060673574144265	2.8314997974264094e-06	2.4502931130230923e-05	0.03526802300886811	0.08586757645859631
Mgat2	0.06059137883740065	2.8479814329077907e-06	2.461622983858023e-05	0.03525262866611052	0.0858522765796141
Pwwp2b	0.06045199432902682	3.001842236281988e-06	2.590500686280575e-05	0.03511290490103113	0.08571340910534771
C430002N11Rik	0.06041196907224346	3.0474776179910667e-06	2.6288415398268148e-05	0.03507278240733223	0.08567353213720949
Tmbim1	0.06037687989021689	3.0880317098219613e-06	2.661717205578344e-05	0.03503760804722947	0.08563857288970086
Kat2b	0.06006328363756587	3.474189516709922e-06	2.9769008874993787e-05	0.034723253335461404	0.08532613511537232
Rab8a	0.06006123658150219	3.476856138967182e-06	2.978014751104359e-05	0.03472120134489135	0.0853240956051628
Ccdc28b	0.06001646370167791	3.535673188601255e-06	3.026014091894004e-05	0.03467632059178021	0.08527948771408911
Fzd2	0.05999951070084934	3.5581918951451175e-06	3.042896444082108e-05	0.03465932677201106	0.08526259715889525
Herpud2	0.059969566354194405	3.598303288159627e-06	3.069969798316299e-05	0.03462931036203227	0.08523276307545309
Zfp706	0.0599625288022294	3.607793012668628e-06	3.0756576582961424e-05	0.03462225588030367	0.08522575143109028
Tlnrd1	0.05995976087671643	3.6115319657299835e-06	3.077641045493013e-05	0.03461948129687107	0.085222993694559
Mr1	0.059804462187768685	3.827365709072202e-06	3.247597305322558e-05	0.03446380968095755	0.08506826605389355
Rab37	0.0597865437561276	3.853049662768485e-06	3.265575735189626e-05	0.0344458482999613	0.08505041343165128
Gemin7	0.05978068928722346	3.8614770883138445e-06	3.27144579138253e-05	0.03443997980181091	0.08504458046106175
Dctn3	0.05969377586399519	3.988684232879177e-06	3.376590110117998e-05	0.03435285831077872	0.08495798599070947
C1galt1c1	0.05964238664918379	4.065776430497838e-06	3.4405152784678796e-05	0.034301346253101356	0.08490678518331285
Dock9	0.05961706271469074	4.104289534031904e-06	3.471757334881801e-05	0.034275961832770235	0.08488155404446006
Erp44	0.059570032200449326	4.176743566711814e-06	3.528935336124483e-05	0.03422881907359685	0.08483469578030002
Aldh1a2	0.05951914504539526	4.256518722243698e-06	3.5921589061847474e-05	0.03417781059621638	0.08478399487446846
A630014C17Rik	0.05944007740533918	4.383374736654442e-06	3.689213422622646e-05	0.034098554709423995	0.08470521636587595
Tmem109	0.05942408519233657	4.409469201242837e-06	3.709742621431715e-05	0.03408252446040851	0.08468928259417063
Emp2	0.059417582706834705	4.42012178478564e-06	3.7172695364908946e-05	0.034076006513069586	0.08468280386739402
Syt11	0.05940295906961224	4.44416882327311e-06	3.736050874194486e-05	0.0340613481111274	0.0846682336540862
Atp1b2	0.059310703864414206	4.598786181826263e-06	3.860397482566357e-05	0.033968873839316724	0.0845763152318346
Atp5b	0.059310478453104436	4.599170199514576e-06	3.860397482566357e-05	0.033968647893283015	0.08457609064287519
Adra2a	0.059268838603551206	4.67063838638467e-06	3.915860347799998e-05	0.033926909309519415	0.08453460266067318
Gm11733	0.059263720209008906	4.679496341740298e-06	3.918763462202963e-05	0.033921778784611334	0.08452950292770813
Ccdc9b	0.05925182772863336	4.700139763921374e-06	3.934248842759123e-05	0.033909858124747	0.08451765380199798
Eprn	0.059250989032128776	4.701598892402367e-06	3.934248842759123e-05	0.03390901744120514	0.08451681816273607
Cnih4	0.05922337126259327	4.749890147714578e-06	3.9670412540705506e-05	0.033881334259765826	0.08448930104650199
Ccdc82	0.0591923059718958	4.804777131278326e-06	4.0098082608408545e-05	0.033850195438279544	0.08445834892758566
Vamp3	0.059171162980883533	4.842479874879752e-06	4.038179734926514e-05	0.0338290024304593	0.08443728293323488
Lamtor2	0.059135888598794484	4.906013399718856e-06	4.084907603357809e-05	0.03379364465243965	0.08440213695997394
Ntan1	0.0590899623873756	4.989928875578745e-06	4.147460428517547e-05	0.0337476099570268	0.08435637783887459
Hr	0.059089567225676244	4.990656835049567e-06	4.147460428517547e-05	0.033747213862368064	0.08435598411440368
D8Ertd738e	0.05900831058759	5.142525875225882e-06	4.2671606557948195e-05	0.0336657655500612	0.08427502284430956
Capzb	0.058999613549687906	5.159040298796793e-06	4.277606092495515e-05	0.03365704801687965	0.08426635740038843
Tmem189	0.058945938855187355	5.2620897848694075e-06	4.3597314225210796e-05	0.03360324691892019	0.08421287760692706
Aktip	0.05892769378856569	5.297564810679877e-06	4.385787888476995e-05	0.03358495891876718	0.084194698757788
C130074G19Rik	0.058911497736561284	5.329247499568484e-06	4.4103419299505226e-05	0.033568724769106384	0.08417856147261109
Ncald	0.05884229991990299	5.4666664735669746e-06	4.5120705476903175e-05	0.03349936433040428	0.0841096145886112
Col1a1	0.05878281379431505	5.587503859366612e-06	4.60483014733731e-05	0.03343973860138256	0.08405034398470242
St5	0.05876357253695187	5.627133791195679e-06	4.635737062765741e-05	0.03342045222679918	0.08403117240126017
Dbn1	0.05865535117369771	5.855089431327741e-06	4.810799347987612e-05	0.03331197745591342	0.08392334256654368
Swap70	0.05859427216229848	5.9876184229885825e-06	4.9159836261085616e-05	0.033250755687471885	0.08386248426853475
Tppp	0.058576706481474485	6.0262606339528986e-06	4.9458462980728306e-05	0.03323314898643848	0.0838449820276584
Bod1l	0.05845545358643236	6.2995825393652195e-06	5.158508212430219e-05	0.03311161336494957	0.08372416662249735
Gm32357	0.05841322898609346	6.397516744783404e-06	5.2367351566051975e-05	0.03306929048508866	0.08368209419741143
Sytl2	0.058399160836157	6.430468085202702e-06	5.259755990111369e-05	0.03305518961113161	0.08366807672834471
Luzp1	0.05839704117799866	6.435446937007466e-06	5.261853236675148e-05	0.03305306502329642	0.08366596470544217
Mamstr	0.05837681623061139	6.4831389826805215e-06	5.298859656136856e-05	0.03303279305038417	0.08364581259925612
Chac1	0.05834340875238657	6.562657667494438e-06	5.35983173068605e-05	0.03299930794127683	0.0836125253945375
Lamtor3	0.05832896087430474	6.597335633672819e-06	5.382101963973445e-05	0.03298482650745186	0.08359812951419658
Ifi47	0.05830393304484196	6.657822839099528e-06	5.4273834517014107e-05	0.032959740575092406	0.08357319173463276
Pgrmc1	0.058297302279481884	6.6739367097977465e-06	5.438484701065553e-05	0.03295309442155193	0.08356658482140165
Rerg	0.0582815042118639	6.712479083948569e-06	5.465804156922246e-05	0.03293725970000125	0.08355084357349714
Gm12002	0.05826831130011411	6.744828698271837e-06	5.4900940356870875e-05	0.032924036188427944	0.08353769810203103
Gm2a	0.058261425690182736	6.76177168123641e-06	5.501829907921634e-05	0.032917134611440864	0.08353083724851537
Pgf	0.05825893953180829	6.7678992077835735e-06	5.502989792476998e-05	0.032914642688502305	0.0835283600282477
Slco1c1	0.05820465418066026	6.903025269718399e-06	5.606295960758998e-05	0.03286023154645956	0.08347426976309903
Wwp1	0.05815204380805003	7.03644093103974e-06	5.706142459521992e-05	0.0328074994075903	0.08342184831501248
Lrp10	0.05811124956347593	7.141585191705253e-06	5.780651609482075e-05	0.03276661084220877	0.08338120046682734
Twf2	0.058073476207600505	7.240281392320802e-06	5.850959838408028e-05	0.032728750225801004	0.08334356259144018
Adra1a	0.05806505619542008	7.26245868967057e-06	5.8654178965130365e-05	0.03272031077239691	0.08333517276922169
Sra1	0.057809700595935695	7.966734051398606e-06	6.398641171396078e-05	0.03246436729141284	0.08308073104573521
Pdgfrb	0.05778802577028634	8.029429396058167e-06	6.446619990424003e-05	0.032442642718873836	0.08305913363904185
Pear1	0.057694254914052806	8.306139088388332e-06	6.651627002424908e-05	0.032348656920758986	0.0829656974435653
Higd1a	0.0576833164399938	8.33900474641133e-06	6.673041256860187e-05	0.03233769340268541	0.08295479797911567
Lrrc8b	0.05762161995202171	8.526716975842706e-06	6.810746440748261e-05	0.03227585577269276	0.08289332140457943
Tm2d1	0.057550605642381784	8.747776454156397e-06	6.971984233213895e-05	0.03220467924501929	0.08282255998308073
Phldb2	0.057523647721098	8.83311852744384e-06	7.032285448045351e-05	0.0321776598110561	0.08279569799457256
Ncs1	0.05738090739711193	9.298416768867193e-06	7.389223245573163e-05	0.03203459439908971	0.08265346501597327
Slc7a1	0.057376232373563145	9.314045246851617e-06	7.398944437801557e-05	0.03202990874584212	0.08264880659156128
Carns1	0.057344839510948764	9.419642431101424e-06	7.477377361519126e-05	0.03199844453347871	0.0826175251638245
Chgb	0.05727578315345081	9.655967820390666e-06	7.645477427554964e-05	0.03192923140137946	0.08254871375960951
Coa3	0.05721908519025091	9.8542223670042e-06	7.79395663800441e-05	0.03187240490184399	0.08249221673246149
Ube2n	0.05718091542104758	9.989872426284475e-06	7.886931890171693e-05	0.031834148692684264	0.08245418214439906
Prrt4	0.057146391032788506	1.011410137486335e-05	7.973454014409276e-05	0.031799546183831545	0.0824197799634754
Fkbp8	0.057105616343111544	1.0262720624156565e-05	8.081846129395431e-05	0.03175867930884859	0.08237914952799616
Tmem59	0.05706680853648395	1.0406105578964137e-05	8.19180059846924e-05	0.031719783842450895	0.08234047893902129
Gm42161	0.05706272271027305	1.0421312451254982e-05	8.200808895371832e-05	0.03171568879156923	0.08233640755515292
Ywhae	0.057006341410042904	1.0633334041179505e-05	8.349562117380231e-05	0.03165918028477606	0.0822802254621474
Nol7	0.05698443727623103	1.0716809841406351e-05	8.412078041939638e-05	0.03163722677492217	0.0822583986770109
H2-T22	0.056971999968639	1.0764485973228458e-05	8.44341790340706e-05	0.031624761442182896	0.08224600527770076
Ube2d2a	0.05695149087737883	1.0843546266616491e-05	8.496255776683687e-05	0.031604206154741805	0.08222556857402238
H2-T23	0.05694782933260584	1.0857719301013564e-05	8.504302788248943e-05	0.031600536364692546	0.08222191995056836
Ntf3	0.05688473870497486	1.1104724004778819e-05	8.682164910804825e-05	0.03153730377330901	0.08215905185865667
Tox2	0.05686890205434575	1.116756260015796e-05	8.728163165618434e-05	0.031521431519603134	0.08214327103609625
Frmd5	0.05686398262426213	1.1187151497931614e-05	8.737205417201787e-05	0.03151650103253295	0.08213836894562751
Lemd1	0.05684270551238684	1.127225404347413e-05	8.800516503307105e-05	0.03149517611210042	0.08211716681553598
Synj2	0.05682878242005729	1.1328276586591635e-05	8.841086920552712e-05	0.03148122174780181	0.08210329277661292
Abhd3	0.05681952689480713	1.1365665091465599e-05	8.863917048784373e-05	0.03147194543964183	0.08209406985472134
Ndufa1	0.056779175329433454	1.1530049003883794e-05	8.979262608814435e-05	0.031431503317467975	0.08205386038051973
Itga3	0.05677346468857696	1.155349542513438e-05	8.99430744243223e-05	0.03142577986752129	0.08204816984206702
U2af1	0.05670869394587795	1.1822631783454362e-05	9.187416068526053e-05	0.03136086395900409	0.08198362698778607
Mboat1	0.05669490657327896	1.1880688435283035e-05	9.229240677533595e-05	0.03134704571340353	0.08196988809710659
Gm15663	0.05668549635594905	1.1920469589957303e-05	9.25354586267081e-05	0.03133761443006227	0.08196051096435092
Tmem62	0.0566265157430058	1.2172716313697642e-05	9.429203287432336e-05	0.0312785018840516	0.08190173761435293
Gm36264	0.05661631564214726	1.2216853122950454e-05	9.453310708419402e-05	0.03126827898468708	0.0818915733396959
Mamld1	0.0565884739895429	1.2338105055105118e-05	9.533592523075905e-05	0.031240375129487564	0.08186382944962305
Nr4a1	0.05658534481212527	1.2351804338155082e-05	9.540794630570692e-05	0.0312372389634694	0.08186071125747749
Cst6	0.05644872277517086	1.2964274503898802e-05	9.97146281115266e-05	0.03110031228602307	0.08172456836261494
Plpp2	0.05643503532932015	1.302720647623593e-05	0.00010012798205191567	0.031086594372272052	0.08171092886751462
Ldb2	0.0564313883601194	1.3044023561179233e-05	0.00010022188765800265	0.031082939286623406	0.08170729467301614
Jcad	0.05641283173465299	1.312991398849056e-05	0.00010081072086300537	0.031064341373287747	0.08168880303778797
Tnfsf12	0.056359732080457185	1.337867891687708e-05	0.00010250401322037677	0.03101112367111454	0.0816358892565627
Ube2l3	0.056352910911834794	1.3410959088898278e-05	0.00010267912809103777	0.031004287348494634	0.08162909195480898
Rtn3	0.05628657918671082	1.3728761312748308e-05	0.00010503852142021968	0.030937808383608042	0.08156299219788872
Gm13822	0.056186454842334456	1.422210219952725e-05	0.00010869856433802132	0.0308374622130981	0.08146321757651777
Sdf4	0.05616766674745568	1.4316540425893926e-05	0.0001093819831277099	0.03081863255001176	0.08144449504987568
G6pc	0.05616502058131579	1.4329889294902711e-05	0.00010944559682296883	0.030815980530738505	0.08144185811711056
Ptp4a3	0.05611893315245143	1.4564294035312408e-05	0.00011092483992640943	0.030769791216963813	0.08139593144622663
Inpp4b	0.05611771508975951	1.4570538516037436e-05	0.00011093362483034792	0.030768570462984222	0.0813947176308143
Grik5	0.056109423171260296	1.4613115471380473e-05	0.00011118009291947642	0.030760260225649514	0.08138645462352732
Trib1	0.05604320003493392	1.4957436596497305e-05	0.00011368069181642005	0.030693890912302263	0.08132046226096322
2810433D01Rik	0.05603092494340859	1.5022103589660275e-05	0.0001141323700204663	0.03068158875002535	0.08130822992121321
Borcs7	0.056018210636110365	1.508936535086646e-05	0.00011452360536237553	0.030668846411452635	0.0812955598873657
Btc	0.0560085252201073	1.5140796065111973e-05	0.00011486416467726213	0.030659139647510568	0.08128590819219993
Ankrd9	0.055936207444682785	1.5530127556475496e-05	0.00011766393583296283	0.030586662625270086	0.08121384204918561
Apmap	0.05592727065121923	1.5578897013880565e-05	0.00011799241082115312	0.030577706171113536	0.08120493633328085
Best3	0.055916946980288866	1.5635416561814924e-05	0.00011837933526127421	0.030567359793466354	0.08119464855772945
Mbnl1	0.0559065583819631	1.5692488797330013e-05	0.00011877017398187599	0.030556948351100868	0.08118429607509792
Triap1	0.055876078947778345	1.5861082745868354e-05	0.00011996285769957357	0.030526401925817043	0.08115392257040449
Tuba1b	0.055850206442636705	1.6005547014748158e-05	0.00012100119368923356	0.030500472592354857	0.08112813994680046
Cmtm4	0.055833044776131484	1.6102063323588268e-05	0.000121616623854762	0.03048327324949326	0.08111103788156425
Plpp7	0.05581754402571752	1.6189715176106806e-05	0.00012219393615773026	0.030467738481965437	0.08109559095138025
Ndfip2	0.05567943872714614	1.6990983288972887e-05	0.0001279756397741857	0.030329330645556093	0.08095796463282551
Syde1	0.05562771588623348	1.730068509861905e-05	0.0001300834811245373	0.03027749474917057	0.08090642093017103
Foxd2	0.05562228513289938	1.7333513078954534e-05	0.00013028535701635713	0.03027205213323873	0.08090100897800871
Ndufb2	0.0556048089177029	1.743955699834606e-05	0.00013099205342776996	0.030254537754293515	0.08088359325504339
Slc41a3	0.05553092906957106	1.789471919011374e-05	0.00013417960466365395	0.030180496742777146	0.08080996896431802
Trappc4	0.05551657815659453	1.7984435453481778e-05	0.000134805933447323	0.030166114556621153	0.08079566766051544
Muc6	0.05549649789217055	1.8110688691765804e-05	0.0001356589572339556	0.03014599055136629	0.08077565679339084
Zbtb38	0.055490175619483904	1.815061394294171e-05	0.0001358646093496049	0.03013965451112985	0.08076935636623075
Psmb6	0.05545207747308534	1.8392984531885704e-05	0.00013753710808160245	0.030101473444318294	0.08073138981866376
Slc17a9	0.055347180956663015	1.9076336088936485e-05	0.00014235389156778288	0.029996349003437926	0.08062685525734109
Nfu1	0.055277219184513074	1.9545469258615337e-05	0.00014545620735834298	0.02992623552656487	0.08055713458559861
Apba2	0.055176767327900965	2.0238301447574305e-05	0.00015040674916188407	0.029825566286937933	0.08045702847093365
Gm13861	0.055173099274841535	2.0264037794927152e-05	0.00015054667015051575	0.029821890305754554	0.08045337303317449
Rabggtb	0.055151897160269824	2.0413410806097154e-05	0.0001515997636211481	0.02980064237840418	0.08043224382435425
Ctxn1	0.055150079099453526	2.0426268069879426e-05	0.0001515997636211481	0.02979882039025297	0.08043043201407803
Tm6sf1	0.05515002379627015	2.0426659292872456e-05	0.0001515997636211481	0.029798764967607517	0.08043037690102581
Arhgap9	0.05508220916781541	2.0911794590114016e-05	0.00015493641758537383	0.029730803968013676	0.0803627953014967
Tbcb	0.055049500030736706	2.1149692094199025e-05	0.0001565393310912353	0.029698024315302437	0.08033019847853828
Smim10l2a	0.05502423716863124	2.1335192463964706e-05	0.00015785869059076093	0.029672707027855565	0.08030502232509695
Krt19	0.054992484823458525	2.1570540423682843e-05	0.00015932951723120312	0.02964088632278204	0.0802733789164205
Rhoj	0.054948561086986474	2.19001779901677e-05	0.00016149065259077976	0.02959686810722033	0.08022960579026608
Cpne5	0.05491614046433272	2.2146556115099477e-05	0.0001631418045125144	0.029564377811521693	0.08019729627229774
Cox7a1	0.05487500441721701	2.2462963851103015e-05	0.00016541668885283365	0.029523153438718468	0.08015630112095008
Rras2	0.05482139986863362	2.28817338143957e-05	0.00016827302727495183	0.029469433921992177	0.08010288004587059
Tbcc	0.054817276108319005	2.291425530439191e-05	0.00016845533842196347	0.029465301323325387	0.08009877039402795
Trabd	0.05475325630754804	2.3424813930095717e-05	0.00017186084024807598	0.029401144421689195	0.08003496951164008
Gm38477	0.054707839181932436	2.3793557711972545e-05	0.00017444872898515537	0.029355630160209856	0.07998970756617776
Chst3	0.054697133695153034	2.3881276661111284e-05	0.00017498848249685836	0.02934490179238434	0.07997903864246726
Sept5	0.05451851719992822	2.5390994253679363e-05	0.0001852259004980493	0.029165904398351792	0.07980103133192723
Wwc2	0.05439231293812895	2.651195862128706e-05	0.0001926294025868106	0.02903943198687505	0.07967525652685276
Fibin	0.05434987148235448	2.6899387367558295e-05	0.00019531411220896207	0.028996900536958373	0.07963295931296048
S100b	0.0542334418806173	2.799004422819554e-05	0.0002029627499941367	0.02888022452573061	0.07951692494236808
Tbx20	0.05416462836545223	2.8654281595472455e-05	0.00020729641300310252	0.028811265699716263	0.07944834469895143
Bdh1	0.05415708236057595	2.872802569562434e-05	0.00020762311108048236	0.02880370377491492	0.07944082425980423
Nol3	0.05415586746195091	2.873991525871335e-05	0.000207640170254431	0.02880248631347038	0.07943961347696493
Nrbp2	0.05413113005547162	2.8983026398373434e-05	0.00020918852110651115	0.028777696739977352	0.07941495985867313
Sdsl	0.05402018870002575	3.0097557989379027e-05	0.0002167302672136712	0.028666521811500832	0.07930439389281288
Agbl3	0.053979721101142054	3.0514144401730424e-05	0.00021965748480796363	0.028625969169320354	0.07926406306831829
Ints6l	0.053957177306344535	3.0748587268268037e-05	0.0002211989820322088	0.02860337803457935	0.07924159543225164
Pmfbp1	0.0539526688917828	3.0795677123885464e-05	0.00022146462195691893	0.02859886015585987	0.0792371022451903
Slc35b1	0.05393641120808855	3.096605628518483e-05	0.00022261641915347324	0.0285825683523001	0.07922089946448127
Heyl	0.053883132710225816	3.153070791904728e-05	0.00022601719455144794	0.028529178133699262	0.07916780079705646
Ecrg4	0.05378184069125397	3.2631290651995215e-05	0.00023350930157864556	0.028427674112435783	0.07906685027244185
Ost4	0.05373606541309232	3.3140540351553945e-05	0.00023645460846770155	0.028381803199016047	0.0790212291502117
Flii	0.053733509065900034	3.3169201057634036e-05	0.00023650421827416416	0.028379241514165043	0.07901868140882509
Eva1c	0.05368195600167371	3.375224096479054e-05	0.00024026832101365104	0.028327580878102526	0.07896730182472392
Hspa2	0.05366480813739536	3.394832229031506e-05	0.00024158521969495924	0.028310397262705456	0.07895021163458707
Eno1	0.0536187867570548	3.447992532228643e-05	0.0002451280824706758	0.028264280007708628	0.07890434496644051
Sdc1	0.053611784741976413	3.456149658549869e-05	0.00024562785733790493	0.02825726341504884	0.0788973664809755
Mrps24	0.05355159536408838	3.527027996868146e-05	0.000250094175241643	0.028196948831202457	0.07883737926162285
Ccdc27	0.053528981770212924	3.554012403103919e-05	0.00025184367565409563	0.028174288244235027	0.07881484157287875
Nnmt	0.05351406058355162	3.57192478889136e-05	0.0002528662805391252	0.02815933606426983	0.07879997045674367
Dclk3	0.05350155695744571	3.587000936276252e-05	0.0002538510893194528	0.028146806475194693	0.07878750877997048
Pomp	0.053479234420000535	3.6140664484110364e-05	0.0002556004800742502	0.02812443760625586	0.0787652611143964
Capns1	0.05345405790480631	3.644824919001467e-05	0.00025760861169329215	0.028099208866471593	0.07874016901335704
Rnf128	0.05344748120672001	3.652900591346127e-05	0.000258037805185562	0.02809261853141477	0.07873361436095604
Psmc2	0.053426500707825876	3.6787766643603817e-05	0.00025967134278073446	0.028071594543591257	0.07871270417597474
Slc25a33	0.05339292972386039	3.720543298906594e-05	0.00026226849144931507	0.02803795401947114	0.07867924565531025
Man1c1	0.05336673726943825	3.7534422143613546e-05	0.0002644277589748914	0.028011707348933605	0.07865314090644204
Selenok	0.05335642014022492	3.766476633593875e-05	0.00026526026453138504	0.028001368873752767	0.07864285831466332
Ext2	0.05334880359662854	3.7761267449249663e-05	0.00026568227888897327	0.027993736575135666	0.07863526726461792
Naxe	0.0533268422950125	3.80408310339589e-05	0.00026747651120682947	0.02797172986254072	0.07861337945388577
Macrod2	0.053271208317560464	3.875785822443416e-05	0.0002719915396812948	0.027915980956666843	0.07855793153981702
Slc45a3	0.05324006191717503	3.916486252668418e-05	0.00027458248212884444	0.027884770283056273	0.07852688923776122
LTO1	0.05321881782388014	3.944479154148306e-05	0.0002761895911596773	0.027863482379141196	0.07850571611891162
Mfap3l	0.053201078455234405	3.967999283368896e-05	0.0002776580102267445	0.02784570644511215	0.07848803599828964
Fam129b	0.053172784259664325	4.0057893250903406e-05	0.0002802123576042328	0.02781735396114342	0.07845983627007307
Sacs	0.05314071864747993	4.04902919818747e-05	0.0002829645485199005	0.027785222340443408	0.0784278776681564
Slc7a2	0.05312468812946436	4.070811699419049e-05	0.0002843955977247229	0.027769158842525093	0.07841190062815236
Bola3	0.05310936645597956	4.091734872298079e-05	0.000285674152090276	0.02775380565969704	0.07839663005582381
Rab3a	0.053020908055114835	4.214541739590377e-05	0.00029387156641815784	0.027665165576181008	0.07830846645118897
Mpv17l2	0.052993200048000254	4.253722328269259e-05	0.0002964138456443465	0.02763740074224696	0.07828085070235313
Dohh	0.052944898671316874	4.322850292930804e-05	0.00030113461599412473	0.027589000396998607	0.07823271006010243
Eif5a	0.05288595187496005	4.408657484982194e-05	0.00030652407976312066	0.027529932980900673	0.07817395926358517
Cdc42ep5	0.05287033000567273	4.431667079619918e-05	0.000308025600207075	0.027514279175081393	0.07815838930803234
Cldnd1	0.052843053474149776	4.472116157086442e-05	0.0003107379179302091	0.027486946910658557	0.07813120339080026
Plekhb2	0.05283091994845605	4.490221543237916e-05	0.0003117970918647361	0.027474788605265688	0.07811911016132833
Loxl1	0.05281996192081397	4.506632580050585e-05	0.00031283696692992115	0.027463808205033125	0.0781081885196077
Lin7c	0.05281017377038799	4.521339646295886e-05	0.00031375793277957755	0.02745400007568466	0.07809843286541575
1810055G02Rik	0.05280727894317734	4.525697945012838e-05	0.00031396038911757313	0.02745109934068045	0.07809554764797767
Entpd2	0.05276182271255963	4.594658931403626e-05	0.0003183390083156916	0.02740555039851236	0.0780502422599482
Rpp21	0.052749527111704955	4.613482881552212e-05	0.00031954161471399467	0.027393229737907036	0.078037987443039
Afap1	0.05267997985626859	4.7213400109535364e-05	0.0003267005361660132	0.027323540882743875	0.07796867072880322
Gbx2	0.05266795223167282	4.74023375700005e-05	0.0003275917969078056	0.02731148879464099	0.07795668294960922
Fcgrt	0.05265991201771556	4.752903769647394e-05	0.00032836326296961546	0.02730343223145499	0.07794866936738654
Pld3	0.05260796124750985	4.8355463506418875e-05	0.0003336496357836819	0.027251375902294345	0.07789689059581008
Ttll11	0.052589576012283014	4.865118220911323e-05	0.0003354776140305624	0.027232953342990095	0.0778785661977424
Il33	0.052541070855225115	4.943961441831925e-05	0.00034080645307661385	0.02718434979772106	0.07783022146333998
Pigt	0.05246095918714867	5.076837095897961e-05	0.000349632163992383	0.02710407589308048	0.07775037449071288
Eif4e2	0.052452216216713844	5.091541519021528e-05	0.00035042542545634585	0.0270953152367845	0.07774166038812623
Clip4	0.05236357245637981	5.2429238053596274e-05	0.00036017740469624623	0.027006492381912547	0.07765330909669005
Vav2	0.052307313638914964	5.341201623847984e-05	0.0003663354843677922	0.02695012010766672	0.07759723569204374
Pop7	0.05222342955302748	5.490983845040869e-05	0.0003758986427377962	0.026866067152817245	0.07751362776674718
Srf	0.05215488224106178	5.616325630184523e-05	0.000383996659810859	0.026797382112910117	0.07744530586001798
Wrb	0.05213301443453711	5.656878631116931e-05	0.00038640559677754837	0.02677547041910699	0.07742350991178053
Agtr2	0.05212916233547887	5.6640508610737124e-05	0.0003867742659442062	0.026771610591658387	0.07741967046833444
Ctnnal1	0.05209707480281474	5.724130188059401e-05	0.0003905096956725559	0.026739458711791637	0.07738768832628423
Romo1	0.05206367117167905	5.787314465248389e-05	0.00039459675845555177	0.026705988149931883	0.07735439435315626
Rbm38	0.052063489144762616	5.7876605783567846e-05	0.00039459675845555177	0.026705805758444584	0.07735421292364636
Lap3	0.052047580209544614	5.817986272522502e-05	0.0003964162629088972	0.026689864966690742	0.07733835619457528
Anxa5	0.0519901664831912	5.928684443094415e-05	0.00040320235335526624	0.026632336380598302	0.07728113076848092
Txndc5	0.051974544374400765	5.959148419577415e-05	0.000405147719384062	0.02661668304787434	0.0772655598668064
Naa38	0.05190190562660801	6.102754625229135e-05	0.00041426487004281266	0.026543899280240695	0.07719315905674953
Gm43086	0.05188550295109209	6.135632863496478e-05	0.00041636698877479993	0.026527463894765152	0.07717681007342966
Sept4	0.051856514429251106	6.19414905669366e-05	0.00042020706085104244	0.026498417597989626	0.07714791640878746
Gm17130	0.051847295004473624	6.212869807836712e-05	0.0004213458858162526	0.02648917980761523	0.07713872714321246
Tcf25	0.05180323310020689	6.30308277590018e-05	0.0004267997939305933	0.026445030189444437	0.07709480931786941
Grn	0.051762894620624514	6.38675801644562e-05	0.0004322412320408973	0.026404611494907297	0.07705460265585129
Bub3	0.05172211812340078	6.472409418982911e-05	0.0004377212949709424	0.026363753995977374	0.07701395932393504
Vamp5	0.05171398091303668	6.489631281352756e-05	0.0004387498157638118	0.02635560063134597	0.07700584867749752
Alox5ap	0.051556669215421125	6.831214933886023e-05	0.00046055746723198157	0.02619797729627248	0.07684904986609795
Gpx7	0.051543545856235634	6.860466470490903e-05	0.00046224355099566103	0.026184827996446534	0.07683596923670453
Gm42372	0.05148207015628472	6.999078173256998e-05	0.00047056437332696697	0.02612323089573785	0.07677469358634069
Akr1c14	0.05147037381025241	7.02574852906082e-05	0.00047221178423268123	0.026111511473842018	0.07676303528004218
Mrps21	0.051452018346256186	7.067797056717755e-05	0.0004743064301382195	0.026093119810180497	0.07674473949911922
Atp2b1	0.05144120938344413	7.092669347581116e-05	0.0004758290181151248	0.026082289538540637	0.0767339656738475
Spcs2	0.05142246548331235	7.135996899786684e-05	0.00047844114598877486	0.02606350870072959	0.07671528269197497
Fam171a2	0.051394114669501945	7.202007226155543e-05	0.00048256991838231634	0.026035102051384335	0.07668702398544268
Gm42917	0.051389025000379764	7.213918670129473e-05	0.0004830709521269859	0.02603000236274497	0.0766819508475425
Anxa6	0.051371748983493816	7.254489119309017e-05	0.0004854893056196052	0.02601269234615443	0.07666473093331327
Plxnb1	0.05132509851925747	7.36512212262876e-05	0.0004925905802703521	0.025965950148420257	0.07661823188781446
Vps28	0.0513041507000839	7.415317772052287e-05	0.0004957955638325233	0.025944961173518976	0.076597352025575
Gm20463	0.05118564337587243	7.705433173446516e-05	0.0005140887594898946	0.025826221441556014	0.07647922873386674
Tmed2	0.051159758319431335	7.770213818825363e-05	0.0005179431540544717	0.025800285716485957	0.07645342746555159
Ptpmt1	0.05115975140891221	7.770231181806584e-05	0.0005179431540544717	0.025800278792444405	0.0764534205773968
Cnih1	0.0511577025632076	7.775380613603316e-05	0.0005181209283498968	0.025798225937691446	0.07645137836221569
Prelid1	0.05115278525298326	7.787752615477803e-05	0.0005186281463669356	0.025793299006466163	0.07644647696464252
Pomgnt1	0.05113012365235585	7.845010272872048e-05	0.0005222816188386249	0.025770593083032492	0.07642388868224062
Hmgn1	0.05108919479176294	7.949432221533146e-05	0.0005289103148311672	0.02572958423782574	0.07638309217507482
Necap2	0.05107560311733016	7.984398260981974e-05	0.0005309125361818652	0.02571596602094453	0.07636954443389592
Ccdc80	0.05102419164721094	8.117978842447483e-05	0.0005388082819888231	0.025664454237273353	0.07631829905994045
Phgdh	0.05093347805258224	8.358841522510776e-05	0.0005541197346379975	0.02557356397162326	0.07622787820980649
Inppl1	0.0509266945173871	8.377121875969144e-05	0.0005549938755772808	0.02556676724187132	0.07622111654923773
Crebzf	0.05091365204345102	8.412375059855501e-05	0.0005571258322836486	0.025553699405794064	0.07620811612637025
Clstn1	0.050912898771624075	8.41441539259058e-05	0.0005571258322836486	0.02555294466943411	0.07620736528295216
Hsp90b1	0.05082973601808417	8.642569699223744e-05	0.0005706714962002588	0.025469620406232362	0.07612447045431546
Ptger4	0.05080792627220202	8.703364110956486e-05	0.0005736427827517901	0.025447768362155482	0.0761027309148767
Ogfrl1	0.05079643919030967	8.735546388546116e-05	0.0005752419335340582	0.02543625901176356	0.07609128080069125
Ywhaq	0.05078079589864322	8.779553509944056e-05	0.000577790610032259	0.025420585405310413	0.07607568784151027
Ccdc124	0.05071579151860771	8.964674026645156e-05	0.0005892616803637947	0.0253554551882853	0.07601089248135331
Fbxw26	0.05070845322325928	8.985802155598037e-05	0.0005904723430955405	0.025348102700818127	0.07600357776868125
Samd4b	0.050707421167570224	8.988777378305417e-05	0.0005904897771277511	0.02534706864937375	0.07600254902943446
Med28	0.0506897511073743	9.039861374756312e-05	0.0005929517740997593	0.02532936442781574	0.07598493574244697
Pamr1	0.05063176136264652	9.209442082525347e-05	0.0006026238527874694	0.025271262683827553	0.07592713220557716
Plpp5	0.050614199228678144	9.261389105594732e-05	0.0006054775535880865	0.02525366666480073	0.07590962643092374
Hist1h2bn	0.05057336186136939	9.383253494034703e-05	0.000612342298996754	0.025212750565055026	0.07586892005608284
Ssr4	0.05055803489248566	9.429380781199549e-05	0.0006148001412996354	0.025197394068457956	0.07585364222917251
Gm38403	0.050523121438691795	9.535255030637088e-05	0.0006207744461236395	0.025162413397878364	0.07581884067202388
Mmadhc	0.050499923189617324	9.606222635531628e-05	0.0006244617876737296	0.025139170520943544	0.07579571673861178
Plekhd1	0.050486856032778436	9.64641662216607e-05	0.0006268876176468794	0.025126078238104876	0.07578269143047063
Apela	0.05048220506295465	9.660761062389574e-05	0.0006276326283526202	0.025121418327328067	0.07577805535369599
Fgf1	0.050472473340349766	9.690840635340931e-05	0.0006290241806496243	0.025111667900174595	0.07576835478987563
Plvap	0.05038642096672823	9.960691807523292e-05	0.0006455784487981337	0.02502545034229065	0.07568257772821467
Prox1os	0.05035504369710824	0.00010060840068714703	0.000651681644165557	0.024994012935410388	0.07565130075242617
Aoc3	0.050346624700284476	0.00010087872601997479	0.0006532384665602528	0.024985577811383584	0.07564290865748713
Psme2	0.050327992173554145	0.00010147943623799249	0.0006569331300136233	0.02496690960552799	0.07562433565599755
2010013B24Rik	0.05024678071194863	0.00010413731834249625	0.0006729395512108521	0.024885542839959304	0.07554338343526656
Mrps18c	0.050231141025061835	0.00010465665722239804	0.0006756943884077194	0.024869873283252707	0.07552779363464338
Eif2c5	0.05022988223650317	0.00010469856322591662	0.0006757647193995033	0.024868612091109295	0.07552653886073335
Zdhhc16	0.05021225836614304	0.00010528693973339693	0.0006789589869164602	0.024850954577454343	0.07550897118969034
Hmgn3	0.050202771239028915	0.00010560495952728728	0.0006808083041714763	0.02484144934632924	0.07549951430879695
Gltp	0.05017045556139636	0.00010669503310710814	0.0006874289684813383	0.02480907203603369	0.07546730162368469
Fjx1	0.05013028624541442	0.000108064824518709	0.0006952266094663918	0.024768826183051953	0.07542726025675854
Gm49544	0.05012788515384001	0.00010814722594833467	0.0006955513734988821	0.024766420519138004	0.07542486681066166
Kif1a	0.05006301958062331	0.00011039585974891285	0.0007085495681675438	0.024701431535157265	0.0753602076699847
Smpd1	0.05005100467214393	0.00011081717981996163	0.0007108349568080555	0.0246893937911019	0.0753482309752024
Tsen34	0.05002607613892153	0.00011169617645356317	0.0007157852697245558	0.02466441790208414	0.07532338170448058
Ssr2	0.050025394127856206	0.00011172031676609519	0.0007157852697245558	0.024663734595873024	0.07532270186148886
Zdhhc8	0.050009389342268125	0.00011228823304930484	0.0007190010573447994	0.02464769942384135	0.07530674794743414
Irf3	0.04996170133911914	0.00011399658453592326	0.0007278012238610511	0.02459992095834441	0.07525921144477801
Aldoa	0.04987695601115239	0.00011709308593439968	0.0007466954470326512	0.02451501515756954	0.07517473506136545
Gnb2	0.04982026296003258	0.00011920866970620007	0.00075863227596323	0.024458214957379765	0.07511822172644654
P4htm	0.04975734884847817	0.00012159855892910016	0.0007731638748366187	0.024395182130723635	0.0750555068615344
C1qtnf6	0.04975577512362385	0.00012165891424141583	0.000773321978214834	0.024393605438931397	0.0750539381180423
Plscr4	0.049752978947587616	0.00012176622251501275	0.0007737783577142397	0.02439080399158561	0.07505115079252367
Med21	0.04972746990492327	0.00012274930525038767	0.0007791166214407071	0.024365246878045223	0.07502572247338606
Gab2	0.049678419427145126	0.00012466069757353644	0.0007905577998042372	0.024316104059560115	0.07497682712369862
Irf2bpl	0.04965999114552323	0.00012538602934850565	0.0007949262669490654	0.02429764111717841	0.07495845709231742
Cnp	0.0496538110304064	0.0001256301660138715	0.0007960108512481127	0.024291449382090748	0.07495229650817738
Tmem219	0.04965148811222828	0.00012572204536012572	0.000796361444301494	0.024289122096820513	0.07494998093060282
Rgs4	0.04964505560725649	0.00012597680343654432	0.0007977432568678583	0.02428267750015752	0.07494356875142723
B4galt4	0.04963506876409452	0.0001263732944174276	0.0007995569353530045	0.024272671888109137	0.07493361346111657
Tnks	0.04962905162646044	0.00012661275012202768	0.0008008394267515191	0.024266643444552514	0.07492761533184508
Lrpap1	0.049622776333852245	0.00012686293464375418	0.0008021890150572848	0.024260356362925492	0.07492135986117056
Mrpl44	0.04960992443504901	0.0001273767710556356	0.0008049709516537993	0.024247480326286423	0.07490854855178732
Stard8	0.04958283696398998	0.0001284661937580717	0.0008109812812468015	0.02422034200836279	0.07488154660219501
Gm11636	0.04958257668919125	0.00012847670412409172	0.0008109812812468015	0.024220081245174205	0.07488128714896461
Gm20655	0.04951745889502287	0.00013113188684277474	0.0008270228116654302	0.0241548413698627	0.07481637479421754
Dnajc19	0.04949866598039961	0.00013190772859461979	0.0008314345982287432	0.02413601326294141	0.07479764112929001
Pltp	0.04947548481634634	0.00013287069026888875	0.0008370200465334161	0.024112788713779008	0.07477453302546509
Gm31881	0.04945920650813388	0.00013355085583464232	0.0008410616036522706	0.024096479955978686	0.07475830600546553
Psmb3	0.049392198513999695	0.00013638537323066463	0.000858168432773948	0.02402934676138201	0.07469150899293346
Cdkn2c	0.049386716376286	0.00013661976417029048	0.000859395110066579	0.02402385439074192	0.07468604410625071
Dmwd	0.049381436461633114	0.00013684586756405377	0.0008605689622570654	0.024018564622078423	0.07468078080484258
Arl1	0.0493603826958411	0.00013775096828638834	0.0008660108479401045	0.023997471577343523	0.07465979327068135
Gm17634	0.04932208465280042	0.0001394118712943076	0.0008751900534436655	0.023959102141486555	0.07462161564942137
Tmod2	0.049294000056890164	0.00014064180373968282	0.0008821487920229386	0.023930965239517894	0.07459361931368519
Churc1	0.04928562882137312	0.0001410103842636913	0.0008842061217570744	0.02392257842079584	0.07458527437835138
Sgms2	0.049218026709043516	0.0001440203683003583	0.0009010059791170851	0.023854850596745743	0.07451788452393443
Tmem9b	0.049195245035613955	0.0001450482759174983	0.0009061358750694633	0.023832026611359046	0.07449517432861547
Ndufb10	0.049098738235039456	0.00014947973551316052	0.0009332846523873261	0.023735340863825043	0.07439897002966492
Vldlr	0.04908634822855972	0.00015005781019204428	0.0009363572978478364	0.023722927917642758	0.07438661882568513
Micu3	0.049073850831235714	0.00015064302628061283	0.0009397399205996432	0.023710407389707883	0.07437416055931981
Kcng2	0.049064437665082915	0.00015108523442548165	0.0009422287516116901	0.023700976806598373	0.07436477686178679
Arrdc1	0.04900693629064161	0.00015381314741808326	0.0009581442201944065	0.023643369136742757	0.07430745540241623
Atp5h	0.04900559154241391	0.00015387749458965102	0.0009582711080618736	0.023642021904667174	0.0743061148597477
Ddr1	0.04898684173425134	0.0001547773293087872	0.0009633241946982213	0.02362323747384071	0.07428742368011983
Gm29230	0.04895964981398559	0.00015609111577625641	0.0009712237043873864	0.023595995373856548	0.07426031675433728
Gm34719	0.04883812605528919	0.0001620918429421807	0.0010065492327472549	0.02347424781667094	0.07413917238865954
Rgs7bp	0.04882296762879932	0.00016285539250149417	0.0010101391980095525	0.023459061527154764	0.07412406123387656
Cuta	0.04877719153599153	0.00016518177897088414	0.0010227618806235314	0.02341320136338461	0.07407842782375733
B3gnt2	0.04868579172015266	0.00016992062082816953	0.001050374561091011	0.023321634004811746	0.0739873125813743
Eml2	0.04866662014705313	0.00017093070309463093	0.0010560192856342522	0.023302427342771527	0.07396820064539979
Slc16a7	0.04861949313612416	0.00017343770684377156	0.0010705970629251507	0.02325521415679803	0.07392122015374557
Rala	0.048609587214947285	0.00017396904799040302	0.0010732688436327525	0.023245290136339677	0.07391134501608754
Cycs	0.048600332062607034	0.0001744668652592843	0.001075426589533184	0.02323601807826603	0.0739021186204613
2310014F06Rik	0.04854252888723426	0.00017760641839567403	0.0010928388166858002	0.02317810941664285	0.07384449494752177
Gdf15	0.0485418659785146	0.0001776427300918359	0.0010928388166858002	0.02317744529915408	0.07384383409642413
Tceal9	0.048536827723028954	0.0001779189353149875	0.0010942290715533665	0.023172397857482756	0.07383881147860274
Sar1a	0.04848082872506202	0.00018101619070572312	0.0011113955467674575	0.023116296844330614	0.07378298620309498
Map2	0.048378192122969066	0.0001868249039766296	0.0011451236730381882	0.0230134736805278	0.07368066759295283
Gbp2	0.04833376275189901	0.00018939331486078945	0.0011595617675798264	0.02296896371697921	0.0736363757091563
Tpi1	0.04832639946097207	0.00018982216973053862	0.0011618609770866395	0.022961587079153842	0.07362903519438785
Snrpb	0.048309104437144076	0.0001908330623811107	0.0011673925966548013	0.02294426071676447	0.07361179365680846
Podn	0.04830050764226604	0.00019133742412477016	0.0011701494447596806	0.02293564835017428	0.07360322344258047
2410004B18Rik	0.0481838604699797	0.00019830591076302852	0.0012083573253709149	0.022818790262386618	0.07348693656529445
Camta2	0.04817205910479157	0.00019902404816068682	0.001211716683269451	0.022806967597177697	0.07347517161335233
Endod1	0.048141537620881275	0.00020089268729430005	0.0012224104038376983	0.022776391058622864	0.07344474427116603
Gm10687	0.04813609164155605	0.00020122783794769406	0.0012241079254272065	0.022770935260830592	0.07343931508469156
Inafm2	0.04808874616317546	0.00020416372963031796	0.001240236316878904	0.02272350448772172	0.07339211553440658
Atg4d	0.04804299533271837	0.00020703891201741858	0.0012552526134834588	0.02267767134383871	0.07334650560933596
Gm34150	0.04802668350342632	0.00020807318075076077	0.0012604711171974082	0.022661330192611313	0.07333024399232495
Vmo1	0.048012171998208265	0.00020899737367363746	0.0012646633636069315	0.0226467926130898	0.07331577714618769
Csnk2b	0.047950872920403696	0.00021294401329522943	0.0012878296002506384	0.022585383511332206	0.07325466659847377
Atp1b3	0.04792094931566535	0.0002148959074000478	0.001298233793912075	0.022555406267100273	0.0732248349570953
Mars	0.04790484575970958	0.00021595326874780785	0.00130421888193313	0.02253927386362776	0.07320878087299747
Tmtc2	0.04786081492693805	0.00021886932283849908	0.001321463714228566	0.02249516422253519	0.07316488524073873
Abhd16a	0.047854831165947645	0.00021926845317297086	0.0013231402920628732	0.02248916975916855	0.07315891984584143
Ift20	0.04785068571298265	0.00021954536467211886	0.00132407791204137	0.022485016892839632	0.07315478711554742
Rpn2	0.04784097309728102	0.0002201954421298719	0.0013268967599584923	0.02247528691137739	0.07314510430510636
Cd160	0.047801449805410616	0.00022285946377509388	0.001341836892970239	0.022435693003036064	0.07310570224979725
Ppp1r3e	0.0477715277631039	0.00022489640942848348	0.0013537272821675843	0.022405717551784644	0.07307587193995518
Glt8d2	0.04767281424293653	0.00023174091200427053	0.0013922344837532547	0.022306828157663577	0.07297746072627789
Lypd1	0.047620673233226114	0.00023543461653777946	0.0014136457135183837	0.02225459445072139	0.07292547919759194
Ube2w	0.04761196034344227	0.0002360572029328896	0.0014169935129222215	0.02224586608450819	0.07291679294406962
Cmtm5	0.04757758149851005	0.00023852887029760783	0.0014294675697978203	0.02221142621125647	0.07288251916158617
C2cd2l	0.04755422254827487	0.00024022208945271455	0.0014380327827402885	0.022188025829246033	0.07285923156267606
Gm48795	0.047481184334181865	0.000245589422661914	0.0014657336400446743	0.022114858246573502	0.07278641627019862
Yipf4	0.04745826462589888	0.000247296762701226	0.0014743081967878836	0.022091897997883227	0.07276356646007517
Sec11a	0.047419773682826565	0.00025018910202359335	0.0014911434718528718	0.022053339032186446	0.07272519284293855
Psmc5	0.04741490778701764	0.00025055699179266794	0.0014925196421985332	0.022048464542558786	0.07272034177374616
Pdzd11	0.04739603412190067	0.00025198875405166033	0.0014998183421976723	0.022029557555451863	0.07270152560625755
Ncstn	0.047386054939975754	0.00025274887447909505	0.0015039317244400548	0.022019560762331913	0.07269157681810533
Prkg1	0.04738051716493591	0.0002531716171102803	0.001505844498552618	0.022014013216451363	0.07268605590739315
5033430I15Rik	0.047278279299276894	0.000261096335989321	0.001550637547344591	0.02191159524310845	0.07258412911070285
Gm47398	0.047217133874759856	0.0002659463652005668	0.0015777215621345904	0.021850342355977773	0.07252316947467277
Vax2os	0.04721347740717799	0.00026623905355502764	0.001579028028569421	0.02184667946821681	0.07251952411116361
Chmp5	0.04720890642496912	0.00026660537039710643	0.0015807703458375372	0.021842100461043505	0.07251496700930252
Mien1	0.047195981424662276	0.0002676437327967248	0.0015864157423965252	0.021829152774946695	0.07250208125162548
4931406P16Rik	0.04718093936893421	0.0002688569455640951	0.0015928202403049571	0.021814084328314883	0.07248708485565172
4930568A12Rik	0.04715976482461281	0.0002705735075398154	0.0016025541531102412	0.021792872653325333	0.07246597456669752
Asl	0.04711090850271498	0.000274573416061383	0.0016233434037727164	0.021743930746455652	0.07241726641559229
Adam19	0.04709338149009027	0.0002760218203454066	0.0016295083894138202	0.02172637306019211	0.07239979252923454
Sap18b	0.047052355518254665	0.0002794401757891907	0.001649241990911827	0.02168527535088533	0.07235889085080612
Tmem259	0.047039374791981586	0.0002805299848803687	0.001654777577299197	0.021672271944540272	0.07234594943357008
Sema4b	0.04698042703811086	0.00028552927851583943	0.001682445370162288	0.02161322130447002	0.07228718008171563
Mrpl52	0.04697523903938638	0.00028597323900411383	0.0016845975230914997	0.021608024259193084	0.07228200777575994
Fhad1	0.046974352796519916	0.0002860491434345364	0.0016845975230914997	0.0216071364710812	0.07228112421348362
Klf8	0.04692457892186814	0.00029034256527162266	0.0017089585351887243	0.021557275875348194	0.07223150082450062
Gprc6a	0.04689909104491376	0.0002925644046462546	0.0017201776517112486	0.02153174363968883	0.07220608995874812
Tnik	0.046791176822464496	0.00030214913283843706	0.0017741389395175271	0.021423641971632667	0.07209850143333078
Slc50a1	0.04676965857853948	0.00030409515922777966	0.0017850844610919501	0.02140208642172721	0.07207704806341407
Uqcr11	0.04676450057314493	0.00030456336932544294	0.0017868701716751215	0.021396919477450618	0.07207190560508821
Il1r2	0.04675833641981757	0.000305123796091571	0.0017896763167793628	0.021390744643352798	0.07206576002975854
Gapdh	0.04675282559702525	0.0003056256411049573	0.0017921374380185733	0.021385224273469415	0.07206026581427939
Ing1	0.04673771697837935	0.00030700547854276575	0.0017981638585805614	0.021370089488198043	0.07204520271880839
Ric8a	0.046717132359832166	0.0003088948134406295	0.0018064460506901014	0.021349469237849493	0.07202468010437374
Amfr	0.04665433204282025	0.00031472633251132374	0.0018375902426103282	0.021286560347378747	0.07196206881939031
Steap3	0.04661953588987235	0.0003180016357138731	0.0018552223941647374	0.0212517041229609	0.07192737731869327
BC065403	0.04654237952105675	0.00032537834964626455	0.0018952136430879724	0.021174414772718943	0.0718504527854888
Slc25a23	0.04651318565890544	0.0003282110119578764	0.0019091612254570546	0.021145170673097544	0.07182134656508944
Lgalsl	0.0464035559915069	0.0003390556024146901	0.001966273202196576	0.02103535274002557	0.07171204562778159
Jkamp	0.046383312608793074	0.0003410943800717992	0.0019772403675883225	0.021015074660554148	0.07169186287939104
Rtl8a	0.04635080627736495	0.0003443922023864018	0.001995295424089257	0.020982512657584253	0.0716594538697241
Fn3k	0.04633101755896801	0.00034641437707643466	0.0020054116037448223	0.020962690074652537	0.0716397243712452
Bcl7b	0.04630662607816235	0.00034892217739533523	0.0020188566769634504	0.0209382568800244	0.07161540585738066
Grpel1	0.04625391783460691	0.00035439944270979166	0.0020472862822498304	0.02088545859937519	0.07156285518739804
Slc39a3	0.04616452322564124	0.0003638732008301448	0.0020986757665666634	0.020795911608562558	0.07147372750624856
Thsd1	0.046162512466261095	0.00036408899204980254	0.002099285854008617	0.020793897426327083	0.07147172274624732
D830050J10Rik	0.04615516893970157	0.0003648781031885584	0.0021025265845307415	0.02078654140085208	0.07146440112837854
Rtn4	0.04614002014272991	0.00036651099575317643	0.0021105376843186347	0.020771366828823825	0.07144929751773954
Hey2	0.046129384347963036	0.00036766150889131806	0.0021166035082541136	0.020760712944672275	0.07143869344083821
2210016F16Rik	0.04608484276065894	0.0003725165027479318	0.0021434208066747912	0.020716095663519497	0.07139428462246229
Iscu	0.046081200524166956	0.0003729161417695362	0.002144827836741455	0.02071244724189022	0.071390653238259
Sp100	0.04607229188116022	0.00037389531857636907	0.002149651449018228	0.020703523473339213	0.071381771136326
Kcnn2	0.04606895740928829	0.00037426243835598654	0.0021511945480814946	0.020700183341072056	0.0713784465976467
Maml2	0.04603985891942123	0.0003774804595019458	0.0021674042720810013	0.020671035479424272	0.07134943476657826
Col10a1	0.04602330752342483	0.0003793224062649582	0.002176259934837662	0.020654456019703348	0.07133293264352088
Adipor1	0.046007477882512825	0.0003810918851906614	0.002185261099553819	0.020638599551892133	0.07131715011394568
Tssk6	0.045971472499618526	0.0003851454230609585	0.00220792390647153	0.020602533197277995	0.07128125184116442
Hoxa1	0.04596595731443636	0.000385769876565343	0.002210340681135636	0.020597008678481403	0.07127575305696346
Pfdn2	0.04595419860017101	0.00038710440934172624	0.002216821308687573	0.020585230069548204	0.07126402930546313
Proser2	0.04593544981263486	0.00038924119113522995	0.002228106712066631	0.020566449575346066	0.07124533625015735
Psmd6	0.045905512784730235	0.0003926759422794094	0.002243421285335168	0.02053646195710563	0.07121548817554098
Ndufa4l2	0.045893809246390756	0.0003940264001128199	0.002250546594615556	0.020524738653463975	0.07120381940014728
Catip	0.04587598425785755	0.0003960915425460488	0.0022617491383853257	0.020506883574935412	0.07118604734375428
Tfap2e	0.04580131313783563	0.0004048530527309121	0.0023099628224683357	0.020432086580021103	0.07111159778846847
Rbms2	0.0457532750263256	0.0004105849018329756	0.002340215801972414	0.020383967639629214	0.07106370206695448
Oip5os1	0.04574154107628134	0.0004119964513968042	0.002347647143288798	0.020372213963911895	0.07105200287983136
Vamp8	0.04573825593604914	0.0004123924523601282	0.0023486752579527427	0.020368923302362587	0.0710487274708857
Scarb2	0.045734400207628825	0.00041285768711730585	0.0023500963955815296	0.020365061094341892	0.07104488316325965
Gng10	0.045698815881513075	0.0004171745058556427	0.002373326246827953	0.020329417004055047	0.071009404203596
Mtfr1l	0.04569807040691936	0.0004172653901605272	0.002373326246827953	0.020328670278120235	0.0710086609356941
Map3k10	0.04569267463508963	0.0004179237653238712	0.002376450638415228	0.02032326544988263	0.07100328113514098
Atpif1	0.045688506338120084	0.0004184330316860995	0.002378725739744354	0.020319090157747063	0.07099912517516165
Mrps12	0.0456362008874182	0.00042487295114193276	0.002410932709735082	0.020266697004136653	0.07094697445922749
Tmed9	0.04547860233142952	0.0004448404190571103	0.0025150681710571963	0.0201088350379362	0.0707898412891364
Dubr	0.04545221005331643	0.000448268668295572	0.002531167214864088	0.020082398771427513	0.07076352682417786
Txnip	0.045357905958619237	0.0004607208226545816	0.002596768423601483	0.01998793778856033	0.0706695004812617
Grid2	0.04533166213917213	0.00046424308079581116	0.0026152680275441376	0.019961650389376563	0.07064333387715466
P4ha2	0.04531601751808761	0.0004663547221825276	0.0026258060455703553	0.01994597980596891	0.07062773526956329
Adprh	0.04530487352147522	0.0004678643487767342	0.002632945289216177	0.01993481732344307	0.07061662404179186
Col4a6	0.04526727583576928	0.00047299122924686105	0.002659998529989789	0.01989715731651169	0.07057913686546277
Klf7	0.04526693584201226	0.00047303782944976743	0.002659998529989789	0.019896816759515785	0.07057879787070964
Gm34829	0.045238521600407366	0.000476947505981473	0.002679908755888679	0.01986835546724673	0.07055046709802769
Tollip	0.04516473678450101	0.0004872411388919085	0.0027307058684297035	0.01979444866432547	0.07047689883973998
Tmem63c	0.045096320527128676	0.0004969705178849947	0.002782370910769279	0.019725919543409732	0.07040868313728821
Stx2	0.04506890002596828	0.0005009205418526714	0.002800887504996077	0.019698453874670008	0.07038134294992765
Plec	0.04502788646989967	0.0005068833432172351	0.0028305966296011155	0.0196573728317496	0.07034044945031506
Cnst	0.04500899546370883	0.0005096520255749338	0.0028438713539763907	0.01963845076966421	0.07032161371398353
Hbegf	0.04500580717456346	0.0005101206916735382	0.0028450294014759144	0.019635257240919225	0.07031843475111012
Reg4	0.04500247516689677	0.0005106109129952412	0.002847034747739587	0.019631919758020686	0.07031511248956633
4930412L05Rik	0.04496921016714695	0.0005155291497180456	0.002870051142656161	0.019598600127455647	0.07028194475915779
Grk2	0.04494868320723834	0.0005185860505907804	0.0028854447294678677	0.019578039484418826	0.07026147779368683
Rab14	0.04494797737196311	0.0005186914642187076	0.0028854447294678677	0.019577332491305	0.07026077402098736
Hoxc13	0.044900106187663914	0.0005258876051914536	0.0029236427413922997	0.019529382839250622	0.0702130426659634
Tbx2	0.04489962432003767	0.0005259605115308772	0.0029236427413922997	0.01952890018236734	0.07021256220525854
Rab4b	0.04487901347303948	0.0005290877520556927	0.0029395262920177316	0.019508255587673995	0.07019201152528934
Adamts10	0.04483504982121571	0.0005358162298243563	0.0029735341904506703	0.019464220023134724	0.07014817614002938
Zfand2b	0.044809271175707086	0.0005397985391702533	0.0029929287960610233	0.01943839925647205	0.07012247265978104
Upb1	0.044786190963562726	0.0005433873640988526	0.003010529027132977	0.01941528136100753	0.07009945971629787
Sh3rf3	0.0447558804384111	0.0005481342146976759	0.0030345133481357615	0.019384921388730367	0.07006923749206069
9430037G07Rik	0.04472775290875631	0.0005525737096136801	0.00305676088664181	0.019356748015037915	0.07004119186222668
Psma2	0.04469999395913156	0.0005569878373558748	0.003079615573708326	0.019328943861613143	0.07001351369998238
Atp1b1	0.04469489349319731	0.0005578024569629016	0.0030833372747898595	0.019323835094140783	0.07000842807378908
Rgs16	0.04467075711412274	0.0005616724599533283	0.0031007962762561497	0.019299659448570834	0.06998436190135669
Rce1	0.044659253069685385	0.0005635257905260827	0.0031102398620981107	0.01928813669911068	0.06997289130891525
Gpr179	0.044644620928119945	0.0005658912916973827	0.003118556207912486	0.019273480776124827	0.06995830170570033
Nomo1	0.0446216323725451	0.0005696264080909158	0.003135967517003804	0.01925045487958535	0.06993537996024969
Slc39a13	0.04459791037284056	0.000573504742730766	0.0031525399455356686	0.019226694375776815	0.06991172687420606
1110012L19Rik	0.04458203885086917	0.000576113303486394	0.003165282118751519	0.019210797108119602	0.06989590144395066
Radil	0.044550900819693796	0.0005812631051610082	0.003187949423976433	0.019179608604254796	0.06986485380219902
Sdhb	0.04454071851840454	0.0005829563919258643	0.0031956276176263103	0.019169409808841662	0.06985470104808988
Pla2g12a	0.04450584079098606	0.0005887913129034322	0.003223558469388389	0.019134475623646875	0.06981992448972464
AU023762	0.04449745250281321	0.0005902027285624851	0.0032304450928672635	0.019126073766304794	0.06981156052409522
Mfsd10	0.044468376740618945	0.0005951194320342102	0.003254932837355783	0.01909695099794341	0.06978256904195713
Sypl	0.044407443603629276	0.0006055470840168485	0.0033053283969757337	0.019035919491296585	0.06972181238925435
Rbm42	0.04433107037227401	0.0006188571034552276	0.00336995521554562	0.018959423231013194	0.06964566009703964
B230303O12Rik	0.04433039758822949	0.0006189755534692648	0.00336995521554562	0.01895874936450698	0.06964498925797248
Slc7a5	0.04429137973660066	0.0006258812023601845	0.0034035316694355925	0.0189196687753609	0.06960608416538956
U2af1l4	0.04427298201460084	0.0006291621562322233	0.0034171095175224687	0.018901241498223767	0.06958773958489069
Cib1	0.04423011650931697	0.0006368687165477016	0.0034546600282734418	0.018858307198243027	0.06954499782945871
Ninj1	0.04418643850536782	0.0006448115701359744	0.003493397342929608	0.01881455919186955	0.0695014458253885
Cdipt	0.044162653718144956	0.0006491754761149477	0.003513545361287807	0.018790736325794834	0.06947772961061603
Lyz1	0.04404495029930003	0.000671178097372459	0.003623630015298781	0.018672844890745548	0.0693603651140296
Rab6b	0.04403602494878782	0.0006728744953783853	0.003631888841787222	0.01866390531190122	0.06935146543512036
Tram2	0.044030426069350086	0.0006739406801484938	0.003636742798522952	0.01865829750909004	0.06934588265744276
Car11	0.04402425774478143	0.0006751171209346902	0.0036421891718660315	0.018652119355426683	0.06933973207045992
3300005D01Rik	0.04399631264193147	0.0006804708398717789	0.0036674399210502254	0.01862412974691945	0.0693118673022181
4833415N18Rik	0.04393962033528347	0.0006914533596887245	0.0037192714657164425	0.018567347273696	0.06925533784925227
Adam9	0.043918618930139736	0.0006955634213684606	0.003738610496205909	0.01854631250830306	0.06923439673124053
Vps29	0.043894522486743644	0.0007003071514207677	0.00376317948938558	0.018522177815929852	0.06921036943218203
Gmppb	0.04385882323493506	0.0007073903321884943	0.0037993678428364036	0.018486421952024906	0.06917477256478416
Strn3	0.04382847489877132	0.0007134640977597983	0.0038301016728716445	0.018456025540316334	0.0691445112160653
Gm26705	0.04380926346189808	0.0007173339787874174	0.00384897990587979	0.018436783694376305	0.06912535482085827
Hprt	0.043777797942714185	0.0007237144157959859	0.0038793941255091105	0.01840526841019615	0.06909397941152996
Cadm4	0.043720820992777853	0.0007354022583016736	0.003934302776428546	0.01834820147539385	0.06903716550274223
Psmb10	0.04363758603102292	0.0007527918122644878	0.004022396662394112	0.018264835356103216	0.06895416842500239
Slc25a35	0.043605165414293476	0.0007596678762156841	0.004054166794695018	0.018232363748039476	0.06892184037097204
Pold4	0.043581898768207644	0.0007646383631595998	0.004077696997857974	0.018209060541026383	0.0688986401197097
Otub2	0.043568991832932544	0.0007674086904834712	0.004089468174525517	0.01819613333583625	0.06888577000447879
Reep3	0.04356552811671385	0.0007681537217158805	0.004092437554080448	0.018192664181409503	0.06888231616788457
Wdfy1	0.04352024916035397	0.0007779549872075479	0.004142629318487896	0.01814731419101174	0.06883716630574253
Pde2a	0.043474270847635964	0.0007880262918600764	0.004193185079274985	0.01810126385392963	0.06879131897504338
Cd163l1	0.04345960797338909	0.0007912634719135669	0.004208355150841255	0.01808657803314075	0.06877669784958461
Arxes2	0.043413541865944094	0.0008015141140756133	0.004260793497367069	0.01804043990615529	0.06873076283285302
Mrps34	0.04340890220298878	0.0008025533331450827	0.004265277348593013	0.018035792995562093	0.06872613636707567
Rnf6	0.04334038766511665	0.0008180458627624915	0.004340204370488115	0.017967171558441523	0.06865781658696538
Cacna1s	0.04331446045733491	0.0008239805332697394	0.004367834776180017	0.017941203960288612	0.06863196301730229
Gm18870	0.04331234533301825	0.0008244664370931314	0.004368950307456064	0.01793908554246255	0.06862985389883403
Agpat5	0.04322115919021279	0.0008456689146700414	0.004472603313267039	0.017847757628199918	0.06853892646186191
Hacd4	0.04321569702059685	0.0008469548818059346	0.00447723116801342	0.01784228697972844	0.06853347977571238
Tm2d3	0.04321252051748655	0.0008477035644275342	0.004480102029802564	0.01783910554647193	0.06853031227625658
Gstm6	0.043182699827932276	0.00085476210056525	0.004511934634524418	0.01780923859825717	0.06850057608721054
Tnfrsf9	0.043150320221089625	0.0008624880063268421	0.004547208724379842	0.01777680881456984	0.06846828818093455
Tma7	0.04314411442965301	0.0008639761054611128	0.004553952428156181	0.017770593412465896	0.06846209995853404
Cops9	0.04313817560891622	0.0008654024154022912	0.004560367262784987	0.017764645396345174	0.06845617794919608
Mus81	0.04312770416306328	0.0008679226314621034	0.004570069239854793	0.017754157741385043	0.06844573614118674
Trim59	0.04312704107135006	0.0008680824499201004	0.004570069239854793	0.017753493623437578	0.06844507492606755
Spon2	0.04298940987177064	0.0009018510938039278	0.00474211759990048	0.01761564990345693	0.06830783275059259
Bpgm	0.04295742339032435	0.0009098715438060174	0.004777146208629373	0.017583614168872067	0.06827593654391848
Tmem256	0.04289779089403153	0.0009250007909693753	0.0048505156200713585	0.0175238899888996	0.06821647220897091
Xbp1	0.04289214823602211	0.0009264443814405438	0.004855032003749266	0.017518238664802413	0.06821084545372363
Ndufs8	0.04287176355118637	0.0009316769053220978	0.004876740411440096	0.017497822686337434	0.06819051820583864
Alkal1	0.042849340118987445	0.0009374643599062012	0.0049045254267361645	0.017475364855157095	0.06816815793079156
Cct7	0.04283663918533585	0.0009407572044243184	0.004917030339267426	0.01746264444881752	0.06815549275891646
Ndn	0.04279902165436761	0.0009505728748091171	0.004962382113581854	0.017424969291977996	0.06811798109903436
Mpnd	0.04278549261813356	0.000954126177828673	0.004979738782008811	0.017411419548383062	0.06810449012152772
Gm28320	0.04277618049679348	0.0009565790805490626	0.004991345346064194	0.01740209317945053	0.06809520419087076
Bace1	0.04276321225277892	0.0009600047697296283	0.0050080210515701705	0.017389105101313668	0.06808227241321016
Phldb1	0.04273461891265016	0.0009675981518287553	0.005037984164479947	0.017360468059705945	0.06805375944672692
Akip1	0.042684148759803066	0.00098113708843291	0.005098730540651827	0.017309920870896472	0.06800343106060437
Phf10	0.04267851570101535	0.0009826590212705132	0.00510542204899487	0.0173042792220412	0.06799781381664581
Tspyl3	0.04266910331781452	0.000985206924426038	0.005117439543085428	0.017294852489141324	0.06798842785515655
Slc2a1	0.04258508343665263	0.0010082232786785585	0.005223296538850639	0.017210704714880475	0.0679046436295189
Ap2s1	0.04254019083118359	0.0010207241196317006	0.005283035289020132	0.01716574392227443	0.06785987679060801
S100a7a	0.04252836671977398	0.0010240404515603015	0.005297683152777533	0.017153901868359064	0.06784808578746333
Gm47136	0.042501664408683915	0.0010315664110405831	0.005327762999899101	0.01712715906402001	0.06782145821852312
Vdr	0.04245470493907218	0.001044926031183348	0.005388301629403733	0.017080128469855176	0.06777463010515718
Ext1	0.04245132315347206	0.0010458942751353057	0.005391539213437027	0.01707674156655549	0.06777125777486916
Zfp385c	0.04243089389818805	0.0010517610760463192	0.005419218218739488	0.017056281407801407	0.0677508856265093
Commd7	0.04241043111231706	0.001057668006773938	0.005447077728103075	0.01703578768904143	0.0677304800201264
Ifit1bl1	0.04239253968190486	0.0010628577976356248	0.005471219326832097	0.01701786923023992	0.06771263856666525
Syf2	0.04237900510615696	0.0010667994254866364	0.005488916052267722	0.01700431421878421	0.0676991417869081
Clcn4	0.0423588086388503	0.0010727063149730473	0.005515401274955805	0.016984087274396275	0.06767900170203091
Mapk8ip1	0.0423563247906308	0.0010734348544094389	0.005516543744712659	0.016981599679408738	0.06767652478653957
Calml4	0.04233151862214567	0.0010807359146909532	0.005547523105092078	0.016956756109221413	0.0676517878380208
Olfm1	0.042326187093268075	0.0010823110965494736	0.005552992416720751	0.01695141654577851	0.06764647118235621
Cacnb3	0.04229322602583884	0.001092096553824678	0.005591349602405952	0.01691840583845472	0.06761360203354376
Ppme1	0.04228183408223743	0.0010954975616915726	0.005604811427391258	0.01690699675126748	0.06760224184590517
Snx15	0.04226369682625785	0.0011009325593563375	0.005629974294385025	0.016888832214405382	0.06758415513544391
Nagk	0.04224734249109728	0.0011058546489752326	0.005649841219500661	0.016872453294476814	0.06756784636282902
Drap1	0.042239229974306854	0.0011083037768553356	0.005658373781086636	0.016864328587542318	0.06755975644217604
Tekt2	0.042223080866611015	0.0011131940420126606	0.005682009410975843	0.016848155223621902	0.06754365230536483
Spsb1	0.04221754470327627	0.001114875085802901	0.005689257170877099	0.016842610747935405	0.06753813155570657
Gm20456	0.04220746792759793	0.0011179409001898734	0.0057035664282691035	0.016832518846343174	0.06752808283160815
Olfr56	0.0422061914862818	0.0011183298073708455	0.005704215005292772	0.01683124048937224	0.06752680994326402
Gm50019	0.04217906396596543	0.0011266246683247125	0.005743835171454255	0.016804072276291722	0.0674997579128585
Ptk2b	0.04217637309507721	0.00112745055609323	0.0057453572538053044	0.01680137737099271	0.06749707452804135
2610306M01Rik	0.04206094097009078	0.0011634105602423108	0.005906518285488097	0.01668577252626121	0.06738196319324781
Tspan31	0.042060932203817625	0.001163413330946072	0.005906518285488097	0.01668576374689695	0.06738195445131086
Angptl6	0.04205135063112747	0.0011664453688765355	0.00591915337396826	0.01667616786790989	0.0673723994758658
Ahsa2	0.04191018776294494	0.0012119699410803222	0.006138731988874994	0.016534794770435395	0.06723162791983804
Vkorc1	0.041886474079819394	0.001219776581905927	0.006176837490060458	0.016511045870824873	0.06720797987359907
Tex29	0.04186870261870363	0.0012256574258858067	0.0062037341022187515	0.01649324803660997	0.0671902575832986
Srsf9	0.041865953778746814	0.001226569392581503	0.006206495269977664	0.016490495118771844	0.06718751634751924
Cnpy4	0.04186117319988288	0.0012281569098620214	0.006211560494389555	0.01648570744887513	0.06718274899236706
Gypc	0.04185975269392883	0.0012286289917769152	0.006211560494389555	0.0164842848361088	0.06718133241549705
Dnajb11	0.04185070105641322	0.001231641092571395	0.006225344330116144	0.016475219776141033	0.06717230581218714
Ppp2r5b	0.041823231029930165	0.0012408240446456205	0.006267398222723243	0.016447709040567218	0.06714491173445693
Uqcc2	0.04181726822175011	0.001242825681620502	0.006273146074243859	0.016441737400903614	0.0671389654071244
Akr1c13	0.04179622263995711	0.0012499142588861852	0.006306004098432502	0.016420660663081406	0.06711797797969063
Ndufv3	0.04176881044158634	0.0012592032053152385	0.006346990017075884	0.016393207917313076	0.06709064149467778
Aanat	0.0417665130135998	0.0012599846025195276	0.006349459872548683	0.01639090709276955	0.06708835041053332
Ube2e1	0.04175201444540915	0.0012649261633144084	0.006371858203919906	0.016376387095846087	0.06707389187078984
Rarres2	0.04175175673078492	0.0012650141620081466	0.006371858203919906	0.016376129000419147	0.06707363486758218
Rbm8a	0.041735307286326066	0.001270642658438979	0.006397251277122308	0.016359655257028354	0.06705723082456522
Slc2a4	0.04172887279131246	0.0012728506272737744	0.0064068873107635815	0.016353211260800554	0.06705081408541455
Tceal8	0.0417232849426431	0.0012747709451164779	0.0064150713381265715	0.01634761516279032	0.06704524165460475
Mtfp1	0.041651098842387144	0.0012998199275736123	0.006521546447577484	0.016275322637118846	0.06697325458650742
Nae1	0.041646360980583434	0.0013014797691403598	0.006528371125591261	0.016270577799468507	0.06696852977875914
Cmbl	0.041584122458122125	0.001323466476582712	0.006629838811932498	0.016208247745504487	0.06690646263434934
Kdelr2	0.04158393369673826	0.0013235336774624308	0.006629838811932498	0.016208058706817415	0.06690627439243484
Vill	0.04157517360083009	0.0013266558210521565	0.0066424242510860505	0.01619928574373255	0.06689753840223629
Tmem50a	0.04150491505868058	0.0013519431506190318	0.006758165003897385	0.016128924144377856	0.06682747305451903
Tmem70	0.04147906893337635	0.001361356940621709	0.006797426154020862	0.016103040170483883	0.06680169793713304
Tnmd	0.041477264353202266	0.001362016464928972	0.006799161230424353	0.016101232948986098	0.06679989831347975
Purb	0.04147001837535288	0.0013646676377369518	0.006809275893356578	0.016093976367030177	0.06679267223601862
Nat8	0.0414237029600348	0.0013817263360120118	0.006884934109696259	0.016047593234695286	0.06674648395882508
Il6	0.04139914277974143	0.001390851795640941	0.006924071424952273	0.01602299718967427	0.06672199115341688
Wrnip1	0.04138523549969744	0.0013960437211280213	0.006946744161539069	0.01600906961473325	0.06670812201108228
2310030G06Rik	0.04135905887761127	0.001405864580428969	0.006984448063736259	0.015982854819807144	0.06668201714618104
Tmem234	0.041353736805300856	0.0014078690714274078	0.0069912185657254365	0.015977524990693572	0.06667670965886627
Calr	0.0413161388665872	0.0014221050694174604	0.007053874223220228	0.015939872294891994	0.06663921471546813
Sccpdh	0.04129526183174563	0.0014300670703815495	0.007088526265608271	0.015918964886119394	0.06661839484002846
Cox5b	0.04127127298502298	0.001439266551543324	0.00713088180039314	0.01589494116549905	0.06659447164533591
Prl3a1	0.041263227980036433	0.001442363919869271	0.00714460327664274	0.01588688447160949	0.06658644865118313
Rell1	0.04123314243729849	0.00145400152063044	0.007190806430898158	0.015856755245610716	0.06655644539234852
Shd	0.04123212937771139	0.0014543948907362718	0.007191119734318893	0.01585574071589499	0.06655543510268054
Gm44170	0.04122979926222678	0.001455300044592733	0.007193520199154563	0.015853407219199034	0.06655311135802727
Gm15050	0.04121227936769172	0.001462122441665493	0.007224409978206597	0.01583586191054259	0.06653563935630888
Tpte	0.04120045082634905	0.0014667452261664727	0.007243966110192076	0.01582401621971548	0.0665238431409773
Fbxw27	0.041170598625170106	0.0014784718829881345	0.007290315078142442	0.015794120769315634	0.0664940724908738
Gdpd5	0.041156848150010215	0.001483902396543963	0.007312128724715729	0.015780350388028466	0.06648035956447819
Emc4	0.04112423665625483	0.0014968552847826892	0.0073676251762852495	0.01574769172213496	0.06644783708549162
Mcub	0.041106957061674713	0.00150376065860909	0.007398271562676015	0.01573038715477246	0.06643060463465517
Rab11a	0.041081539445278314	0.001513971526607315	0.0074401081562411805	0.015704932832004165	0.06640525633743109
Tceal3	0.04107272634585986	0.0015175268414476001	0.007452537722592564	0.015696107012993798	0.066396467265552
Gm37885	0.041071027505096974	0.0015182130583281884	0.007454227701886261	0.015694405720816963	0.06639477305596139
Mbd2	0.04103878555665814	0.0015312909191371215	0.007514174770026217	0.01566211727535565	0.06636261897390294
Qrich2	0.04103837749701634	0.0015314570974615158	0.007514174770026217	0.015661708627578694	0.06636221202597611
Mrpl55	0.04096088690956074	0.001563317066973362	0.007658426009296213	0.015584106506832172	0.06628493240065522
Ephb3	0.04094026744486864	0.0015718968570427752	0.007695266797340389	0.015563457415751832	0.06626436901968559
Adam10	0.04093690300401982	0.001573300911773814	0.007698681084112151	0.0155600881428728	0.06626101372787524
Syvn1	0.04093579832004648	0.0015737621722196342	0.007699209190091116	0.015558981872471346	0.0662599120477817
Plekha3	0.040915225595926356	0.0015823750820880252	0.007736215933767157	0.015538379615373802	0.0662393952541625
Irak2	0.04087951992798809	0.0015974265564013665	0.007804467413449725	0.015502622741657784	0.0662037866074099
Atp8b2	0.04085970683973704	0.0016058353534565163	0.007836764244527995	0.015482781267303196	0.06618402732842293
Exosc9	0.040858225985764385	0.0016064654700293536	0.007838083876385942	0.015481298292521834	0.06618255049542147
Gm37800	0.040817054722943676	0.001624075565079246	0.007913373560616452	0.015440068110875697	0.06614149098074038
Inpp5a	0.0408057898228193	0.0016289247273306373	0.007929908357581453	0.015428787104963655	0.06613025664116522
Pttg1ip	0.04080131043198121	0.0016308566538233223	0.007937539979184765	0.015424301311592593	0.06612578940068306
Gm15517	0.04079223044206853	0.0016347792517882546	0.00795485482279278	0.015415208346501365	0.06611673403714517
Csrnp1	0.04074919610074256	0.0016534886095701808	0.008042302857708536	0.015372112566793158	0.06607381635505202
Tnfsf8	0.04073128518741066	0.0016613333381956348	0.008075050956788508	0.015354176110564267	0.06605595396773342
Themis2	0.04071851642232177	0.0016669467632481666	0.008096917068920541	0.015341389145809178	0.06604321978713223
Ccdc85b	0.04070482708521439	0.0016729842639769052	0.008124432162259141	0.015327680306139234	0.06602956751873981
Orai1	0.040684626939057056	0.0016819300103384249	0.008162417578012088	0.015307451399198275	0.066009422054294
Gchfr	0.04066970279036068	0.001688567484816721	0.008190980742243177	0.015292506014979026	0.0659945382919447
Ret	0.04066873421007659	0.0016889990895042814	0.00819125087030899	0.015291536056897032	0.06599357233235331
Slc16a13	0.0406651794390539	0.00169058398449236	0.008197112822004568	0.01528797622964957	0.06599002717908628
Hecw2	0.04066350893618835	0.0016913292505858748	0.008198901973362895	0.01528630335092126	0.06598836119569705
Slc8a3	0.040648777458922106	0.0016979145366386272	0.00822899416222324	0.015271550928049755	0.06597366956771965
Uba2	0.04064676550705471	0.001698815749820613	0.008230779128147223	0.015269536116393331	0.06597166305741764
Ripk2	0.040645425930015446	0.0016994160301759685	0.008230779128147223	0.015268194635393105	0.06597032710331172
Zfp580	0.040589434156514476	0.0017246817426539239	0.008338321538147104	0.015212123361657785	0.06591448668032761
Pla2g4b	0.04057528730787162	0.0017311197785475371	0.008360172866700096	0.015197956451790116	0.06590037804671557
Dnajb1	0.0405109089450979	0.0017606974408023147	0.008489842273751368	0.015133486924661314	0.06583617346199784
Fmod	0.04044410348806741	0.001791880654926289	0.008630654171274059	0.015066587089420293	0.06576954811282643
Cd109	0.040438734315876204	0.0017944087600817802	0.008640920857940772	0.015061210341891704	0.0657641934061477
Folh1	0.04043559887765968	0.0017958866142510313	0.008646126673559427	0.015058070480580324	0.06576106641468923
Klk9	0.040396220980438546	0.0018145424127209504	0.00873208462305422	0.015018637076425275	0.06572179455775844
Zfp579	0.040361522676396734	0.001831128578102128	0.00880412438588821	0.014983889927213407	0.0656871896273582
Arhgap45	0.04036041613267645	0.0018316598021697699	0.008804735735556868	0.01498278182680832	0.06568608606036086
Lrrc8a	0.04030615720651797	0.0018578824797676199	0.008918981985930037	0.014928446645704705	0.06563197302061496
Man1a2	0.04021517064497431	0.0019026301541099618	0.009104995429241331	0.014837332548962552	0.06554123076103897
Shisal1	0.04017693997301963	0.0019217257354818848	0.00918701267576794	0.014799048415101407	0.0655031026147414
Klhl5	0.04017380451605093	0.0019232996238818512	0.009192520027283513	0.014795908576800108	0.06549997556304843
Zbtb8os	0.040140459353097825	0.0019401110744680474	0.009260683529607613	0.014762516849928511	0.06546671975829631
Fzd8	0.04011670014153335	0.0019521718014138957	0.009314172006308033	0.014738724495014122	0.06544302418222343
Ccdc105	0.04008991517411324	0.001965850961351172	0.009371230025780363	0.0147119021978709	0.06541631092007837
Gm32618	0.04005913837198841	0.0019816773337914613	0.009440478597139472	0.014681082547769302	0.06538561646483644
Akr1b3	0.04004943379452099	0.001986691916185206	0.009459042482320358	0.014671364469427232	0.06537593784314609
Meox1	0.04003886730106682	0.0019921651089160985	0.009482148912905589	0.014660783281464897	0.0653653996053229
Setbp1	0.039990663903595416	0.0020173092677647007	0.009589260240967023	0.014612512921071616	0.06531732503584037
Gabarapl2	0.03998111970289298	0.002022322171139527	0.009607651994789752	0.014602955475839808	0.0653078063289434
Ppm1e	0.03997536164920605	0.002025351999287406	0.009619097660085568	0.01459718943391919	0.06530206365354006
Atcayos	0.039964761963732484	0.0020309403339538244	0.009639335629896283	0.014586575047757408	0.06529149227271935
Nipal1	0.03994082486615696	0.002043612452369511	0.009692898023156753	0.014562604772899536	0.06526761907416638
Sertad1	0.039907177201500055	0.0020615479100041037	0.009767586205477151	0.014528910521245072	0.06523406118144083
Chchd4	0.039894329546944184	0.002068434186793961	0.00979808281092183	0.014516045093627	0.06522124778929997
Cyb561d2	0.039849394882485616	0.0020926851738551485	0.009897896665574927	0.014471048333982727	0.06517643289192943
Gstm1	0.03983958851134301	0.002098012152218535	0.009916634446169604	0.014461228425085655	0.06516665264472177
Crybb3	0.03982865115310881	0.002103968164975316	0.009940474049178694	0.014450275973537477	0.06515574441760465
Zfp607b	0.03982216464092058	0.002107507758196401	0.009952881242110875	0.014443780512981787	0.06514927517906403
Taf13	0.039815183013411755	0.0021113236281500216	0.009967155551546186	0.014436789256470217	0.06514231214132098
Cdr2	0.03975986187075836	0.002141784560976873	0.01009506501918366	0.014381391903086165	0.06508713821338027
Mrpl54	0.03975694680520338	0.0021434007719967132	0.010100498015096968	0.014378472826040848	0.06508423090079124
Frzb	0.039747756774884124	0.0021485033559167205	0.010120682377010384	0.014369270151936136	0.0650750653096437
Stimate	0.03972660256702864	0.0021602911516015316	0.010169095742794853	0.014348086856134113	0.06505396734121859
Gm12111	0.03968051366906852	0.0021861788590481256	0.010275417890133446	0.014301934662839697	0.06500800089429566
Mrpl53	0.039662639353292256	0.0021962949676121446	0.010317901728779319	0.014284035828803901	0.06499017403887226
Vash1	0.03949546611836209	0.002293005595149478	0.010733532098454807	0.014116634069180086	0.06482344390404646
Nipal4	0.039486964679305	0.002298026379992532	0.010747798845253762	0.01410812104672676	0.0648149649606465
Rraga	0.03943614017052831	0.0023282529118380108	0.010882160220710051	0.014057227365194169	0.06476427486231169
Gm43000	0.039423840176771245	0.0023356225013129567	0.010902797092620032	0.014044910650763041	0.06475200737746094
Tmem141	0.03942376044000634	0.0023356703454956544	0.010902797092620032	0.014044830805628702	0.06475192785141548
2310033P09Rik	0.039358601845837074	0.002375068531643289	0.011072473963309215	0.013979583763263076	0.06468694134357415
A730004F24Rik	0.03930292892076763	0.0024092120514122976	0.011217456870490021	0.013923835437346627	0.06463141528262065
Gm26632	0.039302856989570596	0.0024092564549744516	0.011217456870490021	0.013923763408831353	0.0646313435410753
Mtch1	0.03922248183543131	0.0024593430578212752	0.011423808405441396	0.013843279676900105	0.0645511801381078
Zfyve21	0.039112882046733716	0.002529176657377657	0.011718213770839706	0.013733532361170137	0.06444186856711334
Sprr2k	0.03904631194288827	0.0025724733913091526	0.01191628299248011	0.013666872948989434	0.06437547322785375
Trim65	0.03904483968668461	0.0025734385489296994	0.011918220187285472	0.013665398720203354	0.06437400483418754
Hs6st3	0.03904170811096309	0.002575492597043498	0.011925198404075184	0.013662262949049712	0.06437088147394605
Rgmb	0.03902058876145739	0.002589384280123535	0.011979338315051343	0.01364111531858167	0.06434981751668677
Tmem184b	0.03900927002968952	0.0025968575636960353	0.012008812884748856	0.013629781439222877	0.06433852846262224
2600006K01Rik	0.03899907881856643	0.0026036032532880293	0.012029795353932605	0.013619576595022498	0.06432836396729813
Gtf2h5	0.038997457231748016	0.0026046780774867874	0.012032210156548038	0.013617952839448133	0.06432674663091155
Pdcd2l	0.03897575619474576	0.00261910109335788	0.012091146784802586	0.013596222791748902	0.06430510246290448
Mesd	0.0389701043015044	0.0026228694346216563	0.01210341486243242	0.013590563346795934	0.06429946537690971
Setd3	0.03894470725136257	0.0026398638869521603	0.012174102454325412	0.01356513238275036	0.0642741348438807
Ccnyl1	0.038942632503790146	0.002641256641633766	0.012177947994329192	0.01356305486611831	0.06427206552881293
Rex1bd	0.03890612651477574	0.002665872801261353	0.012288617411831019	0.013526500190272114	0.0642356550911916
Ptch1	0.03889409144160439	0.002674033934856666	0.012318646816179018	0.013514449081190117	0.06422365150404327
Sec14l1	0.03888361967419667	0.0026811535348679086	0.012346224751642376	0.013503963366868278	0.06421320712679239
Tcim	0.038856594299993955	0.0026996077772516434	0.012420703856907371	0.013476902024479178	0.06418625241503978
Klf6	0.03883017651689627	0.0027177591998774468	0.012488395817235253	0.013450449117774954	0.06415990367001953
Cox7a2	0.03882127586878654	0.002723899816340509	0.012511335792171098	0.013441536643862386	0.06415102627418309
Orc4	0.038798813824074956	0.002739452914442276	0.0125695260066745	0.013419044772994321	0.06412862289204845
Gm31323	0.038794420030269686	0.0027425047187489824	0.012580879541376912	0.013414645147906844	0.06412424057022661
Eef1a2	0.038792176104485834	0.0027440644832523657	0.012582736761378168	0.013412398244445982	0.06412200250284776
Epn1	0.03876728582913244	0.0027614202567623875	0.012654331733933212	0.01338747495702534	0.0640971771935328
Trir	0.03875226730460599	0.0027719409732816194	0.01269720281854246	0.0133724365286275	0.06408219785365027
Ccser2	0.03873970421400797	0.0027807697179317564	0.012734966825080489	0.013359856797134646	0.06406966753248695
4930429F24Rik	0.038708528221327004	0.002802789749766002	0.012827722883302075	0.013328639543874062	0.06403857282443874
Prr14	0.03869081276982604	0.0028153732318617715	0.012877200403498741	0.013310900668498672	0.06402090354021678
B4galt1	0.038664934481819374	0.002833847576015675	0.012950826065725998	0.0132849881921954	0.06399509266367144
Ppp1r12c	0.03861925899907398	0.0028667252339030736	0.0130928406721333	0.01323925244988626	0.06394953608025482
Adat2	0.03858508040133926	0.002891554616275606	0.01319241521956563	0.013205028829867451	0.06391544638487803
Gm10419	0.03858319499503009	0.002892929982641069	0.013194336078279929	0.013203140941708363	0.06391356588100125
Fbxw25	0.038560502939467674	0.0029095302775603927	0.013257771800092211	0.013180419029709485	0.06389093281519724
Hotairm1	0.038551979361728786	0.002915788092762752	0.013283508789734551	0.013171884244083745	0.06388243138842761
Akirin1	0.03853567324125865	0.002927793901116644	0.013332628862138282	0.013155556692551843	0.06386616763385909
Arl4d	0.03851006953294226	0.0029467363306196663	0.013403678824192725	0.013129919360705634	0.06384063042090982
Gm43597	0.03849931315767103	0.0029547275325111483	0.013432821392325876	0.013119148869805532	0.06382990197111503
Gm12701	0.03846242910550284	0.0029822800353892865	0.013549600077383768	0.013082216459288837	0.06379311363209086
Eppk1	0.03842865363630021	0.0030077157417590116	0.013656621382148128	0.013048396768113386	0.06375942574895563
Pim1	0.038425702201680165	0.003009947787199215	0.013663908808973103	0.013045441471960576	0.06375648196521125
Pfn2	0.038402694052744046	0.003027399731657019	0.013737409444566107	0.013022403235332745	0.06373353344418668
Syngr3	0.03836494430627947	0.003056233323398165	0.013862473796179437	0.01298460418200505	0.0636958814719194
Cspg5	0.03829555311558414	0.003109888881838763	0.014085320876172655	0.01291512254516586	0.06362666982061925
Mill2	0.0382944563028085	0.0031107438238778123	0.01408626515425967	0.012914024304745766	0.06362557584372747
Sertad3	0.038214047259802	0.003174007582555866	0.014328679567302804	0.012833510765713539	0.0635453745379299
Armcx3	0.038208580160244324	0.003178351226601416	0.014344712764632322	0.012828036573304705	0.06353992155077476
Otud7a	0.03819825965844125	0.0031865656936225385	0.014378808545047651	0.01281770268613863	0.0635296276854971
Slc12a4	0.03816442835336578	0.003213629085748682	0.014485928377836943	0.012783827540951037	0.0634958836589637
Plekho2	0.03813066760793693	0.0032408446031559996	0.01459954597948506	0.012750023104921465	0.0634622099523057
Dpysl5	0.038129388267300814	0.0032418800330345464	0.01460119179822711	0.012748742109800452	0.06346093390881069
Aldh3a2	0.03812210148474901	0.0032477833128506093	0.014621735203928673	0.012741445905333213	0.06345366590431463
Sigmar1	0.03809364001363583	0.003270934878282352	0.01471380491283494	0.012712947659019938	0.0634252777527348
Stk31	0.0380832701473783	0.0032794073804832593	0.014748872408819447	0.012702564404057927	0.06341493459007805
Tmem50b	0.038071551370131365	0.0032890060351227117	0.01478288809928298	0.012690830503093269	0.0634032459834834
Lipo3	0.038058933026625684	0.003299370108407636	0.014826412592741265	0.012678195882746475	0.06339066011884358
Znhit2	0.03805546555896237	0.0033022233161585242	0.01483617444517407	0.012674723943695303	0.06338720157482451
Syngr4	0.03803913176183463	0.0033156938322901233	0.014893623707607048	0.012658369091951597	0.06337090980508729
Jmjd6	0.03802924723178909	0.003323869904690175	0.014914976363920699	0.01264847182712972	0.06336105070170112
Rubcnl	0.03800954274485478	0.0033402234293767492	0.014979104450734589	0.012628741968674275	0.06334139688722683
Anapc5	0.03797355820681928	0.0033702775572157354	0.015098344566556511	0.012592711147905042	0.06330550483705608
Pak3	0.03796084949328163	0.003380950497093301	0.015137904265297368	0.01257998610437385	0.06329282877193859
Cdkn1b	0.03796056200036315	0.003381192292758251	0.015137904265297368	0.012579698242137975	0.06329254201748888
Jagn1	0.0378756925367878	0.003453263719688446	0.015419388617215417	0.012494719938003555	0.0632078903710137
Car14	0.03785865137186654	0.0034679025626761085	0.015476883540518335	0.012477656962895902	0.06319089289822233
Bcl2l12	0.03781062544352477	0.0035094624768024713	0.015638279625669906	0.012429569647953363	0.06314299002529608
Etl4	0.037799863993200504	0.003518836962330611	0.01567364215232707	0.012418794458475388	0.06313225613270962
Vmn1r201	0.037773673888324026	0.0035417468607157753	0.01576924072231237	0.01239257094129694	0.06310613307051742
Il1rapl1	0.03770400813735449	0.003603349134732949	0.016017352986351898	0.012322816483462461	0.06303664548429713
Smim12	0.03770400367307942	0.003603353113313309	0.016017352986351898	0.012322812013510851	0.06303664103143122
Marveld1	0.03769170591289462	0.003614328100407002	0.016062861372194287	0.01231049861998478	0.06302437469630508
Gm9844	0.037651353737873705	0.0036505537179823888	0.0162073279370082	0.012270095201941568	0.06298412558138052
Isg20	0.037639964563821814	0.00366083775033379	0.01624305733654516	0.01225869157983254	0.06297276548054878
Arpp19	0.03761811010896241	0.0036806453533007877	0.01632761853591697	0.012236809419379255	0.06295096679531738
Nbdy	0.03760611533454401	0.0036915580730891378	0.01636603263735754	0.012224799449133168	0.06293900261967544
Ramac	0.03759859541213953	0.0036984146079461475	0.016389760892240503	0.012217270003694375	0.06293150187694671
Rftn1	0.037586472362452696	0.003709492567222188	0.016432169758034455	0.0122051316077528	0.06291940974125561
Npas4	0.03757660975255912	0.0037185271884098187	0.016465496329089606	0.012195256518555053	0.06290957227570862
Tgm1	0.03756351203167809	0.0037305562361172016	0.016512049641477518	0.012182142232590063	0.06289650793935618
Sun2	0.03753373720910535	0.0037580333266311145	0.01661679102826542	0.012152329785384849	0.0628668089769542
Grhl2	0.03752404506189302	0.0037670171186639763	0.016643005477633425	0.012142625400530408	0.0628571415136754
Hcrtr1	0.03749564079908361	0.003793457940215916	0.01674284960852842	0.01211418530104969	0.06282880956338173
Stx11	0.0374900388200264	0.003798692545115293	0.016762557828688178	0.012108576259018318	0.06282322184120835
Gstm2	0.03748873422279396	0.003799912529308593	0.016764546267186525	0.012107270017179234	0.06282192056391227
Purg	0.037487562480282545	0.0038010085788082663	0.016765987233245367	0.012106096797614872	0.06282075180317538
Fgfr1op2	0.037452515832894384	0.00383392430574907	0.016887246942040073	0.0120710060040924	0.06278579430810786
Myo1d	0.037429458704380345	0.0038557204749844858	0.016976388997759537	0.012047919866007568	0.06276279579885052
Smim14	0.03740229715377286	0.003881540933159088	0.017076272346766914	0.012020724176520153	0.06273570326785557
Plekhh3	0.037396240531691535	0.003887319878707133	0.0170982438750562	0.012014659947096103	0.06272966203103099
Popdc2	0.03738565618350349	0.0038974377285176517	0.01713237202025411	0.012004062309055296	0.06271910456514104
Pak1ip1	0.0373759892679768	0.003906699467705296	0.0171696210974785	0.011994383260598953	0.06270946219684839
Snf8	0.03736639846282217	0.0039159080307433055	0.01720655269348146	0.011984780422741039	0.06269989574098679
Aip	0.037365593272045985	0.00391668202660248	0.01720655269348146	0.011983974221978883	0.06269909259423032
Rhog	0.037358736251138815	0.003923279021207836	0.017232060042757257	0.011977108601347939	0.06269225297890665
Cggbp1	0.03733166102087378	0.003949426202052229	0.017315492342599208	0.011949999438098933	0.06266524645205916
Plxna1	0.03732005837562169	0.003960679489986013	0.017348967209705378	0.011938382262844471	0.06265367323717246
Gm34756	0.0372979506028455	0.003982202196482946	0.017431134162588065	0.011916246823452015	0.06263162152239056
Gnl1	0.037277255288247706	0.004002445968944197	0.017512710374155433	0.011895525632391976	0.06261097866184519
Anxa7	0.0372472628053605	0.004031949846740596	0.017623797467349787	0.011865495686982787	0.06258106215901243
Pigk	0.03724651579125184	0.004032687203864435	0.017623797467349787	0.011864747740390294	0.06258031703673599
Cetn3	0.03722753738086682	0.004051461366209374	0.01769548568891103	0.011845745649134973	0.06256138668018428
Mir22hg	0.03718202865984229	0.004096803840927068	0.01785054906596047	0.011800180217948954	0.06251599311417337
Gca	0.037179082170083456	0.004099755375338279	0.01785959008968834	0.011797230060089673	0.06251305407658292
Rtn4r	0.03717522930005673	0.004103617752325681	0.01786589880943394	0.01179337239427166	0.06250921095044988
Krtcap2	0.037175183873407035	0.004103663310748824	0.01786589880943394	0.01179332691108247	0.06250916563867955
Glrx2	0.037130813481411916	0.004148382147999326	0.018042564272436192	0.011748901344387469	0.062464907404991
Plin3	0.03705868898110373	0.004222016988257791	0.018326245054609017	0.011676687370894142	0.0623929650064764
Fam53a	0.03705756156133047	0.004223177366003842	0.018327630911217627	0.011675558554615459	0.06239184043115174
Akr1b7	0.037043034532924325	0.004238154954759876	0.018384203348855845	0.011661013537745993	0.06237735004827794
Mrtfa	0.03703619438069006	0.00424522391999269	0.018408642630177257	0.011654164919238208	0.06237052714714865
Atp5g1	0.03702275343468592	0.004259145634661241	0.018454321610512716	0.01164070734388576	0.06235712009278589
Commd1	0.03698779470808335	0.004295548832710025	0.01857511590886117	0.011605705408858994	0.06232224947256623
Klhdc8a	0.03698508390299029	0.0042983833954718395	0.01858368535462924	0.011602991255853044	0.06231954549692378
Zp3	0.03698393982623046	0.004299580212013821	0.018585172152307313	0.011601845766241712	0.062318404302375306
Gprc5a	0.03698266044361859	0.00430091892950198	0.01858727161321859	0.011600564803764346	0.06231712814276511
Peg13	0.03697081954681019	0.004313326922321734	0.018637198817646358	0.011588709288994175	0.0623053170714368
D830032E09Rik	0.036939238119605894	0.004346579710903409	0.01876971302033002	0.011557088908416809	0.06227381515850738
Gm48933	0.036826750408345287	0.004466916512526742	0.019247401781284895	0.011444462864230752	0.06216161025356874
Commd2	0.036782388453827475	0.004515197894563506	0.01944006364800213	0.011400046532212002	0.06211735965374242
Scamp3	0.03676552316230435	0.004533676900872388	0.01951191381987149	0.011383160594018144	0.06210053667032168
Maea	0.03673520510337697	0.0045670681689869465	0.019640105664540275	0.011352805455801194	0.06207029463077504
Zbtb7a	0.03672157586438083	0.004582151368780357	0.01968942581852179	0.01133915956335174	0.062056699550521406
Txn1	0.03668356701137265	0.00462445355547174	0.01985944875319851	0.011301104317589836	0.06201878590882247
1700061H18Rik	0.036671521531783616	0.004637933230709605	0.0199055672832701	0.011289044150901628	0.062006770587627276
Gpc4	0.036663024499017455	0.0046474633458967445	0.019934690217931116	0.011280536762112938	0.06199829482455421
Ddx3y	0.036654997019354325	0.004656483098532753	0.019969448281249493	0.011272499502085327	0.06199028743584639
Kcna6	0.036654042569477276	0.004657556580782033	0.019970121585053225	0.011271543889562365	0.0619893353745233
Rian	0.036574293144566235	0.004748047040236472	0.020315919652493263	0.011191697483109614	0.06190978536328159
Anapc15	0.036573930946942716	0.004748461624146314	0.020315919652493263	0.011191334845763835	0.0619094240706
Mex3d	0.03656457081566493	0.004759186920473211	0.02034982005437819	0.011181963353231628	0.061900087323079
Gm12295	0.03655577921506135	0.004769280722934218	0.020388979194180222	0.011173161085512712	0.06189131768187366
Ldlrad4	0.03651795309618249	0.004812930904508706	0.02055945195241025	0.011135289115931037	0.06185358599932438
Slc52a3	0.036509488527784656	0.004822748103592921	0.020585246068029334	0.011126814297228524	0.06184514255357201
Pcbd2	0.03650646395348917	0.004826260392283007	0.02059620328003265	0.011123786061160637	0.06184212552597753
4930428N03Rik	0.036496887321815434	0.004837396527373745	0.02063564415259865	0.011114197838382177	0.0618325727861749
Tspan5	0.036470187271615793	0.0048685673725908235	0.02075642399701703	0.011087465496345095	0.061805939323001276
Plgrkt	0.0364436656272999	0.004899709658882282	0.020860623967769623	0.011060911811880632	0.06177948378506603
Capn3	0.036407363410185786	0.0049426285338810775	0.021026918343082523	0.011024565796983668	0.06174327199513156
Osbpl5	0.036358626937258935	0.005000782451185559	0.021241140275113708	0.010975770630097982	0.06169465681767084
Macc1	0.03632847817801618	0.005037065841148732	0.021378586809238577	0.010945585622838669	0.06166458303255582
Gm14064	0.03631869203429991	0.0050488943051307566	0.02142461673004853	0.010935787723133687	0.061654821215194465
Adrb3	0.0363110745415055	0.005058118900181313	0.02145122826682577	0.010928161082901048	0.061647222654576686
Snrnp27	0.03629820617502451	0.005073736776972393	0.021504906510450974	0.010915277270197773	0.061634386263888154
Nat14	0.036286472325757387	0.005088015700846078	0.021548661248092526	0.010903529343843745	0.06162268156401772
Polr2g	0.036275483193669446	0.005101421295831794	0.021601237861674075	0.010892527034459568	0.061611719724970176
Bbip1	0.036246876586346344	0.005136468174850405	0.021736966698386154	0.01086388615318391	0.06158318413747662
Fbxo9	0.03624058966892937	0.005144199576787675	0.021765458015185136	0.010857591708910803	0.061576912822643534
Adgrd1	0.03621713475609466	0.005173136363334894	0.0218624207441946	0.010834108733014262	0.061553516101484275
Fndc1	0.036210587952526144	0.005181239490083344	0.021883932639836418	0.010827554101400357	0.061546985535575055
Ajuba	0.03620435682661198	0.005188962543022114	0.021912305002413153	0.010821315526924214	0.06154076986234813
Rab10	0.03620096565446274	0.005193170036266549	0.02192582350130752	0.010817920301866676	0.061537387099205185
[truncated: 19,877 more rows]
