# Supplementary material for: White and brown adipose tissue share a convergent fibro-adipogenic progenitor population
Source: EMBO Rep. 2025 Oct 8;26(22):5612–36. doi: 10.1038/s44319-025-00591-6 (PMC12635263; doi:10.1038/s44319-025-00591-6)
Supplement: Supplementary file 10 — Source data Fig. 3 [file 44319_2025_591_MOESM10_ESM.zip › Figure 3 source data/3C/bat_heatmap_gene_REorder.xlsx]

## Sheet: bat_heatmap_gene_order
Ckap4
S100a11
Pdia6
Dbi
	Actg1
	Actb
	Myl12a
	Myl6
Tmsb4x
Tpm2
Csrp1
	Acta2
	Fabp5
Tagln
Rbp1
Ccn5
Foxs1
Crlf1
	Cyba
	Myl9
	Dstn
	Prss23
Srpx2
Sqle
Marcks
Olfr78
	Igf2
	Peg3
	Prkg1
	Phldb2
Rai14
Palld
	Myh10
	Mir100hg
Prkd1
	Lhfp
	Actn4
Sfrp1
	Cdk14
	Hip1
Gpr176
Plxdc2
Nfib
	Apbb2
	Svep1
	Pcdh9
	Foxp2
Myo10
Rspo3
Ror1
Col11a1
Pawr
Gas6
Slc6a6
Serpine2
Ebf2
Lox
Ebf3
Dock10
Ptprd
Fbn2
Irs1
Fmnl2
Timp3
Mfap5
Cald1
	Tns1
	Actn1
	Crip1
	Cd151
Msrb1
Actg2
Casq2
P2rx1
Lims2
Slc1a6
Myh11
Ntn4
Mcam
Hspb2
Tinagl1
Itga4
Dbndd2
Map3k7cl
Ccdc68
Lama5
Gm13889
Lmcd1
Bcam
Ppp1r14a
	Fam124a
	Galnt16
Igfbp2
Hspb1
Serpinb9
Sorbs1
Mylk
	Itga1
	Cavin2
Col14a1
Timp2
	Col4a1
	Col4a2
Naalad2
	Pdgfa
	2310022B05Rik
Crim1
	Rarres1
	Cpe
Sdc2
Serpinb1a
Nr2f2
Pdlim2
Sema3f
Crip2
Angpt2
Ckb
Bmp4
Gm12153
Pdlim1
Abcc9
Kcnj8
Lxn
Cited2
Rasgrp2
	Fhl1
	Rgs5
	Pkia
	Ntrk3
Lmod1
	Fhl2
	Adm
	Adamts5
	Meox2
Igfbp7
Cryab
Serpinb6b
Mustn1
Tpm1
Ccn2
Nexn
	Epha3
	Inhba
Maged2
Tm4sf1
Gas2
Pdgfd
Ism1
C1galt1
Hivep3
Xkr4
Sorbs2
Pde3a
Fbln5
Emilin1
Ogn
Fgf2
Gpc3
Fgfrl1
Sncaip
Adamtsl3
Slc24a3
Slc5a3
Il1rn
	Cyp1b1
	Gpm6b
Cp
Islr
Mtss1
	Epha7
	Mgp
1500009L16Rik
Hoxa5
Gstt1
	Pde1a
	Rcan2
Ankrd29
Psd4
Fst
Cacna1a
Ndnf
Gm13052
Hoxa3
Grip1
Dpyd
Daam2
	Hp
	Col28a1
Ccbe1
Abi3bp
Mecom
Kng2
Angpt1
Gnas
Ccl9
Stc1
Kng1
Lama3
Sorcs1

## Sheet: Sheet1
Ckap4
S100a11
Pdia6
Dbi
Actg1
Actb
Myl12a
Myl6
Tmsb4x
Tpm2
Csrp1
Acta2
Fabp5
Tagln
Rbp1
Ccn5
Foxs1
Crlf1
Cyba
Myl9
Dstn
Prss23
Srpx2
Sqle
Marcks
Olfr78
Igf2
Peg3
Prkg1
Phldb2
Rai14
Palld
Myh10
Mir100hg
Prkd1
Lhfp
Actn4
Sfrp1
Cdk14
Hip1
Gpr176
Plxdc2
Nfib
Apbb2
Svep1
Pcdh9
Foxp2
Myo10
Rspo3
Ror1
Col11a1
Pawr
Gas6
Slc6a6
Serpine2
Ebf2
Lox
Ebf3
Dock10
Ptprd
Fbn2
Irs1
Fmnl2
Timp3
Mfap5
Cald1
Tns1
Actn1
Crip1
Cd151
Msrb1
Actg2
Casq2
P2rx1
Lims2
Slc1a6
Myh11
Ntn4
Mcam
Hspb2
Tinagl1
Itga4
Dbndd2
Map3k7cl
Ccdc68
Lama5
Gm13889
Lmcd1
Bcam
Ppp1r14a
Fam124a
Galnt16
Igfbp2
Hspb1
Serpinb9
Sorbs1
Mylk
Itga1
Cavin2
Col14a1
Timp2
Col4a1
Col4a2
Naalad2
Pdgfa
2310022B05Rik
Crim1
Rarres1
Cpe
Sdc2
Serpinb1a
Nr2f2
Pdlim2
Sema3f
Crip2
Angpt2
Ckb
Bmp4
Gm12153
Pdlim1
Abcc9
Kcnj8
Lxn
Cited2
Rasgrp2
Fhl1
Rgs5
Pkia
Ntrk3
Lmod1
Fhl2
Adm
Adamts5
Meox2
Igfbp7
Cryab
Serpinb6b
Mustn1
Tpm1
Ccn2
Nexn
Epha3
Inhba
Maged2
Tm4sf1
Gas2
Pdgfd
Ism1
C1galt1
Hivep3
Xkr4
Sorbs2
Pde3a
Fbln5
Emilin1
Ogn
Fgf2
Gpc3
Fgfrl1
Sncaip
Adamtsl3
Slc24a3
Slc5a3
Il1rn
	Cyp1b1
	Gpm6b
Cp
Islr
Mtss1
	Epha7
	Mgp
1500009L16Rik
Hoxa5
Gstt1
	Pde1a
	Rcan2
Ankrd29
Psd4
Fst
Cacna1a
Ndnf
Gm13052
Hoxa3
Grip1
Dpyd
Daam2
	Hp
	Col28a1
Ccbe1
Abi3bp
Mecom
Kng2
Angpt1
Gnas
Ccl9
Stc1
Kng1
Lama3
Sorcs1
