# Supplementary material for: White and brown adipose tissue share a convergent fibro-adipogenic progenitor population
Source: EMBO Rep. 2025 Oct 8;26(22):5612–36. doi: 10.1038/s44319-025-00591-6 (PMC12635263; doi:10.1038/s44319-025-00591-6)
Supplement: Supplementary file 10 — Source data Fig. 3 [file 44319_2025_591_MOESM10_ESM.zip › Figure 3 source data/3D/bat_cc_featureplot_data.csv]

	Crlf1	Cryab	Ptn	Ank3
AAACCCAAGATGACCG-1	1.79175946922805	2.30258509299405	2.70805020110221	0
AAACCCAAGATGGTAT-1	2.07944154167984	2.484906649788	1.09861228866811	0
AAACCCACAACTGAAA-1	0.693147180559945	0	4.29045944114839	2.19722457733622
AAACCCACATCATCTT-1	0.693147180559945	0.693147180559945	4.12713438504509	1.38629436111989
AAACCCAGTAACTAAG-1	1.79175946922805	0	4.4188406077966	0
AAACCCATCGACGCTG-1	0	0	3.80666248977032	2.07944154167984
AAACGAAAGAATTCAG-1	0.693147180559945	1.09861228866811	2.89037175789616	0.693147180559945
AAACGAACAAAGGATT-1	0.693147180559945	0	3.85014760171006	0.693147180559945
AAACGAACAGAGGACT-1	0	1.09861228866811	3.58351893845611	0
AAACGAAGTAACCCTA-1	1.09861228866811	1.09861228866811	0	0.693147180559945
AAACGAAGTAAGGTCG-1	2.30258509299405	3.13549421592915	0	0
AAACGAATCATTACCT-1	0	1.09861228866811	4.14313472639153	0
AAACGAATCGATGCAT-1	0	2.07944154167984	2.99573227355399	0.693147180559945
AAACGAATCGTTTACT-1	1.6094379124341	0	3.61091791264422	0.693147180559945
AAACGCTAGAATCTAG-1	0	0	5.15905529921453	2.07944154167984
AAACGCTAGCTAATCC-1	0.693147180559945	0	3.85014760171006	1.38629436111989
AAACGCTCACCGTCGA-1	1.09861228866811	0.693147180559945	3.09104245335832	1.6094379124341
AAACGCTGTCGATTAC-1	0.693147180559945	1.6094379124341	3.2188758248682	2.30258509299405
AAACGCTGTTGAATCC-1	1.79175946922805	1.09861228866811	4.14313472639153	1.09861228866811
AAACGCTTCAGGGTAG-1	0.693147180559945	1.38629436111989	3.04452243772342	2.19722457733622
AAACGCTTCCATCACC-1	0.693147180559945	0	4.18965474202643	1.09861228866811
AAACGCTTCGGCTGGT-1	0	1.09861228866811	3.85014760171006	0
AAACGCTTCTTCTTCC-1	1.38629436111989	1.6094379124341	4.54329478227	0.693147180559945
AAAGAACAGATGCCGA-1	1.09861228866811	1.09861228866811	1.38629436111989	0.693147180559945
AAAGAACGTCTGATAC-1	1.94591014905531	2.484906649788	2.39789527279837	0.693147180559945
AAAGAACTCATCGCTC-1	0	0.693147180559945	4.36944785246702	0.693147180559945
AAAGAACTCCGGACTG-1	2.07944154167984	2.94443897916644	4.02535169073515	0
AAAGGATAGAGGTGCT-1	0.693147180559945	1.6094379124341	3.46573590279973	1.09861228866811
AAAGGATAGGACATCG-1	1.09861228866811	1.79175946922805	3.29583686600433	1.6094379124341
AAAGGATAGGGATGTC-1	1.38629436111989	1.38629436111989	0	1.38629436111989
AAAGGATAGTCTTCCC-1	2.19722457733622	0	4.24849524204936	0.693147180559945
AAAGGATCACAAATAG-1	1.38629436111989	0	4.27666611901606	0.693147180559945
AAAGGATCATGTGTCA-1	1.38629436111989	0	4.90527477843843	0
AAAGGATCATTACTCT-1	1.09861228866811	0.693147180559945	5.06259503302697	1.09861228866811
AAAGGATGTAGCTGCC-1	2.484906649788	1.6094379124341	4.24849524204936	0.693147180559945
AAAGGATGTCGGAACA-1	1.09861228866811	1.09861228866811	4.23410650459726	1.09861228866811
AAAGGATTCCATGATG-1	1.6094379124341	0.693147180559945	4.72738781871234	2.63905732961526
AAAGGATTCGCCATAA-1	1.09861228866811	1.38629436111989	3.46573590279973	0
AAAGGATTCGGTCGGT-1	1.94591014905531	1.09861228866811	3.3322045101752	1.09861228866811
AAAGGATTCGTCGCTT-1	0	2.83321334405622	0.693147180559945	0.693147180559945
AAAGGGCAGCGTCAAG-1	2.63905732961526	1.38629436111989	1.6094379124341	1.09861228866811
AAAGGGCCACTCCCTA-1	0.693147180559945	0	4.20469261939097	1.6094379124341
AAAGGGCGTAGTCGGA-1	0.693147180559945	2.07944154167984	3.93182563272433	1.38629436111989
AAAGGGCGTCACTGAT-1	1.79175946922805	0.693147180559945	3.17805383034795	2.77258872223978
AAAGGGCGTCGCGGTT-1	1.09861228866811	1.09861228866811	4.68213122712422	0
AAAGGTACAGCTGTTA-1	1.38629436111989	0.693147180559945	3.93182563272433	0
AAAGGTAGTTACCCTC-1	1.09861228866811	0.693147180559945	4.04305126783455	1.6094379124341
AAAGGTAGTTATGTGC-1	0.693147180559945	1.09861228866811	3.58351893845611	2.39789527279837
AAAGGTATCCCTTGGT-1	0	1.09861228866811	4.70048036579242	1.6094379124341
AAAGTCCAGCACTAGG-1	2.77258872223978	1.6094379124341	0.693147180559945	0
AAAGTCCAGGGACTGT-1	1.79175946922805	0	5.62040086571715	1.09861228866811
AAAGTCCAGTCTTCCC-1	0	0	4.59511985013459	0
AAAGTCCCAACACACT-1	1.38629436111989	0	3.85014760171006	0.693147180559945
AAAGTCCGTCATCCCT-1	1.38629436111989	0	2.39789527279837	1.38629436111989
AAAGTCCTCCATTGGA-1	1.38629436111989	1.94591014905531	4.11087386417331	1.6094379124341
AAAGTGAAGCACGATG-1	0.693147180559945	2.484906649788	0.693147180559945	0
AAAGTGACAAGCTGTT-1	1.09861228866811	0	5.04342511691925	0.693147180559945
AAAGTGACAGAGGGTT-1	1.79175946922805	1.09861228866811	2.70805020110221	0.693147180559945
AAAGTGAGTAATTAGG-1	1.6094379124341	0.693147180559945	5.32300997913841	1.09861228866811
AAAGTGATCACTTGTT-1	0	0	4.53259949315326	1.38629436111989
AAAGTGATCTTACACT-1	0	0	5.03043792139244	2.19722457733622
AAATGGACAAACTCGT-1	0	1.38629436111989	3.2188758248682	1.94591014905531
AAATGGACACTGCGAC-1	1.94591014905531	1.79175946922805	3.46573590279973	1.09861228866811
AAATGGAGTACGATTC-1	0	0	5.0998664278242	0.693147180559945
AAATGGAGTCCTGGGT-1	1.6094379124341	0	4.26267987704132	1.09861228866811
AAATGGAGTCGGTGTC-1	0.693147180559945	0.693147180559945	4.90527477843843	0.693147180559945
AAATGGAGTGTCATCA-1	0.693147180559945	0.693147180559945	3.66356164612965	0.693147180559945
AAATGGATCGTTCATT-1	0.693147180559945	1.79175946922805	3.3322045101752	1.6094379124341
AACAAAGAGACATGCG-1	0.693147180559945	1.09861228866811	4.66343909411207	2.484906649788
AACAAAGAGCTAGAAT-1	1.38629436111989	1.38629436111989	4.49980967033027	1.6094379124341
AACAAAGAGTGCACCC-1	0.693147180559945	0.693147180559945	3.76120011569356	1.09861228866811
AACAAAGGTCCTACAA-1	0.693147180559945	0	4.85981240436167	1.09861228866811
AACAAAGTCAGACCCG-1	0.693147180559945	1.6094379124341	5.52942908751142	0
AACAAAGTCAGTCAGT-1	0	1.79175946922805	4.04305126783455	1.09861228866811
AACAACCAGAGCTGAC-1	1.38629436111989	0	4.88280192258637	0
AACAACCAGATCCTAC-1	1.38629436111989	0	4.20469261939097	0.693147180559945
AACAACCAGGTAGTCG-1	0	0	5.605802066296	1.6094379124341
AACAACCCAATAGTGA-1	0.693147180559945	0.693147180559945	2.99573227355399	0.693147180559945
AACAACCCACGGATCC-1	2.07944154167984	1.09861228866811	1.6094379124341	0
AACAACCCAGAACCGA-1	1.38629436111989	0.693147180559945	4.86753445045558	2.07944154167984
AACAACCGTTGGGTTT-1	0	0.693147180559945	3.58351893845611	0
AACAACCTCTCATTTG-1	1.09861228866811	0	2.30258509299405	0
AACAAGAAGCTATCTG-1	1.38629436111989	0.693147180559945	4.85203026391962	0.693147180559945
AACAAGAAGTAAAGCT-1	1.6094379124341	0	4.75359019110636	1.6094379124341
AACAAGAGTACAGAGC-1	1.38629436111989	1.38629436111989	4.33073334028633	0.693147180559945
AACAAGAGTATGCTTG-1	1.79175946922805	2.07944154167984	2.94443897916644	1.38629436111989
AACAAGAGTTCCACGG-1	0	0	4.68213122712422	1.6094379124341
AACAAGATCCCATAGA-1	2.39789527279837	2.19722457733622	4.02535169073515	0.693147180559945
AACAAGATCTTCGGAA-1	1.38629436111989	1.38629436111989	2.99573227355399	0
AACACACAGAACTCCT-1	0	0	4.47733681447821	2.39789527279837
AACACACAGTCGTCTA-1	0	1.6094379124341	4.36944785246702	0
AACACACAGTCTACCA-1	1.94591014905531	0.693147180559945	4.0943445622221	0.693147180559945
AACACACAGTGGAATT-1	1.79175946922805	0	5.82600010738045	0.693147180559945
AACACACCAGTAGGAC-1	1.38629436111989	1.79175946922805	1.79175946922805	0
AACACACCATGGTACT-1	1.38629436111989	1.94591014905531	4.69134788222914	2.19722457733622
AACACACGTTCGATTG-1	1.6094379124341	0.693147180559945	3.93182563272433	0.693147180559945
AACAGGGAGCGCATCC-1	0	0	4.85203026391962	1.6094379124341
AACAGGGAGTATCTGC-1	1.38629436111989	0.693147180559945	2.94443897916644	2.07944154167984
AACAGGGAGTCACGAG-1	1.6094379124341	1.38629436111989	4.70048036579242	1.38629436111989
AACAGGGAGTCCCTAA-1	1.09861228866811	0.693147180559945	5.01727983681492	0
AACAGGGAGTGTCATC-1	2.07944154167984	1.6094379124341	4.40671924726425	0
AACAGGGCAAGGCAAC-1	1.09861228866811	1.09861228866811	1.09861228866811	1.09861228866811
AACAGGGCAGCTTTCC-1	0	0	2.94443897916644	1.09861228866811
AACAGGGCAGTAGGAC-1	1.38629436111989	1.38629436111989	4.84418708645859	0
AACAGGGCATGGCCAC-1	0	1.6094379124341	4.91265488573605	2.07944154167984
AACAGGGCATGTGCCG-1	1.09861228866811	1.09861228866811	2.07944154167984	1.79175946922805
AACAGGGGTAACACGG-1	1.09861228866811	1.94591014905531	2.77258872223978	0
AACAGGGGTTCTTGCC-1	0	1.38629436111989	1.09861228866811	0.693147180559945
AACAGGGTCATGCATG-1	1.38629436111989	0.693147180559945	3.25809653802148	1.79175946922805
AACAGGGTCCGCACTT-1	1.09861228866811	0	3.66356164612965	0.693147180559945
AACAGGGTCGCCACTT-1	1.38629436111989	0.693147180559945	2.70805020110221	0
AACCAACAGGTCACAG-1	1.79175946922805	1.79175946922805	3.93182563272433	1.09861228866811
AACCAACAGTGGTTGG-1	1.09861228866811	0	4.75359019110636	1.38629436111989
AACCAACCATACTGAC-1	0.693147180559945	0	3.43398720448515	1.09861228866811
AACCAACCATTGTCGA-1	0	0	1.09861228866811	0
AACCAACTCATGAAAG-1	2.07944154167984	0.693147180559945	4.34380542185368	0
AACCAACTCGGACTTA-1	0	1.09861228866811	0	2.07944154167984
AACCAACTCGTGGAAG-1	1.6094379124341	1.6094379124341	4.74493212836325	2.39789527279837
AACCACAAGAAACTCA-1	0	0.693147180559945	3.55534806148941	1.09861228866811
AACCACAAGATGACAT-1	1.09861228866811	0	4.26267987704132	2.30258509299405
AACCACAAGGGATCAC-1	1.38629436111989	0	4.9416424226093	1.6094379124341
AACCACAAGTAAGCAT-1	1.79175946922805	1.94591014905531	4.24849524204936	0.693147180559945
AACCACAGTCCGAAAG-1	2.30258509299405	1.09861228866811	2.63905732961526	2.484906649788
AACCACAGTGACTCGC-1	0.693147180559945	1.94591014905531	1.09861228866811	0.693147180559945
AACCACAGTGTGTGTT-1	1.79175946922805	0.693147180559945	4.76217393479776	1.38629436111989
AACCACAGTTTAGACC-1	1.79175946922805	2.19722457733622	1.6094379124341	1.6094379124341
AACCATGAGTGCACTT-1	1.38629436111989	1.38629436111989	2.56494935746154	0
AACCATGCAAATGAAC-1	0.693147180559945	0	3.66356164612965	2.07944154167984
AACCATGCACAAGCAG-1	1.6094379124341	0	4.47733681447821	2.07944154167984
AACCATGCAGGGTTGA-1	0	1.09861228866811	4.62497281328427	2.07944154167984
AACCATGGTCGTCAGC-1	0.693147180559945	1.09861228866811	2.70805020110221	1.09861228866811
AACCATGGTCTGGTTA-1	2.19722457733622	0.693147180559945	0	1.09861228866811
AACCATGGTGAATGTA-1	0.693147180559945	1.38629436111989	3.80666248977032	1.09861228866811
AACCCAAAGCTAATCC-1	1.38629436111989	0	4.34380542185368	0.693147180559945
AACCCAAAGTGATAGT-1	0	0	5.08759633523238	2.19722457733622
AACCCAACACGCTATA-1	1.09861228866811	0.693147180559945	4.12713438504509	1.79175946922805
AACCCAACACGCTTAA-1	1.79175946922805	0.693147180559945	2.39789527279837	1.09861228866811
AACCCAAGTAAGATCA-1	2.70805020110221	2.484906649788	4.14313472639153	1.94591014905531
AACCCAAGTTGTGCAT-1	1.94591014905531	0	4.55387689160054	0
AACCCAATCGCGCTGA-1	0	0	5.17048399503815	1.79175946922805
AACCCAATCTTGGTGA-1	1.6094379124341	0	5.16478597392351	1.09861228866811
AACCTGAAGCATTGTC-1	2.07944154167984	0	5.10594547390058	0.693147180559945
AACCTGAAGCGTGTTT-1	0	0	3.58351893845611	1.09861228866811
AACCTGAAGGTGGTTG-1	0	0.693147180559945	2.63905732961526	1.94591014905531
AACCTGAAGTTCAACC-1	1.09861228866811	0.693147180559945	4.07753744390572	1.79175946922805
AACCTGACAGGGTTGA-1	0.693147180559945	1.94591014905531	2.07944154167984	1.09861228866811
AACCTGAGTACGATTC-1	1.09861228866811	0	4.80402104473326	1.38629436111989
AACCTGATCTATTCGT-1	1.79175946922805	1.94591014905531	4.9416424226093	0
AACCTTTAGAAATCCA-1	0	0	5.0998664278242	0
AACCTTTCAAATCGTC-1	1.6094379124341	2.77258872223978	4.21950770517611	1.79175946922805
AACCTTTCACTCCGGA-1	1.94591014905531	2.30258509299405	4.06044301054642	0
AACCTTTCATCGAGCC-1	0.693147180559945	0.693147180559945	3.80666248977032	0.693147180559945
AACGAAAAGAATTTGG-1	1.38629436111989	0	3.78418963391826	0
AACGAAAAGATGGGCT-1	1.38629436111989	1.38629436111989	3.58351893845611	1.09861228866811
AACGAAAGTAATCAGA-1	1.09861228866811	1.79175946922805	3.95124371858143	0.693147180559945
AACGAAAGTGAGATTA-1	1.94591014905531	0.693147180559945	5.42934562895444	0
AACGAAAGTTAACCTG-1	0.693147180559945	0.693147180559945	3.73766961828337	1.6094379124341
AACGAAATCAAGCCAT-1	1.09861228866811	2.83321334405622	0	0
AACGAAATCCTCAGGG-1	0.693147180559945	1.38629436111989	3.98898404656427	1.6094379124341
AACGGGAAGACCTCAT-1	0	0	4.94875989037817	2.484906649788
AACGGGAAGAGATCGC-1	0	0.693147180559945	5.32787616878958	1.94591014905531
AACGGGAAGCTCGCAC-1	0	1.38629436111989	2.89037175789616	0
AACGGGATCCAATCTT-1	1.09861228866811	0	4.26267987704132	0.693147180559945
AACGGGATCCTCGATC-1	2.19722457733622	1.79175946922805	0.693147180559945	0.693147180559945
AACGGGATCGAAGGAC-1	0.693147180559945	1.38629436111989	3.58351893845611	0.693147180559945
AACGGGATCTTTACAC-1	1.38629436111989	1.38629436111989	2.39789527279837	1.09861228866811
AACGTCAAGCAACTTC-1	1.09861228866811	1.79175946922805	1.79175946922805	0
AACGTCAAGTCAGAGC-1	0.693147180559945	0	5.40267738187228	1.79175946922805
AACGTCACAGAGGCAT-1	1.38629436111989	0.693147180559945	4.46590811865458	2.30258509299405
AACGTCACAGGGTTGA-1	1.09861228866811	0	4.64439089914137	1.79175946922805
AACGTCAGTACAGCGA-1	1.94591014905531	1.94591014905531	4.85203026391962	0
AACGTCAGTGGACTAG-1	0.693147180559945	0	2.89037175789616	1.38629436111989
AACGTCATCAGCTGTA-1	0	0.693147180559945	2.63905732961526	1.94591014905531
AACTTCTAGCGATGCA-1	0	1.38629436111989	3.58351893845611	2.07944154167984
AACTTCTAGGAAAGGT-1	0.693147180559945	0	4.94875989037817	2.30258509299405
AACTTCTAGGCATCGA-1	2.19722457733622	1.38629436111989	3.09104245335832	0
AACTTCTAGGCGCTTC-1	0	0	5.57215403217776	0.693147180559945
AACTTCTCACCAGGTC-1	0	1.94591014905531	5.3890717298165	0
AACTTCTCAGCAGATG-1	0	0	5.39362754635236	1.09861228866811
AACTTCTCATGAAGGC-1	0	2.89037175789616	0	0
AACTTCTGTTTCCAAG-1	1.94591014905531	2.89037175789616	1.09861228866811	0
AAGAACAAGAATTTGG-1	1.38629436111989	0.693147180559945	3.2188758248682	1.38629436111989
AAGAACAAGAGCACTG-1	2.07944154167984	2.19722457733622	4.8283137373023	1.38629436111989
AAGAACAAGGTTGTTC-1	1.09861228866811	1.09861228866811	5.71042701737487	1.38629436111989
AAGAACACAAATAGCA-1	0	1.6094379124341	5.11799381241676	0.693147180559945
AAGAACACACAGACGA-1	2.30258509299405	0.693147180559945	4.87519732320115	0
AAGAACACACGGCGTT-1	1.09861228866811	1.79175946922805	4.55387689160054	1.09861228866811
AAGAACACAGAGGTAC-1	2.30258509299405	3.09104245335832	4.49980967033027	1.6094379124341
AAGAACAGTAGTGGCA-1	2.484906649788	2.19722457733622	3.46573590279973	1.79175946922805
AAGACAAAGATAGCTA-1	2.30258509299405	1.6094379124341	3.40119738166216	0
AAGACAAAGCCAGACA-1	2.19722457733622	0.693147180559945	2.94443897916644	2.30258509299405
AAGACAAAGTGCGTCC-1	2.39789527279837	1.09861228866811	3.63758615972639	0.693147180559945
AAGACAACAAATCAGA-1	1.6094379124341	0	3.46573590279973	1.38629436111989
AAGACAACAGTCGCTG-1	2.30258509299405	0.693147180559945	4.02535169073515	2.30258509299405
AAGACAACATGAGTAA-1	0.693147180559945	0	4.27666611901606	1.6094379124341
AAGACAAGTGATATAG-1	0.693147180559945	1.38629436111989	4.12713438504509	2.07944154167984
AAGACAATCTTACGTT-1	0	0	4.56434819146784	1.79175946922805
AAGACTCAGTGCTCGC-1	2.30258509299405	3.43398720448515	0	0
AAGACTCCACTATCCC-1	0	0	3.95124371858143	0
AAGACTCCATGATAGA-1	0	1.09861228866811	5.09375020080676	2.56494935746154
AAGACTCGTTAAGGAT-1	0.693147180559945	0.693147180559945	3.40119738166216	0
AAGATAGAGGTCGTAG-1	2.19722457733622	1.79175946922805	4.88280192258637	1.09861228866811
AAGATAGAGTGCAACG-1	2.56494935746154	1.79175946922805	5.12396397940326	1.6094379124341
AAGATAGAGTGGACGT-1	0	0	2.99573227355399	0.693147180559945
AAGATAGCAAAGGATT-1	1.79175946922805	1.38629436111989	3.80666248977032	0.693147180559945
AAGATAGCATCGGAGA-1	1.38629436111989	1.38629436111989	1.79175946922805	0
AAGATAGGTACCACGC-1	1.09861228866811	1.38629436111989	2.19722457733622	0.693147180559945
AAGATAGGTGTCTCCT-1	1.6094379124341	2.19722457733622	4.07753744390572	1.6094379124341
AAGATAGGTTCGGACC-1	0.693147180559945	1.94591014905531	1.09861228866811	1.94591014905531
AAGATAGTCAGCGTCG-1	1.09861228866811	1.09861228866811	5.43372200355424	1.09861228866811
AAGCATCAGGCACCAA-1	1.38629436111989	0	4.33073334028633	2.19722457733622
AAGCATCAGGTATTGA-1	2.484906649788	1.79175946922805	4.24849524204936	0.693147180559945
AAGCATCCAAAGTATG-1	0	0	4.15888308335967	1.79175946922805
AAGCATCCAGGACTTT-1	2.19722457733622	1.6094379124341	2.63905732961526	0.693147180559945
AAGCATCGTAGACACG-1	0.693147180559945	0.693147180559945	4.60517018598809	0.693147180559945
AAGCATCTCCCGAATA-1	0	0.693147180559945	1.38629436111989	1.6094379124341
AAGCATCTCCGATAAC-1	1.38629436111989	1.79175946922805	1.09861228866811	0
AAGCCATAGGTTGGTG-1	0	1.09861228866811	4.18965474202643	0
AAGCCATGTCTGTAAC-1	0	1.94591014905531	1.79175946922805	0
AAGCCATGTTCCAAAC-1	2.30258509299405	0.693147180559945	2.56494935746154	0
AAGCGAGAGAGGCGGA-1	2.30258509299405	2.484906649788	3.87120101090789	0
AAGCGAGAGCAATAGT-1	1.6094379124341	0	3.68887945411394	3.17805383034795
AAGCGAGAGCGACTGA-1	0	1.09861228866811	4.95582705760126	0
AAGCGAGAGGTAGCCA-1	1.79175946922805	2.484906649788	4.17438726989564	0
AAGCGAGAGTAATTGG-1	0.693147180559945	0.693147180559945	5.10594547390058	0.693147180559945
AAGCGAGCATGCAGCC-1	0	0	2.99573227355399	0.693147180559945
AAGCGAGTCAGGAAGC-1	0.693147180559945	2.19722457733622	5.08140436498446	0
AAGCGAGTCCATTGTT-1	0	0	4.47733681447821	1.09861228866811
AAGCGAGTCCCGAGAC-1	0.693147180559945	1.09861228866811	3.68887945411394	0.693147180559945
AAGCGAGTCCCTGGTT-1	0	1.79175946922805	3.40119738166216	1.6094379124341
AAGCGTTAGAGCCGAT-1	1.09861228866811	0.693147180559945	4.71849887129509	0
AAGCGTTGTAAGGCCA-1	0.693147180559945	0	4.79579054559674	0
AAGCGTTGTCTTCATT-1	0.693147180559945	1.79175946922805	2.56494935746154	0.693147180559945
AAGCGTTGTTCTCCCA-1	1.09861228866811	2.19722457733622	4.04305126783455	0.693147180559945
AAGGAATAGAGCCGAT-1	0	0	4.31748811353631	0
AAGGAATAGCCTCTGG-1	2.77258872223978	3.58351893845611	0	0
AAGGAATAGGCATCTT-1	1.09861228866811	0	4.04305126783455	1.6094379124341
AAGGAATGTGCTAGCC-1	1.09861228866811	0	4.21950770517611	0
AAGGAATGTTAGTTCG-1	0	0	3.97029191355212	1.6094379124341
AAGGAATTCATGCAGT-1	0	2.39789527279837	4.12713438504509	1.6094379124341
AAGGTAAAGGTTGACG-1	2.484906649788	1.09861228866811	3.61091791264422	1.09861228866811
AAGGTAAAGTGACACG-1	2.07944154167984	1.94591014905531	2.77258872223978	2.07944154167984
AAGGTAACAATCTCGA-1	0.693147180559945	0	4.71849887129509	1.09861228866811
AAGGTAACACTAGAGG-1	1.09861228866811	1.09861228866811	2.63905732961526	0
AAGGTAAGTCCGAAAG-1	2.19722457733622	0.693147180559945	4.57471097850338	2.39789527279837
AAGGTAAGTTCGGTTA-1	1.94591014905531	1.94591014905531	4.67282883446191	0
AAGTACCAGCGTCTCG-1	1.09861228866811	0.693147180559945	4.36944785246702	2.07944154167984
AAGTACCCAAACTCGT-1	1.09861228866811	1.38629436111989	2.63905732961526	1.94591014905531
AAGTACCCAACGACAG-1	0.693147180559945	0	4.27666611901606	2.07944154167984
AAGTACCCAAGTCGTT-1	0.693147180559945	1.09861228866811	5.12396397940326	1.6094379124341
AAGTACCCAATTTCGG-1	1.79175946922805	2.99573227355399	2.30258509299405	0
AAGTACCCATGTTCAG-1	0	0	5.09375020080676	1.38629436111989
AAGTACCGTACGACAG-1	0	1.09861228866811	4.99043258677874	0
AAGTACCTCGCTCCTA-1	1.09861228866811	0	3.95124371858143	0.693147180559945
AAGTCGTAGACGGAAA-1	1.6094379124341	0.693147180559945	5.02388052084628	1.79175946922805
AAGTCGTAGGTCGTCC-1	1.79175946922805	0.693147180559945	3.43398720448515	1.38629436111989
AAGTCGTAGGTTGGTG-1	0	1.38629436111989	5.01063529409626	1.09861228866811
AAGTCGTAGTCGGCAA-1	0	0	3.93182563272433	1.38629436111989
AAGTCGTCACCTCGTT-1	1.79175946922805	2.39789527279837	3.73766961828337	1.38629436111989
AAGTCGTTCATCACTT-1	0	0.693147180559945	4.87519732320115	0.693147180559945
AAGTCGTTCGACACTA-1	2.07944154167984	1.09861228866811	1.6094379124341	0
AAGTCGTTCTGAGATC-1	1.38629436111989	0	3.87120101090789	1.79175946922805
AAGTCGTTCTTGAGCA-1	0.693147180559945	0	4.43081679884331	1.09861228866811
AAGTGAAAGTCACAGG-1	1.94591014905531	2.39789527279837	1.94591014905531	0
AAGTGAACACACCTTC-1	0.693147180559945	1.09861228866811	1.38629436111989	0.693147180559945
AAGTGAACACTTGACA-1	1.79175946922805	0	4.29045944114839	1.09861228866811
AAGTGAAGTTGAATCC-1	1.94591014905531	1.79175946922805	1.6094379124341	0.693147180559945
AAGTGAATCATGAGTC-1	1.6094379124341	1.6094379124341	2.83321334405622	2.19722457733622
AAGTGAATCCAAACCA-1	1.6094379124341	3.09104245335832	0	0
AAGTGAATCCGATAAC-1	0.693147180559945	0	5.04342511691925	0.693147180559945
AAGTGAATCTCGACGG-1	0.693147180559945	0	4.74493212836325	1.09861228866811
AAGTTCGAGTTCCAGT-1	0.693147180559945	0.693147180559945	3.89182029811063	1.6094379124341
AAGTTCGCAGTCAGAG-1	1.38629436111989	1.38629436111989	4.07753744390572	0.693147180559945
AAGTTCGGTCCCACGA-1	1.38629436111989	0.693147180559945	4.83628190695148	0.693147180559945
AAGTTCGGTTCTCTAT-1	0	1.38629436111989	5.78382518232974	0
AAGTTCGTCATTCGTT-1	1.79175946922805	2.484906649788	2.94443897916644	0
AATAGAGAGATACGAT-1	0.693147180559945	0.693147180559945	4.06044301054642	0.693147180559945
AATAGAGGTGGCTTGC-1	0	0	5.84354441703136	2.484906649788
AATAGAGGTGTCACAT-1	0.693147180559945	2.484906649788	3.04452243772342	0
AATAGAGTCGATCCAA-1	2.07944154167984	0.693147180559945	0.693147180559945	0
AATCACGAGGCCACCT-1	0	1.09861228866811	1.09861228866811	0.693147180559945
AATCACGAGTAGAATC-1	0.693147180559945	0	4.49980967033027	1.09861228866811
AATCACGCAGACCAGA-1	1.09861228866811	1.6094379124341	3.91202300542815	0
AATCACGCAGCAAGAC-1	0.693147180559945	1.79175946922805	2.30258509299405	0.693147180559945
AATCACGGTGGGATTG-1	1.09861228866811	1.38629436111989	4.969813299576	1.94591014905531
AATCACGTCACTTATC-1	1.38629436111989	0	4.26267987704132	1.6094379124341
AATCGACAGCTAATGA-1	2.30258509299405	3.97029191355212	1.79175946922805	0
AATCGACCACAACATC-1	0	0	5.01727983681492	0
AATCGACCAGGCGTTC-1	1.94591014905531	1.6094379124341	4.62497281328427	0
AATCGACGTAGGAGTC-1	1.94591014905531	2.63905732961526	0.693147180559945	0
AATCGACGTGACGCCT-1	2.07944154167984	1.38629436111989	2.70805020110221	0
AATCGACGTTGTGTAC-1	0	0	3.76120011569356	1.38629436111989
AATCGACGTTTGGAAA-1	1.09861228866811	0.693147180559945	3.04452243772342	0
AATCGTGAGGCCTGCT-1	1.38629436111989	1.79175946922805	0.693147180559945	0.693147180559945
AATCGTGGTAGACGTG-1	1.94591014905531	1.79175946922805	3.87120101090789	1.38629436111989
AATCGTGTCTCACCCA-1	1.09861228866811	0	5.2257466737132	0
AATCGTGTCTGGCCTT-1	1.38629436111989	2.56494935746154	4.45434729625351	0
AATGAAGAGGTTAAAC-1	0	1.6094379124341	4.15888308335967	0.693147180559945
AATGAAGCACCGGCTA-1	1.09861228866811	2.30258509299405	2.07944154167984	0
AATGAAGCATGGTACT-1	0	0.693147180559945	4.21950770517611	1.09861228866811
AATGAAGCATGTCGTA-1	2.30258509299405	1.6094379124341	2.56494935746154	0.693147180559945
AATGAAGGTGAGGATC-1	0	1.38629436111989	4.51085950651685	0.693147180559945
AATGAAGGTTGGACTT-1	0	0	4.85981240436167	0
AATGAAGTCCACAGGC-1	0	0	3.98898404656427	0
AATGAAGTCTCATTGT-1	0	0	4.70048036579242	0.693147180559945
AATGACCCAAGAGTAT-1	0	2.30258509299405	3.40119738166216	1.09861228866811
AATGACCCAATCTAGC-1	0.693147180559945	1.38629436111989	3.95124371858143	0
AATGACCGTCGCAGTC-1	1.09861228866811	0	2.56494935746154	0
AATGACCGTGTTAGCT-1	1.09861228866811	1.38629436111989	2.19722457733622	1.94591014905531
AATGACCGTTATGTGC-1	1.79175946922805	0	4.43081679884331	0.693147180559945
AATGACCTCTGGCCTT-1	2.83321334405622	2.83321334405622	3.29583686600433	0
AATGCCAAGCTGACTT-1	1.09861228866811	0	4.70953020131233	2.63905732961526
AATGCCAAGGCTCTCG-1	0.693147180559945	0.693147180559945	3.58351893845611	0
AATGCCACAAGCTACT-1	1.38629436111989	3.2188758248682	0	0
AATGCCAGTACGATTC-1	1.6094379124341	0.693147180559945	1.94591014905531	1.6094379124341
AATGCCAGTCCGATCG-1	2.56494935746154	2.07944154167984	0.693147180559945	0
AATGCCAGTGCGGATA-1	1.09861228866811	0	3.71357206670431	1.38629436111989
AATGGAAAGAGTACCG-1	0	0	4.72738781871234	0
AATGGAAAGATTGAGT-1	1.09861228866811	0	3.95124371858143	1.6094379124341
AATGGAAGTCGAAGCA-1	2.07944154167984	2.39789527279837	4.38202663467388	1.38629436111989
AATGGAAGTTCGAGCC-1	2.56494935746154	1.6094379124341	3.09104245335832	0
AATGGCTAGTGCAAAT-1	0	1.09861228866811	4.29045944114839	0.693147180559945
AATGGCTGTGGCAGAT-1	2.19722457733622	3.61091791264422	0	0
AATGGCTGTGGTAACG-1	1.6094379124341	2.484906649788	1.79175946922805	0
AATGGCTGTTTGTTGG-1	0	0	5.11198778835654	2.94443897916644
AATGGCTTCGAACCAT-1	0	0	5.42053499927229	0.693147180559945
AATTCCTAGATACATG-1	0.693147180559945	1.09861228866811	3.49650756146648	0
AATTCCTAGTTGAATG-1	0.693147180559945	0.693147180559945	2.63905732961526	0
AATTCCTCACGCAGTC-1	0	0	4.47733681447821	1.09861228866811
AATTCCTCATCATCCC-1	2.07944154167984	1.6094379124341	3.61091791264422	0
AATTCCTTCAAGTCGT-1	1.09861228866811	1.6094379124341	4.06044301054642	1.09861228866811
AATTCCTTCGTGCAGC-1	1.38629436111989	1.38629436111989	3.89182029811063	0
AATTTCCAGACAACTA-1	0	1.94591014905531	5.13579843705026	0
AATTTCCAGTCGAAAT-1	0	0	4.49980967033027	2.56494935746154
AATTTCCCATCGCTAA-1	2.19722457733622	0.693147180559945	5.0998664278242	1.94591014905531
AATTTCCTCAGCGCAC-1	0.693147180559945	0	2.30258509299405	2.30258509299405
AATTTCCTCCGCTGTT-1	1.09861228866811	0	5.26269018890489	2.63905732961526
ACAAAGAAGGTCCAGA-1	1.09861228866811	0	4.64439089914137	1.6094379124341
ACAAAGAAGTGCCAGA-1	1.94591014905531	1.38629436111989	1.6094379124341	0
ACAAAGACAAAGGCAC-1	2.77258872223978	1.94591014905531	3.55534806148941	0
ACAAAGAGTGGGTTGA-1	2.19722457733622	1.38629436111989	4.35670882668959	0
ACAAAGATCATCTACT-1	0	0	4.15888308335967	2.484906649788
ACAAAGATCGGCACTG-1	0.693147180559945	1.94591014905531	1.79175946922805	0
ACAAAGATCTTAGCTT-1	2.484906649788	1.09861228866811	5.59098698051086	0
ACAACCAAGAGTCAGC-1	0	0.693147180559945	5.2257466737132	0.693147180559945
ACAACCAAGAGTGTGC-1	0	2.07944154167984	3.71357206670431	1.38629436111989
ACAACCAAGATGAATC-1	1.6094379124341	1.94591014905531	0.693147180559945	0.693147180559945
ACAACCAAGCTAAATG-1	0.693147180559945	0.693147180559945	3.04452243772342	1.09861228866811
ACAACCAGTACAGTTC-1	1.38629436111989	2.07944154167984	4.82028156560504	2.30258509299405
ACAACCAGTAGATGTA-1	1.38629436111989	1.38629436111989	4.14313472639153	0
ACAACCAGTCACCTTC-1	0	1.79175946922805	0	0
ACAACCAGTGAGATAT-1	1.38629436111989	0	1.38629436111989	0
ACAACCAGTTAATGAG-1	1.6094379124341	1.38629436111989	3.91202300542815	0
ACAACCATCGACACCG-1	1.38629436111989	0	4.67282883446191	2.70805020110221
ACAACCATCTGAACGT-1	1.09861228866811	0	5.25749537202778	1.6094379124341
ACAAGCTAGAGGTGCT-1	1.6094379124341	0	4.02535169073515	1.09861228866811
ACAAGCTAGTGCTACT-1	0	1.6094379124341	3.09104245335832	0.693147180559945
ACAAGCTCACTCAGAT-1	0	0	1.38629436111989	1.38629436111989
ACAAGCTCATAAGCAA-1	1.09861228866811	0	3.89182029811063	1.09861228866811
ACAAGCTGTAGAGTTA-1	2.19722457733622	1.09861228866811	3.49650756146648	0.693147180559945
ACAAGCTGTATAGGGC-1	0	1.38629436111989	3.8286413964891	1.79175946922805
ACAAGCTGTGCAAGAC-1	1.09861228866811	1.6094379124341	2.56494935746154	0
ACAAGCTGTTCTTAGG-1	0.693147180559945	0	4.98360662170834	1.6094379124341
ACAAGCTTCCCGATCT-1	1.09861228866811	1.79175946922805	3.71357206670431	0
ACAAGCTTCCGAACGC-1	0.693147180559945	1.09861228866811	4.34380542185368	0
ACAAGCTTCTATCGCC-1	0.693147180559945	0.693147180559945	4.35670882668959	0
ACACAGTAGATGCTTC-1	2.70805020110221	2.19722457733622	4.51085950651685	0
ACACAGTCAGAGGTTG-1	1.09861228866811	0	4.33073334028633	1.79175946922805
ACACAGTCAGGTTCAT-1	1.38629436111989	0.693147180559945	5.34233425196481	1.79175946922805
ACACAGTGTCTGGTTA-1	0	0	5.2257466737132	1.09861228866811
ACACAGTGTGAGGCAT-1	1.6094379124341	0.693147180559945	3.04452243772342	1.6094379124341
ACACAGTGTGCCTATA-1	2.19722457733622	0	5.2257466737132	1.94591014905531
ACACAGTTCAATCGGT-1	2.484906649788	1.38629436111989	2.30258509299405	0
ACACCAAAGACTTAAG-1	1.38629436111989	2.99573227355399	1.09861228866811	0
ACACCAATCGCGTGCA-1	0	0	3.97029191355212	0.693147180559945
ACACCAATCTGAGATC-1	1.09861228866811	1.09861228866811	4.91998092582813	2.07944154167984
ACACGCGAGCTAGATA-1	1.38629436111989	2.94443897916644	3.25809653802148	0
ACACGCGCAAACGGCA-1	0.693147180559945	0.693147180559945	1.09861228866811	0.693147180559945
ACACGCGCACAGTCAT-1	0	0	3.95124371858143	1.09861228866811
ACACGCGCAGCTGAAG-1	0	0.693147180559945	2.94443897916644	2.484906649788
ACACGCGGTACGTACT-1	2.94443897916644	1.6094379124341	1.79175946922805	0
ACACGCGGTATACCCA-1	0.693147180559945	0.693147180559945	3.68887945411394	0.693147180559945
ACACGCGGTGCTTCAA-1	1.09861228866811	1.6094379124341	3.80666248977032	1.09861228866811
ACACGCGTCAACGAGG-1	2.07944154167984	2.07944154167984	4.29045944114839	0
ACACGCGTCACTCGAA-1	0.693147180559945	0.693147180559945	3.71357206670431	1.94591014905531
ACACTGACATGCCATA-1	0.693147180559945	0.693147180559945	5.605802066296	0
ACACTGACATGTCGTA-1	0.693147180559945	0.693147180559945	2.63905732961526	0
ACAGAAAAGTGTAGTA-1	0	0.693147180559945	4.4188406077966	0.693147180559945
ACAGAAACAATGAGCG-1	1.79175946922805	0.693147180559945	3.43398720448515	0
ACAGAAACAGAGGACT-1	1.94591014905531	2.39789527279837	2.39789527279837	0
ACAGAAAGTCAGGTGA-1	2.63905732961526	1.6094379124341	4.30406509320417	0
ACAGAAAGTTTCGATG-1	1.79175946922805	2.30258509299405	3.04452243772342	0
ACAGAAATCCCACAGG-1	1.09861228866811	0.693147180559945	3.61091791264422	1.09861228866811
ACAGCCGAGGCACTCC-1	1.09861228866811	2.19722457733622	4.06044301054642	0
ACAGCCGAGGGCCAAT-1	2.19722457733622	0	3.04452243772342	1.6094379124341
ACAGCCGCACAAGCCC-1	1.6094379124341	0	2.07944154167984	1.6094379124341
ACAGCCGCAGCAAGAC-1	0	0	4.14313472639153	1.09861228866811
ACAGCCGGTAGTCGTT-1	0	0.693147180559945	4.38202663467388	0
ACAGCCGTCCATACAG-1	0.693147180559945	1.6094379124341	3.85014760171006	1.38629436111989
ACAGCCGTCGTCGCTT-1	0	1.09861228866811	3.97029191355212	2.07944154167984
ACAGCCGTCTCGTGGG-1	1.09861228866811	2.07944154167984	4.18965474202643	0.693147180559945
ACAGCCGTCTTCGGTC-1	1.38629436111989	0.693147180559945	5.41164605185504	0.693147180559945
ACAGGGAAGTTGGGAC-1	2.19722457733622	1.09861228866811	2.484906649788	1.6094379124341
ACAGGGACACTGAATC-1	3.09104245335832	2.89037175789616	1.94591014905531	0
ACAGGGAGTAATTGGA-1	2.30258509299405	2.70805020110221	2.77258872223978	0
ACAGGGATCCATTTCA-1	1.6094379124341	0.693147180559945	6.25766758788264	1.79175946922805
ACAGGGATCTCGGTAA-1	1.09861228866811	0.693147180559945	3.61091791264422	2.77258872223978
ACATCCCAGCCTGCCA-1	1.6094379124341	1.94591014905531	2.83321334405622	0
ACATCCCCATCGATAC-1	1.09861228866811	2.07944154167984	4.84418708645859	1.6094379124341
ACATCCCGTACCAGAG-1	1.6094379124341	0	4.83628190695148	1.09861228866811
ACATCCCGTCACTAGT-1	1.6094379124341	0.693147180559945	4.48863636973214	2.07944154167984
ACATCCCGTCTTGCTC-1	0	0	1.38629436111989	0
ACATCCCGTGCCCTTT-1	2.39789527279837	2.63905732961526	0	0
ACATCCCTCCACTGAA-1	2.07944154167984	0.693147180559945	4.71849887129509	1.38629436111989
ACATCGAAGCCAAGCA-1	0	0.693147180559945	4.7361984483945	0.693147180559945
ACATCGACATGAAAGT-1	1.38629436111989	0	3.3322045101752	0
ACATGCACAGCTTTCC-1	1.6094379124341	0	2.56494935746154	0
ACATGCATCCACGGGT-1	1.79175946922805	0.693147180559945	2.63905732961526	0
ACATGCATCTATGCCC-1	0	0.693147180559945	4.75359019110636	1.09861228866811
ACATTTCAGTGCACTT-1	1.94591014905531	2.99573227355399	0.693147180559945	0
ACATTTCCAACCTAAC-1	0	0	2.07944154167984	0.693147180559945
ACATTTCGTCGCAACC-1	1.6094379124341	2.484906649788	4.07753744390572	0
ACATTTCTCGGACGTC-1	2.484906649788	1.38629436111989	4.12713438504509	0
ACCAAACAGCGACAGT-1	1.09861228866811	1.94591014905531	2.70805020110221	0
ACCAAACAGGCCCAAA-1	1.6094379124341	0.693147180559945	1.6094379124341	0.693147180559945
ACCAAACAGGGAGGCA-1	1.38629436111989	1.38629436111989	3.40119738166216	1.38629436111989
ACCAAACCAAATCAGA-1	1.09861228866811	1.79175946922805	3.97029191355212	1.09861228866811
ACCAAACCAGCATCTA-1	2.07944154167984	2.99573227355399	0	0
ACCAAACGTAGTAAGT-1	0	0	1.94591014905531	1.6094379124341
ACCAAACGTTTCCAAG-1	0	0.693147180559945	3.58351893845611	1.6094379124341
ACCAAACTCACTAGCA-1	1.09861228866811	0.693147180559945	3.87120101090789	0
ACCAAACTCTCCATAT-1	2.07944154167984	2.63905732961526	4.12713438504509	1.38629436111989
ACCAACAAGCATGAAT-1	1.38629436111989	1.94591014905531	4.39444915467244	1.79175946922805
ACCAACAGTAGCGCCT-1	0.693147180559945	0.693147180559945	4.07753744390572	1.94591014905531
ACCAACAGTCCCAAAT-1	0	0	4.60517018598809	1.09861228866811
ACCAACAGTTCCACGG-1	1.6094379124341	0.693147180559945	0.693147180559945	1.09861228866811
ACCAACATCCTCTGCA-1	0	0	3.09104245335832	1.09861228866811
ACCACAAGTAACGATA-1	0	1.38629436111989	3.04452243772342	0
ACCACAAGTCTAGTGT-1	0	0	4.81218435537242	1.09861228866811
ACCACAAGTTCAAGGG-1	0	1.09861228866811	5.7037824746562	1.09861228866811
ACCACAATCCTTCGAC-1	1.09861228866811	1.79175946922805	2.484906649788	0
ACCATTTAGTACTCGT-1	0	0	4.27666611901606	0.693147180559945
ACCATTTGTAAGATCA-1	1.79175946922805	2.56494935746154	0.693147180559945	0
ACCATTTGTCGTGTTA-1	1.6094379124341	1.09861228866811	2.39789527279837	0
ACCATTTTCCCTAGGG-1	1.38629436111989	0	3.2188758248682	0
ACCATTTTCTGTGCTC-1	0.693147180559945	1.38629436111989	4.40671924726425	1.38629436111989
ACCCAAAAGGCACCAA-1	0	1.6094379124341	2.99573227355399	1.38629436111989
ACCCAAACAAGACCGA-1	2.07944154167984	1.09861228866811	1.79175946922805	0
ACCCAAACAGCCTTCT-1	1.09861228866811	1.38629436111989	4.93447393313069	1.38629436111989
ACCCAAAGTCGATTTG-1	1.6094379124341	3.09104245335832	1.09861228866811	0
ACCCAAAGTTCAGCTA-1	1.94591014905531	0	2.70805020110221	1.09861228866811
ACCCAAATCAGACAAA-1	1.38629436111989	0.693147180559945	3.89182029811063	2.89037175789616
ACCCTCAAGGCATGGT-1	1.6094379124341	1.09861228866811	4.20469261939097	0
ACCCTCACAAGGCTTT-1	1.38629436111989	1.38629436111989	3.3322045101752	0
ACCCTCAGTATGCTAC-1	0	0	5.29831736654804	1.09861228866811
ACCCTCAGTGGGCTCT-1	0.693147180559945	0	4.9416424226093	2.484906649788
ACCCTTGAGCCTTCTC-1	1.94591014905531	1.6094379124341	2.484906649788	0
ACCCTTGAGTCCGCCA-1	0	1.09861228866811	3.43398720448515	1.79175946922805
ACCCTTGCAGCTTTGA-1	1.09861228866811	2.39789527279837	3.52636052461616	0.693147180559945
ACCCTTGCAGTATTCG-1	0	0	4.8283137373023	2.07944154167984
ACCCTTGGTCTCGACG-1	1.09861228866811	1.38629436111989	3.55534806148941	0.693147180559945
ACCGTTCAGGTCTGGA-1	1.79175946922805	0	4.84418708645859	1.38629436111989
ACCGTTCCAGCAGACA-1	1.38629436111989	1.38629436111989	0	1.94591014905531
ACCGTTCCATACCACA-1	0.693147180559945	2.07944154167984	1.94591014905531	1.79175946922805
ACCGTTCTCAAAGACA-1	1.94591014905531	1.79175946922805	4.43081679884331	1.6094379124341
ACCGTTCTCCAACCAA-1	0.693147180559945	1.38629436111989	4.24849524204936	1.09861228866811
ACCTACCAGCGTGAAC-1	0	1.09861228866811	5.62762111369064	0
ACCTACCAGGATACCG-1	1.38629436111989	2.77258872223978	3.2188758248682	1.94591014905531
ACCTACCAGTCTCCTC-1	0.693147180559945	0	4.99721227376411	1.79175946922805
ACCTACCCATAGGAGC-1	0.693147180559945	2.70805020110221	2.30258509299405	0
ACCTACCGTAGACGGT-1	1.09861228866811	0	4.76217393479776	1.09861228866811
ACCTACCGTTGTAGCT-1	0.693147180559945	2.07944154167984	3.25809653802148	1.09861228866811
ACCTACCTCTGCGAGC-1	2.484906649788	0.693147180559945	2.63905732961526	1.09861228866811
ACCTGAAAGATCGGTG-1	0.693147180559945	1.38629436111989	3.89182029811063	0.693147180559945
ACCTGAACAATACGCT-1	1.79175946922805	3.93182563272433	2.56494935746154	0.693147180559945
ACCTGAACAATCTGCA-1	1.38629436111989	0.693147180559945	4.89783979995091	1.09861228866811
ACCTGAACATGACTAC-1	1.38629436111989	1.38629436111989	3.71357206670431	0
ACCTGAAGTCACATTG-1	0	0	4.0943445622221	0
ACCTGAATCATGGCCG-1	1.38629436111989	0	5.46383180502561	1.38629436111989
ACCTGAATCCCGTTCA-1	1.6094379124341	0	3.36729582998647	0
ACCTGTCAGACTTCCA-1	0.693147180559945	0.693147180559945	5.13579843705026	1.09861228866811
ACCTGTCAGGCCCAAA-1	0	1.94591014905531	1.09861228866811	0.693147180559945
ACCTGTCAGTGTTCAC-1	0.693147180559945	0.693147180559945	4.27666611901606	2.77258872223978
ACCTGTCCAGGTGGAT-1	0	1.6094379124341	3.49650756146648	1.09861228866811
ACCTGTCCATGAGATA-1	0	1.38629436111989	5.27811465923052	0
ACCTGTCGTAAGGAGA-1	2.30258509299405	1.09861228866811	2.19722457733622	0
ACCTGTCGTCAAACGG-1	0	0	4.4188406077966	0.693147180559945
ACCTGTCTCATGACAC-1	0	0	5.01727983681492	1.38629436111989
ACGATCAAGGTTCAGG-1	1.94591014905531	1.6094379124341	1.6094379124341	1.38629436111989
ACGATCACAACACGAG-1	1.38629436111989	0.693147180559945	4.17438726989564	0.693147180559945
ACGATCAGTAACATAG-1	1.94591014905531	0	5.01063529409626	1.09861228866811
ACGATCAGTGAGTGAC-1	0.693147180559945	0	4.4188406077966	1.38629436111989
ACGATCAGTGTCCTAA-1	1.09861228866811	0	4.75359019110636	1.94591014905531
ACGATCATCAGTCTTT-1	1.09861228866811	0	3.78418963391826	2.19722457733622
ACGATCATCGCCAACG-1	2.30258509299405	2.07944154167984	1.09861228866811	0
ACGATGTCAGAGTTGG-1	0	0	4.26267987704132	1.79175946922805
ACGATGTTCGAGAAAT-1	0	1.6094379124341	5.16478597392351	2.56494935746154
ACGCACGAGAAACTAC-1	1.09861228866811	1.09861228866811	4.63472898822964	1.09861228866811
ACGCACGCATTAGGCT-1	2.56494935746154	1.38629436111989	3.04452243772342	1.09861228866811
ACGCACGGTCAAGCGA-1	2.07944154167984	1.09861228866811	4.33073334028633	1.38629436111989
ACGCACGGTGACTCGC-1	2.19722457733622	1.09861228866811	4.40671924726425	1.6094379124341
ACGGAAGCACCGTCTT-1	0.693147180559945	0	4.31748811353631	2.07944154167984
ACGGAAGCAGTCAGTT-1	1.79175946922805	1.6094379124341	2.07944154167984	1.38629436111989
ACGGAAGGTACCAATC-1	1.6094379124341	0	3.68887945411394	1.38629436111989
ACGGAAGGTAGCTAAA-1	1.6094379124341	1.09861228866811	4.80402104473326	1.09861228866811
ACGGAAGGTATGAGGC-1	0.693147180559945	0	4.75359019110636	1.38629436111989
ACGGAAGGTTACAGCT-1	1.38629436111989	1.79175946922805	0	0
ACGGGTCCAATCGAAA-1	2.39789527279837	2.56494935746154	1.79175946922805	0.693147180559945
ACGGTCGAGCACGTCC-1	1.94591014905531	1.09861228866811	3.25809653802148	0
ACGGTCGAGCGTTCAT-1	1.6094379124341	1.09861228866811	3.73766961828337	1.09861228866811
ACGGTCGAGCTTGTGT-1	0.693147180559945	1.38629436111989	1.79175946922805	1.09861228866811
ACGGTCGCATGTGGTT-1	2.30258509299405	1.38629436111989	0	0.693147180559945
ACGGTCGGTCGTTATG-1	0	0.693147180559945	4.49980967033027	1.09861228866811
ACGGTCGTCACTGGTA-1	0	0	5.05624580534831	1.09861228866811
ACGGTCGTCCACGTGG-1	1.79175946922805	0.693147180559945	4.49980967033027	0.693147180559945
ACGGTCGTCGTCCTTG-1	1.94591014905531	0.693147180559945	3.78418963391826	1.6094379124341
ACGGTCGTCTCATAGG-1	0.693147180559945	1.09861228866811	3.89182029811063	1.38629436111989
ACGGTTACATCCGTTC-1	0	0	3.61091791264422	0
ACGTAACAGGTCCCGT-1	0	0.693147180559945	4.83628190695148	2.07944154167984
ACGTAACAGGTGCGAT-1	1.09861228866811	2.30258509299405	3.04452243772342	1.09861228866811
ACGTAACTCCAGCACG-1	1.79175946922805	0	4.39444915467244	0.693147180559945
ACGTACAAGCCGTTAT-1	0	1.38629436111989	5.54126354515843	0
ACGTACAAGCGTTACT-1	1.38629436111989	0	4.99721227376411	0
ACGTACAAGGTGCTAG-1	0.693147180559945	0	5.2040066870768	1.79175946922805
ACGTAGTAGAAATGGG-1	0.693147180559945	1.09861228866811	3.13549421592915	0
ACGTAGTAGCGTGAAC-1	0.693147180559945	0	5.44241771052179	1.94591014905531
ACGTAGTCATCACCAA-1	0	0.693147180559945	4.87519732320115	2.30258509299405
ACGTAGTCATGAAGGC-1	1.94591014905531	3.13549421592915	2.89037175789616	0
ACGTAGTTCCCTCAAC-1	0.693147180559945	2.30258509299405	1.79175946922805	0
ACGTCCTAGAATAGTC-1	0.693147180559945	1.09861228866811	5.56068163101553	1.38629436111989
ACGTCCTAGAATTGCA-1	1.38629436111989	1.38629436111989	4.17438726989564	2.56494935746154
ACGTCCTAGCAACAAT-1	0.693147180559945	0	4.85981240436167	1.38629436111989
ACGTCCTAGTAGCAAT-1	0	0	4.00733318523247	0
ACGTCCTCAGGTCAGA-1	1.09861228866811	1.94591014905531	1.38629436111989	2.39789527279837
ACGTCCTCAGTTAAAG-1	0	0	4.62497281328427	0
ACGTCCTGTTAGAAAC-1	1.09861228866811	0	5.01063529409626	2.30258509299405
ACGTCCTTCAGATGCT-1	1.09861228866811	0.693147180559945	4.79579054559674	1.38629436111989
ACGTCCTTCCATCACC-1	2.30258509299405	2.19722457733622	1.38629436111989	0
ACGTCCTTCTACACTT-1	2.39789527279837	2.30258509299405	3.09104245335832	0.693147180559945
ACGTCCTTCTCCATAT-1	1.38629436111989	0	4.84418708645859	1.09861228866811
ACGTTCCAGAGCCGAT-1	1.6094379124341	0.693147180559945	2.77258872223978	0.693147180559945
ACGTTCCCAAACGTGG-1	1.94591014905531	2.07944154167984	3.58351893845611	0
ACGTTCCCAGGTCAGA-1	2.56494935746154	2.30258509299405	1.09861228866811	1.09861228866811
ACGTTCCGTTTGGAGG-1	1.6094379124341	0	1.38629436111989	2.484906649788
ACGTTCCTCCAAGGGA-1	1.94591014905531	0	3.3322045101752	2.19722457733622
ACTACGACAACAAAGT-1	0.693147180559945	1.6094379124341	1.09861228866811	2.19722457733622
ACTACGACATTCTTCA-1	1.09861228866811	1.09861228866811	3.98898404656427	0
ACTACGAGTCAAATCC-1	1.38629436111989	1.6094379124341	3.25809653802148	1.09861228866811
ACTACGAGTTCGGACC-1	2.19722457733622	3.36729582998647	1.09861228866811	0
ACTACGAGTTTGAAAG-1	0	1.09861228866811	4.59511985013459	2.39789527279837
ACTACGATCCACAAGT-1	0	1.38629436111989	2.77258872223978	0.693147180559945
ACTACGATCCCTCATG-1	0	0	3.40119738166216	0
ACTATCTAGACCGTTT-1	0	0.693147180559945	0.693147180559945	0
ACTATCTCAACAGAGC-1	1.38629436111989	0.693147180559945	4.39444915467244	1.79175946922805
ACTATCTCACACAGAG-1	2.19722457733622	2.70805020110221	1.09861228866811	1.6094379124341
ACTATGGAGAGGTCGT-1	0	0.693147180559945	4.80402104473326	2.07944154167984
ACTATGGAGTTCCAGT-1	1.09861228866811	0	2.19722457733622	1.6094379124341
ACTATGGCAGACCTAT-1	1.38629436111989	0	5.26785815906333	1.38629436111989
ACTATGGCAGTCAGTT-1	0.693147180559945	0	4.40671924726425	1.09861228866811
ACTATGGCATCATGAC-1	1.94591014905531	0	3.85014760171006	1.6094379124341
ACTATGGGTTAAGAAC-1	1.79175946922805	1.79175946922805	1.38629436111989	2.19722457733622
ACTATGGTCACTCCGT-1	0	0	3.8286413964891	1.09861228866811
ACTATGGTCTTAGGAC-1	1.94591014905531	0	4.76217393479776	1.09861228866811
ACTATTCCAGAAGTTA-1	2.39789527279837	0.693147180559945	1.38629436111989	0
ACTATTCCAGTCGTTA-1	2.83321334405622	2.77258872223978	1.79175946922805	0
ACTATTCGTCTGCAAT-1	2.07944154167984	3.13549421592915	1.6094379124341	0
ACTATTCGTGTACGCC-1	1.09861228866811	0	4.70953020131233	2.19722457733622
ACTATTCTCAGACCCG-1	1.09861228866811	0	5.03043792139244	2.89037175789616
ACTATTCTCTATTGTC-1	1.79175946922805	0	4.29045944114839	0
ACTATTCTCTCAGTCC-1	0	0	5.42053499927229	2.30258509299405
ACTCCCAAGACCAAAT-1	1.79175946922805	2.83321334405622	5.07517381523383	0.693147180559945
ACTCCCAAGAGTAACT-1	1.94591014905531	2.56494935746154	0	1.09861228866811
ACTCCCAAGATGCAGC-1	2.30258509299405	3.46573590279973	3.40119738166216	0
ACTCCCAAGCGCCGTT-1	1.94591014905531	1.94591014905531	2.70805020110221	0
ACTCCCACACTGCGTG-1	1.6094379124341	0.693147180559945	3.29583686600433	0
ACTCCCAGTCACAGAG-1	2.484906649788	0	4.20469261939097	1.38629436111989
ACTCCCAGTTAGTCGT-1	1.6094379124341	1.6094379124341	4.48863636973214	0.693147180559945
ACTCCCATCATGGCCG-1	0	0	3.80666248977032	1.79175946922805
ACTCCCATCTCCGCAT-1	0.693147180559945	2.484906649788	2.07944154167984	0.693147180559945
ACTCTCGAGACTCTTG-1	1.09861228866811	0.693147180559945	2.89037175789616	2.07944154167984
ACTCTCGCAGTCTTCC-1	0	0	3.98898404656427	2.19722457733622
ACTCTCGGTACATTGC-1	0.693147180559945	0	4.93447393313069	2.07944154167984
ACTCTCGGTCACGCTG-1	0	0.693147180559945	4.23410650459726	1.38629436111989
ACTCTCGGTCAGTTTG-1	1.38629436111989	0	1.79175946922805	0.693147180559945
ACTCTCGGTCATCTAG-1	0.693147180559945	0	4.81218435537242	0
ACTCTCGGTGGAATGC-1	0.693147180559945	0	3.78418963391826	0
ACTCTCGTCACGATAC-1	1.38629436111989	0	4.33073334028633	1.94591014905531
ACTGATGAGAAATGGG-1	1.38629436111989	0	1.79175946922805	1.79175946922805
ACTGATGAGGGCAGAG-1	0	0.693147180559945	3.43398720448515	1.94591014905531
ACTGATGTCAAGAATG-1	1.38629436111989	2.19722457733622	1.6094379124341	1.38629436111989
ACTGATGTCCGCAGTG-1	1.94591014905531	0	4.33073334028633	0
ACTGATGTCGTGCAGC-1	1.6094379124341	1.09861228866811	3.2188758248682	0
ACTGCAACAGCCTATA-1	0	0	4.0943445622221	0
ACTGTCCAGACTGTTC-1	2.30258509299405	1.79175946922805	2.19722457733622	1.94591014905531
ACTGTCCAGGATCACG-1	1.79175946922805	1.09861228866811	4.67282883446191	0.693147180559945
ACTGTCCCACCGTGGT-1	1.6094379124341	2.70805020110221	0	0
ACTGTCCCACGTAGAG-1	0	1.38629436111989	2.77258872223978	1.79175946922805
ACTGTCCCACTACGGC-1	1.6094379124341	0	5.53733426701854	2.30258509299405
ACTGTCCCACTATCGA-1	1.38629436111989	1.79175946922805	2.39789527279837	1.09861228866811
ACTGTGAGTGCCCAGT-1	1.6094379124341	0	4.31748811353631	0
ACTGTGATCATTGCGA-1	1.38629436111989	0	4.65396035015752	1.38629436111989
ACTTATCAGCTTCATG-1	1.6094379124341	0	3.43398720448515	0.693147180559945
ACTTATCAGGGCAATC-1	2.19722457733622	2.07944154167984	3.17805383034795	1.38629436111989
ACTTATCAGTTGAAGT-1	1.38629436111989	0	4.91265488573605	1.38629436111989
ACTTATCCATACTTTC-1	1.79175946922805	1.09861228866811	4.18965474202643	0.693147180559945
ACTTATCGTTCCGGTG-1	2.83321334405622	2.30258509299405	0.693147180559945	0
ACTTATCTCTACACAG-1	1.38629436111989	1.79175946922805	4.47733681447821	0
ACTTCCGAGCTAAACA-1	0.693147180559945	0	4.67282883446191	1.94591014905531
ACTTCCGAGCTATCCA-1	0	0	1.79175946922805	0.693147180559945
ACTTCCGAGGTCACTT-1	2.484906649788	2.07944154167984	1.79175946922805	0
ACTTCCGAGTCGCCCA-1	0.693147180559945	0.693147180559945	5.01063529409626	1.09861228866811
ACTTCCGCACATACGT-1	0	1.94591014905531	3.63758615972639	0.693147180559945
ACTTCCGCAGCTTCCT-1	1.38629436111989	1.94591014905531	3.78418963391826	1.6094379124341
ACTTCCGTCCCATACC-1	0	0	4.91265488573605	1.79175946922805
ACTTCGCAGTCCGCGT-1	0	0	4.51085950651685	1.94591014905531
ACTTCGCCAAGCCATT-1	1.38629436111989	0	3.87120101090789	1.38629436111989
ACTTCGCGTATAGGGC-1	1.09861228866811	1.38629436111989	4.97673374242057	1.38629436111989
ACTTCGCTCACTCTTA-1	2.56494935746154	2.89037175789616	0.693147180559945	0
ACTTCGCTCAGGAACG-1	0	0	3.98898404656427	1.38629436111989
ACTTTCAAGCCTCTCT-1	0.693147180559945	0.693147180559945	3.63758615972639	1.6094379124341
ACTTTCAAGGATGCGT-1	0.693147180559945	0	3.2188758248682	0
ACTTTCACACTCATAG-1	0.693147180559945	0.693147180559945	5.03043792139244	0.693147180559945
ACTTTCACAGAAATCA-1	0	1.94591014905531	4.31748811353631	0.693147180559945
ACTTTCAGTAAGATCA-1	0	0	4.55387689160054	1.09861228866811
ACTTTCAGTGGTTTGT-1	1.09861228866811	0	4.95582705760126	1.09861228866811
ACTTTGTAGGAGAATG-1	1.09861228866811	0	3.8286413964891	1.6094379124341
ACTTTGTCACGTGAGA-1	0.693147180559945	0	4.72738781871234	2.19722457733622
ACTTTGTTCGACGCTG-1	1.94591014905531	2.30258509299405	4.35670882668959	1.09861228866811
AGAAATGAGAACGTGC-1	1.79175946922805	2.30258509299405	2.94443897916644	0
AGAAATGCAATTGAAG-1	2.83321334405622	1.38629436111989	1.09861228866811	1.09861228866811
AGAAATGCATCAACCA-1	2.70805020110221	0.693147180559945	4.68213122712422	0
AGAAATGGTCATCAGT-1	0.693147180559945	0	3.71357206670431	0
AGAAATGGTCTGTGCG-1	0	0	3.43398720448515	0.693147180559945
AGAAATGGTGGGTATG-1	1.38629436111989	2.63905732961526	1.09861228866811	0.693147180559945
AGAAATGTCCAACTAG-1	0	0.693147180559945	2.39789527279837	0.693147180559945
AGAAATGTCGTAACAC-1	2.19722457733622	1.79175946922805	4.4188406077966	0
AGAAATGTCTAGCATG-1	1.09861228866811	0.693147180559945	4.80402104473326	2.19722457733622
AGAAATGTCTTTCTAG-1	2.56494935746154	1.94591014905531	1.6094379124341	0
AGAACAAAGGTAGACC-1	1.09861228866811	1.6094379124341	4.61512051684126	0
AGAACAAAGGTAGTCG-1	1.09861228866811	1.09861228866811	4.969813299576	1.38629436111989
AGAACAAAGTGCTCGC-1	0	1.09861228866811	4.39444915467244	0
AGAACAACAAACAGGC-1	1.79175946922805	0	4.35670882668959	0.693147180559945
AGAACAACAGTGTGGA-1	1.79175946922805	0.693147180559945	3.17805383034795	2.39789527279837
AGAACAACATAACTCG-1	0	0	5.14166355650266	1.09861228866811
AGAACAAGTTCAGTAC-1	1.94591014905531	3.04452243772342	1.6094379124341	0
AGAACAATCGGTCATA-1	0.693147180559945	0	3.66356164612965	0
AGAACCTAGCAAATGT-1	0	0	3.46573590279973	1.09861228866811
AGAACCTAGCACTCTA-1	0.693147180559945	0.693147180559945	4.46590811865458	1.6094379124341
AGAACCTAGGACAACC-1	0.693147180559945	0	4.69134788222914	0
AGAACCTAGGCGCTCT-1	2.07944154167984	1.94591014905531	2.99573227355399	0.693147180559945
AGAACCTCAGCATTGT-1	0	0	4.71849887129509	1.09861228866811
AGAACCTCAGGCTTGC-1	1.94591014905531	0	4.68213122712422	3.66356164612965
AGAACCTGTGTAGTGG-1	1.94591014905531	1.79175946922805	2.30258509299405	0.693147180559945
AGAACCTGTGTGTCGC-1	2.70805020110221	2.39789527279837	4.67282883446191	0.693147180559945
AGAACCTTCTGAGGTT-1	1.6094379124341	0.693147180559945	3.46573590279973	0
AGAAGCGAGATGTAGT-1	1.09861228866811	0	4.23410650459726	0
AGAAGCGAGGTCGTCC-1	0	1.6094379124341	3.63758615972639	1.6094379124341
AGAAGCGCAACCGACC-1	1.38629436111989	1.09861228866811	3.85014760171006	0
AGAAGCGCAGGTCAGA-1	1.38629436111989	0.693147180559945	5.41164605185504	0.693147180559945
AGAAGCGCATGAATAG-1	1.79175946922805	3.78418963391826	0.693147180559945	0
AGAAGCGCATGTGCCG-1	2.63905732961526	3.25809653802148	2.07944154167984	0
AGAAGCGGTACGACTT-1	1.38629436111989	0.693147180559945	0.693147180559945	2.07944154167984
AGAAGCGGTAGTGCGA-1	0	0.693147180559945	4.18965474202643	1.38629436111989
AGAAGCGGTCACTAGT-1	2.30258509299405	2.07944154167984	3.25809653802148	0
AGAAGCGGTCAGCGTC-1	2.63905732961526	2.56494935746154	3.8286413964891	1.09861228866811
AGAAGCGTCCGTATGA-1	0	0	3.55534806148941	1.79175946922805
AGAAGTAAGGAGATAG-1	0.693147180559945	1.79175946922805	2.70805020110221	0
AGAAGTACACTGCGAC-1	1.79175946922805	1.94591014905531	3.46573590279973	0
AGAAGTAGTCTCTCTG-1	1.94591014905531	1.79175946922805	3.29583686600433	0
AGAAGTAGTTAAGCAA-1	2.19722457733622	0	2.70805020110221	0.693147180559945
AGAAGTATCCAGTGTA-1	1.38629436111989	0	3.71357206670431	1.38629436111989
AGAAGTATCTGCTTAT-1	1.38629436111989	3.68887945411394	3.2188758248682	0
AGACAAAAGCTCATAC-1	1.6094379124341	1.94591014905531	4.44265125649032	0
AGACAAACATGTTTGG-1	1.38629436111989	2.89037175789616	0	0
AGACACTAGGCAATGC-1	1.38629436111989	1.38629436111989	0	1.94591014905531
AGACACTCAAGGAGTC-1	0	1.09861228866811	4.36944785246702	1.38629436111989
AGACACTCACCCTGTT-1	0	0.693147180559945	5.08759633523238	2.70805020110221
AGACACTCATCACAGT-1	1.6094379124341	0.693147180559945	4.62497281328427	1.09861228866811
AGACACTGTCCGGCAT-1	1.09861228866811	1.6094379124341	3.04452243772342	0
AGACAGGAGACTCTTG-1	0	0.693147180559945	4.12713438504509	1.79175946922805
AGACAGGAGGATCACG-1	2.484906649788	2.56494935746154	2.30258509299405	0
AGACAGGCAGCTGCCA-1	2.30258509299405	0	4.12713438504509	1.79175946922805
AGACAGGCAGTCAGTT-1	0	0.693147180559945	4.36944785246702	0
AGACAGGGTCGGCTAC-1	0	0	5.22035582507832	0
AGACCATAGTCCCAGC-1	0	0.693147180559945	3.89182029811063	0
AGACCATGTGTGAGCA-1	0	0	4.47733681447821	0.693147180559945
AGACCATTCAGAATAG-1	0.693147180559945	1.09861228866811	1.38629436111989	0
AGACCCGAGCATATGA-1	0.693147180559945	0.693147180559945	2.30258509299405	0.693147180559945
AGACCCGAGCGTTACT-1	0.693147180559945	1.38629436111989	4.85981240436167	1.38629436111989
AGACCCGAGGCTTAAA-1	0	0	3.52636052461616	1.38629436111989
AGACCCGCACTACTTT-1	1.38629436111989	0	3.78418963391826	1.38629436111989
AGACCCGCACTAGGTT-1	2.19722457733622	1.09861228866811	4.18965474202643	2.19722457733622
AGACCCGGTAAGTCAA-1	2.19722457733622	1.79175946922805	0	0.693147180559945
AGACCCGTCCTAACAG-1	2.39789527279837	1.94591014905531	1.6094379124341	0
AGACCCGTCGCCGAAC-1	1.09861228866811	1.38629436111989	3.89182029811063	1.38629436111989
AGACTCAAGATGATTG-1	2.19722457733622	2.07944154167984	0.693147180559945	0
AGACTCAAGCCAAGCA-1	1.38629436111989	0.693147180559945	2.89037175789616	2.19722457733622
AGACTCAAGGCCTGAA-1	0	1.6094379124341	4.49980967033027	1.09861228866811
AGACTCAAGGTGAGAA-1	0.693147180559945	1.79175946922805	3.29583686600433	1.94591014905531
AGACTCAAGTGTAGTA-1	0	0	2.63905732961526	0.693147180559945
AGACTCAGTATGCTAC-1	1.09861228866811	0.693147180559945	3.58351893845611	0.693147180559945
AGACTCAGTGTCATCA-1	0	0	3.87120101090789	0
AGACTCAGTTCTTGCC-1	1.09861228866811	1.38629436111989	3.61091791264422	1.09861228866811
AGACTCATCATCCTAT-1	0	1.38629436111989	4.24849524204936	1.6094379124341
AGAGAATAGACACACG-1	1.09861228866811	0	2.99573227355399	1.6094379124341
AGAGAATAGCCTATTG-1	0	0	4.0943445622221	0
AGAGAATAGCGCAATG-1	0	0	4.12713438504509	0.693147180559945
AGAGAATAGCGCTGCT-1	0	1.6094379124341	3.17805383034795	0.693147180559945
AGAGAATAGGTATTGA-1	2.70805020110221	1.94591014905531	1.38629436111989	0
AGAGAATAGTGAGTGC-1	0.693147180559945	0.693147180559945	4.21950770517611	2.07944154167984
AGAGAATCAACAACAA-1	1.79175946922805	1.09861228866811	5.05624580534831	1.94591014905531
AGAGAATGTTCGGTAT-1	0	0.693147180559945	4.31748811353631	1.09861228866811
AGAGAATGTTGCTCAA-1	2.07944154167984	0	3.95124371858143	0.693147180559945
AGAGAGCAGACTTCCA-1	2.19722457733622	2.484906649788	4.49980967033027	0.693147180559945
AGAGAGCAGAGCATCG-1	2.94443897916644	1.94591014905531	0	0
AGAGAGCAGCAATAAC-1	1.09861228866811	2.484906649788	2.99573227355399	0.693147180559945
AGAGAGCAGTCTCTGA-1	1.6094379124341	1.6094379124341	2.30258509299405	0
AGAGAGCCAGCTACCG-1	0.693147180559945	0.693147180559945	3.2188758248682	1.09861228866811
AGAGAGCCAGGTGACA-1	0.693147180559945	0	4.0943445622221	0.693147180559945
AGAGAGCCAGGTTACT-1	0	0	4.62497281328427	2.484906649788
AGAGAGCCAGTTGGTT-1	1.09861228866811	0	3.58351893845611	0
AGAGAGCCATGACTTG-1	1.38629436111989	0	4.20469261939097	0
AGAGAGCCATTGCCGG-1	0	1.09861228866811	5.20948615284142	1.79175946922805
AGAGAGCGTTCAACGT-1	0	0	5.09375020080676	2.30258509299405
AGAGAGCTCATCGTAG-1	2.39789527279837	1.94591014905531	2.39789527279837	0.693147180559945
AGAGAGCTCGCAATGT-1	2.39789527279837	1.94591014905531	1.38629436111989	0
AGAGCAGAGCGCGTTC-1	0	1.09861228866811	4.74493212836325	1.09861228866811
AGAGCAGGTATGCGGA-1	2.07944154167984	1.09861228866811	4.82028156560504	0
AGAGCAGGTTCAACGT-1	1.09861228866811	2.07944154167984	4.26267987704132	0
AGAGCAGTCACCCTCA-1	1.09861228866811	0	3.40119738166216	1.79175946922805
AGAGCCCGTACTCCGG-1	1.38629436111989	0	3.8286413964891	0.693147180559945
AGAGCCCGTATACCTG-1	1.94591014905531	1.09861228866811	1.6094379124341	1.38629436111989
AGAGCCCGTGGACTAG-1	1.09861228866811	0	5.32787616878958	1.09861228866811
AGAGCCCGTTCTCTCG-1	2.30258509299405	0.693147180559945	4.87519732320115	1.6094379124341
AGAGCCCTCAGAATAG-1	0	1.79175946922805	4.78749174278205	0
AGATAGAAGCAAGCCA-1	0	1.09861228866811	4.80402104473326	1.09861228866811
AGATAGACACTACAGT-1	1.38629436111989	2.19722457733622	3.36729582998647	0
AGATAGACACTCCCTA-1	1.09861228866811	2.30258509299405	3.49650756146648	0
AGATAGATCCCTAGGG-1	0	0	4.87519732320115	0
AGATCCAAGATAGCTA-1	2.30258509299405	0	4.24849524204936	1.38629436111989
AGATCCAAGGTAGTAT-1	0	1.79175946922805	1.09861228866811	0
AGATCCACACGCGCTA-1	2.19722457733622	3.61091791264422	3.04452243772342	1.09861228866811
AGATCCAGTAGCACAG-1	0	0	4.64439089914137	2.19722457733622
AGATCCAGTCTCAGGC-1	2.70805020110221	0.693147180559945	3.49650756146648	0.693147180559945
AGATCCAGTGCTATTG-1	1.6094379124341	0.693147180559945	4.20469261939097	0
AGATCCAGTGGAGGTT-1	1.09861228866811	0	3.52636052461616	0.693147180559945
AGATCCAGTTTGAACC-1	0	1.38629436111989	4.0943445622221	0
AGATCCATCTCAACGA-1	0.693147180559945	0	4.85981240436167	1.09861228866811
AGATCGTGTTTGAACC-1	1.09861228866811	2.30258509299405	2.07944154167984	1.09861228866811
AGATCGTTCCATTGGA-1	1.38629436111989	0	1.6094379124341	0.693147180559945
AGATGAAAGACTGTTC-1	2.07944154167984	1.38629436111989	5.2257466737132	1.94591014905531
AGATGAAAGACTTCAC-1	1.79175946922805	0	1.38629436111989	0.693147180559945
AGATGAAAGCTGACCC-1	1.6094379124341	0	3.63758615972639	0
AGATGAAAGTGCCAGA-1	0	0	4.34380542185368	0.693147180559945
AGATGAAGTACTTCCC-1	1.09861228866811	0.693147180559945	2.56494935746154	0.693147180559945
AGATGAAGTAGCTAAA-1	1.09861228866811	0	5.04342511691925	1.94591014905531
AGATGAAGTATGCTAC-1	1.09861228866811	1.09861228866811	2.70805020110221	1.6094379124341
AGATGAAGTGAAGCTG-1	1.6094379124341	0	3.98898404656427	0
AGATGAAGTGATAGTA-1	0.693147180559945	0	5.56452040732269	1.6094379124341
AGATGAAGTGCAGGAT-1	1.38629436111989	0	4.89034912822175	0.693147180559945
AGATGAATCACCTTGC-1	1.6094379124341	0.693147180559945	5.18178355029209	1.09861228866811
AGATGAATCGCTCATC-1	0	0	0.693147180559945	1.38629436111989
AGATGAATCGGCGATC-1	2.19722457733622	2.77258872223978	2.70805020110221	0
AGATGCTAGCATCGAG-1	1.09861228866811	1.79175946922805	3.93182563272433	0
AGATGCTAGCGTGTTT-1	1.09861228866811	0.693147180559945	4.57471097850338	2.19722457733622
AGATGCTAGGTGCTGA-1	0.693147180559945	1.09861228866811	1.94591014905531	0
AGATGCTCACTATCGA-1	0	1.6094379124341	4.15888308335967	0
AGATGCTCATCCAACA-1	2.19722457733622	1.38629436111989	3.3322045101752	0
AGATGCTGTTCAGGTT-1	1.09861228866811	3.25809653802148	3.49650756146648	1.09861228866811
AGCATCAAGCACCCAC-1	1.38629436111989	0	3.89182029811063	0
AGCATCAAGGGAGAAT-1	0	1.38629436111989	4.61512051684126	0
AGCATCACAACCGCTG-1	0.693147180559945	1.09861228866811	3.85014760171006	0
AGCATCACAATTCACG-1	1.09861228866811	0	5.33271879326537	1.94591014905531
AGCATCAGTCGTCAGC-1	0	0	3.66356164612965	0.693147180559945
AGCATCATCCGTGTCT-1	1.38629436111989	0.693147180559945	5.07517381523383	0.693147180559945
AGCATCATCGTGCACG-1	2.70805020110221	1.6094379124341	4.78749174278205	0
AGCCAATAGAGCTGCA-1	2.19722457733622	1.09861228866811	1.94591014905531	0.693147180559945
AGCCAATAGTGAGGCT-1	1.6094379124341	0.693147180559945	5.16478597392351	0
AGCCAATCAAGAGTGC-1	1.79175946922805	0	4.15888308335967	0
AGCCAATCATACCAGT-1	0	0	5.12396397940326	2.07944154167984
AGCCAATCATCAACCA-1	1.38629436111989	0.693147180559945	4.02535169073515	3.04452243772342
AGCCAATGTGAGTAGC-1	1.38629436111989	0	3.71357206670431	1.38629436111989
AGCCACGAGTGGATAT-1	1.38629436111989	1.09861228866811	3.36729582998647	0
AGCCACGCACCAAATC-1	1.94591014905531	1.94591014905531	2.70805020110221	0.693147180559945
AGCCACGGTAGCTTTG-1	0.693147180559945	1.09861228866811	4.91265488573605	2.19722457733622
AGCCACGTCGCACTCT-1	0	0	1.6094379124341	1.6094379124341
AGCCAGCAGCGATCGA-1	1.79175946922805	0.693147180559945	2.56494935746154	0.693147180559945
AGCCAGCCAATTCTCT-1	1.94591014905531	0	5.61312810638807	1.6094379124341
AGCCAGCTCCCATGGG-1	0.693147180559945	0	5.14166355650266	1.38629436111989
AGCGATTAGCAGCGAT-1	2.39789527279837	0.693147180559945	4.79579054559674	0
AGCGATTAGTAAACAC-1	0.693147180559945	1.09861228866811	3.95124371858143	0
AGCGATTAGTGCGCTC-1	0	0	5.03043792139244	1.94591014905531
AGCGATTCAATACAGA-1	1.79175946922805	2.77258872223978	1.09861228866811	0
AGCGATTGTAATTAGG-1	1.38629436111989	0	3.09104245335832	2.30258509299405
AGCGATTGTCCCGTGA-1	0	0	4.26267987704132	0.693147180559945
AGCGATTGTTGCCGCA-1	1.38629436111989	2.56494935746154	5.05624580534831	1.94591014905531
AGCGATTTCAAATAGG-1	1.09861228866811	1.38629436111989	3.55534806148941	2.56494935746154
AGCGATTTCGCCTCTA-1	2.63905732961526	2.39789527279837	0.693147180559945	0.693147180559945
AGCGCCAAGTGGACTG-1	1.6094379124341	0	4.39444915467244	0
AGCGCCACACTGGAAG-1	2.07944154167984	2.77258872223978	1.09861228866811	0
AGCGCCACAGCGTTGC-1	0.693147180559945	0	4.56434819146784	1.09861228866811
AGCGCCACATCTCATT-1	1.09861228866811	1.94591014905531	4.97673374242057	1.6094379124341
AGCGCCAGTGCTGCAC-1	0.693147180559945	0	4.53259949315326	2.89037175789616
AGCGCCATCAGACCGC-1	1.09861228866811	0.693147180559945	4.52178857704904	1.6094379124341
AGCGCCATCCTACCAC-1	1.38629436111989	0	4.14313472639153	2.39789527279837
AGCGCTGAGAATTTGG-1	0	0.693147180559945	2.70805020110221	2.19722457733622
AGCGCTGCAGGACTAG-1	1.6094379124341	0	4.89783979995091	1.09861228866811
AGCGCTGCATGTAACC-1	0.693147180559945	0.693147180559945	4.46590811865458	1.09861228866811
AGCGCTGGTCACCTTC-1	1.09861228866811	1.38629436111989	1.6094379124341	1.79175946922805
AGCGCTGTCGAGAGAC-1	1.94591014905531	3.55534806148941	1.38629436111989	0
AGCGCTGTCTCGTGAA-1	2.07944154167984	2.39789527279837	4.34380542185368	0
AGCGTATAGCACGGAT-1	0	1.09861228866811	3.09104245335832	0
AGCGTATCACAAATAG-1	0	1.38629436111989	4.85203026391962	1.09861228866811
AGCGTATGTATCCCAA-1	1.09861228866811	0	3.63758615972639	0
AGCGTATGTCTCTCCA-1	1.79175946922805	0	4.35670882668959	0.693147180559945
AGCGTATTCCATAGAC-1	2.19722457733622	1.09861228866811	2.83321334405622	1.38629436111989
AGCGTATTCTGGAGAG-1	1.94591014905531	0	3.91202300542815	1.09861228866811
AGCTACAAGCGATGAC-1	0	1.38629436111989	2.70805020110221	0.693147180559945
AGCTACAAGCGTTAGG-1	0	0	5.24174701505964	0
AGCTACAAGGTGGGTT-1	0.693147180559945	1.94591014905531	3.25809653802148	1.38629436111989
AGCTACAAGTGCTAGG-1	2.19722457733622	1.6094379124341	1.09861228866811	1.6094379124341
AGCTACACACTTTAGG-1	0.693147180559945	0.693147180559945	3.46573590279973	1.94591014905531
AGCTACATCTTCCAGC-1	0.693147180559945	1.94591014905531	4.0943445622221	0
AGCTACATCTTGGAAC-1	1.09861228866811	0	5.01727983681492	1.94591014905531
AGCTCAAAGCCGTCGT-1	0	0.693147180559945	3.66356164612965	0
AGCTCAAAGTAAGAGG-1	0	0	2.77258872223978	1.38629436111989
AGCTCAACACGCTGAC-1	1.38629436111989	0	5.2040066870768	1.38629436111989
AGCTCAAGTGAATTAG-1	0.693147180559945	0	2.99573227355399	1.38629436111989
AGCTCAATCCATACAG-1	0.693147180559945	0	4.969813299576	1.09861228866811
AGCTCAATCGCCGAAC-1	0	0	3.58351893845611	0
AGCTCAATCTAACGGT-1	2.39789527279837	1.38629436111989	3.36729582998647	1.09861228866811
AGCTTCCAGCACAAAT-1	2.07944154167984	2.83321334405622	1.79175946922805	0
AGCTTCCGTAACAGGC-1	0.693147180559945	0.693147180559945	3.93182563272433	0
AGCTTCCGTTAGAAAC-1	0	1.38629436111989	4.06044301054642	0
AGCTTCCTCCCTTCCC-1	0	1.38629436111989	4.35670882668959	0
AGGAAATAGGGCTGAT-1	1.38629436111989	0	4.62497281328427	0
AGGAAATAGTTACGTC-1	1.38629436111989	1.79175946922805	2.70805020110221	1.38629436111989
AGGAAATCAAGGTCGA-1	1.79175946922805	1.38629436111989	1.6094379124341	0
AGGAAATCAGACCTGC-1	1.09861228866811	1.09861228866811	3.3322045101752	1.09861228866811
AGGAAATCATCCTAAG-1	0.693147180559945	0.693147180559945	4.969813299576	1.94591014905531
AGGAAATCATGGACAG-1	0.693147180559945	0	3.87120101090789	0.693147180559945
AGGAAATGTATCGATC-1	0.693147180559945	0	5.52146091786225	0.693147180559945
AGGAAATGTGAATTGA-1	2.56494935746154	2.56494935746154	1.6094379124341	0
AGGAAATGTTATGACC-1	0.693147180559945	1.09861228866811	3.52636052461616	0
AGGAAATTCATACAGC-1	2.30258509299405	1.09861228866811	3.2188758248682	1.09861228866811
AGGAAATTCATTTGCT-1	1.94591014905531	0.693147180559945	3.8286413964891	0.693147180559945
AGGAAATTCCTACCGT-1	0.693147180559945	0.693147180559945	5.01727983681492	0
AGGAAATTCTATTTCG-1	1.6094379124341	0	4.84418708645859	1.09861228866811
AGGAATAAGGGTGAAA-1	1.38629436111989	0	4.14313472639153	0
AGGAATAAGTATAGGT-1	0	1.09861228866811	5.2040066870768	0
AGGAATAAGTTGTAAG-1	0.693147180559945	0	4.91998092582813	0.693147180559945
AGGAATAGTCCGGTGT-1	0	0.693147180559945	2.30258509299405	1.94591014905531
AGGAATAGTCGTACTA-1	1.09861228866811	0	4.30406509320417	1.79175946922805
AGGAATATCAAGTGGG-1	1.79175946922805	1.09861228866811	2.56494935746154	0
AGGAATATCGCCACTT-1	1.09861228866811	0.693147180559945	4.44265125649032	0.693147180559945
AGGAATATCGTAGGGA-1	1.09861228866811	0	4.17438726989564	0.693147180559945
AGGACGAAGCGCCTCA-1	1.38629436111989	0.693147180559945	4.30406509320417	0
AGGACGAAGGACATCG-1	1.6094379124341	0	3.98898404656427	1.6094379124341
AGGACGACACCCTATC-1	0	0.693147180559945	2.70805020110221	1.09861228866811
AGGACGACATGTTCGA-1	0	0	5.06259503302697	0
AGGACGAGTATGAAGT-1	0	0	3.95124371858143	1.09861228866811
AGGACGAGTCAACATC-1	0.693147180559945	0.693147180559945	4.38202663467388	0
AGGACGAGTTCTCCAC-1	1.09861228866811	1.38629436111989	3.78418963391826	1.09861228866811
AGGACGATCTGAGAAA-1	1.09861228866811	0	4.20469261939097	1.09861228866811
AGGACGATCTTTGCAT-1	1.09861228866811	2.89037175789616	1.09861228866811	0
AGGACTTAGGGCGAGA-1	1.6094379124341	1.6094379124341	1.6094379124341	0
AGGACTTTCGCTACGG-1	1.38629436111989	2.484906649788	1.79175946922805	0
AGGACTTTCGCTGCGA-1	2.07944154167984	0	4.77068462446567	0.693147180559945
AGGAGGTAGGAGGTTC-1	1.94591014905531	1.38629436111989	2.70805020110221	1.6094379124341
AGGAGGTCACTACCCT-1	0	0	4.59511985013459	1.38629436111989
AGGAGGTGTAGTAAGT-1	2.63905732961526	1.09861228866811	1.09861228866811	0
AGGAGGTTCACTCTTA-1	0.693147180559945	1.79175946922805	4.20469261939097	1.38629436111989
AGGAGGTTCCGCGATG-1	0.693147180559945	1.09861228866811	4.95582705760126	1.38629436111989
AGGAGGTTCCGTAGGC-1	0	0.693147180559945	0	0
AGGATAAAGCTGCCAC-1	1.09861228866811	1.09861228866811	3.52636052461616	0.693147180559945
AGGATAAAGGAGATAG-1	0	1.09861228866811	1.38629436111989	0.693147180559945
AGGATAAAGGCCTAAG-1	1.38629436111989	2.19722457733622	0	1.09861228866811
AGGATAACAAGACTGG-1	0.693147180559945	0	5.41164605185504	2.30258509299405
AGGATAACACTGGCCA-1	0	1.94591014905531	4.62497281328427	0
AGGATAACAGATTAAG-1	2.07944154167984	0	4.57471097850338	0
AGGATAAGTCGATTCA-1	0.693147180559945	0	4.17438726989564	2.77258872223978
AGGATAAGTCTCAGAT-1	1.38629436111989	1.38629436111989	4.45434729625351	0.693147180559945
AGGATAAGTTGGCTAT-1	0	2.99573227355399	3.13549421592915	0
AGGATCTAGAGCAGTC-1	1.38629436111989	1.38629436111989	4.59511985013459	0
AGGATCTAGTCTGCGC-1	1.09861228866811	0	4.99043258677874	1.38629436111989
AGGATCTCAACCAACT-1	0.693147180559945	2.56494935746154	1.38629436111989	0
AGGATCTCATCCTATT-1	1.09861228866811	2.07944154167984	3.93182563272433	1.38629436111989
AGGATCTGTAGAATGT-1	1.09861228866811	0.693147180559945	3.36729582998647	0.693147180559945
AGGATCTGTTGTGGCC-1	2.30258509299405	0.693147180559945	1.79175946922805	0
AGGCATTAGGAAGTAG-1	1.09861228866811	0	4.07753744390572	1.6094379124341
AGGCATTAGTGTACCT-1	2.19722457733622	0.693147180559945	4.75359019110636	0
AGGCATTCAAGCACAG-1	0	0	4.36944785246702	0
AGGCATTCAGACATCT-1	1.38629436111989	0	4.38202663467388	0
AGGCATTCAGCTCGGT-1	0	0.693147180559945	2.39789527279837	0
AGGCATTGTATGGAGC-1	2.07944154167984	2.30258509299405	3.04452243772342	0
AGGCATTTCTAGTTCT-1	0.693147180559945	0	5.06259503302697	1.94591014905531
AGGCCACAGCTCACTA-1	1.09861228866811	3.91202300542815	1.6094379124341	0
AGGCCACTCCATAGAC-1	1.6094379124341	1.09861228866811	1.09861228866811	0
AGGCCACTCGCTCCTA-1	2.30258509299405	0.693147180559945	3.04452243772342	1.38629436111989
AGGCTGCAGACGGAAA-1	1.79175946922805	0.693147180559945	3.95124371858143	1.09861228866811
AGGCTGCAGTTGGCGA-1	0.693147180559945	1.09861228866811	4.57471097850338	1.94591014905531
AGGCTGCCAAGCGAGT-1	1.79175946922805	2.07944154167984	3.58351893845611	0
AGGCTGCCAAGGTCGA-1	1.09861228866811	1.79175946922805	4.70953020131233	0.693147180559945
AGGCTGCCATCGCTAA-1	0	1.6094379124341	4.23410650459726	0.693147180559945
AGGCTGCCATCTGGGC-1	0	1.79175946922805	5.15905529921453	1.38629436111989
AGGCTGCGTGAGGCAT-1	1.09861228866811	0	4.07753744390572	1.09861228866811
AGGCTGCTCACCGACG-1	1.09861228866811	0	5.74300318780948	1.6094379124341
AGGCTGCTCGGCTCTT-1	1.38629436111989	1.09861228866811	4.00733318523247	0
AGGGAGTCATTGTACG-1	1.79175946922805	0	3.17805383034795	0.693147180559945
AGGGAGTGTAACGGTG-1	1.38629436111989	0	5.34233425196481	1.09861228866811
AGGGAGTGTCAACCAT-1	0	0	4.86753445045558	0
AGGGAGTTCACCGCTT-1	0	0	4.58496747867057	0
AGGGAGTTCTAGTACG-1	2.07944154167984	1.38629436111989	1.79175946922805	0.693147180559945
AGGGAGTTCTCGGTAA-1	1.6094379124341	0	4.45434729625351	1.38629436111989
AGGGCCTAGCAAGTCG-1	1.6094379124341	0	4.02535169073515	0.693147180559945
AGGGCCTAGGTTAGTA-1	0	0	2.484906649788	1.6094379124341
AGGGCCTTCGAAGTGG-1	0	1.09861228866811	4.58496747867057	0
AGGGCTCAGACGCAGT-1	1.09861228866811	1.09861228866811	4.40671924726425	0.693147180559945
AGGGCTCAGCTAATGA-1	1.79175946922805	1.94591014905531	4.31748811353631	0
AGGGCTCAGGATTACA-1	1.09861228866811	2.30258509299405	3.61091791264422	1.38629436111989
AGGGCTCCAAAGTATG-1	0	1.09861228866811	5.02388052084628	1.79175946922805
AGGGCTCGTAGATTGA-1	0.693147180559945	0.693147180559945	3.46573590279973	0
AGGGCTCGTCAGGTGA-1	2.77258872223978	1.09861228866811	1.09861228866811	1.09861228866811
AGGGCTCGTTATAGCC-1	1.09861228866811	0	3.85014760171006	0
AGGGCTCGTTCAACGT-1	1.79175946922805	0	3.55534806148941	1.79175946922805
AGGGCTCTCAACACGT-1	1.6094379124341	0	2.77258872223978	0
AGGGCTCTCTCATGCC-1	1.79175946922805	0.693147180559945	3.09104245335832	0
AGGGTCCAGTATGGCG-1	1.6094379124341	1.6094379124341	3.80666248977032	0
AGGGTCCCATGACGAG-1	0	0	4.17438726989564	2.07944154167984
AGGGTCCTCATGAGGG-1	1.09861228866811	1.09861228866811	4.0943445622221	1.09861228866811
AGGGTCCTCCTGGGAC-1	0.693147180559945	0	4.21950770517611	0.693147180559945
AGGGTCCTCGCCGATG-1	0	0	2.77258872223978	2.07944154167984
AGGGTCCTCGTAGTCA-1	1.6094379124341	0	4.86753445045558	1.94591014905531
AGGGTGAGTATACAGA-1	0	2.94443897916644	4.44265125649032	0.693147180559945
AGGGTGAGTCCCTAAA-1	0	2.30258509299405	2.63905732961526	0
AGGGTGATCGAAACAA-1	1.38629436111989	0	5.05624580534831	0
AGGGTGATCTAGGCCG-1	2.07944154167984	0.693147180559945	2.77258872223978	1.09861228866811
AGGGTGATCTCGTCAC-1	0	0	4.29045944114839	1.6094379124341
AGGGTGATCTGCCTGT-1	1.6094379124341	0.693147180559945	2.83321334405622	1.38629436111989
AGGGTTTAGAGCGACT-1	2.07944154167984	0	3.8286413964891	0.693147180559945
AGGGTTTGTCTTCTAT-1	2.39789527279837	1.94591014905531	0	1.79175946922805
AGGGTTTTCCACGGGT-1	1.09861228866811	0	4.26267987704132	0
AGGGTTTTCTGTCGTC-1	0.693147180559945	2.56494935746154	3.63758615972639	0
AGGTAGGAGATCGCTT-1	2.19722457733622	1.09861228866811	1.09861228866811	0.693147180559945
AGGTAGGAGGGAGATA-1	1.94591014905531	1.09861228866811	1.79175946922805	0
AGGTAGGCAACAACAA-1	0.693147180559945	0.693147180559945	5.36597601502185	0.693147180559945
AGGTAGGGTGTTTGCA-1	1.94591014905531	1.94591014905531	1.6094379124341	0
AGGTAGGGTTACGTAC-1	0	1.38629436111989	1.79175946922805	1.6094379124341
AGGTAGGGTTCCATTT-1	0	2.39789527279837	2.63905732961526	0
AGGTAGGTCGCTTGCT-1	0	2.07944154167984	4.48863636973214	1.38629436111989
AGGTAGGTCGGCTATA-1	1.6094379124341	2.83321334405622	2.484906649788	0
AGGTAGGTCTACTTCA-1	0	0	2.63905732961526	0
AGGTCATAGAGTATAC-1	1.38629436111989	0.693147180559945	2.07944154167984	2.07944154167984
AGGTCATAGATCCTAC-1	1.94591014905531	1.38629436111989	2.19722457733622	0
AGGTCATAGCCACCGT-1	1.38629436111989	0.693147180559945	4.67282883446191	0
AGGTCATCACATTCTT-1	0	0	4.58496747867057	0.693147180559945
AGGTCATCATCGGAGA-1	0.693147180559945	0	2.07944154167984	0
AGGTCATCATGTCTAG-1	1.79175946922805	1.38629436111989	5.06259503302697	2.07944154167984
AGGTCTACAAAGGCGT-1	0	0	5.06259503302697	1.6094379124341
AGGTCTACACCTCAGG-1	0	1.38629436111989	3.36729582998647	2.39789527279837
AGGTCTACATTACGGT-1	0	0	5.19295685089021	2.07944154167984
AGGTCTAGTATAGGAT-1	0	1.6094379124341	3.52636052461616	0
AGGTCTATCGAACTCA-1	1.09861228866811	0	3.78418963391826	1.38629436111989
AGGTGTTAGAAGAACG-1	2.39789527279837	2.07944154167984	3.52636052461616	0
AGGTGTTAGAGATTCA-1	1.6094379124341	2.19722457733622	1.09861228866811	0.693147180559945
AGGTGTTAGCCTGAAG-1	2.19722457733622	1.09861228866811	1.38629436111989	0.693147180559945
AGGTGTTAGGAACGTC-1	0	0	4.27666611901606	0
AGGTGTTCACCCTAAA-1	2.39789527279837	2.89037175789616	0	1.09861228866811
AGGTGTTTCCAACTGA-1	1.94591014905531	2.30258509299405	2.56494935746154	0
AGGTGTTTCGACCATA-1	1.38629436111989	0	4.45434729625351	1.09861228866811
AGGTGTTTCGTTGCCT-1	2.30258509299405	1.09861228866811	1.94591014905531	0
AGGTGTTTCTTAGCAG-1	2.07944154167984	2.70805020110221	3.52636052461616	0
AGGTTACGTCGATGCC-1	0.693147180559945	0	4.46590811865458	1.38629436111989
AGGTTACTCGAGATGG-1	0	0	4.36944785246702	1.94591014905531
AGGTTGTAGTATAGGT-1	2.07944154167984	0	5.24174701505964	0
AGGTTGTGTCGTGCCA-1	1.94591014905531	1.09861228866811	4.0943445622221	1.09861228866811
AGGTTGTTCAGCGGAA-1	0	0	5.6937321388027	1.94591014905531
AGTAACCCAGCAGTAG-1	1.79175946922805	2.70805020110221	1.09861228866811	0
AGTAACCTCCGTAATG-1	1.38629436111989	1.09861228866811	3.3322045101752	1.09861228866811
AGTACCAAGCGGATCA-1	1.94591014905531	1.38629436111989	0	1.38629436111989
AGTACCAAGGGAGTTC-1	0.693147180559945	0	3.25809653802148	0.693147180559945
AGTACCACAAACTAAG-1	1.09861228866811	2.77258872223978	0.693147180559945	0
AGTACCACAAAGGCGT-1	0.693147180559945	1.79175946922805	2.19722457733622	0
AGTACCACACTGGACC-1	0	0.693147180559945	5.42934562895444	0.693147180559945
AGTACCACAGATAAAC-1	1.79175946922805	1.09861228866811	3.85014760171006	1.09861228866811
AGTACCAGTCCACTTC-1	1.09861228866811	2.63905732961526	2.83321334405622	0
AGTACCAGTCGGTAAG-1	1.38629436111989	1.94591014905531	4.44265125649032	1.38629436111989
AGTACCAGTGGTCTGC-1	2.99573227355399	1.09861228866811	0	0
AGTACCATCCACGTAA-1	2.77258872223978	0	1.6094379124341	0.693147180559945
AGTACCATCCATAGGT-1	0.693147180559945	0	4.48863636973214	2.484906649788
AGTACCATCCCGAAAT-1	0.693147180559945	0	4.67282883446191	0.693147180559945
AGTACCATCCCTCTCC-1	0.693147180559945	2.19722457733622	2.07944154167984	0.693147180559945
AGTACCATCTCGGGAC-1	0.693147180559945	0	4.27666611901606	1.09861228866811
AGTACTGAGAAGCGCT-1	2.39789527279837	3.25809653802148	1.79175946922805	0
AGTACTGAGAGTCACG-1	2.39789527279837	1.79175946922805	3.49650756146648	0.693147180559945
AGTACTGAGTCACACT-1	0	0.693147180559945	4.90527477843843	1.09861228866811
AGTACTGCAGGACAGT-1	0	0	5.46383180502561	0.693147180559945
AGTACTGTCCGCTGTT-1	1.38629436111989	0	5.20948615284142	1.38629436111989
AGTACTGTCTAGCAAC-1	2.07944154167984	1.79175946922805	4.30406509320417	1.38629436111989
AGTAGCTAGGTCCAGA-1	2.19722457733622	1.6094379124341	4.43081679884331	1.09861228866811
AGTAGCTCAAGTATAG-1	1.6094379124341	0	2.83321334405622	0
AGTAGCTCACACAGCC-1	2.19722457733622	0	4.33073334028633	1.6094379124341
AGTAGCTTCCATAAGC-1	1.94591014905531	2.56494935746154	1.38629436111989	1.09861228866811
AGTAGCTTCTAGAGCT-1	1.09861228866811	1.09861228866811	3.87120101090789	1.79175946922805
AGTAGCTTCTTCCCAG-1	0	0.693147180559945	3.46573590279973	1.38629436111989
AGTAGTCCAACTGGTT-1	0	0	4.06044301054642	2.07944154167984
AGTAGTCCAGCAAGAC-1	2.94443897916644	1.79175946922805	3.29583686600433	2.07944154167984
AGTAGTCGTGTTACTG-1	1.6094379124341	1.38629436111989	4.53259949315326	1.38629436111989
AGTAGTCGTTAATGAG-1	2.19722457733622	1.6094379124341	4.21950770517611	1.38629436111989
AGTAGTCTCGCACGAC-1	2.484906649788	1.09861228866811	1.94591014905531	0
AGTCAACAGAACGCGT-1	1.38629436111989	0	4.27666611901606	2.19722457733622
AGTCAACAGAATAACC-1	2.484906649788	1.38629436111989	2.94443897916644	0
AGTCAACAGGTCGTCC-1	1.6094379124341	0	5.08759633523238	0
AGTCAACCAGCGAGTA-1	1.09861228866811	0	2.94443897916644	2.19722457733622
AGTCAACGTAACAGGC-1	2.07944154167984	0.693147180559945	2.30258509299405	0.693147180559945
AGTCAACGTAGGGTAC-1	1.94591014905531	1.09861228866811	1.38629436111989	0.693147180559945
AGTCACAAGCCGGATA-1	0.693147180559945	1.6094379124341	3.09104245335832	1.79175946922805
AGTCACAAGGGCTTCC-1	0	0	3.46573590279973	2.63905732961526
AGTCACACACCTGTCT-1	1.94591014905531	2.30258509299405	4.99721227376411	0
AGTCACACACTTTAGG-1	0	0	0	2.39789527279837
AGTCATGAGGTTAGTA-1	0	1.09861228866811	4.24849524204936	0.693147180559945
AGTCATGCAACTTGGT-1	1.38629436111989	1.38629436111989	3.17805383034795	1.94591014905531
AGTCATGCAATGGCCC-1	2.77258872223978	1.79175946922805	3.29583686600433	0
AGTCATGCAGACTCTA-1	0	0.693147180559945	5.61312810638807	0.693147180559945
AGTCATGCAGCCGTCA-1	0.693147180559945	0	4.31748811353631	1.38629436111989
AGTCATGGTAAGATTG-1	1.38629436111989	1.09861228866811	1.09861228866811	1.6094379124341
AGTCATGTCAAGCCCG-1	0	1.09861228866811	5.32300997913841	2.19722457733622
AGTCTCCCACCAAATC-1	1.38629436111989	1.38629436111989	3.04452243772342	0
AGTCTCCCACTAACCA-1	0	0	3.13549421592915	1.6094379124341
AGTCTCCCACTAGAGG-1	0	1.09861228866811	4.45434729625351	1.09861228866811
AGTCTCCCACTGAGTT-1	0.693147180559945	1.6094379124341	2.70805020110221	1.09861228866811
AGTCTCCGTAATTGGA-1	1.38629436111989	2.484906649788	0	0
AGTCTCCGTGCCCACA-1	2.70805020110221	0	2.19722457733622	1.09861228866811
AGTCTCCTCACGATAC-1	2.07944154167984	2.19722457733622	3.89182029811063	2.07944154167984
AGTCTCCTCGACATCA-1	1.38629436111989	0.693147180559945	4.77068462446567	2.07944154167984
AGTCTCCTCTCTAAGG-1	1.09861228866811	0	3.73766961828337	1.09861228866811
AGTGACTAGTACAGCG-1	1.09861228866811	0	4.64439089914137	0
AGTGACTCACATACTG-1	2.70805020110221	2.94443897916644	2.484906649788	0
AGTGACTGTGAAGCGT-1	1.38629436111989	2.07944154167984	2.99573227355399	1.6094379124341
AGTGACTGTTACCTGA-1	0.693147180559945	1.09861228866811	3.63758615972639	1.94591014905531
AGTGACTTCATCCTGC-1	1.94591014905531	1.09861228866811	3.73766961828337	0.693147180559945
AGTGATCAGATGCTAA-1	0.693147180559945	0	4.38202663467388	0.693147180559945
AGTGATCAGGAATGTT-1	2.07944154167984	2.30258509299405	5.17614973257383	1.38629436111989
AGTGATCAGGACCCAA-1	1.38629436111989	2.19722457733622	2.56494935746154	0.693147180559945
AGTGATCAGGGCGAGA-1	1.38629436111989	1.38629436111989	4.57471097850338	1.6094379124341
AGTGATCAGGGTTTCT-1	1.38629436111989	0.693147180559945	3.04452243772342	1.38629436111989
AGTGATCCAAGACCGA-1	2.07944154167984	0.693147180559945	4.46590811865458	1.6094379124341
AGTGATCCACATAACC-1	0.693147180559945	0	3.73766961828337	0
AGTGATCGTACATTGC-1	0	0	5.90808293816893	1.09861228866811
AGTGATCTCACCTTGC-1	1.6094379124341	2.07944154167984	0.693147180559945	0
AGTGATCTCCCATACC-1	0.693147180559945	0	1.94591014905531	0.693147180559945
AGTGATCTCGCAGATT-1	0	1.09861228866811	4.21950770517611	0
AGTGATCTCTACGCGG-1	0	0	4.11087386417331	1.6094379124341
AGTGCCGAGACTTCAC-1	0	1.09861228866811	4.79579054559674	1.09861228866811
AGTGCCGAGCGATCGA-1	1.38629436111989	2.70805020110221	4.31748811353631	0
AGTGCCGCAAGAGTAT-1	2.30258509299405	2.63905732961526	3.49650756146648	0
AGTGCCGCATCACCAA-1	1.6094379124341	1.09861228866811	3.97029191355212	0
AGTGCCGGTCTTCGAA-1	0.693147180559945	0	4.0943445622221	1.94591014905531
AGTGCCGGTTACTCAG-1	0	0	4.17438726989564	0.693147180559945
AGTGCCGGTTTAAGGA-1	0.693147180559945	0	3.89182029811063	0.693147180559945
AGTGCCGTCGTAGCTA-1	0.693147180559945	1.94591014905531	3.93182563272433	0
AGTGCCGTCGTCTACC-1	1.79175946922805	0	1.94591014905531	0.693147180559945
AGTGTTGAGATCGCTT-1	0	0.693147180559945	4.36944785246702	0.693147180559945
AGTGTTGAGCTGTGCC-1	1.38629436111989	1.6094379124341	4.00733318523247	0.693147180559945
AGTGTTGAGGAAGTGA-1	1.38629436111989	1.38629436111989	5.18738580584075	2.19722457733622
AGTGTTGAGGCTTAAA-1	1.6094379124341	1.09861228866811	4.15888308335967	0.693147180559945
AGTGTTGCAACTTGGT-1	0	3.09104245335832	2.07944154167984	0
AGTGTTGGTCATGGCC-1	0	0	4.33073334028633	1.09861228866811
AGTGTTGGTCCTGTCT-1	0.693147180559945	0	3.55534806148941	0
AGTGTTGGTCTGTGAT-1	1.79175946922805	0.693147180559945	4.11087386417331	0.693147180559945
AGTGTTGGTGACTATC-1	1.38629436111989	0.693147180559945	4.29045944114839	0
AGTTAGCAGCCTGAAG-1	1.79175946922805	0	3.78418963391826	0.693147180559945
AGTTAGCAGTGGTTCT-1	1.38629436111989	2.83321334405622	2.30258509299405	0
AGTTAGCGTACAAACA-1	1.94591014905531	2.99573227355399	1.09861228866811	0
AGTTAGCTCAGTGTCA-1	0	0	4.69134788222914	0.693147180559945
AGTTAGCTCCACGTGG-1	1.09861228866811	1.79175946922805	2.63905732961526	1.09861228866811
AGTTCCCGTCCAACGC-1	0	0	4.30406509320417	1.38629436111989
AGTTCCCGTTACCTTT-1	1.6094379124341	1.94591014905531	1.6094379124341	0
AGTTCCCTCGGTGTTA-1	0	0	4.63472898822964	1.38629436111989
AGTTCGAAGCGATGGT-1	1.09861228866811	1.09861228866811	4.67282883446191	2.19722457733622
AGTTCGACAGCATTGT-1	0.693147180559945	0	5.18178355029209	0
AGTTCGACAGCTCGGT-1	0.693147180559945	1.6094379124341	4.27666611901606	1.38629436111989
AGTTCGAGTGCCCACA-1	1.6094379124341	1.6094379124341	2.56494935746154	0
AGTTCGAGTGTTTCTT-1	0	1.09861228866811	5.28320372873799	2.19722457733622
AGTTCGATCCATTTCA-1	1.79175946922805	0	4.99721227376411	0.693147180559945
ATACCGAAGTCACGAG-1	1.79175946922805	0	3.49650756146648	0
ATACCGACAGAGTGTG-1	2.83321334405622	0.693147180559945	3.66356164612965	0
ATACCGAGTAGCGCTC-1	3.09104245335832	2.70805020110221	3.09104245335832	0
ATACCGAGTCGAAGCA-1	1.38629436111989	0	4.24849524204936	0
ATACCTTAGACCTCAT-1	2.07944154167984	2.83321334405622	1.09861228866811	0
ATACCTTAGCCAAGTG-1	0.693147180559945	0.693147180559945	3.29583686600433	0
ATACCTTCAGCGTTGC-1	0.693147180559945	0	3.40119738166216	1.6094379124341
ATACCTTCATCGCTCT-1	1.09861228866811	1.09861228866811	4.86753445045558	1.09861228866811
ATACCTTGTATGGTAA-1	1.94591014905531	1.09861228866811	3.95124371858143	0
ATACCTTTCAAGCCTA-1	1.79175946922805	2.30258509299405	2.83321334405622	1.79175946922805
ATACCTTTCACTCCGT-1	1.38629436111989	2.89037175789616	3.43398720448515	1.09861228866811
ATACTTCCAATGTCAC-1	1.79175946922805	0	1.38629436111989	1.6094379124341
ATACTTCCATAATCGC-1	1.38629436111989	1.09861228866811	3.95124371858143	1.38629436111989
ATACTTCGTGCCGAAA-1	1.6094379124341	2.99573227355399	1.38629436111989	0
ATAGACCAGCAAACAT-1	0	0	5.32787616878958	1.6094379124341
ATAGACCCAAATGGCG-1	1.09861228866811	0	3.58351893845611	2.83321334405622
ATAGACCCACAGCTTA-1	0	1.79175946922805	3.66356164612965	1.09861228866811
ATAGACCCAGATACTC-1	2.30258509299405	0	4.88280192258637	1.38629436111989
ATAGACCGTATGCGTT-1	1.09861228866811	2.30258509299405	3.17805383034795	0.693147180559945
ATAGAGAAGTCTAACC-1	1.38629436111989	1.38629436111989	5.68017260901707	0
ATAGAGAAGTGAGTGC-1	1.09861228866811	1.38629436111989	3.2188758248682	0
ATAGAGAGTTCCCACT-1	0	0	4.93447393313069	1.09861228866811
ATAGAGATCAAAGAAC-1	1.6094379124341	1.6094379124341	4.24849524204936	0
ATAGAGATCTGTCTCG-1	1.09861228866811	2.07944154167984	3.8286413964891	0
ATAGGCTAGGAACTCG-1	0	0	5.12396397940326	0.693147180559945
ATAGGCTAGGGTAGCT-1	1.6094379124341	1.6094379124341	3.61091791264422	1.09861228866811
ATAGGCTAGGTAAGGA-1	0.693147180559945	1.38629436111989	4.00733318523247	0.693147180559945
ATAGGCTCAATCTAGC-1	0.693147180559945	0	4.12713438504509	1.6094379124341
ATAGGCTCACTCCTGT-1	1.09861228866811	0.693147180559945	5.4249500174814	2.19722457733622
ATAGGCTCATCAACCA-1	0	0	4.93447393313069	3.09104245335832
ATAGGCTGTAATGATG-1	0	1.09861228866811	2.19722457733622	2.30258509299405
ATAGGCTGTTGGGTAG-1	1.38629436111989	0	2.99573227355399	1.38629436111989
ATAGGCTTCAGTCACA-1	1.94591014905531	1.6094379124341	1.94591014905531	0
ATATCCTAGCATAGGC-1	1.6094379124341	0	3.91202300542815	0
ATATCCTCAGCTGTGC-1	0	1.6094379124341	3.55534806148941	1.6094379124341
ATATCCTGTTATAGAG-1	0.693147180559945	1.79175946922805	2.56494935746154	2.07944154167984
ATATCCTTCAAGTCTG-1	0.693147180559945	0	5.24702407216049	2.30258509299405
ATCACAGAGTGTTGAA-1	1.09861228866811	1.09861228866811	3.2188758248682	0
ATCACGAAGACTGGGT-1	1.79175946922805	1.6094379124341	4.26267987704132	2.07944154167984
ATCACGACAACAGATA-1	2.07944154167984	1.94591014905531	1.09861228866811	0
ATCACGACACCGCTAG-1	1.38629436111989	2.30258509299405	4.27666611901606	1.94591014905531
ATCACGACAGGTGACA-1	1.79175946922805	1.09861228866811	4.969813299576	1.6094379124341
ATCACGAGTTTACACG-1	0.693147180559945	1.6094379124341	3.95124371858143	1.94591014905531
ATCACTTAGGGCCCTT-1	0.693147180559945	1.6094379124341	4.84418708645859	2.39789527279837
ATCACTTCAGTACTAC-1	0	1.79175946922805	2.83321334405622	1.09861228866811
ATCACTTGTCTGTCAA-1	0.693147180559945	0	5.32300997913841	0
ATCAGGTCAGAGCCCT-1	0	0	1.79175946922805	0
ATCAGGTGTGTCCCTT-1	2.07944154167984	2.63905732961526	0	0
ATCAGGTGTTATTCTC-1	1.09861228866811	1.09861228866811	4.75359019110636	0
ATCATTCGTGGTCTTA-1	0	1.38629436111989	3.63758615972639	1.79175946922805
ATCATTCTCCGGACGT-1	2.99573227355399	3.95124371858143	0	0.693147180559945
ATCCACCGTGAGTCAG-1	2.77258872223978	2.77258872223978	0	0
ATCCACCTCACTGCTC-1	0.693147180559945	0	4.89783979995091	0
ATCCCTGAGCTGGAGT-1	1.94591014905531	0.693147180559945	3.93182563272433	0.693147180559945
ATCCCTGAGGACCCAA-1	1.38629436111989	2.07944154167984	3.95124371858143	1.38629436111989
ATCCCTGCAACAAGTA-1	1.09861228866811	2.07944154167984	3.43398720448515	0
ATCCCTGCACGCTATA-1	0.693147180559945	0	2.89037175789616	0.693147180559945
ATCCCTGGTGAATGTA-1	1.38629436111989	1.6094379124341	4.87519732320115	1.79175946922805
ATCCCTGGTGGACCAA-1	1.79175946922805	0.693147180559945	2.07944154167984	1.09861228866811
ATCCCTGTCATACAGC-1	0	1.38629436111989	1.38629436111989	0
ATCCCTGTCGGAATTC-1	1.09861228866811	1.09861228866811	5.06890420222023	0
ATCCCTGTCTAATTCC-1	1.6094379124341	1.94591014905531	3.13549421592915	0.693147180559945
ATCCGTCAGCAATTCC-1	0.693147180559945	1.94591014905531	2.70805020110221	0
ATCCGTCCATACCACA-1	2.19722457733622	1.94591014905531	2.56494935746154	0
ATCCGTCCATGACACT-1	1.6094379124341	0	4.58496747867057	0.693147180559945
ATCCGTCGTTGTTTGG-1	1.09861228866811	2.07944154167984	4.02535169073515	0
ATCCGTCTCAGCTGTA-1	2.07944154167984	1.79175946922805	1.79175946922805	0
ATCCGTCTCGATGCTA-1	1.6094379124341	1.79175946922805	3.95124371858143	1.38629436111989
ATCCTATAGAGGACTC-1	0	0	5.06259503302697	3.04452243772342
ATCCTATAGGTGATCG-1	0	0	4.44265125649032	1.38629436111989
ATCCTATCAAGACCGA-1	1.09861228866811	1.09861228866811	5.28320372873799	2.19722457733622
ATCCTATCATCGGTTA-1	1.38629436111989	1.38629436111989	5.18178355029209	0.693147180559945
ATCCTATGTATCGCGC-1	0.693147180559945	0	3.78418963391826	1.79175946922805
ATCCTATGTGAGACGT-1	2.07944154167984	1.09861228866811	3.17805383034795	0
ATCCTATGTTAAGTCC-1	2.30258509299405	0	2.39789527279837	1.09861228866811
ATCCTATTCCAACTGA-1	1.79175946922805	0	4.84418708645859	1.09861228866811
ATCGATGAGCAGTCTT-1	1.79175946922805	0.693147180559945	3.76120011569356	0
ATCGATGCAAGTGGAC-1	2.94443897916644	2.63905732961526	0	0
ATCGATGTCATCACCC-1	1.94591014905531	0	4.36944785246702	0.693147180559945
ATCGATGTCTGCTTTA-1	1.6094379124341	0	5.14749447681345	0.693147180559945
ATCGCCTAGCACTAGG-1	0	1.09861228866811	4.72738781871234	0
ATCGCCTAGGTAACTA-1	2.07944154167984	2.07944154167984	1.6094379124341	0
ATCGCCTCACCTGCGA-1	2.39789527279837	2.77258872223978	0	0
ATCGCCTCATACCAGT-1	0	2.07944154167984	4.36944785246702	2.07944154167984
ATCGCCTTCGGATTAC-1	0	0	3.76120011569356	1.38629436111989
ATCGCCTTCGTAACAC-1	1.09861228866811	0	3.55534806148941	1.94591014905531
ATCGCCTTCTCGTTTA-1	1.94591014905531	1.38629436111989	2.70805020110221	0
ATCGGATAGCGAGAAA-1	0.693147180559945	0	4.57471097850338	1.6094379124341
ATCGGATTCTTGGCTC-1	2.484906649788	0	3.29583686600433	1.6094379124341
ATCGGCGCAAGACTGG-1	1.6094379124341	1.38629436111989	4.14313472639153	0
ATCGGCGCAGTGAGCA-1	2.07944154167984	1.6094379124341	5.28826703069454	0
ATCGGCGGTAAGGTCG-1	1.6094379124341	0	3.89182029811063	0
ATCGGCGGTAGCGAGT-1	1.09861228866811	1.94591014905531	4.31748811353631	1.6094379124341
ATCGGCGGTATTGAGA-1	0.693147180559945	0	3.73766961828337	1.6094379124341
ATCGGCGGTCAAGTTC-1	0	0.693147180559945	5.06259503302697	1.79175946922805
ATCGGCGGTCGCTGCA-1	1.09861228866811	0	4.58496747867057	0
ATCGGCGGTCGGCCTA-1	0.693147180559945	0	5.32300997913841	2.19722457733622
ATCGGCGGTTCGGTTA-1	1.09861228866811	0	4.12713438504509	0
ATCGGCGGTTGTAGCT-1	1.6094379124341	0.693147180559945	4.98360662170834	0.693147180559945
ATCGTAGAGAGATCGC-1	1.38629436111989	2.39789527279837	1.6094379124341	0
ATCGTAGAGAGATTCA-1	1.6094379124341	2.89037175789616	1.38629436111989	0
ATCGTAGAGATCCGAG-1	2.07944154167984	1.6094379124341	2.19722457733622	0.693147180559945
ATCGTAGAGCAACCAG-1	1.79175946922805	0	5.56068163101553	0.693147180559945
ATCGTAGCAGTATGAA-1	1.94591014905531	0	4.55387689160054	1.6094379124341
ATCGTAGTCTGGCCGA-1	1.6094379124341	0.693147180559945	2.77258872223978	2.07944154167984
ATCGTCCAGGTAAGGA-1	1.38629436111989	1.6094379124341	3.36729582998647	1.6094379124341
ATCGTCCAGTTAACGA-1	1.09861228866811	0	0	1.79175946922805
ATCGTCCCAACCTATG-1	0.693147180559945	0.693147180559945	4.90527477843843	1.79175946922805
ATCGTCCGTCGAACAG-1	1.6094379124341	0.693147180559945	4.60517018598809	0
ATCGTCCGTTGACTGT-1	1.09861228866811	0.693147180559945	3.17805383034795	0.693147180559945
ATCGTCCGTTGTTGCA-1	1.79175946922805	0.693147180559945	2.94443897916644	0
ATCGTCCGTTTGTGGT-1	1.38629436111989	1.38629436111989	3.29583686600433	0.693147180559945
ATCGTCCTCGCCTTTG-1	0	0	4.70048036579242	2.70805020110221
ATCGTGAAGATCCTAC-1	1.79175946922805	1.6094379124341	3.29583686600433	0
ATCGTGAAGGCACTAG-1	1.09861228866811	0	3.52636052461616	1.6094379124341
ATCGTGAAGTGGATTA-1	0.693147180559945	0	5.30330490805908	1.09861228866811
ATCGTGACACGTAGAG-1	0	0.693147180559945	3.71357206670431	1.6094379124341
ATCGTGAGTAACTGCT-1	3.09104245335832	2.70805020110221	1.94591014905531	0
ATCGTGATCGACGAGA-1	1.38629436111989	1.38629436111989	4.44265125649032	1.6094379124341
ATCGTGATCGCCTATC-1	1.09861228866811	3.52636052461616	2.94443897916644	0
ATCTCTAGTGAGGATC-1	1.79175946922805	0.693147180559945	2.30258509299405	1.6094379124341
ATCTCTATCGTGCTCT-1	1.79175946922805	0	4.65396035015752	1.09861228866811
ATCTTCAAGCACTGGA-1	1.09861228866811	0.693147180559945	5.0998664278242	2.19722457733622
ATCTTCACATATGGCT-1	1.94591014905531	0.693147180559945	2.89037175789616	1.6094379124341
ATCTTCAGTACCCACG-1	0.693147180559945	0.693147180559945	1.79175946922805	1.79175946922805
ATCTTCAGTACGCTAT-1	1.38629436111989	1.38629436111989	0.693147180559945	0
ATCTTCAGTCTAACTG-1	1.94591014905531	2.39789527279837	4.20469261939097	0.693147180559945
ATCTTCAGTTGGGAAC-1	0.693147180559945	2.07944154167984	1.09861228866811	1.09861228866811
ATCTTCATCCTTGGAA-1	0.693147180559945	1.09861228866811	4.91265488573605	2.30258509299405
ATCTTCATCGACATCA-1	0	0	2.77258872223978	2.19722457733622
ATCTTCATCTATACGG-1	2.07944154167984	3.09104245335832	0	0
ATCTTCATCTCGTTTA-1	1.38629436111989	2.63905732961526	2.63905732961526	1.09861228866811
ATGAAAGAGCAGTAAT-1	0	0	5.33753807970132	0.693147180559945
ATGAAAGAGTGTCATC-1	2.07944154167984	1.38629436111989	0.693147180559945	0
ATGAAAGGTTCGGGTC-1	0.693147180559945	0	5.24174701505964	0.693147180559945
ATGAAAGTCAAACCCA-1	0	0.693147180559945	4.82028156560504	1.79175946922805
ATGAAAGTCACACCGG-1	2.07944154167984	1.94591014905531	3.25809653802148	0
ATGAAAGTCGACGATT-1	1.09861228866811	0	4.71849887129509	1.79175946922805
ATGACCAAGCGATCGA-1	2.63905732961526	2.484906649788	3.71357206670431	0
ATGACCAAGTCTGTAC-1	1.6094379124341	0	5.01727983681492	1.38629436111989
ATGACCACACAAAGCG-1	0	0	4.59511985013459	2.19722457733622
ATGACCACAGTAGTTC-1	0.693147180559945	0.693147180559945	4.72738781871234	1.79175946922805
ATGACCAGTGGCGTAA-1	3.09104245335832	3.55534806148941	0	0
ATGACCAGTTATAGCC-1	1.38629436111989	0.693147180559945	2.39789527279837	0
ATGACCATCACCTACC-1	1.38629436111989	1.79175946922805	3.71357206670431	1.79175946922805
ATGAGGGGTACGTTCA-1	2.07944154167984	0	4.23410650459726	0
ATGAGGGTCGAGAACG-1	3.09104245335832	3.36729582998647	1.6094379124341	0.693147180559945
ATGAGGGTCGAGATGG-1	1.94591014905531	2.39789527279837	2.94443897916644	1.09861228866811
ATGAGGGTCGGTAGGA-1	1.94591014905531	2.70805020110221	0	0
ATGAGGGTCGGTCTGG-1	1.09861228866811	1.94591014905531	2.70805020110221	0
ATGAGGGTCTGAGGTT-1	0	0	4.97673374242057	2.39789527279837
ATGAGTCCATGGGTTT-1	0	0	3.25809653802148	2.77258872223978
ATGAGTCGTCGGAACA-1	0	1.38629436111989	0.693147180559945	0
ATGAGTCTCTTCGACC-1	1.94591014905531	2.56494935746154	0.693147180559945	0
ATGATCGAGCAGGTCA-1	0.693147180559945	0	3.3322045101752	1.38629436111989
ATGATCGAGTAATTGG-1	0.693147180559945	0.693147180559945	3.29583686600433	1.09861228866811
ATGATCGCACAGTACT-1	1.6094379124341	0	5.2040066870768	0
ATGATCGGTACAGTTC-1	1.6094379124341	2.77258872223978	1.38629436111989	0
ATGATCGTCCCTCGTA-1	0	0	3.89182029811063	2.56494935746154
ATGATCGTCGCTTAAG-1	1.09861228866811	0	1.94591014905531	0
ATGCATGCAATGTCTG-1	1.94591014905531	2.07944154167984	2.30258509299405	0
ATGCATGCAGACATCT-1	0	0	5.90263333340137	2.30258509299405
ATGCATGGTCTTTCTA-1	2.39789527279837	1.6094379124341	0	1.6094379124341
ATGCATGGTGCCCGTA-1	0	2.484906649788	1.38629436111989	0
ATGCATGTCTTGGTCC-1	0.693147180559945	1.09861228866811	4.89783979995091	1.6094379124341
ATGCCTCAGACTGTTC-1	1.79175946922805	0	4.40671924726425	2.39789527279837
ATGCCTCCAGCCGTCA-1	1.38629436111989	1.38629436111989	4.51085950651685	0.693147180559945
ATGCCTCGTAGCTTAC-1	2.39789527279837	0.693147180559945	2.19722457733622	1.6094379124341
ATGCCTCGTCTAGGTT-1	0	1.09861228866811	4.06044301054642	0.693147180559945
ATGCCTCGTGACTAAA-1	1.6094379124341	1.79175946922805	1.94591014905531	0
ATGCCTCGTGATCGTT-1	1.09861228866811	1.09861228866811	4.64439089914137	2.19722457733622
ATGCCTCGTTCAGTAC-1	0	0	4.57471097850338	2.56494935746154
ATGCCTCTCAGGCGAA-1	0.693147180559945	1.38629436111989	0	0.693147180559945
ATGCCTCTCGCGGTAC-1	0	0.693147180559945	5.10594547390058	2.77258872223978
ATGCGATAGTATGACA-1	1.09861228866811	0	4.89034912822175	1.09861228866811
ATGCGATCAAGTGACG-1	0	0	4.07753744390572	1.6094379124341
ATGCGATCAGCTCATA-1	0	0.693147180559945	3.78418963391826	0
ATGCGATCATTGGGAG-1	0.693147180559945	0	4.66343909411207	0.693147180559945
ATGCGATGTTAGTCGT-1	1.09861228866811	1.6094379124341	3.61091791264422	0.693147180559945
ATGCGATTCCGCGAGT-1	1.6094379124341	1.09861228866811	1.6094379124341	0
ATGGAGGAGAGAGCAA-1	0.693147180559945	1.38629436111989	5.53733426701854	0
ATGGAGGAGGATCATA-1	1.09861228866811	0	3.76120011569356	1.79175946922805
ATGGAGGAGTAAGACT-1	1.6094379124341	1.6094379124341	4.26267987704132	1.6094379124341
ATGGAGGCAATACGAA-1	1.38629436111989	1.94591014905531	1.38629436111989	0
ATGGAGGGTCACTCGG-1	1.6094379124341	1.79175946922805	4.34380542185368	0
ATGGAGGTCGAAATCC-1	0	0.693147180559945	4.63472898822964	1.6094379124341
ATGGATCAGATGTTCC-1	1.79175946922805	0	3.2188758248682	1.38629436111989
ATGGATCAGCACACCC-1	2.30258509299405	1.09861228866811	1.79175946922805	0
ATGGATCCAATAGGGC-1	1.38629436111989	0	4.34380542185368	1.38629436111989
ATGGATCCAGTAGAAT-1	0	0	3.25809653802148	1.38629436111989
ATGGATCCATCAGCTA-1	1.38629436111989	0	4.18965474202643	0
ATGGATCGTACGAAAT-1	1.09861228866811	0	4.07753744390572	1.09861228866811
ATGGATCTCATCCTAT-1	1.79175946922805	1.79175946922805	1.94591014905531	0
ATGGGAGAGGTGCAGT-1	0	0	4.65396035015752	0.693147180559945
ATGGGAGCAGAGACTG-1	0	0	2.99573227355399	0
ATGGGAGCATCCGGTG-1	1.79175946922805	0	4.29045944114839	0
ATGGGAGCATCGGATT-1	1.09861228866811	2.30258509299405	4.53259949315326	0
ATGGGAGGTAGGGTAC-1	0.693147180559945	0.693147180559945	5.10594547390058	1.94591014905531
ATGGGAGGTGGATCGA-1	1.94591014905531	2.39789527279837	2.39789527279837	0
ATGGGAGGTTGGCTAT-1	0	1.09861228866811	5.39362754635236	0
ATGGGAGTCAGCGGAA-1	1.6094379124341	1.79175946922805	4.71849887129509	1.6094379124341
ATGGGAGTCGTCAGAT-1	1.09861228866811	1.94591014905531	1.09861228866811	0
ATGGGTTAGACCTGGA-1	1.09861228866811	1.6094379124341	5.04985600724954	1.6094379124341
ATGGGTTGTCCACTCT-1	2.70805020110221	2.30258509299405	1.79175946922805	0
ATGGGTTGTCGTTGCG-1	2.07944154167984	2.63905732961526	4.96284463025991	1.09861228866811
ATGGTTGCAAACAGGC-1	0.693147180559945	1.6094379124341	4.18965474202643	1.38629436111989
ATGGTTGCAAGGTCAG-1	1.94591014905531	0	4.49980967033027	1.09861228866811
ATGGTTGCATCCTGTC-1	0	0	1.6094379124341	0.693147180559945
ATGGTTGCATCGCTGG-1	0	1.38629436111989	4.36944785246702	3.04452243772342
ATGGTTGGTACAAGCG-1	2.19722457733622	1.79175946922805	4.44265125649032	0
ATGGTTGGTCAACACT-1	1.6094379124341	1.6094379124341	3.63758615972639	0.693147180559945
ATGGTTGTCATTTCGT-1	1.6094379124341	0	3.04452243772342	1.09861228866811
ATGGTTGTCCTATTGT-1	0.693147180559945	1.09861228866811	3.71357206670431	0
ATGGTTGTCGCGTTTC-1	1.79175946922805	1.09861228866811	3.09104245335832	1.09861228866811
ATGGTTGTCGTTGTAG-1	0.693147180559945	1.94591014905531	3.29583686600433	0
ATGGTTGTCTCGAGTA-1	1.09861228866811	0	2.99573227355399	0
ATGTCCCAGCGCCTAC-1	0	0	2.63905732961526	1.09861228866811
ATGTCCCAGGAACTAT-1	1.94591014905531	1.6094379124341	3.61091791264422	0
ATGTCCCAGGAAGTAG-1	2.77258872223978	0.693147180559945	3.29583686600433	0.693147180559945
ATGTCCCAGTGCAAAT-1	2.77258872223978	3.17805383034795	0.693147180559945	0
ATGTCCCCAATCTAGC-1	0	0.693147180559945	3.3322045101752	1.94591014905531
ATGTCCCCAGCGTATT-1	0.693147180559945	0.693147180559945	3.76120011569356	0
ATGTCCCGTATGATCC-1	0	1.09861228866811	1.09861228866811	1.09861228866811
ATGTCCCTCATCTGTT-1	1.38629436111989	0.693147180559945	4.04305126783455	0
ATGTCCCTCCTGTTGC-1	0.693147180559945	2.19722457733622	1.79175946922805	1.6094379124341
ATGTCCCTCGGACCAC-1	0	1.6094379124341	3.13549421592915	1.79175946922805
ATGTCCCTCTGGCTGG-1	0	1.09861228866811	3.17805383034795	1.79175946922805
ATGTCTTAGTAACAGT-1	0	1.09861228866811	1.09861228866811	0.693147180559945
ATGTCTTCAAGGAGTC-1	0	1.6094379124341	4.61512051684126	1.38629436111989
ATGTCTTCATTGAAGA-1	2.30258509299405	2.63905732961526	3.29583686600433	0
ATTACCTGTACGATTC-1	1.09861228866811	1.6094379124341	5.89989735358249	1.6094379124341
ATTACCTGTGCAACAG-1	0	0	4.21950770517611	1.94591014905531
ATTACCTTCAAGGACG-1	0	1.09861228866811	5.03043792139244	1.09861228866811
ATTACCTTCGCTGCGA-1	1.09861228866811	0.693147180559945	4.67282883446191	0
ATTACTCCAAGGTACG-1	0	0	5.19295685089021	2.07944154167984
ATTACTCCACATGACT-1	1.6094379124341	0	3.68887945411394	0
ATTACTCCAGGCTACC-1	1.6094379124341	0	4.06044301054642	2.07944154167984
ATTACTCGTAGGCAGT-1	0	0.693147180559945	5.29330482472449	1.6094379124341
ATTACTCGTGCCCGTA-1	2.484906649788	3.25809653802148	0	0
ATTACTCTCCGATCTC-1	1.94591014905531	0	3.3322045101752	0.693147180559945
ATTACTCTCCTATTGT-1	0.693147180559945	0	5.30330490805908	0.693147180559945
ATTATCCAGACCTCAT-1	1.38629436111989	0	4.38202663467388	2.39789527279837
ATTATCCGTAGCTGAG-1	0	0.693147180559945	4.53259949315326	0.693147180559945
ATTATCCTCGTGGCGT-1	2.30258509299405	1.38629436111989	4.34380542185368	1.09861228866811
ATTCACTAGACTCGAG-1	0	0	4.62497281328427	1.09861228866811
ATTCACTCAACCACGC-1	1.38629436111989	0.693147180559945	4.12713438504509	0
ATTCAGGAGTCGAGGT-1	2.30258509299405	0.693147180559945	3.61091791264422	0
ATTCAGGCAGGTAGTG-1	1.38629436111989	0	4.7361984483945	1.6094379124341
ATTCAGGCATCCTATT-1	1.38629436111989	0	5.08759633523238	0.693147180559945
ATTCAGGGTAGTTACC-1	2.56494935746154	2.07944154167984	3.61091791264422	0
ATTCAGGGTCATCGGC-1	0	0	5.91350300563827	1.09861228866811
ATTCAGGGTGCACATT-1	1.09861228866811	0.693147180559945	4.36944785246702	0
ATTCAGGGTGTTAGCT-1	0	0	4.53259949315326	0
ATTCAGGTCATGGAGG-1	1.94591014905531	0.693147180559945	3.66356164612965	0
ATTCAGGTCCAGTTCC-1	1.6094379124341	1.38629436111989	1.79175946922805	1.09861228866811
ATTCAGGTCCGCATAA-1	1.38629436111989	0	5.50938833662798	1.94591014905531
ATTCATCAGACAGCGT-1	0.693147180559945	1.6094379124341	4.58496747867057	1.09861228866811
ATTCATCAGACGTCGA-1	0	0.693147180559945	4.26267987704132	1.94591014905531
ATTCATCAGGGACAGG-1	2.39789527279837	3.13549421592915	0	0
ATTCATCAGGTTCCGC-1	0.693147180559945	0	3.68887945411394	1.79175946922805
ATTCATCCAACGCATT-1	2.63905732961526	3.43398720448515	1.6094379124341	0
ATTCATCCACGACCTG-1	0	1.09861228866811	2.99573227355399	0
ATTCATCGTTGGTAGG-1	0	1.09861228866811	1.94591014905531	1.79175946922805
ATTCATCTCTTACGTT-1	0	0	3.71357206670431	1.09861228866811
ATTCCATAGGCTCAAG-1	0	0	5.77455154554441	2.89037175789616
ATTCCATAGTCGCGAA-1	2.30258509299405	1.94591014905531	3.3322045101752	0
ATTCCATCACTTGGGC-1	1.09861228866811	1.94591014905531	3.25809653802148	1.6094379124341
ATTCCATGTCACGACC-1	2.07944154167984	0.693147180559945	3.97029191355212	1.09861228866811
ATTCCATTCACTCTTA-1	0	1.09861228866811	4.9416424226093	1.38629436111989
ATTCCCGAGGAAACGA-1	1.79175946922805	0	3.98898404656427	0
ATTCCCGAGGGAGGCA-1	1.6094379124341	0	5.11799381241676	0
ATTCCCGCAGACAAGC-1	0	0	0.693147180559945	0
ATTCCCGTCAAGCTTG-1	1.79175946922805	0	4.88280192258637	0.693147180559945
ATTCCCGTCACGACTA-1	0.693147180559945	0	3.95124371858143	1.79175946922805
ATTCCTAAGCTCCACG-1	1.94591014905531	0	2.484906649788	0
ATTCCTAAGGATGCGT-1	1.09861228866811	0.693147180559945	3.91202300542815	0
ATTCCTATCAATCAGC-1	1.09861228866811	0.693147180559945	5.03043792139244	1.09861228866811
ATTCCTATCCCTTCCC-1	0.693147180559945	0.693147180559945	3.55534806148941	0
ATTCGTTAGATGATTG-1	1.6094379124341	1.09861228866811	2.99573227355399	1.38629436111989
ATTCGTTCATACCATG-1	1.38629436111989	0	5.12396397940326	0
ATTCGTTGTCTCACGG-1	1.09861228866811	0	4.85981240436167	1.79175946922805
ATTCGTTGTCTTCTAT-1	2.39789527279837	1.94591014905531	5.47646355193151	2.19722457733622
ATTCGTTGTGGTTTGT-1	1.09861228866811	1.94591014905531	4.33073334028633	0
ATTCGTTGTGTACATC-1	1.38629436111989	1.94591014905531	1.38629436111989	0
ATTCGTTGTGTTCATG-1	1.94591014905531	2.19722457733622	3.29583686600433	0.693147180559945
ATTCTACAGGAAAGGT-1	2.07944154167984	1.38629436111989	4.00733318523247	1.38629436111989
ATTCTACCAACGTTAC-1	1.6094379124341	0.693147180559945	5.61677109766657	0
ATTCTACCACTGAGGA-1	0	1.09861228866811	0	1.79175946922805
ATTCTACCAGAGCCCT-1	2.30258509299405	0.693147180559945	2.63905732961526	0
ATTCTACTCACGGAGA-1	1.6094379124341	0	2.63905732961526	1.6094379124341
ATTCTACTCCTCGATC-1	2.39789527279837	1.09861228866811	1.09861228866811	2.07944154167984
ATTCTACTCGTAGCCG-1	1.09861228866811	0	3.36729582998647	1.09861228866811
ATTCTACTCTCTTGCG-1	0	1.09861228866811	4.17438726989564	1.38629436111989
ATTCTACTCTTGCGCT-1	2.07944154167984	0	4.77068462446567	0
ATTCTTGAGTAGGAAG-1	0.693147180559945	1.09861228866811	3.89182029811063	1.09861228866811
ATTCTTGCACAGACGA-1	0	0	5.33753807970132	0
ATTCTTGCATTAGGAA-1	0.693147180559945	0	4.31748811353631	1.09861228866811
ATTCTTGTCCACATAG-1	0	0	4.82028156560504	1.09861228866811
ATTCTTGTCTGTCCGT-1	2.83321334405622	2.63905732961526	3.8286413964891	0
ATTGGGTAGCAAATCA-1	1.09861228866811	0	4.02535169073515	2.07944154167984
ATTGGGTAGGCTGGAT-1	2.07944154167984	1.09861228866811	4.52178857704904	1.09861228866811
ATTGGGTCAACGGTAG-1	1.79175946922805	1.38629436111989	3.09104245335832	1.38629436111989
ATTGGGTCAACTGATC-1	0.693147180559945	0	5.43372200355424	1.79175946922805
ATTGGGTCAAGCCCAC-1	1.38629436111989	1.79175946922805	2.30258509299405	0
ATTGGGTCAGCACAGA-1	0	0.693147180559945	3.91202300542815	0.693147180559945
ATTGGGTCAGGTTACT-1	0	0	5.16478597392351	3.17805383034795
ATTGGGTGTCAGACTT-1	2.39789527279837	2.484906649788	1.79175946922805	0
ATTGGGTGTCCCACGA-1	1.38629436111989	0	5.24702407216049	0.693147180559945
ATTGGGTTCAGGACGA-1	0.693147180559945	1.09861228866811	4.14313472639153	1.6094379124341
ATTGGGTTCCACGTAA-1	0.693147180559945	0.693147180559945	4.84418708645859	1.79175946922805
ATTGGGTTCGATACAC-1	1.94591014905531	0.693147180559945	4.85981240436167	1.79175946922805
ATTGGGTTCGTCAGAT-1	0.693147180559945	1.09861228866811	2.83321334405622	2.07944154167984
ATTGTTCCACTACCGG-1	0.693147180559945	0.693147180559945	1.09861228866811	1.38629436111989
ATTGTTCGTAGTCCTA-1	0.693147180559945	0	3.49650756146648	2.30258509299405
ATTGTTCTCGCTACAA-1	1.09861228866811	0	3.63758615972639	0
ATTTACCAGGCTAAAT-1	0	0	4.53259949315326	1.94591014905531
ATTTACCAGTTCCAGT-1	1.09861228866811	2.39789527279837	1.6094379124341	0
ATTTACCCACGACCTG-1	2.94443897916644	1.94591014905531	0	0
ATTTACCCAGACACCC-1	1.38629436111989	0	5.11799381241676	1.38629436111989
ATTTACCCATCGGCCA-1	0	0	2.484906649788	0.693147180559945
ATTTACCGTTGGAGGT-1	1.6094379124341	0.693147180559945	5.63478960316925	0
ATTTCACAGGTAGCAC-1	0.693147180559945	0	3.09104245335832	2.19722457733622
ATTTCACCACAAGCAG-1	0.693147180559945	1.38629436111989	4.11087386417331	0.693147180559945
ATTTCACCATGGGTCC-1	0	0	4.46590811865458	2.07944154167984
ATTTCACGTGTGCCTG-1	1.09861228866811	1.6094379124341	5.05624580534831	1.38629436111989
ATTTCACTCAGCGTCG-1	1.79175946922805	2.07944154167984	0.693147180559945	0
ATTTCACTCGACGCGT-1	0	0	4.04305126783455	1.09861228866811
ATTTCACTCGGCTTGG-1	2.07944154167984	1.6094379124341	2.39789527279837	0
ATTTCTGAGACCTGGA-1	1.94591014905531	1.94591014905531	3.49650756146648	1.09861228866811
ATTTCTGAGACTTGTC-1	0.693147180559945	1.6094379124341	4.47733681447821	2.07944154167984
ATTTCTGAGTCAATCC-1	0.693147180559945	0	4.24849524204936	1.38629436111989
ATTTCTGCAAGAATAC-1	0.693147180559945	1.6094379124341	4.56434819146784	0.693147180559945
ATTTCTGCAAGAGATT-1	0.693147180559945	0.693147180559945	3.98898404656427	0
ATTTCTGGTACAGCGA-1	0	0.693147180559945	2.77258872223978	0
ATTTCTGGTCTCTCCA-1	1.38629436111989	1.79175946922805	2.484906649788	0
ATTTCTGGTTCGCGTG-1	0.693147180559945	0	4.7361984483945	0
ATTTCTGTCACCATAG-1	0.693147180559945	0.693147180559945	2.63905732961526	0.693147180559945
ATTTCTGTCCTTCAGC-1	1.94591014905531	2.484906649788	2.19722457733622	0
ATTTCTGTCTCATGGA-1	2.19722457733622	1.94591014905531	5.2040066870768	0
CAAAGAAAGAACTTCC-1	2.70805020110221	2.30258509299405	1.79175946922805	0
CAAAGAAAGCTAAATG-1	1.38629436111989	1.09861228866811	3.98898404656427	1.38629436111989
CAAAGAACAGCGGTCT-1	0.693147180559945	1.6094379124341	4.02535169073515	0
CAAAGAAGTAGGGAGG-1	3.2188758248682	3.25809653802148	2.30258509299405	0
CAACAACCAAATGCTC-1	0	1.09861228866811	3.8286413964891	1.09861228866811
CAACAACGTCCAACGC-1	0	0.693147180559945	5.06890420222023	0
CAACAACGTCCGGACT-1	1.09861228866811	2.30258509299405	3.61091791264422	0.693147180559945
CAACAACTCTAAGCCA-1	0	1.38629436111989	4.63472898822964	1.6094379124341
CAACAGTAGGTGGTTG-1	1.79175946922805	3.09104245335832	2.70805020110221	0
CAACAGTAGTTGAAGT-1	1.38629436111989	1.09861228866811	5.06890420222023	1.09861228866811
CAACAGTCATGATGCT-1	1.79175946922805	1.09861228866811	4.59511985013459	1.6094379124341
CAACAGTGTATGAAAC-1	0.693147180559945	2.07944154167984	5.30826769740121	1.6094379124341
CAACAGTGTGCTCCGA-1	2.39789527279837	1.38629436111989	0	0
CAACAGTTCAGAGTTC-1	1.79175946922805	0.693147180559945	4.0943445622221	1.38629436111989
CAACAGTTCTAGAACC-1	0.693147180559945	1.38629436111989	2.63905732961526	2.07944154167984
CAACCAAAGTATCTGC-1	0	2.77258872223978	0	1.09861228866811
CAACCAACAAGCGAGT-1	0	1.09861228866811	1.79175946922805	0.693147180559945
CAACCAACATACCAGT-1	0.693147180559945	0.693147180559945	2.99573227355399	0
CAACCAACATGGCTGC-1	0	0.693147180559945	5.83188247728352	1.6094379124341
CAACCAAGTCGTTATG-1	1.6094379124341	0.693147180559945	3.76120011569356	0.693147180559945
CAACCAAGTTTCGACA-1	2.07944154167984	2.39789527279837	1.6094379124341	0.693147180559945
CAACCAATCCTTTGAT-1	0	2.19722457733622	2.77258872223978	1.38629436111989
CAACCAATCTATCGCC-1	1.6094379124341	0.693147180559945	5.18738580584075	0
CAACCTCAGGCCACTC-1	0.693147180559945	0	4.33073334028633	1.09861228866811
CAACCTCAGGTCCCTG-1	0	0	4.94875989037817	0
CAACCTCAGTGCCCGT-1	0	0.693147180559945	4.77068462446567	1.38629436111989
CAACCTCGTCAAAGTA-1	0	0	5.4249500174814	0.693147180559945
CAACCTCGTCCGTACG-1	1.6094379124341	1.09861228866811	3.25809653802148	0
CAACCTCGTGCTCTCT-1	1.38629436111989	2.56494935746154	0	0
CAACCTCTCACGATCA-1	1.6094379124341	2.83321334405622	2.77258872223978	0
CAACCTCTCGCCTCTA-1	1.94591014905531	1.09861228866811	3.61091791264422	0
CAACGATAGCATATGA-1	0	0	3.91202300542815	1.09861228866811
CAACGATCACCTATCC-1	1.6094379124341	0.693147180559945	4.04305126783455	0
CAACGATGTCGCAGTC-1	0	0	5.09375020080676	0.693147180559945
CAACGATTCATTTCGT-1	0	1.09861228866811	0.693147180559945	1.79175946922805
CAACGATTCGTCCTTG-1	1.6094379124341	0	4.12713438504509	0.693147180559945
CAACGATTCTACTTCA-1	1.09861228866811	1.6094379124341	3.55534806148941	1.09861228866811
CAACGATTCTTCGGTC-1	2.63905732961526	1.38629436111989	3.97029191355212	1.79175946922805
CAACGGCCACAGAGAC-1	0	0.693147180559945	4.44265125649032	0.693147180559945
CAACGGCCAGAGTTCT-1	1.38629436111989	0	2.89037175789616	2.63905732961526
CAACGGCCAGTTCCAA-1	1.94591014905531	1.38629436111989	2.07944154167984	0
CAACGGCGTAGGTCAG-1	1.79175946922805	0.693147180559945	0	1.09861228866811
CAACGGCTCATCGCAA-1	0	0	5.43372200355424	2.56494935746154
CAACGGCTCTTTCAGT-1	1.79175946922805	1.09861228866811	4.84418708645859	2.39789527279837
CAAGACTAGTGTACCT-1	1.94591014905531	0.693147180559945	3.89182029811063	1.38629436111989
CAAGACTGTTGGAGAC-1	2.30258509299405	1.6094379124341	2.70805020110221	0
CAAGAGGAGAACCGCA-1	1.79175946922805	0.693147180559945	4.04305126783455	1.38629436111989
CAAGAGGAGCCAACCC-1	0.693147180559945	0	4.21950770517611	1.09861228866811
CAAGAGGCACTCGATA-1	0.693147180559945	1.09861228866811	4.91998092582813	2.30258509299405
CAAGAGGGTATCGAAA-1	1.09861228866811	0	3.58351893845611	1.38629436111989
CAAGAGGTCTGTCGCT-1	0.693147180559945	0	2.63905732961526	1.09861228866811
CAAGCTAAGAGTCCGA-1	0.693147180559945	0	4.91265488573605	1.6094379124341
CAAGCTAAGATGATTG-1	0	0	4.34380542185368	0.693147180559945
CAAGCTACAAATCCCA-1	0	1.79175946922805	4.57471097850338	1.6094379124341
CAAGCTACACAACGAG-1	0.693147180559945	0	4.39444915467244	2.30258509299405
CAAGCTACAGCTGGTC-1	1.09861228866811	0	3.46573590279973	1.79175946922805
CAAGCTAGTACCGTGC-1	2.30258509299405	1.79175946922805	3.73766961828337	0.693147180559945
CAAGCTAGTCCTCATC-1	0.693147180559945	1.94591014905531	3.68887945411394	0.693147180559945
CAAGCTAGTGGTAATA-1	0	0	3.36729582998647	2.19722457733622
CAAGCTAGTTCGTACA-1	1.38629436111989	2.19722457733622	3.36729582998647	1.79175946922805
CAAGCTATCGAGTTGT-1	1.38629436111989	2.70805020110221	2.30258509299405	1.6094379124341
CAAGCTATCTGGCCGA-1	1.6094379124341	2.99573227355399	0	0
CAAGGGAAGATAACAC-1	1.09861228866811	0.693147180559945	3.46573590279973	1.6094379124341
CAAGGGAAGCTCTTCC-1	1.09861228866811	1.38629436111989	3.66356164612965	0
CAAGGGAAGGGTAGCT-1	1.09861228866811	2.30258509299405	3.49650756146648	1.09861228866811
CAAGGGACAAGGTACG-1	1.6094379124341	0	3.43398720448515	1.94591014905531
CAAGGGACACACTGGC-1	2.07944154167984	0	3.55534806148941	0.693147180559945
CAAGGGACAGCTATTG-1	0	0	4.75359019110636	0.693147180559945
CAAGGGAGTATCAGGG-1	1.79175946922805	0	4.02535169073515	0
CAAGGGATCGAGTCCG-1	1.94591014905531	1.09861228866811	4.92725368515721	0
CAATACGGTCTAGGCC-1	1.38629436111989	0	5.01727983681492	0.693147180559945
CAATACGTCAACACGT-1	2.19722457733622	0.693147180559945	1.94591014905531	0
CAATACGTCTCGCAGG-1	1.09861228866811	0.693147180559945	4.84418708645859	0
CAATCGAGTTAACAGA-1	0.693147180559945	0	5.01727983681492	1.6094379124341
CAATCGATCGCAATTG-1	1.94591014905531	2.30258509299405	0	1.38629436111989
CAATCGATCGTCCATC-1	1.6094379124341	1.94591014905531	1.6094379124341	0
CAATCGATCTACACAG-1	2.30258509299405	0	3.93182563272433	0.693147180559945
CAATGACAGGTAGGCT-1	1.6094379124341	1.38629436111989	3.93182563272433	0
CAATGACCAGAAATTG-1	1.09861228866811	0	4.81218435537242	0
CAATGACGTAGCCAGA-1	1.09861228866811	0.693147180559945	4.14313472639153	0.693147180559945
CAATGACGTTTGTGGT-1	0.693147180559945	0.693147180559945	3.68887945411394	2.30258509299405
CAATGACTCCGAACGC-1	2.70805020110221	0	1.38629436111989	0
CAATGACTCGGACCAC-1	2.07944154167984	2.07944154167984	3.93182563272433	1.38629436111989
CAATGACTCTTACCAT-1	0.693147180559945	1.94591014905531	3.46573590279973	1.38629436111989
CAATTTCAGAAACCCG-1	0.693147180559945	0.693147180559945	3.87120101090789	0
CAATTTCAGGAGGGTG-1	2.07944154167984	2.07944154167984	1.94591014905531	2.30258509299405
CAATTTCAGTGGTTAA-1	0	0	4.38202663467388	0
CAATTTCCATACAGGG-1	1.09861228866811	1.09861228866811	1.09861228866811	2.30258509299405
CAATTTCGTATGTCAC-1	1.09861228866811	0.693147180559945	4.43081679884331	1.38629436111989
CAATTTCTCAAGCTTG-1	2.70805020110221	1.38629436111989	4.26267987704132	0.693147180559945
CAATTTCTCATAAGGA-1	0.693147180559945	0	4.18965474202643	1.09861228866811
CACAACAGTGGGTATG-1	2.19722457733622	2.30258509299405	1.6094379124341	0
CACAACATCAGTCCGG-1	1.09861228866811	0	1.79175946922805	0
CACACAAAGCCTCCAG-1	1.38629436111989	0	5.50125821054473	0
CACACAAGTCTGCGCA-1	1.09861228866811	2.19722457733622	4.26267987704132	0
CACACAATCACAATGC-1	0	0.693147180559945	5.73334127689775	2.99573227355399
CACAGATCAGTTACCA-1	0.693147180559945	1.6094379124341	5.63121178182137	1.09861228866811
CACAGATGTCCCAAAT-1	0	2.39789527279837	3.3322045101752	0
CACAGATTCTGGGCCA-1	1.38629436111989	0	3.61091791264422	1.38629436111989
CACAGGCAGTATGGCG-1	2.30258509299405	1.79175946922805	2.484906649788	0
CACAGGCGTCATCTAG-1	1.09861228866811	1.94591014905531	2.83321334405622	2.30258509299405
CACAGGCGTGGGTCAA-1	1.38629436111989	2.39789527279837	1.6094379124341	0
CACAGGCTCTCCATAT-1	1.79175946922805	0	4.04305126783455	0
CACATGAAGGATACAT-1	0.693147180559945	1.38629436111989	4.48863636973214	0.693147180559945
CACATGACATGGTGGA-1	1.09861228866811	0	2.39789527279837	1.79175946922805
CACATGATCTTACCGC-1	1.09861228866811	0	5.09375020080676	1.6094379124341
CACCAAAAGAAATCCA-1	2.19722457733622	1.09861228866811	3.29583686600433	0
CACCAAACAAAGACGC-1	1.09861228866811	1.6094379124341	4.44265125649032	2.70805020110221
CACCAAACACAAGTGG-1	1.6094379124341	0	4.64439089914137	0
CACCAAACATTGCCTC-1	1.6094379124341	1.09861228866811	4.26267987704132	1.38629436111989
CACCAAAGTACGGATG-1	1.94591014905531	2.19722457733622	1.38629436111989	0
CACCGTTCACTTCATT-1	1.79175946922805	1.09861228866811	4.34380542185368	1.09861228866811
CACCGTTGTCGCAGTC-1	1.79175946922805	1.09861228866811	3.55534806148941	1.6094379124341
CACCGTTTCCTACACC-1	0	0.693147180559945	4.52178857704904	1.38629436111989
CACGAATCAACAACAA-1	1.38629436111989	1.38629436111989	0.693147180559945	0
CACGAATCAGAACTAA-1	0.693147180559945	1.09861228866811	5.14166355650266	1.6094379124341
CACGAATCAGCCGGTT-1	0	1.38629436111989	5.19849703126583	0.693147180559945
CACGAATGTATGGAGC-1	2.07944154167984	0	3.76120011569356	0
CACGAATGTCAGGTGA-1	0	0	4.44265125649032	1.79175946922805
CACGAATGTGCGTTTA-1	0.693147180559945	1.94591014905531	3.04452243772342	0.693147180559945
CACGAATGTGTTCGAT-1	1.09861228866811	0	4.71849887129509	1.09861228866811
CACGAATGTTAACCTG-1	0	0	5.25227342804663	2.70805020110221
CACGAATGTTTACCAG-1	1.09861228866811	1.6094379124341	2.39789527279837	1.38629436111989
CACGAATTCTCGCAGG-1	0	1.09861228866811	3.61091791264422	1.38629436111989
CACGGGTAGCTCCATA-1	0.693147180559945	0	4.30406509320417	2.19722457733622
CACGGGTAGTCGAATA-1	1.09861228866811	1.79175946922805	2.19722457733622	1.38629436111989
CACGGGTCAGGCCTGT-1	1.6094379124341	1.94591014905531	0.693147180559945	1.09861228866811
CACGGGTCATAGGCGA-1	1.79175946922805	0	4.99043258677874	1.09861228866811
CACGGGTGTTCCACAA-1	0	0	3.55534806148941	2.30258509299405
CACGGGTTCAGCAATC-1	1.94591014905531	2.94443897916644	1.79175946922805	0
CACGTGGAGAGCATCG-1	2.83321334405622	1.38629436111989	1.38629436111989	0
CACGTGGAGTGGTTCT-1	0	1.6094379124341	4.69134788222914	1.94591014905531
CACGTGGGTGAATAAC-1	1.6094379124341	2.83321334405622	1.6094379124341	0
CACGTGGTCATAGAGA-1	1.09861228866811	1.94591014905531	2.94443897916644	0
CACGTGGTCCAACTAG-1	0	1.79175946922805	2.89037175789616	1.09861228866811
CACGTGGTCGTTAGTG-1	0	0	3.13549421592915	0
CACGTTCAGAGCCCAA-1	0.693147180559945	0	2.70805020110221	0
CACGTTCAGGCTGTAG-1	0.693147180559945	0	5.28826703069454	2.77258872223978
CACGTTCAGGTCATTC-1	2.19722457733622	1.6094379124341	3.29583686600433	0
CACGTTCCAACCGTGC-1	1.38629436111989	1.38629436111989	4.06044301054642	0.693147180559945
CACGTTCCAGACCATT-1	0.693147180559945	1.09861228866811	0.693147180559945	0
CACGTTCCAGCTCTGG-1	0	0	5.8406416573734	1.79175946922805
CACGTTCGTACTCGAT-1	0	2.07944154167984	5.08140436498446	1.09861228866811
CACGTTCGTTCATCGA-1	1.38629436111989	0	4.49980967033027	0
CACGTTCGTTGTGTTG-1	1.79175946922805	0	3.52636052461616	1.09861228866811
CACGTTCTCAACCGAT-1	0	1.94591014905531	5.48479693349065	1.6094379124341
CACGTTCTCCTGTTAT-1	0.693147180559945	1.94591014905531	1.79175946922805	0
CACTAAGAGGTACCTT-1	0.693147180559945	0	4.93447393313069	2.39789527279837
CACTAAGCAATGACCT-1	2.07944154167984	0.693147180559945	3.43398720448515	0
CACTAAGCACAGCTTA-1	0.693147180559945	0.693147180559945	3.95124371858143	1.38629436111989
CACTAAGCACGCTTAA-1	0	0.693147180559945	4.86753445045558	1.38629436111989
CACTAAGCACTCAAGT-1	2.30258509299405	1.09861228866811	4.36944785246702	1.38629436111989
CACTAAGGTACGGATG-1	1.6094379124341	0.693147180559945	4.15888308335967	1.79175946922805
CACTAAGGTCGAATGG-1	1.38629436111989	0	4.11087386417331	1.94591014905531
CACTAAGGTCTGCCTT-1	1.38629436111989	1.09861228866811	2.39789527279837	2.56494935746154
CACTAAGGTTACGCCG-1	1.38629436111989	1.09861228866811	1.94591014905531	0
CACTAAGTCACGAACT-1	0	0	4.31748811353631	1.94591014905531
CACTAAGTCACGGTCG-1	1.94591014905531	1.38629436111989	5.37527840768417	1.09861228866811
CACTAAGTCAGTCATG-1	0	0	4.77068462446567	0
CACTAAGTCGACGAGA-1	1.94591014905531	3.09104245335832	2.77258872223978	0
CACTGAAAGGCCCACT-1	1.09861228866811	1.79175946922805	4.4188406077966	0.693147180559945
CACTGAAAGGGAGTGG-1	1.09861228866811	0	2.19722457733622	1.38629436111989
CACTGAAAGTGATCGG-1	0	1.79175946922805	4.40671924726425	0.693147180559945
CACTGAATCACGAGGA-1	1.94591014905531	0	5.37063802812766	1.38629436111989
CACTGAATCTAGCCAA-1	0	1.6094379124341	3.61091791264422	1.6094379124341
CACTGAATCTATCGGA-1	0.693147180559945	2.30258509299405	3.25809653802148	0
CACTGGGAGCCTGAGA-1	0.693147180559945	0.693147180559945	4.02535169073515	1.79175946922805
CACTGGGAGGATATAC-1	0.693147180559945	0	4.90527477843843	0.693147180559945
CACTGGGCAGAAACCG-1	0.693147180559945	0.693147180559945	1.94591014905531	2.07944154167984
CACTGGGCAGAGGAAA-1	2.30258509299405	2.19722457733622	1.38629436111989	0
CACTGGGTCATCTATC-1	0	0	4.61512051684126	1.79175946922805
CACTGTCAGGAGATAG-1	0	1.09861228866811	4.53259949315326	1.38629436111989
CACTGTCAGTTCTACG-1	1.09861228866811	0	4.81218435537242	1.79175946922805
CACTGTCCAAATACAG-1	1.38629436111989	1.38629436111989	4.30406509320417	1.09861228866811
CACTGTCCAAATGGTA-1	1.94591014905531	2.07944154167984	0	0
CACTGTCCAAGCTCTA-1	1.79175946922805	1.09861228866811	4.36944785246702	1.09861228866811
CACTGTCCAAGGCTTT-1	1.6094379124341	1.38629436111989	3.95124371858143	2.56494935746154
CACTGTCTCTACTGAG-1	0.693147180559945	0.693147180559945	5.39816270151775	2.07944154167984
CACTTCGAGGTAGACC-1	1.38629436111989	1.38629436111989	2.30258509299405	0.693147180559945
CACTTCGCAATGCAGG-1	0	1.09861228866811	5.2040066870768	2.83321334405622
CACTTCGCATTCACCC-1	0.693147180559945	0	5.04985600724954	1.94591014905531
CACTTCGGTAGTGGCA-1	0.693147180559945	0	4.51085950651685	1.6094379124341
CACTTCGGTGGACAGT-1	0.693147180559945	0	4.53259949315326	2.07944154167984
CACTTCGTCCTTGACC-1	0.693147180559945	0.693147180559945	5.31320597904179	0
CACTTCGTCGGAGATG-1	2.39789527279837	1.09861228866811	3.71357206670431	0.693147180559945
CACTTCGTCTTCGTAT-1	0	1.79175946922805	5.98141421125448	2.19722457733622
CAGAGCCAGAGAGCCT-1	1.09861228866811	0.693147180559945	3.91202300542815	1.09861228866811
CAGAGCCAGAGGCTGT-1	0	1.79175946922805	2.94443897916644	1.09861228866811
CAGAGCCAGTCTTCCC-1	1.94591014905531	1.79175946922805	3.55534806148941	0
CAGAGCCCAATAGTAG-1	0	0.693147180559945	4.43081679884331	0
CAGAGCCGTAACTTCG-1	2.19722457733622	0	5.30826769740121	1.6094379124341
CAGAGCCTCCACGGGT-1	3.09104245335832	1.38629436111989	1.38629436111989	0.693147180559945
CAGAGCCTCCCAACTC-1	0	1.94591014905531	4.04305126783455	1.09861228866811
CAGAGCCTCTGACCCT-1	2.89037175789616	3.09104245335832	2.39789527279837	0
CAGATACAGAACAGGA-1	1.09861228866811	1.6094379124341	3.40119738166216	0
CAGATACCACTGGATT-1	1.94591014905531	1.94591014905531	2.07944154167984	0
CAGATACCAGGTACGA-1	2.39789527279837	1.09861228866811	3.85014760171006	0.693147180559945
CAGATACGTCGGCCTA-1	0	0.693147180559945	4.85203026391962	1.09861228866811
CAGATACGTTGAATCC-1	1.38629436111989	0	4.77912349311153	1.38629436111989
CAGATACGTTTCGTTT-1	1.38629436111989	0	3.36729582998647	2.484906649788
CAGATACTCATAAGGA-1	2.39789527279837	1.09861228866811	0	1.09861228866811
CAGATCAAGAAGAGCA-1	2.07944154167984	2.56494935746154	1.94591014905531	0
CAGATCAAGTGTAGAT-1	0	0	4.66343909411207	0.693147180559945
CAGATCACAACAGCCC-1	2.484906649788	1.09861228866811	4.45434729625351	1.09861228866811
CAGATCACATCAGCGC-1	1.38629436111989	1.38629436111989	4.21950770517611	1.79175946922805
CAGATCAGTTGCAAGG-1	0	2.07944154167984	2.30258509299405	0
CAGATCAGTTGGACTT-1	1.79175946922805	0.693147180559945	0.693147180559945	0
CAGATCATCCGTGTGG-1	1.09861228866811	0.693147180559945	3.52636052461616	1.09861228866811
CAGATCATCGCTAAAC-1	2.07944154167984	2.07944154167984	1.6094379124341	0
CAGATTGAGTGTACAA-1	2.30258509299405	2.83321334405622	1.09861228866811	0
CAGATTGGTATAATGG-1	1.6094379124341	0.693147180559945	3.36729582998647	0
CAGATTGGTGACACAG-1	1.6094379124341	2.39789527279837	0	0
CAGATTGGTGCACGCT-1	1.38629436111989	0	5.29831736654804	2.63905732961526
CAGATTGTCCACGGAC-1	1.09861228866811	1.38629436111989	5.12989871492307	1.38629436111989
CAGATTGTCGGCGATC-1	0.693147180559945	2.89037175789616	3.98898404656427	0
CAGCAATAGGATACAT-1	0	0	3.71357206670431	1.94591014905531
CAGCAATAGGCTGAAC-1	1.79175946922805	0	5.26269018890489	0.693147180559945
CAGCAATCAACTGTGT-1	0.693147180559945	0	4.85981240436167	2.07944154167984
CAGCAATCACACCGAC-1	0	0.693147180559945	4.27666611901606	1.09861228866811
CAGCACGAGCAAACAT-1	0	0	5.39816270151775	2.19722457733622
CAGCACGCAGGTTACT-1	1.94591014905531	0.693147180559945	4.11087386417331	1.09861228866811
CAGCACGGTCATAAAG-1	2.19722457733622	3.43398720448515	0	0
CAGCACGTCTAAGCGT-1	2.39789527279837	1.94591014905531	3.58351893845611	0
CAGCAGCCAAGCACAG-1	0	0	3.78418963391826	2.07944154167984
CAGCAGCCACTCAAGT-1	0.693147180559945	0	4.93447393313069	1.6094379124341
CAGCAGCTCCCGTGTT-1	2.07944154167984	1.79175946922805	1.38629436111989	0
CAGCAGCTCCTTGAAG-1	2.30258509299405	1.09861228866811	2.56494935746154	0
CAGCAGCTCTATCGGA-1	1.09861228866811	0	4.77068462446567	2.83321334405622
CAGCCAGAGATGGGCT-1	1.09861228866811	1.09861228866811	4.71849887129509	1.79175946922805
CAGCCAGCAAATCAGA-1	1.09861228866811	0	5.14749447681345	1.09861228866811
CAGCCAGCAAGCAATA-1	0.693147180559945	0	5.65248918026865	1.6094379124341
CAGCCAGCACCAGTTA-1	1.94591014905531	0.693147180559945	3.49650756146648	0.693147180559945
CAGCCAGCAGGCACTC-1	0	1.79175946922805	3.43398720448515	0.693147180559945
CAGCCAGGTAGAGTTA-1	1.38629436111989	1.09861228866811	4.07753744390572	0.693147180559945
CAGCCAGGTAGTGGCA-1	0.693147180559945	0.693147180559945	3.55534806148941	0.693147180559945
CAGCCAGGTCTTGAAC-1	2.63905732961526	2.94443897916644	3.13549421592915	0
CAGCGTGGTAGAATGT-1	1.79175946922805	2.07944154167984	2.94443897916644	0
CAGCGTGGTGACACGA-1	0.693147180559945	0	2.77258872223978	2.30258509299405
CAGCGTGGTGATGAAT-1	0.693147180559945	0.693147180559945	4.30406509320417	0.693147180559945
CAGCGTGGTTAACAGA-1	2.07944154167984	1.09861228866811	3.52636052461616	1.6094379124341
CAGCGTGGTTGAGGAC-1	0	0.693147180559945	4.81218435537242	0.693147180559945
CAGCGTGGTTGCCTAA-1	0	1.09861228866811	5.38449506278909	1.09861228866811
CAGGCCAAGTCCGCGT-1	1.6094379124341	0	4.33073334028633	0.693147180559945
CAGGGCTAGGCCGCTT-1	0.693147180559945	0	4.21950770517611	1.6094379124341
CAGGGCTCACGGGTAA-1	1.09861228866811	0	2.70805020110221	0.693147180559945
CAGGGCTCAGAATGTA-1	0.693147180559945	1.79175946922805	1.94591014905531	0.693147180559945
CAGGGCTCAGTGGCTC-1	0.693147180559945	1.38629436111989	4.84418708645859	1.6094379124341
CAGGGCTTCGATGCAT-1	0.693147180559945	2.07944154167984	3.49650756146648	0
CAGGGCTTCTAGTACG-1	1.94591014905531	2.484906649788	1.79175946922805	0
CAGGGCTTCTCGGTCT-1	1.79175946922805	0	3.29583686600433	2.484906649788
CAGGGCTTCTTACACT-1	1.38629436111989	1.09861228866811	4.15888308335967	2.19722457733622
CAGGTATAGAGATTCA-1	0	2.07944154167984	3.66356164612965	0.693147180559945
CAGGTATCAGCAGGAT-1	0	0	4.87519732320115	0
CAGGTATTCGCACTCT-1	1.09861228866811	1.6094379124341	3.17805383034795	0.693147180559945
CAGGTATTCGGTGTTA-1	2.70805020110221	3.73766961828337	4.15888308335967	2.30258509299405
CAGGTATTCTCGTCAC-1	2.19722457733622	1.6094379124341	4.65396035015752	1.6094379124341
CAGGTATTCTTACGTT-1	0	0	3.52636052461616	1.38629436111989
CAGTGCGAGCAGGCAT-1	0	1.09861228866811	4.90527477843843	0.693147180559945
CAGTGCGAGCCGATAG-1	2.63905732961526	1.38629436111989	1.09861228866811	0
CAGTGCGCAGCCATTA-1	2.07944154167984	1.6094379124341	3.36729582998647	0
CAGTGCGTCATTGCGA-1	0	1.6094379124341	2.484906649788	0
CAGTTAGCAATCGCCG-1	0	0	5.18178355029209	0
CAGTTAGCACGTCGTG-1	1.94591014905531	0	5.0998664278242	0
CAGTTAGCATGGGTCC-1	1.79175946922805	1.6094379124341	0	0
CAGTTAGCATGTCAGT-1	0.693147180559945	0.693147180559945	0	0
CAGTTAGCATTCTCCG-1	1.6094379124341	0	4.00733318523247	1.94591014905531
CAGTTAGGTCGTAATC-1	1.09861228866811	1.09861228866811	4.82028156560504	1.09861228866811
CAGTTAGGTTCCTAGA-1	1.6094379124341	2.83321334405622	1.09861228866811	1.09861228866811
CAGTTAGTCTCACGAA-1	1.6094379124341	0	5.35185813347607	0.693147180559945
CAGTTCCAGATCCCGC-1	2.94443897916644	1.09861228866811	2.56494935746154	0.693147180559945
CAGTTCCAGGGTACGT-1	1.79175946922805	1.09861228866811	3.29583686600433	1.38629436111989
CAGTTCCCAGCATCTA-1	1.38629436111989	3.04452243772342	1.09861228866811	0
CAGTTCCCATTGAAAG-1	2.30258509299405	3.43398720448515	2.39789527279837	0
CAGTTCCGTCAGGTGA-1	0	1.09861228866811	4.97673374242057	0.693147180559945
CAGTTCCTCACCTGGG-1	0.693147180559945	2.07944154167984	3.3322045101752	0.693147180559945
CAGTTCCTCATTTCGT-1	1.38629436111989	0.693147180559945	3.63758615972639	1.09861228866811
CAGTTCCTCCCTCTAG-1	0	0.693147180559945	3.91202300542815	1.79175946922805
CATAAGCCACTACACA-1	1.09861228866811	1.09861228866811	3.3322045101752	0.693147180559945
CATAAGCGTCAGGCAA-1	0.693147180559945	2.39789527279837	0.693147180559945	1.79175946922805
CATAAGCGTCGAATGG-1	1.79175946922805	0	4.93447393313069	1.6094379124341
CATAAGCTCCACGAAT-1	1.09861228866811	0	5.52545293913178	0
CATAAGCTCGGTATGT-1	1.38629436111989	2.07944154167984	3.55534806148941	1.09861228866811
CATAAGCTCGTCGCTT-1	0	0	2.30258509299405	1.79175946922805
CATAAGCTCTGCTAGA-1	2.30258509299405	1.09861228866811	3.40119738166216	1.09861228866811
CATACAGAGGCGAAGG-1	0	0	3.78418963391826	0
CATACAGGTAACACGG-1	0.693147180559945	0.693147180559945	4.02535169073515	0
CATACAGGTACTAACC-1	0.693147180559945	0.693147180559945	4.29045944114839	1.09861228866811
CATACAGTCCCAATAG-1	1.79175946922805	0	5.05624580534831	0
CATACAGTCCTCGATC-1	2.07944154167984	1.09861228866811	4.34380542185368	0
CATACAGTCTGCTTTA-1	0.693147180559945	0	5.59098698051086	0
CATACCCCAGCAGTGA-1	2.07944154167984	3.63758615972639	0.693147180559945	0
CATACCCCAGTCTGGC-1	0.693147180559945	0	4.67282883446191	1.94591014905531
CATACCCGTAAGGAGA-1	2.07944154167984	1.6094379124341	4.12713438504509	1.6094379124341
CATACCCGTCTCGGAC-1	0.693147180559945	0.693147180559945	5.26269018890489	1.79175946922805
CATACCCGTGTGCTTA-1	1.38629436111989	0.693147180559945	3.66356164612965	1.09861228866811
CATACCCGTTCTTGTT-1	1.09861228866811	1.09861228866811	4.89783979995091	1.38629436111989
CATACCCTCTGAGAGG-1	0	1.38629436111989	4.35670882668959	0.693147180559945
CATACCCTCTTTCTAG-1	2.83321334405622	3.29583686600433	2.07944154167984	0
CATACTTCAGGATTCT-1	1.79175946922805	2.56494935746154	3.43398720448515	0
CATACTTCATAAGCAA-1	0.693147180559945	3.13549421592915	2.19722457733622	0
CATACTTGTAACATAG-1	0	0.693147180559945	5.14749447681345	2.39789527279837
CATACTTGTTTGGCTA-1	1.09861228866811	0	2.63905732961526	1.09861228866811
CATACTTTCCTTCACG-1	1.6094379124341	1.38629436111989	1.09861228866811	0
CATAGACAGCACTCGC-1	1.38629436111989	0.693147180559945	1.38629436111989	0
CATAGACCAATCTGCA-1	0.693147180559945	0	5.67675380226828	1.38629436111989
CATAGACCAGAGCCCT-1	1.38629436111989	0	4.04305126783455	1.6094379124341
CATAGACGTCCAGCAC-1	0	0	4.17438726989564	1.79175946922805
CATAGACTCCAGTACA-1	0.693147180559945	0.693147180559945	4.79579054559674	2.30258509299405
CATAGACTCCGTGTCT-1	2.07944154167984	2.77258872223978	2.07944154167984	1.09861228866811
CATCAAGAGCACAAAT-1	1.79175946922805	0	5.08140436498446	1.79175946922805
CATCAAGAGTCAGAGC-1	0	0	5.09375020080676	1.09861228866811
CATCAAGCAAGGCTTT-1	0	0.693147180559945	4.06044301054642	1.6094379124341
CATCAAGCATCAGTGT-1	1.09861228866811	0	5.01063529409626	0.693147180559945
CATCAAGTCCGATGTA-1	1.79175946922805	1.79175946922805	4.98360662170834	0
CATCCACAGAAGGGAT-1	1.09861228866811	0	4.80402104473326	1.6094379124341
CATCCACGTATTCTCT-1	1.09861228866811	0	4.7361984483945	1.09861228866811
CATCCACGTCATCCCT-1	1.38629436111989	0	5.39816270151775	2.70805020110221
CATCCACTCCTGCTAC-1	1.94591014905531	1.94591014905531	2.39789527279837	0.693147180559945
CATCCACTCTGATTCT-1	0	1.94591014905531	3.93182563272433	0
CATCCCAAGGGAGATA-1	2.77258872223978	2.484906649788	1.09861228866811	0
CATCCCACACAGTACT-1	0	0	5.23644196282995	2.30258509299405
CATCCCACAGGAATAT-1	1.6094379124341	0	2.07944154167984	0
CATCCCAGTTGTAGCT-1	1.38629436111989	3.2188758248682	1.6094379124341	0
CATCCCATCAGAGCAG-1	1.38629436111989	0	4.17438726989564	2.30258509299405
CATCCCATCGTAGGAG-1	1.38629436111989	0	4.04305126783455	0
CATCCGTAGAGTGGCT-1	2.07944154167984	2.19722457733622	1.6094379124341	0
CATCCGTAGATGGGCT-1	1.94591014905531	0	5.04342511691925	0
CATCCGTAGTAGAGTT-1	1.09861228866811	1.09861228866811	4.48863636973214	0
CATCCGTCAGCTGTGC-1	1.38629436111989	1.09861228866811	4.51085950651685	2.07944154167984
CATCCGTCAGTATGAA-1	1.38629436111989	0	2.89037175789616	1.09861228866811
CATCCGTGTGTACAGG-1	1.79175946922805	1.94591014905531	2.39789527279837	0
CATCGCTGTAGGCAAC-1	0.693147180559945	0	3.36729582998647	0
CATCGCTGTGCAACAG-1	0.693147180559945	0	5.66296048013595	1.79175946922805
CATCGCTGTGTAAACA-1	1.38629436111989	0	2.484906649788	2.39789527279837
CATCGGGAGCAACAAT-1	0.693147180559945	0	4.81218435537242	1.38629436111989
CATCGGGAGTTGCTCA-1	1.09861228866811	0.693147180559945	1.6094379124341	1.09861228866811
CATCGGGCAAGAGGTC-1	0	0	0	1.79175946922805
CATCGGGGTCACAATC-1	0.693147180559945	1.09861228866811	4.89783979995091	1.38629436111989
CATCGGGGTCACCGAC-1	1.38629436111989	0.693147180559945	5.74620319054015	1.38629436111989
CATCGGGGTGCCGAAA-1	1.6094379124341	0.693147180559945	4.33073334028633	0
CATCGGGTCGTCACCT-1	1.38629436111989	2.07944154167984	1.38629436111989	0
CATCGGGTCTACGCAA-1	0	1.38629436111989	3.8286413964891	1.6094379124341
CATCGTCAGATGCTTC-1	1.6094379124341	0.693147180559945	3.29583686600433	1.09861228866811
CATCGTCAGTAACCGG-1	0	0.693147180559945	4.61512051684126	1.09861228866811
CATCGTCAGTGGACGT-1	0	2.30258509299405	3.66356164612965	1.38629436111989
CATCGTCCACAGCCAC-1	2.30258509299405	1.6094379124341	4.14313472639153	0
CATCGTCCACGACAGA-1	1.38629436111989	1.6094379124341	2.70805020110221	2.56494935746154
CATCGTCCAGCACACC-1	1.38629436111989	1.09861228866811	4.61512051684126	1.94591014905531
CATCGTCGTTATCCAG-1	1.79175946922805	0	4.83628190695148	1.79175946922805
CATGAGTAGAGTTCGG-1	0	0	5.32300997913841	1.79175946922805
CATGAGTAGTGCCGAA-1	2.56494935746154	1.38629436111989	2.63905732961526	1.09861228866811
CATGAGTCACACCGAC-1	0	0	4.67282883446191	1.79175946922805
CATGAGTCAGAGGAAA-1	0	0	4.36944785246702	1.79175946922805
CATGAGTCAGCACCCA-1	1.94591014905531	0.693147180559945	5.95842469302978	1.09861228866811
CATGAGTCAGCATCTA-1	1.79175946922805	0	4.07753744390572	0
CATGAGTCAGCTGCCA-1	1.09861228866811	0	3.36729582998647	0.693147180559945
CATGAGTGTACCCGCA-1	0.693147180559945	1.79175946922805	1.94591014905531	1.6094379124341
CATGAGTGTACTAGCT-1	0.693147180559945	0	5.38449506278909	1.79175946922805
CATGAGTGTCTAGGTT-1	1.38629436111989	0	4.7361984483945	1.79175946922805
CATGAGTGTGATATAG-1	1.94591014905531	0	3.97029191355212	1.09861228866811
CATGAGTGTGCCGAAA-1	0	0.693147180559945	2.484906649788	1.79175946922805
CATGAGTGTGGCTGAA-1	0	0	3.63758615972639	0
CATGAGTGTGGTATGG-1	1.6094379124341	2.30258509299405	1.38629436111989	0
CATGAGTTCATTATCC-1	0.693147180559945	0	3.63758615972639	0.693147180559945
CATGAGTTCGCTCATC-1	1.38629436111989	0	5.04985600724954	2.30258509299405
CATGAGTTCTACCACC-1	2.07944154167984	0	1.94591014905531	1.09861228866811
CATGCAAAGGAGGTTC-1	1.09861228866811	2.39789527279837	2.39789527279837	0
CATGCAAAGTCTAGCT-1	0	1.38629436111989	4.80402104473326	1.09861228866811
CATGCAACACCGTGAC-1	1.94591014905531	2.07944154167984	2.56494935746154	0
CATGCAAGTTGCATTG-1	1.38629436111989	1.94591014905531	4.56434819146784	1.09861228866811
CATGCAATCGGTAGAG-1	0.693147180559945	1.38629436111989	4.86753445045558	0.693147180559945
CATGCAATCTAGCAAC-1	1.79175946922805	0	2.19722457733622	0.693147180559945
CATGCCTAGTGCCGAA-1	1.38629436111989	0.693147180559945	3.66356164612965	0.693147180559945
CATGCCTCACGGAAGT-1	1.09861228866811	0	5.33753807970132	1.79175946922805
CATGCCTGTCGGAACA-1	0.693147180559945	0.693147180559945	0	0
CATGCCTGTCTGATAC-1	0	2.07944154167984	0.693147180559945	0
CATGCCTGTGGTAACG-1	0.693147180559945	1.6094379124341	2.83321334405622	1.09861228866811
CATGCCTTCGCAGAGA-1	0.693147180559945	0	5.12396397940326	0.693147180559945
CATGCGGAGTTCGGTT-1	0	2.30258509299405	1.09861228866811	0.693147180559945
CATGCGGCAACTGAAA-1	1.6094379124341	2.19722457733622	3.09104245335832	0.693147180559945
CATGCGGCAGGTCTCG-1	1.09861228866811	1.09861228866811	4.39444915467244	2.39789527279837
CATGCGGGTAGTCGGA-1	0	0.693147180559945	4.67282883446191	0
CATGCGGTCCACTGGG-1	2.30258509299405	1.94591014905531	2.63905732961526	0.693147180559945
CATGCGGTCGTCGCTT-1	1.09861228866811	2.19722457733622	4.63472898822964	0
CATGCTCCACGAGGAT-1	0	2.19722457733622	3.29583686600433	0.693147180559945
CATGCTCGTCACGCTG-1	1.38629436111989	0	4.67282883446191	1.79175946922805
CATGCTCGTGAGGATC-1	2.30258509299405	1.94591014905531	0	0
CATGCTCTCATTTGGG-1	2.484906649788	0.693147180559945	0	1.6094379124341
CATGCTCTCCACGAAT-1	0.693147180559945	0.693147180559945	3.46573590279973	0
CATGCTCTCCGTGACG-1	1.94591014905531	3.04452243772342	0	0
CATGGATAGGGAGAAT-1	0	2.19722457733622	4.67282883446191	2.30258509299405
CATGGATCAATACAGA-1	0.693147180559945	0	5.01063529409626	1.38629436111989
CATGGATCAGCTACTA-1	1.09861228866811	2.19722457733622	1.79175946922805	0
CATGGATCAGCTATTG-1	0	0.693147180559945	4.47733681447821	1.09861228866811
CATGGATGTGTTAGCT-1	1.09861228866811	2.07944154167984	2.07944154167984	0
CATGGATGTTGTGTAC-1	1.38629436111989	1.6094379124341	1.79175946922805	1.6094379124341
CATGGTACAAGGTCAG-1	1.09861228866811	1.38629436111989	3.89182029811063	2.63905732961526
CATGGTAGTAGCTTTG-1	2.56494935746154	2.30258509299405	3.04452243772342	0
CATGGTAGTCCATACA-1	0	0	3.98898404656427	0.693147180559945
CATGGTAGTTACACAC-1	0.693147180559945	1.94591014905531	2.83321334405622	0
CATGGTAGTTGCCTAA-1	1.38629436111989	0.693147180559945	2.99573227355399	1.38629436111989
CATGGTATCACCCTGT-1	2.77258872223978	2.56494935746154	0	0
CATGGTATCCATTCGC-1	1.6094379124341	0.693147180559945	3.46573590279973	0.693147180559945
CATGGTATCGGTATGT-1	0	1.6094379124341	4.00733318523247	1.38629436111989
CATGGTATCTTCGACC-1	2.70805020110221	3.25809653802148	1.38629436111989	0
CATTCATAGGATTTAG-1	1.38629436111989	1.94591014905531	1.38629436111989	0
CATTCATCAGCCATTA-1	0.693147180559945	1.6094379124341	3.8286413964891	2.07944154167984
CATTCATGTGGATTTC-1	1.79175946922805	3.55534806148941	3.36729582998647	1.79175946922805
CATTCATGTGGTCCGT-1	0	0.693147180559945	4.39444915467244	0
CATTCATTCGGAATTC-1	1.38629436111989	0	5.51745289646471	2.39789527279837
CATTCATTCTGCCCTA-1	0.693147180559945	1.79175946922805	4.43081679884331	0.693147180559945
CATTCCGAGGCACCAA-1	1.79175946922805	0	3.78418963391826	0
CATTCCGAGTATGACA-1	2.39789527279837	1.09861228866811	3.36729582998647	0
CATTCCGCAACACTAC-1	1.6094379124341	0	3.55534806148941	0
CATTCCGCACCGGAAA-1	0	0	3.97029191355212	1.09861228866811
CATTCCGCAGGCTATT-1	2.39789527279837	1.09861228866811	4.48863636973214	0
CATTCCGGTGTTCCAA-1	0.693147180559945	1.09861228866811	4.20469261939097	1.94591014905531
CATTCCGGTTACGTAC-1	1.38629436111989	3.43398720448515	1.09861228866811	0
CATTCCGGTTCGGCTG-1	1.79175946922805	0	4.43081679884331	1.6094379124341
CATTCCGGTTGGCTAT-1	1.6094379124341	0	5.01727983681492	0.693147180559945
CATTCCGTCGAGTCCG-1	1.94591014905531	2.56494935746154	3.43398720448515	0
CATTCCGTCGGCATCG-1	0.693147180559945	0.693147180559945	3.43398720448515	0
CATTCTAGTCCAATCA-1	1.38629436111989	0	3.04452243772342	1.94591014905531
CATTCTATCCTCACTG-1	1.79175946922805	0	4.70048036579242	1.79175946922805
CATTGAGAGAAGTGTT-1	0	0	4.8283137373023	1.6094379124341
CATTGAGAGCGAGTAC-1	0	1.09861228866811	5.00394630594546	1.09861228866811
CATTGAGAGGCTTCCG-1	0	1.6094379124341	5.59842195899838	1.09861228866811
CATTGAGAGGTGCCAA-1	0	0.693147180559945	3.3322045101752	0.693147180559945
CATTGAGAGTTGGAAT-1	1.94591014905531	0	2.56494935746154	0
CATTGAGGTACCAGAG-1	1.79175946922805	0	2.63905732961526	0
CATTGAGGTTCCTAGA-1	0	1.6094379124341	2.89037175789616	1.94591014905531
CATTGAGTCAGCAGAG-1	1.09861228866811	0	3.61091791264422	1.38629436111989
CATTGAGTCAGGACGA-1	1.09861228866811	0	4.0943445622221	1.94591014905531
CATTGAGTCGCTAGCG-1	0.693147180559945	0.693147180559945	2.89037175789616	0
CATTGCCCACGACGCT-1	1.38629436111989	0.693147180559945	4.17438726989564	0.693147180559945
CATTGCCTCAAACCCA-1	1.09861228866811	1.09861228866811	4.18965474202643	1.09861228866811
CATTGCCTCGAACGCC-1	0.693147180559945	0.693147180559945	4.969813299576	0.693147180559945
CATTGCCTCTCCGTGT-1	1.38629436111989	0	3.98898404656427	1.79175946922805
CATTGTTAGGCTGAAC-1	0.693147180559945	1.38629436111989	3.58351893845611	1.09861228866811
CATTGTTAGGGAGGGT-1	0	0.693147180559945	4.70048036579242	1.6094379124341
CATTGTTCAACCCTAA-1	1.79175946922805	0.693147180559945	2.19722457733622	0
CATTGTTCAGTGTGGA-1	2.484906649788	0.693147180559945	2.77258872223978	0
CATTGTTTCACAACCA-1	1.09861228866811	1.38629436111989	3.36729582998647	0
CATTGTTTCCATTGCC-1	1.94591014905531	1.79175946922805	3.63758615972639	0
CATTGTTTCGACCCAG-1	1.38629436111989	0	5.41164605185504	3.2188758248682
CATTGTTTCGACGATT-1	0	1.09861228866811	5.03043792139244	1.94591014905531
CATTGTTTCGCCAGTG-1	1.94591014905531	1.09861228866811	3.13549421592915	1.94591014905531
CATTGTTTCGCGTAGC-1	0.693147180559945	0	4.56434819146784	2.07944154167984
CATTGTTTCTGTGCAA-1	0	2.07944154167984	4.8283137373023	1.38629436111989
CATTTCAAGGTTGCCC-1	0	0	2.89037175789616	0
CATTTCACATGCAGGA-1	1.09861228866811	2.07944154167984	0.693147180559945	0.693147180559945
CATTTCAGTGCCGGTT-1	1.79175946922805	1.09861228866811	5.03695260241363	0
CATTTCAGTGGTGATG-1	1.09861228866811	0	4.98360662170834	0
CATTTCAGTGTATCCA-1	1.6094379124341	2.39789527279837	2.19722457733622	0
CATTTCATCCCGGTAG-1	0.693147180559945	0	3.95124371858143	1.38629436111989
CATTTCATCTTAGCTT-1	0.693147180559945	0	4.4188406077966	1.94591014905531
CATTTCATCTTCTCAA-1	0	2.19722457733622	2.19722457733622	0
CCAAGCGAGATGATTG-1	1.09861228866811	0	5.85793315448346	0
CCAAGCGAGGAACGAA-1	1.09861228866811	2.94443897916644	4.02535169073515	0.693147180559945
CCAAGCGAGGGCAATC-1	1.94591014905531	1.6094379124341	2.99573227355399	0
CCAAGCGCAAATGAAC-1	2.30258509299405	0.693147180559945	3.97029191355212	2.77258872223978
CCAAGCGGTCAGTCGC-1	0.693147180559945	0	5.54126354515843	1.94591014905531
CCAAGCGTCATTGAGC-1	1.38629436111989	0	4.62497281328427	1.38629436111989
CCAATGAAGCACACAG-1	0.693147180559945	0	2.39789527279837	0
CCAATGAAGGACGCTA-1	0	1.94591014905531	3.43398720448515	0
CCAATGAAGGATGCGT-1	2.07944154167984	0	4.43081679884331	0.693147180559945
CCAATGACATTGCCGG-1	1.6094379124341	1.94591014905531	1.09861228866811	0.693147180559945
CCAATGAGTTAGGCTT-1	1.09861228866811	1.09861228866811	3.25809653802148	2.484906649788
CCAATGATCATTGCTT-1	0.693147180559945	0	4.20469261939097	0.693147180559945
CCAATTTCAAGTGACG-1	0.693147180559945	0	3.40119738166216	1.79175946922805
CCAATTTCACAGTGAG-1	0	1.6094379124341	1.09861228866811	0.693147180559945
CCAATTTGTCCGAAAG-1	0	0	2.19722457733622	0
CCACAAAAGAAACTAC-1	1.79175946922805	0	4.35670882668959	0.693147180559945
CCACAAAAGGTACATA-1	1.09861228866811	2.30258509299405	2.77258872223978	0
CCACAAACAATTGGTC-1	0	0	5.63478960316925	0.693147180559945
CCACAAACAGCAAGAC-1	2.19722457733622	2.07944154167984	3.46573590279973	0.693147180559945
CCACAAAGTCTCACGG-1	1.09861228866811	0	4.54329478227	2.83321334405622
CCACAAAGTGAATGTA-1	0.693147180559945	0.693147180559945	4.56434819146784	2.63905732961526
CCACAAATCATTGCCC-1	0.693147180559945	1.09861228866811	4.02535169073515	0.693147180559945
CCACACTAGAAATGGG-1	1.6094379124341	1.38629436111989	1.94591014905531	0
CCACACTAGAGCTTTC-1	0.693147180559945	0	4.99043258677874	2.63905732961526
CCACACTAGGCGAACT-1	1.38629436111989	0	2.63905732961526	1.79175946922805
CCACACTAGTAGCATA-1	0.693147180559945	0.693147180559945	5.24174701505964	1.09861228866811
CCACACTCAATTAGGA-1	1.6094379124341	1.38629436111989	2.89037175789616	2.07944154167984
CCACACTCACATATGC-1	0	1.09861228866811	5.04342511691925	1.94591014905531
CCACACTGTACCCACG-1	0.693147180559945	2.63905732961526	3.04452243772342	2.484906649788
CCACACTTCATTTGGG-1	1.94591014905531	1.79175946922805	2.70805020110221	0.693147180559945
CCACACTTCCCTTGGT-1	0	0	5.31811999384422	1.38629436111989
CCACCATAGACGACGT-1	2.19722457733622	0	3.43398720448515	0
CCACCATAGGGTGAAA-1	1.09861228866811	1.79175946922805	2.07944154167984	1.09861228866811
CCACCATCAAGTTCCA-1	1.38629436111989	1.79175946922805	3.46573590279973	1.79175946922805
CCACCATCAGCATCTA-1	0	0.693147180559945	3.36729582998647	1.38629436111989
CCACCATGTACCGGAA-1	0	0	5.5834963087817	3.04452243772342
CCACCATGTCGAAGCA-1	0	0.693147180559945	4.62497281328427	0
CCACCATGTCGAGATG-1	1.79175946922805	1.94591014905531	3.87120101090789	0
CCACCATTCTCCAAGA-1	1.09861228866811	0	3.3322045101752	2.19722457733622
CCACGAGAGTTGAAGT-1	0.693147180559945	1.6094379124341	3.17805383034795	1.09861228866811
CCACGAGCACTCCTTG-1	0.693147180559945	1.6094379124341	0.693147180559945	0
CCACGAGCAGCACCCA-1	1.09861228866811	1.38629436111989	5.605802066296	1.09861228866811
CCACGTTAGCTGAGCA-1	1.6094379124341	0	3.46573590279973	1.94591014905531
CCACGTTAGTAGTCAA-1	0	0	5.11198778835654	1.79175946922805
CCACGTTCACTATCGA-1	0	0	4.11087386417331	1.38629436111989
CCACGTTCATAGCACT-1	0	0.693147180559945	0	0
CCACGTTGTTACCGTA-1	0	1.79175946922805	4.64439089914137	0
CCACGTTGTTGCTGAT-1	0	0	5.08140436498446	1.38629436111989
CCACTTGAGACTTAAG-1	1.09861228866811	0	2.39789527279837	0
CCACTTGAGGCAGGTT-1	1.94591014905531	0	1.6094379124341	0
CCACTTGAGGTAAGAG-1	1.79175946922805	0	4.24849524204936	1.94591014905531
CCACTTGAGTCAGGGT-1	0.693147180559945	0	3.17805383034795	0.693147180559945
CCACTTGCAAGTGACG-1	0.693147180559945	0	4.60517018598809	1.79175946922805
CCACTTGCAATCTCTT-1	0.693147180559945	0.693147180559945	4.23410650459726	1.38629436111989
CCACTTGCAGTGTGGA-1	0	2.39789527279837	5.33271879326537	1.6094379124341
CCACTTGGTAACGATA-1	0	2.07944154167984	2.19722457733622	0
CCACTTGGTCAATCTG-1	0.693147180559945	0	3.8286413964891	0
CCACTTGGTTTAAGGA-1	0	0	0.693147180559945	0.693147180559945
CCACTTGTCACTGTCC-1	1.94591014905531	2.19722457733622	3.09104245335832	0.693147180559945
CCATAAGAGATGGCAC-1	1.38629436111989	1.09861228866811	4.00733318523247	1.6094379124341
CCATAAGAGGAGTCTG-1	0.693147180559945	0	5.08759633523238	1.79175946922805
CCATAAGAGGCAGTCA-1	0.693147180559945	1.09861228866811	5.10594547390058	1.38629436111989
CCATAAGGTATTCTCT-1	1.09861228866811	1.09861228866811	4.38202663467388	1.09861228866811
CCATAAGGTCGCACGT-1	1.6094379124341	1.09861228866811	3.25809653802148	0.693147180559945
CCATAAGTCACGGACC-1	0	0	4.86753445045558	2.39789527279837
CCATAAGTCATTGTGG-1	0	1.6094379124341	4.11087386417331	0.693147180559945
CCATAAGTCCCATAAG-1	2.99573227355399	1.94591014905531	4.15888308335967	1.79175946922805
CCATAAGTCCTTCTAA-1	1.79175946922805	0	3.58351893845611	2.39789527279837
CCATAAGTCTTAGCTT-1	0	0.693147180559945	5.62762111369064	2.484906649788
CCATCACAGACTGGGT-1	1.38629436111989	0.693147180559945	5.19295685089021	1.38629436111989
CCATCACAGGAAGTCC-1	1.79175946922805	0	3.87120101090789	1.79175946922805
CCATCACAGTCCCAAT-1	1.94591014905531	1.38629436111989	3.76120011569356	1.38629436111989
CCATCACGTGCATTTG-1	2.19722457733622	3.09104245335832	3.52636052461616	0
CCATCACTCGCATAGT-1	1.09861228866811	0.693147180559945	2.39789527279837	1.09861228866811
CCATCACTCTCCATAT-1	0	0	5.27299955856375	1.6094379124341
CCATCACTCTCTTCAA-1	1.09861228866811	2.30258509299405	2.07944154167984	0
CCCAACTAGAGCCCAA-1	1.38629436111989	0.693147180559945	2.63905732961526	1.09861228866811
CCCAACTAGGTCGTGA-1	1.79175946922805	1.38629436111989	3.17805383034795	1.6094379124341
CCCAACTAGGTGAGAA-1	1.09861228866811	1.09861228866811	2.63905732961526	2.99573227355399
CCCAACTCACCTCTGT-1	1.6094379124341	1.09861228866811	4.00733318523247	1.38629436111989
CCCATTGAGTGCGTCC-1	0.693147180559945	0	3.73766961828337	0
CCCATTGAGTGGTGGT-1	1.38629436111989	0	3.43398720448515	0.693147180559945
CCCATTGGTAACTGCT-1	0.693147180559945	0.693147180559945	4.04305126783455	0
CCCATTGGTACAACGG-1	0	0.693147180559945	4.0943445622221	1.79175946922805
CCCATTGGTATGAAGT-1	1.79175946922805	0	3.73766961828337	0
CCCATTGGTCCGGATC-1	1.94591014905531	1.79175946922805	3.09104245335832	1.94591014905531
CCCATTGTCAGCATTG-1	0	1.79175946922805	3.40119738166216	0
CCCATTGTCGGCTCTT-1	0	0	4.14313472639153	1.94591014905531
CCCGAAGAGTCCGCCA-1	1.6094379124341	0.693147180559945	3.89182029811063	0.693147180559945
CCCGAAGGTATTTCGG-1	2.484906649788	2.30258509299405	3.73766961828337	0
CCCGAAGGTTGCATGT-1	0.693147180559945	2.07944154167984	4.67282883446191	0.693147180559945
CCCGAAGTCGGACCAC-1	1.94591014905531	0	0	1.09861228866811
CCCGAAGTCTAGAGCT-1	0.693147180559945	0	4.90527477843843	0.693147180559945
CCCGGAAAGCACGTCC-1	0.693147180559945	2.89037175789616	2.484906649788	0
CCCGGAAAGGCTTAGG-1	1.38629436111989	1.09861228866811	2.77258872223978	1.09861228866811
CCCGGAAAGGTATTGA-1	2.56494935746154	1.79175946922805	1.6094379124341	0
CCCGGAAGTAAGCTCT-1	2.63905732961526	2.56494935746154	3.04452243772342	0
CCCGGAAGTCATGACT-1	0	1.09861228866811	5.20948615284142	0
CCCGGAAGTTCAGCTA-1	1.09861228866811	1.38629436111989	4.36944785246702	1.79175946922805
CCCGGAATCAGTGCGC-1	1.38629436111989	0	5.11198778835654	0
CCCGGAATCCACGAAT-1	0.693147180559945	0	4.47733681447821	0.693147180559945
CCCGGAATCGAACGCC-1	1.09861228866811	0	3.61091791264422	0
CCCTAACAGTGCGCTC-1	1.79175946922805	0	5.98393628068719	1.94591014905531
CCCTCAAAGCTTCGTA-1	0	1.38629436111989	2.94443897916644	0
CCCTCAAAGGGCAGTT-1	0.693147180559945	1.38629436111989	2.39789527279837	0
CCCTCAAAGTGATAAC-1	0	1.79175946922805	3.29583686600433	0
CCCTCAATCATCACTT-1	2.07944154167984	2.07944154167984	2.63905732961526	0
CCCTCAATCGTGAGAG-1	1.6094379124341	1.38629436111989	5.41164605185504	1.38629436111989
CCCTCAATCTATTGTC-1	1.38629436111989	0	5.3890717298165	2.77258872223978
CCCTCAATCTTTGCAT-1	0.693147180559945	0	5.62040086571715	1.38629436111989
CCCTCTCAGCCTGAGA-1	1.79175946922805	0	3.3322045101752	0
CCCTCTCAGGGCCCTT-1	1.09861228866811	0	5.41164605185504	0
CCCTCTCAGTACAGAT-1	0	1.79175946922805	2.56494935746154	0.693147180559945
CCCTCTCCACGCGTGT-1	1.94591014905531	1.79175946922805	3.13549421592915	2.07944154167984
CCCTCTCCAGTCCGTG-1	1.38629436111989	0.693147180559945	4.65396035015752	1.09861228866811
CCCTCTCGTCTACGTA-1	2.39789527279837	1.6094379124341	1.09861228866811	0
CCCTCTCTCAATGCAC-1	0	0	4.38202663467388	0
CCCTCTCTCTTAAGGC-1	1.94591014905531	2.30258509299405	2.19722457733622	0
[truncated: 3,959 more rows]
