# Supplementary material for: White and brown adipose tissue share a convergent fibro-adipogenic progenitor population
Source: EMBO Rep. 2025 Oct 8;26(22):5612–36. doi: 10.1038/s44319-025-00591-6 (PMC12635263; doi:10.1038/s44319-025-00591-6)
Supplement: Supplementary file 10 — Source data Fig. 3 [file 44319_2025_591_MOESM10_ESM.zip › Figure 3 source data/3A/bat_macrostate.csv]

	0
AAACCCAAGATG
AAACCCAAGATG-1
AAACCCACAACT
AAACCCACATCA
AAACCCAGTAAC
AAACCCATCGAC
AAACGAAAGAAT
AAACGAACAAAG
AAACGAACAGAG
AAACGAAGTAAC
AAACGAAGTAAG
AAACGAATCATT
AAACGAATCGAT
AAACGAATCGTT
AAACGCTAGAAT
AAACGCTAGCTA
AAACGCTCACCG
AAACGCTGTCGA
AAACGCTGTTGA
AAACGCTTCAGG
AAACGCTTCCAT
AAACGCTTCGGC
AAACGCTTCTTC
AAAGAACAGATG
AAAGAACGTCTG
AAAGAACTCATC
AAAGAACTCCGG
AAAGGATAGAGG
AAAGGATAGGAC
AAAGGATAGGGA
AAAGGATAGTCT
AAAGGATCACAA
AAAGGATCATGT
AAAGGATCATTA
AAAGGATGTAGC
AAAGGATGTCGG
AAAGGATTCCAT
AAAGGATTCGCC
AAAGGATTCGGT
AAAGGATTCGTC
AAAGGGCAGCGT
AAAGGGCCACTC
AAAGGGCGTAGT
AAAGGGCGTCAC
AAAGGGCGTCGC
AAAGGTACAGCT
AAAGGTAGTTAC
AAAGGTAGTTAT
AAAGGTATCCCT
AAAGTCCAGCAC
AAAGTCCAGGGA
AAAGTCCAGTCT
AAAGTCCCAACA
AAAGTCCGTCAT
AAAGTCCTCCAT
AAAGTGAAGCAC
AAAGTGACAAGC
AAAGTGACAGAG
AAAGTGAGTAAT
AAAGTGATCACT
AAAGTGATCTTA
AAATGGACAAAC
AAATGGACACTG
AAATGGAGTACG
AAATGGAGTCCT
AAATGGAGTCGG
AAATGGAGTGTC
AAATGGATCGTT
AACAAAGAGACA
AACAAAGAGCTA
AACAAAGAGTGC
AACAAAGGTCCT
AACAAAGTCAGA
AACAAAGTCAGT
AACAACCAGAGC
AACAACCAGATC
AACAACCAGGTA
AACAACCCAATA
AACAACCCACGG
AACAACCCAGAA
AACAACCGTTGG
AACAACCTCTCA
AACAAGAAGCTA
AACAAGAAGTAA
AACAAGAGTACA
AACAAGAGTATG
AACAAGAGTTCC
AACAAGATCCCA
AACAAGATCTTC
AACACACAGAAC
AACACACAGTCG
AACACACAGTCT
AACACACAGTGG
AACACACCAGTA
AACACACCATGG
AACACACGTTCG
AACAGGGAGCGC
AACAGGGAGTAT
AACAGGGAGTCA
AACAGGGAGTCC
AACAGGGAGTGT
AACAGGGCAAGG
AACAGGGCAGCT
AACAGGGCAGTA
AACAGGGCATGG
AACAGGGCATGT
AACAGGGGTAAC
AACAGGGGTTCT
AACAGGGTCATG	bCAPs
AACAGGGTCCGC
AACAGGGTCGCC
AACCAACAGGTC
AACCAACAGTGG
AACCAACCATAC
AACCAACCATTG
AACCAACTCATG
AACCAACTCGGA
AACCAACTCGTG
AACCACAAGAAA
AACCACAAGATG
AACCACAAGGGA
AACCACAAGTAA
AACCACAGTCCG
AACCACAGTGAC
AACCACAGTGTG
AACCACAGTTTA
AACCATGAGTGC
AACCATGCAAAT
AACCATGCACAA
AACCATGCAGGG
AACCATGGTCGT
AACCATGGTCTG
AACCATGGTGAA
AACCCAAAGCTA
AACCCAAAGTGA
AACCCAACACGC
AACCCAACACGC-1
AACCCAAGTAAG
AACCCAAGTTGT
AACCCAATCGCG
AACCCAATCTTG
AACCTGAAGCAT
AACCTGAAGCGT
AACCTGAAGGTG
AACCTGAAGTTC
AACCTGACAGGG
AACCTGAGTACG
AACCTGATCTAT
AACCTTTAGAAA
AACCTTTCAAAT
AACCTTTCACTC
AACCTTTCATCG
AACGAAAAGAAT
AACGAAAAGATG
AACGAAAGTAAT
AACGAAAGTGAG
AACGAAAGTTAA
AACGAAATCAAG
AACGAAATCCTC
AACGGGAAGACC
AACGGGAAGAGA
AACGGGAAGCTC
AACGGGATCCAA
AACGGGATCCTC
AACGGGATCGAA
AACGGGATCTTT	bCAPs
AACGTCAAGCAA
AACGTCAAGTCA
AACGTCACAGAG
AACGTCACAGGG
AACGTCAGTACA
AACGTCAGTGGA
AACGTCATCAGC
AACTTCTAGCGA
AACTTCTAGGAA
AACTTCTAGGCA
AACTTCTAGGCG
AACTTCTCACCA
AACTTCTCAGCA
AACTTCTCATGA
AACTTCTGTTTC
AAGAACAAGAAT
AAGAACAAGAGC
AAGAACAAGGTT
AAGAACACAAAT
AAGAACACACAG
AAGAACACACGG
AAGAACACAGAG
AAGAACAGTAGT
AAGACAAAGATA
AAGACAAAGCCA
AAGACAAAGTGC
AAGACAACAAAT
AAGACAACAGTC
AAGACAACATGA
AAGACAAGTGAT
AAGACAATCTTA
AAGACTCAGTGC
AAGACTCCACTA
AAGACTCCATGA
AAGACTCGTTAA
AAGATAGAGGTC
AAGATAGAGTGC
AAGATAGAGTGG
AAGATAGCAAAG
AAGATAGCATCG
AAGATAGGTACC
AAGATAGGTGTC
AAGATAGGTTCG
AAGATAGTCAGC
AAGCATCAGGCA
AAGCATCAGGTA
AAGCATCCAAAG
AAGCATCCAGGA
AAGCATCGTAGA
AAGCATCTCCCG
AAGCATCTCCGA
AAGCCATAGGTT
AAGCCATGTCTG
AAGCCATGTTCC
AAGCGAGAGAGG
AAGCGAGAGCAA
AAGCGAGAGCGA	B1
AAGCGAGAGGTA
AAGCGAGAGTAA
AAGCGAGCATGC
AAGCGAGTCAGG
AAGCGAGTCCAT
AAGCGAGTCCCG
AAGCGAGTCCCT
AAGCGTTAGAGC
AAGCGTTGTAAG
AAGCGTTGTCTT
AAGCGTTGTTCT
AAGGAATAGAGC
AAGGAATAGCCT
AAGGAATAGGCA
AAGGAATGTGCT
AAGGAATGTTAG
AAGGAATTCATG
AAGGTAAAGGTT
AAGGTAAAGTGA
AAGGTAACAATC
AAGGTAACACTA
AAGGTAAGTCCG
AAGGTAAGTTCG
AAGTACCAGCGT
AAGTACCCAAAC
AAGTACCCAACG
AAGTACCCAAGT
AAGTACCCAATT
AAGTACCCATGT
AAGTACCGTACG
AAGTACCTCGCT
AAGTCGTAGACG
AAGTCGTAGGTC
AAGTCGTAGGTT
AAGTCGTAGTCG
AAGTCGTCACCT
AAGTCGTTCATC
AAGTCGTTCGAC
AAGTCGTTCTGA
AAGTCGTTCTTG
AAGTGAAAGTCA
AAGTGAACACAC
AAGTGAACACTT
AAGTGAAGTTGA
AAGTGAATCATG
AAGTGAATCCAA
AAGTGAATCCGA
AAGTGAATCTCG
AAGTTCGAGTTC
AAGTTCGCAGTC
AAGTTCGGTCCC
AAGTTCGGTTCT
AAGTTCGTCATT
AATAGAGAGATA
AATAGAGGTGGC
AATAGAGGTGTC
AATAGAGTCGAT
AATCACGAGGCC
AATCACGAGTAG
AATCACGCAGAC
AATCACGCAGCA
AATCACGGTGGG
AATCACGTCACT
AATCGACAGCTA
AATCGACCACAA
AATCGACCAGGC
AATCGACGTAGG
AATCGACGTGAC
AATCGACGTTGT
AATCGACGTTTG
AATCGTGAGGCC
AATCGTGGTAGA
AATCGTGTCTCA
AATCGTGTCTGG
AATGAAGAGGTT
AATGAAGCACCG
AATGAAGCATGG
AATGAAGCATGT
AATGAAGGTGAG
AATGAAGGTTGG
AATGAAGTCCAC
AATGAAGTCTCA
AATGACCCAAGA
AATGACCCAATC
AATGACCGTCGC
AATGACCGTGTT
AATGACCGTTAT
AATGACCTCTGG
AATGCCAAGCTG
AATGCCAAGGCT
AATGCCACAAGC
AATGCCAGTACG
AATGCCAGTCCG
AATGCCAGTGCG
AATGGAAAGAGT
AATGGAAAGATT
AATGGAAGTCGA
AATGGAAGTTCG
AATGGCTAGTGC
AATGGCTGTGGC
AATGGCTGTGGT
AATGGCTGTTTG
AATGGCTTCGAA
AATTCCTAGATA
AATTCCTAGTTG
AATTCCTCACGC
AATTCCTCATCA
AATTCCTTCAAG
AATTCCTTCGTG
AATTTCCAGACA
AATTTCCAGTCG
AATTTCCCATCG
AATTTCCTCAGC
AATTTCCTCCGC
ACAAAGAAGGTC
ACAAAGAAGTGC
ACAAAGACAAAG
ACAAAGAGTGGG
ACAAAGATCATC
ACAAAGATCGGC
ACAAAGATCTTA
ACAACCAAGAGT
ACAACCAAGAGT-1
ACAACCAAGATG	bCAPs
ACAACCAAGCTA
ACAACCAGTACA
ACAACCAGTAGA
ACAACCAGTCAC
ACAACCAGTGAG
ACAACCAGTTAA
ACAACCATCGAC
ACAACCATCTGA
ACAAGCTAGAGG
ACAAGCTAGTGC
ACAAGCTCACTC
ACAAGCTCATAA
ACAAGCTGTAGA
ACAAGCTGTATA
ACAAGCTGTGCA
ACAAGCTGTTCT
ACAAGCTTCCCG
ACAAGCTTCCGA
ACAAGCTTCTAT
ACACAGTAGATG
ACACAGTCAGAG
ACACAGTCAGGT
ACACAGTGTCTG
ACACAGTGTGAG
ACACAGTGTGCC
ACACAGTTCAAT
ACACCAAAGACT
ACACCAATCGCG
ACACCAATCTGA
ACACGCGAGCTA
ACACGCGCAAAC
ACACGCGCACAG
ACACGCGCAGCT
ACACGCGGTACG
ACACGCGGTATA
ACACGCGGTGCT
ACACGCGTCAAC
ACACGCGTCACT
ACACTGACATGC
ACACTGACATGT
ACAGAAAAGTGT
ACAGAAACAATG
ACAGAAACAGAG
ACAGAAAGTCAG
ACAGAAAGTTTC
ACAGAAATCCCA
ACAGCCGAGGCA
ACAGCCGAGGGC
ACAGCCGCACAA
ACAGCCGCAGCA
ACAGCCGGTAGT
ACAGCCGTCCAT
ACAGCCGTCGTC
ACAGCCGTCTCG
ACAGCCGTCTTC
ACAGGGAAGTTG
ACAGGGACACTG
ACAGGGAGTAAT
ACAGGGATCCAT
ACAGGGATCTCG
ACATCCCAGCCT
ACATCCCCATCG
ACATCCCGTACC
ACATCCCGTCAC
ACATCCCGTCTT
ACATCCCGTGCC
ACATCCCTCCAC
ACATCGAAGCCA
ACATCGACATGA
ACATGCACAGCT
ACATGCATCCAC
ACATGCATCTAT
ACATTTCAGTGC
ACATTTCCAACC
ACATTTCGTCGC
ACATTTCTCGGA
ACCAAACAGCGA
ACCAAACAGGCC
ACCAAACAGGGA
ACCAAACCAAAT
ACCAAACCAGCA
ACCAAACGTAGT
ACCAAACGTTTC
ACCAAACTCACT
ACCAAACTCTCC
ACCAACAAGCAT
ACCAACAGTAGC
ACCAACAGTCCC
ACCAACAGTTCC
ACCAACATCCTC
ACCACAAGTAAC
ACCACAAGTCTA
ACCACAAGTTCA
ACCACAATCCTT
ACCATTTAGTAC
ACCATTTGTAAG
ACCATTTGTCGT
ACCATTTTCCCT
ACCATTTTCTGT	B1
ACCCAAAAGGCA
ACCCAAACAAGA
ACCCAAACAGCC
ACCCAAAGTCGA
ACCCAAAGTTCA
ACCCAAATCAGA
ACCCTCAAGGCA
ACCCTCACAAGG
ACCCTCAGTATG
ACCCTCAGTGGG
ACCCTTGAGCCT
ACCCTTGAGTCC
ACCCTTGCAGCT
ACCCTTGCAGTA
ACCCTTGGTCTC
ACCGTTCAGGTC
ACCGTTCCAGCA
ACCGTTCCATAC
ACCGTTCTCAAA
ACCGTTCTCCAA
ACCTACCAGCGT
ACCTACCAGGAT
ACCTACCAGTCT
ACCTACCCATAG
ACCTACCGTAGA
ACCTACCGTTGT
ACCTACCTCTGC
ACCTGAAAGATC
ACCTGAACAATA
ACCTGAACAATC
ACCTGAACATGA
ACCTGAAGTCAC
ACCTGAATCATG
ACCTGAATCCCG
ACCTGTCAGACT
ACCTGTCAGGCC
ACCTGTCAGTGT
ACCTGTCCAGGT
ACCTGTCCATGA
ACCTGTCGTAAG
ACCTGTCGTCAA
ACCTGTCTCATG
ACGATCAAGGTT
ACGATCACAACA
ACGATCAGTAAC
ACGATCAGTGAG
ACGATCAGTGTC
ACGATCATCAGT
ACGATCATCGCC
ACGATGTCAGAG
ACGATGTTCGAG
ACGCACGAGAAA
ACGCACGCATTA
ACGCACGGTCAA
ACGCACGGTGAC
ACGGAAGCACCG
ACGGAAGCAGTC
ACGGAAGGTACC
ACGGAAGGTAGC
ACGGAAGGTATG
ACGGAAGGTTAC	bCAPs
ACGGGTCCAATC
ACGGTCGAGCAC
ACGGTCGAGCGT
ACGGTCGAGCTT
ACGGTCGCATGT
ACGGTCGGTCGT
ACGGTCGTCACT
ACGGTCGTCCAC
ACGGTCGTCGTC
ACGGTCGTCTCA
ACGGTTACATCC
ACGTAACAGGTC
ACGTAACAGGTG
ACGTAACTCCAG
ACGTACAAGCCG
ACGTACAAGCGT
ACGTACAAGGTG
ACGTAGTAGAAA
ACGTAGTAGCGT
ACGTAGTCATCA
ACGTAGTCATGA
ACGTAGTTCCCT
ACGTCCTAGAAT
ACGTCCTAGAAT-1
ACGTCCTAGCAA
ACGTCCTAGTAG
ACGTCCTCAGGT
ACGTCCTCAGTT
ACGTCCTGTTAG
ACGTCCTTCAGA
ACGTCCTTCCAT
ACGTCCTTCTAC
ACGTCCTTCTCC
ACGTTCCAGAGC
ACGTTCCCAAAC
ACGTTCCCAGGT
ACGTTCCGTTTG
ACGTTCCTCCAA
ACTACGACAACA
ACTACGACATTC
ACTACGAGTCAA
ACTACGAGTTCG
ACTACGAGTTTG
ACTACGATCCAC
ACTACGATCCCT
ACTATCTAGACC	B1
ACTATCTCAACA
ACTATCTCACAC
ACTATGGAGAGG
ACTATGGAGTTC
ACTATGGCAGAC
ACTATGGCAGTC
ACTATGGCATCA
ACTATGGGTTAA
ACTATGGTCACT
ACTATGGTCTTA
ACTATTCCAGAA
ACTATTCCAGTC
ACTATTCGTCTG
ACTATTCGTGTA
ACTATTCTCAGA
ACTATTCTCTAT
ACTATTCTCTCA
ACTCCCAAGACC
ACTCCCAAGAGT
ACTCCCAAGATG
ACTCCCAAGCGC
ACTCCCACACTG
ACTCCCAGTCAC
ACTCCCAGTTAG
ACTCCCATCATG
ACTCCCATCTCC
ACTCTCGAGACT
ACTCTCGCAGTC
ACTCTCGGTACA
ACTCTCGGTCAC
ACTCTCGGTCAG
ACTCTCGGTCAT
ACTCTCGGTGGA
ACTCTCGTCACG
ACTGATGAGAAA
ACTGATGAGGGC
ACTGATGTCAAG
ACTGATGTCCGC
ACTGATGTCGTG
ACTGCAACAGCC
ACTGTCCAGACT
ACTGTCCAGGAT
ACTGTCCCACCG
ACTGTCCCACGT
ACTGTCCCACTA
ACTGTCCCACTA-1
ACTGTGAGTGCC
ACTGTGATCATT
ACTTATCAGCTT
ACTTATCAGGGC
ACTTATCAGTTG
ACTTATCCATAC
ACTTATCGTTCC
ACTTATCTCTAC
ACTTCCGAGCTA
ACTTCCGAGCTA-1
ACTTCCGAGGTC
ACTTCCGAGTCG
ACTTCCGCACAT
ACTTCCGCAGCT
ACTTCCGTCCCA
ACTTCGCAGTCC
ACTTCGCCAAGC
ACTTCGCGTATA
ACTTCGCTCACT
ACTTCGCTCAGG
ACTTTCAAGCCT
ACTTTCAAGGAT
ACTTTCACACTC
ACTTTCACAGAA
ACTTTCAGTAAG
ACTTTCAGTGGT
ACTTTGTAGGAG
ACTTTGTCACGT
ACTTTGTTCGAC
AGAAATGAGAAC
AGAAATGCAATT
AGAAATGCATCA
AGAAATGGTCAT
AGAAATGGTCTG
AGAAATGGTGGG
AGAAATGTCCAA
AGAAATGTCGTA
AGAAATGTCTAG
AGAAATGTCTTT
AGAACAAAGGTA
AGAACAAAGGTA-1
AGAACAAAGTGC
AGAACAACAAAC
AGAACAACAGTG
AGAACAACATAA
AGAACAAGTTCA
AGAACAATCGGT
AGAACCTAGCAA
AGAACCTAGCAC
AGAACCTAGGAC
AGAACCTAGGCG
AGAACCTCAGCA
AGAACCTCAGGC
AGAACCTGTGTA
AGAACCTGTGTG
AGAACCTTCTGA
AGAAGCGAGATG
AGAAGCGAGGTC
AGAAGCGCAACC
AGAAGCGCAGGT
AGAAGCGCATGA	bFAPLs
AGAAGCGCATGT
AGAAGCGGTACG
AGAAGCGGTAGT
AGAAGCGGTCAC
AGAAGCGGTCAG
AGAAGCGTCCGT
AGAAGTAAGGAG
AGAAGTACACTG
AGAAGTAGTCTC
AGAAGTAGTTAA
AGAAGTATCCAG
AGAAGTATCTGC	bFAPLs
AGACAAAAGCTC
AGACAAACATGT
AGACACTAGGCA
AGACACTCAAGG
AGACACTCACCC
AGACACTCATCA
AGACACTGTCCG
AGACAGGAGACT
AGACAGGAGGAT
AGACAGGCAGCT
AGACAGGCAGTC
AGACAGGGTCGG
AGACCATAGTCC
AGACCATGTGTG
AGACCATTCAGA
AGACCCGAGCAT
AGACCCGAGCGT
AGACCCGAGGCT
AGACCCGCACTA
AGACCCGCACTA-1
AGACCCGGTAAG
AGACCCGTCCTA
AGACCCGTCGCC
AGACTCAAGATG
AGACTCAAGCCA
AGACTCAAGGCC
AGACTCAAGGTG
AGACTCAAGTGT
AGACTCAGTATG
AGACTCAGTGTC
AGACTCAGTTCT
AGACTCATCATC
AGAGAATAGACA
AGAGAATAGCCT
AGAGAATAGCGC
AGAGAATAGCGC-1
AGAGAATAGGTA
AGAGAATAGTGA
AGAGAATCAACA
AGAGAATGTTCG
AGAGAATGTTGC
AGAGAGCAGACT
AGAGAGCAGAGC
AGAGAGCAGCAA
AGAGAGCAGTCT
AGAGAGCCAGCT
AGAGAGCCAGGT
AGAGAGCCAGGT-1
AGAGAGCCAGTT
AGAGAGCCATGA
AGAGAGCCATTG
AGAGAGCGTTCA
AGAGAGCTCATC
AGAGAGCTCGCA
AGAGCAGAGCGC
AGAGCAGGTATG
AGAGCAGGTTCA
AGAGCAGTCACC
AGAGCCCGTACT
AGAGCCCGTATA
AGAGCCCGTGGA
AGAGCCCGTTCT
AGAGCCCTCAGA
AGATAGAAGCAA
AGATAGACACTA
AGATAGACACTC
AGATAGATCCCT
AGATCCAAGATA
AGATCCAAGGTA
AGATCCACACGC
AGATCCAGTAGC
AGATCCAGTCTC
AGATCCAGTGCT
AGATCCAGTGGA
AGATCCAGTTTG
AGATCCATCTCA
AGATCGTGTTTG
AGATCGTTCCAT
AGATGAAAGACT
AGATGAAAGACT-1
AGATGAAAGCTG
AGATGAAAGTGC	B1
AGATGAAGTACT
AGATGAAGTAGC
AGATGAAGTATG
AGATGAAGTGAA
AGATGAAGTGAT
AGATGAAGTGCA
AGATGAATCACC
AGATGAATCGCT
AGATGAATCGGC
AGATGCTAGCAT
AGATGCTAGCGT
AGATGCTAGGTG
AGATGCTCACTA
AGATGCTCATCC
AGATGCTGTTCA
AGCATCAAGCAC
AGCATCAAGGGA
AGCATCACAACC
AGCATCACAATT
AGCATCAGTCGT
AGCATCATCCGT
AGCATCATCGTG
AGCCAATAGAGC
AGCCAATAGTGA
AGCCAATCAAGA
AGCCAATCATAC
AGCCAATCATCA
AGCCAATGTGAG
AGCCACGAGTGG
AGCCACGCACCA
AGCCACGGTAGC
AGCCACGTCGCA
AGCCAGCAGCGA
AGCCAGCCAATT
AGCCAGCTCCCA
AGCGATTAGCAG
AGCGATTAGTAA
AGCGATTAGTGC
AGCGATTCAATA
AGCGATTGTAAT
AGCGATTGTCCC
AGCGATTGTTGC
AGCGATTTCAAA
AGCGATTTCGCC
AGCGCCAAGTGG
AGCGCCACACTG
AGCGCCACAGCG
AGCGCCACATCT
AGCGCCAGTGCT
AGCGCCATCAGA
AGCGCCATCCTA
AGCGCTGAGAAT
AGCGCTGCAGGA
AGCGCTGCATGT
AGCGCTGGTCAC
AGCGCTGTCGAG
AGCGCTGTCTCG
AGCGTATAGCAC
AGCGTATCACAA
AGCGTATGTATC
AGCGTATGTCTC
AGCGTATTCCAT
AGCGTATTCTGG
AGCTACAAGCGA
AGCTACAAGCGT
AGCTACAAGGTG
AGCTACAAGTGC
AGCTACACACTT
AGCTACATCTTC
AGCTACATCTTG
AGCTCAAAGCCG
AGCTCAAAGTAA
AGCTCAACACGC
AGCTCAAGTGAA
AGCTCAATCCAT
AGCTCAATCGCC
AGCTCAATCTAA
AGCTTCCAGCAC
AGCTTCCGTAAC
AGCTTCCGTTAG
AGCTTCCTCCCT
AGGAAATAGGGC
AGGAAATAGTTA
AGGAAATCAAGG
AGGAAATCAGAC
AGGAAATCATCC
AGGAAATCATGG
AGGAAATGTATC
AGGAAATGTGAA
AGGAAATGTTAT
AGGAAATTCATA
AGGAAATTCATT
AGGAAATTCCTA
AGGAAATTCTAT
AGGAATAAGGGT
AGGAATAAGTAT
AGGAATAAGTTG
AGGAATAGTCCG
AGGAATAGTCGT
AGGAATATCAAG
AGGAATATCGCC
AGGAATATCGTA
AGGACGAAGCGC
AGGACGAAGGAC
AGGACGACACCC
AGGACGACATGT
AGGACGAGTATG
AGGACGAGTCAA
AGGACGAGTTCT
AGGACGATCTGA
AGGACGATCTTT
AGGACTTAGGGC
AGGACTTTCGCT
AGGACTTTCGCT-1
AGGAGGTAGGAG
AGGAGGTCACTA
AGGAGGTGTAGT
AGGAGGTTCACT
AGGAGGTTCCGC
AGGAGGTTCCGT
AGGATAAAGCTG
AGGATAAAGGAG
AGGATAAAGGCC
AGGATAACAAGA
AGGATAACACTG
AGGATAACAGAT
AGGATAAGTCGA
AGGATAAGTCTC
AGGATAAGTTGG
AGGATCTAGAGC
AGGATCTAGTCT
AGGATCTCAACC
AGGATCTCATCC
AGGATCTGTAGA
AGGATCTGTTGT
AGGCATTAGGAA
AGGCATTAGTGT
AGGCATTCAAGC
AGGCATTCAGAC
AGGCATTCAGCT
AGGCATTGTATG
AGGCATTTCTAG
AGGCCACAGCTC	bFAPLs
AGGCCACTCCAT
AGGCCACTCGCT
AGGCTGCAGACG
AGGCTGCAGTTG
AGGCTGCCAAGC
AGGCTGCCAAGG
AGGCTGCCATCG
AGGCTGCCATCT
AGGCTGCGTGAG
AGGCTGCTCACC
AGGCTGCTCGGC
AGGGAGTCATTG
AGGGAGTGTAAC
AGGGAGTGTCAA
AGGGAGTTCACC
AGGGAGTTCTAG
AGGGAGTTCTCG
AGGGCCTAGCAA
AGGGCCTAGGTT
AGGGCCTTCGAA
AGGGCTCAGACG
AGGGCTCAGCTA
AGGGCTCAGGAT
AGGGCTCCAAAG
AGGGCTCGTAGA
AGGGCTCGTCAG
AGGGCTCGTTAT
AGGGCTCGTTCA
AGGGCTCTCAAC
AGGGCTCTCTCA
AGGGTCCAGTAT
AGGGTCCCATGA
AGGGTCCTCATG
AGGGTCCTCCTG
AGGGTCCTCGCC
AGGGTCCTCGTA
AGGGTGAGTATA
AGGGTGAGTCCC
AGGGTGATCGAA
AGGGTGATCTAG
AGGGTGATCTCG
AGGGTGATCTGC
AGGGTTTAGAGC
AGGGTTTGTCTT
AGGGTTTTCCAC
AGGGTTTTCTGT
AGGTAGGAGATC
AGGTAGGAGGGA
AGGTAGGCAACA
AGGTAGGGTGTT
AGGTAGGGTTAC
AGGTAGGGTTCC
AGGTAGGTCGCT
AGGTAGGTCGGC
AGGTAGGTCTAC
AGGTCATAGAGT
AGGTCATAGATC
AGGTCATAGCCA
AGGTCATCACAT
AGGTCATCATCG
AGGTCATCATGT
AGGTCTACAAAG
AGGTCTACACCT
AGGTCTACATTA
AGGTCTAGTATA
AGGTCTATCGAA
AGGTGTTAGAAG
AGGTGTTAGAGA
AGGTGTTAGCCT
AGGTGTTAGGAA
AGGTGTTCACCC
AGGTGTTTCCAA
AGGTGTTTCGAC
AGGTGTTTCGTT
AGGTGTTTCTTA
AGGTTACGTCGA
AGGTTACTCGAG
AGGTTGTAGTAT
AGGTTGTGTCGT
AGGTTGTTCAGC
AGTAACCCAGCA
AGTAACCTCCGT
AGTACCAAGCGG
AGTACCAAGGGA
AGTACCACAAAC	bFAPLs
AGTACCACAAAG
AGTACCACACTG
AGTACCACAGAT
AGTACCAGTCCA
AGTACCAGTCGG
AGTACCAGTGGT
AGTACCATCCAC
AGTACCATCCAT
AGTACCATCCCG
AGTACCATCCCT
AGTACCATCTCG
AGTACTGAGAAG
AGTACTGAGAGT
AGTACTGAGTCA
AGTACTGCAGGA
AGTACTGTCCGC
AGTACTGTCTAG
AGTAGCTAGGTC
AGTAGCTCAAGT
AGTAGCTCACAC
AGTAGCTTCCAT
AGTAGCTTCTAG
AGTAGCTTCTTC
AGTAGTCCAACT
AGTAGTCCAGCA
AGTAGTCGTGTT
AGTAGTCGTTAA
AGTAGTCTCGCA
AGTCAACAGAAC
AGTCAACAGAAT
AGTCAACAGGTC
AGTCAACCAGCG
AGTCAACGTAAC
AGTCAACGTAGG
AGTCACAAGCCG
AGTCACAAGGGC
AGTCACACACCT
AGTCACACACTT
AGTCATGAGGTT
AGTCATGCAACT
AGTCATGCAATG
AGTCATGCAGAC
AGTCATGCAGCC
AGTCATGGTAAG
AGTCATGTCAAG
AGTCTCCCACCA
AGTCTCCCACTA
AGTCTCCCACTA-1
AGTCTCCCACTG
AGTCTCCGTAAT
AGTCTCCGTGCC
AGTCTCCTCACG
AGTCTCCTCGAC
AGTCTCCTCTCT
AGTGACTAGTAC
AGTGACTCACAT
AGTGACTGTGAA
AGTGACTGTTAC
AGTGACTTCATC
AGTGATCAGATG
AGTGATCAGGAA
AGTGATCAGGAC
AGTGATCAGGGC
AGTGATCAGGGT
AGTGATCCAAGA
AGTGATCCACAT
AGTGATCGTACA
AGTGATCTCACC
AGTGATCTCCCA
AGTGATCTCGCA
AGTGATCTCTAC
AGTGCCGAGACT
AGTGCCGAGCGA
AGTGCCGCAAGA
AGTGCCGCATCA
AGTGCCGGTCTT
AGTGCCGGTTAC
AGTGCCGGTTTA
AGTGCCGTCGTA
AGTGCCGTCGTC
AGTGTTGAGATC
AGTGTTGAGCTG
AGTGTTGAGGAA
AGTGTTGAGGCT
AGTGTTGCAACT
AGTGTTGGTCAT
AGTGTTGGTCCT
AGTGTTGGTCTG
AGTGTTGGTGAC
AGTTAGCAGCCT
AGTTAGCAGTGG
AGTTAGCGTACA
AGTTAGCTCAGT
AGTTAGCTCCAC
AGTTCCCGTCCA
AGTTCCCGTTAC
AGTTCCCTCGGT
AGTTCGAAGCGA
AGTTCGACAGCA
AGTTCGACAGCT
AGTTCGAGTGCC
AGTTCGAGTGTT
AGTTCGATCCAT
ATACCGAAGTCA
ATACCGACAGAG
ATACCGAGTAGC
ATACCGAGTCGA
ATACCTTAGACC
ATACCTTAGCCA
ATACCTTCAGCG
ATACCTTCATCG
ATACCTTGTATG
ATACCTTTCAAG
ATACCTTTCACT
ATACTTCCAATG
ATACTTCCATAA
ATACTTCGTGCC
ATAGACCAGCAA
ATAGACCCAAAT
ATAGACCCACAG
ATAGACCCAGAT
ATAGACCGTATG
ATAGAGAAGTCT
ATAGAGAAGTGA
ATAGAGAGTTCC
ATAGAGATCAAA
ATAGAGATCTGT
ATAGGCTAGGAA
ATAGGCTAGGGT
ATAGGCTAGGTA
ATAGGCTCAATC
ATAGGCTCACTC
ATAGGCTCATCA
ATAGGCTGTAAT
ATAGGCTGTTGG
ATAGGCTTCAGT
ATATCCTAGCAT
ATATCCTCAGCT
ATATCCTGTTAT	bCAPs
ATATCCTTCAAG
ATCACAGAGTGT
ATCACGAAGACT	B1
ATCACGACAACA
ATCACGACACCG
ATCACGACAGGT
ATCACGAGTTTA
ATCACTTAGGGC
ATCACTTCAGTA
ATCACTTGTCTG
ATCAGGTCAGAG
ATCAGGTGTGTC
ATCAGGTGTTAT
ATCATTCGTGGT
ATCATTCTCCGG
ATCCACCGTGAG
ATCCACCTCACT
ATCCCTGAGCTG
ATCCCTGAGGAC
ATCCCTGCAACA
ATCCCTGCACGC
ATCCCTGGTGAA
ATCCCTGGTGGA
ATCCCTGTCATA
ATCCCTGTCGGA
ATCCCTGTCTAA
ATCCGTCAGCAA
ATCCGTCCATAC
ATCCGTCCATGA
ATCCGTCGTTGT
ATCCGTCTCAGC
ATCCGTCTCGAT
ATCCTATAGAGG
ATCCTATAGGTG
ATCCTATCAAGA
ATCCTATCATCG
ATCCTATGTATC
ATCCTATGTGAG
ATCCTATGTTAA
ATCCTATTCCAA
ATCGATGAGCAG
ATCGATGCAAGT
ATCGATGTCATC
ATCGATGTCTGC
ATCGCCTAGCAC
ATCGCCTAGGTA
ATCGCCTCACCT
ATCGCCTCATAC
ATCGCCTTCGGA
ATCGCCTTCGTA
ATCGCCTTCTCG
ATCGGATAGCGA
ATCGGATTCTTG
ATCGGCGCAAGA
ATCGGCGCAGTG
ATCGGCGGTAAG
ATCGGCGGTAGC
ATCGGCGGTATT
ATCGGCGGTCAA
ATCGGCGGTCGC
ATCGGCGGTCGG
ATCGGCGGTTCG
ATCGGCGGTTGT
ATCGTAGAGAGA
ATCGTAGAGAGA-1
ATCGTAGAGATC
ATCGTAGAGCAA
ATCGTAGCAGTA
ATCGTAGTCTGG
ATCGTCCAGGTA
ATCGTCCAGTTA
ATCGTCCCAACC
ATCGTCCGTCGA
ATCGTCCGTTGA
ATCGTCCGTTGT
ATCGTCCGTTTG
ATCGTCCTCGCC
ATCGTGAAGATC
ATCGTGAAGGCA
ATCGTGAAGTGG
ATCGTGACACGT
ATCGTGAGTAAC	bFAPLs
ATCGTGATCGAC
ATCGTGATCGCC
ATCTCTAGTGAG
ATCTCTATCGTG
ATCTTCAAGCAC
ATCTTCACATAT
ATCTTCAGTACC
ATCTTCAGTACG
ATCTTCAGTCTA
ATCTTCAGTTGG
ATCTTCATCCTT
ATCTTCATCGAC
ATCTTCATCTAT
ATCTTCATCTCG
ATGAAAGAGCAG
ATGAAAGAGTGT
ATGAAAGGTTCG
ATGAAAGTCAAA
ATGAAAGTCACA
ATGAAAGTCGAC
ATGACCAAGCGA
ATGACCAAGTCT
ATGACCACACAA
ATGACCACAGTA
ATGACCAGTGGC	bFAPLs
ATGACCAGTTAT
ATGACCATCACC
ATGAGGGGTACG
ATGAGGGTCGAG
ATGAGGGTCGAG-1
ATGAGGGTCGGT
ATGAGGGTCGGT-1
ATGAGGGTCTGA
ATGAGTCCATGG
ATGAGTCGTCGG
ATGAGTCTCTTC
ATGATCGAGCAG
ATGATCGAGTAA
ATGATCGCACAG
ATGATCGGTACA
ATGATCGTCCCT
ATGATCGTCGCT
ATGCATGCAATG
ATGCATGCAGAC
ATGCATGGTCTT
ATGCATGGTGCC
ATGCATGTCTTG
ATGCCTCAGACT
ATGCCTCCAGCC
ATGCCTCGTAGC	B1
ATGCCTCGTCTA
ATGCCTCGTGAC
ATGCCTCGTGAT
ATGCCTCGTTCA
ATGCCTCTCAGG
ATGCCTCTCGCG
ATGCGATAGTAT
ATGCGATCAAGT
ATGCGATCAGCT
ATGCGATCATTG
ATGCGATGTTAG
ATGCGATTCCGC
ATGGAGGAGAGA
ATGGAGGAGGAT
ATGGAGGAGTAA
ATGGAGGCAATA
ATGGAGGGTCAC
ATGGAGGTCGAA
ATGGATCAGATG
ATGGATCAGCAC
ATGGATCCAATA
ATGGATCCAGTA
ATGGATCCATCA
ATGGATCGTACG
ATGGATCTCATC
ATGGGAGAGGTG
ATGGGAGCAGAG
ATGGGAGCATCC
ATGGGAGCATCG
ATGGGAGGTAGG
ATGGGAGGTGGA
ATGGGAGGTTGG
ATGGGAGTCAGC
ATGGGAGTCGTC
ATGGGTTAGACC
ATGGGTTGTCCA
ATGGGTTGTCGT
ATGGTTGCAAAC
ATGGTTGCAAGG
ATGGTTGCATCC
ATGGTTGCATCG
ATGGTTGGTACA
ATGGTTGGTCAA
ATGGTTGTCATT
ATGGTTGTCCTA
ATGGTTGTCGCG
ATGGTTGTCGTT
ATGGTTGTCTCG
ATGTCCCAGCGC
ATGTCCCAGGAA
ATGTCCCAGGAA-1
ATGTCCCAGTGC
ATGTCCCCAATC
ATGTCCCCAGCG
ATGTCCCGTATG
ATGTCCCTCATC
ATGTCCCTCCTG
ATGTCCCTCGGA
ATGTCCCTCTGG
ATGTCTTAGTAA
ATGTCTTCAAGG
ATGTCTTCATTG
ATTACCTGTACG
ATTACCTGTGCA
ATTACCTTCAAG
ATTACCTTCGCT
ATTACTCCAAGG
ATTACTCCACAT
ATTACTCCAGGC
ATTACTCGTAGG
ATTACTCGTGCC
ATTACTCTCCGA
ATTACTCTCCTA
ATTATCCAGACC
ATTATCCGTAGC
ATTATCCTCGTG
ATTCACTAGACT
ATTCACTCAACC
ATTCAGGAGTCG
ATTCAGGCAGGT
ATTCAGGCATCC
ATTCAGGGTAGT
ATTCAGGGTCAT
ATTCAGGGTGCA
ATTCAGGGTGTT
ATTCAGGTCATG
ATTCAGGTCCAG
ATTCAGGTCCGC
ATTCATCAGACA
ATTCATCAGACG
ATTCATCAGGGA
ATTCATCAGGTT
ATTCATCCAACG	bFAPLs
ATTCATCCACGA
ATTCATCGTTGG
ATTCATCTCTTA
ATTCCATAGGCT
ATTCCATAGTCG
ATTCCATCACTT
ATTCCATGTCAC
ATTCCATTCACT
ATTCCCGAGGAA
ATTCCCGAGGGA
ATTCCCGCAGAC
ATTCCCGTCAAG
ATTCCCGTCACG
ATTCCTAAGCTC
ATTCCTAAGGAT
ATTCCTATCAAT
ATTCCTATCCCT
ATTCGTTAGATG
ATTCGTTCATAC
ATTCGTTGTCTC
ATTCGTTGTCTT
ATTCGTTGTGGT
ATTCGTTGTGTA
ATTCGTTGTGTT
ATTCTACAGGAA
ATTCTACCAACG
ATTCTACCACTG
ATTCTACCAGAG
ATTCTACTCACG
ATTCTACTCCTC
ATTCTACTCGTA
ATTCTACTCTCT
ATTCTACTCTTG
ATTCTTGAGTAG
ATTCTTGCACAG
ATTCTTGCATTA
ATTCTTGTCCAC
ATTCTTGTCTGT
ATTGGGTAGCAA
ATTGGGTAGGCT
ATTGGGTCAACG
ATTGGGTCAACT
ATTGGGTCAAGC
ATTGGGTCAGCA
ATTGGGTCAGGT
ATTGGGTGTCAG
ATTGGGTGTCCC
ATTGGGTTCAGG
ATTGGGTTCCAC
ATTGGGTTCGAT
ATTGGGTTCGTC
ATTGTTCCACTA
ATTGTTCGTAGT
ATTGTTCTCGCT
ATTTACCAGGCT
ATTTACCAGTTC
ATTTACCCACGA
ATTTACCCAGAC
ATTTACCCATCG
ATTTACCGTTGG
ATTTCACAGGTA
ATTTCACCACAA
ATTTCACCATGG
ATTTCACGTGTG
ATTTCACTCAGC
ATTTCACTCGAC
ATTTCACTCGGC
ATTTCTGAGACC
ATTTCTGAGACT
ATTTCTGAGTCA
ATTTCTGCAAGA
ATTTCTGCAAGA-1
ATTTCTGGTACA
ATTTCTGGTCTC
ATTTCTGGTTCG
ATTTCTGTCACC
ATTTCTGTCCTT
ATTTCTGTCTCA
CAAAGAAAGAAC
CAAAGAAAGCTA
CAAAGAACAGCG
CAAAGAAGTAGG
CAACAACCAAAT
CAACAACGTCCA
CAACAACGTCCG
CAACAACTCTAA
CAACAGTAGGTG
CAACAGTAGTTG
CAACAGTCATGA
CAACAGTGTATG
CAACAGTGTGCT
CAACAGTTCAGA
CAACAGTTCTAG
CAACCAAAGTAT
CAACCAACAAGC
CAACCAACATAC
CAACCAACATGG
CAACCAAGTCGT
CAACCAAGTTTC
CAACCAATCCTT
CAACCAATCTAT
CAACCTCAGGCC
CAACCTCAGGTC
CAACCTCAGTGC
CAACCTCGTCAA
CAACCTCGTCCG
CAACCTCGTGCT
CAACCTCTCACG
CAACCTCTCGCC
CAACGATAGCAT
CAACGATCACCT
CAACGATGTCGC
CAACGATTCATT	bCAPs
CAACGATTCGTC
CAACGATTCTAC
CAACGATTCTTC
CAACGGCCACAG
CAACGGCCAGAG	B1
CAACGGCCAGTT
CAACGGCGTAGG
CAACGGCTCATC
CAACGGCTCTTT
CAAGACTAGTGT
CAAGACTGTTGG
CAAGAGGAGAAC
CAAGAGGAGCCA
CAAGAGGCACTC
CAAGAGGGTATC
CAAGAGGTCTGT
CAAGCTAAGAGT
CAAGCTAAGATG
CAAGCTACAAAT
CAAGCTACACAA
CAAGCTACAGCT
CAAGCTAGTACC
CAAGCTAGTCCT
CAAGCTAGTGGT
CAAGCTAGTTCG
CAAGCTATCGAG
CAAGCTATCTGG
CAAGGGAAGATA
CAAGGGAAGCTC
CAAGGGAAGGGT
CAAGGGACAAGG
CAAGGGACACAC
CAAGGGACAGCT
CAAGGGAGTATC
CAAGGGATCGAG
CAATACGGTCTA
CAATACGTCAAC
CAATACGTCTCG
CAATCGAGTTAA
CAATCGATCGCA
CAATCGATCGTC
CAATCGATCTAC
CAATGACAGGTA
CAATGACCAGAA
CAATGACGTAGC
CAATGACGTTTG
CAATGACTCCGA
CAATGACTCGGA
CAATGACTCTTA
CAATTTCAGAAA
CAATTTCAGGAG
CAATTTCAGTGG
CAATTTCCATAC	bCAPs
CAATTTCGTATG
CAATTTCTCAAG
CAATTTCTCATA
CACAACAGTGGG
CACAACATCAGT
CACACAAAGCCT
CACACAAGTCTG
CACACAATCACA
CACAGATCAGTT
CACAGATGTCCC
CACAGATTCTGG
CACAGGCAGTAT
CACAGGCGTCAT
CACAGGCGTGGG
CACAGGCTCTCC
CACATGAAGGAT
CACATGACATGG
CACATGATCTTA
CACCAAAAGAAA
CACCAAACAAAG
CACCAAACACAA
CACCAAACATTG
CACCAAAGTACG
CACCGTTCACTT
CACCGTTGTCGC
CACCGTTTCCTA
CACGAATCAACA
CACGAATCAGAA
CACGAATCAGCC
CACGAATGTATG
CACGAATGTCAG
CACGAATGTGCG
CACGAATGTGTT
CACGAATGTTAA
CACGAATGTTTA
CACGAATTCTCG
CACGGGTAGCTC
CACGGGTAGTCG
CACGGGTCAGGC
CACGGGTCATAG
CACGGGTGTTCC
CACGGGTTCAGC
CACGTGGAGAGC
CACGTGGAGTGG
CACGTGGGTGAA
CACGTGGTCATA
CACGTGGTCCAA
CACGTGGTCGTT
CACGTTCAGAGC
CACGTTCAGGCT
CACGTTCAGGTC
CACGTTCCAACC
CACGTTCCAGAC
CACGTTCCAGCT
CACGTTCGTACT
CACGTTCGTTCA
CACGTTCGTTGT
CACGTTCTCAAC
CACGTTCTCCTG
CACTAAGAGGTA
CACTAAGCAATG
CACTAAGCACAG
CACTAAGCACGC
CACTAAGCACTC
CACTAAGGTACG
CACTAAGGTCGA
CACTAAGGTCTG
CACTAAGGTTAC
CACTAAGTCACG
CACTAAGTCACG-1
CACTAAGTCAGT
CACTAAGTCGAC
CACTGAAAGGCC
CACTGAAAGGGA
CACTGAAAGTGA
CACTGAATCACG
CACTGAATCTAG
CACTGAATCTAT
CACTGGGAGCCT
CACTGGGAGGAT
CACTGGGCAGAA
CACTGGGCAGAG
CACTGGGTCATC
CACTGTCAGGAG
CACTGTCAGTTC
CACTGTCCAAAT
CACTGTCCAAAT-1
CACTGTCCAAGC
CACTGTCCAAGG
CACTGTCTCTAC
CACTTCGAGGTA
CACTTCGCAATG
CACTTCGCATTC
CACTTCGGTAGT
CACTTCGGTGGA
CACTTCGTCCTT
CACTTCGTCGGA
CACTTCGTCTTC
CAGAGCCAGAGA
CAGAGCCAGAGG
CAGAGCCAGTCT
CAGAGCCCAATA	B1
CAGAGCCGTAAC
CAGAGCCTCCAC
CAGAGCCTCCCA
CAGAGCCTCTGA
CAGATACAGAAC
CAGATACCACTG
CAGATACCAGGT
CAGATACGTCGG
CAGATACGTTGA
CAGATACGTTTC
CAGATACTCATA
CAGATCAAGAAG
CAGATCAAGTGT
CAGATCACAACA
CAGATCACATCA
CAGATCAGTTGC
CAGATCAGTTGG
CAGATCATCCGT
CAGATCATCGCT
CAGATTGAGTGT
CAGATTGGTATA
CAGATTGGTGAC
CAGATTGGTGCA
CAGATTGTCCAC
CAGATTGTCGGC
CAGCAATAGGAT
CAGCAATAGGCT
CAGCAATCAACT
CAGCAATCACAC	B1
CAGCACGAGCAA
CAGCACGCAGGT
CAGCACGGTCAT
CAGCACGTCTAA
CAGCAGCCAAGC
CAGCAGCCACTC
CAGCAGCTCCCG
CAGCAGCTCCTT
CAGCAGCTCTAT
CAGCCAGAGATG
CAGCCAGCAAAT
CAGCCAGCAAGC
CAGCCAGCACCA
CAGCCAGCAGGC
CAGCCAGGTAGA
CAGCCAGGTAGT	B1
CAGCCAGGTCTT
CAGCGTGGTAGA
CAGCGTGGTGAC
CAGCGTGGTGAT
CAGCGTGGTTAA
CAGCGTGGTTGA
CAGCGTGGTTGC
CAGGCCAAGTCC
CAGGGCTAGGCC
CAGGGCTCACGG
CAGGGCTCAGAA
CAGGGCTCAGTG
CAGGGCTTCGAT
CAGGGCTTCTAG
CAGGGCTTCTCG
CAGGGCTTCTTA
CAGGTATAGAGA
CAGGTATCAGCA
CAGGTATTCGCA
CAGGTATTCGGT
CAGGTATTCTCG
CAGGTATTCTTA
CAGTGCGAGCAG
CAGTGCGAGCCG
CAGTGCGCAGCC
CAGTGCGTCATT
CAGTTAGCAATC
CAGTTAGCACGT
CAGTTAGCATGG
CAGTTAGCATGT
CAGTTAGCATTC
CAGTTAGGTCGT
CAGTTAGGTTCC
CAGTTAGTCTCA
CAGTTCCAGATC
CAGTTCCAGGGT
CAGTTCCCAGCA	bFAPLs
CAGTTCCCATTG
CAGTTCCGTCAG
CAGTTCCTCACC	bCAPs
CAGTTCCTCATT
CAGTTCCTCCCT
CATAAGCCACTA
CATAAGCGTCAG
CATAAGCGTCGA
CATAAGCTCCAC
CATAAGCTCGGT
CATAAGCTCGTC
CATAAGCTCTGC
CATACAGAGGCG
CATACAGGTAAC
CATACAGGTACT
CATACAGTCCCA
CATACAGTCCTC
CATACAGTCTGC
CATACCCCAGCA	bFAPLs
CATACCCCAGTC
CATACCCGTAAG
CATACCCGTCTC
CATACCCGTGTG
CATACCCGTTCT
CATACCCTCTGA
CATACCCTCTTT
CATACTTCAGGA
CATACTTCATAA
CATACTTGTAAC
CATACTTGTTTG
CATACTTTCCTT
CATAGACAGCAC
CATAGACCAATC
CATAGACCAGAG
CATAGACGTCCA
CATAGACTCCAG
CATAGACTCCGT
CATCAAGAGCAC
CATCAAGAGTCA
CATCAAGCAAGG
CATCAAGCATCA
CATCAAGTCCGA
CATCCACAGAAG
CATCCACGTATT
CATCCACGTCAT
CATCCACTCCTG
CATCCACTCTGA
CATCCCAAGGGA
CATCCCACACAG
CATCCCACAGGA
CATCCCAGTTGT
CATCCCATCAGA
CATCCCATCGTA
CATCCGTAGAGT
CATCCGTAGATG
CATCCGTAGTAG
CATCCGTCAGCT
CATCCGTCAGTA
CATCCGTGTGTA
CATCGCTGTAGG
CATCGCTGTGCA
CATCGCTGTGTA
CATCGGGAGCAA
CATCGGGAGTTG
CATCGGGCAAGA
CATCGGGGTCAC
CATCGGGGTCAC-1
CATCGGGGTGCC
CATCGGGTCGTC
CATCGGGTCTAC
CATCGTCAGATG
CATCGTCAGTAA
CATCGTCAGTGG
CATCGTCCACAG
CATCGTCCACGA
CATCGTCCAGCA
CATCGTCGTTAT
CATGAGTAGAGT
CATGAGTAGTGC
CATGAGTCACAC
CATGAGTCAGAG
CATGAGTCAGCA
CATGAGTCAGCA-1
CATGAGTCAGCT
CATGAGTGTACC
CATGAGTGTACT
CATGAGTGTCTA
CATGAGTGTGAT
CATGAGTGTGCC
CATGAGTGTGGC
CATGAGTGTGGT
CATGAGTTCATT
CATGAGTTCGCT
CATGAGTTCTAC
CATGCAAAGGAG	bCAPs
CATGCAAAGTCT
CATGCAACACCG
CATGCAAGTTGC
CATGCAATCGGT
CATGCAATCTAG
CATGCCTAGTGC
CATGCCTCACGG
CATGCCTGTCGG
CATGCCTGTCTG
CATGCCTGTGGT
CATGCCTTCGCA
CATGCGGAGTTC
CATGCGGCAACT
CATGCGGCAGGT
CATGCGGGTAGT
CATGCGGTCCAC
CATGCGGTCGTC
CATGCTCCACGA
CATGCTCGTCAC
CATGCTCGTGAG
CATGCTCTCATT
CATGCTCTCCAC
CATGCTCTCCGT
CATGGATAGGGA
CATGGATCAATA
CATGGATCAGCT
CATGGATCAGCT-1
CATGGATGTGTT
CATGGATGTTGT
CATGGTACAAGG
CATGGTAGTAGC
CATGGTAGTCCA
CATGGTAGTTAC
CATGGTAGTTGC
CATGGTATCACC
CATGGTATCCAT
CATGGTATCGGT
CATGGTATCTTC
CATTCATAGGAT
CATTCATCAGCC
CATTCATGTGGA
CATTCATGTGGT
CATTCATTCGGA
CATTCATTCTGC
CATTCCGAGGCA
CATTCCGAGTAT
CATTCCGCAACA
CATTCCGCACCG
CATTCCGCAGGC
CATTCCGGTGTT
CATTCCGGTTAC	bFAPLs
CATTCCGGTTCG
CATTCCGGTTGG
CATTCCGTCGAG
CATTCCGTCGGC
CATTCTAGTCCA
CATTCTATCCTC
CATTGAGAGAAG
CATTGAGAGCGA
CATTGAGAGGCT
CATTGAGAGGTG
CATTGAGAGTTG
CATTGAGGTACC
CATTGAGGTTCC
CATTGAGTCAGC
CATTGAGTCAGG
CATTGAGTCGCT
CATTGCCCACGA
CATTGCCTCAAA
CATTGCCTCGAA
CATTGCCTCTCC
CATTGTTAGGCT
CATTGTTAGGGA
CATTGTTCAACC
CATTGTTCAGTG
CATTGTTTCACA
CATTGTTTCCAT
CATTGTTTCGAC
CATTGTTTCGAC-1
CATTGTTTCGCC
CATTGTTTCGCG
CATTGTTTCTGT
CATTTCAAGGTT
CATTTCACATGC
CATTTCAGTGCC
CATTTCAGTGGT
CATTTCAGTGTA
CATTTCATCCCG
CATTTCATCTTA
CATTTCATCTTC
CCAAGCGAGATG
CCAAGCGAGGAA
CCAAGCGAGGGC
CCAAGCGCAAAT
CCAAGCGGTCAG
CCAAGCGTCATT
CCAATGAAGCAC
CCAATGAAGGAC
CCAATGAAGGAT
CCAATGACATTG
CCAATGAGTTAG
CCAATGATCATT
CCAATTTCAAGT
CCAATTTCACAG
CCAATTTGTCCG
CCACAAAAGAAA
CCACAAAAGGTA
CCACAAACAATT
CCACAAACAGCA
CCACAAAGTCTC
CCACAAAGTGAA
CCACAAATCATT
CCACACTAGAAA
CCACACTAGAGC
CCACACTAGGCG
CCACACTAGTAG
CCACACTCAATT
CCACACTCACAT
CCACACTGTACC
CCACACTTCATT
CCACACTTCCCT
CCACCATAGACG
CCACCATAGGGT
CCACCATCAAGT
CCACCATCAGCA
CCACCATGTACC
CCACCATGTCGA
CCACCATGTCGA-1
CCACCATTCTCC
CCACGAGAGTTG
CCACGAGCACTC	B1
CCACGAGCAGCA
CCACGTTAGCTG
CCACGTTAGTAG
CCACGTTCACTA
CCACGTTCATAG
CCACGTTGTTAC
CCACGTTGTTGC
CCACTTGAGACT
CCACTTGAGGCA
CCACTTGAGGTA
CCACTTGAGTCA
CCACTTGCAAGT
CCACTTGCAATC
CCACTTGCAGTG
CCACTTGGTAAC
CCACTTGGTCAA
CCACTTGGTTTA
CCACTTGTCACT
CCATAAGAGATG
CCATAAGAGGAG
CCATAAGAGGCA
CCATAAGGTATT
CCATAAGGTCGC
CCATAAGTCACG
CCATAAGTCATT
CCATAAGTCCCA
CCATAAGTCCTT
CCATAAGTCTTA
CCATCACAGACT
CCATCACAGGAA
CCATCACAGTCC
CCATCACGTGCA
CCATCACTCGCA
CCATCACTCTCC
CCATCACTCTCT
CCCAACTAGAGC
CCCAACTAGGTC
CCCAACTAGGTG
CCCAACTCACCT
CCCATTGAGTGC
CCCATTGAGTGG
CCCATTGGTAAC
CCCATTGGTACA
CCCATTGGTATG
CCCATTGGTCCG
CCCATTGTCAGC
CCCATTGTCGGC
CCCGAAGAGTCC
CCCGAAGGTATT
CCCGAAGGTTGC
CCCGAAGTCGGA
CCCGAAGTCTAG
CCCGGAAAGCAC	bFAPLs
CCCGGAAAGGCT
CCCGGAAAGGTA
CCCGGAAGTAAG
CCCGGAAGTCAT
CCCGGAAGTTCA
CCCGGAATCAGT
CCCGGAATCCAC
CCCGGAATCGAA
CCCTAACAGTGC
CCCTCAAAGCTT
CCCTCAAAGGGC
CCCTCAAAGTGA
CCCTCAATCATC
CCCTCAATCGTG
CCCTCAATCTAT
CCCTCAATCTTT
CCCTCTCAGCCT
CCCTCTCAGGGC
CCCTCTCAGTAC
CCCTCTCCACGC
CCCTCTCCAGTC
CCCTCTCGTCTA
CCCTCTCTCAAT
CCCTCTCTCTTA
[truncated: 3,959 more rows]
