# Supplementary material for: White and brown adipose tissue share a convergent fibro-adipogenic progenitor population
Source: EMBO Rep. 2025 Oct 8;26(22):5612–36. doi: 10.1038/s44319-025-00591-6 (PMC12635263; doi:10.1038/s44319-025-00591-6)
Supplement: Supplementary file 10 — Source data Fig. 3 [file 44319_2025_591_MOESM10_ESM.zip › Figure 3 source data/3F/bat_auc_mtx_v10.csv]

Cell	Ahr(+)	Alx3(+)	Arnt(+)	Arnt2(+)	Atf2(+)	Atf3(+)	Bach2(+)	Barx2(+)	Bclaf1(+)	Bhlhe40(+)	Bhlhe41(+)	Bptf(+)	Brca1(+)	Cbfb(+)	Cebpa(+)	Cebpb(+)	Cebpg(+)	Chd2(+)	Churc1(+)	Clock(+)	Creb1(+)	Creb3(+)	Creb3l1(+)	Creb3l2(+)	Ctcf(+)	Cux1(+)	Dbp(+)	Ddit3(+)	Ddx20(+)	Deaf1(+)	Dlx5(+)	Dnmt1(+)	E2f1(+)	E2f2(+)	E2f3(+)	E2f5(+)	E2f6(+)	E2f7(+)	E2f8(+)	Ebf1(+)	Elf2(+)	Elk3(+)	Elk4(+)	En1(+)	Erf(+)	Ets1(+)	Etv3(+)	Etv4(+)	Etv6(+)
AAACCCAAGATGACCG-1	0.07437888198757764	0.0	0.05163466471634883	0.04135999712777798	0.04793598656508156	0.025918012422360248	0.06468594638076776	0.0	0.057248352377791474	0.04294782950909433	0.05360640143248839	0.09871443016033511	0.052082959346090786	0.0	0.08820859076681034	0.09779020563707902	0.048761079551734046	0.004663833496785442	0.03262939958592132	0.05609389953275412	0.02839396628216504	0.15164625479468058	0.12340170009945395	0.022498274672187717	0.06884323406062537	0.05315657736163901	0.0725672877846791	0.11375699399414814	0.010026619343389529	0.03407275953859805	0.0621595795508839	0.07128588215544737	0.033770175495647835	0.009452476642831045	0.043905478171865964	0.057852706299911266	0.041699604743083006	0.048782266795828824	0.04963008971704624	0.06578431781233066	0.039102077406489265	0.039100283422782364	0.030841721996144784	0.11871585721769064	0.04207676381589425	0.07489674851693325	0.0	0.040433907794593646	0.278222049689441
AAACCCAAGATGGTAT-1	0.0	0.0	0.05169142769815193	0.04118048325135533	0.03837842510156453	0.05650683229813665	0.05501180256095792	0.0	0.042748091603053436	0.07534520815153226	0.0692854345028258	0.08606095623284703	0.011936476022929906	0.012608695652173913	0.07813959586358347	0.1426492786617505	0.07695232200879733	0.018677127601612727	0.03229813664596273	0.04765720290480569	0.0	0.18276446192488172	0.17110956821977444	0.0058891189325971935	0.022309815788076656	0.05849015790612157	0.11842650103519668	0.15511010728402033	0.021827861579414375	0.02312925170068027	0.058050645007166744	0.02843923115662246	0.014271622603058979	0.0026097395479931103	0.03392181669071883	0.018367346938775512	0.06305759457933371	0.01550857598723574	0.0143216011042098	0.04975822251865438	0.042836103513570374	0.040121409475567346	0.027896765902762903	0.07508792935718027	0.013282369804108934	0.06595865649706605	0.0	0.02101303473011985	0.20593944099378883
AAACCCACAACTGAAA-1	0.0	0.0	0.04995579036994182	0.05604423221915054	0.04049491868663794	0.029207453416149068	0.06996874629109467	0.0	0.0579382200938789	0.05471313929811954	0.08085725477029825	0.07577639751552795	0.04509149223901674	0.008012422360248447	0.06733312574771792	0.13255301774269382	0.06763776220684777	0.011310885910428245	0.031801242236024846	0.049492409600120094	0.0	0.12197277984384432	0.15392467771293464	0.04251207729468599	0.06306471306471306	0.035981582769382896	0.08100414078674949	0.14646578717724962	0.03007985803016859	0.033481218574386275	0.07840420449116102	0.06617424878294444	0.033984802662244046	0.005083772639490579	0.04729524402881174	0.003992901508429458	0.07134387351778657	0.03946891560772694	0.04101863354037267	0.05763995998165826	0.038831310202252126	0.04560091660133872	0.03464339258941958	0.13713986380303825	0.055008759356585446	0.08595458007487744	0.04462494027711419	0.03903420523138833	0.27434006211180123
AAACCCACATCATCTT-1	0.07872670807453416	0.0	0.03085723018480717	0.02253258176857071	0.03164614795697863	0.02297639751552795	0.04432488032598805	0.0	0.03659499312502963	0.05193778553462348	0.07738794695316434	0.045876065289614326	0.052970954654794816	0.0	0.08190563594945836	0.13234515354730148	0.06919829358325413	0.004642039882314482	0.03171842650103519	0.03414460227805821	0.0	0.14008839735976167	0.1309114109324276	0.024200598113641593	0.06629240324892499	0.03709403294088563	0.11203416149068322	0.14866793285765617	0.0385980479148181	0.0	0.12699474438604874	0.062109702870572436	0.04560718892610539	0.005297771282426014	0.01982618867492705	0.09671694764862467	0.025141163184641446	0.04761069006781013	0.053605244996549346	0.04002563675017717	0.023018871376430446	0.03661179119178275	0.01237952452345256	0.10654793085385018	0.03710781971651537	0.0482176380351645	0.0	0.010707724608520689	0.06288819875776397
AAACCCAGTAACTAAG-1	0.02391304347826087	0.0035741527732374412	0.036745297951074674	0.029224859081607008	0.03777582949507922	0.03224347826086957	0.041099286571454945	0.0	0.04259636811910294	0.06277227383946751	0.10402327793632142	0.04087823198035534	0.014243827714549002	0.0	0.08356413576099248	0.1319541708940635	0.04753210583320439	0.04456794159311322	0.03217391304347826	0.032202435683323635	0.052262644188110025	0.17448937868727973	0.15035559475333546	0.04021164021164021	0.028701491744970005	0.042847872439047	0.10186335403726708	0.1501334633745701	0.0	0.02987281869269447	0.08633540372670807	0.03412791673661239	0.01829100408658797	0.004467874106164205	0.025606337056650795	0.0	0.03973743647656691	0.015888084791156193	0.01571152518978606	0.047455083579974154	0.03192857600234177	0.02927898048201974	0.0316127650460484	0.1313926513507446	0.04370122630992196	0.055171156094787545	0.0400382226469183	0.022132796780684104	0.12577639751552794
AAACCCATCGACGCTG-1	0.002639751552795031	0.005295848316443282	0.028396773242803656	0.03713783075431731	0.02705259128459059	0.03222360248447205	0.060307789690232226	0.0	0.041253378218197335	0.05369334223089164	0.05099882491186839	0.04188935432615918	0.02819085915341256	0.03751552795031056	0.08810042773562334	0.1403503996436614	0.06740788223071992	0.0020050125313283208	0.03238095238095238	0.037246439361242986	0.017213842058562554	0.15749138417804084	0.14745454204274644	0.0	0.038010298879864096	0.04656840023485059	0.08863871635610766	0.15747138237256814	0.035581188997338066	0.02052647145814848	0.05150501672240803	0.050014688601645124	0.023708714079758924	0.0038780729683177617	0.037874848217067075	0.0	0.04110671936758893	0.0267228901931734	0.025000690131124912	0.04162428613114344	0.030819894071478882	0.04203903596052182	0.016834439922895694	0.10071091820698945	0.04245899028507724	0.06451474484815327	0.0	0.04158866240923804	0.2267468944099379
AAACGAAAGAATTCAG-1	0.044099378881987575	0.0	0.008942352825595738	0.018927943130003948	0.005825914080732993	0.05399254658385093	0.02491065659163139	0.0	0.02114764591531933	0.05759457933370977	0.04982373678025852	0.016524628051422793	0.02559867877786953	0.0	0.08575361772562644	0.1449852762861597	0.08532967883114874	0.0	0.03262939958592132	0.01121953050233623	0.0	0.22184621974726923	0.14983393068247922	0.0	0.019328980198545415	0.051358116251042925	0.06539855072463768	0.1559288537549407	0.018456078083407275	0.005028098195800059	0.040563784042044915	0.04020480107436629	0.029930733959871225	0.008831358630408685	0.022478496093377497	0.0	0.03464144551101073	0.025392899880335062	0.024342305037957212	0.014772395681353953	0.010365993102754325	0.022066775211562042	0.024170057828228744	0.08679188804909077	0.019525402134097786	0.04537057895922505	0.0	0.039664071384830725	0.04301242236024845
AAACGAACAAAGGATT-1	0.0641304347826087	0.0	0.024689713892739797	0.01836067928050838	0.025113912796512847	0.023791304347826087	0.03913702839208239	0.0	0.032494903039211036	0.0542306178669815	0.0358122097252532	0.0508161201791131	0.027319618473174642	0.0	0.08444255068093545	0.1346539308604093	0.05023761632147831	0.0	0.03200828157349896	0.03398697716312323	0.03496007098491571	0.18613290757218792	0.1353661969188043	0.02590292155509547	0.03506662419705898	0.050165322456042764	0.10344202898550725	0.1452954160464042	0.0	0.006802721088435374	0.05093167701863354	0.03670681551116334	0.028569260620250832	0.0025210084033613447	0.02049244422970559	0.0	0.027653867871259175	0.024516496666476723	0.02585783298826777	0.03352682479469757	0.022019959933771805	0.031506160927857844	0.02137502677232812	0.09138666467110679	0.03025959547698678	0.041976421115866934	0.012613473483038701	0.01646400139970256	0.11921583850931677
AAACGAACAGAGGACT-1	0.14456521739130435	0.0	0.02801471471143665	0.03514163644849747	0.02411864218416211	0.04244472049689441	0.04198283024093049	0.0	0.028663885069460906	0.09231216741098164	0.09498069498069497	0.038682652029466996	0.019241494034155506	0.0	0.06253134269653715	0.16800623592586178	0.06914082358922216	0.00021793614470960008	0.037598343685300205	0.02675311028128577	0.02360248447204969	0.146762982145291	0.13530614925597192	0.03450655624568668	0.028327228327228327	0.031092982293501437	0.15644409937888198	0.18348134079359377	0.04028393966282165	0.0	0.04768275203057812	0.02961431928823233	0.02128277671186845	0.0007359465525340572	0.020633578517072797	0.0	0.03005364201016375	0.017016354208216993	0.01832574189095928	0.03389157530534828	0.021654058306424317	0.019063699772859755	0.01501392161062326	0.10487166055526453	0.011148272017837236	0.04277668715605188	0.0	0.011320094479923016	0.10399844720496894
AAACGAAGTAACCCTA-1	0.09440993788819876	0.0	0.054734796799441106	0.03866010842638136	0.040978970895126136	0.056074534161490684	0.06446440110245151	0.0	0.049175003556019156	0.08231952500727205	0.0929438755525712	0.06968077423082479	0.016426716451848393	0.0	0.09669774988118456	0.15361164039494196	0.06391105413231361	0.0039010569903018414	0.031801242236024846	0.05471655626653656	0.02715173025732032	0.13467551938316555	0.1645230902028485	0.03349436392914654	0.030172001911132347	0.06485584499860944	0.1675207039337474	0.16585904214362712	0.036734693877551024	0.0	0.10535117056856187	0.03321302669128756	0.017736008585086664	0.0028550550655044625	0.03955447338474351	0.02111801242236025	0.04213721061547149	0.01626759359507664	0.01652864044168392	0.06358226687231648	0.03941858231414484	0.061766065649560796	0.039173270507603344	0.09487390556012872	0.0008281573498964803	0.07363305763846426	0.0	0.0258420085731782	0.22938664596273292
AAACGAAGTAAGGTCG-1	0.0	0.0	0.025602287984804985	0.019839873622230997	0.0169517059135868	0.03878260869565217	0.027838219197953342	0.0	0.02332511497795268	0.09181937956641514	0.06570421353030048	0.041369348548317204	0.014377864742277912	0.0	0.11450531801570003	0.1638736977555616	0.0830087752260118	0.0	0.055900621118012424	0.02529507796813721	0.0	0.16542767577250336	0.14116454936105532	0.008695652173913044	0.02383075861336731	0.04863261333086122	0.16884057971014493	0.1670653457214722	0.012777284826974268	0.009701271813073056	0.08762541806020067	0.025619019640758772	0.02434825967719207	0.0033456861005271674	0.019228593043732558	0.0	0.029234895539243366	0.017392444013903927	0.015358178053830229	0.031012130559839927	0.02088749439713133	0.025600514583207702	0.01541015206682373	0.08099977549951358	0.01770982640547858	0.0406011649985518	0.04089823220258003	0.03096841921091768	0.12274844720496894
AAACGAATCATTACCT-1	0.13167701863354037	0.0	0.06681002958224629	0.0374896779521057	0.05401874467480829	0.03797267080745342	0.08752093471007899	0.0	0.0611860509221943	0.053737830022415	0.10663085445694141	0.08487649862776253	0.017108869182254453	0.019627329192546585	0.07594028089611432	0.12880156393061296	0.06731946685528613	0.018110493625367766	0.04633540372670807	0.06302377512150269	0.00541259982253771	0.13624486458069668	0.1715374078174551	0.01867954911433172	0.03878006051919095	0.05502302153827138	0.05100931677018634	0.14657358451824856	0.0520851818988465	0.040224785566400474	0.07501194457716197	0.04225281181802921	0.014644510205630169	0.0	0.043443930907773196	0.046583850931677016	0.0367871259175607	0.016729158356601517	0.018536922015182884	0.07161719954979366	0.05253066713014206	0.04871253693541579	0.043306917969586634	0.1005612512160443	0.02274247491638796	0.07676332078224396	0.0	0.022622692677805967	0.24153726708074535
AAACGAATCGATGCAT-1	0.08990683229813665	0.0	0.03762075778580707	0.02027070692564535	0.03612116123136955	0.04789565217391304	0.05782068019675331	0.0	0.029963017400787065	0.07517410126105778	0.08112584634323765	0.04368048533872598	0.011922114912816095	0.0	0.09814320129795638	0.16783054118928015	0.0760062774916558	0.019941157240928407	0.04331262939958592	0.03615995196186973	0.030789707187222716	0.143608715122958	0.16080013510724137	0.03795721187025535	0.01874502309284918	0.06419455517443837	0.10605590062111801	0.17757815307222422	0.0	0.03235729074238391	0.06287625418060201	0.022477757260365955	0.019188535874172113	0.0	0.022851039752824275	0.0	0.04292772444946358	0.011494672061086102	0.01494271911663216	0.05191650339739047	0.027190149928191805	0.03416752095519508	0.03453630327693296	0.11742872109556238	0.007198598502946329	0.04748173655585235	0.0	0.04342577202344502	0.2298524844720497
AAACGAATCGTTTACT-1	0.06832298136645963	0.0	0.025224595836653603	0.016156248878038272	0.021661336329847004	0.030857142857142857	0.041217971541981514	0.0	0.025666160921720166	0.056578204404291364	0.040367075149683844	0.03744041600462227	0.021529697578956185	0.0005590062111801242	0.10687818548321015	0.14062507733042984	0.047899029641254615	0.008978969162035524	0.03200828157349896	0.02409975417988028	0.0	0.15409957358982845	0.1044416505601321	0.0	0.021431225779051866	0.04590711041067952	0.13004658385093168	0.137844566500693	0.038686779059449866	0.03862762496302869	0.05623506927854754	0.030644619775054557	0.024530367576122186	0.002484472049689441	0.023275714094992277	0.0	0.036928289102202146	0.019878055729671208	0.01884334023464458	0.03533702947184126	0.017636458438148903	0.023236647972823574	0.015517241379310345	0.0945596048791439	0.0	0.03920874499833725	0.008695652173913044	0.03315545446592599	0.15679347826086956
AAACGCTAGAATCTAG-1	0.03881987577639751	0.0	0.03153183639162091	0.04186263598176139	0.026037563439240335	0.038971428571428574	0.054273318299903735	0.0	0.039859418709402114	0.0573550296870455	0.055341055341055344	0.03926043622706919	0.021675702198446608	0.007391304347826087	0.08615021550664548	0.14196134715795206	0.06407020180809443	0.002484472049689441	0.04041407867494824	0.03899720403069937	0.029636202307009762	0.15150217099242586	0.15443132986808278	0.012468368990108121	0.03149917715135107	0.04847810636259695	0.07562111801242236	0.16052307376418049	0.0	0.0016563146997929607	0.06000955566172957	0.033829947960382745	0.01692953074696758	0.003100370583015815	0.026557404146296495	0.0	0.04311123658949746	0.019442703287936635	0.018363008971704623	0.04651402726249531	0.025510661458666838	0.031409676576413595	0.030049261083743842	0.09690937663698271	0.043446408663799965	0.05066992780441756	0.0	0.021065523576240048	0.18396739130434783
AAACGCTAGCTAATCC-1	0.014440993788819875	0.0	0.049475488216223294	0.05265501023229096	0.03908721583542225	0.042986335403726705	0.07313895372604871	0.0	0.05200915082262576	0.05947675512892904	0.05842985842985843	0.07618084645384948	0.01705381826015151	0.040993788819875775	0.09001130795326046	0.1342555244859073	0.06954753431621759	0.021314154952598887	0.03175983436853002	0.048713666472762755	0.007364685004436557	0.1545435074670457	0.14077799253157194	0.028939498504715895	0.031212507299463822	0.04726677173140509	0.10546066252587992	0.1523895077254761	0.03682342502218278	0.004259094942324756	0.013043478260869565	0.049630686587208324	0.017696985463887354	0.008904431337752492	0.049307996973877444	0.0	0.061123658949745904	0.018183372271924327	0.015113871635610766	0.05749093334444954	0.03921367740283025	0.047393917465677705	0.02191047333476119	0.1079847339669236	0.07498009237139672	0.09157789720979628	0.015862398471094122	0.06265418598547809	0.3057841614906832
AAACGCTCACCGTCGA-1	0.06801242236024845	0.0	0.06343699854817758	0.033806053207912974	0.05199856760060753	0.0328	0.07109229734541282	0.0	0.05452799772414774	0.047088616258576736	0.06254826254826255	0.11856131734797053	0.030036261803037374	0.0	0.12736688572411872	0.12426319566454679	0.045940629075396214	0.02386400784570121	0.04385093167701863	0.06200108836388884	0.011180124223602485	0.1360462625829942	0.1291587697735077	0.07540832758224063	0.04796411318150449	0.06251351935972313	0.10450310559006211	0.12610492274523896	0.0	0.01816030760130139	0.07310081223124701	0.04947540708410274	0.02259872307675631	0.005981523044000209	0.03627278333343929	0.055368234250221825	0.041501976284584984	0.025172944327312097	0.02706142167011732	0.07208095377047813	0.042762923188100876	0.05873484894168727	0.02663311201542086	0.06803861408366385	0.034432234432234435	0.0545017646617106	0.0678451982799809	0.027661621905345116	0.24347826086956523
AAACGCTGTCGATTAC-1	0.0	0.0	0.02744708489340567	0.02826266470398162	0.025037353518639713	0.0198111801242236	0.037464889029552556	0.0	0.03198876297946992	0.07015382509453656	0.06458508197638632	0.07187635418171313	0.028238729520458597	0.0	0.09499008505547453	0.143750463982579	0.041957516412104066	0.02482292688242345	0.05184265010351967	0.02953782064513708	0.0	0.13003757861329077	0.10446416843369424	0.022268230963883136	0.03424908424908425	0.04094434659003121	0.18498964803312629	0.14951747856886197	0.0	0.015261756876663708	0.094696607740086	0.03768255833473225	0.028629963253227537	0.005297771282426014	0.018974297030458304	0.045430346051464066	0.0426171654432524	0.02834919368624993	0.031396825396825395	0.03679707365876027	0.018679278076089243	0.0423405495587851	0.01183336902977083	0.08017660704931527	0.028061793279184583	0.04630386509188041	0.07032967032967033	0.040346426384393314	0.07313664596273292
AAACGCTGTTGAATCC-1	0.0068322981366459624	0.004751007954669282	0.03454464081040073	0.04232219150540337	0.03225615252583876	0.032636024844720495	0.049850325064947056	0.0	0.038618368024275755	0.07442807521858905	0.06533490011750881	0.04318936877076412	0.016716332172476932	0.0022360248447204968	0.08346580573264065	0.16022122689366758	0.061864238191021416	0.009763539282990084	0.043022774327122155	0.03796325833630444	0.0	0.15845324091201152	0.16173462686007017	0.05056360708534621	0.025264107872803525	0.052686876178115634	0.15561594202898552	0.1730044658898414	0.04667258207630878	0.0	0.0263258480649785	0.033739717978848414	0.017827062534551723	0.0014144788350122658	0.024041145094947775	0.0	0.037309429700734045	0.0170049575474386	0.015630089717046238	0.04525303263995998	0.026028412261363532	0.04085308247401958	0.029224673377596915	0.11316321185362568	0.0338907469342252	0.05275533957669574	0.0	0.032368121774123	0.19611801242236024
AAACGCTTCAGGGTAG-1	0.06770186335403727	0.0	0.04884017945835016	0.037403511291422824	0.03821048862106862	0.05401739130434782	0.0725191544355211	0.0	0.05087596605187047	0.06835720274455452	0.08687818253035644	0.06985410949010544	0.022120896611974774	0.005962732919254659	0.09203690653730805	0.12114275815990695	0.07459163148471519	0.012814645308924484	0.05577639751552795	0.048073783565705276	0.046051464063886424	0.14852703518370686	0.1356551762961851	0.03054980446284794	0.036860965121834684	0.04282315132412472	0.1318064182194617	0.14565730711975772	0.02715173025732032	0.0	0.049116101290014334	0.042760617760617764	0.015945280912273856	0.005078553160394593	0.036623711831757756	0.03194321206743567	0.04308300395256917	0.020087754287993618	0.01732919254658385	0.05663116428363	0.04091329046185933	0.048443184787633924	0.020346969372456628	0.09113223078650004	0.021086160216595	0.07312886857829412	0.0	0.04321581663896422	0.20885093167701863
AAACGCTTCCATCACC-1	0.0	0.0	0.024905849861913132	0.03005780346820809	0.019411481422026845	0.02652919254658385	0.04946789571547256	0.0	0.03241785595751742	0.05411084304364937	0.040993788819875775	0.023140257113967933	0.03057719695065762	0.0	0.10744849964765073	0.14428497191358788	0.04215645100683009	0.010940394464421924	0.036521739130434785	0.03334709425606575	0.015173025732031943	0.18334858544753596	0.11926216434294722	0.008603634690591212	0.033487285661198705	0.05095021785482525	0.15364906832298136	0.13929983060417844	0.05368234250221828	0.0	0.0548494983277592	0.047740053718314586	0.024129296608240383	0.008518189884649512	0.03229813664596273	0.0	0.036180124223602485	0.02159439284289703	0.023752933057280882	0.04012985118179165	0.025640556536375196	0.02017728999577881	0.026343970871707003	0.1028960562747886	0.04163083293518076	0.05078149304326371	0.0	0.01851106639839034	0.16533385093167702
AAACGCTTCGGCTGGT-1	0.18369565217391304	0.0	0.02138872818172887	0.023063942842781748	0.0232369756615586	0.04525714285714286	0.03598264561986523	0.0	0.0271727277037599	0.061139914104340984	0.07739913826870348	0.036053733930377	0.02207063272657643	0.0	0.07742506432422688	0.14611368191828958	0.07109922415508056	0.020485997602702408	0.0315527950310559	0.024994839653975344	0.0	0.17260071263069765	0.14843782252162654	0.023464458247066944	0.03570366831236396	0.0427428077006273	0.0967391304347826	0.16606950361891074	0.0	0.032712215320910974	0.010941232680363115	0.03187636394158133	0.024718979328585522	0.0025262278824573305	0.019369727331099765	0.0	0.01712309429700734	0.01903584249814804	0.021265700483091787	0.029422860477718953	0.022250477959000724	0.028177450803031218	0.014778325123152709	0.12573523909301804	0.016372033763338113	0.035754513564831204	0.0	0.025334616394016272	0.09732142857142857
AAACGCTTCTTCTTCC-1	0.0	0.0	0.026538877184556102	0.013808207374430044	0.021661336329847004	0.038285714285714284	0.046843639144940726	0.0	0.0375160020861979	0.056270212001437295	0.036427732079905996	0.03648707207857865	0.02090020225230077	0.012111801242236025	0.07158753830774021	0.13507213382494865	0.06686854844057381	0.007627765064836003	0.03250517598343685	0.029532191176746544	0.018811002661934337	0.17423625849412955	0.15133887523221556	0.03740510697032436	0.02943409247757074	0.03804579586539353	0.11032608695652174	0.16069503618910733	0.010559006211180125	0.0	0.00047778308647873863	0.03900243411112976	0.02202421601465535	0.004139046923117073	0.028898198948485984	0.0	0.022049689440993787	0.01998860333922161	0.0186432022084196	0.033051606986535496	0.024561146735700107	0.02180546342640053	0.017991004497751123	0.09473920526827809	0.041025641025641026	0.0578787586221693	0.0	0.012387367684367072	0.15500776397515528
AAAGAACAGATGCCGA-1	0.031987577639751553	0.0	0.037852176096235084	0.04231501095034646	0.03610387365249497	0.044273291925465835	0.05796046471759571	0.0	0.044427717983974206	0.07225843984737265	0.07361647361647361	0.05367615195724397	0.019176869038643355	0.013788819875776398	0.07452105082023631	0.132265967187152	0.0855551380385049	0.018175874468780648	0.05283643892339544	0.04183820907845603	0.0	0.15897505792558267	0.1838922144452159	0.027283183804922936	0.02971279927801667	0.04629646797070548	0.10328674948240166	0.16629023150762282	0.0546583850931677	0.0341910677314404	0.05107501194457716	0.03798052711096189	0.01994298288402545	0.005642256902761105	0.03309281168744477	0.0036379769299023958	0.0308300395256917	0.0217824377457405	0.02057694962042788	0.044202551169285925	0.03721402500937623	0.03446099419083801	0.018558577853930176	0.07371099304048492	0.030960344003822266	0.06673961316898916	0.0	0.01035779896771936	0.14957298136645963
AAAGAACGTCTGATAC-1	0.12717391304347825	0.0	0.053903000796864935	0.033059275481994756	0.044527863872664636	0.05618385093167702	0.06410307130329285	0.0	0.045666397989663834	0.06304946700203617	0.07945834032790554	0.058385093167701865	0.01906198015773286	0.0	0.10429538340516888	0.1335106777857514	0.09098826285891116	0.016672115070284408	0.036273291925465835	0.05083597605599444	0.0	0.1435230436729687	0.1609652661800304	0.06073153899240856	0.033758029410203325	0.06768023237848027	0.08374741200828158	0.15735588522149788	0.030523513753327416	0.0	0.08174868609651219	0.03439021319456102	0.018423249108430077	0.0	0.027738609127955397	0.0	0.04500282326369283	0.016659638725853326	0.019077984817115253	0.05882904664637959	0.03777019548294441	0.045789865122917044	0.026119083315485115	0.10258175559380378	0.048924988055422836	0.05877128053293856	0.0	0.013927040503892922	0.20411490683229813
AAAGAACTCATCGCTC-1	0.0	0.0	0.03849185123732384	0.06501992604028291	0.03933912055616611	0.046022360248447206	0.06634753596813968	0.0	0.051388032810203405	0.06483582293858973	0.06095909574170444	0.08669651885020944	0.02207063272657643	0.057515527950310556	0.06525508448188269	0.13676474227314345	0.06978625582988882	0.02286150158003705	0.032546583850931676	0.04269951774220788	0.0	0.16517844973617088	0.15422866900602353	0.03211410167931907	0.036592875723310506	0.03404715552671426	0.12080745341614907	0.16367229608336328	0.04454303460514641	0.03614315291333925	0.05714285714285714	0.05168918918918919	0.020383076973106564	0.0030481757920559527	0.04721641226469672	0.03380656610470275	0.05902032749858837	0.021943130662715825	0.019944789510006902	0.046394180666138644	0.04000219540976409	0.04141992803875455	0.02708288712786464	0.12823467784180198	0.03242554546902373	0.08265911455819093	0.0	0.0321581663896422	0.225
AAAGAACTCCGGACTG-1	0.0	0.0	0.0523529347553188	0.05662585717875992	0.048541051825691815	0.04431304347826087	0.04364969471588137	0.0	0.036157602768953585	0.07471211265677669	0.08496446757316323	0.0788386537628196	0.017898730238514102	0.0	0.08607155148396402	0.14470317487812726	0.06413651333966977	0.032428898332788496	0.03225672877846791	0.04393612429866206	0.02502218278615794	0.16383885979088378	0.1288134957122216	0.03473659995399126	0.029710144927536233	0.0409258057538395	0.10866977225672877	0.16122118987731637	0.0	0.0	0.08332537028189202	0.03190783951653517	0.013725298906268632	0.00022443760112740747	0.030848649370299498	0.0	0.053373800112930546	0.015586073280528806	0.015148378191856453	0.05204989786985702	0.03565162506060246	0.04039478180465939	0.017584065110301993	0.07254359051111277	0.026787705048574615	0.05266737467683627	0.0	0.038824249846907535	0.1251552795031056
AAAGGATAGAGGTGCT-1	0.1251552795031056	0.004990737713849842	0.03396172865111507	0.027774386960112016	0.03587913512712545	0.030504347826086957	0.04343606176893355	0.0	0.030194158645867906	0.0782266481871225	0.08566952045212915	0.06066734074823053	0.018667049629603034	0.0017391304347826088	0.09231223061669316	0.15874885550963846	0.06233726044959218	0.02528059278631361	0.03200828157349896	0.03823722579797714	0.0	0.1488035203177632	0.1299881781163799	0.07660455486542443	0.03201146679407549	0.036457464231636844	0.1488871635610766	0.15918844001847954	0.0	0.0	0.07701863354037267	0.038249118683901295	0.0219114825534129	0.005657915340049063	0.02422805266470435	0.0	0.022148503670242802	0.019539574904552964	0.018663906142167012	0.04057588894910167	0.027790228597041687	0.02727291000824137	0.02260655386592418	0.08953079398338697	0.05077241598980729	0.03703107735547474	0.0	0.015064298836497245	0.12360248447204969
AAAGGATAGGACATCG-1	0.17003105590062112	0.0	0.06072547457127575	0.04049114996589236	0.05192694763098428	0.05779875776397515	0.06820693383972254	0.0	0.04963965672561756	0.05769039919237548	0.05468076772424599	0.05965621840242669	0.018746035735229	0.0	0.10621281895802946	0.11604266165153053	0.06592692469220397	0.028985507246376812	0.07097308488612837	0.05881293276538252	0.09716060337178349	0.13616308728752508	0.13275412358559607	0.06468829077524729	0.04063810585549716	0.05746423163684682	0.13871635610766045	0.14579077049432781	0.0	0.00792664892043774	0.09020544672718586	0.04119523249958033	0.018056865359392108	0.003695391199958244	0.037821446054279485	0.0	0.03893280632411067	0.019795999772066784	0.01745617667356798	0.0705854766768102	0.04521812310760252	0.05331966471687873	0.029288926965088884	0.10388385841502656	0.061379200509635294	0.06222336648108218	0.007357859531772575	0.012072434607645875	0.1591226708074534
AAAGGATAGGGATGTC-1	0.05481366459627329	0.0	0.05635909135565283	0.05037877427925179	0.04521689737352284	0.022126708074534162	0.0436707942661972	0.0	0.04094400455170452	0.09461184401895864	0.0885344972301494	0.07716307958977323	0.012264388037195276	0.0034161490683229812	0.09166980776479457	0.16089926010244734	0.05892000618907628	0.055421161599651304	0.04567287784679089	0.03888649115235218	0.033362910381543924	0.148550400124613	0.13929556585539773	0.014538762364849321	0.02557732122949514	0.04311980470319211	0.19314182194616977	0.1781582054309327	0.045075421472937	0.03602484472049689	0.11347348303870043	0.02397389625650495	0.010831084083986428	0.0004801920768307323	0.028659160696008188	0.0	0.04129023150762281	0.014413356886432275	0.013864734299516908	0.04984472049689441	0.044552182145830094	0.04371545156686567	0.018858427928892696	0.08279577939085535	0.03491001751871317	0.050869457943123184	0.0	0.03326043215816639	0.17201086956521738
AAAGGATAGTCTTCCC-1	0.0	0.0	0.04511783776703163	0.04676695508562812	0.042349628934467726	0.048973913043478264	0.07477153143173636	0.0	0.046787729363235504	0.061694300429478294	0.0654132393262828	0.07514083489816553	0.01623762850201654	0.05018633540372671	0.08403611989708124	0.1396797901561456	0.07111690723016732	0.013860738803530566	0.03192546583850932	0.05163911354637744	0.10372670807453416	0.1660312700792461	0.15571109568219774	0.03694501955371521	0.03039496735148909	0.05825530731435988	0.07543995859213251	0.16172681073866846	0.04134871339840284	0.0	0.020879120879120878	0.04135890548934027	0.01559407282148006	0.0	0.0372721666656071	0.039574090505767524	0.040683229813664595	0.01686477861986438	0.016589371980676327	0.06128121222226854	0.038759959384919364	0.040680214677681965	0.01106232597986721	0.13166205193444586	0.032903328555502466	0.07152619101256182	0.03315814620162446	0.01761875601434695	0.20046583850931676
AAAGGATCACAAATAG-1	0.04394409937888199	0.0	0.058367627634839374	0.06203281513661006	0.051892372473235124	0.040546583850931676	0.07359523150162862	0.0	0.054871746242473096	0.07705969919408655	0.07690672038498125	0.07574750830564785	0.02378678538517694	0.06614906832298137	0.07674003179337584	0.14533171661181363	0.08033421011913972	0.02427808652064945	0.03217391304347826	0.05652361561989829	0.04667258207630878	0.12903678031114313	0.1613217991780976	0.008189556015642972	0.04840738971173754	0.04085782268780322	0.10540890269151139	0.18530619578050408	0.036202307009760425	0.0	0.022933588150979456	0.038908007386268255	0.017445503127269574	0.0017015501852915079	0.033639548115984415	0.0	0.043407679277244496	0.01868710467832925	0.018777087646652865	0.05936158239192964	0.05025841802431416	0.04101388972642666	0.04075819233240523	0.0892613933996857	0.05469023729893295	0.0632767997940334	0.0	0.02773160703350538	0.21506211180124224
AAAGGATCATGTGTCA-1	0.1281055900621118	0.0	0.04789922387538342	0.029928553477183786	0.03933665090204117	0.038340372670807456	0.05102398755126531	0.0	0.039260822151628655	0.04977499443902606	0.07626881539925018	0.027300303336703743	0.015337665601551	0.05745341614906832	0.10343991215850801	0.136888470960877	0.07666939280740921	0.007714939522719843	0.05830227743271221	0.046647651573436415	0.0	0.13777526821005082	0.13616558143026028	0.03584080975385323	0.036672506237723626	0.05570285219863416	0.11816770186335404	0.15382937220881884	0.003460514640638864	0.0	0.1111323459149546	0.03961306026523418	0.019292597530703608	0.003220418602223498	0.029258027807269053	0.03007985803016859	0.03671654432523998	0.019646703515869852	0.020538302277432714	0.053742340239276334	0.03431242510451065	0.03899173852740759	0.022263868065967016	0.08545985182967897	0.04433827042522695	0.04547999871270878	0.05599617773530817	0.008800629866153443	0.15077639751552796
AAAGGATCATTACTCT-1	0.0	0.0	0.05490071936163477	0.053459232398664416	0.053403800797698284	0.038206211180124225	0.06393427490076618	0.0	0.0495448295481485	0.08772650274626559	0.11130882435230262	0.09290769897443305	0.01133330939814981	0.002360248447204969	0.08187285927334109	0.15961248175001855	0.051568267721756815	0.02451781627983001	0.03233954451345756	0.05328104182695014	0.0	0.14316867540255845	0.17545927079619447	0.017943409247757072	0.024000637044115303	0.03437471029943451	0.14363354037267081	0.1623787279913762	0.04720496894409938	0.03146997929606625	0.06435738174868609	0.025390297129427565	0.010093980683555007	0.0030481757920559527	0.04016478381660171	0.0	0.04596273291925466	0.01124394552396148	0.01366183574879227	0.06246925674267373	0.05128111307275039	0.0553257351906571	0.04761190833154851	0.11762328818379106	0.05822583213887562	0.06775013677469185	0.02904921165790731	0.031090893185198146	0.2141692546583851
AAAGGATGTAGCTGCC-1	0.075	0.0	0.021742405222194325	0.0344523031630345	0.015667485768618105	0.03309316770186335	0.03706136012976224	0.0	0.02901118960694135	0.06870626080112247	0.08014101057579319	0.008348981655351726	0.018832202395911872	0.028198757763975155	0.07452105082023631	0.16116403949419714	0.05993236223779315	0.005840688678217282	0.03200828157349896	0.02280122347113021	0.0	0.1827761443953348	0.15381208834512394	0.0112261329652634	0.02315389924085576	0.04772411235746732	0.1345496894409938	0.1783968995431446	0.017657497781721383	0.0	0.055088389870998566	0.02579738123216384	0.01904761904761905	0.001487551542356073	0.01770663140428616	0.0	0.026637492941840767	0.017664824206507494	0.015225672877846791	0.027634540831214305	0.017499245327893594	0.027678948320569257	0.026279717284215035	0.11183117563421388	0.003280777193820672	0.04654201396710971	0.0	0.02295512203656723	0.1358307453416149
AAAGGATGTCGGAACA-1	0.1360248447204969	0.0019396316879154408	0.023323035946249824	0.020356873586328223	0.017161626514206687	0.055667080745341616	0.03698223681607786	0.0	0.033513109857285096	0.04745136286638263	0.05321470538861843	0.0567095189946555	0.04995033449418974	0.0	0.06534358150739933	0.13646779342258297	0.081426140005747	0.015146562057317205	0.03217391304347826	0.024005929706704697	0.03149955634427684	0.17332113164197122	0.13204856354731567	0.0	0.04660774008600096	0.045060412224591326	0.07955486542443065	0.15938606847697756	0.0	0.0	0.03521261347348304	0.04841572939399026	0.04126478271709321	0.010334568610052717	0.025111731310832375	0.0	0.044099378881987575	0.04394438429540145	0.04681987577639751	0.030999624828046187	0.02257430089920325	0.030706144847132605	0.024726922253159134	0.13549352690264163	0.016658703615225354	0.050414615046288844	0.0	0.02325255883124836	0.16688664596273292
AAAGGATTCCATGATG-1	0.06925465838509316	0.0016345210853220007	0.04785556004322719	0.04421785804042652	0.040391193213390464	0.02750807453416149	0.060589996175706505	0.0	0.05095064245412735	0.05610252724877231	0.05405405405405406	0.08828542539361549	0.03015115068394787	0.0	0.08612399416575166	0.13114498527628615	0.06856170288013086	0.013010787839163125	0.051304347826086956	0.04853164699480213	0.017213842058562554	0.15075059872661073	0.1653449925878666	0.04504255808603635	0.040380633858894725	0.05841599456135472	0.10152691511387163	0.14548021148811663	0.016592724046140195	0.005915409642117717	0.06717630195891065	0.04775054557663253	0.02036356541250691	0.0019259877864189153	0.03717553418056289	0.0	0.04254658385093168	0.025389480882101544	0.024966183574879227	0.05657176205760974	0.0340508054409572	0.045070252668395344	0.023399014778325122	0.09722367731796752	0.05389393215480172	0.07189735998026153	0.0	0.030198582801154755	0.23924689440993788
AAAGGATTCGCCATAA-1	0.02577639751552795	0.0	0.01667521750046393	0.010555415933651672	0.013308966079300594	0.03911552795031056	0.029942899341957773	0.0	0.024578019060262673	0.05580480125934671	0.036181523138044874	0.008868987433193701	0.04750894577484173	0.0	0.08949671413821925	0.13335725421296182	0.05177162308525453	0.004489484581017762	0.04062111801242236	0.016460565573924304	0.0029281277728482697	0.19052162230573025	0.11733688615338425	0.0	0.03352975526888571	0.04153147306943543	0.10784161490683229	0.13383553205687593	0.048802129547471165	0.0	0.006641184902054467	0.046334144703709924	0.0452841642006222	0.013622840440524036	0.02095780593399747	0.0	0.030731225296442687	0.04230440480939085	0.044743961352657007	0.025509608570594856	0.014498851983644197	0.012120846650183923	0.01577425572927822	0.09872034722741899	0.01433349259436216	0.04121906478293052	0.0	0.020855568191759252	0.08420031055900622
AAAGGATTCGGTCGGT-1	0.0	0.0	0.016570424303288978	0.03854521954547086	0.019532494474148895	0.03497142857142857	0.031712624124698344	0.0	0.03256246740315775	0.05367965367965368	0.045660567399697836	0.01588906543406038	0.037934872365633865	0.011428571428571429	0.07408184336026484	0.1501571354334216	0.07292942242655998	0.005383022774327122	0.03159420289855072	0.023608113940440226	0.026175687666370896	0.14578165462723183	0.12256103281980071	0.011594202898550725	0.038753517014386576	0.030648002224900342	0.0900879917184265	0.16510446075663468	0.055013309671694766	0.0	0.01595795508838987	0.0478722511331207	0.03473274581856416	0.003617099013518451	0.022912070796010094	0.0	0.02977131564088086	0.03543677702433187	0.034782608695652174	0.02250927508441369	0.01633750766106532	0.03012321855715693	0.0181088027414864	0.07460899498615581	0.015862398471094122	0.052701702442635084	0.0	0.02535211267605634	0.05186335403726708
AAAGGATTCGTCGCTT-1	0.08214285714285714	0.0	0.03588512045759696	0.019724984741320502	0.024575528197275973	0.05231304347826087	0.036853002070393374	0.0	0.04296619411123228	0.07186489399928135	0.06918471266297353	0.033367037411526794	0.017257267320097178	0.0	0.09151575738704339	0.14460666650169507	0.09317212263212572	0.0030511060259344014	0.05743271221532091	0.04049464262258167	0.0	0.16040421347767675	0.15573361355575988	0.015642972164711295	0.0358337314859054	0.054843793455084826	0.1015527950310559	0.16707304553154356	0.0	0.022419402543626146	0.09694218824653607	0.03854708746013094	0.020760300478033233	0.0004540946813508012	0.02226107300202801	0.025643300798580303	0.03910220214568041	0.019891731722605277	0.017653554175293306	0.04397849014131477	0.026703500763819648	0.026452793020965246	0.024502034696937246	0.08183791064880641	0.012963847746456442	0.04886128364389234	0.0	0.012824774735368734	0.11781832298136646
AAAGGGCAGCGTCAAG-1	0.0	0.0	0.06635810891942931	0.050048468746634114	0.0561475865305064	0.02856645962732919	0.05980403792644169	0.0	0.049956142430420555	0.08265147237479253	0.09752112360808013	0.07759641773797486	0.008219342021804953	0.028012422360248448	0.11172257821334339	0.13824453737843656	0.047368537388651884	0.058864552686062985	0.05341614906832298	0.0607081871235293	0.0417036379769299	0.14862049494733154	0.14182132067328443	0.04407637451115712	0.030514413123108774	0.061197119990111556	0.1595496894409938	0.1347261434217956	0.0	0.0	0.05207835642618251	0.027417324156454592	0.013903070902843267	0.0	0.042649255866291154	0.0	0.046993224167137214	0.012722092426918912	0.012567287784679089	0.0659896202426112	0.050576752440106475	0.06630083016744055	0.028121653458984795	0.09934894858938861	0.07316451664277751	0.05969813020950664	0.0	0.03474761613157204	0.2113354037267081
AAAGGGCCACTCCCTA-1	0.009782608695652175	0.0	0.05918195810455305	0.08050120274297203	0.053868095773186964	0.051741614906832295	0.08598066753702312	0.0	0.05829974870797971	0.06918193795664151	0.0696883218622349	0.14808608984544272	0.02170442441867423	0.014347826086956521	0.06493715072354513	0.13124891737398234	0.06584735085431356	0.021858995314372888	0.032422360248447205	0.059267043215552345	0.023691215616681454	0.138717654159933	0.15226210804826332	0.1273061881757534	0.0387482083134257	0.05200086523902228	0.08755175983436853	0.16548945126020226	0.043478260869565216	0.0	0.021452460582895367	0.04642437468524425	0.015960456570518033	0.0015084294587400177	0.05276133683414178	0.050576752440106475	0.05894974590626764	0.017932645734799704	0.017533471359558316	0.06555921464004336	0.05090972292099269	0.055036282136324347	0.04173270507603341	0.10693706503030756	0.032361841057493235	0.08468230725495875	0.03134257047300525	0.023287551395328492	0.29472049689440993
AAAGGGCGTAGTCGGA-1	0.034472049689440995	0.0	0.02256765164994706	0.020421498581840378	0.023928478816541743	0.037411180124223606	0.041584576228719125	0.0	0.031549001943957135	0.06691990486456889	0.06486486486486487	0.052433915932399246	0.016941322897593317	0.0	0.08048312820596863	0.14428992106109723	0.07382241771844124	0.008455922414732484	0.03192546583850932	0.02715843200540429	0.03442768411712511	0.17572382639848907	0.16349852695577113	0.021532091097308487	0.022954822954822957	0.04694539723741541	0.08894927536231884	0.1743827318926133	0.026974267968056787	0.0	0.057811753463927376	0.0286805438979352	0.020773308185099672	0.0	0.021840213100059125	0.0	0.044367588932806325	0.01723289076300644	0.018258109040717736	0.032959898286714744	0.022521245163237863	0.027928199561800236	0.03272649389590919	0.08258624560353214	0.02812549769071508	0.050129265493086175	0.0	0.017548770886186685	0.13482142857142856
AAAGGGCGTCACTGAT-1	0.08881987577639752	0.0	0.022235806525559714	0.03239148386170251	0.024790388106145735	0.03738136645962733	0.04871886167926046	0.0	0.029906121094305627	0.06811080882227127	0.06470818644731688	0.04708941210457894	0.022685766943118035	0.03906832298136646	0.0861534931742572	0.13551260795328005	0.057792710152295486	0.0037049144600632016	0.03175983436853002	0.032052316526242706	0.0	0.1553924336533032	0.13532116117168003	0.07163561076604555	0.03453840845145193	0.04059825098111925	0.08825051759834368	0.1607515014629639	0.0	0.0	0.0590539894887721	0.03898774550948464	0.026728670070350017	0.0032360770395114566	0.022132653515324514	0.0	0.03639186900056465	0.024344407088723003	0.02138992408557626	0.03416670140481054	0.02559298932482002	0.04685521317011397	0.0171664167916042	0.09044376262815236	0.05147316451664278	0.046835945461762084	0.0	0.03354037267080745	0.09557453416149068
AAAGGGCGTCGCGGTT-1	0.037577639751552795	0.0	0.04108329967579605	0.06460345384698238	0.03686946643122631	0.05100124223602485	0.06782450449024806	0.0	0.04559883362571713	0.06510274968772993	0.05914610262436349	0.05491838798208869	0.023765243720006223	0.0	0.07873613136891788	0.1437677859988617	0.07994518246723105	0.02344992917075297	0.052049689440993786	0.04573943067309677	0.033895297249334516	0.14356198524114566	0.16766433356476704	0.004922935357717966	0.03849339066730371	0.05693890794474831	0.0968167701863354	0.16376469380421949	0.05652173913043478	0.0	0.042140468227424746	0.043524425046164175	0.018687739152114295	0.002004279972858709	0.03616979344806322	0.07258207630878438	0.05035290796160361	0.023144338708758334	0.019886818495514148	0.05220100879569803	0.041388962577411065	0.039035960521819534	0.015046048404369244	0.13073411659058595	0.012836438923395446	0.0726675892253725	0.0	0.01837109614206981	0.2203804347826087
AAAGGTACAGCTGTTA-1	0.002484472049689441	0.0	0.022371164405244025	0.02624492873299106	0.022063889952212194	0.03070807453416149	0.03774445807123736	0.0	0.032889621165426014	0.06222815392775867	0.057691231604275084	0.05462949588328759	0.025313850093945597	6.211180124223603e-05	0.08085022697848211	0.1420826012719309	0.05808006012245529	0.0021357742181540807	0.0450103519668737	0.026621756018839954	0.0	0.170042251601472	0.16229006774126964	0.03206809293765815	0.036592875723310506	0.04358332560798492	0.09296066252587992	0.15230480981469124	0.04117125110913931	0.0	0.0007644529383659818	0.040462900788987746	0.02862345939969432	0.001941646223706874	0.029277100008264622	0.0	0.04295595708639187	0.03172374494273178	0.028418219461697723	0.031170536495893953	0.02218827468235165	0.02705582021749181	0.02738273720282716	0.10267155578837088	0.02490842490842491	0.056623649685150025	0.0	0.0289213542122299	0.15085403726708074
AAAGGTAGTTACCCTC-1	0.0	0.0	0.03649641410778417	0.050242343733170575	0.030905251719496686	0.06073043478260869	0.07168308475425618	0.0	0.03890522023611967	0.06114333624215047	0.06811034637121594	0.03273147479416438	0.0165511794061681	0.0	0.08704174109703534	0.15227289599366509	0.07234588094869698	0.009153318077803204	0.04575569358178054	0.03896342722035616	0.0	0.15723436982807298	0.18134394175376706	0.03786519438693352	0.020547327069066198	0.05523933129384135	0.07743271221532091	0.15793850418356348	0.049423247559893524	0.0	0.033588150979455327	0.039866963236528455	0.016862324260457653	0.0	0.03880430014558447	0.0	0.05618294748729531	0.015757023192204685	0.014400276052449966	0.049140230939180456	0.029337992480721557	0.03461778126193491	0.026054829727993147	0.12390930180348723	0.028826246217550564	0.0714017528615411	0.059149546106067846	0.03784445805266381	0.20388198757763976
AAAGGTAGTTATGTGC-1	0.0687888198757764	0.0	0.04193474440284251	0.055333357268516854	0.04195942358272724	0.06253416149068323	0.08932494626208279	0.0	0.04427006780143189	0.07627260749790395	0.09373845895585026	0.06820742452693919	0.021139554087530966	0.025279503105590063	0.07240367754306036	0.14988740689416247	0.06859264826153268	0.013729977116704805	0.056314699792960665	0.04764594396802462	0.008873114463176575	0.13764676103506687	0.15592126250211105	0.019415688980906374	0.02662578966926793	0.051197429004048084	0.10411490683229814	0.17153636876957035	0.04081632653061224	0.008399881691807158	0.0831820353559484	0.035689105254322645	0.01630516080777861	0.0013831619604363484	0.03907003947945606	0.06273291925465839	0.045327498588368154	0.0175109692859992	0.016639061421670116	0.052095752219767394	0.03834100202160649	0.0521136103238256	0.011426429642321696	0.11436054778118686	0.03831820353559484	0.08087621622201482	0.0	0.03228064036392267	0.21867236024844722
AAAGGTATCCCTTGGT-1	0.0	0.0	0.04726391511751029	0.042063691523354756	0.043490609140189915	0.034867080745341616	0.06690931149529876	0.0	0.055183490588402634	0.07121126567766883	0.08149515975602932	0.08629206991188791	0.02572074821383693	0.008509316770186336	0.0666612038873138	0.14564103833114747	0.06710726995424504	0.032036613272311214	0.03188405797101449	0.054044773038599385	0.04791481810115351	0.13443018750365077	0.16147567131410556	0.019599723947550034	0.03325370281892021	0.040864002966533794	0.08760351966873706	0.16840511267388739	0.026441881100266195	0.0	0.04820831342570473	0.04975449051536008	0.023420376573119572	0.003267393914087374	0.04985091896221797	0.0	0.0672360248447205	0.023330104279446123	0.022716356107660457	0.05535349535203635	0.04127736258107008	0.04993467205370962	0.04484900406939388	0.09153633166205194	0.026214365344800126	0.08203048734700008	0.010033444816053512	0.049619455865628555	0.2502329192546584
AAAGTCCAGCACTAGG-1	0.0	0.0	0.011151742732700936	0.017448748788281333	0.008505488806292679	0.031667080745341615	0.023362477087207078	0.0	0.019752501066805747	0.09661379463751005	0.07436629175759611	0.0	0.01819792003255185	0.008012422360248447	0.09860207476359822	0.17151270693623025	0.07745628964876992	0.013032581453634085	0.03163561076604555	0.015152652417856674	0.0	0.18418582916334042	0.1528400668030249	0.010305958132045089	0.018150448585231193	0.05230987917555082	0.13297101449275361	0.17371541501976284	0.03966282165039929	0.0	0.04553272814142379	0.031511247272116835	0.020831842866898636	0.0010386763401012578	0.019406600253024535	0.0	0.021739130434782608	0.01959085987805573	0.018688750862663906	0.021655758889491016	0.015569114243635598	0.02557639349534664	0.025594345684300707	0.05596048791439048	0.01388756171364867	0.04013559467490533	0.0	0.04232350625492083	0.05962732919254658
AAAGTCCAGGGACTGT-1	0.0	0.0	0.05390955037168837	0.02869349800739597	0.046278848647246955	0.03960745341614907	0.06202212815339373	0.0	0.050461097150443314	0.06614992385743373	0.07808180851659112	0.037295969955221726	0.017824531169592744	0.0	0.08952293547911307	0.15580163816782558	0.08543577728166928	0.03977334640950202	0.045093167701863356	0.04347263140117468	0.039840283939662824	0.14626453007262602	0.16961212962789213	0.050471589602024386	0.03926846100759144	0.04570934149130126	0.0888975155279503	0.17656691134952004	0.05323868677905945	0.00709849157054126	0.05136168179646441	0.03513933187846231	0.014414707380789784	0.0	0.03820924747452272	0.0	0.042730095990965555	0.016089805686933727	0.01634782608695652	0.06129371795406228	0.04106879865348201	0.03210114776176406	0.020529021203683873	0.11256454388984509	0.006274884535754101	0.06381102564927751	0.1139034878165313	0.02096054588399965	0.22779503105590063
AAAGTCCAGTCTTCCC-1	0.0	0.0	0.03431540569158052	0.047233691164327005	0.02444463652865416	0.04487453416149068	0.061391779087708195	0.0	0.039670949694182354	0.07292917885803261	0.052017234625930275	0.030478116423515816	0.017410452494644502	0.04546583850931677	0.08130582277651223	0.13884585880082156	0.05502530890121792	0.003944644219243762	0.03598343685300207	0.04047024825955602	0.0	0.16270176600011682	0.1410444540353906	0.010536001840349666	0.02483410309497266	0.0514260993170792	0.10631469979296067	0.139356295878035	0.042413487133984025	0.0	0.031103678929765885	0.03929410777236864	0.014182736604771661	0.0	0.04045468127173436	0.046051464063886424	0.0591897233201581	0.01876916063593367	0.015221532091097308	0.04454124807203302	0.031548038309900384	0.04117871716014392	0.017005782822874276	0.10271645588565442	0.02828475871954133	0.07378538709919652	0.0	0.04409063074096754	0.21479037267080744
AAAGTCCCAACACACT-1	0.10838509316770187	0.0	0.04838170922070976	0.038796538972462574	0.04183594087648025	0.051721739130434784	0.062111801242236024	0.0	0.05159546726091698	0.04682168950943655	0.04435118348161826	0.09793442149357215	0.02039277636161275	0.0018012422360248446	0.07984398302168177	0.12135309692905397	0.09498905859729007	0.020246267843521848	0.031966873706004144	0.048546658910510215	0.048269742679680566	0.16189567553885395	0.13812838940909347	0.039889579020013805	0.04610606784519828	0.06059145267451562	0.0770703933747412	0.15419126328217236	0.011446317657497781	0.027565808932268558	0.11528905876731964	0.04760575793184489	0.01788342926517295	0.0	0.03444439499799742	0.0	0.03709768492377188	0.020246167872813265	0.018884748102139408	0.06258389261744966	0.03678226108910619	0.03938973647711512	0.020186335403726708	0.11575245079697673	0.0069119286510590855	0.06498246065716216	0.0	0.014959321144256845	0.15834627329192547
AAAGTCCGTCATCCCT-1	0.18183229813664598	0.0	0.05749216780010698	0.07220766165224572	0.057412049442475584	0.03751552795031056	0.0677427437327742	0.0	0.04872931582191456	0.06469551528840066	0.09402943315986795	0.07508305647840531	0.014626790650917315	0.021180124223602485	0.09839885937167112	0.13958080720595878	0.06411883026458301	0.02796120736624169	0.03225672877846791	0.05442570039969226	0.0	0.13832045016452812	0.15078718732994315	0.0022084195997239477	0.02918458353240962	0.06303884305182164	0.12220496894409938	0.16471177044299573	0.026619343389529725	0.01685891748003549	0.13339703774486383	0.03181760953500084	0.01776202399921954	0.00354924578527063	0.03003490212782189	0.0	0.05711462450592886	0.015574676619750413	0.01609799861973775	0.0634457459669015	0.039261244614385425	0.05263221371283845	0.022253159134718356	0.09370650303075656	0.027169931517757605	0.06029242965489868	0.03774486383182035	0.025981978829498733	0.2125
AAAGTCCTCCATTGGA-1	0.01816770186335404	0.0	0.019388924668973573	0.028808386888306465	0.016768951508341255	0.030096894409937888	0.026907201540267173	0.0	0.030939737328718412	0.06820662868093698	0.07281069889765542	0.04425826953632818	0.04772675594490121	0.0	0.07407528802504137	0.14714805374774195	0.06914524435799385	0.002026806145799281	0.031966873706004144	0.02037304610534612	0.025199645075421474	0.15491734652154443	0.1426056932690323	0.019461697722567287	0.05114402505706853	0.03242792249930472	0.09774844720496895	0.15711719110928596	0.03975155279503106	0.0	0.048542761586239845	0.05257050528789659	0.036772787876817016	0.010131008925309255	0.02165584849043529	0.046317657497781724	0.04377470355731225	0.04839136133112998	0.05090407177363699	0.02520217599733211	0.022543199260878714	0.02921063739974673	0.019629470978796318	0.11274414427897927	0.03637521898391464	0.054604747959107046	0.0	0.05366109701688391	0.09149844720496894
AAAGTGAAGCACGATG-1	0.04440993788819876	0.0	0.048562914124158106	0.05098194090403188	0.0371855821592186	0.06493416149068323	0.04205140377945695	0.0	0.04297686216869755	0.054897934739831976	0.059269207095294055	0.0782897587750975	0.019298938474610755	0.00608695652173913	0.10411183401891214	0.13110539209621141	0.06873853363099842	0.03881442737277978	0.034782608695652174	0.04662138072094725	0.06282165039929015	0.18421698241788198	0.1297479874650504	0.00956981826547044	0.035143600360991664	0.07250703006705603	0.09114906832298136	0.14337559673528052	0.01987577639751553	0.0	0.07835642618251314	0.03406076884337754	0.015641767747390328	0.0042486559841327836	0.030207823416848384	0.0	0.0609966120835686	0.017153114137557695	0.01625534851621808	0.05269498520155071	0.033972136591077486	0.020137088182677038	0.02159991432855001	0.12352016762702986	0.04335085204650422	0.057662064600564264	0.007453416149068323	0.017898696526988014	0.11420807453416149
AAAGTGACAAGCTGTT-1	0.1015527950310559	0.0006973956630707203	0.05943084194784355	0.04512978853265357	0.0512329748218762	0.03893167701863354	0.08110139652648653	0.0	0.06149305390925039	0.061766165323477576	0.13333333333333333	0.047638307092301026	0.018422910757668234	0.0	0.07484226224618562	0.14229046546732324	0.07772153577507128	0.01861174675819985	0.0377639751552795	0.06246645775083973	0.002484472049689441	0.12877976596117527	0.191634609971665	0.03883137796181275	0.03750066358762011	0.04957201569790798	0.0818064182194617	0.17173913043478262	0.0	0.0	0.09956999522216914	0.03960466677857982	0.01365158856622549	0.002103450075682447	0.046000877321245796	0.04117125110913931	0.04336533032185206	0.0184181434839592	0.01725879917184265	0.07245716786860644	0.05031147376027955	0.06146857223260769	0.030295566502463053	0.13558332709720872	0.003248924988055423	0.07865134790117895	0.02274247491638796	0.03453766074709124	0.2858307453416149
AAAGTGACAGAGGGTT-1	0.05357142857142857	0.0	0.027709067886343045	0.030826122859297023	0.020792018077868193	0.047667080745341615	0.04180875895082486	0.0	0.040047887724621874	0.05516143935116267	0.06448436013653405	0.029178101978910877	0.028729400782680502	0.0	0.0842458906242318	0.13534928608547178	0.06634247695674278	0.009719952054048164	0.0513871635610766	0.03264904017563942	0.0	0.16482408146576064	0.16998367454166746	0.007637451115711985	0.034833041354780485	0.06418219461697723	0.08605072463768115	0.1535111133925363	0.0385980479148181	0.0	0.047778308647873864	0.04086159140506967	0.02219765210887451	0.0012213581084607756	0.033470441267157036	0.007630878438331854	0.05902032749858837	0.025388341216023704	0.024801932367149757	0.03725144858059944	0.02537344834841153	0.048306498623087904	0.02189976440351253	0.09658010925690338	0.027679566810001593	0.06598440232141516	0.0	0.03667220715597935	0.18396739130434783
AAAGTGAGTAATTAGG-1	0.0	0.0	0.04690587169382921	0.058291745951962085	0.039393452946914785	0.0476472049689441	0.05418100776727196	0.0	0.042253804940495944	0.07479082182639495	0.07901068770633989	0.09911887909865665	0.021479433693557846	0.0	0.06694308330192235	0.16032268441760908	0.07119648106805773	0.012269804947150485	0.032422360248447205	0.04270514721059841	0.0709849157054126	0.15959422885959618	0.1766039293689366	0.03128594432942259	0.031424855337898815	0.04589474985321838	0.10566770186335404	0.1767542733945896	0.02670807453416149	0.019757468204673174	0.08342092689918777	0.03561146550276985	0.014993550345246225	0.0007150686361501122	0.04038347838801757	0.019520851818988466	0.06136363636363636	0.01909282580204	0.01592822636300897	0.04910896660969611	0.03882948069411539	0.043647108484592655	0.03223388305847077	0.12799521065628974	0.026628444019748367	0.0686898593634345	0.0	0.055848132271892226	0.25539596273291926
AAAGTGATCACTTGTT-1	0.1374223602484472	0.0	0.07292296608411837	0.051642551969267224	0.06295642295296544	0.037530434782608695	0.08116733262122351	0.0	0.06673936750272629	0.06279965094194344	0.05983996418779027	0.09316770186335403	0.021005517059802057	0.02546583850931677	0.07296743637227748	0.12770037860978448	0.06760239605667426	0.0411463441211725	0.031677018633540374	0.06390197219042615	0.03362910381543922	0.1307229502132051	0.1540447730385994	0.014262709914883829	0.04828794394011785	0.05080189116529155	0.09464285714285714	0.14811354653251887	0.04285714285714286	0.01987577639751553	0.09331103678929765	0.05157377874769179	0.014592479377364421	0.0	0.04697991697235167	0.04472049689440994	0.034373235460191984	0.02025528520143598	0.0218040027605245	0.07715307015715536	0.059596227554222045	0.06512693722486884	0.02343114157207111	0.11599191798248897	0.020480968307055262	0.08054152050547635	0.010320114667940755	0.026051963957658998	0.2778726708074534
AAAGTGATCTTACACT-1	0.0	0.0	0.05809472868386294	0.07030481456216565	0.05454972031167035	0.03626832298136646	0.06583059698540175	0.0	0.05470105732302878	0.08150847834642301	0.09308936265458005	0.0700274447493861	0.01569190631769169	0.07260869565217391	0.08891656697094348	0.16099329390512485	0.06688623151566057	0.029879045439686173	0.03246376811594203	0.05339738417368786	0.03407275953859805	0.1123892599154968	0.13214238802049127	0.08194156889809064	0.04564421086160217	0.03837953091684435	0.14746376811594203	0.16684718443611724	0.04001774622892635	0.0051464063886424135	0.026373626373626374	0.035796122209165684	0.011748127432170227	0.001607599561563756	0.04227925516697712	0.0	0.07255787690570299	0.016563906775314833	0.01888750862663906	0.06287881945891867	0.04260192647206799	0.05907656435305232	0.032458770614692656	0.11483948215221133	0.032552954292084726	0.06695845267595661	0.05943621595795509	0.061971830985915494	0.20221273291925465
AAATGGACAAACTCGT-1	0.04937888198757764	0.0003486978315353601	0.04586667248851095	0.07411050874232578	0.04369065112431004	0.07287950310559006	0.09702628212736215	0.0	0.05594566402731023	0.05664664716048115	0.058060545017066756	0.09282103134479272	0.04883495494201702	0.0	0.06843442206525836	0.12389448417510084	0.0793793240644548	0.0	0.03225672877846791	0.05185490983468128	0.01774622892635315	0.14441869974103858	0.1462423298493179	0.018311479181044397	0.04838615490789404	0.06675319056889466	0.07114389233954452	0.15169139161234022	0.0456078083407276	0.0072759538598047915	0.0	0.0720664764143025	0.03619828081471605	0.017834960070984916	0.05145934124617761	0.011535048802129548	0.05813099943534726	0.04201606929169753	0.04224430641821946	0.06012234774271541	0.041751205188485074	0.04619590343524493	0.03133433283358321	0.1432911771308838	0.02439878961618092	0.09806155397504801	0.0	0.03362785408100778	0.29720496894409937
AAATGGACACTGCGAC-1	0.006055900621118012	0.0	0.02584680544487987	0.04410296915951603	0.02720570984033686	0.04795527950310559	0.054028036027482164	0.0	0.032052771324261535	0.06956521739130435	0.07776845168149515	0.053502816697963314	0.02244880862624014	0.0	0.07676953080188138	0.15012744054836555	0.07666497203863752	0.006298354582107443	0.034492753623188405	0.029477772982304706	0.0	0.17321598940789346	0.1626240828657747	0.004232804232804233	0.01965546530763922	0.0423843515342542	0.09875776397515527	0.1696345156819465	0.0	0.0	0.0018633540372670807	0.03530090649655867	0.021102836764116072	0.0027350070462967796	0.030614697038087186	0.0	0.0648927159796725	0.019890592056527438	0.02009385783298827	0.03611759556463379	0.028447022018130427	0.031449878389515365	0.030520454058684945	0.10481179375888648	0.0030578117534639272	0.0627103916583529	0.03774486383182035	0.03854430933426647	0.19794254658385094
AAATGGAGTACGATTC-1	0.13183229813664596	0.0	0.06539750461199227	0.058823107026173126	0.057261400540854254	0.04311552795031056	0.06941224565151455	0.0	0.04897586648333412	0.0788494772684496	0.07427676123328297	0.08291203235591507	0.01873406814346749	0.0	0.07503236696766581	0.1397812476800871	0.07209389712871069	0.027590715920235372	0.03225672877846791	0.060745716912799536	0.04667258207630878	0.11839404972838256	0.17176633953200351	0.07181964573268922	0.04285979720762329	0.048070207966379286	0.09950828157349896	0.1768569375288743	0.05510204081632653	0.026915113871635612	0.08843764930721452	0.039913127413127414	0.014234767433037409	0.0013414061276684588	0.038783956464522526	0.0	0.03660361377752682	0.01696392956863639	0.015688060731538993	0.06830005419150444	0.050831054071112984	0.04580594584815775	0.02747911758406511	0.11726408740552272	0.05507246376811594	0.057960287065941495	0.0	0.02020820575627679	0.21032608695652175
AAATGGAGTCCTGGGT-1	0.0	0.0	0.039229770000764115	0.03374860876745772	0.025536223651877556	0.04920745341614907	0.06368899262834461	0.0	0.0467426864539377	0.05858357716065226	0.06323093279615019	0.06375848620540228	0.02920092389808399	0.0	0.07434405676920304	0.13348840662195938	0.07429101920824031	0.015102974828375287	0.03250517598343685	0.04181944418382091	0.0	0.15455129578068108	0.17099322587303672	0.03975155279503106	0.036322131974305887	0.04870677667562807	0.06001552795031056	0.16255839022637442	0.02067435669920142	0.0	0.02771141901576684	0.0494061608192043	0.022993290191104895	0.0	0.04623610113352448	0.0	0.06627611518915867	0.025052139723061143	0.022822636300897172	0.04306140314310726	0.029226392484380574	0.03852539749542704	0.026879417434140074	0.08957569408067051	0.015894250676859373	0.07565625033523209	0.044816053511705686	0.04666258420085732	0.2624611801242236
AAATGGAGTCGGTGTC-1	0.034161490683229816	0.004772801569140242	0.01193550851990525	0.03731016407568305	0.00974031586876258	0.034693167701863356	0.02518758818952671	0.0	0.02142501540941634	0.06390842359221806	0.06525656090873483	0.012942366026289181	0.046192510681075646	0.004596273291925466	0.07627788066012225	0.1468461557496721	0.062483145819057936	0.0012640296393156805	0.03200828157349896	0.015467902647726633	0.0	0.1585583831460893	0.12149893978345312	0.0	0.041991824600520256	0.025277340008034364	0.11834886128364389	0.1585108567322006	0.045785270629991125	0.0	0.0038700430004777833	0.048300318952492864	0.04344140569954365	0.0031838822485515945	0.021193029746276154	0.042945874001774624	0.0502540937323546	0.0451410336771326	0.04670531400966184	0.01803430739088749	0.012594334013300524	0.017696838127399545	0.020593274791175842	0.11748858789194043	0.017900939640070074	0.038700264967442256	0.007644529383659818	0.03047852331379582	0.07565993788819876
AAATGGAGTGTCATCA-1	0.08711180124223603	0.0	0.030680391664574442	0.025900262090259578	0.029986540385019078	0.04105341614906832	0.04452268861019899	0.0	0.0401924991702622	0.06839484626045891	0.07434390912651782	0.04775386393182147	0.017999258009310785	0.01515527950310559	0.0707877874104787	0.14180049986389845	0.0723370394111536	0.010199411572409283	0.04670807453416149	0.034478617402563284	0.035847382431233366	0.1482583383632859	0.16171586196543505	0.012652403956751783	0.037859000902479165	0.04735329563363308	0.11780538302277432	0.17619218725938093	0.04738243123336291	0.00857734398107069	0.0398471094123268	0.04479813664596273	0.023704378177403444	0.001205699671172817	0.028059022104680954	0.0	0.04440993788819876	0.019851843409880904	0.018361628709454795	0.04328233773812998	0.031440097329832876	0.02956843353635249	0.0287856071964018	0.09512833944473546	0.02901735945214206	0.0533024383441144	0.0	0.025772023445017934	0.15803571428571428
AAATGGATCGTTCATT-1	0.0734472049689441	0.0	0.035147201694156686	0.03216170609988152	0.02618574268673672	0.044854658385093164	0.052527330511268476	0.0	0.040554027784363	0.062108379104426535	0.04768619551228247	0.0652896143290481	0.01610119795593533	0.0	0.09424277684000065	0.13776941921753977	0.06794721602086602	0.015517053503323526	0.0327536231884058	0.038047700362162463	0.0	0.180564263322884	0.14919592426488526	0.012652403956751783	0.025449912406434145	0.05783504836068107	0.09917184265010352	0.15084184590113445	0.02546583850931677	0.003194321206743567	0.08571428571428572	0.027058502601980863	0.017699153415065092	0.000709849157054126	0.03311442684857308	0.027950310559006212	0.03896103896103896	0.016829448971451364	0.014886128364389234	0.049862436950268874	0.03094978914918724	0.031361434400691474	0.01455343756693082	0.13505949262890068	0.03491001751871317	0.06068934444694751	0.0	0.017181348963345288	0.19056677018633542
AACAAAGAGACATGCG-1	0.0	0.0	0.06647600126625114	0.05016335762754461	0.058629588926070904	0.029013664596273293	0.07666521607258245	0.0	0.05213479683277227	0.05734476327361703	0.07067315762967936	0.09608551206124512	0.016709151617420027	0.03906832298136646	0.09908716957013389	0.13934819727301972	0.06560862934064234	0.03949002942137954	0.03238095238095238	0.0607081871235293	0.0032830523513753328	0.1234759243754746	0.1357227299168715	0.028295376121463076	0.04255189255189255	0.049491672074410555	0.13237577639751552	0.15772290950156562	0.03744454303460515	0.0	0.08662207357859532	0.04255917408091321	0.020725613259189403	0.0019259877864189153	0.03621429525038621	0.0	0.03776115189158667	0.017901874750698047	0.016281573498964804	0.06757159531451916	0.0455785362105398	0.0632213712838449	0.015270935960591134	0.09563720721394896	0.06207994903647077	0.05684463467747991	0.004586717630195891	0.03487009010585251	0.1921195652173913
AACAAAGAGCTAGAAT-1	0.08586956521739131	0.0	0.03278935475772031	0.033123900477506914	0.03217712359384068	0.03789316770186335	0.0512297081668447	0.0	0.029996206912901238	0.059202984104169874	0.07061720105198366	0.04050267225191391	0.01879629962062734	0.0	0.08370507546829677	0.1398752814827646	0.055493910391017	0.018001525553012966	0.03320910973084886	0.03163761235480663	0.0	0.17268248992386923	0.13255896868139086	0.028157349896480333	0.021553325901151988	0.048601711937208365	0.11987577639751552	0.15590318772136955	0.04933451641526176	0.0	0.09216435738174869	0.03480988752727883	0.018672563493870118	0.0013779424813403622	0.027507199755875827	0.0	0.046047430830039524	0.01835090318536669	0.017903381642512078	0.04089895368710659	0.020250825565546703	0.032575529156364955	0.03343328335832084	0.1327396542692509	0.031724796942188244	0.04885270170244264	0.01137123745819398	0.03448517190097104	0.17554347826086958
AACAAAGAGTGCACCC-1	0.04627329192546584	0.0	0.04250674060408912	0.0353067892148063	0.03207092846646827	0.03719254658385093	0.04978966385778903	0.0	0.039429140391636246	0.06380233732012389	0.07046052263443568	0.08273869709663441	0.01820031355090415	0.0	0.08001769940510332	0.14796218851302864	0.06931765434008974	0.005012531328320802	0.03706004140786749	0.039072263609239835	0.04356699201419698	0.1659572810997099	0.17173256272166032	0.010996089256958823	0.028467908902691512	0.04978832545347795	0.11040372670807454	0.15841589240798726	0.021384205856255546	0.00627033422064478	0.029718107978977545	0.025652593587376198	0.019051954949974526	0.0015293073751239626	0.0303044559018926	0.0	0.029234895539243366	0.017876802096985583	0.01729054520358868	0.04985618408437201	0.03543940211674092	0.035373575348248205	0.037170700364103665	0.10457232657337424	0.02073578595317726	0.05974318540211759	0.0	0.025877001137258333	0.20520186335403726
AACAAAGGTCCTACAA-1	0.07142857142857142	0.0	0.05826065124605661	0.04662334398449	0.040287467740142996	0.03977639751552795	0.08259682715512126	0.0	0.05645061874733299	0.051157538114059854	0.04807789155615243	0.09022100245558284	0.026778683325554397	0.023540372670807455	0.09008997197594192	0.11793571057385366	0.07452531995313985	0.011572409284079765	0.03238095238095238	0.059993244637931355	0.022892635314995562	0.15990965556182948	0.1586646900977651	0.028249367379802163	0.04182990922121357	0.047112264763140815	0.08144409937888199	0.14236178840921923	0.04525288376220053	0.04655427388346643	0.06813186813186813	0.047771529293268424	0.017321929910138423	0.0	0.04945294570144376	0.02670807453416149	0.057778091473743645	0.020054703971736282	0.019365079365079366	0.06958814456625953	0.04916986068295539	0.04789241994813966	0.020775326622403084	0.12087106188730076	0.039337474120082816	0.08787693495961124	0.008217869087434305	0.032105677543522004	0.28206521739130436
AACAAAGTCAGACCCG-1	0.1546583850931677	0.0	0.057345893962383605	0.04343517753922378	0.05209488411148019	0.05613416149068323	0.06616555234666562	0.0	0.05480181119908966	0.06712181099532878	0.10182978009064965	0.08080312003466705	0.01953589679148865	0.050434782608695654	0.07312804208525213	0.13073173145925615	0.07728387966667404	0.019221967963386728	0.03225672877846791	0.05439380007881256	0.059006211180124224	0.14900991062910104	0.1543675292263234	0.05755693581780538	0.036207994903647074	0.03318809678316492	0.08405797101449275	0.15682973153328886	0.04001774622892635	0.001774622892635315	0.08910654562828475	0.034736444519053215	0.010724854476277194	0.003011639438384049	0.039087840200385256	0.0	0.05635234330886505	0.014849848994244687	0.01638785369220152	0.05915002709575222	0.04310504120967078	0.04738587710305735	0.03420432640822446	0.1216193968420265	0.03446408663799968	0.0831826129866229	0.0	0.022342752165164903	0.19736024844720496
AACAAAGTCAGTCAGT-1	0.02686335403726708	0.002331916748392721	0.04876376775207676	0.05535489893368757	0.04436733635454355	0.059478260869565217	0.07330775012857539	0.0	0.04963728604618083	0.05947333299111955	0.0481786133960047	0.05543839375993066	0.015409471152120059	0.02782608695652174	0.06984381913830119	0.13836826606617011	0.08458256890873322	0.02488830772583633	0.03262939958592132	0.04911711170741776	0.0006211180124223603	0.1611557857434919	0.16877521532716594	0.014492753623188406	0.03228486489356055	0.05321838014894472	0.09089026915113872	0.15153739541091318	0.04614019520851819	0.01567583555161195	0.03248924988055423	0.04127916736612389	0.015062924782933888	0.0009917010282373818	0.05448292084400847	0.0	0.08300395256916997	0.019696848823294776	0.019442374051069702	0.05865083996831881	0.04028759867909513	0.04699591951597017	0.030049261083743842	0.15129836114644915	0.01780538302277433	0.08487325545221468	0.06144290492116579	0.06279415624179861	0.32748447204968945
AACAACCAGAGCTGAC-1	0.08555900621118012	0.0	0.022170310777325373	0.031465192259361646	0.02437548621315585	0.04966459627329192	0.04716540728725719	0.0	0.03177184581100943	0.06178327601252503	0.049252979687762294	0.051769464105156725	0.02332244282483036	0.010559006211180125	0.08114849473114931	0.14395585360421667	0.07319466855286134	0.02157567832625041	0.04033126293995859	0.02623332269989304	0.024046140195208517	0.14768589731108472	0.14931601959055	0.006303197607545433	0.028428093645484948	0.040666234047155525	0.08998447204968944	0.16283045018222883	0.03939662821650399	0.0	0.08991877687529862	0.0361780258519389	0.02264641800266658	0.00024009603841536616	0.027124484255898078	0.0	0.03303218520609825	0.020472961422303267	0.020505175983436853	0.034672141398140816	0.02685352043103212	0.029576473898972843	0.02081816234739773	0.12148469655017585	0.03538780060519191	0.05833574700436606	0.0	0.01807365934738868	0.1763586956521739
AACAACCAGATCCTAC-1	0.06661490683229813	0.0	0.07267844862404349	0.07933795282375328	0.06357630613832532	0.055920496894409935	0.09111049570756023	0.0	0.06659712673652268	0.08778125695121743	0.1414694197302893	0.12156579517550195	0.020565109682978495	0.0	0.061338271685868334	0.14368117591744822	0.07079861187860569	0.030663615560640733	0.03217391304347826	0.06368805239158581	0.06885536823425022	0.12321891002550672	0.17403313880392562	0.11446974925235795	0.0414211392472262	0.052958808442260745	0.1445393374741201	0.16956265078794724	0.048890860692102925	0.0014788524105294291	0.0829909221213569	0.05299647473560517	0.014024476168796679	0.0026932512135288897	0.05324449925936286	0.08260869565217391	0.07245906267645398	0.01895720553877714	0.01678536922015183	0.07094710075451248	0.06514329622480997	0.06656214195260206	0.03612122510173485	0.10099528548978523	0.01716833890746934	0.09629796500713374	0.0	0.044668008048289735	0.30543478260869567
AACAACCAGGTAGTCG-1	0.0	0.0	0.04436681985394448	0.048418482748716477	0.04481434375115765	0.039165217391304345	0.074879666627105	0.0	0.05104428429187805	0.062183666136235306	0.08671031279726932	0.053849487216524626	0.02261874842925358	0.11987577639751552	0.06585817532244055	0.13655440350399645	0.06747419376229526	0.014427372779775526	0.03204968944099379	0.0436527743896718	0.06521739130434782	0.15216417765143403	0.17487380608357883	0.01867954911433172	0.03299888517279822	0.03735360464756961	0.060144927536231886	0.16519429187413376	0.05714285714285714	0.0	0.0663640707118968	0.04036217894913547	0.015080268392355805	0.0022548149694660473	0.034013363255497565	0.034782608695652174	0.05095990965556183	0.01988831272437176	0.017385783298826778	0.05309100004168577	0.0370219266550188	0.04596675310056483	0.0227671878346541	0.1075955997904662	0.04653607262302915	0.0701444984391594	0.0	0.04398565304872715	0.20687111801242236
AACAACCCAATAGTGA-1	0.053881987577639755	0.0	0.041498106081280225	0.05062291315118659	0.031441166664608625	0.0823751552795031	0.08289222085954293	0.0	0.05353705371959604	0.05502455383878309	0.060108555760729675	0.053213924599162216	0.0225182206584569	0.0	0.07393107065012537	0.12781915815000866	0.0848831811852081	0.017631034107006647	0.032091097308488616	0.04766846184158676	0.02040816326530612	0.17290835101929555	0.1674354018502186	0.02857142857142857	0.028183893401284705	0.057173758536509994	0.06084368530020704	0.1588214157384118	0.041259982253771074	0.02839396628216504	0.04768275203057812	0.047165099882491186	0.019296933433059087	0.001633696957043687	0.05091896221796983	0.007630878438331854	0.06664313946922643	0.021960225653883413	0.01840441683919945	0.05798074117303764	0.048456352509627786	0.045709461496713504	0.039569500963803815	0.11530344982414129	0.0356426182513139	0.09791995194112788	0.0	0.03452016446505118	0.28990683229813663
AACAACCCACGGATCC-1	0.039906832298136644	0.0	0.061087884378172454	0.07121674505439271	0.04404628131830137	0.06883478260869565	0.0665611689150875	0.0	0.05325375752690721	0.07142343822185719	0.04616417659895921	0.10481005344503828	0.02377481779341543	0.006521739130434782	0.07769055540077681	0.13342901685184727	0.07581176366570147	0.016759289528168245	0.03975155279503106	0.05164661950423148	0.03850931677018633	0.14803637142467727	0.16344973822971984	0.025304807913503567	0.03305197218240696	0.05407743889249405	0.0863871635610766	0.16011241722704173	0.039840283939662824	0.03566992014196983	0.059197324414715716	0.044596692966258185	0.02045461936197197	0.007234198027036902	0.04311461757058304	0.0048802129547471165	0.06845002823263693	0.020439911106045927	0.018804692891649412	0.060366209512693315	0.04482843787447745	0.048969828539267124	0.026965088884129365	0.08119434258774227	0.04284121675426023	0.08204979671526191	0.044816053511705686	0.01632403114338203	0.18707298136645964
AACAACCCAGAACCGA-1	0.08990683229813665	0.0	0.06580794463426083	0.07311959214447276	0.05828136769445439	0.04017888198757764	0.08748928538460524	0.0	0.060346830401593096	0.06741953698475438	0.08335291813552684	0.10761230680340893	0.021139554087530966	0.0222360248447205	0.0788934594142808	0.1338917621439707	0.08032536858159633	0.02924703062002833	0.032132505175983435	0.0647951811750577	0.07311446317657498	0.1503650772016589	0.17335384961813438	0.017943409247757072	0.03774751818230079	0.07216711473687464	0.07688923395445135	0.15264103485447358	0.0	0.013842058562555456	0.06564739608217869	0.04186671143192882	0.0193251167983697	0.0028707135027924214	0.05192470295046949	0.009849157054125998	0.06485036702428007	0.01941763063422417	0.02083229813664596	0.06927029054983534	0.045686477190607304	0.059016261633399666	0.03359391732705076	0.14968195764424155	0.0761267717789457	0.0882845771784722	0.03621595795508839	0.041641151255358236	0.3231366459627329
AACAACCGTTGGGTTT-1	0.06055900621118013	0.0	0.014922114639391327	0.042781747029045344	0.01771976834644308	0.05412670807453416	0.043491448088512616	0.0	0.026353657958370868	0.06377153807983847	0.0790442616529573	0.04960277336414849	0.019418614392225853	0.0	0.07242334354873073	0.1522308282398357	0.07024159501337282	0.008804620246267844	0.03217391304347826	0.023559325214388922	0.03114463176574978	0.20454058684943244	0.1636036103657278	0.012422360248447204	0.020549981419546635	0.03673557677451253	0.09099378881987577	0.1667522201119039	0.047737355811889974	0.010529429162969535	0.02694696607740086	0.03490641262380393	0.020569520774392162	0.0004801920768307323	0.028648988855477217	0.0	0.04383116883116883	0.019992022337455125	0.01917184265010352	0.026690358080787027	0.018289592842964168	0.019546121530081007	0.03152709359605911	0.14712265209907954	0.010574932314062748	0.048996449221725184	0.0	0.01812614819350888	0.09464285714285714
AACAACCTCTCATTTG-1	0.03850931677018633	0.0	0.02749293191716971	0.05108246867482857	0.024765691564896337	0.047229813664596276	0.0522451240257942	0.0	0.038633777440614483	0.07908218263949489	0.09020200324548151	0.06479849776108623	0.019605308823705404	0.03515527950310559	0.07810354151985448	0.16068644675954566	0.06878274131871533	0.011659583741963605	0.032422360248447205	0.0331932221200578	0.024489795918367346	0.1879787379037754	0.20031525022986996	0.011732229123533472	0.023708658491267187	0.056005685856432126	0.1339544513457557	0.17649761305887787	0.0515527950310559	0.0	0.03325370281892021	0.036226288400201444	0.01867039554269238	0.0031316874575917325	0.033246660775475695	0.008961845607808341	0.05326086956521739	0.020103709613083366	0.016869565217391306	0.04087915294509984	0.032837841546300275	0.042392811915817404	0.02422360248447205	0.12146972985108134	0.03166109253065775	0.07074952531136357	0.0	0.0481847607383431	0.18637422360248448
AACAAGAAGCTATCTG-1	0.014130434782608696	0.001961425302386401	0.036537894748332585	0.05765267655189746	0.03669165133423064	0.03797763975155279	0.04884809642494494	0.0	0.03265610924090844	0.08071796451243092	0.09216048346483129	0.05639173768597429	0.015663184097464068	0.0	0.0749602582802078	0.16636806810026972	0.06269092195132733	0.020725727361882967	0.062111801242236024	0.03360417331256685	0.0	0.12723767986136802	0.1381659191983637	0.04863123993558776	0.025452566756914582	0.02996817156453756	0.1627846790890269	0.19715877008367128	0.0	0.0	0.024796942188246535	0.025369313412791673	0.014466738209055531	0.0	0.024915923380611202	0.0	0.02937605872388481	0.014856686990711722	0.012692891649413389	0.03976510067114094	0.025446628673881026	0.04711250477396531	0.02536945812807882	0.09463443837461648	0.0651377607899347	0.04441154700222058	0.0	0.02375995101041029	0.14596273291925466
AACAAGAAGTAAAGCT-1	0.0	0.0007409828920126403	0.03957908065801395	0.042113955408753095	0.03646691280886112	0.04482981366459627	0.06744735002835252	0.0	0.04122730074439334	0.08281231285183854	0.08100274187230709	0.03642929365881843	0.021491401285319355	0.03161490683229814	0.07825759189760566	0.1580015342357279	0.06047611679671095	0.02892012640296393	0.03701863354037267	0.0386969657165375	0.04108251996450754	0.1295118674429019	0.14321367585521008	0.0945479641131815	0.03729362425014599	0.030938475325237167	0.10119047619047619	0.16584620912684153	0.055013309671694766	0.0	0.028141423793597707	0.040215292932684235	0.015995143789361864	0.001586721645179811	0.029036790275720453	0.04108251996450754	0.058088650479954825	0.01748589663228674	0.01725327812284334	0.04785005627579307	0.031634025192327046	0.043023980381515205	0.03158063825230242	0.08065554142033975	0.05179168657429527	0.058704770486703355	0.0	0.0387367684367072	0.18416149068322982
AACAAGAGTACAGAGC-1	0.0	0.0	0.02534030499186761	0.02966287294007827	0.01934727041477841	0.04114285714285714	0.026841265445530192	0.0	0.02400312929685648	0.06406241979364509	0.07215041128084607	0.025393615484616494	0.016429109970200695	0.0	0.07815270653403038	0.14577713988765434	0.0636679118498707	0.02680614579928081	0.034161490683229816	0.022716781445272186	0.007453416149068323	0.2028310520064643	0.1275487418138147	0.03712905452035887	0.017194882412273717	0.03735360464756961	0.10918737060041409	0.1653919203326318	0.01357586512866016	0.001064773735581189	0.046392737697085525	0.02868474064126238	0.0175018698578908	0.0004123388485829114	0.01888656490587869	0.0	0.036758893280632414	0.01764317055102855	0.013786059351276742	0.029857434657551377	0.019861140332421628	0.01849283402681461	0.02330263439708717	0.0772581007258849	0.009555661729574774	0.03693023954344071	0.0	0.014609395503455516	0.04235248447204969
AACAAGAGTATGCTTG-1	0.06133540372670807	0.002985725182521521	0.04019692388302459	0.03870319175672279	0.031618981761604284	0.060998757763975155	0.059759201382020545	0.0	0.04564269119529657	0.05570555926287152	0.04807789155615243	0.07958977321970244	0.01922234588733709	0.01937888198757764	0.08438355266392435	0.12578010937615997	0.07683296125196172	0.0030946932548763214	0.05619047619047619	0.04447092379576289	0.04055013309671695	0.15922038980509745	0.14633615432249347	0.031239935587761676	0.036218612305568824	0.0502642069157319	0.12370600414078675	0.14850367024280067	0.03149955634427684	0.0	0.03602484472049689	0.03844426724861508	0.019873608446337787	0.0	0.03305212432532089	0.0	0.05145398080180689	0.01827682489030714	0.016389233954451347	0.04943098920338489	0.03664138896257741	0.03864600293473236	0.020400514028699936	0.12693257502057922	0.029176620480968307	0.07179223119750265	0.0	0.024757239086694076	0.22678571428571428
AACAAGAGTTCCACGG-1	0.0	0.0	0.027514763833247826	0.03480415036082289	0.02297766197843992	0.05186086956521739	0.054020123696113725	0.0	0.031407946517471905	0.06526359016477594	0.08884785406524537	0.043824931388126535	0.017240512691631064	0.03279503105590062	0.07823137055671184	0.14229788918858727	0.07822550341504388	0.005971450365043042	0.03246376811594203	0.03255333921300032	0.034161490683229816	0.1781420977822777	0.14707549117111707	0.06850701633310328	0.022615066093326964	0.024560427675288155	0.051526915113871634	0.1648118679739233	0.03904170363797693	0.0	0.05341614906832298	0.036133960047003526	0.018020010189370536	0.0033091497468552638	0.02503798546698284	0.027240461401952087	0.03085827216261999	0.01901190951051342	0.014372670807453415	0.036317687273333614	0.026269907335412873	0.02601861343946612	0.017080745341614908	0.08161341016238868	0.019748367574454532	0.051081860994003365	0.010320114667940755	0.019735806141194995	0.09541925465838509
AACAAGATCCCATAGA-1	0.09192546583850932	0.0	0.029005883701383052	0.02043585969195419	0.028025635009816877	0.03746583850931677	0.034980416979863115	0.0	0.029573040633445544	0.08253511968926988	0.07598903251077165	0.05884732052578362	0.011752175109802655	0.0	0.09874956980612597	0.1647868154710351	0.06767312835702129	0.014645308924485127	0.06236024844720497	0.03328892308269689	0.021029281277728483	0.17864054985494265	0.18137396558518323	0.025810904071773638	0.020608377130116262	0.0580389975587899	0.12621635610766047	0.16821261742210358	0.010470275066548358	0.0015971606033717836	0.05790731008122312	0.023388450562363605	0.014755075715694883	0.0001304869773996555	0.020862444929019626	0.037622005323868675	0.02636928289102202	0.01392671947119494	0.014829537612146308	0.03698778606861478	0.022678582862997284	0.035486140424933164	0.039076890126365386	0.11473471525854972	0.0252906513776079	0.04572458404402536	0.0	0.036829673694339954	0.09266304347826088
AACAAGATCTTCGGAA-1	0.0	0.0	0.041273237345675645	0.04306178867626467	0.03418989170566662	0.052988819875776395	0.04951536970368319	0.0	0.048482765160494996	0.059938743733210134	0.048156230764926415	0.06780297558861766	0.029435488696609582	0.0	0.08358380176666284	0.12211279107173789	0.07244755863044583	0.009458428680396643	0.07784679089026915	0.05244225103676043	0.01854480922803904	0.13968729920753908	0.14065414422698017	0.0035886818495514147	0.04731114296331688	0.04590711041067952	0.10336438923395445	0.1618987731635953	0.0	0.0	0.060535117056856186	0.04710005036091992	0.024283221141859886	0.003423978286966961	0.030230710058043064	0.0	0.055350084697910786	0.029659809675765002	0.02668599033816425	0.04983429905373296	0.03494360541168507	0.04074051739733462	0.01029128292996359	0.07814113597246128	0.022838031533683707	0.05739173344489857	0.0	0.03061849357011635	0.10139751552795032
AACACACAGAACTCCT-1	0.04332298136645963	0.0	0.03704002881812922	0.04904319103866729	0.03610881296074485	0.04739378881987578	0.06394482467592409	0.0	0.03805296097861647	0.07270673990041579	0.08441609311174529	0.05428282536472628	0.019248674589212412	0.017018633540372672	0.08239400842360577	0.16089926010244734	0.07384452156229969	0.027917620137299773	0.03200828157349896	0.044581636674110074	0.031677018633540374	0.14452773613193404	0.17938113377493387	0.03119392684610076	0.026052449965493444	0.045004789716016194	0.12691511387163562	0.18476464247215235	0.013664596273291925	0.0	0.09335881509794554	0.02939608863521907	0.017482358297291146	7.82921864397933e-05	0.031301296273927665	0.0	0.03681535855448899	0.01782551712348282	0.014209799861973776	0.04789903705865188	0.032175559600801325	0.04715270658706708	0.03445063182694367	0.12257726558407543	0.03672559324733238	0.06174063227453631	0.0	0.04514040766337153	0.18819875776397516
AACACACAGTCGTCTA-1	0.0	0.0	0.04245216081389383	0.04125946935698129	0.025385574750256226	0.052149068322981364	0.04399519985230315	0.0	0.036599734483903086	0.07157401228547473	0.08089082871691568	0.077105301170013	0.015158151725128353	0.0	0.07949655025483866	0.1448491747296528	0.08205388917132689	0.018677127601612727	0.03826086956521739	0.033692368317351895	0.028660159716060337	0.17533830487353727	0.17788744816197857	0.019829767655854612	0.01867070127939693	0.04824325577083526	0.08755175983436853	0.16897233201581027	0.025643300798580303	0.03720792664892044	0.07472527472527472	0.028460214873258352	0.01633551212426696	0.0028289576700245315	0.02688290304328754	0.00816326530612245	0.05086109542631282	0.017166790130491764	0.01591856452726018	0.04364708824878069	0.03622243159926454	0.033693139560594186	0.021546369672306703	0.07815610267155579	0.0377130116260551	0.0636458232763707	0.0	0.01672644563030356	0.12224378881987577
AACACACAGTCTACCA-1	0.03944099378881988	0.0	0.04175790588260979	0.04189853875704592	0.04102342466937505	0.046524223602484475	0.05894423125107146	0.0	0.045763595846569624	0.06789863627808292	0.08575905097644228	0.09059656218402427	0.02370301224284637	0.0016770186335403727	0.06876546649404285	0.1463487664249833	0.05914988616520413	0.00043587228941920016	0.0315527950310559	0.038578746880336266	0.040993788819875775	0.15101929554703167	0.14239177347019197	0.018771566597653555	0.03301746562616128	0.04758814622539476	0.11304347826086956	0.16880036959088343	0.06060337178349601	0.005678793256433008	0.0356426182513139	0.03422024508981031	0.015624424137968412	0.002390521425961689	0.03454611340330712	0.0228039041703638	0.05772162619988707	0.018705339335574677	0.018772946859903383	0.04628892409020801	0.03218104812521154	0.034517276729180486	0.03709573784536303	0.10853850183342063	0.04672718585762064	0.06530857443225094	0.0	0.03532499343889423	0.1516692546583851
AACACACAGTGGAATT-1	0.0	0.0	0.05619753517667478	0.060905467992675835	0.05041551930652112	0.03444968944099379	0.09689968482546715	0.0	0.05419610260300602	0.06425405951097651	0.06814392031783337	0.06104290047667196	0.019638818080637634	0.11950310559006211	0.09620609973942543	0.1295835292370889	0.04709887049357883	0.0376593658058189	0.03884057971014493	0.060441725619710646	0.04525288376220053	0.14039992990517727	0.14295096733031845	0.06841499884978146	0.03648404735361257	0.07086925620345477	0.09730848861283643	0.13045531543555258	0.04622892635314996	0.0	0.07993311036789298	0.041461725700856135	0.017866085655751034	0.0018581345581710946	0.04539946724985219	0.084472049689441	0.04878599661208357	0.016449940167530912	0.017091787439613527	0.06351244320313477	0.035508923425936936	0.06902249291443044	0.02602270293424716	0.13380228990496146	0.04523013218665393	0.08922644525257727	0.0	0.05093167701863354	0.3152562111801242
AACACACCAGTAGGAC-1	0.07003105590062111	0.0	0.04786429280965844	0.03510573367321294	0.03745477445883704	0.03847453416149069	0.05240337065316295	0.0	0.04504646531695984	0.07317899491812535	0.06296234122321079	0.0664451827242525	0.020629734678490646	0.0	0.09220078991789443	0.13707158941872263	0.07972414402864658	0.0064291162689332024	0.06124223602484472	0.049606875457394305	0.03664596273291926	0.14714071535660742	0.15534330374734945	0.040625718886588454	0.032802463237245845	0.0538982108093075	0.1663561076604555	0.16915199425080849	0.0321206743566992	0.0	0.06478738652651696	0.04018801410105758	0.01734577737309356	0.002103450075682447	0.027413110230964353	0.0	0.043450028232636925	0.019101943130662716	0.01801656314699793	0.050698236691817083	0.037256103696521194	0.03682486080122214	0.010633968729920755	0.08845319164858191	0.015766841853798376	0.05848593097973589	0.0	0.021048027294199984	0.14363354037267081
AACACACCATGGTACT-1	0.0	0.0	0.08866596076804681	0.08124798046889024	0.08612671795315066	0.05239751552795031	0.09555722593662222	0.0	0.0679851595467261	0.08274729223345824	0.10503049633484417	0.115527950310559	0.01629985997917639	0.03217391304347826	0.07297726937511267	0.13629209868600134	0.05869012621294843	0.06771276016127274	0.035072463768115944	0.07350209228575182	0.061756876663708965	0.12007632547362683	0.13257022761817192	0.07076144467448815	0.043003132133566914	0.06654924137078583	0.12769151138716356	0.16359529798264977	0.05749778172138421	0.019343389529724933	0.025131390348781653	0.03919338593251637	0.010425677213749146	0.0	0.05434687247690674	0.0	0.05412196499153021	0.012667388455182631	0.014864044168391995	0.08523281504022677	0.05684647682470568	0.08441576715109851	0.0343328335832084	0.09734341091072364	0.03787227265488135	0.08633647646938929	0.048924988055422836	0.041851106639839035	0.3207298136645963
AACACACGTTCGATTG-1	0.005745341614906832	0.0	0.02985732842842952	0.036340789143000755	0.023871676771668127	0.04218136645962733	0.05096596378789677	0.0	0.03282916883978949	0.07683383809866023	0.06574897879245706	0.04576050845009389	0.017738364508909872	0.0014285714285714286	0.07065340303839787	0.15457919873301823	0.07305762472093898	0.0	0.03424430641821946	0.032506426976412525	0.0	0.1534336727740026	0.14847159933196974	0.011732229123533472	0.02968094707225142	0.037322703253916754	0.12197204968944099	0.17159540064678405	0.0	0.0	0.038987099856665076	0.033905489340271946	0.01820428603947839	0.0009760425909494233	0.02881173830397274	0.0	0.037238848108413325	0.01581970482648584	0.019080745341614906	0.036929425986910666	0.03025823507350049	0.030513176144244106	0.02582994217177126	0.10832896804609743	0.052874661570313744	0.051339319237494505	0.0	0.013927040503892922	0.1872282608695652
AACAGGGAGCGCATCC-1	0.045186335403726706	0.0	0.04459823816437249	0.05338742684809536	0.048397811886445305	0.042762732919254656	0.06489430444013662	0.0	0.04218268455739415	0.06867203942302756	0.08303956130043087	0.0821320236891521	0.020830790220084012	0.015093167701863353	0.07893934676084498	0.14036029793868007	0.07761101655577905	0.03835676146888962	0.032091097308488616	0.04507515340301364	0.0	0.1171128721353609	0.14793492334540542	0.09206349206349207	0.03902956946435207	0.04239671209171534	0.09839544513457557	0.1742184692777578	0.030612244897959183	0.022656018929310854	0.013760152890587673	0.04373636058418667	0.021629648900306764	0.0025575447570332483	0.036589381869965736	0.05146406388642413	0.042871259175607	0.02237620377229472	0.02021946169772257	0.05449372629121681	0.04113466094640456	0.03734346419023498	0.02746840865281645	0.11515378283319613	0.036088549132027394	0.060410431349832115	0.0	0.03501006036217304	0.2484472049689441
AACAGGGAGTATCTGC-1	0.12624223602484472	0.0	0.028213385147747492	0.02104620687179119	0.020871047009866268	0.030857142857142857	0.037831493716290174	0.0	0.03488217723199469	0.06026726896292114	0.07145654971741928	0.05122056911743464	0.017752725619023683	0.0	0.10631442665399302	0.15242879414020935	0.06980835967374727	0.02449602266535905	0.039337474120082816	0.029883094706423224	0.0	0.18233999883175295	0.15604135782777578	0.008695652173913044	0.02710357275574667	0.0550601032106548	0.09963768115942029	0.15006416508392792	0.0422360248447205	0.0	0.10716674629718108	0.03313119019640759	0.016810293432191908	0.004097291090349183	0.02368385919629745	0.0	0.0343167701863354	0.016147928656903527	0.01634782608695652	0.03990162157655592	0.026246123729635286	0.03653540774688938	0.029224673377596915	0.10765546658684427	0.0335722248765727	0.04506592003776054	0.0	0.021380456652961247	0.12325310559006211
AACAGGGAGTCACGAG-1	0.04440993788819876	0.0	0.05139451363948957	0.03495494201701792	0.04429077707667041	0.030385093167701865	0.05231369756432066	0.0	0.045931914086577215	0.05142446486320004	0.05130099043142521	0.08577206413404594	0.048516617001160854	0.0	0.09771054917320834	0.12537427928039396	0.05783249707124069	0.008455922414732484	0.03217391304347826	0.043352536075509936	0.0	0.12578515936836776	0.12721847966823666	0.038187255578559925	0.06445824706694273	0.038484595655264055	0.10263975155279503	0.1360556439607823	0.0	0.0	0.07018633540372671	0.05192210844384757	0.03936132158303795	0.004713189623675557	0.021739766174815794	0.08757763975155279	0.017758328627893845	0.04716166163314149	0.05161766735679779	0.054081037142023426	0.030768667843650236	0.03568714949044202	0.015195973441850504	0.11585721769063834	0.032170727822901736	0.04669005245711711	0.0	0.01985828011547546	0.149805900621118
AACAGGGAGTCCCTAA-1	0.11428571428571428	0.0	0.018423953978320907	0.020141456934621046	0.014993270192509539	0.03569689440993789	0.036372987300708155	0.0	0.02140723531364089	0.07266567424670191	0.07182586313021096	0.022620251336125958	0.016572721071338815	0.0	0.08918533571510513	0.16148078493479498	0.07957825865918083	0.009654571210635284	0.040082815734989646	0.017815390966579723	0.0	0.18802157362877003	0.14197143983036536	0.0	0.018121250729946383	0.04376255369117147	0.14402173913043478	0.1730224321133412	0.02209405501330967	0.0	0.05967510750119446	0.025098623468188686	0.0196546453773861	0.0	0.01984780383605536	0.0	0.03197346132128741	0.014212775656732577	0.017354037267080746	0.029265496685981076	0.016352143726159223	0.02434621801443245	0.0173591775540801	0.09375140312804012	0.017582417582417582	0.03859084521395853	0.0	0.022920129472487095	0.10791925465838509
AACAGGGAGTGTCATC-1	0.0	0.0	0.034762959971181874	0.04091480271424981	0.02437548621315585	0.035806211180124226	0.05672614102411942	0.0	0.034826466265231615	0.06805947675512893	0.04339992166079123	0.054196157735085945	0.022207063272657642	0.034161490683229816	0.08323964666743146	0.14014995916953304	0.059830684556044296	0.008891794704151683	0.031677018633540374	0.037291475108367264	0.01712511091393079	0.15779512840982107	0.1518717982398529	0.09137336093857833	0.03085947868556564	0.04368221006767405	0.12057453416149068	0.1534803141522509	0.038686779059449866	0.02360248447204969	0.00778786430960344	0.03976833976833977	0.02002970093113503	1.5658437287958663e-05	0.03122246450981265	0.0	0.04377470355731225	0.019754971793264575	0.02103933747412008	0.03968798199174622	0.03102296947465674	0.02111399224105007	0.014521310773184836	0.10165382024994388	0.02280617932791846	0.05866186077945483	0.025991399904443383	0.012422360248447204	0.22795031055900622
AACAGGGCAAGGCAAC-1	0.0	0.0	0.039688240238404525	0.0489354827128137	0.03928972747366731	0.031016149068322982	0.06436681568224077	0.0	0.0560144137309753	0.05242030696576151	0.06503273459795199	0.050065000722230246	0.03111334506157326	0.018571428571428572	0.07825431422999393	0.13145430699562	0.07457394840962843	0.0031818677127601613	0.031966873706004144	0.048998892871216525	0.0	0.145255943456843	0.16936068003978158	0.021025994939038416	0.04324202367680628	0.04412100985754457	0.07857142857142857	0.15968122786304603	0.03779946761313221	0.0	0.07668418537983755	0.05484723854289072	0.030138857272934215	0.006372983976199175	0.045885172635206015	0.012688553682342502	0.05474308300395257	0.030272950025642488	0.028161490683229814	0.05066905665096503	0.03588397259396811	0.04094554664415365	0.030049261083743842	0.09614607498316247	0.0398471094123268	0.08320406784024716	0.0	0.026751815239261657	0.24864130434782608
AACAGGGCAGCTTTCC-1	0.0	0.0	0.018888973790784747	0.028851470218647902	0.016660286726843904	0.04785590062111801	0.04209360288008862	0.0	0.03202313783130245	0.051338911417962804	0.033876112136981704	0.05191391015455727	0.023023253030792612	0.0	0.07056490601288123	0.13215213679443716	0.06055569063460136	0.011419853982783045	0.032422360248447205	0.025432061698973562	0.0	0.1839560739110964	0.13082133943817906	0.007867494824016562	0.028919148484365876	0.03537591545378697	0.09588509316770186	0.150241260715569	0.04046140195208518	0.0	0.01715241280458672	0.044145543058586534	0.025568816190259396	0.004050315778485307	0.03171071285529921	0.0	0.05897797854319593	0.025149011339677476	0.020803312629399585	0.029029972070532328	0.017491927295346647	0.022565277694024	0.0137823945170272	0.10755069969318266	0.01850613154960981	0.05808472521696221	0.012231247013855709	0.03730207330942175	0.20683229813664597
AACAGGGCAGTAGGAC-1	0.24347826086956523	0.0	0.06032595050704625	0.061214231860122786	0.049160935011051704	0.055532919254658385	0.07838219197953343	0.0	0.05092812099947845	0.06685830638399809	0.08734821778300039	0.12338581539794886	0.020112734714393423	0.02782608695652174	0.07428833641980367	0.1363193189973027	0.08051988240755067	0.02743816061893865	0.032712215320910974	0.05037623613743409	0.005767524401064774	0.14361650343659338	0.17847666585352123	0.021992178513917646	0.031114296331687635	0.060455486542443065	0.08915631469979296	0.15841845901134438	0.0	0.0	0.14925943621595794	0.03674458620110794	0.0115269964120408	0.0	0.04031227550430078	0.022626441881100266	0.06493506493506493	0.017947461393811613	0.016612836438923397	0.06977051982158489	0.04268059532194769	0.05543428008603188	0.03940886699507389	0.12708224201152435	0.01942984551680204	0.07457707119793175	0.024080267558528427	0.020278190884437056	0.24262422360248448
AACAGGGCATGGCCAC-1	0.0	0.0	0.02204586885568012	0.03486159480127814	0.018485361125174418	0.02821863354037267	0.038316783373554354	0.0	0.033970650988573325	0.05716681210752357	0.052476078563035086	0.038538205980066444	0.04730549671489606	0.0	0.07120405119716809	0.13784118185642524	0.06121880595035477	0.0	0.03175983436853002	0.026664915276500722	0.00026619343389529726	0.14083607546875912	0.12438498057833405	0.013434552564987347	0.05128470563253172	0.025648156731868606	0.0890527950310559	0.154599353215954	0.03362910381543922	0.0	0.014906832298136646	0.05753735101561189	0.050331154542399704	0.01785583798736886	0.021265504110059313	0.0	0.022501411631846414	0.04452105533078808	0.04517736369910283	0.03067864437867356	0.021282668154666617	0.021451687471104947	0.020496894409937887	0.08583401930704183	0.03455964325529543	0.04505519261094841	0.0	0.024284839471612283	0.056444099378881986
AACAGGGCATGTGCCG-1	0.033850931677018636	0.0	0.04103308626881638	0.043528524754963556	0.03897361174567502	0.038216149068322984	0.06300325724308001	0.0	0.046349153667441086	0.09102202145680406	0.0783168261429131	0.07303192257691753	0.045213561674984144	0.0	0.07564856847867057	0.1555145876122838	0.0770893658407197	0.015800370491446006	0.032422360248447205	0.045472969169278114	0.011623779946761312	0.10743589244338869	0.15075716349852697	0.05056360708534621	0.059428252906513775	0.044528908253762246	0.1380175983436853	0.1657230121656999	0.02715173025732032	0.01585329784087548	0.04161490683229813	0.05560894745677354	0.039059976369332165	0.0030377368338639806	0.03383789900633833	0.09174800354924578	0.05448898927159797	0.04361616046498376	0.04748654244306418	0.05155175288673976	0.037343920087084585	0.042806890590765645	0.025026772328121654	0.09518820624111353	0.010734193342888994	0.07259464272305002	0.0	0.022867640626366897	0.23548136645962733
AACAGGGGTAACACGG-1	0.0953416149068323	0.0	0.06475127989608008	0.05504613506624062	0.056426657446624603	0.05972670807453416	0.058933681475913546	0.0	0.055731117538286475	0.052653012336806804	0.06219014045101002	0.12875920843564928	0.02114194760588327	0.028012422360248448	0.0951310247627788	0.1178045581648561	0.06393315797617205	0.04731393701645418	0.0327536231884058	0.06054493254020379	0.026264418811002662	0.1590996709437489	0.1402263046292995	0.07347596043248217	0.044370122630992194	0.07010908191959457	0.07833850931677018	0.13261126225553102	0.046051464063886424	0.0313516711032239	0.09421882465360726	0.042842454255497736	0.02065840677267948	0.0036118795344224647	0.043182006014100716	0.0019520851818988466	0.030942970073404855	0.021358481964784317	0.01824430641821946	0.07147025720121722	0.04808862137414356	0.0364791252085469	0.032855001070893126	0.12868367881463744	0.03879598662207358	0.06741115008742853	0.008504538939321548	0.025527075496457004	0.21308229813664598
AACAGGGGTTCTTGCC-1	0.0	0.0	0.06139353120326606	0.04002441388719348	0.03995653408740106	0.05128447204968944	0.06813836030119608	0.0	0.04883362571713053	0.07683726023646972	0.07193777628560237	0.06372959699552218	0.024531169592742853	6.211180124223603e-05	0.10140448057162522	0.13720769097522953	0.06927344665237285	0.02416911844829465	0.03267080745341615	0.05119250905406166	0.0	0.14361650343659338	0.1441481676080389	0.051207729468599035	0.03609385783298827	0.05302061122956645	0.09057971014492754	0.1525229711000462	0.04454303460514641	0.023543330375628512	0.10869565217391304	0.04627748866879302	0.018264988672455098	0.00022443760112740747	0.04270901542941061	0.015261756876663708	0.05049407114624506	0.01956008889395407	0.018358868184955142	0.0640074617533036	0.04416066740456828	0.050280407646384855	0.01665238809166845	0.09825637955548903	0.039719700589265806	0.06840236432486939	0.06669851887243192	0.0324206106202432	0.23388975155279504
AACAGGGTCATGCATG-1	0.10232919254658385	0.0	0.07350806143501185	0.02802570638710372	0.06979242557079882	0.030206211180124225	0.08268122535638459	0.0	0.05920297757337253	0.06497270845096932	0.08256952604778692	0.15152390582117578	0.016778563649636785	0.0	0.11319097330339731	0.1240503823216451	0.04334121703764285	0.03694017652827721	0.03424430641821946	0.0668386782008219	0.1401064773735581	0.13860861776903755	0.11685650485072527	0.07816885208189556	0.03584434888782715	0.07248230895213374	0.1047360248447205	0.12962373594784662	0.0	0.05211475894705708	0.12685140946010512	0.034616837334228635	0.01174379152981475	0.0016858917480035492	0.04730032994907722	0.059804791481810116	0.06064370412196499	0.015491480996068152	0.016122843340234644	0.07798574346575514	0.05779782105580915	0.06281935315282719	0.042985650032126795	0.1037192247249869	0.03487816531294792	0.08404724358768062	0.0	0.026121949085819263	0.2996894409937888
AACAGGGTCCGCACTT-1	0.0	0.0	0.02818282046523813	0.034732344810253835	0.024773100527271157	0.04324472049689441	0.038767786261555304	0.0	0.033551040728272724	0.06549629553582123	0.08419226680096245	0.057980644229380325	0.021953350327313634	0.0	0.07209229911994625	0.14611615649204424	0.062049910479432376	0.004794595183611202	0.03718426501035196	0.031159107541611154	0.02333629103815439	0.15936057945053447	0.1411607963821283	0.0496434322521279	0.03225566703827573	0.03112388368715429	0.12795031055900621	0.18295262050202762	0.0030168589174800354	0.0	0.014620162446249403	0.04336285042806782	0.025115714394111845	0.000709849157054126	0.024595510403885645	0.0	0.02326369282891022	0.02099036982164226	0.022559006211180125	0.035371420234274045	0.024590418865887906	0.02175320106936823	0.025519383165560076	0.11717428721095563	0.0008281573498964803	0.04616440854332271	0.0	0.020593123961158255	0.1046972049689441
AACAGGGTCGCCACTT-1	0.0	0.0	0.01636302110054689	0.02984956737155782	0.014407962164898806	0.026822360248447204	0.02946552201606203	0.0	0.024925323597743115	0.06880208065978817	0.050484024397067874	0.03790264336270403	0.03282949772017377	0.007391304347826087	0.07512414166079417	0.15220113335477964	0.0573285294312681	0.0002397297591805601	0.032091097308488616	0.017717813514477116	0.0	0.1808251718296696	0.1429772381828076	0.0	0.030233051972182408	0.02896078613145453	0.11770186335403726	0.15997895385247163	0.02883762200532387	0.0	0.028858098423315815	0.040880476750041965	0.03291383478044074	0.009186283208935749	0.02149564200207251	0.0	0.04318181818181818	0.027577639751552797	0.03040441683919945	0.021891283504939765	0.014914150330683596	0.02108987115318901	0.013428999785821375	0.08957569408067051	0.017486860965121833	0.05177056179534215	0.0	0.013717085119412125	0.08652950310559006
AACCAACAGGTCACAG-1	0.013819875776397516	0.0	0.05577399600475936	0.050113093742146265	0.05068965091438944	0.04411925465838509	0.0763038862734238	0.0	0.049201081029823145	0.07300446588984139	0.08988864641038555	0.07750975010833454	0.01628789238741488	0.00577639751552795	0.08848063717858372	0.13958575635346812	0.06627616542516744	0.02486651411136537	0.03453416149068323	0.05817867932671558	0.028926353149955633	0.14530656749547305	0.1492034302227393	0.04545663676098459	0.0279211127037214	0.06649979914094126	0.1278726708074534	0.15138083260612906	0.0	0.0	0.0652651696129957	0.03634799395668961	0.01654363543732995	0.00491674930841902	0.03843048500607132	0.04019520851818988	0.06236589497459063	0.016577582768248902	0.01592408557625949	0.05961482346075284	0.040179657699027614	0.043614947034111236	0.03476119083315485	0.11681508643268727	0.03956043956043956	0.07253671461826451	0.06201624462494028	0.04172863266555857	0.30687111801242234
AACCAACAGTGGTTGG-1	0.013198757763975156	0.0	0.031715224486677074	0.03891860840842997	0.026701900398849142	0.025833540372670806	0.04487083119041026	0.0	0.038790242283438435	0.04548705576373561	0.03749090705612445	0.055207280080889785	0.05401931569310308	0.014037267080745342	0.10166669398056342	0.13312711885377743	0.04285051170398532	0.011724964585376484	0.03337474120082816	0.032945525510874256	0.0	0.14625284760217294	0.11630481694845284	0.004554865424430642	0.04728990815947338	0.03926331077531597	0.0988871635610766	0.12862532724192804	0.04250221827861579	0.01354628808044957	0.06731963688485428	0.057486990095685746	0.04350644423487583	0.006586982619134611	0.03315638569076333	0.0	0.061533032185206095	0.045659581742549436	0.046371290545203586	0.041580516069865354	0.02006055671932601	0.031192586785664035	0.019008352966373956	0.1512534610491656	0.04586717630195891	0.05604436863729497	0.0	0.04416061586912781	0.17515527950310558
AACCAACCATACTGAC-1	0.0	0.005688133376920562	0.07230512285910773	0.072415897748896	0.0667572206512478	0.06963975155279503	0.0977199298439952	0.0	0.06530036508463326	0.07864414899988023	0.06920709529405182	0.13725263614040156	0.014624397132565014	0.013354037267080746	0.08498992117209393	0.1579149241543144	0.0857187064830574	0.020616759289528167	0.03262939958592132	0.07547615920136608	0.04720496894409938	0.12099534648260285	0.13050984218723613	0.06551644812514378	0.037163561076604554	0.058749729612805536	0.09109730848861283	0.16395205584928904	0.024844720496894408	0.00916888494528246	0.013807931199235547	0.045308040960214874	0.0126088040497328	8.873114463176575e-05	0.06508960755767751	0.006921029281277728	0.06014963297571993	0.014899994301669611	0.014639061421670117	0.08491183459085413	0.06015788655220044	0.0754346821041629	0.0357464125080317	0.10895756940806706	0.054212454212454214	0.09603407030755533	0.06411849020544673	0.03835185023182574	0.3454192546583851
AACCAACCATTGTCGA-1	0.11350931677018633	0.0	0.03356657097010119	0.021225720748213838	0.0304656532852574	0.032606211180124224	0.05462409832390447	0.0	0.03240007586174198	0.07225843984737265	0.07569805830675395	0.04061822909143435	0.010950346461781496	0.022049689440993787	0.10937249053573476	0.13891514686595233	0.059410711522733806	0.024038356761468888	0.06256728778467908	0.04124711489744985	0.027684117125110912	0.17189587024669484	0.11872173537745585	0.0401656314699793	0.024133354568137175	0.04878712029912549	0.12608695652173912	0.14359119141727839	0.04427684117125111	0.025140490979000295	0.07133301481127569	0.02995005875440658	0.016775606213348074	0.0003131687457591732	0.028484967926915326	0.02883762200532387	0.03506493506493506	0.01273804775200866	0.015185645272601795	0.049141273083496605	0.030121021963245183	0.03505196084343404	0.02778967659027629	0.0786799371398638	0.018346870520783563	0.046870273227560905	0.0	0.02285014434432683	0.20252329192546584
AACCAACTCATGAAAG-1	0.0	0.0	0.04407427217849775	0.05218827415359207	0.03468135287652964	0.044695652173913046	0.06176893354960372	0.0	0.049247309278839316	0.0812518180107113	0.0645515080297689	0.1004188935432616	0.020182146746610178	0.0	0.07979809567511759	0.14393110786666996	0.08289383523794788	0.01952707856598017	0.04074534161490683	0.0449081458407611	0.05598935226264419	0.1595552872914192	0.16203486517423205	0.05990338164251208	0.03367309019482932	0.0559686041840487	0.10690993788819876	0.16275601868487244	0.0160603371783496	0.0	0.02360248447204969	0.03770983716635891	0.0155962407726578	0.0021243279920663918	0.04052715563551752	0.03380656610470275	0.054700734048560136	0.019029004501681008	0.01736231884057971	0.04552815873942224	0.04159020847245218	0.04400490462119842	0.024598415078175197	0.11765322158198009	0.062462175505653764	0.08450852294060224	0.03698041089345437	0.04097629253783571	0.23800465838509316
AACCAACTCGGACTTA-1	0.035559006211180126	0.0	0.04189544695390191	0.020141456934621046	0.036232295666991834	0.022742857142857145	0.04418773324893513	0.0	0.037427101607320656	0.057467960234758655	0.0729114207375077	0.04584717607973422	0.05631230627460836	0.0	0.1009718284468772	0.13681423374823687	0.04574169448067019	0.009850713740873923	0.03130434782608696	0.03677168752697454	0.03070097604259095	0.14425514515469537	0.11479236644086244	0.05746491833448355	0.06132345914954611	0.04174778282500541	0.12008281573498965	0.1354447923617884	0.0	0.0	0.09202102245580507	0.05594888366627497	0.039909813231006036	0.003690171720862258	0.025256680038398698	0.06095829636202307	0.033046301524562394	0.05041540828537239	0.054379572118702556	0.045113385301596566	0.02543748113319734	0.032913224386419825	0.027682587277789678	0.04790840380154157	0.028858098423315815	0.04303414539954301	0.056665074056378405	0.034222727670370046	0.0984083850931677
AACCAACTCGTGGAAG-1	0.04021739130434782	0.0	0.02928751541879073	0.04189135820198901	0.027284738772334935	0.04288695652173913	0.0646437472801361	0.0	0.035907496088378926	0.04928905087007854	0.04356779139387835	0.04122490249891665	0.020162998599791763	0.02826086956521739	0.0857962274045789	0.12701492167974066	0.08055082778895249	0.008913588318622644	0.04418219461697723	0.04412377324501323	0.004791481810115351	0.16961000019470784	0.1691880430091385	0.06238785369220152	0.02964113181504486	0.049108494793115166	0.08563664596273292	0.15012576356449875	0.037267080745341616	0.0	0.08404204491161013	0.039573191203625985	0.018761449492157436	0.0007463855107260295	0.03421298562591785	0.04001774622892635	0.038594014680971206	0.019832469086557638	0.01760248447204969	0.05010004585434991	0.025649704077058882	0.03670425536191682	0.02213536089098308	0.12164933024021551	0.031247013855709507	0.05806541584870037	0.041949354992833254	0.04069635202519464	0.17729037267080747
AACCACAAGAAACTCA-1	0.0	0.0	0.03444858037965702	0.043887552507808854	0.026437647407480582	0.04941614906832298	0.06369426751592357	0.0	0.04790194869849699	0.09032732748147768	0.09034749034749034	0.06228513650151668	0.04399765435201474	0.0	0.06894573821268785	0.14263443121922248	0.06605512698658296	0.009000762776506483	0.03250517598343685	0.0379557523784504	0.03877551020408163	0.1518682217332892	0.16862134319115799	0.03749712445364619	0.03966130487869618	0.04338555668860666	0.08126293995859213	0.15224321133412042	0.04480922803904171	0.0	0.05327281414237936	0.061876783615914054	0.035970645941053404	0.029218643979330862	0.052692676910557734	0.0	0.06888763410502541	0.03508462020627956	0.03421808143547274	0.043564758847805245	0.04201465436017527	0.04577780457898651	0.034193617476975795	0.06268053580782758	0.0210224558050645	0.09395080402063957	0.0	0.08807628378969469	0.18066770186335404
AACCACAAGATGACAT-1	0.06133540372670807	0.0	0.056190985601851345	0.055297454493232326	0.05011669115740341	0.04041739130434783	0.08207725072859384	0.0	0.06613958560523446	0.0563352326198176	0.056807117676682894	0.09770330781453128	0.05458418602424634	0.0215527950310559	0.07191530506891296	0.13052139269010912	0.07607700979200283	0.009305873379099924	0.03192546583850932	0.05935523822033739	0.0	0.11524757101968497	0.13995609014655383	0.05769496204278813	0.07413600891861762	0.03857111955749204	0.058876811594202896	0.14463836558698218	0.051109139307897074	0.0	0.05537505972288581	0.0780678193721672	0.03435335436245976	0.0003027297875672008	0.05207600907836767	0.10301685891748004	0.059655561829474874	0.04587497863126104	0.05194064872325742	0.06314977698111635	0.04776113941766756	0.04663008301674405	0.04213964446348255	0.1509391603681808	0.06290810638636725	0.0954740986279621	0.0	0.046225177149855655	0.35551242236024844
AACCACAAGGGATCAC-1	0.04953416149068323	0.003988231448185681	0.05288126712440917	0.06460345384698238	0.04661225195411382	0.041803726708074536	0.07652543155174005	0.0	0.056648570480299656	0.055633694368872236	0.049085109954675174	0.08909432327025855	0.018554554267044842	0.08409937888198758	0.06762483816516167	0.12848234391626043	0.07649256205654163	0.013359485670698485	0.032422360248447205	0.0570884389484153	0.06193433895297249	0.14189139196635447	0.15555347056726276	0.059673337934207496	0.036131018739714395	0.057081054355551435	0.0863871635610766	0.15895487911298187	0.03744454303460515	0.0	0.07376970855231725	0.046659392311566225	0.01696638591698915	0.0	0.04659592999230754	0.0	0.056281761716544323	0.016689270043877144	0.017844030365769495	0.061986743924298635	0.04421555264867041	0.047651209069529035	0.027886056971514243	0.10276135598293797	0.054594680681637205	0.08273635203123826	0.0	0.04018895984603272	0.2535326086956522
AACCACAAGTAAGCAT-1	0.1265527950310559	0.0	0.05805106485170671	0.05972785696334327	0.04912142054505267	0.035925465838509314	0.07927364798037742	0.0	0.050638898108197807	0.06251903564156529	0.06711431928823233	0.12246136068178536	0.02004810971888127	0.0	0.10365296055327029	0.13134790032416915	0.07361906235494352	0.014035087719298246	0.032836438923395446	0.06165581430260269	0.03371783496007098	0.152023988005997	0.1735640164380477	0.07020933977455716	0.03359876838137708	0.06510305614783227	0.06335403726708075	0.14586006878496996	0.0	0.03466430050280982	0.10836120401337793	0.04058040960214873	0.019019435682308433	0.0004958505141186909	0.04037584950761935	0.0	0.039045736871823826	0.019973787680209697	0.01965631469979296	0.07144316144899746	0.050900575380309	0.049042191802850306	0.042075390875990576	0.11036443912295144	0.04207676381589425	0.06619251440157049	0.053607262302914474	0.023619980754089755	0.25364906832298134
AACCACAGTCCGAAAG-1	0.07220496894409938	0.0	0.042006789725900294	0.046565899544034756	0.035768000691503155	0.06416397515527951	0.07493241550289459	0.0	0.049748707979706985	0.07073901065995927	0.059851155503329416	0.06965188502094467	0.01751576730214579	0.0	0.07853947131221423	0.14574991957635297	0.08044030856966027	0.017369510733355128	0.03171842650103519	0.04482933328329362	0.024933451641526175	0.1806499347728733	0.16500722448443453	0.04398435702783529	0.030575463184158835	0.05696362905967059	0.09591097308488612	0.14415584415584415	0.04986690328305235	0.01585329784087548	0.001433349259436216	0.03700058754406581	0.01530790326601845	0.005616159507281174	0.04169437433644634	0.043744454303460516	0.06709486166007905	0.016699527038577695	0.016538302277432713	0.05448643128100379	0.036710910271773436	0.04373957265472673	0.0237095737845363	0.1004564843223827	0.0633221850613155	0.08477885409626792	0.0	0.05362610445280378	0.33004658385093166
AACCACAGTGACTCGC-1	0.11692546583850931	0.0	0.021214072853103953	0.03167342835601192	0.017771631083066817	0.056288198757763974	0.03191306985269876	0.0	0.02824664548859703	0.06908611809797581	0.07593307593307594	0.028484760941788242	0.013820174966191553	0.0	0.09070945115455842	0.1480586968894608	0.07273490860060565	0.0	0.03250517598343685	0.02602127939051622	0.015616681455190773	0.1963628575322728	0.14618603516541254	0.009477800782148608	0.020276583320061582	0.060511109051018204	0.12983954451345756	0.16538422052256044	0.0	0.0	0.11509794553272815	0.024720916568742656	0.01824547711185544	0.0038258781773578996	0.024877778978620063	0.0	0.06682665160926031	0.015561000626816342	0.013875776397515529	0.03455542123473258	0.021189363239693008	0.028358358961989186	0.029342471621332192	0.13378732320586695	0.03293518076126772	0.050843712118774066	0.0	0.024389817163852683	0.14627329192546584
AACCACAGTGTGTGTT-1	0.009627329192546583	0.0	0.02847973452390049	0.03126413671776828	0.029033253892792314	0.03246708074534162	0.04071685722198046	0.0	0.028475416054241146	0.08248720975993704	0.08023054110010631	0.042467138523761376	0.017508586747088883	0.007577639751552795	0.0895753781609007	0.16754843978124767	0.07010013041267876	0.0011986487959028006	0.04380952380952381	0.028473851119325964	0.009582963620230702	0.16604295254969917	0.1417837908840142	0.03257418909592823	0.027087646652864044	0.042390531812984765	0.15810041407867495	0.17868179251578462	0.03256433007985803	0.0	0.04749163879598662	0.031045408762800066	0.02107031749644998	0.0	0.018671684774661947	0.0048802129547471165	0.04782608695652174	0.017800444469770357	0.016884748102139406	0.033773812997623914	0.022005323868677908	0.029383505196084344	0.024170057828228744	0.10672753124298436	0.011148272017837236	0.04626524635535674	0.0	0.02290263319044703	0.10380434782608695
AACCACAGTTTAGACC-1	0.09192546583850932	0.0	0.055564409610409454	0.0434567192043945	0.045898521912006225	0.06455652173913043	0.06373382917276575	0.0	0.04096296998719833	0.0569272624608593	0.0812713334452465	0.08314314603495594	0.017719216362091457	0.04863354037267081	0.10191579671905472	0.13444606666501696	0.06363696646846886	0.026566416040100252	0.05229813664596273	0.049436114916214746	0.0	0.14105804240736775	0.14066915614268827	0.08530020703933748	0.02438020916281786	0.06423163684682179	0.09306418219461697	0.14914018787536573	0.04738243123336291	0.02295178941141674	0.10052556139512661	0.033586536847406416	0.018234637355966744	0.0041703637976929905	0.03528102888166971	0.0	0.05902032749858837	0.015728531540258703	0.016374051069703244	0.06058610196339989	0.035860188988190524	0.03846107459446421	0.039655172413793106	0.08516051784778866	0.015894250676859373	0.061270770980164986	0.0	0.024617268830373545	0.14627329192546584
AACCATGAGTGCACTT-1	0.09316770186335403	0.0005448403617740002	0.06668777085220884	0.05427781567515169	0.05554993023227097	0.0395527950310559	0.0732048898207857	0.0	0.060691764259636814	0.057731464846089355	0.0569973700408483	0.10683229813664596	0.021783410524300197	0.040248447204968944	0.09165997476195939	0.10793595803122912	0.0730885701023408	0.016933638443935927	0.0327536231884058	0.06285301458032314	0.042058562555456966	0.15631534881909695	0.15246101593139555	0.10434782608695652	0.04666879014705102	0.03876888847687031	0.06689958592132506	0.13552949027257327	0.01898846495119787	0.029754510499852116	0.07563306258958433	0.04923409434279	0.014115530118261737	0.0031577848530716635	0.044598434808038295	0.014108251996450754	0.03325804630152456	0.020755598609607386	0.018274672187715665	0.06883571637000292	0.05265690319157695	0.034903214134957485	0.03078817733990148	0.09018932874354561	0.050453893932154804	0.0821313251590341	0.011466794075489728	0.03306797305572566	0.21979813664596273
AACCATGCAAATGAAC-1	0.11785714285714285	0.0	0.05713630756803371	0.052762718558144545	0.061884593062741564	0.03560248447204969	0.08052379633659057	0.0	0.052164430325731356	0.06483924507639922	0.0750377706899446	0.11119456882854253	0.017999258009310785	0.05639751552795031	0.0969304642816172	0.13161020514216426	0.06580314316659668	0.037114525444044894	0.03192546583850932	0.06060498020303616	0.056433007985803016	0.1410853015050916	0.14444465294327372	0.04186795491143317	0.03482773265381961	0.06342820061184759	0.12052277432712215	0.1547790154509522	0.0	0.060692102928127774	0.04323936932632585	0.03668373342286386	0.012296619080138316	0.0011952607129808446	0.03500003178700166	0.0518189884649512	0.04100790513833992	0.01704712519231865	0.014372670807453415	0.07095543790904164	0.03993816262497828	0.06101429174455768	0.02646176911544228	0.13347302252488213	0.0399745182353878	0.06035893970113389	0.0	0.038806753564867465	0.3557065217391304
AACCATGCACAAGCAG-1	0.0	0.0	0.02475520964097414	0.03252791440778372	0.02645493498635516	0.03789316770186335	0.048288958341575344	0.0	0.03601536200274999	0.056239412761151894	0.053718314587879804	0.03923154701718908	0.03997415000179514	0.002857142857142857	0.07900162244546781	0.13634901388235876	0.058889060807674455	0.018393810613490248	0.0315527950310559	0.0276106659661106	0.02067435669920142	0.15742518351214002	0.13804957685162597	0.02056590752242926	0.030976270106704888	0.05248910725873737	0.060947204968944096	0.1488937939530825	0.0	0.0	0.014667940754897277	0.0473161826422696	0.03793264175690764	0.016770186335403725	0.027753866888751852	0.0	0.05134105025409373	0.031307766824320474	0.031579020013802625	0.032162657884863895	0.022197422223035338	0.02663772136123339	0.012443778110944527	0.10455735987427973	0.043478260869565216	0.05647132022441777	0.0	0.038614294462426736	0.15850155279503106
AACCATGCAGGGTTGA-1	0.08959627329192546	0.0	0.057909157397198964	0.04319103866728898	0.041880394650729166	0.02333416149068323	0.05387506428769237	0.0	0.05289934095111659	0.03447461629279811	0.04186671143192882	0.0783186479849776	0.023205160425567563	0.0	0.08411150625215097	0.10977704090470417	0.04549855219822727	0.011071156151247685	0.031677018633540374	0.05028428815372202	0.0	0.17001499250374813	0.14215158281886248	0.03239015412928457	0.04595211551733291	0.04538178671858101	0.08871635610766046	0.1298572968533443	0.018278615794143745	0.0	0.058623984710941233	0.04575919086788652	0.01962429406089775	0.0013675035231483898	0.036703815075939145	0.029103815439219166	0.05103049124788255	0.024527893327255114	0.023772256728778467	0.0612593271916295	0.043456306771924365	0.0493597861263543	0.03450417648318698	0.12901294619471676	0.017040930084408344	0.07409004602066102	0.0	0.027066748315982853	0.1843944099378882
AACCATGGTCGTCAGC-1	0.0	0.0	0.04623563187023109	0.043851649732524325	0.03685711816060161	0.04044223602484472	0.05052551067505374	0.0	0.050632971409605994	0.05792994883903975	0.05193889541715629	0.09825220280225336	0.02881556744336337	0.011677018633540372	0.0878939346760845	0.12741580262799732	0.0671249530293318	0.01861174675819985	0.03225672877846791	0.047966823666285116	0.0	0.16055219143674915	0.16223002007843726	0.019369680239245457	0.03704411530498487	0.06079540187262446	0.07598343685300207	0.1481469123761614	0.0518189884649512	0.0	0.06067845198279981	0.04344678529461138	0.026806716312748637	0.0030168589174800354	0.03884244454757561	0.012866015971606033	0.06420101637492942	0.027633483389366914	0.024063492063492065	0.05228750677393806	0.03372881200889141	0.04107017226476914	0.01950096380381238	0.09101249719374392	0.023793597706641186	0.06595865649706605	0.0	0.042341002536960895	0.17744565217391303
AACCATGGTCTGGTTA-1	0.06645962732919254	0.0	0.05319346352432621	0.03550784475639967	0.036899102280725585	0.043180124223602484	0.06177684588097216	0.0	0.04788179792328481	0.07552315931762572	0.06796485926920709	0.08932543694929944	0.016462619227132925	0.03279503105590062	0.1338730559333978	0.13270396674172874	0.05929577153466988	0.02767789037811921	0.03250517598343685	0.056872642660111467	0.014640638864241348	0.16222667886835804	0.13782439811600458	0.10204738900391075	0.023095503530286138	0.06886066561601928	0.13584368530020705	0.13864534674811355	0.044010647737355815	0.023898254954155575	0.08643096034400383	0.034314671814671814	0.016652032996216926	0.00044887520225481495	0.03582395087001024	0.0	0.054983060417843024	0.013738674568351473	0.014287094547964114	0.06549564383675852	0.037545165982125706	0.049560795191863155	0.024052259584493467	0.08451694978672454	0.06341774167861125	0.06792177560368594	0.04462494027711419	0.04605021432945499	0.25229037267080745
AACCATGGTGAATGTA-1	0.10652173913043478	0.0	0.07075069043434597	0.08304311923311672	0.06185495721324229	0.04563975155279503	0.08287903364059554	0.0	0.0507941776113034	0.06998614034187156	0.09892003805047284	0.08510761230680342	0.015615313730418029	0.0	0.09001458562087218	0.14975625448516494	0.06286333193342322	0.0471395881006865	0.03171842650103519	0.06336529620386182	0.021739130434782608	0.11200373839054499	0.15039687752153272	0.07412008281573498	0.030824972129319957	0.06766787182101913	0.1406832298136646	0.16189363995688105	0.004259094942324756	0.0	0.11939799331103679	0.03501342957864697	0.014924175907558563	0.0	0.05132837879934137	0.0	0.059076792772444944	0.014840731665621974	0.014578329882677708	0.07284276126558006	0.0501431590116997	0.0685038895254176	0.03562861426429642	0.13423632417870238	0.04163083293518076	0.08820519422006243	0.03736263736263736	0.06032718047414924	0.34274068322981366
AACCCAAAGCTAATCC-1	0.11350931677018633	0.004772801569140242	0.0589832876682422	0.036441316913797435	0.050990948717632094	0.04298136645962733	0.06961796626709393	0.0	0.062158029491252195	0.04893657067570111	0.06353309831570701	0.07254080600895566	0.06052489857465982	0.0036645962732919255	0.06990609482292401	0.11918042117245305	0.07911407793815345	0.016846463986052086	0.03229813664596273	0.05403539059128183	0.00816326530612245	0.1408555462528476	0.15030680602728416	0.03146997929606625	0.07085788607527738	0.05498593986588795	0.06733954451345756	0.148729531338227	0.039840283939662824	0.0	0.050453893932154804	0.07101519221084439	0.04101980423400865	0.020888355342136854	0.04420681894759595	0.029902395740905058	0.05203274985883682	0.04536668756054476	0.04737888198757764	0.06555504606277877	0.04434910674265224	0.035972582363464595	0.022081816234739773	0.10505126094439872	0.027647714604236342	0.07433034038125275	0.0	0.02190534511416324	0.1999611801242236
AACCCAAAGTGATAGT-1	0.0	0.0	0.04675741466449803	0.047980468890245216	0.050608152328266424	0.05201490683229814	0.06454352441613588	0.0	0.04874828125740837	0.07730951525417928	0.09690560125342734	0.049342770475227504	0.020871480032073148	0.011987577639751553	0.061757813140169454	0.15096137190368958	0.07874273336133153	0.036635065925683774	0.037888198757763975	0.053487455667936425	0.12883762200532387	0.12568001713429	0.16644086243455744	0.09151138716356108	0.031958379784466744	0.04686505361391799	0.11120600414078675	0.17916174734356552	0.042058562555456966	0.02377994676131322	0.04190157668418538	0.03210508645291254	0.019587438890876177	0.0	0.033150028290431476	0.0	0.024294184076792773	0.014142116359906547	0.014057971014492753	0.05580370169661095	0.04646401814872072	0.05262015316890792	0.03793103448275862	0.0873306892164933	0.021818760949195732	0.06738111329235456	0.0	0.037127110489021085	0.2345885093167702
AACCCAACACGCTATA-1	0.0	0.0	0.054239212304467904	0.06717409255735468	0.041230875615869994	0.062072049689440995	0.07803932428690113	0.0	0.05766559195865535	0.05154423968653218	0.07507134463656202	0.08759208435649285	0.022645077131128902	0.03186335403726708	0.07394090365296055	0.1260226176041177	0.0823854468292036	0.03530565544295521	0.032712215320910974	0.05617834155861215	0.017657497781721383	0.14812593703148424	0.18207201966560957	0.035380722337244076	0.03583107713542496	0.05712431630666543	0.059912008281573496	0.15100610851598995	0.020319432120674358	0.025140490979000295	0.018251313903487817	0.04733716635890549	0.01861836471442663	0.002656714859856986	0.04676757980126767	0.0	0.04004799548277809	0.019566926890421107	0.015895100069013113	0.06357497186210347	0.04168717240369926	0.04322900962833424	0.03771685585778539	0.13230561999551	0.06061474757126931	0.08871367425095743	0.0	0.0324730994663634	0.22220496894409938
AACCCAACACGCTTAA-1	0.0	0.0	0.04232771889224858	0.04176210821096471	0.03305138115406937	0.06322981366459628	0.06227004786960478	0.0	0.052236736048551516	0.0593912016836918	0.04829052655139612	0.04633829264769609	0.030775858973898684	0.0	0.08479653878300202	0.1326668481354087	0.07700979200282929	0.013010787839163125	0.03246376811594203	0.0444408999643467	0.055634427684117124	0.15088689421523005	0.16321705353624438	0.02507476420519899	0.04011519881085098	0.05777324557337536	0.07427536231884058	0.15963759560597504	0.027417923691215616	0.0	0.007310081223124701	0.05869984891724022	0.020515321994948675	0.006701811159246307	0.04998188140905421	0.015794143744454304	0.04916713721061547	0.029869508234087412	0.026259489302967565	0.04977281253908041	0.03302628088438423	0.03771734105208145	0.02305632897836796	0.08017660704931527	0.01892021022455805	0.0847938724938049	0.012900143334925944	0.06160440906307409	0.21762422360248448
AACCCAAGTAAGATCA-1	0.008385093167701863	0.00039228506047728017	0.01738038838978703	0.028657595232111442	0.016786239087215837	0.04244472049689441	0.0420830531049307	0.0	0.024217675785880233	0.07875707954759338	0.0875384701471658	0.01438682652029467	0.015445373927404589	0.0	0.08438027499631262	0.15898394001633218	0.059459339979222384	0.018284842541135448	0.036563146997929605	0.023934623107091255	0.013132209405501331	0.18975057925582664	0.16010583400574205	0.012652403956751783	0.016804692891649414	0.044912085535057635	0.1425983436853002	0.16320517427236794	0.0391304347826087	0.0	0.03812709030100334	0.030961473896256506	0.02081016335512124	0.0007046296779581397	0.02001945364501548	0.0	0.041671372106154715	0.01672118069405664	0.018351966873706004	0.03208137062820459	0.01536055031604753	0.024269834569539087	0.018826301135146713	0.09626580857591858	0.027106227106227107	0.04807174503051953	0.0	0.036619718309859155	0.13225931677018635
AACCCAAGTTGTGCAT-1	0.08944099378881988	0.013533834586466165	0.02170529096486153	0.024464151078878397	0.016818344590840053	0.03989565217391304	0.03281507562870066	0.0	0.020637949836423117	0.0695789059425423	0.05802697107044933	0.03296258847320526	0.013982934214148087	0.002857142857142857	0.08649437060587686	0.16241369924030585	0.063919895669857	0.019156587119973846	0.04919254658385093	0.024792178791916083	0.011712511091393079	0.17517864444401177	0.12306768497494887	0.01288244766505636	0.017340871688697777	0.04777973486604246	0.153416149068323	0.16759406601303833	0.0520851818988465	0.0	0.032107023411371234	0.021927983884505623	0.020844850573965075	0.002672373297144945	0.017630342600303883	0.0	0.019466403162055335	0.018141204627044275	0.018960662525879916	0.03251698695235316	0.017649264995106065	0.02509397173812539	0.021846219747269222	0.11250467709346704	0.02073578595317726	0.03759319452043038	0.0	0.012492345376607471	0.09316770186335403
AACCCAATCGCGCTGA-1	0.0	0.004206167592895282	0.05550328024539074	0.06111370408932611	0.04319425064519714	0.0485416149068323	0.08283155965238491	0.0	0.05714285714285714	0.06177643173690604	0.05192770410161714	0.07557417304636718	0.030581983987362223	0.04080745341614907	0.0638850194201806	0.1382494865259459	0.06845118366083862	0.01723874904652937	0.03200828157349896	0.06270852489163273	0.0005323868677905945	0.13860082945540217	0.1420127225985626	0.06749482401656315	0.037235228539576365	0.05427520781187232	0.08726708074534162	0.15644217442636416	0.04782608695652174	0.0	0.029956999522216914	0.05330283699848917	0.01857500569087184	0.0012631139412286653	0.055530620418698384	0.0	0.09165725578769057	0.026219157786768477	0.02323671497584541	0.061541748301304766	0.04459243132483832	0.05551066353092524	0.03565003212679375	0.12961161415849734	0.023475075648988694	0.093081882448857	0.0	0.05122911381331467	0.31024844720496897
AACCCAATCTTGGTGA-1	0.0	0.0	0.053379034810990184	0.08073098050479302	0.04376474074805824	0.06748819875776398	0.08225132201869947	0.0	0.048253994594850885	0.062135756206902454	0.11838173577304012	0.07308970099667775	0.018387007982383706	0.05496894409937888	0.06757895081859748	0.15315879339783722	0.07457836917840012	0.005731720605862483	0.03225672877846791	0.04414816760803888	0.021029281277728483	0.1362993827761444	0.16025220018389597	0.05447435012652404	0.036653925784360566	0.03379376409876086	0.0931935817805383	0.18355833889430728	0.040638864241348716	0.033244602188701566	0.08055422838031534	0.04685034413295283	0.019025939535841654	0.0	0.04247124865699918	0.0	0.06552795031055901	0.017798165137614678	0.01714975845410628	0.06271207636833549	0.043139801864268794	0.04667028482984582	0.03333690297708289	0.1625533188655242	0.013505335244465679	0.07492678531200721	0.0	0.026541859854780858	0.21595496894409938
AACCTGAAGCATTGTC-1	0.06940993788819876	0.0	0.031282952548330405	0.03656338634976484	0.032878505365323586	0.0437167701863354	0.050406825704527175	0.0	0.03478616471480726	0.050996697637013845	0.08325219629567455	0.05399393326592518	0.0192319199607463	0.0	0.07542240941346139	0.1291875974363416	0.055308238102606044	0.005339435545385202	0.03188405797101449	0.03496650466307632	0.020940550133096716	0.17338733230787204	0.1755606012272241	0.041407867494824016	0.025303923130010085	0.04269336547078273	0.09200310559006211	0.14995123453621478	0.047737355811889974	0.012244897959183673	0.09039655996177735	0.036662749706227966	0.02260305897911179	0.002176522783026254	0.02936737509297698	0.0	0.06070016939582157	0.02233175679525899	0.021082125603864733	0.04163887615156947	0.027548733522992343	0.0335845946652194	0.036271150139216106	0.13743919778492852	0.018442427138079313	0.061807142320771516	0.0	0.032595573440643864	0.18687888198757763
AACCTGAAGCGTGTTT-1	0.0	0.0	0.029953388859173227	0.04183391376153377	0.027534173838953853	0.0408	0.04830478300431222	0.0	0.0398534920108103	0.06387762435193266	0.058060545017066756	0.07638307092301025	0.021860003111573857	0.023664596273291927	0.07106966682508727	0.14057558585533642	0.07545368139519462	0.02586902037702953	0.03225672877846791	0.03407517216790828	0.04472049689440994	0.16010436340271422	0.14736071756957084	0.031746031746031744	0.026840792058183363	0.04615432155990235	0.11350931677018633	0.16179867563266773	0.025732031943212066	0.01816030760130139	0.026516961299569996	0.03286889373845896	0.017564740442045246	0.002740226525392766	0.03021799525737935	0.03921916592724046	0.039356295878035005	0.017265941079263776	0.016064872325741893	0.0428998707741048	0.03518327097759767	0.027047779854871456	0.03381880488327265	0.10087555189702911	0.03341296384774645	0.06333687338418134	0.0	0.01658647537398303	0.1532608695652174
AACCTGAAGGTGGTTG-1	0.0	0.0	0.020928074752480652	0.036829066886870356	0.022039193410962794	0.035090683229813666	0.04319869182788042	0.0	0.03541083874638471	0.047882552230378315	0.04355660007833921	0.04021378015311281	0.04499814502327697	0.0	0.06456677428341992	0.13177105243621787	0.06939722817798015	0.0	0.03171842650103519	0.025169353174081928	0.021206743566992012	0.1580910843279659	0.15293764425512751	0.026915113871635612	0.04217232043319	0.027193226414511294	0.07901138716356107	0.15588778810122683	0.057852706299911266	0.0	0.0	0.0567294779251301	0.04065775638732616	0.008706091132105015	0.033994291054501996	0.0	0.0612789384528515	0.03923186506353638	0.0408944099378882	0.029563549960398516	0.024897776232859797	0.026263844499386922	0.025572927821803385	0.096684876150565	0.012613473483038701	0.06485158605005417	0.0	0.049059574840346426	0.15178571428571427
AACCTGAAGTTCAACC-1	0.09332298136645963	0.007911082052958483	0.0518966477092862	0.07259541162531864	0.055500537149772176	0.04901366459627329	0.07923936121111419	0.0	0.05169977715613295	0.08005406977738994	0.11176766828940742	0.07467860754008378	0.021723572565492646	0.04559006211180124	0.08031268949015881	0.14221375368092845	0.05902610463959682	0.028070175438596492	0.031966873706004144	0.05454954870428402	0.005678793256433008	0.12636928289102203	0.13548253926554202	0.022728318380492295	0.03180177310612093	0.038886313772751153	0.09376293995859213	0.16046147528360968	0.0422360248447205	0.025968648328896775	0.10960344003822264	0.037239801913714954	0.019652477426208362	0.001821598204499191	0.040597087039167944	0.022005323868677908	0.06945228684359118	0.015464129010200011	0.017452035886818495	0.0605631747884447	0.040589467521656805	0.053134736376610585	0.0298672092525166	0.07143605477811868	0.08275203057811753	0.07071090657483989	0.05217391304347826	0.03460764587525151	0.1672748447204969
AACCTGACAGGGTTGA-1	0.09456521739130434	0.0	0.04991649292100121	0.05507485728646824	0.0437375745526839	0.04693167701863354	0.06667721644182459	0.0	0.045668768669100565	0.07449994011258833	0.07522802305411001	0.062111801242236024	0.015198841537117485	0.011428571428571429	0.09094872089021452	0.14751429066343322	0.06841139674189342	0.02090007627765065	0.05006211180124224	0.05057326753110281	0.015084294587400177	0.16057166222083763	0.14989773132423861	0.027697262479871174	0.028122843340234644	0.06900899230555298	0.15142339544513458	0.16477080232020944	0.044631765749778174	0.0	0.05011944577161968	0.0373657042135303	0.017347945324271297	0.005704890651912939	0.03931034921200023	0.0	0.051199887069452284	0.01994529602826372	0.020616977225672878	0.05814956855225312	0.03603216275304384	0.05560312770105932	0.019436710216320412	0.10536556162538352	0.035164835164835165	0.06784668361600103	0.004968944099378882	0.029743679468113026	0.25892857142857145
AACCTGAGTACGATTC-1	0.013509316770186335	0.0	0.024643866868975756	0.027322011991526944	0.01993998740476396	0.039279503105590065	0.03501997863670531	0.0	0.029250628230050733	0.047225501770956316	0.06533490011750881	0.014126823631373683	0.0208140355916179	0.01795031055900621	0.07823464822432358	0.13853901165524238	0.06511792400698481	0.005056118557262722	0.044057971014492756	0.022979489970163816	0.015616681455190773	0.21160458731673124	0.148351504006305	0.04881527490223143	0.019403302011997664	0.03299032786378666	0.09484989648033126	0.14771058980545146	0.040106477373558116	0.029340431824903875	0.031103678929765885	0.03166442840355884	0.02131746393071228	0.003622318492614437	0.024102176138133594	0.018899733806566104	0.04217955957086392	0.019994301669610803	0.017947550034506557	0.031154904331151777	0.02155343535890376	0.02499346720537096	0.030445491539944313	0.10948140387637506	0.03768115942028986	0.049487765369720764	0.0	0.012142419735806141	0.09328416149068323
AACCTGATCTATTCGT-1	0.02251552795031056	0.0	0.05686122542544946	0.06629088428535526	0.037647407480582346	0.07450434782608696	0.0643879152325566	0.0	0.05461926888246171	0.05395000256660336	0.07232947232947233	0.07193413260147336	0.018554554267044842	0.0	0.08243006276733476	0.12799980203409964	0.08311045290776066	0.02715484363081617	0.03631469979296066	0.056791953613180464	0.12369121561668145	0.15633092544636773	0.17754968005854646	0.045548654244306416	0.037386526516961296	0.05651246871233893	0.09324534161490683	0.16733740567732663	0.04809228039041703	0.03637976929902396	0.06555183946488294	0.03968020815846903	0.015754501208632782	0.0013466256067644448	0.03926076148941175	0.0	0.04673913043478261	0.016366744543848653	0.01669289164941339	0.06332485722622869	0.04586759849614431	0.04498582886088163	0.024362818590704646	0.1268128414278231	0.043669374104156715	0.07566268679131936	0.0626851409460105	0.02832648062286764	0.18967391304347825
AACCTTTAGAAATCCA-1	0.08400621118012422	0.0	0.033601502035826174	0.030596345097476035	0.031618981761604284	0.03797267080745342	0.06644248394456093	0.0	0.037543264899720256	0.05625994558800883	0.05353925353925354	0.052751697241080454	0.02640290094424299	0.043043478260869565	0.08354774742293385	0.12744549751305337	0.04656395747220442	0.02314481856815953	0.04683229813664596	0.03843425719164587	0.0	0.1589400105142234	0.12110487699611566	0.03183804922935358	0.040210755428146734	0.03630913754210315	0.09560041407867495	0.13669472819670447	0.055013309671694766	0.0	0.005016722408026756	0.046357226792009404	0.022843701559840873	0.0036484158880943683	0.033369994341913706	0.0	0.04281479390175042	0.021343666305772408	0.021948930296756385	0.04696527575138605	0.0270383007528426	0.038537458039357576	0.030606125508674233	0.10276135598293797	0.031756649147953495	0.05275533957669574	0.0	0.05576065086169189	0.20399844720496896
AACCTTTCAAATCGTC-1	0.006677018633540373	0.0	0.04811099346134114	0.06302373173446307	0.042048331131225074	0.05835031055900621	0.07428887921826166	0.0	0.049492674600540514	0.05919271769074141	0.07808180851659112	0.05113390148779431	0.016778563649636785	0.004347826086956522	0.08684835870794343	0.12407760263294647	0.07676664972038638	0.02634847989539065	0.032422360248447205	0.052731230414141225	0.0	0.16466442103623513	0.16213619560526168	0.07066942719116633	0.037174178478526304	0.039195327709279686	0.054063146997929606	0.15186335403726708	0.055013309671694766	0.04324164448388051	0.02274247491638796	0.04429452744670136	0.017618939221488734	0.0061172295004958506	0.04425894963031717	0.0044365572315882874	0.04833427442123094	0.0174585446464186	0.01798757763975155	0.06279232148067865	0.04592614275651991	0.033998673340167644	0.028828442921396445	0.11515378283319613	0.05163242554546903	0.07190379643634881	0.029718107978977545	0.029761175750153093	0.20240683229813664
AACCTTTCACTCCGGA-1	0.03664596273291926	0.0	0.09638354310166032	0.06036692636340789	0.07899929614857439	0.046961490683229815	0.07236882013952077	0.0	0.06386610402541368	0.0707287442465308	0.08643052990879078	0.17212191246569405	0.015241924867458921	0.031677018633540374	0.09070945115455842	0.13558684516592018	0.05774850246457859	0.0477933965348153	0.045175983436853	0.07394869677806759	0.03629103815439219	0.11604587316731245	0.13780188024244244	0.06432022084195997	0.050886553060466105	0.07118445041871388	0.10714285714285714	0.15013089677121297	0.010115350488021296	0.032475598935226266	0.05561395126612518	0.036186419338593255	0.013178975209478283	0.0025888616316091656	0.04141083428164555	0.0	0.061900056465273856	0.01158128668300188	0.013224292615596963	0.08623952644962274	0.058663178404485955	0.05140203823192426	0.032405225958449344	0.09026416223901819	0.020449116101290014	0.06129222583378925	0.06201624462494028	0.03149330767211968	0.22426242236024846
AACCTTTCATCGAGCC-1	0.012422360248447204	0.009589190367222404	0.06258773701273893	0.051412774207446235	0.05299383821295828	0.050916770186335406	0.0723028840447838	0.0	0.06408894789246598	0.07560871276286296	0.07579878014660624	0.09559439549328326	0.04841369571201187	0.014596273291925466	0.07136465691014274	0.14594541090297197	0.08150129307486571	0.028615015800370493	0.03192546583850932	0.07062918691711546	0.06353149955634428	0.10720224303432699	0.12336041733125669	0.046330802852541986	0.07254870733131602	0.03148852013225797	0.11291407867494824	0.16689338329654535	0.04338952972493345	0.0	0.04730052556139513	0.07358989424206816	0.03788061092864189	0.01084085808236338	0.043077744648658274	0.0020408163265306124	0.050437605872388484	0.04190324234999145	0.04602208419599724	0.06529972070532328	0.04785444433264117	0.045910470562222354	0.030220603983722425	0.09300306817331437	0.07924828794394012	0.0774648944957573	0.0	0.024844720496894408	0.19196428571428573
AACGAAAAGAATTTGG-1	0.05341614906832298	0.0	0.028759183049700356	0.040699386062542635	0.02395317535779114	0.04248447204968944	0.05726417955717319	0.0	0.03256839410174956	0.0837807778519241	0.09204857030943987	0.026549183879820887	0.017116049737311363	0.04080745341614907	0.07603533325685442	0.16219346217614017	0.06371654030635927	0.02706766917293233	0.03664596273291926	0.02908933966335779	0.04312333629103816	0.14063357931423898	0.14319115798164794	0.004416839199447895	0.025017253278122844	0.034053335805444826	0.15225155279503105	0.18385863148708997	0.048890860692102925	0.020171546879621412	0.038461538461538464	0.034820379385596775	0.017285074740116854	0.005021138890338744	0.023730903958753186	0.019520851818988466	0.03414737436476567	0.014931904951849108	0.016703933747412008	0.04267685189044979	0.028847684300075924	0.03131721240627952	0.008556436067680445	0.09119209758287809	0.05523172479694219	0.04992544438365569	0.0	0.017758726270667484	0.1422748447204969
AACGAAAAGATGGGCT-1	0.017391304347826087	0.0	0.044163783034418015	0.05366746849531469	0.0386994801378067	0.05487701863354037	0.06487847977739974	0.0	0.04298753022616282	0.08093698133223826	0.08649767780202562	0.05610284558717319	0.012293110257422898	0.0	0.06253462036414888	0.14801415456187672	0.07633341438076081	0.019221967963386728	0.03246376811594203	0.047863616745791975	0.04019520851818988	0.16174769757978152	0.17377793623688803	0.016563146997929608	0.02422360248447205	0.03682210067674052	0.10908385093167702	0.18331194497202402	0.03602484472049689	0.0	0.021213569039655995	0.032342202450898104	0.01630082490542313	0.0	0.04163334329326052	0.0	0.055830039525691696	0.015184910821129409	0.015806763285024155	0.046357705615073574	0.037781172531764835	0.05123319061689682	0.03334761190833155	0.09529297313477512	0.01978021978021978	0.07534300947231788	0.0	0.04356574227976555	0.23047360248447205
AACGAAAGTAATCAGA-1	0.0	0.0	0.039116244037157924	0.06423006498402327	0.03246113381820876	0.07726211180124223	0.0774458994342683	0.0	0.044641079133279596	0.05667744640076656	0.06881539925018186	0.024064711830131445	0.01567754520757788	0.052360248447204966	0.06288205313099199	0.1355175571007894	0.0631241572909529	0.009000762776506483	0.03246376811594203	0.03931996021842337	0.01960958296362023	0.17257734768979147	0.15081721116135932	0.00280653324131585	0.023557360513882252	0.05885479435122524	0.09195134575569358	0.153328884554181	0.04028393966282165	0.0	0.0	0.03656412623803928	0.014412539429612046	0.0027506654835847385	0.04338417134465374	0.0	0.07237436476566911	0.019822212091857087	0.01752518978605935	0.048479511442744594	0.0351064316358547	0.03763291724456773	0.03415078175198115	0.12036219411808725	0.04153527631788501	0.07666462845557236	0.0	0.03417023882424985	0.2958462732919255
AACGAAAGTGAGATTA-1	0.06847826086956521	0.0	0.04938816055191084	0.03433741428212401	0.04228294827309435	0.06268819875776398	0.05974073927549419	0.0	0.03911384002655161	0.06945228684359118	0.09191427452297017	0.05165390726563628	0.014660299907849544	0.0	0.07875251970697651	0.15540570636707826	0.08235008067903009	0.016149068322981366	0.04902691511387164	0.040226304629299506	0.06397515527950311	0.14067641503923364	0.16572404345949598	0.06781688520818956	0.025245527419440462	0.055844998609437285	0.09616977225672878	0.18452594835994046	0.0321206743566992	0.0	0.0378404204491161	0.023847993956689607	0.015960456570518033	0.0	0.027675035124636833	0.011357586512866016	0.020892151326933936	0.015048150891788705	0.017326432022084195	0.05380174246529659	0.03239875959348329	0.03716657621258719	0.030295566502463053	0.11410611389658011	0.030195891065456282	0.04394597667857411	0.0	0.01537923191321844	0.21440217391304348
AACGAAAGTTAACCTG-1	0.05885093167701863	0.0	0.055018611708456594	0.03807130291171507	0.05064272748601558	0.04767204968944099	0.06157903759676122	0.0	0.059023991275899676	0.04608250774258679	0.05507246376811594	0.04599162212913477	0.02710898885817207	0.0	0.09290876612202756	0.1219519437776843	0.06721336840476559	0.014776070611310886	0.03937888198757764	0.05473344467170817	0.03274179236912156	0.12679374598415077	0.13830102643973655	0.07485622268230964	0.04425333120985295	0.05358919687277896	0.07204968944099378	0.14579847030439916	0.005235137533274179	0.016681455190771962	0.1042044911610129	0.044936629175759614	0.01567645496623416	0.002959444647424187	0.03890729003096054	0.03691215616681455	0.024548277809147374	0.01990084905122799	0.019848171152518978	0.0658458043269832	0.03933442493985492	0.031904158877565376	0.02893553223388306	0.11139714136047295	0.02726548813505335	0.0629313766506828	0.014237935977066412	0.012912256145569066	0.09926242236024845
AACGAAATCAAGCCAT-1	0.0	0.0	0.03412983440491655	0.027372275876925287	0.025928898657742984	0.03621863354037267	0.03415225962996664	0.0	0.0302783177658717	0.09438598292353233	0.0789883050752616	0.02496027733641485	0.012570758386289927	0.0	0.10417738737114669	0.1625794956818688	0.07915386485709865	0.013686389887762886	0.062111801242236024	0.032579610065489484	0.0	0.13772464417142077	0.1372802161715862	0.014630779848171153	0.02093220788872963	0.061524674762831806	0.16516563146997928	0.16111082593296033	0.025732031943212066	0.0	0.03196368848542762	0.029656286721504114	0.0193251167983697	0.001821598204499191	0.029775520194282153	0.07959183673469387	0.030731225296442687	0.01401219442703288	0.01477984817115252	0.04018091625328275	0.02918065478096214	0.04720898912540956	0.015902762904262156	0.08231684501983087	0.017295747730530338	0.06454263615786482	0.0	0.05581313970781209	0.11599378881987578
AACGAAATCCTCAGGG-1	0.07795031055900621	0.0	0.027905555131046075	0.028901734104046242	0.019530024820023955	0.05706335403726708	0.0528543735411639	0.0	0.027731022711109003	0.06507195044744452	0.07775726036595602	0.03980933121479128	0.01865029500113692	0.0013664596273291925	0.0901719136662351	0.15102571082131103	0.06417187948984328	0.005949656750572082	0.032091097308488616	0.029884971195886734	0.017213842058562554	0.2027531688701104	0.16412527443658403	0.019185645272601793	0.012478101608536392	0.05800191588640648	0.09345238095238095	0.16163954622452645	0.045430346051464066	0.0	0.09550883898709986	0.02551619942924291	0.016654200947394664	0.0018529150790751083	0.022243272281098812	0.010559006211180125	0.04346414455110107	0.017279617072197846	0.01690545203588682	0.03729730293050982	0.01967453050247441	0.03294940601821142	0.026033411865495824	0.10913716979720123	0.011689759515846472	0.055445778221178084	0.038891543239369324	0.026314408188259995	0.16059782608695652
AACGGGAAGACCTCAT-1	0.09968944099378882	0.0	0.05290964861531072	0.020586651348149212	0.04588370398725659	0.03031055900621118	0.05820574699001727	0.0	0.04111469347114883	0.06172167753195421	0.06412623803928151	0.07366748519427993	0.0155818044734858	0.0	0.10242383519887248	0.1361535225557398	0.0411087288079397	0.042105263157894736	0.03739130434782609	0.04808691899194986	0.06024844720496894	0.13009209680873848	0.10600288979377381	0.04435242696112261	0.03741572437224611	0.048904545595006337	0.11948757763975155	0.14034187156716801	0.015794143744454304	0.012185743862762496	0.12126134734830386	0.03289617257008561	0.015581065114413624	0.00043843624406284253	0.030079403930144886	0.0	0.03657538114059853	0.013939255798051171	0.018187715665976534	0.06302055108591438	0.037598221718091095	0.04174958290618907	0.016673805954165774	0.10668263114570081	0.05077241598980729	0.05278752185713213	0.0	0.02732919254658385	0.13369565217391305
AACGGGAAGAGATCGC-1	0.06847826086956521	0.0	0.0445043609252366	0.06440957886044592	0.040623340701134804	0.04755776397515528	0.07891759306879773	0.0	0.044511877103978	0.05950071009359547	0.07378434334956074	0.055640618229091436	0.015474096147632212	0.021366459627329193	0.08015208377718415	0.1419662963054614	0.07617426670498	0.01952707856598017	0.03238095238095238	0.04128276819725657	0.016681455190771962	0.16826262193578537	0.17280216171586196	0.05806303197607546	0.0283962414397197	0.052791940916535336	0.09521221532091097	0.16303064524408398	0.04897959183673469	0.0	0.03850931677018633	0.03066560349169045	0.013410945985496407	0.0	0.04115908122850404	0.031233362910381545	0.03961038961038961	0.016479571485554734	0.016496894409937887	0.054480178415106925	0.03947346755824697	0.04311644455164928	0.018847718997644036	0.13437102447055302	0.0294314381270903	0.08025617095227368	0.01012900143334926	0.04904207855830636	0.265527950310559
AACGGGAAGCTCGCAC-1	0.22111801242236026	0.008848207475209764	0.020159591306531017	0.03450974760348975	0.024884234962893447	0.054857142857142854	0.03464282417480977	0.0	0.028449338580437154	0.0681689851650326	0.06851323373062504	0.025393615484616494	0.015859452602352827	0.026521739130434784	0.08332158835772464	0.15812278834970675	0.07830507725293429	0.009284079764628963	0.06028985507246377	0.029466514045523633	0.0	0.16610136490196462	0.1391454466983168	0.05567057740970784	0.016733025428677602	0.04633972992181947	0.12903726708074534	0.18666392895641906	0.0323868677905945	0.0	0.06020066889632107	0.02578059425885513	0.019481209283166944	0.0008925309254136437	0.020969249254594813	0.0	0.04553924336533032	0.015573536953672574	0.016132505175983438	0.030083579974154822	0.02137414356150349	0.027747291402842267	0.018676376097665454	0.11275911097807378	0.032329988851727984	0.03782705242493483	0.0	0.010270317557519027	0.08649068322981367
AACGGGATCCAATCTT-1	0.09922360248447205	0.0	0.05262801689790304	0.06481887049868955	0.03858093673980959	0.05901614906832298	0.08823304453323838	0.0	0.06307548243326537	0.062443748609756516	0.04845839628448324	0.1154990611006789	0.020538780981103174	0.013416149068322981	0.06709385601206182	0.12032862339462028	0.08080281160893879	0.021880788928843847	0.031097308488612835	0.05994070293295303	0.003460514640638864	0.1682314686812438	0.1701863354037267	0.11916264090177134	0.03331740723045071	0.07565897221964711	0.05696169772256729	0.14985883681535855	0.0030168589174800354	0.0380952380952381	0.06564739608217869	0.04225281181802921	0.014395195820190129	0.005490892008977504	0.05293807256336739	0.03371783496007098	0.0863777526821005	0.021029118468288793	0.01806487232574189	0.06224728000333486	0.052364181889698956	0.05740416892801865	0.031002355964874707	0.08761505649928908	0.05019907628603281	0.10609854214269623	0.0	0.04589274779109439	0.29367236024844723
AACGGGATCCTCGATC-1	0.0672360248447205	0.0	0.05212588282810641	0.037640469608300725	0.038879764888927304	0.03886211180124224	0.05910247787844022	0.0	0.05188706083163434	0.062371883715757234	0.03928151754238711	0.07092301025566951	0.020505271724170944	0.006211180124223602	0.12073288647798226	0.12090024993194923	0.052417055325921176	0.016628527841342486	0.0327536231884058	0.0612711339625828	0.015173025732031943	0.15804046028933585	0.13520481882494229	0.04605475040257649	0.039910813823857305	0.07883563548716047	0.08442028985507247	0.12766285098300909	0.013220940550133098	0.03359952676722863	0.06258958432871477	0.045276565385261036	0.02301496970288229	0.0034918315152147814	0.04166640177498617	0.02945874001774623	0.04990118577075099	0.023335802609835317	0.020978605935127674	0.06243486598024094	0.04652073290095958	0.048435144425013565	0.022949239665881346	0.07392052682780813	0.027520305781175345	0.06592861970199208	0.04529383659818442	0.024617268830373545	0.23951863354037267
AACGGGATCGAAGGAC-1	0.07624223602484471	0.0	0.022082983113012912	0.05322227408178652	0.018139609547682848	0.06310062111801243	0.04166633698619298	0.0	0.02900407756863117	0.07907191622606642	0.07805942588551285	0.0504983388704319	0.012190188968273914	0.01093167701863354	0.08609777282485784	0.16078048056222316	0.08341548595300723	0.0013076168682576005	0.04057971014492753	0.024959186354168623	0.0	0.19303724760996124	0.16047737891951736	0.01205429031515988	0.01441577745925572	0.04877475974166435	0.11462215320910973	0.1682408500590319	0.031410825199645075	0.0	0.03798375537505972	0.027226372335067986	0.01916902431357246	0.0005950206169424291	0.026284035932026675	0.0	0.047473178994918125	0.015406006040230213	0.013844030365769497	0.031928175413731295	0.02268041237113402	0.031823755251361836	0.024726922253159134	0.13167701863354037	0.02866698518872432	0.059382743861230006	0.035355948399426664	0.05430845945236637	0.1767857142857143
AACGGGATCTTTACAC-1	0.020496894409937887	0.0	0.04393236472399	0.027113775894876672	0.04859044490819061	0.02203726708074534	0.04498687871714734	0.0	0.050316485704802995	0.04823161028694625	0.0463768115942029	0.0676585295392171	0.05943345420601012	0.015590062111801242	0.11572461036726266	0.12524065229764172	0.05457881125527729	0.013817151574588645	0.04322981366459627	0.04830834474864423	0.0	0.1278062267567515	0.09255596629824923	0.0030825856912813435	0.07714869671391411	0.04642625382404746	0.1287008281573499	0.1325162979313177	0.019520851818988466	0.0	0.06602962255136169	0.06496348833305356	0.03508395390935796	0.0024322772587295786	0.03595872775704559	0.09254658385093167	0.02298136645962733	0.04796284688586244	0.05334851621808143	0.05452082204343658	0.0376037102425013	0.03458159963014332	0.029288926965088884	0.07047818603606974	0.08243350852046505	0.057383151503448866	0.0	0.025999475111538797	0.2016692546583851
AACGTCAAGCAACTTC-1	0.14503105590062113	0.004315135665250082	0.0829110676898558	0.06552974544932323	0.062116740550485904	0.06062608695652174	0.09087576321029658	0.0	0.06406049973922526	0.06147186147186147	0.06467461250069946	0.1285280947566084	0.01263538338180208	0.0	0.07231845818515545	0.10775531414713815	0.060087089144802285	0.04666012858232538	0.03200828157349896	0.07323938376086019	0.023957409050576754	0.1589594812983119	0.13428533898782158	0.01780538302277433	0.038342092689918776	0.08099255276412966	0.08444616977225673	0.13565525383707203	0.025998225377107366	0.026027802425317954	0.04835164835164835	0.03967181467181467	0.014288966212480894	0.003815439219165927	0.06040801795329854	0.09707187222715173	0.05326086956521739	0.020686078978859195	0.01656728778467909	0.08233878027429238	0.05875648331945956	0.060137892218939074	0.03943028485757121	0.12362493452069147	0.026405478579391625	0.087462856284663	0.0	0.027171726008223252	0.30058229813664594
AACGTCAAGTCAGAGC-1	0.0	0.0	0.05129627001713805	0.05159946863892579	0.05005248015015497	0.025714285714285714	0.060384275560127126	0.0	0.05293845716182258	0.05160926030491248	0.06205584466454032	0.06526072511916799	0.05715482473461865	0.0315527950310559	0.08047001753552173	0.13240949246492292	0.06512676554452819	0.026784352184809852	0.032132505175983435	0.04468109061567619	0.029192546583850933	0.12412235440721198	0.1486404833836858	0.02732919254658385	0.06834421617030313	0.04234726986187077	0.08607660455486542	0.15572609208972846	0.0481810115350488	0.009346347234545992	0.0665551839464883	0.06342538190364277	0.04854909867429785	0.009358526019103294	0.036661856233748895	0.01730257320319432	0.048800112930547715	0.04933272551142515	0.052920634920634924	0.05663637500521072	0.03661760535679982	0.04162495728557358	0.023441850503319768	0.11636608545985183	0.04752349100175187	0.0610004398244993	0.06316292403248926	0.022237774472924503	0.1875
AACGTCACAGAGGCAT-1	0.03291925465838509	0.0	0.051180560861924046	0.04961763544321976	0.06144499462850228	0.029093167701863355	0.07908375202753491	0.0	0.051172300981461284	0.0672792293345653	0.07719769458899893	0.0830275891954355	0.015782860015079166	0.07062111801242237	0.09101427424244907	0.12864814035782338	0.06056011140337304	0.02654462242562929	0.0327536231884058	0.06242142200371545	0.04418811002661934	0.13848011059405363	0.13085511624852225	0.04324821716126064	0.04039921431225779	0.05983127839065542	0.07776915113871635	0.14911708844515167	0.0	0.0	0.06450071667462971	0.04120992110122545	0.018601021105004716	0.0019573046609948326	0.0349847740262052	0.010115350488021296	0.030392433653303217	0.01782665678956066	0.014204278812974465	0.06933073492017175	0.03692862174004519	0.051225150254276465	0.021942600128507173	0.09264386739504603	0.02350692785475394	0.0639740825368219	0.04433827042522695	0.04059137433295425	0.15644409937888198
AACGTCACAGGGTTGA-1	0.0	0.0	0.05919942363741554	0.03733170574085377	0.048867046170183864	0.02845217391304348	0.07538605583468502	0.0	0.057238869660044565	0.04424824187670037	0.07176990655251525	0.06869854109490106	0.01823621632618868	0.024968944099378883	0.0925088906733968	0.11671079656529162	0.05385380517672023	0.02774327122153209	0.03917184265010352	0.06478579872774014	0.04250221827861579	0.13672774002609084	0.146902854140474	0.11391764435242696	0.03868715825237564	0.05129631346373721	0.057401656314699796	0.1397592526051024	0.03992901508429459	0.03850931677018633	0.07935977066411849	0.04425465838509317	0.019830249422782997	0.0018059397672112324	0.03561542813912535	0.0	0.039723320158102766	0.020681520314547838	0.020198757763975155	0.07024052690816625	0.042625710077845574	0.0480612675631671	0.027853930177768257	0.09506847264835741	0.05284280936454849	0.06147888306032032	0.0	0.011232613069722683	0.23951863354037267
AACGTCAGTACAGCGA-1	0.0531055900621118	0.0	0.022146295669639444	0.0277528452949413	0.01884840028154057	0.03569689440993789	0.03817963629650143	0.0	0.025890190128490826	0.0680663210307479	0.0689608863521907	0.04422938032644807	0.013236156488229874	0.0	0.0867139743358626	0.15574719754522284	0.07410976768860104	0.005034324942791762	0.04132505175983437	0.026586102719033233	0.0	0.1866157830175821	0.1624927286033289	0.0	0.023180442745660137	0.0440530267915083	0.1005175983436853	0.1719162260664237	0.010292812777284827	0.007808340727595386	0.05929288103201147	0.029488416988416987	0.01887851885575537	0.0012631139412286653	0.022510283095036776	0.0	0.036420101637492944	0.016648242065074932	0.015329192546583851	0.03277856517570553	0.019394615757553583	0.024523105992080244	0.023955879203255516	0.08679188804909077	0.013377926421404682	0.046357502225941066	0.0	0.02983116087831336	0.1890139751552795
AACGTCAGTGGACTAG-1	0.11180124223602485	0.0	0.022460675261164294	0.02505295659354468	0.02084388081449193	0.01946335403726708	0.03463754928723082	0.0	0.02977336304584894	0.04333110894375716	0.0531251748643053	0.0502094467716308	0.03062985435440826	0.01956521739130435	0.09541290417738738	0.12257058721635199	0.04288145708538715	0.009153318077803204	0.0327536231884058	0.022818111876301814	0.0	0.165700266749742	0.10348839391266818	0.028801472279733148	0.040372670807453416	0.03928803189023825	0.09337474120082816	0.12632308403059392	0.046850044365572316	0.0	0.0721930243669374	0.04138828269263052	0.026750349582127412	0.002317448718617882	0.021883443422315747	0.0	0.030872388481084135	0.02939312781355063	0.028525879917184267	0.034134394931010045	0.02311583530767753	0.027695029045809966	0.00859927179267509	0.08105964229589165	0.03373148590539895	0.04564091011489074	0.0	0.02652436357274079	0.10920031055900621
AACGTCATCAGCTGTA-1	0.023291925465838508	0.0	0.06226899103799845	0.05381107959645281	0.04698763938110467	0.05969689440993789	0.06437209056981973	0.0	0.05243942914039164	0.05616754786715261	0.046130602652341784	0.09859887332081467	0.022195095680896133	0.009130434782608696	0.07652370573100183	0.12004404741283314	0.07064388497159656	0.027481747847880572	0.03204968944099379	0.05902497607475934	0.025998225377107366	0.17202048326486108	0.13863879454316863	0.05548654244306418	0.03308647873865265	0.05659899261456692	0.07945134575569358	0.14414301113905856	0.03655723158828749	0.0	0.0	0.04329570253483297	0.017111638645897695	0.0033613445378151263	0.0437223850423085	0.0	0.053303218520609826	0.02012878226679583	0.020411318150448585	0.0651934219850765	0.04183170354650152	0.045789865122917044	0.01896551724137931	0.1194791588715109	0.03242554546902373	0.06885077076561645	0.0	0.02430233575365235	0.1982142857142857
AACTTCTAGCGATGCA-1	0.125	0.0	0.047008481699396344	0.05182924640074678	0.042722546707333636	0.06201739130434782	0.07286993445952183	0.0	0.047069840216205965	0.08077271871738274	0.10916009176878742	0.06277625306947855	0.014516688806711425	0.0	0.07698913453186712	0.1524337432877187	0.06838929289803497	0.02796120736624169	0.03395445134575569	0.048514758589630516	0.032209405501330966	0.13827372028271578	0.1503781126268976	0.038371290545203586	0.027440675266762225	0.05220481443713111	0.08405797101449275	0.16629793131769416	0.03025732031943212	0.0	0.10855231724796942	0.027765653852610376	0.01215353430240751	0.002468813612401482	0.0361087624048774	0.0	0.0514257481648786	0.013599635306855092	0.013322291235334714	0.054676101546542163	0.03619864799348695	0.05283724295965748	0.03129149710858856	0.10021701713687046	0.031565535913362	0.06695845267595661	0.0	0.03754702125798268	0.17267080745341615
AACTTCTAGGAAAGGT-1	0.0	0.0	0.02910631051534238	0.04389473306286576	0.027405751824456984	0.04419875776397515	0.052155450936951904	0.0	0.04013086150490731	0.06157452560614616	0.061876783615914054	0.04986277625306948	0.023659928912504936	0.0037888198757763977	0.06305576951441354	0.14412165004577962	0.08302203753232687	0.014623515310014166	0.04248447204968944	0.0280610234373534	0.010470275066548358	0.16022508226406276	0.149961531965998	0.01766735679779158	0.03423315814620163	0.04394178177435802	0.06757246376811595	0.16822031723217493	0.04729370008873114	0.027920733510795624	0.0380315336837076	0.043146718146718145	0.02065623882150174	0.0018059397672112324	0.031713255815431954	0.0	0.036758893280632414	0.0242076471593823	0.01849551414768806	0.04086143649172538	0.029140405601953915	0.03340368650626143	0.02546583850931677	0.10416822569782234	0.03729893295110687	0.06554672330748024	0.0	0.050966669582713675	0.15392080745341616
AACTTCTAGGCATCGA-1	0.08074534161490683	0.008673858559442084	0.039284349790959405	0.038179011237568665	0.027882395070570366	0.040586335403726706	0.045894159380728196	0.0	0.03299511640036034	0.0840408603254453	0.08535616361703319	0.06029178101978911	0.019143359781711125	0.0	0.09226306560251725	0.1488357130484274	0.07620521208638183	0.012792851694453525	0.07118012422360248	0.04121146159764313	0.023247559893522625	0.14546233376818085	0.14209904111388413	0.019599723947550034	0.03199554069119286	0.044114829578814005	0.1345496894409938	0.1703505980185822	0.0	0.0	0.05785953177257525	0.036761373174416655	0.017100798890008997	0.0	0.025428329847358818	0.0	0.030406549971767362	0.01949170892928372	0.016553485162180814	0.04138980366001084	0.028882444954673937	0.030822730105127743	0.01665238809166845	0.09137169797201228	0.015225354355789138	0.04980744268872225	0.0	0.02061062024319832	0.06133540372670807
AACTTCTAGGCGCTTC-1	0.12173913043478261	0.0	0.04670283487430274	0.05913187089362008	0.036983070520973535	0.04947080745341615	0.05815036067043821	0.0	0.04049357545872647	0.06302208989956025	0.09925577751664708	0.04350715007944533	0.022377003075671083	0.017826086956521738	0.0898375915698389	0.13396105020910148	0.0757985013593864	0.01872071483055465	0.03225672877846791	0.0406597736953707	0.0	0.16537315757705562	0.16865136702257416	0.06565447435012653	0.028611243828635134	0.04675998887549829	0.08778467908902692	0.163885324162004	0.025732031943212066	0.031410825199645075	0.07935977066411849	0.03369145543058587	0.01981724171571656	0.005835377629312594	0.028151840149526056	0.0	0.05883681535855449	0.019254658385093167	0.0187536231884058	0.05250948351327692	0.03264940220821632	0.040543528513135946	0.02189976440351253	0.12250243208860286	0.039273769708552314	0.053323893197738656	0.050836120401337795	0.01812614819350888	0.15904503105590062
AACTTCTCACCAGGTC-1	0.08400621118012422	0.0032908357851149615	0.04713074042943379	0.049703802103902635	0.03753380339083511	0.04871552795031056	0.05288338542284818	0.0	0.04985894457351477	0.04796810567561556	0.06450674276761233	0.05824064711830131	0.04970858914060724	0.027204968944099378	0.09067339681082941	0.12094974140704264	0.06769965296965143	0.02519341832842977	0.032422360248447205	0.04080051040513408	0.028216503992901508	0.15442668276251484	0.13757670150682105	0.04274212100299057	0.05966449009927271	0.04899106949723433	0.086620082815735	0.1472665674246702	0.015971606033717833	0.0204673173617273	0.09173435260391782	0.06399194225281182	0.04015695966526834	0.008278093846234146	0.042981112163614055	0.048802129547471165	0.06782891022021457	0.042396717761695825	0.04271911663216011	0.05276480887073242	0.0317346481398476	0.03337152505578002	0.02732919254658385	0.13235052009279352	0.03417741678611244	0.07030540984134136	0.0	0.025089668445455342	0.16638198757763975
AACTTCTCAGCAGATG-1	0.12080745341614907	6.538084341288002e-05	0.03818402122062243	0.04208523318852547	0.03429855648716397	0.03935403726708075	0.04747662565441574	0.0	0.03718529230477455	0.05505193094125901	0.09191427452297017	0.03793153257258414	0.016670855323783196	0.020062111801242236	0.08090266966026975	0.1427086684318626	0.07531663756327225	0.009850713740873923	0.0377639751552795	0.038317914844908145	0.0	0.1683989174244047	0.15600382803850557	0.05870715435932827	0.026726654987524554	0.041414047773554584	0.09257246376811594	0.16066680355217905	0.055013309671694766	0.0	0.04495938843764931	0.03306194393150915	0.015860730816342015	0.0006889712406701811	0.021243888948931002	0.0	0.03433088650479955	0.01732748304746709	0.016542443064182195	0.04393680436866897	0.022526733687648078	0.02404470441616917	0.02842150353394731	0.11082840679488139	0.03548335722248766	0.04611720786534934	0.01012900143334926	0.019333391654273467	0.21207298136645963
AACTTCTCATGAAGGC-1	0.05745341614906832	0.0056227525335076824	0.04685129190363392	0.03321724769324669	0.03371324845955324	0.04964968944099379	0.05180467091295117	0.0	0.04812716324498601	0.07150214739147545	0.057389066084718256	0.05956955077278636	0.049986237269474265	0.024037267080745342	0.09606516003212114	0.13406745688055233	0.06713379456687518	0.015713196033562166	0.03250517598343685	0.04907582893922051	0.00816326530612245	0.1608364648844409	0.14927473682235273	0.041775937428111344	0.04851621808143547	0.05726646271746856	0.08488612836438923	0.15151942918741337	0.011091393078970719	0.026382727003845016	0.038461538461538464	0.062353113983548765	0.046918799388637765	0.026687196617777544	0.03689962300616032	0.03806566104702751	0.041741953698475436	0.043407601572739186	0.04451897860593513	0.05099733211055067	0.035444890641151125	0.03364489738487206	0.020860998072392375	0.10044151762328818	0.045134575569358175	0.06408779326103048	0.03793597706641185	0.022727670370046364	0.16603260869565217
AACTTCTGTTTCCAAG-1	0.10388198757763975	0.0	0.03627591175539521	0.02752306753312031	0.026198090957361423	0.05027080745341615	0.04641901069483457	0.0	0.03851879948793324	0.05715996783190459	0.03718874153656762	0.07291636573739708	0.02051245227922785	0.0	0.10124387485865058	0.12871742842295414	0.07515306911871975	0.0061675928952816825	0.05863354037267081	0.03502092285751816	0.0	0.19063844701026111	0.14216284175564353	0.011180124223602485	0.03131868131868132	0.05799573560767591	0.1104296066252588	0.14973563985421692	0.0	0.0	0.03841376015289059	0.03782944435118348	0.017044432159387772	0.0007829218643979331	0.03203366879215751	0.025110913930789708	0.048489553924336536	0.02107128611316884	0.019407867494824017	0.04612426528825712	0.0269943925575609	0.033853946813001266	0.016887984579139002	0.10762553318865524	0.021914317566491478	0.0579688690073912	0.0336359292881032	0.02981366459627329	0.17263198757763976
AAGAACAAGAATTTGG-1	0.13198757763975155	0.0038356761468889616	0.042408496981737605	0.029289484077119163	0.04033439116851685	0.03258136645962733	0.0659123577428756	0.0	0.04098786212128396	0.06050339647177592	0.06466342118516032	0.03833598151090568	0.020371234696442034	0.07521739130434782	0.12043134105770334	0.12779688698621663	0.05893768926416304	0.005208673858559442	0.04815734989648033	0.05017920474376537	0.023868677905944987	0.1398508537938823	0.13455555347056727	0.0025304807913503567	0.0390667303710782	0.050418713883996165	0.1105072463768116	0.1422077922077922	0.02688553682342502	0.0	0.08012422360248447	0.03930669800235018	0.018934885586376595	0.0	0.0306274118387509	0.034782608695652174	0.03877752682100508	0.01855718274545558	0.016063492063492064	0.05758993705448331	0.03362453004509738	0.039570644636073085	0.035093167701863354	0.06398263862905036	0.057779901258162125	0.05037599630976518	0.0	0.019823287551395327	0.18804347826086956
AAGAACAAGAGCACTG-1	0.0	0.0	0.01313189752098593	0.025692025993609306	0.012330983045824433	0.027016149068322982	0.03220582611333096	0.0	0.022124365843250674	0.07002378385777595	0.046734933691455434	0.015080167557417305	0.022405725295898706	0.0	0.08352152608204003	0.14728168073049416	0.058544240843482684	0.0	0.03159420289855072	0.02232834812632527	0.0	0.1757588738098483	0.13855998198570116	0.010858063031976076	0.024231565535913362	0.034943295942647015	0.12745859213250518	0.1574328833222114	0.0	0.0	0.0316292403248925	0.03428109786805439	0.03161739997615254	0.006049376272248029	0.018656427013865492	0.0	0.031705251270468665	0.02493247478488803	0.024764665286404416	0.021221184709658593	0.014487874934823773	0.02158435345434079	0.012872135360890984	0.09563720721394896	0.03812709030100334	0.03965929692444673	0.019302436693741043	0.02465226139445368	0.06828416149068323
AAGAACAAGGTTGTTC-1	0.019254658385093167	0.002593440122044241	0.026283443766442163	0.04833231608803361	0.026516676339478656	0.028601242236024844	0.05946644512138835	0.0	0.03360556635531743	0.07663193196790034	0.0944211292037379	0.017680196446627185	0.01877236443710432	0.03453416149068323	0.08223340271063112	0.173588874316399	0.061965915872770276	0.02146671025389561	0.07358178053830228	0.03602672120996041	0.042945874001774624	0.13092155221090754	0.16531121577752342	0.028847481021394065	0.022965440356744703	0.030518216371558358	0.11938405797101449	0.17690313638930238	0.04924578527062999	0.0	0.0495461060678452	0.0390527950310559	0.01680162162748095	0.0005115089514066496	0.029252941887003565	0.0	0.037210615471485034	0.014416775884665793	0.01453416149068323	0.03968172912584935	0.02424464182804453	0.04162495728557358	0.02546583850931677	0.09214996632492704	0.02774327122153209	0.04686598225683605	0.048924988055422836	0.03686466625842009	0.18012422360248448
AAGAACACAAATAGCA-1	0.07236024844720497	0.0	0.03754216288792586	0.02274081786522098	0.028507217564180138	0.03595527950310559	0.046893750576940826	0.0	0.031699540088189274	0.06524990161353798	0.05281181802920933	0.05078723096923299	0.011752175109802655	0.003043478260869565	0.08520952490207968	0.1368711489445943	0.049879534050971466	0.04203988231448186	0.03308488612836439	0.03390628811619223	0.056433007985803016	0.18934169278996865	0.14653881518455275	0.043846330802852544	0.020457079152731327	0.030326627730910664	0.11653726708074534	0.15230737641804837	0.056433007985803016	0.0012422360248447205	0.0692785475394171	0.029253399362095013	0.019179864069461157	0.0035596847434626023	0.025166404953686338	0.042324755989352265	0.04052795031055901	0.01762949455809448	0.017256038647342997	0.04088957438826129	0.026297349957463936	0.021524050734688136	0.029128292996358964	0.12772581007258849	0.04386048733874821	0.0489728488827385	0.0029622551361681796	0.030548508441956085	0.10593944099378882
AAGAACACACAGACGA-1	0.0	0.0	0.0349965614732177	0.047003913402506016	0.028857908449921588	0.041098136645962735	0.0526011789373739	0.0	0.03668270826418852	0.0888421196721592	0.09639080073862683	0.02842698252202802	0.01889204035471942	0.027391304347826086	0.07616971762893525	0.17279701071490436	0.07278353705709423	0.008085430968726163	0.03217391304347826	0.03748100054418194	0.02945874001774623	0.14660721587258319	0.18119757557561314	0.0280653324131585	0.02885278972235494	0.046364451036741756	0.13146997929606624	0.18123042964940198	0.031677018633540374	0.0	0.02895365504061156	0.032386268255833475	0.019583102988520697	0.0016023800824677696	0.026912147084814077	0.0	0.024110671936758893	0.016177559974927345	0.017449275362318842	0.04264558756096544	0.03229996615409947	0.0335323323081871	0.02091454272863568	0.11831175634213874	0.017996496257365824	0.0552247932288482	0.0	0.04543784445805266	0.22573757763975155
AAGAACACACGGCGTT-1	0.07375776397515528	0.0	0.01776899649597747	0.0371306501992604	0.019505328278774558	0.044099378881987575	0.04434861732009337	0.0	0.029382200938789058	0.06082165528805845	0.05690783951653517	0.07115412393471039	0.047647769839275246	0.0	0.07048296432258805	0.13305783078864666	0.06605512698658296	0.015037593984962405	0.03233954451345756	0.024587641440393312	0.014551907719609583	0.1744231780213789	0.1154791615845077	0.006717276282493674	0.048232202580028666	0.040592070702388676	0.10797101449275362	0.1439838817309173	0.017834960070984916	0.0	0.038652651696129955	0.04563119019640759	0.04189782446099314	0.006759225429302155	0.028249744114636644	0.050576752440106475	0.03842461885940147	0.043434953558607325	0.04862939958592132	0.03153320271791238	0.022179127141667962	0.02920661721843655	0.018687085028914113	0.13678066302476988	0.028921802834846314	0.05094884090153295	0.023220258002866697	0.019123436269792668	0.08854813664596273
AAGAACACAGAGGTAC-1	0.013509316770186335	0.009327666993570884	0.03700946413561986	0.06375614835026748	0.03733623106083993	0.06730434782608696	0.061083198164339124	0.0	0.043409511165900146	0.07276149410536763	0.09316770186335403	0.04113823486927633	0.02074223004104884	0.0	0.08291515757387044	0.1490806958501398	0.08756658782962357	0.01952707856598017	0.033002070393374744	0.04915088851776097	0.0019520851818988466	0.1861484841994587	0.17199151826762493	0.011594202898550725	0.02273185751446621	0.0542999289267946	0.10315734989648033	0.17361275088547815	0.0	0.0	0.08991877687529862	0.03623048514352862	0.017009744940543938	0.0	0.038518217130650935	0.0	0.06907114624505929	0.01909624480027352	0.018002760524499655	0.0478344241110509	0.030305802285055663	0.042967697843172725	0.023024202184621975	0.12441816957270074	0.04395604395604396	0.07521642583593473	0.050262780697563306	0.05695039804041641	0.26020962732919256
AAGAACAGTAGTGGCA-1	0.0	0.0	0.01615125151458918	0.0335978171112627	0.01335341985354951	0.03593540372670807	0.03387269058828184	0.0	0.021263809207718934	0.08777441267559845	0.08175256001342958	0.0051711685685396505	0.01758996637106715	0.0	0.0803716875071699	0.16312390190789636	0.06524612630136381	0.0002615233736515201	0.031677018633540374	0.017684036704133908	0.0	0.17691154422788605	0.15310277532791652	0.004830917874396135	0.017298402081010775	0.0325577083526467	0.14306418219461697	0.17642831476823573	0.031055900621118012	0.0	0.042904921165790734	0.03062363605841867	0.022451302396670026	0.004567044208987943	0.019964780002161515	0.0	0.028274985883681537	0.019832469086557638	0.016157349896480332	0.023605610904998124	0.017120537143588944	0.024929144304408127	0.0224352109659456	0.0942453041981591	0.004427456601369645	0.04384513886654008	0.0	0.021992826524363573	0.08684006211180124
AAGACAAAGATAGCTA-1	0.0	0.0	0.028054012160377256	0.02169245682691272	0.019814035044392032	0.04569937888198758	0.034909205997547176	0.0	0.029659570432886063	0.05694095101209726	0.06324212411168934	0.07453416149068323	0.022393757704137197	0.0	0.08114193939592586	0.13281532256068893	0.07632015207444574	0.019221967963386728	0.05966873706004141	0.027083372426863823	0.0023070097604259094	0.17228528592846434	0.1482539265542024	0.012606395215090866	0.03233264320220842	0.03739068631995303	0.11237060041407868	0.15985062368461578	0.05430346051464064	0.0	0.07152412804586718	0.030180879637401375	0.020550009213792506	0.0	0.02178681093727153	0.04897959183673469	0.03684359119141728	0.019050658157159953	0.019204968944099378	0.038327983659177126	0.026004628655585945	0.024615570162214315	0.029053330477618333	0.12989598144129313	0.015066093326962892	0.04630171960651799	0.0	0.01803866678330855	0.09324534161490683
AAGACAAAGCCAGACA-1	0.0	0.0	0.045936534619960924	0.04846156607905791	0.04898311991405604	0.02980869565217391	0.05794727749864831	0.0	0.04428310653833389	0.0882843112092124	0.0997705780314476	0.09238769319659107	0.01627592479565337	0.0	0.07823464822432358	0.15672712875207245	0.06201012356048717	0.029748283752860413	0.04492753623188406	0.045335985438441764	0.04001774622892635	0.15545863431920404	0.16500722448443453	0.06068553025074764	0.024090884960450178	0.04477611940298507	0.12836438923395446	0.18276012525024382	0.0515527950310559	0.0	0.09608217869087435	0.02953248279335236	0.012496070588490346	0.0	0.03400064845483385	0.030168589174800354	0.043379446640316205	0.014061200068379964	0.01537888198757764	0.050337654758430946	0.0306643858798562	0.04865625439707331	0.03812379524523452	0.10461722667065779	0.020863194776238256	0.06404917452450681	0.02398471094123268	0.05254133496631966	0.24417701863354038
AAGACAAAGTGCGTCC-1	0.017857142857142856	0.0	0.04927245139669683	0.05634581553154059	0.039909610659027206	0.04602732919254658	0.06056625918160119	0.0	0.05082262576454412	0.06826138288588882	0.06300710648536735	0.09651885020944677	0.014772795270407736	0.006770186335403727	0.09091266654648553	0.14011531513696765	0.07636435976216265	0.03210199411572409	0.03171842650103519	0.04878309658291269	0.02546583850931677	0.16433341770673104	0.15142144076861008	0.025488842880147227	0.02374581939799331	0.06263094465560397	0.09262422360248447	0.15626251219136594	0.05119787045252884	0.010470275066548358	0.017677974199713332	0.037554557663253316	0.015782684573943394	0.006743566992014197	0.03627024037330655	0.047737355811889974	0.055830039525691696	0.017079035842498147	0.016356107660455487	0.05525866021926716	0.04138713306927433	0.030267945084323303	0.03324052259584494	0.1152136496295742	0.04526198439241917	0.07485383880968471	0.0011466794075489727	0.030670982416236548	0.24627329192546585
AAGACAACAAATCAGA-1	0.0	0.0	0.049041033086268816	0.03131440060316663	0.05020559870590124	0.03611925465838509	0.05967480318075721	0.0	0.06203712483997914	0.06293653645432301	0.06411504672374238	0.06086956521739131	0.03665673356550461	0.008074534161490683	0.07718579458857078	0.12108584296354953	0.06417187948984328	0.017195161817587446	0.052960662525879915	0.044116267287159186	0.048802129547471165	0.12791915730446465	0.13197725694770224	0.02567287784679089	0.06202155332590115	0.03633385865702543	0.1125	0.15016682921821262	0.04702750665483585	0.0	0.05437171524128046	0.06056530132617089	0.029375738458369917	0.0027089096508168486	0.040797980889654605	0.06415261756876664	0.044057029926595145	0.0354231010313978	0.033987577639751555	0.05255429571887115	0.04794957875575152	0.05279704114655571	0.010719640179910044	0.07556686372820474	0.02360248447204969	0.08226863622222938	0.0	0.034782608695652174	0.12391304347826088
AAGACAACAGTCGCTG-1	0.026397515527950312	0.0	0.026036743114759467	0.019990665278426023	0.028028104663941816	0.02653913043478261	0.05404386069021904	0.0	0.026638139490778055	0.06849408825693411	0.05733310950702255	0.03845153835042612	0.012369702844696562	0.005900621118012423	0.11823202609023419	0.1465442577516023	0.04106010035145112	0.005339435545385202	0.03200828157349896	0.03794824642059635	0.016770186335403725	0.15459023734885805	0.10640821151789233	0.01518288474810214	0.025245527419440462	0.044158091529928	0.12844202898550725	0.15302345875468404	0.04418811002661934	0.0	0.10215002388915433	0.029217727043814	0.021952673625789947	0.0005271673886946082	0.021476569801076945	0.021739130434782608	0.02756916996047431	0.013787680209698559	0.0153567977915804	0.04240276793530368	0.021443664870699514	0.03634645922531106	0.010516170486185479	0.0797874728728579	0.04593088071348941	0.03679507396560787	0.0	0.03798442830898434	0.13004658385093168
AAGACAACATGAGTAA-1	0.03804347826086957	0.0	0.024774858365444442	0.039593580583779125	0.024901522541768025	0.05630310559006211	0.04693331223378302	0.0	0.04036792944857996	0.05725920982837979	0.07094174920261877	0.05254947277191969	0.025950525975657918	0.022919254658385093	0.07260689293498747	0.14637598673628469	0.08231029376008488	0.004772801569140242	0.0410351966873706	0.02834437334634366	0.029281277728482696	0.19141727837380013	0.15194685781839334	0.023740510697032435	0.028244943462334766	0.04214950094249251	0.06984989648033127	0.1694368872234485	0.0	0.015498373262348418	0.09034878165312948	0.04195064629847239	0.024671284402675252	0.002317448718617882	0.03545013573049709	0.020141969831410825	0.04407114624505929	0.024857256823750642	0.021584541062801933	0.03566634707574305	0.02496729754205582	0.03946209974069831	0.01656671664167916	0.08849809174586545	0.05341614906832298	0.06818137933253951	0.0	0.0193683842183536	0.16925465838509315
AAGACAAGTGATATAG-1	0.07468944099378882	0.0	0.06235195231909529	0.04522313574839335	0.05123050516775126	0.024496894409937887	0.07029578932099009	0.0	0.057934664074723814	0.05642078606505484	0.06082479995523474	0.08819875776397515	0.04928972342895439	0.0	0.09531785181664727	0.12105119893098414	0.05942397382904887	0.0061675928952816825	0.0315527950310559	0.06256215871347882	0.0	0.1343951400922915	0.1131297967761911	0.06317000230043708	0.07081541646759038	0.048397762739099535	0.11790890269151139	0.1251604127098198	0.04569653948535936	0.0	0.09569995222169135	0.06273291925465839	0.033455822574875616	0.0038467560937418444	0.04563214810199813	0.0611357586512866	0.05958498023715415	0.04463160294033848	0.04942443064182195	0.06629184209429322	0.04364657561814506	0.046380831775513075	0.017669736560291284	0.09348200254433885	0.055932473323777675	0.07353221982643024	0.05093167701863354	0.02479223165077421	0.2562111801242236
AAGACAATCTTACGTT-1	0.0484472049689441	0.0	0.03257540198015479	0.046307399561986144	0.020065939765135894	0.05624347826086957	0.050718044071685724	0.0	0.030774975107865914	0.05606488373286792	0.062111801242236024	0.03010255669507439	0.015648822987350257	0.0	0.0720988544551697	0.1496325257974314	0.07189938330275635	0.008913588318622644	0.037556935817805386	0.030310934304103882	0.0	0.1827800385521525	0.1597117712184046	0.02056590752242926	0.02400594574507618	0.04312598498192269	0.08299689440993789	0.1687362045069555	0.04108251996450754	0.0	0.06301958910654563	0.03000041967433272	0.01840156959665268	0.0	0.026926133365544162	0.0	0.05268210050818747	0.015231637130320816	0.014808833678398896	0.04061549043311518	0.024947172952551708	0.02938752537739452	0.029653030627543372	0.10425802589238943	0.025418060200668897	0.058719788884240336	0.02857142857142857	0.017601259732306886	0.24965062111801242
AAGACTCAGTGCTCGC-1	0.0018633540372670807	0.0002833169881224801	0.031780720234911415	0.024227192762000502	0.02433844140128175	0.04364223602484472	0.04374464269230262	0.0	0.035007823242141196	0.07468473555430077	0.05616921269095182	0.03564928499205547	0.0503907418710133	0.0	0.09488847735951098	0.14200341491178145	0.07113901107402577	0.004729214340198322	0.032132505175983435	0.03458557730198345	0.005678793256433008	0.16533032185206098	0.13561014054906081	0.05530250747642052	0.044712533842968624	0.05176601464726059	0.13082298136645962	0.1542246291258149	0.035314995563442766	0.020940550133096716	0.03597706641184902	0.05112262884002015	0.04722664845587678	0.013930789707187223	0.02604499767954888	0.03611357586512866	0.053881987577639755	0.04131631431990427	0.044309178743961355	0.038263370711576136	0.02794573678866437	0.025379404611147963	0.01548511458556436	0.07604579809922922	0.03863672559324733	0.05516471963870027	0.0	0.028099028956346778	0.18858695652173912
AAGACTCCACTATCCC-1	0.0782608695652174	0.0	0.06792782368544575	0.040160844433274695	0.06778459676722275	0.025182608695652173	0.10314778916274348	0.0	0.06513441752406239	0.04786886367914036	0.04204577248055509	0.09706774519716886	0.021893512368506087	0.05273291925465839	0.1250757960635212	0.11619608522432011	0.0644150217722862	0.031775089898659695	0.03217391304347826	0.07559625452703084	0.0	0.11016569637259292	0.1322774952618641	0.006349206349206349	0.046161809205287466	0.05214919192855598	0.08390269151138717	0.12906421641599508	0.043212067435669924	0.06205264714581485	0.12331581462016244	0.04413085445694141	0.018898030416355023	0.0033874419332950573	0.05348862343210614	0.05439219165927241	0.04040090344438171	0.018837540600604025	0.017579020013802623	0.08416044853891366	0.05480657525224344	0.0683109208225291	0.028796316127650462	0.13678066302476988	0.07112597547380156	0.08314828522082408	0.056282847587195414	0.025911993701338464	0.3232919254658385
AAGACTCCATGATAGA-1	0.041304347826086954	0.0	0.062140182733137574	0.062499551215308945	0.05128730721262487	0.05249689440993789	0.08162888528438238	0.0	0.052829405907733155	0.07554711428229215	0.08844496670583626	0.1143434927054745	0.017147165475891287	0.032422360248447205	0.07819531621298284	0.15425502957115636	0.06518423553856016	0.04275907159202354	0.032091097308488616	0.05699461447523972	0.003992901508429458	0.1338577464514496	0.1640877446473138	0.026961122613296525	0.04352603917821309	0.06053583016594048	0.09684265010351967	0.16708844515168625	0.035226264418811	0.013013901212658977	0.04567606306736741	0.04237871411784455	0.02020096907417645	0.0024270577796335928	0.04326083777821573	0.0	0.04860248447204969	0.017480198301897544	0.018023464458247068	0.06468589770311392	0.04264766417548642	0.07923375344228024	0.05031055900621118	0.11587218438973285	0.053830227743271224	0.0664392452182495	0.0	0.06624092380369172	0.39425465838509316
AAGACTCGTTAAGGAT-1	0.0	0.0	0.0205372834546824	0.02479445661149607	0.022505958040576417	0.026554037267080745	0.03504107818702114	0.0	0.028857095443554123	0.06124942251424465	0.04976778020256281	0.03492705474505272	0.02400459555523642	0.0	0.08323964666743146	0.12971468164608646	0.05324815985499878	0.015059387599433366	0.031801242236024846	0.021679082771950235	0.012156166814551908	0.16422438131583558	0.14409937888198757	0.018541522889348978	0.028433402346445823	0.0375451932882173	0.09560041407867495	0.1437888198757764	0.013753327417923691	0.0	0.04710941232680363	0.0337229310055397	0.02563168677441384	0.0025471057988412757	0.02047337202871002	0.029636202307009762	0.035742518351214	0.02278078522992763	0.021137336093857834	0.026995706365417482	0.02152416322871596	0.024559287623871835	0.014435639323195545	0.07116665419441742	0.011275680840898233	0.04280243298040099	0.0	0.012649811914968069	0.1360248447204969
AAGATAGAGGTCGTAG-1	0.0	0.0	0.040797301575172744	0.04105841381538793	0.033720657421928056	0.04229565217391305	0.047344753464941776	0.0	0.0419420605945664	0.06456889618944955	0.07065077499860109	0.07204968944099378	0.015024114697399442	0.0	0.08694668873629526	0.14209497414070427	0.06638668464445967	0.009109730848861283	0.03221532091097309	0.04328498245482352	0.003815439219165927	0.20130843669074552	0.1647445159595429	0.015642972164711295	0.02804321282582152	0.042792249930471864	0.11066252587991718	0.15084441250449154	0.0058562555456965395	0.0	0.05728619206880076	0.03480149404062448	0.017430327469025397	0.002865494023696435	0.03408456613921435	0.0	0.05831451157538114	0.018704199669496838	0.016024844720496895	0.04992183917628913	0.033362910381543924	0.04157269492854128	0.018783465410152068	0.1171593205118611	0.033858894728459946	0.06052843304476555	0.0	0.0358673781821363	0.1921583850931677
AAGATAGAGTGCAACG-1	0.03400621118012422	0.0	0.0277767468261852	0.03501956701253007	0.03033723127076053	0.049873291925465836	0.04515567511967401	0.0	0.025593855198900006	0.08639529113837414	0.11381567903307034	0.023169146323848044	0.011393147356957359	0.0055900621118012426	0.06925711663580196	0.18032961322412214	0.08190358303308945	0.03007518796992481	0.03192546583850932	0.02794092811168865	0.046317657497781724	0.16249537568877898	0.15832692199433301	0.016655164481251438	0.016669321017147104	0.049256821482648865	0.1264751552795031	0.1991042554283661	0.04702750665483585	0.011120970127181308	0.10181557572861921	0.021686671143192882	0.020589032334991816	0.0	0.017803263889330376	0.02085181898846495	0.02741389045736872	0.011918627842042282	0.014102139406487232	0.03609049981241402	0.023549428736084305	0.017403364891756617	0.018012422360248446	0.1347451919479159	0.013600891861761426	0.04033297932824853	0.002866698518872432	0.01065523576240049	0.12158385093167702
AAGATAGAGTGGACGT-1	0.023291925465838508	0.0	0.02064425984346516	0.014397012889096327	0.015956435301236062	0.026554037267080745	0.037333016840078594	0.0	0.029893082357403632	0.052071248909193575	0.044787644787644784	0.02247580528672541	0.03411003003865532	0.018509316770186336	0.09173863878464085	0.1367696914206528	0.04915010720364271	0.006363735425520323	0.04575569358178054	0.024274267699986866	0.0007985803016858918	0.14964076403356763	0.10236250023456119	0.0018863584080975385	0.03312894834633965	0.03676647816816538	0.12254140786749483	0.1434910938863508	0.05297249334516415	0.0	0.024414715719063545	0.04467433271781098	0.032885651415130134	0.005762304921968787	0.026567575986827466	0.0	0.04028797289666855	0.028007293862898172	0.028719116632160112	0.029279044562090958	0.013637153651240864	0.03265995296387867	0.01571000214178625	0.07005911846142333	0.006688963210702341	0.049161651594632	0.011466794075489728	0.02843145831510804	0.12577639751552794
AAGATAGCAAAGGATT-1	0.07888198757763976	0.0	0.026008361623857917	0.04935195490611424	0.01959176617314745	0.050812422360248445	0.043942450976513565	0.0	0.03533142098525437	0.06438067860992762	0.0697666610710089	0.036862631807020076	0.021311887408896706	0.009068322981366459	0.07824120355954703	0.1492514414392121	0.08119626002961915	0.011376266753841124	0.03287784679089027	0.025786718207577265	0.01685891748003549	0.19647968223680368	0.18858719108292207	0.008649643432252128	0.02442002442002442	0.04621612434720806	0.09580745341614907	0.16755043375596734	0.0065661047027506655	0.0	0.07300525561395127	0.03359912707738795	0.0227244642450652	0.00041755832767889764	0.03069861472246769	0.0	0.05175042348955392	0.019694569491139097	0.018136645962732918	0.03446579682354412	0.025272825400890972	0.039763613338961584	0.02075390875990576	0.11448028137394298	0.01344163083293518	0.06235853205891503	0.0	0.03082844895459715	0.14619565217391303
AAGATAGCATCGGAGA-1	0.03354037267080745	0.0	0.040937025838072676	0.03836570566904822	0.02232567328945581	0.04090931677018633	0.0331658556527014	0.0	0.03231710208145654	0.06231370737299591	0.06290638464551508	0.0416582406471183	0.020471762467238717	0.0	0.08483587079434275	0.13596298037663013	0.07038748038283858	0.013708183502233845	0.03217391304347826	0.03436602803475258	0.020585625554569654	0.18594598804493856	0.1666585352123248	0.04398435702783529	0.02496947496947497	0.06413275238713266	0.08685300207039337	0.16173964375545402	0.0	0.008813960366755398	0.030052556139512663	0.03414890045324828	0.01950288879494434	0.0037997807818779686	0.030295555541427998	0.0	0.0326369282891022	0.02114422474215055	0.01994616977225673	0.042403810079619825	0.023170720551779656	0.03075438702285473	0.03181623473977297	0.08914165980692958	0.003885969103360408	0.047659811840933715	0.0	0.021048027294199984	0.14736024844720497
AAGATAGGTACCACGC-1	0.0	0.0	0.039135892761628224	0.03084766452446774	0.039388513638664906	0.030688198757763976	0.05437354116390394	0.0	0.04298871556588118	0.053440104032989405	0.059548989983772595	0.06141846020511339	0.04788472815615314	0.0	0.09487864435667578	0.11952191235059761	0.052138546893304744	0.007039337474120083	0.03739130434782609	0.045294702670244505	0.0015971606033717836	0.14365155084795264	0.09428233660467997	0.026363008971704623	0.05648988692466953	0.040684774883347236	0.11097308488612836	0.13050921410605204	0.04649511978704525	0.0	0.08547539417104634	0.06163337250293772	0.04880274896209337	0.0197348504619239	0.035348417325187384	0.0	0.05056465273856578	0.04209242691891276	0.043439613526570046	0.047945933552878406	0.03142912028101245	0.021741140525437696	0.01363246947954594	0.1256155055002619	0.042331581462016245	0.06794966691339749	0.0	0.011477561018283615	0.12360248447204969
AAGATAGGTGTCTCCT-1	0.0	0.0	0.014096868211638594	0.038717552866836605	0.012054381783831175	0.04798012422360248	0.02450449024805159	0.0	0.018657247167038073	0.07327481477679106	0.08465111073806726	0.017795753286147624	0.01285558707021386	0.0	0.08155820318261525	0.16736284674964738	0.06351760571163326	0.009458428680396643	0.045175983436853	0.016668855904374096	0.0	0.21724722054557136	0.1522921318796795	0.008557625948930296	0.013192121887774062	0.03839189147430549	0.09469461697722567	0.16943175401673424	0.035847382431233366	0.0	0.07357859531772576	0.023008645291253987	0.016192427346536156	0.0	0.016895427121941295	0.0	0.037337662337662336	0.015620263262863981	0.01672601794340925	0.02011234315728042	0.012597993029574	0.026328167400349756	0.02227457699721568	0.12578013919030157	0.022137283006848224	0.047202823458736956	0.0	0.030303560493395155	0.04611801242236025
AAGATAGGTTCGGACC-1	0.04192546583850932	0.007845701209545603	0.04604569420035149	0.03568017807776541	0.04558981514638875	0.04369689440993789	0.06673524020519313	0.0	0.04724527049452373	0.07652926783361566	0.10221028481898047	0.05370504116712408	0.025455067676731412	0.03968944099378882	0.11526245923400907	0.14771473113756156	0.08070113392718994	0.018001525553012966	0.03511387163561076	0.050505713910416396	0.028748890860692104	0.12404836542767578	0.13270158188061773	0.035150678628939495	0.04037001645697298	0.05274867896542134	0.11446687370600414	0.16208870181202198	0.03850931677018633	0.022182786157941437	0.10100334448160535	0.04507512170555649	0.02546258658255016	0.0033195887050472364	0.03917811528509762	0.0	0.031182947487295314	0.021604649837597585	0.02111801242236025	0.05404768852390679	0.034458785755449646	0.07204968944099378	0.029385307346326838	0.06061513133278455	0.04726867335562988	0.07370814962614917	0.0	0.05430845945236637	0.19083850931677018
AAGATAGTCAGCGTCG-1	0.08695652173913043	0.0	0.0402929843137683	0.05093167701863354	0.03377498981267674	0.033167701863354035	0.049900436496947156	0.0	0.04236404153430373	0.059818968909878	0.07142297577080185	0.044836053733930376	0.02457903995978889	0.0168944099378882	0.0703944672970714	0.13910816361881667	0.061957074335226896	0.019374523264683446	0.03130434782608696	0.0322606068566925	0.02067435669920142	0.15922428396191515	0.14983393068247922	0.04679089026915114	0.031998195041673304	0.029238898674330212	0.08299689440993789	0.15973769313690261	0.051907719609582965	0.0	0.03062589584328715	0.04136939734765822	0.0235699652043836	0.00218174226212224	0.02928981480892833	0.0	0.04656973461321287	0.022087868254601403	0.018015182884748102	0.04096148234607529	0.034413048052031214	0.03199662304769945	0.03522167487684729	0.1268128414278231	0.027456601369644847	0.06671601283000246	0.0	0.028448954597148107	0.18218167701863355
AAGCATCAGGCACCAA-1	0.1625776397515528	0.0	0.08721195515724438	0.07937385559903781	0.06992578689354556	0.09031552795031056	0.10981788450633646	0.0	0.06854226921435684	0.07364098352240644	0.10787309048178613	0.13135923732485916	0.015139003578309936	0.021304347826086957	0.06895229354791131	0.131649798322239	0.08340222364669216	0.007497003378010243	0.04004140786749483	0.08501247865493235	0.027861579414374445	0.10363908954613603	0.16845996509729597	0.09551414768806073	0.0336783988957902	0.06276691078767653	0.07272256728778467	0.16874647092038397	0.040372670807453416	0.024785566400473233	0.07085523172479694	0.039012925969447707	0.010681495452722404	0.0006733128033822224	0.059439150142723635	0.02883762200532387	0.07104743083003953	0.013425266396945695	0.012462387853692202	0.09030701571553629	0.06341807005186656	0.0679933264990251	0.04183979438852003	0.12700740851605177	0.03411371237458194	0.0980036258702625	0.006402293358815098	0.012527337940687604	0.42069099378881986
AAGCATCAGGTATTGA-1	0.07003105590062111	0.0	0.032538287722821996	0.04731267726995297	0.03464430806465554	0.0481192546583851	0.044978966385778904	0.0	0.03360556635531743	0.08199442191537053	0.08485255441777181	0.037267080745341616	0.01966035974580835	0.009006211180124223	0.08841508382634918	0.16179505580163817	0.07028138193231803	0.005077912171733682	0.03486542443064182	0.03725394531909703	0.0	0.16221110224108726	0.1684336942448068	0.0	0.02485533789881616	0.04795896294922901	0.13108178053830227	0.17447769621682666	0.05625554569653948	0.0	0.046822742474916385	0.03163505120026859	0.018967404854042687	0.0	0.028826996064769194	0.0	0.0483201581027668	0.019924782038862613	0.019900621118012423	0.041194922672891744	0.021970563214079895	0.0348831132284066	0.024352109659455987	0.11959889246426701	0.03653448001274088	0.049172379021444126	0.0422360248447205	0.011932464351325344	0.14417701863354038
AAGCATCCAAAGTATG-1	0.06226708074534162	0.0	0.0490192011701907	0.038667288981438265	0.03272538680957732	0.04761242236024845	0.06660073057192968	0.0	0.050911526243421365	0.05869308557055593	0.05848581500755414	0.06687852087245413	0.028537919314496344	0.0	0.07384257362460873	0.1273861077429413	0.07186401715258284	0.02449602266535905	0.03797101449275362	0.04055844326434107	0.03469387755102041	0.1405401195506143	0.15780525792347677	0.056084656084656084	0.037134363221319744	0.06082630326627731	0.06625258799171843	0.15751501462963913	0.046850044365572316	0.0	0.027663640707118967	0.047815595098203795	0.022368920251915926	0.0	0.03801852546456703	0.0041703637976929905	0.03802936194240542	0.024722776226565615	0.02298136645962733	0.04971132602442786	0.03527291687629781	0.03578363384188627	0.031473548939815806	0.10683229813664596	0.02650103519668737	0.06726740256814598	0.01987577639751553	0.03291050651736506	0.18202639751552796
AAGCATCCAGGACTTT-1	0.0	0.0	0.03846565293803011	0.054809176749362726	0.02985564871639727	0.053927950310559004	0.053745829542007885	0.0	0.04016997771561329	0.05535650120630358	0.06266017570365397	0.05873176368626318	0.04930647805742051	0.0231055900621118	0.08349202707353447	0.13209522159807974	0.07666055126986583	0.013947913261414405	0.04248447204968944	0.04620292357058415	0.018278615794143745	0.1465215444225939	0.14167870747405753	0.032528180354267314	0.04495407973668843	0.06204381817619975	0.08141821946169772	0.14261844874493096	0.04161490683229813	0.06678497485950902	0.06402293358815098	0.061062615410441494	0.04919298017408648	0.023633801346625606	0.03147040312275504	0.004081632653061225	0.06201298701298701	0.039581742549433016	0.043004830917874395	0.04902351077577223	0.03345987431279101	0.030115178194536574	0.019704433497536946	0.09999251665045274	0.025832138875617135	0.06135015393857476	0.0	0.039174175487708865	0.15819099378881987
AAGCATCGTAGACACG-1	0.10885093167701863	0.0	0.04815247410188955	0.04325566366280113	0.04488102441253102	0.050608695652173914	0.07082064063509647	0.0	0.05125527476174672	0.053070513149564534	0.0576688489731968	0.08842987144301603	0.02111801242236025	0.0	0.0822563463839132	0.13157803568335355	0.08206273070887027	0.01904761904761905	0.03225672877846791	0.05254921093618059	0.0	0.14554800521817013	0.1625415173293802	0.032344145387623646	0.03596644900992727	0.049652359321405395	0.11211180124223602	0.15835429392741646	0.044897959183673466	0.006743566992014197	0.047348303870043	0.03897935202283028	0.016693224068593974	0.0	0.041918154828127684	0.017213842058562554	0.04871541501976285	0.021376716622029744	0.016091097308488612	0.05503459919129601	0.04268791335449464	0.046404952863374135	0.029503105590062112	0.16216418468906682	0.03127886606147476	0.07722030916444073	0.0	0.016603971656023096	0.2375
AAGCATCTCCCGAATA-1	0.04114906832298137	0.0	0.0476481568404851	0.026015150971170072	0.04564414753713742	0.03947826086956522	0.06097242552518099	0.0	0.057749751078659144	0.0592953818250261	0.07152369761065414	0.08889209880109779	0.051553991790232054	0.0	0.10129959520804996	0.1188710994531192	0.056258703388519266	0.030794377247466493	0.031966873706004144	0.056255277626616126	0.0030168589174800354	0.12163398820070484	0.10881011803118726	0.009615827007131355	0.06306471306471306	0.04721732950156052	0.09461697722567287	0.11992710846465787	0.03682342502218278	0.013664596273291925	0.07859531772575251	0.06717936880980359	0.042500514888404714	0.007703951145675661	0.045587646299675134	0.05430346051464064	0.056239412761151894	0.04709556100062682	0.05157073844030366	0.06632310642377756	0.03666883158462847	0.038051016100826146	0.03127007924609124	0.0871211554291701	0.06029622551361682	0.07565625033523209	0.0	0.030093605108914356	0.29440993788819875
AAGCATCTCCGATAAC-1	0.031987577639751553	0.0	0.05944175790588261	0.04973970487918716	0.0507242260721386	0.03649689440993789	0.06364679352771294	0.0	0.04930894694419421	0.09371182177506288	0.14217447260925523	0.10764119601328903	0.019069160712789766	0.0	0.08674019567675642	0.16213654697978272	0.06973320660462855	0.02948676037920889	0.05039337474120083	0.054264322305830254	0.005944986690328305	0.1191534103078331	0.17535418738623781	0.09597423510466989	0.037898816159685725	0.05444207533759773	0.1451345755693582	0.17643088137159282	0.04809228039041703	0.03448683821354629	0.10047778308647874	0.03775390297129427	0.01584121925574236	0.0	0.029334316611251327	0.0	0.021753246753246754	0.014896575303436093	0.015603864734299517	0.06599483096419193	0.04378378872840037	0.03753643289312348	0.03840222745769972	0.08631295367806631	0.029176620480968307	0.05935485255151847	0.0	0.017951185373108216	0.15702639751552794
AAGCCATAGGTTGGTG-1	0.03400621118012422	0.0	0.015548690630833214	0.022539762323627616	0.015413111393749306	0.038429813664596274	0.030494125093958935	0.0	0.01565478166042388	0.0885786150608285	0.07163561076604555	0.03414704607828976	0.013377374071015689	0.0	0.08546190530818269	0.17606592264482443	0.06782343449525872	0.0	0.04331262939958592	0.01957178510442664	0.0	0.16441519499990265	0.1510574018126888	0.012836438923395446	0.009478685565642088	0.03056765860140292	0.14963768115942028	0.18741337713669728	0.04551907719609583	0.0	0.05934065934065934	0.019422528118180293	0.018644380128559505	0.0	0.020872616769550597	0.0020408163265306124	0.03483907396950875	0.01322012650293464	0.01335127674258109	0.022048647296677645	0.016278963400689725	0.03559468532030795	0.0187192118226601	0.0928234677841802	0.0	0.03944045741747927	0.0	0.059032455603184326	0.1356754658385093
AAGCCATGTCTGTAAC-1	0.10543478260869565	0.0	0.046687552533048064	0.03984490001077083	0.03944778533766346	0.06131180124223602	0.059632604080125544	0.0	0.042942487316865015	0.06739215988227847	0.07106485367354932	0.0756319514661274	0.01763783673811319	0.01372670807453416	0.10219112079843982	0.12885847912697038	0.06260250657589354	0.040296393156805055	0.03200828157349896	0.04263384061098497	0.036202307009760425	0.19185342393738194	0.13505094668893433	0.055118472509776854	0.02652492435101131	0.06330459503723618	0.1245600414078675	0.13759817257840973	0.04250221827861579	0.016089914226560188	0.08944099378881988	0.030766325331542724	0.0148439617139822	0.007322929171668668	0.03661608295135953	0.0048802129547471165	0.0802936194240542	0.017306969058065988	0.016908212560386472	0.05825482512818375	0.036537106998783375	0.04632052905586042	0.035564360676804456	0.12108059567462397	0.0653288740245262	0.06634484386230274	0.003248924988055423	0.048482197533024234	0.18392857142857144
AAGCCATGTTCCAAAC-1	0.0	0.0	0.04393018153238219	0.07063512009478333	0.027761382018448317	0.0612472049689441	0.06148936450791893	0.0	0.05194158645867906	0.07268962921136835	0.08588215544737283	0.08022533583706486	0.021050993908495793	0.015590062111801242	0.06780510988380668	0.15415357204721486	0.09750447602838133	0.008804620246267844	0.032132505175983435	0.04340132480156124	0.0	0.1428376720730544	0.18365952975174044	0.011134115481941568	0.03315814620162446	0.05675967986156176	0.1251293995859213	0.1886838457984703	0.03132209405501331	0.0	0.04524605828953655	0.041371495719321805	0.013807681051022732	0.0	0.043227779296490076	0.005057675244010648	0.05642292490118577	0.019654681178414724	0.017768115942028987	0.05064508733169369	0.03996743475516607	0.04037870107941868	0.04163632469479546	0.10527576143081643	0.0	0.0806530857443225	0.0	0.025911993701338464	0.24149844720496894
AAGCGAGAGAGGCGGA-1	0.0	0.0	0.016980864325557534	0.0160700822173554	0.017887704826938987	0.038827329192546584	0.025657053184054014	0.0	0.020628467118676212	0.09121366117413549	0.05886631973588495	0.020366892965477394	0.015445373927404589	0.0	0.07343614284075452	0.1753235505184232	0.06373422338144603	0.010809632777596164	0.04351966873706004	0.017107954438835827	0.0	0.20029206176132713	0.15761010301927156	0.031009891879457095	0.01620746403355099	0.04315688637557554	0.11392339544513458	0.1725450438889174	0.025998225377107366	0.0013605442176870747	0.056043956043956046	0.025455346650998825	0.021581953974396495	0.003262174434991388	0.018346185877670902	0.0	0.020638057594579335	0.016599236423727848	0.01656728778467909	0.02277293759639835	0.016185658485716115	0.017519950149751752	0.013514671235810667	0.11416598069295816	0.02602325211020863	0.04062047436681363	0.01987577639751553	0.026471874726620593	0.10605590062111801
AAGCGAGAGCAATAGT-1	0.04937888198757764	0.0	0.027126155727057386	0.03175959501669479	0.025395453366755985	0.02208695652173913	0.05932929804433543	0.0	0.04519344744203689	0.061612169122050545	0.036640367075149685	0.054225046944966056	0.0376165344247777	0.0	0.07509792031990035	0.13045457919873302	0.055493910391017	0.004380516508662962	0.03221532091097309	0.03524047212474902	0.0	0.14693821920208727	0.14137846915989566	0.01568898090637221	0.036842384668471624	0.041061771885912056	0.06418219461697723	0.13867614598839895	0.04418811002661934	0.0	0.015193502150023889	0.057751384925297966	0.03023858302711023	0.016644918837100058	0.05179119754350051	0.0	0.0660361377752682	0.03521568180523107	0.03511801242236025	0.03815707199132936	0.03188466780706007	0.04299583911234397	0.02212465195973442	0.09834617975005612	0.027520305781175345	0.08046642851779144	0.060391782130912564	0.0741317470037617	0.22732919254658385
AAGCGAGAGCGACTGA-1	0.07080745341614907	0.0	0.03658810815531225	0.033174164362905254	0.03323413555931492	0.03692422360248447	0.05688438765148818	0.0	0.04267815655967	0.06332323802679533	0.0875384701471658	0.04370937454860609	0.01854019315693103	0.012111801242236025	0.07521591635392255	0.15615055306723416	0.06830971906014456	0.006668846028113763	0.03221532091097309	0.03544876245519881	0.0	0.1458167020385911	0.14808879548141338	0.021486082355647574	0.029933110367892975	0.04917647785915145	0.11322463768115942	0.17559160207381552	0.033895297249334516	0.0004732327713694173	0.06378404204491162	0.03297171394997482	0.014462402306700053	0.003951145675661569	0.028027235103021672	0.0	0.03279220779220779	0.015669268904211067	0.014873706004140787	0.04284567926966526	0.03165780879810463	0.030927254819192347	0.027821803384022275	0.09494873905560129	0.03468705207835643	0.05057767193383323	0.0	0.012772285889248535	0.12771739130434784
AAGCGAGAGGTAGCCA-1	0.04736024844720497	0.0	0.03222827451451277	0.043090510896492296	0.02649197979822926	0.04906832298136646	0.05130355659295011	0.0	0.03166160921720165	0.06679328576561779	0.047898830507526156	0.056593962155135055	0.021477040175205544	0.0	0.09004736229698947	0.13499789661230854	0.06847770827346876	0.003072899640405361	0.03246376811594203	0.028136083015893865	0.0	0.19486750131427794	0.134352892608508	0.024522659305268	0.026923076923076925	0.05685856432125089	0.10494306418219462	0.14620142703146655	0.029103815439219166	0.05962732919254658	0.04338270425226947	0.03503441329528286	0.023064832579970298	0.0016493553943316456	0.0326401647838166	0.0	0.04397233201581028	0.02059148669439854	0.019028295376121464	0.04212868398015757	0.024462353296316287	0.025857806187059035	0.016127650460484044	0.13639152884831252	0.018601688166905557	0.061538956650468254	0.0	0.023427521651649026	0.24596273291925466
AAGCGAGAGTAATTGG-1	0.15574534161490683	0.0	0.038299730375836435	0.04932323268588662	0.03891434004667646	0.04547577639751553	0.06678007674961427	0.0	0.039430325731354604	0.05989083380387728	0.09022438587655979	0.0667629640329337	0.014289304563242738	0.034906832298136646	0.09256133335518445	0.1455519536759793	0.0742158661391216	0.02510624387054593	0.03635610766045549	0.04522339607063106	0.03842058562555457	0.16441908915672035	0.17120714567187706	0.09574419139636531	0.023883845622976057	0.04009764840394302	0.07939958592132505	0.15953236486833325	0.042413487133984025	0.012244897959183673	0.11887243191591018	0.03641304347826087	0.01650894821848612	0.0006576543660942638	0.031551777847002804	0.0	0.035940146809712026	0.01587554846429996	0.013878536922015183	0.05063258159989995	0.030618648176437765	0.03917264668636555	0.024052259584493467	0.14294694305170993	0.05561395126612518	0.0516268142760596	0.028475871954132825	0.02764412562330505	0.19794254658385094
AAGCGAGCATGCAGCC-1	0.015372670807453416	0.0	0.03401849163291816	0.04996948264100815	0.02748231110233012	0.05907577639751553	0.054167820548324565	0.0	0.03539780000948272	0.05790257173656383	0.06015332102288624	0.06563628484760942	0.018327170023576155	0.01888198757763975	0.07454071682590668	0.13606443790057163	0.07906987025043655	0.013991500490356325	0.03221532091097309	0.03622562909309264	0.013132209405501331	0.2088825717011624	0.16767183952262107	0.04412238325281804	0.027432712215320912	0.048984889218503753	0.11327639751552795	0.15868025255377033	0.05430346051464064	0.0129547471162378	0.036311514572384136	0.03814839684404902	0.014282462358947676	0.0032517354767994154	0.038214333394788205	0.0	0.054630152456239416	0.018916177559974927	0.01677984817115252	0.043241694109800326	0.03148400552511457	0.03698164787231904	0.024512743628185906	0.1293721469729851	0.01981207198598503	0.07022173591220673	0.0	0.03296299536348526	0.2685947204968944
AAGCGAGTCAGGAAGC-1	0.005124223602484472	0.0	0.03662740560425286	0.029354109072631314	0.04064062828000938	0.04926211180124224	0.06727064129445741	0.0	0.04128064103171969	0.07218999709118286	0.08782944435118348	0.0685540950455005	0.019456910685862683	0.04329192546583851	0.08635015323096085	0.15556655366113187	0.08633761411109392	0.02366786531546257	0.044389233954451345	0.0411420314874932	0.01082519964507542	0.15464475554430576	0.1665797226548573	0.045548654244306416	0.033869512130381696	0.04360186644417663	0.08592132505175984	0.165900107797341	0.036734693877551024	0.0	0.09847109412326803	0.0436922947792513	0.0209835994493404	0.0029020303773683387	0.03371837988009943	0.0	0.039864483342744214	0.020075217961137388	0.018866804692891648	0.05044186919004544	0.033948352985299905	0.06304448330619711	0.028678517883915185	0.09997754995135823	0.03299888517279822	0.07331981677555005	0.0008600095556617295	0.05751027906569854	0.2421972049689441
AAGCGAGTCCATTGTT-1	0.0045031055900621115	0.004881769641495042	0.032315602178825224	0.0314077478189064	0.022772680686069916	0.031040993788819877	0.04818609803378565	0.0	0.030732302878004835	0.07395924233868897	0.06793128532258967	0.04810053445038278	0.012348161179525844	0.0063975155279503105	0.09029318736786902	0.15136472742570092	0.0597024822616653	0.007257273618829683	0.03146997929606625	0.03529301382972735	0.0	0.16321579470005257	0.15107616670732393	0.030825856912813435	0.025741890959282265	0.04345353975464294	0.1395703933747412	0.16265592115394487	0.04427684117125111	0.014492753623188406	0.06956521739130435	0.027125650495215713	0.020556513067325723	0.0	0.0238275364437974	0.0	0.03349802371541502	0.01693201891845689	0.017026915113871634	0.03812268122889658	0.024070838555054475	0.036732396631088064	0.01957592632255301	0.0832597470627853	0.01732759993629559	0.04985464336669563	0.0	0.018493570116350274	0.1659549689440994
AAGCGAGTCCCGAGAC-1	0.08524844720496895	0.0070611310885910425	0.02750603106681658	0.030524539546906974	0.024810145339145252	0.038469565217391304	0.04710738352388865	0.0	0.03877246218766298	0.05290282839689954	0.04579486318616753	0.06338292647696085	0.051924987134838854	0.011055900621118012	0.08634687556334912	0.12262750241270941	0.0708781857164961	0.007932875667429444	0.03486542443064182	0.02745116436171211	0.0	0.16388558967269612	0.13103150625809237	0.04034966643662296	0.04993894993894994	0.03427582583974537	0.0806935817805383	0.14336533032185206	0.04986690328305235	0.0	0.033827042522694695	0.06208662078227296	0.04279752419975502	0.004238217025940811	0.031767929458285916	0.08189884649511979	0.058667419536984754	0.04870818850076927	0.04712353347135956	0.036940889574388264	0.024941684428141493	0.022999457275523126	0.024030841721996144	0.11199580932425354	0.039337474120082816	0.07292504746886365	0.0	0.035989852156416764	0.1295807453416149
AAGCGAGTCCCTGGTT-1	0.0	0.0	0.019113842526389327	0.02673320647686066	0.015788498820740154	0.03256149068322981	0.03551054318154844	0.0	0.025516808117206392	0.058727306948650825	0.06091433047954787	0.03024700274447494	0.023138141911703106	0.0	0.084616267064357	0.13376803345623717	0.058712230056806876	0.005884275907159202	0.032546583850931676	0.016147191833517854	0.0	0.18508537938822797	0.13275412358559607	0.0	0.023034453469236077	0.04903433144834832	0.10734989648033126	0.14589343462861248	0.036734693877551024	0.003845016267376516	0.04142379359770664	0.03820715125062951	0.021384670417222203	0.005287332324234041	0.03114363274569763	0.0	0.053642010163749296	0.024229300814861247	0.02391856452726018	0.02630163825086498	0.01908908789871843	0.03555850368851635	0.014382094666952238	0.11412108059567462	0.011084567606306737	0.06348705735955117	0.0	0.05002187035255008	0.15986024844720498
AAGCGTTAGAGCCGAT-1	0.10559006211180125	0.0	0.04998635505245118	0.09040318816644527	0.04611832112912587	0.04077515527950311	0.07164879798499295	0.0	0.05179460433360201	0.054980066047259725	0.057433831346874825	0.10157446193846598	0.018657475556193827	0.04372670807453416	0.08098788901817466	0.1264383459949024	0.06763334143807608	0.01837201699901929	0.03200828157349896	0.05563603610365728	0.0	0.16648299227009872	0.15822183858437636	0.0537842190016103	0.028287413070021767	0.03783566638855412	0.08079710144927536	0.13955649093989014	0.05323868677905945	0.015084294587400177	0.011323459149546106	0.04071680376028202	0.015988639935828646	0.0023539850722897855	0.05068500988575752	0.03425022182786158	0.07036984754376059	0.0188136076129694	0.016766045548654244	0.06151152611613656	0.046222523074671375	0.03213330921224547	0.041689869351038765	0.1567462396168525	0.0716674629718108	0.08307104774777674	0.011180124223602485	0.03941912343626979	0.2218944099378882
AAGCGTTGTAAGGCCA-1	0.0	0.0	0.0315864161818162	0.03486877535633504	0.02232073398120593	0.03223354037267081	0.04804367606915377	0.0	0.03576051396330188	0.06016460482863645	0.04328800850539981	0.03016033511483461	0.026953410165272442	0.0	0.07182025270817287	0.13653708148771374	0.07012223425653721	0.0063419418110493625	0.03225672877846791	0.026362800472875345	0.034516415261756875	0.16471893923168285	0.1588410801073352	0.007821486082355647	0.028680256941126508	0.043206328605420105	0.08900103519668737	0.1572095888301422	0.055634427684117124	0.02656018929310855	0.0	0.042437468524425044	0.024497848308456093	0.0	0.0290037317939948	0.012244897959183673	0.04110671936758893	0.024019602256538833	0.020806073153899242	0.03739630664054358	0.029780733449812018	0.030790568654646324	0.022745769972156778	0.09292823467784181	0.022296544035674472	0.056683723275297956	0.009077878643096034	0.03082844895459715	0.1891692546583851
AAGCGTTGTCTTCATT-1	0.0562111801242236	0.0	0.03569954917093299	0.025742289879007646	0.027657656545200845	0.032954037267080745	0.041112473790402344	0.0	0.03507775828552463	0.058367982478654414	0.050942868334172685	0.03226924743608262	0.0365107289460142	0.0008695652173913044	0.10068994903226863	0.14233995694241666	0.06781459295771534	0.008150811812139043	0.03188405797101449	0.031855285132573984	0.0194321206743567	0.14851145855643608	0.13095269370062487	0.021762134805613065	0.048763072676116154	0.046729087481845434	0.11255175983436853	0.15248190544633233	0.046850044365572316	0.0	0.07654085045389393	0.04606765150243411	0.038801990179181164	0.0038258781773578996	0.02668200919280088	0.04418811002661934	0.038805759457933374	0.03817311527722377	0.041060041407867495	0.04083746717245404	0.0261930679936699	0.03726306056403144	0.021739130434782608	0.09878021402379705	0.01219939480809046	0.047589010823973654	0.0	0.02708424459802292	0.14309006211180125
AAGCGTTGTTCTCCCA-1	0.0	0.0	0.019037430820115928	0.02801134527698991	0.01585517948211353	0.04570931677018634	0.034930305547863014	0.0	0.02344127827035228	0.07953390483034752	0.0964915225784791	0.02065578506427849	0.012089661197477232	0.0	0.08863468755633491	0.17087921605503453	0.062041068941888995	0.013512040971995206	0.03184265010351967	0.019701262877408945	0.0	0.18963764870811348	0.15795537708055768	0.0	0.0152227000053087	0.05260035227588764	0.1147256728778468	0.1747985216364663	0.021739130434782608	0.0	0.08815097945532728	0.02357940238375021	0.01680162162748095	0.0021399864293543502	0.022474681653178383	0.0	0.047656691134952	0.013959769787452277	0.013091787439613527	0.02813268581433157	0.017072969932033773	0.03104384007718748	0.030006425358749197	0.10347975753947466	0.027010670488931358	0.05128782758879628	0.0	0.050896684454553406	0.15275621118012422
AAGGAATAGAGCCGAT-1	0.10667701863354037	0.0	0.014188562259166676	0.0279969841668761	0.01248657125569564	0.03739130434782609	0.034231382943651016	0.0	0.025457541131288227	0.059439111613024655	0.05787029265290135	0.027993644373826374	0.023997415000179514	0.0	0.07817565020731247	0.13534186236420775	0.06934417895271988	0.004315135665250082	0.05300207039337474	0.018605393030718134	0.023247559893522625	0.187741194337896	0.13181963183276726	0.004416839199447895	0.026848755109624676	0.026538116869070795	0.11557971014492753	0.15043888917406703	0.031055900621118012	0.0	0.0030578117534639272	0.0364843881148229	0.02806846389819301	0.0012474555039407066	0.016338518852870684	0.0	0.0441699604743083	0.025798621004045813	0.02246376811594203	0.022743757555546293	0.016855258463762016	0.02317634525317092	0.016063396872992075	0.07993713986380303	0.0377767160375856	0.04838069492270889	0.0	0.022867640626366897	0.03944099378881988
AAGGAATAGCCTCTGG-1	0.0	0.0	0.013409162855177984	0.015782860015079166	0.012130941061704308	0.06312049689440993	0.014885732747820813	0.0	0.018637096391825897	0.07972896668548843	0.05888870236696324	0.041369348548317204	0.011192091815363995	0.0	0.08768416394893394	0.1578159412041276	0.0900554806480847	0.009327666993570884	0.06583850931677018	0.013491959242648852	0.008695652173913044	0.2133881111392356	0.142076523240322	0.017483321831147917	0.015198810850984764	0.047909520719384445	0.13465320910973086	0.17153636876957035	0.026175687666370896	0.0	0.048112756808408985	0.02504196743327178	0.023661019153848654	0.003027297875672008	0.014917004138667617	0.0	0.024280067758328628	0.015274944441278705	0.014924775707384402	0.020390595689691107	0.015907573248932026	0.01915616394299383	0.024726922253159134	0.11091820698944847	0.0008600095556617295	0.03564080284062262	0.0	0.02554457177849707	0.03621894409937888
AAGGAATAGGCATCTT-1	0.0	0.0	0.028800663690248775	0.036161275266578106	0.024464393761653682	0.0305888198757764	0.03288892405480608	0.0	0.0250355601915509	0.06281676163099088	0.06356667226232443	0.02767586306514517	0.02074462355940114	0.0	0.09415755748209574	0.1466036475217144	0.049428615636259145	0.015952925792742725	0.0420703933747412	0.024548235161659566	0.0	0.19094608539885902	0.13706629637274587	0.004278812974465148	0.02182141529967617	0.03705695126850221	0.10520186335403726	0.16039474359632463	0.038686779059449866	0.0	0.08303870043000477	0.026206563706563706	0.018806976466889967	0.0008873114463176575	0.01967615402709524	0.0058562555456965395	0.02723037831733484	0.020093452618382815	0.01656038647342995	0.03409062486973196	0.018437783002039902	0.019421495909465517	0.01803384022274577	0.10867320212527128	0.001051122790253225	0.036775764597346036	0.0	0.020575627679118188	0.08571428571428572
AAGGAATGTGCTAGCC-1	0.04254658385093168	0.0	0.03547904681854403	0.052080565827738484	0.031162095748490423	0.047686956521739134	0.06666666666666667	0.01956521739130435	0.043369209615475794	0.05919271769074141	0.07695148564713782	0.08837209302325581	0.020356873586328223	0.04217391304347826	0.07688097150068011	0.1366608101754473	0.0803386308879114	0.014645308924485127	0.032091097308488616	0.03555572235461898	0.0	0.17124165190132207	0.1489482276557017	0.04131585001150218	0.037253808992939424	0.04577732455733754	0.08493788819875776	0.1600046198860428	0.050221827861579416	0.0	0.030864787386526517	0.044718398522746346	0.021803084994525924	0.004483532543452164	0.04409620018182165	0.008606921029281277	0.05533596837944664	0.022109521910080348	0.01741614906832298	0.04136375005210722	0.03602484472049689	0.05157892620957205	0.03815592203898051	0.11804235575843748	0.04048415352763179	0.07932288481961831	0.0	0.04895459714810603	0.21506211180124224
AAGGAATGTTAGTTCG-1	0.03183229813664596	0.0	0.03876693337990809	0.031594442250385955	0.0364101107639875	0.05227826086956522	0.0549379541348525	0.0	0.04333839078279835	0.0673442499529456	0.07000167869733087	0.06153401704463383	0.016948503452650223	0.0006211180124223603	0.08844786050246645	0.13913290935636335	0.07930417099533608	0.005709926991391522	0.033457556935817805	0.04609408718170047	0.0	0.16848458887439396	0.16972471899570285	0.025534851621808144	0.02571534745447789	0.0568338432063286	0.07339544513457556	0.1672886402135414	0.037533274179236915	0.0	0.0294314381270903	0.03650117508813161	0.015166986439465383	0.002980322563808132	0.030547308594569507	0.0	0.04733201581027668	0.01810473531255342	0.01840855762594893	0.04997081995914794	0.036846293873892	0.039626927174415565	0.0241272221032341	0.09457457157823843	0.0033126293995859213	0.06129437131915168	0.0	0.036969643950660484	0.19712732919254658
AAGGAATTCATGCAGT-1	0.0734472049689441	0.0	0.025942865875623573	0.01994040139302768	0.027949075731943742	0.04132670807453416	0.03748862602365787	0.0	0.027367123417571478	0.06128364389233954	0.06074646074646075	0.035764841831575904	0.017767086729137495	0.017826086956521738	0.09527524213769481	0.1512830664917968	0.07281006166972437	0.018001525553012966	0.0401656314699793	0.030359723030155186	0.043744454303460516	0.16388558967269612	0.1323900846296748	0.024660685530250748	0.019827998088867656	0.04719260838663824	0.08035714285714286	0.16508906113649197	0.038154392191659274	0.0	0.04820831342570473	0.025788987745509483	0.020942408376963352	0.0033926614123910436	0.018211408990635548	0.0	0.03176171654432524	0.01739928201037096	0.017410628019323672	0.03637500521072158	0.020034943605411686	0.027650807051398017	0.018494324266438208	0.09113223078650004	0.016754260232521103	0.03737650049882535	0.0	0.022167789344764238	0.14491459627329192
AAGGTAAAGGTTGACG-1	0.0	0.0	0.025187481579320808	0.0698668007036944	0.024805206030895373	0.05454906832298136	0.0540227611399032	0.0	0.0383587786259542	0.04947384631179098	0.06870348609479045	0.02597139968221869	0.039258488014456853	0.02968944099378882	0.06737245775905866	0.13426542278092599	0.06644857540726333	0.013751770731175766	0.031801242236024846	0.027588148092548462	0.0	0.15681380089176192	0.14663263965772833	0.007361398665746492	0.04004353134787918	0.046692005809462006	0.06332815734989648	0.1627945177352292	0.02111801242236025	0.028157349896480333	0.0	0.058894997481954	0.04069027565499225	0.008664335299337127	0.03488051266076276	0.0	0.03668831168831169	0.037582768248903074	0.03929606625258799	0.03583830088790696	0.02490326475727001	0.028937265070654687	0.030606125508674233	0.11349247923370501	0.01595795508838987	0.0722063098724509	0.0	0.03822937625754527	0.17267080745341615
AAGGTAAAGTGACACG-1	0.07453416149068323	0.0	0.01938674147736576	0.024607762180016514	0.017993899954311398	0.02857639751552795	0.036478485052287325	0.0	0.028243089469441943	0.05970946049997433	0.06558110905936992	0.03333814820164668	0.017453535824985936	0.0	0.09704518264802767	0.1425577194328277	0.04828805729316328	0.0	0.032132505175983435	0.024681465913568894	0.03717834960070985	0.1908604139488697	0.14840404571128332	0.01660915573959052	0.021662154270849922	0.042681004913321594	0.11480331262939959	0.14978953852471638	0.037888198757763975	0.0	0.08050645007166746	0.031135638744334396	0.02600674232816277	0.008528628842841484	0.020437770586851624	0.0	0.04488989271597967	0.01936406632856573	0.018597653554175295	0.03175726374588353	0.01680220272779663	0.028671933104183	0.016245448704219317	0.0920152660330764	0.02150023889154324	0.04621375470665851	0.0	0.02643688216254046	0.1484083850931677
AAGGTAACAATCTCGA-1	0.0767080745341615	0.0	0.02344966105950289	0.02198685958424586	0.014919180568761344	0.04203229813664596	0.035288997903232186	0.0	0.03230169266511782	0.0529165169481375	0.04421688769514857	0.03229813664596273	0.026618317595950167	0.0	0.09133220800078665	0.14319863403528743	0.0753785283260759	0.0	0.0632712215320911	0.023868945975868347	0.017834960070984916	0.17623785509842482	0.15014167495449512	0.0	0.031254976907150823	0.03669849510212911	0.09399585921325052	0.16671372106154714	0.04791481810115351	0.015439219165927241	0.07515527950310559	0.03308712439147222	0.022199820060052246	0.0007150686361501122	0.01999020960348894	0.0	0.031197063805759456	0.026195224799133852	0.024524499654934438	0.028343198966192838	0.022384032052982554	0.027059840398801986	0.0221567787534804	0.1079847339669236	0.01175346392737697	0.04572458404402536	0.0	0.024022395241011286	0.044604037267080746
AAGGTAACACTAGAGG-1	0.05481366459627329	0.0	0.06670960276828695	0.04379420529206908	0.05971870639516936	0.05229813664596273	0.07835318009784917	0.0	0.05289697027167986	0.08748010882398234	0.1291813552683118	0.09614329048100534	0.012446295431970225	0.014658385093167702	0.07198085842114751	0.16322783400559254	0.08331380827125837	0.05121499400675602	0.032712215320910974	0.05531890938432381	0.037888198757763975	0.12801651122490704	0.18111876301814564	0.07609845870715436	0.03567447045707915	0.07306325515280739	0.13341097308488614	0.18294748729531338	0.0	0.0044957113280094645	0.06483516483516484	0.02968356555313077	0.01381635285573369	0.0	0.03665549883341704	0.029991126885536824	0.04418407679277245	0.013040059262636048	0.013210489993098689	0.06879715703030556	0.053857060529276704	0.052567890811875614	0.03940886699507389	0.11503404924044001	0.02067208154164676	0.06371018783724348	0.0	0.006631090893185198	0.25590062111801243
AAGGTAAGTCCGAAAG-1	0.1389751552795031	0.0	0.04870700477027366	0.06810038415969555	0.03395774421792228	0.053277018633540375	0.07763579538711081	0.0	0.04605281873785027	0.058367982478654414	0.05612444742879526	0.06583850931677018	0.016326188681051713	0.03366459627329193	0.10195185106278372	0.137497216104526	0.07579408059061471	0.020028331698812248	0.0410351966873706	0.050160439849130246	0.0	0.15622578321228997	0.1621399485841887	0.014262709914883829	0.02884217232043319	0.06478168165384258	0.06438923395445134	0.15593655356501207	0.0	0.0037858621709553385	0.07415193502150023	0.031070589222763137	0.014900328444603428	0.0029020303773683387	0.04366516843932179	0.008251996450754214	0.04078204404291361	0.016064733033221267	0.015612146307798482	0.05939805744299471	0.038066575801095875	0.055245331564453555	0.020100663953737417	0.1364813290428796	0.05937251154642459	0.07115716753022452	0.050645007166746296	0.0420260694602397	0.27274844720496894
AAGGTAAGTTCGGTTA-1	0.193944099378882	0.0	0.038852077852612736	0.026919900908340216	0.03725226282059198	0.030727950310559006	0.055491817330643144	0.0	0.04017827509364184	0.0549869103228787	0.08806446197750546	0.05630507005633396	0.01992604028291387	0.0	0.09898228420655861	0.12373363688104724	0.044238633098295795	0.036177400021793614	0.03250517598343685	0.03450301176558894	0.0	0.16228119706380575	0.158488300088195	0.07370600414078675	0.02649041779476562	0.04833595995179383	0.0880952380952381	0.13734407884605512	0.029636202307009762	0.010943507837917775	0.13483038700430006	0.03246180963572268	0.02173154260566052	0.0	0.03283215827383866	0.018367346938775512	0.03219932241671372	0.01916462476494387	0.016912353347135957	0.051721622410271374	0.028447022018130427	0.041697320549156765	0.02004711929749411	0.11485444885130584	0.0401019270584488	0.06230274943949195	0.0630673674151935	0.030985915492957747	0.2295807453416149
AAGTACCAGCGTCTCG-1	0.03680124223602484	0.0	0.04161381523649423	0.03955049725343769	0.032125260857216946	0.04126708074534161	0.05985678680223128	0.0	0.04565691527191693	0.06464076108344884	0.07338145599015164	0.07869420771341903	0.02565851673667708	0.04062111801242236	0.07723495960274669	0.1402489421197199	0.08021042859353242	0.014514547237659365	0.04563146997929607	0.04436396389634272	0.0	0.15545474016238633	0.15242723912105233	0.025718886588451804	0.0427960927960928	0.032366119711999014	0.10121635610766046	0.15870848519069863	0.05341614906832298	0.0013605442176870747	0.09101767797419971	0.05478638576464664	0.018845999588089277	0.001774622892635315	0.04286795043770701	0.0	0.06240824392998306	0.025045301726594107	0.021318150448585232	0.04818354245695944	0.03947712657452044	0.04823815554081489	0.021503533947312057	0.11352241263189404	0.006370441153049849	0.08187386691554296	0.0	0.047922316507742105	0.1860248447204969
AAGTACCCAAACTCGT-1	0.06894409937888199	0.006015037593984963	0.03614492025892652	0.046989552292392205	0.029902572144771124	0.04573416149068323	0.06393163745697669	0.0	0.03259091555639847	0.07949968345225263	0.08516591125286778	0.05627618084645385	0.01354970739238143	0.0	0.09161080974778348	0.16568261117022592	0.05810216396631374	0.012139043260324726	0.035942028985507246	0.04111200765607701	0.029192546583850933	0.18234389298857065	0.13304685594190388	0.034414538762364846	0.017412539151669588	0.05404035722011063	0.14694616977225672	0.15993788819875776	0.04596273291925466	0.0	0.028523650262780698	0.029406580493537015	0.015830379499853664	0.00241661882144162	0.039156500123969304	0.0	0.04847543760587239	0.01497179326457348	0.01421256038647343	0.04564487890283046	0.028154300716252436	0.045078293031015695	0.027297065752837867	0.12132006286013619	0.024526198439241916	0.06724809319988415	0.03401815575728619	0.071577289825912	0.25582298136645965
AAGTACCCAACGACAG-1	0.07360248447204969	0.0	0.037219050529969766	0.04093634437942053	0.03332798241606263	0.026653416149068323	0.05312339280769079	0.0	0.03936631738656299	0.05596564173639272	0.09232835319791842	0.05364726274736386	0.022647470649481204	0.0	0.08023730313508907	0.1376654871198436	0.05443292588581154	0.0015037593984962407	0.03366459627329193	0.04512206563960143	0.04055013309671695	0.15749138417804084	0.16789326527931545	0.031608005521049	0.033174072304507085	0.057315904947313125	0.10921325051759834	0.15790257173656383	0.04480922803904171	0.01147589470570837	0.09374104156712852	0.03307873090481786	0.020428603947839095	0.0	0.025175305314150936	0.03708961845607808	0.03701298701298701	0.01863012137443729	0.019370600414078676	0.052259368877402144	0.02679497617065652	0.03628213632434823	0.029096166202612978	0.10572476240365188	0.029845516802038542	0.05413488666473573	0.0	0.020750590499518853	0.18458850931677018
AAGTACCCAAGTCGTT-1	0.15403726708074533	0.0	0.04799965068934275	0.05310738520087603	0.04418952125754788	0.04137142857142857	0.0634621724624494	0.0	0.05137025271442795	0.07167325428194993	0.07918974875496615	0.10876787519861332	0.0211802438995201	0.022484472049689442	0.07103689014897	0.12492885600455321	0.07496739683030879	0.03643892339544513	0.03958592132505176	0.05154341258373834	0.08944099378881988	0.15898674039603575	0.1477998161040326	0.0372210720036807	0.04279078409513192	0.03833008868699978	0.0744047619047619	0.16511986037677737	0.03496007098491571	0.0	0.09116101290014333	0.03671101225449051	0.01775335219450858	0.0004279972858708701	0.03571968950456779	0.032209405501330966	0.050917560700169395	0.01974357513248618	0.01812422360248447	0.0569281754137313	0.041452995362196876	0.04804518683792639	0.016341829085457272	0.11696475342363241	0.04659977703455964	0.07534730044304273	0.005828953655040612	0.012999737555769398	0.14961180124223603
AAGTACCCAATTTCGG-1	0.08618012422360248	0.0	0.029861694811645145	0.020471762467238717	0.01872738722941852	0.05621366459627329	0.026788516569740607	0.0	0.0331741026978332	0.06440805571240354	0.06009736444519053	0.038538205980066444	0.02376285020165392	0.0	0.10336124813582655	0.1474474771720571	0.08282310293760085	0.018546365914786967	0.058716356107660454	0.03449362931827138	0.03114463176574978	0.16402577931813314	0.15398847835469404	0.004370830457786979	0.04079205818336253	0.05024566607954019	0.14166666666666666	0.1644653765207125	0.018899733806566104	0.0	0.06703296703296703	0.043576884337753904	0.024996477079336173	0.0045148494180280805	0.02048227238917462	0.0	0.03684359119141728	0.02474670921420024	0.025532091097308487	0.03776209929551044	0.024279402482642543	0.03205290558604193	0.017916041979010495	0.08210731123250767	0.014811275680840898	0.04562803720271619	0.02952699474438605	0.01369958883737206	0.059588509316770184
AAGTACCCATGTTCAG-1	0.05372670807453416	0.004053612291598562	0.052071303037911125	0.04600581624959609	0.054749762295790476	0.03497142857142857	0.06722844219382575	0.0	0.05776634583471623	0.07446229659668395	0.07349336914554305	0.07158746208291203	0.03256621070142055	0.06478260869565218	0.07648437371966109	0.13823463908341788	0.07273048783183396	0.043238531110384656	0.03134575569358178	0.0586327897768854	0.0551907719609583	0.13117077824724002	0.15171792610384494	0.07623648493213711	0.05353028613898179	0.05674731930410062	0.10093167701863354	0.15140906524305733	0.03469387755102041	0.0	0.04419493549928333	0.05486402551619943	0.029041873976998037	0.00046975311863875984	0.04082595345111477	0.006921029281277728	0.053853754940711464	0.03248390221665052	0.03312491373360939	0.06015048563925132	0.04630485094082456	0.05669661701742749	0.022852859284643392	0.11464491506398264	0.030132186653925783	0.0855405013999292	0.01175346392737697	0.07358936226051964	0.27620341614906835
AAGTACCGTACGACAG-1	0.02406832298136646	0.0	0.02729644467246668	0.011876638064122357	0.015294567995752194	0.04481987577639752	0.04263955374451082	0.0	0.02484116447773932	0.08148794551956608	0.06844608583739019	0.0508161201791131	0.017439174714872125	0.0	0.08982120323178026	0.172769790403603	0.07784531730067859	0.0	0.037598343685300205	0.02327785179486217	0.003194321206743567	0.1867910200743784	0.15783903473381997	0.02585691281343455	0.018957371131284175	0.04163653780785513	0.11868530020703934	0.1756916996047431	0.052262644188110025	0.0	0.013521261347348304	0.027343881148228975	0.019804234008650126	0.0	0.024631111845744038	0.0	0.031507622811970636	0.016377001538549204	0.016155969634230504	0.02943223977656426	0.01798772400040249	0.022352208084584615	0.023077746840865283	0.11886552420863579	0.011912724956203217	0.04042523519883286	0.0	0.04554282215029306	0.15885093167701864
AAGTACCTCGCTCCTA-1	0.08959627329192546	0.006734226871526643	0.05151240598631139	0.04937349657128496	0.05139350233999728	0.04840248447204969	0.07768590681911092	0.0	0.052810440472239345	0.06844617832760125	0.07854065245369593	0.1096056622851365	0.026106104668557548	0.0331055900621118	0.07316081876136941	0.13874192670312538	0.07498950067416724	0.035697940503432495	0.032091097308488616	0.04883563828789101	0.037267080745341616	0.14027142273019336	0.14611848154472612	0.05093167701863354	0.04748102139406487	0.0488489230864312	0.09164078674948241	0.16102356141881832	0.029636202307009762	0.0	0.03014811275680841	0.04537309048178614	0.017150661767097005	0.0012735528994206379	0.041783377941092326	0.008518189884649512	0.032114624505928856	0.023216137671662203	0.01909454796411318	0.05708032848388845	0.05396866052561769	0.04453556855414179	0.03722424502034697	0.12355010102521889	0.03663003663003663	0.07247235005739174	0.0	0.028308984340827573	0.2515916149068323
AAGTCGTAGACGGAAA-1	0.0	0.0	0.023366699778406053	0.03611819193623667	0.021266191669856636	0.04512795031055901	0.04595218314409674	0.0	0.025431463657484235	0.07768252827541365	0.060175703653964525	0.02351581684240936	0.019267822736030827	0.0	0.08584539241875482	0.1674519314048155	0.06923365973342764	0.005927863136101123	0.05151138716356107	0.026861946670169445	0.004525288376220053	0.15027161743803422	0.13155317032894862	0.02962962962962963	0.018275203057811752	0.029269800067983066	0.10077639751552794	0.1773214927365125	0.05341614906832298	0.02165039929015084	0.01175346392737697	0.029656286721504114	0.023717385884469883	0.0030586147502479253	0.026758297996783156	0.0	0.032058159232072274	0.019191976750812013	0.019210489993098687	0.02800554420776189	0.019584884603774274	0.026649781905163924	0.02316341829085457	0.10285115617750505	0.02067208154164676	0.0461880088823094	0.013377926421404682	0.0452103927915318	0.11890527950310559
AAGTCGTAGGTCGTCC-1	0.0	0.0	0.040965407328974225	0.03558683086202563	0.0324636034723337	0.03150807453416149	0.06481254368266276	0.0	0.044782134559764826	0.05187618705405267	0.057500979240109676	0.03593817709085657	0.0353020021781017	0.06546583850931677	0.07900162244546781	0.12787607334636608	0.04915010720364271	0.014710689767898006	0.045714285714285714	0.041277138728866035	0.013842058562555456	0.168944099378882	0.13600045035747124	0.0656084656084656	0.036489356054573444	0.051376657087234635	0.09213250517598344	0.14432010677069965	0.04551907719609583	0.021472937000887312	0.030243669374104158	0.057698925633708244	0.027274993767140362	0.014426640221305914	0.041944855909521475	0.032830523513753325	0.04830604178430265	0.031238247193572283	0.03040303657694962	0.050138605194047274	0.03444597919849249	0.038155540814890754	0.020164917541229385	0.1229514330614383	0.0190157668418538	0.07973696349456656	0.0	0.04751990202082058	0.2808229813664596
AAGTCGTAGGTTGGTG-1	0.08462732919254658	0.0	0.032014321736947245	0.028758123002908125	0.03240680142746009	0.042986335403726705	0.05149081510200314	0.0	0.03264307050400645	0.05509641873278237	0.07312405573275138	0.018893543261591796	0.019892531025981642	0.0	0.1020337927530769	0.15540075721956892	0.08275237063725382	0.014972213141549525	0.06256728778467908	0.039241147660955884	0.015084294587400177	0.12600323215015868	0.14580323131485617	0.008235564757303887	0.028032595423899773	0.038540218163839186	0.1130175983436853	0.15776910836199373	0.05261756876663709	0.0	0.04945054945054945	0.03552753063622629	0.022553196102023783	0.0011430659220209823	0.027526271956871396	0.006122448979591836	0.043817052512704686	0.0190404011624594	0.016499654934437544	0.03889282587852766	0.02857142857142857	0.035236889183702186	0.010034268579995717	0.08014667365112624	0.025035833731485907	0.04513028459863332	0.0	0.022412737293325168	0.14875776397515528
AAGTCGTAGTCGGCAA-1	0.02375776397515528	0.0	0.010669257387374603	0.021505762395433167	0.010318214933998494	0.04477018633540373	0.03458216296765175	0.0	0.023527808069792804	0.06039731019968174	0.06579374405461362	0.012393471038567095	0.023389461338694816	0.0	0.06900473622969895	0.15217638761723293	0.06097566366791185	0.0003486978315353601	0.03200828157349896	0.017976769060441725	0.0009760425909494233	0.18207909032496739	0.14557429960030774	0.0007361398665746492	0.016594999203694855	0.049615277649021974	0.07965838509316771	0.15121400338791643	0.01987577639751553	0.0	0.021643573817486862	0.029759106933019978	0.02550811355728269	0.0007777023853019468	0.02086753084928511	0.0	0.031338226990400904	0.020322525500028492	0.018962042788129744	0.027697069490183	0.012330884841610334	0.028277955335785643	0.02385949882201756	0.11742872109556238	0.02860328077719382	0.051081860994003365	0.0	0.03670719972005949	0.15714285714285714
AAGTCGTCACCTCGTT-1	0.07142857142857142	0.0	0.016411051315918742	0.015201235055469787	0.019569539286022994	0.033177639751552794	0.025179675858158272	0.0	0.020975771656156654	0.07125233133138272	0.06987857422640031	0.04437382637584862	0.018863318134491797	0.0	0.09074878316589914	0.15398530103189725	0.06966689507305321	0.0038792633758308816	0.04057971014492753	0.01922275806421347	0.017036379769299025	0.17124554605813977	0.13157568820251075	0.0017483321831147918	0.024990709773318468	0.042718086585705015	0.1409679089026915	0.1657230121656999	0.0	0.0	0.006688963210702341	0.02659476246432768	0.024023067000531147	0.004572263688083929	0.017329001824573895	0.0	0.016953698475437606	0.02146788990825688	0.02258247066942719	0.02359414731752053	0.01605210439173428	0.022533116243542584	0.018098093810237737	0.11436054778118686	0.013728300684822423	0.037084714489535396	0.0	0.044388067535648675	0.09099378881987577
AAGTCGTTCATCACTT-1	0.0	0.0076059714503650434	0.049931775262255895	0.06939288406993861	0.031246063988738377	0.03469813664596273	0.0618480568632881	0.0	0.04722393437959319	0.06474684735554301	0.10107996194952716	0.06098512205691174	0.023384674301990212	0.02670807453416149	0.07519952801586391	0.13733884338422706	0.06148847284542782	0.018786095673967527	0.03192546583850932	0.03996922557279841	0.0	0.15565334216008878	0.1809198551350134	0.055532551184725096	0.02834580878059139	0.041902289793269674	0.07885610766045549	0.15572609208972846	0.05039929015084295	0.008932268559597752	0.09569995222169135	0.041801661910357564	0.01509977995295546	0.0008246776971658228	0.04445730052067109	0.0015971606033717836	0.05540654997176736	0.019843865747336032	0.017744651483781917	0.05414669223394056	0.040658988830852824	0.04115861625359304	0.019993574641250803	0.15514480281373944	0.022487657270265967	0.08191892210815392	0.03774486383182035	0.03432770536261045	0.18474378881987577
AAGTCGTTCGACACTA-1	0.06987577639751552	0.0	0.03654226113154821	0.025210928804796612	0.03345146512230962	0.030320496894409937	0.04163468766071923	0.0	0.04181997060357499	0.06526016802696645	0.03779307257568127	0.06358515094612162	0.03380126617120837	0.030993788819875776	0.11355151674068732	0.1374798940882433	0.07182865100240932	0.011267298681486324	0.050351966873706	0.04493816967217729	0.0163265306122449	0.1539944313557507	0.12568351128708413	0.06703473659995399	0.04187237882890057	0.050251846358270756	0.12704451345755693	0.14169447153636877	0.05891748003549246	0.0	0.033779264214046825	0.04316560349169045	0.027522140201402666	0.006534787828174748	0.03158865076892757	0.0	0.019198193111236588	0.033567724656675596	0.03385783298826777	0.045709491850431445	0.036213284058580854	0.028185491165651572	0.019104733347611907	0.10518596123624935	0.06297181079789775	0.05720293073300507	0.004300047778308648	0.025964482547458666	0.1390916149068323
AAGTCGTTCTGAGATC-1	0.05046583850931677	0.0	0.054763178290342655	0.07013248124079992	0.05057110751639233	0.042037267080745344	0.08569318616396988	0.0	0.054465174719074486	0.08059476755128929	0.08479659784007611	0.09391882132023689	0.023904067784439736	0.019813664596273293	0.07733984496632197	0.1492588651604761	0.08152339691872416	0.01976680832516073	0.032091097308488616	0.059906926122609824	0.050576752440106475	0.12996748379057224	0.17606350040344523	0.012376351506786289	0.0364362690449647	0.05266833534192392	0.06803830227743271	0.17250397823520353	0.04330079858030168	0.03708961845607808	0.06669851887243192	0.04452534832969616	0.018698578908002993	0.002411399342345634	0.04426276407051628	0.01712511091393079	0.07312252964426877	0.020120804604250954	0.018510697032436164	0.06340301804993956	0.0492338934677412	0.060712778146294395	0.036592418076675945	0.11332784554366535	0.028412167542602326	0.08444415837972945	0.0	0.04146618843495757	0.23963509316770187
AAGTCGTTCTTGAGCA-1	0.0	0.0	0.03611872195963279	0.05963450974760349	0.03073978489312572	0.05152298136645963	0.058097611794648625	0.0	0.04710065904888341	0.06495559776192188	0.06492082144256058	0.060436227069189656	0.0489330891944614	0.0	0.061928251855979284	0.14157778822597808	0.09300855418757321	0.004663833496785442	0.03225672877846791	0.038612523690679475	0.0	0.12343698280729765	0.15741494811506634	0.030917874396135265	0.05264107872803525	0.04316306665430611	0.08255693581780538	0.17011703711308454	0.04445430346051464	0.0065661047027506655	0.020688007644529383	0.06055061272452577	0.04053851907255049	0.016274335821285037	0.03668347139487721	0.0225377107364685	0.05063523433088651	0.04191008034645849	0.043402346445824705	0.040669681937554714	0.035448549657424604	0.03798267301855314	0.01516384664810452	0.12066152809997754	0.0147475712693104	0.07383258777716989	0.0	0.03137083369783921	0.17880434782608695
AAGTGAAAGTCACAGG-1	0.0	0.0	0.032784988374504685	0.02899508131978602	0.024143338725411505	0.040501863354037264	0.043802666455671165	0.0	0.03519273623820587	0.05827216261998871	0.06944211292037379	0.036862631807020076	0.020182146746610178	0.0	0.08729412150313837	0.129034173863552	0.07111248646139563	0.008608477716029203	0.046459627329192545	0.030399129308888932	0.06078083407275954	0.17787729511867442	0.15953913418776153	0.005935127674258109	0.027148696713914105	0.06573344457835048	0.08398033126293995	0.1462527590986089	0.018811002661934337	0.022064477965099083	0.04046822742474916	0.03269472889038107	0.02608912447291687	0.007625658959235868	0.029653458107910514	0.0	0.041770186335403726	0.02151119721921477	0.02111249137336094	0.04085414148151236	0.03144375634610635	0.023027598544694366	0.03783465410152067	0.08899199281598444	0.03411371237458194	0.050747165277464895	0.05733397037744864	0.027819088443705713	0.1484083850931677
AAGTGAACACACCTTC-1	0.08509316770186336	0.0	0.045954000152823415	0.04770760779808279	0.0357087289925046	0.04631552795031056	0.058055412694016956	0.0	0.037533782181973355	0.08314083808154954	0.08826590565721	0.047291636573739707	0.019385105135293623	0.03658385093167702	0.0761402186204297	0.16178515750661948	0.07360580004862846	0.0	0.035817805383022774	0.04412377324501323	0.006211180124223602	0.14378784633657196	0.14624608282824492	0.05976535541752933	0.030474597865902214	0.046580760792311736	0.12487060041407867	0.1811174991016888	0.0	0.0	0.09125656951743909	0.03183019976498237	0.015587568967946842	0.0024949110078814132	0.031701812494834614	0.0	0.04398644833427442	0.016954812240013675	0.015300207039337474	0.0512161824169411	0.03299334973792296	0.03064584212747995	0.025037481259370314	0.05611015490533563	0.009937888198757764	0.05692401763588968	0.0	0.011670020120724347	0.17748447204968945
AAGTGAACACTTGACA-1	0.07018633540372671	0.0	0.014321736947243174	0.03161598391555667	0.020522825778249758	0.031229813664596272	0.030114333188273924	0.0	0.03540846806694799	0.052700922266139656	0.05217391304347826	0.03328036978188646	0.051427135317560047	0.01795031055900621	0.07765777872465954	0.13248867882507237	0.07956057558409407	0.0012422360248447205	0.032546583850931676	0.023382935204818826	0.003105590062111801	0.1469148542611811	0.13749788894935355	0.002622498274672188	0.05413282369804109	0.0236210253082414	0.06972049689440994	0.1555515630614445	0.05403726708074534	0.0	0.05461060678451983	0.05595727715292933	0.04211678752994483	0.0044365572315882874	0.024698500289261714	0.06060337178349601	0.03248164878599661	0.04768476836286968	0.04920220841959973	0.02542727916961941	0.022164491076574065	0.02981768477758347	0.016213321910473335	0.10726633241038688	0.030036630036630037	0.052884068698441304	0.0	0.024617268830373545	0.07111801242236025
AAGTGAAGTTGAATCC-1	0.06273291925465839	0.0	0.03731947734392909	0.03203963666391412	0.023296247360557153	0.06033291925465838	0.05137740501905553	0.0	0.04393698734057181	0.06177643173690604	0.06825583347322478	0.046136068178535314	0.03194628944817434	0.0	0.09495075304413379	0.12682685407438568	0.07629804823058729	0.011681377356434564	0.032422360248447205	0.03825974367153928	0.0	0.1819856305613427	0.14387420014636618	0.023970554405337016	0.03671763019589107	0.07155526714254813	0.11648550724637681	0.14659925055181972	0.009494232475598935	0.0	0.10372670807453416	0.047771529293268424	0.026353614516601086	0.01517824521112793	0.041587570010871155	0.02377994676131322	0.05300677583286279	0.0294911390962448	0.027919944789510008	0.046531743715869774	0.03306104153898225	0.04386419827534222	0.018590704647676162	0.07993713986380303	0.02688326166587036	0.07464143575880454	0.0	0.04094129997375558	0.17453416149068324
AAGTGAATCATGAGTC-1	0.0624223602484472	0.002789582652282881	0.05604471176412798	0.06917028686317453	0.04782979143770915	0.03202981366459627	0.07333939945404913	0.0	0.05162510075387606	0.09777047721711753	0.09326842370320632	0.07407193413260148	0.0154597350375184	0.06677018633540373	0.0737901309428211	0.15473014773205315	0.06276165425167436	0.028527841342486652	0.032132505175983435	0.06158450770298925	0.04108251996450754	0.13491306294904495	0.16498095363194534	0.07204968944099378	0.025784360566969262	0.0475387039955502	0.14878364389233956	0.17848159745392947	0.0	0.0	0.04108934543717153	0.03334522410609367	0.014958863126402393	0.0014144788350122658	0.04636324914016161	0.014108251996450754	0.04761434217955957	0.015554162630349307	0.014703933747412008	0.06506211180124223	0.045856621447323886	0.06487768598363786	0.045405868494324264	0.10762553318865524	0.011976429367733715	0.07158626460270975	0.019589106545628284	0.06687078995713411	0.30384316770186337
AAGTGAATCCAAACCA-1	0.021894409937888198	0.0	0.03040967590520582	0.04572577460237676	0.028265191459936036	0.05108571428571428	0.04222020018198362	0.0	0.04259399743966621	0.07307290864603118	0.050338537295059035	0.05468727430304781	0.048080996661041896	0.0	0.07689080450351529	0.14490608992601026	0.08528989191220353	0.0	0.03225672877846791	0.035493798202323096	0.0	0.1598123016413871	0.14250811581692968	0.026178974005060963	0.05324361628709455	0.05053613917987701	0.13027950310559006	0.169557517581233	0.027417923691215616	0.003194321206743567	0.05413282369804109	0.06191875104918583	0.036679565976174215	0.008199801659794352	0.031142361265631257	0.04134871339840284	0.05093167701863354	0.04348395919995442	0.04432436162870945	0.03852078035766393	0.028178084322030023	0.029624716074694968	0.010098522167487686	0.11922472498690413	0.03529224398789616	0.06566043403168882	0.0	0.0161315720409413	0.14638975155279504
AAGTGAATCCGATAAC-1	0.031677018633540374	0.0	0.03153838596644434	0.04629303845187233	0.02445451514515392	0.04869068322981367	0.055934907887275655	0.0	0.04278839315347779	0.0603117567544445	0.08042079346427172	0.059453993933265926	0.04656111250733015	0.007391304347826087	0.07181041970533768	0.1440474128331395	0.07190822484029973	0.0	0.03225672877846791	0.031466851813627066	0.029103815439219166	0.15429428143071322	0.144647313805333	0.03266620657925006	0.05167754950363646	0.04795896294922901	0.11017080745341615	0.1607797340998922	0.047116237799467615	0.02567287784679089	0.03406593406593406	0.05795073023333893	0.036445427248978354	0.008987943003288272	0.0389441629528853	0.0	0.05625352907961604	0.040528805060117384	0.040857142857142856	0.04155342031764559	0.024868504102671996	0.03620173269814469	0.020164917541229385	0.13089875028062561	0.030960344003822266	0.07555541252319806	0.0	0.04372320881812615	0.24798136645962732
AAGTGAATCTCGACGG-1	0.02981366459627329	0.012727470851040645	0.04753463087687891	0.05230316303450257	0.04057888692688589	0.05472298136645963	0.0673365773891944	0.0	0.053970888056517	0.05869308557055593	0.06616305746740529	0.0753430593673263	0.02485668808865592	0.0	0.06926039430341369	0.13999406102298878	0.09277867421144537	0.01965784025280593	0.03979296066252588	0.04608658122384643	0.029636202307009762	0.14102688915282618	0.1747049220318628	0.03970554405337014	0.03853851462547115	0.04572788232749297	0.05227743271221532	0.15802833530106258	0.04338952972493345	0.0	0.05389393215480172	0.04470580829276481	0.01800049862877088	0.0006733128033822224	0.038368182482819126	0.0	0.06722190852625635	0.02083309590290045	0.020462387853692202	0.05472299804076869	0.04024917900822364	0.044238075137188686	0.02893553223388306	0.1343560577714585	0.04042044911610129	0.07975841834819082	0.02857142857142857	0.019578339602834397	0.20869565217391303
AAGTTCGAGTTCCAGT-1	0.0889751552795031	0.0	0.030732788263161916	0.037252719635227804	0.029275279997036417	0.023890683229813664	0.040838179636296504	0.0	0.027275852259257504	0.07388737744468969	0.0885344972301494	0.0301314459049545	0.010550628896947068	0.0	0.1082548058801357	0.16700155898146543	0.05660794412148273	0.021074425193418327	0.04546583850931677	0.02730292169409469	0.013220940550133098	0.15956307560505462	0.13436039856636206	0.025442834138486314	0.01774167861124383	0.05861376348073298	0.17606107660455486	0.1652122580976336	0.0580301685891748	0.010943507837917775	0.11524128045867177	0.02000377706899446	0.01302505067585878	0.0008768724881256851	0.018911994507206112	0.0	0.02522586109542631	0.009316770186335404	0.011884057971014493	0.04243611655342032	0.01719005845278497	0.04545216989286217	0.015849218248018847	0.07136122128264612	0.03500557413600892	0.0372820991428786	0.0	0.028396465751027906	0.1688276397515528
AAGTTCGCAGTCAGAG-1	0.0	0.0	0.05988931218548396	0.03807848346677198	0.055073286986157585	0.04266832298136646	0.06802758766203795	0.0	0.04750723057228202	0.07216946426432592	0.0819763863242124	0.09940777119745775	0.015103100803025408	0.013540372670807453	0.09260394303413691	0.14345104055826383	0.06493667248734555	0.06514111365369947	0.053250517598343684	0.056686870203223806	0.02333629103815439	0.13603068595572343	0.12516935317408193	0.062663906142167	0.03513032860858948	0.05023948580080961	0.13747412008281573	0.15623684615779476	0.026441881100266195	0.02052647145814848	0.030052556139512663	0.03522536511666947	0.014427715087856221	0.0011430659220209823	0.03447491051959033	0.0	0.03766233766233766	0.014812240013675993	0.018989648033126295	0.0605027304181083	0.041815237973270886	0.0601861343946612	0.03530734632683658	0.09331736885429918	0.021723204331899983	0.051431575108078824	0.010606784519827998	0.019035954859592336	0.20011645962732919
AAGTTCGGTCCCACGA-1	0.0	0.0	0.018845309958628518	0.041202024916526046	0.01960658409789709	0.03293913043478261	0.045274360090200576	0.0	0.026622730074439334	0.0624813921256609	0.05574394270046444	0.02741586017622418	0.014516688806711425	0.027888198757763976	0.08521280256969141	0.13710870802504269	0.050613381667071904	0.008608477716029203	0.03660455486542443	0.022793717513276163	0.019254658385093167	0.20964193228061295	0.14047400123848305	0.02774327122153209	0.01733821733821734	0.03952906276073051	0.10437370600414078	0.14375288742877676	0.0022182786157941437	0.0027210884353741495	0.06043956043956044	0.027759358737619606	0.023084344140569955	0.0017224281016754528	0.026633692950278773	0.0	0.04432523997741389	0.01823693657758277	0.015450655624568668	0.02963650006252866	0.017135173208682845	0.030416691792799856	0.024994645534375668	0.13131781785527202	0.053670966714444976	0.052630901425675024	0.0	0.015851631528300235	0.16168478260869565
AAGTTCGGTTCTCTAT-1	0.0	0.0003486978315353601	0.03194664279710509	0.0391986500556493	0.029771680476149316	0.05065341614906832	0.0637654784982395	0.0	0.03897989663837656	0.05565080505791968	0.047249734206255944	0.07274303047811642	0.01981833195706028	0.014782608695652174	0.08540946262639505	0.1493454752418896	0.07780110961296169	0.004402310123133922	0.05142857142857143	0.03793135801542474	0.029636202307009762	0.1796374540002726	0.16304816948452835	0.02180814354727398	0.027674258109040718	0.032965606748864375	0.10028467908902691	0.15908834248755196	0.03194321206743567	0.0	0.09283325370281892	0.03237157965418835	0.018479615839051305	0.0006994101988621536	0.03495425850461229	0.0012422360248447205	0.03718238283455675	0.014821357342298707	0.014311939268461008	0.04699132935928967	0.030002103934357247	0.028985507246376812	0.01956521739130435	0.12124522936466363	0.04446567924828795	0.05838294768233944	0.0674629718107979	0.02713673344414312	0.20139751552795032
AAGTTCGTCATTCGTT-1	0.1062111801242236	0.0	0.03892412317567051	0.03857394176569849	0.03033970092488547	0.05654658385093168	0.046281863617781645	0.0	0.03847020055948035	0.0648803107301131	0.05675116109898719	0.058298425538061534	0.01555547577161048	0.012732919254658385	0.09295465346859175	0.13072430773799212	0.07981255940408037	0.013381279285169445	0.04372670807453416	0.039334972134131466	0.008429458740017746	0.17362487587375144	0.15181925653487455	0.031561996779388084	0.026238254499124064	0.06189549148666605	0.09609213250517598	0.1643036805092141	0.008873114463176575	0.039988169180715766	0.06383182035355948	0.03904859828772872	0.017157165620630223	0.0066182994937105276	0.030287926661029772	0.0	0.05215979672501412	0.01704826485839649	0.014063492063492063	0.041456500896244114	0.03465454312608055	0.031132284066011377	0.023623902334547014	0.10725136571129237	0.04752349100175187	0.056179534215127815	0.0	0.032455603184323334	0.2093944099378882
AATAGAGAGATACGAT-1	0.0	0.0	0.01890425613203943	0.02628083150827559	0.014862378523887729	0.03318757763975155	0.032704302989542536	0.0	0.026983073348821773	0.0563010112417227	0.05572156006938615	0.008204535605951177	0.02612046577867136	0.0020496894409937887	0.0807420639472951	0.145569275692262	0.04761610043986649	0.004554865424430642	0.03229813664596273	0.018834324745266556	0.0	0.1618489456570416	0.1367022574168246	0.00998389694041868	0.023475075648988694	0.0334662093260406	0.10181159420289855	0.1536753760073918	0.04551907719609583	0.0	0.001433349259436216	0.032938140003357395	0.027964402241661517	0.002035596847434626	0.018544536768024818	0.001774622892635315	0.051326933935629586	0.022948316143369993	0.021757073844030365	0.025938972028846555	0.017107730586631783	0.018553136746467264	0.01369672306703791	0.09009952854897853	0.022869883739448957	0.039116489127752924	0.0	0.013962033067973056	0.07864906832298137
AATAGAGGTGGCTTGC-1	0.0	0.0	0.041039635843639816	0.07235845330844075	0.03564945729350604	0.04937639751552795	0.06881354591130276	0.0	0.04368806599971552	0.06720394230275653	0.07357170835431705	0.04680052000577784	0.02445697052382149	0.04670807453416149	0.07348858552254216	0.1523397094850412	0.0701664419442541	0.03216737495913697	0.037432712215320914	0.0374096939445685	0.0	0.1472380692770498	0.15732487662081776	0.01716126063952151	0.0304666348144609	0.027353913661506135	0.10134575569358178	0.16914172783738002	0.05314995563442768	0.0	0.09225991399904443	0.04051326170891388	0.02127844080951297	0.003220418602223498	0.035310272923196245	0.0	0.047656691134952	0.020191463901076984	0.019043478260869565	0.05033348618116637	0.03214445796247679	0.044262196225049746	0.017594774041550652	0.16521739130434782	0.05150501672240803	0.06701638078074212	0.04978499761108457	0.027854081007785844	0.22923136645962733
AATAGAGGTGTCACAT-1	0.0	0.0	0.02719383466689954	0.03921301116576311	0.025676993936999123	0.04253913043478261	0.03963023038071501	0.0	0.03611255985965578	0.09691836490255462	0.11300990431425215	0.054571717463527375	0.013097332423796359	0.0	0.09303659515888493	0.17243572294672244	0.07993634092968767	0.014710689767898006	0.031966873706004144	0.03205794599463324	0.026974267968056787	0.18467649292236998	0.14393049483027154	0.015965033356337706	0.024478420130594043	0.06065325546182133	0.14816252587991718	0.16579231045634207	0.045785270629991125	0.0	0.09813664596273292	0.03162246097028706	0.015995143789361864	0.004457435147972233	0.027319020706052882	0.0008873114463176575	0.05131281761716544	0.015600888939540715	0.014685990338164251	0.03868335487098253	0.02508804507908049	0.037090192767693826	0.026097665452987792	0.1049315273516426	0.06051919095397356	0.06243147856123751	0.0	0.0479748053538623	0.14285714285714285
AATAGAGTCGATCCAA-1	0.04192546583850932	0.0	0.03024157015140434	0.02585717875991814	0.023639529283923787	0.05194037267080746	0.04257098020598436	0.0	0.04220757669147978	0.05669455708981401	0.04514576688489732	0.04850498338870432	0.04756399669694467	0.011677018633540372	0.08023402546747735	0.1279948528865903	0.0742998607457837	0.0005666339762449602	0.03217391304347826	0.035788407048094426	0.0	0.16821199789715532	0.13821846090334203	0.0	0.05080692254605298	0.05599332529897098	0.09849896480331263	0.14397618192084596	0.0	0.009760425909494233	0.04725274725274725	0.05652173913043478	0.03712833186996629	0.0072237590688449295	0.03364717699638264	0.07595385980479148	0.06022021456804066	0.045221949968659185	0.04506142167011732	0.03854474967693526	0.028496418737822337	0.03224587428893043	0.017230670379096168	0.08517548454688319	0.02487657270265966	0.06589858290691812	0.01471571906354515	0.032175662671682266	0.13136645962732918
AATCACGAGGCCACCT-1	0.1377329192546584	0.0	0.05175474025477846	0.04692492729688005	0.0377807688033291	0.04881490683229814	0.07125581886036055	0.0	0.05059978189749182	0.04598668788392109	0.07199373286329808	0.08727430304781164	0.014373077705573308	0.018136645962732918	0.11619331683573969	0.12900200440474127	0.058380672398930175	0.032254549417020814	0.03287784679089027	0.051999399523371674	0.028305235137533274	0.16399462606359158	0.1461635172918504	0.05663676098458707	0.030389658650528215	0.05934303637094033	0.06097308488612836	0.12479595503310918	0.04782608695652174	0.0	0.12135690396559962	0.04171982541547759	0.01277140038806326	0.0	0.04895325403535986	0.0	0.05138339920948617	0.016974186563336942	0.013959972394755004	0.06424507065738463	0.04482294935006723	0.06223642686285152	0.0316127650460484	0.1267080745341615	0.040961936614110524	0.07717096300110493	0.0	0.05663546496369522	0.2714285714285714
AATCACGAGTAGAATC-1	0.0843167701863354	0.0	0.013319651999257715	0.01600545722184325	0.016018176654359558	0.03525962732919255	0.03374873073017631	0.0	0.029309895215968898	0.053782317813938364	0.049946841251189075	0.029842553806153402	0.047039816177790544	0.0	0.07923105917828872	0.1482343916260424	0.07635109745584757	0.0	0.03432712215320911	0.021714736071756956	0.0	0.16254989388422672	0.13766302002214256	0.0025764895330112722	0.05105908584169454	0.040882543802725504	0.07631987577639751	0.16099789538524717	0.03460514640638864	0.0	0.04218824653607262	0.0477757260365956	0.03743618093720529	0.0010960906101571063	0.0202000038144402	0.05740905057675244	0.018407679277244494	0.041984158641518034	0.046797791580400275	0.02657572220601109	0.016220419140314128	0.024117067679752358	0.0185799957164275	0.11736885429918431	0.025832138875617135	0.0459005138437443	0.0	0.010760213454640889	0.08350155279503106
AATCACGCAGACCAGA-1	0.05341614906832298	0.0	0.04717877064480564	0.049919218755609805	0.03423681513404048	0.042434782608695654	0.05517268663211615	0.0	0.05288037551562278	0.0521602244922403	0.04240389457780762	0.06878520872454139	0.0472265106092701	0.0	0.08679919369376751	0.12321150181881171	0.06973320660462855	0.012226217718208565	0.032546583850931676	0.04210279409281117	0.028748890860692104	0.15365174555579353	0.14566812407348334	0.04527260179434092	0.065612889525933	0.047730292636197894	0.07036749482401657	0.1489399928135106	0.05075421472937001	0.020644779650990833	0.05112279025322503	0.06636729897599462	0.0420604207993236	0.01096612558066705	0.03400954881529845	0.03566992014196983	0.042970073404856014	0.04083081657074477	0.04410213940648723	0.04924652965942724	0.03375991364721594	0.023956260427345274	0.020314842578710645	0.10978073785826536	0.0356426182513139	0.06306654222851564	0.0	0.024477298574053015	0.13982919254658385
AATCACGCAGCAAGAC-1	0.1	0.0	0.05545088364680326	0.04109431659067246	0.04893866613980712	0.02182857142857143	0.06091440176181245	0.0	0.0393852828220568	0.08923224338244101	0.11819148340887471	0.07314747941643795	0.014942735073421176	0.0	0.09663219652895	0.1644997649154933	0.06280586193939126	0.028527841342486652	0.03536231884057971	0.050477566568463715	0.0	0.1146712358106661	0.14143476384380102	0.03275822406257189	0.02342464298986038	0.04619758351101635	0.16733954451345756	0.17390534366818952	0.02360248447204969	0.0	0.0968944099378882	0.029456941413463153	0.017343609421915818	0.0006576543660942638	0.03201586807122831	0.0	0.03369565217391304	0.014056641404068608	0.015048999309868876	0.05951998832798366	0.03652064142555274	0.04194657179038774	0.029995716427500537	0.10834393474519195	0.04296862557732123	0.04779283193340413	0.05226946966077401	0.033085469337765724	0.13823757763975156
AATCACGGTGGGATTG-1	0.11413043478260869	0.00030511060259344014	0.05849643593970025	0.0762072308189423	0.045846659175382484	0.06364223602484471	0.07694478511426725	0.0	0.05133232184344033	0.05342299334394196	0.10843265625874321	0.09053878376426405	0.02270252157158415	0.0	0.07825759189760566	0.14045433174135755	0.07576313520921288	0.040318186771276014	0.03370600414078675	0.05449888348876921	0.0	0.1449521992250628	0.18397853296053743	0.017621348056130665	0.032120295163773425	0.05904638299187293	0.0739648033126294	0.16899543144602433	0.0	0.0	0.11997133301481128	0.04149739801913715	0.018776625150401613	0.0	0.038918733351557884	0.01419698314108252	0.05350084697910785	0.019564647558265428	0.019015873015873017	0.06328525574221518	0.04124260192647207	0.042557639349534666	0.026740201327907474	0.14113597246127366	0.01678611243828635	0.0824853302438344	0.01385570950788342	0.043898171638526814	0.30543478260869567
AATCACGTCACTTATC-1	0.010248447204968944	0.0	0.06426879455075375	0.04800201055541593	0.05441388933479866	0.03764968944099379	0.08265221347470032	0.0	0.06433905457304064	0.07607754564276303	0.10457165239773936	0.08643651596128846	0.01846599408800967	0.027639751552795033	0.06269850374473525	0.13400311796293088	0.06872969209345506	0.03109948785005993	0.03246376811594203	0.05854084179317333	0.02883762200532387	0.1295274440701727	0.1820419958341934	0.06468829077524729	0.03737856346551999	0.052723957850499055	0.09759316770186335	0.16537908731584622	0.0	0.0	0.05719063545150502	0.04557453416149068	0.014427715087856221	0.000521947909598622	0.0462132144923298	0.0	0.05087521174477696	0.017229471764772922	0.01611456176673568	0.06417316269957064	0.049023500032016394	0.04887334418782287	0.03604626258299422	0.10978073785826536	0.023443223443223443	0.08780398845728875	0.03506927854753942	0.03912168664158866	0.30380434782608695
AATCGACAGCTAATGA-1	0.13090062111801243	0.0	0.03084631422676811	0.019488026424442608	0.026274650235234554	0.04503354037267081	0.034458203109546226	0.0	0.03479564743255417	0.07992745067843882	0.07190420233898495	0.05899176657518417	0.02028267451740686	0.007453416149068323	0.09992953014634785	0.1453242928905496	0.06535664552065604	0.015233736515201046	0.0429399585921325	0.029702951717926102	0.013043478260869565	0.17982047937070425	0.14797245313467564	0.01766735679779158	0.028528958963741573	0.04166743920150799	0.1472567287784679	0.16083619937374877	0.0	0.019520851818988466	0.06311514572384137	0.03746852442504616	0.022535852492601868	0.00018268176835951772	0.02253316973623146	0.0	0.03147939017504235	0.0186711493532395	0.01784817115251898	0.038738588519738215	0.027989644983946065	0.03057749904520694	0.013868065967016492	0.06964005088677692	0.05395763656633222	0.04617299048477242	0.0	0.01996325780771586	0.04363354037267081
AATCGACCACAACATC-1	0.02313664596273292	0.0	0.024344769618705586	0.03917710839047858	0.030512576713631254	0.03942360248447205	0.05223984913821524	0.0	0.038896922858091126	0.05449070034050271	0.05898942420681551	0.05486060956232847	0.03630009933101162	0.027142857142857142	0.07831331224700504	0.13114498527628615	0.06452996176035013	0.012596709164214886	0.03221532091097309	0.03132236212493667	0.0	0.17945053447302323	0.13815841324050965	0.00644122383252818	0.04160428943037639	0.032310497203423875	0.08786231884057971	0.1555104974077306	0.043744454303460516	0.0	0.06344959388437649	0.04795618599966426	0.027116733331165384	0.006874053969413853	0.028514211968441866	0.0	0.03650479954827781	0.027803293634964955	0.02728502415458937	0.0385061903372379	0.029348969529541982	0.025705039297272306	0.02406296851574213	0.12259223228316994	0.037617455008759355	0.05320374601744279	0.0	0.018633540372670808	0.15240683229813665
AATCGACCAGGCGTTC-1	0.1063664596273292	0.0	0.03984979641738257	0.04573295515743367	0.038864946964177666	0.05233291925465838	0.07334203689783861	0.0	0.04425821440424826	0.05849460157760553	0.07001287001287002	0.04850498338870432	0.017604327481180963	0.03503105590062112	0.088693685573346	0.13725470787656827	0.07111248646139563	0.0005884275907159203	0.06985507246376811	0.04779606312510555	0.03877551020408163	0.14302069744348606	0.1514552175789533	0.03791120312859443	0.02840951319212189	0.05538765798337505	0.09541925465838509	0.15363174375032082	0.022271517302573204	0.00437740313516711	0.05489727663640707	0.03386981702199093	0.018754945638624218	0.002578422673417193	0.03588243895306331	0.0	0.04935064935064935	0.017917830075787795	0.0170752242926156	0.055289924548751514	0.03487042508621557	0.048523588413837464	0.030777468408652815	0.10038165082691013	0.054976907150820195	0.06604876688228795	0.0	0.03705712536086082	0.2639363354037267
AATCGACGTAGGAGTC-1	0.06506211180124223	0.0	0.03502275977251144	0.037159372419488024	0.024810145339145252	0.06647453416149068	0.0514327913386346	0.0	0.03508131430467972	0.06582482076553223	0.053550444854792684	0.05627618084645385	0.01834631817039457	0.0	0.08544223930251234	0.12756922620078692	0.08723945094051856	0.0009807126511932004	0.03221532091097309	0.0331932221200578	0.0	0.19594228859596177	0.14848285826875082	0.0112261329652634	0.025367627541540583	0.06062853434689904	0.10165631469979296	0.15207638211590782	0.0	0.019343389529724933	0.04835164835164835	0.03375230820882995	0.018273660477166054	0.00818936270160238	0.0351220938733733	0.03735581188997338	0.053924336533032184	0.020145877257963418	0.017060041407867495	0.042505940222602026	0.030188713764304466	0.03428812639450039	0.017219961447847505	0.07830576966250094	0.02557732122949514	0.06120855190465463	0.0	0.024162365497331816	0.23214285714285715
AATCGACGTGACGCCT-1	0.10139751552795032	0.0	0.050027835692999595	0.052080565827738484	0.04640974031586876	0.0512248447204969	0.06952565573446216	0.0	0.0548231473140202	0.08287733347021885	0.06548038721951766	0.08530983677596418	0.021433956844864106	0.02453416149068323	0.09446565823759813	0.1457400212813343	0.08621825335425831	0.021989757001198647	0.032546583850931676	0.05339175470529733	0.0	0.13995210187114235	0.1673078005666998	0.028295376121463076	0.043265912831130224	0.061036432743116716	0.06581262939958592	0.16627996509419435	0.030612244897959183	0.06435965690624075	0.11868131868131868	0.049529964747356055	0.017866085655751034	0.0018633540372670807	0.03786976229680159	0.0	0.05340203274985884	0.017806142800159554	0.01579158040027605	0.06020155071074242	0.043030031376064544	0.04838288206798127	0.029888627115013923	0.11709945371548305	0.04927536231884058	0.07628058657569808	0.009460105112279025	0.014906832298136646	0.17989130434782608
AATCGACGTTGTGTAC-1	0.04875776397515528	0.0	0.031592965756639634	0.02992137292212688	0.032278379412963215	0.04671304347826087	0.050591446769790716	0.0	0.036771608743065766	0.04783464230104546	0.06840132057523361	0.06783186479849776	0.03897126581218061	0.0	0.08350513774398138	0.13320135606641756	0.07007802656882031	0.008957175547564564	0.032422360248447205	0.03427032707211349	0.0323868677905945	0.1591931307073736	0.13968587566380813	0.045732689210950084	0.03545150501672241	0.0501158802261982	0.080175983436853	0.1600482521431138	0.0	0.014433599526767229	0.04667940754897277	0.04805480946785295	0.03720421016118717	0.018628320893574822	0.02685620196189374	0.0	0.044438170525127045	0.036601515755883524	0.03807867494824017	0.043699195464587934	0.02927944822034596	0.028084986632897144	0.03536089098307989	0.12314600014966699	0.018824653607262303	0.055949967281348226	0.0	0.023217566267168227	0.10590062111801242
AATCGACGTTTGGAAA-1	0.153416149068323	0.0	0.037651322468316435	0.05065881592647112	0.036669424447106184	0.04172422360248447	0.05725626722580475	0.0	0.040946375231141245	0.06681381859247472	0.08553522466565945	0.05884732052578362	0.013389341662777198	0.03341614906832298	0.08079778429669447	0.1415654153572047	0.0736721115802038	0.013773564345646725	0.03229813664596273	0.03676981103751102	0.0	0.15554041161237564	0.15991443208046388	0.014308718656544744	0.022368211498646283	0.04118537746052347	0.11943581780538302	0.17659771058980545	0.0417036379769299	0.0	0.08762541806020067	0.03171269095182139	0.014002796657019284	0.0017067696643874941	0.02872400617939312	0.0	0.04594861660079051	0.01379907687047695	0.01256590752242926	0.05063466588853224	0.03652795945809969	0.0335845946652194	0.01207967444849004	0.13206615280999776	0.06061474757126931	0.056831761765305355	0.09603440038222646	0.007995800892310384	0.12833850931677018
AATCGTGAGGCCTGCT-1	0.0	0.010504522175002725	0.06006178432250107	0.0379779556959753	0.050837830161885825	0.04023354037267081	0.05608787962706545	0.0	0.05461926888246171	0.051390243485105146	0.05300207039337474	0.07560306225624729	0.03684582151533647	0.005652173913043478	0.10982153099854144	0.11903442132092747	0.07433080612718551	0.01885147651738041	0.03163561076604555	0.05670938807678595	0.04214729370008873	0.17135458244903523	0.1536432042934079	0.05429031515988038	0.049418697244784204	0.07847717932078736	0.08980331262939958	0.13269082695960166	0.012156166814551908	0.0018337769890564922	0.07114190157668418	0.055621537686755075	0.020920728865185957	0.003627537971710423	0.047121051259718875	0.04738243123336291	0.05928853754940711	0.035886945125078354	0.03516356107660455	0.06579890783275669	0.04617129684684273	0.05416390279201592	0.02475904904690512	0.09457457157823843	0.023315814620162446	0.08385414990506228	0.030864787386526517	0.03413524626016971	0.25236801242236023
AATCGTGGTAGACGTG-1	0.03369565217391304	0.0	0.02517438242967394	0.038437511219617276	0.023938357433041502	0.04137639751552795	0.051266632379897405	0.0	0.036063960931202885	0.0662252108892425	0.06509988249118684	0.0546583850931677	0.03636233080817147	0.0055900621118012426	0.07970304331437748	0.14812303580708222	0.09087332287084723	0.011071156151247685	0.03171842650103519	0.031215402225516505	0.0	0.1480246889542242	0.15180049164023943	0.00041407867494824016	0.04164410468758295	0.04901579061215661	0.09704968944099379	0.1702299676607977	0.032209405501330966	0.00857734398107069	0.06865742952699475	0.046174668457277156	0.03572133155561337	0.003737147032726134	0.02909273539864079	0.003815439219165927	0.047473178994918125	0.036119437004957546	0.03947688060731539	0.037516153236900246	0.02315242547041228	0.04006512693722487	0.02057185692867852	0.08798922397665195	0.019493549928332538	0.062010963430201994	0.0	0.01683142332254396	0.11529503105590062
AATCGTGTCTCACCCA-1	0.1203416149068323	0.0	0.030370378456265213	0.05315764908627437	0.025501648494128396	0.053624844720496896	0.05179939602537221	0.0	0.027282964297567682	0.06650582618962066	0.06709193665715404	0.05223169146323848	0.021383692959465767	0.024099378881987578	0.08213835034989102	0.16296305461384278	0.07408324307597092	0.02240383567614689	0.03217391304347826	0.030830721885496612	0.0	0.15215638933779863	0.1440881199452065	0.0395675178283874	0.027000053087009607	0.04207533759772566	0.11229296066252588	0.17050459422000924	0.059272404614019523	0.0	0.07673196368848542	0.029192546583850933	0.02039825263135074	0.0	0.024192451222845954	0.0	0.04973178994918125	0.018202746595247593	0.015576259489302968	0.03950143815915628	0.027256012221114352	0.031465959114756074	0.03282287427714714	0.08438224949487391	0.02828475871954133	0.04517319430588185	0.0	0.01793368909106815	0.10900621118012423
AATCGTGTCTGGCCTT-1	0.035869565217391305	0.0	0.03384165311268544	0.033985567084335616	0.03597792129212304	0.04237018633540373	0.07274069971383734	0.0	0.0420487411692191	0.06797734544770118	0.06179844440714006	0.07467860754008378	0.020648882825309064	0.014161490683229814	0.08004064307838542	0.13794016480661206	0.07440595919630423	0.011659583741963605	0.03320910973084886	0.04465481976318703	0.013309671694764862	0.14637746062033918	0.15672439999249405	0.04219001610305958	0.035860274990709776	0.047742653193659036	0.11074016563146998	0.15952979826497612	0.053327417923691216	0.0	0.04266602962255136	0.035070085613563874	0.02065623882150174	0.00113262696382901	0.02731012034558828	0.05687666370896185	0.03702710333145116	0.0210439341273007	0.015229813664596274	0.05397161198882821	0.03997109377143955	0.04424209531849886	0.016984364960376953	0.11244481029708897	0.015257206561554387	0.0617728145549727	0.01595795508838987	0.013804566529612457	0.1860636645962733
AATGAAGAGGTTAAAC-1	0.06086956521739131	0.0	0.02420286216419784	0.04585502459340107	0.017798797278441154	0.04172422360248447	0.045941633368938826	0.0	0.027406239628277464	0.07947915062539568	0.09773375860332383	0.03319370215224614	0.01534963319331251	0.01832298136645963	0.07668431144397647	0.1599638712231818	0.06467142636104418	0.020246267843521848	0.03498964803312629	0.026137621737253945	0.02067435669920142	0.1918845771919235	0.17136477078681203	0.01867954911433172	0.01733821733821734	0.042062977040264515	0.128416149068323	0.16777629485139367	0.030434782608695653	0.0	0.084472049689441	0.024229897599462816	0.01622061071184677	0.0005480453050785532	0.02780091165120759	0.0	0.06329757199322417	0.014528463160294033	0.014939958592132506	0.03300366834799283	0.02563689752010172	0.03492331504150837	0.028796316127650462	0.1477063533637656	0.025609173435260393	0.06509831686673317	0.0	0.041991076896159565	0.17958074534161492
AATGAAGCACCGGCTA-1	0.10527950310559006	0.011245505067015365	0.04096104094575861	0.020586651348149212	0.031013916500994037	0.044959006211180125	0.04502907781777901	0.0	0.036205016357688115	0.06641000633095495	0.03918079570253483	0.06130290336559295	0.022621141947605884	0.0	0.10767793638047166	0.14296602410234838	0.05814195088525895	0.005513784461152882	0.05229813664596273	0.0436039856636205	0.0	0.18367180046340467	0.1333095644667955	0.06813894639981596	0.028367043584434887	0.061765705633324064	0.08623188405797101	0.1474487962630255	0.0	0.035847382431233366	0.08193979933110368	0.03470916568742656	0.013664596273291925	0.0038676340101257895	0.03036802990521116	0.0	0.05290796160361378	0.020319106501794974	0.01984126984126984	0.04923610821626579	0.028604359717889844	0.032209692657138835	0.010623259798672093	0.0815236099678216	0.0	0.054315107435179526	0.038891543239369324	0.04052138920479398	0.21517857142857144
AATGAAGCATGGTACT-1	0.07313664596273292	0.0	0.05183115196105186	0.03425124762144114	0.05080819431238655	0.028387577639751554	0.0574277010721209	0.0	0.06950002370679437	0.06735109422856458	0.06467461250069946	0.11058789542106023	0.03648440024413887	0.01670807453416149	0.10317769874956981	0.13285739031451832	0.07887535642448222	0.035719734117903454	0.03279503105590062	0.0629768628849149	0.027861579414374445	0.12009190210089761	0.14977388301964684	0.033080285254198295	0.05962202049158571	0.0512777726275455	0.08087474120082816	0.14947127970843385	0.050842945874001774	0.0006506950606329488	0.04209268991877688	0.059398606681215375	0.024859896155138585	0.0	0.04840143168655473	0.044897959183673466	0.04035855448898927	0.03229471764772922	0.03463354037267081	0.061353120180082536	0.05345456873919447	0.046979838790729464	0.038884129363889484	0.10205792112549578	0.07093486223921007	0.0815391711990045	0.0	0.04472049689440994	0.15590062111801242
AATGAAGCATGTCGTA-1	0.0	0.0011550615669608806	0.013889465008896505	0.01731231824220012	0.008685773557413285	0.028258385093167703	0.028012290488058974	0.0	0.029830259352330378	0.04940882569341067	0.03930390017346539	0.02204246713852376	0.028844289663590997	0.0	0.08190235828184664	0.13965751899235357	0.06513118631329988	0.002549852893102321	0.05242236024844721	0.01920024019065133	0.012599822537710737	0.17336007321014818	0.14092811168865288	0.005383022774327122	0.03277591973244147	0.031661567936713944	0.10812629399585921	0.1481494789795185	0.02715173025732032	0.009109730848861283	0.013186813186813187	0.04085109954675172	0.029098240707619263	0.0021869617412182264	0.019045499914175097	0.0	0.03852343308865048	0.029287138868311583	0.027076604554865425	0.022375880611947143	0.012539448769198401	0.02100142716436511	0.02120368387234954	0.08316994686821821	0.0	0.03882899408918783	0.0	0.022570203831685766	0.08241459627329192
AATGAAGGTGAGGATC-1	0.05822981366459627	0.0018742508445025608	0.04241722974816885	0.0432125803324597	0.03809441487719645	0.04355776397515528	0.05676042779338265	0.0	0.056438765350149356	0.06562291463477234	0.0807901068770634	0.08525205835620396	0.03174284038822868	0.026645962732919255	0.08253167046329832	0.1378015886763505	0.08807497623836785	0.04018742508445026	0.05979296066252588	0.04744140661650185	0.04072759538598048	0.1384139099281528	0.165408793229626	0.04021164021164021	0.05252163295641556	0.050814251722752696	0.1374223602484472	0.15425542836610032	0.05235137533274179	0.0006506950606329488	0.0712852365026278	0.049840523753567234	0.02281551819453026	0.002818518711832559	0.04704221949560386	0.0422360248447205	0.025451722190852625	0.03382642885634509	0.03392546583850932	0.05014902663720872	0.037481133197339894	0.05742426983456954	0.036860141357892486	0.09122203098106713	0.036502627806975635	0.08490972870337592	0.049307214524605826	0.0383693465138658	0.14767080745341615
AATGAAGGTTGGACTT-1	0.0391304347826087	0.0	0.016581340261328036	0.037855886260007895	0.018497709395799117	0.040556521739130436	0.03131437011248698	0.0	0.027669385045754114	0.05019591738959328	0.06531251748643054	0.04711830131445905	0.021649373496571284	0.0016149068322981366	0.07885084973532834	0.14060280616663778	0.0725890232311399	0.002942137953579601	0.032091097308488616	0.02131129083710195	0.0	0.15398664304211532	0.14108198382466083	0.0026685070163331034	0.03398364920104051	0.030419331911869227	0.09208074534161491	0.1617191109285971	0.015350488021295475	0.0	0.008456760630673674	0.037911280846063454	0.02811832677528102	0.0008977504045096299	0.01697298740598994	0.0	0.041643139469226424	0.02520827397572511	0.022977225672877848	0.025093792988453042	0.01628811094137341	0.02520653681481035	0.009477404155065325	0.1093167701863354	0.026819557254339862	0.044151943273367016	0.0	0.01513428396465751	0.09196428571428572
AATGAAGTCCACAGGC-1	0.0	0.0	0.03768625353404142	0.05127634366136502	0.029561759875529434	0.04285714285714286	0.06399229866413472	0.0	0.055631549001943954	0.04652738565782044	0.032387667170275865	0.07762530694785498	0.056274009980971526	0.0	0.06368508169586522	0.11981391205364876	0.07364116619880197	0.0015691402419091207	0.032132505175983435	0.04491377530915164	0.0	0.1492124067836212	0.13738154660261584	0.006211180124223602	0.06376811594202898	0.03844133370415006	0.0684265010351967	0.14851393665622914	0.04755989352262644	0.0	0.017964644051600573	0.07522242739634044	0.04473133665029864	0.010120569967117281	0.04716173862184276	0.0	0.07216261998870695	0.051076414610519115	0.05014906832298137	0.04795114427445913	0.03794033973966099	0.03427204566925968	0.01732705076033412	0.12513657112923746	0.04905239687848383	0.09225587058432294	0.0	0.035272504592774034	0.25260093167701864
AATGAAGTCTCATTGT-1	0.0	0.0	0.04526411160475499	0.028657595232111442	0.028694911277675563	0.05292919254658385	0.07427832944310374	0.0	0.03825565407045659	0.04168848279520216	0.0399529964747356	0.0658673985266503	0.019157720891824936	0.0	0.10974614464347171	0.1286110217515033	0.05136933312703079	0.0	0.040828157349896484	0.047895517066671674	0.0	0.15015089857668568	0.13007449663170143	0.0313319530710835	0.030578117534639272	0.059639689750007725	0.055305383022774324	0.13097120271033313	0.04498669032830523	0.04046140195208518	0.07792642140468227	0.03743285210676515	0.024029570854064368	0.0001252674983036693	0.03944258313890284	0.0	0.07079333709768493	0.02015157558835261	0.019142857142857142	0.05665721789153362	0.031805998957180365	0.027695029045809966	0.03194474191475691	0.11911995809324254	0.03354037267080745	0.05962947467790901	0.0546583850931677	0.03261306972268393	0.231055900621118
AATGACCCAAGAGTAT-1	0.02857142857142857	0.0	0.03472147933063345	0.023430151150683948	0.028270130768185915	0.05159254658385093	0.031290633118381664	0.0	0.028200417239580864	0.08618654073199528	0.07634715460802417	0.04630940343781598	0.015112674876434615	0.0	0.09786787721857126	0.16153522555739774	0.07311509471497094	0.005709926991391522	0.03225672877846791	0.02720722073145559	0.0	0.17115987460815046	0.14320992287628306	0.016793190706234185	0.02704252269469661	0.054374092271561446	0.15890269151138717	0.17179046250192495	0.00026619343389529726	0.016740609287193137	0.04319159101767797	0.02904356219573611	0.02082750696454316	0.0016232579988517146	0.0202000038144402	0.0	0.032128740824393	0.01711664482306684	0.020875086266390615	0.036530284713827174	0.028977579377784283	0.032265975195481314	0.015303062754337116	0.08125420938412033	0.014683866857779901	0.03805876484407685	0.0	0.0227101740880063	0.0968167701863354
AATGACCCAATCTAGC-1	0.027950310559006212	0.0	0.052213210492418866	0.08228198039708469	0.044399441858167764	0.08044223602484472	0.09048805897324314	0.0	0.054785216443032574	0.0816453638588026	0.08415869285434503	0.09518994655496173	0.019093095896312785	0.017453416149068323	0.06054507612383028	0.14053351810150702	0.09047103291262351	0.010046856271112565	0.03225672877846791	0.0513426282111426	0.0326530612244898	0.1499834498335248	0.15685575425493986	0.010674028065332413	0.03012422360248447	0.07115354902506103	0.10038819875776397	0.17747548893793952	0.05297249334516415	0.0	0.0692785475394171	0.045595517878126574	0.01381635285573369	0.0019312072655149016	0.05576838719110981	0.007187222715173026	0.06294466403162055	0.018199327597014075	0.017134575569358178	0.05811934636708491	0.045673670633650146	0.05009145912480653	0.028689226815163848	0.13743919778492852	0.034400382226469184	0.1046331756401592	0.0	0.0613944536785933	0.2698369565217391
AATGACCGTCGCAGTC-1	0.011024844720496894	0.0	0.0394939361853093	0.03863856676121064	0.030043342429892695	0.04376645962732919	0.05875433529822895	0.0	0.04103883172917358	0.07018804647263145	0.06760673717195456	0.0484472049689441	0.016041359997127778	0.0	0.07888362641144561	0.12126401227388582	0.0666696138458478	0.00017434891576768006	0.03296066252587992	0.03671914582199621	0.019964507542147295	0.19174438754648648	0.15752753748287704	0.05249597423510467	0.027708764665286406	0.05874354933407497	0.08716356107660456	0.14800574919151993	0.0	0.013960366755397812	0.08743430482560917	0.02915267752224274	0.013337235645453265	0.002933347251944256	0.042506850098857574	0.044365572315882874	0.059105025409373235	0.018763462305544477	0.01822912353347136	0.05239172120555254	0.034025192327042875	0.04114253552835233	0.031055900621118012	0.08839332485220384	0.026341774167861123	0.07943874102918932	0.0	0.06996763187822588	0.2681288819875776
AATGACCGTGTTAGCT-1	0.07329192546583851	0.0	0.044829656474800514	0.05664021828887373	0.04395737376980354	0.05452919254658385	0.06574619878413841	0.0	0.05478047508415912	0.06560922608353438	0.05353925353925354	0.0543694929943666	0.02237221603896648	0.017267080745341615	0.07768072239794162	0.14289178688970824	0.08523684268694326	0.0014383785550833605	0.03204968944099379	0.056478579872774014	0.04046140195208518	0.15014700441986797	0.1679458069842938	0.0218541522889349	0.032903328555502466	0.042792249930471864	0.0849896480331263	0.16910322878702325	0.04596273291925466	0.0	0.030721452460582895	0.03774341111297633	0.0158433872069201	0.001085651651965134	0.045422353891046874	0.024578527062999112	0.05581592320722756	0.020204000227933217	0.018499654934437542	0.05582767101588228	0.039440536411785694	0.05754085509256467	0.014671235810666096	0.08405298211479459	0.05102723363592929	0.0838069492270889	0.0019111323459149545	0.035989852156416764	0.19557453416149068
AATGACCGTTATGTGC-1	0.0	0.007932875667429444	0.030999137639314913	0.04179083043119233	0.03094723583962066	0.051363975155279504	0.04715749495588875	0.0	0.040852733393390545	0.07436989887582773	0.07944714901236641	0.0381048678318648	0.02286049378283608	0.0009316770186335404	0.07528802504138056	0.14967211897750612	0.07361464158617184	0.0008717445788384003	0.03875776397515528	0.034193391004109515	0.035048802129547474	0.15891275141649955	0.17009626390947816	0.06537842190016104	0.03221850613154961	0.03825592534223293	0.08066770186335404	0.1802628201837688	0.04472049689440994	0.0	0.039990444338270426	0.041952744670135975	0.01924707055597108	0.0	0.02820651379238002	0.0	0.041050254093732357	0.017439170323095332	0.018743961352657004	0.04021843344866397	0.02697243845992005	0.03741180727250799	0.02896765902762904	0.08324478036369079	0.02656473960821787	0.05629968139542368	0.0	0.023689965882250023	0.15380434782608696
AATGACCTCTGGCCTT-1	0.08680124223602484	0.0	0.02967394033337336	0.02428463720245575	0.030636059419878247	0.032645962732919254	0.029238701850166818	0.0	0.029656014413730974	0.06521568023544308	0.0684237032063119	0.05240502672251914	0.01206333249560191	0.0018633540372670807	0.12086071551483964	0.14287446487342556	0.07432196458964214	0.006777814100468562	0.05407867494824017	0.028029123116473702	0.05173025732031943	0.16198134698884323	0.13299806721585258	0.05994939038417299	0.027727345118649466	0.04214332066376193	0.15489130434782608	0.1613289872183153	0.05377107364685004	0.0	0.14194935499283326	0.03117131106261541	0.016482932804353246	0.003601440576230492	0.01973591359021469	0.0	0.031775832862789385	0.013919881474727905	0.015432712215320912	0.041355412897578055	0.023712254960253937	0.02966491788779674	0.029385307346326838	0.08610341989074309	0.02197802197802198	0.037906435383344594	0.017582417582417582	0.02274516665208643	0.09103260869565218
AATGCCAAGCTGACTT-1	0.03695652173913044	0.010221205186880244	0.0484275562444738	0.04572577460237676	0.047866836249583246	0.032392546583850934	0.057166594136962456	0.0	0.05396140533877009	0.0535085467891792	0.07901068770633989	0.06318070200780009	0.0345719790806496	0.03391304347826087	0.05593667546174143	0.13044963005122368	0.06592250392343228	0.026675384112455052	0.048530020703933745	0.04863860689422229	0.034782608695652174	0.13968729920753908	0.16648589818168172	0.0	0.043457026065721716	0.031587404591947095	0.09479813664596273	0.1551357733175915	0.04906832298136646	0.0	0.05948399426660296	0.057623384253819035	0.02355478954613942	0.002364424030481758	0.04249286381812749	0.0163265306122449	0.06432806324110672	0.026867627785058978	0.02459903381642512	0.04977281253908041	0.03710608402930872	0.038754547830107136	0.03551081602056115	0.07526752974631445	0.03392259913999045	0.07687059505036527	0.012135690396559961	0.03403026856792932	0.18125
AATGCCAAGGCTCTCG-1	0.05031055900621118	0.0	0.015485378074206683	0.03552220586651348	0.017806206240815973	0.04487453416149068	0.04185095805145653	0.0	0.0316213076667773	0.05347090327327481	0.05353925353925354	0.0366315181279792	0.05220502878205819	0.0016149068322981366	0.07206935544666415	0.13965751899235357	0.07345549391039102	0.009741745668519123	0.032091097308488616	0.02157212287253007	0.0	0.16322358301368797	0.13854872304892007	0.0	0.03984445506184637	0.047347115354902505	0.08379917184265011	0.1600174529028284	0.04693877551020408	0.002070393374741201	0.023650262780697564	0.05307831123048514	0.046398491105980294	0.011154026828122554	0.026993521809061838	0.0	0.04761434217955957	0.04504074306228275	0.04623464458247067	0.02634645045645921	0.01618748799385285	0.022448692436028865	0.027661169415292355	0.1150190825413455	0.033476668259276955	0.0549952262950686	0.0	0.023042603446767562	0.13090062111801243
AATGCCACAAGCTACT-1	0.01987577639751553	0.0	0.011728105317163161	0.014791943417226151	0.010846720916735612	0.03731180124223602	0.013714707705292031	0.0	0.017441088615997344	0.08927673117396437	0.06875944267248615	0.01973133034811498	0.008867985495278785	0.0	0.08405250823513988	0.17311128158174754	0.06329656727304879	0.0	0.069648033126294	0.012097727571259688	0.0058562555456965395	0.19177164664421037	0.14737197650635192	0.01881757533931447	0.010312151616499442	0.04316924693303668	0.13082298136645962	0.17613315538216723	0.0	0.0	0.0	0.016182642269598792	0.02392767714871061	0.0	0.016822952758158136	0.0	0.028035008469791078	0.010813151746538264	0.013965493443754314	0.017009879528117052	0.015292858514988246	0.02259743914450542	0.023270507603341185	0.05768165831025967	0.0	0.03812098391958721	0.0	0.04262094304960196	0.04006211180124224
AATGCCAGTACGATTC-1	0.0	0.0	0.025851171828095494	0.02237460955731878	0.01386957756566193	0.038370186335403726	0.045443156492727246	0.0	0.03510976245792044	0.05023013876768818	0.04188909406300711	0.0448938321536906	0.04915568640122548	0.0	0.08806437339189432	0.12230333325084754	0.052156229968391504	0.0	0.03246376811594203	0.023621249366684804	0.0	0.17793960162775754	0.09518305154716557	0.01527490223142397	0.043820672081541646	0.05080807144402213	0.10183747412008282	0.1277398490837226	0.053061224489795916	0.045785270629991125	0.008647873865265169	0.06049185831794528	0.044163333441730894	0.01327313534109296	0.03535096028532013	0.0	0.04599096555618295	0.040162972249131006	0.0424775707384403	0.03368002000917087	0.019599520668868175	0.025761321835614786	0.014853287641893339	0.07463892838434483	0.034591495461060676	0.05918750469324923	0.0	0.023182573703088093	0.14600155279503105
AATGCCAGTCCGATCG-1	0.08183229813664596	0.0	0.04946020587496862	0.030840483969410835	0.04587629502488177	0.04083478260869565	0.059767113713388983	0.0	0.044452610118059836	0.07152610235614189	0.062178949135470875	0.06918965766286292	0.014830239710862983	0.0002484472049689441	0.11028695979940674	0.13551260795328005	0.05962732919254658	0.012923613381279285	0.03246376811594203	0.05101799553395508	0.0012422360248447205	0.14727701084522674	0.12765757820269838	0.04720496894409938	0.035637309550353026	0.05719229937270171	0.11415631469979295	0.13192341255582363	0.05173025732031943	0.013664596273291925	0.05179168657429527	0.037902887359409096	0.018017842238192795	0.005365624510673835	0.03518312491655912	0.044631765749778174	0.044678147939017504	0.017113225824833322	0.017359558316080055	0.06200862895493768	0.035448549657424604	0.0506583046895415	0.02467337759691583	0.0990346479084038	0.03392259913999045	0.05943638099529066	0.0	0.038526813052226404	0.24316770186335404
AATGCCAGTGCGGATA-1	0.0531055900621118	0.0	0.042493641454442246	0.04011058054787635	0.03662003136460738	0.04796024844720497	0.057963102161385185	0.0	0.0467652079085866	0.07368547131392982	0.07933523585697498	0.07184746497183302	0.02418650295001137	0.02111801242236025	0.07745784100034415	0.14387914181782188	0.09734532835260051	0.015626021575678325	0.03229813664596273	0.040832410726013776	0.0055900621118012426	0.15129188652427034	0.16302189863203917	0.034230503795721186	0.034400382226469184	0.05191434133679429	0.09021739130434783	0.1865176325650634	0.022271517302573204	0.0	0.0	0.03975155279503106	0.0162552979306906	0.0031838822485515945	0.03640120282014279	0.03025732031943212	0.052625635234330885	0.021155621402928943	0.01961766735679779	0.04764579598982867	0.04220126419012248	0.044020985346439126	0.03760976654529878	0.07911397141360473	0.008313425704730053	0.07138029800791684	0.0	0.027154229726183185	0.16979813664596274
AATGGAAAGAGTACCG-1	0.08975155279503105	0.006647052413642803	0.04531214182012684	0.05917495422396151	0.042784288060457136	0.03631304347826087	0.06525827168308475	0.0	0.040729458062680766	0.054897934739831976	0.06625258799171843	0.07984977610862343	0.021273591115259876	0.047329192546583854	0.09819236631213228	0.13460938853282522	0.057425786344245264	0.012814645308924484	0.032546583850931676	0.046071569308138334	0.0515527950310559	0.13885394964855236	0.1251017995533955	0.024752703013572578	0.03899240855762595	0.036710855659590244	0.060041407867494824	0.14116061803808838	0.047116237799467615	0.02525879917184265	0.09918776875298614	0.04456102064797717	0.025763931796255947	0.0020982305965864608	0.035118279433174186	0.027417923691215616	0.047106154714850364	0.020637073337512107	0.022531400966183574	0.05406332068864896	0.03672005781245712	0.042473215542020944	0.01750910259156136	0.1210207288782459	0.09472845994585125	0.05998347976270932	0.05924510272336359	0.021835359986002976	0.2003493788819876
AATGGAAAGATTGAGT-1	0.0	0.0	0.03770590225851172	0.031019997845833484	0.03045083536050776	0.041003726708074534	0.06801440044309055	0.0	0.03886966004456877	0.06148555002309943	0.08337530076660511	0.02074245269391882	0.018205100587608755	0.0	0.10023435323423852	0.14687090148721882	0.07457394840962843	0.014253023864007846	0.03229813664596273	0.04721059841248992	0.02067435669920142	0.14983936603127007	0.1585671126456625	0.05599263860133425	0.027230981578807666	0.060202095114489665	0.08949275362318841	0.14976900569785945	0.0	0.009937888198757764	0.0645484949832776	0.03259610542219238	0.02056301692085894	0.001205699671172817	0.029704317310565363	0.02377994676131322	0.04570863918690005	0.01837141717476779	0.019859213250517597	0.05149443494935178	0.029370923627182834	0.0540794789845022	0.030231312914971085	0.09933398189029409	0.024366937410415672	0.06035679421577146	0.0	0.03903420523138833	0.26851708074534164
AATGGAAGTCGAAGCA-1	0.0	0.0	0.01619928172996103	0.027846192510681076	0.016423199930849685	0.04724472049689441	0.03863591407208134	0.0	0.023486321179650087	0.07541707304553154	0.07219517654300263	0.023833598151090568	0.016232841465311936	0.0	0.08252839279568659	0.160075227042142	0.07315930240268782	0.02528059278631361	0.03556935817805383	0.020969769754742826	0.0	0.2069121283514087	0.1601771406053555	0.028433402346445823	0.01652864044168392	0.05769290194987794	0.13923395445134576	0.16784302653867872	0.04472049689440994	0.0	0.03014811275680841	0.023455598455598456	0.022464310103736465	0.0006680933242862362	0.016751749874441342	0.0	0.039045736871823826	0.01677702433187076	0.016498274672187715	0.0265736379173788	0.015794143744454304	0.028933244889344508	0.027811094452773612	0.10653296415475567	0.0188883580187928	0.0486853538441734	0.0	0.03467763100341178	0.1000388198757764
AATGGAAGTTCGAGCC-1	0.004968944099378882	0.0	0.052927114148173214	0.04400962194377626	0.05219613993060272	0.05424099378881988	0.06160013714707705	0.0	0.0455158598454317	0.0653730985746796	0.0835319791841531	0.05884732052578362	0.0216661281250374	0.008136645962732919	0.08373785214441404	0.14069189082180594	0.0806790300833315	0.01861174675819985	0.03436853002070393	0.05263928243042915	0.0075421472937000885	0.14744056543156994	0.17366909984800435	0.021762134805613065	0.039979826936348675	0.05579555637959272	0.09469461697722567	0.16862327395924234	0.02857142857142857	0.01082519964507542	0.06082178690874343	0.04255917408091321	0.01484829761633768	0.0020982305965864608	0.03025613965937049	0.0	0.052795031055900624	0.017538321271867344	0.01990200138026225	0.05572554087290008	0.040631546208801765	0.04889344509437376	0.03783465410152067	0.11304347826086956	0.017359452142060836	0.07212907239940355	0.018729096989966554	0.02316507742104803	0.21626552795031057
AATGGCTAGTGCAAAT-1	0.0	0.002571646507573281	0.02942069010686723	0.034294330951782574	0.025402862329130804	0.033351552795031054	0.0409278527251388	0.0	0.030198900004741357	0.09754461612169123	0.0788540092887919	0.059309547883865374	0.015780466496726864	0.010683229813664596	0.0726101706025992	0.18162628987156962	0.07036095577020844	0.018677127601612727	0.0429399585921325	0.029618509692068078	0.0012422360248447205	0.1389551977258124	0.16197106453247265	0.034782608695652174	0.028011360620056273	0.03632767837829486	0.15561594202898552	0.18680509214106053	0.022892635314995562	0.0	0.05140946010511228	0.030361339600470036	0.018555494130272188	0.0	0.030249782259038634	0.0	0.04096555618294749	0.017056242520941366	0.01556935817805383	0.03452728333819667	0.02678034010556262	0.0329011638424893	0.022103234097237096	0.09928908179301055	0.0027392896958114347	0.052843304476555206	0.03956043956043956	0.04825474586650337	0.12934782608695652
AATGGCTGTGGCAGAT-1	0.08835403726708074	0.0	0.04210721653985962	0.03661365023516318	0.030979341343244877	0.047696894409937886	0.055576215531906475	0.0	0.04584656962685506	0.05966155057064148	0.06072407811538246	0.06979633107034523	0.018470781124714272	0.0	0.10179780068503252	0.1249140085620252	0.07802214805154617	0.02009371254222513	0.03200828157349896	0.04196018089358428	0.008606921029281277	0.190397009287564	0.16162954345011352	0.029997699562916955	0.0294314381270903	0.06837860387503476	0.11325051759834369	0.14101945485344694	0.0	0.0238391008577344	0.07453416149068323	0.03687258687258687	0.017109470694719953	0.005031577848530717	0.03740312911244334	0.03460514640638864	0.051933935629587806	0.020030770984101658	0.016759144237405106	0.05584747175788903	0.03489237918385642	0.04256567971215502	0.020946669522381667	0.11780288857292524	0.015320910973084885	0.07422735708385629	0.0	0.03445017933689091	0.20578416149068324
AATGGCTGTGGTAACG-1	0.0	0.0	0.044801274983898964	0.04007467777259182	0.027455144906955782	0.057759006211180124	0.04515831256346349	0.0	0.0350753876060879	0.0865424430641822	0.05097644228079011	0.059338437093745484	0.021043813353438887	0.0	0.09260722070174864	0.15157506619484792	0.0736279038924869	0.012378773019505285	0.03229813664596273	0.035223583719577414	0.019077196095829637	0.18019431842520298	0.13157944118143777	0.04265010351966874	0.026227637097202314	0.05821822564197646	0.15491718426501036	0.1694984857040193	0.04072759538598048	0.03365868086364981	0.027376970855231726	0.028739298304515697	0.019134337094728626	0.00014614541468761417	0.029475450898618537	0.0	0.03602484472049689	0.01600205139894011	0.018720496894409938	0.04121576555921464	0.02794573678866437	0.027739251040221916	0.02151424287856072	0.09731347751253461	0.01512979773849339	0.05697980025531276	0.04567606306736741	0.017286326655585688	0.15760869565217392
AATGGCTGTTTGTTGG-1	0.13105590062111802	0.0	0.06016221113646039	0.0656087315549492	0.05086746601138511	0.041098136645962735	0.08138096556817133	0.0	0.066754776919065	0.04422086477422446	0.04391472217559174	0.07106745630507005	0.032250266278916695	0.020931677018633542	0.0610957242826005	0.11336269827522209	0.0627925996330762	0.006821401329410483	0.04091097308488613	0.061865981122516	0.02688553682342502	0.1470784088475243	0.1396145690641947	0.034598573729008514	0.05602537559059298	0.04606779765767436	0.08304865424430642	0.14415071094912993	0.01233362910381544	0.02608695652173913	0.039225991399904445	0.06540204801074366	0.01853815052085027	0.002860274544600449	0.05075748424954068	0.005235137533274179	0.06376341050254093	0.032086158755484644	0.030224982746721876	0.06879298845304098	0.050386483593885784	0.0436390681219723	0.04092953523238381	0.13663099603382475	0.048192387322822106	0.09704459391325802	0.007453416149068323	0.053346163940162714	0.3475931677018634
AATGGCTTCGAACCAT-1	0.0	0.0	0.04796035324040215	0.05360284349980254	0.0347159280342788	0.043537888198757764	0.07684192480647756	0.0	0.044728794272438484	0.05282754136509077	0.05113312069833809	0.08467427415860176	0.025498151007072846	0.04701863354037267	0.08318720398564382	0.12411472123926653	0.06452554099157844	0.012291598561621445	0.0325879917184265	0.05076279296691749	0.02502218278615794	0.1594034151755291	0.15958792291381285	0.05185185185185185	0.030347189042841217	0.039553783875652795	0.07057453416149069	0.13966685488424618	0.023691215616681454	0.03229813664596273	0.07333970377448638	0.04449177438307873	0.01757991610028942	0.0024061798632496476	0.039900315962796494	0.0	0.052893845285149635	0.023676562767109235	0.018734299516908214	0.05865188211263496	0.03948810362334086	0.028374439687229892	0.030916684514885415	0.15159769512833945	0.054562828475871954	0.06551454102704385	0.016244624940277116	0.012649811914968069	0.2218944099378882
AATTCCTAGATACATG-1	0.09083850931677019	0.0	0.03987817790828412	0.03148673392453236	0.03866737463418248	0.026792546583850933	0.048845458981155464	0.0	0.051883504812479254	0.04572660541039988	0.04061328409154496	0.04292936588184313	0.029466604435189506	0.011739130434782608	0.09809075861616874	0.12165252035336913	0.06424261179019032	0.0411463441211725	0.032422360248447205	0.04806815409731474	0.056699201419698315	0.15898284623921805	0.15226210804826332	0.05129974695192086	0.05117322291235335	0.051871079385680294	0.0886904761904762	0.13442071762229865	0.03904170363797693	0.0	0.08714763497372192	0.04987409770018466	0.029507983480212024	0.001137846442924996	0.03973375207410186	0.0	0.05598531902879729	0.03151176705225369	0.0319848171152519	0.051396473383634164	0.03622609061553801	0.05058594142595831	0.01207967444849004	0.08176307715333384	0.05790731008122312	0.06279621107284995	0.013377926421404682	0.047432420610620245	0.17441770186335404
AATTCCTAGTTGAATG-1	0.0	0.0	0.01569059808534096	0.02985674792661473	0.01472160823876616	0.039503105590062114	0.03838271946829133	0.0	0.030671850552368308	0.06869941652550349	0.0642269598791338	0.02233135923732486	0.022051484579758016	0.0	0.08364279978367394	0.15206503179827274	0.07477730377312615	0.014274817478478806	0.032091097308488616	0.01972941021936162	0.02156166814551908	0.1863938160789735	0.1534518023681297	0.0	0.02295747730530339	0.03828064645715522	0.1042184265010352	0.1677506288178225	0.04569653948535936	0.0	0.015766841853798376	0.0358905489340272	0.022739639903309378	0.003643196408998382	0.028239572274105673	0.02236024844720497	0.04464991530208921	0.021823465724542707	0.019289164941338855	0.023240860394347407	0.017495586311620123	0.0300227140244025	0.013300492610837438	0.07700366684127816	0.06453256888039496	0.058091161673049486	0.0025800286669851887	0.053923541247484906	0.07837732919254659
AATTCCTCACGCAGTC-1	0.0	0.0	0.06330164066849327	0.034782608695652174	0.04676290085573515	0.03727204968944099	0.08559560074375915	0.0	0.06181783699208193	0.053080779562993	0.05505008113703766	0.11159901776686408	0.023647961320743427	0.027080745341614906	0.10765499270718956	0.11273415654153572	0.05593598726818594	0.02765609676364825	0.0327536231884058	0.06927436152446004	0.050221827861579416	0.14534550906364999	0.1287384361336811	0.10747642051989878	0.04454265541222063	0.057223200766354565	0.05300207039337474	0.12063805759457934	0.05350488021295475	0.0052055604850635906	0.07907310081223125	0.05668541212019473	0.016407054513132364	0.0008194582180698366	0.05585993375588854	0.009405501330967169	0.050169395821569734	0.019895150720838795	0.020155969634230504	0.07538246696402517	0.04622801159908159	0.05858208205190054	0.026140501177982438	0.09126693107835067	0.05507246376811594	0.07416513800834594	0.044433827042522696	0.043198320356924155	0.2723990683229814
AATTCCTCATCATCCC-1	0.07142857142857142	0.0	0.05298387712997631	0.06850967579793918	0.04142103898349036	0.06401490683229814	0.06339096148013346	0.0	0.053214641316201225	0.06834009205550708	0.09022438587655979	0.09123212480138668	0.021134767050826363	0.0	0.07586489454104459	0.1387246046868427	0.08470635043434054	0.004576659038901602	0.03250517598343685	0.05322099416411777	0.0018633540372670807	0.15175918534239374	0.18240603479011466	0.017207269381182423	0.031485905398948875	0.060943728562158156	0.05812629399585921	0.16758379959960987	0.053327417923691216	0.026678497485950903	0.09990444338270425	0.04144074198422024	0.01807637691999176	0.003789341823685996	0.03977698239635848	0.013753327417923691	0.06391869000564653	0.019937318365718843	0.01466528640441684	0.06230251365209054	0.04710068698030535	0.035421817523970334	0.033872349539515956	0.1426176756716306	0.018697244784201306	0.08508351301773244	0.024749163879598662	0.03037354562155542	0.2357142857142857
AATTCCTTCAAGTCGT-1	0.03944099378881988	0.0	0.027115239769018327	0.0355437475316842	0.02107602830223627	0.030722981366459626	0.04921997599926151	0.0	0.04049950215731829	0.05707099224885786	0.04892843153712719	0.0582117579084212	0.040043562034011895	0.0008074534161490683	0.07313787508808732	0.13137512063547055	0.064375234853341	0.0	0.03561076604554866	0.034855791784729126	0.022182786157941437	0.18130804727506378	0.16586290367979584	0.0	0.037877581355842224	0.05695744878094002	0.0829192546583851	0.1515091627739849	0.049689440993788817	0.008399881691807158	0.014381270903010033	0.04427144535840188	0.037180362698232036	0.018623101414478836	0.03886660266883666	0.0	0.04929418407679277	0.03434383725568409	0.036340924775707384	0.03688565592563258	0.027321874514036903	0.03718265693782789	0.031088027414863998	0.09179076554665869	0.04978499761108457	0.06145957369205848	0.0	0.03016359023707462	0.20244565217391305
AATTCCTTCGTGCAGC-1	0.06366459627329192	0.0	0.029115043281773625	0.03624026137220407	0.027405751824456984	0.038698136645962736	0.04598646991335997	0.0	0.035253188563842394	0.06844960046541074	0.07539589278719713	0.05332948143868265	0.02971553034382891	0.0	0.0795850472803553	0.1498775085991438	0.06524612630136381	0.0	0.03370600414078675	0.03143870447167439	0.009937888198757764	0.16202807687065557	0.15696459064382354	0.009753853232114102	0.034097786271699314	0.04596273291925466	0.13038302277432712	0.16471177044299573	0.03300798580301686	0.0	0.05040611562350693	0.04073149236192714	0.027071206356432852	0.0008820919672216712	0.02378684908167352	0.03975155279503106	0.045355731225296445	0.028864322753433244	0.03234230503795721	0.04008191254324899	0.02502218278615794	0.03282478039759593	0.022092525165988433	0.1122652099079548	0.027966236661888837	0.05673306943863376	0.0	0.03016359023707462	0.23229813664596274
AATTTCCAGACAACTA-1	0.034782608695652174	0.0	0.014740909735942975	0.027013248124079993	0.01536865761950039	0.04743850931677018	0.03256715591248961	0.0	0.020492153051064436	0.08226477080232021	0.09142185663924794	0.029178101978910877	0.016307040534233295	0.0	0.07328537013061505	0.17521961842072703	0.07426007382683848	0.006124005666339762	0.04662525879917184	0.01475296016212869	0.0	0.17968807803890263	0.16337467865117938	0.006119162640901771	0.016754260232521103	0.03466518339977133	0.1329968944099379	0.18251629793131768	0.04259094942324756	0.0	0.0431438127090301	0.024632784958871914	0.017885597216350687	0.0	0.019588421902515623	0.0	0.04683794466403162	0.016051057040287194	0.015363699102829538	0.019911209304264453	0.016871724036992653	0.025516090775693983	0.02097879631612765	0.1281448776472349	0.012740882306099698	0.0489235027194027	0.0061156235069278544	0.03693465138658035	0.07783385093167702
AATTTCCAGTCGAAAT-1	0.10947204968944099	0.0	0.05464528594352083	0.0662047176246724	0.04829655606732277	0.044824844720496894	0.09018475293745302	0.0	0.061462235076572946	0.05254008178909365	0.07800346930781714	0.08002311136790409	0.022989743773860385	0.09627329192546584	0.0641832871728478	0.12232807898839425	0.0801706416745872	0.023123024953688568	0.03233954451345756	0.05218517198025933	0.0	0.14857765922233687	0.15896117543299995	0.03887738670347366	0.04222806179327918	0.041550013905627146	0.06513975155279503	0.15317232174939685	0.0453416149068323	0.0	0.07634973721930244	0.055235437300654694	0.011219147344801795	0.0003862414531029803	0.057367909114604855	0.03300798580301686	0.06442687747035573	0.021873611031967635	0.021551414768806072	0.06392930092959273	0.050799952432788446	0.06433094132545378	0.029278218033840224	0.11268427748260121	0.046090141742315655	0.10471899505465623	0.0	0.09204793981278979	0.3199922360248447
AATTTCCCATCGCTAA-1	0.008074534161490683	0.0	0.027979783645711666	0.04620687179118946	0.030907721373621626	0.048278260869565215	0.05583468502327544	0.0	0.033977763026883503	0.07839433293978748	0.07142297577080185	0.04734941499349993	0.019004535717277612	0.0	0.08269227617627296	0.1655415604662097	0.07743418580491147	0.008564890487087284	0.031966873706004144	0.03125856148317727	0.0	0.15948908662551842	0.14805877164999717	0.017299286864504257	0.021813452248234857	0.05839745372516301	0.13581780538302277	0.18266002771931625	0.02777284826974268	0.0	0.05107501194457716	0.03159937888198758	0.017445503127269574	0.0	0.02874053542025595	0.0	0.03908808582721626	0.01699242122058237	0.017758454106280193	0.03947538455125266	0.024127553307293333	0.03626605559910752	0.02501606339687299	0.08751028960562748	0.03153368370759675	0.060172282474602816	0.0	0.02962120549383256	0.21482919254658386
AATTTCCTCAGCGCAC-1	0.09440993788819876	0.0	0.04562215502843607	0.03813592790722723	0.04164577750885989	0.019314285714285714	0.04664583086072978	0.0	0.03604973685458252	0.0771418305015143	0.09270885792624924	0.04399826664740719	0.01541186467047236	0.0	0.0963470394467297	0.15637573927890921	0.04800954886054685	0.04476408412335186	0.03250517598343685	0.041380345649359176	0.03948535936113576	0.15357775657625733	0.13040475877727947	0.0582010582010582	0.025938312894834635	0.05883007323630296	0.16415631469979297	0.15655767157743442	0.020585625554569654	0.016208222419402545	0.12732919254658384	0.025207738794695317	0.014369180406057256	0.0028498355864084762	0.028397235802335708	0.01126885536823425	0.03226990400903444	0.015452732349421619	0.014750862663906142	0.053669390137146195	0.028309808907875118	0.04656173993447105	0.022949239665881346	0.0983162463518671	0.01098901098901099	0.048996449221725184	0.0	0.04470300061236987	0.12690217391304348
AATTTCCTCCGCTGTT-1	0.21381987577639752	0.008281573498964804	0.07186848453754544	0.06827271748106128	0.058995097736561995	0.058096894409937885	0.09287230815893237	0.0	0.061654260110947795	0.06915113871635611	0.09366011974707626	0.09521883576484183	0.019839873622230997	0.05285714285714286	0.07080745341614907	0.13044468090371433	0.06594460776729073	0.04751007954669282	0.03229813664596273	0.061922275806421345	0.03921916592724046	0.13271286434704727	0.1442645099547766	0.028295376121463076	0.03885969103360408	0.0435462439356015	0.11296583850931677	0.17401057440583131	0.0	0.023425022182786158	0.11137123745819398	0.04482961222091657	0.012918821068149546	0.0017850618508272874	0.04395633737452081	0.018278615794143745	0.039991530208921516	0.016955951906091515	0.016404416839199448	0.072454041435658	0.0544479916574429	0.04982210697702466	0.026397515527950312	0.08788445708299035	0.060487338748208316	0.07880153187654877	0.0	0.02180036742192284	0.19607919254658385
ACAAAGAAGGTCCAGA-1	0.05605590062111801	0.0	0.03220862579004246	0.030546081212077695	0.03543459738463628	0.029739130434782608	0.04393453864514513	0.0	0.041335166658764404	0.050291737248258986	0.051245033853729506	0.06916076845298282	0.03734846036931988	0.0	0.0762942689981809	0.12604983791541907	0.07347759775424946	0.011005775307834805	0.03204968944099379	0.03331894691411308	0.0129547471162378	0.1512996748379057	0.14977013004071982	0.01775937428111341	0.0469581143494187	0.02847872439047001	0.07432712215320911	0.14976387249114523	0.03735581188997338	0.0	0.04519827998088868	0.04640339096860836	0.03849197316076442	0.004744506498251475	0.024847263457027154	0.053061224489795916	0.025084697910784867	0.0391304347826087	0.04098550724637681	0.03965671766226187	0.0266669106010849	0.033142374721099925	0.014596273291925466	0.09928908179301055	0.03261665870361523	0.04917452450680655	0.0	0.020890560755839383	0.08567546583850931
ACAAAGAAGTGCCAGA-1	0.017546583850931677	0.0	0.045091639467737886	0.052863246328941224	0.02682291345097119	0.05742111801242236	0.05774946921443737	0.0	0.03809681854819591	0.0790479612614	0.07908902691511387	0.10275891954355049	0.016816859943273615	0.0	0.09139776135302119	0.14860557768924304	0.0930129749563449	0.032668628091969056	0.03250517598343685	0.04387607663582969	0.046850044365572316	0.171050838217255	0.1713422529132499	0.04324821716126064	0.028035249774380207	0.05483761317635425	0.10530538302277433	0.1705713259072943	0.0	0.0614019520851819	0.06421404682274247	0.034230736948128254	0.019689332596229934	0.00307949266663187	0.02930507256972479	0.0	0.039186900056465274	0.01601572739187418	0.014650103519668736	0.05050648213764642	0.03966373640446766	0.04018975255784036	0.025101734846862282	0.12127516276285265	0.029941073419334288	0.06841094626631909	0.0	0.02365497331816989	0.14860248447204968
ACAAAGACAAAGGCAC-1	0.05450310559006211	0.0	0.040943575412896116	0.02561303988798334	0.032280849067088155	0.04798012422360248	0.04764278461315293	0.0	0.0341069650561851	0.08350700682716493	0.0686363382015556	0.04168712985699841	0.01627353127730107	0.008074534161490683	0.09673052655730183	0.14976615278018363	0.08025021551247762	0.009676364825106244	0.032712215320910974	0.03765363757482502	0.01082519964507542	0.15691504896902198	0.1439417537670526	0.04527260179434092	0.03229282794500186	0.046735267760576	0.11485507246376811	0.16080283353010627	0.051907719609582965	0.0	0.044481605351170565	0.030543897935202284	0.014893824591070208	0.002656714859856986	0.027411838750897984	0.0	0.03163466967814794	0.016578722434326742	0.01469703243616287	0.04925903539122098	0.03305555301457203	0.029226718124987436	0.016727350610409083	0.10449749307790167	0.01987577639751553	0.05473347708085262	0.04338270425226947	0.02006823549995626	0.1046972049689441
ACAAAGAGTGGGTTGA-1	0.0	0.0	0.020777434531541662	0.042063691523354756	0.02023634589975674	0.04186832298136646	0.037227519088499424	0.0	0.02716324498601299	0.08866416850606573	0.11842650103519668	0.03697818864654052	0.014554985100348257	0.0	0.07706779855454858	0.17498453391403332	0.07549346831413983	0.007388035305655443	0.032422360248447205	0.022955095607138164	0.03611357586512866	0.1737339122646469	0.20504025069899232	0.01444674488152749	0.017975261453522323	0.03810141837396867	0.13530020703933748	0.1850264360145783	0.0194321206743567	0.0	0.05695174390826565	0.024618096357226792	0.02152125134141979	0.0007411660316300433	0.020005467364285396	0.0	0.03520609824957651	0.018428400478659752	0.017181504485852313	0.028624577931551962	0.023368307430547297	0.03238658063478663	0.03012422360248447	0.08909675970964603	0.037649307214524606	0.04676085347407717	0.0	0.0422885136908407	0.12224378881987577
ACAAAGATCATCTACT-1	0.0	0.0	0.05733716119595236	0.04337773309876854	0.04457972660928837	0.03457391304347826	0.08490722791470506	0.0	0.053381774216490444	0.0964358434714166	0.0800626713670192	0.06462516250180557	0.015083952656206991	0.012857142857142857	0.10481981022304528	0.15598228205191655	0.06350434340531819	0.02510624387054593	0.03217391304347826	0.05864029573473945	0.0777284826974268	0.12310987363461126	0.13822596686119606	0.04821716126063952	0.028674948240165633	0.06266184604925683	0.12067805383022774	0.14968174118371746	0.04019520851818988	0.0	0.058767319636884856	0.032365284539197584	0.01368844373624706	0.0009186283208935748	0.04991830740573565	0.003194321206743567	0.03849520045172219	0.01652287879651262	0.016454106280193236	0.06450248030347243	0.039577749522040996	0.06438320368248608	0.028314414221460697	0.07501309586170771	0.03146997929606625	0.07851832780870853	0.06402293358815098	0.07693115213017233	0.34580745341614905
ACAAAGATCGGCACTG-1	0.0	0.0	0.011594930629086661	0.020450220802068	0.006880456392082289	0.04029813664596273	0.016718756181508882	0.0	0.017615333554596747	0.06170114470509727	0.054110010631749764	0.0	0.04924903361696526	0.0008074534161490683	0.07380979694849145	0.15603919724827398	0.07891072257465573	0.0	0.032422360248447205	0.01315043816028973	0.0	0.16576257325882512	0.12715843200540428	0.0	0.03094707225142008	0.03312011371712864	0.09363354037267081	0.16132385401160104	0.0	0.0	0.03325370281892021	0.04918583179452745	0.05129372486531603	0.017568766637089617	0.01787955269331265	0.0	0.022939017504234896	0.041458772579634165	0.041127674258109044	0.01666388761515695	0.010022045573047686	0.015477698044181793	0.018751338616406082	0.0714510214772132	0.021372830068482243	0.03411750823330008	0.0	0.030985915492957747	0.030667701863354036
ACAAAGATCTTAGCTT-1	0.06677018633540373	0.0	0.019183704657839296	0.023099845618066276	0.019184273242532385	0.047985093167701866	0.04056388548219066	0.0	0.02928618842160163	0.06835035846893554	0.09082871691567344	0.01427126968077423	0.02091216984406228	0.007950310559006211	0.08474409610121438	0.15091682957610553	0.09250458654760063	0.009022556390977444	0.06563146997929607	0.028912949653787694	0.0	0.19202866099417823	0.17668649490533112	0.017115251897860593	0.020212878908531084	0.03185933685609221	0.10623706004140787	0.1698244443303732	0.040638864241348716	0.0	0.10487338748208314	0.034849756588887025	0.018436256815496516	0.0009760425909494233	0.02284468235249242	0.0	0.031126482213438736	0.01841928315003704	0.017922705314009663	0.032137646421276415	0.019392786249416843	0.023743190817905886	0.013193403298350824	0.13326348873755894	0.0507087115782768	0.04964009483045302	0.0	0.011127635377482285	0.08641304347826087
ACAACCAAGAGTCAGC-1	0.059472049689440996	0.004315135665250082	0.02840332281762709	0.0388324417477471	0.022888754429942086	0.04078509316770186	0.04720496894409938	0.0	0.031288227205917216	0.048330852283421454	0.05812769291030161	0.016755741730463673	0.015948012781388	0.020993788819875778	0.09146003703764401	0.12726237905520774	0.044220950023209034	0.015865751334858888	0.03536231884057971	0.028920455611641742	0.03593611357586513	0.19614478475048192	0.14901578127638812	0.05617667356797792	0.022458459414981154	0.03983807669725905	0.049145962732919254	0.1514475642934141	0.05403726708074534	0.040993788819875775	0.08982322025800286	0.03366207822729562	0.020749460722144536	0.0	0.023296057776054216	0.0	0.03530491247882552	0.018590233061712917	0.017494824016563146	0.03644795531285172	0.018990294459334606	0.022726084946431083	0.02738273720282716	0.11635111876075732	0.025768434464086637	0.04101524367350004	0.0	0.013034730119849533	0.11801242236024845
ACAACCAAGAGTGTGC-1	0.02282608695652174	0.0	0.01785850735189774	0.0381000251319427	0.018487830779299358	0.03857888198757764	0.03045192599332727	0.0	0.021568441515338297	0.0680355217904625	0.07593307593307594	0.014675718619095768	0.01409542957670628	0.020186335403726708	0.09679280224192464	0.16188908960431567	0.06523286399504874	0.0006973956630707203	0.03204968944099379	0.018868101555609765	0.017657497781721383	0.18452851496329759	0.1607550993601171	0.01131815044858523	0.015506715506715507	0.040715676277000096	0.12955486542443065	0.16971664698937428	0.008251996450754214	0.0	0.05461060678451983	0.020383582340104078	0.02031153458424116	0.0	0.015602331894441724	0.0	0.03129587803500847	0.014235568978289362	0.013261559696342306	0.027275001042144316	0.01771146827175514	0.02804880500110555	0.02004711929749411	0.1056499289081793	0.038923395445134575	0.0375288299595576	0.0011466794075489727	0.017741229988627417	0.11207298136645963
ACAACCAAGATGAATC-1	0.08524844720496895	0.0	0.08245041426060758	0.042939719240297276	0.0742847264240643	0.035209937888198754	0.06951246851551476	0.0	0.056247925655492866	0.06106462707253221	0.07474679648592691	0.12254802831142568	0.017415239531349106	0.0	0.14718694177223487	0.13495335428472446	0.06277049578921774	0.04820747520976354	0.03171842650103519	0.07976769060441725	0.0614019520851819	0.10946085398859012	0.10894522527256009	0.08378191856452726	0.040715082019429846	0.05563486913259788	0.11482919254658384	0.13227503721574868	0.0	0.06992014196983141	0.14925943621595794	0.035764646634211854	0.013551862812049472	0.0	0.03746797459582828	0.05323868677905945	0.031437041219649915	0.014959256937717248	0.014778467908902691	0.08750260536079037	0.05031147376027955	0.0636595710466542	0.023109873634611266	0.06420713911546809	0.04296862557732123	0.06427445048756154	0.0400382226469183	0.03877176100078733	0.18614130434782608
ACAACCAAGCTAAATG-1	0.04316770186335404	0.0	0.055693217915270335	0.04596273291925466	0.03761036266870825	0.0658583850931677	0.07609552821405494	0.0	0.05495472002275852	0.07048577246205705	0.08073415029936769	0.07430304781164235	0.0223985447408418	0.0	0.07059112735377505	0.14584642795278513	0.08218651223447758	0.01941811049362537	0.0327536231884058	0.05194122835000282	0.0	0.13253373313343328	0.18549848942598188	0.019369680239245457	0.03336783988957902	0.06179660702697692	0.06710662525879917	0.16901596427288126	0.0	0.01354628808044957	0.07099856665074056	0.042897011918751046	0.012912317214616326	0.0037319275536301477	0.054457491242681046	0.010736468500443656	0.042250141163184644	0.019645563849792012	0.01784679089026915	0.06057046979865772	0.04355510021130819	0.04860801222135118	0.03975155279503106	0.10692209833121305	0.01051122790253225	0.08438623027494395	0.05169612995699952	0.07364185110663984	0.29375
ACAACCAGTACAGTTC-1	0.0	0.0	0.04827909921514262	0.07512296700534951	0.033644098144054925	0.051036024844720494	0.07914441323469294	0.0	0.049604096534066666	0.049456735622743525	0.03432376475854737	0.08409648996099957	0.019772855108366544	0.03732919254658385	0.07211852046084007	0.1258964143426295	0.05663446873411286	0.029748283752860413	0.03233954451345756	0.05494924096001201	0.022448979591836733	0.17064974006503242	0.1476609558837327	0.02774327122153209	0.027146042363433667	0.05800191588640648	0.06677018633540373	0.1315332888455418	0.03496007098491571	0.03649807749186631	0.011657907310081223	0.04364193385932516	0.015440148287860557	0.0023331071559058404	0.04652218414845801	0.006388642413487134	0.09251835121400338	0.02126730867855718	0.017769496204278812	0.06062257701446496	0.03745917909969904	0.04129128223682888	0.025872777896765904	0.14338097732545088	0.034782608695652174	0.08903335156995891	0.0	0.06540110226576852	0.3259316770186335
ACAACCAGTAGATGTA-1	0.02717391304347826	0.0	0.04444104836861007	0.05681973216529638	0.0414482051788647	0.07272049689440994	0.0759610185807915	0.0	0.05385828078327248	0.047485584244477526	0.06479771697163002	0.059453993933265926	0.026702090738280736	0.0	0.05828348547173831	0.13619064116205984	0.0800512809177516	0.006232973738694562	0.03204968944099379	0.04593646206676549	0.0055900621118012426	0.17757355088689422	0.169750989848192	0.0001840349666436623	0.042140468227424746	0.05573993387101758	0.054684265010351965	0.1599892202659001	0.0	0.027565808932268558	0.06005733397037745	0.047695987913379215	0.017311090154249725	0.0010804321728691477	0.0478941111400726	0.0546583850931677	0.055321852060982495	0.025755313693087926	0.023432712215320912	0.053381758305890196	0.04228176254813893	0.04913465597298438	0.036271150139216106	0.13808276584599266	0.016372033763338113	0.08123451227753999	0.0	0.029691190621992828	0.2641692546583851
ACAACCAGTCACCTTC-1	0.10807453416149068	0.0	0.047868659192874065	0.03711628908914659	0.04289542249607942	0.043488198757763975	0.060286690139916395	0.0	0.06279337158029491	0.04626730318429923	0.06597280510323988	0.1184746497183302	0.030684905276511208	0.021677018633540372	0.09380356938002918	0.1161119497166613	0.07751818041157357	0.02619592459409393	0.0453416149068323	0.05683698936030474	0.0	0.17069646994684476	0.177955001782665	0.08276972624798712	0.047189042841216756	0.06834152220265134	0.07010869565217391	0.1422796571017915	0.050221827861579416	0.0	0.0672718585762064	0.05551032398858486	0.021206898420647567	0.002364424030481758	0.03947818458076124	0.023425022182786158	0.046823828345567475	0.030625106843694797	0.028280193236714976	0.06070803284838885	0.03872702823845809	0.04061187159540895	0.02431998286571	0.11343261243732694	0.06902372989329511	0.08157564445016574	0.0	0.03632228151517802	0.2251552795031056
ACAACCAGTGAGATAT-1	0.12080745341614907	0.0	0.023611217238480937	0.014289304563242738	0.01786053863156465	0.018245962732919254	0.03365114530996558	0.0	0.03066118249490304	0.0603459781325394	0.04899557943036204	0.0369204102267803	0.025091252887181514	0.0	0.08522591324013831	0.13090247704832841	0.052487787626268205	0.006036831208455922	0.03229813664596273	0.025584057345518003	0.0011535048802129547	0.16818473879943147	0.12678688709162897	0.0022544283413848632	0.03533471359558316	0.03938691634992738	0.12140269151138716	0.1474795955033109	0.037267080745341616	0.0036675539781129843	0.03549928332537028	0.03804137988920597	0.030548600045526973	0.001539746333315935	0.01931378220817943	0.0	0.044706380575945795	0.028156590119095104	0.025997239475500346	0.030805785985243236	0.01783953384132676	0.02733321272789403	0.010066395373741701	0.07556686372820474	0.00672081541646759	0.04353833445971315	0.0	0.01473186947773598	0.10446428571428572
ACAACCAGTTAATGAG-1	0.0484472049689441	0.0016781083142639206	0.031359364254603804	0.04143898323340394	0.02759838484620229	0.049177639751552794	0.04390552676346085	0.0	0.038959745863164384	0.07620074260390466	0.07030384421688769	0.030593673263036254	0.025012266781555548	0.0	0.07355413887477671	0.13859345227784514	0.07036979730775182	0.014078674948240166	0.031801242236024846	0.03687301795800416	0.010470275066548358	0.18062656983196712	0.15628530145803232	0.03377041637911203	0.027358390401868663	0.03500509872995272	0.0967391304347826	0.16750680149889635	0.043212067435669924	0.0	0.06354515050167224	0.034933691455430585	0.018150087260034906	0.003069053708439898	0.032783842031316554	0.0	0.05759457933370977	0.024242976807795316	0.020313319530710836	0.03759431406061111	0.02743530401851462	0.032856941848077345	0.015752837866780896	0.08070044151762329	0.0253543557891384	0.06749696950192557	0.015766841853798376	0.028151517802466976	0.11851708074534162
ACAACCATCGACACCG-1	0.0	0.0	0.06251569168968114	0.07603489749757657	0.057014435128360276	0.04293167701863354	0.09612691379514975	0.0	0.06447062728177896	0.062447170747566005	0.07392983045156958	0.0880543117145746	0.030787826565660193	0.07124223602484472	0.06352447598289057	0.1266734305015961	0.06636016003182954	0.02144491663942465	0.03184265010351967	0.059424668330487325	0.014108251996450754	0.12301251971416889	0.16353230376611436	0.08488612836438923	0.04137336093857833	0.05329872377244214	0.0650879917184265	0.15454802114881167	0.0481810115350488	0.053297840875480625	0.04882943143812709	0.05459963068658721	0.016623849630906313	0.00039146093219896656	0.05482749194199508	0.03566992014196983	0.06630434782608696	0.022380762436606073	0.020906832298136648	0.07202363583309017	0.05962915870068332	0.062168083780578504	0.0323623902334547	0.1319015191199581	0.05991399904443383	0.09917720636350959	0.0	0.06604846470125099	0.3110248447204969
ACAACCATCTGAACGT-1	0.1563664596273292	0.0	0.044419216452531954	0.062025634581553156	0.04102095501525011	0.05640248447204969	0.07355039495720747	0.0	0.04787705656441136	0.052834385640709754	0.06768507638072856	0.07557417304636718	0.024148206656374537	0.05341614906832298	0.07450794014978941	0.13903145183242185	0.08074534161490683	0.011637790127492645	0.0450103519668737	0.043635885984500196	0.023247559893522625	0.1399248427734185	0.1559925691017245	0.00602714515757994	0.039204756596060944	0.05548654244306418	0.08607660455486542	0.1628253169755146	0.055368234250221825	0.004732327713694173	0.01906354515050167	0.047876447876447875	0.019604782500298092	0.0027193486090088207	0.040477567912929044	0.0	0.04079616036137775	0.020052424639580603	0.018138026224982746	0.05337550543999333	0.03548148080388588	0.04549639188727412	0.024630541871921183	0.10195315423183417	0.04414715719063545	0.06893873566547593	0.06020066889632107	0.046242673431895726	0.24580745341614907
ACAAGCTAGAGGTGCT-1	0.02236024844720497	0.0	0.029863878003252957	0.05096039923886116	0.035674153834755445	0.04211180124223603	0.05539686935422189	0.0	0.05035204589635389	0.0763547388053317	0.07429914386436126	0.04558717319081323	0.04995033449418974	0.04484472049689441	0.06220685360297612	0.14222612654970182	0.08257996065515794	0.012465947477389125	0.03229813664596273	0.035672064701356705	0.0160603371783496	0.1471523978270605	0.161865981122516	0.019553715205889118	0.06210649254127515	0.03768115942028986	0.11436335403726708	0.15913197474462296	0.0422360248447205	0.028334812185743862	0.04357381748686096	0.06332256169212691	0.041451226518378806	0.006613080014614542	0.04079162348932275	0.044897959183673466	0.06439864483342744	0.04650635363838395	0.04766183574879227	0.04339280503564134	0.035896779150925276	0.04970954190033971	0.0328335832083958	0.1254957719075058	0.04758719541328237	0.07922419249294671	0.0	0.03334791356836672	0.2110636645962733
ACAAGCTAGTGCTACT-1	0.05962732919254658	0.0	0.01174338765841784	0.015969554446558717	0.011913611498709606	0.04719503105590062	0.02608168163416017	0.0	0.024171447536864066	0.04568896189449549	0.06368977673325499	0.012422360248447204	0.039016742660874355	0.0	0.07678264147232829	0.13406250773304298	0.06769965296965143	0.007649558679306963	0.03225672877846791	0.015968925334484248	0.028748890860692104	0.2018146770770459	0.1596742414291344	0.0	0.03734936561023518	0.03297796730632552	0.07616459627329193	0.15170935783584005	0.049689440993788817	0.0	0.033779264214046825	0.04395039449387275	0.03974071303914236	0.006268594394279451	0.019771515032073084	0.023513753327417924	0.03356860530773574	0.039795999772066784	0.039794340924775705	0.020660511067572638	0.015047704424665428	0.020752175923134133	0.02591561362176055	0.10672753124298436	0.008345277910495302	0.04547141677125908	0.0	0.01653398652786283	0.12406832298136646
ACAAGCTCACTCAGAT-1	0.018012422360248446	0.0	0.03334388542610442	0.02286288730118838	0.03981082449402961	0.01623354037267081	0.048141261489364505	0.0	0.04974159594139681	0.03524117516212378	0.0261317217838957	0.06335403726708075	0.04495984872964014	0.018385093167701864	0.08366574345695603	0.10745341614906832	0.05014035940850114	0.004859976027024082	0.03200828157349896	0.04454223039537633	0.02209405501330967	0.1570513444576413	0.11150850987971703	0.059121233034276514	0.07142857142857142	0.03664905287228454	0.06063664596273292	0.11694728196704482	0.0	0.029695356403430937	0.05441949354992833	0.06628965922444183	0.034635188015565886	0.003053395271151939	0.033797211644214446	0.06282165039929015	0.044042913608131	0.04443899937318366	0.04846376811594203	0.05380174246529659	0.03125165799174892	0.02740155581016704	0.02508031698436496	0.07773703509690938	0.04733237776716038	0.07053497677512095	0.0	0.023619980754089755	0.21696428571428572
ACAAGCTCATAAGCAA-1	0.15077639751552796	0.0	0.059389361307295135	0.0429684414605249	0.05434720867342529	0.0537888198757764	0.06707547045403595	0.0	0.06704518515006401	0.053956846842222336	0.06272732359688882	0.08317203524483606	0.05113512607857921	0.016956521739130436	0.06274439109129944	0.12442156838484571	0.0864702371742446	0.02695870110057753	0.031677018633540374	0.053331707042464954	0.10674356699201419	0.13716388558967268	0.16493216490589405	0.014262709914883829	0.07187715665976535	0.05781032724575878	0.07160973084886128	0.1624685591088753	0.034782608695652174	0.03188405797101449	0.029001433349259437	0.07167198254154776	0.03474358557445286	0.00534474659428989	0.040004577328238936	0.0	0.055561829474872954	0.04280129921932874	0.042924775707384406	0.06637312935095252	0.04726717222074845	0.03371726064845525	0.029845791390019277	0.126693107835067	0.00041407867494824016	0.07743700318604577	0.0	0.02071559793543872	0.27938664596273294
ACAAGCTGTAGAGTTA-1	0.030279503105590064	0.0	0.011040399960702552	0.03004344235809428	0.00724596520257338	0.0326111801242236	0.03117722303543406	0.0	0.01819733535631312	0.07248772308060845	0.05222986962117397	0.0	0.02090020225230077	0.0	0.07804454350284337	0.1525673702704709	0.05755840940739595	0.0	0.03503105590062112	0.011703664783922239	0.0	0.19988706945228685	0.14963502279934698	0.0	0.018442427138079313	0.030740706405858905	0.12419772256728778	0.15913454134798008	0.04072759538598048	0.0	0.0	0.03597868054389793	0.029310699923037732	0.005334307636097917	0.02370165991722665	0.0	0.050338791643139466	0.02388398199327597	0.020875086266390615	0.013916795197798992	0.00934146854618136	0.020253673440672176	0.020293424716213322	0.11778792187383072	0.033858894728459946	0.04768770315064526	0.0	0.04874464176362523	0.10527950310559006
ACAAGCTGTATAGGGC-1	0.008385093167701863	0.0	0.04276872359702649	0.0549025239651025	0.04048750972426312	0.05695900621118012	0.06363096886497606	0.0	0.04067256175619933	0.06447649846859332	0.08168541212019473	0.04812942366026289	0.016594262736509532	0.01031055900621118	0.07692358117963258	0.15295835292370888	0.07691695585862382	0.007497003378010243	0.032422360248447205	0.04291906700943874	0.04782608695652174	0.1693257267470161	0.16988985006849186	0.016057050839659536	0.023764399851356373	0.04494298692871049	0.09073498964803313	0.16510702735999178	0.02502218278615794	0.0	0.031677018633540374	0.03629553466509988	0.016738751043326505	0.002865494023696435	0.040093580932884926	0.00354924578527063	0.047233201581027666	0.01750185195737649	0.01715665976535542	0.049962482804618784	0.035497946377116514	0.03743994854167923	0.03231955450846006	0.1364962957419741	0.04669533365185539	0.07736834765444812	0.021691352126134735	0.026699326393141456	0.24192546583850932
ACAAGCTGTGCAAGAC-1	0.084472049689441	0.0	0.032784988374504685	0.04123074713675367	0.027541582801328676	0.039125465838509316	0.03555274228218011	0.0	0.03266559195865535	0.0675461560837055	0.04322086061216496	0.0463671818575762	0.018942304240117763	0.0	0.07645159704354382	0.13519833708643686	0.05984836763113106	0.0	0.03159420289855072	0.03064494942860896	0.0	0.18288518078623026	0.13017582706273104	0.039521509086726477	0.02977650368954717	0.05018386329223448	0.12608695652173912	0.15942970073404855	0.04285714285714286	0.0	0.04185379837553751	0.036392059761624976	0.018724594322135864	0.0018998903909389843	0.02096797777452844	0.02883762200532387	0.019649915302089215	0.02104849279161206	0.017559696342305038	0.036065488348826544	0.022034595998865706	0.03123680878007598	0.018140929535232383	0.10591932949188057	0.011880872750437968	0.0420064579109409	0.0	0.02066310908931852	0.08524844720496895
ACAAGCTGTTCTTAGG-1	0.0	0.0	0.01844796908600683	0.032944386601084265	0.021444006766852302	0.034598757763975155	0.03384104126280808	0.0	0.02918424920582239	0.05944595588864363	0.0873258351519221	0.06193846598295537	0.019739345851434317	0.02124223602484472	0.07456038283157705	0.15373289450892083	0.06280586193939126	0.005034324942791762	0.031966873706004144	0.023123979658854217	0.001064773735581189	0.19440020249615453	0.15158281886247207	0.02079595123073384	0.02283272283272283	0.03263187169741355	0.08110766045548655	0.16813561932139007	0.034782608695652174	0.0	0.025131390348781653	0.030499832130266913	0.018702914810358472	0.004076413173965238	0.022549698977094287	0.010470275066548358	0.038226990400903445	0.02172317510969286	0.018095238095238095	0.027146817291258493	0.023942772985482853	0.024856781040824942	0.03361533518954808	0.11070867320212527	0.019684663162924033	0.0526866840450981	0.0	0.022797655498206632	0.1311723602484472
ACAAGCTTCCCGATCT-1	0.17732919254658386	0.02225128037485017	0.04140204565053652	0.043901913617922665	0.041502537569613376	0.03898136645962733	0.04671176695546676	0.0	0.05431463657484235	0.04629468028677515	0.07706339880252924	0.029755886176513074	0.0286049378283608	0.0016149068322981366	0.08390829086022386	0.126816955779367	0.06460511482946885	0.014776070611310886	0.04194616977225673	0.049269107353962206	0.0354924578527063	0.13649798477384684	0.16673359479086525	0.012284334023464459	0.052272124011254445	0.05363863910262353	0.07696687370600414	0.15580309019044197	0.030789707187222716	0.0	0.04744386048733875	0.054715041128084604	0.033672617692649565	0.0017798423717313011	0.03734591250945663	0.04285714285714286	0.04575098814229249	0.03166106330845062	0.030884748102139408	0.05245633415315353	0.034131303798973646	0.05153872439647028	0.02252088241593489	0.0923146000149667	0.014779423475075649	0.06630622512577908	0.0	0.026226926778059663	0.18051242236024845
ACAAGCTTCCGAACGC-1	0.09813664596273292	0.0	0.08211638594461243	0.06795677305855742	0.06379363570132003	0.05408695652173913	0.09621394944020256	0.0	0.06485941870940211	0.06568451311534315	0.11068211068211069	0.09360104001155568	0.018583276487272465	0.0	0.08005375374883233	0.1295835292370889	0.08082933622156893	0.031993026043369295	0.03287784679089027	0.06654969882344111	0.04250221827861579	0.123713467941354	0.1594077799253157	0.09224752703013572	0.04486914052131443	0.05664843484441148	0.08969979296066252	0.16392382321236076	0.04188110026619343	0.0	0.061156235069278544	0.0432516367298976	0.012311794738382491	0.0	0.05041164167148769	0.07444543034605146	0.04529926595143986	0.014975212262806998	0.015418909592822636	0.08518487640168411	0.058761971843869776	0.06369977285975598	0.028796316127650462	0.1005612512160443	0.07437490046185698	0.0846780162842339	0.061729574773053034	0.02732919254658385	0.26187888198757764
ACAAGCTTCTATCGCC-1	0.0	0.0	0.06656114573895577	0.027810289735396548	0.06513712754528728	0.021480745341614906	0.04635571204388707	0.0	0.07135152434687782	0.05530516913916123	0.06972189580885232	0.09261880687563195	0.046395959741021314	0.017826086956521738	0.08002097707271505	0.10879958427160921	0.047324329700934996	0.056096763648251065	0.0368944099378882	0.06311009363682422	0.0520851818988465	0.1431414163048346	0.1267606162391398	0.11414768806073154	0.07941816637468811	0.05067828559068014	0.08457556935817806	0.13001129305477133	0.06770186335403727	0.0	0.03626373626373627	0.06413672989759946	0.024859896155138585	0.0	0.04760802812513907	0.1831410825199645	0.029926595143986448	0.0388717305829392	0.04283229813664596	0.06506628037850681	0.064592614275652	0.05806749884419787	0.038263011351467126	0.07722816732769587	0.07650899824812868	0.08257329514369388	0.0	0.018546058962470476	0.15423136645962732
ACACAGTAGATGCTTC-1	0.0	0.0	0.020052614917748256	0.0438229275122967	0.021557610856599532	0.07308819875776397	0.043304189579459584	0.0	0.02840548101085771	0.05542152182468388	0.06272732359688882	0.02204246713852376	0.013805813856077742	0.0	0.06805421262229797	0.14513622528519463	0.08115647311067395	0.0	0.04389233954451346	0.024536976224878496	0.0	0.20247278957923637	0.1684487061605149	0.00933977455716586	0.019257312735573604	0.048088748802570996	0.0787784679089027	0.1637364611672912	0.027684117125110912	0.0	0.032059245102723365	0.03130141010575793	0.018384225987230766	0.0017798423717313011	0.029523767141140644	0.013309671694764862	0.060474308300395255	0.017693315858453473	0.014924775707384402	0.03188023677518863	0.020554523916245116	0.02236828880982532	0.032469479545941315	0.13980393624186185	0.015066093326962892	0.06351709415462513	0.0	0.0293412649811915	0.12868788819875776
ACACAGTCAGAGGTTG-1	0.06537267080745342	0.0	0.021312316475455468	0.05890209313179909	0.02246891322870232	0.04488944099378882	0.058266408197175296	0.0	0.028937698544402826	0.0763170952894273	0.09197023110066588	0.056911743463816264	0.013403702772891012	0.011242236024844721	0.0691423982693915	0.15342852193709633	0.07320351009040472	0.009109730848861283	0.03217391304347826	0.026083203542812107	0.0	0.17022917112872135	0.16903417087313055	0.028617437313089487	0.02238944630248978	0.039992583665523315	0.06532091097308489	0.16717827626918536	0.009316770186335404	0.0	0.10649784997611085	0.0296583850931677	0.022184644401808073	0.0016023800824677696	0.02267557550366504	0.0	0.039384528514963296	0.01927859137272779	0.01787991718426501	0.039163783400725335	0.023695789387023297	0.027847795935596695	0.023870207753266225	0.12386440170620369	0.037585602802994104	0.054224997049957625	0.0	0.02166039716560231	0.16626552795031055
ACACAGTCAGGTTCAT-1	0.008385093167701863	0.0	0.039238502767195364	0.06689405091013535	0.03184618994109875	0.062499378881987575	0.05385396473737653	0.0	0.03931179175951828	0.07101278168471845	0.09064965586704717	0.07343637151523906	0.021769049414186382	0.0060248447204968945	0.07476032055589242	0.1480661206107248	0.0968944099378882	0.00041407867494824016	0.03217391304347826	0.033397759471580565	0.012777284826974268	0.1276348838567729	0.17553433037473495	0.004600874166091558	0.028090991134469397	0.04154383362689657	0.08931159420289855	0.19273907910271545	0.05093167701863354	0.0321206743566992	0.04080267558528428	0.036868390129259694	0.01696421796581141	0.0	0.027212216380477695	0.0	0.050225861095426316	0.020333922160806883	0.019595583160800553	0.043788819875776396	0.03124251045106523	0.029950350760819314	0.0465624330691797	0.11605178477886702	0.02178690874343048	0.05378302706529785	0.0	0.01971830985915493	0.16335403726708075
ACACAGTGTCTGGTTA-1	0.09301242236024845	0.0	0.04942309161763582	0.048892399382472265	0.03827716928244199	0.040516770186335406	0.06589917052392821	0.0	0.05096605187046607	0.0579778587683726	0.084472049689441	0.08666762964032934	0.029583886834452303	0.02813664596273292	0.06631377112047067	0.13335725421296182	0.07857474414800734	0.02639206712433257	0.04281573498964803	0.045018858719108296	0.0011535048802129547	0.12738955197725813	0.17143983036535249	0.07402806533241316	0.04853745288527897	0.03735360464756961	0.09298654244306419	0.16531235562856117	0.05598935226264419	0.002425317953268264	0.04266602962255136	0.05257889877455095	0.02069742989387879	0.000944725716373506	0.03696828292974437	0.0	0.03077357425183512	0.02475582654282295	0.02348654244306418	0.06025991079244654	0.03794948728034468	0.044189832961466564	0.02663311201542086	0.13981890294095636	0.02357063226628444	0.07780817215374548	0.0	0.03684716997638002	0.159666149068323
ACACAGTGTGAGGCAT-1	0.05124223602484472	0.0	0.0520669366546955	0.04330592754819947	0.04745687366484324	0.04981863354037267	0.06665875433529823	0.0	0.047975439761035514	0.08618654073199528	0.11145431145431145	0.09940777119745775	0.015093526729616199	0.007080745341614907	0.0810403316999623	0.15712553512657446	0.06993656196812625	0.02761250953470633	0.03262939958592132	0.04823328517010377	0.06060337178349601	0.14539223894546233	0.172164155298268	0.07301587301587302	0.031785847003238304	0.06413275238713266	0.15085403726708074	0.18309121708331194	0.041259982253771074	0.0	0.040372670807453416	0.02842454255497734	0.01563526389385711	0.0008716530090296989	0.035306458482997134	0.029547471162377995	0.04137492941840768	0.017539460937945183	0.013189786059351278	0.05787965317437159	0.03829160530191458	0.053464391244045104	0.03741700578282287	0.10307565666392277	0.01770982640547858	0.07438397751531341	0.0	0.019508354474674132	0.2109083850931677
ACACAGTGTGCCTATA-1	0.1636645962732919	0.0	0.06175157462694714	0.03815028901734104	0.06042008816665226	0.05337639751552795	0.08426632907386161	0.0	0.051239865345407996	0.07335010180859983	0.09698394046220134	0.07213635707063412	0.018980600533754593	0.03161490683229814	0.08879857093692128	0.13920962114275817	0.06965363276673814	0.04652936689549962	0.03238095238095238	0.056874519149574976	0.045075421472937	0.11847972117837186	0.1607701112758252	0.08203358638141246	0.03841906885385146	0.029473749266091902	0.07942546583850932	0.16017658231096965	0.004259094942324756	0.04004732327713694	0.15370281892021023	0.03343335571596441	0.01982808147160526	0.0041286079649251	0.03705347209419124	0.0	0.05152456239412761	0.016875035614564934	0.017167701863354038	0.07110133811330192	0.0472744902532954	0.05728356348871334	0.0349967873206254	0.13892090099528548	0.05446727185857621	0.05392248361385554	0.03994266602962255	0.01866853293675094	0.2250776397515528
ACACAGTTCAATCGGT-1	0.0	0.0	0.025015009442303705	0.03950023336803935	0.02145882469160194	0.05584596273291925	0.03871503738576572	0.0	0.03186074628988668	0.06778570573036977	0.057433831346874825	0.03394482160912899	0.046678394906592945	0.0	0.06253134269653715	0.14702432506000843	0.08303087906987025	0.006712433257055683	0.032132505175983435	0.027967198964177816	0.0321206743566992	0.16061839210264997	0.14912837064419884	0.019921785139176442	0.04095928226363009	0.0499675535366645	0.13361801242236024	0.1751116472460346	0.03806566104702751	0.0	0.0	0.049523669632365284	0.0439660498845566	0.01828383527323973	0.030107376491605053	0.0	0.0414455110107284	0.038894523904495985	0.040390614216701176	0.03165826003584976	0.020201428845854793	0.02722064765120907	0.026451060184193617	0.102791289381127	0.01012900143334926	0.05598429504714704	0.0	0.017863703962907884	0.10427018633540373
ACACCAAAGACTTAAG-1	0.0	0.0	0.04143479352465369	0.03496212257207482	0.041146907375622044	0.050201242236024846	0.05371418021653414	0.0	0.05478877246218766	0.07946888421196721	0.05305802697107045	0.11087678751986133	0.04794456611496069	0.0	0.09514741310083745	0.1332830170003217	0.10172188943657302	0.010155824343467365	0.032091097308488616	0.04535475033307688	0.028926353149955633	0.1384178040849705	0.15019046368054642	0.022774327122153208	0.06366459627329192	0.04700720002472111	0.11997929606625259	0.15476874903752375	0.04454303460514641	0.028216503992901508	0.06808408982322026	0.059526607352694307	0.03433601075303784	0.005939767211232319	0.03619522304939064	0.10913930789707187	0.051566911349520045	0.0449199384580318	0.04640441683919945	0.05119117095335362	0.04518153294486777	0.03736758527809604	0.018140929535232383	0.09283843448327471	0.06383182035355948	0.07382186035035776	0.0	0.03453766074709124	0.1576863354037267
ACACCAATCGCGTGCA-1	0.0	0.0	0.020124660240806034	0.03950023336803935	0.026272180581109614	0.039165217391304345	0.03431578114491435	0.0	0.03156559670001422	0.06057183922796571	0.057579318448883664	0.029871443016033512	0.04487128855060496	0.02857142857142857	0.08275127419328406	0.13646284427507363	0.07473751685418094	0.013119755911517926	0.03175983436853002	0.02403032406973035	0.03939662821650399	0.14705114974980044	0.12715843200540428	0.01279043018173453	0.04689971863884907	0.027749451500262663	0.10753105590062112	0.1634952004517222	0.04764862466725821	0.0	0.00778786430960344	0.05530888030888031	0.03724540123356422	0.003992901508429458	0.02285612567308976	0.05936113575865129	0.016953698475437606	0.04426804946150778	0.04684748102139406	0.026241193880528577	0.022610891061937997	0.024872861766065648	0.022295994859713	0.09497867245379031	0.05395763656633222	0.05020435748077109	0.0	0.0291313095967107	0.07127329192546585
ACACCAATCTGAGATC-1	0.16180124223602485	0.0	0.04565708609416105	0.035155997558611284	0.039758961757405877	0.02947577639751553	0.057694082894858306	0.0	0.04409108150395903	0.055322279828208684	0.08568071176766828	0.039289325436949296	0.01890400794648093	0.0	0.08417378193677379	0.12741085348048797	0.06139563670122234	0.009371254222512804	0.039668737060041405	0.04186072695201817	0.04977817213842058	0.14109698397554468	0.16636204987708994	0.02576489533011272	0.03175134044699262	0.04811346991749328	0.10890269151138716	0.15805400133463374	0.0354924578527063	0.02088139603667554	0.07185857620640229	0.03366627497062279	0.012472223125535213	0.0	0.030450676109525295	0.0	0.040203274985883684	0.0158504758105875	0.014618357487922706	0.04788861561549043	0.031372405528773586	0.04788839976682949	0.022231741272221033	0.12917757988475642	0.027392896958114348	0.05632113624904794	0.034209268991877685	0.03821187997550521	0.21172360248447206
ACACGCGAGCTAGATA-1	0.02468944099378882	0.0	0.02037136089248873	0.02172835960219725	0.01573663608411642	0.04500869565217391	0.03721696931334151	0.0	0.020917690009956854	0.08585459336447479	0.05970566840132058	0.046193846598295535	0.016730693282590744	0.024968944099378883	0.08544551697012406	0.15847665239662467	0.06885789438783405	0.007584177835894083	0.033581780538302276	0.018121258749132122	0.007719609582963621	0.18440779610194902	0.1477848041883245	0.028341384863123993	0.017943409247757072	0.04441766323661197	0.12968426501035196	0.1704378625327242	0.05368234250221828	0.015616681455190773	0.04381270903010034	0.029217727043814	0.024443649529012606	0.005266454407850097	0.014899203417738418	0.0	0.023842461885940146	0.017296712063365433	0.017268461007591444	0.028666263704197757	0.020388038675802012	0.020080805644334558	0.017048618547868922	0.08146374317144355	0.017040930084408344	0.03767901393492743	0.0	0.019000962295512205	0.0939052795031056
ACACGCGCAAACGGCA-1	0.13664596273291926	0.0021357742181540807	0.0217183901145084	0.028341650809607582	0.024797797068520554	0.0333167701863354	0.05151455209610845	0.0	0.032595656915271914	0.06445938777954588	0.07478037043254435	0.02490249891665463	0.01660383680991874	0.0	0.08597977679083564	0.14822201875726906	0.06170951128401229	0.004467690966546802	0.04136645962732919	0.03495336923683173	0.0	0.16340660838411963	0.156555515940778	0.015734989648033125	0.02582683017465626	0.04358332560798492	0.08504140786749483	0.1711590780760741	0.04276841171251109	0.01691807157645667	0.03793597706641185	0.0324387275474232	0.01812623979707977	0.0031838822485515945	0.026634964430345142	0.0	0.035559006211180126	0.016463616160464985	0.01571704623878537	0.042156821876693486	0.026518720442009164	0.02855936802749804	0.021407153566074106	0.0778567686896655	0.04628125497690715	0.05230907862131111	0.008504538939321548	0.019980754089755928	0.1625
ACACGCGCACAGTCAT-1	0.0	0.0	0.010750035476863627	0.034940580906904106	0.014780879937764717	0.03612919254658385	0.039034168084292706	0.0	0.03370276421222322	0.05443594613555088	0.04684684684684685	0.012335692618806876	0.044672626527363896	0.0	0.0679624379291696	0.13683155576451955	0.07706284122808957	0.006516290726817042	0.03175983436853002	0.016520613236756677	0.0	0.17748787943690492	0.144647313805333	0.012284334023464459	0.04057440144396666	0.029622075955625597	0.09443581780538303	0.15963759560597504	0.03362910381543922	0.0	0.0	0.050098623468188684	0.036939720117502954	0.005370843989769821	0.032017139551294684	0.051109139307897074	0.03746470920383964	0.0414656105761012	0.04160662525879917	0.021921505690107965	0.01790173711797583	0.024961305754889546	0.02020775326622403	0.08724088902192621	0.04013377926421405	0.06391186346131153	0.0	0.028991339340390165	0.12111801242236025
ACACGCGCAGCTGAAG-1	0.0	0.0	0.049877195472060605	0.06376332890532438	0.05505352975315807	0.051478260869565216	0.08127546781659216	0.0	0.05619221468872979	0.08006775832862789	0.11163337250293771	0.1338725985844287	0.021462679065091732	0.04422360248447205	0.0626690047362297	0.1455197842171686	0.07272164629429058	0.04312956303802986	0.032091097308488616	0.06230883263590475	0.07941437444543034	0.10411417667789481	0.1824135407479687	0.06882907752472969	0.04966820618994532	0.05171657241741603	0.10046583850931677	0.18272932600995842	0.05385980479148181	0.0	0.05991399904443383	0.046298472385428904	0.016682384312705276	0.00014614541468761417	0.041012861020871344	0.04667258207630878	0.04820722755505364	0.022411533420707733	0.02056038647342995	0.06784776355829755	0.04931805084203112	0.05490763633439868	0.03736346112657957	0.08025144054478785	0.036088549132027394	0.07841105354058722	0.0	0.031545796518239876	0.27119565217391306
ACACGCGGTACGTACT-1	0.0	0.0	0.059070615332554664	0.03135748393350806	0.05624390304137906	0.033932919254658384	0.04238899658451029	0.0	0.060140581290597885	0.072799137621272	0.06731576296793688	0.11385237613751265	0.036673488193970726	0.01062111801242236	0.09117160228781199	0.13124644280022765	0.07553767600185672	0.018786095673967527	0.04356107660455487	0.058195567731887186	0.05634427684117125	0.12717926750910258	0.1526786887091629	0.07738670347366	0.06614375962202049	0.05029510830938475	0.12424948240165631	0.16214773368923566	0.018456078083407275	0.007453416149068323	0.03698041089345437	0.05873761960718482	0.024916262885759814	0.003241296518607443	0.03864027921702257	0.08562555456965394	0.0330180688876341	0.033395635078921876	0.03759144237405107	0.05769415148609779	0.05163237863500398	0.04929948340670164	0.02036838723495395	0.08562448551971863	0.013792005096352922	0.0720346710434568	0.0	0.022027819088443704	0.11133540372670807
ACACGCGGTATACCCA-1	0.18571428571428572	0.0	0.033870034603586986	0.03995978889168133	0.03150043836360718	0.04442236024844721	0.046105154883886536	0.0	0.04216727514105543	0.06036651095939633	0.07820491298752168	0.05922288025422505	0.020167785636496367	0.0037267080745341614	0.08909028335436503	0.13131325629160376	0.09064786366349108	0.004533071809959681	0.040248447204968944	0.03713760297235931	0.03025732031943212	0.16430615860900719	0.15855960668780844	0.03883137796181275	0.030018049583266974	0.04023361453601557	0.08964803312629399	0.1690775627534521	0.051641526175687666	0.00313516711032239	0.10267558528428093	0.03716635890548934	0.020669246528568178	0.0	0.0325206456575777	0.0	0.04424054206662902	0.020887799874636733	0.01613664596273292	0.04703093084330318	0.0335476907033544	0.0301634203702587	0.019458128078817735	0.12952181396393025	0.04917980570154483	0.0675076969287377	0.0	0.014661884349575716	0.09829192546583851
ACACGCGGTGCTTCAA-1	0.11925465838509317	0.0	0.050986256808828824	0.05743007934513338	0.037961053554449696	0.03527950310559006	0.061117484933602355	0.0	0.04679010004267223	0.05572609208972845	0.06109339152817414	0.050353892821031344	0.040661089768905805	0.030434782608695653	0.08855602353365345	0.13395610106159214	0.06178024358435932	0.013468453743053286	0.03229813664596273	0.04571878928899814	0.015439219165927241	0.1689402052220643	0.14507515340301363	0.02723717506326202	0.04337208685034772	0.05802045672259819	0.08775879917184265	0.1450464555207638	0.02023070097604259	0.025377107364685004	0.042140468227424746	0.052501259022998154	0.03834672043185587	0.020857038467560936	0.03229432220576362	0.0	0.04196781479390175	0.03597242008091629	0.03652035886818496	0.05468131226812289	0.03492165131404422	0.03454541799835172	0.02391304347826087	0.1254059717129387	0.02449434623347667	0.058224181765519904	0.03392259913999045	0.03546496369521477	0.18517080745341616
ACACGCGTCAACGAGG-1	0.03540372670807453	0.0	0.04038686155290419	0.0514917603130722	0.043162145141572926	0.05889689440993789	0.05857235167675489	0.0	0.039310606419799915	0.07773728248036549	0.10289295506686812	0.05928065867398526	0.01267128615708661	0.0	0.08855274586604173	0.1420677538294029	0.07174023562697553	0.03125204315135665	0.04559006211180124	0.03785066896849374	0.0	0.16530306275433712	0.1569758495806046	0.05014952841039798	0.028215745607049956	0.041772503939927694	0.12657867494824016	0.16910322878702325	0.016415261756876662	0.03111505471753919	0.07410415671285236	0.026191875104918584	0.014141545532394611	0.003575343180750561	0.03067191364107389	0.0	0.0546583850931677	0.014827055672687902	0.012374051069703244	0.048252323981825	0.03209689075092161	0.0367605379002593	0.020486185478689228	0.1138965801092569	0.04357381748686096	0.06228987652731739	0.0	0.01319219665821013	0.16607142857142856
ACACGCGTCACTCGAA-1	0.0	0.0054484036177400025	0.03812507504721152	0.059261120884644386	0.03130780534186187	0.03415652173913043	0.06085110311086495	0.0	0.04988265136788204	0.06456547405164006	0.03910245649376084	0.057922865809620104	0.04196555727091038	0.0	0.07131549189596682	0.13366905050605032	0.06260250657589354	0.0	0.031677018633540374	0.04448405922200747	0.02209405501330967	0.13254541560388636	0.1474808128952356	0.019507706464228204	0.05656155438764134	0.04185284756342511	0.10023291925465838	0.1546840511267389	0.04809228039041703	0.0	0.02656473960821787	0.06759484639919422	0.032035814553456256	0.0	0.04474719797580373	0.05102040816326531	0.06626199887069452	0.041080403441791556	0.04126432022084196	0.04928717328775689	0.03847089709931485	0.037962572112002255	0.018826301135146713	0.10556012871361221	0.03717152412804587	0.08389276864158594	0.0	0.0479748053538623	0.20399844720496896
ACACTGACATGCCATA-1	0.07018633540372671	0.0	0.03214313004180812	0.04372958029655692	0.021327933022980132	0.04104347826086956	0.036074956152497	0.0	0.031671091934948555	0.06337457009393768	0.07189301102344581	0.02221580239780442	0.0187436422168767	0.03049689440993789	0.0808961143250463	0.15059266041424366	0.0699984527309299	0.0028113762667538412	0.03233954451345756	0.023334146478767522	0.0030168589174800354	0.18807609182421775	0.16866637893828226	0.0112261329652634	0.023026490417794764	0.03664905287228454	0.10212215320910974	0.17663620964016222	0.005678793256433008	0.005442176870748299	0.05188724319159102	0.02859660903139164	0.01638320705017723	0.0	0.024505235319173285	0.0	0.02891022021456804	0.015611145934241268	0.014557625948930297	0.03697319604818875	0.02474409754937385	0.023192425978411625	0.020132790747483403	0.09388610341989075	0.020066889632107024	0.04624379150173248	0.009746774964166269	0.012089930889685942	0.09638975155279503
ACACTGACATGTCGTA-1	0.12391304347826088	0.0	0.03228940387953149	0.04145334434351775	0.031236185372238618	0.05749068322981366	0.06527409634582163	0.0	0.04884192309515907	0.05826874048217922	0.058899893682502376	0.05104723385815398	0.03488074294809655	0.02894409937888199	0.0702502499221554	0.12871495384919948	0.07992749939214429	0.0041843739784243215	0.03304347826086956	0.04819200240190651	0.015616681455190773	0.15341420198991412	0.17240809892852452	0.0	0.03662738227955619	0.058786811285188964	0.07932194616977226	0.15330835172732407	0.03149955634427684	0.0	0.06129956999522217	0.051804599630686586	0.029854855668650343	0.008142387389738505	0.048442119048678615	0.0	0.06086956521739131	0.03149125306285258	0.03277570738440304	0.04766142815457085	0.034489887393774184	0.0459386118313936	0.030081387877489825	0.11503404924044001	0.020799490364707757	0.09070683015265128	0.0	0.03749453241186248	0.3173913043478261
ACAGAAAAGTGTAGTA-1	0.1813664596273292	0.0	0.027228765732624522	0.02990701181201307	0.0279589543484435	0.03828074534161491	0.033640595534807666	0.0	0.026435446398937936	0.05235528634738121	0.06174248782944435	0.060782897587750975	0.015603346138656517	0.0	0.08073878627968338	0.13013783375813517	0.07835370570942286	0.016105481094039448	0.04472049689440994	0.01941791296841868	0.024755989352262645	0.1787651628731089	0.13941941415998949	0.04794110881067403	0.0173780325954239	0.03707549210469392	0.10714285714285714	0.15846209126841537	0.04338952972493345	0.0007690032534753031	0.0754897276636407	0.02801955682390465	0.01894355739108755	0.0018998903909389843	0.021500727922338	0.0	0.052526821005081874	0.01682147130890649	0.014473429951690821	0.03226583017216224	0.02546675326338514	0.027268889826931195	0.02028271578496466	0.15568360398114195	0.0031533683707596753	0.04532981473733896	0.0	0.011390079608083283	0.06490683229813665
ACAGAAACAATGAGCG-1	0.018788819875776398	0.0	0.056942003514938486	0.055103579506695866	0.05518195176765494	0.041272049689440996	0.06435362846329337	0.0	0.04546489023754208	0.09244220864774225	0.1001734653908567	0.09469882998699986	0.01695568400770713	0.0	0.08889034563004966	0.15444309717651133	0.07947216020866028	0.041691184482946494	0.03246376811594203	0.04907207596029348	0.051375332741792366	0.12926264140656946	0.17074928224278021	0.03142397055440534	0.02640813292987206	0.044022125397855445	0.13584368530020705	0.17728556028951287	0.01650399290150843	0.02981366459627329	0.08967988533205924	0.030646718146718148	0.01360389364031522	0.002604520068897124	0.035904054114191626	0.030612244897959183	0.042871259175607	0.016291526582711265	0.014933057280883368	0.06506002751260995	0.05118780815777678	0.0649781905163923	0.025808524309273936	0.11271421088079024	0.04032489249880554	0.06387109923942544	0.04596273291925466	0.020383168576677456	0.21529503105590062
ACAGAAACAGAGGACT-1	0.0	0.0	0.023637415537774674	0.027515886978063404	0.017783979353691515	0.03742608695652174	0.04115731033482349	0.0	0.024908728841686028	0.07308659719726913	0.06559230037490907	0.027935865954066157	0.01340130925453871	0.02074534161490683	0.09786459955095954	0.15917943134295118	0.0752149598815234	0.013163343140459846	0.04124223602484472	0.02767634309733351	0.0	0.17268638408068693	0.15964421759771819	0.017575339314469748	0.017412539151669588	0.049343345384876856	0.11547619047619048	0.16893639956881062	0.024134871339840283	0.0	0.05809842331581462	0.026982961222091657	0.017701321366242834	0.0040398768202933345	0.020880245649948823	0.0	0.03101355166572558	0.014159211351074135	0.012750862663906142	0.03564758847805244	0.022049232063959603	0.029258879575468855	0.028282287427714714	0.08008680685474819	0.04421086160216595	0.04324869393578562	0.0	0.035569941387455166	0.11956521739130435
ACAGAAAGTCAGGTGA-1	0.0	0.0	0.030850680609983736	0.023997415000179514	0.02710198436708939	0.03342608695652174	0.030193456501958302	0.0	0.03260988099189228	0.06624574371609945	0.06714789323484975	0.08577206413404594	0.0273866369870391	0.0	0.09090611121126206	0.13731409764668037	0.07697000508388409	0.005906069521630163	0.059585921325051756	0.03081758645925203	0.0	0.15390875990576142	0.1596779944080614	0.0499194847020934	0.04181663746881138	0.04239671209171534	0.1248447204968944	0.1642164159950721	0.0391304347826087	0.0	0.05179168657429527	0.03900872922612053	0.027021343479344845	0.00421211963046088	0.018946324468998136	0.0	0.027555053642010163	0.0235591771610918	0.025109730848861284	0.03527971153445329	0.023661028732425288	0.021560232366479727	0.019629470978796318	0.10180348724088902	0.0	0.04226606163979446	0.0	0.023584988190009624	0.13222049689440993
ACAGAAAGTTTCGATG-1	0.0	0.0	0.03394207992664476	0.028147775823071125	0.029900102490646185	0.040750310559006214	0.04952328203505163	0.0	0.050453985112133136	0.06475711376897147	0.04294107772368642	0.04957388415426838	0.04062758051197358	0.0	0.08242350743211131	0.12759397193833363	0.06952543047235914	0.004881769641495042	0.0455072463768116	0.04171060779493723	0.004614019520851819	0.14536108569092077	0.11949860201534969	0.03142397055440534	0.04244040983171418	0.03746484966471988	0.0951863354037267	0.13864278014475642	0.053327417923691216	0.0	0.0	0.05706102064797717	0.03081742599156667	0.0036484158880943683	0.0544816493639421	0.017391304347826087	0.058300395256917	0.036543392785913724	0.035817805383022774	0.040745758472633294	0.03157182191567797	0.05158294639088223	0.029010494752623687	0.06914614981665794	0.035355948399426664	0.09104581683991461	0.0	0.09127810340302686	0.16141304347826088
ACAGAAATCCCACAGG-1	0.043788819875776396	0.0	0.030346363348579288	0.04436146914156464	0.028549201684304113	0.040606211180124224	0.059695902731073044	0.0	0.03410815039590347	0.05711205790257173	0.0634771417380113	0.042033800375559725	0.015636855395588747	0.012236024844720497	0.07807404251134892	0.14401771794808343	0.05796069936561968	0.0	0.031966873706004144	0.03390441162672871	0.001774622892635315	0.1853579703654666	0.15577864930288415	0.0	0.02556935817805383	0.057933932820370196	0.09632505175983437	0.16656999127354857	0.020053238686779058	0.025968648328896775	0.005255613951266125	0.030923703206311902	0.021759725970971134	0.0	0.029793320915211353	0.0	0.05223037831733484	0.01711892415522252	0.016331262939958593	0.04458189170036267	0.02605036635900438	0.03179159380088042	0.026643820946669523	0.13603232807004415	0.014269788182831662	0.05977536768255399	0.0	0.021747878575802643	0.23357919254658385
ACAGCCGAGGCACTCC-1	0.25232919254658387	0.0	0.06484297394360816	0.050536746490503714	0.0447303755109097	0.05899130434782609	0.06350964645066003	0.0	0.04878502678867763	0.0758277295826703	0.10667561971909797	0.09134768164090712	0.015794827606840676	0.021739130434782608	0.08026680214359462	0.13103610403108065	0.06564841625958755	0.045592241473248335	0.05329192546583851	0.05051321986827044	0.026264418811002662	0.15138534628789502	0.16760803888086168	0.027099148838279272	0.042713807931199235	0.050962578412286394	0.09981884057971015	0.15503567578666394	0.04445430346051464	0.032830523513753325	0.08953655040611562	0.04007260365956018	0.017935460093438695	0.0010752126937731614	0.034116353140873634	0.028482697426796804	0.04247600225861095	0.01696506923471423	0.01668184955141477	0.062974696736004	0.046244477172312226	0.037709300689461094	0.012550867423431141	0.12257726558407543	0.03532409619366141	0.06094465720507622	0.0	0.02808153267430671	0.1966226708074534
ACAGCCGAGGGCCAAT-1	0.05403726708074534	0.0030511060259344014	0.029547315220120295	0.041955983197501164	0.02644752602398034	0.04091925465838509	0.053505822157165275	0.0	0.04887748328670997	0.058785483291412144	0.044407140059313975	0.0638162646251625	0.05341375554997068	0.017577639751552795	0.07336075648568478	0.1295092920244488	0.07120532260560111	0.011245505067015365	0.032091097308488616	0.03781313917922351	0.0026619343389529724	0.1336240970423879	0.1425906813533242	0.018955601564297216	0.05443011095185008	0.04207533759772566	0.07575051759834368	0.15437092551717058	0.07533274179236912	0.0	0.04710941232680363	0.06623300318952492	0.04137101232480245	0.014092593559162796	0.040605987399632545	0.0	0.05839920948616601	0.04477861986437974	0.044716356107660456	0.03971716203259827	0.037675061059834064	0.03003477456833303	0.026269008352966375	0.09711891042430591	0.03153368370759675	0.07626771366352353	0.0	0.024354824599772548	0.15539596273291925
ACAGCCGCACAAGCCC-1	0.045496894409937885	0.0	0.052972961171937255	0.04212831651886691	0.05432992109455071	0.03875776397515528	0.07054107159341166	0.0	0.06091105210753402	0.05758089078247181	0.06886016451233842	0.08201646684963167	0.05654208403642935	0.06472049689440994	0.07510119798751208	0.13796243597040408	0.05942839459782056	0.018982238204206168	0.05788819875776398	0.05838321667823835	0.003992901508429458	0.11181292470647793	0.1393893903285733	0.009937888198757764	0.06585178106917237	0.05795247365656191	0.14228778467908904	0.157358451824855	0.0	0.017272996154983733	0.029718107978977545	0.06045828437132785	0.036937552166325216	0.00752648885641213	0.03498223106607246	0.06104702750665483	0.04090909090909091	0.04511140235910878	0.05500897170462388	0.06213993913877194	0.038580667587519095	0.05645540613881686	0.024362818590704646	0.11002020504377759	0.07867494824016563	0.06719874703654834	0.02895365504061156	0.030933426646837545	0.26145186335403725
ACAGCCGCAGCAAGAC-1	0.0	0.0	0.02101540241679311	0.04513696908771048	0.021456355037477	0.046499378881987574	0.0403687146417692	0.0	0.03084491015124935	0.06286809369813322	0.06572659616137877	0.016177957532861477	0.020629734678490646	0.0	0.07312148675002868	0.15620994283734627	0.07636435976216265	0.0	0.03171842650103519	0.025764200334015126	0.0	0.17439591892365505	0.16293933309564468	0.024890729238555325	0.023196368848542762	0.03332406291523748	0.10496894409937889	0.17498588368153586	0.036202307009760425	0.0	0.03263258480649785	0.03681383246600638	0.020357061558973693	0.0023226681977138682	0.02484599197696078	0.0	0.05837097684923772	0.02042395578095618	0.01858247066942719	0.030101296427529286	0.020785041941474035	0.022866791292287282	0.03102377382737203	0.10916710319539026	0.041025641025641026	0.0607215267273839	0.0	0.029656198057912694	0.16906055900621117
ACAGCCGGTAGTCGTT-1	0.049689440993788817	0.0	0.04565926928576886	0.058370732057588054	0.03756343924033439	0.06107329192546584	0.06280544895886907	0.0	0.0438694229766251	0.07345618808069401	0.08864641038554082	0.08088978766430738	0.018542586675283333	0.015403726708074534	0.06883101984627739	0.1451535473014773	0.08112552772927212	0.018916857360793286	0.05080745341614907	0.0467583644517836	0.09724933451641526	0.14204715823906228	0.16797207783678295	0.02631700023004371	0.030729415512024207	0.04947931151694941	0.09997412008281574	0.17311996304091165	0.04312333629103816	0.026915113871635612	0.0391304347826087	0.03164554305858654	0.017538725027912372	0.0	0.0368563926839037	0.0033717834960070984	0.06225296442687747	0.016620890079206793	0.019638371290545204	0.05497311267664346	0.03552904801544105	0.030300106534804718	0.0196615977725423	0.14805058744293945	0.03083293518076127	0.06909535609693303	0.0	0.019805791269355263	0.19456521739130433
ACAGCCGTCCATACAG-1	0.11040372670807454	0.004968944099378882	0.018882424215961313	0.033971205974221805	0.020532704394749517	0.03438012422360248	0.04118632221650776	0.0	0.024922952918306387	0.0691545608541656	0.056247551899725814	0.01681352015022389	0.024885410308883544	0.0	0.09194513184417968	0.14937022097943628	0.06609933467429986	0.0012640296393156805	0.050144927536231884	0.02230770674222664	0.03771073646850044	0.17786171849140364	0.1329492784898013	0.005521048999309869	0.02581886712321495	0.04839158246036896	0.15232919254658386	0.1600174529028284	0.0326530612244898	0.0	0.05341614906832298	0.035605170387779085	0.02472114727976326	0.005684012735528994	0.018648798133467263	0.0	0.028190287972896667	0.021190951051341958	0.018910973084886127	0.030580682812955937	0.021139966520001097	0.029656877525176387	0.013793103448275862	0.07618049839107985	0.0021340977862716994	0.04850084210300475	0.0	0.011862479223165077	0.053649068322981365
ACAGCCGTCGTCGCTT-1	0.10854037267080745	0.0	0.025630669475706535	0.039966969446738235	0.025190472074385982	0.04084968944099379	0.05177038414368794	0.0	0.030651699777156132	0.07630682887599884	0.0546583850931677	0.04084934277047523	0.03515121052190668	0.0	0.08143692948098133	0.13823216450966322	0.06973762737340024	0.013163343140459846	0.04057971014492753	0.02802724662701019	0.0	0.1594073093323468	0.12604004428515134	0.0	0.036699049742528	0.03798399307808782	0.10427018633540373	0.15045942200092396	0.04019520851818988	0.0	0.06741519350215003	0.04289911029041464	0.03940901650894822	0.004274753379612715	0.03046847683045449	0.01233362910381544	0.04728966685488425	0.034992307253974585	0.032875086266390616	0.037264996456709325	0.023428681199059633	0.03240266136002734	0.0171664167916042	0.1427074758661977	0.04962573658225832	0.05745395252040893	0.0	0.05005686291663022	0.16354813664596274
ACAGCCGTCTCGTGGG-1	0.09829192546583851	0.0	0.0185178312174568	0.03762610849818691	0.01097514293123248	0.06546583850931677	0.028075589139006474	0.0	0.025375752690721162	0.05311842307889739	0.0488500923283532	0.035909287880976457	0.017218971026460344	0.0	0.0855569576689228	0.13898938407859246	0.08153665922503923	0.016388798082161926	0.04989648033126294	0.019299694132217448	0.028660159716060337	0.22357522537432584	0.16739411908202134	0.007867494824016562	0.01621808143547274	0.04479466023917679	0.09976708074534162	0.1614624505928854	0.016592724046140195	0.0	0.01619684663162924	0.02985982877287225	0.02060204004205825	0.0031369069366877188	0.02499729810485896	0.0	0.044678147939017504	0.01855604307937774	0.01914423740510697	0.026183875943140606	0.018483520705458337	0.02255321715009347	0.020346969372456628	0.12118536256828556	0.00885491320273929	0.05060341775818235	0.0	0.030950922928877612	0.08078416149068322
ACAGCCGTCTTCGGTC-1	0.04596273291925466	0.0	0.03272167581787815	0.047441927260977276	0.026916760307718904	0.05511552795031056	0.060252403370653164	0.0	0.03638874401403442	0.06104751638348476	0.05727715292932684	0.0759208435649285	0.020648882825309064	0.03981366459627329	0.08476376210688474	0.14772462943258025	0.0749629760615371	0.0030511060259344014	0.03229813664596273	0.031937850668968495	0.0	0.16009268093226114	0.14825017357527537	0.014676788589832068	0.027530923183097095	0.040969067704953496	0.11107660455486543	0.16726040757661312	0.03824312333629104	0.027033422064477966	0.07214524605828954	0.0392059761624979	0.018898030416355023	0.0	0.03083212012943667	0.0	0.04772727272727273	0.01703572853154026	0.017714285714285714	0.04466005252407353	0.028309808907875118	0.03731532292106374	0.019404583422574426	0.12838434483274713	0.035196687370600416	0.06024093800620045	0.025513616817964643	0.02613944536785933	0.19770962732919253
ACAGGGAAGTTGGGAC-1	0.046894409937888196	0.0	0.03183966640832232	0.04569705238214914	0.02481755430152007	0.052049689440993786	0.05729846632643642	0.0	0.03834692522877057	0.0610680492103417	0.06427172514129036	0.03804708941210458	0.02031379025598679	0.0	0.08176141857454236	0.13758877533344882	0.06600649853009438	0.005034324942791762	0.04252587991718426	0.03553132799159333	0.011535048802129548	0.19313070737358592	0.16507853108404796	0.010766045548654244	0.023907734777299995	0.04886746392262291	0.0807712215320911	0.15061598480570812	0.05448092280390417	0.0	0.0380315336837076	0.037607016954843045	0.017868253606928772	0.004316509212380604	0.04074457872686701	0.0	0.07244494635798984	0.02276596957091572	0.019326432022084197	0.04086247863604152	0.03047777604990898	0.038276146254196064	0.026194045834225743	0.11151687495322907	0.02242395285873547	0.07465216318561667	0.038987099856665076	0.038596798180386666	0.21300465838509317
ACAGGGACACTGAATC-1	0.06754658385093168	0.0	0.009988101605737428	0.010146124295408034	0.012511267796945037	0.038921739130434785	0.022352336115836532	0.0	0.01866317386562989	0.08775045771093203	0.07209445470315036	0.010660118445760508	0.014229466604435189	0.0	0.11544273095265409	0.16260919056692485	0.07833160186556443	0.0	0.0556935817805383	0.015387213600795632	0.0	0.18894059463774607	0.140143739092905	0.0	0.023512236555714817	0.04654367911992831	0.19746376811594202	0.16481700118063755	0.008074534161490683	0.0	0.08619206880076445	0.02411238878630183	0.019606950451475834	0.004848896080171199	0.014371539190194346	0.0	0.024548277809147374	0.016096643683400764	0.016157349896480332	0.02100962941348118	0.010444661952634035	0.024985426842750607	0.010430499036196188	0.07353139265135074	0.024526198439241916	0.03511301344146579	0.013664596273291925	0.015169276528737643	0.052562111801242234
ACAGGGAGTAATTGGA-1	0.0	0.0	0.03030706589963868	0.05070189925681255	0.027057530592840474	0.059344099378881986	0.042684390288931964	0.0	0.03102982314731402	0.10014201871909381	0.09714061887974931	0.042727141412682364	0.012767026891178689	0.0	0.0743276684311444	0.16976813243918734	0.07611679671094804	0.014078674948240166	0.03262939958592132	0.03177834906457	0.011002661934338954	0.1740337623396094	0.16632076710889268	0.019277662755923627	0.01642512077294686	0.04412100985754457	0.17238612836438924	0.18814229249011857	0.03469387755102041	0.006388642413487134	0.03387482083134257	0.02664302501259023	0.014859137372226378	0.001727647580771439	0.02881936718437097	0.017657497781721383	0.048390739695087524	0.01604649837597584	0.016240165631469978	0.03405310767435074	0.03201090386849496	0.03726306056403144	0.01717712572285286	0.08593878620070343	0.019175027870680046	0.06254948025617095	0.04586717630195891	0.01956084332079433	0.12088509316770187
ACAGGGATCCATTTCA-1	0.11009316770186335	0.0	0.05613203942844044	0.03739633073636592	0.0414482051788647	0.042926708074534164	0.07898089171974522	0.0	0.047110141766630316	0.054798692743356775	0.06577136142353533	0.0543694929943666	0.015225170238992808	0.037888198757763975	0.08360674543994494	0.14265670238301453	0.056683097190601446	0.007780320366132723	0.03184265010351967	0.047707868120320504	0.0290150842945874	0.15867910200743784	0.157846540691674	0.06956521739130435	0.025733927907840952	0.05089459534625011	0.07008281573498965	0.1496586417535034	0.05572315882874889	0.01401952085181899	0.10334448160535117	0.04302291421856639	0.019379315577813187	0.00043843624406284253	0.038195261193792636	0.0	0.028867871259175608	0.015517693315858453	0.014875086266390614	0.06216911917962399	0.034832005415344085	0.047277332207682564	0.026890126365388733	0.12187383072663324	0.05284280936454849	0.05861680558684389	0.04796942188246536	0.02155541947336191	0.2741071428571429
ACAGGGATCTCGGTAA-1	0.0	0.0	0.038094510364702155	0.042257566509891216	0.0332514231381895	0.042946583850931676	0.04915140246073506	0.0	0.03160708359015694	0.07836353369950208	0.08648648648648649	0.07349414993499928	0.011524790866333968	0.0	0.10066372769137481	0.15769221251639406	0.05680687871620875	0.03604663833496785	0.03474120082815735	0.03810587153553133	0.04055013309671695	0.16010436340271422	0.12170160064551237	0.030089717046238786	0.01842384668471625	0.029622075955625597	0.12406832298136646	0.1704250295159386	0.05119787045252884	0.0007690032534753031	0.0663640707118968	0.024101896927983885	0.021417189684888295	0.0022339370530821026	0.024983311824128877	0.0	0.03942687747035573	0.018260869565217393	0.01663768115942029	0.0439930801617408	0.02924468756574795	0.034686124344207925	0.023356179053330477	0.08290054628451694	0.0168179646440516	0.04607644364346324	0.0	0.04172863266555857	0.11688664596273292
ACATCCCAGCCTGCCA-1	0.0	0.0	0.025276992435241077	0.03527806699457868	0.023913660891792105	0.05249689440993789	0.03895504477060833	0.0	0.02610473661751458	0.09306161559125986	0.06570421353030048	0.055207280080889785	0.014815878600749172	0.0	0.08783165899146167	0.1599069560268244	0.07802656882031786	0.0017216955432058406	0.03184265010351967	0.027798314912461767	0.0	0.170821082965011	0.15369199301945918	0.03975155279503106	0.02163561076604555	0.047909520719384445	0.14919772256728778	0.18514963297571993	0.04285714285714286	0.0313516711032239	0.05714285714285714	0.02737535672318281	0.025529793069060086	0.005997181481288167	0.018630997412538066	0.02165039929015084	0.03492377188029362	0.015812866830018805	0.014476190476190476	0.03129142523656676	0.022224864845086397	0.018054634264005307	0.01478903405440137	0.0828556461872334	0.0006051919095397357	0.04098949784915092	0.0	0.02264018895984603	0.0859472049689441
ACATCCCCATCGATAC-1	0.09270186335403727	0.0	0.058430940191465906	0.050113093742146265	0.04510329328377561	0.044457142857142855	0.06952301829067269	0.0	0.05374567351002797	0.061451328645004535	0.06368977673325499	0.06965188502094467	0.012515707464186981	0.0	0.0974188367557646	0.13588874316399	0.07826971110276076	0.038683665685954015	0.032422360248447205	0.04752021917396934	0.0904170363797693	0.15794700052571117	0.16271790733895028	0.06666666666666667	0.03596379465944683	0.07206823027718551	0.09169254658385093	0.15681689851650327	0.0	0.012126589766341319	0.08284758719541328	0.036331206983380895	0.015743661452744084	0.0019729630982827915	0.03664532699288607	0.042324755989352265	0.03630717108977979	0.01637016354208217	0.015567977915804002	0.06678998707741048	0.04002049049113146	0.047884379585519304	0.023934461340758193	0.1111427074758662	0.018824653607262303	0.058228472736244756	0.0	0.03117837459539848	0.24425465838509317
ACATCCCGTACCAGAG-1	0.0670807453416149	0.0	0.03632394197076706	0.04585502459340107	0.03121395848511416	0.03205962732919255	0.06188761852013029	0.0	0.04826703333175288	0.06712181099532878	0.0861955122824688	0.06468294092156579	0.019581373640182385	0.04093167701863354	0.0664121011488225	0.14622256316349508	0.0657898808602816	0.017151574588645527	0.03221532091097309	0.03670788688521514	0.031677018633540374	0.14677855877256177	0.1683698936030474	0.03418449505406027	0.03418537983755375	0.043187787769228395	0.09078674948240166	0.1697654124531595	0.02466725820763088	0.03300798580301686	0.049116101290014334	0.04023417827765654	0.019808569911005606	0.0011013100892530926	0.037720999129036155	0.018899733806566104	0.05722755505364201	0.02050943073679412	0.019262939958592133	0.04853266080286798	0.03441853657644142	0.03899575870871776	0.03414007282073249	0.11534834992142483	0.03656633221850613	0.07125585985689613	0.0	0.0385793018983466	0.1906444099378882
ACATCCCGTCACTAGT-1	0.12919254658385093	0.010242998801351204	0.06361383706841031	0.05298531576490863	0.05556968746527049	0.04552546583850932	0.07623267529110786	0.0	0.06939689915129676	0.05797443663056311	0.06665547535112752	0.08984544272714141	0.02636699816895846	0.00391304347826087	0.06892279453940577	0.1251589913637376	0.06087840675493468	0.032254549417020814	0.031966873706004144	0.06528494492503424	0.03771073646850044	0.12845655094530656	0.1666622881912518	0.059719346675868416	0.053830227743271224	0.06552949538024165	0.1087215320910973	0.15620604691750936	0.05412599822537711	0.0	0.07243191591017678	0.05448422024508981	0.018113232090013334	0.0	0.04955212114662073	0.0075421472937000885	0.06194240542066629	0.02410963587668813	0.023169082125603865	0.07262286881487348	0.04794043121506783	0.06101429174455768	0.0372992075390876	0.1054553618199506	0.03621595795508839	0.09078406762569863	0.0016244624940277114	0.033225439594086255	0.32282608695652176
ACATCCCGTCTTGCTC-1	0.175	0.0	0.04629894442685762	0.014116971241876997	0.03185359890347357	0.03039006211180124	0.05529664649022168	0.0	0.04788416860272154	0.05650976164810157	0.07728722511331207	0.03703596706630074	0.029449849806723393	0.002360248447204969	0.09553417787902128	0.10900744846700156	0.04807586039212219	0.02519341832842977	0.05163561076604555	0.045463586721960554	0.05598935226264419	0.16667770011098346	0.13107654200521665	0.04715896020243846	0.05508573552051813	0.05972003337350514	0.10002587991718427	0.12255017709563164	0.0	0.0	0.012565695174390826	0.04724693637737116	0.03111877120527246	0.009468135080119004	0.028776136862114342	0.0	0.03845285149632976	0.029444412787053394	0.030570048309178744	0.06066217849847847	0.03578152013831082	0.036149470341112384	0.023345470122081817	0.1047369602634139	0.020831342570473005	0.0636544052178204	0.0	0.017321319219665822	0.2266304347826087
ACATCCCGTGCCCTTT-1	0.013664596273291925	0.0	0.02279252038555164	0.03921301116576311	0.0147240778928911	0.05108074534161491	0.04005222138703169	0.0	0.0328220568014793	0.08551580172133531	0.059739242347938	0.029871443016033512	0.021039026316734284	0.0	0.08859207787738245	0.14930835663556952	0.07911849870692514	0.012182630489266644	0.031801242236024846	0.03055863091328742	0.0	0.1808018068887634	0.16427164061473795	0.030411778237865193	0.023878536922015182	0.057408609128271684	0.10331262939958592	0.16651609260304912	0.029991126885536824	0.02774327122153209	0.05422838031533684	0.033204633204633204	0.017759856048041797	0.0036745132835742994	0.02859812965282237	0.01987577639751553	0.03440146809712027	0.02055045871559633	0.017371980676328502	0.033296510900829544	0.026602877816299088	0.032527286980642826	0.02206039837224245	0.08746538950834394	0.024143971970058926	0.060354648730409036	0.0	0.03282302510716473	0.1061723602484472
ACATCCCTCCACTGAA-1	0.0	0.0	0.07469353447805346	0.07648727246616163	0.06607806576688935	0.07399751552795031	0.10277063470084793	0.0	0.064617609406856	0.07271700631384426	0.11511387163561076	0.14513939043767152	0.020433466173601887	0.05732919254658385	0.05862436290335797	0.13896463834104575	0.08564797418271038	0.02512803748501689	0.03225672877846791	0.07027265391904824	0.08979591836734693	0.11473354231974922	0.17658516447430148	0.03188405797101449	0.04044433827042523	0.04190847007200025	0.09006211180124224	0.18349160720702223	0.0225377107364685	0.02443064182194617	0.03951266125179169	0.0478344804431761	0.012704193901553336	0.0007777023853019468	0.05299783212648684	0.03806566104702751	0.04185488424618859	0.019275172374494273	0.01770600414078675	0.07839009546041936	0.05745570303423925	0.04945225029648837	0.048597130006425356	0.11626131856619022	0.04755534320751712	0.0973707076883468	0.0	0.021537923191321844	0.43233695652173915
ACATCGAAGCCAAGCA-1	0.0	0.0	0.03825824973528802	0.039629483359063654	0.036007557141622314	0.03605465838509317	0.059110390209808655	0.0	0.04990043146365748	0.04700990708895847	0.07864137429354821	0.05101834464827387	0.0523486398831963	0.0	0.06551402022320917	0.12755685333201355	0.08502022501713048	0.008303367113435763	0.03217391304347826	0.04067103263215177	0.0	0.13363577951284097	0.164763280854178	0.01858753163100989	0.06840792058183362	0.046821791662803994	0.06555383022774328	0.15568759303937169	0.010913930789707187	0.0	0.04782608695652174	0.06383246600637905	0.041991046361635934	0.004081632653061225	0.03325683261600666	0.06495119787045253	0.04316770186335404	0.0469758960624537	0.05094133885438233	0.04941014631706199	0.037393316806776496	0.0337775633681079	0.027275647890340544	0.12703734191424082	0.015512024207676382	0.06815563350819039	0.0	0.029043828186510367	0.21851708074534162
ACATCGACATGAAAGT-1	0.0	0.0	0.02421596131384471	0.018942304240117763	0.022310855364706172	0.03251180124223602	0.026704118368477272	0.0	0.03796524583945759	0.058227674828465345	0.06620782272956185	0.04183157590639896	0.036623224308572386	0.0	0.08066667759222537	0.13121427334141694	0.07131142105612166	0.02384221423123025	0.03200828157349896	0.03242573792948152	0.013664596273291925	0.1621526898888218	0.12653543750351842	0.01881757533931447	0.038912778043212824	0.037087852662155064	0.10820393374741201	0.14999230018992865	0.05687666370896185	0.0	0.08442427138079311	0.04709165687426557	0.029349723044237042	0.0055639647163213115	0.03053840823410491	0.0	0.04971767363071711	0.03500370391475298	0.034955141476880607	0.029867856100712825	0.02586009751278369	0.029560393173732134	0.011554936817305633	0.08891715932051186	0.014843127886606147	0.05910812173483947	0.0	0.022272767037004638	0.06397515527950311
ACATGCACAGCTTTCC-1	0.09332298136645963	0.0	0.07731336440742721	0.06450292607618568	0.06258844448834941	0.042146583850931674	0.07219738629320463	0.0	0.06311104262481627	0.0721455092996595	0.1142073750769403	0.12173913043478261	0.01503368877080865	0.009751552795031057	0.08939510644225569	0.14362673529484546	0.07049357883335912	0.0484472049689441	0.03233954451345756	0.06749357302358747	0.0065661047027506655	0.12649779006600595	0.15387213600795632	0.13517368299976995	0.03738387216648086	0.05660517289329749	0.10395962732919255	0.1583465941173451	0.01730257320319432	0.0	0.15370281892021023	0.030831374853113984	0.011125925444158998	0.0021347669502583644	0.049985695849253324	0.007009760425909495	0.06277526821005082	0.013990540771553935	0.013711525189786059	0.08060152569927884	0.052969749082959046	0.07054614163098756	0.03570357678303705	0.10347975753947466	0.04312788660614748	0.08783831622308756	0.05714285714285714	0.037966932026944275	0.2904114906832298
ACATGCATCCACGGGT-1	0.05403726708074534	0.0	0.03743300330753529	0.0350554697878146	0.034861637627650245	0.044377639751552796	0.06388943835634503	0.0	0.031467213503390074	0.0803928614205294	0.08724749594314812	0.045182724252491695	0.018836989432616476	0.0	0.09088316753797997	0.1375145381208087	0.045852213699962424	0.02652282881115833	0.032091097308488616	0.04230733144433394	0.0323868677905945	0.1683794466403162	0.11758833574149481	0.00841959972394755	0.021295853904549557	0.055919161954204134	0.13902691511387164	0.13631230429649402	0.049689440993788817	0.038805087252292224	0.11595795508838987	0.025499412455934196	0.02033104614484082	0.004901090871131061	0.036257525572642835	0.004702750665483584	0.06516092603049124	0.020194882899310502	0.0181959972394755	0.05080453541206386	0.024981933607149717	0.044117469697883376	0.018140929535232383	0.10327022375215146	0.030482560917343526	0.06424441369248758	0.0	0.02414486921529175	0.22717391304347825
ACATGCATCTATGCCC-1	0.012422360248447204	0.0	0.019000316562783132	0.03562273363731017	0.019572008940147934	0.04678260869565217	0.04724189315715209	0.0	0.030367218244748945	0.06548945126020225	0.05332661854400985	0.07774086378737542	0.02176665589583408	0.0	0.06918500794834395	0.14026873870975726	0.06155478437700316	0.004533071809959681	0.03233954451345756	0.020729579103413335	0.0	0.17924414416168538	0.13884520838415493	0.0	0.022296544035674472	0.03457865949754334	0.0951863354037267	0.16303064524408398	0.04090505767524401	0.004673173617272996	0.0014811275680840898	0.03474064126238039	0.022332065081894354	0.0004540946813508012	0.03557728373713421	0.005767524401064774	0.05266798418972332	0.02216080688358311	0.01815873015873016	0.02992621618241694	0.023993999213311502	0.031490080202617135	0.020014992503748125	0.09900471451021477	0.025768434464086637	0.05889571868395928	0.0	0.018686029218791006	0.1642080745341615
ACATTTCAGTGCACTT-1	0.06133540372670807	0.0	0.022207425034658168	0.016134707212867555	0.02535346924663201	0.02693167701863354	0.03644156083923462	0.0	0.034330994262955765	0.05858699929846175	0.048200996027082985	0.048649429438104866	0.04658504769085317	0.0	0.12060177977351316	0.1278340055925367	0.053080170641674584	0.002070393374741201	0.032132505175983435	0.02922444690473063	0.004968944099378882	0.17661169415292355	0.10873881143157381	0.02236024844720497	0.0595078834209269	0.06612898241710702	0.09971532091097308	0.12661054360659105	0.02067435669920142	0.0	0.05236502627806976	0.05163463152593587	0.043192091314103606	0.00857560415470536	0.024153035340788446	0.08047914818101154	0.032156973461321285	0.04417231751096928	0.048750862663906144	0.03462732919254658	0.023168891043642916	0.03188807815232467	0.027372028271578495	0.07007408516051784	0.014874980092371396	0.05252791812827857	0.0	0.04835972355874377	0.13858695652173914
ACATTTCCAACCTAAC-1	0.1029503105590062	0.0	0.044089554519752425	0.023135748393350804	0.04329797611844461	0.03902111801242236	0.056491408526855774	0.0	0.04698568109620217	0.0470988826720052	0.06339880252923731	0.05098945543839376	0.05170957048313168	0.0	0.09662236352611482	0.123389671129148	0.07687274817090692	0.037572191347935054	0.03946169772256729	0.039207370850612676	0.03433895297249334	0.14220681866858778	0.13415773770430278	0.05456636760984587	0.06196050326485109	0.0484039430178301	0.08517080745341615	0.14267234741543042	0.045164152617568766	0.0037858621709553385	0.09708552317247969	0.05494376363941581	0.034583157187300144	0.0022391565321780884	0.033685321398373776	0.06512866015971606	0.027089215132693394	0.043442931221152205	0.04810628019323671	0.05408833215223644	0.037404293855596925	0.04089328428712135	0.015313771685585778	0.07347152585497269	0.044370122630992194	0.0646971111039595	0.0	0.024634765112413613	0.20500776397515527
ACATTTCGTCGCAACC-1	0.02562111801242236	0.0	0.029695772249451472	0.028104692492729687	0.022943086820690763	0.04315527950310559	0.05012198177526341	0.0	0.036330662367834624	0.04809472477456667	0.04529125398690616	0.053849487216524626	0.03820055290273938	0.0018012422360248446	0.08854619053081828	0.12178367276236668	0.06096682213036847	0.004772801569140242	0.032091097308488616	0.031185378394100318	0.0	0.17401039739870325	0.12268488112439249	0.019553715205889118	0.04830387004300048	0.04801458545780415	0.0828416149068323	0.13549869103228787	0.042058562555456966	0.0	0.04500716674629718	0.0479477925130099	0.03889954798217944	0.009447257163735059	0.025896234511783443	0.028305235137533274	0.04956239412761152	0.03250669553820731	0.03712629399585921	0.04461836675142774	0.022812136956979118	0.026854811151982953	0.014178624973227671	0.13121305096161043	0.04354196528109572	0.0523412609017475	0.0	0.011687516402764412	0.19495341614906833
ACATTTCTCGGACGTC-1	0.0	0.0	0.017841041819035248	0.02648906760492586	0.01749256016694862	0.04448198757763975	0.031211509804697286	0.0	0.020986439713621925	0.0780589634344575	0.0600078339208774	0.014964610717896865	0.016706758099067725	0.0	0.085819171077861	0.1641459008685754	0.08769479012400257	0.0	0.04227743271221532	0.02219324088495243	0.0	0.16880001557662727	0.13680734082678125	0.0	0.017733715559802517	0.037341244090108465	0.12883022774327121	0.18353523946409322	0.03992901508429459	0.000709849157054126	0.04357381748686096	0.029454843041799565	0.021375998612511247	0.004107730048541156	0.0168420249591537	0.0	0.010700169395821569	0.014792865690352727	0.014615596963423051	0.02629955396223269	0.01493976344459792	0.0212667591308368	0.01695223816663097	0.10811943425877422	0.011849020544672718	0.034782608695652174	0.008600095556617296	0.012789782171288601	0.030201863354037267
ACCAAACAGCGACAGT-1	0.015527950310559006	0.0	0.04225349037758299	0.04815280221161096	0.033192151439190944	0.06616149068322981	0.07037491263467448	0.0	0.04829903750414869	0.05441199117088445	0.04635442896312462	0.05876065289614329	0.03929439078974138	0.0	0.07289205001720775	0.1270866843186261	0.08249154527972415	0.005208673858559442	0.03225672877846791	0.04579384886753861	0.006122448979591836	0.16474619832940673	0.16110412640033026	0.013664596273291925	0.05212082603386951	0.058496338184852135	0.08020186335403727	0.15265386787125917	0.0	0.0	0.03741041567128524	0.054788484136310225	0.03335826477187734	0.007766584894827496	0.04370712728151204	0.0	0.07007340485601356	0.037691036526297794	0.04211870255348516	0.05479177956563425	0.039535670834896036	0.04018171219522	0.029845791390019277	0.13758886477587368	0.04548494983277592	0.08186099400336841	0.0	0.02316507742104803	0.3529891304347826
ACCAAACAGGCCCAAA-1	0.0	0.0	0.01582595596502527	0.02764513696908771	0.014647518615017967	0.020457142857142858	0.038140074639659245	0.0	0.02850979090607368	0.06271409749670619	0.04418331374853114	0.04310270114112379	0.041599348963008174	0.0	0.07542568708107311	0.1429981935611591	0.050118255564642694	0.002331916748392721	0.031801242236024846	0.02062074271452966	0.0	0.17025253606962754	0.13276538252237713	0.017851391764435242	0.03432606041301693	0.03509780291091128	0.10900621118012423	0.15168882500898312	0.04108251996450754	0.0	0.04147157190635452	0.04718398522746349	0.04324195419119162	0.017610522469857507	0.025373656204504855	0.0	0.044607566346696784	0.03755541626303493	0.03813250517598344	0.024386176997790655	0.014584838866070857	0.021684857987095216	0.025883486828014564	0.09948364888123924	0.0190157668418538	0.05062916358253146	0.019302436693741043	0.02932376869915143	0.11281055900621118
[truncated: 5,533 more rows]
[truncated: 214 more columns]
