# Supplementary material for: White and brown adipose tissue share a convergent fibro-adipogenic progenitor population
Source: EMBO Rep. 2025 Oct 8;26(22):5612–36. doi: 10.1038/s44319-025-00591-6 (PMC12635263; doi:10.1038/s44319-025-00591-6)
Supplement: Supplementary file 11 — Source data Fig. 4 [file 44319_2025_591_MOESM11_ESM.zip]

Archive with 33 entries (27 files):
- Figure 4 source data/
- Figure 4 source data/.DS_Store
- __MACOSX/Figure 4 source data/._.DS_Store
- Figure 4 source data/4E/
- __MACOSX/Figure 4 source data/._4E
- Figure 4 source data/4B/
- __MACOSX/Figure 4 source data/._4B
- Figure 4 source data/4C/
- __MACOSX/Figure 4 source data/._4C
- Figure 4 source data/4D/
- __MACOSX/Figure 4 source data/._4D
- Figure 4 source data/4A/
- __MACOSX/Figure 4 source data/._4A
- Figure 4 source data/4E/wat_bat_cc_featureplot_data.csv
- __MACOSX/Figure 4 source data/4E/._wat_bat_cc_featureplot_data.csv
- Figure 4 source data/4B/wat_bat_depot_counts.csv
- __MACOSX/Figure 4 source data/4B/._wat_bat_depot_counts.csv
- Figure 4 source data/4B/wat_bat_named_cluster_counts.csv
- __MACOSX/Figure 4 source data/4B/._wat_bat_named_cluster_counts.csv
- Figure 4 source data/4C/wat_bat_named_cluster_counts.csv
- __MACOSX/Figure 4 source data/4C/._wat_bat_named_cluster_counts.csv
- Figure 4 source data/4D/wat_bat_cc_vlnplot_data.csv
- __MACOSX/Figure 4 source data/4D/._wat_bat_cc_vlnplot_data.csv
- Figure 4 source data/4A/wat_bat_pca_coords.csv
- __MACOSX/Figure 4 source data/4A/._wat_bat_pca_coords.csv
- Figure 4 source data/4A/wat_bat_loadings.csv
- __MACOSX/Figure 4 source data/4A/._wat_bat_loadings.csv
- Figure 4 source data/4A/wat_bat_depot.csv
- __MACOSX/Figure 4 source data/4A/._wat_bat_depot.csv
- Figure 4 source data/4A/wat_bat_clusters.csv
- __MACOSX/Figure 4 source data/4A/._wat_bat_clusters.csv
- Figure 4 source data/4A/wat_bat_umap_coords.csv
- __MACOSX/Figure 4 source data/4A/._wat_bat_umap_coords.csv
