# Supplementary material for: White and brown adipose tissue share a convergent fibro-adipogenic progenitor population
Source: EMBO Rep. 2025 Oct 8;26(22):5612–36. doi: 10.1038/s44319-025-00591-6 (PMC12635263; doi:10.1038/s44319-025-00591-6)
Supplement: Supplementary file 11 — Source data Fig. 4 [file 44319_2025_591_MOESM11_ESM.zip › Figure 4 source data/4E/wat_bat_cc_featureplot_data.csv]

	Hoxc10	Hoxc9	Zic1
AAACCCACAGAGCCCT-1_1	0	0.693147180559945	0
AAACCCACAGTCAGTT-1_1	1.38629436111989	0	0
AAACCCAGTATGACAA-1_1	1.09861228866811	0	0
AAACGAAAGCGCAATG-1_1	1.38629436111989	0	0
AAACGAACACATGGTT-1_1	0	0.693147180559945	0
AAACGAAGTGCGAGTA-1_1	1.09861228866811	0	0
AAACGAATCCTGTTGC-1_1	0	0.693147180559945	0
AAACGCTAGCAGTACG-1_1	1.38629436111989	0	0
AAACGCTAGTCTCCTC-1_1	1.38629436111989	0	0
AAACGCTAGTTGTACC-1_1	1.09861228866811	1.38629436111989	0
AAACGCTGTAAGACCG-1_1	0.693147180559945	1.94591014905531	0
AAACGCTGTCGATTCA-1_1	1.09861228866811	0	0
AAACGCTTCACTGTCC-1_1	1.09861228866811	0.693147180559945	0
AAACGCTTCTAGACCA-1_1	1.79175946922805	1.38629436111989	0
AAACGCTTCTTGCGCT-1_1	0.693147180559945	0	0
AAAGAACCAGCTTTGA-1_1	1.09861228866811	0	0
AAAGAACGTTCGGTCG-1_1	2.484906649788	0.693147180559945	0
AAAGAACTCTCTCTAA-1_1	1.38629436111989	0.693147180559945	0
AAAGGATCATTGTGCA-1_1	1.09861228866811	0	0
AAAGGATGTAGACACG-1_1	0.693147180559945	0	0
AAAGGATGTTGCCGAC-1_1	0.693147180559945	0	0
AAAGGGCAGAAGATCT-1_1	1.6094379124341	0	0
AAAGGGCCAAAGCACG-1_1	0	0	0
AAAGGGCGTTTGGGTT-1_1	0	0.693147180559945	0
AAAGGTACACTACTTT-1_1	0.693147180559945	0	0
AAAGGTACAGACAAGC-1_1	1.09861228866811	0	0
AAAGGTAGTATGCGTT-1_1	1.6094379124341	0.693147180559945	0
AAAGGTAGTATTTCTC-1_1	0	0	0
AAAGGTAGTCTGTGGC-1_1	1.09861228866811	1.38629436111989	0
AAAGGTATCGGTGTTA-1_1	1.38629436111989	1.79175946922805	0
AAAGTCCTCCGCGATG-1_1	0.693147180559945	0	0
AAAGTGAAGCGTTCAT-1_1	1.79175946922805	0.693147180559945	0
AAAGTGAAGTGGTGGT-1_1	1.79175946922805	0	0
AAAGTGAGTCTTGTCC-1_1	0.693147180559945	0.693147180559945	0
AAATGGACAAGCAGGT-1_1	0.693147180559945	1.09861228866811	0
AAATGGACAATACCTG-1_1	1.6094379124341	1.09861228866811	0
AAATGGACACGTGAGA-1_1	1.09861228866811	0	0
AAATGGACACTCATAG-1_1	1.09861228866811	0	0
AAATGGAGTACTGCGC-1_1	0.693147180559945	0	0
AAATGGAGTAGGAAAG-1_1	1.09861228866811	0	0
AACAAAGCAGGTATGG-1_1	1.38629436111989	0	0
AACAAAGCATAGAGGC-1_1	1.38629436111989	0	0
AACAAAGGTCCCTGTT-1_1	1.79175946922805	1.09861228866811	0
AACAAAGGTGCATTAC-1_1	1.09861228866811	0.693147180559945	0
AACAAAGGTGCGGTAA-1_1	0.693147180559945	0	0
AACAAAGGTGGTTTGT-1_1	1.09861228866811	0.693147180559945	0
AACAACCAGCAGTCTT-1_1	1.38629436111989	0	0
AACAACCAGGAGAATG-1_1	2.07944154167984	1.38629436111989	0
AACAACCAGTCATGAA-1_1	2.19722457733622	1.09861228866811	0
AACAACCCACGGCACT-1_1	1.09861228866811	1.38629436111989	0
AACAACCCAGAGAATT-1_1	1.38629436111989	0.693147180559945	0
AACAACCCAGCGGTCT-1_1	1.38629436111989	0	0
AACAACCGTAGACGTG-1_1	1.09861228866811	1.09861228866811	0
AACAACCGTTTGATCG-1_1	2.07944154167984	0.693147180559945	0
AACAAGACAACTGATC-1_1	1.6094379124341	1.09861228866811	0
AACAAGACACGACAGA-1_1	1.09861228866811	0.693147180559945	0
AACACACAGTCAGAGC-1_1	0	0	0
AACACACCAAAGGGTC-1_1	1.6094379124341	0.693147180559945	0
AACACACCAAGAGTTA-1_1	1.38629436111989	1.09861228866811	0
AACACACTCGATGCTA-1_1	1.38629436111989	0	0
AACAGGGAGACGACGT-1_1	1.94591014905531	0	0
AACAGGGAGGATCACG-1_1	1.38629436111989	0.693147180559945	0
AACAGGGAGTTCGCAT-1_1	0.693147180559945	0	0
AACAGGGGTGGTGATG-1_1	1.6094379124341	0	0
AACAGGGTCTGTAACG-1_1	1.38629436111989	0	0
AACCACAGTCAACATC-1_1	1.79175946922805	0	0
AACCACAGTGTGTGTT-1_1	2.63905732961526	1.09861228866811	0
AACCACATCACAAGGG-1_1	0.693147180559945	1.09861228866811	0
AACCACATCAGGACAG-1_1	0.693147180559945	1.38629436111989	0
AACCATGAGTGGAATT-1_1	2.19722457733622	0.693147180559945	0
AACCATGGTACACGCC-1_1	1.6094379124341	1.38629436111989	0
AACCATGTCGTCGGGT-1_1	1.6094379124341	0.693147180559945	0
AACCCAAAGCAATTAG-1_1	0	0	0
AACCCAAAGCAATTCC-1_1	0	1.09861228866811	0
AACCCAAAGTCGAATA-1_1	0.693147180559945	0.693147180559945	0
AACCCAACACACCTAA-1_1	0	0.693147180559945	0
AACCCAACAGCTACAT-1_1	2.07944154167984	0.693147180559945	0
AACCCAACATCATGAC-1_1	0.693147180559945	0.693147180559945	0
AACCCAAGTGATTGGG-1_1	0.693147180559945	0	0
AACCTGAAGATCACTC-1_1	1.6094379124341	0.693147180559945	0
AACCTGAAGTGTTGAA-1_1	1.09861228866811	1.38629436111989	0
AACCTGACATCGCCTT-1_1	0.693147180559945	0.693147180559945	0
AACCTGAGTACAGGTG-1_1	1.6094379124341	1.09861228866811	0
AACCTGAGTTGAAGTA-1_1	1.09861228866811	1.38629436111989	0
AACCTGAGTTGACTAC-1_1	1.6094379124341	1.09861228866811	0
AACCTGATCAAATGCC-1_1	0.693147180559945	0	0
AACCTTTCAAAGCAAT-1_1	1.09861228866811	1.6094379124341	0
AACCTTTCACTTTATC-1_1	1.6094379124341	1.38629436111989	0
AACCTTTGTCTAGATC-1_1	0.693147180559945	0	0
AACGAAAAGTAGAGTT-1_1	1.38629436111989	0	0
AACGAAAGTAGTGCGA-1_1	1.38629436111989	0	0
AACGAAATCGTGTGAT-1_1	0.693147180559945	0	0
AACGAAATCTAGTCAG-1_1	0.693147180559945	0	0
AACGGGAAGAACTCCT-1_1	1.09861228866811	1.38629436111989	0
AACGGGAAGCTGACAG-1_1	0.693147180559945	0	0
AACGGGAAGGCATCTT-1_1	1.09861228866811	1.09861228866811	0
AACGGGAAGTAGCTCT-1_1	0.693147180559945	1.09861228866811	0
AACGGGAAGTGACCTT-1_1	0	0	0
AACGGGACACCTGAAT-1_1	0	0	0
AACGGGACATGACGAG-1_1	0	0	0
AACGGGATCGCTTGCT-1_1	1.38629436111989	1.6094379124341	0
AACGTCAAGAGTCACG-1_1	0	0	0
AACGTCAGTCAACACT-1_1	1.38629436111989	1.38629436111989	0
AACGTCATCAACTGGT-1_1	1.09861228866811	1.09861228866811	0
AACTTCTAGACATAAC-1_1	1.94591014905531	1.09861228866811	0
AACTTCTAGACCTCCG-1_1	0.693147180559945	0	0
AACTTCTGTAGTTCCA-1_1	0	0	0
AACTTCTGTGTGAATA-1_1	1.09861228866811	0.693147180559945	0
AACTTCTGTTACGTAC-1_1	0.693147180559945	0.693147180559945	0
AACTTCTTCGTGTTCC-1_1	0.693147180559945	1.09861228866811	0
AAGAACAAGTGAGTTA-1_1	1.38629436111989	1.09861228866811	0
AAGACAAGTCTAGTGT-1_1	0.693147180559945	0.693147180559945	0
AAGACAAGTGGTGATG-1_1	0	0	0
AAGACAATCCGGGACT-1_1	1.38629436111989	0.693147180559945	0
AAGACAATCTCTTCAA-1_1	0	0.693147180559945	0
AAGACTCAGCGCCTCA-1_1	1.38629436111989	1.38629436111989	0
AAGACTCTCAAGAGTA-1_1	1.09861228866811	0.693147180559945	0
AAGATAGAGGAGTCTG-1_1	1.09861228866811	0	0
AAGATAGAGGCACGAT-1_1	0.693147180559945	1.09861228866811	0
AAGCATCAGGTAAACT-1_1	1.6094379124341	0.693147180559945	0
AAGCATCCAAGCTACT-1_1	0.693147180559945	1.09861228866811	0
AAGCATCCAATTGAGA-1_1	1.79175946922805	1.09861228866811	0
AAGCATCCAGAGCTAG-1_1	1.6094379124341	0	0
AAGCCATAGCATGCAG-1_1	1.38629436111989	0.693147180559945	0
AAGCCATAGCCGATCC-1_1	1.6094379124341	1.6094379124341	0
AAGCCATAGTCACACT-1_1	0	1.09861228866811	0
AAGCCATCAATTCGTG-1_1	0.693147180559945	0.693147180559945	0
AAGCCATGTTCGGTTA-1_1	0	0	0
AAGCGAGAGCGTGCCT-1_1	1.09861228866811	0	0
AAGCGAGCAAGATTGA-1_1	2.07944154167984	1.6094379124341	0
AAGCGAGCACAGAGCA-1_1	1.6094379124341	0.693147180559945	0
AAGCGAGCATAATCGC-1_1	0	1.09861228866811	0
AAGCGAGGTTTAGTCG-1_1	1.38629436111989	0.693147180559945	0
AAGCGTTGTAACTAAG-1_1	0	0.693147180559945	0
AAGCGTTGTGTGGACA-1_1	0	0.693147180559945	0
AAGCGTTTCAAACCCA-1_1	1.6094379124341	0.693147180559945	0
AAGCGTTTCCTAGCCT-1_1	1.79175946922805	0.693147180559945	0
AAGCGTTTCGTGCAGC-1_1	1.09861228866811	1.09861228866811	0
AAGGAATAGAAGATCT-1_1	1.38629436111989	0.693147180559945	0
AAGGAATAGACGCTCC-1_1	1.09861228866811	1.09861228866811	0
AAGGAATAGCTGACAG-1_1	0	1.09861228866811	0
AAGGAATAGGCTTAGG-1_1	1.09861228866811	0.693147180559945	0
AAGGAATAGTTAACAG-1_1	1.94591014905531	0	0
AAGGAATAGTTTGGCT-1_1	1.09861228866811	1.6094379124341	0
AAGGAATGTTTCTATC-1_1	1.6094379124341	0.693147180559945	0
AAGGAATTCATCTATC-1_1	1.38629436111989	1.09861228866811	0
AAGGAATTCGCTATTT-1_1	0.693147180559945	1.09861228866811	0
AAGGTAAAGACATACA-1_1	1.38629436111989	1.09861228866811	0
AAGGTAAAGTAGCATA-1_1	1.38629436111989	0.693147180559945	0
AAGGTAACACGCTTAA-1_1	1.38629436111989	0.693147180559945	0
AAGGTAAGTCGAACAG-1_1	1.38629436111989	1.09861228866811	0
AAGTACCAGGTACAGC-1_1	1.6094379124341	0	0
AAGTACCCAGGTTCGC-1_1	0.693147180559945	1.09861228866811	0
AAGTACCGTCCTCATC-1_1	1.09861228866811	0.693147180559945	0
AAGTCGTTCACTCTTA-1_1	1.09861228866811	0	0
AAGTCGTTCAGTGTTG-1_1	1.38629436111989	1.09861228866811	0
AAGTCGTTCATACGGT-1_1	0	1.38629436111989	0
AAGTGAAAGAAGAACG-1_1	1.38629436111989	0	0
AAGTGAAAGAGTTGTA-1_1	1.09861228866811	1.38629436111989	0
AAGTGAAAGTAGCAAT-1_1	1.94591014905531	1.09861228866811	0
AAGTGAACAGAGGAAA-1_1	1.38629436111989	1.38629436111989	0
AAGTGAAGTACCACGC-1_1	1.6094379124341	0.693147180559945	0
AAGTTCGAGCTAGATA-1_1	2.07944154167984	1.6094379124341	0
AAGTTCGCAAGCTGTT-1_1	0.693147180559945	0.693147180559945	0
AAGTTCGCAATTGGTC-1_1	1.38629436111989	0.693147180559945	0
AAGTTCGCACCCTAAA-1_1	0.693147180559945	1.38629436111989	0
AAGTTCGGTGGCCACT-1_1	1.38629436111989	0.693147180559945	0
AATAGAGCATTCTTCA-1_1	0	1.09861228866811	0
AATAGAGGTACAGAAT-1_1	0	0	0
AATAGAGTCGTTCCCA-1_1	1.09861228866811	1.09861228866811	0
AATAGAGTCTTCGGAA-1_1	0	0	0
AATCACGCAACCGACC-1_1	1.38629436111989	1.38629436111989	0
AATCACGGTGGATCAG-1_1	1.38629436111989	0.693147180559945	0
AATCACGGTTCAAGTC-1_1	1.09861228866811	1.09861228866811	0
AATCGACCACCGTGCA-1_1	0.693147180559945	0	0
AATCGACGTAGTTACC-1_1	1.38629436111989	1.09861228866811	0
AATCGACTCCGCTAGG-1_1	2.39789527279837	1.79175946922805	0
AATCGTGCACACCTGG-1_1	0.693147180559945	0	0
AATCGTGCACGTACAT-1_1	1.09861228866811	0	0
AATCGTGGTGTCCTAA-1_1	0	0	0
AATCGTGGTTTGAACC-1_1	0	0.693147180559945	0
AATGAAGCAATTGTGC-1_1	0.693147180559945	0	0
AATGACCAGTTGTCAC-1_1	1.09861228866811	1.38629436111989	0
AATGACCCAAAGGCAC-1_1	1.38629436111989	0.693147180559945	0
AATGACCCATGCCATA-1_1	1.09861228866811	0.693147180559945	0
AATGACCGTACTGCGC-1_1	1.09861228866811	0	0
AATGACCGTAGCACAG-1_1	1.09861228866811	0	0
AATGACCGTCGTTGCG-1_1	1.38629436111989	0	0
AATGACCGTTCTTGCC-1_1	1.38629436111989	0	0
AATGCCAAGAAGAACG-1_1	0.693147180559945	0	0
AATGCCAAGAGGGTCT-1_1	2.39789527279837	0.693147180559945	0
AATGCCAAGCACTTTG-1_1	1.38629436111989	1.09861228866811	0
AATGCCAAGTTCAACC-1_1	1.38629436111989	1.6094379124341	0
AATGCCAGTGGTGATG-1_1	1.09861228866811	0.693147180559945	0
AATGCCATCCATTGCC-1_1	0.693147180559945	0	0
AATGGAAAGCTTCATG-1_1	1.09861228866811	1.38629436111989	0
AATGGAAAGGGATCAC-1_1	1.09861228866811	1.79175946922805	0
AATGGAACACGCTTAA-1_1	0.693147180559945	1.79175946922805	0
AATGGAACAGGTCCCA-1_1	0.693147180559945	1.6094379124341	0
AATGGCTAGGCTCCCA-1_1	1.6094379124341	0.693147180559945	0
AATGGCTCAGGATTCT-1_1	1.09861228866811	0.693147180559945	0
AATGGCTGTAGACGGT-1_1	1.79175946922805	1.09861228866811	0
AATGGCTGTATGATCC-1_1	2.19722457733622	0	0
AATGGCTTCGTCACCT-1_1	0.693147180559945	0.693147180559945	0
AATTCCTAGTCAACAA-1_1	1.79175946922805	0.693147180559945	0
AATTCCTCAACGGCTC-1_1	1.09861228866811	0	0
AATTCCTCAGTACTAC-1_1	1.09861228866811	0	0
AATTCCTGTTGTTGCA-1_1	0.693147180559945	0.693147180559945	0
AATTCCTTCAAATGCC-1_1	1.09861228866811	0.693147180559945	0
AATTCCTTCCGTGTCT-1_1	2.07944154167984	1.09861228866811	0
AATTTCCAGAGTGTGC-1_1	0	1.09861228866811	0
AATTTCCTCTGCCCTA-1_1	1.79175946922805	1.09861228866811	0
ACAAAGAAGCTGAAAT-1_1	0	1.09861228866811	0
ACAAAGAGTGGCGCTT-1_1	1.09861228866811	1.09861228866811	0
ACAAAGAGTTCTCTCG-1_1	1.09861228866811	0.693147180559945	0
ACAACCAAGGTCGTGA-1_1	1.6094379124341	0	0
ACAACCAGTCTTCAAG-1_1	1.09861228866811	0.693147180559945	0
ACAACCAGTGCCTGAC-1_1	0.693147180559945	1.09861228866811	0
ACAAGCTCACAGAAGC-1_1	0.693147180559945	0.693147180559945	0
ACAAGCTCAGTCAGTT-1_1	1.09861228866811	1.09861228866811	0
ACAAGCTTCCATTCGC-1_1	1.6094379124341	1.38629436111989	0
ACAAGCTTCGAGGCAA-1_1	1.6094379124341	0	0
ACACAGTAGCGTACAG-1_1	1.09861228866811	1.09861228866811	0
ACACAGTAGCGTGAAC-1_1	1.38629436111989	0	0
ACACAGTGTAGAATAC-1_1	1.38629436111989	0	0
ACACAGTTCGCTTAAG-1_1	0	1.09861228866811	0
ACACCAAAGATCCAAA-1_1	1.6094379124341	1.09861228866811	0
ACACCAACAGAGCCCT-1_1	1.09861228866811	0.693147180559945	0
ACACCAATCATTGCTT-1_1	0	0	0
ACACGCGGTCTCTCTG-1_1	0	0.693147180559945	0
ACACGCGGTGGACTGA-1_1	0.693147180559945	1.6094379124341	0
ACACGCGGTTCGGTTA-1_1	0	0	0
ACACTGACAACTCGTA-1_1	1.09861228866811	0.693147180559945	0
ACACTGACAGATCCTA-1_1	0	1.09861228866811	0
ACACTGAGTTCTAACG-1_1	2.07944154167984	0.693147180559945	0
ACAGAAAAGGACATCG-1_1	2.07944154167984	0.693147180559945	0
ACAGAAACAGAATGTA-1_1	1.6094379124341	0.693147180559945	0
ACAGAAACATACCACA-1_1	0	0.693147180559945	0
ACAGAAATCAACTCTT-1_1	0.693147180559945	1.09861228866811	0
ACAGAAATCAAGAGGC-1_1	1.6094379124341	1.38629436111989	0
ACAGCCGAGGGTGGGA-1_1	1.38629436111989	0	0
ACAGCCGAGTCACTAC-1_1	1.6094379124341	0	0
ACAGCCGAGTCGCCCA-1_1	0	0	0
ACAGCCGCATACACCA-1_1	1.09861228866811	0	0
ACAGCCGGTACTAGCT-1_1	0	0	0
ACAGCCGTCCTACGAA-1_1	1.6094379124341	0	0
ACAGGGACAGGCAATG-1_1	1.79175946922805	1.94591014905531	0
ACAGGGACAGTCCCGA-1_1	1.38629436111989	0	0
ACAGGGATCAATGTCG-1_1	1.6094379124341	0.693147180559945	0
ACAGGGATCCTGTTAT-1_1	1.38629436111989	1.09861228866811	0
ACAGGGATCGCCTAGG-1_1	0	0	0
ACATCCCCAATCAAGA-1_1	0	0.693147180559945	0
ACATCCCCATCGATCA-1_1	1.94591014905531	0.693147180559945	0
ACATCCCGTAACAGTA-1_1	0.693147180559945	0	0
ACATCCCGTCGTTTCC-1_1	0	0.693147180559945	0
ACATCGACAGCGGTCT-1_1	1.09861228866811	0	0
ACATCGACATCTAACG-1_1	0.693147180559945	0	0
ACATCGAGTCAGCTTA-1_1	0.693147180559945	1.09861228866811	0
ACATCGATCGAGTCTA-1_1	1.09861228866811	0.693147180559945	0
ACATCGATCGCCCAGA-1_1	1.38629436111989	1.6094379124341	0
ACATGCACACGCAGTC-1_1	1.6094379124341	0.693147180559945	0
ACATGCACATCAGTCA-1_1	1.6094379124341	0.693147180559945	0
ACATGCAGTAACGTTC-1_1	1.09861228866811	0.693147180559945	0
ACATGCAGTCGCTTGG-1_1	1.38629436111989	1.6094379124341	0
ACATGCATCTGATTCT-1_1	1.79175946922805	0.693147180559945	0
ACATTTCGTAGTCACT-1_1	1.38629436111989	0	0
ACATTTCGTCAGGCAA-1_1	0	0.693147180559945	0
ACATTTCGTGGTAATA-1_1	1.09861228866811	0	0
ACATTTCGTGGTCAAG-1_1	1.38629436111989	0	0
ACATTTCGTTGCATGT-1_1	1.09861228866811	0	0
ACATTTCTCAAGCCGC-1_1	1.38629436111989	1.38629436111989	0
ACCAAACGTAGCGATG-1_1	0.693147180559945	0	0
ACCAAACGTGGTAACG-1_1	1.6094379124341	0.693147180559945	0
ACCAAACTCCATTTCA-1_1	1.09861228866811	1.38629436111989	0
ACCAAACTCCGAGATT-1_1	1.38629436111989	0	0
ACCAAACTCGCCACTT-1_1	1.6094379124341	0	0
ACCAACAAGGTATTGA-1_1	1.09861228866811	1.09861228866811	0
ACCAACATCATCGACA-1_1	1.09861228866811	1.09861228866811	0
ACCAACATCTTTGCAT-1_1	1.09861228866811	0.693147180559945	0
ACCACAAAGTATTAGG-1_1	1.38629436111989	1.6094379124341	0
ACCACAAAGTGTTCAC-1_1	0	1.6094379124341	0
ACCACAACACAGGATG-1_1	0.693147180559945	0.693147180559945	0
ACCACAACATATTCGG-1_1	1.6094379124341	1.09861228866811	0
ACCACAACATGGGATG-1_1	1.38629436111989	1.09861228866811	0
ACCACAAGTGTTATCG-1_1	1.79175946922805	0	0
ACCACAAGTTAAGCAA-1_1	1.79175946922805	0.693147180559945	0
ACCATTTCACTGATTG-1_1	1.09861228866811	1.38629436111989	0
ACCATTTCATGTGCTA-1_1	0.693147180559945	1.09861228866811	0
ACCATTTGTCCTGTCT-1_1	1.6094379124341	1.09861228866811	0
ACCCAAAAGAAAGTCT-1_1	0	0	0
ACCCAAAAGAGAGGTA-1_1	0.693147180559945	1.09861228866811	0
ACCCAAACAGTTTCGA-1_1	1.09861228866811	0.693147180559945	0
ACCCAAAGTACTGCCG-1_1	1.79175946922805	0	0
ACCCAAATCCATCGTC-1_1	0	1.38629436111989	0
ACCCTCACAAGTGCAG-1_1	1.38629436111989	0	0
ACCCTTGGTACTAAGA-1_1	1.38629436111989	0.693147180559945	0
ACCCTTGTCAAGATAG-1_1	0.693147180559945	0	0
ACCCTTGTCAGATTGC-1_1	0	0.693147180559945	0
ACCCTTGTCTGTAACG-1_1	1.09861228866811	1.09861228866811	0
ACCGTTCAGGCGACAT-1_1	0	0	0
ACCGTTCAGTGGTCAG-1_1	1.38629436111989	0.693147180559945	0
ACCGTTCCACCATATG-1_1	1.79175946922805	1.38629436111989	0
ACCGTTCTCACCTTGC-1_1	0	0.693147180559945	0
ACCTACCAGAGTCCGA-1_1	1.09861228866811	0	0
ACCTACCAGCATGCAG-1_1	0.693147180559945	0.693147180559945	0
ACCTACCAGGTCACTT-1_1	1.6094379124341	0.693147180559945	0
ACCTACCCAGAACTCT-1_1	0	0	0
ACCTACCTCTGCGGAC-1_1	1.6094379124341	1.38629436111989	0
ACCTGAAGTCTAATCG-1_1	0	0.693147180559945	0
ACCTGAAGTGTCCGTG-1_1	1.94591014905531	0	0
ACGATCAAGCCGAATG-1_1	1.09861228866811	0	0
ACGATCAAGTTCCTGA-1_1	2.07944154167984	1.6094379124341	0
ACGATCACAGGTTCAT-1_1	1.09861228866811	1.09861228866811	0
ACGATCATCAAATGCC-1_1	1.09861228866811	0	0
ACGATCATCACCCATC-1_1	1.38629436111989	0.693147180559945	0
ACGATCATCTAAGCCA-1_1	0.693147180559945	1.09861228866811	0
ACGATCATCTCGCTCA-1_1	1.38629436111989	0	0
ACGATCATCTCTATAC-1_1	1.6094379124341	1.09861228866811	0
ACGATGTCACGCTGTG-1_1	1.94591014905531	0	0
ACGATGTTCAGGTAAA-1_1	1.79175946922805	1.09861228866811	0
ACGATGTTCCGCGATG-1_1	0.693147180559945	0	0
ACGCACGAGCGCACAA-1_1	1.38629436111989	0	0
ACGCACGCAACTAGAA-1_1	0.693147180559945	1.09861228866811	0
ACGCACGGTGTGAATA-1_1	1.09861228866811	0.693147180559945	0
ACGCACGTCAACCGAT-1_1	1.09861228866811	1.09861228866811	0
ACGCACGTCAATCTCT-1_1	1.38629436111989	0.693147180559945	0
ACGGAAGAGTGATAAC-1_1	1.38629436111989	0	0
ACGGAAGCATCTATCT-1_1	1.09861228866811	0	0
ACGGAAGGTGGTCTAT-1_1	0	0	0
ACGGAAGGTTGCTCGG-1_1	0	0	0
ACGGAAGGTTTCGCTC-1_1	1.09861228866811	1.09861228866811	0
ACGGGTCCACAGTGTT-1_1	1.09861228866811	0.693147180559945	0
ACGGGTCCACATATCG-1_1	1.09861228866811	0.693147180559945	0
ACGGTCGCACTGCGTG-1_1	2.30258509299405	1.38629436111989	0
ACGGTCGGTTAGCGGA-1_1	0.693147180559945	0.693147180559945	0
ACGGTCGGTTTCGTTT-1_1	0.693147180559945	0	0
ACGGTCGTCGCAGTTA-1_1	2.07944154167984	0.693147180559945	0
ACGGTTAAGTCCTACA-1_1	1.09861228866811	1.79175946922805	0
ACGGTTACACCTGCAG-1_1	0.693147180559945	1.09861228866811	0
ACGGTTACACTACCGG-1_1	1.09861228866811	0.693147180559945	0
ACGGTTATCACCTTGC-1_1	0	0.693147180559945	0
ACGTAACGTACCGGCT-1_1	1.09861228866811	0.693147180559945	0
ACGTAACGTCGTATTG-1_1	1.38629436111989	0	0
ACGTAACGTTCGTAAC-1_1	0	0.693147180559945	0
ACGTACACAAGCAGGT-1_1	1.09861228866811	0.693147180559945	0
ACGTACAGTACCACGC-1_1	0.693147180559945	0.693147180559945	0
ACGTACATCAGCAGAG-1_1	1.09861228866811	0	0
ACGTACATCGGAGATG-1_1	0	0	0
ACGTAGTCAAGGCGTA-1_1	1.09861228866811	0.693147180559945	0
ACGTAGTGTAGCTTTG-1_1	0	1.09861228866811	0
ACGTAGTGTAGTCCTA-1_1	1.6094379124341	0.693147180559945	0
ACGTCCTAGGCGCTCT-1_1	0.693147180559945	0	0
ACGTCCTAGTCATGCT-1_1	0.693147180559945	0	0
ACGTCCTCACTGATTG-1_1	0.693147180559945	1.38629436111989	0
ACGTCCTTCCGAGCTG-1_1	1.38629436111989	1.09861228866811	0
ACGTCCTTCTTTCAGT-1_1	1.94591014905531	1.09861228866811	0
ACGTTCCAGTGCCTCG-1_1	0	1.38629436111989	0
ACGTTCCCACTAGTAC-1_1	0.693147180559945	0	0
ACGTTCCGTGGGCTTC-1_1	0	0.693147180559945	0
ACGTTCCTCATTGCCC-1_1	2.07944154167984	0	0
ACGTTCCTCTCGTGGG-1_1	1.09861228866811	0	0
ACGTTCCTCTTGCAAG-1_1	0.693147180559945	0.693147180559945	0
ACTACGAAGGTTATAG-1_1	1.09861228866811	1.6094379124341	0
ACTACGAGTCCGGACT-1_1	1.6094379124341	1.09861228866811	0
ACTACGATCTTGCAAG-1_1	0	1.09861228866811	0
ACTATCTAGTGCACTT-1_1	0.693147180559945	0	0
ACTATCTCACAGCATT-1_1	1.6094379124341	0.693147180559945	0
ACTATGGCAAGCTGTT-1_1	0.693147180559945	1.09861228866811	0
ACTATGGCACCGTCTT-1_1	0	0.693147180559945	0
ACTATGGCATGACGAG-1_1	1.09861228866811	0	0
ACTATGGGTACCGTGC-1_1	1.94591014905531	0.693147180559945	0
ACTATGGGTCCGAAGA-1_1	2.07944154167984	1.09861228866811	0
ACTATGGGTCTCGCGA-1_1	0	0	0
ACTATGGGTGAGCCAA-1_1	1.38629436111989	1.38629436111989	0
ACTATGGGTGCAAGAC-1_1	0	0.693147180559945	0
ACTATGGGTGGCACTC-1_1	1.09861228866811	1.38629436111989	0
ACTATGGTCAAATGAG-1_1	0.693147180559945	1.38629436111989	0
ACTATGGTCCAGGACC-1_1	1.09861228866811	1.6094379124341	0
ACTATTCAGTGGCCTC-1_1	1.6094379124341	0	0
ACTATTCCAGCGCTTG-1_1	0	0.693147180559945	0
ACTATTCCATACTTTC-1_1	1.6094379124341	0	0
ACTCCCAGTACTGAGG-1_1	1.09861228866811	0.693147180559945	0
ACTCCCAGTATAGCTC-1_1	1.38629436111989	0.693147180559945	0
ACTCCCAGTTGCCTAA-1_1	1.79175946922805	0.693147180559945	0
ACTCCCATCTGCGGGT-1_1	0	0	0
ACTCTCGCATAATCCG-1_1	1.6094379124341	0.693147180559945	0
ACTCTCGGTGGAAATT-1_1	0.693147180559945	0	0
ACTCTCGGTTCATCTT-1_1	1.09861228866811	1.09861228866811	0
ACTGATGAGGCTCTCG-1_1	0	0	0
ACTGATGCAAATGGCG-1_1	0	1.09861228866811	0
ACTGATGCAGCTGTTA-1_1	0	0	0
ACTGATGCATCGTCCT-1_1	1.6094379124341	0.693147180559945	0
ACTGATGGTAGGCAAC-1_1	1.6094379124341	0.693147180559945	0
ACTGATGGTAGTTAGA-1_1	2.19722457733622	1.79175946922805	0
ACTGATGGTCAGTTTG-1_1	1.38629436111989	0.693147180559945	0
ACTGATGGTGCCTGAC-1_1	0	0	0
ACTGATGTCTTACGTT-1_1	0.693147180559945	0	0
ACTGCAAAGTGGATTA-1_1	0.693147180559945	0.693147180559945	0
ACTGCAACAGTAGATA-1_1	1.6094379124341	1.6094379124341	0
ACTGCAAGTCCGACGT-1_1	0.693147180559945	0.693147180559945	0
ACTGCAAGTGCCCAGT-1_1	1.09861228866811	1.38629436111989	0
ACTGCAATCACGATCA-1_1	1.6094379124341	1.09861228866811	0
ACTGCAATCTGAACGT-1_1	1.6094379124341	0	0
ACTGTCCCAAAGCTAA-1_1	0	0	0
ACTGTCCGTGGCTTAT-1_1	0	0	0
ACTGTCCTCCATCTCG-1_1	0.693147180559945	0	0
ACTGTGAAGGCGAAGG-1_1	1.38629436111989	0.693147180559945	0
ACTGTGAAGGTTGTTC-1_1	1.09861228866811	0	0
ACTGTGAAGTATCTGC-1_1	0	0	0
ACTGTGATCACAGTGT-1_1	0	1.09861228866811	0
ACTTAGGAGCTGACTT-1_1	0	1.09861228866811	0
ACTTAGGAGGTAGCAC-1_1	1.79175946922805	0.693147180559945	0
ACTTAGGAGTTAGTAG-1_1	1.79175946922805	0.693147180559945	0
ACTTAGGCAACCACGC-1_1	1.09861228866811	0.693147180559945	0
ACTTAGGCAACTGTGT-1_1	0	1.09861228866811	0
ACTTAGGCATGTGCTA-1_1	0.693147180559945	0.693147180559945	0
ACTTAGGTCAGGTAAA-1_1	1.6094379124341	0.693147180559945	0
ACTTAGGTCTGAGCAT-1_1	1.79175946922805	0.693147180559945	0
ACTTAGGTCTTTGGAG-1_1	1.6094379124341	0	0
ACTTATCAGAAGTATC-1_1	1.38629436111989	1.09861228866811	0
ACTTATCAGCGCTGCT-1_1	1.79175946922805	1.09861228866811	0
ACTTATCAGGCTCACC-1_1	1.6094379124341	1.6094379124341	0
ACTTATCGTCTAATCG-1_1	1.38629436111989	0.693147180559945	0
ACTTATCTCACTTCTA-1_1	1.09861228866811	0	0
ACTTATCTCCGAGATT-1_1	0	0	0
ACTTATCTCTCATGCC-1_1	0.693147180559945	1.09861228866811	0
ACTTCCGAGACCATAA-1_1	0.693147180559945	1.09861228866811	0
ACTTCCGCAGGGCTTC-1_1	1.38629436111989	0	0
ACTTCCGGTAAGTTAG-1_1	1.09861228866811	0	0
ACTTCCGTCTGCCCTA-1_1	1.09861228866811	0	0
ACTTCGCAGATTACCC-1_1	1.09861228866811	0	0
ACTTCGCAGCGACATG-1_1	0.693147180559945	0.693147180559945	0
ACTTCGCCAGCTGAGA-1_1	1.09861228866811	0.693147180559945	0
ACTTCGCTCCACTGGG-1_1	1.94591014905531	1.38629436111989	0
ACTTCGCTCCAGTACA-1_1	1.09861228866811	0.693147180559945	0
ACTTCGCTCGTCACCT-1_1	1.09861228866811	1.38629436111989	0
ACTTCGCTCTTTACAC-1_1	1.79175946922805	2.07944154167984	0
ACTTTCAAGACGATAT-1_1	1.38629436111989	0.693147180559945	0
ACTTTCAAGCATGATA-1_1	1.79175946922805	0.693147180559945	0
ACTTTCAAGCCTCTTC-1_1	0.693147180559945	1.09861228866811	0
ACTTTCAAGTGCAAAT-1_1	0.693147180559945	0	0
ACTTTCACACTGCGAC-1_1	0.693147180559945	1.09861228866811	0
ACTTTCAGTGGCTTAT-1_1	1.09861228866811	0.693147180559945	0
ACTTTGTAGAGTCTTC-1_1	0	1.09861228866811	0
ACTTTGTAGCTCCCTT-1_1	1.38629436111989	0.693147180559945	0
ACTTTGTAGTGCTAGG-1_1	1.6094379124341	1.38629436111989	0
ACTTTGTCAATCAGCT-1_1	1.79175946922805	0.693147180559945	0
ACTTTGTCACAGCTGC-1_1	1.09861228866811	0.693147180559945	0
ACTTTGTGTAGTCCTA-1_1	1.09861228866811	1.38629436111989	0
ACTTTGTGTTACACTG-1_1	0.693147180559945	0.693147180559945	0
ACTTTGTTCGTAGGGA-1_1	1.6094379124341	0	0
AGAAATGCAAATGGCG-1_1	1.79175946922805	0.693147180559945	0
AGAAATGGTAGATTGA-1_1	0.693147180559945	0	0
AGAAATGGTGGCTGAA-1_1	1.38629436111989	0.693147180559945	0
AGAAATGTCACCTTGC-1_1	0.693147180559945	0	0
AGAACAAAGACATAAC-1_1	1.09861228866811	1.09861228866811	0
AGAACAAAGTGCGTCC-1_1	1.09861228866811	0.693147180559945	0
AGAACAATCCTATTTG-1_1	1.6094379124341	1.09861228866811	0
AGAACCTCAAGGCCTC-1_1	0	0	0
AGAACCTCAATGTTGC-1_1	1.38629436111989	0.693147180559945	0
AGAACCTCAGACCAGA-1_1	0.693147180559945	0.693147180559945	0
AGAACCTCATACGCAT-1_1	1.09861228866811	0	0
AGAACCTGTACCGTCG-1_1	2.07944154167984	0.693147180559945	0
AGAACCTGTATGAGGC-1_1	0	0	0
AGAACCTTCATCACAG-1_1	0.693147180559945	0.693147180559945	0
AGAAGCGAGATTCGAA-1_1	0	0	0
AGAAGCGCAATTGCCA-1_1	1.38629436111989	1.38629436111989	0
AGAAGCGCACGGTCTG-1_1	1.94591014905531	1.38629436111989	0
AGAAGCGCAGACAAGC-1_1	1.94591014905531	1.09861228866811	0
AGAAGCGCATGACGAG-1_1	1.09861228866811	0.693147180559945	0
AGAAGCGGTAGAGTTA-1_1	1.94591014905531	0.693147180559945	0
AGAAGCGTCTTCGGAA-1_1	0	1.38629436111989	0
AGAAGTACAACAAAGT-1_1	0	0.693147180559945	0
AGAAGTACAGGTGTGA-1_1	1.09861228866811	0	0
AGAAGTACATTCTTCA-1_1	1.09861228866811	0	0
AGACAAACAGATCCTA-1_1	1.6094379124341	1.09861228866811	0
AGACAAACAGATGCGA-1_1	1.38629436111989	0	0
AGACAAACAGGTAGTG-1_1	1.38629436111989	0.693147180559945	0
AGACAAATCACTCCGT-1_1	1.38629436111989	1.09861228866811	0
AGACAAATCTTTGCGC-1_1	1.6094379124341	0	0
AGACACTCAATACCTG-1_1	1.38629436111989	0.693147180559945	0
AGACACTTCAGACAAA-1_1	0.693147180559945	0.693147180559945	0
AGACACTTCTCGTCAC-1_1	0.693147180559945	0.693147180559945	0
AGACAGGAGACTTAAG-1_1	0	0	0
AGACAGGCACATTCTT-1_1	2.63905732961526	1.38629436111989	0
AGACAGGCATCTTTCA-1_1	1.6094379124341	0	0
AGACAGGGTGAAAGTT-1_1	1.38629436111989	0.693147180559945	0
AGACAGGGTGAGATCG-1_1	1.6094379124341	0	0
AGACAGGTCACTAGCA-1_1	0	1.38629436111989	0
AGACAGGTCCGCTTAC-1_1	1.09861228866811	1.38629436111989	0
AGACAGGTCTATTGTC-1_1	0.693147180559945	0	0
AGACCATCAGCGTAGA-1_1	0	0	0
AGACCATCATGTGCCG-1_1	0.693147180559945	0.693147180559945	0
AGACCCGAGGGACTGT-1_1	0	0	0
AGACCCGCATGTACGT-1_1	1.6094379124341	1.09861228866811	0
AGACCCGGTCTGTCAA-1_1	0	0	0
AGACCCGGTGGGACAT-1_1	1.09861228866811	0.693147180559945	0
AGACTCACACGACCTG-1_1	2.07944154167984	1.6094379124341	0
AGACTCAGTAGTGTGG-1_1	1.38629436111989	0.693147180559945	0
AGACTCATCGCTCCTA-1_1	1.6094379124341	0.693147180559945	0
AGAGAATAGGTAAAGG-1_1	1.09861228866811	1.09861228866811	0
AGAGAATAGTCCTGCG-1_1	0	0	0
AGAGAATCAAGTGCAG-1_1	0.693147180559945	1.6094379124341	0
AGAGAATCAGGAGGTT-1_1	1.38629436111989	0.693147180559945	0
AGAGAATGTATTTCGG-1_1	0.693147180559945	0.693147180559945	0
AGAGAATGTCAATCTG-1_1	0	0.693147180559945	0
AGAGAATTCATGCCCT-1_1	1.09861228866811	0.693147180559945	0
AGAGAGCAGAAGGTAG-1_1	0	0.693147180559945	0
AGAGAGCAGCAGTAAT-1_1	1.09861228866811	0	0
AGAGAGCAGCCTGGAA-1_1	0	0	0
AGAGAGCAGGATCACG-1_1	1.38629436111989	1.09861228866811	0
AGAGAGCCAAACGGCA-1_1	1.79175946922805	1.09861228866811	0
AGAGAGCCAACCGGAA-1_1	1.38629436111989	0	0
AGAGAGCGTAACATGA-1_1	0.693147180559945	0	0
AGAGAGCGTCCGTACG-1_1	1.79175946922805	1.09861228866811	0
AGAGAGCTCACGGGCT-1_1	1.38629436111989	0	0
AGAGCAGAGAAGAACG-1_1	0.693147180559945	1.09861228866811	0
AGAGCAGAGCTGTACT-1_1	1.79175946922805	0.693147180559945	0
AGAGCAGAGGTTATAG-1_1	0.693147180559945	0	0
AGAGCAGCAGCATTGT-1_1	1.79175946922805	0.693147180559945	0
AGAGCAGCATCCTTCG-1_1	1.09861228866811	0	0
AGAGCAGGTTCGGTCG-1_1	0.693147180559945	0	0
AGAGCAGTCATGAGTC-1_1	0.693147180559945	1.79175946922805	0
AGAGCAGTCGTCAAAC-1_1	0.693147180559945	0	0
AGAGCCCCAAACCACT-1_1	1.6094379124341	0.693147180559945	0
AGAGCCCCAGAAATCA-1_1	1.79175946922805	0	0
AGAGCCCGTGAATTAG-1_1	1.09861228866811	0.693147180559945	0
AGATAGAAGGATACCG-1_1	1.09861228866811	0.693147180559945	0
AGATAGAGTAACAGTA-1_1	2.19722457733622	0	0
AGATAGAGTAGATTGA-1_1	1.38629436111989	1.6094379124341	0
AGATAGAGTAGTCGGA-1_1	1.38629436111989	0.693147180559945	0
AGATAGAGTATCAGCT-1_1	0.693147180559945	0	0
AGATAGAGTTGAGGAC-1_1	1.79175946922805	1.79175946922805	0
AGATAGATCTCTGCTG-1_1	1.09861228866811	0.693147180559945	0
AGATCCAAGACAGCGT-1_1	1.09861228866811	0.693147180559945	0
AGATCCACACGTCGGT-1_1	0	0	0
AGATCCACAGCAAGAC-1_1	0.693147180559945	0	0
AGATCCAGTCATATGC-1_1	0.693147180559945	1.09861228866811	0
AGATCCAGTGTGTACT-1_1	1.94591014905531	1.79175946922805	0
AGATCCATCGGAAGGT-1_1	0.693147180559945	0.693147180559945	0
AGATCCATCTTCGGAA-1_1	1.94591014905531	0	0
AGATCGTAGGTTCCAT-1_1	0.693147180559945	0	0
AGATCGTCATCCGATA-1_1	1.38629436111989	0	0
AGATCGTCATGTGTCA-1_1	1.09861228866811	1.09861228866811	0
AGATCGTGTAAGACCG-1_1	1.38629436111989	0.693147180559945	0
AGATCGTGTATCATGC-1_1	1.09861228866811	0	0
AGATCGTGTATTTCGG-1_1	1.94591014905531	1.6094379124341	0
AGATGAAAGTCTGGAG-1_1	1.6094379124341	0.693147180559945	0
AGATGAACATGACACT-1_1	0	0.693147180559945	0
AGATGAAGTTTACTGG-1_1	0	0	0
AGATGAATCACCTGGG-1_1	0.693147180559945	0.693147180559945	0
AGATGAATCGACCAAT-1_1	1.38629436111989	1.79175946922805	0
AGATGAATCGCAGAGA-1_1	1.38629436111989	1.09861228866811	0
AGATGCTGTCAGGCAA-1_1	1.94591014905531	0	0
AGATGCTGTTGCTGAT-1_1	1.09861228866811	0.693147180559945	0
AGATGCTTCGGTCACG-1_1	1.38629436111989	0.693147180559945	0
AGCATCAAGTTGTAGA-1_1	0.693147180559945	1.09861228866811	0
AGCATCAGTCCAAAGG-1_1	0.693147180559945	0	0
AGCATCAGTGATTCTG-1_1	1.6094379124341	1.09861228866811	0
AGCATCATCATCTACT-1_1	1.09861228866811	0.693147180559945	0
AGCATCATCCCGAGAC-1_1	0.693147180559945	0.693147180559945	0
AGCATCATCGATACGT-1_1	1.6094379124341	0	0
AGCCAATAGAATACAC-1_1	0.693147180559945	0	0
AGCCAATAGGGCGAGA-1_1	0.693147180559945	1.09861228866811	0
AGCCAATGTCCTGAAT-1_1	2.19722457733622	0	0
AGCCAATTCTGGGAGA-1_1	1.09861228866811	0	0
AGCCACGCATCGCTAA-1_1	0.693147180559945	0.693147180559945	0
AGCCACGCATCTGGGC-1_1	0	1.38629436111989	0
AGCCACGTCAACCTTT-1_1	0.693147180559945	0	0
AGCCAGCCAACGTATC-1_1	0.693147180559945	0.693147180559945	0
AGCGATTAGCTCGAAG-1_1	2.30258509299405	1.09861228866811	0
AGCGATTAGGCAGGTT-1_1	0	0	0
AGCGATTCAAGGTACG-1_1	0	0	0
AGCGATTGTCACTACA-1_1	0.693147180559945	0.693147180559945	0
AGCGCCAAGACCAGCA-1_1	0	1.09861228866811	0
AGCGCCACAGCCTATA-1_1	0.693147180559945	0	0
AGCGCCAGTAGCGTCC-1_1	1.6094379124341	0.693147180559945	0
AGCGCCATCCACGTAA-1_1	0	0	0
AGCGCCATCTCCATAT-1_1	1.09861228866811	0.693147180559945	0
AGCGTATAGTCGAAAT-1_1	0.693147180559945	0.693147180559945	0
AGCGTATTCTCCGCAT-1_1	1.6094379124341	1.09861228866811	0
AGCTACACAACTGCTA-1_1	1.6094379124341	1.09861228866811	0
AGCTACAGTACCTAAC-1_1	0	1.6094379124341	0
AGCTACAGTGATAGAT-1_1	1.6094379124341	1.09861228866811	0
AGCTACATCACTCGAA-1_1	0.693147180559945	1.09861228866811	0
AGCTACATCGCAACAT-1_1	1.09861228866811	0.693147180559945	0
AGCTACATCTTCTGGC-1_1	0.693147180559945	1.38629436111989	0
AGCTCAAAGGTGCAGT-1_1	1.79175946922805	1.09861228866811	0
AGCTCAACAGCGTGAA-1_1	1.09861228866811	1.38629436111989	0
AGCTCAACATCGGAAG-1_1	1.94591014905531	0	0
AGCTCAAGTATAGGGC-1_1	0	1.38629436111989	0
AGCTCAAGTGCGCTCA-1_1	1.6094379124341	0.693147180559945	0
AGCTCAAGTTGCCAAT-1_1	0	0.693147180559945	0
AGCTTCCAGGCATCAG-1_1	0	0.693147180559945	0
AGCTTCCAGGTGCCAA-1_1	0	1.09861228866811	0
AGCTTCCAGTGAGTTA-1_1	0	0.693147180559945	0
AGCTTCCGTGGCTCTG-1_1	0.693147180559945	0	0
AGCTTCCGTTTACCTT-1_1	1.09861228866811	0	0
AGCTTCCTCCACGTGG-1_1	1.09861228866811	0	0
AGCTTCCTCCGGCTTT-1_1	0	0.693147180559945	0
AGCTTCCTCGCAAGAG-1_1	0	0	0
AGGAAATCACCGGCTA-1_1	0	0	0
AGGAAATCACTTGTGA-1_1	1.09861228866811	0.693147180559945	0
AGGAAATTCCAGTACA-1_1	1.38629436111989	1.38629436111989	0
AGGAATAAGAGTCTTC-1_1	1.09861228866811	1.09861228866811	0
AGGAATACAAGTTCGT-1_1	1.09861228866811	0	0
AGGAATACAATCGTCA-1_1	0	1.38629436111989	0
AGGAATACAGCACAGA-1_1	1.09861228866811	0.693147180559945	0
AGGAATAGTTAGGGAC-1_1	1.6094379124341	1.09861228866811	0
AGGAATATCATACGGT-1_1	0	1.6094379124341	0
AGGAATATCGCGCCAA-1_1	0.693147180559945	0.693147180559945	0
AGGAATATCTTGGTGA-1_1	0	0.693147180559945	0
AGGACGACAATGACCT-1_1	1.38629436111989	0.693147180559945	0
AGGACGAGTACACGTT-1_1	1.79175946922805	0.693147180559945	0
AGGACGAGTGATACTC-1_1	0.693147180559945	0.693147180559945	0
AGGACGATCCTATTGT-1_1	0	0.693147180559945	0
AGGACGATCGTAGCTA-1_1	1.09861228866811	0.693147180559945	0
AGGACTTAGTGGAAAG-1_1	2.07944154167984	0.693147180559945	0
AGGACTTGTTTGTTCT-1_1	1.09861228866811	0.693147180559945	0
AGGAGGTAGCCAAGTG-1_1	1.94591014905531	1.6094379124341	0
AGGAGGTAGGGACACT-1_1	0.693147180559945	0	0
AGGAGGTCAACGTATC-1_1	1.38629436111989	0.693147180559945	0
AGGAGGTGTAGGCAAC-1_1	0	0	0
AGGAGGTGTTGTGTAC-1_1	1.6094379124341	0.693147180559945	0
AGGAGGTTCACGGTCG-1_1	2.19722457733622	1.09861228866811	0
AGGAGGTTCGCCAATA-1_1	2.07944154167984	0	0
AGGATAAAGAAACTCA-1_1	1.38629436111989	0.693147180559945	0
AGGATAAGTTCCGCTT-1_1	0.693147180559945	1.6094379124341	0
AGGATCTAGTGGTTAA-1_1	1.79175946922805	0	0
AGGATCTGTCGCGGTT-1_1	2.19722457733622	1.38629436111989	0
AGGATCTGTGACTGTT-1_1	0	0	0
AGGATCTGTTACCTGA-1_1	2.07944154167984	0	0
AGGATCTTCCTGGGTG-1_1	1.6094379124341	1.79175946922805	0
AGGCATTAGAGTGTTA-1_1	0.693147180559945	0	0
AGGCATTCAATGTGGG-1_1	1.6094379124341	1.09861228866811	0
AGGCATTGTGGCTGAA-1_1	1.09861228866811	0.693147180559945	0
AGGCATTTCATCACAG-1_1	1.09861228866811	1.09861228866811	0
AGGCATTTCGACCATA-1_1	1.09861228866811	0.693147180559945	0
AGGCATTTCTTTCCAA-1_1	0.693147180559945	0.693147180559945	0
AGGCTGCGTAGGATAT-1_1	1.6094379124341	0	0
AGGCTGCGTTTCCATT-1_1	1.09861228866811	0	0
AGGCTGCTCTCGTCAC-1_1	0	1.38629436111989	0
AGGGAGTAGACTCTAC-1_1	1.38629436111989	1.38629436111989	0
AGGGAGTAGAGATTCA-1_1	0.693147180559945	0	0
AGGGAGTAGGAACGAA-1_1	1.6094379124341	0.693147180559945	0
AGGGAGTTCGTTTACT-1_1	1.09861228866811	0	0
AGGGAGTTCTCGGTCT-1_1	1.6094379124341	0	0
AGGGCCTCAATTGAAG-1_1	1.6094379124341	0	0
AGGGCCTCACATGACT-1_1	1.09861228866811	1.09861228866811	0
AGGGCTCAGCTGAGCA-1_1	1.94591014905531	0	0
AGGGCTCTCAACTACG-1_1	1.09861228866811	0	0
AGGGTCCCAGATGCGA-1_1	1.09861228866811	0.693147180559945	0
AGGGTCCTCATGGTAC-1_1	0	0	0
AGGGTCCTCGGCTGAC-1_1	1.94591014905531	0.693147180559945	0
AGGGTGAAGATCACCT-1_1	1.09861228866811	1.09861228866811	0
AGGGTGAAGCGTCTGC-1_1	1.6094379124341	0.693147180559945	0
AGGGTGACACCCTATC-1_1	0	0.693147180559945	0
AGGGTGAGTTCCGCGA-1_1	0	0.693147180559945	0
AGGGTGATCCGATTAG-1_1	1.6094379124341	0.693147180559945	0
AGGGTTTAGCAGGTCA-1_1	1.6094379124341	0.693147180559945	0
AGGGTTTGTTAATCGC-1_1	0.693147180559945	1.09861228866811	0
AGGGTTTTCCAACCAA-1_1	0	0	0
AGGGTTTTCTTCGTAT-1_1	1.6094379124341	0	0
AGGTAGGAGAAAGCGA-1_1	0	0.693147180559945	0
AGGTAGGGTGGACTAG-1_1	1.09861228866811	0	0
AGGTAGGGTTTCGGCG-1_1	0	1.09861228866811	0
AGGTCATAGATAGTGT-1_1	1.09861228866811	0.693147180559945	0
AGGTCATAGTTTGCTG-1_1	1.6094379124341	0.693147180559945	0
AGGTCATCATAGATCC-1_1	0.693147180559945	0	0
AGGTCATCATCTGTTT-1_1	1.38629436111989	1.09861228866811	0
AGGTCATGTATCGTTG-1_1	0.693147180559945	1.6094379124341	0
AGGTCATGTCGTTGCG-1_1	0	1.6094379124341	0
AGGTCATTCTCATTAC-1_1	1.94591014905531	0.693147180559945	0
AGGTCTAAGACTGTTC-1_1	1.09861228866811	1.09861228866811	0
AGGTCTAAGAGTCTTC-1_1	1.38629436111989	1.38629436111989	0
AGGTCTAAGTTCCGTA-1_1	2.484906649788	1.09861228866811	0
AGGTCTACAGGGCTTC-1_1	1.6094379124341	1.09861228866811	0
AGGTCTACATCGTGCG-1_1	1.94591014905531	1.79175946922805	0
AGGTCTAGTAGACGTG-1_1	0	1.6094379124341	0
AGGTCTAGTATGTCCA-1_1	0.693147180559945	1.09861228866811	0
AGGTGTTAGCATCTTG-1_1	0.693147180559945	0.693147180559945	0
AGGTGTTTCGGACCAC-1_1	1.94591014905531	1.09861228866811	0
AGGTGTTTCGTTCCCA-1_1	0.693147180559945	1.09861228866811	0
AGGTTACCAGTCGCAC-1_1	1.09861228866811	1.09861228866811	0
AGGTTACCATTGCTTT-1_1	0	0	0
AGGTTGTAGTACAACA-1_1	0.693147180559945	0	0
AGGTTGTCAGGTGACA-1_1	0	0	0
AGGTTGTTCGGTCGAC-1_1	0.693147180559945	1.38629436111989	0
AGTAACCTCATTCTTG-1_1	0	1.09861228866811	0
AGTAACCTCTCCTGTG-1_1	1.38629436111989	0.693147180559945	0
AGTAACCTCTGGTGCG-1_1	0	1.09861228866811	0
AGTAACCTCTTCCTAA-1_1	1.38629436111989	0.693147180559945	0
AGTACCACACCCTTAC-1_1	0.693147180559945	0	0
AGTACCATCCTTCAGC-1_1	1.09861228866811	0	0
AGTACCATCGCACGAC-1_1	0.693147180559945	0	0
AGTACTGGTAGCACAG-1_1	1.09861228866811	1.09861228866811	0
AGTACTGGTAGCCAGA-1_1	1.38629436111989	0	0
AGTACTGGTGTCATGT-1_1	1.6094379124341	0	0
AGTACTGTCAACGTGT-1_1	1.09861228866811	0	0
AGTACTGTCCTCACTG-1_1	0	0.693147180559945	0
AGTAGCTAGCCTGACC-1_1	1.09861228866811	0.693147180559945	0
AGTAGCTAGGGACCAT-1_1	1.09861228866811	0	0
AGTAGCTGTAGATCCT-1_1	0.693147180559945	0.693147180559945	0
AGTAGCTGTCAAAGTA-1_1	1.38629436111989	1.38629436111989	0
AGTAGCTGTTCAGCTA-1_1	1.94591014905531	0.693147180559945	0
AGTAGCTTCCTTCTAA-1_1	1.94591014905531	0	0
AGTAGTCAGCATCAGG-1_1	1.09861228866811	0	0
AGTAGTCAGGGAGTTC-1_1	0.693147180559945	0.693147180559945	0
AGTAGTCAGGTCACAG-1_1	2.30258509299405	1.79175946922805	0
AGTAGTCCACATCCCT-1_1	0	0.693147180559945	0
AGTAGTCTCGTGCACG-1_1	1.09861228866811	0.693147180559945	0
AGTCAACAGGTGGTTG-1_1	1.38629436111989	0	0
AGTCAACAGTCTCGTA-1_1	1.09861228866811	1.38629436111989	0
AGTCAACCAATCCTAG-1_1	1.6094379124341	0	0
AGTCAACGTACGTGTT-1_1	1.09861228866811	0.693147180559945	0
AGTCAACGTTCCGTTC-1_1	1.94591014905531	1.94591014905531	0
AGTCAACTCAAAGCCT-1_1	0	0.693147180559945	0
AGTCAACTCAATCAGC-1_1	1.6094379124341	1.38629436111989	0
AGTCAACTCACTTGTT-1_1	0	0	0
AGTCAACTCAGCGCAC-1_1	1.09861228866811	0.693147180559945	0
AGTCACAAGTCCCAGC-1_1	1.38629436111989	0	0
AGTCACAAGTGGACGT-1_1	1.09861228866811	1.09861228866811	0
AGTCACAAGTGGTTGG-1_1	2.19722457733622	0.693147180559945	0
AGTCACAGTAAGGAGA-1_1	1.6094379124341	1.94591014905531	0
AGTCACATCCCGAAAT-1_1	1.79175946922805	0.693147180559945	0
AGTCATGTCGCTACAA-1_1	1.38629436111989	1.38629436111989	0
AGTCTCCCAAGATGTA-1_1	1.09861228866811	0	0
AGTCTCCCAGGCCTGT-1_1	1.6094379124341	0.693147180559945	0
AGTCTCCGTAATGCGG-1_1	0.693147180559945	1.09861228866811	0
AGTCTCCGTGGACTAG-1_1	2.30258509299405	1.09861228866811	0
AGTCTCCTCCAGGACC-1_1	1.6094379124341	0	0
AGTCTCCTCTGGCCGA-1_1	0.693147180559945	0	0
AGTGACTAGTGCACCC-1_1	1.6094379124341	1.09861228866811	0
AGTGATCAGACCAGCA-1_1	0	0	0
AGTGATCAGGTGAGAA-1_1	1.09861228866811	0	0
AGTGATCCAAATGGCG-1_1	1.09861228866811	0	0
AGTGATCCACATTCGA-1_1	1.09861228866811	0.693147180559945	0
AGTGATCGTGCTCTTC-1_1	1.38629436111989	0	0
AGTGATCGTTCCACGG-1_1	0.693147180559945	0	0
AGTGATCGTTGGGAAC-1_1	1.38629436111989	0	0
AGTGATCTCGAATCCA-1_1	0.693147180559945	0.693147180559945	0
AGTGATCTCGTAGCTA-1_1	1.79175946922805	0.693147180559945	0
AGTGATCTCTCTCTAA-1_1	1.38629436111989	0	0
AGTGCCGAGCGGGTTA-1_1	0	1.6094379124341	0
AGTGCCGAGGTACCTT-1_1	1.09861228866811	0	0
AGTGCCGGTATAGGAT-1_1	1.09861228866811	0	0
AGTGCCGGTCATGGCC-1_1	1.38629436111989	0.693147180559945	0
AGTGCCGTCGAGAAAT-1_1	1.6094379124341	0.693147180559945	0
AGTGTTGAGCATCTTG-1_1	1.38629436111989	0	0
AGTGTTGCAATGCAGG-1_1	0	0	0
AGTGTTGCACCAGTTA-1_1	0.693147180559945	0	0
AGTGTTGCATACCATG-1_1	1.38629436111989	0.693147180559945	0
AGTGTTGGTGCCGAAA-1_1	1.6094379124341	1.09861228866811	0
AGTGTTGGTGCTGCAC-1_1	0	0.693147180559945	0
AGTGTTGGTGTTAACC-1_1	1.6094379124341	0	0
AGTGTTGTCTGTGTGA-1_1	1.38629436111989	0	0
AGTTAGCAGCCATTCA-1_1	0.693147180559945	0.693147180559945	0
AGTTAGCAGCCTCTCT-1_1	0.693147180559945	0.693147180559945	0
AGTTAGCCACACACTA-1_1	1.38629436111989	0.693147180559945	0
AGTTAGCGTCCGAAAG-1_1	1.38629436111989	1.09861228866811	0
AGTTAGCTCCTCACTG-1_1	0	0.693147180559945	0
AGTTAGCTCTCTTAAC-1_1	1.38629436111989	1.09861228866811	0
AGTTAGCTCTTAATCC-1_1	1.38629436111989	0.693147180559945	0
AGTTCCCAGTCCTGCG-1_1	1.38629436111989	0	0
AGTTCCCCAGAAATTG-1_1	0	1.09861228866811	0
AGTTCCCGTAACATAG-1_1	1.79175946922805	0	0
AGTTCCCGTCTGATCA-1_1	1.09861228866811	0	0
AGTTCCCGTTTGCCGG-1_1	0.693147180559945	1.38629436111989	0
AGTTCCCTCGTTAGTG-1_1	0.693147180559945	1.09861228866811	0
AGTTCGAAGTGCCCGT-1_1	1.09861228866811	0.693147180559945	0
AGTTCGACAAGATGGC-1_1	1.09861228866811	0	0
AGTTCGACACCAACAT-1_1	0.693147180559945	0.693147180559945	0
AGTTCGAGTATTGACC-1_1	2.07944154167984	0	0
AGTTCGAGTGCAACAG-1_1	0	1.38629436111989	0
ATACCGAAGCAACCAG-1_1	1.79175946922805	0	0
ATACCGACAAGTGGCA-1_1	2.07944154167984	1.38629436111989	0
ATACCGATCACGGTCG-1_1	1.09861228866811	0.693147180559945	0
ATACCGATCTAGCCTC-1_1	1.94591014905531	1.09861228866811	0
ATACCTTAGGAGACCT-1_1	1.09861228866811	0	0
ATACCTTAGTTACTCG-1_1	1.38629436111989	0	0
ATACCTTCATATGGCT-1_1	0	0	0
ATACCTTGTAGACAGC-1_1	1.79175946922805	0	0
ATACCTTGTAGCGCTC-1_1	1.6094379124341	1.09861228866811	0
ATACCTTTCGGTAGGA-1_1	2.07944154167984	1.09861228866811	0
ATACTTCAGACATGCG-1_1	1.38629436111989	0	0
ATACTTCAGGTTGCCC-1_1	1.38629436111989	0.693147180559945	0
ATACTTCCACTTGTCC-1_1	1.6094379124341	1.79175946922805	0
ATACTTCCAGCAGTAG-1_1	1.38629436111989	0	0
ATACTTCGTATAGGGC-1_1	1.38629436111989	1.38629436111989	0
ATACTTCGTTTGCAGT-1_1	0	0.693147180559945	0
ATACTTCTCGTCCTCA-1_1	0.693147180559945	0.693147180559945	0
ATAGACCAGACAGCGT-1_1	0.693147180559945	0	0
ATAGACCAGCCTTTCC-1_1	1.94591014905531	0.693147180559945	0
ATAGACCAGTAGTCAA-1_1	2.19722457733622	1.38629436111989	0
ATAGACCCAGAGTCTT-1_1	0.693147180559945	0	0
ATAGACCTCGCTGCGA-1_1	0	1.09861228866811	0
ATAGACCTCGGTCGAC-1_1	1.09861228866811	0.693147180559945	0
ATAGAGACAGGTCCGT-1_1	1.6094379124341	1.09861228866811	0
ATAGAGAGTTTGGGTT-1_1	2.07944154167984	0	0
ATAGAGATCCTCAGAA-1_1	0	0	0
ATAGGCTAGACTGTTC-1_1	0	0	0
ATAGGCTAGCCTCTTC-1_1	0.693147180559945	1.09861228866811	0
ATAGGCTGTATGAAGT-1_1	1.38629436111989	0.693147180559945	0
ATATCCTAGACGATAT-1_1	1.38629436111989	0.693147180559945	0
ATATCCTAGATTAGTG-1_1	1.09861228866811	1.38629436111989	0
ATATCCTAGTCTTCGA-1_1	0.693147180559945	0	0
ATATCCTGTAACGGTG-1_1	1.09861228866811	0	0
ATATCCTGTGTTCAGT-1_1	1.94591014905531	2.07944154167984	0
ATATCCTGTGTTTACG-1_1	1.09861228866811	1.79175946922805	0
ATATCCTTCATGGTAC-1_1	0.693147180559945	1.09861228866811	0
ATCACAGAGGCATCGA-1_1	1.09861228866811	0.693147180559945	0
ATCACAGAGGTTACAA-1_1	0	0	0
ATCACAGCAGCAGATG-1_1	1.38629436111989	0.693147180559945	0
ATCACAGGTGGATACG-1_1	1.6094379124341	1.09861228866811	0
ATCACAGTCCTCTCGA-1_1	0.693147180559945	1.79175946922805	0
ATCACAGTCTGCGGCA-1_1	0.693147180559945	0.693147180559945	0
ATCACAGTCTTCTGGC-1_1	1.38629436111989	1.38629436111989	0
ATCACGAAGGTCGTCC-1_1	1.09861228866811	1.38629436111989	0
ATCACGACAACTTCTT-1_1	0	0	0
ATCACGACACATTCTT-1_1	1.09861228866811	1.09861228866811	0
ATCACGACATCATCCC-1_1	1.09861228866811	0	0
ATCACGAGTATTAAGG-1_1	1.6094379124341	1.09861228866811	0
ATCACGATCTCCAAGA-1_1	1.38629436111989	1.38629436111989	0
ATCACGATCTTTGCAT-1_1	1.09861228866811	0.693147180559945	0
ATCACTTCAACTCCAA-1_1	0	0.693147180559945	0
ATCACTTCATTGCTGA-1_1	1.09861228866811	0.693147180559945	0
ATCACTTTCATCTCTA-1_1	0.693147180559945	0.693147180559945	0
ATCACTTTCCGTGGGT-1_1	1.09861228866811	1.38629436111989	0
ATCAGGTAGAGAGAAC-1_1	0	1.09861228866811	0
ATCAGGTAGTCTGCGC-1_1	1.6094379124341	0.693147180559945	0
ATCAGGTCAGCTATTG-1_1	1.6094379124341	0.693147180559945	0
ATCAGGTGTATCACCA-1_1	1.09861228866811	0	0
ATCAGGTGTTGCTCGG-1_1	0.693147180559945	1.38629436111989	0
ATCATTCAGCGCCGTT-1_1	0.693147180559945	0.693147180559945	0
ATCATTCCAGACGCTC-1_1	1.09861228866811	0.693147180559945	0
ATCATTCCAGTGCCTG-1_1	1.38629436111989	0	0
ATCATTCGTAGCGCCT-1_1	1.09861228866811	1.09861228866811	0
ATCATTCGTCCCTGAG-1_1	1.09861228866811	1.09861228866811	0
ATCATTCTCGGCGATC-1_1	0	1.09861228866811	0
ATCATTCTCTGGCCAG-1_1	1.38629436111989	0	0
ATCCACCTCTGACAGT-1_1	1.09861228866811	1.09861228866811	0
ATCCACCTCTTCTGGC-1_1	1.38629436111989	0.693147180559945	0
ATCCATTCATTCAGCA-1_1	0.693147180559945	0.693147180559945	0
ATCCATTGTCGGAAAC-1_1	0	0	0
ATCCCTGAGACCTCCG-1_1	1.6094379124341	1.09861228866811	0
ATCCCTGAGCACTGGA-1_1	0.693147180559945	1.09861228866811	0
ATCCCTGAGGCTCAAG-1_1	0.693147180559945	0	0
ATCCCTGCAAACTCGT-1_1	1.6094379124341	0.693147180559945	0
ATCCCTGCACCAAATC-1_1	0.693147180559945	0	0
ATCCCTGCACTGTGTA-1_1	1.09861228866811	0.693147180559945	0
ATCCCTGGTGAACCGA-1_1	0	0	0
ATCCCTGTCTTTCAGT-1_1	1.09861228866811	0	0
ATCCGTCAGATGGTCG-1_1	0	0	0
ATCCGTCAGGCCACCT-1_1	0	1.09861228866811	0
ATCCGTCCACCTTCGT-1_1	0.693147180559945	0	0
ATCCGTCGTACTGTTG-1_1	0.693147180559945	1.6094379124341	0
ATCCGTCTCAGTCCGG-1_1	1.09861228866811	1.6094379124341	0
ATCCGTCTCCGTTGAA-1_1	1.09861228866811	0	0
ATCCGTCTCGCTTACC-1_1	1.38629436111989	1.38629436111989	0
ATCCGTCTCTGCATAG-1_1	1.6094379124341	0	0
ATCCGTCTCTGTGCAA-1_1	0	0.693147180559945	0
ATCCTATCAAGCGATG-1_1	1.6094379124341	0	0
ATCCTATCATCCGCGA-1_1	1.38629436111989	1.79175946922805	0
ATCCTATGTGCGGATA-1_1	0	0	0
ATCCTATTCAAATGAG-1_1	1.09861228866811	0.693147180559945	0
ATCGATGAGTGCGTCC-1_1	0.693147180559945	0	0
ATCGATGTCTTCACGC-1_1	1.38629436111989	1.09861228866811	0
ATCGCCTAGCGAGTCA-1_1	0.693147180559945	0	0
ATCGCCTAGCTAGAGC-1_1	0.693147180559945	0	0
ATCGCCTCAGTGTATC-1_1	0.693147180559945	0.693147180559945	0
ATCGCCTGTAACAGTA-1_1	1.38629436111989	1.38629436111989	0
ATCGCCTGTAGGCAGT-1_1	1.09861228866811	1.09861228866811	0
ATCGGATAGCGATGCA-1_1	1.79175946922805	0.693147180559945	0
ATCGGATCACCTATCC-1_1	1.38629436111989	1.09861228866811	0
ATCGGATGTTGGCCGT-1_1	0.693147180559945	0.693147180559945	0
ATCGGATTCACCTCTG-1_1	0.693147180559945	0	0
ATCGGATTCATGGAGG-1_1	0.693147180559945	0.693147180559945	0
ATCGGATTCTGAATCG-1_1	1.6094379124341	1.38629436111989	0
ATCGGATTCTGGGCAC-1_1	0.693147180559945	1.38629436111989	0
ATCGGCGAGACAAGCC-1_1	1.38629436111989	1.09861228866811	0
ATCGGCGAGGTCTACT-1_1	1.6094379124341	1.38629436111989	0
ATCGGCGCACGCTGAC-1_1	1.09861228866811	1.09861228866811	0
ATCGGCGCAGGCTACC-1_1	0.693147180559945	1.38629436111989	0
ATCGGCGTCAACACGT-1_1	1.6094379124341	0.693147180559945	0
ATCGGCGTCCAAAGGG-1_1	1.09861228866811	0.693147180559945	0
ATCGGCGTCGACGTCG-1_1	1.6094379124341	0	0
ATCGTAGAGACAACTA-1_1	0.693147180559945	0	0
ATCGTAGAGCAGATAT-1_1	1.79175946922805	0	0
ATCGTAGCAAGTTGGG-1_1	1.6094379124341	0	0
ATCGTAGCAGAGTGTG-1_1	0.693147180559945	0	0
ATCGTAGCATCGGCCA-1_1	1.38629436111989	0	0
ATCGTAGGTTGAGAGC-1_1	0	1.09861228866811	0
ATCGTAGTCACTGGTA-1_1	1.6094379124341	0	0
ATCGTAGTCGAGAGCA-1_1	1.09861228866811	1.6094379124341	0
ATCGTAGTCGTCACCT-1_1	1.6094379124341	1.09861228866811	0
ATCGTCCAGAGGGTGG-1_1	0.693147180559945	0	0
ATCGTCCCACGTACTA-1_1	1.38629436111989	1.79175946922805	0
ATCGTCCCAGTATACC-1_1	0	1.09861228866811	0
ATCGTCCGTAGTCGGA-1_1	0	0	0
ATCGTCCTCCCATAAG-1_1	0.693147180559945	0.693147180559945	0
ATCGTCCTCTCGAGTA-1_1	1.09861228866811	0	0
ATCGTCCTCTTCGATT-1_1	0.693147180559945	0	0
ATCGTGAAGGTGCTTT-1_1	1.09861228866811	0.693147180559945	0
ATCGTGATCCACGTGG-1_1	1.38629436111989	1.09861228866811	0
ATCGTGATCCGGTAAT-1_1	1.79175946922805	1.09861228866811	0
ATCGTGATCTATACTC-1_1	1.6094379124341	0	0
ATCGTGATCTGCGGAC-1_1	0	0	0
ATCTCTAAGAGAGCAA-1_1	0.693147180559945	0.693147180559945	0
ATCTCTACAAGTAGTA-1_1	1.38629436111989	1.09861228866811	0
ATCTCTAGTACCCAGC-1_1	1.6094379124341	1.38629436111989	0
ATCTCTAGTACGTGTT-1_1	1.38629436111989	1.6094379124341	0
ATCTCTAGTATCCTCC-1_1	1.09861228866811	0.693147180559945	0
ATCTCTAGTCAAGCCC-1_1	1.09861228866811	0.693147180559945	0
ATCTCTATCCGCAAAT-1_1	0.693147180559945	0	0
ATCTCTATCGAACCAT-1_1	0.693147180559945	0	0
ATCTCTATCTTCCACG-1_1	0.693147180559945	0.693147180559945	0
ATCTTCAGTAGTTAGA-1_1	1.09861228866811	1.09861228866811	0
ATCTTCAGTCCCTGAG-1_1	0.693147180559945	1.38629436111989	0
ATCTTCATCTCCTGTG-1_1	0	1.38629436111989	0
ATGAAAGAGACATACA-1_1	1.38629436111989	1.38629436111989	0
ATGAAAGAGATCCGAG-1_1	1.79175946922805	0	0
ATGAAAGAGTCACAGG-1_1	1.6094379124341	0.693147180559945	0
ATGAAAGAGTCCGCCA-1_1	1.94591014905531	0	0
ATGAAAGAGTCGAAAT-1_1	0.693147180559945	0.693147180559945	0
ATGAAAGTCACCTGGG-1_1	1.79175946922805	0	0
ATGAAAGTCACCTTAT-1_1	1.09861228866811	0	0
ATGAAAGTCGAACTCA-1_1	0	1.09861228866811	0
ATGACCAAGCAATAAC-1_1	1.6094379124341	1.6094379124341	0
ATGACCAAGGCATCGA-1_1	1.6094379124341	0.693147180559945	0
ATGACCAGTACGGGAT-1_1	0	1.09861228866811	0
ATGACCAGTATCCCTC-1_1	0.693147180559945	0	0
ATGAGGGAGGTCACTT-1_1	0.693147180559945	0	0
ATGAGTCAGGTACCTT-1_1	1.79175946922805	0	0
ATGAGTCCAGTTTCGA-1_1	1.09861228866811	1.09861228866811	0
ATGAGTCTCAAGAAAC-1_1	1.79175946922805	1.09861228866811	0
ATGAGTCTCGAACTCA-1_1	1.09861228866811	0.693147180559945	0
ATGAGTCTCGGTCGGT-1_1	1.09861228866811	0.693147180559945	0
ATGAGTCTCTGACCCT-1_1	1.79175946922805	0	0
ATGATCGAGAGCTGCA-1_1	2.484906649788	0.693147180559945	0
ATGATCGCATCTAGAC-1_1	0.693147180559945	0.693147180559945	0
ATGATCGTCGCTGATA-1_1	2.07944154167984	1.09861228866811	0
ATGATCGTCTACGCGG-1_1	0.693147180559945	1.09861228866811	0
ATGCATGAGAGGCCAT-1_1	0.693147180559945	0.693147180559945	0
ATGCATGAGATGAATC-1_1	1.09861228866811	0.693147180559945	0
ATGCATGAGGATCATA-1_1	0	0.693147180559945	0
ATGCATGCAACGTATC-1_1	0	0.693147180559945	0
ATGCATGGTTCAATCG-1_1	0.693147180559945	0	0
ATGCATGTCGCGGACT-1_1	1.38629436111989	0.693147180559945	0
ATGCATGTCTTGAGCA-1_1	1.38629436111989	1.09861228866811	0
ATGCCTCAGTGATAGT-1_1	1.09861228866811	0	0
ATGCCTCCACAAACGG-1_1	1.09861228866811	0.693147180559945	0
ATGCCTCCAGGCATGA-1_1	1.38629436111989	0.693147180559945	0
ATGCCTCGTCTCAAGT-1_1	2.19722457733622	1.09861228866811	0
ATGCGATAGGGCCAAT-1_1	1.6094379124341	0.693147180559945	0
ATGCGATGTGTCTTCC-1_1	2.19722457733622	1.79175946922805	0
ATGCGATTCCTCTTTC-1_1	1.38629436111989	0.693147180559945	0
ATGCGATTCCTTCACG-1_1	1.6094379124341	0	0
ATGCGATTCGAAGAAT-1_1	0	1.09861228866811	0
ATGGAGGAGCTTTCTT-1_1	2.30258509299405	0	0
ATGGAGGCAAGTGCAG-1_1	1.6094379124341	0	0
ATGGAGGCACGGAAGT-1_1	1.38629436111989	0.693147180559945	0
ATGGAGGCAGAGTGTG-1_1	0.693147180559945	1.09861228866811	0
ATGGAGGCAGCGTATT-1_1	1.38629436111989	0.693147180559945	0
ATGGAGGCATGGATCT-1_1	1.79175946922805	0	0
ATGGAGGGTACTCCCT-1_1	0	0.693147180559945	0
ATGGATCTCGTGGGAA-1_1	1.09861228866811	1.38629436111989	0
ATGGGAGAGGTGGCTA-1_1	1.79175946922805	0.693147180559945	0
ATGGGAGAGTTGCATC-1_1	1.6094379124341	0.693147180559945	0
ATGGGAGCAAGCACAG-1_1	1.6094379124341	1.09861228866811	0
ATGGGAGCACTACCCT-1_1	1.38629436111989	0.693147180559945	0
ATGGGAGGTAGTGCGA-1_1	0.693147180559945	0.693147180559945	0
ATGGGAGGTCAATCTG-1_1	2.07944154167984	1.38629436111989	0
ATGGGAGTCCCTGTTG-1_1	1.79175946922805	0.693147180559945	0
ATGGGTTAGGTACAAT-1_1	1.38629436111989	0.693147180559945	0
ATGGGTTGTGGCTTGC-1_1	1.38629436111989	0.693147180559945	0
ATGGGTTGTGTTCCTC-1_1	0	0	0
ATGGTTGAGACCATGG-1_1	1.09861228866811	0	0
ATGGTTGAGGGTTAGC-1_1	1.38629436111989	1.09861228866811	0
ATGGTTGCACTGCGTG-1_1	1.6094379124341	0.693147180559945	0
ATGGTTGGTAGCTAAA-1_1	0	0.693147180559945	0
ATGGTTGGTCATGACT-1_1	0	1.38629436111989	0
ATGGTTGGTGACATCT-1_1	1.38629436111989	1.09861228866811	0
ATGGTTGTCACAACCA-1_1	1.79175946922805	1.09861228866811	0
ATGGTTGTCGGTTGTA-1_1	1.94591014905531	1.6094379124341	0
ATGTCCCAGTAGGGTC-1_1	0.693147180559945	0.693147180559945	0
ATGTCCCCACTGTCGG-1_1	1.09861228866811	1.38629436111989	0
ATGTCCCCAGGAACCA-1_1	1.38629436111989	0.693147180559945	0
ATGTCCCTCTAACGCA-1_1	0.693147180559945	0	0
ATGTCTTAGGAGGTTC-1_1	1.09861228866811	1.09861228866811	0
ATGTCTTTCATCGCTC-1_1	1.38629436111989	0	0
ATGTCTTTCCCGAGTG-1_1	1.09861228866811	0	0
ATGTCTTTCTTTCGAT-1_1	1.09861228866811	0.693147180559945	0
ATTACCTCAGCGCTTG-1_1	1.09861228866811	0	0
ATTACCTCATGATGCT-1_1	0.693147180559945	0.693147180559945	0
ATTACCTCATGTGTCA-1_1	0	0.693147180559945	0
ATTACCTGTCATAACC-1_1	1.09861228866811	0.693147180559945	0
ATTACCTGTCGATTAC-1_1	1.09861228866811	0.693147180559945	0
ATTACCTGTTATAGAG-1_1	1.09861228866811	0	0
ATTACCTTCCGCACGA-1_1	1.38629436111989	0.693147180559945	0
ATTACCTTCGTCTCAC-1_1	0.693147180559945	0.693147180559945	0
ATTACTCCAGAGTCAG-1_1	0.693147180559945	1.09861228866811	0
ATTACTCTCAGTCAGT-1_1	0	0.693147180559945	0
ATTACTCTCCGCCTAT-1_1	1.09861228866811	0.693147180559945	0
ATTATCCAGATACTGA-1_1	1.09861228866811	0.693147180559945	0
ATTATCCAGGCATCAG-1_1	1.6094379124341	1.09861228866811	0
ATTATCCGTAATTAGG-1_1	1.6094379124341	1.09861228866811	0
ATTATCCTCGGCCAAC-1_1	1.38629436111989	1.38629436111989	0
ATTATCCTCTCTATAC-1_1	0.693147180559945	1.09861228866811	0
ATTCACTAGCTCTTCC-1_1	0.693147180559945	1.09861228866811	0
ATTCACTCAAGCTGCC-1_1	1.38629436111989	0.693147180559945	0
ATTCACTGTTCGATTG-1_1	1.09861228866811	1.94591014905531	0
ATTCACTTCCTCACCA-1_1	0.693147180559945	0	0
ATTCACTTCTTCTCAA-1_1	0	0	0
ATTCAGGCAAGTGCTT-1_1	1.94591014905531	1.38629436111989	0
ATTCAGGCACTAAACC-1_1	0.693147180559945	0	0
ATTCAGGGTACAGTTC-1_1	0.693147180559945	0.693147180559945	0
ATTCAGGGTTTGTTGG-1_1	1.6094379124341	0.693147180559945	0
ATTCAGGTCCATAGGT-1_1	0.693147180559945	0.693147180559945	0
ATTCAGGTCGCTATTT-1_1	1.38629436111989	0.693147180559945	0
ATTCAGGTCTTCGGTC-1_1	0	0.693147180559945	0
ATTCATCAGCACTGGA-1_1	1.09861228866811	0.693147180559945	0
ATTCATCCACGGTGTC-1_1	1.38629436111989	0.693147180559945	0
ATTCATCGTTGCCAAT-1_1	1.6094379124341	1.09861228866811	0
ATTCATCGTTGGTGTT-1_1	1.09861228866811	0	0
ATTCATCTCGACGTCG-1_1	0	1.6094379124341	0
ATTCATCTCTTAGGAC-1_1	0.693147180559945	0.693147180559945	0
ATTCCATGTGGTATGG-1_1	1.94591014905531	0	0
ATTCCATGTTGTGCAT-1_1	1.6094379124341	0.693147180559945	0
ATTCCATTCGTGGGTC-1_1	1.79175946922805	0	0
ATTCCATTCTGAATGC-1_1	1.38629436111989	0.693147180559945	0
ATTCCCGAGCTGTTAC-1_1	0	1.38629436111989	0
ATTCCCGAGTCTGGAG-1_1	1.09861228866811	1.38629436111989	0
ATTCCCGAGTTATGGA-1_1	1.38629436111989	0	0
ATTCCCGCAAGGAGTC-1_1	1.38629436111989	0	0
ATTCCCGCACGCTGCA-1_1	1.38629436111989	0	0
ATTCCCGGTACACTCA-1_1	0.693147180559945	1.6094379124341	0
ATTCCCGTCGGCATTA-1_1	1.79175946922805	1.6094379124341	0
ATTCGTTAGCCAGTAG-1_1	1.6094379124341	0.693147180559945	0
ATTCGTTAGTCGTCTA-1_1	2.484906649788	0.693147180559945	0
ATTCGTTCAGGCATTT-1_1	2.07944154167984	1.6094379124341	0
ATTCGTTCATAGGCGA-1_1	1.6094379124341	0	0
ATTCGTTGTACATTGC-1_1	1.09861228866811	0	0
ATTCGTTGTCGACGCT-1_1	1.6094379124341	1.38629436111989	0
ATTCGTTGTCGCATGC-1_1	0	0	0
ATTCGTTGTCTCTCTG-1_1	1.09861228866811	1.09861228866811	0
ATTCGTTGTGCCGAAA-1_1	1.38629436111989	0	0
ATTCTACCACGTACTA-1_1	1.6094379124341	0.693147180559945	0
ATTCTACTCGCTCCTA-1_1	1.6094379124341	0	0
ATTCTACTCTGAATCG-1_1	0	0	0
ATTCTTGAGGAAAGGT-1_1	0.693147180559945	0.693147180559945	0
ATTCTTGAGGGAGTTC-1_1	1.79175946922805	1.38629436111989	0
ATTCTTGCAGCAGAAC-1_1	0	0.693147180559945	0
ATTCTTGGTCTAGATC-1_1	0	0	0
ATTCTTGGTCTTAGTG-1_1	1.09861228866811	0	0
ATTCTTGGTGCATACT-1_1	1.6094379124341	1.38629436111989	0
ATTCTTGTCCCAACTC-1_1	1.6094379124341	1.6094379124341	0
ATTGGGTAGAGCCTGA-1_1	1.6094379124341	1.38629436111989	0
ATTGGGTAGCTAGATA-1_1	1.38629436111989	0.693147180559945	0
ATTGGGTAGGTCCTGC-1_1	0.693147180559945	0.693147180559945	0
ATTGGGTCAAATAGCA-1_1	1.09861228866811	0.693147180559945	0
ATTGTTCAGACTAAGT-1_1	1.09861228866811	0	0
ATTGTTCCACATGTTG-1_1	0.693147180559945	1.09861228866811	0
ATTGTTCCATGAGAAT-1_1	0	0	0
ATTGTTCTCACCCATC-1_1	1.09861228866811	0	0
ATTGTTCTCATAAGGA-1_1	1.38629436111989	0.693147180559945	0
ATTGTTCTCGCAATTG-1_1	0	0	0
ATTGTTCTCTCTGCCA-1_1	0	1.09861228866811	0
ATTTACCAGAATTCAG-1_1	1.94591014905531	1.38629436111989	0
ATTTACCCACAGCATT-1_1	0	0	0
ATTTACCCATTGGGAG-1_1	1.38629436111989	0.693147180559945	0
ATTTACCTCTCCGAGG-1_1	1.09861228866811	0	0
ATTTCACGTGTTCCTC-1_1	0.693147180559945	0.693147180559945	0
ATTTCACGTTAGGCTT-1_1	1.6094379124341	0.693147180559945	0
ATTTCACTCGCAGTGC-1_1	1.6094379124341	0.693147180559945	0
ATTTCTGAGAGCAGCT-1_1	1.38629436111989	0	0
ATTTCTGAGGTTAGTA-1_1	1.79175946922805	0.693147180559945	0
ATTTCTGCAGAGTCTT-1_1	0.693147180559945	0.693147180559945	0
ATTTCTGTCTCGTCAC-1_1	1.6094379124341	0	0
CAAAGAACAAGACAAT-1_1	1.79175946922805	1.09861228866811	0
CAAAGAAGTCAAGTTC-1_1	2.19722457733622	1.09861228866811	0
CAAAGAAGTCGACGCT-1_1	0	0	0
CAAAGAAGTGCATACT-1_1	0	1.38629436111989	0
CAAAGAAGTGTTCCAA-1_1	1.09861228866811	1.09861228866811	0
CAACAACGTTCAGTAC-1_1	0	0.693147180559945	0
CAACAACTCAAGTGGG-1_1	1.6094379124341	0.693147180559945	0
CAACAGTCACTACCGG-1_1	1.94591014905531	1.09861228866811	0
CAACCAAAGTTAGTAG-1_1	1.6094379124341	0	0
CAACCAACAAGTGGCA-1_1	1.09861228866811	0	0
CAACCAATCCAAAGGG-1_1	0	1.38629436111989	0
CAACCTCAGCGGACAT-1_1	1.94591014905531	1.6094379124341	0
CAACCTCAGGATTTCC-1_1	0.693147180559945	0.693147180559945	0
CAACCTCAGTCAACAA-1_1	1.94591014905531	0.693147180559945	0
CAACCTCCAAACAGGC-1_1	0	1.09861228866811	0
CAACCTCCAATGCTCA-1_1	0.693147180559945	1.79175946922805	0
CAACCTCCATAGTCGT-1_1	0.693147180559945	0	0
CAACCTCGTATGAGGC-1_1	0.693147180559945	1.09861228866811	0
CAACCTCTCACAAGGG-1_1	1.09861228866811	0	0
CAACCTCTCCTTCTTC-1_1	1.09861228866811	0	0
CAACGATAGAGGCGTT-1_1	1.09861228866811	0.693147180559945	0
CAACGATCACTAGTAC-1_1	1.38629436111989	0.693147180559945	0
CAACGATCAGTGACCC-1_1	1.09861228866811	0.693147180559945	0
CAACGATCATTCACCC-1_1	0.693147180559945	0	0
CAACGATGTTAACCTG-1_1	1.94591014905531	1.94591014905531	0
CAACGATTCGTAGAGG-1_1	0.693147180559945	1.09861228866811	0
CAACGATTCGTGTTCC-1_1	0.693147180559945	0.693147180559945	0
CAACGGCAGACTAGAT-1_1	1.6094379124341	1.94591014905531	0
CAACGGCAGATGGTCG-1_1	1.94591014905531	1.6094379124341	0
CAACGGCAGGATGAGA-1_1	1.94591014905531	0.693147180559945	0
CAACGGCAGGCAATGC-1_1	0.693147180559945	1.6094379124341	0
CAACGGCAGGGACAGG-1_1	0.693147180559945	0	0
CAACGGCGTCGTTGGC-1_1	2.30258509299405	1.09861228866811	0
CAACGGCGTTCGGGTC-1_1	0	0	0
CAACGGCTCCGTCAAA-1_1	1.6094379124341	1.09861228866811	0
CAAGACTAGCCTATCA-1_1	0	0	0
CAAGACTGTATACAGA-1_1	1.38629436111989	1.09861228866811	0
CAAGAGGCATGTTCAG-1_1	1.79175946922805	0	0
CAAGAGGTCGGTTCAA-1_1	1.79175946922805	0.693147180559945	0
CAAGCTAAGAATTCAG-1_1	1.6094379124341	0	0
CAAGCTACAAACTAGA-1_1	0	0	0
CAAGCTATCAACTACG-1_1	1.38629436111989	2.07944154167984	0
CAAGCTATCTTCTGGC-1_1	1.09861228866811	0.693147180559945	0
CAAGGGACAGGCAATG-1_1	2.07944154167984	1.09861228866811	0
CAAGGGAGTTCTTGCC-1_1	0.693147180559945	0.693147180559945	0
CAAGGGATCACGATCA-1_1	0.693147180559945	0	0
CAATACGAGCATGGGT-1_1	1.38629436111989	0.693147180559945	0
CAATACGAGGATATGT-1_1	0.693147180559945	1.09861228866811	0
CAATACGGTTATGTGC-1_1	1.6094379124341	1.09861228866811	0
CAATACGTCGGACCAC-1_1	1.09861228866811	1.09861228866811	0
CAATCGAGTACACTCA-1_1	1.38629436111989	0.693147180559945	0
CAATCGAGTCTGTGTA-1_1	1.09861228866811	1.09861228866811	0
CAATCGATCACATCAG-1_1	1.09861228866811	0	0
CAATCGATCACCATCC-1_1	1.09861228866811	1.09861228866811	0
CAATCGATCAGCGGAA-1_1	2.07944154167984	0	0
CAATGACGTAAGATAC-1_1	0	0	0
CAATGACTCAAGCTGT-1_1	0	1.09861228866811	0
CAATGACTCATCAGTG-1_1	1.79175946922805	0	0
CAATTTCAGACCGCCT-1_1	1.09861228866811	1.09861228866811	0
CAATTTCAGGTCGACA-1_1	0	0	0
CAATTTCCACAACGAG-1_1	1.38629436111989	0.693147180559945	0
CAATTTCCACGTACTA-1_1	1.38629436111989	0	0
CAATTTCGTGTCCCTT-1_1	0	1.09861228866811	0
CACAACACACGACTAT-1_1	0.693147180559945	1.09861228866811	0
CACAACAGTACCAGAG-1_1	0	0.693147180559945	0
CACACAAAGATCGCTT-1_1	0	1.09861228866811	0
CACACAAGTAATGATG-1_1	0.693147180559945	0.693147180559945	0
CACACAAGTTAGGGTG-1_1	0.693147180559945	1.09861228866811	0
CACACAATCTTCTGTA-1_1	1.09861228866811	1.09861228866811	0
CACAGATAGTTCCTGA-1_1	0.693147180559945	1.38629436111989	0
CACAGATTCAAACGTC-1_1	0.693147180559945	0	0
CACAGGCGTATCAGCT-1_1	1.38629436111989	0.693147180559945	0
CACAGGCTCAGACAAA-1_1	1.6094379124341	1.09861228866811	0
CACAGGCTCCCGTGTT-1_1	1.09861228866811	0.693147180559945	0
CACATGAGTCCATCTC-1_1	1.09861228866811	0	0
CACATGAGTGCACGCT-1_1	1.09861228866811	1.79175946922805	0
CACATGATCAGCTAGT-1_1	1.79175946922805	1.09861228866811	0
CACCAAAAGACATCCT-1_1	0	1.09861228866811	0
CACCAAACACGACAGA-1_1	1.94591014905531	0	0
CACCAAATCATCACAG-1_1	0	0	0
CACCGTTAGGATTACA-1_1	1.6094379124341	0.693147180559945	0
CACCGTTCATCCTTCG-1_1	1.38629436111989	0.693147180559945	0
CACCGTTCATCTCGTC-1_1	0	0	0
CACCGTTGTACAAGTA-1_1	1.38629436111989	1.09861228866811	0
CACCGTTGTCTCGACG-1_1	0	0	0
CACGAATGTTCTCGTC-1_1	0.693147180559945	0	0
CACGAATTCGCTAAAC-1_1	0.693147180559945	1.38629436111989	0
CACGGGTCACGCTTAA-1_1	1.09861228866811	0.693147180559945	0
CACGGGTCAGTAACCT-1_1	1.79175946922805	1.09861228866811	0
CACGGGTGTGTTACAC-1_1	0.693147180559945	0	0
CACGTGGCATCTGCGG-1_1	0.693147180559945	0.693147180559945	0
CACGTGGGTGGACCAA-1_1	0.693147180559945	0	0
CACGTGGGTTAGGCTT-1_1	0.693147180559945	0	0
CACGTGGTCACGATAC-1_1	1.09861228866811	1.79175946922805	0
CACGTTCAGGTAGTCG-1_1	1.79175946922805	1.38629436111989	0
CACGTTCGTACGATCT-1_1	1.6094379124341	0	0
CACGTTCGTCAAACGG-1_1	1.09861228866811	0.693147180559945	0
CACGTTCTCACTTATC-1_1	1.94591014905531	1.6094379124341	0
CACGTTCTCAGAATAG-1_1	2.39789527279837	1.94591014905531	0
CACGTTCTCATTACGG-1_1	1.38629436111989	0	0
CACGTTCTCCATACAG-1_1	1.6094379124341	0.693147180559945	0
CACGTTCTCTTCGACC-1_1	0	0	0
CACTAAGAGACCATTC-1_1	1.79175946922805	0.693147180559945	0
CACTAAGAGAGGTGCT-1_1	2.484906649788	1.09861228866811	0
CACTAAGCAGTAACCT-1_1	1.94591014905531	0.693147180559945	0
CACTAAGGTACACGCC-1_1	1.6094379124341	1.6094379124341	0
CACTAAGGTAGGAAAG-1_1	0.693147180559945	0.693147180559945	0
CACTAAGGTTGCATGT-1_1	0	1.09861228866811	0
CACTAAGTCGCTCATC-1_1	0.693147180559945	0	0
CACTGAAAGATCGCCC-1_1	0.693147180559945	0.693147180559945	0
CACTGAAAGTAACCTC-1_1	1.6094379124341	0.693147180559945	0
CACTGAACAGAATCGG-1_1	2.39789527279837	0	0
CACTGAATCATAGCAC-1_1	1.6094379124341	0.693147180559945	0
CACTGGGAGAATCGTA-1_1	0	1.38629436111989	0
CACTGGGAGATCGCCC-1_1	1.6094379124341	0.693147180559945	0
CACTGGGCAATGCTCA-1_1	0.693147180559945	0.693147180559945	0
CACTGGGCATGACTAC-1_1	1.09861228866811	0.693147180559945	0
CACTGGGTCACTGGGC-1_1	1.38629436111989	1.09861228866811	0
CACTGTCCAATTGCAC-1_1	0.693147180559945	0	0
CACTGTCTCAATCCGA-1_1	1.09861228866811	1.38629436111989	0
CACTTCGGTGCCGGTT-1_1	1.38629436111989	0	0
CACTTCGGTTCAGGTT-1_1	0	0	0
CACTTCGTCGATCCAA-1_1	1.38629436111989	0	0
CAGAGCCCAAGTGGAC-1_1	1.79175946922805	1.38629436111989	0
CAGAGCCCAGCTTTGA-1_1	1.09861228866811	0	0
CAGAGCCCATTGCTGA-1_1	1.6094379124341	0	0
CAGAGCCTCTCCGATC-1_1	1.38629436111989	1.38629436111989	0
CAGATACGTAACCCGC-1_1	0.693147180559945	1.09861228866811	0
CAGATACGTCGAACGA-1_1	1.6094379124341	1.09861228866811	0
CAGATACTCGTGCGAC-1_1	0	0.693147180559945	0
CAGATCAAGGCGACAT-1_1	0	0.693147180559945	0
CAGATCAAGGTACCTT-1_1	2.07944154167984	0.693147180559945	0
CAGATCATCTCCGCAT-1_1	1.09861228866811	0.693147180559945	0
CAGATTGAGTCATAGA-1_1	1.6094379124341	1.79175946922805	0
CAGATTGCAAGGCAAC-1_1	0	1.09861228866811	0
CAGATTGCATGAGAAT-1_1	1.09861228866811	1.09861228866811	0
CAGATTGCATGTCGTA-1_1	0.693147180559945	0	0
CAGATTGGTCTGTGCG-1_1	0.693147180559945	0.693147180559945	0
CAGATTGTCAAGTGGG-1_1	1.79175946922805	0.693147180559945	0
CAGATTGTCGAGCACC-1_1	1.09861228866811	0.693147180559945	0
CAGATTGTCTTAGGAC-1_1	0.693147180559945	1.09861228866811	0
CAGCAATAGCTCTATG-1_1	0.693147180559945	0.693147180559945	0
CAGCAATCAGTGTGCC-1_1	1.09861228866811	0.693147180559945	0
CAGCAATCATTGGATC-1_1	0.693147180559945	0	0
CAGCAATGTCCATAGT-1_1	1.79175946922805	0.693147180559945	0
CAGCAATTCGCCAATA-1_1	0	0	0
CAGCAATTCGTTGTGA-1_1	1.38629436111989	0.693147180559945	0
CAGCACGAGTAAAGCT-1_1	1.6094379124341	0.693147180559945	0
CAGCACGAGTTGAATG-1_1	1.09861228866811	0.693147180559945	0
CAGCACGCAGCAAGAC-1_1	0	0	0
CAGCACGCATTATGCG-1_1	1.38629436111989	0	0
CAGCACGGTCGTCGGT-1_1	2.19722457733622	0	0
CAGCACGTCGTAATGC-1_1	1.38629436111989	1.6094379124341	0
CAGCAGCGTCCTGGGT-1_1	1.09861228866811	1.38629436111989	0
CAGCAGCTCAAACCCA-1_1	0.693147180559945	0	0
CAGCCAGAGAGCAGAA-1_1	1.94591014905531	0.693147180559945	0
CAGCCAGAGATGTTGA-1_1	0.693147180559945	0.693147180559945	0
CAGCCAGAGTTAGTGA-1_1	1.09861228866811	0.693147180559945	0
CAGCCAGCAACCAATC-1_1	1.6094379124341	0	0
CAGCCAGCACGTCTCT-1_1	0.693147180559945	1.38629436111989	0
CAGCCAGCATAGAAAC-1_1	1.38629436111989	0.693147180559945	0
CAGCCAGTCGTGTTCC-1_1	2.30258509299405	1.94591014905531	0
CAGCGTGCAACGTTAC-1_1	1.09861228866811	0	0
CAGCGTGGTTCGTAAC-1_1	0	1.09861228866811	0
CAGCGTGTCTCGTGAA-1_1	0	0	0
CAGGCCAAGGAGTACC-1_1	1.38629436111989	1.38629436111989	0
CAGGCCACACAGGATG-1_1	0.693147180559945	1.09861228866811	0
CAGGCCATCGAACCAT-1_1	0.693147180559945	0.693147180559945	0
CAGGGCTAGTCGGCCT-1_1	1.09861228866811	1.38629436111989	0
CAGGGCTAGTTTCAGC-1_1	0	0.693147180559945	0
CAGGGCTGTAGGCAAC-1_1	1.38629436111989	0	0
CAGGGCTTCGCTTACC-1_1	0	0.693147180559945	0
CAGGTATCACATTGTG-1_1	0.693147180559945	0.693147180559945	0
CAGGTATCAGAGTGTG-1_1	0	0	0
CAGGTATGTCACTCTC-1_1	0.693147180559945	0.693147180559945	0
CAGGTATTCCTCCACA-1_1	0	0	0
CAGGTATTCTTAGCAG-1_1	0.693147180559945	1.09861228866811	0
CAGTGCGCACACACGC-1_1	0	0.693147180559945	0
CAGTGCGCATAACTCG-1_1	1.09861228866811	0	0
CAGTGCGGTAGTTAGA-1_1	2.39789527279837	0.693147180559945	0
CAGTGCGTCCCAGTGG-1_1	1.79175946922805	0	0
CAGTTAGAGAATCGTA-1_1	1.38629436111989	0	0
CAGTTAGCAGATAAAC-1_1	1.09861228866811	1.09861228866811	0
CAGTTAGGTTGTCTAG-1_1	0.693147180559945	0	0
CAGTTAGTCATCCCGT-1_1	1.6094379124341	0	0
CAGTTAGTCATCCTGC-1_1	0.693147180559945	0	0
CAGTTAGTCGCCTTGT-1_1	0	0	0
CAGTTCCAGAACCCGA-1_1	1.79175946922805	1.38629436111989	0
CAGTTCCCATGATCTG-1_1	1.09861228866811	0.693147180559945	0
CAGTTCCGTGCCGTAC-1_1	1.38629436111989	0	0
CAGTTCCTCCTCTAGC-1_1	1.09861228866811	0.693147180559945	0
CATAAGCAGACATAAC-1_1	0.693147180559945	0.693147180559945	0
CATAAGCAGGAGGTTC-1_1	1.09861228866811	0.693147180559945	0
CATAAGCAGGTGAGAA-1_1	1.38629436111989	0.693147180559945	0
CATAAGCCACTACTTT-1_1	1.6094379124341	0	0
CATAAGCTCAGAATAG-1_1	1.09861228866811	0.693147180559945	0
CATAAGCTCATACGGT-1_1	1.6094379124341	0	0
CATACAGCAGGACTAG-1_1	1.79175946922805	0.693147180559945	0
CATACAGCATCCGTTC-1_1	1.6094379124341	0	0
CATACAGCATGAAAGT-1_1	1.09861228866811	0.693147180559945	0
CATACAGGTCGCATGC-1_1	0.693147180559945	0.693147180559945	0
CATACAGGTTGTGTTG-1_1	1.09861228866811	0	0
CATACAGTCACTGGGC-1_1	0.693147180559945	1.09861228866811	0
CATACCCAGTGATTCC-1_1	2.19722457733622	1.38629436111989	0
CATACTTGTAGAGCTG-1_1	1.94591014905531	0.693147180559945	0
CATACTTGTGGTCCGT-1_1	1.38629436111989	0.693147180559945	0
CATACTTTCGACGAGA-1_1	1.09861228866811	0	0
CATACTTTCGAGAAGC-1_1	1.94591014905531	1.09861228866811	0
CATACTTTCTGGTCAA-1_1	0	0	0
CATAGACTCACTTGTT-1_1	0.693147180559945	0	0
CATCAAGCATCCTGTC-1_1	1.09861228866811	0.693147180559945	0
CATCAAGGTCTGGTTA-1_1	1.09861228866811	0	0
CATCAAGTCATGAGAA-1_1	1.6094379124341	0.693147180559945	0
CATCAAGTCTAGGCCG-1_1	1.09861228866811	0.693147180559945	0
CATCCACAGGTAGGCT-1_1	0	0.693147180559945	0
CATCCACAGTGCGTCC-1_1	0	0.693147180559945	0
CATCCACCACTTGTCC-1_1	0	1.09861228866811	0
CATCCACGTATCACGT-1_1	1.38629436111989	1.79175946922805	0
CATCCACGTATGTCTG-1_1	1.09861228866811	1.38629436111989	0
CATCCACGTCGTATTG-1_1	1.79175946922805	1.09861228866811	0
CATCCACTCTAAGAAG-1_1	1.09861228866811	1.09861228866811	0
CATCCCAAGCTCCCTT-1_1	0	0	0
CATCCCAAGTGTTCAC-1_1	0	0.693147180559945	0
CATCCCAGTGAACCGA-1_1	0	0	0
CATCCCAGTTTGATCG-1_1	1.38629436111989	1.38629436111989	0
CATCCGTAGTAGCAAT-1_1	0.693147180559945	0	0
CATCCGTCACATGTTG-1_1	1.09861228866811	0.693147180559945	0
CATCCGTCAGCTGAGA-1_1	1.79175946922805	1.94591014905531	0
CATCCGTGTAAGATCA-1_1	0	0.693147180559945	0
CATCGCTCACCCTGAG-1_1	1.94591014905531	1.09861228866811	0
CATCGCTCACGGTGCT-1_1	1.79175946922805	0.693147180559945	0
CATCGCTGTTCTTCAT-1_1	0.693147180559945	0	0
CATCGCTTCTTCCCGA-1_1	1.09861228866811	0.693147180559945	0
CATCGGGGTAGCTTGT-1_1	0.693147180559945	0.693147180559945	0
CATCGTCAGTTTCGAC-1_1	1.38629436111989	0.693147180559945	0
CATCGTCGTCCTATAG-1_1	0	0	0
CATCGTCGTCGAATTC-1_1	0	0.693147180559945	0
CATCGTCTCCCATAAG-1_1	1.6094379124341	0	0
CATCGTCTCTCTGCCA-1_1	1.09861228866811	0	0
CATCGTCTCTCTTGCG-1_1	1.09861228866811	0	0
CATGAGTAGGGCAGTT-1_1	1.09861228866811	0	0
CATGAGTCATCCCGTT-1_1	0	1.09861228866811	0
CATGAGTGTGCAAGAC-1_1	1.09861228866811	0	0
CATGAGTTCTGATGGT-1_1	1.6094379124341	0	0
CATGCAACACACCGCA-1_1	0	0	0
CATGCAACACCTGAAT-1_1	0.693147180559945	0.693147180559945	0
CATGCAACAGCAGGAT-1_1	1.6094379124341	1.38629436111989	0
CATGCAATCGTCTAAG-1_1	0.693147180559945	0	0
CATGCCTCAAGTGACG-1_1	0	1.09861228866811	0
CATGCCTGTCATGGCC-1_1	0.693147180559945	0.693147180559945	0
CATGCCTGTTCTCGTC-1_1	0.693147180559945	1.09861228866811	0
CATGCCTTCGGATACT-1_1	0.693147180559945	0.693147180559945	0
CATGCGGAGGTATCTC-1_1	0	0	0
CATGCGGAGGTTCAGG-1_1	0	0.693147180559945	0
CATGCGGCAAGAATAC-1_1	1.09861228866811	0	0
CATGCGGCATGGCTAT-1_1	0	0.693147180559945	0
CATGCGGGTAATCAGA-1_1	1.38629436111989	0.693147180559945	0
CATGCGGGTCTACGAT-1_1	0	0.693147180559945	0
CATGCGGGTTGGGATG-1_1	1.09861228866811	1.09861228866811	0
CATGCGGTCCACGTCT-1_1	1.09861228866811	1.38629436111989	0
CATGCTCAGATACCAA-1_1	1.09861228866811	0.693147180559945	0
CATGCTCAGTTGAAGT-1_1	0.693147180559945	1.09861228866811	0
CATGCTCCAACCGGAA-1_1	1.09861228866811	0.693147180559945	0
CATGCTCCAACGGCTC-1_1	0.693147180559945	1.38629436111989	0
CATGCTCCAGCTGAAG-1_1	0	0	0
CATGCTCCATAATCGC-1_1	1.09861228866811	1.09861228866811	0
CATGCTCCATCAACCA-1_1	0.693147180559945	0.693147180559945	0
CATGCTCGTGCAATAA-1_1	1.38629436111989	1.09861228866811	0
CATGCTCGTTCACCGG-1_1	1.09861228866811	0	0
CATGCTCTCCTCATAT-1_1	0	0.693147180559945	0
CATGCTCTCGAGATAA-1_1	0.693147180559945	0	0
CATGGATCAAGTCCCG-1_1	1.09861228866811	0	0
CATGGATCAATACGAA-1_1	1.38629436111989	0.693147180559945	0
CATGGATCATGGGTTT-1_1	1.09861228866811	0.693147180559945	0
CATGGATGTATCGCAT-1_1	0	1.6094379124341	0
CATGGATTCGAGCTGC-1_1	0	0.693147180559945	0
CATGGTAAGCCACCGT-1_1	1.6094379124341	0	0
CATGGTAAGCGGTATG-1_1	1.09861228866811	0.693147180559945	0
CATGGTAAGGTCGAGT-1_1	0.693147180559945	0.693147180559945	0
CATGGTACAGCTACTA-1_1	0.693147180559945	1.38629436111989	0
CATGGTATCCTCTAGC-1_1	0.693147180559945	1.09861228866811	0
CATGGTATCTGGCTGG-1_1	1.09861228866811	1.09861228866811	0
CATTCATAGTAGGATT-1_1	1.09861228866811	0	0
CATTCATCAAACCGGA-1_1	1.38629436111989	0.693147180559945	0
CATTCATCACACAGCC-1_1	0.693147180559945	0.693147180559945	0
CATTCCGAGCTGTTCA-1_1	1.09861228866811	0	0
CATTCCGAGCTTTCCC-1_1	1.09861228866811	1.09861228866811	0
CATTCCGCACCAGACC-1_1	1.09861228866811	0.693147180559945	0
CATTCCGGTGCATTTG-1_1	1.6094379124341	0	0
CATTCTACATGCCGCA-1_1	1.38629436111989	0.693147180559945	0
CATTCTAGTCGTAATC-1_1	0	1.09861228866811	0
CATTGAGCACTCACTC-1_1	0	1.38629436111989	0
CATTGAGGTCGGTACC-1_1	0.693147180559945	0	0
CATTGAGGTGGATCAG-1_1	1.38629436111989	1.6094379124341	0
CATTGAGTCGCTGTTC-1_1	1.09861228866811	1.09861228866811	0
CATTGAGTCGGTCGGT-1_1	1.79175946922805	0	0
CATTGAGTCGTGTGAT-1_1	1.09861228866811	0	0
CATTGCCAGATTGGGC-1_1	1.38629436111989	1.09861228866811	0
CATTGCCAGTTCCGGC-1_1	0	0.693147180559945	0
CATTGCCCAACGACTT-1_1	0.693147180559945	0	0
CATTGCCCACCCAATA-1_1	1.38629436111989	1.79175946922805	0
CATTGCCCATGGCCAC-1_1	1.09861228866811	0	0
CATTGCCCATGTGGTT-1_1	0.693147180559945	1.09861228866811	0
CATTGCCGTACAATAG-1_1	1.38629436111989	0	0
CATTGCCTCGTGGTAT-1_1	0	0.693147180559945	0
CATTGTTAGAATCGTA-1_1	0	0	0
CATTGTTTCACAACCA-1_1	1.09861228866811	0.693147180559945	0
CATTGTTTCATGCTAG-1_1	1.09861228866811	1.38629436111989	0
CATTTCAGTGTTGATC-1_1	1.38629436111989	0.693147180559945	0
CATTTCATCATGAGTC-1_1	1.6094379124341	0	0
CCAAGCGAGTTACGAA-1_1	1.09861228866811	0	0
CCAAGCGCACCTGTCT-1_1	0	0.693147180559945	0
CCAAGCGCACTTTATC-1_1	1.38629436111989	1.6094379124341	0
CCAAGCGCATTGTACG-1_1	2.07944154167984	1.38629436111989	0
CCAAGCGGTTAGTCGT-1_1	0.693147180559945	0.693147180559945	0
CCAAGCGGTTTGGCTA-1_1	0	0	0
CCAAGCGTCCATGAGT-1_1	1.6094379124341	0.693147180559945	0
CCAAGCGTCGGCCTTT-1_1	1.6094379124341	1.38629436111989	0
CCAATGAAGATGATTG-1_1	1.09861228866811	0.693147180559945	0
CCAATGAAGCTATCTG-1_1	1.6094379124341	0	0
CCAATGACATCCGAGC-1_1	0.693147180559945	1.6094379124341	0
CCAATGAGTACTAACC-1_1	1.38629436111989	0	0
CCAATGAGTCTTGCTC-1_1	0.693147180559945	0.693147180559945	0
CCAATGATCCAGGACC-1_1	1.79175946922805	0.693147180559945	0
CCAATGATCTTTCTAG-1_1	1.38629436111989	0.693147180559945	0
CCAATTTCACACACGC-1_1	0	0.693147180559945	0
CCAATTTCAGGAAGTC-1_1	1.79175946922805	1.6094379124341	0
CCAATTTGTCCGATCG-1_1	0.693147180559945	0	0
CCAATTTGTGACAGGT-1_1	1.38629436111989	0	0
CCAATTTGTGTCCCTT-1_1	1.09861228866811	0.693147180559945	0
CCACAAATCGCCAACG-1_1	0	0.693147180559945	0
CCACACTGTGGAAGTC-1_1	1.09861228866811	0.693147180559945	0
CCACCATCACTAGGTT-1_1	1.94591014905531	0.693147180559945	0
CCACCATCATAATCCG-1_1	0.693147180559945	0	0
CCACCATGTGCGAGTA-1_1	1.6094379124341	0.693147180559945	0
CCACCATGTTGCACGC-1_1	0.693147180559945	0	0
CCACCATGTTGCATAC-1_1	1.6094379124341	1.09861228866811	0
CCACCATTCAGGACAG-1_1	0.693147180559945	0.693147180559945	0
CCACCATTCCACTAGA-1_1	1.6094379124341	1.38629436111989	0
CCACGAGAGCCAAGTG-1_1	0.693147180559945	0.693147180559945	0
CCACGAGAGTGACACG-1_1	0.693147180559945	0.693147180559945	0
CCACGAGCAACACGTT-1_1	1.38629436111989	0	0
CCACGAGCATGGCGCT-1_1	1.94591014905531	0.693147180559945	0
CCACGAGTCCCTCTCC-1_1	0.693147180559945	0.693147180559945	0
CCACGAGTCTCAGGCG-1_1	1.38629436111989	0	0
CCACGTTAGGAGACCT-1_1	0.693147180559945	1.6094379124341	0
CCACGTTCAGAACCGA-1_1	1.09861228866811	0	0
CCACGTTCAGTAGATA-1_1	1.6094379124341	0	0
CCACGTTGTACCTGTA-1_1	1.09861228866811	1.38629436111989	0
CCACGTTGTTCTCTCG-1_1	1.09861228866811	1.38629436111989	0
CCACGTTTCCAGTTCC-1_1	0	1.38629436111989	0
CCACTTGAGGCCACCT-1_1	1.38629436111989	0	0
CCACTTGCAAATACAG-1_1	1.38629436111989	0.693147180559945	0
CCACTTGCAAGGTCAG-1_1	2.07944154167984	1.38629436111989	0
CCACTTGCAGCAGTCC-1_1	0.693147180559945	1.09861228866811	0
CCACTTGCATCCGGTG-1_1	0.693147180559945	0	0
CCACTTGCATTGAAAG-1_1	0	0	0
CCACTTGGTCAGATTC-1_1	1.79175946922805	1.79175946922805	0
CCACTTGTCACTCACC-1_1	1.09861228866811	0.693147180559945	0
CCATAAGAGCCTCTTC-1_1	0	0	0
CCATAAGCAATTGAGA-1_1	0.693147180559945	0	0
CCATAAGGTACCTAGT-1_1	1.6094379124341	1.09861228866811	0
CCATCACAGTTGTAAG-1_1	1.38629436111989	1.38629436111989	0
CCATCACCAAATGGAT-1_1	0	0	0
CCATCACCACGATAGG-1_1	0	0.693147180559945	0
CCATCACTCGAATGCT-1_1	1.09861228866811	1.09861228866811	0
CCCAACTAGAGCCCAA-1_1	1.79175946922805	1.09861228866811	0
CCCAACTAGCTGGTGA-1_1	0	0.693147180559945	0
CCCAACTCAAATCAGA-1_1	1.09861228866811	0	0
CCCAACTCACATCATG-1_1	1.09861228866811	1.09861228866811	0
CCCAACTGTATCGTGT-1_1	0.693147180559945	0	0
CCCAACTGTTAAGAAC-1_1	0.693147180559945	0	0
CCCAACTGTTCCATTT-1_1	0	0	0
CCCAACTGTTGCATTG-1_1	1.94591014905531	1.79175946922805	0
CCCAACTTCGACACCG-1_1	0	0	0
CCCATTGCACTTGGGC-1_1	1.6094379124341	0	0
CCCATTGGTCTCTCAC-1_1	1.09861228866811	0.693147180559945	0
CCCATTGGTGCCTTTC-1_1	1.38629436111989	0	0
CCCATTGGTTCAAGGG-1_1	1.79175946922805	1.09861228866811	0
CCCGAAGTCCAGCTCT-1_1	1.38629436111989	0	0
CCCGAAGTCTTTGGAG-1_1	1.79175946922805	0	0
CCCGGAACATGTGGTT-1_1	0.693147180559945	0	0
CCCGGAAGTATCGTAC-1_1	1.94591014905531	1.09861228866811	0
CCCGGAAGTGAGTAAT-1_1	1.38629436111989	0.693147180559945	0
CCCTAACAGTGAGTGC-1_1	1.38629436111989	0.693147180559945	0
CCCTAACGTGCTGATT-1_1	1.6094379124341	1.09861228866811	0
CCCTCAAAGGAAACGA-1_1	1.09861228866811	1.09861228866811	0
CCCTCAAAGTTGCCCG-1_1	0	0	0
CCCTCAACACTTGAGT-1_1	0.693147180559945	1.09861228866811	0
CCCTCAACATCGCTAA-1_1	0.693147180559945	1.38629436111989	0
CCCTCTCAGATGCAGC-1_1	0.693147180559945	0	0
CCCTCTCAGGTCACCC-1_1	2.39789527279837	1.6094379124341	0
CCCTCTCGTCCGATCG-1_1	1.6094379124341	0	0
CCCTCTCGTCTTCGAA-1_1	0.693147180559945	0	0
CCCTCTCTCGTAGCTA-1_1	1.09861228866811	0.693147180559945	0
CCCTCTCTCTCCCTAG-1_1	0	1.09861228866811	0
CCCTCTCTCTCTCTTC-1_1	1.79175946922805	0	0
CCCTGATAGTAGATCA-1_1	0.693147180559945	0.693147180559945	0
CCCTGATAGTCACTCA-1_1	1.38629436111989	0.693147180559945	0
CCCTTAGAGAATTGCA-1_1	1.09861228866811	0	0
CCCTTAGCAATAAGGT-1_1	1.38629436111989	0	0
CCCTTAGCATAAGCGG-1_1	1.6094379124341	1.38629436111989	0
CCCTTAGCATCTGGGC-1_1	0	2.19722457733622	0
CCCTTAGTCCCGAGGT-1_1	1.38629436111989	0.693147180559945	0
CCCTTAGTCGAAATCC-1_1	1.6094379124341	1.38629436111989	0
CCGAACGAGGAATTAC-1_1	1.6094379124341	0.693147180559945	0
CCGAACGGTGCTTCAA-1_1	1.38629436111989	0	0
CCGATCTAGACCAAAT-1_1	0.693147180559945	0.693147180559945	0
CCGATCTAGTTGCGCC-1_1	0.693147180559945	0.693147180559945	0
CCGATCTTCTGAGCAT-1_1	1.6094379124341	1.09861228866811	0
CCGCAAGCAAGGTCAG-1_1	1.79175946922805	0	0
CCGCAAGCACGGCACT-1_1	0	0.693147180559945	0
CCGCAAGCAGCCGTTG-1_1	1.09861228866811	0	0
CCGCAAGGTTGAATCC-1_1	0	1.09861228866811	0
CCGCAAGGTTGCATAC-1_1	0.693147180559945	1.38629436111989	0
CCGCAAGTCAGGAGAC-1_1	1.09861228866811	1.09861228866811	0
CCGCAAGTCCGATGCG-1_1	2.19722457733622	0.693147180559945	0
CCGGACACAGCTCTGG-1_1	0	0	0
CCGGACACAGTCGGTC-1_1	0	1.38629436111989	0
CCGGACAGTAGCTGCC-1_1	1.38629436111989	1.6094379124341	0
CCGGGTACATGTTTGG-1_1	1.79175946922805	1.38629436111989	0
CCGGGTAGTTTCGCTC-1_1	1.38629436111989	0.693147180559945	0
CCGGTAGTCGTCTCAC-1_1	0	1.09861228866811	0
CCGGTAGTCTGGTTGA-1_1	1.09861228866811	1.09861228866811	0
CCGGTGACAAATTGCC-1_1	1.94591014905531	0.693147180559945	0
CCGGTGAGTTCCTAGA-1_1	0.693147180559945	0	0
CCGGTGATCCTTGAAG-1_1	0	0.693147180559945	0
CCGGTGATCGCTTACC-1_1	1.79175946922805	0.693147180559945	0
CCGGTGATCTTTACAC-1_1	1.38629436111989	0	0
CCGTAGGCAAATCCCA-1_1	1.09861228866811	1.6094379124341	0
CCGTGAGCAGACCTAT-1_1	1.94591014905531	0.693147180559945	0
CCGTGAGGTTGGGCCT-1_1	1.09861228866811	1.94591014905531	0
CCGTGAGTCCAACTAG-1_1	1.6094379124341	0.693147180559945	0
CCGTGAGTCTTCCGTG-1_1	1.6094379124341	0	0
CCGTTCAAGAGATGCC-1_1	0.693147180559945	0.693147180559945	0
CCGTTCACAGGGTTGA-1_1	1.09861228866811	1.38629436111989	0
CCTAACCAGAGTCAGC-1_1	0	0.693147180559945	0
CCTAACCCAATGAACA-1_1	1.09861228866811	0.693147180559945	0
CCTAACCGTACCCGCA-1_1	0.693147180559945	0.693147180559945	0
CCTAACCGTAGTTAGA-1_1	1.09861228866811	0	0
CCTAACCGTGTCACAT-1_1	1.79175946922805	0	0
CCTAACCTCGGTGAAG-1_1	0.693147180559945	1.38629436111989	0
CCTAAGAAGACCTCAT-1_1	0.693147180559945	1.09861228866811	0
CCTAAGAAGATGGCAC-1_1	0	0.693147180559945	0
CCTAAGACAGAGGCAT-1_1	0	0.693147180559945	0
CCTAAGATCACCCATC-1_1	1.79175946922805	1.6094379124341	0
CCTAAGATCTCGTCAC-1_1	1.09861228866811	1.09861228866811	0
CCTACGTAGTTTGGCT-1_1	0.693147180559945	0.693147180559945	0
CCTACGTCATAACGGG-1_1	1.38629436111989	0.693147180559945	0
CCTACGTGTTAGGAGC-1_1	1.79175946922805	0	0
CCTATCGAGCTAGCCC-1_1	1.6094379124341	0.693147180559945	0
CCTATCGTCAAGAGGC-1_1	2.07944154167984	1.09861228866811	0
CCTCAACCACTCCCTA-1_1	0.693147180559945	0.693147180559945	0
CCTCAACGTCTTCCGT-1_1	1.09861228866811	0.693147180559945	0
CCTCACACAGGTGACA-1_1	0.693147180559945	1.38629436111989	0
CCTCACAGTAGGCAAC-1_1	0.693147180559945	0	0
CCTCACATCGTAACCA-1_1	0	0	0
CCTCAGTGTGGAACCA-1_1	0.693147180559945	0.693147180559945	0
CCTCAGTTCAGTGTCA-1_1	1.38629436111989	1.09861228866811	0
CCTCATGCAGCTCATA-1_1	1.79175946922805	0	0
CCTCATGTCTCCGTGT-1_1	1.79175946922805	0	0
CCTCATGTCTGTCGCT-1_1	0.693147180559945	0	0
CCTCATGTCTTTCCAA-1_1	1.09861228866811	0	0
CCTCCAAAGATTTGCC-1_1	0	0.693147180559945	0
CCTCCAAAGCACTCTA-1_1	1.09861228866811	1.09861228866811	0
CCTCCAAAGCGAGTAC-1_1	1.79175946922805	1.09861228866811	0
CCTCCAACACGAGGTA-1_1	1.79175946922805	0	0
CCTCCAAGTGGTAACG-1_1	0.693147180559945	1.09861228866811	0
CCTCCAATCCGACAGC-1_1	0.693147180559945	0	0
CCTCCTCGTATGAGGC-1_1	0.693147180559945	0.693147180559945	0
CCTCCTCGTCAGCTTA-1_1	0	1.09861228866811	0
CCTCCTCGTGCACAAG-1_1	1.6094379124341	0	0
CCTCCTCGTTCAATCG-1_1	0	1.38629436111989	0
CCTCCTCTCACTGTTT-1_1	0	0	0
CCTCCTCTCATGAGGG-1_1	1.38629436111989	0.693147180559945	0
CCTCCTCTCGCTACAA-1_1	0.693147180559945	1.09861228866811	0
CCTCCTCTCTCTGCCA-1_1	1.09861228866811	0.693147180559945	0
CCTCTAGCAGTCTTCC-1_1	1.09861228866811	1.38629436111989	0
CCTCTAGGTGAATGTA-1_1	0.693147180559945	0	0
CCTCTAGGTGTTGATC-1_1	2.07944154167984	1.94591014905531	0
CCTCTAGTCTGGCTGG-1_1	1.6094379124341	0.693147180559945	0
CCTCTCCAGGATAATC-1_1	0.693147180559945	0.693147180559945	0
CCTCTCCGTTAGAAGT-1_1	1.09861228866811	0	0
CCTCTCCTCATTTGGG-1_1	1.79175946922805	1.38629436111989	0
CCTCTCCTCCGCTGTT-1_1	0	0	0
CCTGCATAGCTCACTA-1_1	0.693147180559945	0.693147180559945	0
CCTGCATAGTCCGCCA-1_1	1.38629436111989	0.693147180559945	0
CCTGCATCATTCGATG-1_1	1.09861228866811	0.693147180559945	0
CCTGCATGTATCACCA-1_1	1.09861228866811	0	0
CCTGCATGTATCGCTA-1_1	1.38629436111989	0.693147180559945	0
CCTGCATGTTAAGCAA-1_1	1.6094379124341	1.6094379124341	0
CCTGCATTCTGCAGCG-1_1	1.79175946922805	0	0
CCTGTTGCACTCTGCT-1_1	2.07944154167984	0	0
CCTGTTGGTCGTTGGC-1_1	1.38629436111989	0	0
CCTGTTGGTGTTACAC-1_1	0	1.79175946922805	0
CCTGTTGTCCACTGAA-1_1	1.09861228866811	0	0
CCTGTTGTCCTGTTGC-1_1	0.693147180559945	0	0
CCTGTTGTCGGAGTGA-1_1	1.38629436111989	0.693147180559945	0
CCTTCAGAGAGGCGTT-1_1	0	0	0
CCTTCAGAGCAATAGT-1_1	1.38629436111989	0	0
CCTTCAGCAGCAGTCC-1_1	1.94591014905531	0	0
CCTTCAGTCGCCTTTG-1_1	0.693147180559945	0	0
CCTTCAGTCGTAGTCA-1_1	1.38629436111989	0	0
CCTTCAGTCTGAATGC-1_1	0	1.09861228866811	0
CCTTGTGAGCACTAAA-1_1	1.94591014905531	0	0
CCTTGTGAGGTAAAGG-1_1	0	0.693147180559945	0
CCTTGTGGTTTGGAAA-1_1	1.6094379124341	1.09861228866811	0
CCTTGTGTCCTTATAC-1_1	1.09861228866811	0	0
CCTTTGGAGTAGGATT-1_1	2.19722457733622	0.693147180559945	0
CCTTTGGAGTCTAGCT-1_1	1.38629436111989	1.09861228866811	0
CCTTTGGAGTCTTCCC-1_1	1.38629436111989	1.09861228866811	0
CCTTTGGAGTTTGGCT-1_1	1.94591014905531	0.693147180559945	0
CGAAGGAAGAGATGCC-1_1	1.38629436111989	0.693147180559945	0
CGAAGGAAGCAGGCTA-1_1	1.94591014905531	0	0
CGAAGGAGTATCACGT-1_1	0.693147180559945	0	0
CGAAGGAGTCAGATTC-1_1	0.693147180559945	1.09861228866811	0
CGAAGTTTCGCCAATA-1_1	0	0	0
CGAATTGAGAGTCTTC-1_1	1.6094379124341	0	0
CGAATTGCAGTAACGG-1_1	1.09861228866811	0.693147180559945	0
CGAATTGTCTGTGCAA-1_1	1.09861228866811	1.09861228866811	0
CGACAGCAGAAACTCA-1_1	1.09861228866811	0.693147180559945	0
CGACAGCAGACATCAA-1_1	1.09861228866811	0	0
CGACAGCAGCAGGCAT-1_1	1.09861228866811	0	0
CGACAGCTCGCTGTCT-1_1	2.07944154167984	1.38629436111989	0
CGAGAAGCACCTTCCA-1_1	1.09861228866811	0.693147180559945	0
CGAGAAGGTGAGATAT-1_1	0.693147180559945	0.693147180559945	0
CGAGAAGGTGAGTCAG-1_1	1.79175946922805	0.693147180559945	0
CGAGAAGGTGTACATC-1_1	0.693147180559945	1.6094379124341	0
CGAGAAGTCGTCTCAC-1_1	1.09861228866811	0	0
CGAGGAACAGAGCGTA-1_1	0.693147180559945	1.09861228866811	0
CGAGGAACAGATAAAC-1_1	1.09861228866811	0.693147180559945	0
CGAGGAAGTGTTACAC-1_1	0.693147180559945	0	0
CGAGGCTAGGGAGGCA-1_1	1.09861228866811	0	0
CGAGGCTAGTTCGCAT-1_1	0	1.09861228866811	0
CGAGGCTCAATCTCTT-1_1	1.38629436111989	1.09861228866811	0
CGAGGCTGTCGTCTCT-1_1	1.6094379124341	0	0
CGAGGCTTCAAGCCAT-1_1	0.693147180559945	0	0
CGAGTGCAGAGCATCG-1_1	1.09861228866811	1.38629436111989	0
CGAGTGCAGGGACTGT-1_1	0	0.693147180559945	0
CGAGTGCAGTGCCAGA-1_1	1.79175946922805	1.38629436111989	0
CGAGTGCGTCCTGGGT-1_1	1.09861228866811	0.693147180559945	0
CGAGTGCGTCGGATTT-1_1	0.693147180559945	1.09861228866811	0
CGAGTGCTCACCATAG-1_1	2.484906649788	1.38629436111989	0
CGAGTGCTCGTAGTCA-1_1	1.38629436111989	0.693147180559945	0
CGAGTTAAGCCGAACA-1_1	1.38629436111989	0.693147180559945	0
CGAGTTACATTGAAGA-1_1	0	0	0
CGAGTTAGTGGTCCGT-1_1	0.693147180559945	1.38629436111989	0
CGATCGGAGCGTTACT-1_1	2.07944154167984	0	0
CGATCGGAGGATTTGA-1_1	2.30258509299405	0.693147180559945	0
CGATCGGGTCTCTCTG-1_1	1.09861228866811	1.09861228866811	0
CGATCGGGTTCCGTTC-1_1	1.09861228866811	0	0
CGATCGGTCGCTTAAG-1_1	0	0	0
CGATGCGCATCCTCAC-1_1	1.6094379124341	0.693147180559945	0
CGATGCGGTGATTCTG-1_1	1.79175946922805	1.09861228866811	0
CGATGCGTCGCCAACG-1_1	1.6094379124341	0	0
CGATGCGTCTACCACC-1_1	1.38629436111989	0	0
CGATGGCAGCTACGTT-1_1	0	1.6094379124341	0
CGATGGCCAGTAACAA-1_1	0.693147180559945	0	0
CGATGGCGTACGAAAT-1_1	0.693147180559945	1.79175946922805	0
CGATGGCGTCTAACGT-1_1	1.09861228866811	0.693147180559945	0
CGATGGCTCCGACGGT-1_1	1.09861228866811	0.693147180559945	0
CGATGGCTCTCGCTTG-1_1	1.09861228866811	0.693147180559945	0
CGCAGGTAGGTTGGAC-1_1	1.09861228866811	0.693147180559945	0
CGCAGGTGTATTGCCA-1_1	1.38629436111989	0.693147180559945	0
CGCAGGTGTTGTACGT-1_1	0.693147180559945	0.693147180559945	0
CGCATAAAGTTCTACG-1_1	0.693147180559945	1.09861228866811	0
CGCATAACACGCGGTT-1_1	1.38629436111989	1.38629436111989	0
CGCATGGAGATGTTCC-1_1	1.09861228866811	1.09861228866811	0
CGCATGGAGCACTTTG-1_1	0.693147180559945	0	0
CGCATGGCAAAGGTTA-1_1	1.38629436111989	0.693147180559945	0
CGCATGGGTCTTGAAC-1_1	0.693147180559945	0.693147180559945	0
CGCATGGTCTGGCCGA-1_1	0	0	0
CGCCAGACAGTTTCGA-1_1	1.94591014905531	1.09861228866811	0
CGCCAGACATATGAAG-1_1	1.94591014905531	1.38629436111989	0
CGCCAGAGTCATCGGC-1_1	0	0	0
CGCCAGAGTGTACGCC-1_1	1.09861228866811	1.6094379124341	0
CGCCAGAGTTCAGTAC-1_1	1.6094379124341	0	0
CGCCAGATCGAACCTA-1_1	1.6094379124341	1.09861228866811	0
CGCCATTAGAAACTAC-1_1	1.38629436111989	0.693147180559945	0
CGCCATTCATCATCTT-1_1	0	0	0
CGCCATTGTCGTACAT-1_1	1.38629436111989	0.693147180559945	0
CGCCATTGTGTTACTG-1_1	1.09861228866811	1.09861228866811	0
CGCCATTTCTAGGAAA-1_1	1.79175946922805	0	0
CGCGTGACACACACGC-1_1	2.07944154167984	1.6094379124341	0
CGCGTGACACAGAGAC-1_1	0	0.693147180559945	0
CGGAACCAGGTCCCGT-1_1	0.693147180559945	0.693147180559945	0
CGGAACCCATGACGGA-1_1	1.94591014905531	1.09861228866811	0
CGGAACCGTTGTTGTG-1_1	0	0	0
CGGAACCTCCAGCAAT-1_1	0.693147180559945	0	0
CGGAATTAGATCCCAT-1_1	1.38629436111989	1.09861228866811	0
CGGAATTGTAGGAGTC-1_1	1.09861228866811	0	0
CGGAATTGTGCCTAAT-1_1	0	1.38629436111989	0
CGGAATTGTTCGGTTA-1_1	0	0	0
CGGAATTTCTTAGCTT-1_1	0	1.09861228866811	0
CGGACACCAAGTGATA-1_1	0.693147180559945	1.09861228866811	0
CGGACACCATCTTAGG-1_1	1.09861228866811	0	0
CGGACACGTGCTCGTG-1_1	0.693147180559945	0.693147180559945	0
CGGACACGTGTTGATC-1_1	0.693147180559945	0	0
CGGACACGTTGCATGT-1_1	0.693147180559945	1.09861228866811	0
CGGAGAACAAACTAGA-1_1	0	1.09861228866811	0
CGGAGAACATATGGCT-1_1	1.38629436111989	1.09861228866811	0
CGGAGAAGTGGAGGTT-1_1	1.38629436111989	0.693147180559945	0
CGGAGAATCGGTCTGG-1_1	0.693147180559945	0	0
CGGCAGTAGGCGCTCT-1_1	0.693147180559945	0.693147180559945	0
CGGCAGTCACTGTCCT-1_1	1.09861228866811	0	0
CGGCAGTCAGCTCTGG-1_1	1.38629436111989	0	0
CGGCAGTGTCGTTGCG-1_1	1.38629436111989	0	0
CGGCAGTGTCTTCTAT-1_1	1.38629436111989	0.693147180559945	0
CGGCAGTGTTAAAGTG-1_1	1.09861228866811	0	0
CGGCAGTGTTGCCAAT-1_1	1.38629436111989	0.693147180559945	0
CGGGACTCACCGTGCA-1_1	0.693147180559945	0.693147180559945	0
CGGGACTCATTGAAGA-1_1	0	1.09861228866811	0
CGGGACTTCTTAATCC-1_1	1.94591014905531	1.09861228866811	0
CGGGCATAGGTAGCAC-1_1	0.693147180559945	0	0
CGGGCATCAATTGAAG-1_1	1.79175946922805	1.09861228866811	0
CGGGCATGTGTAACGG-1_1	1.09861228866811	0	0
CGGGCATTCTGCCTGT-1_1	0	1.09861228866811	0
CGGGCATTCTTTACAC-1_1	0	0	0
CGGGTCAAGAAGCGCT-1_1	1.38629436111989	1.38629436111989	0
CGGGTCAAGAGTAACT-1_1	1.38629436111989	0	0
CGGGTCAAGCTAATCC-1_1	1.09861228866811	0.693147180559945	0
CGGGTCACACACGCCA-1_1	1.6094379124341	1.09861228866811	0
CGGGTCAGTCCATACA-1_1	1.6094379124341	0	0
CGGGTCATCAGGTAAA-1_1	0	0	0
CGGGTCATCCCACAGG-1_1	0	0	0
CGGGTCATCCGTATAG-1_1	0.693147180559945	0.693147180559945	0
CGGGTCATCTTCGGAA-1_1	0.693147180559945	0.693147180559945	0
CGGGTGTAGAGCGACT-1_1	1.38629436111989	0.693147180559945	0
CGGGTGTAGCCGTCGT-1_1	1.09861228866811	1.09861228866811	0
CGGGTGTAGGGTACGT-1_1	0.693147180559945	0	0
CGGGTGTAGGTGCGAT-1_1	1.09861228866811	0	0
CGGGTGTAGTTCCGGC-1_1	1.09861228866811	0.693147180559945	0
CGGGTGTCACTACTTT-1_1	0	1.09861228866811	0
CGGGTGTTCATTTGGG-1_1	1.09861228866811	1.09861228866811	0
CGGGTGTTCGAGCACC-1_1	0	0.693147180559945	0
CGGTCAGAGTCCGTCG-1_1	0	0	0
CGGTCAGCAAGCACCC-1_1	1.79175946922805	0.693147180559945	0
CGGTCAGCACAATTCG-1_1	0.693147180559945	0.693147180559945	0
CGGTCAGCAGTCAGCC-1_1	1.6094379124341	1.6094379124341	0
CGGTCAGCATCAGCTA-1_1	0.693147180559945	0.693147180559945	0
CGGTCAGGTAGGTCAG-1_1	1.38629436111989	0	0
CGGTCAGGTGCCTAAT-1_1	1.38629436111989	1.6094379124341	0
CGTAAGTAGACCAGAC-1_1	0	0.693147180559945	0
CGTAAGTAGCTGAGCA-1_1	0.693147180559945	1.09861228866811	0
CGTAAGTAGGTCACAG-1_1	1.79175946922805	0	0
CGTAAGTCACTCGATA-1_1	0.693147180559945	1.09861228866811	0
CGTAAGTCATAGTCAC-1_1	0.693147180559945	1.38629436111989	0
CGTAAGTTCACAACCA-1_1	2.484906649788	1.09861228866811	0
CGTAAGTTCCGACGGT-1_1	0	0.693147180559945	0
CGTAATGCAAATCGGG-1_1	0.693147180559945	0	0
CGTAATGCAGCAGATG-1_1	1.38629436111989	0.693147180559945	0
CGTAGTAAGATGACCG-1_1	1.38629436111989	0.693147180559945	0
CGTAGTACAAATCCCA-1_1	1.6094379124341	0	0
CGTAGTACACTACCGG-1_1	0.693147180559945	0	0
CGTAGTAGTTGCCGAC-1_1	0.693147180559945	0.693147180559945	0
CGTAGTATCACGGTCG-1_1	1.38629436111989	1.09861228866811	0
CGTAGTATCCATTCAT-1_1	1.79175946922805	0.693147180559945	0
CGTCAAACACTGGACC-1_1	1.09861228866811	0	0
CGTCAAACATTGAAGA-1_1	1.94591014905531	0.693147180559945	0
CGTCAAAGTCTAGATC-1_1	1.94591014905531	0.693147180559945	0
CGTCAAATCAACGCTA-1_1	0.693147180559945	1.09861228866811	0
CGTCCATAGAGAGAAC-1_1	1.6094379124341	0.693147180559945	0
CGTCCATAGCATTGAA-1_1	1.09861228866811	1.38629436111989	0
CGTCCATAGGTAGTCG-1_1	0.693147180559945	0	0
CGTCCATCAACGGTAG-1_1	1.6094379124341	1.38629436111989	0
CGTCCATCAGAGATGC-1_1	1.6094379124341	0	0
CGTCCATGTGACAACG-1_1	1.09861228866811	0	0
CGTCCATTCACGGTCG-1_1	0.693147180559945	1.09861228866811	0
CGTCCATTCAGAACCT-1_1	0	0.693147180559945	0
CGTCCATTCCATCCGT-1_1	1.09861228866811	0.693147180559945	0
CGTGAATAGGGCTTCC-1_1	1.6094379124341	0.693147180559945	0
CGTGATAAGCACGATG-1_1	0	0	0
CGTGATAAGCCGATTT-1_1	0.693147180559945	0	0
CGTGATAAGCCGTAAG-1_1	1.09861228866811	0	0
CGTGATAAGGCCTTGC-1_1	0.693147180559945	1.6094379124341	0
CGTGATAAGTTGTACC-1_1	0.693147180559945	1.09861228866811	0
CGTGATAGTCCAAAGG-1_1	1.09861228866811	0.693147180559945	0
CGTGCTTCAATAGTGA-1_1	1.38629436111989	0	0
CGTGCTTCACGTACAT-1_1	0	0	0
CGTGCTTCACGTGAGA-1_1	1.6094379124341	0	0
CGTGCTTCAGAAGTGC-1_1	0.693147180559945	0.693147180559945	0
CGTGCTTCATAAGCGG-1_1	1.6094379124341	0	0
CGTGCTTTCGTGGAAG-1_1	1.6094379124341	0	0
CGTGTCTTCTCTCGAC-1_1	1.6094379124341	1.09861228866811	0
CGTTAGAAGGTATCTC-1_1	0	0	0
CGTTAGAGTGGTCTGC-1_1	1.09861228866811	1.09861228866811	0
CGTTAGATCCCACAGG-1_1	1.09861228866811	0.693147180559945	0
CGTTCTGAGAAGCTGC-1_1	1.6094379124341	0.693147180559945	0
CGTTCTGAGATTGGGC-1_1	1.6094379124341	1.09861228866811	0
CGTTCTGAGGTAGCAC-1_1	1.09861228866811	1.09861228866811	0
CGTTCTGTCGTGCACG-1_1	1.09861228866811	2.19722457733622	0
CGTTGGGCAGCAGAAC-1_1	1.09861228866811	0.693147180559945	0
CGTTGGGTCCACGGGT-1_1	1.38629436111989	1.6094379124341	0
CTAACCCAGGATATAC-1_1	0.693147180559945	0.693147180559945	0
CTAACCCTCAAGAGTA-1_1	1.09861228866811	0	0
CTAACTTAGGGCTAAC-1_1	1.09861228866811	0.693147180559945	0
CTAACTTGTCGCATTA-1_1	1.09861228866811	0	0
CTAACTTGTGATTCTG-1_1	1.38629436111989	0	0
CTAAGTGAGCGCAATG-1_1	0	1.09861228866811	0
CTAAGTGCACATAGCT-1_1	0	0.693147180559945	0
CTAAGTGTCATCGCTC-1_1	0.693147180559945	0.693147180559945	0
CTACAGAAGAGCAGCT-1_1	0.693147180559945	0	0
CTACAGAAGATTAGTG-1_1	0	1.09861228866811	0
CTACAGATCAGCTAGT-1_1	0	0.693147180559945	0
CTACAGATCCCGAAAT-1_1	0.693147180559945	0	0
CTACATTGTGAGACCA-1_1	1.09861228866811	0.693147180559945	0
CTACATTTCCCGTTGT-1_1	0	0	0
CTACCCAGTCGGATTT-1_1	0	0	0
CTACCCATCCAGGACC-1_1	1.09861228866811	1.09861228866811	0
CTACCCATCCTCTAAT-1_1	1.94591014905531	0.693147180559945	0
CTACCTGAGCAAACAT-1_1	1.6094379124341	0	0
CTACCTGAGTGGTGGT-1_1	1.94591014905531	1.79175946922805	0
CTACCTGGTGACACAG-1_1	1.38629436111989	1.09861228866811	0
CTACCTGGTTAAGTCC-1_1	1.09861228866811	0	0
CTACCTGTCCATTCGC-1_1	0.693147180559945	0.693147180559945	0
CTACGGGAGCTAGAGC-1_1	1.38629436111989	1.6094379124341	0
CTACGGGCACCAGCCA-1_1	0	0	0
CTACGGGCAGTCCCGA-1_1	0	0.693147180559945	0
CTACGGGCATGCCGAC-1_1	1.38629436111989	0.693147180559945	0
CTACGGGGTGCCCACA-1_1	1.38629436111989	0	0
CTACGGGGTTCCACGG-1_1	0.693147180559945	1.09861228866811	0
CTACTATAGATTGACA-1_1	0.693147180559945	1.09861228866811	0
CTACTATAGCCATTTG-1_1	0	0	0
CTACTATCACTGTCGG-1_1	1.09861228866811	0	0
CTACTATCAGAGATGC-1_1	1.09861228866811	1.38629436111989	0
CTACTATCATGAGATA-1_1	1.09861228866811	0.693147180559945	0
CTACTATGTGCAATAA-1_1	1.94591014905531	1.38629436111989	0
CTACTATTCCATTCGC-1_1	0.693147180559945	0.693147180559945	0
CTAGACAAGATGCTAA-1_1	1.38629436111989	0	0
CTAGACAAGTCACGAG-1_1	1.09861228866811	0	0
CTAGACACATTAAAGG-1_1	1.38629436111989	1.09861228866811	0
CTAGACAGTCCCTGAG-1_1	1.79175946922805	1.09861228866811	0
CTAGACAGTCTCCCTA-1_1	1.79175946922805	0.693147180559945	0
CTAGACATCCCTCGAT-1_1	0	1.09861228866811	0
CTAGGTAGTGCGGCTT-1_1	1.09861228866811	0	0
CTAGGTATCGGAAGGT-1_1	0	0	0
CTATAGGCAACAACAA-1_1	1.38629436111989	0	0
CTATAGGCAACCCTAA-1_1	1.6094379124341	0.693147180559945	0
CTATCCGAGGTAAAGG-1_1	0	0.693147180559945	0
CTATCCGAGGTGTGAC-1_1	1.94591014905531	1.38629436111989	0
CTATCCGCATCTTAGG-1_1	0	1.09861228866811	0
CTATCCGCATTGGGAG-1_1	0.693147180559945	1.09861228866811	0
CTATCCGGTGTGTCGC-1_1	1.79175946922805	1.09861228866811	0
CTATCTAAGCCAACCC-1_1	1.09861228866811	0.693147180559945	0
CTATCTACACACCTAA-1_1	1.38629436111989	0	0
CTATCTAGTAGCACAG-1_1	0.693147180559945	0	0
CTATCTAGTGAAGCTG-1_1	1.6094379124341	0.693147180559945	0
CTATCTAGTTATCCAG-1_1	0.693147180559945	0.693147180559945	0
CTATCTATCTGACGCG-1_1	1.79175946922805	0	0
CTATCTATCTGAGCAT-1_1	1.6094379124341	0	0
CTATCTATCTGTGTGA-1_1	1.38629436111989	0.693147180559945	0
CTCAACCCACGCTGAC-1_1	0.693147180559945	1.09861228866811	0
CTCAACCGTCACTCAA-1_1	0	0	0
CTCAACCGTCTTAGTG-1_1	1.79175946922805	1.09861228866811	0
CTCAAGAAGGAGTCTG-1_1	2.30258509299405	1.09861228866811	0
CTCAAGAAGGGACCAT-1_1	1.09861228866811	0.693147180559945	0
CTCAAGAGTCCGACGT-1_1	1.09861228866811	0.693147180559945	0
CTCAAGATCGCTAAAC-1_1	0.693147180559945	0.693147180559945	0
CTCAAGATCGGCTGTG-1_1	1.09861228866811	1.09861228866811	0
CTCAATTCAGACCTAT-1_1	1.6094379124341	0	0
CTCAATTGTGGTCTTA-1_1	0.693147180559945	0	0
CTCAATTTCCTCTAAT-1_1	0.693147180559945	0.693147180559945	0
CTCACTGAGCAAACAT-1_1	1.79175946922805	0	0
CTCACTGAGCTCTGTA-1_1	1.38629436111989	0.693147180559945	0
CTCACTGCAGCGGATA-1_1	1.09861228866811	0	0
CTCACTGGTCGCATCG-1_1	0.693147180559945	0.693147180559945	0
CTCACTGGTGAAGCTG-1_1	0.693147180559945	0	0
CTCACTGTCTCCCATG-1_1	0	0	0
CTCACTGTCTCGTCGT-1_1	0	1.38629436111989	0
CTCAGAAAGCTAATCC-1_1	1.09861228866811	0.693147180559945	0
CTCAGAAGTAAGGAGA-1_1	1.09861228866811	1.38629436111989	0
CTCAGAAGTCGTGCCA-1_1	1.79175946922805	0.693147180559945	0
CTCAGAAGTGGTCTAT-1_1	1.6094379124341	0.693147180559945	0
CTCAGAAGTGTTCATG-1_1	0.693147180559945	1.09861228866811	0
CTCAGGGAGCTCGTGC-1_1	0.693147180559945	0.693147180559945	0
CTCAGGGAGTGGCCTC-1_1	0	1.09861228866811	0
CTCAGGGCACTCCTTG-1_1	0.693147180559945	1.09861228866811	0
CTCAGGGGTGCAATGG-1_1	0.693147180559945	0.693147180559945	0
CTCAGGGGTGTCCATA-1_1	1.09861228866811	0.693147180559945	0
CTCAGGGTCGAAGGAC-1_1	1.09861228866811	0	0
CTCAGTCAGAGCACTG-1_1	1.09861228866811	0.693147180559945	0
CTCAGTCCAATACGCT-1_1	0	1.09861228866811	0
CTCAGTCGTTCCGCTT-1_1	1.6094379124341	1.6094379124341	0
CTCAGTCTCAACGTGT-1_1	0	0.693147180559945	0
CTCAGTCTCCTCGCAT-1_1	0.693147180559945	1.09861228866811	0
CTCATCGAGTAGTCAA-1_1	1.79175946922805	0	0
CTCATCGCAGGGACTA-1_1	0	0	0
CTCATCGCATCGCCTT-1_1	1.09861228866811	1.09861228866811	0
CTCATCGCATGCCGCA-1_1	1.6094379124341	0.693147180559945	0
CTCATCGGTATGACAA-1_1	0	1.09861228866811	0
CTCATCGTCAAGAGGC-1_1	1.79175946922805	0.693147180559945	0
CTCATCGTCAGTCAGT-1_1	1.38629436111989	0	0
CTCATGCAGACGGTTG-1_1	0	0	0
CTCATGCAGTGCTCAT-1_1	0	0.693147180559945	0
CTCATGCTCCGTGGCA-1_1	1.09861228866811	1.09861228866811	0
CTCATGCTCTCTAGGA-1_1	1.79175946922805	1.38629436111989	0
CTCATGCTCTTAGTTC-1_1	1.38629436111989	0.693147180559945	0
CTCATTAAGTAGCCAG-1_1	1.6094379124341	0	0
CTCATTACACTTTAGG-1_1	1.79175946922805	1.09861228866811	0
CTCATTAGTCGAAACG-1_1	1.09861228866811	0.693147180559945	0
CTCATTAGTGTTACTG-1_1	0.693147180559945	0.693147180559945	0
CTCATTATCGCTGACG-1_1	1.6094379124341	1.09861228866811	0
CTCCAACAGAAGCTCG-1_1	0	1.38629436111989	0
CTCCAACAGAAGTCTA-1_1	0.693147180559945	0	0
CTCCAACTCTGTGCAA-1_1	1.79175946922805	1.38629436111989	0
CTCCACAAGGGATGTC-1_1	1.79175946922805	1.09861228866811	0
CTCCACACAATTGCGT-1_1	1.79175946922805	1.09861228866811	0
CTCCACAGTAGCTAAA-1_1	0.693147180559945	1.38629436111989	0
CTCCACAGTCGTGGTC-1_1	1.09861228866811	0	0
CTCCACATCATTCACT-1_1	1.38629436111989	0.693147180559945	0
CTCCATGCATAAGCAA-1_1	0.693147180559945	0.693147180559945	0
CTCCATGGTAATACCC-1_1	1.79175946922805	0	0
CTCCATGGTGAGAGGG-1_1	2.484906649788	0.693147180559945	0
CTCCATGTCGGTCATA-1_1	0.693147180559945	0	0
CTCCCAACAACACGAG-1_1	0	0	0
CTCCCAACACGCGGTT-1_1	1.6094379124341	0	0
CTCCCAACAGGCACTC-1_1	1.38629436111989	1.09861228866811	0
CTCCCAAGTTTAGTCG-1_1	0.693147180559945	0.693147180559945	0
CTCCCTCAGGGCTTCC-1_1	0	0	0
CTCCCTCAGTAACCTC-1_1	1.6094379124341	0	0
CTCCCTCCAAGTCGTT-1_1	1.09861228866811	1.6094379124341	0
CTCCCTCCACTGGATT-1_1	0.693147180559945	1.09861228866811	0
CTCCCTCTCAACGTGT-1_1	0.693147180559945	0	0
CTCCGATAGCTCATAC-1_1	0.693147180559945	0	0
CTCCGATCACTAGGCC-1_1	0.693147180559945	0	0
CTCCGATTCAATCCGA-1_1	0.693147180559945	0	0
CTCCGATTCATCACCC-1_1	1.09861228866811	0	0
CTCCGATTCCAGCACG-1_1	1.38629436111989	0	0
CTCCTCCAGAGTCTTC-1_1	0.693147180559945	0	0
CTCCTCCAGGCCCAAA-1_1	1.6094379124341	0	0
CTCCTCCCACTAACGT-1_1	1.38629436111989	0	0
CTCCTCCGTCGCAACC-1_1	0	0.693147180559945	0
CTCCTCCGTGCAATAA-1_1	1.6094379124341	0	0
CTCCTCCGTTACCTGA-1_1	1.94591014905531	1.79175946922805	0
CTCCTCCTCATGCCCT-1_1	2.07944154167984	1.09861228866811	0
CTCCTCCTCCAACACA-1_1	1.09861228866811	1.09861228866811	0
CTCCTCCTCCGAGGCT-1_1	1.79175946922805	1.38629436111989	0
CTCCTCCTCTGGGCAC-1_1	2.07944154167984	0.693147180559945	0
CTCCTTTAGAGACAAG-1_1	1.38629436111989	1.38629436111989	0
CTCCTTTCACATAACC-1_1	0.693147180559945	1.09861228866811	0
CTCCTTTGTCCAGGTC-1_1	1.38629436111989	0.693147180559945	0
CTCCTTTTCTATGCCC-1_1	0.693147180559945	1.09861228866811	0
CTCGAGGAGTCTGCAT-1_1	1.38629436111989	0	0
CTCGAGGGTGTGATGG-1_1	0	1.38629436111989	0
CTCGAGGGTTCGCGTG-1_1	0	0	0
CTCGAGGGTTGCCGCA-1_1	1.79175946922805	0.693147180559945	0
CTCTCAGCAGTTGGTT-1_1	1.09861228866811	0	0
CTCTCAGGTATGACAA-1_1	1.09861228866811	0.693147180559945	0
CTCTCAGGTCGCGTCA-1_1	2.39789527279837	0	0
CTCTCAGTCAGACATC-1_1	1.6094379124341	0.693147180559945	0
CTCTCAGTCCGTGTAA-1_1	0.693147180559945	0.693147180559945	0
CTCTCAGTCGTCCTTG-1_1	0	0	0
CTCTCGAAGAGATCGC-1_1	1.94591014905531	1.09861228866811	0
CTCTCGACAATTGCGT-1_1	1.09861228866811	0.693147180559945	0
CTCTCGAGTTGCGTAT-1_1	1.38629436111989	0.693147180559945	0
CTCTCGATCTCGGGAC-1_1	0.693147180559945	0	0
CTCTGGTAGGGTTGCA-1_1	1.09861228866811	0	0
CTCTGGTAGGTAGTCG-1_1	1.09861228866811	0.693147180559945	0
CTCTGGTTCCTTCTGG-1_1	0.693147180559945	1.09861228866811	0
CTCTGGTTCGAGTGAG-1_1	1.38629436111989	0	0
CTGAATGAGTCGCGAA-1_1	1.6094379124341	0.693147180559945	0
CTGAATGCAAGTGCAG-1_1	1.79175946922805	0	0
CTGAATGCAGTTGTCA-1_1	0	0.693147180559945	0
CTGAATGGTCGCGTTG-1_1	0	1.09861228866811	0
CTGAATGTCCGGCTTT-1_1	0	0	0
CTGAATGTCGGTCATA-1_1	1.38629436111989	1.09861228866811	0
CTGAATGTCTAGTGTG-1_1	1.79175946922805	1.38629436111989	0
CTGAATGTCTTGAACG-1_1	0	0.693147180559945	0
CTGAGCGAGCCAAGGT-1_1	0.693147180559945	0.693147180559945	0
CTGAGCGAGCCGATCC-1_1	1.38629436111989	1.09861228866811	0
CTGAGCGAGGTCGACA-1_1	0	1.09861228866811	0
CTGAGCGCACACTGGC-1_1	1.38629436111989	1.09861228866811	0
CTGAGCGCAGTGCCTG-1_1	1.38629436111989	0.693147180559945	0
CTGAGCGGTCGAGCAA-1_1	0.693147180559945	1.38629436111989	0
CTGAGCGTCATCTCTA-1_1	0	0	0
CTGAGGCAGCGTACAG-1_1	1.38629436111989	1.38629436111989	0
CTGAGGCGTGACAGGT-1_1	1.94591014905531	0	0
CTGAGGCGTGGAGAAA-1_1	1.38629436111989	1.09861228866811	0
CTGATCCAGCATACTC-1_1	0.693147180559945	1.09861228866811	0
CTGATCCCATAAGCGG-1_1	0	1.09861228866811	0
CTGCAGGAGAATTGCA-1_1	1.38629436111989	0.693147180559945	0
CTGCAGGAGTGCGACA-1_1	1.6094379124341	0.693147180559945	0
CTGCAGGCATTGTACG-1_1	0.693147180559945	0.693147180559945	0
CTGCAGGTCAGCCCAG-1_1	1.38629436111989	0.693147180559945	0
CTGCATCAGACTCTTG-1_1	1.09861228866811	0	0
CTGCATCAGACTGTTC-1_1	1.09861228866811	0	0
CTGCATCCACATTCTT-1_1	1.38629436111989	0	0
CTGCATCCAGTCACGC-1_1	0	1.38629436111989	0
CTGCATCCATACTGAC-1_1	0.693147180559945	0.693147180559945	0
CTGCATCGTTGACTAC-1_1	1.09861228866811	0.693147180559945	0
CTGCATCTCGTCTACC-1_1	1.09861228866811	0	0
CTGCCATGTTAAGTCC-1_1	1.38629436111989	0	0
CTGCCATTCAAACCCA-1_1	0	2.07944154167984	0
CTGCCTAAGAATAACC-1_1	1.94591014905531	1.09861228866811	0
CTGCCTAAGGAACGCT-1_1	0	1.09861228866811	0
CTGCCTACAAACACCT-1_1	1.09861228866811	0	0
CTGCCTACAAGGTCAG-1_1	0	1.09861228866811	0
CTGCCTACATGAGGGT-1_1	1.09861228866811	1.09861228866811	0
CTGCCTACATGTGGTT-1_1	1.09861228866811	0.693147180559945	0
CTGCCTAGTCGTGGAA-1_1	2.19722457733622	1.09861228866811	0
CTGCCTAGTGGCGCTT-1_1	2.07944154167984	1.94591014905531	0
CTGCCTAGTTGGTGTT-1_1	0	0	0
CTGCGAGAGTTGTAGA-1_1	2.77258872223978	1.6094379124341	0
CTGCGAGCAAATGATG-1_1	0.693147180559945	1.38629436111989	0
CTGCGAGTCGCTCATC-1_1	1.09861228866811	0.693147180559945	0
CTGCTCATCACTACTT-1_1	1.6094379124341	0	0
CTGGACGGTCACCGCA-1_1	1.09861228866811	0	0
CTGGACGGTCATATGC-1_1	1.38629436111989	0.693147180559945	0
CTGGACGGTCCACTTC-1_1	2.39789527279837	0.693147180559945	0
CTGGACGGTCTGTGAT-1_1	0	0	0
CTGGACGTCCTTATGT-1_1	0.693147180559945	1.38629436111989	0
CTGGACGTCGGTCTGG-1_1	1.6094379124341	1.09861228866811	0
CTGGCAGGTTATCTTC-1_1	2.19722457733622	2.07944154167984	0
CTGGCAGGTTTCGGCG-1_1	0.693147180559945	0	0
CTGGCAGTCTCCGAGG-1_1	0	0	0
CTGGTCTAGGTGCTGA-1_1	0	0.693147180559945	0
CTGGTCTAGTAGAATC-1_1	0.693147180559945	0.693147180559945	0
CTGGTCTAGTATGGAT-1_1	0	0	0
CTGGTCTCACGTATAC-1_1	0.693147180559945	1.09861228866811	0
CTGGTCTCATCCGAGC-1_1	1.6094379124341	0.693147180559945	0
CTGGTCTGTGGTCTAT-1_1	1.09861228866811	1.09861228866811	0
[truncated: 8,290 more rows]
