# Supplementary material for: White and brown adipose tissue share a convergent fibro-adipogenic progenitor population
Source: EMBO Rep. 2025 Oct 8;26(22):5612–36. doi: 10.1038/s44319-025-00591-6 (PMC12635263; doi:10.1038/s44319-025-00591-6)
Supplement: Supplementary file 11 — Source data Fig. 4 [file 44319_2025_591_MOESM11_ESM.zip › Figure 4 source data/4B/wat_bat_depot_counts.csv]

	1	4	8	5	2	6	7	3	9
White Preadipocytes	1640	49	552	117	1253	32	12	591	85
Brown Preadipocytes	47	1633	843	1222	61	1062	999	31	60
