# Supplementary material for: White and brown adipose tissue share a convergent fibro-adipogenic progenitor population
Source: EMBO Rep. 2025 Oct 8;26(22):5612–36. doi: 10.1038/s44319-025-00591-6 (PMC12635263; doi:10.1038/s44319-025-00591-6)
Supplement: Supplementary file 11 — Source data Fig. 4 [file 44319_2025_591_MOESM11_ESM.zip › Figure 4 source data/4B/wat_bat_named_cluster_counts.csv]

	1	4	8	5	2	6	7	3	9
bCAPs	2	24	24	24	1	61	707	0	0
bFAPLs	0	39	750	18	0	10	36	1	1
Differentiating wFAPLs	0	0	29	0	0	0	0	0	0
Early Preads B1	45	193	30	808	44	366	93	12	3
Early Preads B2	0	1054	15	14	8	148	33	0	8
Early Preads B3	0	190	4	46	5	230	70	0	42
Early Preads B4	0	23	9	202	2	128	54	18	6
Early Preads B5	0	110	11	110	1	119	6	0	0
Early Preads W1	63	24	22	46	404	8	0	333	79
Early Preads W2	378	0	1	5	56	2	1	196	0
Early Preads W3	83	11	7	1	441	2	1	11	6
Early Preads W4	22	4	10	31	43	16	0	1	0
wCAPs	1060	8	15	32	291	3	10	34	0
wFAPLs	34	2	468	2	18	1	0	16	0
