# Supplementary material for: White and brown adipose tissue share a convergent fibro-adipogenic progenitor population
Source: EMBO Rep. 2025 Oct 8;26(22):5612–36. doi: 10.1038/s44319-025-00591-6 (PMC12635263; doi:10.1038/s44319-025-00591-6)
Supplement: Supplementary file 11 — Source data Fig. 4 [file 44319_2025_591_MOESM11_ESM.zip › Figure 4 source data/4D/wat_bat_cc_vlnplot_data.csv]

	Col4a2	Col14a1	Col4a1	Cryab	Meox2	Serpinb1a	Nr2f2	Pparg	Siglecg	Hmga1
AAACCCACAGAGCCCT-1_1	2.89037175789616	0	2.94443897916644	1.38629436111989	0.693147180559945	0.693147180559945	1.6094379124341	1.09861228866811	0	0
AAACCCACAGTCAGTT-1_1	2.484906649788	0	2.70805020110221	2.56494935746154	0	0	2.19722457733622	0	0	0
AAACCCAGTATGACAA-1_1	0	0.693147180559945	0	2.39789527279837	0	0.693147180559945	1.09861228866811	0	0	0
AAACGAAAGCGCAATG-1_1	1.09861228866811	1.09861228866811	1.79175946922805	1.38629436111989	0	0	0	0	0	0
AAACGAACACATGGTT-1_1	2.30258509299405	0	2.19722457733622	0	0	0	0.693147180559945	0	0	0
AAACGAAGTGCGAGTA-1_1	2.30258509299405	1.09861228866811	3.46573590279973	2.19722457733622	1.6094379124341	0	2.63905732961526	0	0	0
AAACGAATCCTGTTGC-1_1	0.693147180559945	1.38629436111989	0.693147180559945	0	0	0.693147180559945	0	0.693147180559945	0	0.693147180559945
AAACGCTAGCAGTACG-1_1	3.68887945411394	0	4.07753744390572	1.09861228866811	0	0	0.693147180559945	0.693147180559945	0	0
AAACGCTAGTCTCCTC-1_1	1.38629436111989	0	1.38629436111989	1.38629436111989	0	0	2.19722457733622	0.693147180559945	0	1.09861228866811
AAACGCTAGTTGTACC-1_1	2.39789527279837	0	3.13549421592915	1.94591014905531	0	2.07944154167984	2.07944154167984	0	0	0.693147180559945
AAACGCTGTAAGACCG-1_1	0	2.77258872223978	0	0	0	0	0.693147180559945	0.693147180559945	0	0
AAACGCTGTCGATTCA-1_1	2.99573227355399	1.6094379124341	3.61091791264422	1.38629436111989	1.6094379124341	0	1.79175946922805	0	0	0
AAACGCTTCACTGTCC-1_1	3.58351893845611	1.79175946922805	3.87120101090789	2.19722457733622	0.693147180559945	1.09861228866811	2.56494935746154	0	1.38629436111989	0
AAACGCTTCTAGACCA-1_1	3.09104245335832	1.79175946922805	3.25809653802148	0	0	0.693147180559945	0	0	0	0
AAACGCTTCTTGCGCT-1_1	1.6094379124341	1.38629436111989	1.94591014905531	0	0	0	1.38629436111989	0	0	0.693147180559945
AAAGAACCAGCTTTGA-1_1	2.83321334405622	0	3.40119738166216	1.6094379124341	0	0	1.09861228866811	1.09861228866811	0	0
AAAGAACGTTCGGTCG-1_1	0.693147180559945	0	0.693147180559945	0	0	1.38629436111989	2.19722457733622	0	0	0
AAAGAACTCTCTCTAA-1_1	2.07944154167984	0.693147180559945	2.484906649788	0.693147180559945	0	0	0.693147180559945	0.693147180559945	0	0
AAAGGATCATTGTGCA-1_1	3.43398720448515	0	3.36729582998647	0	0	0	1.09861228866811	1.38629436111989	0	0
AAAGGATGTAGACACG-1_1	1.6094379124341	0	1.94591014905531	0	0	0	1.09861228866811	0.693147180559945	0	0
AAAGGATGTTGCCGAC-1_1	1.79175946922805	0	2.39789527279837	0.693147180559945	0	0	1.38629436111989	0	0	0
AAAGGGCAGAAGATCT-1_1	0	2.83321334405622	0	0.693147180559945	0	0.693147180559945	0	0	0	0
AAAGGGCCAAAGCACG-1_1	0	1.38629436111989	0	1.79175946922805	0	0	0.693147180559945	0	0	0
AAAGGGCGTTTGGGTT-1_1	1.09861228866811	1.09861228866811	0	0	0	0	0	0	0	0
AAAGGTACACTACTTT-1_1	3.73766961828337	1.38629436111989	4.11087386417331	2.56494935746154	1.79175946922805	0.693147180559945	1.38629436111989	0	0	0
AAAGGTACAGACAAGC-1_1	0.693147180559945	0	0.693147180559945	1.09861228866811	0	0	1.09861228866811	0	0	0
AAAGGTAGTATGCGTT-1_1	2.99573227355399	1.09861228866811	3.52636052461616	2.63905732961526	0.693147180559945	1.6094379124341	2.39789527279837	0	0	0
AAAGGTAGTATTTCTC-1_1	1.09861228866811	2.30258509299405	1.09861228866811	1.38629436111989	0	0	0	2.07944154167984	0	0
AAAGGTAGTCTGTGGC-1_1	0	0.693147180559945	1.6094379124341	1.38629436111989	0	0.693147180559945	1.09861228866811	0.693147180559945	0	0
AAAGGTATCGGTGTTA-1_1	3.80666248977032	0.693147180559945	4.27666611901606	3.49650756146648	2.07944154167984	1.79175946922805	2.56494935746154	0	0	0
AAAGTCCTCCGCGATG-1_1	2.07944154167984	1.09861228866811	2.484906649788	1.09861228866811	0	0	0	1.79175946922805	0	1.09861228866811
AAAGTGAAGCGTTCAT-1_1	1.79175946922805	1.38629436111989	2.484906649788	2.07944154167984	0	0	1.09861228866811	1.38629436111989	0	0
AAAGTGAAGTGGTGGT-1_1	0	0	1.79175946922805	0	0	0	0.693147180559945	1.38629436111989	0	0
AAAGTGAGTCTTGTCC-1_1	2.19722457733622	1.09861228866811	3.25809653802148	1.6094379124341	0	0	1.09861228866811	0	0	0
AAATGGACAAGCAGGT-1_1	1.09861228866811	0	1.09861228866811	2.07944154167984	0	0	1.09861228866811	0.693147180559945	0	0.693147180559945
AAATGGACAATACCTG-1_1	3.04452243772342	2.07944154167984	3.36729582998647	1.6094379124341	2.19722457733622	1.38629436111989	2.19722457733622	0	0	0.693147180559945
AAATGGACACGTGAGA-1_1	1.94591014905531	2.07944154167984	1.6094379124341	1.38629436111989	0	0.693147180559945	0.693147180559945	1.09861228866811	0	0
AAATGGACACTCATAG-1_1	0	1.09861228866811	1.09861228866811	1.09861228866811	1.09861228866811	0	1.09861228866811	0	0	0
AAATGGAGTACTGCGC-1_1	2.484906649788	0.693147180559945	2.07944154167984	0	0	0	1.09861228866811	0	0	0
AAATGGAGTAGGAAAG-1_1	2.30258509299405	2.07944154167984	2.30258509299405	2.39789527279837	1.09861228866811	1.09861228866811	2.30258509299405	0	0	0
AACAAAGCAGGTATGG-1_1	0.693147180559945	0.693147180559945	0	1.09861228866811	0	0	0.693147180559945	2.30258509299405	0	0
AACAAAGCATAGAGGC-1_1	1.38629436111989	0.693147180559945	1.09861228866811	0.693147180559945	0	0	0	1.38629436111989	0	0
AACAAAGGTCCCTGTT-1_1	2.07944154167984	0	2.39789527279837	0	0	0	1.38629436111989	0	0	0
AACAAAGGTGCATTAC-1_1	3.04452243772342	0	3.71357206670431	3.04452243772342	0	0	2.77258872223978	0.693147180559945	0.693147180559945	0
AACAAAGGTGCGGTAA-1_1	0	1.79175946922805	0.693147180559945	1.94591014905531	0	0	1.94591014905531	0.693147180559945	0	0
AACAAAGGTGGTTTGT-1_1	1.38629436111989	0	1.38629436111989	0.693147180559945	0	0	0.693147180559945	0.693147180559945	0	0
AACAACCAGCAGTCTT-1_1	1.6094379124341	0	2.63905732961526	0.693147180559945	0	0.693147180559945	1.09861228866811	3.25809653802148	0.693147180559945	0
AACAACCAGGAGAATG-1_1	1.6094379124341	0	1.38629436111989	1.38629436111989	0	0	2.07944154167984	1.79175946922805	0	0
AACAACCAGTCATGAA-1_1	2.39789527279837	0	2.30258509299405	0.693147180559945	1.38629436111989	0	1.38629436111989	0	0	0
AACAACCCACGGCACT-1_1	1.09861228866811	1.09861228866811	2.19722457733622	0	0	0	1.09861228866811	0.693147180559945	0	0
AACAACCCAGAGAATT-1_1	2.19722457733622	0.693147180559945	1.94591014905531	1.09861228866811	0	0	0.693147180559945	2.39789527279837	0	0
AACAACCCAGCGGTCT-1_1	3.13549421592915	1.09861228866811	2.89037175789616	1.79175946922805	0	0	0	0	0	0
AACAACCGTAGACGTG-1_1	1.6094379124341	0	2.07944154167984	0	0	0	1.79175946922805	0.693147180559945	0	0.693147180559945
AACAACCGTTTGATCG-1_1	0	0	0	0	0	0	0.693147180559945	0.693147180559945	0	0
AACAAGACAACTGATC-1_1	0.693147180559945	0.693147180559945	1.09861228866811	0.693147180559945	0	0	1.79175946922805	1.94591014905531	0	0
AACAAGACACGACAGA-1_1	2.89037175789616	1.79175946922805	3.2188758248682	0.693147180559945	0.693147180559945	0	1.09861228866811	0.693147180559945	0	0.693147180559945
AACACACAGTCAGAGC-1_1	1.79175946922805	0	1.09861228866811	0	0	0.693147180559945	1.38629436111989	1.38629436111989	0	0
AACACACCAAAGGGTC-1_1	1.09861228866811	1.09861228866811	1.79175946922805	1.6094379124341	0	0.693147180559945	0	0	0	0
AACACACCAAGAGTTA-1_1	2.07944154167984	0	2.70805020110221	0	0	0	0.693147180559945	0	1.09861228866811	0.693147180559945
AACACACTCGATGCTA-1_1	1.38629436111989	0	2.19722457733622	0	1.38629436111989	0	1.09861228866811	0	0	0
AACAGGGAGACGACGT-1_1	2.83321334405622	2.19722457733622	3.13549421592915	1.79175946922805	0.693147180559945	0	1.79175946922805	0	0	0
AACAGGGAGGATCACG-1_1	2.39789527279837	0	3.09104245335832	1.6094379124341	0	0.693147180559945	1.38629436111989	0.693147180559945	0.693147180559945	0
AACAGGGAGTTCGCAT-1_1	0.693147180559945	1.38629436111989	0.693147180559945	0	0.693147180559945	0	0.693147180559945	0	0	0
AACAGGGGTGGTGATG-1_1	1.6094379124341	1.38629436111989	2.07944154167984	0	0.693147180559945	0	1.09861228866811	0	0.693147180559945	0
AACAGGGTCTGTAACG-1_1	1.09861228866811	1.6094379124341	2.19722457733622	0	0	0	2.07944154167984	1.94591014905531	0	0
AACCACAGTCAACATC-1_1	1.38629436111989	1.94591014905531	2.30258509299405	1.09861228866811	0	0.693147180559945	1.09861228866811	0	0	0
AACCACAGTGTGTGTT-1_1	0	0	0.693147180559945	0.693147180559945	0	1.09861228866811	1.09861228866811	0.693147180559945	0	0
AACCACATCACAAGGG-1_1	1.38629436111989	0	1.38629436111989	2.19722457733622	0	0.693147180559945	1.09861228866811	0	0	0
AACCACATCAGGACAG-1_1	1.38629436111989	1.38629436111989	1.09861228866811	1.09861228866811	0	1.09861228866811	2.19722457733622	0	0	0
AACCATGAGTGGAATT-1_1	0	1.6094379124341	0	0	0	0	1.6094379124341	1.09861228866811	0	0.693147180559945
AACCATGGTACACGCC-1_1	2.83321334405622	2.39789527279837	3.46573590279973	1.09861228866811	1.79175946922805	0	2.83321334405622	0	0	0
AACCATGTCGTCGGGT-1_1	2.484906649788	0	2.484906649788	1.6094379124341	0	0	0	0	0	0
AACCCAAAGCAATTAG-1_1	0.693147180559945	1.09861228866811	1.6094379124341	0	0	0	1.38629436111989	1.09861228866811	0	0
AACCCAAAGCAATTCC-1_1	0	0.693147180559945	0	1.09861228866811	0	0	1.09861228866811	0	0	0
AACCCAAAGTCGAATA-1_1	2.83321334405622	2.07944154167984	3.09104245335832	2.07944154167984	0	0	1.6094379124341	0	0	0
AACCCAACACACCTAA-1_1	1.79175946922805	1.94591014905531	1.94591014905531	1.38629436111989	0.693147180559945	0	1.38629436111989	0	0	1.09861228866811
AACCCAACAGCTACAT-1_1	0.693147180559945	1.6094379124341	0	1.09861228866811	0	0	0.693147180559945	1.09861228866811	0	0
AACCCAACATCATGAC-1_1	1.94591014905531	0	1.79175946922805	0	0	0.693147180559945	2.07944154167984	1.09861228866811	0	0
AACCCAAGTGATTGGG-1_1	2.07944154167984	1.38629436111989	2.07944154167984	0.693147180559945	0	0	1.79175946922805	0	0	0.693147180559945
AACCTGAAGATCACTC-1_1	2.39789527279837	0	2.07944154167984	0	0	0	0.693147180559945	2.77258872223978	0	0
AACCTGAAGTGTTGAA-1_1	3.17805383034795	0	3.66356164612965	3.49650756146648	0	1.6094379124341	2.94443897916644	0	0	0
AACCTGACATCGCCTT-1_1	3.3322045101752	3.13549421592915	4.12713438504509	2.484906649788	0.693147180559945	0	1.38629436111989	0	0	0
AACCTGAGTACAGGTG-1_1	0.693147180559945	0	1.38629436111989	0.693147180559945	0	0	0.693147180559945	0	0	0
AACCTGAGTTGAAGTA-1_1	1.94591014905531	2.484906649788	2.70805020110221	2.07944154167984	1.09861228866811	0.693147180559945	1.94591014905531	0	0	0
AACCTGAGTTGACTAC-1_1	0	0.693147180559945	0	1.38629436111989	0	0	0	0	0	0
AACCTGATCAAATGCC-1_1	2.19722457733622	0	1.79175946922805	1.38629436111989	0	0	0	1.6094379124341	0	0
AACCTTTCAAAGCAAT-1_1	0.693147180559945	1.38629436111989	1.6094379124341	1.09861228866811	0	0	0.693147180559945	1.09861228866811	0	0
AACCTTTCACTTTATC-1_1	2.19722457733622	0	1.94591014905531	2.19722457733622	0	0	1.09861228866811	1.38629436111989	0	0
AACCTTTGTCTAGATC-1_1	1.6094379124341	0.693147180559945	2.30258509299405	1.94591014905531	0.693147180559945	0	1.09861228866811	0	0	0
AACGAAAAGTAGAGTT-1_1	1.09861228866811	0.693147180559945	1.94591014905531	1.79175946922805	0	0.693147180559945	0.693147180559945	0.693147180559945	0	0
AACGAAAGTAGTGCGA-1_1	2.70805020110221	0	3.66356164612965	2.484906649788	1.38629436111989	0	2.19722457733622	0	1.09861228866811	0
AACGAAATCGTGTGAT-1_1	1.6094379124341	0	2.19722457733622	0	0	0	2.07944154167984	1.38629436111989	0	0.693147180559945
AACGAAATCTAGTCAG-1_1	0.693147180559945	0.693147180559945	0	0	1.09861228866811	0	1.94591014905531	0	0	0
AACGGGAAGAACTCCT-1_1	1.6094379124341	0	1.09861228866811	2.19722457733622	0	0	0.693147180559945	0.693147180559945	0	0
AACGGGAAGCTGACAG-1_1	1.09861228866811	2.19722457733622	1.6094379124341	1.6094379124341	1.09861228866811	1.09861228866811	1.38629436111989	0	0	0
AACGGGAAGGCATCTT-1_1	1.09861228866811	1.94591014905531	1.09861228866811	0	0	0	1.09861228866811	0	0	0
AACGGGAAGTAGCTCT-1_1	2.56494935746154	0	2.70805020110221	0.693147180559945	0	0	1.09861228866811	0	0	0
AACGGGAAGTGACCTT-1_1	1.6094379124341	1.38629436111989	2.30258509299405	0	0.693147180559945	0	2.70805020110221	0	0	0
AACGGGACACCTGAAT-1_1	1.94591014905531	0	2.56494935746154	1.79175946922805	0	0	0	3.71357206670431	0	0
AACGGGACATGACGAG-1_1	2.484906649788	0	2.63905732961526	0.693147180559945	0	0	0	0	0	1.09861228866811
AACGGGATCGCTTGCT-1_1	1.79175946922805	0	1.94591014905531	0	0	0	0	0	0	0
AACGTCAAGAGTCACG-1_1	2.484906649788	0	2.94443897916644	1.38629436111989	0	0	0.693147180559945	1.09861228866811	0	0
AACGTCAGTCAACACT-1_1	0.693147180559945	0.693147180559945	0.693147180559945	1.09861228866811	0.693147180559945	0.693147180559945	0.693147180559945	0	0	0.693147180559945
AACGTCATCAACTGGT-1_1	0.693147180559945	2.07944154167984	1.38629436111989	1.09861228866811	0	0	0	0	0	0
AACTTCTAGACATAAC-1_1	2.77258872223978	2.07944154167984	2.94443897916644	2.07944154167984	0.693147180559945	0	0.693147180559945	0	0	0
AACTTCTAGACCTCCG-1_1	1.79175946922805	1.09861228866811	1.38629436111989	2.07944154167984	1.09861228866811	0	1.09861228866811	0.693147180559945	1.09861228866811	0.693147180559945
AACTTCTGTAGTTCCA-1_1	1.79175946922805	0.693147180559945	1.94591014905531	0	0	0	0	1.38629436111989	0	0
AACTTCTGTGTGAATA-1_1	1.6094379124341	0	1.38629436111989	0	0	0	1.38629436111989	0	0	0.693147180559945
AACTTCTGTTACGTAC-1_1	2.30258509299405	0	3.09104245335832	0.693147180559945	0	0	0.693147180559945	0	0	0
AACTTCTTCGTGTTCC-1_1	2.83321334405622	0	2.99573227355399	1.38629436111989	1.09861228866811	0	1.38629436111989	0	0	0
AAGAACAAGTGAGTTA-1_1	2.07944154167984	0	2.56494935746154	0.693147180559945	0	0	1.38629436111989	0.693147180559945	0	0
AAGACAAGTCTAGTGT-1_1	1.38629436111989	0	2.56494935746154	1.94591014905531	0	0	0.693147180559945	0	0	0
AAGACAAGTGGTGATG-1_1	0	0	1.79175946922805	0	0	0	1.38629436111989	0	0	0
AAGACAATCCGGGACT-1_1	2.89037175789616	0	2.99573227355399	1.94591014905531	0	0	1.79175946922805	0	0	0
AAGACAATCTCTTCAA-1_1	1.38629436111989	1.09861228866811	0.693147180559945	1.94591014905531	0	0	0	0	0	0
AAGACTCAGCGCCTCA-1_1	0.693147180559945	2.484906649788	0.693147180559945	0	0	0	0	0	0	0
AAGACTCTCAAGAGTA-1_1	1.09861228866811	1.09861228866811	1.09861228866811	1.38629436111989	0	0	1.38629436111989	1.6094379124341	0	0
AAGATAGAGGAGTCTG-1_1	2.30258509299405	1.38629436111989	2.99573227355399	1.38629436111989	1.09861228866811	0	1.6094379124341	0	0	1.09861228866811
AAGATAGAGGCACGAT-1_1	2.39789527279837	0	2.39789527279837	0.693147180559945	0	0	1.09861228866811	1.09861228866811	0	0.693147180559945
AAGCATCAGGTAAACT-1_1	2.56494935746154	1.09861228866811	2.70805020110221	1.6094379124341	0	0	0.693147180559945	0	0	0
AAGCATCCAAGCTACT-1_1	1.38629436111989	0	1.38629436111989	0.693147180559945	0	0	0.693147180559945	1.09861228866811	0	0
AAGCATCCAATTGAGA-1_1	2.19722457733622	0.693147180559945	2.63905732961526	1.09861228866811	0	0	0.693147180559945	0.693147180559945	0.693147180559945	0
AAGCATCCAGAGCTAG-1_1	2.484906649788	1.79175946922805	2.70805020110221	2.484906649788	0	0	2.07944154167984	0	0	0
AAGCCATAGCATGCAG-1_1	3.17805383034795	0	3.87120101090789	2.484906649788	2.07944154167984	0	2.89037175789616	0	0	0
AAGCCATAGCCGATCC-1_1	2.484906649788	0	2.99573227355399	1.79175946922805	0	0	1.38629436111989	1.09861228866811	0.693147180559945	0
AAGCCATAGTCACACT-1_1	1.79175946922805	0	3.09104245335832	1.09861228866811	0	1.09861228866811	1.09861228866811	0	0	0
AAGCCATCAATTCGTG-1_1	2.19722457733622	1.6094379124341	1.94591014905531	2.484906649788	0.693147180559945	0	1.38629436111989	0	0	0
AAGCCATGTTCGGTTA-1_1	1.38629436111989	1.38629436111989	2.30258509299405	0	1.09861228866811	0	0	0.693147180559945	0	0
AAGCGAGAGCGTGCCT-1_1	1.38629436111989	0	1.09861228866811	1.6094379124341	0	0	1.6094379124341	0	0	0
AAGCGAGCAAGATTGA-1_1	1.09861228866811	1.94591014905531	1.09861228866811	0.693147180559945	0	0	1.94591014905531	0.693147180559945	0	0
AAGCGAGCACAGAGCA-1_1	2.19722457733622	0	2.83321334405622	0.693147180559945	0.693147180559945	0	1.6094379124341	0.693147180559945	0	0.693147180559945
AAGCGAGCATAATCGC-1_1	1.38629436111989	0	1.09861228866811	0	1.38629436111989	0	1.38629436111989	1.94591014905531	0	0
AAGCGAGGTTTAGTCG-1_1	1.09861228866811	0	1.38629436111989	1.38629436111989	0	0	0	0.693147180559945	0	0
AAGCGTTGTAACTAAG-1_1	1.09861228866811	0	1.09861228866811	0.693147180559945	0	0	1.38629436111989	0	0	0
AAGCGTTGTGTGGACA-1_1	2.39789527279837	1.38629436111989	3.40119738166216	2.07944154167984	1.79175946922805	0.693147180559945	2.39789527279837	0	0	0
AAGCGTTTCAAACCCA-1_1	1.79175946922805	0	1.79175946922805	1.38629436111989	0	0	1.6094379124341	0.693147180559945	0	0.693147180559945
AAGCGTTTCCTAGCCT-1_1	2.89037175789616	0	3.29583686600433	1.94591014905531	0	0.693147180559945	1.79175946922805	0	0	0
AAGCGTTTCGTGCAGC-1_1	1.38629436111989	0	1.09861228866811	0	0.693147180559945	0	1.38629436111989	0	0	0
AAGGAATAGAAGATCT-1_1	2.30258509299405	0	2.83321334405622	0.693147180559945	0	0	1.38629436111989	0	0	0
AAGGAATAGACGCTCC-1_1	0.693147180559945	2.19722457733622	1.6094379124341	0.693147180559945	0	0	0.693147180559945	0	0	0
AAGGAATAGCTGACAG-1_1	2.89037175789616	0	3.78418963391826	0	0	0	0.693147180559945	1.09861228866811	0	0
AAGGAATAGGCTTAGG-1_1	3.29583686600433	1.38629436111989	3.8286413964891	2.30258509299405	0.693147180559945	0.693147180559945	1.79175946922805	0	0	0
AAGGAATAGTTAACAG-1_1	1.09861228866811	0	0.693147180559945	1.94591014905531	0	0	1.09861228866811	0	0	0
AAGGAATAGTTTGGCT-1_1	1.38629436111989	0	1.79175946922805	0	0	0	0.693147180559945	1.09861228866811	0	0
AAGGAATGTTTCTATC-1_1	2.63905732961526	0.693147180559945	2.99573227355399	1.09861228866811	0	0	1.38629436111989	1.09861228866811	0	0
AAGGAATTCATCTATC-1_1	1.6094379124341	1.38629436111989	2.30258509299405	1.38629436111989	0	0	1.09861228866811	1.38629436111989	0	0
AAGGAATTCGCTATTT-1_1	1.79175946922805	0	2.94443897916644	0	0	0	1.6094379124341	1.79175946922805	0	0
AAGGTAAAGACATACA-1_1	2.63905732961526	0	3.09104245335832	0	0	0	1.6094379124341	1.38629436111989	0	0.693147180559945
AAGGTAAAGTAGCATA-1_1	1.94591014905531	0	2.484906649788	1.79175946922805	0.693147180559945	0	0	0	0	0.693147180559945
AAGGTAACACGCTTAA-1_1	1.6094379124341	0.693147180559945	2.484906649788	1.79175946922805	0	0	1.38629436111989	0.693147180559945	0	0
AAGGTAAGTCGAACAG-1_1	2.89037175789616	0	3.25809653802148	1.6094379124341	0	0	1.6094379124341	0.693147180559945	0	0
AAGTACCAGGTACAGC-1_1	1.6094379124341	0	2.39789527279837	0	0	0	0.693147180559945	0.693147180559945	0	0
AAGTACCCAGGTTCGC-1_1	2.99573227355399	0	3.63758615972639	1.94591014905531	0	0	1.38629436111989	0	0	0
AAGTACCGTCCTCATC-1_1	0.693147180559945	2.39789527279837	1.09861228866811	0	0	0	0.693147180559945	0	0	0
AAGTCGTTCACTCTTA-1_1	1.38629436111989	1.38629436111989	1.79175946922805	1.38629436111989	0	0	0	0	0	0
AAGTCGTTCAGTGTTG-1_1	0	1.79175946922805	1.09861228866811	0	0	0	0.693147180559945	0.693147180559945	0	0
AAGTCGTTCATACGGT-1_1	3.40119738166216	2.83321334405622	4.07753744390572	1.38629436111989	1.6094379124341	1.09861228866811	1.09861228866811	0	0	0
AAGTGAAAGAAGAACG-1_1	1.79175946922805	1.09861228866811	2.56494935746154	0.693147180559945	1.09861228866811	0.693147180559945	1.38629436111989	0	0	0
AAGTGAAAGAGTTGTA-1_1	1.09861228866811	0	2.39789527279837	1.79175946922805	0	0	1.79175946922805	0.693147180559945	0	1.09861228866811
AAGTGAAAGTAGCAAT-1_1	2.99573227355399	0	3.73766961828337	0.693147180559945	0.693147180559945	0	2.07944154167984	1.09861228866811	0	0
AAGTGAACAGAGGAAA-1_1	1.38629436111989	0.693147180559945	0.693147180559945	0	0	0	1.38629436111989	0	0	0
AAGTGAAGTACCACGC-1_1	0	1.79175946922805	0	0	0	0	1.09861228866811	0.693147180559945	0	0
AAGTTCGAGCTAGATA-1_1	2.63905732961526	0	2.30258509299405	0.693147180559945	0	0	0.693147180559945	0	0	0
AAGTTCGCAAGCTGTT-1_1	1.09861228866811	0	2.30258509299405	0	0.693147180559945	0	0.693147180559945	0	0.693147180559945	0.693147180559945
AAGTTCGCAATTGGTC-1_1	3.13549421592915	3.93182563272433	3.66356164612965	2.63905732961526	0.693147180559945	0.693147180559945	1.79175946922805	0	0	0
AAGTTCGCACCCTAAA-1_1	1.09861228866811	0	0.693147180559945	0.693147180559945	0	0	0.693147180559945	0	0	0
AAGTTCGGTGGCCACT-1_1	0	0.693147180559945	0	0.693147180559945	0	0	0	0	1.09861228866811	0.693147180559945
AATAGAGCATTCTTCA-1_1	0.693147180559945	0	0	1.6094379124341	2.07944154167984	0	1.6094379124341	0	0	0.693147180559945
AATAGAGGTACAGAAT-1_1	1.94591014905531	1.09861228866811	2.56494935746154	0	0	0	0	0	0	0
AATAGAGTCGTTCCCA-1_1	1.79175946922805	0	2.484906649788	0.693147180559945	0	0	0	0.693147180559945	0	0.693147180559945
AATAGAGTCTTCGGAA-1_1	0	0.693147180559945	0.693147180559945	0	0	0	0	0.693147180559945	0	0
AATCACGCAACCGACC-1_1	1.38629436111989	1.6094379124341	1.09861228866811	0	0.693147180559945	0	1.09861228866811	0	0	0
AATCACGGTGGATCAG-1_1	1.6094379124341	1.79175946922805	2.39789527279837	1.79175946922805	1.38629436111989	1.6094379124341	0.693147180559945	0	0	0
AATCACGGTTCAAGTC-1_1	1.38629436111989	0	1.79175946922805	0	0.693147180559945	0	0	1.09861228866811	0	0
AATCGACCACCGTGCA-1_1	1.79175946922805	0	1.38629436111989	1.38629436111989	0	0	1.79175946922805	1.6094379124341	0.693147180559945	0.693147180559945
AATCGACGTAGTTACC-1_1	2.19722457733622	0.693147180559945	3.17805383034795	1.09861228866811	1.09861228866811	0	1.09861228866811	1.09861228866811	0	0
AATCGACTCCGCTAGG-1_1	0	1.09861228866811	1.38629436111989	0.693147180559945	0	0.693147180559945	0.693147180559945	0	0	0
AATCGTGCACACCTGG-1_1	0.693147180559945	1.6094379124341	0	0.693147180559945	0	0	0	0	0	0
AATCGTGCACGTACAT-1_1	1.6094379124341	0	0.693147180559945	0	0	0	1.09861228866811	0	0	0
AATCGTGGTGTCCTAA-1_1	2.07944154167984	1.6094379124341	2.56494935746154	0	0	0	0.693147180559945	0	0	0
AATCGTGGTTTGAACC-1_1	1.79175946922805	0	2.70805020110221	1.79175946922805	0	0.693147180559945	0	1.94591014905531	0	0
AATGAAGCAATTGTGC-1_1	1.6094379124341	0	2.56494935746154	0	0	0	1.79175946922805	0.693147180559945	0	0.693147180559945
AATGACCAGTTGTCAC-1_1	1.09861228866811	0	1.94591014905531	0.693147180559945	0	0	1.09861228866811	0.693147180559945	0	0
AATGACCCAAAGGCAC-1_1	1.6094379124341	0	2.19722457733622	1.09861228866811	0.693147180559945	0.693147180559945	1.38629436111989	0	0	0
AATGACCCATGCCATA-1_1	0	2.07944154167984	0.693147180559945	0.693147180559945	0	0	0	0.693147180559945	0	0
AATGACCGTACTGCGC-1_1	0.693147180559945	1.09861228866811	0	0	0	0	0	1.38629436111989	0	0
AATGACCGTAGCACAG-1_1	2.07944154167984	0	2.39789527279837	0	0	0	1.79175946922805	0.693147180559945	0	1.09861228866811
AATGACCGTCGTTGCG-1_1	0	0.693147180559945	0.693147180559945	1.38629436111989	0	0	1.38629436111989	0	0	0
AATGACCGTTCTTGCC-1_1	1.09861228866811	1.09861228866811	0.693147180559945	0	1.09861228866811	0	0	1.09861228866811	0	0
AATGCCAAGAAGAACG-1_1	1.38629436111989	1.79175946922805	0.693147180559945	1.09861228866811	0	0	1.09861228866811	0	0	0
AATGCCAAGAGGGTCT-1_1	1.6094379124341	0	1.09861228866811	0	0.693147180559945	0	0.693147180559945	0	0	0.693147180559945
AATGCCAAGCACTTTG-1_1	1.94591014905531	1.09861228866811	2.30258509299405	0	0	0	1.09861228866811	1.09861228866811	0.693147180559945	0
AATGCCAAGTTCAACC-1_1	1.09861228866811	0.693147180559945	1.6094379124341	0	0	0.693147180559945	1.09861228866811	0	0	0
AATGCCAGTGGTGATG-1_1	2.30258509299405	1.79175946922805	1.79175946922805	0.693147180559945	0.693147180559945	0.693147180559945	0	0	0	0
AATGCCATCCATTGCC-1_1	0	1.09861228866811	0	0	0.693147180559945	0	0.693147180559945	1.09861228866811	0	0
AATGGAAAGCTTCATG-1_1	1.09861228866811	0	1.38629436111989	0	0	0	0.693147180559945	0	0	0
AATGGAAAGGGATCAC-1_1	2.63905732961526	0	3.29583686600433	1.6094379124341	0	0	1.38629436111989	0	0.693147180559945	0
AATGGAACACGCTTAA-1_1	2.70805020110221	1.6094379124341	3.3322045101752	0	0	0	1.38629436111989	1.6094379124341	0	0
AATGGAACAGGTCCCA-1_1	1.6094379124341	1.09861228866811	0.693147180559945	1.09861228866811	0	0	1.38629436111989	0	0	0.693147180559945
AATGGCTAGGCTCCCA-1_1	1.6094379124341	1.09861228866811	1.38629436111989	1.6094379124341	0	0.693147180559945	1.09861228866811	2.39789527279837	0	0
AATGGCTCAGGATTCT-1_1	0.693147180559945	1.94591014905531	0	2.30258509299405	1.6094379124341	0.693147180559945	2.07944154167984	0.693147180559945	0	0
AATGGCTGTAGACGGT-1_1	1.09861228866811	0	2.484906649788	0.693147180559945	0	0	1.79175946922805	1.38629436111989	0	0
AATGGCTGTATGATCC-1_1	1.6094379124341	1.09861228866811	0.693147180559945	1.38629436111989	0	0	0.693147180559945	1.09861228866811	0	0.693147180559945
AATGGCTTCGTCACCT-1_1	1.6094379124341	1.6094379124341	1.94591014905531	1.79175946922805	0	0.693147180559945	0.693147180559945	0	0	0
AATTCCTAGTCAACAA-1_1	0.693147180559945	0.693147180559945	1.79175946922805	0.693147180559945	0.693147180559945	0	0.693147180559945	1.38629436111989	0	0
AATTCCTCAACGGCTC-1_1	2.484906649788	0	3.13549421592915	1.38629436111989	0.693147180559945	0.693147180559945	0	1.6094379124341	0	0
AATTCCTCAGTACTAC-1_1	3.2188758248682	0	3.61091791264422	1.09861228866811	1.09861228866811	0	1.6094379124341	0	0	0
AATTCCTGTTGTTGCA-1_1	0.693147180559945	0.693147180559945	1.38629436111989	0	0.693147180559945	0	0	1.09861228866811	0	0
AATTCCTTCAAATGCC-1_1	0	2.77258872223978	0	1.6094379124341	0	0.693147180559945	0	1.38629436111989	0	0.693147180559945
AATTCCTTCCGTGTCT-1_1	0.693147180559945	2.07944154167984	0.693147180559945	2.07944154167984	0	0	1.38629436111989	1.38629436111989	0	0
AATTTCCAGAGTGTGC-1_1	0	0	1.79175946922805	0	1.38629436111989	0.693147180559945	1.38629436111989	0	0	0
AATTTCCTCTGCCCTA-1_1	1.6094379124341	1.09861228866811	1.09861228866811	2.19722457733622	0	0	0.693147180559945	0	0	0
ACAAAGAAGCTGAAAT-1_1	2.94443897916644	1.38629436111989	2.83321334405622	1.09861228866811	0	0	1.38629436111989	0	0	0
ACAAAGAGTGGCGCTT-1_1	3.17805383034795	0	3.63758615972639	2.63905732961526	0.693147180559945	0	1.79175946922805	0	0	0
ACAAAGAGTTCTCTCG-1_1	1.09861228866811	2.484906649788	0	0.693147180559945	0	0	0	1.09861228866811	0	0
ACAACCAAGGTCGTGA-1_1	1.6094379124341	1.09861228866811	1.94591014905531	0	0	0	1.6094379124341	0.693147180559945	0	0
ACAACCAGTCTTCAAG-1_1	0	2.56494935746154	0.693147180559945	0.693147180559945	0	0.693147180559945	0	0.693147180559945	0	0
ACAACCAGTGCCTGAC-1_1	0.693147180559945	0.693147180559945	1.38629436111989	2.63905732961526	1.09861228866811	0	1.09861228866811	0	0.693147180559945	0
ACAAGCTCACAGAAGC-1_1	1.38629436111989	1.94591014905531	2.19722457733622	0.693147180559945	1.38629436111989	0.693147180559945	0.693147180559945	0.693147180559945	0	0
ACAAGCTCAGTCAGTT-1_1	1.94591014905531	0	2.94443897916644	0.693147180559945	0	0	1.38629436111989	0	0.693147180559945	0
ACAAGCTTCCATTCGC-1_1	1.79175946922805	1.79175946922805	1.09861228866811	0.693147180559945	1.38629436111989	0	1.94591014905531	0	0	0
ACAAGCTTCGAGGCAA-1_1	0	0	0	0	0	0	0.693147180559945	0	0	0
ACACAGTAGCGTACAG-1_1	1.94591014905531	0.693147180559945	2.484906649788	0	0	0	1.6094379124341	1.79175946922805	0	0.693147180559945
ACACAGTAGCGTGAAC-1_1	1.09861228866811	1.6094379124341	2.39789527279837	0	0	0	0	0	0	0
ACACAGTGTAGAATAC-1_1	2.30258509299405	0.693147180559945	1.79175946922805	1.09861228866811	0	0	0	0	0.693147180559945	0
ACACAGTTCGCTTAAG-1_1	0.693147180559945	0	1.38629436111989	0	0	0	1.79175946922805	0	0	0
ACACCAAAGATCCAAA-1_1	1.09861228866811	0	2.19722457733622	0.693147180559945	0	0.693147180559945	1.94591014905531	1.6094379124341	0	0.693147180559945
ACACCAACAGAGCCCT-1_1	2.56494935746154	0	3.55534806148941	0	0	0.693147180559945	0.693147180559945	1.09861228866811	0.693147180559945	0.693147180559945
ACACCAATCATTGCTT-1_1	1.79175946922805	1.09861228866811	0.693147180559945	1.09861228866811	0	0	0.693147180559945	0	0	0
ACACGCGGTCTCTCTG-1_1	0	0.693147180559945	0	1.38629436111989	0	0.693147180559945	0	0	1.09861228866811	0
ACACGCGGTGGACTGA-1_1	1.94591014905531	0	2.39789527279837	0	0	0	0.693147180559945	0	0	0
ACACGCGGTTCGGTTA-1_1	1.6094379124341	0	1.79175946922805	0.693147180559945	0.693147180559945	0	1.38629436111989	1.09861228866811	0	0
ACACTGACAACTCGTA-1_1	0.693147180559945	0	1.38629436111989	2.07944154167984	0	0	0.693147180559945	0	0	0
ACACTGACAGATCCTA-1_1	0	0	1.09861228866811	0.693147180559945	1.79175946922805	0	1.94591014905531	0.693147180559945	0	0
ACACTGAGTTCTAACG-1_1	2.63905732961526	2.39789527279837	3.3322045101752	2.39789527279837	1.38629436111989	1.94591014905531	0.693147180559945	0	0	0
ACAGAAAAGGACATCG-1_1	1.79175946922805	0.693147180559945	1.6094379124341	0.693147180559945	0	0	1.38629436111989	0.693147180559945	0	0.693147180559945
ACAGAAACAGAATGTA-1_1	1.09861228866811	0	2.56494935746154	0	0	0.693147180559945	1.6094379124341	0	0	0
ACAGAAACATACCACA-1_1	3.91202300542815	1.09861228866811	4.4188406077966	2.39789527279837	1.38629436111989	1.09861228866811	2.484906649788	0	0.693147180559945	0
ACAGAAATCAACTCTT-1_1	2.07944154167984	1.94591014905531	1.94591014905531	0	0	0	0.693147180559945	0	0	0
ACAGAAATCAAGAGGC-1_1	1.09861228866811	1.6094379124341	1.38629436111989	0	0	0	1.09861228866811	0	0	0
ACAGCCGAGGGTGGGA-1_1	0.693147180559945	1.6094379124341	1.09861228866811	2.19722457733622	0	1.38629436111989	0	0	0	0
ACAGCCGAGTCACTAC-1_1	1.6094379124341	0	1.6094379124341	0	0	0	1.6094379124341	1.38629436111989	0	0
ACAGCCGAGTCGCCCA-1_1	1.6094379124341	1.09861228866811	2.56494935746154	0.693147180559945	0	0	0.693147180559945	0	0	0
ACAGCCGCATACACCA-1_1	1.94591014905531	0	1.6094379124341	0.693147180559945	0	0	1.6094379124341	3.09104245335832	0	0
ACAGCCGGTACTAGCT-1_1	2.89037175789616	2.70805020110221	3.3322045101752	2.63905732961526	1.38629436111989	1.6094379124341	1.6094379124341	0	0	0
ACAGCCGTCCTACGAA-1_1	1.94591014905531	0	1.79175946922805	1.09861228866811	0.693147180559945	0	0	2.19722457733622	0	0
ACAGGGACAGGCAATG-1_1	2.70805020110221	0	2.89037175789616	0	0	0	0	1.38629436111989	0	0
ACAGGGACAGTCCCGA-1_1	0.693147180559945	2.56494935746154	1.6094379124341	0	0.693147180559945	0	0.693147180559945	0	0	0.693147180559945
ACAGGGATCAATGTCG-1_1	1.38629436111989	0	1.09861228866811	1.09861228866811	0	0	1.6094379124341	0	0	0
ACAGGGATCCTGTTAT-1_1	1.09861228866811	0	0.693147180559945	0	0	0	1.38629436111989	0	0	0
ACAGGGATCGCCTAGG-1_1	1.6094379124341	1.38629436111989	2.07944154167984	0.693147180559945	0.693147180559945	0	0	0	0	0
ACATCCCCAATCAAGA-1_1	2.39789527279837	0	2.63905732961526	1.94591014905531	0	0	0	1.09861228866811	0.693147180559945	0
ACATCCCCATCGATCA-1_1	2.63905732961526	1.09861228866811	2.484906649788	1.09861228866811	0	0.693147180559945	0.693147180559945	0.693147180559945	0	0
ACATCCCGTAACAGTA-1_1	1.94591014905531	1.09861228866811	1.6094379124341	2.19722457733622	0	0	1.6094379124341	0.693147180559945	0	0
ACATCCCGTCGTTTCC-1_1	0.693147180559945	0	1.09861228866811	1.09861228866811	1.09861228866811	0	0	0	0	0
ACATCGACAGCGGTCT-1_1	1.09861228866811	0	1.38629436111989	0	0	0	1.09861228866811	0	0	0
ACATCGACATCTAACG-1_1	0	0	1.09861228866811	1.09861228866811	0	0	0	0	0	0
ACATCGAGTCAGCTTA-1_1	1.09861228866811	1.38629436111989	0.693147180559945	1.38629436111989	0	0	1.38629436111989	1.09861228866811	0	0
ACATCGATCGAGTCTA-1_1	2.30258509299405	0	1.94591014905531	0	1.09861228866811	0	0	0	0	0
ACATCGATCGCCCAGA-1_1	1.6094379124341	1.38629436111989	2.07944154167984	1.09861228866811	0	0	0	0	0	0.693147180559945
ACATGCACACGCAGTC-1_1	1.6094379124341	0	2.19722457733622	1.09861228866811	0	0	1.38629436111989	1.79175946922805	0	0
ACATGCACATCAGTCA-1_1	0	1.6094379124341	0	0	0	0	1.38629436111989	1.09861228866811	0	0
ACATGCAGTAACGTTC-1_1	2.30258509299405	0.693147180559945	2.56494935746154	2.56494935746154	0	0	1.09861228866811	0.693147180559945	0	0.693147180559945
ACATGCAGTCGCTTGG-1_1	0.693147180559945	1.38629436111989	0.693147180559945	0.693147180559945	0	0	1.38629436111989	0	0	0
ACATGCATCTGATTCT-1_1	0.693147180559945	1.09861228866811	0.693147180559945	1.38629436111989	0	0	0.693147180559945	1.94591014905531	0	0
ACATTTCGTAGTCACT-1_1	1.38629436111989	0	1.94591014905531	0	0	0	1.38629436111989	1.09861228866811	0	0
ACATTTCGTCAGGCAA-1_1	2.56494935746154	0	2.99573227355399	0	0	0	1.38629436111989	0	0.693147180559945	0
ACATTTCGTGGTAATA-1_1	2.07944154167984	0	1.79175946922805	1.09861228866811	0	0	0	0.693147180559945	0	0
ACATTTCGTGGTCAAG-1_1	2.484906649788	0	1.6094379124341	0	0	0	2.39789527279837	0	0	0
ACATTTCGTTGCATGT-1_1	0	0	0.693147180559945	1.38629436111989	0	0	1.38629436111989	0.693147180559945	0	0
ACATTTCTCAAGCCGC-1_1	1.79175946922805	0	1.6094379124341	1.09861228866811	0	0	1.09861228866811	1.09861228866811	0	0
ACCAAACGTAGCGATG-1_1	2.39789527279837	1.79175946922805	3.09104245335832	1.79175946922805	0.693147180559945	1.6094379124341	1.6094379124341	0	0	0
ACCAAACGTGGTAACG-1_1	2.07944154167984	0	2.19722457733622	0	0	0.693147180559945	2.07944154167984	0.693147180559945	0	0
ACCAAACTCCATTTCA-1_1	1.94591014905531	0	1.6094379124341	2.39789527279837	0	0.693147180559945	0.693147180559945	1.09861228866811	0	0
ACCAAACTCCGAGATT-1_1	2.77258872223978	1.09861228866811	2.94443897916644	0	0	0	1.09861228866811	3.17805383034795	0	0
ACCAAACTCGCCACTT-1_1	3.85014760171006	0	4.54329478227	3.52636052461616	0.693147180559945	0	3.2188758248682	1.38629436111989	1.6094379124341	0
ACCAACAAGGTATTGA-1_1	1.38629436111989	0	1.09861228866811	0.693147180559945	0	0	1.09861228866811	0.693147180559945	0	0.693147180559945
ACCAACATCATCGACA-1_1	2.07944154167984	0.693147180559945	3.09104245335832	1.38629436111989	0	0.693147180559945	1.09861228866811	1.09861228866811	0	0
ACCAACATCTTTGCAT-1_1	0	1.79175946922805	0.693147180559945	1.6094379124341	1.38629436111989	0.693147180559945	2.07944154167984	0	0	0
ACCACAAAGTATTAGG-1_1	1.09861228866811	0.693147180559945	1.38629436111989	0	0	0	0.693147180559945	0	0	0
ACCACAAAGTGTTCAC-1_1	0	0	0.693147180559945	1.09861228866811	0	0	0.693147180559945	0	0	0
ACCACAACACAGGATG-1_1	1.09861228866811	1.38629436111989	1.09861228866811	0	0	0	0	0.693147180559945	0	0.693147180559945
ACCACAACATATTCGG-1_1	2.83321334405622	0	2.94443897916644	0	0.693147180559945	0	1.79175946922805	0	0	0
ACCACAACATGGGATG-1_1	2.19722457733622	2.56494935746154	2.30258509299405	1.94591014905531	0	0	0.693147180559945	1.09861228866811	0	0
ACCACAAGTGTTATCG-1_1	2.484906649788	0	1.79175946922805	1.09861228866811	0	0	0.693147180559945	1.09861228866811	0	0
ACCACAAGTTAAGCAA-1_1	2.07944154167984	0	2.484906649788	0.693147180559945	0	0	0	0.693147180559945	0	0
ACCATTTCACTGATTG-1_1	1.09861228866811	2.89037175789616	0.693147180559945	0	0.693147180559945	0	0	1.6094379124341	0	0
ACCATTTCATGTGCTA-1_1	0	1.38629436111989	1.38629436111989	0	0	0	0.693147180559945	1.38629436111989	0	0
ACCATTTGTCCTGTCT-1_1	2.07944154167984	0	1.94591014905531	0	0	0	1.38629436111989	0.693147180559945	0	0.693147180559945
ACCCAAAAGAAAGTCT-1_1	2.07944154167984	0.693147180559945	1.38629436111989	0	0	0	1.09861228866811	1.79175946922805	0	0
ACCCAAAAGAGAGGTA-1_1	1.38629436111989	1.6094379124341	1.6094379124341	1.38629436111989	1.6094379124341	0	1.38629436111989	0	0	0
ACCCAAACAGTTTCGA-1_1	3.25809653802148	1.6094379124341	3.46573590279973	2.63905732961526	0.693147180559945	0	1.09861228866811	0	0	0
ACCCAAAGTACTGCCG-1_1	2.30258509299405	0	2.77258872223978	0	0	0	2.39789527279837	0.693147180559945	0.693147180559945	0
ACCCAAATCCATCGTC-1_1	0.693147180559945	1.09861228866811	1.79175946922805	0.693147180559945	0	0	1.38629436111989	2.30258509299405	0	0
ACCCTCACAAGTGCAG-1_1	1.38629436111989	1.6094379124341	1.38629436111989	0.693147180559945	0.693147180559945	0	0.693147180559945	0.693147180559945	0	0
ACCCTTGGTACTAAGA-1_1	1.09861228866811	0.693147180559945	0.693147180559945	1.38629436111989	0	0	1.38629436111989	0.693147180559945	0	0
ACCCTTGTCAAGATAG-1_1	2.70805020110221	1.6094379124341	2.70805020110221	2.56494935746154	0.693147180559945	1.6094379124341	2.19722457733622	0	0	0
ACCCTTGTCAGATTGC-1_1	1.38629436111989	1.94591014905531	2.07944154167984	0.693147180559945	0.693147180559945	0	0	0	0.693147180559945	0
ACCCTTGTCTGTAACG-1_1	0	0.693147180559945	0	0.693147180559945	0	0	0	1.09861228866811	0	0
ACCGTTCAGGCGACAT-1_1	1.38629436111989	0	2.56494935746154	1.09861228866811	0	0.693147180559945	1.09861228866811	0.693147180559945	0	0
ACCGTTCAGTGGTCAG-1_1	0	1.94591014905531	0	0	0	0	1.38629436111989	1.09861228866811	0	0
ACCGTTCCACCATATG-1_1	2.77258872223978	0	3.52636052461616	1.94591014905531	0.693147180559945	0.693147180559945	1.09861228866811	0	0	0.693147180559945
ACCGTTCTCACCTTGC-1_1	1.79175946922805	2.30258509299405	3.13549421592915	0.693147180559945	0	0	0.693147180559945	0.693147180559945	0	0.693147180559945
ACCTACCAGAGTCCGA-1_1	1.38629436111989	0	1.09861228866811	1.79175946922805	0.693147180559945	0	1.09861228866811	0.693147180559945	0	0
ACCTACCAGCATGCAG-1_1	1.38629436111989	0	1.6094379124341	1.09861228866811	0.693147180559945	0	1.6094379124341	0	0	0
ACCTACCAGGTCACTT-1_1	1.6094379124341	0	2.484906649788	2.19722457733622	0	0	2.19722457733622	0.693147180559945	0	0.693147180559945
ACCTACCCAGAACTCT-1_1	1.94591014905531	0	2.19722457733622	2.63905732961526	0	0	1.09861228866811	0	0	0
ACCTACCTCTGCGGAC-1_1	0.693147180559945	1.09861228866811	1.38629436111989	0.693147180559945	0	0.693147180559945	1.38629436111989	0	0	0.693147180559945
ACCTGAAGTCTAATCG-1_1	1.6094379124341	1.09861228866811	1.38629436111989	0	1.38629436111989	0	0.693147180559945	0	0	0
ACCTGAAGTGTCCGTG-1_1	0	0.693147180559945	0.693147180559945	0.693147180559945	0	0.693147180559945	0	1.09861228866811	0	0
ACGATCAAGCCGAATG-1_1	2.19722457733622	0	2.63905732961526	1.09861228866811	0	0	1.6094379124341	0	0	0
ACGATCAAGTTCCTGA-1_1	2.07944154167984	0	2.83321334405622	0	0	0.693147180559945	2.07944154167984	0	0	0
ACGATCACAGGTTCAT-1_1	2.07944154167984	1.79175946922805	2.56494935746154	1.09861228866811	0	0	1.38629436111989	0	0	0
ACGATCATCAAATGCC-1_1	3.46573590279973	1.6094379124341	4.02535169073515	1.94591014905531	1.94591014905531	0	1.94591014905531	0	0	0
ACGATCATCACCCATC-1_1	1.94591014905531	2.70805020110221	2.94443897916644	1.09861228866811	0	0.693147180559945	0.693147180559945	1.38629436111989	0	0
ACGATCATCTAAGCCA-1_1	1.09861228866811	1.38629436111989	0	1.09861228866811	0	0	0	1.09861228866811	0	0.693147180559945
ACGATCATCTCGCTCA-1_1	2.07944154167984	0	1.94591014905531	1.09861228866811	0	0	0.693147180559945	0	0	0
ACGATCATCTCTATAC-1_1	2.30258509299405	2.484906649788	2.39789527279837	1.09861228866811	0	0	0	0	0	0
ACGATGTCACGCTGTG-1_1	0.693147180559945	1.09861228866811	2.07944154167984	0.693147180559945	0	0	0.693147180559945	1.79175946922805	0	0
ACGATGTTCAGGTAAA-1_1	2.30258509299405	1.38629436111989	1.94591014905531	0.693147180559945	0.693147180559945	0	0	1.38629436111989	0	0
ACGATGTTCCGCGATG-1_1	1.94591014905531	0	1.6094379124341	0.693147180559945	0	0	1.09861228866811	1.09861228866811	0	0
ACGCACGAGCGCACAA-1_1	0.693147180559945	1.38629436111989	0.693147180559945	0	0	0	0	0	0	0
ACGCACGCAACTAGAA-1_1	2.07944154167984	1.38629436111989	2.63905732961526	0	1.38629436111989	0	1.09861228866811	0	0	0
ACGCACGGTGTGAATA-1_1	1.6094379124341	1.09861228866811	2.07944154167984	0	0	0.693147180559945	1.79175946922805	0	0	0
ACGCACGTCAACCGAT-1_1	2.39789527279837	2.19722457733622	3.25809653802148	0	0	0	1.38629436111989	1.09861228866811	0	0
ACGCACGTCAATCTCT-1_1	1.79175946922805	3.73766961828337	1.38629436111989	0	0	0.693147180559945	1.09861228866811	1.09861228866811	0	0
ACGGAAGAGTGATAAC-1_1	1.09861228866811	1.38629436111989	1.6094379124341	3.13549421592915	0	0	1.6094379124341	0	0	0
ACGGAAGCATCTATCT-1_1	0	1.38629436111989	0	0	0	0	1.09861228866811	1.38629436111989	0	0.693147180559945
ACGGAAGGTGGTCTAT-1_1	2.484906649788	1.09861228866811	3.25809653802148	1.94591014905531	0.693147180559945	0.693147180559945	1.94591014905531	0.693147180559945	0	0
ACGGAAGGTTGCTCGG-1_1	1.38629436111989	0	1.38629436111989	1.09861228866811	0	0	2.19722457733622	0.693147180559945	0	0
ACGGAAGGTTTCGCTC-1_1	2.94443897916644	0	3.76120011569356	2.56494935746154	1.09861228866811	0	2.484906649788	0	1.09861228866811	0
ACGGGTCCACAGTGTT-1_1	0	0	0	0	1.09861228866811	0	1.6094379124341	0	0	0
ACGGGTCCACATATCG-1_1	1.38629436111989	0	0	0	0	0	1.38629436111989	0	0	0
ACGGTCGCACTGCGTG-1_1	0.693147180559945	0	1.6094379124341	0	0	0	1.6094379124341	0	0	0
ACGGTCGGTTAGCGGA-1_1	1.09861228866811	1.79175946922805	1.38629436111989	0	0	0	0.693147180559945	1.6094379124341	0	0
ACGGTCGGTTTCGTTT-1_1	2.39789527279837	0	2.89037175789616	0	0	0	0	1.38629436111989	0	1.09861228866811
ACGGTCGTCGCAGTTA-1_1	0.693147180559945	1.6094379124341	2.19722457733622	0.693147180559945	0	0	2.07944154167984	0.693147180559945	0	0
ACGGTTAAGTCCTACA-1_1	2.07944154167984	0	2.19722457733622	0	0	0	2.19722457733622	0	0	0.693147180559945
ACGGTTACACCTGCAG-1_1	1.94591014905531	1.09861228866811	2.19722457733622	0	0	0	1.09861228866811	0.693147180559945	0	0.693147180559945
ACGGTTACACTACCGG-1_1	1.6094379124341	1.94591014905531	2.07944154167984	0.693147180559945	0.693147180559945	0	1.6094379124341	0	0	0
ACGGTTATCACCTTGC-1_1	2.19722457733622	2.39789527279837	1.6094379124341	1.38629436111989	0	0	0.693147180559945	1.79175946922805	0	0
ACGTAACGTACCGGCT-1_1	1.94591014905531	2.56494935746154	2.07944154167984	0	0	0	0.693147180559945	1.09861228866811	0	0
ACGTAACGTCGTATTG-1_1	0.693147180559945	0	2.19722457733622	1.09861228866811	0	0	1.6094379124341	1.09861228866811	0	0
ACGTAACGTTCGTAAC-1_1	1.79175946922805	2.19722457733622	1.6094379124341	1.09861228866811	0	0	1.09861228866811	0	0	0
ACGTACACAAGCAGGT-1_1	1.94591014905531	2.89037175789616	2.30258509299405	1.6094379124341	1.09861228866811	0.693147180559945	0	0	0	0
ACGTACAGTACCACGC-1_1	1.09861228866811	0	2.19722457733622	0	0	0	0	0	0	0
ACGTACATCAGCAGAG-1_1	0	2.30258509299405	0	2.07944154167984	0	1.38629436111989	0.693147180559945	1.6094379124341	0.693147180559945	0
ACGTACATCGGAGATG-1_1	2.77258872223978	0.693147180559945	3.29583686600433	0.693147180559945	1.09861228866811	0	1.38629436111989	1.09861228866811	0	0
ACGTAGTCAAGGCGTA-1_1	1.09861228866811	2.19722457733622	2.94443897916644	2.77258872223978	0.693147180559945	0	1.09861228866811	0.693147180559945	0	0
ACGTAGTGTAGCTTTG-1_1	3.17805383034795	1.38629436111989	3.61091791264422	2.56494935746154	0.693147180559945	1.79175946922805	2.07944154167984	0	0	0
ACGTAGTGTAGTCCTA-1_1	2.89037175789616	2.07944154167984	3.04452243772342	1.79175946922805	0	0	2.63905732961526	0	0	0
ACGTCCTAGGCGCTCT-1_1	0	1.79175946922805	1.94591014905531	1.6094379124341	0	0	1.09861228866811	0.693147180559945	0	0
ACGTCCTAGTCATGCT-1_1	1.79175946922805	0	2.99573227355399	0.693147180559945	0	0	0.693147180559945	0	0	0
ACGTCCTCACTGATTG-1_1	2.39789527279837	2.484906649788	2.19722457733622	0	0	0	0	0	0	0
ACGTCCTTCCGAGCTG-1_1	0.693147180559945	0	1.09861228866811	1.38629436111989	0	0	0.693147180559945	0.693147180559945	0	0.693147180559945
ACGTCCTTCTTTCAGT-1_1	1.38629436111989	1.38629436111989	2.07944154167984	0	0	0.693147180559945	1.38629436111989	0.693147180559945	0	0
ACGTTCCAGTGCCTCG-1_1	2.30258509299405	1.09861228866811	2.99573227355399	0	0	0	1.09861228866811	0	0	0
ACGTTCCCACTAGTAC-1_1	1.6094379124341	0	2.39789527279837	1.38629436111989	1.09861228866811	0.693147180559945	1.6094379124341	1.79175946922805	0	0
ACGTTCCGTGGGCTTC-1_1	1.6094379124341	1.09861228866811	2.30258509299405	0	0	0.693147180559945	0	0.693147180559945	0	0
ACGTTCCTCATTGCCC-1_1	1.38629436111989	0	1.94591014905531	1.09861228866811	1.6094379124341	0	0.693147180559945	0	0	0
ACGTTCCTCTCGTGGG-1_1	1.09861228866811	0	1.6094379124341	0	0	0	1.09861228866811	0	0	0
ACGTTCCTCTTGCAAG-1_1	1.09861228866811	0	0.693147180559945	1.79175946922805	0	0	1.38629436111989	1.38629436111989	0	0
ACTACGAAGGTTATAG-1_1	0.693147180559945	0	1.09861228866811	1.79175946922805	0	0	1.09861228866811	1.38629436111989	0	0
ACTACGAGTCCGGACT-1_1	1.94591014905531	0	1.09861228866811	1.38629436111989	0	0	1.38629436111989	1.38629436111989	0	0
ACTACGATCTTGCAAG-1_1	1.38629436111989	0	2.07944154167984	0.693147180559945	0	0	0.693147180559945	1.6094379124341	0	0
ACTATCTAGTGCACTT-1_1	0.693147180559945	0	1.09861228866811	0	0	0	1.6094379124341	0.693147180559945	0	0
ACTATCTCACAGCATT-1_1	1.09861228866811	0.693147180559945	0.693147180559945	1.6094379124341	1.79175946922805	0	1.38629436111989	0	0	0
ACTATGGCAAGCTGTT-1_1	1.94591014905531	0	3.09104245335832	1.38629436111989	1.38629436111989	0.693147180559945	1.94591014905531	0.693147180559945	0	0
ACTATGGCACCGTCTT-1_1	1.6094379124341	1.6094379124341	2.484906649788	0	0	0	1.09861228866811	0	0	0
ACTATGGCATGACGAG-1_1	2.19722457733622	0	2.30258509299405	0.693147180559945	0	0	1.09861228866811	1.38629436111989	0	0
ACTATGGGTACCGTGC-1_1	0	0	0.693147180559945	0	0.693147180559945	0	1.09861228866811	0.693147180559945	0.693147180559945	1.09861228866811
ACTATGGGTCCGAAGA-1_1	0	0.693147180559945	1.09861228866811	1.6094379124341	0	0	0.693147180559945	0.693147180559945	0	0
ACTATGGGTCTCGCGA-1_1	0	1.38629436111989	1.38629436111989	1.38629436111989	0	0	1.79175946922805	0	0	0
ACTATGGGTGAGCCAA-1_1	2.484906649788	1.09861228866811	2.56494935746154	2.39789527279837	0	0	2.07944154167984	1.79175946922805	0	0.693147180559945
ACTATGGGTGCAAGAC-1_1	0.693147180559945	0.693147180559945	0.693147180559945	2.484906649788	0	0.693147180559945	1.6094379124341	0	0	0
ACTATGGGTGGCACTC-1_1	1.79175946922805	0	2.19722457733622	0.693147180559945	1.09861228866811	0	1.79175946922805	0	0	0
ACTATGGTCAAATGAG-1_1	2.30258509299405	0	2.94443897916644	2.07944154167984	0	0	1.38629436111989	0	0	0
ACTATGGTCCAGGACC-1_1	1.79175946922805	0.693147180559945	2.07944154167984	0.693147180559945	0	0	1.09861228866811	0.693147180559945	0	0
ACTATTCAGTGGCCTC-1_1	2.39789527279837	1.09861228866811	3.3322045101752	0.693147180559945	0.693147180559945	0	1.6094379124341	1.6094379124341	0	0
ACTATTCCAGCGCTTG-1_1	2.19722457733622	0.693147180559945	1.94591014905531	0.693147180559945	0	0.693147180559945	0.693147180559945	0.693147180559945	0	0.693147180559945
ACTATTCCATACTTTC-1_1	2.39789527279837	0	3.49650756146648	2.63905732961526	1.79175946922805	0	2.70805020110221	0	0	0.693147180559945
ACTCCCAGTACTGAGG-1_1	1.94591014905531	0.693147180559945	1.09861228866811	1.6094379124341	0.693147180559945	0	2.07944154167984	1.09861228866811	0	0
ACTCCCAGTATAGCTC-1_1	2.484906649788	1.38629436111989	3.2188758248682	1.6094379124341	0.693147180559945	0	1.6094379124341	0	0	0
ACTCCCAGTTGCCTAA-1_1	0	0	0	0	0	0	0	0	0	0
ACTCCCATCTGCGGGT-1_1	0	0	0	1.38629436111989	0	0	1.38629436111989	1.94591014905531	0	0
ACTCTCGCATAATCCG-1_1	3.36729582998647	0	3.43398720448515	0	0	0	1.79175946922805	0	0	0
ACTCTCGGTGGAAATT-1_1	2.39789527279837	1.09861228866811	2.56494935746154	1.09861228866811	0	0.693147180559945	0.693147180559945	0.693147180559945	0	0.693147180559945
ACTCTCGGTTCATCTT-1_1	1.09861228866811	0	2.484906649788	1.94591014905531	0	0	1.09861228866811	1.09861228866811	0	0.693147180559945
ACTGATGAGGCTCTCG-1_1	1.38629436111989	0.693147180559945	2.63905732961526	0.693147180559945	0	0	1.09861228866811	1.38629436111989	0.693147180559945	0
ACTGATGCAAATGGCG-1_1	2.484906649788	0	2.77258872223978	2.39789527279837	0	0	1.6094379124341	0.693147180559945	0	0
ACTGATGCAGCTGTTA-1_1	1.09861228866811	0	1.79175946922805	0	1.38629436111989	0	0.693147180559945	0.693147180559945	0	0
ACTGATGCATCGTCCT-1_1	1.38629436111989	0	1.79175946922805	2.63905732961526	0	0	0	0	0	0
ACTGATGGTAGGCAAC-1_1	1.38629436111989	0	2.94443897916644	0	0	0	1.6094379124341	0.693147180559945	0	0.693147180559945
ACTGATGGTAGTTAGA-1_1	2.70805020110221	0	2.56494935746154	2.19722457733622	1.09861228866811	0.693147180559945	1.94591014905531	0	0	0.693147180559945
ACTGATGGTCAGTTTG-1_1	1.79175946922805	0	2.63905732961526	0	0	0	0.693147180559945	1.79175946922805	0	0
ACTGATGGTGCCTGAC-1_1	1.79175946922805	0.693147180559945	2.07944154167984	1.38629436111989	0.693147180559945	0	0	0	0	0
ACTGATGTCTTACGTT-1_1	0.693147180559945	1.09861228866811	0	0.693147180559945	1.38629436111989	0	1.38629436111989	0.693147180559945	0	0
ACTGCAAAGTGGATTA-1_1	0.693147180559945	1.38629436111989	1.09861228866811	0	0	0	2.07944154167984	1.6094379124341	0	0
ACTGCAACAGTAGATA-1_1	2.39789527279837	0	2.70805020110221	0	0.693147180559945	0	0	1.38629436111989	0	0
ACTGCAAGTCCGACGT-1_1	3.68887945411394	1.6094379124341	4.11087386417331	2.70805020110221	0	0	2.07944154167984	0	0	0.693147180559945
ACTGCAAGTGCCCAGT-1_1	0	2.19722457733622	0	0.693147180559945	0	0.693147180559945	1.09861228866811	1.38629436111989	0	1.09861228866811
ACTGCAATCACGATCA-1_1	0	1.38629436111989	0.693147180559945	1.09861228866811	0.693147180559945	0	0	0.693147180559945	0	0.693147180559945
ACTGCAATCTGAACGT-1_1	2.484906649788	0	3.29583686600433	1.38629436111989	0	0	0.693147180559945	2.19722457733622	0	0
ACTGTCCCAAAGCTAA-1_1	1.6094379124341	0.693147180559945	2.07944154167984	0.693147180559945	0.693147180559945	0	0	0	1.09861228866811	0
ACTGTCCGTGGCTTAT-1_1	2.07944154167984	2.19722457733622	2.07944154167984	1.6094379124341	0.693147180559945	0	2.07944154167984	0.693147180559945	0	0
ACTGTCCTCCATCTCG-1_1	0	1.79175946922805	1.38629436111989	0	0	0	1.94591014905531	0	0	0
ACTGTGAAGGCGAAGG-1_1	2.56494935746154	0	2.63905732961526	0	0	0	0.693147180559945	0	0	0
ACTGTGAAGGTTGTTC-1_1	2.56494935746154	1.09861228866811	2.94443897916644	1.09861228866811	0	0	1.79175946922805	0.693147180559945	1.09861228866811	0
ACTGTGAAGTATCTGC-1_1	1.6094379124341	0	1.09861228866811	1.79175946922805	0	0	0.693147180559945	0.693147180559945	0	0
ACTGTGATCACAGTGT-1_1	1.38629436111989	0	0.693147180559945	1.09861228866811	0	0.693147180559945	2.07944154167984	0.693147180559945	0	0
ACTTAGGAGCTGACTT-1_1	2.19722457733622	0	1.38629436111989	0.693147180559945	1.38629436111989	0	1.94591014905531	0	0	0
ACTTAGGAGGTAGCAC-1_1	0	1.94591014905531	0	0	0	0	0	0.693147180559945	0	0.693147180559945
ACTTAGGAGTTAGTAG-1_1	1.38629436111989	0.693147180559945	0.693147180559945	0	0	0	2.07944154167984	0	0	0
ACTTAGGCAACCACGC-1_1	1.09861228866811	0	1.09861228866811	0	0	0	1.09861228866811	0	0	0
ACTTAGGCAACTGTGT-1_1	2.07944154167984	0.693147180559945	2.19722457733622	1.38629436111989	0	0	1.09861228866811	0	0	0
ACTTAGGCATGTGCTA-1_1	0.693147180559945	1.79175946922805	2.19722457733622	0.693147180559945	0	0	0.693147180559945	1.09861228866811	0	0
ACTTAGGTCAGGTAAA-1_1	0	2.70805020110221	0.693147180559945	0	0	0	1.09861228866811	1.09861228866811	0	0
ACTTAGGTCTGAGCAT-1_1	0	0	1.6094379124341	0.693147180559945	0.693147180559945	0	0.693147180559945	1.09861228866811	0	0
ACTTAGGTCTTTGGAG-1_1	1.38629436111989	0	1.09861228866811	0	0	0	0	0	0	0
ACTTATCAGAAGTATC-1_1	1.94591014905531	0.693147180559945	2.484906649788	1.6094379124341	0	0	0.693147180559945	0.693147180559945	0	0
ACTTATCAGCGCTGCT-1_1	2.07944154167984	2.07944154167984	2.30258509299405	1.09861228866811	0.693147180559945	0.693147180559945	1.38629436111989	1.09861228866811	0	0
ACTTATCAGGCTCACC-1_1	2.19722457733622	1.38629436111989	0.693147180559945	1.38629436111989	1.09861228866811	1.09861228866811	1.38629436111989	1.09861228866811	0	0
ACTTATCGTCTAATCG-1_1	2.19722457733622	2.07944154167984	3.04452243772342	1.38629436111989	1.09861228866811	0	0	0	0	0
ACTTATCTCACTTCTA-1_1	1.09861228866811	0	1.09861228866811	0	0	0	1.09861228866811	0	0	0
ACTTATCTCCGAGATT-1_1	1.6094379124341	0	2.70805020110221	0	1.09861228866811	0	1.09861228866811	0.693147180559945	1.09861228866811	0
ACTTATCTCTCATGCC-1_1	1.09861228866811	0	1.6094379124341	0	1.6094379124341	0	1.38629436111989	0.693147180559945	0	0
ACTTCCGAGACCATAA-1_1	0	1.09861228866811	0	0	0	0	1.09861228866811	0.693147180559945	0	0.693147180559945
ACTTCCGCAGGGCTTC-1_1	1.09861228866811	0	1.38629436111989	1.09861228866811	0	0.693147180559945	2.07944154167984	1.09861228866811	0	0
ACTTCCGGTAAGTTAG-1_1	2.39789527279837	0.693147180559945	3.73766961828337	1.79175946922805	0	0	0.693147180559945	3.04452243772342	1.09861228866811	0.693147180559945
ACTTCCGTCTGCCCTA-1_1	0.693147180559945	1.6094379124341	1.94591014905531	2.39789527279837	1.09861228866811	1.38629436111989	0	0	0	0
ACTTCGCAGATTACCC-1_1	1.38629436111989	0	1.38629436111989	2.56494935746154	1.6094379124341	0.693147180559945	1.6094379124341	0	0	0
ACTTCGCAGCGACATG-1_1	2.19722457733622	0	2.56494935746154	0	0	0	1.09861228866811	0	0	0
ACTTCGCCAGCTGAGA-1_1	0	0	0	1.94591014905531	0	0	0.693147180559945	0.693147180559945	0	0
ACTTCGCTCCACTGGG-1_1	1.09861228866811	1.6094379124341	0.693147180559945	1.6094379124341	0	0	0	1.09861228866811	0	0
ACTTCGCTCCAGTACA-1_1	0	0.693147180559945	0	0	0	1.09861228866811	1.6094379124341	0	0	0
ACTTCGCTCGTCACCT-1_1	1.09861228866811	2.94443897916644	0	0.693147180559945	0	0.693147180559945	0.693147180559945	0	0	0
ACTTCGCTCTTTACAC-1_1	2.99573227355399	2.94443897916644	3.52636052461616	2.89037175789616	1.94591014905531	2.56494935746154	2.07944154167984	0	0	0
ACTTTCAAGACGATAT-1_1	0	2.484906649788	0	0.693147180559945	1.38629436111989	0	1.38629436111989	0	0	0
ACTTTCAAGCATGATA-1_1	0	0	1.38629436111989	0.693147180559945	0	0	0.693147180559945	0	0	0
ACTTTCAAGCCTCTTC-1_1	0	0.693147180559945	1.38629436111989	0.693147180559945	0	0	1.09861228866811	1.38629436111989	0	0
ACTTTCAAGTGCAAAT-1_1	2.30258509299405	0	2.63905732961526	1.09861228866811	1.79175946922805	0	0	0	0	1.09861228866811
ACTTTCACACTGCGAC-1_1	0	0	1.09861228866811	2.56494935746154	0	0	1.6094379124341	1.09861228866811	0	0
ACTTTCAGTGGCTTAT-1_1	1.94591014905531	1.6094379124341	2.19722457733622	0	0.693147180559945	0	1.09861228866811	1.6094379124341	0	0
ACTTTGTAGAGTCTTC-1_1	1.09861228866811	1.09861228866811	1.94591014905531	1.09861228866811	0	0	0	0	0	0
ACTTTGTAGCTCCCTT-1_1	1.09861228866811	0	2.484906649788	0	0	0	1.09861228866811	0	0	0
ACTTTGTAGTGCTAGG-1_1	2.30258509299405	0	2.484906649788	0	0	0	1.09861228866811	0	0.693147180559945	0.693147180559945
ACTTTGTCAATCAGCT-1_1	3.04452243772342	0.693147180559945	3.09104245335832	0.693147180559945	1.79175946922805	0	0.693147180559945	0.693147180559945	0	0
ACTTTGTCACAGCTGC-1_1	1.94591014905531	0	1.38629436111989	3.25809653802148	0	0	1.38629436111989	0	0.693147180559945	0
ACTTTGTGTAGTCCTA-1_1	1.09861228866811	1.79175946922805	1.09861228866811	0	0	0	0	0	0	0
ACTTTGTGTTACACTG-1_1	1.6094379124341	1.09861228866811	1.94591014905531	1.09861228866811	0	0	0.693147180559945	0	0	0
ACTTTGTTCGTAGGGA-1_1	1.38629436111989	0.693147180559945	0	0	0	0	0	0	0	0
AGAAATGCAAATGGCG-1_1	1.6094379124341	0	2.19722457733622	0.693147180559945	0	0	1.09861228866811	1.38629436111989	0	0
AGAAATGGTAGATTGA-1_1	0	0	1.09861228866811	1.38629436111989	0	0	1.38629436111989	0	1.09861228866811	0.693147180559945
AGAAATGGTGGCTGAA-1_1	2.19722457733622	0	2.89037175789616	1.38629436111989	0	0	1.38629436111989	0	0	0
AGAAATGTCACCTTGC-1_1	3.43398720448515	0.693147180559945	3.49650756146648	1.94591014905531	0.693147180559945	0	1.09861228866811	1.09861228866811	0	0
AGAACAAAGACATAAC-1_1	3.49650756146648	1.38629436111989	3.58351893845611	2.07944154167984	1.79175946922805	0.693147180559945	2.07944154167984	0	0	0
AGAACAAAGTGCGTCC-1_1	1.09861228866811	1.79175946922805	0.693147180559945	0.693147180559945	0	0	2.07944154167984	0.693147180559945	0	0
AGAACAATCCTATTTG-1_1	1.94591014905531	0.693147180559945	2.70805020110221	0.693147180559945	0	0	0	0	0	0
AGAACCTCAAGGCCTC-1_1	1.38629436111989	0	0	0.693147180559945	0	0	0.693147180559945	0.693147180559945	0	0
AGAACCTCAATGTTGC-1_1	1.09861228866811	0	0	0.693147180559945	0	0	1.09861228866811	1.38629436111989	0	0
AGAACCTCAGACCAGA-1_1	1.09861228866811	2.56494935746154	2.19722457733622	0	0.693147180559945	0	0.693147180559945	0	0	1.09861228866811
AGAACCTCATACGCAT-1_1	1.38629436111989	2.83321334405622	1.6094379124341	0.693147180559945	0.693147180559945	0	0.693147180559945	0	0	0
AGAACCTGTACCGTCG-1_1	2.07944154167984	0	1.38629436111989	1.94591014905531	0	0	1.09861228866811	0	0.693147180559945	0
AGAACCTGTATGAGGC-1_1	1.6094379124341	0	2.63905732961526	0.693147180559945	0.693147180559945	0	0	1.09861228866811	0	0
AGAACCTTCATCACAG-1_1	2.19722457733622	0	2.30258509299405	0.693147180559945	0	0	0	0	0	0
AGAAGCGAGATTCGAA-1_1	2.70805020110221	2.19722457733622	2.94443897916644	1.79175946922805	1.38629436111989	0	1.79175946922805	0	0	0
AGAAGCGCAATTGCCA-1_1	2.39789527279837	1.09861228866811	2.99573227355399	0	0.693147180559945	0	1.38629436111989	0	0	0
AGAAGCGCACGGTCTG-1_1	2.07944154167984	0	2.39789527279837	0	0	0	0	1.6094379124341	0	0
AGAAGCGCAGACAAGC-1_1	0.693147180559945	0	1.79175946922805	2.07944154167984	0	0	1.94591014905531	0	0	0
AGAAGCGCATGACGAG-1_1	1.79175946922805	0	0.693147180559945	1.09861228866811	0.693147180559945	0	0	0	0	0
AGAAGCGGTAGAGTTA-1_1	1.79175946922805	0.693147180559945	1.38629436111989	0	0.693147180559945	0	1.79175946922805	0	0	1.09861228866811
AGAAGCGTCTTCGGAA-1_1	0.693147180559945	0	1.09861228866811	0	0.693147180559945	0	1.38629436111989	0	0	0
AGAAGTACAACAAAGT-1_1	0.693147180559945	0	1.38629436111989	2.30258509299405	0	0	1.09861228866811	0.693147180559945	0	0
AGAAGTACAGGTGTGA-1_1	2.19722457733622	0	2.63905732961526	1.09861228866811	0	0	0	0	0	0.693147180559945
AGAAGTACATTCTTCA-1_1	2.19722457733622	0.693147180559945	2.56494935746154	1.38629436111989	0	0	1.38629436111989	2.39789527279837	0	0
AGACAAACAGATCCTA-1_1	1.38629436111989	1.38629436111989	0	2.56494935746154	0	0	0.693147180559945	0	0	0
AGACAAACAGATGCGA-1_1	0	2.07944154167984	1.38629436111989	2.07944154167984	0	0	2.19722457733622	0.693147180559945	0	0
AGACAAACAGGTAGTG-1_1	1.6094379124341	2.07944154167984	3.25809653802148	2.07944154167984	1.94591014905531	0.693147180559945	2.30258509299405	0	0	0
AGACAAATCACTCCGT-1_1	1.38629436111989	1.94591014905531	1.09861228866811	1.94591014905531	1.79175946922805	0	0.693147180559945	0	0	0.693147180559945
AGACAAATCTTTGCGC-1_1	1.38629436111989	0	1.79175946922805	0	0	0.693147180559945	0	1.09861228866811	0	0
AGACACTCAATACCTG-1_1	3.76120011569356	2.63905732961526	4.18965474202643	0	0	0	1.09861228866811	1.38629436111989	0	0
AGACACTTCAGACAAA-1_1	2.07944154167984	0	2.39789527279837	0.693147180559945	0	0	1.79175946922805	0	0	0
AGACACTTCTCGTCAC-1_1	1.38629436111989	2.56494935746154	1.38629436111989	2.39789527279837	2.77258872223978	1.38629436111989	2.07944154167984	0	0	0
AGACAGGAGACTTAAG-1_1	1.94591014905531	1.38629436111989	2.63905732961526	1.09861228866811	1.09861228866811	0	0.693147180559945	0	0	0
AGACAGGCACATTCTT-1_1	0	1.38629436111989	0	0	0	0	1.79175946922805	1.38629436111989	0	0
AGACAGGCATCTTTCA-1_1	0	0	1.09861228866811	0	0	0	1.6094379124341	0.693147180559945	0	0
AGACAGGGTGAAAGTT-1_1	1.94591014905531	2.484906649788	1.6094379124341	1.38629436111989	1.38629436111989	0	2.07944154167984	0	0	0
AGACAGGGTGAGATCG-1_1	2.07944154167984	0.693147180559945	3.36729582998647	0.693147180559945	0	0	1.38629436111989	0	0	0.693147180559945
AGACAGGTCACTAGCA-1_1	1.94591014905531	1.38629436111989	2.89037175789616	0	0	0	0	1.94591014905531	0	0
AGACAGGTCCGCTTAC-1_1	2.77258872223978	1.38629436111989	2.77258872223978	0	0	0	1.09861228866811	0	0	0.693147180559945
AGACAGGTCTATTGTC-1_1	1.79175946922805	0	0.693147180559945	1.09861228866811	1.09861228866811	0	1.6094379124341	0	0.693147180559945	0
AGACCATCAGCGTAGA-1_1	2.83321334405622	0	3.2188758248682	1.09861228866811	0	0	1.38629436111989	0.693147180559945	0	0
AGACCATCATGTGCCG-1_1	3.29583686600433	0.693147180559945	3.76120011569356	1.09861228866811	0	0	2.07944154167984	1.09861228866811	0	0
AGACCCGAGGGACTGT-1_1	2.07944154167984	0.693147180559945	2.39789527279837	1.6094379124341	0	0	0	1.6094379124341	0	0
AGACCCGCATGTACGT-1_1	0	0	1.79175946922805	0	0	0	0.693147180559945	1.09861228866811	0	0
AGACCCGGTCTGTCAA-1_1	1.79175946922805	2.07944154167984	2.484906649788	0.693147180559945	0	0	1.38629436111989	0	0	0
AGACCCGGTGGGACAT-1_1	2.39789527279837	1.79175946922805	2.77258872223978	1.38629436111989	0	0	1.38629436111989	0.693147180559945	0	0
AGACTCACACGACCTG-1_1	3.13549421592915	1.38629436111989	3.25809653802148	2.94443897916644	1.38629436111989	0	2.89037175789616	0	0	0
AGACTCAGTAGTGTGG-1_1	1.09861228866811	0	1.38629436111989	1.38629436111989	0	0	1.38629436111989	2.07944154167984	0	0
AGACTCATCGCTCCTA-1_1	0	2.07944154167984	0.693147180559945	1.94591014905531	0	0	1.6094379124341	1.09861228866811	0	0
AGAGAATAGGTAAAGG-1_1	1.79175946922805	0.693147180559945	2.19722457733622	0.693147180559945	0	0	1.09861228866811	1.09861228866811	0	0.693147180559945
AGAGAATAGTCCTGCG-1_1	1.79175946922805	0	1.94591014905531	0	0	0	0.693147180559945	0	0	0
AGAGAATCAAGTGCAG-1_1	0.693147180559945	1.38629436111989	1.09861228866811	0.693147180559945	0	0	1.09861228866811	0	0	0
AGAGAATCAGGAGGTT-1_1	3.61091791264422	2.484906649788	3.71357206670431	2.07944154167984	2.07944154167984	2.07944154167984	1.6094379124341	0	0.693147180559945	0
AGAGAATGTATTTCGG-1_1	0.693147180559945	1.09861228866811	0.693147180559945	1.79175946922805	0	0	1.38629436111989	0.693147180559945	0	0
AGAGAATGTCAATCTG-1_1	0	2.83321334405622	0	0.693147180559945	1.09861228866811	0	1.79175946922805	0	0	0
AGAGAATTCATGCCCT-1_1	1.38629436111989	1.38629436111989	2.30258509299405	1.09861228866811	0	0	1.38629436111989	0	0	0.693147180559945
AGAGAGCAGAAGGTAG-1_1	0.693147180559945	1.94591014905531	1.38629436111989	0	0	0	1.09861228866811	0	0	0
AGAGAGCAGCAGTAAT-1_1	2.94443897916644	0	3.87120101090789	4.53259949315326	0	0	1.38629436111989	1.6094379124341	2.19722457733622	0
AGAGAGCAGCCTGGAA-1_1	1.6094379124341	0	1.94591014905531	0	0	0	1.09861228866811	0	0	1.09861228866811
AGAGAGCAGGATCACG-1_1	1.79175946922805	1.6094379124341	2.39789527279837	2.07944154167984	0	0.693147180559945	1.79175946922805	0	0	1.09861228866811
AGAGAGCCAAACGGCA-1_1	1.94591014905531	2.07944154167984	2.77258872223978	1.09861228866811	0	0	0.693147180559945	0.693147180559945	0	0
AGAGAGCCAACCGGAA-1_1	1.79175946922805	0	2.484906649788	2.07944154167984	1.38629436111989	0	1.6094379124341	0	0	0
AGAGAGCGTAACATGA-1_1	0	0	0	1.09861228866811	0	0	1.38629436111989	0	0	0
AGAGAGCGTCCGTACG-1_1	2.19722457733622	0	1.94591014905531	1.09861228866811	0	0	1.79175946922805	1.38629436111989	0	0
AGAGAGCTCACGGGCT-1_1	1.09861228866811	0	1.6094379124341	0	0	0	2.484906649788	1.09861228866811	1.6094379124341	1.09861228866811
AGAGCAGAGAAGAACG-1_1	0	1.09861228866811	0	0	1.09861228866811	1.38629436111989	1.6094379124341	0.693147180559945	0	0
AGAGCAGAGCTGTACT-1_1	2.99573227355399	0	3.2188758248682	1.38629436111989	0	0	1.38629436111989	0.693147180559945	0	0
AGAGCAGAGGTTATAG-1_1	0.693147180559945	0	0	1.09861228866811	0	0	1.6094379124341	0	0	0
AGAGCAGCAGCATTGT-1_1	1.94591014905531	0	2.07944154167984	2.07944154167984	0	0	1.09861228866811	1.38629436111989	0	0
AGAGCAGCATCCTTCG-1_1	1.09861228866811	2.83321334405622	0	0	0	0	0	0	0	0
AGAGCAGGTTCGGTCG-1_1	0.693147180559945	0	0.693147180559945	0.693147180559945	0	0	0.693147180559945	0	0	0
AGAGCAGTCATGAGTC-1_1	1.38629436111989	0.693147180559945	1.79175946922805	0.693147180559945	0	0	1.94591014905531	1.79175946922805	0	0
AGAGCAGTCGTCAAAC-1_1	1.09861228866811	0	2.19722457733622	0	0	0	0	0	0	0.693147180559945
AGAGCCCCAAACCACT-1_1	3.55534806148941	2.30258509299405	4.00733318523247	2.19722457733622	2.19722457733622	2.19722457733622	2.63905732961526	0	0	0
AGAGCCCCAGAAATCA-1_1	1.94591014905531	0	1.09861228866811	0	0	0.693147180559945	1.09861228866811	1.38629436111989	0	0
AGAGCCCGTGAATTAG-1_1	2.30258509299405	2.07944154167984	2.83321334405622	0	0	0	0.693147180559945	0	0	0.693147180559945
AGATAGAAGGATACCG-1_1	1.94591014905531	1.79175946922805	2.77258872223978	1.6094379124341	0	0	1.38629436111989	0	0	1.09861228866811
AGATAGAGTAACAGTA-1_1	1.09861228866811	0	0	1.94591014905531	0	0	1.38629436111989	0.693147180559945	0	0
AGATAGAGTAGATTGA-1_1	0	1.79175946922805	0	1.38629436111989	0	0	1.38629436111989	2.07944154167984	0	0
AGATAGAGTAGTCGGA-1_1	0	0	0	1.38629436111989	0	0.693147180559945	0	0	0	0
AGATAGAGTATCAGCT-1_1	1.6094379124341	0.693147180559945	0.693147180559945	0.693147180559945	0	0	1.09861228866811	0	0	0
AGATAGAGTTGAGGAC-1_1	0	0.693147180559945	0	0	0	0	1.6094379124341	0	0	0
AGATAGATCTCTGCTG-1_1	0	0.693147180559945	0.693147180559945	0	0	0.693147180559945	1.09861228866811	1.79175946922805	0	0
AGATCCAAGACAGCGT-1_1	0	0	0	0.693147180559945	0	0	0	0	0	0.693147180559945
AGATCCACACGTCGGT-1_1	1.6094379124341	0	2.484906649788	1.09861228866811	0	0	0	0	0	1.38629436111989
AGATCCACAGCAAGAC-1_1	1.79175946922805	0.693147180559945	2.70805020110221	1.09861228866811	0	0.693147180559945	1.38629436111989	0	0.693147180559945	0
AGATCCAGTCATATGC-1_1	2.89037175789616	0	3.63758615972639	1.6094379124341	0	0	0.693147180559945	0	0.693147180559945	0
AGATCCAGTGTGTACT-1_1	2.19722457733622	1.6094379124341	2.30258509299405	0	0	0	1.09861228866811	2.19722457733622	0	0
AGATCCATCGGAAGGT-1_1	0	0	1.6094379124341	1.09861228866811	0	0.693147180559945	0.693147180559945	0.693147180559945	0	0
AGATCCATCTTCGGAA-1_1	1.38629436111989	1.6094379124341	1.09861228866811	1.38629436111989	0	0	1.38629436111989	0	0	0
AGATCGTAGGTTCCAT-1_1	2.484906649788	0	2.89037175789616	0	0	0	1.09861228866811	0	0.693147180559945	1.09861228866811
AGATCGTCATCCGATA-1_1	1.38629436111989	0	1.94591014905531	0	0	0	1.38629436111989	1.09861228866811	0	0
AGATCGTCATGTGTCA-1_1	0.693147180559945	0	0.693147180559945	0	0	0	1.38629436111989	0	0	0
AGATCGTGTAAGACCG-1_1	0	2.07944154167984	1.09861228866811	0	0	0	0.693147180559945	2.07944154167984	0	0
AGATCGTGTATCATGC-1_1	1.79175946922805	0	2.63905732961526	0	0	0	1.38629436111989	0.693147180559945	0	0
AGATCGTGTATTTCGG-1_1	0	1.6094379124341	0.693147180559945	1.38629436111989	0	0	0	1.09861228866811	0	0
AGATGAAAGTCTGGAG-1_1	1.79175946922805	0	1.6094379124341	0	0	0	0	1.09861228866811	0	0
AGATGAACATGACACT-1_1	0	0.693147180559945	0	0	0.693147180559945	0.693147180559945	0	0	0	0
AGATGAAGTTTACTGG-1_1	1.6094379124341	0	1.94591014905531	0.693147180559945	0	0	1.38629436111989	0.693147180559945	0	0
AGATGAATCACCTGGG-1_1	2.07944154167984	0	2.56494935746154	0.693147180559945	0	0	0.693147180559945	0.693147180559945	0	0
AGATGAATCGACCAAT-1_1	0	2.19722457733622	1.09861228866811	0.693147180559945	0	0	0	0.693147180559945	0.693147180559945	0.693147180559945
AGATGAATCGCAGAGA-1_1	0	0	0	1.09861228866811	0	0	1.09861228866811	0.693147180559945	0.693147180559945	0
AGATGCTGTCAGGCAA-1_1	1.6094379124341	1.94591014905531	1.79175946922805	2.77258872223978	0.693147180559945	1.79175946922805	1.79175946922805	0	0	0
AGATGCTGTTGCTGAT-1_1	2.19722457733622	1.79175946922805	3.13549421592915	0	0	0	1.38629436111989	0.693147180559945	0	0.693147180559945
AGATGCTTCGGTCACG-1_1	1.09861228866811	0	0.693147180559945	0	0	0	1.94591014905531	1.38629436111989	0	0
AGCATCAAGTTGTAGA-1_1	2.70805020110221	0	2.99573227355399	1.09861228866811	0	0	1.79175946922805	1.94591014905531	0.693147180559945	0
AGCATCAGTCCAAAGG-1_1	0.693147180559945	0.693147180559945	0.693147180559945	0	0	0.693147180559945	1.38629436111989	0	0	0
AGCATCAGTGATTCTG-1_1	0.693147180559945	1.79175946922805	0.693147180559945	0.693147180559945	0	0	1.09861228866811	1.38629436111989	0	0
AGCATCATCATCTACT-1_1	1.38629436111989	1.94591014905531	0	1.6094379124341	0	0	0	1.79175946922805	0	0
AGCATCATCCCGAGAC-1_1	0	0.693147180559945	0.693147180559945	1.38629436111989	0	0.693147180559945	0	1.38629436111989	0	0
AGCATCATCGATACGT-1_1	1.09861228866811	2.484906649788	1.94591014905531	0.693147180559945	0	0.693147180559945	0.693147180559945	0	0	0
AGCCAATAGAATACAC-1_1	1.38629436111989	0	1.38629436111989	0	0	0	1.38629436111989	0.693147180559945	0	0
AGCCAATAGGGCGAGA-1_1	1.6094379124341	1.09861228866811	2.19722457733622	0.693147180559945	0	0	1.09861228866811	0	0	0
AGCCAATGTCCTGAAT-1_1	0	0	1.09861228866811	1.09861228866811	0	0	1.94591014905531	1.38629436111989	0	0
AGCCAATTCTGGGAGA-1_1	1.6094379124341	0	1.09861228866811	0	0	0	0	0	0	0
AGCCACGCATCGCTAA-1_1	2.30258509299405	0	2.89037175789616	0	0	0	0	2.484906649788	0	0
AGCCACGCATCTGGGC-1_1	1.94591014905531	0.693147180559945	1.09861228866811	0	0	0	0.693147180559945	3.36729582998647	0	0
AGCCACGTCAACCTTT-1_1	0.693147180559945	0.693147180559945	0.693147180559945	0	0	1.09861228866811	0	0	0	0
AGCCAGCCAACGTATC-1_1	2.63905732961526	1.09861228866811	2.83321334405622	0	0	0	0	1.09861228866811	0	0
AGCGATTAGCTCGAAG-1_1	0.693147180559945	2.07944154167984	1.09861228866811	1.09861228866811	0	0	1.09861228866811	0.693147180559945	0	0
AGCGATTAGGCAGGTT-1_1	1.79175946922805	0	1.38629436111989	1.09861228866811	0	0	1.09861228866811	0	0	0
AGCGATTCAAGGTACG-1_1	1.94591014905531	1.09861228866811	2.63905732961526	0	0	0	0.693147180559945	0	0	0
AGCGATTGTCACTACA-1_1	1.79175946922805	2.30258509299405	1.94591014905531	0	0.693147180559945	0	1.6094379124341	0	0	0
AGCGCCAAGACCAGCA-1_1	1.38629436111989	0	2.07944154167984	2.63905732961526	0	0	0	1.79175946922805	0	0
AGCGCCACAGCCTATA-1_1	0	0.693147180559945	0	1.38629436111989	0	0	1.09861228866811	0	0	0
AGCGCCAGTAGCGTCC-1_1	1.6094379124341	0	2.77258872223978	0	0	1.09861228866811	1.79175946922805	0.693147180559945	0	1.09861228866811
AGCGCCATCCACGTAA-1_1	3.2188758248682	0	3.13549421592915	1.6094379124341	0	0	1.09861228866811	3.43398720448515	0	0
AGCGCCATCTCCATAT-1_1	2.30258509299405	0	2.484906649788	0.693147180559945	0	0	1.79175946922805	0.693147180559945	0	0
AGCGTATAGTCGAAAT-1_1	2.484906649788	1.79175946922805	2.77258872223978	1.38629436111989	0	0	0	0	0	0
AGCGTATTCTCCGCAT-1_1	1.6094379124341	0.693147180559945	1.6094379124341	1.94591014905531	0	0	1.09861228866811	0.693147180559945	0	0
AGCTACACAACTGCTA-1_1	0	2.19722457733622	0.693147180559945	0.693147180559945	0	0	0	0	0	0
AGCTACAGTACCTAAC-1_1	2.39789527279837	0	3.25809653802148	0	0	0	0	0	0	0
AGCTACAGTGATAGAT-1_1	1.09861228866811	0	1.09861228866811	0	0	0	1.6094379124341	1.6094379124341	0	0
AGCTACATCACTCGAA-1_1	0	0.693147180559945	0	2.56494935746154	0	0	0.693147180559945	0	0	0
AGCTACATCGCAACAT-1_1	1.79175946922805	1.94591014905531	1.79175946922805	0	0	0	1.09861228866811	1.09861228866811	0	0
AGCTACATCTTCTGGC-1_1	1.38629436111989	0.693147180559945	1.38629436111989	1.38629436111989	0	0	0	0.693147180559945	0	0
AGCTCAAAGGTGCAGT-1_1	0	1.09861228866811	1.79175946922805	0.693147180559945	0	0	1.09861228866811	0	0	0
AGCTCAACAGCGTGAA-1_1	0	0	0	1.94591014905531	0	0	1.09861228866811	0.693147180559945	0	0.693147180559945
AGCTCAACATCGGAAG-1_1	1.38629436111989	0	1.79175946922805	0	0	0	0	0	0	0
AGCTCAAGTATAGGGC-1_1	1.94591014905531	0	2.89037175789616	0	0.693147180559945	0	1.38629436111989	0.693147180559945	0	0
AGCTCAAGTGCGCTCA-1_1	1.09861228866811	0	1.09861228866811	0.693147180559945	0	0	1.6094379124341	0.693147180559945	0	0
AGCTCAAGTTGCCAAT-1_1	1.09861228866811	0	2.07944154167984	0	0	0	1.6094379124341	0.693147180559945	0	1.09861228866811
AGCTTCCAGGCATCAG-1_1	0.693147180559945	1.09861228866811	2.07944154167984	0.693147180559945	0	0	1.38629436111989	1.09861228866811	0	0
AGCTTCCAGGTGCCAA-1_1	1.6094379124341	1.09861228866811	0	0	0	0	1.6094379124341	2.30258509299405	0	0
AGCTTCCAGTGAGTTA-1_1	2.77258872223978	1.09861228866811	3.2188758248682	1.09861228866811	1.79175946922805	0	2.07944154167984	0	0	0
AGCTTCCGTGGCTCTG-1_1	0	0	0	0.693147180559945	0	0.693147180559945	0.693147180559945	0	0	0
AGCTTCCGTTTACCTT-1_1	1.38629436111989	0	2.39789527279837	1.6094379124341	0	0	1.09861228866811	1.38629436111989	0	0
AGCTTCCTCCACGTGG-1_1	2.56494935746154	0	2.77258872223978	0	0	0	1.09861228866811	0.693147180559945	0	0
AGCTTCCTCCGGCTTT-1_1	2.484906649788	2.07944154167984	3.17805383034795	0.693147180559945	0	0	1.38629436111989	0	0	0
AGCTTCCTCGCAAGAG-1_1	0.693147180559945	0	1.09861228866811	0.693147180559945	0	0	1.38629436111989	1.38629436111989	0	0
AGGAAATCACCGGCTA-1_1	1.09861228866811	1.38629436111989	1.38629436111989	0.693147180559945	0	0	0.693147180559945	1.6094379124341	0	0
AGGAAATCACTTGTGA-1_1	1.38629436111989	0.693147180559945	1.09861228866811	0	0	0	1.79175946922805	0.693147180559945	0	0
AGGAAATTCCAGTACA-1_1	2.63905732961526	0.693147180559945	3.09104245335832	1.38629436111989	0	0	1.6094379124341	1.6094379124341	0.693147180559945	0
AGGAATAAGAGTCTTC-1_1	0.693147180559945	1.09861228866811	0	2.89037175789616	0	0	1.38629436111989	0	0	0
AGGAATACAAGTTCGT-1_1	1.94591014905531	0.693147180559945	2.30258509299405	0	0	0	1.09861228866811	1.79175946922805	0	0
AGGAATACAATCGTCA-1_1	2.83321334405622	0.693147180559945	2.77258872223978	0	0	0	1.38629436111989	0	0	0
AGGAATACAGCACAGA-1_1	0	1.94591014905531	1.38629436111989	0	0	0	0.693147180559945	0.693147180559945	0	0
AGGAATAGTTAGGGAC-1_1	1.94591014905531	2.07944154167984	0.693147180559945	2.63905732961526	1.09861228866811	2.89037175789616	2.19722457733622	0	0	0
AGGAATATCATACGGT-1_1	2.07944154167984	0.693147180559945	2.89037175789616	0.693147180559945	0	0	1.38629436111989	1.94591014905531	0	0
AGGAATATCGCGCCAA-1_1	0.693147180559945	1.09861228866811	0.693147180559945	0	0	0	0.693147180559945	0	0	0
AGGAATATCTTGGTGA-1_1	0	1.6094379124341	0.693147180559945	1.94591014905531	0	0	0.693147180559945	0	0	0
AGGACGACAATGACCT-1_1	2.39789527279837	1.09861228866811	1.94591014905531	2.19722457733622	0.693147180559945	0	1.38629436111989	0	0	0
AGGACGAGTACACGTT-1_1	1.09861228866811	0	0.693147180559945	1.38629436111989	0	1.6094379124341	1.09861228866811	0.693147180559945	0	0
AGGACGAGTGATACTC-1_1	1.79175946922805	1.94591014905531	1.09861228866811	0.693147180559945	1.79175946922805	0	2.30258509299405	0	0	0
AGGACGATCCTATTGT-1_1	1.38629436111989	1.94591014905531	1.38629436111989	0	0	0.693147180559945	1.38629436111989	0	0	0
AGGACGATCGTAGCTA-1_1	1.09861228866811	0	0.693147180559945	1.38629436111989	0	0	2.07944154167984	0	0	0
AGGACTTAGTGGAAAG-1_1	0	1.09861228866811	1.38629436111989	0.693147180559945	0	0	1.6094379124341	0.693147180559945	0	0
AGGACTTGTTTGTTCT-1_1	1.09861228866811	0.693147180559945	1.6094379124341	1.79175946922805	0	0	1.38629436111989	1.09861228866811	0	0
AGGAGGTAGCCAAGTG-1_1	1.94591014905531	0	2.63905732961526	0	0.693147180559945	0	1.6094379124341	0.693147180559945	0	0
AGGAGGTAGGGACACT-1_1	0.693147180559945	0	2.83321334405622	2.56494935746154	0	0	0	1.6094379124341	0	0
AGGAGGTCAACGTATC-1_1	1.09861228866811	0.693147180559945	0.693147180559945	2.39789527279837	0	0	0.693147180559945	0	0	0
AGGAGGTGTAGGCAAC-1_1	1.09861228866811	1.38629436111989	1.94591014905531	0.693147180559945	1.09861228866811	0	1.09861228866811	1.09861228866811	0	0
AGGAGGTGTTGTGTAC-1_1	0	0	1.38629436111989	0	0	0	1.94591014905531	0	0	0
AGGAGGTTCACGGTCG-1_1	3.17805383034795	1.79175946922805	4.06044301054642	2.19722457733622	1.09861228866811	0.693147180559945	1.38629436111989	0	1.38629436111989	0
AGGAGGTTCGCCAATA-1_1	0.693147180559945	0	1.38629436111989	1.09861228866811	0	0	1.09861228866811	0	0	0
AGGATAAAGAAACTCA-1_1	1.38629436111989	0	1.38629436111989	0	0	0	0	0	0	0
AGGATAAGTTCCGCTT-1_1	1.38629436111989	0	2.77258872223978	0	0	0	0.693147180559945	0.693147180559945	0	0
AGGATCTAGTGGTTAA-1_1	0.693147180559945	1.38629436111989	1.09861228866811	1.94591014905531	0	0	0.693147180559945	0.693147180559945	0	0
AGGATCTGTCGCGGTT-1_1	1.09861228866811	0.693147180559945	1.6094379124341	0.693147180559945	0	0.693147180559945	1.09861228866811	1.6094379124341	0	0.693147180559945
AGGATCTGTGACTGTT-1_1	1.94591014905531	0.693147180559945	1.38629436111989	2.39789527279837	0.693147180559945	0	0.693147180559945	0.693147180559945	0	0
AGGATCTGTTACCTGA-1_1	1.38629436111989	1.09861228866811	0.693147180559945	3.13549421592915	0	0	2.07944154167984	1.38629436111989	0	0.693147180559945
AGGATCTTCCTGGGTG-1_1	3.04452243772342	1.09861228866811	3.09104245335832	1.94591014905531	1.79175946922805	0	2.19722457733622	0	0	0
AGGCATTAGAGTGTTA-1_1	0.693147180559945	0	0	0	0	0	0.693147180559945	0	0	0
AGGCATTCAATGTGGG-1_1	1.79175946922805	1.79175946922805	2.484906649788	0.693147180559945	1.09861228866811	0	1.94591014905531	0	0	0
AGGCATTGTGGCTGAA-1_1	0	0	1.38629436111989	1.38629436111989	0	0	0	0	0	0
AGGCATTTCATCACAG-1_1	2.07944154167984	2.39789527279837	1.38629436111989	0.693147180559945	1.38629436111989	0	1.09861228866811	1.94591014905531	0	0
AGGCATTTCGACCATA-1_1	1.38629436111989	0.693147180559945	1.09861228866811	1.38629436111989	0.693147180559945	0.693147180559945	1.09861228866811	0	0	0
AGGCATTTCTTTCCAA-1_1	0	1.94591014905531	1.09861228866811	1.09861228866811	0	0.693147180559945	0	0	0	0
AGGCTGCGTAGGATAT-1_1	0	0	1.09861228866811	1.79175946922805	0	0	1.38629436111989	0	0	0
AGGCTGCGTTTCCATT-1_1	1.09861228866811	0	0	1.38629436111989	0.693147180559945	0	1.09861228866811	0	0	0
AGGCTGCTCTCGTCAC-1_1	2.99573227355399	0	3.8286413964891	1.79175946922805	0	0	1.38629436111989	1.09861228866811	0	0
AGGGAGTAGACTCTAC-1_1	1.38629436111989	1.38629436111989	1.6094379124341	0.693147180559945	0.693147180559945	0	2.484906649788	0	0	1.09861228866811
AGGGAGTAGAGATTCA-1_1	3.04452243772342	0	2.89037175789616	0.693147180559945	0	0.693147180559945	1.09861228866811	0.693147180559945	0	0
AGGGAGTAGGAACGAA-1_1	1.6094379124341	0	2.484906649788	0	1.94591014905531	0	1.79175946922805	0	0	0
AGGGAGTTCGTTTACT-1_1	0	2.83321334405622	0.693147180559945	1.94591014905531	0	0.693147180559945	0	0.693147180559945	0	0
AGGGAGTTCTCGGTCT-1_1	1.38629436111989	0	1.38629436111989	1.94591014905531	0	0.693147180559945	1.09861228866811	0	0	0
AGGGCCTCAATTGAAG-1_1	2.19722457733622	0	2.56494935746154	1.38629436111989	0	0	1.94591014905531	0	0	0.693147180559945
AGGGCCTCACATGACT-1_1	2.39789527279837	0	2.39789527279837	0	0	0	1.6094379124341	1.38629436111989	0	0
AGGGCTCAGCTGAGCA-1_1	1.09861228866811	0.693147180559945	1.09861228866811	0	0	0	1.09861228866811	1.09861228866811	0	0.693147180559945
AGGGCTCTCAACTACG-1_1	0.693147180559945	0.693147180559945	0.693147180559945	1.6094379124341	0	0	0	0.693147180559945	0	0.693147180559945
AGGGTCCCAGATGCGA-1_1	0.693147180559945	2.484906649788	0	0	0	0	0	0.693147180559945	0	0
AGGGTCCTCATGGTAC-1_1	1.6094379124341	0	1.38629436111989	2.484906649788	0	0	1.09861228866811	1.09861228866811	0	0
AGGGTCCTCGGCTGAC-1_1	3.43398720448515	0.693147180559945	3.89182029811063	2.39789527279837	1.6094379124341	1.09861228866811	2.56494935746154	0	0	0.693147180559945
AGGGTGAAGATCACCT-1_1	0.693147180559945	1.94591014905531	0	0.693147180559945	0	0	1.09861228866811	0	0	0
AGGGTGAAGCGTCTGC-1_1	0.693147180559945	0.693147180559945	0	0.693147180559945	0	0	1.09861228866811	1.6094379124341	0	0
AGGGTGACACCCTATC-1_1	0.693147180559945	0	0.693147180559945	0	1.09861228866811	0	0.693147180559945	0	0	0
AGGGTGAGTTCCGCGA-1_1	1.38629436111989	1.6094379124341	1.38629436111989	0	0	0	1.6094379124341	1.6094379124341	0	0
AGGGTGATCCGATTAG-1_1	0	1.79175946922805	1.09861228866811	1.38629436111989	0	0	0	0	0	0
AGGGTTTAGCAGGTCA-1_1	1.79175946922805	0.693147180559945	2.07944154167984	0	1.09861228866811	0.693147180559945	1.38629436111989	0	0	0
AGGGTTTGTTAATCGC-1_1	1.94591014905531	0.693147180559945	2.19722457733622	2.30258509299405	0	0	0	0	0	0.693147180559945
AGGGTTTTCCAACCAA-1_1	0	0.693147180559945	0	0	0.693147180559945	0	0	1.09861228866811	0	0
AGGGTTTTCTTCGTAT-1_1	1.6094379124341	1.38629436111989	1.09861228866811	1.79175946922805	0	0	0	0	0	0
AGGTAGGAGAAAGCGA-1_1	1.79175946922805	1.09861228866811	1.94591014905531	1.94591014905531	0	0	0	0	0	0
AGGTAGGGTGGACTAG-1_1	0.693147180559945	1.09861228866811	0.693147180559945	2.30258509299405	1.38629436111989	0	2.19722457733622	0	0	0
AGGTAGGGTTTCGGCG-1_1	2.484906649788	1.79175946922805	3.36729582998647	0	0	0	1.09861228866811	0	0	0
AGGTCATAGATAGTGT-1_1	1.94591014905531	1.38629436111989	2.39789527279837	1.09861228866811	0	0.693147180559945	0	0	0	0.693147180559945
AGGTCATAGTTTGCTG-1_1	0.693147180559945	2.07944154167984	0.693147180559945	1.09861228866811	2.19722457733622	1.94591014905531	1.79175946922805	0	0	0
AGGTCATCATAGATCC-1_1	2.30258509299405	0.693147180559945	2.39789527279837	2.484906649788	0	0	1.09861228866811	0	0	0
AGGTCATCATCTGTTT-1_1	1.38629436111989	1.38629436111989	2.30258509299405	0	0	0	1.09861228866811	0	0	0.693147180559945
AGGTCATGTATCGTTG-1_1	0.693147180559945	0	2.30258509299405	0	0	0	1.6094379124341	1.09861228866811	0	0
AGGTCATGTCGTTGCG-1_1	2.70805020110221	3.43398720448515	3.2188758248682	2.89037175789616	1.09861228866811	3.40119738166216	2.99573227355399	0	0	0
AGGTCATTCTCATTAC-1_1	1.09861228866811	0	0.693147180559945	0	0	0.693147180559945	1.6094379124341	0	0	0
AGGTCTAAGACTGTTC-1_1	1.38629436111989	0.693147180559945	2.07944154167984	1.38629436111989	0	0	2.07944154167984	0	0	0
AGGTCTAAGAGTCTTC-1_1	2.99573227355399	0	3.46573590279973	1.38629436111989	0	0	1.09861228866811	0	0	0
AGGTCTAAGTTCCGTA-1_1	3.55534806148941	0	4.43081679884331	2.83321334405622	0.693147180559945	0.693147180559945	2.83321334405622	0	0	0
AGGTCTACAGGGCTTC-1_1	0.693147180559945	0.693147180559945	0	0	0	0	1.38629436111989	0	0	0
AGGTCTACATCGTGCG-1_1	0	0	0	1.6094379124341	0	0.693147180559945	1.6094379124341	1.09861228866811	0	0
AGGTCTAGTAGACGTG-1_1	1.09861228866811	0	0	0	0	0	0.693147180559945	0.693147180559945	0	0
AGGTCTAGTATGTCCA-1_1	1.6094379124341	1.09861228866811	1.79175946922805	2.30258509299405	0	0	0.693147180559945	0	0	0
AGGTGTTAGCATCTTG-1_1	1.94591014905531	0	2.30258509299405	1.09861228866811	0	0	1.09861228866811	0	0	0.693147180559945
AGGTGTTTCGGACCAC-1_1	2.77258872223978	1.6094379124341	3.43398720448515	1.94591014905531	1.09861228866811	1.94591014905531	2.30258509299405	0.693147180559945	0	0
AGGTGTTTCGTTCCCA-1_1	0.693147180559945	0.693147180559945	1.38629436111989	1.38629436111989	0.693147180559945	0	1.09861228866811	0	0.693147180559945	0
AGGTTACCAGTCGCAC-1_1	1.79175946922805	0	1.94591014905531	1.09861228866811	0	0	2.19722457733622	0.693147180559945	0	0
AGGTTACCATTGCTTT-1_1	1.79175946922805	1.38629436111989	2.70805020110221	0	0	0	1.79175946922805	1.09861228866811	0	0
AGGTTGTAGTACAACA-1_1	0	1.38629436111989	2.19722457733622	1.38629436111989	0.693147180559945	0	0.693147180559945	0	0	0
AGGTTGTCAGGTGACA-1_1	1.79175946922805	2.07944154167984	1.6094379124341	1.6094379124341	0.693147180559945	0.693147180559945	0	0	0	0
AGGTTGTTCGGTCGAC-1_1	1.79175946922805	0.693147180559945	1.6094379124341	2.484906649788	0.693147180559945	0	1.6094379124341	0	0	0.693147180559945
AGTAACCTCATTCTTG-1_1	0	1.79175946922805	0	0	0	0	1.6094379124341	0	0	0.693147180559945
AGTAACCTCTCCTGTG-1_1	2.30258509299405	0	2.99573227355399	1.09861228866811	0	0	0.693147180559945	0.693147180559945	0	0
AGTAACCTCTGGTGCG-1_1	1.09861228866811	0	1.79175946922805	0	0	0	1.38629436111989	0	0	0
AGTAACCTCTTCCTAA-1_1	0.693147180559945	1.38629436111989	0	1.94591014905531	0	0.693147180559945	1.38629436111989	0	0	0
AGTACCACACCCTTAC-1_1	0	1.38629436111989	0.693147180559945	0.693147180559945	0.693147180559945	0	0.693147180559945	0	0	0
AGTACCATCCTTCAGC-1_1	2.83321334405622	1.6094379124341	2.94443897916644	0.693147180559945	0	0	0.693147180559945	0	1.09861228866811	0.693147180559945
AGTACCATCGCACGAC-1_1	2.30258509299405	0	2.63905732961526	0	0	0	0.693147180559945	1.09861228866811	0	0
AGTACTGGTAGCACAG-1_1	0	1.09861228866811	1.38629436111989	1.38629436111989	0	0	0	0	0	0
AGTACTGGTAGCCAGA-1_1	2.39789527279837	0	2.484906649788	0	0	0	0	1.38629436111989	0	0
AGTACTGGTGTCATGT-1_1	2.07944154167984	0.693147180559945	1.79175946922805	0	0	1.6094379124341	0	0	0	0
AGTACTGTCAACGTGT-1_1	0	1.6094379124341	1.09861228866811	2.19722457733622	0.693147180559945	0	1.94591014905531	0	0	0
AGTACTGTCCTCACTG-1_1	1.09861228866811	1.09861228866811	2.39789527279837	0	1.6094379124341	0	0.693147180559945	0	0	0
AGTAGCTAGCCTGACC-1_1	2.19722457733622	0	3.13549421592915	0.693147180559945	1.38629436111989	0	0.693147180559945	0	0	0
AGTAGCTAGGGACCAT-1_1	2.30258509299405	0	2.99573227355399	1.94591014905531	1.38629436111989	0	2.07944154167984	0	0	0
AGTAGCTGTAGATCCT-1_1	1.38629436111989	0.693147180559945	1.6094379124341	0.693147180559945	0	0	1.09861228866811	0	0	0
AGTAGCTGTCAAAGTA-1_1	2.89037175789616	2.39789527279837	3.52636052461616	2.83321334405622	1.79175946922805	0.693147180559945	2.30258509299405	0	0	0
AGTAGCTGTTCAGCTA-1_1	0.693147180559945	1.09861228866811	1.38629436111989	1.79175946922805	1.09861228866811	0.693147180559945	1.6094379124341	0	0	0
AGTAGCTTCCTTCTAA-1_1	0	0.693147180559945	0.693147180559945	1.09861228866811	0	0	0	1.09861228866811	0.693147180559945	0
AGTAGTCAGCATCAGG-1_1	1.79175946922805	1.38629436111989	1.6094379124341	0	0	0	0.693147180559945	0	0	0.693147180559945
AGTAGTCAGGGAGTTC-1_1	2.07944154167984	0.693147180559945	2.484906649788	0.693147180559945	2.07944154167984	0	2.484906649788	0	0	0
AGTAGTCAGGTCACAG-1_1	1.6094379124341	0.693147180559945	2.07944154167984	0.693147180559945	0	0	1.38629436111989	0	0	0
AGTAGTCCACATCCCT-1_1	1.6094379124341	0	1.38629436111989	0	0	0	0	0	0	0
AGTAGTCTCGTGCACG-1_1	1.6094379124341	0	1.38629436111989	0	0	0	0.693147180559945	0.693147180559945	0	0
AGTCAACAGGTGGTTG-1_1	0.693147180559945	0	0.693147180559945	0	0	0	1.09861228866811	1.94591014905531	0	0
AGTCAACAGTCTCGTA-1_1	0.693147180559945	0	0.693147180559945	0	0	0	1.38629436111989	0.693147180559945	0	0.693147180559945
AGTCAACCAATCCTAG-1_1	2.70805020110221	1.79175946922805	2.94443897916644	1.94591014905531	0	0	0.693147180559945	0	0	0
AGTCAACGTACGTGTT-1_1	1.6094379124341	0	2.07944154167984	1.09861228866811	0	0	0	0	0	0
AGTCAACGTTCCGTTC-1_1	2.19722457733622	0	2.19722457733622	2.30258509299405	1.6094379124341	0.693147180559945	1.6094379124341	0	0	0
AGTCAACTCAAAGCCT-1_1	2.70805020110221	1.38629436111989	2.39789527279837	0	0	0	0.693147180559945	2.30258509299405	0	0
AGTCAACTCAATCAGC-1_1	0	1.38629436111989	0.693147180559945	0.693147180559945	0	0	0	2.07944154167984	0	0
AGTCAACTCACTTGTT-1_1	2.30258509299405	0	3.36729582998647	2.30258509299405	0	0	0.693147180559945	0	0.693147180559945	0
AGTCAACTCAGCGCAC-1_1	0	0	1.09861228866811	1.38629436111989	0	0	0.693147180559945	1.6094379124341	0	0
AGTCACAAGTCCCAGC-1_1	0	0	0.693147180559945	1.6094379124341	0	0	0	0.693147180559945	0	0
AGTCACAAGTGGACGT-1_1	0.693147180559945	1.09861228866811	1.09861228866811	1.38629436111989	1.38629436111989	0	1.09861228866811	1.38629436111989	0	0
AGTCACAAGTGGTTGG-1_1	1.38629436111989	0	1.94591014905531	0.693147180559945	0	0	0.693147180559945	0	0	0
AGTCACAGTAAGGAGA-1_1	0	0	0.693147180559945	2.94443897916644	0	0	1.6094379124341	0	0	0
AGTCACATCCCGAAAT-1_1	1.09861228866811	0	1.38629436111989	0	0	0	2.19722457733622	1.09861228866811	0	0.693147180559945
AGTCATGTCGCTACAA-1_1	0	0.693147180559945	0.693147180559945	0.693147180559945	0	0	0	0	0	0.693147180559945
AGTCTCCCAAGATGTA-1_1	1.6094379124341	0	2.07944154167984	0	0.693147180559945	0	0	1.79175946922805	0	0
AGTCTCCCAGGCCTGT-1_1	2.19722457733622	0	2.56494935746154	0	0	0	1.38629436111989	3.29583686600433	0	0
AGTCTCCGTAATGCGG-1_1	1.79175946922805	2.484906649788	2.70805020110221	3.04452243772342	2.484906649788	0	1.79175946922805	0	0	0
AGTCTCCGTGGACTAG-1_1	3.29583686600433	3.09104245335832	3.66356164612965	2.19722457733622	0	1.09861228866811	2.99573227355399	0.693147180559945	0	0.693147180559945
AGTCTCCTCCAGGACC-1_1	0	1.38629436111989	0	0.693147180559945	0	0	1.38629436111989	0	0	0
AGTCTCCTCTGGCCGA-1_1	0.693147180559945	0.693147180559945	1.09861228866811	1.6094379124341	0	0	1.09861228866811	1.09861228866811	0	0
AGTGACTAGTGCACCC-1_1	1.94591014905531	0	1.38629436111989	0.693147180559945	0	0	1.79175946922805	0	0	0
AGTGATCAGACCAGCA-1_1	2.30258509299405	0	2.56494935746154	0	0.693147180559945	0	0	0	0	0
AGTGATCAGGTGAGAA-1_1	1.09861228866811	0.693147180559945	2.63905732961526	0.693147180559945	0	0	1.09861228866811	1.09861228866811	1.38629436111989	0
AGTGATCCAAATGGCG-1_1	1.38629436111989	0	1.6094379124341	1.79175946922805	0	0	1.09861228866811	0	0	0.693147180559945
AGTGATCCACATTCGA-1_1	1.79175946922805	0	1.6094379124341	0	0.693147180559945	0	0	0	0	0
AGTGATCGTGCTCTTC-1_1	1.6094379124341	0	2.39789527279837	1.6094379124341	0	0	1.6094379124341	0	0	0
AGTGATCGTTCCACGG-1_1	2.07944154167984	0.693147180559945	2.30258509299405	2.07944154167984	0	0	0.693147180559945	1.6094379124341	0.693147180559945	0
AGTGATCGTTGGGAAC-1_1	2.07944154167984	0	2.19722457733622	0.693147180559945	0.693147180559945	0	0	0.693147180559945	0	0.693147180559945
AGTGATCTCGAATCCA-1_1	3.2188758248682	1.6094379124341	3.58351893845611	2.484906649788	1.94591014905531	3.2188758248682	2.484906649788	0.693147180559945	0	0
AGTGATCTCGTAGCTA-1_1	0	0	0	0.693147180559945	0	0	1.09861228866811	1.09861228866811	0	0
AGTGATCTCTCTCTAA-1_1	2.63905732961526	2.07944154167984	2.56494935746154	0	0	0	1.38629436111989	0	0	0
AGTGCCGAGCGGGTTA-1_1	1.09861228866811	0	0	0.693147180559945	0	0	0	0	0	0
AGTGCCGAGGTACCTT-1_1	1.94591014905531	0.693147180559945	2.39789527279837	2.30258509299405	1.79175946922805	1.94591014905531	0.693147180559945	0	0	0
AGTGCCGGTATAGGAT-1_1	1.94591014905531	0	2.39789527279837	2.19722457733622	0	0	1.09861228866811	1.38629436111989	0	0
AGTGCCGGTCATGGCC-1_1	2.70805020110221	0.693147180559945	2.77258872223978	1.6094379124341	0.693147180559945	0.693147180559945	0	0	0	0
AGTGCCGTCGAGAAAT-1_1	0	0.693147180559945	0.693147180559945	1.38629436111989	0	0.693147180559945	0.693147180559945	0	0	0.693147180559945
AGTGTTGAGCATCTTG-1_1	2.07944154167984	0	2.89037175789616	0	0	0	0	0.693147180559945	0	0.693147180559945
AGTGTTGCAATGCAGG-1_1	2.39789527279837	0.693147180559945	3.09104245335832	0.693147180559945	0	0	0	0	0.693147180559945	0
AGTGTTGCACCAGTTA-1_1	0.693147180559945	2.19722457733622	0.693147180559945	1.09861228866811	0	0	1.94591014905531	0.693147180559945	0	0
AGTGTTGCATACCATG-1_1	1.79175946922805	0	1.79175946922805	0	0	0	0	1.6094379124341	0	0
AGTGTTGGTGCCGAAA-1_1	0	0	0.693147180559945	1.09861228866811	0	0	0	0	0	0
AGTGTTGGTGCTGCAC-1_1	1.94591014905531	1.79175946922805	2.63905732961526	0	0	0	1.09861228866811	0	0	0
AGTGTTGGTGTTAACC-1_1	0.693147180559945	0	0	1.6094379124341	1.6094379124341	0	1.09861228866811	0	0	0
AGTGTTGTCTGTGTGA-1_1	1.79175946922805	0	1.6094379124341	0	0	0	0	2.39789527279837	0	0
AGTTAGCAGCCATTCA-1_1	0.693147180559945	0	0	1.38629436111989	0	0.693147180559945	0.693147180559945	0.693147180559945	0	0
AGTTAGCAGCCTCTCT-1_1	1.6094379124341	0.693147180559945	1.79175946922805	0	0	0	1.6094379124341	2.07944154167984	0	0
AGTTAGCCACACACTA-1_1	3.68887945411394	2.484906649788	4.02535169073515	2.07944154167984	0.693147180559945	2.07944154167984	1.94591014905531	0	0	0
AGTTAGCGTCCGAAAG-1_1	0.693147180559945	2.99573227355399	0.693147180559945	0	0	0	0	1.09861228866811	0	0
AGTTAGCTCCTCACTG-1_1	1.94591014905531	0	2.39789527279837	0	0	0	0.693147180559945	0.693147180559945	0	0
AGTTAGCTCTCTTAAC-1_1	2.77258872223978	0.693147180559945	3.17805383034795	2.19722457733622	1.38629436111989	0	2.30258509299405	0	0	0
AGTTAGCTCTTAATCC-1_1	2.30258509299405	0.693147180559945	3.04452243772342	0.693147180559945	0	0	1.38629436111989	0.693147180559945	0	0.693147180559945
AGTTCCCAGTCCTGCG-1_1	2.07944154167984	0	2.484906649788	0.693147180559945	0	0	1.38629436111989	0	0	0
AGTTCCCCAGAAATTG-1_1	1.6094379124341	1.09861228866811	2.39789527279837	0.693147180559945	1.6094379124341	0	1.79175946922805	0	0	0
AGTTCCCGTAACATAG-1_1	0.693147180559945	0.693147180559945	0.693147180559945	0.693147180559945	0	0	1.79175946922805	0.693147180559945	0	0
AGTTCCCGTCTGATCA-1_1	3.04452243772342	1.6094379124341	3.43398720448515	2.77258872223978	1.6094379124341	0.693147180559945	1.94591014905531	0	0	0.693147180559945
AGTTCCCGTTTGCCGG-1_1	3.2188758248682	0.693147180559945	3.76120011569356	2.83321334405622	0.693147180559945	1.38629436111989	0.693147180559945	0	0	0
AGTTCCCTCGTTAGTG-1_1	0	1.09861228866811	0	3.73766961828337	1.6094379124341	0	1.79175946922805	0	0	0
AGTTCGAAGTGCCCGT-1_1	2.94443897916644	1.94591014905531	3.80666248977032	2.99573227355399	1.09861228866811	0.693147180559945	0.693147180559945	0	0	0
AGTTCGACAAGATGGC-1_1	2.07944154167984	1.79175946922805	3.09104245335832	1.09861228866811	0	0	2.07944154167984	0	0	0
AGTTCGACACCAACAT-1_1	2.484906649788	0.693147180559945	2.77258872223978	0.693147180559945	0	0	1.09861228866811	1.79175946922805	0	0
AGTTCGAGTATTGACC-1_1	1.38629436111989	0	1.38629436111989	1.09861228866811	0	0	1.09861228866811	1.09861228866811	0	0
AGTTCGAGTGCAACAG-1_1	0.693147180559945	0	1.94591014905531	0	1.09861228866811	0	1.79175946922805	0	0	0
ATACCGAAGCAACCAG-1_1	0.693147180559945	0	1.38629436111989	1.94591014905531	0	0.693147180559945	0.693147180559945	2.30258509299405	0	0
ATACCGACAAGTGGCA-1_1	1.09861228866811	0	0.693147180559945	1.09861228866811	0	0	0.693147180559945	1.09861228866811	0.693147180559945	0
ATACCGATCACGGTCG-1_1	1.79175946922805	0	2.30258509299405	0	0.693147180559945	0	0	0	0	0
ATACCGATCTAGCCTC-1_1	2.484906649788	0	3.04452243772342	0	0	0	1.09861228866811	1.09861228866811	0	0
ATACCTTAGGAGACCT-1_1	1.38629436111989	3.04452243772342	1.79175946922805	0	0	0.693147180559945	0.693147180559945	0.693147180559945	0	0
ATACCTTAGTTACTCG-1_1	0	0	0	3.78418963391826	0	0	0.693147180559945	0.693147180559945	0.693147180559945	0
ATACCTTCATATGGCT-1_1	0	0	0	1.6094379124341	0	0	1.38629436111989	1.09861228866811	0	1.09861228866811
ATACCTTGTAGACAGC-1_1	1.79175946922805	0.693147180559945	2.07944154167984	0.693147180559945	0	0.693147180559945	1.38629436111989	0	0	0
ATACCTTGTAGCGCTC-1_1	0	2.63905732961526	1.38629436111989	0.693147180559945	0	0	1.79175946922805	0	0	0.693147180559945
ATACCTTTCGGTAGGA-1_1	1.6094379124341	2.07944154167984	2.56494935746154	0.693147180559945	0	0	0.693147180559945	1.09861228866811	0	0
ATACTTCAGACATGCG-1_1	1.6094379124341	0	1.6094379124341	1.94591014905531	1.6094379124341	0	1.09861228866811	0	0	0.693147180559945
ATACTTCAGGTTGCCC-1_1	1.6094379124341	1.94591014905531	1.94591014905531	1.38629436111989	0	0	0.693147180559945	0	0	0
ATACTTCCACTTGTCC-1_1	1.6094379124341	0	2.19722457733622	1.09861228866811	0	0	0	1.09861228866811	0	0
ATACTTCCAGCAGTAG-1_1	1.09861228866811	1.09861228866811	1.09861228866811	2.07944154167984	0	0	1.38629436111989	0	0	0
ATACTTCGTATAGGGC-1_1	0.693147180559945	1.6094379124341	0.693147180559945	1.38629436111989	1.38629436111989	0.693147180559945	0	0	0	0
ATACTTCGTTTGCAGT-1_1	2.19722457733622	2.19722457733622	2.77258872223978	0.693147180559945	0.693147180559945	0	1.38629436111989	0	0	0.693147180559945
ATACTTCTCGTCCTCA-1_1	2.94443897916644	1.09861228866811	3.66356164612965	1.09861228866811	0	0	0	1.09861228866811	0	0
ATAGACCAGACAGCGT-1_1	2.484906649788	1.79175946922805	2.19722457733622	0	1.09861228866811	0	1.79175946922805	0	0	0.693147180559945
ATAGACCAGCCTTTCC-1_1	1.38629436111989	0	1.6094379124341	0.693147180559945	0	0.693147180559945	0.693147180559945	0.693147180559945	0	0
ATAGACCAGTAGTCAA-1_1	1.6094379124341	0	2.63905732961526	0.693147180559945	0	0	1.6094379124341	0	0	0
ATAGACCCAGAGTCTT-1_1	1.38629436111989	1.6094379124341	1.94591014905531	1.79175946922805	0	0	0	0.693147180559945	0	0
ATAGACCTCGCTGCGA-1_1	2.63905732961526	0.693147180559945	2.77258872223978	2.19722457733622	1.79175946922805	0	1.09861228866811	0	0	0
ATAGACCTCGGTCGAC-1_1	1.79175946922805	0.693147180559945	1.79175946922805	0.693147180559945	1.09861228866811	0	1.09861228866811	0	0	0
ATAGAGACAGGTCCGT-1_1	1.94591014905531	0	2.30258509299405	0.693147180559945	0	0.693147180559945	1.09861228866811	0.693147180559945	0	0.693147180559945
ATAGAGAGTTTGGGTT-1_1	2.70805020110221	0	3.36729582998647	0.693147180559945	0.693147180559945	0	1.38629436111989	0	0	0
ATAGAGATCCTCAGAA-1_1	2.94443897916644	1.09861228866811	3.73766961828337	0	0	0	1.38629436111989	0	0	0
ATAGGCTAGACTGTTC-1_1	1.38629436111989	1.38629436111989	2.19722457733622	1.38629436111989	0	0	0.693147180559945	0	0	0
ATAGGCTAGCCTCTTC-1_1	2.56494935746154	2.19722457733622	2.83321334405622	1.94591014905531	0	0	1.09861228866811	0	0.693147180559945	0.693147180559945
ATAGGCTGTATGAAGT-1_1	0	0.693147180559945	1.09861228866811	0	0	0	1.6094379124341	0	0	0
ATATCCTAGACGATAT-1_1	1.94591014905531	0	2.89037175789616	0.693147180559945	0	0	0	0.693147180559945	0	0
ATATCCTAGATTAGTG-1_1	1.38629436111989	1.09861228866811	1.09861228866811	0	0	0	1.09861228866811	0.693147180559945	0	0
ATATCCTAGTCTTCGA-1_1	2.30258509299405	0	2.89037175789616	1.79175946922805	0	0	1.09861228866811	0	0	0
ATATCCTGTAACGGTG-1_1	0.693147180559945	1.09861228866811	0.693147180559945	1.38629436111989	0	0	0	1.09861228866811	0	0
ATATCCTGTGTTCAGT-1_1	2.07944154167984	0	2.07944154167984	0.693147180559945	0	0	2.19722457733622	0.693147180559945	0	0.693147180559945
ATATCCTGTGTTTACG-1_1	1.6094379124341	2.19722457733622	1.79175946922805	2.19722457733622	0	0.693147180559945	0.693147180559945	1.6094379124341	0	0
ATATCCTTCATGGTAC-1_1	1.6094379124341	1.09861228866811	2.19722457733622	1.38629436111989	0.693147180559945	0	1.79175946922805	0.693147180559945	0	0
ATCACAGAGGCATCGA-1_1	2.63905732961526	1.09861228866811	2.39789527279837	1.09861228866811	0	0	1.6094379124341	0.693147180559945	0	0
ATCACAGAGGTTACAA-1_1	1.09861228866811	0	2.07944154167984	0.693147180559945	0	0.693147180559945	0	0	0	0
ATCACAGCAGCAGATG-1_1	0.693147180559945	0	2.19722457733622	1.94591014905531	0	0	0.693147180559945	0	0	0
ATCACAGGTGGATACG-1_1	2.99573227355399	0	3.8286413964891	0	0	0	1.38629436111989	0.693147180559945	0	0
ATCACAGTCCTCTCGA-1_1	1.79175946922805	1.38629436111989	1.94591014905531	0.693147180559945	0	0	0.693147180559945	0	0	0
ATCACAGTCTGCGGCA-1_1	3.55534806148941	0	4.07753744390572	3.36729582998647	0.693147180559945	1.6094379124341	1.94591014905531	0	1.94591014905531	0
ATCACAGTCTTCTGGC-1_1	1.09861228866811	0	1.79175946922805	1.94591014905531	0	0	0	1.09861228866811	0	0
ATCACGAAGGTCGTCC-1_1	0	0	1.09861228866811	0	0	0.693147180559945	0.693147180559945	0	0	0
ATCACGACAACTTCTT-1_1	3.36729582998647	0	3.49650756146648	0	0	0	2.19722457733622	1.6094379124341	0	0
ATCACGACACATTCTT-1_1	0.693147180559945	1.38629436111989	1.79175946922805	1.09861228866811	0	0	0	0.693147180559945	0	0
ATCACGACATCATCCC-1_1	2.19722457733622	1.09861228866811	2.83321334405622	1.38629436111989	0	0	1.09861228866811	0	0	0
ATCACGAGTATTAAGG-1_1	0	0	0	1.6094379124341	0	0	1.79175946922805	1.6094379124341	0	0
ATCACGATCTCCAAGA-1_1	1.09861228866811	1.09861228866811	1.79175946922805	0	0	0	1.09861228866811	0	0.693147180559945	0
ATCACGATCTTTGCAT-1_1	1.38629436111989	0.693147180559945	1.79175946922805	0	0	0	1.38629436111989	0	0	0
ATCACTTCAACTCCAA-1_1	2.94443897916644	0.693147180559945	3.43398720448515	0	1.6094379124341	0.693147180559945	0.693147180559945	0.693147180559945	0	0
ATCACTTCATTGCTGA-1_1	1.09861228866811	1.09861228866811	0	0.693147180559945	0	0	0	0.693147180559945	0	0
ATCACTTTCATCTCTA-1_1	1.09861228866811	1.38629436111989	1.79175946922805	0	0	0	0.693147180559945	0	0.693147180559945	0.693147180559945
ATCACTTTCCGTGGGT-1_1	1.79175946922805	1.94591014905531	2.63905732961526	0	0	1.09861228866811	0	0	0	1.09861228866811
ATCAGGTAGAGAGAAC-1_1	2.30258509299405	0.693147180559945	2.56494935746154	0	0	0	0.693147180559945	0	0	0
ATCAGGTAGTCTGCGC-1_1	0.693147180559945	0	1.94591014905531	0	0	0	0	0.693147180559945	0	0
ATCAGGTCAGCTATTG-1_1	0.693147180559945	0	0.693147180559945	1.09861228866811	0.693147180559945	0	1.38629436111989	1.09861228866811	0	0
ATCAGGTGTATCACCA-1_1	0.693147180559945	1.94591014905531	0.693147180559945	0	0	0	1.09861228866811	1.38629436111989	0	0
ATCAGGTGTTGCTCGG-1_1	1.6094379124341	0.693147180559945	1.94591014905531	0.693147180559945	0	0.693147180559945	0.693147180559945	1.38629436111989	0.693147180559945	0
ATCATTCAGCGCCGTT-1_1	2.07944154167984	0.693147180559945	3.13549421592915	0	0	0	0	1.38629436111989	0	0
ATCATTCCAGACGCTC-1_1	2.89037175789616	2.07944154167984	3.85014760171006	1.09861228866811	1.38629436111989	0	2.89037175789616	0	0	0
ATCATTCCAGTGCCTG-1_1	0	1.94591014905531	1.09861228866811	0	0.693147180559945	0	0	0	0	0
ATCATTCGTAGCGCCT-1_1	0.693147180559945	0.693147180559945	0.693147180559945	0	0	0	0.693147180559945	1.38629436111989	0	0
ATCATTCGTCCCTGAG-1_1	0.693147180559945	2.30258509299405	0	0.693147180559945	0	0	0.693147180559945	0	0	0.693147180559945
ATCATTCTCGGCGATC-1_1	1.09861228866811	0	2.30258509299405	0	0	0	1.09861228866811	1.09861228866811	0	0
ATCATTCTCTGGCCAG-1_1	1.38629436111989	0	2.30258509299405	0.693147180559945	0	0	0	2.07944154167984	0	0
ATCCACCTCTGACAGT-1_1	1.09861228866811	1.09861228866811	2.07944154167984	0	0	0	1.38629436111989	1.6094379124341	0	0
ATCCACCTCTTCTGGC-1_1	1.09861228866811	0.693147180559945	0	0	0	0	1.38629436111989	0	0	0
ATCCATTCATTCAGCA-1_1	2.99573227355399	0	2.83321334405622	0.693147180559945	0	0	0.693147180559945	1.79175946922805	0	0
ATCCATTGTCGGAAAC-1_1	2.30258509299405	0	2.56494935746154	1.79175946922805	0	0	1.09861228866811	0	0.693147180559945	0
ATCCCTGAGACCTCCG-1_1	1.94591014905531	0	1.94591014905531	1.6094379124341	1.09861228866811	0	0.693147180559945	0	0	0.693147180559945
ATCCCTGAGCACTGGA-1_1	2.94443897916644	1.09861228866811	2.484906649788	0	0	0	1.6094379124341	1.38629436111989	0	0
ATCCCTGAGGCTCAAG-1_1	1.38629436111989	2.89037175789616	1.09861228866811	0	0	0	1.6094379124341	0.693147180559945	0	0
ATCCCTGCAAACTCGT-1_1	1.09861228866811	0.693147180559945	1.6094379124341	0	0.693147180559945	0	0.693147180559945	1.79175946922805	0	0
ATCCCTGCACCAAATC-1_1	0	0	0	1.38629436111989	0	0	0.693147180559945	0.693147180559945	0	0.693147180559945
ATCCCTGCACTGTGTA-1_1	1.6094379124341	0	1.94591014905531	0.693147180559945	0	0	0.693147180559945	1.09861228866811	0.693147180559945	0
ATCCCTGGTGAACCGA-1_1	2.77258872223978	0	3.2188758248682	0.693147180559945	0	0	0.693147180559945	1.38629436111989	0	0
ATCCCTGTCTTTCAGT-1_1	0.693147180559945	0	0.693147180559945	1.6094379124341	0	0	0.693147180559945	1.38629436111989	0	0
ATCCGTCAGATGGTCG-1_1	2.19722457733622	1.09861228866811	2.70805020110221	1.6094379124341	0	0	0.693147180559945	0	0	0
ATCCGTCAGGCCACCT-1_1	1.38629436111989	0	1.6094379124341	0	0	0	1.09861228866811	0	0	0
ATCCGTCCACCTTCGT-1_1	0.693147180559945	0	1.38629436111989	0	0	0	1.09861228866811	1.09861228866811	0	0.693147180559945
ATCCGTCGTACTGTTG-1_1	0.693147180559945	0.693147180559945	1.38629436111989	1.09861228866811	0	0	0.693147180559945	0.693147180559945	0	0
ATCCGTCTCAGTCCGG-1_1	2.07944154167984	1.6094379124341	2.99573227355399	0	0.693147180559945	0	1.09861228866811	1.6094379124341	0	0
ATCCGTCTCCGTTGAA-1_1	1.38629436111989	0	1.6094379124341	1.09861228866811	0	0	0.693147180559945	0	0	0
ATCCGTCTCGCTTACC-1_1	3.04452243772342	0	3.13549421592915	1.38629436111989	1.6094379124341	1.38629436111989	2.39789527279837	0	0	0
ATCCGTCTCTGCATAG-1_1	3.29583686600433	0.693147180559945	4.00733318523247	3.29583686600433	0.693147180559945	0.693147180559945	2.484906649788	0	0	0
ATCCGTCTCTGTGCAA-1_1	2.77258872223978	1.09861228866811	2.83321334405622	1.79175946922805	1.09861228866811	0	2.39789527279837	0	0	0.693147180559945
ATCCTATCAAGCGATG-1_1	1.79175946922805	0	2.30258509299405	0	0	0	0.693147180559945	0	0	0
ATCCTATCATCCGCGA-1_1	1.09861228866811	0	0.693147180559945	0	0.693147180559945	0	1.09861228866811	0	0	0
ATCCTATGTGCGGATA-1_1	2.39789527279837	0	2.484906649788	1.6094379124341	1.09861228866811	0	1.6094379124341	0	0	0
ATCCTATTCAAATGAG-1_1	2.39789527279837	0	2.19722457733622	0.693147180559945	0	0	1.09861228866811	1.79175946922805	0.693147180559945	0
ATCGATGAGTGCGTCC-1_1	1.6094379124341	1.09861228866811	2.94443897916644	0	0.693147180559945	0	0.693147180559945	0.693147180559945	0	0.693147180559945
ATCGATGTCTTCACGC-1_1	1.09861228866811	0	0	0	0	0	2.07944154167984	0	0	0.693147180559945
ATCGCCTAGCGAGTCA-1_1	1.6094379124341	0	1.6094379124341	1.79175946922805	0	0	1.38629436111989	0.693147180559945	0	0
ATCGCCTAGCTAGAGC-1_1	0.693147180559945	0	1.79175946922805	0.693147180559945	0	0	0.693147180559945	0	0	0
ATCGCCTCAGTGTATC-1_1	1.38629436111989	0	1.94591014905531	0.693147180559945	0	0	0	1.79175946922805	0	0
ATCGCCTGTAACAGTA-1_1	2.30258509299405	2.63905732961526	1.94591014905531	0	0.693147180559945	1.09861228866811	2.19722457733622	0	0	0
ATCGCCTGTAGGCAGT-1_1	1.79175946922805	0	2.30258509299405	1.09861228866811	0	0	0	1.09861228866811	0	0
ATCGGATAGCGATGCA-1_1	3.68887945411394	1.09861228866811	4.04305126783455	2.30258509299405	0.693147180559945	0	2.07944154167984	0	0	0
ATCGGATCACCTATCC-1_1	1.6094379124341	1.09861228866811	1.09861228866811	0.693147180559945	0	0	1.09861228866811	0	0	0
ATCGGATGTTGGCCGT-1_1	1.6094379124341	0	2.19722457733622	1.38629436111989	0	0	1.09861228866811	1.09861228866811	0	0
ATCGGATTCACCTCTG-1_1	1.09861228866811	0	2.19722457733622	2.30258509299405	0	0	1.09861228866811	1.6094379124341	0	0.693147180559945
ATCGGATTCATGGAGG-1_1	0.693147180559945	1.79175946922805	2.19722457733622	1.38629436111989	0	0	0	0.693147180559945	0	0
ATCGGATTCTGAATCG-1_1	1.94591014905531	0	2.99573227355399	1.79175946922805	0	0	1.79175946922805	1.94591014905531	0	0
ATCGGATTCTGGGCAC-1_1	0	1.94591014905531	1.09861228866811	0.693147180559945	0	0	0	0	0	0
ATCGGCGAGACAAGCC-1_1	1.09861228866811	1.6094379124341	2.484906649788	1.38629436111989	0.693147180559945	0.693147180559945	0	1.09861228866811	0	0
ATCGGCGAGGTCTACT-1_1	0	1.94591014905531	1.09861228866811	1.38629436111989	0.693147180559945	0.693147180559945	0	0	0	0
ATCGGCGCACGCTGAC-1_1	2.39789527279837	0	3.09104245335832	1.79175946922805	0	0	1.38629436111989	1.38629436111989	0	0
ATCGGCGCAGGCTACC-1_1	0.693147180559945	1.79175946922805	1.38629436111989	1.09861228866811	0	0	1.09861228866811	1.09861228866811	0	0
ATCGGCGTCAACACGT-1_1	3.25809653802148	0	3.71357206670431	2.19722457733622	0	0	2.19722457733622	0	0	0
ATCGGCGTCCAAAGGG-1_1	0.693147180559945	0	1.09861228866811	0.693147180559945	0	0	0.693147180559945	0	0	0
ATCGGCGTCGACGTCG-1_1	1.38629436111989	1.6094379124341	2.07944154167984	0	0	0	1.6094379124341	0	0	0
ATCGTAGAGACAACTA-1_1	0	0	0	0	0	0	1.38629436111989	0	0	1.09861228866811
ATCGTAGAGCAGATAT-1_1	0.693147180559945	0.693147180559945	2.07944154167984	1.09861228866811	1.09861228866811	0	1.6094379124341	0.693147180559945	0	0
ATCGTAGCAAGTTGGG-1_1	1.94591014905531	0	2.56494935746154	1.09861228866811	1.09861228866811	0	0.693147180559945	0	0	0
ATCGTAGCAGAGTGTG-1_1	1.6094379124341	0.693147180559945	1.09861228866811	1.79175946922805	0	0	0	2.30258509299405	0	0
ATCGTAGCATCGGCCA-1_1	2.19722457733622	0	2.07944154167984	1.6094379124341	0	0	0.693147180559945	0.693147180559945	0	0
ATCGTAGGTTGAGAGC-1_1	1.6094379124341	0	2.484906649788	1.6094379124341	0	1.09861228866811	0.693147180559945	1.6094379124341	0	0.693147180559945
ATCGTAGTCACTGGTA-1_1	2.484906649788	0	3.3322045101752	0.693147180559945	1.6094379124341	0.693147180559945	1.6094379124341	0	0	0
ATCGTAGTCGAGAGCA-1_1	1.09861228866811	0	1.94591014905531	1.79175946922805	0	0.693147180559945	1.38629436111989	0	0	0.693147180559945
ATCGTAGTCGTCACCT-1_1	0.693147180559945	0.693147180559945	0.693147180559945	2.19722457733622	0	0	0.693147180559945	1.79175946922805	0	0
ATCGTCCAGAGGGTGG-1_1	1.79175946922805	0	2.77258872223978	1.6094379124341	0	0	1.09861228866811	0	0	0
ATCGTCCCACGTACTA-1_1	1.79175946922805	0	0.693147180559945	1.6094379124341	0	0	0.693147180559945	0	0	0
ATCGTCCCAGTATACC-1_1	3.13549421592915	1.79175946922805	3.25809653802148	0	1.09861228866811	0	2.484906649788	0	0	0
ATCGTCCGTAGTCGGA-1_1	0.693147180559945	0	2.19722457733622	0	0	0	0	1.09861228866811	0	0
ATCGTCCTCCCATAAG-1_1	2.19722457733622	1.6094379124341	1.09861228866811	1.38629436111989	0	0	1.94591014905531	0	0	0
ATCGTCCTCTCGAGTA-1_1	1.38629436111989	1.09861228866811	2.63905732961526	0	1.94591014905531	0	1.38629436111989	0	0	0
ATCGTCCTCTTCGATT-1_1	1.79175946922805	0	2.30258509299405	1.09861228866811	0.693147180559945	0	0.693147180559945	1.09861228866811	0	0
ATCGTGAAGGTGCTTT-1_1	2.07944154167984	0.693147180559945	2.07944154167984	0	0	0	1.09861228866811	0	0	0
ATCGTGATCCACGTGG-1_1	1.09861228866811	1.38629436111989	1.38629436111989	0	0.693147180559945	0	0.693147180559945	0	0	0
ATCGTGATCCGGTAAT-1_1	0	0	0.693147180559945	0	0	0.693147180559945	0	0	0	1.09861228866811
ATCGTGATCTATACTC-1_1	1.09861228866811	0	1.09861228866811	1.38629436111989	0	0.693147180559945	0	2.19722457733622	0	0
ATCGTGATCTGCGGAC-1_1	1.79175946922805	2.19722457733622	1.94591014905531	0.693147180559945	0	0	0.693147180559945	1.6094379124341	0.693147180559945	0
ATCTCTAAGAGAGCAA-1_1	3.25809653802148	0	3.17805383034795	1.38629436111989	0	0	1.6094379124341	0.693147180559945	0	0
ATCTCTACAAGTAGTA-1_1	2.70805020110221	1.6094379124341	2.83321334405622	1.79175946922805	0.693147180559945	0	1.79175946922805	0.693147180559945	0	0
ATCTCTAGTACCCAGC-1_1	1.94591014905531	1.09861228866811	2.56494935746154	0	0	0	0	1.38629436111989	0	0
ATCTCTAGTACGTGTT-1_1	0.693147180559945	1.6094379124341	1.09861228866811	0	0	0.693147180559945	0	0.693147180559945	0	0
ATCTCTAGTATCCTCC-1_1	1.09861228866811	0	1.6094379124341	0	0	0	1.79175946922805	1.09861228866811	0	0
ATCTCTAGTCAAGCCC-1_1	0.693147180559945	0	1.79175946922805	0	0	0	1.6094379124341	1.09861228866811	0	0
ATCTCTATCCGCAAAT-1_1	3.40119738166216	0	3.04452243772342	0	0	0	0	0	0	0
ATCTCTATCGAACCAT-1_1	1.6094379124341	2.77258872223978	2.63905732961526	1.6094379124341	1.94591014905531	0.693147180559945	1.38629436111989	0.693147180559945	0	0
ATCTCTATCTTCCACG-1_1	3.09104245335832	0	3.40119738166216	0	0.693147180559945	0	1.38629436111989	0	0	0
ATCTTCAGTAGTTAGA-1_1	2.07944154167984	0	1.79175946922805	1.09861228866811	0	0	0.693147180559945	0	0.693147180559945	0
ATCTTCAGTCCCTGAG-1_1	0.693147180559945	1.6094379124341	0	0	0	0	0.693147180559945	1.79175946922805	0	0
ATCTTCATCTCCTGTG-1_1	1.09861228866811	1.38629436111989	0	1.6094379124341	0.693147180559945	0	0.693147180559945	0.693147180559945	0	0
ATGAAAGAGACATACA-1_1	1.6094379124341	1.38629436111989	2.19722457733622	1.38629436111989	0	0	2.484906649788	0.693147180559945	0	0
ATGAAAGAGATCCGAG-1_1	2.77258872223978	1.6094379124341	2.63905732961526	1.79175946922805	1.94591014905531	1.6094379124341	2.70805020110221	0	0	0
ATGAAAGAGTCACAGG-1_1	2.89037175789616	2.39789527279837	3.40119738166216	2.99573227355399	0.693147180559945	0	1.38629436111989	0	0.693147180559945	0
ATGAAAGAGTCCGCCA-1_1	0	0.693147180559945	0	0.693147180559945	0	1.09861228866811	0.693147180559945	1.6094379124341	0	0
ATGAAAGAGTCGAAAT-1_1	0	0	0	1.09861228866811	0	0.693147180559945	0.693147180559945	0.693147180559945	0	0
ATGAAAGTCACCTGGG-1_1	2.07944154167984	1.79175946922805	2.19722457733622	2.07944154167984	0	0	0.693147180559945	0.693147180559945	0	0.693147180559945
ATGAAAGTCACCTTAT-1_1	2.89037175789616	1.94591014905531	3.36729582998647	1.6094379124341	0	0	1.38629436111989	0.693147180559945	0	0
ATGAAAGTCGAACTCA-1_1	0	1.38629436111989	0.693147180559945	1.6094379124341	0	0	1.38629436111989	1.09861228866811	0	0
ATGACCAAGCAATAAC-1_1	1.79175946922805	1.09861228866811	1.79175946922805	0	0	1.09861228866811	0.693147180559945	0.693147180559945	0	0.693147180559945
ATGACCAAGGCATCGA-1_1	1.6094379124341	1.6094379124341	2.07944154167984	0.693147180559945	2.07944154167984	0	2.30258509299405	0.693147180559945	0	0
ATGACCAGTACGGGAT-1_1	3.13549421592915	0.693147180559945	3.68887945411394	1.6094379124341	1.09861228866811	0	2.39789527279837	0	0	0
ATGACCAGTATCCCTC-1_1	1.6094379124341	1.38629436111989	2.19722457733622	0	0	0	0.693147180559945	0	0	1.09861228866811
ATGAGGGAGGTCACTT-1_1	1.09861228866811	0	2.30258509299405	1.09861228866811	0	0	1.09861228866811	1.09861228866811	0	0
ATGAGTCAGGTACCTT-1_1	2.19722457733622	0	2.07944154167984	0.693147180559945	1.38629436111989	0	1.6094379124341	1.09861228866811	0	0
ATGAGTCCAGTTTCGA-1_1	0	0	0	1.79175946922805	0.693147180559945	0	0	0	0	0
ATGAGTCTCAAGAAAC-1_1	3.09104245335832	1.94591014905531	3.55534806148941	3.66356164612965	1.09861228866811	0.693147180559945	2.77258872223978	0	0.693147180559945	0
ATGAGTCTCGAACTCA-1_1	1.38629436111989	0	1.6094379124341	0.693147180559945	0.693147180559945	0	1.09861228866811	0.693147180559945	0	0
ATGAGTCTCGGTCGGT-1_1	3.36729582998647	2.484906649788	3.71357206670431	2.19722457733622	1.38629436111989	2.63905732961526	2.19722457733622	0	0	0
ATGAGTCTCTGACCCT-1_1	1.6094379124341	0	2.07944154167984	1.6094379124341	0	0	1.38629436111989	0	0	0
ATGATCGAGAGCTGCA-1_1	2.56494935746154	0	2.56494935746154	0.693147180559945	0	0	1.38629436111989	0	0	0
ATGATCGCATCTAGAC-1_1	1.6094379124341	0	2.07944154167984	0	0	0	1.6094379124341	0	0	0
ATGATCGTCGCTGATA-1_1	0.693147180559945	0	0.693147180559945	0	0	0	0.693147180559945	0	0	0
ATGATCGTCTACGCGG-1_1	0.693147180559945	2.56494935746154	0.693147180559945	2.30258509299405	1.09861228866811	2.94443897916644	2.89037175789616	0	0	0
ATGCATGAGAGGCCAT-1_1	2.39789527279837	0	1.79175946922805	1.09861228866811	0.693147180559945	0	0	0	0	0
ATGCATGAGATGAATC-1_1	1.38629436111989	1.09861228866811	1.38629436111989	2.39789527279837	1.94591014905531	0	1.38629436111989	0	0	0
ATGCATGAGGATCATA-1_1	0.693147180559945	1.38629436111989	2.07944154167984	0	0	0	0.693147180559945	0	0	0
ATGCATGCAACGTATC-1_1	2.56494935746154	0	3.13549421592915	1.79175946922805	0.693147180559945	0	0	0	0	0
ATGCATGGTTCAATCG-1_1	2.30258509299405	0	3.29583686600433	0	0	0	1.09861228866811	0.693147180559945	0	0
ATGCATGTCGCGGACT-1_1	0	0	0	2.56494935746154	0	0	1.09861228866811	0	0	0
ATGCATGTCTTGAGCA-1_1	1.09861228866811	2.19722457733622	0	0.693147180559945	0	0	1.09861228866811	1.79175946922805	0	0
ATGCCTCAGTGATAGT-1_1	2.63905732961526	0	3.3322045101752	1.09861228866811	0	0	1.38629436111989	0	0.693147180559945	0
ATGCCTCCACAAACGG-1_1	0	2.19722457733622	0.693147180559945	0.693147180559945	0	0	1.38629436111989	1.09861228866811	0	0
ATGCCTCCAGGCATGA-1_1	1.6094379124341	0	1.94591014905531	0	1.6094379124341	1.09861228866811	1.38629436111989	0.693147180559945	0	0
ATGCCTCGTCTCAAGT-1_1	1.09861228866811	1.6094379124341	1.09861228866811	0	0	0	1.38629436111989	0	0	1.38629436111989
ATGCGATAGGGCCAAT-1_1	2.63905732961526	0	2.484906649788	0.693147180559945	0	0	0.693147180559945	1.79175946922805	0	0
ATGCGATGTGTCTTCC-1_1	2.83321334405622	0	2.77258872223978	2.30258509299405	0	1.38629436111989	1.09861228866811	0	0	0
ATGCGATTCCTCTTTC-1_1	1.09861228866811	1.38629436111989	2.484906649788	0.693147180559945	0	0	0	0	0	0
ATGCGATTCCTTCACG-1_1	1.38629436111989	0	1.38629436111989	1.38629436111989	0	0	0	0	0	0
ATGCGATTCGAAGAAT-1_1	1.38629436111989	0	1.09861228866811	1.94591014905531	0.693147180559945	0	0.693147180559945	0.693147180559945	0	0
ATGGAGGAGCTTTCTT-1_1	1.6094379124341	2.39789527279837	2.484906649788	1.38629436111989	0	0	1.94591014905531	0	0	0
ATGGAGGCAAGTGCAG-1_1	0	0	1.94591014905531	1.09861228866811	1.38629436111989	0	1.09861228866811	0	0.693147180559945	0
ATGGAGGCACGGAAGT-1_1	2.19722457733622	2.07944154167984	2.39789527279837	0	0	0	0	1.38629436111989	0	0
ATGGAGGCAGAGTGTG-1_1	1.6094379124341	0.693147180559945	2.94443897916644	1.38629436111989	0	0	2.30258509299405	0.693147180559945	0	0
ATGGAGGCAGCGTATT-1_1	2.99573227355399	2.07944154167984	3.98898404656427	1.94591014905531	1.79175946922805	0	1.09861228866811	0	0	0
ATGGAGGCATGGATCT-1_1	0.693147180559945	0	0	1.09861228866811	0	0	1.09861228866811	1.09861228866811	0	0
ATGGAGGGTACTCCCT-1_1	0.693147180559945	0	0.693147180559945	2.484906649788	0	0	0	1.38629436111989	0	0
ATGGATCTCGTGGGAA-1_1	0	0.693147180559945	0.693147180559945	0	0	0	1.6094379124341	0.693147180559945	0.693147180559945	0
ATGGGAGAGGTGGCTA-1_1	2.30258509299405	1.09861228866811	2.56494935746154	1.6094379124341	0	0	1.09861228866811	0.693147180559945	0	0
ATGGGAGAGTTGCATC-1_1	2.56494935746154	0.693147180559945	3.25809653802148	1.09861228866811	0.693147180559945	0	2.19722457733622	0	0	0
ATGGGAGCAAGCACAG-1_1	2.484906649788	1.38629436111989	2.99573227355399	1.38629436111989	0	1.09861228866811	1.38629436111989	1.09861228866811	0.693147180559945	0
ATGGGAGCACTACCCT-1_1	1.6094379124341	1.09861228866811	1.79175946922805	0	1.09861228866811	0	1.6094379124341	0	0	0
ATGGGAGGTAGTGCGA-1_1	1.94591014905531	1.6094379124341	3.04452243772342	1.6094379124341	0	0	1.38629436111989	0	0	0
ATGGGAGGTCAATCTG-1_1	0.693147180559945	1.09861228866811	1.09861228866811	1.09861228866811	0	0	1.09861228866811	0	0	0
ATGGGAGTCCCTGTTG-1_1	1.09861228866811	1.79175946922805	1.38629436111989	1.38629436111989	0	0	0.693147180559945	2.19722457733622	0	0
ATGGGTTAGGTACAAT-1_1	2.19722457733622	1.94591014905531	1.6094379124341	0	0	0	0.693147180559945	0.693147180559945	0	0
ATGGGTTGTGGCTTGC-1_1	1.09861228866811	0	0.693147180559945	0	0	0	0	0	0	0.693147180559945
ATGGGTTGTGTTCCTC-1_1	1.79175946922805	0	3.04452243772342	1.38629436111989	0	0	1.09861228866811	0	1.09861228866811	1.6094379124341
ATGGTTGAGACCATGG-1_1	0.693147180559945	1.38629436111989	0.693147180559945	0.693147180559945	0	0	0.693147180559945	0	0	0
ATGGTTGAGGGTTAGC-1_1	0	1.09861228866811	1.09861228866811	0.693147180559945	0.693147180559945	0	1.09861228866811	0	0	0
ATGGTTGCACTGCGTG-1_1	0	2.07944154167984	0	0.693147180559945	0	0.693147180559945	1.09861228866811	0	0	0
ATGGTTGGTAGCTAAA-1_1	0	0	0	1.09861228866811	0	0	1.94591014905531	0.693147180559945	0	1.09861228866811
ATGGTTGGTCATGACT-1_1	2.83321334405622	0.693147180559945	2.89037175789616	1.09861228866811	0	0	0.693147180559945	0.693147180559945	0	0
ATGGTTGGTGACATCT-1_1	1.09861228866811	1.09861228866811	1.09861228866811	1.6094379124341	0.693147180559945	0	1.09861228866811	0.693147180559945	0	0
ATGGTTGTCACAACCA-1_1	1.6094379124341	1.09861228866811	1.6094379124341	0	0.693147180559945	0	2.07944154167984	1.09861228866811	0	0
ATGGTTGTCGGTTGTA-1_1	2.30258509299405	0	2.83321334405622	1.6094379124341	0	0	1.09861228866811	1.6094379124341	0	0.693147180559945
ATGTCCCAGTAGGGTC-1_1	0.693147180559945	0	1.38629436111989	0.693147180559945	0	0	0	0	0	0.693147180559945
ATGTCCCCACTGTCGG-1_1	1.09861228866811	0	2.484906649788	0	0	0	1.38629436111989	0	0	0
ATGTCCCCAGGAACCA-1_1	1.6094379124341	0	2.07944154167984	0	0	0	1.38629436111989	0	0	0.693147180559945
ATGTCCCTCTAACGCA-1_1	1.6094379124341	0.693147180559945	2.63905732961526	1.09861228866811	0	0	0	1.94591014905531	0	0
ATGTCTTAGGAGGTTC-1_1	2.30258509299405	2.484906649788	2.39789527279837	1.94591014905531	0.693147180559945	0	0	0.693147180559945	0	0
ATGTCTTTCATCGCTC-1_1	1.6094379124341	0.693147180559945	1.6094379124341	1.09861228866811	1.6094379124341	0	1.09861228866811	0	0	0
ATGTCTTTCCCGAGTG-1_1	0.693147180559945	2.19722457733622	0.693147180559945	1.09861228866811	0	0	1.09861228866811	0.693147180559945	0	0.693147180559945
ATGTCTTTCTTTCGAT-1_1	3.63758615972639	0.693147180559945	4.30406509320417	1.94591014905531	0	0	2.484906649788	0	0	0
ATTACCTCAGCGCTTG-1_1	0.693147180559945	0	1.79175946922805	1.6094379124341	0.693147180559945	0	0	0.693147180559945	0	0.693147180559945
ATTACCTCATGATGCT-1_1	1.38629436111989	1.09861228866811	1.6094379124341	1.94591014905531	1.38629436111989	0.693147180559945	0.693147180559945	1.09861228866811	0	0
ATTACCTCATGTGTCA-1_1	1.38629436111989	1.94591014905531	1.79175946922805	0	0	0	1.09861228866811	0.693147180559945	0	0
ATTACCTGTCATAACC-1_1	2.89037175789616	0.693147180559945	3.3322045101752	0	0	0	1.38629436111989	0	0	0
ATTACCTGTCGATTAC-1_1	1.38629436111989	0.693147180559945	2.30258509299405	1.09861228866811	0	0	1.6094379124341	1.09861228866811	0	0.693147180559945
ATTACCTGTTATAGAG-1_1	1.94591014905531	0	2.19722457733622	1.38629436111989	0	0	1.94591014905531	0	0.693147180559945	0.693147180559945
ATTACCTTCCGCACGA-1_1	2.63905732961526	0	2.94443897916644	0	0	0	0.693147180559945	2.484906649788	0	0
ATTACCTTCGTCTCAC-1_1	1.09861228866811	0	1.38629436111989	1.38629436111989	0	0	1.94591014905531	0.693147180559945	0	0
ATTACTCCAGAGTCAG-1_1	3.13549421592915	0	3.80666248977032	0.693147180559945	0	0	0.693147180559945	1.38629436111989	1.38629436111989	1.09861228866811
ATTACTCTCAGTCAGT-1_1	1.09861228866811	1.6094379124341	1.79175946922805	1.79175946922805	0	0	1.09861228866811	0	0	0
ATTACTCTCCGCCTAT-1_1	1.09861228866811	2.484906649788	1.94591014905531	1.6094379124341	0	0	0.693147180559945	0	0	0
ATTATCCAGATACTGA-1_1	1.79175946922805	1.38629436111989	1.6094379124341	2.56494935746154	0	0	0	0	0	0
ATTATCCAGGCATCAG-1_1	1.79175946922805	0	2.77258872223978	1.94591014905531	0	0	1.6094379124341	0	0	0
ATTATCCGTAATTAGG-1_1	2.07944154167984	1.94591014905531	2.83321334405622	0	0.693147180559945	0	0.693147180559945	0	0	0
ATTATCCTCGGCCAAC-1_1	0.693147180559945	1.09861228866811	0	0	0	0	1.79175946922805	0	0	0.693147180559945
ATTATCCTCTCTATAC-1_1	1.79175946922805	0.693147180559945	1.38629436111989	1.09861228866811	1.09861228866811	0	1.38629436111989	0.693147180559945	0.693147180559945	0
ATTCACTAGCTCTTCC-1_1	1.38629436111989	0	1.38629436111989	1.38629436111989	0	0	1.09861228866811	0.693147180559945	0	0
ATTCACTCAAGCTGCC-1_1	1.6094379124341	1.09861228866811	2.39789527279837	0	0	0	1.38629436111989	0.693147180559945	0	0
ATTCACTGTTCGATTG-1_1	1.6094379124341	1.09861228866811	1.6094379124341	0	0	0	1.94591014905531	0	0	0
ATTCACTTCCTCACCA-1_1	1.38629436111989	0	1.79175946922805	1.09861228866811	0.693147180559945	0	1.79175946922805	0	0	0.693147180559945
ATTCACTTCTTCTCAA-1_1	0	0	0	1.6094379124341	0	0	1.09861228866811	0.693147180559945	0	0
ATTCAGGCAAGTGCTT-1_1	2.63905732961526	0	2.89037175789616	1.38629436111989	0	0	1.09861228866811	0.693147180559945	0	0.693147180559945
ATTCAGGCACTAAACC-1_1	1.09861228866811	1.09861228866811	1.09861228866811	0	0	0	1.38629436111989	0.693147180559945	0	0
ATTCAGGGTACAGTTC-1_1	1.79175946922805	0	2.19722457733622	0.693147180559945	0	0	0.693147180559945	0	0	0.693147180559945
ATTCAGGGTTTGTTGG-1_1	1.79175946922805	1.09861228866811	1.94591014905531	2.19722457733622	0	0	1.09861228866811	1.94591014905531	0	0
ATTCAGGTCCATAGGT-1_1	0	0	0	2.30258509299405	0.693147180559945	0	0	0.693147180559945	0	0
ATTCAGGTCGCTATTT-1_1	0.693147180559945	1.38629436111989	0	2.19722457733622	0	0	1.09861228866811	0	0	0
ATTCAGGTCTTCGGTC-1_1	1.6094379124341	1.09861228866811	2.70805020110221	0	0	0	1.38629436111989	0	0	0.693147180559945
ATTCATCAGCACTGGA-1_1	0	2.39789527279837	0	0	0.693147180559945	0	1.09861228866811	0.693147180559945	0	0
ATTCATCCACGGTGTC-1_1	1.6094379124341	0	1.38629436111989	0.693147180559945	0	0	1.94591014905531	0	0	0
ATTCATCGTTGCCAAT-1_1	1.38629436111989	0	1.6094379124341	1.09861228866811	0	0	1.38629436111989	1.79175946922805	0	0
ATTCATCGTTGGTGTT-1_1	1.38629436111989	1.94591014905531	2.19722457733622	0	0	2.07944154167984	0	2.07944154167984	0	0
ATTCATCTCGACGTCG-1_1	0.693147180559945	1.38629436111989	1.09861228866811	0	0	0	1.09861228866811	0	0	0
ATTCATCTCTTAGGAC-1_1	1.94591014905531	0	2.484906649788	0	0.693147180559945	0	2.19722457733622	0	0	0.693147180559945
ATTCCATGTGGTATGG-1_1	2.19722457733622	1.38629436111989	1.38629436111989	1.79175946922805	1.79175946922805	0	2.39789527279837	0	0	0
ATTCCATGTTGTGCAT-1_1	1.6094379124341	0.693147180559945	2.19722457733622	2.19722457733622	0	1.38629436111989	0	0.693147180559945	0	0
ATTCCATTCGTGGGTC-1_1	2.70805020110221	1.94591014905531	3.46573590279973	1.94591014905531	0	0	0.693147180559945	1.38629436111989	0	0
ATTCCATTCTGAATGC-1_1	2.89037175789616	1.6094379124341	3.58351893845611	1.38629436111989	1.79175946922805	0.693147180559945	1.94591014905531	0	0	0
ATTCCCGAGCTGTTAC-1_1	0.693147180559945	0	0.693147180559945	1.09861228866811	1.38629436111989	0	2.484906649788	0	0	0
ATTCCCGAGTCTGGAG-1_1	2.56494935746154	0	2.19722457733622	0.693147180559945	0	0	0.693147180559945	0	0	0
ATTCCCGAGTTATGGA-1_1	2.63905732961526	0.693147180559945	3.58351893845611	0.693147180559945	0	0	0.693147180559945	1.79175946922805	0	0
ATTCCCGCAAGGAGTC-1_1	3.49650756146648	2.19722457733622	3.87120101090789	2.94443897916644	0.693147180559945	2.19722457733622	0.693147180559945	0	1.38629436111989	0.693147180559945
ATTCCCGCACGCTGCA-1_1	0.693147180559945	0.693147180559945	0	1.38629436111989	1.09861228866811	0	1.09861228866811	1.94591014905531	0	0
ATTCCCGGTACACTCA-1_1	0.693147180559945	2.30258509299405	1.79175946922805	1.38629436111989	1.09861228866811	0.693147180559945	1.38629436111989	0	0	0.693147180559945
ATTCCCGTCGGCATTA-1_1	1.79175946922805	0.693147180559945	2.07944154167984	0	0.693147180559945	0.693147180559945	1.6094379124341	0	0	0
ATTCGTTAGCCAGTAG-1_1	2.56494935746154	0	2.83321334405622	1.09861228866811	0	0	1.6094379124341	0.693147180559945	0	0
ATTCGTTAGTCGTCTA-1_1	1.38629436111989	0	1.38629436111989	0	0	0	1.38629436111989	0	0.693147180559945	1.38629436111989
ATTCGTTCAGGCATTT-1_1	1.79175946922805	1.09861228866811	1.38629436111989	0.693147180559945	0	0	1.6094379124341	0	0	0
ATTCGTTCATAGGCGA-1_1	0	0	0.693147180559945	1.94591014905531	0	0	0.693147180559945	0	0	0
ATTCGTTGTACATTGC-1_1	1.38629436111989	0.693147180559945	0	0	0	0	1.6094379124341	0	0	0
ATTCGTTGTCGACGCT-1_1	1.6094379124341	0.693147180559945	1.6094379124341	0.693147180559945	0	0	0.693147180559945	0	0	0
ATTCGTTGTCGCATGC-1_1	1.09861228866811	0	1.94591014905531	1.09861228866811	0	0	0.693147180559945	1.79175946922805	0	0.693147180559945
ATTCGTTGTCTCTCTG-1_1	2.63905732961526	0.693147180559945	3.78418963391826	2.63905732961526	1.38629436111989	0.693147180559945	0.693147180559945	0	1.09861228866811	0
ATTCGTTGTGCCGAAA-1_1	1.94591014905531	2.07944154167984	1.38629436111989	0.693147180559945	0	0	1.6094379124341	0	0	0
ATTCTACCACGTACTA-1_1	0.693147180559945	0	1.38629436111989	0	0	0	1.09861228866811	0	0	0
ATTCTACTCGCTCCTA-1_1	1.38629436111989	2.30258509299405	1.09861228866811	1.6094379124341	0.693147180559945	0	0	0	0	0
ATTCTACTCTGAATCG-1_1	1.94591014905531	2.07944154167984	1.38629436111989	1.38629436111989	1.38629436111989	0	1.09861228866811	1.38629436111989	0	0
ATTCTTGAGGAAAGGT-1_1	2.19722457733622	0.693147180559945	1.09861228866811	0.693147180559945	0	0	1.6094379124341	1.38629436111989	0	0
ATTCTTGAGGGAGTTC-1_1	0.693147180559945	0	1.79175946922805	1.79175946922805	0.693147180559945	0	0	0.693147180559945	0	0
ATTCTTGCAGCAGAAC-1_1	2.70805020110221	0.693147180559945	2.39789527279837	1.94591014905531	0	0	1.79175946922805	0.693147180559945	0	0.693147180559945
ATTCTTGGTCTAGATC-1_1	2.83321334405622	1.09861228866811	3.17805383034795	0	0	0	1.09861228866811	0	0	1.09861228866811
ATTCTTGGTCTTAGTG-1_1	0.693147180559945	1.79175946922805	0.693147180559945	1.09861228866811	0	0	0.693147180559945	1.38629436111989	0	0
ATTCTTGGTGCATACT-1_1	1.6094379124341	0	2.39789527279837	2.56494935746154	0	0	0.693147180559945	0	0.693147180559945	0.693147180559945
ATTCTTGTCCCAACTC-1_1	2.83321334405622	0	3.25809653802148	1.79175946922805	0	0	1.38629436111989	0	0	0.693147180559945
ATTGGGTAGAGCCTGA-1_1	1.38629436111989	0	1.94591014905531	1.38629436111989	0	0	0	0	0.693147180559945	0.693147180559945
ATTGGGTAGCTAGATA-1_1	1.94591014905531	2.19722457733622	2.30258509299405	1.79175946922805	0.693147180559945	0.693147180559945	1.38629436111989	1.6094379124341	0	0
ATTGGGTAGGTCCTGC-1_1	0.693147180559945	1.09861228866811	0	1.09861228866811	1.09861228866811	0	1.09861228866811	1.6094379124341	0	0
ATTGGGTCAAATAGCA-1_1	2.19722457733622	2.19722457733622	2.70805020110221	1.38629436111989	1.6094379124341	1.6094379124341	1.79175946922805	0	0	0
ATTGTTCAGACTAAGT-1_1	0	1.09861228866811	0	0.693147180559945	0	0	1.09861228866811	0.693147180559945	0	0
ATTGTTCCACATGTTG-1_1	2.63905732961526	0	2.89037175789616	0	0	0	1.09861228866811	0.693147180559945	0	0
ATTGTTCCATGAGAAT-1_1	1.6094379124341	0.693147180559945	2.484906649788	0.693147180559945	0	0	1.38629436111989	0.693147180559945	0	0
ATTGTTCTCACCCATC-1_1	1.6094379124341	0.693147180559945	2.07944154167984	0	0	0.693147180559945	1.09861228866811	1.09861228866811	0	0
ATTGTTCTCATAAGGA-1_1	1.38629436111989	1.6094379124341	0	0.693147180559945	0	0.693147180559945	0.693147180559945	0	0	0
ATTGTTCTCGCAATTG-1_1	1.38629436111989	0	0	0.693147180559945	1.38629436111989	0	1.38629436111989	0	0	0
ATTGTTCTCTCTGCCA-1_1	1.6094379124341	1.38629436111989	2.07944154167984	0	0	0.693147180559945	1.38629436111989	0	0	0
ATTTACCAGAATTCAG-1_1	0	1.09861228866811	0	0	0	0	1.94591014905531	0	0	0
ATTTACCCACAGCATT-1_1	1.09861228866811	0	0.693147180559945	1.94591014905531	0	0	0.693147180559945	0	0	0
ATTTACCCATTGGGAG-1_1	2.56494935746154	0	2.63905732961526	1.38629436111989	0	0	1.09861228866811	1.38629436111989	0	0
ATTTACCTCTCCGAGG-1_1	1.6094379124341	0	1.6094379124341	2.07944154167984	0	0	1.09861228866811	0	0	0
ATTTCACGTGTTCCTC-1_1	1.79175946922805	0	0	1.6094379124341	1.09861228866811	0	1.6094379124341	1.79175946922805	0	0
ATTTCACGTTAGGCTT-1_1	0	1.38629436111989	1.09861228866811	0	0	0.693147180559945	1.38629436111989	2.07944154167984	0	0.693147180559945
ATTTCACTCGCAGTGC-1_1	2.99573227355399	0	3.93182563272433	2.83321334405622	0	1.09861228866811	2.30258509299405	0	0	0
ATTTCTGAGAGCAGCT-1_1	1.09861228866811	0.693147180559945	0.693147180559945	1.09861228866811	0	0	0.693147180559945	0.693147180559945	0	0
ATTTCTGAGGTTAGTA-1_1	0	0.693147180559945	0	2.30258509299405	0	0	1.09861228866811	0.693147180559945	0	0
ATTTCTGCAGAGTCTT-1_1	0.693147180559945	0	0	0	0	0	1.09861228866811	0	0	0
ATTTCTGTCTCGTCAC-1_1	1.94591014905531	2.19722457733622	1.94591014905531	2.07944154167984	1.38629436111989	0	1.09861228866811	0	0	0
CAAAGAACAAGACAAT-1_1	1.94591014905531	0.693147180559945	2.39789527279837	1.09861228866811	0.693147180559945	0.693147180559945	1.79175946922805	1.6094379124341	0	0.693147180559945
CAAAGAAGTCAAGTTC-1_1	3.29583686600433	2.63905732961526	3.80666248977032	2.70805020110221	2.30258509299405	3.73766961828337	3.04452243772342	0	1.09861228866811	0
CAAAGAAGTCGACGCT-1_1	1.38629436111989	0.693147180559945	1.09861228866811	2.19722457733622	0	0	1.6094379124341	0	0	0
CAAAGAAGTGCATACT-1_1	1.79175946922805	1.6094379124341	2.07944154167984	1.09861228866811	0	0	1.79175946922805	2.39789527279837	0	0
CAAAGAAGTGTTCCAA-1_1	1.38629436111989	1.09861228866811	2.30258509299405	0.693147180559945	0	0	0.693147180559945	0	0	0
CAACAACGTTCAGTAC-1_1	0.693147180559945	2.07944154167984	0	1.09861228866811	0	0	0.693147180559945	0.693147180559945	0	0
CAACAACTCAAGTGGG-1_1	2.19722457733622	0	2.56494935746154	0	1.09861228866811	0	1.6094379124341	0	0	0
CAACAGTCACTACCGG-1_1	0.693147180559945	0	0.693147180559945	0	0	0	1.09861228866811	0	0	0
CAACCAAAGTTAGTAG-1_1	0.693147180559945	1.09861228866811	0.693147180559945	0.693147180559945	0	0.693147180559945	0.693147180559945	0.693147180559945	0	1.09861228866811
CAACCAACAAGTGGCA-1_1	1.38629436111989	0.693147180559945	1.6094379124341	0.693147180559945	1.09861228866811	0	1.38629436111989	0.693147180559945	0	0
CAACCAATCCAAAGGG-1_1	2.19722457733622	0	1.6094379124341	0	0	0	0	0	0	0
CAACCTCAGCGGACAT-1_1	0.693147180559945	0	1.6094379124341	0.693147180559945	0	0	2.39789527279837	0	0	0
CAACCTCAGGATTTCC-1_1	0	2.19722457733622	0.693147180559945	0	1.09861228866811	0	0.693147180559945	0	0	0
CAACCTCAGTCAACAA-1_1	1.6094379124341	0	1.79175946922805	0.693147180559945	0	0.693147180559945	0.693147180559945	0.693147180559945	0	0
CAACCTCCAAACAGGC-1_1	1.79175946922805	0.693147180559945	1.6094379124341	0	0	0.693147180559945	1.09861228866811	0.693147180559945	0	0.693147180559945
CAACCTCCAATGCTCA-1_1	0	1.6094379124341	1.6094379124341	0	0	0	0	1.09861228866811	1.09861228866811	0
CAACCTCCATAGTCGT-1_1	1.6094379124341	1.94591014905531	2.07944154167984	1.09861228866811	0	0	0	0	0	0.693147180559945
CAACCTCGTATGAGGC-1_1	2.83321334405622	0.693147180559945	3.13549421592915	1.09861228866811	1.09861228866811	0	1.38629436111989	0	0	0
CAACCTCTCACAAGGG-1_1	1.09861228866811	2.39789527279837	2.484906649788	1.79175946922805	0	0	1.38629436111989	2.19722457733622	0	0
CAACCTCTCCTTCTTC-1_1	1.79175946922805	0	3.04452243772342	0	0	0	0	1.94591014905531	0	0
CAACGATAGAGGCGTT-1_1	0	0	1.09861228866811	1.38629436111989	0	0	1.38629436111989	0.693147180559945	0	0
CAACGATCACTAGTAC-1_1	1.6094379124341	1.79175946922805	1.38629436111989	1.79175946922805	0	0	1.6094379124341	1.09861228866811	0	0
CAACGATCAGTGACCC-1_1	2.07944154167984	0.693147180559945	1.79175946922805	1.94591014905531	0.693147180559945	0	0	0	0	0
CAACGATCATTCACCC-1_1	0.693147180559945	1.09861228866811	1.09861228866811	1.79175946922805	0	0.693147180559945	1.6094379124341	0	0	0
CAACGATGTTAACCTG-1_1	1.6094379124341	0	2.39789527279837	1.6094379124341	0	0	1.94591014905531	0	0	0
CAACGATTCGTAGAGG-1_1	2.39789527279837	1.6094379124341	1.94591014905531	2.63905732961526	0	0	1.38629436111989	0	0	0
CAACGATTCGTGTTCC-1_1	1.38629436111989	0	2.484906649788	1.6094379124341	0	0	0	1.09861228866811	0	0
CAACGGCAGACTAGAT-1_1	0	0	0.693147180559945	0	0	0	2.30258509299405	0	1.09861228866811	1.94591014905531
CAACGGCAGATGGTCG-1_1	0.693147180559945	0	1.09861228866811	1.09861228866811	0	0	0	0.693147180559945	0	0
CAACGGCAGGATGAGA-1_1	1.09861228866811	0	1.6094379124341	0	0.693147180559945	0	1.09861228866811	0.693147180559945	0	0
CAACGGCAGGCAATGC-1_1	0.693147180559945	0.693147180559945	1.6094379124341	2.56494935746154	0.693147180559945	0	0.693147180559945	0.693147180559945	0	0
CAACGGCAGGGACAGG-1_1	2.07944154167984	0	1.38629436111989	2.484906649788	0	0	0.693147180559945	0.693147180559945	0	0
CAACGGCGTCGTTGGC-1_1	1.6094379124341	1.09861228866811	1.94591014905531	2.30258509299405	0	0	1.09861228866811	0	0	0
CAACGGCGTTCGGGTC-1_1	2.07944154167984	0	2.70805020110221	1.94591014905531	0	0	0	0.693147180559945	0.693147180559945	0.693147180559945
CAACGGCTCCGTCAAA-1_1	1.38629436111989	0	1.79175946922805	1.94591014905531	0	0	0.693147180559945	1.38629436111989	0	0
CAAGACTAGCCTATCA-1_1	2.77258872223978	1.09861228866811	2.99573227355399	1.94591014905531	0	0.693147180559945	1.09861228866811	0	0	0
CAAGACTGTATACAGA-1_1	1.79175946922805	0	1.09861228866811	1.09861228866811	0	0	0.693147180559945	2.56494935746154	0	0
CAAGAGGCATGTTCAG-1_1	1.38629436111989	0	2.484906649788	0.693147180559945	0.693147180559945	0	1.38629436111989	0	0	0
CAAGAGGTCGGTTCAA-1_1	1.09861228866811	2.30258509299405	1.09861228866811	0	0	0	0	0	0	0
CAAGCTAAGAATTCAG-1_1	1.38629436111989	1.09861228866811	1.38629436111989	0.693147180559945	0	0	0	0	0	0
CAAGCTACAAACTAGA-1_1	1.79175946922805	0.693147180559945	2.07944154167984	2.484906649788	0	0	0.693147180559945	0.693147180559945	0	0
CAAGCTATCAACTACG-1_1	1.6094379124341	0.693147180559945	2.19722457733622	1.09861228866811	0	0	1.38629436111989	0	0	0
CAAGCTATCTTCTGGC-1_1	0	1.94591014905531	1.09861228866811	1.94591014905531	1.09861228866811	0	1.6094379124341	0	0	0
CAAGGGACAGGCAATG-1_1	1.38629436111989	0	1.38629436111989	0	1.38629436111989	0	1.79175946922805	0	0	0
CAAGGGAGTTCTTGCC-1_1	1.94591014905531	0.693147180559945	2.07944154167984	1.79175946922805	0	0	0.693147180559945	0	0	0
CAAGGGATCACGATCA-1_1	2.56494935746154	2.39789527279837	2.94443897916644	0.693147180559945	0	0	0.693147180559945	0	0	0
CAATACGAGCATGGGT-1_1	1.38629436111989	1.09861228866811	1.94591014905531	0.693147180559945	0	0	0	1.09861228866811	0	0
CAATACGAGGATATGT-1_1	2.07944154167984	1.09861228866811	2.94443897916644	1.38629436111989	0	0	0.693147180559945	0	0	0.693147180559945
CAATACGGTTATGTGC-1_1	0.693147180559945	0	0	1.79175946922805	0	0	1.6094379124341	0.693147180559945	0	0
CAATACGTCGGACCAC-1_1	1.6094379124341	0	2.30258509299405	0	0.693147180559945	0	1.38629436111989	0.693147180559945	0	0
CAATCGAGTACACTCA-1_1	3.40119738166216	0	3.89182029811063	0	1.79175946922805	0	1.09861228866811	0.693147180559945	0	0
CAATCGAGTCTGTGTA-1_1	0.693147180559945	0	1.09861228866811	0.693147180559945	0	0	0	0	0	0
CAATCGATCACATCAG-1_1	2.30258509299405	1.38629436111989	2.77258872223978	2.56494935746154	2.07944154167984	1.09861228866811	1.94591014905531	0	0	0
CAATCGATCACCATCC-1_1	1.09861228866811	0.693147180559945	2.70805020110221	0	0	0	0.693147180559945	0.693147180559945	0	0.693147180559945
CAATCGATCAGCGGAA-1_1	2.19722457733622	1.09861228866811	2.83321334405622	0.693147180559945	1.09861228866811	0	1.94591014905531	1.09861228866811	0	1.09861228866811
CAATGACGTAAGATAC-1_1	1.94591014905531	0	2.89037175789616	1.79175946922805	0	0	0.693147180559945	0.693147180559945	0.693147180559945	0
CAATGACTCAAGCTGT-1_1	0.693147180559945	0	1.38629436111989	1.09861228866811	0	0	0	1.6094379124341	0	0
CAATGACTCATCAGTG-1_1	0.693147180559945	0	1.09861228866811	0	0	0.693147180559945	1.79175946922805	1.09861228866811	0	0
CAATTTCAGACCGCCT-1_1	1.94591014905531	0.693147180559945	1.79175946922805	2.99573227355399	0	0	1.09861228866811	1.6094379124341	0	0
CAATTTCAGGTCGACA-1_1	1.79175946922805	1.38629436111989	2.77258872223978	1.6094379124341	1.09861228866811	0.693147180559945	1.94591014905531	0	0	0
CAATTTCCACAACGAG-1_1	0.693147180559945	0.693147180559945	0.693147180559945	0.693147180559945	0	0	1.09861228866811	1.09861228866811	0	0
CAATTTCCACGTACTA-1_1	2.07944154167984	0	2.94443897916644	0.693147180559945	0	0	0	1.09861228866811	0	0.693147180559945
CAATTTCGTGTCCCTT-1_1	0.693147180559945	0	1.79175946922805	0.693147180559945	0	0	1.38629436111989	0	0	0.693147180559945
CACAACACACGACTAT-1_1	1.94591014905531	0	2.484906649788	1.09861228866811	0	0	0.693147180559945	0	0	0
CACAACAGTACCAGAG-1_1	2.484906649788	0.693147180559945	2.39789527279837	0	0.693147180559945	0	0.693147180559945	1.09861228866811	0	0
CACACAAAGATCGCTT-1_1	2.19722457733622	2.07944154167984	2.56494935746154	1.79175946922805	1.38629436111989	0	1.09861228866811	0	0	0.693147180559945
CACACAAGTAATGATG-1_1	1.6094379124341	1.79175946922805	2.19722457733622	0	0	0	1.38629436111989	0	0	0
CACACAAGTTAGGGTG-1_1	0.693147180559945	0	0	1.38629436111989	0	0	1.38629436111989	0.693147180559945	0	0
CACACAATCTTCTGTA-1_1	2.70805020110221	0	2.77258872223978	1.09861228866811	0	0	1.38629436111989	1.38629436111989	0.693147180559945	0
CACAGATAGTTCCTGA-1_1	0.693147180559945	0.693147180559945	0.693147180559945	0	0	0	0.693147180559945	0	0	0
CACAGATTCAAACGTC-1_1	2.77258872223978	0	3.95124371858143	1.38629436111989	0	0	0	0	0	0
CACAGGCGTATCAGCT-1_1	1.09861228866811	0	1.09861228866811	0.693147180559945	0	0.693147180559945	0.693147180559945	0	0	1.09861228866811
CACAGGCTCAGACAAA-1_1	0	1.09861228866811	0	0.693147180559945	0	0.693147180559945	1.79175946922805	0.693147180559945	0.693147180559945	0
CACAGGCTCCCGTGTT-1_1	1.79175946922805	0.693147180559945	2.70805020110221	0	0	0	2.30258509299405	0	0	0
CACATGAGTCCATCTC-1_1	0	0.693147180559945	2.07944154167984	2.39789527279837	0	1.38629436111989	0	1.09861228866811	0	1.09861228866811
CACATGAGTGCACGCT-1_1	0.693147180559945	0	2.07944154167984	1.6094379124341	0	0.693147180559945	1.38629436111989	0.693147180559945	0.693147180559945	0.693147180559945
CACATGATCAGCTAGT-1_1	1.79175946922805	1.09861228866811	1.79175946922805	2.19722457733622	0	0	1.6094379124341	1.09861228866811	0.693147180559945	0
CACCAAAAGACATCCT-1_1	1.09861228866811	0	0.693147180559945	1.94591014905531	0	1.38629436111989	1.94591014905531	0	0.693147180559945	0
CACCAAACACGACAGA-1_1	1.94591014905531	0	1.94591014905531	0	0	0	1.09861228866811	2.19722457733622	0	0.693147180559945
CACCAAATCATCACAG-1_1	2.07944154167984	1.79175946922805	1.6094379124341	0	0	0	0	0	0	0
CACCGTTAGGATTACA-1_1	2.07944154167984	0.693147180559945	2.56494935746154	1.38629436111989	0	0	1.79175946922805	1.09861228866811	0	0.693147180559945
CACCGTTCATCCTTCG-1_1	0	1.79175946922805	0.693147180559945	1.38629436111989	0.693147180559945	0.693147180559945	0.693147180559945	0	0	0
CACCGTTCATCTCGTC-1_1	1.79175946922805	1.94591014905531	2.07944154167984	1.09861228866811	0	0	0.693147180559945	0.693147180559945	0	0
CACCGTTGTACAAGTA-1_1	1.09861228866811	1.38629436111989	1.94591014905531	1.09861228866811	0	0	1.38629436111989	1.38629436111989	0	0
CACCGTTGTCTCGACG-1_1	3.04452243772342	0	3.13549421592915	2.56494935746154	0.693147180559945	0.693147180559945	0	1.38629436111989	0	0
CACGAATGTTCTCGTC-1_1	0.693147180559945	2.484906649788	0	1.38629436111989	0	0.693147180559945	0.693147180559945	0.693147180559945	0	0
CACGAATTCGCTAAAC-1_1	2.94443897916644	0	3.40119738166216	0.693147180559945	0	0	1.38629436111989	1.38629436111989	0	0
CACGGGTCACGCTTAA-1_1	3.76120011569356	0	3.78418963391826	2.07944154167984	0	0	1.09861228866811	0	0	0
CACGGGTCAGTAACCT-1_1	1.38629436111989	0	1.94591014905531	0	0	0	0	1.38629436111989	0	0
CACGGGTGTGTTACAC-1_1	1.09861228866811	0	1.38629436111989	1.09861228866811	0	0	1.38629436111989	0.693147180559945	0	0
CACGTGGCATCTGCGG-1_1	2.39789527279837	1.38629436111989	2.99573227355399	0	0	0	1.09861228866811	0	0	0.693147180559945
CACGTGGGTGGACCAA-1_1	0.693147180559945	0	1.6094379124341	0	1.09861228866811	0	1.09861228866811	0	0	0
CACGTGGGTTAGGCTT-1_1	1.38629436111989	1.94591014905531	1.6094379124341	1.6094379124341	0	0	1.09861228866811	0	0	0
CACGTGGTCACGATAC-1_1	0	0	0	1.79175946922805	0	0	1.38629436111989	0	0.693147180559945	0.693147180559945
CACGTTCAGGTAGTCG-1_1	1.79175946922805	0	1.6094379124341	0.693147180559945	0	0	0.693147180559945	0	0	1.09861228866811
CACGTTCGTACGATCT-1_1	2.19722457733622	2.89037175789616	2.94443897916644	2.89037175789616	1.38629436111989	1.79175946922805	2.99573227355399	0	0.693147180559945	0
CACGTTCGTCAAACGG-1_1	2.30258509299405	1.79175946922805	1.79175946922805	1.09861228866811	0	0	1.09861228866811	1.79175946922805	0	0
CACGTTCTCACTTATC-1_1	3.78418963391826	3.09104245335832	4.24849524204936	2.70805020110221	0.693147180559945	2.30258509299405	3.29583686600433	0	0	0
CACGTTCTCAGAATAG-1_1	3.40119738166216	1.6094379124341	3.66356164612965	2.39789527279837	1.6094379124341	0	2.63905732961526	0	0	0
CACGTTCTCATTACGG-1_1	2.07944154167984	0	2.89037175789616	0.693147180559945	0	0	1.6094379124341	0	0	0
CACGTTCTCCATACAG-1_1	0	1.09861228866811	0.693147180559945	0.693147180559945	0	0	0.693147180559945	0.693147180559945	0	0
CACGTTCTCTTCGACC-1_1	0	1.38629436111989	1.09861228866811	0	1.38629436111989	0	0	0	0	0
CACTAAGAGACCATTC-1_1	3.85014760171006	0	4.12713438504509	3.58351893845611	0	0	2.56494935746154	1.38629436111989	0	0
CACTAAGAGAGGTGCT-1_1	0	0.693147180559945	0	1.09861228866811	0.693147180559945	0	0	0	0	0
CACTAAGCAGTAACCT-1_1	1.38629436111989	1.09861228866811	1.09861228866811	0	0	0.693147180559945	0.693147180559945	1.09861228866811	0	0
CACTAAGGTACACGCC-1_1	1.6094379124341	0	1.09861228866811	0	0	0	1.6094379124341	2.39789527279837	0	0
CACTAAGGTAGGAAAG-1_1	0	1.94591014905531	0	1.09861228866811	0	0	1.09861228866811	0	0	0
CACTAAGGTTGCATGT-1_1	0	1.79175946922805	0	1.94591014905531	0.693147180559945	0	1.6094379124341	0	0	0
CACTAAGTCGCTCATC-1_1	3.29583686600433	0.693147180559945	3.29583686600433	0.693147180559945	0	0	0	0	0	0
CACTGAAAGATCGCCC-1_1	3.29583686600433	1.09861228866811	3.63758615972639	2.89037175789616	1.09861228866811	1.09861228866811	1.79175946922805	0	0	0
CACTGAAAGTAACCTC-1_1	1.38629436111989	1.38629436111989	1.79175946922805	1.09861228866811	0.693147180559945	0	1.09861228866811	0	0	0
CACTGAACAGAATCGG-1_1	0	0	0	1.09861228866811	0	0	0	0	0	0
CACTGAATCATAGCAC-1_1	2.484906649788	1.6094379124341	2.484906649788	2.07944154167984	0.693147180559945	0.693147180559945	2.19722457733622	0	0	0
CACTGGGAGAATCGTA-1_1	1.6094379124341	0	2.77258872223978	0.693147180559945	0.693147180559945	0	1.94591014905531	1.09861228866811	0	0
CACTGGGAGATCGCCC-1_1	1.38629436111989	0	0.693147180559945	1.09861228866811	0	0	1.6094379124341	0.693147180559945	0	0
CACTGGGCAATGCTCA-1_1	1.6094379124341	0	1.09861228866811	0	0	0	1.6094379124341	0	0	0.693147180559945
CACTGGGCATGACTAC-1_1	1.09861228866811	1.6094379124341	2.07944154167984	1.38629436111989	0	0	1.09861228866811	0	0	0
CACTGGGTCACTGGGC-1_1	3.04452243772342	0	2.83321334405622	3.97029191355212	0.693147180559945	0	3.43398720448515	0.693147180559945	0	0
CACTGTCCAATTGCAC-1_1	0	2.39789527279837	0	2.07944154167984	0	0	0	0.693147180559945	0	0
CACTGTCTCAATCCGA-1_1	0.693147180559945	1.09861228866811	1.79175946922805	2.94443897916644	0	0.693147180559945	1.94591014905531	2.30258509299405	0	0
CACTTCGGTGCCGGTT-1_1	1.09861228866811	0	2.39789527279837	0	0.693147180559945	0.693147180559945	1.6094379124341	1.09861228866811	0	0
CACTTCGGTTCAGGTT-1_1	1.09861228866811	0	1.09861228866811	0	0	0	1.6094379124341	0	0	0.693147180559945
CACTTCGTCGATCCAA-1_1	3.17805383034795	3.04452243772342	3.80666248977032	2.89037175789616	0	0	2.19722457733622	0	0	0
CAGAGCCCAAGTGGAC-1_1	1.79175946922805	0.693147180559945	2.39789527279837	0.693147180559945	0	0	0.693147180559945	0	0	0.693147180559945
CAGAGCCCAGCTTTGA-1_1	2.07944154167984	1.6094379124341	2.07944154167984	0.693147180559945	1.38629436111989	0.693147180559945	0.693147180559945	0	0	0
CAGAGCCCATTGCTGA-1_1	1.6094379124341	0	1.09861228866811	0	0	0	0.693147180559945	1.09861228866811	0	0
CAGAGCCTCTCCGATC-1_1	0.693147180559945	1.09861228866811	0.693147180559945	0	0	0	0.693147180559945	0	0	0
CAGATACGTAACCCGC-1_1	2.19722457733622	1.94591014905531	2.70805020110221	0	0	0	0	1.79175946922805	0	0
CAGATACGTCGAACGA-1_1	0.693147180559945	1.38629436111989	1.6094379124341	1.09861228866811	0	0	2.07944154167984	0	0	0
CAGATACTCGTGCGAC-1_1	0.693147180559945	0	1.94591014905531	1.94591014905531	0	0	0	0.693147180559945	0	0
CAGATCAAGGCGACAT-1_1	2.63905732961526	2.07944154167984	2.83321334405622	2.07944154167984	1.09861228866811	1.79175946922805	0	0	0	0
CAGATCAAGGTACCTT-1_1	0	1.94591014905531	1.09861228866811	2.19722457733622	0.693147180559945	1.09861228866811	1.38629436111989	0	0	0
CAGATCATCTCCGCAT-1_1	2.77258872223978	0	2.63905732961526	0.693147180559945	0	0	0.693147180559945	0	0	0.693147180559945
CAGATTGAGTCATAGA-1_1	2.19722457733622	2.07944154167984	2.89037175789616	1.09861228866811	1.09861228866811	0	0.693147180559945	0	0	0
CAGATTGCAAGGCAAC-1_1	1.38629436111989	2.63905732961526	2.19722457733622	0	1.79175946922805	0.693147180559945	0	0.693147180559945	0	0
CAGATTGCATGAGAAT-1_1	0	0	0	0.693147180559945	1.09861228866811	0	0.693147180559945	1.79175946922805	0	0
CAGATTGCATGTCGTA-1_1	1.94591014905531	1.94591014905531	2.07944154167984	1.38629436111989	0	0	0.693147180559945	0	0	0
CAGATTGGTCTGTGCG-1_1	0.693147180559945	0.693147180559945	1.09861228866811	1.38629436111989	0	0.693147180559945	1.09861228866811	0.693147180559945	0	0
CAGATTGTCAAGTGGG-1_1	1.6094379124341	0.693147180559945	1.09861228866811	0	0	0	0.693147180559945	0	0	0
CAGATTGTCGAGCACC-1_1	1.09861228866811	0.693147180559945	0	1.09861228866811	0	0	0	1.38629436111989	0	0
CAGATTGTCTTAGGAC-1_1	0	0.693147180559945	0.693147180559945	1.6094379124341	0	0.693147180559945	0	3.91202300542815	0	0
CAGCAATAGCTCTATG-1_1	0	1.38629436111989	0.693147180559945	0	0.693147180559945	0	1.38629436111989	0.693147180559945	0	0
CAGCAATCAGTGTGCC-1_1	1.6094379124341	0	2.07944154167984	1.09861228866811	0	0	2.30258509299405	0	0	0
CAGCAATCATTGGATC-1_1	2.89037175789616	0.693147180559945	3.04452243772342	1.94591014905531	1.09861228866811	0	1.79175946922805	0	0	0
CAGCAATGTCCATAGT-1_1	1.38629436111989	1.94591014905531	2.19722457733622	0	0	0	0	0	0.693147180559945	0
CAGCAATTCGCCAATA-1_1	1.38629436111989	0	1.79175946922805	0	0.693147180559945	0	0	1.38629436111989	0	0
CAGCAATTCGTTGTGA-1_1	0.693147180559945	1.94591014905531	2.484906649788	1.6094379124341	0.693147180559945	0.693147180559945	1.38629436111989	0	0	0
CAGCACGAGTAAAGCT-1_1	2.39789527279837	0	2.99573227355399	0	0.693147180559945	0	0	0.693147180559945	0	0
CAGCACGAGTTGAATG-1_1	1.09861228866811	0	1.94591014905531	1.79175946922805	0	0	0	0	0	0.693147180559945
CAGCACGCAGCAAGAC-1_1	1.38629436111989	1.09861228866811	2.07944154167984	1.79175946922805	0	0	0	0.693147180559945	0	0
CAGCACGCATTATGCG-1_1	1.09861228866811	1.79175946922805	1.38629436111989	1.38629436111989	0.693147180559945	0	0	0	0	0
CAGCACGGTCGTCGGT-1_1	2.484906649788	1.38629436111989	3.3322045101752	2.07944154167984	0	0	0	1.94591014905531	0	0.693147180559945
CAGCACGTCGTAATGC-1_1	1.09861228866811	1.38629436111989	1.09861228866811	1.79175946922805	0.693147180559945	0	0	0	0	0
CAGCAGCGTCCTGGGT-1_1	2.19722457733622	0	1.09861228866811	0	0	0	1.38629436111989	1.09861228866811	0	0
CAGCAGCTCAAACCCA-1_1	0.693147180559945	0	0.693147180559945	0.693147180559945	0	0	0	0	0	0
CAGCCAGAGAGCAGAA-1_1	2.484906649788	1.6094379124341	2.99573227355399	1.6094379124341	0	0	1.09861228866811	0	1.09861228866811	0
CAGCCAGAGATGTTGA-1_1	2.77258872223978	0	2.83321334405622	0.693147180559945	0	0	0	0.693147180559945	0	0
CAGCCAGAGTTAGTGA-1_1	2.77258872223978	0	3.25809653802148	0	0	0	1.09861228866811	0.693147180559945	0	0
CAGCCAGCAACCAATC-1_1	1.6094379124341	0	1.79175946922805	0	0	0	0.693147180559945	1.79175946922805	0	0
CAGCCAGCACGTCTCT-1_1	1.6094379124341	1.6094379124341	1.94591014905531	0	0	0	1.09861228866811	0	0	0
CAGCCAGCATAGAAAC-1_1	1.38629436111989	0	2.56494935746154	1.09861228866811	0	0.693147180559945	1.09861228866811	0	0	0.693147180559945
CAGCCAGTCGTGTTCC-1_1	2.19722457733622	1.6094379124341	2.484906649788	0	0	1.09861228866811	0.693147180559945	1.09861228866811	0	0
CAGCGTGCAACGTTAC-1_1	2.19722457733622	1.09861228866811	2.70805020110221	1.38629436111989	0.693147180559945	0	1.6094379124341	0	0	0
CAGCGTGGTTCGTAAC-1_1	2.89037175789616	0.693147180559945	3.85014760171006	2.19722457733622	1.09861228866811	0.693147180559945	2.39789527279837	0	0	0
CAGCGTGTCTCGTGAA-1_1	1.09861228866811	1.38629436111989	0.693147180559945	2.484906649788	0	0	0.693147180559945	0	0	0
CAGGCCAAGGAGTACC-1_1	1.09861228866811	0	1.6094379124341	1.79175946922805	0	0	0	0	0	0
CAGGCCACACAGGATG-1_1	0.693147180559945	0	1.6094379124341	0	0	0	2.19722457733622	1.38629436111989	0	0
CAGGCCATCGAACCAT-1_1	2.70805020110221	1.79175946922805	3.29583686600433	2.07944154167984	0.693147180559945	0.693147180559945	1.79175946922805	0.693147180559945	0	0
CAGGGCTAGTCGGCCT-1_1	0.693147180559945	0	1.09861228866811	1.38629436111989	0	0	1.38629436111989	1.09861228866811	0	0
CAGGGCTAGTTTCAGC-1_1	0.693147180559945	0.693147180559945	1.94591014905531	1.09861228866811	1.38629436111989	0	1.38629436111989	0.693147180559945	0	0
CAGGGCTGTAGGCAAC-1_1	0.693147180559945	1.94591014905531	1.6094379124341	1.38629436111989	1.09861228866811	0	1.6094379124341	0	0	0.693147180559945
CAGGGCTTCGCTTACC-1_1	1.79175946922805	0	1.09861228866811	0	0	0	1.38629436111989	1.09861228866811	0	0
CAGGTATCACATTGTG-1_1	1.6094379124341	0	1.79175946922805	1.6094379124341	0	0	1.09861228866811	0.693147180559945	0.693147180559945	0.693147180559945
CAGGTATCAGAGTGTG-1_1	0	0	0.693147180559945	0	0	0	0	0	0	0
CAGGTATGTCACTCTC-1_1	1.38629436111989	0	1.38629436111989	1.09861228866811	0	0	0	1.09861228866811	0	0
CAGGTATTCCTCCACA-1_1	2.07944154167984	1.09861228866811	2.07944154167984	0	0	0	1.38629436111989	1.38629436111989	0	0
CAGGTATTCTTAGCAG-1_1	2.484906649788	0.693147180559945	3.17805383034795	0	0	0	0.693147180559945	0	0	0
CAGTGCGCACACACGC-1_1	1.94591014905531	1.09861228866811	2.99573227355399	0.693147180559945	1.09861228866811	0	1.38629436111989	0	0	0
CAGTGCGCATAACTCG-1_1	0.693147180559945	2.30258509299405	1.94591014905531	1.09861228866811	0	1.09861228866811	1.09861228866811	0	0	0
CAGTGCGGTAGTTAGA-1_1	1.09861228866811	0	1.38629436111989	1.6094379124341	1.09861228866811	0	1.38629436111989	0.693147180559945	0	0
CAGTGCGTCCCAGTGG-1_1	1.94591014905531	0.693147180559945	1.79175946922805	2.56494935746154	0	0	1.09861228866811	0.693147180559945	0	0
CAGTTAGAGAATCGTA-1_1	1.09861228866811	0	1.6094379124341	0	0	0	0	0.693147180559945	0	0
CAGTTAGCAGATAAAC-1_1	1.94591014905531	0	2.19722457733622	1.38629436111989	0	0	1.09861228866811	0.693147180559945	0	0
CAGTTAGGTTGTCTAG-1_1	0	1.38629436111989	0	0	0.693147180559945	0.693147180559945	1.09861228866811	0.693147180559945	0	0
CAGTTAGTCATCCCGT-1_1	2.19722457733622	0	2.70805020110221	1.09861228866811	0	0	1.38629436111989	0	0.693147180559945	0
CAGTTAGTCATCCTGC-1_1	1.09861228866811	1.09861228866811	2.19722457733622	0	0	0	1.38629436111989	1.09861228866811	0.693147180559945	0.693147180559945
CAGTTAGTCGCCTTGT-1_1	0.693147180559945	0	1.94591014905531	0	0	0	1.38629436111989	0.693147180559945	0	0.693147180559945
CAGTTCCAGAACCCGA-1_1	2.56494935746154	2.70805020110221	2.19722457733622	1.38629436111989	1.38629436111989	0	2.07944154167984	0	0	0
CAGTTCCCATGATCTG-1_1	1.6094379124341	0	2.39789527279837	0	0	0.693147180559945	1.79175946922805	0	0	0
CAGTTCCGTGCCGTAC-1_1	0	1.09861228866811	0	0.693147180559945	0	0	0.693147180559945	0.693147180559945	0	0
CAGTTCCTCCTCTAGC-1_1	1.6094379124341	2.89037175789616	1.09861228866811	2.30258509299405	1.94591014905531	0	1.6094379124341	0	0	0
CATAAGCAGACATAAC-1_1	0.693147180559945	0	1.79175946922805	0.693147180559945	0	0	2.30258509299405	0	0.693147180559945	1.6094379124341
CATAAGCAGGAGGTTC-1_1	1.79175946922805	0	2.39789527279837	0	0	0.693147180559945	0	0	0	0
CATAAGCAGGTGAGAA-1_1	2.89037175789616	0	3.49650756146648	0.693147180559945	0	0	0	0.693147180559945	0	0.693147180559945
CATAAGCCACTACTTT-1_1	1.09861228866811	0	0.693147180559945	0	0	0.693147180559945	1.79175946922805	0	0	0
CATAAGCTCAGAATAG-1_1	1.09861228866811	0	1.94591014905531	0.693147180559945	0	0	1.94591014905531	0.693147180559945	0	0.693147180559945
CATAAGCTCATACGGT-1_1	1.09861228866811	1.6094379124341	1.09861228866811	1.94591014905531	0	0	1.6094379124341	1.94591014905531	0	0
CATACAGCAGGACTAG-1_1	1.79175946922805	1.09861228866811	1.6094379124341	1.09861228866811	0	0	1.38629436111989	0	0	0
CATACAGCATCCGTTC-1_1	0	0	0.693147180559945	0	0	0	1.38629436111989	0.693147180559945	0	0
CATACAGCATGAAAGT-1_1	0.693147180559945	0	0	0.693147180559945	1.09861228866811	0	1.6094379124341	1.79175946922805	0	0
CATACAGGTCGCATGC-1_1	2.19722457733622	1.09861228866811	2.63905732961526	0.693147180559945	2.07944154167984	0	2.89037175789616	0	0	0
CATACAGGTTGTGTTG-1_1	1.79175946922805	0	1.94591014905531	1.94591014905531	0.693147180559945	0.693147180559945	1.09861228866811	1.09861228866811	0	0
CATACAGTCACTGGGC-1_1	1.94591014905531	1.94591014905531	1.6094379124341	1.38629436111989	0.693147180559945	0	1.09861228866811	0	0	0
CATACCCAGTGATTCC-1_1	0	0	1.09861228866811	0	0.693147180559945	0	2.07944154167984	1.09861228866811	0	0
CATACTTGTAGAGCTG-1_1	1.6094379124341	0.693147180559945	0.693147180559945	0	0	0	0	1.38629436111989	0	0
CATACTTGTGGTCCGT-1_1	2.30258509299405	0	2.99573227355399	0	0	0	0.693147180559945	0	0	0
CATACTTTCGACGAGA-1_1	1.09861228866811	2.89037175789616	0.693147180559945	0.693147180559945	0	0	1.79175946922805	0	0	0
CATACTTTCGAGAAGC-1_1	3.71357206670431	2.30258509299405	4.20469261939097	2.63905732961526	2.19722457733622	3.17805383034795	2.89037175789616	0	0	0
CATACTTTCTGGTCAA-1_1	2.30258509299405	2.30258509299405	2.56494935746154	1.38629436111989	1.09861228866811	0.693147180559945	0.693147180559945	0	0	0
CATAGACTCACTTGTT-1_1	1.6094379124341	0.693147180559945	1.6094379124341	1.09861228866811	0	0	0.693147180559945	1.38629436111989	0	0.693147180559945
CATCAAGCATCCTGTC-1_1	2.83321334405622	1.09861228866811	3.49650756146648	2.19722457733622	1.38629436111989	0.693147180559945	1.94591014905531	0	0.693147180559945	0
CATCAAGGTCTGGTTA-1_1	2.63905732961526	0.693147180559945	2.30258509299405	1.6094379124341	0.693147180559945	0	0.693147180559945	0.693147180559945	0	1.09861228866811
CATCAAGTCATGAGAA-1_1	0	1.6094379124341	0	1.38629436111989	0	0	1.79175946922805	0	0	0
CATCAAGTCTAGGCCG-1_1	1.38629436111989	0.693147180559945	2.30258509299405	0	0.693147180559945	0	1.09861228866811	0	0	0.693147180559945
CATCCACAGGTAGGCT-1_1	2.484906649788	0.693147180559945	3.29583686600433	0	0	0	1.09861228866811	1.09861228866811	0	0
CATCCACAGTGCGTCC-1_1	0	2.56494935746154	0	0	0	0	1.09861228866811	0.693147180559945	0	0
CATCCACCACTTGTCC-1_1	2.484906649788	1.09861228866811	2.63905732961526	0.693147180559945	0	0	0.693147180559945	1.09861228866811	0	0
CATCCACGTATCACGT-1_1	2.07944154167984	1.6094379124341	0.693147180559945	0.693147180559945	0	0	0.693147180559945	1.38629436111989	0	0
CATCCACGTATGTCTG-1_1	3.29583686600433	2.30258509299405	3.89182029811063	2.77258872223978	2.19722457733622	0	2.99573227355399	0	0	0
CATCCACGTCGTATTG-1_1	2.70805020110221	1.09861228866811	3.8286413964891	2.484906649788	1.38629436111989	0.693147180559945	2.63905732961526	0	0	0
CATCCACTCTAAGAAG-1_1	2.19722457733622	0.693147180559945	2.39789527279837	0	0	0	1.09861228866811	0.693147180559945	0	0
CATCCCAAGCTCCCTT-1_1	1.09861228866811	0	1.09861228866811	0.693147180559945	0	0	0	0.693147180559945	0	0
CATCCCAAGTGTTCAC-1_1	0.693147180559945	0	2.30258509299405	0	0	0	0.693147180559945	0.693147180559945	0	0
CATCCCAGTGAACCGA-1_1	2.07944154167984	1.38629436111989	2.30258509299405	1.09861228866811	0	0	1.6094379124341	0.693147180559945	0	0
CATCCCAGTTTGATCG-1_1	2.19722457733622	0.693147180559945	1.94591014905531	2.39789527279837	0.693147180559945	0	0.693147180559945	1.6094379124341	0	0
CATCCGTAGTAGCAAT-1_1	2.89037175789616	2.19722457733622	3.04452243772342	2.30258509299405	1.38629436111989	0	2.07944154167984	0	0.693147180559945	0
CATCCGTCACATGTTG-1_1	0	0	0.693147180559945	0	0	0.693147180559945	1.09861228866811	1.38629436111989	0	0
CATCCGTCAGCTGAGA-1_1	0.693147180559945	0	0	0.693147180559945	0.693147180559945	0.693147180559945	0.693147180559945	0	0	0
CATCCGTGTAAGATCA-1_1	1.09861228866811	0	1.94591014905531	1.6094379124341	0	0	1.94591014905531	0	0	0.693147180559945
CATCGCTCACCCTGAG-1_1	1.94591014905531	0	1.94591014905531	0	0	0	0.693147180559945	0	0	1.09861228866811
CATCGCTCACGGTGCT-1_1	1.94591014905531	0	1.79175946922805	1.38629436111989	0	0	1.09861228866811	0	0	0
CATCGCTGTTCTTCAT-1_1	2.70805020110221	0	3.09104245335832	0	0	0	0.693147180559945	0	0.693147180559945	0.693147180559945
CATCGCTTCTTCCCGA-1_1	0	2.07944154167984	0.693147180559945	0.693147180559945	1.09861228866811	0.693147180559945	0	0	0	0
CATCGGGGTAGCTTGT-1_1	1.38629436111989	0	1.94591014905531	1.6094379124341	0	0	0.693147180559945	1.38629436111989	0.693147180559945	0
CATCGTCAGTTTCGAC-1_1	1.09861228866811	0	0	2.30258509299405	0	0	1.38629436111989	0.693147180559945	0	0
CATCGTCGTCCTATAG-1_1	0	2.19722457733622	0	1.09861228866811	0	0	1.09861228866811	0	0	0
CATCGTCGTCGAATTC-1_1	1.38629436111989	0	2.07944154167984	0	0.693147180559945	0	0.693147180559945	0	0	0.693147180559945
CATCGTCTCCCATAAG-1_1	2.19722457733622	1.6094379124341	2.30258509299405	0	1.38629436111989	0	2.07944154167984	1.09861228866811	0	0
CATCGTCTCTCTGCCA-1_1	0.693147180559945	1.38629436111989	1.6094379124341	1.09861228866811	0.693147180559945	0	1.38629436111989	0	0	0
CATCGTCTCTCTTGCG-1_1	1.79175946922805	0	1.38629436111989	0.693147180559945	1.09861228866811	0	1.09861228866811	1.09861228866811	0	0
CATGAGTAGGGCAGTT-1_1	1.09861228866811	1.79175946922805	2.39789527279837	1.38629436111989	0	0	1.09861228866811	2.70805020110221	0	0
CATGAGTCATCCCGTT-1_1	0	0	0.693147180559945	1.6094379124341	0	0.693147180559945	0	0	0	0
CATGAGTGTGCAAGAC-1_1	1.79175946922805	1.09861228866811	2.63905732961526	2.30258509299405	1.38629436111989	0	1.38629436111989	0	0	0
CATGAGTTCTGATGGT-1_1	2.19722457733622	0	1.38629436111989	0.693147180559945	0	0	0.693147180559945	1.6094379124341	0	0
CATGCAACACACCGCA-1_1	2.484906649788	1.09861228866811	2.89037175789616	1.6094379124341	0	0	0	1.6094379124341	0	0.693147180559945
CATGCAACACCTGAAT-1_1	0.693147180559945	1.38629436111989	0	2.30258509299405	0	0	1.09861228866811	0.693147180559945	0	0
CATGCAACAGCAGGAT-1_1	2.56494935746154	0	2.89037175789616	2.39789527279837	0	0	0.693147180559945	0.693147180559945	0.693147180559945	0.693147180559945
CATGCAATCGTCTAAG-1_1	2.30258509299405	0	2.07944154167984	1.38629436111989	0	0	1.38629436111989	0.693147180559945	0	0
CATGCCTCAAGTGACG-1_1	3.25809653802148	1.38629436111989	3.58351893845611	2.39789527279837	0.693147180559945	0.693147180559945	2.19722457733622	0	0	0
CATGCCTGTCATGGCC-1_1	1.79175946922805	0	2.19722457733622	1.09861228866811	0	0	1.09861228866811	0	0.693147180559945	0.693147180559945
CATGCCTGTTCTCGTC-1_1	2.83321334405622	2.77258872223978	3.52636052461616	2.70805020110221	1.09861228866811	1.79175946922805	2.19722457733622	0	0	0
CATGCCTTCGGATACT-1_1	1.6094379124341	1.09861228866811	2.484906649788	1.6094379124341	0.693147180559945	0	0.693147180559945	0	0	0
CATGCGGAGGTATCTC-1_1	1.38629436111989	2.30258509299405	1.38629436111989	1.09861228866811	0	0	0	1.38629436111989	0	0
CATGCGGAGGTTCAGG-1_1	2.39789527279837	0.693147180559945	2.99573227355399	0.693147180559945	0	0	1.94591014905531	0	0	0
CATGCGGCAAGAATAC-1_1	1.79175946922805	0	2.30258509299405	0	0.693147180559945	0	1.09861228866811	0	0	0.693147180559945
CATGCGGCATGGCTAT-1_1	0.693147180559945	1.38629436111989	0	0	0.693147180559945	0	1.38629436111989	0	0	0
CATGCGGGTAATCAGA-1_1	1.09861228866811	0	1.79175946922805	0.693147180559945	0.693147180559945	0	0.693147180559945	0.693147180559945	0	0
CATGCGGGTCTACGAT-1_1	1.79175946922805	1.38629436111989	2.63905732961526	0	0	0	0.693147180559945	1.09861228866811	0	0
CATGCGGGTTGGGATG-1_1	3.55534806148941	1.94591014905531	4.20469261939097	2.70805020110221	0.693147180559945	0	1.79175946922805	0	0	0
CATGCGGTCCACGTCT-1_1	0	0	0	0	0.693147180559945	0	1.09861228866811	0	0	0
CATGCTCAGATACCAA-1_1	0.693147180559945	0.693147180559945	0	0.693147180559945	0	0	1.6094379124341	0.693147180559945	0	0.693147180559945
CATGCTCAGTTGAAGT-1_1	0.693147180559945	0	1.79175946922805	1.6094379124341	0	0	1.09861228866811	0.693147180559945	0	0
CATGCTCCAACCGGAA-1_1	3.25809653802148	1.38629436111989	3.49650756146648	1.94591014905531	0.693147180559945	1.94591014905531	1.38629436111989	0	0	0
CATGCTCCAACGGCTC-1_1	2.30258509299405	0.693147180559945	2.94443897916644	0	0	0	0.693147180559945	1.94591014905531	0	0
CATGCTCCAGCTGAAG-1_1	0.693147180559945	0.693147180559945	1.6094379124341	1.38629436111989	0	0	1.6094379124341	0.693147180559945	0	0
CATGCTCCATAATCGC-1_1	1.94591014905531	1.79175946922805	1.94591014905531	2.19722457733622	1.09861228866811	1.38629436111989	1.94591014905531	0	0	0
CATGCTCCATCAACCA-1_1	2.56494935746154	1.6094379124341	2.484906649788	2.70805020110221	1.09861228866811	1.09861228866811	1.6094379124341	0	0.693147180559945	0
CATGCTCGTGCAATAA-1_1	0	0	0	0	0	0.693147180559945	0.693147180559945	0	0	0
CATGCTCGTTCACCGG-1_1	1.94591014905531	0.693147180559945	2.07944154167984	0	0	0	1.6094379124341	0	0	0
CATGCTCTCCTCATAT-1_1	1.09861228866811	2.30258509299405	0.693147180559945	1.6094379124341	0.693147180559945	0	0	0.693147180559945	0	0
CATGCTCTCGAGATAA-1_1	1.79175946922805	0.693147180559945	2.89037175789616	2.07944154167984	0	0	0	0	0	0
CATGGATCAAGTCCCG-1_1	1.09861228866811	1.6094379124341	0.693147180559945	0	1.09861228866811	0	1.09861228866811	0	0	0
CATGGATCAATACGAA-1_1	1.6094379124341	0	1.79175946922805	1.79175946922805	0	0	1.38629436111989	1.09861228866811	0	0.693147180559945
CATGGATCATGGGTTT-1_1	1.09861228866811	1.09861228866811	1.09861228866811	1.09861228866811	0	0	1.09861228866811	0	0	0
CATGGATGTATCGCAT-1_1	1.79175946922805	0	1.79175946922805	1.6094379124341	0	0	1.6094379124341	0	0	0
CATGGATTCGAGCTGC-1_1	0.693147180559945	0	0	2.19722457733622	0	0	1.09861228866811	1.09861228866811	0	0
CATGGTAAGCCACCGT-1_1	1.79175946922805	0	1.94591014905531	0	1.38629436111989	0	1.79175946922805	0	0	0
CATGGTAAGCGGTATG-1_1	0.693147180559945	2.07944154167984	0.693147180559945	0	0	0.693147180559945	1.09861228866811	0.693147180559945	0	0
CATGGTAAGGTCGAGT-1_1	2.19722457733622	0.693147180559945	2.56494935746154	1.79175946922805	0	0	0.693147180559945	0	0	0.693147180559945
CATGGTACAGCTACTA-1_1	2.19722457733622	0	2.07944154167984	1.38629436111989	0	0.693147180559945	0	1.09861228866811	0	0
CATGGTATCCTCTAGC-1_1	2.89037175789616	1.09861228866811	2.94443897916644	2.77258872223978	0.693147180559945	0	1.09861228866811	0	0	0
CATGGTATCTGGCTGG-1_1	3.09104245335832	0	4.06044301054642	3.55534806148941	1.38629436111989	0	2.99573227355399	1.09861228866811	0	0
CATTCATAGTAGGATT-1_1	2.63905732961526	1.94591014905531	2.83321334405622	0.693147180559945	1.09861228866811	0.693147180559945	1.38629436111989	0.693147180559945	0	0.693147180559945
CATTCATCAAACCGGA-1_1	0.693147180559945	1.38629436111989	0	0.693147180559945	0	0	1.38629436111989	0	0	0.693147180559945
CATTCATCACACAGCC-1_1	2.83321334405622	1.09861228866811	3.73766961828337	2.99573227355399	0	1.38629436111989	0	0	1.6094379124341	0
CATTCCGAGCTGTTCA-1_1	1.6094379124341	1.6094379124341	1.38629436111989	0.693147180559945	0	0	0.693147180559945	0	0	0
CATTCCGAGCTTTCCC-1_1	2.99573227355399	2.484906649788	3.04452243772342	2.94443897916644	1.09861228866811	0	2.30258509299405	0.693147180559945	0	0
CATTCCGCACCAGACC-1_1	0.693147180559945	0	1.94591014905531	0	0	0.693147180559945	1.6094379124341	0	0	0
CATTCCGGTGCATTTG-1_1	0.693147180559945	1.09861228866811	0.693147180559945	1.79175946922805	1.09861228866811	0	0.693147180559945	1.09861228866811	0	0
CATTCTACATGCCGCA-1_1	0.693147180559945	0.693147180559945	0	0.693147180559945	1.09861228866811	0	1.38629436111989	1.09861228866811	0.693147180559945	0
CATTCTAGTCGTAATC-1_1	3.71357206670431	2.19722457733622	4.23410650459726	2.484906649788	0	0	1.94591014905531	0	1.38629436111989	0
CATTGAGCACTCACTC-1_1	0.693147180559945	0.693147180559945	0.693147180559945	1.6094379124341	0	0	1.38629436111989	1.38629436111989	0	0
CATTGAGGTCGGTACC-1_1	1.38629436111989	1.09861228866811	1.09861228866811	0	0	0	0.693147180559945	0	0	0
CATTGAGGTGGATCAG-1_1	0	2.19722457733622	0.693147180559945	0.693147180559945	0	0.693147180559945	0	0	0	0
CATTGAGTCGCTGTTC-1_1	3.40119738166216	1.6094379124341	3.85014760171006	1.94591014905531	0	1.6094379124341	1.09861228866811	1.6094379124341	0	0.693147180559945
CATTGAGTCGGTCGGT-1_1	2.30258509299405	0	2.94443897916644	1.6094379124341	0	0.693147180559945	0	0.693147180559945	0	0.693147180559945
CATTGAGTCGTGTGAT-1_1	3.63758615972639	0.693147180559945	4.26267987704132	2.07944154167984	1.38629436111989	0	1.09861228866811	0	0	0
CATTGCCAGATTGGGC-1_1	0	2.07944154167984	0	2.56494935746154	0	0	0	1.79175946922805	0.693147180559945	0
CATTGCCAGTTCCGGC-1_1	2.83321334405622	1.94591014905531	2.94443897916644	0	0	0	1.38629436111989	0	0	0
CATTGCCCAACGACTT-1_1	2.19722457733622	1.6094379124341	2.07944154167984	1.6094379124341	0	0	1.09861228866811	0	0	0
CATTGCCCACCCAATA-1_1	1.38629436111989	2.07944154167984	0	0	0	0	1.09861228866811	0	0	1.09861228866811
CATTGCCCATGGCCAC-1_1	1.09861228866811	0.693147180559945	2.07944154167984	0.693147180559945	0.693147180559945	0	0.693147180559945	0.693147180559945	0	0
CATTGCCCATGTGGTT-1_1	0	0	0	1.6094379124341	0	0	1.09861228866811	0.693147180559945	0	0
CATTGCCGTACAATAG-1_1	1.09861228866811	0.693147180559945	1.79175946922805	0	0	0	1.38629436111989	0	0	0
CATTGCCTCGTGGTAT-1_1	2.89037175789616	0.693147180559945	3.04452243772342	1.09861228866811	0.693147180559945	0.693147180559945	2.30258509299405	0	0	0
CATTGTTAGAATCGTA-1_1	0	0	1.94591014905531	1.09861228866811	0	0	0.693147180559945	1.38629436111989	0	0
CATTGTTTCACAACCA-1_1	0	0	1.6094379124341	1.38629436111989	0	0.693147180559945	0.693147180559945	1.6094379124341	0	0
CATTGTTTCATGCTAG-1_1	1.09861228866811	0	0	1.38629436111989	0	0	1.09861228866811	0	0	0.693147180559945
CATTTCAGTGTTGATC-1_1	1.09861228866811	0	0.693147180559945	1.38629436111989	0	0	0	3.40119738166216	0	0
CATTTCATCATGAGTC-1_1	3.36729582998647	0.693147180559945	3.49650756146648	1.38629436111989	0	0	2.63905732961526	0.693147180559945	0	0
CCAAGCGAGTTACGAA-1_1	1.94591014905531	0	1.79175946922805	0	0	0	0	1.09861228866811	0	0.693147180559945
CCAAGCGCACCTGTCT-1_1	2.07944154167984	1.09861228866811	2.56494935746154	0	0.693147180559945	0	1.79175946922805	0.693147180559945	0	0.693147180559945
CCAAGCGCACTTTATC-1_1	1.79175946922805	0	1.94591014905531	0	1.09861228866811	0	1.38629436111989	0	0.693147180559945	0
CCAAGCGCATTGTACG-1_1	1.38629436111989	0	1.79175946922805	0.693147180559945	0	0	0	1.79175946922805	0	0.693147180559945
CCAAGCGGTTAGTCGT-1_1	2.77258872223978	1.38629436111989	3.25809653802148	0	0	0	1.38629436111989	0.693147180559945	0	0
CCAAGCGGTTTGGCTA-1_1	1.09861228866811	0	1.79175946922805	1.38629436111989	0	0	1.09861228866811	1.09861228866811	0	0
CCAAGCGTCCATGAGT-1_1	2.07944154167984	0	2.39789527279837	0.693147180559945	0	0	1.38629436111989	0	0	0
CCAAGCGTCGGCCTTT-1_1	0.693147180559945	1.09861228866811	2.19722457733622	0	0	0	0	0	0	0
CCAATGAAGATGATTG-1_1	0.693147180559945	0	0	0.693147180559945	0	0.693147180559945	1.09861228866811	0	0	0
CCAATGAAGCTATCTG-1_1	0.693147180559945	0	1.6094379124341	0	0.693147180559945	0	1.09861228866811	1.79175946922805	0	0
CCAATGACATCCGAGC-1_1	2.99573227355399	1.09861228866811	3.58351893845611	1.09861228866811	0.693147180559945	1.38629436111989	2.30258509299405	0.693147180559945	0	0
CCAATGAGTACTAACC-1_1	2.19722457733622	0	2.89037175789616	0.693147180559945	0	0	1.09861228866811	0	0	0
CCAATGAGTCTTGCTC-1_1	2.484906649788	2.56494935746154	1.79175946922805	1.94591014905531	0	0	0	0	0	0
CCAATGATCCAGGACC-1_1	0.693147180559945	1.38629436111989	0.693147180559945	2.07944154167984	0.693147180559945	0	0.693147180559945	0	0	0
CCAATGATCTTTCTAG-1_1	2.19722457733622	1.79175946922805	2.94443897916644	0	0	0	1.09861228866811	0.693147180559945	0	0
CCAATTTCACACACGC-1_1	2.89037175789616	0	3.8286413964891	3.52636052461616	0.693147180559945	0	2.39789527279837	0	0	0
CCAATTTCAGGAAGTC-1_1	0.693147180559945	1.09861228866811	1.38629436111989	1.09861228866811	0	0.693147180559945	1.6094379124341	1.09861228866811	0	0
CCAATTTGTCCGATCG-1_1	0.693147180559945	0	0	0	0	0	0.693147180559945	1.09861228866811	0	0
CCAATTTGTGACAGGT-1_1	0	0.693147180559945	0	0	0	0	0.693147180559945	0	0	0.693147180559945
CCAATTTGTGTCCCTT-1_1	2.07944154167984	0	2.70805020110221	1.6094379124341	0	0	0.693147180559945	0.693147180559945	0	0.693147180559945
CCACAAATCGCCAACG-1_1	1.94591014905531	1.09861228866811	1.79175946922805	3.04452243772342	1.09861228866811	0	2.39789527279837	0	0	0
CCACACTGTGGAAGTC-1_1	2.19722457733622	0	3.04452243772342	0.693147180559945	0.693147180559945	0	0.693147180559945	1.09861228866811	0	0
CCACCATCACTAGGTT-1_1	2.39789527279837	0	3.29583686600433	1.6094379124341	0	0.693147180559945	0.693147180559945	0.693147180559945	0	0
CCACCATCATAATCCG-1_1	2.39789527279837	0	2.39789527279837	1.79175946922805	0	0.693147180559945	0	1.6094379124341	0	0.693147180559945
CCACCATGTGCGAGTA-1_1	1.6094379124341	0	2.70805020110221	0	0	0	1.38629436111989	0.693147180559945	0	0
CCACCATGTTGCACGC-1_1	1.79175946922805	1.09861228866811	1.09861228866811	1.38629436111989	0	0	0.693147180559945	0	0	0
CCACCATGTTGCATAC-1_1	0	0	0	2.07944154167984	0	0.693147180559945	1.09861228866811	2.07944154167984	0	0.693147180559945
CCACCATTCAGGACAG-1_1	2.30258509299405	2.30258509299405	2.39789527279837	1.09861228866811	0.693147180559945	0	1.94591014905531	1.09861228866811	0	0.693147180559945
CCACCATTCCACTAGA-1_1	3.17805383034795	2.70805020110221	3.80666248977032	2.39789527279837	2.19722457733622	0.693147180559945	2.30258509299405	0	0.693147180559945	0
CCACGAGAGCCAAGTG-1_1	2.77258872223978	0	2.70805020110221	0.693147180559945	0	0	2.484906649788	0	0	0
CCACGAGAGTGACACG-1_1	3.17805383034795	0	3.71357206670431	1.94591014905531	0	0	0	0	0	0
CCACGAGCAACACGTT-1_1	1.94591014905531	2.07944154167984	2.63905732961526	1.09861228866811	1.38629436111989	0.693147180559945	0.693147180559945	0	0	0
CCACGAGCATGGCGCT-1_1	0	1.09861228866811	0	1.38629436111989	0	0	0	0.693147180559945	0	0
CCACGAGTCCCTCTCC-1_1	1.09861228866811	1.79175946922805	1.38629436111989	0	0	0	0	0.693147180559945	0	0
CCACGAGTCTCAGGCG-1_1	1.38629436111989	0.693147180559945	0.693147180559945	0	0	0.693147180559945	1.09861228866811	1.09861228866811	0	0
CCACGTTAGGAGACCT-1_1	0.693147180559945	2.07944154167984	0.693147180559945	0.693147180559945	0	0	0.693147180559945	0	0	0
CCACGTTCAGAACCGA-1_1	2.94443897916644	2.484906649788	3.09104245335832	2.07944154167984	1.94591014905531	0.693147180559945	1.94591014905531	0	0	0
CCACGTTCAGTAGATA-1_1	0.693147180559945	1.38629436111989	0	1.6094379124341	0	0.693147180559945	0.693147180559945	0	0	0
CCACGTTGTACCTGTA-1_1	1.09861228866811	1.09861228866811	0.693147180559945	1.38629436111989	0	1.38629436111989	0.693147180559945	2.30258509299405	0	0
CCACGTTGTTCTCTCG-1_1	0.693147180559945	0	0	0	0	0.693147180559945	1.09861228866811	1.94591014905531	0	0
CCACGTTTCCAGTTCC-1_1	1.6094379124341	1.38629436111989	1.38629436111989	1.6094379124341	1.38629436111989	0	1.09861228866811	1.79175946922805	0	0
CCACTTGAGGCCACCT-1_1	2.77258872223978	1.6094379124341	2.484906649788	2.39789527279837	0	0	0.693147180559945	0	0	0.693147180559945
CCACTTGCAAATACAG-1_1	0.693147180559945	1.38629436111989	1.6094379124341	1.6094379124341	0	0	0.693147180559945	1.79175946922805	0	0
CCACTTGCAAGGTCAG-1_1	2.30258509299405	2.484906649788	2.83321334405622	3.78418963391826	2.19722457733622	0.693147180559945	2.56494935746154	0	1.09861228866811	0
CCACTTGCAGCAGTCC-1_1	1.79175946922805	0.693147180559945	1.6094379124341	0.693147180559945	1.09861228866811	0	1.38629436111989	0	0	0
CCACTTGCATCCGGTG-1_1	2.07944154167984	0	2.77258872223978	0	0	0	1.38629436111989	1.09861228866811	0	0
CCACTTGCATTGAAAG-1_1	2.83321334405622	0	3.55534806148941	1.09861228866811	0	0	0.693147180559945	0.693147180559945	0	0.693147180559945
CCACTTGGTCAGATTC-1_1	1.09861228866811	0	0.693147180559945	1.09861228866811	0	0	1.6094379124341	0.693147180559945	0	0.693147180559945
CCACTTGTCACTCACC-1_1	0.693147180559945	1.94591014905531	1.09861228866811	2.39789527279837	1.6094379124341	0	1.79175946922805	0	0	0
CCATAAGAGCCTCTTC-1_1	1.6094379124341	0	0.693147180559945	0	0	0	1.79175946922805	0.693147180559945	0.693147180559945	0
CCATAAGCAATTGAGA-1_1	1.6094379124341	0	2.77258872223978	0	0	0	1.38629436111989	0.693147180559945	0	0
CCATAAGGTACCTAGT-1_1	2.89037175789616	2.484906649788	3.13549421592915	1.94591014905531	1.6094379124341	1.09861228866811	2.39789527279837	0	0	0
CCATCACAGTTGTAAG-1_1	1.94591014905531	1.6094379124341	2.77258872223978	2.07944154167984	1.6094379124341	0	2.07944154167984	0	0	0
CCATCACCAAATGGAT-1_1	1.79175946922805	3.09104245335832	2.19722457733622	1.79175946922805	1.09861228866811	0	0.693147180559945	0	0	0
CCATCACCACGATAGG-1_1	2.89037175789616	2.07944154167984	2.99573227355399	0	0	0	1.09861228866811	0	0	0
CCATCACTCGAATGCT-1_1	1.09861228866811	0	2.19722457733622	0	0.693147180559945	0	2.07944154167984	0	0	0
CCCAACTAGAGCCCAA-1_1	2.484906649788	1.79175946922805	1.94591014905531	0.693147180559945	0.693147180559945	0	0.693147180559945	0	0	0
CCCAACTAGCTGGTGA-1_1	1.79175946922805	1.09861228866811	1.6094379124341	0	1.6094379124341	0	1.09861228866811	0	0	0
CCCAACTCAAATCAGA-1_1	2.07944154167984	1.94591014905531	2.19722457733622	0	0	0	2.07944154167984	0	0	1.09861228866811
CCCAACTCACATCATG-1_1	1.79175946922805	0	1.79175946922805	1.09861228866811	0.693147180559945	0	1.09861228866811	0	0	0
CCCAACTGTATCGTGT-1_1	0	1.79175946922805	0	2.19722457733622	0	0	0.693147180559945	0.693147180559945	0	0.693147180559945
CCCAACTGTTAAGAAC-1_1	1.09861228866811	2.56494935746154	2.07944154167984	0	0	0	1.09861228866811	0	0	0
CCCAACTGTTCCATTT-1_1	1.38629436111989	0	2.30258509299405	1.6094379124341	0.693147180559945	0	0	0	0.693147180559945	0
CCCAACTGTTGCATTG-1_1	1.6094379124341	0	0	1.09861228866811	0	0.693147180559945	1.09861228866811	0	0	0
CCCAACTTCGACACCG-1_1	2.39789527279837	0	3.17805383034795	1.09861228866811	0	0	1.09861228866811	1.6094379124341	0	0
CCCATTGCACTTGGGC-1_1	2.07944154167984	0.693147180559945	2.83321334405622	0	1.09861228866811	0	1.09861228866811	0.693147180559945	0	0
CCCATTGGTCTCTCAC-1_1	1.38629436111989	0	2.83321334405622	1.38629436111989	0	0.693147180559945	1.79175946922805	1.79175946922805	0	0
CCCATTGGTGCCTTTC-1_1	2.89037175789616	0	2.89037175789616	1.79175946922805	0	0	1.09861228866811	0	0	0.693147180559945
CCCATTGGTTCAAGGG-1_1	1.94591014905531	0	2.19722457733622	0	0.693147180559945	0	0.693147180559945	2.484906649788	0	0
CCCGAAGTCCAGCTCT-1_1	1.38629436111989	0	0	0.693147180559945	0	0.693147180559945	0.693147180559945	0	0	0
CCCGAAGTCTTTGGAG-1_1	0.693147180559945	0.693147180559945	0	0.693147180559945	0	0	2.30258509299405	1.79175946922805	0	0.693147180559945
CCCGGAACATGTGGTT-1_1	3.2188758248682	0	3.63758615972639	0.693147180559945	0	0	1.09861228866811	1.6094379124341	0	0
CCCGGAAGTATCGTAC-1_1	2.70805020110221	1.6094379124341	2.77258872223978	0	0	0	1.38629436111989	0.693147180559945	0	0
CCCGGAAGTGAGTAAT-1_1	2.19722457733622	1.38629436111989	2.56494935746154	1.94591014905531	1.09861228866811	0	1.79175946922805	0	0	0
CCCTAACAGTGAGTGC-1_1	1.09861228866811	0.693147180559945	1.38629436111989	0	0	0	2.07944154167984	0	0	0.693147180559945
CCCTAACGTGCTGATT-1_1	2.19722457733622	0	2.30258509299405	1.79175946922805	0.693147180559945	0	1.6094379124341	0	0	0.693147180559945
CCCTCAAAGGAAACGA-1_1	2.89037175789616	0	3.49650756146648	2.30258509299405	0	0	1.6094379124341	0	0	0
CCCTCAAAGTTGCCCG-1_1	1.09861228866811	0	2.30258509299405	1.09861228866811	0	1.38629436111989	1.38629436111989	1.6094379124341	0	0
CCCTCAACACTTGAGT-1_1	1.79175946922805	1.94591014905531	1.6094379124341	1.6094379124341	0	0.693147180559945	0	0	0	0
CCCTCAACATCGCTAA-1_1	1.94591014905531	0	1.79175946922805	1.09861228866811	0	0	0.693147180559945	0.693147180559945	0	0
CCCTCTCAGATGCAGC-1_1	2.63905732961526	1.09861228866811	2.39789527279837	0	1.09861228866811	0	0	0	0	0
CCCTCTCAGGTCACCC-1_1	1.94591014905531	2.30258509299405	2.70805020110221	3.13549421592915	0.693147180559945	0	2.19722457733622	0	1.09861228866811	0
CCCTCTCGTCCGATCG-1_1	2.19722457733622	2.63905732961526	2.07944154167984	1.09861228866811	0	0	1.09861228866811	0	0	0
CCCTCTCGTCTTCGAA-1_1	0.693147180559945	0	0.693147180559945	0.693147180559945	0	0	1.38629436111989	0	0	0.693147180559945
CCCTCTCTCGTAGCTA-1_1	1.09861228866811	1.38629436111989	1.09861228866811	1.09861228866811	0	0	0.693147180559945	0.693147180559945	0	0
CCCTCTCTCTCCCTAG-1_1	2.30258509299405	2.70805020110221	3.61091791264422	1.09861228866811	0	0	1.94591014905531	0	0	0
CCCTCTCTCTCTCTTC-1_1	1.6094379124341	0	1.94591014905531	0	1.09861228866811	0	1.79175946922805	2.07944154167984	0	0
CCCTGATAGTAGATCA-1_1	2.70805020110221	0.693147180559945	3.3322045101752	2.07944154167984	0	0	0.693147180559945	0	0	0
CCCTGATAGTCACTCA-1_1	0	0	0	0.693147180559945	0	0	1.09861228866811	0.693147180559945	0	0
CCCTTAGAGAATTGCA-1_1	1.38629436111989	0	1.09861228866811	0	0	0	1.09861228866811	1.09861228866811	0	0
CCCTTAGCAATAAGGT-1_1	1.6094379124341	1.09861228866811	2.94443897916644	0	0	0	1.38629436111989	0.693147180559945	0	0
CCCTTAGCATAAGCGG-1_1	0.693147180559945	1.09861228866811	2.56494935746154	1.6094379124341	0	0	0	0	0	0
CCCTTAGCATCTGGGC-1_1	1.38629436111989	0	2.39789527279837	0	0	0	1.6094379124341	0	0	0
CCCTTAGTCCCGAGGT-1_1	2.19722457733622	0	2.56494935746154	1.09861228866811	0	0.693147180559945	0.693147180559945	2.07944154167984	0	0
CCCTTAGTCGAAATCC-1_1	1.09861228866811	1.94591014905531	1.09861228866811	1.94591014905531	1.09861228866811	0	2.19722457733622	2.07944154167984	0	0
CCGAACGAGGAATTAC-1_1	3.46573590279973	1.09861228866811	3.76120011569356	0.693147180559945	0.693147180559945	1.09861228866811	1.79175946922805	0	0	0
CCGAACGGTGCTTCAA-1_1	0	0.693147180559945	0	2.39789527279837	0	0	1.09861228866811	0.693147180559945	0	0
CCGATCTAGACCAAAT-1_1	2.07944154167984	0	1.79175946922805	0.693147180559945	0.693147180559945	0	1.09861228866811	1.79175946922805	0	0
CCGATCTAGTTGCGCC-1_1	2.63905732961526	0.693147180559945	2.77258872223978	3.3322045101752	0	0	2.94443897916644	1.79175946922805	1.38629436111989	0
CCGATCTTCTGAGCAT-1_1	0.693147180559945	1.09861228866811	1.38629436111989	1.94591014905531	0	0	0.693147180559945	0	0	0
CCGCAAGCAAGGTCAG-1_1	0	0.693147180559945	1.09861228866811	0	0	0.693147180559945	1.94591014905531	0.693147180559945	0	0
CCGCAAGCACGGCACT-1_1	2.39789527279837	1.38629436111989	3.2188758248682	1.38629436111989	0	0	0.693147180559945	0	0	0
CCGCAAGCAGCCGTTG-1_1	1.94591014905531	0	2.99573227355399	0.693147180559945	0	0	1.38629436111989	0.693147180559945	0	0
CCGCAAGGTTGAATCC-1_1	1.6094379124341	0	2.39789527279837	1.94591014905531	0.693147180559945	0.693147180559945	1.79175946922805	0	0	1.09861228866811
CCGCAAGGTTGCATAC-1_1	1.38629436111989	0	2.30258509299405	0.693147180559945	0	0	1.09861228866811	0	0	0
CCGCAAGTCAGGAGAC-1_1	2.30258509299405	0	1.6094379124341	0.693147180559945	0.693147180559945	0	1.38629436111989	1.38629436111989	0	0
CCGCAAGTCCGATGCG-1_1	0.693147180559945	0.693147180559945	0	1.6094379124341	0	0	1.38629436111989	2.30258509299405	0	0
CCGGACACAGCTCTGG-1_1	0.693147180559945	0	0.693147180559945	0.693147180559945	0	0	1.6094379124341	1.38629436111989	0	0
CCGGACACAGTCGGTC-1_1	0	0	2.39789527279837	1.38629436111989	0	0	1.6094379124341	0	0	0
CCGGACAGTAGCTGCC-1_1	0	2.07944154167984	1.79175946922805	2.39789527279837	0.693147180559945	0.693147180559945	1.38629436111989	0	0	0
CCGGGTACATGTTTGG-1_1	0.693147180559945	1.38629436111989	1.38629436111989	1.6094379124341	1.09861228866811	0	0.693147180559945	0	0	0
CCGGGTAGTTTCGCTC-1_1	2.39789527279837	0.693147180559945	3.25809653802148	0	0.693147180559945	0.693147180559945	1.09861228866811	0.693147180559945	0	0.693147180559945
CCGGTAGTCGTCTCAC-1_1	1.09861228866811	1.09861228866811	0	0.693147180559945	0	0	0.693147180559945	0	0	0
CCGGTAGTCTGGTTGA-1_1	1.38629436111989	0	0.693147180559945	0.693147180559945	0	0	0.693147180559945	0.693147180559945	0	0
CCGGTGACAAATTGCC-1_1	3.3322045101752	2.83321334405622	3.17805383034795	1.79175946922805	1.79175946922805	0.693147180559945	2.07944154167984	0	0	0
CCGGTGAGTTCCTAGA-1_1	0.693147180559945	0	1.09861228866811	1.09861228866811	0	0	0	0.693147180559945	0	0
CCGGTGATCCTTGAAG-1_1	0	0.693147180559945	0.693147180559945	1.09861228866811	0	0	1.38629436111989	1.6094379124341	0	0
CCGGTGATCGCTTACC-1_1	0.693147180559945	0.693147180559945	1.79175946922805	1.09861228866811	0	0	0	0	0	0
CCGGTGATCTTTACAC-1_1	1.38629436111989	1.09861228866811	0.693147180559945	0.693147180559945	0	0	0.693147180559945	1.38629436111989	0	0
CCGTAGGCAAATCCCA-1_1	2.30258509299405	0.693147180559945	3.17805383034795	0.693147180559945	0	0	0.693147180559945	0	0	0
CCGTGAGCAGACCTAT-1_1	1.79175946922805	1.38629436111989	1.6094379124341	0.693147180559945	0	0	0.693147180559945	0	0	0
CCGTGAGGTTGGGCCT-1_1	1.6094379124341	0	2.39789527279837	0.693147180559945	0.693147180559945	0	1.09861228866811	0	0	0
CCGTGAGTCCAACTAG-1_1	1.38629436111989	1.09861228866811	2.484906649788	0	0	0	1.38629436111989	0	0	0
CCGTGAGTCTTCCGTG-1_1	0	1.09861228866811	0	0	0	0	0	1.79175946922805	0	0
CCGTTCAAGAGATGCC-1_1	0.693147180559945	1.79175946922805	0	1.09861228866811	0	0	0.693147180559945	1.09861228866811	0	0
CCGTTCACAGGGTTGA-1_1	1.09861228866811	1.38629436111989	1.38629436111989	1.94591014905531	1.09861228866811	0	1.38629436111989	0.693147180559945	0	0
CCTAACCAGAGTCAGC-1_1	1.6094379124341	0	1.79175946922805	1.94591014905531	0	0	0	0.693147180559945	0	0
CCTAACCCAATGAACA-1_1	1.94591014905531	0	1.6094379124341	1.09861228866811	1.09861228866811	0.693147180559945	1.6094379124341	0	0	0
CCTAACCGTACCCGCA-1_1	1.38629436111989	0.693147180559945	1.6094379124341	0	1.09861228866811	0	1.6094379124341	1.94591014905531	0	0.693147180559945
CCTAACCGTAGTTAGA-1_1	1.38629436111989	0	0	0	0	0	1.79175946922805	1.6094379124341	1.09861228866811	0
CCTAACCGTGTCACAT-1_1	0.693147180559945	0	0	0	0	0	2.70805020110221	0.693147180559945	0	0.693147180559945
CCTAACCTCGGTGAAG-1_1	1.79175946922805	0	1.6094379124341	1.38629436111989	0	0	1.09861228866811	1.09861228866811	0	0
CCTAAGAAGACCTCAT-1_1	0.693147180559945	0.693147180559945	1.38629436111989	0	0	0	1.94591014905531	1.79175946922805	0	0
CCTAAGAAGATGGCAC-1_1	1.6094379124341	0	1.38629436111989	1.79175946922805	0	0	0	0	0	0.693147180559945
CCTAAGACAGAGGCAT-1_1	1.94591014905531	1.79175946922805	2.19722457733622	0.693147180559945	1.09861228866811	0	1.94591014905531	1.38629436111989	0	0
CCTAAGATCACCCATC-1_1	0.693147180559945	0.693147180559945	1.94591014905531	0	0	0	1.94591014905531	1.6094379124341	0	0
CCTAAGATCTCGTCAC-1_1	2.39789527279837	0	2.39789527279837	1.79175946922805	0	0	0	1.38629436111989	0.693147180559945	0
CCTACGTAGTTTGGCT-1_1	2.70805020110221	1.94591014905531	2.99573227355399	1.38629436111989	0	0.693147180559945	1.94591014905531	0	0	0.693147180559945
CCTACGTCATAACGGG-1_1	1.38629436111989	1.79175946922805	1.09861228866811	1.09861228866811	0	0	0	0.693147180559945	0	0
CCTACGTGTTAGGAGC-1_1	2.07944154167984	0	2.19722457733622	0.693147180559945	0	0	1.09861228866811	1.09861228866811	0	0
CCTATCGAGCTAGCCC-1_1	2.19722457733622	0	2.19722457733622	0.693147180559945	0.693147180559945	0.693147180559945	1.94591014905531	0.693147180559945	0	0.693147180559945
CCTATCGTCAAGAGGC-1_1	3.29583686600433	1.79175946922805	3.87120101090789	1.94591014905531	1.6094379124341	1.09861228866811	2.39789527279837	0	0.693147180559945	0
CCTCAACCACTCCCTA-1_1	2.70805020110221	0.693147180559945	3.13549421592915	1.09861228866811	0	0	0	0	0	0.693147180559945
CCTCAACGTCTTCCGT-1_1	2.39789527279837	2.19722457733622	2.30258509299405	0	0	0.693147180559945	0	0	0	0
CCTCACACAGGTGACA-1_1	1.09861228866811	1.6094379124341	1.38629436111989	0	1.38629436111989	0	1.09861228866811	0	0	0
CCTCACAGTAGGCAAC-1_1	2.70805020110221	0.693147180559945	3.3322045101752	0	0	0	0.693147180559945	1.09861228866811	0	0
CCTCACATCGTAACCA-1_1	2.07944154167984	0	1.94591014905531	0	1.09861228866811	0	1.09861228866811	0	0	0
CCTCAGTGTGGAACCA-1_1	0	0	0.693147180559945	0	0	0	1.38629436111989	0.693147180559945	0	2.07944154167984
CCTCAGTTCAGTGTCA-1_1	2.30258509299405	1.79175946922805	2.07944154167984	0	0	0	0	0	0	0
CCTCATGCAGCTCATA-1_1	1.38629436111989	0	1.79175946922805	0	0	0	0.693147180559945	0	0	0
CCTCATGTCTCCGTGT-1_1	1.09861228866811	0	2.30258509299405	1.09861228866811	0	0	0	0.693147180559945	0.693147180559945	0
CCTCATGTCTGTCGCT-1_1	1.09861228866811	0	1.6094379124341	0.693147180559945	0	0	1.38629436111989	1.6094379124341	0	0
CCTCATGTCTTTCCAA-1_1	2.19722457733622	0	1.38629436111989	1.09861228866811	0	0	1.6094379124341	1.6094379124341	0	0.693147180559945
CCTCCAAAGATTTGCC-1_1	0.693147180559945	0	1.09861228866811	1.38629436111989	0	0	1.38629436111989	2.56494935746154	0	0.693147180559945
CCTCCAAAGCACTCTA-1_1	2.39789527279837	1.38629436111989	2.70805020110221	1.79175946922805	0	0.693147180559945	0.693147180559945	0	0	0
CCTCCAAAGCGAGTAC-1_1	0.693147180559945	1.38629436111989	2.07944154167984	1.09861228866811	0	0	1.79175946922805	0	0	0
CCTCCAACACGAGGTA-1_1	3.09104245335832	0	3.76120011569356	1.6094379124341	0	1.09861228866811	1.6094379124341	0	0	0
CCTCCAAGTGGTAACG-1_1	1.79175946922805	1.38629436111989	2.484906649788	1.09861228866811	0	0	0.693147180559945	0	0	0
CCTCCAATCCGACAGC-1_1	1.94591014905531	0	2.70805020110221	0.693147180559945	0	0.693147180559945	0	0.693147180559945	0	0
CCTCCTCGTATGAGGC-1_1	1.09861228866811	1.79175946922805	1.09861228866811	1.38629436111989	0	0	0	0	0	0
CCTCCTCGTCAGCTTA-1_1	0	1.94591014905531	0	0.693147180559945	1.09861228866811	0	0.693147180559945	0	0	1.09861228866811
CCTCCTCGTGCACAAG-1_1	3.43398720448515	2.63905732961526	4.29045944114839	2.56494935746154	0	0	2.63905732961526	0	0	0
CCTCCTCGTTCAATCG-1_1	1.09861228866811	0	1.38629436111989	0.693147180559945	0	0	0.693147180559945	1.38629436111989	0	0
CCTCCTCTCACTGTTT-1_1	2.56494935746154	1.38629436111989	3.2188758248682	0.693147180559945	0	0	0.693147180559945	1.79175946922805	0	0
CCTCCTCTCATGAGGG-1_1	1.09861228866811	1.79175946922805	0.693147180559945	0.693147180559945	0	0	0	1.38629436111989	0	0
CCTCCTCTCGCTACAA-1_1	3.71357206670431	0	4.27666611901606	0.693147180559945	0	0.693147180559945	1.38629436111989	0.693147180559945	0.693147180559945	0.693147180559945
CCTCCTCTCTCTGCCA-1_1	1.38629436111989	1.79175946922805	1.79175946922805	0	0	0	0	0.693147180559945	0	0
CCTCTAGCAGTCTTCC-1_1	1.79175946922805	0	0.693147180559945	0	0	0	1.38629436111989	0	0	1.09861228866811
CCTCTAGGTGAATGTA-1_1	0	1.38629436111989	1.38629436111989	0	0	0	0	0.693147180559945	0	0
CCTCTAGGTGTTGATC-1_1	1.94591014905531	0	1.79175946922805	0.693147180559945	0	0	1.38629436111989	0.693147180559945	0	0
CCTCTAGTCTGGCTGG-1_1	0.693147180559945	1.38629436111989	2.19722457733622	0	0	0	0.693147180559945	0	0	0
CCTCTCCAGGATAATC-1_1	0.693147180559945	1.09861228866811	2.484906649788	0	0	1.09861228866811	1.09861228866811	0.693147180559945	0.693147180559945	0
CCTCTCCGTTAGAAGT-1_1	2.19722457733622	0.693147180559945	1.09861228866811	0.693147180559945	0	0.693147180559945	0	0.693147180559945	0	0
CCTCTCCTCATTTGGG-1_1	3.13549421592915	3.13549421592915	3.13549421592915	2.484906649788	2.07944154167984	0.693147180559945	1.38629436111989	0	0	0
CCTCTCCTCCGCTGTT-1_1	2.70805020110221	0	2.70805020110221	0	0	0	0	1.09861228866811	0	0
CCTGCATAGCTCACTA-1_1	1.79175946922805	0	1.6094379124341	0	0	0	1.09861228866811	0	0	0
CCTGCATAGTCCGCCA-1_1	1.94591014905531	0	2.39789527279837	0	0	0	0	0	0	0
CCTGCATCATTCGATG-1_1	3.40119738166216	0	4.43081679884331	3.09104245335832	0	0	1.38629436111989	1.6094379124341	2.07944154167984	0
CCTGCATGTATCACCA-1_1	1.79175946922805	0	3.3322045101752	0	0.693147180559945	0	0	0	0	0
CCTGCATGTATCGCTA-1_1	3.36729582998647	1.79175946922805	3.61091791264422	1.38629436111989	0.693147180559945	0	1.38629436111989	0	0	0
CCTGCATGTTAAGCAA-1_1	1.09861228866811	2.94443897916644	0.693147180559945	1.79175946922805	1.79175946922805	0	1.79175946922805	0	0	0
CCTGCATTCTGCAGCG-1_1	2.56494935746154	1.38629436111989	1.94591014905531	1.6094379124341	0	0.693147180559945	1.09861228866811	1.38629436111989	0	0
CCTGTTGCACTCTGCT-1_1	1.6094379124341	0	1.38629436111989	0.693147180559945	0	0	1.09861228866811	0	0	0
CCTGTTGGTCGTTGGC-1_1	1.09861228866811	0	0	0	0	0	2.07944154167984	0	0	0
CCTGTTGGTGTTACAC-1_1	1.38629436111989	0.693147180559945	1.38629436111989	0	0	0	0.693147180559945	0.693147180559945	0	1.09861228866811
CCTGTTGTCCACTGAA-1_1	2.07944154167984	0	2.56494935746154	2.19722457733622	1.09861228866811	0	0.693147180559945	0.693147180559945	0	0
CCTGTTGTCCTGTTGC-1_1	1.38629436111989	0	2.19722457733622	1.6094379124341	0	0	0	1.09861228866811	0	0.693147180559945
CCTGTTGTCGGAGTGA-1_1	0	0	1.38629436111989	1.38629436111989	0	0	1.09861228866811	0.693147180559945	0	0
CCTTCAGAGAGGCGTT-1_1	1.94591014905531	0.693147180559945	2.56494935746154	2.19722457733622	0.693147180559945	0	0	0	0	0
CCTTCAGAGCAATAGT-1_1	1.38629436111989	1.38629436111989	2.07944154167984	1.09861228866811	0	0	1.38629436111989	0	0	0
CCTTCAGCAGCAGTCC-1_1	3.09104245335832	0	4.23410650459726	2.99573227355399	0.693147180559945	0	2.56494935746154	0	0	0
CCTTCAGTCGCCTTTG-1_1	1.79175946922805	0	2.484906649788	1.09861228866811	0.693147180559945	0.693147180559945	0	1.38629436111989	0	0
CCTTCAGTCGTAGTCA-1_1	1.38629436111989	1.09861228866811	1.6094379124341	2.07944154167984	0.693147180559945	0.693147180559945	0.693147180559945	0	0.693147180559945	0
CCTTCAGTCTGAATGC-1_1	0	1.79175946922805	0.693147180559945	0	0	0	0.693147180559945	1.6094379124341	0	0
CCTTGTGAGCACTAAA-1_1	2.07944154167984	0.693147180559945	2.30258509299405	0	1.6094379124341	0	1.09861228866811	1.09861228866811	0	0
CCTTGTGAGGTAAAGG-1_1	0	0	0	0.693147180559945	0	0	0	2.484906649788	0	0
CCTTGTGGTTTGGAAA-1_1	1.38629436111989	0	0	0	0.693147180559945	0	1.79175946922805	1.09861228866811	0	0
CCTTGTGTCCTTATAC-1_1	3.09104245335832	3.13549421592915	3.3322045101752	2.39789527279837	0.693147180559945	1.09861228866811	1.79175946922805	0	0	0
CCTTTGGAGTAGGATT-1_1	1.38629436111989	0	1.94591014905531	1.6094379124341	0	1.38629436111989	1.6094379124341	0	0	0
CCTTTGGAGTCTAGCT-1_1	1.94591014905531	0	2.89037175789616	1.94591014905531	0	0.693147180559945	1.38629436111989	0.693147180559945	0	0
CCTTTGGAGTCTTCCC-1_1	2.56494935746154	2.56494935746154	3.43398720448515	1.79175946922805	1.09861228866811	0	1.94591014905531	0	0	0
CCTTTGGAGTTTGGCT-1_1	0.693147180559945	1.09861228866811	1.38629436111989	0	0	0.693147180559945	1.6094379124341	1.79175946922805	0	0
CGAAGGAAGAGATGCC-1_1	2.39789527279837	0	2.70805020110221	1.38629436111989	0.693147180559945	0	0.693147180559945	0	0	0
CGAAGGAAGCAGGCTA-1_1	2.07944154167984	0.693147180559945	1.94591014905531	0.693147180559945	0	0	0	1.38629436111989	0	0
CGAAGGAGTATCACGT-1_1	2.70805020110221	1.09861228866811	3.58351893845611	2.19722457733622	0	0	0.693147180559945	0	0	0
CGAAGGAGTCAGATTC-1_1	2.19722457733622	0	3.17805383034795	0.693147180559945	1.09861228866811	0	0	0.693147180559945	0	0
CGAAGTTTCGCCAATA-1_1	1.09861228866811	0	1.09861228866811	0	0	0	0	1.09861228866811	0	0
CGAATTGAGAGTCTTC-1_1	0	0.693147180559945	0	1.09861228866811	0	0	1.09861228866811	0.693147180559945	0	0
CGAATTGCAGTAACGG-1_1	3.25809653802148	0	3.91202300542815	0	0	0	1.09861228866811	0	0	0
CGAATTGTCTGTGCAA-1_1	2.30258509299405	0	3.13549421592915	0	0	0	1.09861228866811	0.693147180559945	0	0
CGACAGCAGAAACTCA-1_1	1.79175946922805	1.38629436111989	2.30258509299405	0.693147180559945	1.6094379124341	0	1.94591014905531	0	0	0
CGACAGCAGACATCAA-1_1	2.484906649788	2.07944154167984	1.94591014905531	0	0	0.693147180559945	1.6094379124341	0	0	0
CGACAGCAGCAGGCAT-1_1	1.38629436111989	0.693147180559945	0.693147180559945	2.39789527279837	0	0	1.38629436111989	1.09861228866811	0.693147180559945	0.693147180559945
CGACAGCTCGCTGTCT-1_1	2.89037175789616	1.79175946922805	3.58351893845611	1.38629436111989	0.693147180559945	0	2.56494935746154	0	0.693147180559945	0
CGAGAAGCACCTTCCA-1_1	1.6094379124341	0	1.09861228866811	0	0	0.693147180559945	1.38629436111989	0	0	0
CGAGAAGGTGAGATAT-1_1	1.38629436111989	0	1.6094379124341	1.79175946922805	0	0	1.79175946922805	0	0	0
CGAGAAGGTGAGTCAG-1_1	0.693147180559945	0.693147180559945	0	0	0	0	1.6094379124341	0	0	0
CGAGAAGGTGTACATC-1_1	1.38629436111989	1.79175946922805	0	0.693147180559945	0	0	0	0	0	0
CGAGAAGTCGTCTCAC-1_1	0	2.07944154167984	0.693147180559945	2.484906649788	0	0	0.693147180559945	0	0	0
CGAGGAACAGAGCGTA-1_1	1.79175946922805	0	1.94591014905531	0	0	0	1.6094379124341	0.693147180559945	0	0
CGAGGAACAGATAAAC-1_1	0	0	1.09861228866811	0.693147180559945	1.09861228866811	0	1.09861228866811	0.693147180559945	0	0
CGAGGAAGTGTTACAC-1_1	3.04452243772342	1.38629436111989	3.71357206670431	2.30258509299405	1.09861228866811	0	1.38629436111989	0.693147180559945	1.38629436111989	0.693147180559945
CGAGGCTAGGGAGGCA-1_1	1.09861228866811	1.38629436111989	1.09861228866811	0	0	0	1.79175946922805	1.38629436111989	0	0
CGAGGCTAGTTCGCAT-1_1	1.38629436111989	0	1.38629436111989	2.70805020110221	0.693147180559945	0	0	0	1.09861228866811	0.693147180559945
CGAGGCTCAATCTCTT-1_1	1.38629436111989	0	0.693147180559945	0	0.693147180559945	0	0	0	0	0
CGAGGCTGTCGTCTCT-1_1	1.38629436111989	2.07944154167984	1.94591014905531	2.30258509299405	0	0	1.38629436111989	0	0	0
CGAGGCTTCAAGCCAT-1_1	1.38629436111989	0	1.09861228866811	1.38629436111989	0	0	0	1.09861228866811	0	0
CGAGTGCAGAGCATCG-1_1	1.09861228866811	1.6094379124341	1.09861228866811	1.09861228866811	0	1.79175946922805	2.19722457733622	0	0	0
CGAGTGCAGGGACTGT-1_1	1.09861228866811	0.693147180559945	1.09861228866811	0.693147180559945	0	1.09861228866811	0.693147180559945	0.693147180559945	0	0
CGAGTGCAGTGCCAGA-1_1	1.09861228866811	0	1.09861228866811	0.693147180559945	1.09861228866811	1.09861228866811	1.09861228866811	0.693147180559945	0	0
CGAGTGCGTCCTGGGT-1_1	2.484906649788	0	2.19722457733622	0	0	0	1.09861228866811	0	0	0
CGAGTGCGTCGGATTT-1_1	0.693147180559945	0.693147180559945	1.09861228866811	1.38629436111989	0	0.693147180559945	0	0	0	0.693147180559945
CGAGTGCTCACCATAG-1_1	0.693147180559945	0	1.09861228866811	1.09861228866811	0	0	0.693147180559945	1.09861228866811	0	0
CGAGTGCTCGTAGTCA-1_1	2.30258509299405	0	2.89037175789616	1.6094379124341	0.693147180559945	0	1.38629436111989	1.09861228866811	0	0.693147180559945
CGAGTTAAGCCGAACA-1_1	0.693147180559945	0	2.56494935746154	0	0	0	2.07944154167984	2.56494935746154	0	0
CGAGTTACATTGAAGA-1_1	1.09861228866811	0	1.6094379124341	1.6094379124341	0	0	0	0	0	0
CGAGTTAGTGGTCCGT-1_1	0	0	0	0.693147180559945	0	0	1.09861228866811	1.38629436111989	0	0
CGATCGGAGCGTTACT-1_1	3.13549421592915	2.484906649788	3.55534806148941	1.79175946922805	0.693147180559945	1.09861228866811	1.6094379124341	0	0	0.693147180559945
CGATCGGAGGATTTGA-1_1	0	0	1.09861228866811	2.39789527279837	0	0	0	1.38629436111989	0	0
CGATCGGGTCTCTCTG-1_1	2.83321334405622	0.693147180559945	3.04452243772342	0	0	0	0.693147180559945	0	0	0
CGATCGGGTTCCGTTC-1_1	0.693147180559945	0	1.79175946922805	0	0	0	2.63905732961526	0	0	0.693147180559945
CGATCGGTCGCTTAAG-1_1	1.38629436111989	0	1.09861228866811	1.09861228866811	0	0	1.09861228866811	0	0	0
CGATGCGCATCCTCAC-1_1	0.693147180559945	1.79175946922805	0	0.693147180559945	0	0	0.693147180559945	0	0	0
CGATGCGGTGATTCTG-1_1	0.693147180559945	0	1.38629436111989	0.693147180559945	0	0	2.39789527279837	0	0	0
CGATGCGTCGCCAACG-1_1	2.19722457733622	1.38629436111989	2.56494935746154	1.38629436111989	0.693147180559945	0	0	1.09861228866811	0	0
CGATGCGTCTACCACC-1_1	1.38629436111989	1.09861228866811	1.79175946922805	1.09861228866811	0	0	1.09861228866811	0	0	0
CGATGGCAGCTACGTT-1_1	1.09861228866811	0	1.79175946922805	0	0	0	1.09861228866811	0	0	0
CGATGGCCAGTAACAA-1_1	1.38629436111989	0	2.19722457733622	0.693147180559945	0.693147180559945	0.693147180559945	0.693147180559945	0.693147180559945	0	0
CGATGGCGTACGAAAT-1_1	2.70805020110221	0	3.17805383034795	2.30258509299405	0	0	1.09861228866811	0	0	0
CGATGGCGTCTAACGT-1_1	0.693147180559945	0	0	0	0	0	1.09861228866811	0	0	0
CGATGGCTCCGACGGT-1_1	2.30258509299405	0	3.25809653802148	0	0	0	0.693147180559945	0	0	0
CGATGGCTCTCGCTTG-1_1	3.29583686600433	2.99573227355399	3.93182563272433	1.09861228866811	1.09861228866811	1.09861228866811	2.94443897916644	0	0	0
CGCAGGTAGGTTGGAC-1_1	0	2.19722457733622	1.38629436111989	1.94591014905531	1.79175946922805	0	1.09861228866811	0	0	0
CGCAGGTGTATTGCCA-1_1	2.19722457733622	0	2.83321334405622	0	0	0.693147180559945	1.6094379124341	0	0.693147180559945	0.693147180559945
CGCAGGTGTTGTACGT-1_1	1.09861228866811	1.38629436111989	1.6094379124341	0.693147180559945	1.38629436111989	0	2.19722457733622	0	0	0
CGCATAAAGTTCTACG-1_1	1.79175946922805	0.693147180559945	1.6094379124341	0	0	0	1.09861228866811	0.693147180559945	0	0.693147180559945
CGCATAACACGCGGTT-1_1	0	0	0	0	0	0	2.39789527279837	0	0	0
CGCATGGAGATGTTCC-1_1	2.07944154167984	1.79175946922805	2.83321334405622	0.693147180559945	0	0	1.09861228866811	1.09861228866811	0	0
CGCATGGAGCACTTTG-1_1	3.58351893845611	1.09861228866811	3.2188758248682	1.09861228866811	0	0	0.693147180559945	0	0	0
CGCATGGCAAAGGTTA-1_1	1.79175946922805	1.38629436111989	1.6094379124341	0	0	0	1.6094379124341	1.79175946922805	0	0
CGCATGGGTCTTGAAC-1_1	2.70805020110221	0	2.83321334405622	1.09861228866811	0	0	1.09861228866811	0	0	0
CGCATGGTCTGGCCGA-1_1	1.09861228866811	1.38629436111989	0.693147180559945	1.38629436111989	0.693147180559945	0	0	0	0	0
CGCCAGACAGTTTCGA-1_1	1.6094379124341	0	1.79175946922805	0	0	0	1.94591014905531	0.693147180559945	0	0
CGCCAGACATATGAAG-1_1	2.94443897916644	2.89037175789616	2.99573227355399	2.56494935746154	2.39789527279837	0.693147180559945	1.94591014905531	0	0	0
CGCCAGAGTCATCGGC-1_1	1.94591014905531	0	3.13549421592915	1.09861228866811	0	0	0	1.09861228866811	0	1.09861228866811
CGCCAGAGTGTACGCC-1_1	1.6094379124341	0	1.6094379124341	1.79175946922805	0	0	1.09861228866811	1.38629436111989	0	0
CGCCAGAGTTCAGTAC-1_1	1.94591014905531	0.693147180559945	2.484906649788	1.09861228866811	0	0	0.693147180559945	0	0	0
CGCCAGATCGAACCTA-1_1	1.38629436111989	0	1.09861228866811	0.693147180559945	0	0	1.6094379124341	0.693147180559945	0	0
CGCCATTAGAAACTAC-1_1	0.693147180559945	1.79175946922805	0	2.56494935746154	0.693147180559945	0	0.693147180559945	0	1.38629436111989	0
CGCCATTCATCATCTT-1_1	1.79175946922805	2.30258509299405	2.07944154167984	2.19722457733622	1.6094379124341	0	0.693147180559945	0	0	0
CGCCATTGTCGTACAT-1_1	0.693147180559945	1.38629436111989	0	1.38629436111989	0	0	0	1.6094379124341	0	0
CGCCATTGTGTTACTG-1_1	0	1.94591014905531	0	1.38629436111989	0	0	1.09861228866811	0	0	0
CGCCATTTCTAGGAAA-1_1	0.693147180559945	1.09861228866811	0.693147180559945	1.79175946922805	0	0	1.38629436111989	1.09861228866811	0	0
CGCGTGACACACACGC-1_1	2.484906649788	1.6094379124341	3.13549421592915	2.07944154167984	1.09861228866811	0	3.17805383034795	0	0	0
CGCGTGACACAGAGAC-1_1	0	1.6094379124341	1.6094379124341	0.693147180559945	1.94591014905531	0	0.693147180559945	0	0	0
CGGAACCAGGTCCCGT-1_1	1.94591014905531	0	1.6094379124341	0	0.693147180559945	0	0.693147180559945	0	0	0.693147180559945
CGGAACCCATGACGGA-1_1	2.94443897916644	0	3.2188758248682	0	1.38629436111989	1.09861228866811	1.38629436111989	0	0	0
CGGAACCGTTGTTGTG-1_1	1.79175946922805	0	2.07944154167984	0.693147180559945	0	0	1.09861228866811	0	0	0
CGGAACCTCCAGCAAT-1_1	2.19722457733622	0.693147180559945	2.77258872223978	1.79175946922805	0	0.693147180559945	1.38629436111989	0	0	0
CGGAATTAGATCCCAT-1_1	1.38629436111989	2.83321334405622	0.693147180559945	2.83321334405622	0	0.693147180559945	1.6094379124341	0.693147180559945	0	0
CGGAATTGTAGGAGTC-1_1	3.25809653802148	0	3.09104245335832	1.09861228866811	0	0	1.09861228866811	0.693147180559945	0	0
CGGAATTGTGCCTAAT-1_1	2.484906649788	2.07944154167984	2.94443897916644	2.07944154167984	0	1.09861228866811	2.484906649788	0	0	0
CGGAATTGTTCGGTTA-1_1	1.09861228866811	0	1.94591014905531	0	0	0	1.79175946922805	0	0	0
CGGAATTTCTTAGCTT-1_1	2.30258509299405	0	2.30258509299405	1.94591014905531	0	0	1.38629436111989	0.693147180559945	0	0.693147180559945
CGGACACCAAGTGATA-1_1	0	0.693147180559945	0.693147180559945	1.09861228866811	1.09861228866811	0.693147180559945	1.6094379124341	0	0	0
CGGACACCATCTTAGG-1_1	2.94443897916644	0.693147180559945	3.40119738166216	1.94591014905531	0.693147180559945	0	1.6094379124341	0	0	0
CGGACACGTGCTCGTG-1_1	1.09861228866811	0	1.38629436111989	2.19722457733622	0	0	0.693147180559945	0	0	0
CGGACACGTGTTGATC-1_1	3.17805383034795	1.09861228866811	3.80666248977032	2.07944154167984	0.693147180559945	0.693147180559945	1.6094379124341	0	0.693147180559945	0
CGGACACGTTGCATGT-1_1	2.77258872223978	0.693147180559945	3.73766961828337	1.38629436111989	0.693147180559945	0	0.693147180559945	0	0	0
CGGAGAACAAACTAGA-1_1	1.94591014905531	1.38629436111989	2.07944154167984	1.09861228866811	0	0	1.09861228866811	1.79175946922805	0	0
CGGAGAACATATGGCT-1_1	2.07944154167984	0	1.09861228866811	0	0	0	1.09861228866811	2.39789527279837	0	0
CGGAGAAGTGGAGGTT-1_1	1.09861228866811	0	1.38629436111989	0	1.09861228866811	0	1.6094379124341	0.693147180559945	0	0
CGGAGAATCGGTCTGG-1_1	1.94591014905531	0	1.6094379124341	2.07944154167984	0	0	0.693147180559945	0	0	0
CGGCAGTAGGCGCTCT-1_1	2.07944154167984	0.693147180559945	1.38629436111989	0	0	0	1.09861228866811	0.693147180559945	0.693147180559945	0.693147180559945
CGGCAGTCACTGTCCT-1_1	1.09861228866811	2.19722457733622	1.6094379124341	2.39789527279837	0	0	1.09861228866811	0.693147180559945	0	0
CGGCAGTCAGCTCTGG-1_1	0.693147180559945	0	0	1.09861228866811	0	0	0.693147180559945	0	0	0.693147180559945
CGGCAGTGTCGTTGCG-1_1	1.6094379124341	0	1.94591014905531	1.09861228866811	0	0	0	0	0	0
CGGCAGTGTCTTCTAT-1_1	0	1.09861228866811	0	0.693147180559945	0	0	0	0	0	0
CGGCAGTGTTAAAGTG-1_1	2.484906649788	0.693147180559945	2.63905732961526	0.693147180559945	0	0	0.693147180559945	0	0	0
CGGCAGTGTTGCCAAT-1_1	1.79175946922805	0	1.6094379124341	0.693147180559945	0	0.693147180559945	0.693147180559945	0.693147180559945	0	0
CGGGACTCACCGTGCA-1_1	2.70805020110221	0	3.25809653802148	3.40119738166216	0.693147180559945	0	3.09104245335832	0	0	0
CGGGACTCATTGAAGA-1_1	1.6094379124341	0	2.77258872223978	1.94591014905531	0.693147180559945	0	1.09861228866811	1.09861228866811	0	0
CGGGACTTCTTAATCC-1_1	0.693147180559945	2.39789527279837	2.484906649788	0	0	0	1.6094379124341	0.693147180559945	0	0
CGGGCATAGGTAGCAC-1_1	0	1.38629436111989	1.38629436111989	1.38629436111989	0	0	1.09861228866811	0.693147180559945	0	0
CGGGCATCAATTGAAG-1_1	1.6094379124341	1.09861228866811	1.79175946922805	1.09861228866811	0	0	1.94591014905531	1.79175946922805	0	0
CGGGCATGTGTAACGG-1_1	0	2.07944154167984	1.09861228866811	0	0	0	2.30258509299405	1.38629436111989	0	0
CGGGCATTCTGCCTGT-1_1	1.94591014905531	0	2.56494935746154	0.693147180559945	1.09861228866811	0.693147180559945	1.09861228866811	0	0	0
CGGGCATTCTTTACAC-1_1	0	0.693147180559945	0	0.693147180559945	0	0	1.38629436111989	0	0	0
CGGGTCAAGAAGCGCT-1_1	2.19722457733622	1.79175946922805	2.63905732961526	2.19722457733622	1.09861228866811	2.99573227355399	2.39789527279837	0	0	0
CGGGTCAAGAGTAACT-1_1	1.94591014905531	1.09861228866811	1.79175946922805	1.09861228866811	0	0	1.38629436111989	2.39789527279837	0	0
CGGGTCAAGCTAATCC-1_1	1.94591014905531	0	1.94591014905531	1.94591014905531	0.693147180559945	0	1.09861228866811	0	0	0
CGGGTCACACACGCCA-1_1	2.484906649788	1.09861228866811	1.38629436111989	0	0.693147180559945	0	1.09861228866811	1.09861228866811	0	0
CGGGTCAGTCCATACA-1_1	1.09861228866811	0	0.693147180559945	0.693147180559945	0	0.693147180559945	1.38629436111989	1.6094379124341	0	0
CGGGTCATCAGGTAAA-1_1	2.07944154167984	1.6094379124341	2.56494935746154	0.693147180559945	0.693147180559945	0	1.09861228866811	0	0	0
CGGGTCATCCCACAGG-1_1	1.94591014905531	0	3.25809653802148	0	0	0	0.693147180559945	1.09861228866811	0	0
CGGGTCATCCGTATAG-1_1	1.6094379124341	0	1.6094379124341	0.693147180559945	1.09861228866811	0	0.693147180559945	1.38629436111989	0	0
CGGGTCATCTTCGGAA-1_1	0	1.79175946922805	0.693147180559945	1.38629436111989	0	1.09861228866811	0	0.693147180559945	0	0.693147180559945
CGGGTGTAGAGCGACT-1_1	1.09861228866811	1.38629436111989	1.09861228866811	1.09861228866811	0	0	0.693147180559945	1.09861228866811	0	1.09861228866811
CGGGTGTAGCCGTCGT-1_1	2.19722457733622	0	2.07944154167984	1.09861228866811	0	0	0.693147180559945	0	0	0
CGGGTGTAGGGTACGT-1_1	0.693147180559945	0	1.09861228866811	0	1.09861228866811	0	1.09861228866811	0	0.693147180559945	1.6094379124341
CGGGTGTAGGTGCGAT-1_1	1.09861228866811	1.6094379124341	0.693147180559945	1.09861228866811	0	0	1.79175946922805	0	0	0
CGGGTGTAGTTCCGGC-1_1	2.63905732961526	2.77258872223978	2.70805020110221	1.09861228866811	1.09861228866811	0.693147180559945	0.693147180559945	0	0	0.693147180559945
CGGGTGTCACTACTTT-1_1	1.09861228866811	1.94591014905531	1.94591014905531	1.09861228866811	0	0	0.693147180559945	0	0	0
CGGGTGTTCATTTGGG-1_1	1.79175946922805	1.09861228866811	1.79175946922805	0	0	0	0.693147180559945	1.38629436111989	0	0
CGGGTGTTCGAGCACC-1_1	1.94591014905531	0	1.94591014905531	1.09861228866811	0	0	1.6094379124341	0	0	0
CGGTCAGAGTCCGTCG-1_1	2.39789527279837	0	2.07944154167984	1.6094379124341	0	0	0	0.693147180559945	0	0.693147180559945
CGGTCAGCAAGCACCC-1_1	2.07944154167984	0	1.94591014905531	0.693147180559945	0	0	1.09861228866811	0	0	0
CGGTCAGCACAATTCG-1_1	1.79175946922805	2.56494935746154	1.94591014905531	1.94591014905531	0.693147180559945	0	0.693147180559945	0	0	0
CGGTCAGCAGTCAGCC-1_1	2.19722457733622	0	2.56494935746154	2.39789527279837	1.09861228866811	1.09861228866811	1.6094379124341	0	0	0
CGGTCAGCATCAGCTA-1_1	0	0	1.38629436111989	0	0	0	0	1.94591014905531	0	0
CGGTCAGGTAGGTCAG-1_1	2.07944154167984	0	2.484906649788	1.38629436111989	0	0	1.09861228866811	0	0	0
CGGTCAGGTGCCTAAT-1_1	1.09861228866811	0	0.693147180559945	0	0	0	1.38629436111989	0	0	0
CGTAAGTAGACCAGAC-1_1	0.693147180559945	2.07944154167984	1.09861228866811	0.693147180559945	0	0	0	0	0	0
CGTAAGTAGCTGAGCA-1_1	0	0	1.09861228866811	0.693147180559945	0	0	1.09861228866811	0	0	0
CGTAAGTAGGTCACAG-1_1	1.09861228866811	0.693147180559945	1.38629436111989	1.38629436111989	0	0	1.38629436111989	0	0	0
CGTAAGTCACTCGATA-1_1	0.693147180559945	2.19722457733622	0	2.83321334405622	1.94591014905531	1.38629436111989	2.30258509299405	0	0	0
CGTAAGTCATAGTCAC-1_1	1.79175946922805	0	2.39789527279837	0.693147180559945	0	0	0.693147180559945	0	0	0
CGTAAGTTCACAACCA-1_1	3.25809653802148	1.94591014905531	3.97029191355212	2.39789527279837	0	0	2.39789527279837	0.693147180559945	0	0
CGTAAGTTCCGACGGT-1_1	1.6094379124341	0	1.09861228866811	0	0	0	0	2.19722457733622	0	0
CGTAATGCAAATCGGG-1_1	1.79175946922805	0.693147180559945	1.6094379124341	0.693147180559945	0	0	1.38629436111989	0	0	0
CGTAATGCAGCAGATG-1_1	0.693147180559945	1.79175946922805	2.484906649788	1.09861228866811	0	0	1.38629436111989	0.693147180559945	0.693147180559945	0
CGTAGTAAGATGACCG-1_1	1.6094379124341	0	2.30258509299405	1.09861228866811	0	0	0	0	0	0
CGTAGTACAAATCCCA-1_1	1.38629436111989	1.6094379124341	1.79175946922805	1.6094379124341	0	0	1.38629436111989	0	0	0
CGTAGTACACTACCGG-1_1	1.38629436111989	1.09861228866811	0.693147180559945	1.79175946922805	0	1.09861228866811	0.693147180559945	0	0	0
CGTAGTAGTTGCCGAC-1_1	0	1.09861228866811	0	1.6094379124341	0	0	0.693147180559945	0	0	0
CGTAGTATCACGGTCG-1_1	1.94591014905531	0.693147180559945	2.30258509299405	0	0	0	0.693147180559945	1.09861228866811	0	0
CGTAGTATCCATTCAT-1_1	0.693147180559945	2.19722457733622	0.693147180559945	0.693147180559945	0	0	0	0	0	0
CGTCAAACACTGGACC-1_1	2.30258509299405	1.09861228866811	3.13549421592915	1.6094379124341	0.693147180559945	0	1.94591014905531	0	0	0
CGTCAAACATTGAAGA-1_1	1.94591014905531	0	2.30258509299405	0	0	1.38629436111989	0.693147180559945	2.484906649788	0	0
CGTCAAAGTCTAGATC-1_1	1.79175946922805	0	2.30258509299405	0.693147180559945	0	0	1.94591014905531	0	0.693147180559945	1.38629436111989
CGTCAAATCAACGCTA-1_1	2.77258872223978	3.52636052461616	3.66356164612965	2.56494935746154	1.09861228866811	1.79175946922805	2.94443897916644	0	0.693147180559945	0
CGTCCATAGAGAGAAC-1_1	0.693147180559945	0	0	1.09861228866811	0	0	0	0.693147180559945	0	0
CGTCCATAGCATTGAA-1_1	1.38629436111989	0	1.79175946922805	1.79175946922805	0	0	0	0.693147180559945	0	0.693147180559945
CGTCCATAGGTAGTCG-1_1	0	0	0	1.6094379124341	0	0	0	0	0	0.693147180559945
CGTCCATCAACGGTAG-1_1	2.07944154167984	0	2.484906649788	1.6094379124341	0	0	1.09861228866811	0	0	0
CGTCCATCAGAGATGC-1_1	0.693147180559945	0	0.693147180559945	0	0	0	1.38629436111989	0	0	0.693147180559945
CGTCCATGTGACAACG-1_1	1.09861228866811	0	2.07944154167984	0	0	0	2.19722457733622	0	0	0
CGTCCATTCACGGTCG-1_1	0	0	0	0.693147180559945	0	0	0.693147180559945	0	0	0
CGTCCATTCAGAACCT-1_1	3.76120011569356	1.09861228866811	4.33073334028633	2.56494935746154	0	0	1.09861228866811	0	0	0
CGTCCATTCCATCCGT-1_1	2.484906649788	1.38629436111989	2.484906649788	1.79175946922805	0	0	1.09861228866811	0	0	0
CGTGAATAGGGCTTCC-1_1	1.38629436111989	0.693147180559945	1.6094379124341	0	0	0	0.693147180559945	0	0	0
CGTGATAAGCACGATG-1_1	1.09861228866811	0.693147180559945	1.09861228866811	2.99573227355399	0.693147180559945	1.09861228866811	0.693147180559945	0	0	0
CGTGATAAGCCGATTT-1_1	1.38629436111989	0	2.484906649788	1.94591014905531	0	0	1.09861228866811	0.693147180559945	0	0
CGTGATAAGCCGTAAG-1_1	1.38629436111989	2.39789527279837	1.09861228866811	0	0	0	1.38629436111989	0	0	0
CGTGATAAGGCCTTGC-1_1	2.19722457733622	2.19722457733622	2.77258872223978	1.94591014905531	1.38629436111989	1.38629436111989	2.83321334405622	0	0	0
CGTGATAAGTTGTACC-1_1	3.17805383034795	2.70805020110221	3.43398720448515	2.30258509299405	1.09861228866811	1.94591014905531	1.38629436111989	0	0	0
CGTGATAGTCCAAAGG-1_1	1.38629436111989	0	1.79175946922805	1.09861228866811	0	0	0.693147180559945	0	0	0
CGTGCTTCAATAGTGA-1_1	0	0.693147180559945	0	1.38629436111989	0	0	0	0	0	0
CGTGCTTCACGTACAT-1_1	1.09861228866811	0.693147180559945	1.38629436111989	1.79175946922805	0.693147180559945	0	1.38629436111989	0	0	0
CGTGCTTCACGTGAGA-1_1	1.38629436111989	0	1.94591014905531	0	0	0	1.94591014905531	0	0	0
CGTGCTTCAGAAGTGC-1_1	1.6094379124341	0	2.07944154167984	2.07944154167984	0	0	1.94591014905531	0	0	0
CGTGCTTCATAAGCGG-1_1	0.693147180559945	0.693147180559945	1.38629436111989	0	0	0	2.19722457733622	0	0	0
CGTGCTTTCGTGGAAG-1_1	1.09861228866811	1.6094379124341	0.693147180559945	0	0.693147180559945	0	1.09861228866811	0.693147180559945	0	0.693147180559945
CGTGTCTTCTCTCGAC-1_1	1.09861228866811	1.38629436111989	2.30258509299405	0	0	0	0	1.09861228866811	0	0
CGTTAGAAGGTATCTC-1_1	1.94591014905531	1.09861228866811	2.19722457733622	0.693147180559945	0.693147180559945	0	0.693147180559945	0	0	0.693147180559945
CGTTAGAGTGGTCTGC-1_1	1.09861228866811	1.09861228866811	1.09861228866811	1.38629436111989	0	0.693147180559945	1.94591014905531	0	0	0
CGTTAGATCCCACAGG-1_1	2.39789527279837	1.09861228866811	2.83321334405622	0	0	0	0.693147180559945	0.693147180559945	0	0.693147180559945
CGTTCTGAGAAGCTGC-1_1	1.38629436111989	0	1.94591014905531	1.6094379124341	0.693147180559945	0	1.6094379124341	1.6094379124341	0	0
CGTTCTGAGATTGGGC-1_1	0	1.94591014905531	0	0	0.693147180559945	0	1.94591014905531	0	0	0
CGTTCTGAGGTAGCAC-1_1	2.07944154167984	0.693147180559945	1.94591014905531	1.79175946922805	0	0	0.693147180559945	1.09861228866811	0	0
CGTTCTGTCGTGCACG-1_1	0	0	0	0	0	0	0	0	0	0
CGTTGGGCAGCAGAAC-1_1	2.07944154167984	0	1.38629436111989	1.6094379124341	0	0	0.693147180559945	1.38629436111989	0	0
CGTTGGGTCCACGGGT-1_1	1.38629436111989	1.94591014905531	1.94591014905531	0.693147180559945	0	0.693147180559945	1.6094379124341	0	0	0
CTAACCCAGGATATAC-1_1	0.693147180559945	1.94591014905531	1.6094379124341	0.693147180559945	0	0	0.693147180559945	0.693147180559945	0	0
CTAACCCTCAAGAGTA-1_1	1.6094379124341	0.693147180559945	1.38629436111989	1.38629436111989	0	0.693147180559945	1.09861228866811	0	0	0
CTAACTTAGGGCTAAC-1_1	2.30258509299405	2.83321334405622	2.89037175789616	2.19722457733622	1.38629436111989	1.6094379124341	1.38629436111989	0	0	0
CTAACTTGTCGCATTA-1_1	3.40119738166216	1.79175946922805	3.43398720448515	2.19722457733622	1.09861228866811	0.693147180559945	0.693147180559945	0.693147180559945	0	0
CTAACTTGTGATTCTG-1_1	0	2.83321334405622	0	1.38629436111989	0	0	1.38629436111989	0	0	0
CTAAGTGAGCGCAATG-1_1	2.83321334405622	2.70805020110221	3.25809653802148	2.19722457733622	0.693147180559945	0	1.38629436111989	0	0	0
CTAAGTGCACATAGCT-1_1	1.6094379124341	1.79175946922805	1.94591014905531	0	0	0	1.79175946922805	0	0	0
CTAAGTGTCATCGCTC-1_1	2.70805020110221	2.07944154167984	3.09104245335832	1.94591014905531	1.38629436111989	1.38629436111989	1.6094379124341	0	0	0
CTACAGAAGAGCAGCT-1_1	0	0	0.693147180559945	1.38629436111989	0	0	1.09861228866811	2.39789527279837	0	0
CTACAGAAGATTAGTG-1_1	0	0.693147180559945	0	0	0	0	1.09861228866811	0	1.38629436111989	1.09861228866811
CTACAGATCAGCTAGT-1_1	2.07944154167984	0.693147180559945	2.89037175789616	1.09861228866811	0	0	0.693147180559945	0	0	0
CTACAGATCCCGAAAT-1_1	2.63905732961526	0	2.19722457733622	1.94591014905531	0	0	0.693147180559945	2.07944154167984	0	0
CTACATTGTGAGACCA-1_1	0.693147180559945	1.94591014905531	0.693147180559945	0	0	0	1.94591014905531	1.38629436111989	0	0
CTACATTTCCCGTTGT-1_1	1.38629436111989	0	1.38629436111989	1.94591014905531	0	0	0	0.693147180559945	0	0
CTACCCAGTCGGATTT-1_1	1.79175946922805	0	2.19722457733622	1.38629436111989	0	0	1.94591014905531	0	0	0.693147180559945
CTACCCATCCAGGACC-1_1	2.39789527279837	1.38629436111989	2.70805020110221	0.693147180559945	0	0	1.38629436111989	0.693147180559945	0	0
CTACCCATCCTCTAAT-1_1	3.61091791264422	1.38629436111989	4.07753744390572	1.79175946922805	1.6094379124341	0	2.30258509299405	0	0	0.693147180559945
CTACCTGAGCAAACAT-1_1	2.07944154167984	0.693147180559945	2.30258509299405	0.693147180559945	0	0	0.693147180559945	1.6094379124341	0	0
CTACCTGAGTGGTGGT-1_1	2.63905732961526	0	1.94591014905531	0.693147180559945	0.693147180559945	0	1.38629436111989	0	0	0
CTACCTGGTGACACAG-1_1	0	2.70805020110221	0	0	1.38629436111989	0	0.693147180559945	0	0	0
CTACCTGGTTAAGTCC-1_1	1.94591014905531	0.693147180559945	1.79175946922805	0.693147180559945	0	0	1.09861228866811	0	0	0
CTACCTGTCCATTCGC-1_1	2.39789527279837	0.693147180559945	2.39789527279837	0.693147180559945	1.09861228866811	1.38629436111989	1.38629436111989	0.693147180559945	0	0
CTACGGGAGCTAGAGC-1_1	2.63905732961526	1.79175946922805	2.77258872223978	1.94591014905531	0	0	2.19722457733622	1.09861228866811	0	0
CTACGGGCACCAGCCA-1_1	1.6094379124341	0	2.30258509299405	0	0	0	1.6094379124341	0	0	0.693147180559945
CTACGGGCAGTCCCGA-1_1	1.38629436111989	0	2.30258509299405	0	0	0	0.693147180559945	0	0	0.693147180559945
CTACGGGCATGCCGAC-1_1	2.99573227355399	0.693147180559945	3.58351893845611	2.70805020110221	1.09861228866811	0	2.19722457733622	0	0	0
CTACGGGGTGCCCACA-1_1	1.09861228866811	1.94591014905531	1.09861228866811	0	0	0	1.09861228866811	0	0	0
CTACGGGGTTCCACGG-1_1	1.79175946922805	0	2.484906649788	1.79175946922805	0	0.693147180559945	1.6094379124341	1.6094379124341	0	0
CTACTATAGATTGACA-1_1	0.693147180559945	0	0.693147180559945	1.38629436111989	0	0	1.94591014905531	0.693147180559945	0	0
CTACTATAGCCATTTG-1_1	2.19722457733622	0	2.94443897916644	2.39789527279837	0	0	0	0	0	0
CTACTATCACTGTCGG-1_1	2.07944154167984	1.09861228866811	1.94591014905531	1.79175946922805	0	0	0.693147180559945	0	0	1.09861228866811
CTACTATCAGAGATGC-1_1	2.19722457733622	0	2.19722457733622	1.38629436111989	0	0	0	1.6094379124341	0	0
CTACTATCATGAGATA-1_1	2.83321334405622	0.693147180559945	3.43398720448515	1.79175946922805	1.79175946922805	0	1.09861228866811	0.693147180559945	0	0
CTACTATGTGCAATAA-1_1	0.693147180559945	0	0.693147180559945	1.6094379124341	0.693147180559945	0	2.30258509299405	0	0.693147180559945	0.693147180559945
CTACTATTCCATTCGC-1_1	0	1.94591014905531	0.693147180559945	1.38629436111989	1.6094379124341	0	2.30258509299405	0.693147180559945	0	0
CTAGACAAGATGCTAA-1_1	3.66356164612965	0	3.61091791264422	1.09861228866811	0	0	1.94591014905531	0	0	0
CTAGACAAGTCACGAG-1_1	1.09861228866811	1.09861228866811	0.693147180559945	1.79175946922805	0	0	0.693147180559945	0.693147180559945	0	0
CTAGACACATTAAAGG-1_1	0.693147180559945	0.693147180559945	2.30258509299405	2.83321334405622	0	0	1.79175946922805	0	0	0
CTAGACAGTCCCTGAG-1_1	0	0	0	0	0	0	1.38629436111989	0.693147180559945	0	0
CTAGACAGTCTCCCTA-1_1	3.13549421592915	0	3.66356164612965	0	0	0	1.38629436111989	0.693147180559945	0	0
CTAGACATCCCTCGAT-1_1	2.07944154167984	1.38629436111989	2.484906649788	1.94591014905531	0	0	0	0.693147180559945	0	0
CTAGGTAGTGCGGCTT-1_1	1.38629436111989	0	2.39789527279837	0.693147180559945	0	0	1.09861228866811	1.09861228866811	0	0
CTAGGTATCGGAAGGT-1_1	1.6094379124341	0	1.94591014905531	1.09861228866811	0	0	1.09861228866811	0	0	0
CTATAGGCAACAACAA-1_1	1.09861228866811	0	1.6094379124341	0	0	0	0	1.09861228866811	0	0
CTATAGGCAACCCTAA-1_1	0.693147180559945	0.693147180559945	0	0.693147180559945	0	0.693147180559945	0	0	0	0
CTATCCGAGGTAAAGG-1_1	2.07944154167984	0.693147180559945	2.39789527279837	0	0	0	1.09861228866811	0	0	0
CTATCCGAGGTGTGAC-1_1	1.94591014905531	0.693147180559945	2.484906649788	0	0	0	1.6094379124341	0	0	0
CTATCCGCATCTTAGG-1_1	0	1.09861228866811	1.09861228866811	2.39789527279837	1.09861228866811	0.693147180559945	2.19722457733622	0	0	0
CTATCCGCATTGGGAG-1_1	2.70805020110221	2.39789527279837	2.39789527279837	2.83321334405622	1.79175946922805	0	2.07944154167984	0	0	0
CTATCCGGTGTGTCGC-1_1	1.38629436111989	0	2.19722457733622	1.79175946922805	0	0	1.09861228866811	1.09861228866811	0	0.693147180559945
CTATCTAAGCCAACCC-1_1	0	1.79175946922805	1.38629436111989	0.693147180559945	0	0	1.6094379124341	0	0	0
CTATCTACACACCTAA-1_1	0.693147180559945	0	0	0.693147180559945	0	0.693147180559945	0	0	0	0
CTATCTAGTAGCACAG-1_1	1.6094379124341	0	1.94591014905531	1.6094379124341	0	0.693147180559945	2.19722457733622	0	0	0
CTATCTAGTGAAGCTG-1_1	2.56494935746154	0	3.40119738166216	1.79175946922805	0	0	1.79175946922805	0	0	0
CTATCTAGTTATCCAG-1_1	1.79175946922805	1.79175946922805	1.79175946922805	0	1.09861228866811	1.09861228866811	0.693147180559945	0	0	0
CTATCTATCTGACGCG-1_1	3.55534806148941	3.17805383034795	3.95124371858143	2.07944154167984	0.693147180559945	1.09861228866811	1.09861228866811	0	0	0
CTATCTATCTGAGCAT-1_1	1.09861228866811	0	1.09861228866811	0	0	0	0	0.693147180559945	0	1.09861228866811
CTATCTATCTGTGTGA-1_1	0.693147180559945	0	0	1.38629436111989	0	0	1.79175946922805	0.693147180559945	0	0.693147180559945
CTCAACCCACGCTGAC-1_1	1.6094379124341	2.77258872223978	0	1.94591014905531	1.38629436111989	0	1.6094379124341	1.09861228866811	0	0
CTCAACCGTCACTCAA-1_1	3.25809653802148	2.39789527279837	3.87120101090789	0.693147180559945	0.693147180559945	0.693147180559945	0	0	0	0
CTCAACCGTCTTAGTG-1_1	1.79175946922805	3.09104245335832	1.09861228866811	0.693147180559945	1.6094379124341	1.38629436111989	2.484906649788	1.09861228866811	0	0
CTCAAGAAGGAGTCTG-1_1	0	0	1.09861228866811	0	0	0	1.94591014905531	0	0	0
CTCAAGAAGGGACCAT-1_1	0.693147180559945	1.09861228866811	1.09861228866811	0	0	0	1.38629436111989	0.693147180559945	0	0.693147180559945
CTCAAGAGTCCGACGT-1_1	2.89037175789616	1.6094379124341	2.70805020110221	1.79175946922805	0	0	1.38629436111989	0.693147180559945	0.693147180559945	0.693147180559945
CTCAAGATCGCTAAAC-1_1	0.693147180559945	2.94443897916644	1.09861228866811	0	0	0	0	1.09861228866811	0	0
CTCAAGATCGGCTGTG-1_1	1.09861228866811	0	2.07944154167984	1.38629436111989	0	0	1.09861228866811	1.09861228866811	0	0
CTCAATTCAGACCTAT-1_1	0	0	0.693147180559945	1.09861228866811	0	0.693147180559945	0.693147180559945	0.693147180559945	0	0
CTCAATTGTGGTCTTA-1_1	2.70805020110221	1.6094379124341	3.29583686600433	0	0	0	0	0.693147180559945	0	0
CTCAATTTCCTCTAAT-1_1	2.07944154167984	0	2.63905732961526	0.693147180559945	0	0	1.6094379124341	1.09861228866811	0	0
CTCACTGAGCAAACAT-1_1	1.6094379124341	0.693147180559945	0.693147180559945	1.09861228866811	0	0	1.79175946922805	1.6094379124341	0	0
CTCACTGAGCTCTGTA-1_1	1.38629436111989	0	0.693147180559945	0.693147180559945	0.693147180559945	0	0.693147180559945	0.693147180559945	0	0
CTCACTGCAGCGGATA-1_1	3.2188758248682	1.09861228866811	4.23410650459726	1.94591014905531	2.39789527279837	1.38629436111989	2.39789527279837	0	0	0
CTCACTGGTCGCATCG-1_1	1.79175946922805	0.693147180559945	1.38629436111989	0	0	0	0	0.693147180559945	0	0
CTCACTGGTGAAGCTG-1_1	1.79175946922805	0.693147180559945	2.56494935746154	0	0	0	0	0	0	0
CTCACTGTCTCCCATG-1_1	1.09861228866811	2.83321334405622	0	0	1.09861228866811	0	1.6094379124341	1.79175946922805	0	0
CTCACTGTCTCGTCGT-1_1	1.6094379124341	0.693147180559945	0.693147180559945	0.693147180559945	0.693147180559945	0.693147180559945	1.09861228866811	0	0	0
CTCAGAAAGCTAATCC-1_1	3.09104245335832	2.07944154167984	3.29583686600433	2.07944154167984	1.79175946922805	0.693147180559945	1.94591014905531	0	0	0
CTCAGAAGTAAGGAGA-1_1	1.38629436111989	0	1.38629436111989	1.09861228866811	0	0	0	0.693147180559945	0	0
CTCAGAAGTCGTGCCA-1_1	3.49650756146648	1.79175946922805	3.93182563272433	2.99573227355399	0.693147180559945	2.39789527279837	2.70805020110221	0	0	0
CTCAGAAGTGGTCTAT-1_1	1.79175946922805	0.693147180559945	1.79175946922805	0.693147180559945	0.693147180559945	0.693147180559945	1.38629436111989	0	0	0
CTCAGAAGTGTTCATG-1_1	0	1.38629436111989	1.79175946922805	1.09861228866811	0	0	0	0	0	0
CTCAGGGAGCTCGTGC-1_1	1.09861228866811	2.19722457733622	0	1.79175946922805	0	1.09861228866811	0.693147180559945	0	0	0
CTCAGGGAGTGGCCTC-1_1	1.94591014905531	0	1.38629436111989	2.484906649788	0	0	0	1.09861228866811	0	0.693147180559945
CTCAGGGCACTCCTTG-1_1	0.693147180559945	2.484906649788	0.693147180559945	0	0	0	0.693147180559945	0	0	1.09861228866811
CTCAGGGGTGCAATGG-1_1	2.30258509299405	1.79175946922805	1.09861228866811	1.09861228866811	1.6094379124341	0	1.79175946922805	1.38629436111989	0	0
CTCAGGGGTGTCCATA-1_1	0.693147180559945	1.09861228866811	0.693147180559945	0	0	0	1.38629436111989	0.693147180559945	0	0
CTCAGGGTCGAAGGAC-1_1	1.38629436111989	0.693147180559945	1.94591014905531	0	0	0	1.6094379124341	0	0	0.693147180559945
CTCAGTCAGAGCACTG-1_1	1.94591014905531	0	2.56494935746154	1.79175946922805	0	0	1.09861228866811	0	0	0.693147180559945
CTCAGTCCAATACGCT-1_1	1.6094379124341	0	1.94591014905531	1.6094379124341	0	0	0.693147180559945	1.09861228866811	0	0.693147180559945
CTCAGTCGTTCCGCTT-1_1	1.6094379124341	0	1.94591014905531	0.693147180559945	1.94591014905531	0	2.77258872223978	0	0	0
CTCAGTCTCAACGTGT-1_1	1.94591014905531	2.19722457733622	3.2188758248682	0	0.693147180559945	0	0	0	0	0
CTCAGTCTCCTCGCAT-1_1	0.693147180559945	0.693147180559945	0.693147180559945	0.693147180559945	0	0	1.6094379124341	0	0	0
CTCATCGAGTAGTCAA-1_1	0.693147180559945	0	2.07944154167984	0	0	0	0	0.693147180559945	0	0
CTCATCGCAGGGACTA-1_1	3.52636052461616	1.6094379124341	3.87120101090789	0	1.09861228866811	0	0.693147180559945	0.693147180559945	0	1.09861228866811
CTCATCGCATCGCCTT-1_1	2.63905732961526	0.693147180559945	3.09104245335832	1.79175946922805	0.693147180559945	0.693147180559945	1.6094379124341	0	0	0
CTCATCGCATGCCGCA-1_1	2.39789527279837	0.693147180559945	2.99573227355399	0.693147180559945	1.38629436111989	0	1.6094379124341	0	0	0.693147180559945
CTCATCGGTATGACAA-1_1	2.484906649788	0	2.94443897916644	1.6094379124341	0	0	0.693147180559945	0	0	0
CTCATCGTCAAGAGGC-1_1	2.07944154167984	0	2.77258872223978	2.30258509299405	0	0	1.09861228866811	0.693147180559945	0	0
CTCATCGTCAGTCAGT-1_1	2.30258509299405	0.693147180559945	1.79175946922805	0	0	0	1.09861228866811	0.693147180559945	0	0
CTCATGCAGACGGTTG-1_1	0	1.09861228866811	0	1.94591014905531	0	0	0	0	0	0
CTCATGCAGTGCTCAT-1_1	0.693147180559945	1.38629436111989	0.693147180559945	1.6094379124341	1.38629436111989	0	1.6094379124341	0	0	0
CTCATGCTCCGTGGCA-1_1	1.38629436111989	0	2.07944154167984	0	0	0	1.09861228866811	1.09861228866811	0	0
CTCATGCTCTCTAGGA-1_1	1.38629436111989	0	2.56494935746154	1.38629436111989	0	0	0	0	0	0
CTCATGCTCTTAGTTC-1_1	0	2.07944154167984	0	1.38629436111989	1.09861228866811	0	1.38629436111989	0	0	0
CTCATTAAGTAGCCAG-1_1	1.38629436111989	0	1.6094379124341	0.693147180559945	0	0	0	1.09861228866811	0	0
CTCATTACACTTTAGG-1_1	1.94591014905531	1.09861228866811	2.30258509299405	1.09861228866811	0	1.09861228866811	0	0.693147180559945	0	0
CTCATTAGTCGAAACG-1_1	1.79175946922805	2.07944154167984	1.38629436111989	1.09861228866811	0	0	0	0	0	0.693147180559945
CTCATTAGTGTTACTG-1_1	1.79175946922805	0	2.30258509299405	0.693147180559945	0	0	0	2.07944154167984	0	0
CTCATTATCGCTGACG-1_1	2.19722457733622	2.77258872223978	2.484906649788	1.09861228866811	0	0	1.09861228866811	1.09861228866811	0	0
CTCCAACAGAAGCTCG-1_1	2.30258509299405	1.38629436111989	2.39789527279837	1.6094379124341	0	0	0.693147180559945	1.38629436111989	0	0.693147180559945
CTCCAACAGAAGTCTA-1_1	0	1.09861228866811	0	0	0	0	0	0	0	0
CTCCAACTCTGTGCAA-1_1	2.19722457733622	0.693147180559945	1.94591014905531	0.693147180559945	1.94591014905531	0	0.693147180559945	0	0	0
CTCCACAAGGGATGTC-1_1	2.484906649788	0	2.70805020110221	0	0	0	1.79175946922805	0	0	0
CTCCACACAATTGCGT-1_1	2.39789527279837	1.79175946922805	2.19722457733622	0.693147180559945	0	0	1.09861228866811	1.38629436111989	0	0.693147180559945
CTCCACAGTAGCTAAA-1_1	1.94591014905531	1.94591014905531	0.693147180559945	1.09861228866811	0	0	1.94591014905531	2.30258509299405	0	0
CTCCACAGTCGTGGTC-1_1	1.79175946922805	0	1.79175946922805	0.693147180559945	0	0	0.693147180559945	0.693147180559945	0	0
CTCCACATCATTCACT-1_1	2.19722457733622	0.693147180559945	2.30258509299405	0.693147180559945	0.693147180559945	0	0.693147180559945	0	0	0
CTCCATGCATAAGCAA-1_1	0.693147180559945	0	1.79175946922805	1.38629436111989	0	0	0.693147180559945	0.693147180559945	0.693147180559945	0
CTCCATGGTAATACCC-1_1	2.94443897916644	2.56494935746154	3.17805383034795	1.94591014905531	1.38629436111989	0	2.07944154167984	0	0	0
CTCCATGGTGAGAGGG-1_1	0	0	1.6094379124341	0	0	0	2.30258509299405	1.6094379124341	0.693147180559945	0.693147180559945
CTCCATGTCGGTCATA-1_1	2.56494935746154	0.693147180559945	3.25809653802148	0	0	0	1.09861228866811	1.09861228866811	0	0
CTCCCAACAACACGAG-1_1	1.79175946922805	0.693147180559945	2.30258509299405	1.38629436111989	0.693147180559945	0	1.38629436111989	0.693147180559945	0	0
CTCCCAACACGCGGTT-1_1	1.94591014905531	0	3.13549421592915	0.693147180559945	0	0.693147180559945	1.38629436111989	1.09861228866811	0	0
CTCCCAACAGGCACTC-1_1	1.09861228866811	2.484906649788	1.6094379124341	0	0	0	0.693147180559945	0	0	0
CTCCCAAGTTTAGTCG-1_1	0.693147180559945	1.09861228866811	0	0.693147180559945	1.38629436111989	0.693147180559945	0.693147180559945	1.09861228866811	0	0
CTCCCTCAGGGCTTCC-1_1	0	1.38629436111989	1.09861228866811	0	0.693147180559945	0	0	0.693147180559945	0	0
CTCCCTCAGTAACCTC-1_1	2.30258509299405	0	3.09104245335832	1.79175946922805	0	0	0	1.94591014905531	0	0
CTCCCTCCAAGTCGTT-1_1	1.38629436111989	0	2.19722457733622	0.693147180559945	0	0	0.693147180559945	1.6094379124341	0	0
CTCCCTCCACTGGATT-1_1	0.693147180559945	0	0.693147180559945	0.693147180559945	1.09861228866811	0	1.09861228866811	1.09861228866811	0	0
CTCCCTCTCAACGTGT-1_1	2.39789527279837	2.99573227355399	2.30258509299405	1.94591014905531	0	0	0.693147180559945	1.38629436111989	0	0
CTCCGATAGCTCATAC-1_1	0	0.693147180559945	0.693147180559945	0	0	0	1.6094379124341	1.09861228866811	0	0
CTCCGATCACTAGGCC-1_1	3.13549421592915	1.79175946922805	3.87120101090789	2.19722457733622	1.79175946922805	0	1.79175946922805	0	0.693147180559945	0
CTCCGATTCAATCCGA-1_1	0.693147180559945	0.693147180559945	2.19722457733622	0.693147180559945	0	0	1.79175946922805	0	0	0
CTCCGATTCATCACCC-1_1	2.77258872223978	1.09861228866811	3.63758615972639	1.09861228866811	0	0	1.09861228866811	0.693147180559945	0	1.09861228866811
CTCCGATTCCAGCACG-1_1	1.79175946922805	1.09861228866811	1.09861228866811	0.693147180559945	0	0.693147180559945	1.38629436111989	2.56494935746154	0	0
CTCCTCCAGAGTCTTC-1_1	1.79175946922805	1.79175946922805	1.38629436111989	2.07944154167984	0	0.693147180559945	1.6094379124341	0	0	0
CTCCTCCAGGCCCAAA-1_1	3.2188758248682	1.09861228866811	3.87120101090789	1.09861228866811	0	0	1.6094379124341	1.38629436111989	0	0
CTCCTCCCACTAACGT-1_1	2.30258509299405	0.693147180559945	2.07944154167984	1.38629436111989	0	0	1.6094379124341	1.6094379124341	0	0
CTCCTCCGTCGCAACC-1_1	1.09861228866811	0	2.07944154167984	1.79175946922805	0.693147180559945	0	0.693147180559945	0	0	0.693147180559945
CTCCTCCGTGCAATAA-1_1	1.09861228866811	1.6094379124341	1.38629436111989	0	0	0.693147180559945	0	1.09861228866811	0	0
CTCCTCCGTTACCTGA-1_1	1.6094379124341	0	0.693147180559945	2.39789527279837	0	0	0.693147180559945	0.693147180559945	0	0
CTCCTCCTCATGCCCT-1_1	1.09861228866811	0	0.693147180559945	1.38629436111989	0	0	1.38629436111989	4.4188406077966	0	0
CTCCTCCTCCAACACA-1_1	2.484906649788	1.6094379124341	2.39789527279837	0	0	0	1.38629436111989	0.693147180559945	0	0
CTCCTCCTCCGAGGCT-1_1	2.19722457733622	1.38629436111989	2.07944154167984	0	0	0	1.6094379124341	0.693147180559945	0	0
CTCCTCCTCTGGGCAC-1_1	3.85014760171006	3.04452243772342	4.39444915467244	2.56494935746154	0.693147180559945	0	1.79175946922805	0	0	0
CTCCTTTAGAGACAAG-1_1	1.09861228866811	0	2.07944154167984	1.38629436111989	0	0	1.6094379124341	0.693147180559945	0	0
CTCCTTTCACATAACC-1_1	2.30258509299405	0	2.63905732961526	0.693147180559945	0	0	1.38629436111989	1.79175946922805	0	0
CTCCTTTGTCCAGGTC-1_1	1.94591014905531	1.09861228866811	2.07944154167984	0	0	0	0.693147180559945	0	0	0
CTCCTTTTCTATGCCC-1_1	2.19722457733622	0.693147180559945	2.19722457733622	1.38629436111989	0	0	0.693147180559945	0.693147180559945	0	0
CTCGAGGAGTCTGCAT-1_1	2.39789527279837	1.38629436111989	1.79175946922805	1.09861228866811	0.693147180559945	0	1.09861228866811	0	0	0
CTCGAGGGTGTGATGG-1_1	0	2.39789527279837	1.6094379124341	0.693147180559945	0	0	1.09861228866811	0	0	0
CTCGAGGGTTCGCGTG-1_1	2.99573227355399	0	3.78418963391826	5.03043792139244	0	0	1.79175946922805	1.09861228866811	2.56494935746154	0
CTCGAGGGTTGCCGCA-1_1	2.89037175789616	0	3.36729582998647	0.693147180559945	0	0	1.6094379124341	1.09861228866811	0	0
CTCTCAGCAGTTGGTT-1_1	1.09861228866811	0	1.94591014905531	0	0	0	1.38629436111989	0.693147180559945	0	1.09861228866811
CTCTCAGGTATGACAA-1_1	2.484906649788	0	3.52636052461616	0	0	0	1.38629436111989	2.39789527279837	0	0
CTCTCAGGTCGCGTCA-1_1	0	0.693147180559945	0	0	0	0	1.38629436111989	0	0.693147180559945	0.693147180559945
CTCTCAGTCAGACATC-1_1	1.79175946922805	0	2.39789527279837	0	0	0	1.09861228866811	0.693147180559945	0	0
CTCTCAGTCCGTGTAA-1_1	1.6094379124341	3.04452243772342	1.09861228866811	0	0	0	0.693147180559945	0	0	0
CTCTCAGTCGTCCTTG-1_1	0	0	1.6094379124341	0	0	0	1.09861228866811	0	0	0
CTCTCGAAGAGATCGC-1_1	1.6094379124341	0	2.19722457733622	0	0	0	1.79175946922805	1.09861228866811	0	0
CTCTCGACAATTGCGT-1_1	1.38629436111989	0	2.39789527279837	0	0	0	0.693147180559945	1.09861228866811	0.693147180559945	0
CTCTCGAGTTGCGTAT-1_1	0.693147180559945	0	2.07944154167984	0	0	0	1.94591014905531	1.09861228866811	0	1.09861228866811
CTCTCGATCTCGGGAC-1_1	2.39789527279837	0.693147180559945	2.99573227355399	2.07944154167984	0	1.6094379124341	1.38629436111989	1.6094379124341	0	0
CTCTGGTAGGGTTGCA-1_1	1.94591014905531	1.79175946922805	2.07944154167984	1.09861228866811	0	0	2.07944154167984	0	0	0
CTCTGGTAGGTAGTCG-1_1	1.09861228866811	1.6094379124341	1.79175946922805	1.38629436111989	0	0	1.38629436111989	1.79175946922805	0	0
CTCTGGTTCCTTCTGG-1_1	2.56494935746154	2.07944154167984	3.13549421592915	2.30258509299405	0	0	2.30258509299405	0	0.693147180559945	0
CTCTGGTTCGAGTGAG-1_1	0.693147180559945	0	1.6094379124341	0	0	0	1.38629436111989	0.693147180559945	0	0
CTGAATGAGTCGCGAA-1_1	0	0	1.6094379124341	1.94591014905531	0	0	0	2.30258509299405	0	0
CTGAATGCAAGTGCAG-1_1	2.63905732961526	0.693147180559945	3.09104245335832	2.07944154167984	1.38629436111989	1.09861228866811	1.38629436111989	0	0	0
CTGAATGCAGTTGTCA-1_1	2.484906649788	2.07944154167984	2.99573227355399	2.94443897916644	1.6094379124341	0.693147180559945	1.79175946922805	0	0	0
CTGAATGGTCGCGTTG-1_1	1.38629436111989	0	1.09861228866811	1.09861228866811	0	0	0	0.693147180559945	0	0.693147180559945
CTGAATGTCCGGCTTT-1_1	0.693147180559945	1.6094379124341	0.693147180559945	0.693147180559945	0	0	1.6094379124341	0.693147180559945	0	0
CTGAATGTCGGTCATA-1_1	3.36729582998647	1.09861228866811	4.11087386417331	2.77258872223978	0	1.94591014905531	2.39789527279837	1.09861228866811	0	0
CTGAATGTCTAGTGTG-1_1	3.09104245335832	0.693147180559945	3.61091791264422	2.484906649788	1.6094379124341	0.693147180559945	2.99573227355399	0	0	0
CTGAATGTCTTGAACG-1_1	0	0	0	1.09861228866811	0	0	1.09861228866811	1.09861228866811	0	0
CTGAGCGAGCCAAGGT-1_1	1.6094379124341	1.09861228866811	1.79175946922805	1.6094379124341	0	0.693147180559945	1.94591014905531	1.09861228866811	0	0
CTGAGCGAGCCGATCC-1_1	0	1.09861228866811	0.693147180559945	0	0	0	0.693147180559945	0	0	0.693147180559945
CTGAGCGAGGTCGACA-1_1	1.6094379124341	1.38629436111989	1.09861228866811	1.09861228866811	0	0	1.09861228866811	0	0	0
CTGAGCGCACACTGGC-1_1	1.94591014905531	0	2.07944154167984	0.693147180559945	1.09861228866811	0.693147180559945	0	1.38629436111989	0	0
CTGAGCGCAGTGCCTG-1_1	0.693147180559945	1.09861228866811	1.09861228866811	0	0	0	1.09861228866811	0.693147180559945	0	0.693147180559945
CTGAGCGGTCGAGCAA-1_1	1.09861228866811	2.30258509299405	0.693147180559945	2.484906649788	0	0	0.693147180559945	2.07944154167984	0	0
CTGAGCGTCATCTCTA-1_1	0.693147180559945	1.09861228866811	1.38629436111989	0	0	0	1.09861228866811	0	0	0
CTGAGGCAGCGTACAG-1_1	0.693147180559945	0	0	0	0.693147180559945	0	1.79175946922805	0	0	0
CTGAGGCGTGACAGGT-1_1	0	0	1.6094379124341	1.09861228866811	0	0	1.09861228866811	0	0	0
CTGAGGCGTGGAGAAA-1_1	1.09861228866811	0	1.79175946922805	1.94591014905531	0	0	0	0	1.09861228866811	0.693147180559945
CTGATCCAGCATACTC-1_1	1.09861228866811	2.484906649788	1.38629436111989	0	0.693147180559945	0.693147180559945	0.693147180559945	1.94591014905531	0.693147180559945	0.693147180559945
CTGATCCCATAAGCGG-1_1	2.30258509299405	1.38629436111989	2.39789527279837	0.693147180559945	0	0	1.38629436111989	0.693147180559945	0	0
CTGCAGGAGAATTGCA-1_1	1.94591014905531	1.09861228866811	2.484906649788	2.39789527279837	1.38629436111989	0	1.6094379124341	0	0	0.693147180559945
CTGCAGGAGTGCGACA-1_1	2.89037175789616	0	3.29583686600433	0.693147180559945	0	0	1.6094379124341	2.70805020110221	0	0.693147180559945
CTGCAGGCATTGTACG-1_1	3.52636052461616	1.38629436111989	4.40671924726425	0.693147180559945	0.693147180559945	1.09861228866811	1.38629436111989	0	0	0.693147180559945
CTGCAGGTCAGCCCAG-1_1	1.09861228866811	2.83321334405622	0	0	1.79175946922805	0	1.38629436111989	0	0	0
CTGCATCAGACTCTTG-1_1	1.09861228866811	0.693147180559945	0.693147180559945	0	0	0	1.38629436111989	0.693147180559945	0	0
CTGCATCAGACTGTTC-1_1	0	1.09861228866811	0	0	0	0	1.38629436111989	0	0	0
CTGCATCCACATTCTT-1_1	0	1.09861228866811	1.38629436111989	1.6094379124341	0	0	0.693147180559945	0	0	0
CTGCATCCAGTCACGC-1_1	0	1.6094379124341	2.19722457733622	1.6094379124341	0	0	0	0	0	0
CTGCATCCATACTGAC-1_1	1.09861228866811	0.693147180559945	0	0.693147180559945	0	0	0.693147180559945	0.693147180559945	0	0
CTGCATCGTTGACTAC-1_1	1.09861228866811	1.38629436111989	0.693147180559945	1.09861228866811	0	0	0	0	0	0
CTGCATCTCGTCTACC-1_1	2.30258509299405	1.6094379124341	2.99573227355399	0	0	0	0.693147180559945	0.693147180559945	0	0
CTGCCATGTTAAGTCC-1_1	2.07944154167984	0	1.94591014905531	1.09861228866811	1.38629436111989	1.79175946922805	1.38629436111989	0	0	0
CTGCCATTCAAACCCA-1_1	0.693147180559945	0	1.38629436111989	2.39789527279837	0	0	1.09861228866811	0	0	0
CTGCCTAAGAATAACC-1_1	1.38629436111989	0.693147180559945	1.38629436111989	2.56494935746154	0	1.38629436111989	1.38629436111989	2.19722457733622	0	0
CTGCCTAAGGAACGCT-1_1	0.693147180559945	0.693147180559945	0	1.09861228866811	0	0	0	1.09861228866811	0	0
CTGCCTACAAACACCT-1_1	2.56494935746154	0.693147180559945	2.83321334405622	1.6094379124341	0.693147180559945	0	1.09861228866811	0	0	0
CTGCCTACAAGGTCAG-1_1	3.13549421592915	0	3.09104245335832	0	0	0.693147180559945	2.19722457733622	0	0	0
CTGCCTACATGAGGGT-1_1	1.09861228866811	2.19722457733622	1.94591014905531	1.38629436111989	0.693147180559945	1.09861228866811	1.09861228866811	0.693147180559945	0	0.693147180559945
CTGCCTACATGTGGTT-1_1	0.693147180559945	0.693147180559945	1.79175946922805	1.38629436111989	0	0	1.79175946922805	1.09861228866811	0	0
CTGCCTAGTCGTGGAA-1_1	2.19722457733622	0.693147180559945	2.07944154167984	2.56494935746154	0	0	0.693147180559945	0	0	0.693147180559945
CTGCCTAGTGGCGCTT-1_1	3.52636052461616	0	4.0943445622221	3.46573590279973	0.693147180559945	0	3.36729582998647	1.38629436111989	0.693147180559945	0
CTGCCTAGTTGGTGTT-1_1	1.94591014905531	0	1.38629436111989	0	0	0.693147180559945	1.09861228866811	0	0	0
CTGCGAGAGTTGTAGA-1_1	3.13549421592915	0	3.97029191355212	4.06044301054642	0.693147180559945	0.693147180559945	2.94443897916644	0	0	0
CTGCGAGCAAATGATG-1_1	0.693147180559945	0	2.484906649788	0.693147180559945	0	0	1.79175946922805	1.09861228866811	0	0
CTGCGAGTCGCTCATC-1_1	2.30258509299405	0	2.83321334405622	0	0.693147180559945	0	0.693147180559945	0.693147180559945	0	0.693147180559945
CTGCTCATCACTACTT-1_1	0.693147180559945	1.09861228866811	0	0.693147180559945	1.38629436111989	0	0	0.693147180559945	0	0
CTGGACGGTCACCGCA-1_1	2.07944154167984	0.693147180559945	2.19722457733622	0	0	0	0.693147180559945	0	0	0
CTGGACGGTCATATGC-1_1	2.70805020110221	2.63905732961526	2.89037175789616	1.38629436111989	1.6094379124341	0	2.19722457733622	0	0	0
CTGGACGGTCCACTTC-1_1	0.693147180559945	0	0	0	0.693147180559945	0	1.38629436111989	0.693147180559945	0	0
CTGGACGGTCTGTGAT-1_1	2.07944154167984	1.09861228866811	2.63905732961526	2.19722457733622	2.77258872223978	1.09861228866811	2.07944154167984	0	0	0
CTGGACGTCCTTATGT-1_1	1.38629436111989	0	1.09861228866811	0.693147180559945	0	0.693147180559945	0.693147180559945	0.693147180559945	0	0
CTGGACGTCGGTCTGG-1_1	2.484906649788	0.693147180559945	2.99573227355399	0	0	0	0.693147180559945	0	0.693147180559945	0.693147180559945
CTGGCAGGTTATCTTC-1_1	2.30258509299405	1.79175946922805	2.30258509299405	2.07944154167984	1.79175946922805	0	2.07944154167984	0	0	0
CTGGCAGGTTTCGGCG-1_1	2.70805020110221	1.09861228866811	3.25809653802148	0	0	0	0.693147180559945	0	0	0.693147180559945
CTGGCAGTCTCCGAGG-1_1	1.09861228866811	1.38629436111989	1.79175946922805	1.79175946922805	0.693147180559945	0	1.09861228866811	1.38629436111989	0	0
CTGGTCTAGGTGCTGA-1_1	1.09861228866811	0	2.70805020110221	1.09861228866811	0	0	1.09861228866811	0	0	0
CTGGTCTAGTAGAATC-1_1	2.30258509299405	2.39789527279837	2.484906649788	1.38629436111989	0	0	1.94591014905531	0	0	0
CTGGTCTAGTATGGAT-1_1	2.63905732961526	1.94591014905531	2.77258872223978	1.09861228866811	0	0	0.693147180559945	0	0	0
CTGGTCTCACGTATAC-1_1	0.693147180559945	0	0	0	0.693147180559945	0	1.09861228866811	1.38629436111989	0	0
CTGGTCTCATCCGAGC-1_1	1.38629436111989	0	1.79175946922805	0	0.693147180559945	0	0.693147180559945	0.693147180559945	0	0
CTGGTCTGTGGTCTAT-1_1	0.693147180559945	0	0.693147180559945	0	0	0	1.38629436111989	1.09861228866811	0	0
[truncated: 8,290 more rows]
