# Supplementary material for: White and brown adipose tissue share a convergent fibro-adipogenic progenitor population
Source: EMBO Rep. 2025 Oct 8;26(22):5612–36. doi: 10.1038/s44319-025-00591-6 (PMC12635263; doi:10.1038/s44319-025-00591-6)
Supplement: Supplementary file 11 — Source data Fig. 4 [file 44319_2025_591_MOESM11_ESM.zip › Figure 4 source data/4A/wat_bat_pca_coords.csv]

	PC_1	PC_2	PC_3	PC_4	PC_5	PC_6	PC_7	PC_8	PC_9	PC_10	PC_11	PC_12	PC_13	PC_14	PC_15	PC_16	PC_17	PC_18	PC_19	PC_20	PC_21	PC_22	PC_23	PC_24	PC_25	PC_26	PC_27	PC_28	PC_29	PC_30	PC_31	PC_32	PC_33	PC_34	PC_35	PC_36	PC_37	PC_38	PC_39	PC_40	PC_41	PC_42	PC_43	PC_44	PC_45	PC_46	PC_47	PC_48	PC_49
AAACCCACAGAGCCCT-1_1	6.5753541526568	-3.6635981194346	-2.81936785128173	-4.40753621171293	7.47950934352456	4.04610031995809	7.73614047773247	4.04486052937824	-5.01971189079069	3.99267877324008	0.436216376159233	-5.78638753564135	0.460783210532361	2.49789064400222	-0.721439721006821	1.47586648458913	0.310031860240856	3.1379408871289	-3.04713938849472	-3.18212372862976	2.81675090260661	-8.58795698138672	1.91094536215199	-0.727643948125302	-3.41407054133801	-2.26844757859959	4.44763246952951	-1.01038672486171	-0.0760383989960613	1.25837228293945	-0.804046617043352	4.5830583068878	0.839634491572052	0.474488687815663	-1.46362094198372	-2.26169708005623	2.96557325821889	1.44894249753476	-0.0536705958200282	3.26124736208266	-1.04346417565403	1.39096385473701	-2.47257824186414	-2.55760313272871	0.437834428999339	-1.88889167061452	0.339511322734599	-1.22603573354412	0.957876977565164
AAACCCACAGTCAGTT-1_1	-0.269119608046559	-5.40869004783707	0.506885383568594	1.41091211034168	1.14081312458802	-1.55302191694917	5.02789072713428	1.73397553382685	-0.837472702995297	3.18567274747507	3.36406932479914	-1.2269681661901	0.500405294614472	0.580406967068206	2.20363804958357	-0.620622444812254	0.769057927955059	0.426343722971987	-2.07017441155864	0.398691667879879	-6.02820563527305	-1.64032213244583	4.36820724760258	1.63707992315455	1.04742222223288	-2.2595049282135	9.2350196901774	9.92524250440052	-0.650374004595886	-0.976187443865965	6.31670351675781	-3.18364716136289	-0.0592808006811926	0.424651140384065	-1.90393772276913	0.684381134350472	4.76507710800132	1.90231552383301	0.0812993306517903	0.149926909744936	-0.932424336846058	-1.74970211144132	-1.32081581517796	-1.05963944601866	-2.93235318942006	0.818168650508371	0.57388023082981	-0.719600490675689	1.87752716429978
AAACCCAGTATGACAA-1_1	15.2291845287775	-1.78383276964549	6.20572971090979	4.57438946237163	1.96646142280523	2.49814899893928	2.50076149640684	-6.49218472114463	6.55556982869379	3.01920434329036	5.38890786489348	0.600083794599824	1.91012935457152	-5.24962320997982	-3.00761253854599	-3.43802223925977	-1.65049369079585	1.67553870601675	1.11228856266812	-2.74774942141366	0.306329250780612	-5.58781190595881	-0.713991279701733	-2.31196269938172	-3.84372578090162	-0.510460462236	1.2105476770615	-2.32086258465335	0.17958251082467	-3.72284976489686	0.648724429037773	-1.26194755305787	-3.97001194953073	-3.35195155320616	-1.78668610552083	-0.614004055589956	0.897520491846295	1.98979274687096	4.01935468678328	-2.01446042232399	1.59310765412182	4.31479214505699	2.85555188551958	-1.65583310057971	-2.43019159821045	-1.66891656100075	0.705758390130374	-3.82432267162203	1.01909052249621
AAACGAAAGCGCAATG-1_1	-7.09936843188236	1.31513859488103	4.12563185926078	1.37861682114844	3.90620838728716	4.60321070980191	4.44078509592399	-3.50574875727157	-2.73500766227938	0.292968274268302	3.81817196694245	-2.12603402700907	2.03467264008633	-2.81492573354242	1.93711126949352	2.06925897147045	-2.07682219362835	-0.276581519159979	-3.33982994112855	0.452798308065181	-2.01954301552915	-3.42180781525761	2.36597070251737	-3.1991863941705	1.518082380208	-1.31220706165265	1.816644907454	3.33244908794412	3.72552800784544	0.238996996684545	-2.18089200507296	-2.21687987677966	-1.84390822341972	2.01050237335837	1.3048310226975	-0.57886609748769	0.0901978361581971	1.26024391919275	-0.378244996807287	3.1396233965212	-2.06023821694599	0.400167189661164	-3.73400825669204	0.0663893130152382	-0.45395616558301	0.796177723591208	1.06363038594211	-1.32776661022545	-0.776780377685674
AAACGAACACATGGTT-1_1	5.96769034303806	-6.50599718696237	4.44965781271258	-5.83952407136039	7.72575469862977	0.0675081482398488	4.27889014958121	0.0851683091014282	3.62352375860685	-3.2571070765561	-0.435332794753004	4.69544589402581	-8.29445225284938	-1.70316278482982	-1.84837602730445	-0.486722215637727	-2.85155638284252	-0.329688460896203	-2.18734490794536	0.955968515903117	-3.62473263545431	1.53785709528301	2.12907134655308	-2.85743498939168	-0.956360059933838	0.814691639266144	-1.27570249127412	2.28324894645805	-1.11608087488675	-0.654108290800596	-0.337487338563435	0.730135607624768	4.5682576645218	1.39785032304305	0.199749522117076	-1.15455673302944	0.845940536923339	2.72671407194888	0.274824557836123	-1.68794299183336	-1.66668078126957	2.10213543359428	-1.39876487011171	3.38766253841391	-0.651613585758618	0.0100734586063803	-0.954630245039884	0.142999428898574	0.280072497065785
AAACGAAGTGCGAGTA-1_1	-2.57519701505876	2.15821090770761	3.33104704957475	7.36448249616056	7.01465039845583	1.40113055323601	2.78934687318839	5.68863684230366	-5.59558403325916	-2.03035496884757	-4.97967189144794	-1.641239937509	-1.96109739096101	-2.55949846289732	3.05806518019653	1.05842656280094	0.0645643981642094	-0.825217487186493	0.616790943029981	4.30935749822178	1.69183880598242	6.73884951181869	3.74803940559723	0.228371646117366	1.56628531986855	-4.68342905253263	-2.07219625934051	1.02999315299245	2.48004255343755	3.10546220317068	-3.3122661608134	-2.30399375424067	-3.1940263515882	-3.04877297725315	-1.63862938867396	1.74123538081131	1.23637741599665	1.84588606164244	-1.83813385364288	0.607492185497066	-2.70079389887154	-1.52822443980881	-0.496330032616852	-0.54964028125843	1.73913489353576	-1.93218380978296	-0.980267105554516	1.87911079567507	-2.25113329560422
AAACGAATCCTGTTGC-1_1	9.7995834245657	-4.39174609831047	8.7121199302216	0.039045715671886	4.62964731106063	-3.57643187939904	1.38533068043041	0.674568339754579	4.70930289692302	-6.36072748555408	-0.241705929492395	-1.64346081089701	3.02111493043019	1.9078619484762	-2.55757111695615	-0.254752046904686	1.76004911152706	-2.02810667616425	3.31522725064586	0.295914277370396	-0.116916550279557	-5.57288183082323	-1.25998085702209	-0.987799436973281	0.442743387824556	-0.646603871595531	2.28516838040502	-1.72022977980168	-1.27939401581122	4.28486443611261	2.47602540685041	2.12897686484337	1.5167997275589	-5.45728357257777	1.85146547352054	0.755835360950601	-4.10732870162166	-3.72357757208827	1.05438650073724	-4.50583761833744	-0.193223112091257	1.27448010007457	-1.30411759753074	-0.377344341744947	-1.66416033214754	1.33118136386729	4.86869333992403	-0.99478723506209	2.41159423225601
AAACGCTAGCAGTACG-1_1	12.5913276537291	3.47638087131898	-0.475662409208844	0.156158571073419	6.78636941055287	1.85420537505992	-3.73449457105221	-9.7571178259582	-1.60190032395951	6.75676172568733	2.00635457727605	-4.15562046304762	-7.49181572603344	-0.0691790365812747	-0.47061615136567	5.05593618379396	-1.73764515752441	-1.75205582065422	2.49536233299434	4.96379273504325	0.366514631989307	5.79239014734323	-2.71760031231742	-0.667652607312598	3.19872042560714	0.801844022914163	3.02863839545724	1.17019080189374	-0.678621544641854	2.08394478934879	-2.09323642273602	-2.12717997369831	1.08312662099003	0.373728577954838	0.677188305603141	-0.509131333609377	-0.26346502673729	-0.255737549299589	1.55399812216098	-1.0476939062447	1.04767310243823	-1.4631117156175	-1.01567207721327	0.600401825502971	0.861629984906711	-0.56997187894831	0.0716799336116921	1.51851659053297	-2.30408206107276
AAACGCTAGTCTCCTC-1_1	13.1952615972512	-3.61034394546495	-0.860862760621032	-0.823435773192734	6.67096294603286	0.405055502763746	1.6693080915655	-3.35634001578101	8.57304809210057	-2.72610619906024	4.02174046027746	-3.33586512784587	-5.05529894253265	-1.59765451225786	-4.52239730755448	1.66940190774006	-1.326633289073	-0.16097185144909	0.496536426978796	1.94565526632222	2.74886673877712	-0.850719225908502	0.407724027284204	-0.189091593038783	2.70371124030901	-3.19362379145389	2.83470389476216	-5.16259142302989	-2.74343738814141	-1.18905084068128	0.682991553113997	3.6753052351382	-4.85693959814003	1.42925103691031	-2.4859106440499	-1.09514138454442	-0.417672660135595	0.131176692329282	-2.02806759520604	-0.72585161961926	1.61404960725082	-0.707674835656585	-3.41040753108311	0.498423838169167	-1.53216391617524	-3.96692220480967	-2.70577855087966	1.34445710372749	-1.84733120126798
AAACGCTAGTTGTACC-1_1	-6.06345496685696	-5.66270545273399	-4.359060255313	-4.05990529587033	14.8061597971031	7.87875200122715	-3.51341383370678	-2.76346145096032	-2.47168184369432	1.50508871061571	1.71054436459346	3.07606703857602	-0.557255581925196	0.641982178853224	-3.80100237198776	-4.87109832700673	-2.60455702961405	2.92084871104399	1.36996434676971	-0.269431384492856	-0.578176863206965	5.4734868772842	-1.32272731870576	5.86442153355422	1.03762044492363	2.20935636650689	-1.31425699176857	1.98692634952616	-2.10482730933566	-0.494902769956475	0.203238615731292	-1.22221661947041	-3.60591272025762	-2.23799713670155	-0.49308313471321	0.628340502196389	3.07981226080641	-0.577224884399201	0.0672063495482754	-0.989210519102292	0.303090978804923	-2.43380678626669	0.377936979575879	-3.09817597110977	-0.818841808251407	0.982821819431748	-1.50664444468422	3.09067116983881	-1.32803931180957
AAACGCTGTAAGACCG-1_1	-2.87095171392495	-16.242177905012	-1.16959964297771	-9.53892524805079	5.31083554024171	-0.474766839648795	-0.896263761361716	0.282081994849866	-2.35811831224533	-0.387095396026492	0.952841665159393	5.1647849617872	4.71382148118932	4.26799472648645	4.67075948579756	-2.29726118133015	-2.47863831992559	4.69817549338905	0.555714181276221	-1.9536828006916	-5.14698776811387	-1.3989029022158	-4.16308457736959	-1.34666579678486	-1.72516215367148	2.22706589855974	2.20664386817485	0.778819555853571	-0.940552529509741	0.955445754251192	-2.60247302256818	-0.827169218017482	0.0893479068186939	-3.58238111589689	-0.627277998781851	-0.649001295173176	0.299496996201572	-0.667136298050275	-1.45429325064703	-1.45523767877769	-0.044284603314484	-3.72005844877021	-0.155623945773531	6.3079722120714	-0.589312438620872	1.46410496302704	-1.64800300147911	-0.543075793481233	-2.41247264310495
AAACGCTGTCGATTCA-1_1	12.9862453980815	-0.892542681215397	-1.35031931271134	-2.81138416357993	10.9357720454108	-0.105618138485049	-4.18400727103494	5.81380682589501	-4.27434325564829	-2.99470459858206	-1.27798240771425	-3.24989634689368	-3.25363703395943	-1.05079355109603	-2.42535247489864	5.11086537283134	0.249185981176684	0.662492306148329	-0.413014312083188	3.16480311611735	-3.48549681288064	2.46434629941547	-1.57367401040221	1.42753085663441	-2.0995470249676	-1.41779945423831	-4.15190937729932	-1.2621637559959	-3.74777736455969	-0.377448430172726	-0.385741018708016	-0.282027559303979	1.23470242553678	-0.609641546713263	-1.32477103109418	-0.765534634010861	-0.641786762449317	4.0992513030106	-1.49684040826997	2.01454547487597	-2.35603055280505	-1.53163108698663	-1.76385660121516	-2.79867073566233	-0.175054135747513	2.42784002891587	1.88900679180705	3.40555414324104	-3.71125329280348
AAACGCTTCACTGTCC-1_1	7.54673203703682	10.161088425369	-4.20813860382279	9.82147633364469	12.9987873632407	-6.41812539957065	-13.834065245165	4.04130561880876	6.84262437697724	-4.62610447305643	4.69930408932717	4.13689328527704	-6.47020866666055	4.06862396604584	0.148261260732312	-1.1599200562441	2.00881158841317	4.44723372637589	0.493205118757124	0.359510453514477	-0.192079559773813	-2.0831240338732	2.18107633689401	-2.70081573244403	1.40399043876347	-2.74525837654604	-3.30309425682981	6.75075738604698	7.6334732604907	-0.614934163498504	0.453075307995807	2.50570737316288	0.70967919933359	-2.13078805911544	-1.80605283284335	2.77621383138559	-0.22645311739616	-0.336169486328111	1.44004024056875	1.42349937326529	-1.33482867288913	3.02203963869029	3.72232626648909	-6.04226009402295	4.79933519584076	-2.3774409016146	-4.66196581332519	3.88621108435473	-7.61532277366005
AAACGCTTCTAGACCA-1_1	14.2841577051715	-6.49306590582978	7.28884885302507	-3.20906427506276	-0.906533335027361	7.8349998342521	-7.55778465289313	7.52440761799267	-2.00844381601201	0.677492393446726	5.80350174123895	-1.65479962251218	-2.73042332693718	-0.912558779548131	2.96807327888172	0.274431788423839	0.601247876576974	6.22111622187996	3.22837692130346	2.28702454863267	-0.323849794449416	1.30084229257034	-2.92950732737133	-4.53665503406642	0.637743608804113	6.33144643751143	-5.18809702940771	1.33925302602412	1.98086621922805	-0.784682118679276	3.00711555072527	3.80173446762889	5.57677179233236	-1.67241969350542	-3.42235424289556	-5.57235466744054	-0.661076648135958	0.453780893635729	-3.52759802514264	-1.19942165045865	-0.0917733615415809	-2.44799333680603	-0.678702538773243	1.51432780648516	-2.86230392427403	1.53179635367932	-0.115714080036014	-1.36756142755429	-0.244970989449509
AAACGCTTCTTGCGCT-1_1	12.3155290022706	-16.9155052982419	0.60375450236405	-5.36374055246952	3.49080705812822	-5.43883532933051	-4.25586128345984	2.82278092945435	8.18029025608196	0.3671761030359	0.902297066698016	-2.03546997368581	3.22048454531056	1.56061732437198	0.831714855855998	1.15496930002825	3.62910766187295	-1.97015207454971	5.36735130254347	1.81985673037994	3.36331740374031	4.4722511374709	-2.69512007621864	-1.15250204133862	0.371823107123728	-0.980119931900642	-3.47780334641279	1.57825637773707	1.56648947757117	3.97996199523245	-1.87854594097123	-1.45035330685736	1.87854932244421	-2.84030091839706	-1.79762101333977	-2.32742993837365	1.10333543915387	4.37302334824175	-0.854434012638082	-1.75540053627782	-0.548334167470778	-0.367131670306895	-0.0139317520499658	1.52061421339227	0.505135476496037	2.12937572215011	-1.80962089026757	-0.629287308463859	2.63144967770657
AAAGAACCAGCTTTGA-1_1	25.9866261398076	7.67798541257855	4.72202838812303	4.89350209302047	2.29225933929088	-1.59139260500331	6.15691608281985	-6.53611774218891	-3.64133814412798	-0.247616525720718	-3.42396134861854	-5.26399218702395	-2.04452472976555	-2.33943456849473	0.635419414844038	4.68395214353173	1.25705555001727	4.14031197845999	0.499951417168864	-2.83204523152309	-4.52887815695998	-5.77548254052282	2.87956634900248	-2.24309430529015	5.02196668527861	2.79938147998203	3.0485285238076	-1.46687904822265	0.354647628258825	0.498472537932481	-1.85119228948117	0.138408068121723	1.81410627992157	3.63418967489884	0.452254712027924	-2.21047905941648	0.192104068149629	3.79831092429563	-1.73507812002635	-2.02299209860078	-0.656584767885977	3.41454156577831	-1.57688553216466	-0.421355965720162	0.549886928764723	-0.536568520292719	-5.35124525951633	-2.72153711631289	0.623710043574464
AAAGAACGTTCGGTCG-1_1	3.67574970084856	-9.29680213871462	-8.69279554182169	-10.741420891869	9.69814729304577	-5.90656418599598	5.97248338899472	3.25173158791497	-1.29897904761254	-0.0301157289336093	0.695101757222297	-3.24163028052706	3.92321951036166	1.64470756261381	3.29750327741821	2.83165125863973	-2.17955285958287	-1.41362736227426	-1.3893657024939	-7.29539427802605	1.35168309686908	2.61988715187758	-2.97394177428365	2.5902125330739	-1.63929506110572	0.623476343130073	1.50901067099324	1.50468726771706	0.304965661454848	-0.67085292018417	0.65257627304729	-0.228855268301436	3.84480835351245	2.28664297273399	0.496750333247017	1.49932839010538	0.0627231272331085	0.622001592211916	-1.44788640930464	0.466580151972108	-2.39578057791074	-0.512384589462281	-0.217793418932622	0.767329120801337	-0.734973080941232	1.75487051488902	-0.736777280985665	-3.81075810131011	-0.844060008857885
AAAGAACTCTCTCTAA-1_1	-1.58939928430521	-0.496874155194062	1.47500273120646	-4.6082241225213	3.17810581840038	4.47721987522174	8.7256532500654	-0.128690476081987	0.789999995135676	1.79502127465361	-0.073067922458627	-0.00961545980818334	3.32493409185064	-0.197419980077943	4.16948698473895	0.128614166841638	-2.03418573545432	-2.71342391518038	-2.05825329097018	1.3360128176033	-2.95232689160088	-1.60349152087071	1.91315276206961	-0.646624848214329	1.89422571658546	-0.0602915693569714	-0.122198928539797	-3.03048984184807	-0.603787842956176	-0.288490094256724	0.67155560874595	0.744147646009292	2.33062243271049	2.11701262638934	-1.45008684430118	-2.81926642577355	-0.100712742213617	1.45832108755418	1.68595416264767	0.401158823193176	-2.55772389675575	-0.283892043077194	-1.99251008947683	-1.82765005120108	1.42411817007845	-2.06174960890621	-1.58889896678837	1.3057183340557	0.375428033681568
AAAGGATCATTGTGCA-1_1	7.83865775843233	-7.0830900037693	8.36841848668847	0.436279918212894	-4.10517751506082	9.2156200871935	-7.51918217692613	2.78759038271334	-6.38198906928357	5.82325622616494	5.00766904307711	-8.64002186247155	-1.53422821330803	-2.60396537126337	8.9603974412298	2.45285574771854	0.611607960571238	2.93862250519753	0.467951179585683	-2.44331538052695	-0.983406744987044	2.82155417766338	-3.87921872981652	-3.78420202025391	1.12832824943015	0.914571067921383	-4.12242965066429	-0.316544335931091	0.872341426889718	-0.117331349364888	-1.27543708899396	-2.34505296581513	-0.498022563137424	2.03003299247359	-1.26986457662797	-0.118498520317498	3.29739969148313	-0.0548392615395427	0.0207853531663179	-2.40901997704793	-1.21930179678583	-6.33165413844849	0.472974919359552	1.68735567233525	-1.49828565788286	-1.96021727044891	2.99359612711134	-1.78032004150234	3.08218203796027
AAAGGATGTAGACACG-1_1	4.77354364157373	-6.963484873361	4.2839277988413	-0.717700471931369	4.08057365018688	8.79016682146879	4.96927557654702	4.11256364358836	4.62475395764023	2.04119400908219	4.48278246682639	-5.93165059667629	-1.87509401310331	-0.51128144617706	-0.921441408994211	-1.57207259756541	-2.16630412899304	-3.70590167961798	2.19069987596835	2.54531665125876	-0.0472123237660923	4.88808618983677	0.0877693556871148	-3.63902530909732	-5.61268351182561	4.15306290113915	-2.85067534816867	-1.550096723941	-1.48843857009539	1.70835842693391	3.3587631356115	-1.22640463747377	-1.76809122778309	0.920695977049341	-2.74295765653636	-2.08452781170314	2.88874654315138	-0.453386858586827	-1.95402978956861	1.38389854155301	1.55088826292071	5.18585197603415	-1.59839466526197	1.71871840576069	5.05547451714282	1.67351972367415	3.78522360406173	-1.93782388883883	-0.197248989074639
AAAGGATGTTGCCGAC-1_1	13.0466920769491	-6.03310708144063	9.95975063444005	-3.44930072804475	1.45184557983525	-5.33891404957357	0.0963160394353109	5.38451042277374	4.533711017283	2.57385708452218	2.37012256060505	0.965594606714736	5.00812852515288	0.580823937898635	-4.42708608668561	-2.66884334638935	3.76074349048208	1.64199383746768	-1.17961919228592	8.0658604116641	-8.0634642851608	2.15122960511617	-4.65827803918717	-0.204404936989089	-0.729520638448018	-2.07802892929889	-0.916017903989052	-0.591235956902738	2.6908729205104	-1.25898930860804	1.12998876255781	1.34086291742324	3.19487813285288	0.0862266392367754	1.24867707227095	0.627227636793746	1.19018858941436	2.45737811569844	1.07982231615629	0.562957474703632	1.38601523793997	-3.00956045156319	1.97907344573404	-0.726923771556121	-1.73281337591608	1.08793559288873	0.242171059042478	0.55368590237303	0.296158673084496
AAAGGGCAGAAGATCT-1_1	9.77674446205085	-9.34641508800629	2.66613901646807	2.15246090694072	3.12060413742955	-8.21769056232031	1.51767067953966	12.2774799679196	2.16756042073256	-0.535595203382467	2.50756468612591	1.06155159301405	-0.644821958406959	-0.594994522292235	-1.95757255528637	2.38302702394553	1.27939902314608	-3.58863277017927	1.91271336040902	-3.91451547052118	2.47151987346922	-0.264202142151581	0.313240880124439	-4.18239105010818	1.82791283569345	0.782090616233036	-0.275681254288972	7.06072074911695	0.600843744034233	-2.04531645882701	-1.99085931745658	-1.20891428987394	1.34215123040267	-3.31601562895168	4.73460437975884	1.57401599165079	-1.06493613898333	-3.40270099533827	-1.663165436448	-0.192862178371292	1.21539427221199	-0.248873852637244	3.10333367206658	1.80228919651344	-2.53548104353487	-2.15230477744163	2.61128472063323	1.02528969339221	2.73511094412976
AAAGGGCCAAAGCACG-1_1	-3.48135873873382	-15.990596311726	-3.7959356820019	7.89088360146018	-4.53505119068326	-4.95086184462151	2.01232158278525	1.99977553514874	-0.564488048712149	0.335803416620968	-5.08267959425927	5.26029491735118	2.66757317557827	-1.78350149763471	0.938489393443422	5.41768764450371	-0.362970356577312	3.60436008299696	1.88058902298492	-0.215236780654052	-0.400499201319896	2.86349691234649	-2.85911491206974	-1.70306895261286	5.02400786788882	-0.242118690317388	4.09853145497671	-1.09289300897589	-2.656515243856	1.67419948714626	-3.40684243288977	-3.4215858835519	0.854982076425364	2.21959642061178	-2.6818466441008	1.75025236724272	0.936852668716552	0.1940278515647	-2.54774746750668	0.559366212419636	2.93215250542441	3.82432522690591	2.25337592029918	2.58317199672824	2.44138545622477	0.888075288065154	0.536732520601295	2.0270811159044	1.17293959151109
AAAGGGCGTTTGGGTT-1_1	-0.0489143262489586	-11.4904979681467	2.56931246850253	-0.927754081583848	2.84192532053649	-5.82377529000554	3.51870296653581	1.37919660407061	-0.627177314069973	0.819276671123734	-0.757151109226106	-0.856760939727054	3.82531210477622	-2.42307931273756	-1.66399999082847	1.60533203325128	4.6302967732325	-1.08768918892008	0.441906019717983	-4.06335387162831	-2.95367944027587	1.7526548467039	-3.19940884467542	2.71757024361952	-0.99393561087399	0.512092635857133	-1.6777963212307	2.79549020494753	-0.0887668080899288	4.08309546007351	-0.185292190233405	2.17596648288169	-0.011099279428493	-0.553375371638765	-0.447390929733689	-0.0763438307398903	-0.275512653111086	-2.34259477201737	-0.534939891650725	0.158725834719986	1.32197020095804	-1.76148176668627	1.48384906872191	2.62529253879693	-2.55391931372986	0.995664002185787	-1.28236573603962	1.17662335572691	2.75200980998311
AAAGGTACACTACTTT-1_1	16.918535836544	3.74133195284697	-16.7804423805458	10.3049609846716	-0.211958911756679	1.23356506525742	2.78970872297761	10.5724841694647	-2.61063536767909	0.609071185517537	-4.51977862137792	1.64982899193075	-1.77200173655773	1.30514564266709	-0.13163817648733	-3.92743312810154	-0.689811606896818	7.42464942252486	-1.72929413068004	-2.72254307797021	-5.31351411407911	4.42407689183341	-0.598715896176405	7.10706719675064	4.01818543201436	0.622588263353096	-2.88974120555459	-3.40837405404882	-2.49069600595335	-0.128351699489604	3.34266256818962	2.34771548025296	1.33718045261922	3.07365182563779	4.05672834760249	-1.03548029392694	1.66898815910899	-5.11389235810989	-4.15142410795853	-0.394806213445162	0.346050363972453	3.27858352601937	-6.07662937501072	-5.23066014908176	-0.515014169310523	3.82910581509511	-0.186059138088926	1.61176855617598	-2.79178227097509
AAAGGTACAGACAAGC-1_1	2.5650202719963	4.66186867431902	6.69963475294834	2.29793433553531	2.75144504384595	-0.142691410933205	0.791633243805299	-6.61151546220253	5.83762176369581	8.16568594273095	-0.754195578557008	2.51791996699863	-1.23186815153962	3.31985252456109	-0.4684219610565	7.36844403559543	-3.60929298391323	-2.48909982916031	-1.92273315640469	-0.8004717462777	-1.81833953979346	-4.90251844644002	-0.966433054303041	2.31404652144143	0.276577807855521	-2.88933257627566	-1.17636123538033	0.398594152520773	1.47652009416467	-0.558341922670988	1.75324139013911	0.800917819545424	-1.68497844737946	-0.351092568221211	3.21607336315112	-2.00185440999865	2.22853284567508	0.611637756947062	2.23470754340717	4.10353549053255	-1.06893624984821	0.759272260688204	-0.37147444802073	-2.46165253461138	-0.826284074673713	-1.2895985197032	-1.37042427758706	0.344781517215823	1.20701528790973
AAAGGTAGTATGCGTT-1_1	-9.71026030074262	3.36178163517987	-3.5053250047536	5.56428101694054	17.2744161422782	4.37971431272079	-6.92930796108213	1.22244013153002	3.44914992815267	-4.2284667541706	-0.0516890699358715	-1.3792064846968	4.49394249644127	0.368995024363784	-2.37190420047883	-1.06689626882279	-0.966123660304153	-0.461467330991178	-0.3516002354386	1.09853636973091	2.24973970641835	0.359205285340032	-1.81012769587443	-2.02716320426264	1.07046539085846	2.82176504628098	-3.30038028985074	-0.951037613919428	-0.709191543864711	2.6415438740842	4.46272749566652	-1.36019985568612	-0.949424241375889	1.08463776955599	0.203820019425159	0.073953215671452	0.243173690385268	-0.46726419514698	-3.73142441449888	0.939793062187326	-1.26978861620304	-1.63459134115843	2.63731501025858	-0.443040142317886	-0.171021125344877	-0.623911177497478	2.02563124144802	-1.41102686173719	0.609812769903131
AAAGGTAGTATTTCTC-1_1	6.45878583170426	-10.5744981870271	0.340710974931789	6.84432072127402	0.888118340018548	-2.32361985378665	0.157591653023385	-0.721468931968822	1.58166314164029	-0.76955425670073	2.1473189467304	-2.57084155293385	1.65271845401997	2.70913124902927	0.0815436434310294	-3.09748816608643	0.450426736129402	-1.73259679288034	-0.197588231603635	-0.429394582571985	-3.19759413929476	-2.74976276336863	1.21533096653959	1.7453566401334	-0.689199364397858	-2.40180073909431	-2.88470452111684	2.25480113896405	2.75745959086718	-2.02666870661198	-4.39324665857776	1.2837312377989	-0.0888628828663103	-1.90073982331383	-3.26171950130936	0.877323974049007	2.323810079591	1.72915325701357	2.04873259557329	2.3017541996628	3.35011149856189	-0.760409009187217	-0.461126244743051	-1.7051178160259	-0.844630623613631	3.42995107272971	-0.0237636351083489	1.16745835601291	0.695770901863311
AAAGGTAGTCTGTGGC-1_1	15.8212457906693	1.75609940494217	10.3432242660579	9.5868954561376	1.69910610710233	-2.85064086796565	-3.33306945546988	-8.18311826972424	-1.84932476510186	0.325270169464452	2.01198341032548	-1.69235637121512	4.00640492621427	0.0176944843505829	-1.61625474638522	2.54571279085302	2.68432511617103	0.925198795073081	-0.810142961480958	2.23634343476375	-3.73615187986117	0.695273429008442	-1.94968886997568	2.10932208321546	-0.837162384821153	1.25755704336235	-2.96112511819809	1.28259946871006	3.32292570544709	1.2460644942543	3.91482689144013	1.00270811686391	-0.43637724258299	-1.39246820798384	1.60056018355448	-1.46880948991061	2.84309542396565	-1.80601508026522	1.16481794761439	0.84766337807357	4.94509757510127	-3.26377336645337	-0.923303512951751	2.83636155961766	1.93555496129969	-0.865172463630401	-1.76032156945788	-2.30089957900786	-2.83426415688901
AAAGGTATCGGTGTTA-1_1	5.99442368029425	27.733190547166	3.64414638913649	10.2680463854973	17.0626949827953	-3.36403410461051	-3.42176551275754	-3.21832137403574	7.33969483080064	0.117577968095717	-1.0342134434599	-2.73261653579606	3.66997187649376	1.53171411368566	-4.08651456076682	-0.694882452736563	3.85238496386814	6.16712368522739	0.837619568256572	1.56999356663792	-1.04709024000915	-2.16879296865849	1.47370684596768	1.22928322543364	0.550454578870209	-0.223305370992192	-2.09431436992415	0.355038440972881	0.0919558277090879	-1.49651101237515	-4.77157645453406	-2.47084753791802	-3.17434260605306	-1.57347384056551	0.883252757751319	-1.725074494082	-0.399572491986659	0.993458775317876	-0.0731320154649132	4.54922917245226	-1.91449569695961	0.433996557339207	2.54366097422211	2.16359898413978	0.249848622202159	-1.78120665623615	-0.271101997688225	3.80839013766805	-0.0189572446950065
AAAGTCCTCCGCGATG-1_1	15.5228567161637	-4.69159720212797	1.83577069483014	0.76399496888114	1.29199781143142	-1.84299618108888	5.52060937811666	-3.2027406843461	3.66093955918133	4.66800577818576	-4.81283098795434	-1.57587929488202	-3.58766612302124	-1.60153220694832	4.76160949188543	1.34778634557506	-0.284130678074252	-2.34391170069343	10.0508082831191	1.86140764542625	0.166630138730652	-0.406849906285219	-1.19358175202675	2.25473703143208	0.437950883635032	-1.11485564526274	0.446089381641468	-0.205902373287533	3.22732859337203	-1.2207113638716	-1.97175833622199	-3.19757755993624	0.381296879977835	-0.481198544973138	1.26499864350723	-0.633509076306686	-0.809731618027679	2.70223813307389	1.22551991838087	0.825370253250868	-0.649513532433583	1.95668852198731	-1.64575143327528	-0.0130801064517394	-0.120171868722111	0.0797821395152578	0.0128642997964171	1.57626892771884	-1.26044300481265
AAAGTGAAGCGTTCAT-1_1	24.0791082229925	1.63555472684803	-12.6336187322818	1.93003264538122	0.062991821245789	-3.78682265779946	11.2392635746748	-2.5314262170897	4.20675422802778	-7.5416834296766	1.36540747581117	2.16919486262983	-8.49078431076721	-0.0759389895317443	-1.30904335553291	-1.75022881434543	0.179236336687019	1.26331127645752	-1.05958100059545	1.438402346173	-2.9868703434913	3.60617149029775	-2.37132290204942	0.84954036668966	-0.228425666754303	0.986477522317854	1.43605100540983	-5.67726655136508	-3.39840679395712	1.71925496147209	0.359326471255038	0.611459183035539	0.18059072941188	4.90495957688476	-0.762974597684398	4.82805234327905	4.25576974676921	-0.900842049139342	0.711007269208043	3.22154263830117	-0.277894662638109	-6.79211966477143	-0.0983561959258043	0.164843877293123	0.812881633784699	-0.536185967794449	1.7976369196609	2.41379192254435	-2.31914744296539
AAAGTGAAGTGGTGGT-1_1	-0.314831778775333	-12.0170746105974	-1.2088478386679	-4.90707858196405	4.80647009373931	3.03234204826301	3.47588474905617	-2.17983706886542	6.66711858691792	5.71373710782538	-2.19698880123882	-1.54840904408999	-0.520803771225811	-3.22892591012742	-1.41688780886446	1.21437224575704	-1.92316978688847	0.0807794197015853	-3.83117206003722	-2.66659125496195	4.64890406409078	-0.153682781677766	-3.11341613700527	-3.88065140437151	-6.67694682631655	1.14113976500873	-2.30606296673016	0.34091368486261	-0.561334156312084	-2.04865854528948	1.57846048086218	-0.0351177438330925	-3.22118654919049	-2.93029795116356	-1.89934510620097	-2.92889950052092	0.865021530345928	0.701943470113666	2.85839036527685	0.515069228734483	0.679143326062454	3.26857404536081	1.58612843766918	-0.346847805787641	0.660902129992343	-0.142498286231823	-2.13594542976447	-0.686664909969017	2.73139468376382
AAAGTGAGTCTTGTCC-1_1	1.16438532257866	-1.64010153525361	6.12611678032005	2.96096154429357	0.456758252759617	9.51214100290244	-6.55214513356476	-1.12903375922555	-8.47997967443711	9.74713438348681	8.77544364267707	-3.50257543316533	-3.63195646351964	-1.0990760348182	2.60833427537184	3.99402359029376	1.25999677154257	3.01402730449506	3.11504312984156	1.16280439058493	2.14011420653001	1.92865910012347	-4.88951567855521	-3.46687715958999	2.00942296468524	4.0029249709922	-3.22055505777675	-0.172593447702931	1.26356039241663	1.8633164143837	1.26461244332233	-3.91178006818315	-3.55656940977645	-0.608865801890684	-0.29142525416345	0.281013140804265	3.39477187108546	1.3411050866291	-3.84549702504644	2.16812274130593	-1.6323729923455	-1.4361687064549	0.744016105610554	1.52181722783245	0.292037171681183	-1.60249673908761	0.470734926232195	-0.910576428298818	0.972916245265586
AAATGGACAAGCAGGT-1_1	-1.66547470064574	2.93598663264176	3.38273825934556	-6.75570722056826	5.68818325835338	2.5579142592591	7.18647415942717	-2.30881802023891	4.72076347401211	-4.85084602220917	2.79944911659516	3.38943304229667	0.334368632121716	-0.725954051255083	5.5004558871105	2.89248696285487	-4.05287889429956	-2.81101039862558	1.91944541716718	4.1021607311575	-2.10360004373214	-0.267247495525817	0.51730026830105	1.12627405797038	-3.44613658287299	1.70225596692061	-3.3536553987078	0.0261283490701891	-1.43876740816412	2.4230806089133	1.79497765718834	-1.60491872978996	-1.85418949122823	2.43420119382162	-1.98144790616778	1.68961069897764	-1.06327953187694	1.14130306724263	0.100658224361521	0.372165684859041	-1.34145383600674	0.998459094812256	-1.28700618051068	1.73869011293021	-1.8246243363246	1.07000130015861	1.81202399773861	-2.64045828387155	-2.1347781564013
AAATGGACAATACCTG-1_1	23.195736306029	4.09691138461027	3.635641894949	12.578965237514	8.27835201870367	-9.44258913895202	-5.74837271356724	-1.53841538305529	0.270508115784282	-4.94703901574289	-3.34447042946242	-6.82724343461967	-2.78654577155753	-2.8913366818829	-1.07475237821451	0.153213497282824	5.97726260892496	1.08647333180939	1.58108016765588	3.99291234665024	-0.93386751056983	2.51205882457685	2.56218955744339	-4.89256972042778	0.47134035370276	2.06167864841402	-4.44627056000408	2.45754062963407	1.62990948707813	4.92610524050282	0.396500472774506	1.33907769380738	-6.87421925264311	-0.847651274701981	-3.50879924995398	2.8705642266336	-0.495555043698555	-2.46531471812785	0.773646093123169	0.281401231116411	0.370432897206688	2.30945754503931	-1.41162566652907	-4.99920332951016	1.07452644834781	-1.81878891953359	-8.23312972576538	2.62112216079906	-1.26489685546506
AAATGGACACGTGAGA-1_1	2.68121188231467	2.42801669163275	2.55127120257559	-1.71447476223329	4.65932200723177	0.89219368370888	9.72186444762941	-8.14941664251735	-4.47641175552732	-2.17212697955553	-3.47480884771735	4.39129528492546	0.675540134455102	-4.81349154556802	1.49120857414175	1.19090554297662	-0.227783507553607	2.07564168101008	-0.352463606914685	-3.10347948371521	-1.07974705494611	4.6435095593667	-1.29413992121149	0.0818399784676667	2.2321689907173	3.26599433902205	0.0105445257964332	-1.14736589664573	0.576329048386606	-1.0193105596254	-0.234005123776418	0.717442955845716	-0.689377380382788	-1.56704858741891	0.968009033669686	-0.568761168845595	-0.533690650967947	2.15735229247999	-0.962113981519406	2.78228129396588	-0.527593694518105	-2.79531364707187	1.11195885525748	1.43112915202403	1.33973624298588	-1.52676575960999	-0.831083096818331	-1.47978132349853	0.766880747211789
AAATGGACACTCATAG-1_1	21.4866551552588	-3.66763058824235	6.7154633339761	3.54819714424741	4.5855792493407	-4.94900553650543	3.7394462759001	-1.15884115057618	-3.34951595258315	-1.66348920865307	4.40011103445025	5.25748775140664	-3.8243250639769	0.542626352045287	-3.83103513024822	-7.87176995377925	1.29659673119699	-1.81212962471495	-0.776048855645187	-1.08847305285943	3.46326943962374	-5.09086992613346	-2.09878235868429	4.90587288265879	1.494994822348	0.214288594874074	-5.30163546358033	0.341560312531851	2.89427922360884	3.46637159513665	0.00719135957867342	-2.89239354179864	-0.707597465609825	0.723095076709713	3.71690185485657	1.20581677498668	-1.60057378815901	0.0911127062993421	-0.977017974491671	-0.487862391701429	-1.11974699717277	0.961185450535442	4.8185977448848	-1.95831108243513	1.13226307572653	0.8929041373103	4.86892195285057	-0.895230933333048	-1.16760887407918
AAATGGAGTACTGCGC-1_1	-11.3868866664342	-6.80275552951203	3.25660354582953	3.77393583291177	1.72853604711787	4.8738204644888	-1.08819396056069	-2.86172924250743	4.52226064783046	1.8122505985088	4.25145440007899	-5.30764714592553	3.1846411088913	0.470518635607272	1.58659280953184	-0.772072144995802	3.45617535037545	-0.913460500785637	-2.45074811807232	2.37157403263107	-0.959981389255081	-3.08211543289277	1.3952826352541	2.20145195753618	2.22472893816055	-0.854311831128818	1.56053056627313	-1.06529824250142	-0.390913244985033	0.487288152151292	0.179640281268313	0.477888844756014	-2.10969411072767	1.47887822807167	0.610285409376837	-2.81650853936677	-1.07663048636523	0.0370878013227963	0.258835130872505	-1.24922587034425	-1.73734896740543	1.25919998305234	3.29544748839141	-1.95041406418793	0.242471594646153	-1.64788511506405	-0.0306139826733029	2.80578296631792	0.101245529201715
AAATGGAGTAGGAAAG-1_1	1.61313120961664	-3.60370795283653	-3.73156549546255	-2.8421826261074	15.2989463148684	6.03456525391315	-3.42306422112079	1.12829530284172	1.22111002802788	-5.52688375879795	-1.35842081975338	2.08053268082694	-1.98661709295675	-0.406198656457777	-2.53043310424718	-3.92476855279385	-5.84363193460233	0.586700755612857	3.31299447727034	1.34336456484354	-1.34350544591975	1.72888588820811	-0.883829832912382	4.35594587008775	-3.90953512318843	1.64449572734298	-2.04721749555092	0.523636541740219	-5.58516025591366	-1.11171989267275	0.19967030841006	-1.54769157706488	-2.26433641841092	0.185981731921433	2.22682731559077	2.45401653083648	0.285717301153612	1.02432556713242	-1.20872517516057	2.54938018295648	-0.00116688249111913	-1.34893423634476	-3.00986623788535	-1.97909348997169	-0.713251734704853	-0.718690297091844	0.666522789380291	-1.46967139999483	0.938406114018955
AACAAAGCAGGTATGG-1_1	7.84501155927931	4.57988336284977	1.58759095943576	-0.157953485009039	-1.84086117494865	8.71242506533105	5.29061168220345	-2.53615273247001	-2.24068013753827	-1.59203017736404	0.288126125334593	4.8951969536436	5.38366106967637	-0.637744657099028	3.01303111681336	2.1174955978311	-3.14032113763079	3.37917938362995	-0.0430612710064626	1.4457941712277	0.548593061684744	3.74016261947364	-0.0150385312453544	-0.186758292520451	3.24263127004406	0.592620938869373	-4.22914323590781	-0.630529169089408	-1.22421915141774	-0.716947639710171	1.6308301490013	0.850159361715011	1.21840403568551	-2.30430018770745	-0.500004720548858	-0.960401052620461	0.878203891046322	-0.636822154107743	4.5501456549275	0.110378930560047	2.07727376262231	-0.0121157020291173	-0.225771055784143	1.83744886508548	0.758023219684693	0.170596950789732	0.836661486480614	-1.85338056264713	2.50939591308272
AACAAAGCATAGAGGC-1_1	14.5111242267835	-3.15900810754164	-0.0633787739005397	4.98177051936918	3.22911984108966	1.25749568379705	8.21091840273077	-9.2435423962874	4.20345698941621	1.70521117651543	-6.17266302694335	-1.17283876286048	-0.200626858448165	1.00830960193006	2.47396379548291	-3.12975350452557	-5.86227357491507	-1.55241650122356	-2.12161460972142	-2.09698751340967	1.18128259036955	-1.03374832281044	-4.13968551404927	1.07745211023389	-4.09553654260797	-1.21203662893586	2.16758123120407	0.923081530320712	-0.573978866049899	1.23728864903344	-0.817571528729381	-0.719101450440078	-1.32596658267543	1.21309093441233	-1.45097742043441	-1.14072127344709	1.76113823406765	-0.359372434671536	-3.15313472596006	0.4382359771093	1.66710074169836	0.734947055438657	-0.881982642356752	1.42383456995087	-4.63017287318054	0.393728596724173	-1.64304781302021	-0.532838874787553	-2.07567169987274
AACAAAGGTCCCTGTT-1_1	2.47896999258127	-3.37283625628278	7.22575963688977	-6.2636740044029	2.19467373601021	-0.0915744539582084	-2.28189592764026	4.13781932596741	-1.96559933385736	7.7750580781465	6.58102305088221	4.24303030573514	1.06635169665353	-1.98435861185679	0.118522958419502	0.19138793654004	-1.25871000741766	-4.37879068821008	4.00436748664115	1.3930680686331	-1.40103905549636	4.67471154711549	1.59741576034001	-4.39138687495779	2.27257577314676	-3.23589957063579	3.73700410814695	-0.897463541741338	2.06766053199751	-0.260514554366118	-0.921228838286931	4.4437798535932	-0.109176432905591	2.92838543331499	3.46712760085895	-0.223891790090203	-1.35536922051657	0.677688406542206	-0.341093937782793	-0.567891241235136	0.746958273564917	-1.27202773659197	-1.85405384103854	-0.886850806340791	1.12637449569455	2.03408592267149	-0.757991105836839	0.598474520301183	-1.14070491719765
AACAAAGGTGCATTAC-1_1	3.638538406361	22.3118572677494	-13.6206005186169	2.02492248669149	12.6653003878124	4.26199732530864	-1.62279177126025	-0.469058726930888	12.2374565790418	9.96934086173735	5.34474276424169	3.04911075461089	3.93697562050219	6.99023146520645	-1.14056629820798	-0.720346750779166	15.1957848817198	2.4204096106868	-2.68994087268672	-5.29916444981967	-0.785771599923261	9.16634028510581	0.896263516611373	-2.72581269992061	0.827561038077951	1.31025479799101	0.258582123762705	6.45658293613103	-1.27656757055309	1.03926366833024	-3.69071445448637	-1.00033278783357	7.84034736849853	3.86251729896049	-3.69374257730762	2.68437755966755	-1.24930323571476	-2.089943227377	-7.12450886354316	3.54320141660329	6.8779771185945	1.88032571979539	-0.27862786439762	-6.61012301806456	-0.0260578609273222	-2.74444792477521	4.78923706934255	-0.0244721397956556	-3.52049957631131
AACAAAGGTGCGGTAA-1_1	-4.52014831775554	-8.22007451817711	-9.00941364601592	12.1551157554403	-3.92606668259581	-1.17369200856666	7.98385664532081	-1.36648528715035	-1.10311233994334	3.72455831839857	-1.50339320250307	7.37099735540267	-1.74323463881271	-0.0813253133016998	-1.75399088236753	0.397813779010663	-2.84619004720038	3.28763862707763	-5.62700200867155	6.44875262796698	1.96471518526331	4.04383696249445	-5.14939740872492	4.99157159291026	3.37299648004951	3.29342043419587	5.14060203190195	-4.09923947321119	-0.474259425720621	-1.05082449831325	-0.709627869162464	-2.07985445065197	-0.76041933744998	3.07554171444063	-0.975097712757514	0.0942414565909488	0.114417074053651	0.600098348385649	1.45645832431877	2.41084353781042	0.545093498771183	1.77118628071974	0.685524791911812	1.93670311794848	-0.34019415174836	-1.59773837643159	-2.05512752319761	0.268352396066957	-0.94317354398609
AACAAAGGTGGTTTGT-1_1	2.7988812909112	4.69811833765854	9.55204078477424	11.216815948142	-0.381059692093872	2.07721606899358	2.14611360534227	-3.78244821123721	-7.14744524090534	0.178452474414982	2.0246163512869	-0.0055546596201669	1.13131794346102	1.27532119332221	7.72191133727916	0.466985376016572	-2.42371266601789	-3.00483975592659	-2.01991561879368	-1.94260264624798	-0.119763259561672	1.73838583869235	-2.41624631358903	1.0505761799606	-2.6987000472068	2.31290919649264	1.4098703328521	-1.14291208938351	-0.185883127335685	-2.4439057620225	1.18093806442271	2.03269963230162	0.752848362600757	-0.593063122420387	0.282126197465673	3.28683369300455	0.954722367990228	-1.25853495481989	2.33760907040289	3.06156250142856	-1.33814233079511	0.413871650087221	-0.313834421179643	1.42745650424774	-0.102872488115168	2.23632455344586	2.07129154984293	-2.16400299801376	-0.631179781912286
AACAACCAGCAGTCTT-1_1	16.0688189764652	2.23629865416317	-0.813790491839241	5.24547147950308	-2.24895774547916	10.1926273476052	9.27671600692095	-3.54262187500538	0.606500181298723	0.864214855219035	0.124234618605016	3.79906177334133	4.67085114713472	-4.37370256193516	-4.39654315024577	0.943732869401537	-0.569719467039631	5.09855830364762	4.34095463234353	0.00911222292797735	4.73205831730898	0.315511392579383	2.42257194199982	-1.31058217652956	-3.09974256161607	1.94248939435891	0.0902322464218525	-0.763857514113344	-0.823801135936437	-1.65214098859748	4.11767263192163	-1.71317711325384	2.36956978480854	0.850192387674523	2.70579440778754	-1.42415087617898	-1.86749510400941	-0.945050362307939	-2.01774775347209	-3.52814988305045	-2.71202758285264	-0.667016997869196	-3.15523109758478	5.21601308442105	-0.341731924209265	-2.43735222258003	-4.85057369232554	0.134815494769417	-2.48456645251802
AACAACCAGGAGAATG-1_1	6.9660666247044	-11.8835693190887	-8.83230844482121	-4.65263358338568	2.74100057963234	-0.816896655429189	3.4022703267587	4.63487503220668	3.43423724675462	5.83861615616656	-1.67720760449319	-0.408151639137319	5.29748398801996	4.42521139425694	-0.519926515905117	3.72883200150536	-2.82130140997839	4.5840367293237	-3.86782356727031	-4.19201057087496	-0.767521977096158	-1.58924635958898	1.116724310753	1.21134636241569	1.55601818654335	-1.16226307547299	-0.319360782515929	0.113893945996192	1.99694223123154	-0.864358877064298	1.25305198092533	-1.61207380292561	0.347353413978322	1.32238660567207	2.25372557258758	5.28278771580169	-1.37862231828264	2.50281156919177	4.2999117921668	-0.499278237582394	-0.748576213991171	-2.67678680565184	-1.95249250999679	-0.876935259031281	2.20947608450418	0.619137958776013	-1.09496222952868	3.37312459954355	-1.49814947216533
AACAACCAGTCATGAA-1_1	4.94648715908852	-11.0262977814663	-1.83936412824222	0.400954946643106	2.94889388514843	3.6084577210798	-3.26885432576409	-5.11977667211744	-1.33037032973923	-0.635556720635702	-3.26123439456654	2.44054392844454	-0.339950714265222	-6.36145808667436	4.61522079335077	0.583458230612135	3.3815961529018	4.18867995069348	-0.611642269575783	-1.90091791215577	-1.81675643393742	-2.8006551350623	0.749609365768121	-2.05620964046804	1.9651162730467	0.68669776750326	0.382205924309971	2.30119629283836	1.70424333456149	-2.64105217345421	-2.93073162345841	1.17426064373212	-2.19328186086198	-0.552358879509902	0.919207616131176	-0.359184131204617	1.37421783403744	-1.83698870612916	0.26817959735558	1.2133694125902	-2.46822808977283	1.44900055365131	-2.28159726430437	0.819809015756864	-1.37225678402418	2.69438963136935	-0.972945419144586	1.76690725342963	2.05702678401817
AACAACCCACGGCACT-1_1	12.2047826071341	-0.307339223093631	7.76226425126535	-1.59746564831016	5.85939276739875	0.986000941726861	5.02443753690891	-4.47236158435459	3.20414166052154	-0.868356229990911	6.63307278923082	-1.2085639491715	0.0918215162759636	-3.38432453482567	-2.79703157311807	-0.678395133136291	0.172231476815165	3.01429766995422	-1.4719131125141	-0.236356585359625	1.83334535697632	-4.34461405193618	-3.01478031783709	-1.32148576227036	-1.18841150821592	-5.57412516236305	-1.51660759569809	1.88331658122406	3.67818732092636	-0.783343999923303	0.938974428658148	1.85554093365681	0.595016378889073	-2.35721135498741	-3.28222329652874	1.16980813885361	-0.399961984638238	0.768616602097074	-0.240123824418219	3.42993637666045	-2.13760594039974	5.41290600382828	3.46698871135173	1.50529541637635	-2.03625854801091	-2.02052892216645	4.5523924858269	0.668209045599253	0.0116474005316959
AACAACCCAGAGAATT-1_1	18.3515696452678	-6.9843315736006	-3.67940174188051	-1.91824004758642	-5.04055865457543	4.60683790209402	6.51851111368392	-6.51379901500846	-1.27085936500514	-3.1839488504161	5.17164311555412	1.48501324292189	4.6810710762015	-0.560556453728483	2.54093235957523	-0.388268084475313	1.83165454517168	2.36222926210656	0.395428613032417	0.0627554528971987	2.01994162264689	1.49992954915564	1.00421445226787	-3.58022333680054	-1.45932568371792	-2.32509492774123	3.81644852665737	-4.47528070110861	1.26736861214091	-0.754026631567749	-2.65327233970457	0.124708158721506	-1.58557061199845	1.82888766622134	-0.867187270392772	-1.3589346066648	3.2718513598059	0.250532498321846	1.79062290963007	2.67165311343264	-1.55485989917643	1.25996284766931	-2.58012486399056	2.9116178662101	3.7967501403475	1.90941837239715	1.03007459754916	-0.26655284741439	0.252585034571487
AACAACCCAGCGGTCT-1_1	11.9383199488843	-5.69355772565515	5.32707893445049	3.3128577520826	0.931085715399196	9.19721018881452	-4.42242635698137	-4.89623852531813	-8.83427456177617	2.66385617441369	4.78770589929922	-4.41627747052594	-2.58047421370464	-1.26896814526308	1.63810747582621	1.91130686502146	2.32307136038725	2.56764783107857	-7.35310458196686	2.61795185642086	2.84778889114534	3.54273864424224	-1.37078830396893	2.36659163934036	3.43375554203215	1.44924583940149	2.88208203889075	-0.639927889114221	-4.64274537706408	0.818385427527048	-2.27815379588796	0.828451012349032	1.55388652150577	-2.47690036856247	0.590324172085371	2.64191398801309	-3.38772549219945	4.39535718680722	-0.211283190416342	-0.198661743297504	-0.631546196907463	0.165151407647237	-0.55068113873554	-1.9597887706347	0.0296552871364554	-0.325231132566932	-0.451574632498191	-0.573037203607843	2.38043827435932
AACAACCGTAGACGTG-1_1	-2.56059805721418	-2.54552552034174	7.76754457898968	-10.7417584122365	5.82287054465195	3.06232827723793	-0.710268777504588	4.52775786231461	3.1455881353247	1.50400872407646	3.40825307061151	6.29876944025299	0.650659649659789	-1.89641186468924	-1.40577742305084	-0.0205230853923498	-4.43912619894375	1.93770925958149	0.0422943774079597	1.5314829511003	-0.432314931225103	2.90137679361954	2.4014460088736	0.0274354254385056	-3.83662044359966	-3.29297246116088	0.222150665831583	1.81567521336671	0.710424815028797	1.24987010778145	-1.29244249342893	-0.151509513711373	3.22909592984904	-0.240111187287277	2.1461900101133	2.65725802800404	1.09265772703125	-1.96470766867056	1.44424611446692	-0.577901785056803	0.969351164226146	0.512963700057461	-0.348948091236662	1.04266571196984	-2.50516313740571	0.959511556135253	0.416256542302926	-0.713165799803335	-1.46540393120424
AACAACCGTTTGATCG-1_1	2.80389744575271	-11.739160083047	3.44177916584804	-0.960563210746891	-0.448170793027525	-2.67476280100557	-1.71312127278846	-1.33224939937509	0.502313272246759	-2.43899336212821	1.83424007626818	-3.70211956552102	-0.276695443231303	1.52230842477189	-2.58960162386028	5.12838553517918	3.31908388202919	5.45240602475382	2.65178987094904	3.25568029646774	-0.487719303503596	0.254542506074111	0.131899643906251	0.564628523816414	1.81496613453748	0.640514275357347	1.69718347699529	1.57442686306432	2.46105384364853	1.75770718062008	-0.286408285121968	-2.71319518803644	-4.60302728406615	1.47965586940031	0.982632270855047	-1.82791956894119	-2.09552497601763	-0.512288379962309	-0.109509389533186	1.53335339286478	-2.76790010029777	-1.39075774464849	-2.5773434911203	2.08296219389628	1.76987575973123	0.614659011066737	2.13018085059374	-1.63520441817648	-0.48652762322253
AACAAGACAACTGATC-1_1	22.267232088088	-6.57192693571828	-16.4349174609953	-4.59522841209514	-5.27379052671806	-6.95848279186726	10.6843992963442	11.432867462068	7.08452575090196	1.95542625593063	-1.36013892945634	2.36213843170656	-4.88551646526447	2.91994462111747	3.15981287191173	4.45372362269182	-0.599089686949504	-1.3841817311196	1.31467564502547	1.18949984867625	0.475320184086301	3.80273503943379	-0.284099121612888	0.961520663854077	2.026350531224	-0.551196662018104	0.556437042179712	-3.28716569453789	1.04253956818662	1.85436414671383	-1.26880700849309	1.12651636653728	-0.403542567934799	4.32373992242467	-1.87222530530491	1.07433711551325	0.423471967975051	0.739545175319022	-0.247558920838758	3.9519560226576	3.00930525441262	-0.149193898532528	0.0428836369398095	3.55915214730761	1.50405838729354	-3.86702975688848	0.295394746716557	3.29051730167422	-0.562404193445819
AACAAGACACGACAGA-1_1	16.2370442577458	12.3392773500104	7.71766224983367	2.77055499026618	2.22259241997635	-4.77139018489392	-0.227133394700326	-0.172253707289337	5.16387340364008	-0.558577183971828	-1.69299269746429	8.97818986355761	-3.31373566573838	-0.964270059576232	-1.72740655383688	2.40426632272611	0.298662887777302	-2.47418214864818	-5.07159785823981	0.827153937571819	0.802602598309229	1.82804309943179	-3.31335939831686	-4.82002128547952	-0.10088625060853	0.748897816144834	-4.75764266029661	1.16379855626092	-2.27167412990045	0.184598448299181	-1.58275608352967	-1.33308351047409	1.2842729145638	-0.189926834090414	-0.105281405799456	4.15170599634377	-1.59368891485394	-0.997819112780144	1.93536105841411	-3.86334600814605	-0.8369345835279	-0.715189298905784	0.865602032082279	0.71760435085498	1.04761045567439	1.64823130472939	-3.8171258040304	0.808810085946082	4.32988900634501
AACACACAGTCAGAGC-1_1	0.620011709704983	-13.0516000585456	-3.85164357437647	-5.30423141416101	4.05629705275731	6.39415868845049	5.23309668769027	-1.66400300452202	5.515027860199	-4.76938822507786	-2.32752857273675	2.55681117699518	-0.450940203234066	1.429461290822	2.75915388528043	0.61661794428267	0.434693536484427	0.115046441570854	0.646583387251966	1.45652811910235	1.25433798606128	-0.944154885418492	-2.21000333877271	-0.718434434164003	-1.1965061408657	0.843317537008186	-3.8051247426966	2.59575824817176	-0.759860382307437	1.57149805191603	1.09341418072514	-0.835201555134847	-1.01773425902468	2.59108245086181	-0.70445434953837	-2.0807754358035	-0.0130032395367868	3.56350286363239	-0.464357945285436	-0.761489871760408	-1.47157503468418	-0.166645757646956	-2.21314962195717	0.184721671860414	-1.46832987364434	1.13440530709292	0.578411722309691	0.360486870825418	-0.559791601347149
AACACACCAAAGGGTC-1_1	12.1396409810045	-6.1969364196762	-1.50432762863093	5.39444343464965	1.55068160230281	-1.27313217346735	11.8616495139855	2.83405784321357	-3.96459258881254	-3.11748383351359	-1.59489727122292	-0.392474983910819	-7.76390399156326	7.5633602156201	2.6636109670892	-4.69222439426929	5.72466189926737	0.640791209235947	1.20833435332955	-4.1103038506874	6.55305628831491	-2.9425488866282	-1.69232618212295	3.93520210857175	1.35772455704069	2.74968957386639	0.890787418375298	-1.6525419091936	-0.781507757269304	0.147898835759769	-1.30393382288607	-1.11181584076054	1.83914138397988	1.13605808630027	4.53523524683339	1.15871384179354	-2.19554598270376	-2.38660189331136	0.531811923346179	-0.323627436409234	0.706579497835081	2.80134065599807	-0.539864369718866	-0.0632909299374971	-2.46959342501571	2.25214872327443	-0.850209499997218	-0.189907910861367	1.32507062330197
AACACACCAAGAGTTA-1_1	-6.78450544420612	-3.27624089586631	12.5178783523412	-0.845352571044164	3.59037695613899	-5.48892372802158	1.93857885453485	5.94960429037418	6.9841249338674	-0.82067468110133	-1.3379214699142	-1.04233728983537	-0.569411168594148	-1.67762333565208	1.62746864585905	-2.26475524272916	-0.213106263633957	2.27351999793875	0.273786686318821	3.81595854508029	-2.0824693685128	-2.63775396214457	1.44819455844406	-2.5669476404507	0.720923372078529	-3.02529880302697	-0.578460999488146	0.817020888497146	2.53100929215943	-0.573198189233653	-1.16679275216744	2.22198593830525	3.6702954261517	-3.21891531249351	1.5679950625966	-1.50326506208401	-0.45545156109974	0.210980124622322	0.161659838109737	-0.823320410515593	-0.412154024279267	0.328790797670761	1.6877540552055	-1.93801310482262	-0.400911890691369	0.180793651236344	-3.29363007805783	-1.53301717444701	-0.299122510598633
AACACACTCGATGCTA-1_1	6.66462350492734	-6.39594922348577	5.39479666111212	1.00928638769297	3.55407249690552	-8.57625195439408	-0.0183845205234365	6.48427433977801	-0.581903143216282	-5.97595362279535	1.89116564629103	0.339349402802235	-0.450960406775382	2.54620696498102	2.92743434489834	-3.4341255539013	1.13850592318624	-0.424596650595674	-0.980557496019568	2.89345697460525	-4.68538086418234	-3.28785928803161	1.83890515184398	-0.981632030744275	1.35784246001067	-2.85762483469317	0.131590888677858	2.30181928712031	1.25196576872291	-2.46019782258322	4.41931376108686	2.92886016172602	-0.851992996229916	-0.626843551294262	-1.35766618649831	-1.19637403195841	-1.13380115476241	0.395978409999005	-0.796106025487534	-1.2061146191272	-0.297200392966453	-0.659615165333794	-1.94440689194609	1.84049511713188	-1.50412695835303	1.26137807486006	0.251875644954083	1.54641124879125	-1.28222656575112
AACAGGGAGACGACGT-1_1	-4.34515206399831	2.50177256776581	-2.1362279426075	9.22707158165385	10.8938269091917	2.78242699126988	-3.27663420488117	4.43160349427269	0.56268080701369	-0.671437216577355	4.32910327152184	-2.64224468920925	5.03866734292282	-3.884022108467	-4.4463038453835	-2.31659110145401	-0.447770975276858	-0.428316302396936	-2.78248170319173	3.32025334034465	-0.792634920235218	1.93990998046401	-0.0574715828081847	4.09489042511949	-1.96290402489549	1.65856287455587	0.980267772325173	-0.0914488493826531	-0.00292218182615455	0.265095548668015	0.690130083645116	-0.483810041697309	-2.26342732111242	0.896007903369672	1.76492075748392	1.55845289648918	-0.540405420559835	-1.73360507240194	1.52477732079848	2.86807250155343	0.369167348132284	1.05482935967923	-0.0962458705229507	1.63771315763984	-1.14061326363421	0.693732465217728	-2.98770838970246	-2.5018802140491	-0.85048415141616
AACAGGGAGGATCACG-1_1	-7.08826240909735	2.53318044944375	2.64902940049069	7.22932252675667	1.60665665350628	6.00814068239172	3.60943624873218	-6.69805273599385	7.66534990344537	1.75542430951723	5.61838074789716	-5.16366544741019	0.113064053557744	-1.28182229688904	2.79955119479171	-0.387262544678137	-7.55624505538451	4.89073524070724	-1.90930471727607	-2.03870373759287	1.90230617114498	-4.65636978182899	-2.05150606473398	-3.55324013533554	-1.89958873597961	-2.22768943963222	0.592106073684845	-0.783000443137258	-0.0928676941219501	-5.84968081743926	-0.362046685405777	3.83570674740701	-3.76414276342527	-4.15069168129333	1.05473101593785	-5.86969789197302	4.22499684994567	-2.82492449672661	0.920298748752418	0.11615806342278	-1.93153474258707	3.01818151373144	1.96403055935392	-2.23827647666622	1.13602570653466	-1.14176016135643	-0.625859883380265	4.35613534860012	0.141523161378337
AACAGGGAGTTCGCAT-1_1	8.45153310839998	6.46865701679705	7.56392343273825	1.99006423224848	2.70944107644408	-4.11201204035174	1.30636963460681	-5.18160205633664	-2.1824477915548	4.74910206336929	-5.00087916414448	7.28082271272122	6.12096820398958	4.64265359484097	-0.39415563740336	3.72504304797602	1.48837473355186	3.12861685648701	2.98525337301679	0.0301610596050715	-2.16803512990532	-3.48831901690634	-0.317558082447132	-2.08263402529451	-0.466728101266609	-0.191205857010191	0.119647543862724	0.434387869403017	4.13396566818681	1.7075600199476	2.12015495997365	0.826419444244014	-2.14126318290026	-2.89893033934926	4.68083758882673	1.57880456919935	-3.01718325469603	0.373852348044269	0.976587248316755	-2.20191306083068	0.104394207810304	0.17027902092839	0.437972107626928	-0.303467588884721	-1.14556026817342	0.107730289568007	1.34887214528639	-1.06101854966688	-1.91246564698476
AACAGGGGTGGTGATG-1_1	-0.276186398407599	-2.90873364263743	7.67107532093348	7.70099630898768	1.78384600752272	-7.10961339482991	5.90830209965752	8.12358459015925	2.73609586006463	1.72387388405807	3.64189539043361	1.41925491603708	3.96771990630913	3.43950805515221	3.65836012058356	-1.06547850394317	3.31348868336631	-3.44299744517308	-2.51765061258715	4.16804206797003	0.0325558231914655	0.406065394455597	1.6955002106319	1.9025730318429	-3.16500812579597	0.42424629284345	-5.49089487675246	0.410266914240253	0.787448948048643	-2.56224815574245	1.2920465649046	-1.66252744357244	2.3830630269455	-0.948948631288988	4.76173138403425	-0.241750315716938	0.449898503116964	-0.165826251417036	3.65900952769348	-0.794111067620012	3.52881144914738	-0.844518220243526	0.811733469072366	-1.60781134271668	-0.481140137105562	-1.55563448126368	0.209146715594052	1.48019807525618	2.24878885470706
AACAGGGTCTGTAACG-1_1	3.77217695766217	-6.0501568437465	0.104549295537691	1.7854232263453	8.27520297519145	2.1739273665709	0.466842681707805	-2.69901729651503	0.239916694763577	1.34204489765736	0.214375362687819	-0.721631857960972	-0.359919722956167	-4.1647697484108	-3.69401616472074	4.93024015423115	-1.55897690873046	-4.01290883324276	0.365200308417987	0.667679376885493	0.712021497246081	0.714078195701863	-0.39771466233157	-1.15054215076132	0.975137441935765	-0.396299059705118	1.4537479735934	-1.6595796755145	-0.819685945605774	0.282775356740852	-1.00265086488354	-3.24602383082284	0.488526371656277	-0.531041333198515	-0.195624285226701	-0.634980207623945	-1.22713587411393	-1.23618459695176	-1.96935008232161	-1.28287446498137	-1.71914017561029	0.487032499784301	-0.468250707435431	1.11683997724352	0.575404161277583	1.16570060935174	-1.12787704957551	1.54313295261136	1.69519789001151
AACCACAGTCAACATC-1_1	5.82005860418562	-3.78974264697184	2.6210360117492	4.45506023521995	9.64910183891731	-4.32900632835603	0.557145824877507	-2.70943292919847	0.415694427088667	-3.07000439939012	-0.714311973749701	-3.41321212959063	-2.80544604708355	1.6339480272207	0.587982862057208	-2.80683413148582	-0.701970373975707	-0.95630309029409	2.4516139069043	1.37296373390668	1.34404809604343	0.719453621870935	-1.3792253349264	0.204073618863327	0.959057866041893	-0.286069794615631	-2.71663831263994	-4.33028228255203	-2.83239922513056	0.918942096593888	4.37938620268723	3.27249829771865	-2.90879865246879	0.142861461799852	-2.57254671002799	1.01365350660455	-1.03598624776952	-1.8659510490566	-1.79790080613171	-1.27636218941657	1.29077857605369	3.97939593200458	-3.22185498294798	-1.09262318515677	-2.98415271810623	-0.916650479267476	0.243559322592912	1.32203237239208	1.3142876934531
AACCACAGTGTGTGTT-1_1	6.8725734977927	-0.712337127223338	-1.43150211350409	-2.54574126028223	4.8932672856529	-2.75023137652327	6.14056403598464	-4.44461776941612	13.7024379716637	-5.43713393266431	5.56290017425114	-4.44187423344142	-1.89844681827329	-6.45070289678957	-1.48119337071458	1.67579832795392	-0.28949828040827	0.724197315296471	1.53618654207877	3.04987055121503	0.738376425695136	5.21133358141772	-4.21672420539794	0.730909405527466	3.09953986430278	-2.5112364226003	0.751551037569511	-1.20365711349713	0.224198207720241	-1.09381059249723	0.322437606174805	0.24359887741152	-1.20874118654074	1.69363954712725	-0.450996755485618	-1.24958344067797	0.805468251834377	2.60439862989935	-0.904483842933022	1.97648286896958	2.32638870048293	-0.118057922874865	-1.26454943399421	0.383087566964291	-0.584333616497684	-1.0313402670361	-1.27111187744595	0.661708957650061	-1.13471106031522
AACCACATCACAAGGG-1_1	5.23927080182143	-3.54443527161372	-3.28607756373123	-1.57065246619855	11.4029654933021	2.82542106940485	3.16196236467365	-3.89053998257307	8.66699619118011	4.57066788865252	-0.452869613967317	-7.07951208944065	5.3395562325278	-0.379818078970399	-6.39484168516437	-2.33506706972732	-1.57845911228049	2.53450120877599	0.651014743210549	-2.12091091980284	6.48329827642155	-4.32659667696415	-4.37188068913012	1.57466590345072	-3.88978057137928	0.370550262901377	1.11993552768983	-2.68330003961227	-2.86389037232911	-0.884389118887367	2.43826257687951	-1.65974233370749	0.870464821933065	-3.22958670042962	0.603410668213432	-2.24894741757276	3.49170078835619	-1.19835159116638	2.40512191176368	-3.37877417853995	-1.96447400016984	3.50994138040205	-0.263778364863731	-7.37714215985107	-0.989343364462156	-0.126534399505137	-0.682440444730336	-1.86272133380231	2.23180376306341
AACCACATCAGGACAG-1_1	17.5933783325822	-13.3084396557754	-9.47959667256354	4.0324892018814	3.52055337889821	-4.44556913586779	3.38088282002271	-2.12122107442414	5.25644184066226	-2.39744205670325	-3.48277517160591	1.16142621993474	-4.08721203392267	0.817789391455278	0.671335842496034	5.17922776155913	-6.44578986113852	-5.88591555129551	-3.88483306912569	-6.00436608250882	-3.19285965817651	3.80092036774091	-1.69625175227466	-1.93906683220772	-0.136285815527417	1.13061858754769	1.88012770862314	2.30242938058229	-0.781758886720897	2.18888644810023	2.34805496334783	2.45084305119933	0.0382777704536599	0.0383818604017097	-1.94984232134103	1.9174332359461	1.99548027327683	0.75091754904034	-2.39837011908099	2.21703767000342	1.68427916409019	1.31092169887769	2.56590525964664	2.03194539029665	-1.35923103609486	0.550989533905841	0.405857251781462	-1.21563203464734	2.70441554621685
AACCATGAGTGGAATT-1_1	1.20452513778857	-7.2862245972755	1.58319866344397	1.56245934871243	1.38272793424039	-6.16366181258554	1.58335272923544	-7.44799848713571	11.7807777204312	-0.74685037143014	1.81833661204743	-2.2049676228384	1.1518142068291	-2.2733904662692	-1.06648170313899	-0.275673268719812	-0.822100524951409	2.93604211028951	-9.4586339845205	-1.40026283236372	-3.09908322674959	-0.275807447403495	0.403297335380484	4.17076306947272	-3.70024651485084	-1.11536661734662	-0.971833506627511	1.6163103087527	1.1331017220503	-2.22919794540307	-1.19821564443857	-0.127966971978799	-0.428493332523151	-0.160492819949398	2.39249485478147	-2.40639961970937	-1.45326325140469	-1.21595801030923	0.0640374129556026	1.25503018257366	-3.17804624276372	-1.75853818121094	0.807241528267543	2.20184648079804	-1.55908465852243	-0.249089330887139	0.284816902403829	1.89503868869586	-1.95356389665097
AACCATGGTACACGCC-1_1	-0.574049990800955	-5.85251028126492	-5.02529773634205	0.494628819393421	11.8611867629392	1.19341607483976	-1.37937720116622	-1.44579719864402	-3.60628134808654	-0.944414666194106	-6.36395136712629	4.09931305063937	-2.63924332045912	-3.5292393905433	5.6189684997847	0.917768698224088	3.21257100791971	0.986264987415361	0.417868132268298	-4.00859729279312	-0.627170913532708	-1.56893487319058	1.97026267670227	-3.13510668147013	1.1296636080853	-1.44085731353205	-1.06977347545862	1.312291147712	4.96029967804262	-0.928423370051647	-2.42652228264121	4.1964567514224	0.0156134689722664	-3.47427746216608	-0.582750247495793	0.502975817847697	-0.633531721584184	-3.38612848091186	-0.364119312216534	3.53467870779126	-4.05460097401971	1.452860745825	-1.44759557205736	-4.05739475905224	0.0518828132736115	0.0596136308403475	-2.60626713878619	1.65283391328817	-1.61525228960746
AACCATGTCGTCGGGT-1_1	-14.4606049961656	-4.39444601012382	6.00403697592	1.6591369600041	8.91920659766756	6.99622074449799	-2.3705848691815	-5.47640796091516	0.530924007618403	-2.6347257213041	-1.03319216656809	-0.518016094313726	-3.23085330429261	2.54535750845337	0.553840743664558	-2.08560899028683	-2.11045339161002	-3.3249601214988	-3.26211735486734	2.66117045316793	-4.7879130298693	-3.69266209066113	-4.86141275157546	-1.9482401516382	3.13045419421725	-1.60866627239412	-1.4516827128002	-0.586259210810921	0.267845689548784	2.97429946931732	-0.534190446667585	0.0899763707504908	-0.349756249171452	2.10989958372037	-0.625405523730046	-2.14266314658019	1.57002231738958	2.50641702193519	-1.05438599135953	-0.290878169836783	-0.165542004458929	0.289782516520509	-2.65446590769673	-1.45864477139906	4.1106942919216	-2.35691651054244	0.866972294919638	1.30386012615143	-2.13040746495281
AACCCAAAGCAATTAG-1_1	8.6760254027975	-4.29337675104451	2.0481879775921	2.41231937007381	3.13103217517584	3.97711850867081	6.10314590026264	-1.75538046274387	-4.79896517154476	1.7279442212512	-5.28706124258426	3.41828633036391	2.83703109475561	2.62830519387543	0.317045883095484	2.66754214320788	1.92173737019847	-0.418992043296959	-0.553880306625822	0.529463981140313	-2.47045410272023	-6.02157710515683	2.38477824146611	-0.293808949732271	0.383252551613041	-1.99566647610867	3.09316418777141	0.793460676917843	-1.2187289443067	-2.80564631261761	-2.95795135275188	1.21768429876444	1.99982000349458	-1.10839383656083	-1.22098090634892	-0.80515965432826	-2.47573264254886	1.12675374515974	3.35418833363937	2.22708465089003	-1.92136862269025	-1.93959501718293	0.727842821147205	-3.47653656677019	3.20250420649586	-1.12342539147718	-0.867694595468708	-1.77721525367561	0.76455312240086
AACCCAAAGCAATTCC-1_1	11.4489340150015	-9.55350475639889	-1.31114658921023	1.52438708132724	2.45920317878751	3.56998528461953	7.99214264310739	-3.47407700094282	-1.56133771137772	-2.28181341201005	0.0872987115600778	3.24302779357332	4.01928459616801	-5.05443206486371	-1.14337689571514	0.922451016748514	4.2625985153148	-0.849064125546681	-0.882208964332761	-0.245792867780223	-0.677726508058544	1.68427789283294	-0.00953035552914515	-1.97661488175518	1.5025153674754	2.03274939181166	1.90888527781903	-2.32005549789334	-3.25280045767258	-0.373491189198641	0.851638456098449	2.92481265121156	-1.30672505189032	-1.9879206862842	-4.24816703448454	1.69077156398202	2.15327403476718	1.19424880961285	-2.1015164690609	-0.522746514010348	0.687470027018273	3.48782444304094	-4.27162849632398	1.24297610060384	0.802059318428866	0.558177120734159	1.13411322834108	-0.148087267261367	1.30115611822164
AACCCAAAGTCGAATA-1_1	2.52958212947277	2.62022298899232	4.33028253522649	-0.988290110217841	5.43281186461832	1.56509573263021	-3.59226000137979	-1.27754055036032	-6.55265057967685	-2.0780533535253	0.0423133708178388	1.37182405661277	2.21404815563977	-4.69719396678063	0.629855951436624	7.8745853952621	4.91643460292445	-1.6673619244791	1.3821167864403	-3.53998403384096	-3.30404810910854	3.44677981036658	-0.458404170778957	1.32714718780663	0.3190906693171	-3.2525752076082	-1.28393293596771	2.04143668329388	-0.131330100558506	3.20732837700001	1.50723793686893	2.5096258119952	-0.657120645974312	-2.19514577153582	-1.55122897802952	-1.7807262404388	2.3868601410134	-2.64594075520331	3.01626273954725	-2.37115287010773	0.162504173885885	2.31803242398399	-0.538193467534825	0.113025072529778	0.0206961121913583	-1.32719107324525	-0.46765109297321	-0.899799430178678	-0.38243617706758
AACCCAACACACCTAA-1_1	17.4937202776697	-4.05579751206475	4.77362395553911	-5.41448292994474	3.61394219960086	4.42712118968585	0.142927995711784	3.15500428828359	-4.07972184080404	-2.34163416419828	-4.37627471054603	-0.502739747394252	3.10974149546763	0.906607850547	-2.07374186274889	2.02412137747074	3.61794888650104	2.19134207716225	0.227864418666416	-1.26187072437471	-0.313741580389704	-5.35175507150775	-2.56364108168586	-2.68092441775049	7.35676607773262	3.0209280476635	4.43677304510408	-1.6991427016508	-0.560226002950499	2.6900232371694	-3.25855646458261	0.605751799207745	0.0825812537973045	-2.49869017871717	0.68917656082564	-1.39328627716659	1.37538064417056	-3.16416062066991	0.746868518735513	-2.98392676842081	3.12796944957247	1.53919795489744	0.426575149678405	-0.209311675829019	0.528146642489135	2.25869660885748	-0.17955905676198	-0.287608900699795	2.3387464770988
AACCCAACAGCTACAT-1_1	17.6252691119961	-5.88719302979837	-0.668356760203332	-1.09173231628535	4.78420214380637	-4.27146787185551	-2.49316693795292	-2.54670495997823	7.04396302440244	-3.86538812936608	8.146559483843	-3.33197541053069	-2.93427440422065	-2.80896359757456	0.142595462042398	-2.03277416160603	-0.374470661961501	-3.37432961816481	3.5664474264765	-0.656560198777671	3.60950983637005	-1.1120251830255	0.787152518730053	2.69635181265162	1.16307463433612	-1.08554161238877	-2.01529997017205	-0.345794454980561	1.99378297083262	-0.0182377988078519	-0.623198664267924	2.58932852472738	-1.96832923129374	-1.7982608053181	-1.75158602290504	2.67633991968882	-0.226674998918101	4.42130974464354	-0.422716928326103	0.281027501103236	-1.09434110894184	-0.22716167655985	-4.38348448813118	-0.180236051132636	1.31885953394099	3.28278606561302	3.92040135369034	2.06852813000956	-2.30521584943139
AACCCAACATCATGAC-1_1	8.84769973084466	-11.236948491692	-6.18533744660337	-4.80910619603553	1.18113248720578	12.5229238785194	7.28638731248698	0.146271623383095	-4.44142582371797	1.65990780704871	-4.87123139908881	2.26318686225437	1.29301316360862	-0.863358563464667	-4.90058389754136	3.52096848982397	8.85931818443546	1.37827346748287	4.13133776395599	0.347068151862081	-0.596023521948023	4.8963281860584	-1.39003368240404	0.148586986337868	-1.63750930195497	-3.02002221993567	-0.042240649543881	-2.04518761518606	-3.87908892456928	1.5015290877558	-1.21475566246414	1.474567184543	-0.737887827733397	1.76996731228198	0.528874004820352	-0.391824575622633	0.211462816029828	2.21735587043544	-2.70015323020435	-0.919631802416557	-0.723336176812259	-1.94033903667615	-3.90020993281024	2.16226824587928	2.48303256953448	0.472370193610227	1.38911455294939	-0.255680536999509	-1.46587128155752
AACCCAAGTGATTGGG-1_1	-4.2395882026734	-10.9291535664735	3.57200608650901	-0.0625609688265426	2.38444835258375	-6.00737053334583	-0.523409183132057	-0.129750537794802	1.61226570436801	2.33639849468517	-4.72502704789596	1.01938776271155	0.505925020163328	-2.58357047398079	2.51502970106723	3.99552890463465	1.25648746072151	-4.35152403856309	0.190619300941823	4.8538913659067	-2.73604592430416	4.67607504577633	3.07125158212263	-3.18276003373401	0.903467391382154	-0.507229849232177	1.55370330057549	-1.2782818001248	1.55165569496402	-1.26119752321505	-1.48204659275901	2.04956533329868	-0.393650725411701	-0.473567954274022	-0.472742868574319	-0.938205153451812	-1.99798413388211	1.3930577850938	1.77738027659176	0.148432294778825	-1.26285719074027	1.97997152756601	-1.25705030994055	2.57110256515714	1.02180630064679	0.739527584668358	-1.11154349262558	0.659649115280533	0.661292646961278
AACCTGAAGATCACTC-1_1	9.84644889586141	-10.6160568758821	-13.4662701364011	-5.6699546164289	-1.78327941336879	17.7838152333512	13.3166716620077	1.63303480304438	1.37384139975939	-4.85538617525596	-2.55660569810621	-1.83920366214107	-1.43641428194216	6.40306150884154	-1.06321725474411	-0.762407872076579	12.0353053069385	1.58782751336724	0.51075863690075	-2.53417231970041	0.869932643042691	0.263743949897834	0.354473263053119	-3.75615200592314	-4.6250379181042	-0.433703742083245	-5.83971164825462	-2.5544030623902	-4.5349730006136	4.90044221006854	5.11971021015924	3.57809341975886	-6.41108940321303	1.79810616482999	3.41532561466455	3.99098382603693	0.341682175422461	0.985664788193771	-2.80334012862234	3.37265349860583	-2.06659037552247	-7.42511932427591	-2.3277719995665	0.786843201196279	3.14516324009858	-2.98491691468158	-2.87809795000548	1.95251621501901	-1.76597316467448
AACCTGAAGTGTTGAA-1_1	-2.0685040054239	27.5298181046409	-6.38362669608412	5.91416321504156	17.7630705786885	1.75723209933626	-2.98802763516775	-2.21920930913431	9.71039970580387	5.22200474361135	5.85460892947125	-2.14843759369529	2.62802377774196	8.87876473497953	-0.807360907797975	-3.14173894033017	8.62049804249351	1.97545875728054	3.99374497696381	0.0539153739254791	-2.42720147356368	-2.57779127977041	1.37656062260278	0.273104820488267	1.66437581516008	5.38387073826337	2.36202407109011	0.0614220305458395	-2.78010928701823	1.55477574751364	-1.6549413335845	-3.70944591146225	0.294054649804172	1.55121745816629	-2.98650873587535	0.9613568611267	0.133311034590535	2.30051285867515	-1.36750256731342	2.92679549987892	-1.78676586412897	-0.836388951286537	-3.78508692702319	0.843663598868576	-2.4056745802401	-0.0389700359273505	1.07827327116959	0.432586949718516	-1.14252894275723
AACCTGACATCGCCTT-1_1	17.3427886779356	7.22965143240109	-2.37326691238543	8.96710626533046	8.58493420983443	6.37776378853404	-7.72719858091149	7.31138149557005	-6.42593022686851	-0.884266586197619	-3.42823350062575	1.70957347062138	6.42980969037569	0.388250119749076	-1.92949663106513	6.29417906171313	-1.75764860638748	-3.79412191549848	-1.80813814760039	-4.90545950123715	6.95330076848313	-1.19346568140824	2.84801723279589	1.33703567318871	-3.61984701140351	0.267436756722952	-1.56196839608474	3.33450309249093	0.276320627487764	-1.04218155979095	-2.5255556267013	2.10402015110851	-1.20715017567508	-2.79291200801792	1.2908174995162	0.895324843128889	-5.04580316242956	1.2987861748165	-5.09038655633584	-3.31075012770848	0.749473308403467	-3.65170006376157	-1.90830078157457	-0.404577263693321	-0.458445046469165	2.74785853601466	-1.47170778141647	1.93301274623382	-2.59491878203628
AACCTGAGTACAGGTG-1_1	5.24758167289661	-3.73295333699528	9.09768889584262	-5.58539780547061	7.09811390412863	-0.0433672109217959	-2.44564035039822	3.72981370152393	-2.60627152272752	3.80810895650054	4.51841609775837	-1.74522012180914	5.10058064400313	-3.56864753730995	-3.22816120669164	2.23577362382674	-1.37896996327937	-2.8663427555019	-5.00758412295705	-4.28408743304559	3.80102883285806	-2.72544855850401	0.437148744305825	-1.27073096405589	-2.1808683080565	1.56375150527207	-2.49399984366968	4.48840227326651	-0.282749998264344	3.52766067705093	-0.754583413522779	-0.618890683638548	0.755291603300243	-0.564998130816979	0.130838907201948	-0.591937498457447	0.0400836310253912	-2.55194982428101	1.27483208118316	1.93592859611565	0.781296771298658	-3.05189727698878	-0.510395689157689	-0.807647853912111	-1.68021407903182	1.57578786502881	1.3129692885456	1.71856111567484	-0.623800163807662
AACCTGAGTTGAAGTA-1_1	-4.23601206930151	2.35250250040699	-8.39555905708568	4.42030803225486	11.3000827944112	-7.12534387021096	2.04162932341001	-1.14265875758786	-3.58678054098149	-2.03252573403096	-3.56830936571951	1.88547295730041	-2.13893268981399	0.210755621786989	5.24955020085274	1.64643701210811	-4.23144260555116	-3.84525459094608	5.78459275844435	0.284845010633876	-2.08941351390443	1.54394640764763	-0.786367652717127	-0.404518860473846	0.16122995936552	1.74853395408946	-0.658469011629721	-1.35599163440968	-2.85950838090418	0.288754094125298	0.10381437084091	1.72457656808369	-4.2075978980288	-1.94806747183643	1.22568757402226	2.31213624663608	0.886832678424515	-0.811124034228851	1.66729617846713	0.13718636762766	-3.04607402050398	0.893798918035951	-0.285540270697396	1.77300080396014	-0.280535359300997	2.10340393282264	2.91007654903349	-2.07754265549098	-1.3523482746418
AACCTGAGTTGACTAC-1_1	-1.10273284598112	-13.6185924413354	-2.02270443910528	-3.4192837072021	4.6118003737658	6.91372279878802	3.62843511479731	-4.14606509952073	3.40673897941502	-2.02116021026934	-0.25086467112861	3.86519704893546	4.98961345520759	1.32407666102513	2.77872135525114	-1.77025469874295	1.49774228782846	-0.525315338150836	-2.2765464994815	1.71211918726682	1.43407520450884	5.86082010359207	-0.185769630675049	7.55081351892918	-1.23408467294762	2.56954123097844	0.284725969423372	-0.480256103785096	1.95452361275119	0.769988493684264	0.0362111384625294	-1.13459172760208	-1.12041745660098	0.752610595453047	-0.442067356844676	-2.53016988057003	-0.90691300211716	1.56722506212364	-1.24214511896392	1.20793361154441	-0.568683351772165	0.521121179007661	-1.01289722952581	0.0100442204622971	0.88704061595437	0.572802527932974	-1.52058518843802	-1.30583881149275	1.69680410785491
AACCTGATCAAATGCC-1_1	10.0031270923244	-4.21618130034768	-15.8590668397569	-7.72254747766674	1.20759209117615	6.89521032118359	10.3294637101272	5.78542595848497	2.29677298622002	8.65651742213878	-4.86122537676547	-8.78919781374479	0.176866720687224	3.0879609431285	3.19119916509892	-2.54913054897856	3.69133794159875	0.0418143920050462	2.20184145499257	0.581087989295494	0.674501065324767	-4.73100379087811	0.133139954931375	-1.72438157411431	1.04238511897347	-3.44698270377665	1.50512182141255	-0.168109285338291	1.90591821030174	-1.68252699473782	1.4997596870795	-0.210111823858932	1.27359583349238	0.337899139210525	3.11802763850087	4.45657156624512	3.61649618084849	-4.92350996768857	0.548893752798677	0.0563225387480647	0.490018193448108	2.84893934069001	-1.96777889512893	-5.54345193794894	5.52104229646097	-0.456609637735612	2.4276024525578	-1.57661203797366	-1.16998992313404
AACCTTTCAAAGCAAT-1_1	2.54797535103872	2.42895157411817	-0.685411932710552	-1.09890283785451	7.82784754547736	-2.44812830453515	9.8831333015027	-0.756221698726007	-5.65528676468547	-6.78465106590898	4.85117402709808	-1.39859984160223	-6.25999541808797	4.46864904406045	4.7283714618775	0.18315492684878	2.74156959517106	-1.84101615371536	-1.55729878010341	0.173853524428875	1.89486924404497	1.50600948833687	-0.685615260257357	0.638700117674751	2.08205944639485	0.373993230665258	-1.93125068093216	-0.658122363504281	-4.59955833497841	0.0142100306287398	-0.589273184354148	-0.767158287684029	0.511144694701491	1.90513080862036	4.55655255295572	-0.693038987177264	-1.4492946402709	-1.71263484113215	-0.670068893585608	4.04724019390293	-0.500419928782363	-0.171113690968287	-1.2153488730928	-2.25603855743829	-4.15351529445391	1.39584096220925	0.0701206364417126	1.9479536429077	-1.60317705471606
AACCTTTCACTTTATC-1_1	6.09979852488082	-1.84440509026575	-5.78166778476923	0.68422765645438	2.37347867817511	3.79885436285346	-2.87979829103925	-5.07311369692688	1.56925812815236	3.81482620201957	0.810632291435647	1.99464968420359	-0.155257838227225	1.68621000234536	4.23958351718739	8.41914177201955	-3.27489599488419	-1.4874936770538	-2.19413398337558	5.04008022256739	1.7369739141809	0.113689238558589	-0.785625660193286	-3.18925692720011	4.39534101221081	1.38078024476845	1.16590928935713	-2.37357122261885	1.05861346569334	0.322516517753983	-1.89248013906168	-0.0647550082814082	0.299894370403234	3.97537162423631	-4.80727063872031	1.75135816111619	3.08996267399966	-1.93151365697979	-1.25252488005093	4.20621342890011	3.32688528708223	-3.92900137085656	-0.462481054828552	1.31424998706869	-0.181077624843578	1.80205418224116	0.0336098048776851	3.63398415551946	-1.43760209630708
AACCTTTGTCTAGATC-1_1	3.69695815277629	-4.20581545030151	2.06645883420392	1.24533959165715	6.72466464701423	5.47843086744047	0.825782842713253	1.58933451169746	-0.874320090888823	-3.96265862760155	3.57993204927586	6.13856197221643	2.4156916545876	-2.04465845126647	-1.7282219371199	-3.47719234061467	-2.29415321181267	1.93661354478708	1.42603144326777	-0.283319889907453	2.94765103670052	-1.39971865765923	-2.0872092225105	-1.57875657416779	1.95514313224187	-3.16831453066181	-0.0321947956097587	-0.224072988564897	-1.68253444933968	-0.510324226222937	0.321953324249857	0.961633114800491	-0.218219816889061	-0.720630908597874	-1.81027207676882	1.74721549346399	-0.19424747294441	0.340394055426465	-2.01080311388686	-0.362359168481295	1.64034856373053	0.180291222978569	-0.761945955116189	-1.47519016523082	-0.98921591308012	0.654539973534984	-2.02122436453833	1.00811401029862	-0.162924861620931
AACGAAAAGTAGAGTT-1_1	-1.06115652317766	-4.90100878324894	3.57982487531665	1.20936397594983	3.34543040179819	-1.56824535806672	2.83660117815505	3.93641011675544	-1.74197678550565	1.89083029954287	-3.77512525538071	1.51170338543351	2.48944455821673	-2.61196689391766	2.9304380354414	6.16697985437127	-0.352082897285595	6.56756749570882	1.45883255999733	-4.79616806323796	-3.1536334302153	-0.0203094446246942	0.4725709255094	2.66038919949895	-1.73332837194125	3.91954657567231	3.8526480166732	3.3561799878961	3.79782507763401	-1.6657997591103	-1.02190823546299	1.4198238094076	4.00417610123155	-1.35106607361518	2.92712299384958	-0.536921708061905	-0.717265998857649	-0.740176430706891	0.328607139245242	0.177674298556621	0.385274991834799	0.156518655743631	-1.6464550757029	-1.35056068414593	-0.544815572999952	-1.04189715200377	0.591043852444231	1.81132919809573	1.56721458737567
AACGAAAGTAGTGCGA-1_1	-2.89352586333187	15.4202444086226	12.5324089426356	-0.334943303516554	4.07415165851152	6.7947752078127	-4.9565925928169	9.63438593427912	10.1860785072855	-2.91841115629993	-6.4885588698578	4.96043558312599	-8.6103242427675	-5.3157385831479	-1.91755825011692	0.533567663900151	1.66223028902947	4.96856703822696	-2.65472332741464	-1.12796223563508	3.00656504115694	-1.82120141965646	-0.476116627575209	1.36715103690451	-1.42434866848864	0.170631062946014	-4.15696480660514	3.12896405530447	0.0115346894163335	-2.39347827101186	-2.0526939197509	-1.00279321810501	-5.22619885573446	1.53928981845132	-5.2750483743698	0.920551233158434	3.40057086375825	-2.25461181677305	0.618202416022726	2.61664895267943	-5.44010319196847	-2.20709051544775	-1.49398233602913	3.34761635678033	6.06244123267905	2.92029690813554	-6.87326303850521	2.13373025161231	-0.709898530838632
AACGAAATCGTGTGAT-1_1	-4.70368190793361	-3.77724388749386	0.808481758287917	-6.40534608237986	5.47114410237358	0.73507762279633	9.44336879913078	2.52801258830902	-3.28954959401449	-0.250894041097496	0.324488175636696	-1.34301892710124	-2.87999178024468	0.677228585180833	2.84902422489455	-0.0903749047101334	1.22038711922417	0.47764588247505	-4.33477401912203	-1.5257765002826	3.95897079393989	-1.33797447905259	2.87307338375404	-0.585838708309556	1.70161595706412	0.783657229364209	-1.46211318041083	-1.62134610475739	1.42681624231877	0.223572353558563	0.0542715235354574	-0.654051573259685	-2.49821116128295	1.51207625834629	0.913384005176651	-3.18708076225396	1.10275827365023	0.165768503555337	1.62220106132452	1.36748039535466	1.24364499505114	-1.09840372604302	2.52909121839993	-0.600104707491986	-2.90213692030402	1.03374878985559	-0.141542351202944	0.401647001404363	-1.2862544299864
AACGAAATCTAGTCAG-1_1	10.2795810939249	-5.01313053841621	9.24898620661208	-5.48576759205213	5.21765346298088	-4.41005367183949	2.92960697076414	-0.392207791441692	0.813529423854865	-4.21301186484817	3.99446875943411	-3.02894760189024	-1.696602838347	-3.16515069062801	-4.62688242557719	-2.64963569099018	-0.274697130651711	1.76070531935959	-0.315551613493075	-1.00091442570115	-3.6572483009749	-0.119141023265532	-2.88387472587732	-1.21247745233343	2.92295892527368	1.23099827322225	-1.92840552638301	-0.738413772821275	0.578416434509682	1.74244314495084	0.654627492997336	-0.869583692742406	-0.0399136112130666	3.83435592991492	1.14681138128808	2.44325565682742	-2.77856668622256	-1.1539654791376	-1.23305359096565	0.0349344041412656	1.13050579130522	2.50265134709991	2.48484821968646	1.41750699838742	0.66024984306077	-0.548962413080091	3.0901684616084	-1.88287345941304	1.02310084854959
AACGGGAAGAACTCCT-1_1	-2.77114739048681	-2.91210062027967	-1.33135593614382	2.93635946922531	4.18209230784327	-3.46953355494162	-0.119089936681465	-4.61343704933955	2.5400350357766	1.82078104580417	11.8796041146681	0.495830696670746	-7.32214844557978	-1.64405591658354	-4.30787956974898	2.64982166664405	0.37067756046148	0.140735566466549	4.9181484262092	4.94144543705682	-1.52328151006262	-0.778864283435911	-1.06623973571022	1.39250939245169	0.707033053637029	0.249308379142356	-1.79843699574133	2.47737128718993	-0.00533223552367456	-0.298610375219692	-0.296770768089293	-1.92576423003068	0.664901586641653	2.21236801493726	2.21576323596817	1.21342840236613	-0.284689345159364	-3.37256311500559	0.388433644108068	0.260430687476887	1.76632897907055	-1.51685701181274	2.64058083753745	-3.35503657921489	1.38591233763178	-0.617741452817892	2.27488452515286	2.39711657696419	-0.0647722087575326
AACGGGAAGCTGACAG-1_1	-6.54403752396071	-7.28478032938373	-4.93517509048439	-4.7675305428334	7.47238139744743	-6.9519953028498	6.77236765311009	0.836034619274078	0.788443694158707	-2.57751422668487	-0.2482041669115	2.38660007929195	-0.563928962839724	1.28744135361789	5.7397192955828	-2.72057095905267	2.29975145138188	0.825527760681544	-3.29316684499831	3.92926497673201	3.65370161977831	0.661744873540157	-0.299913610001781	-1.70043273608732	-0.788660842633288	-1.8274217236667	-1.57480782399294	1.23199725990833	3.42254116996089	-0.153071799746107	-1.7994050209081	0.354015767274116	-1.69260300234384	2.27504980451257	2.08810890899177	-1.40181348209908	-2.13598287587247	0.534162288899654	-0.645274321820974	2.38548809882187	-0.629246418362046	1.49739957211749	-1.91982080504929	-2.73229047409929	-1.3237078133699	1.35062863236329	-1.54652921804846	-0.153317924425261	-0.152541341392772
AACGGGAAGGCATCTT-1_1	4.26791541038662	-10.4593455026673	3.42258963681997	-1.58410686718598	5.70810636052136	-1.17173993556343	1.08725837840979	-0.00594858895676718	-5.43663427564022	-0.114380579163384	3.89780071892266	4.10058383218703	2.99032284612928	0.48327301415539	-4.5451074369144	3.3623055388536	5.63878888572451	-1.10676021736133	-5.25669530146179	-0.642831105949607	0.866243056088701	-0.143580158260377	-0.0554808113949619	4.35961798140304	-1.43496750447746	3.70395582045194	1.49050220667612	2.38990734655524	0.702416102925923	0.68968339746704	-3.11189505953439	0.937513516218039	-1.27969699347617	-4.84561024029893	2.21746443551245	1.1130914140609	-0.619180723915803	-3.88477632349653	3.36939147749735	2.8232218638289	-0.877261582884137	-2.08978237278656	0.146641073878622	0.792200489327441	-0.0173573539470013	0.736941513650417	0.502263885920138	-2.19362501376914	0.493407401611744
AACGGGAAGTAGCTCT-1_1	-0.358609445425365	11.3495776332497	10.7597239346181	-2.62857843995363	1.8228316752525	-2.46879777074413	3.06052678036013	7.26928893189183	-0.383903928176238	6.48576334825934	5.5932479625639	0.740817277415478	0.159396788560802	-4.22360576774575	-2.29511189467645	-2.42890102926685	2.1794636777015	0.147498737105654	5.20887936384012	-1.86356425773936	-1.13066672571742	-2.74017768360658	-3.65117177968393	1.95280025752432	1.02154143268632	0.971156679099679	-0.795256504504256	-0.0919136344435801	4.60728323601384	0.280915108244715	0.551940724728308	-0.0582708007943097	-4.05090639393981	-0.987887147641306	-0.360019715857265	0.456792100509871	1.06120072200726	1.2666495478524	-2.71388980760143	2.82942743629327	-2.6539202754092	-5.70508146327319	-1.73396017588024	-0.889900130759725	0.329105500793691	0.0109400468391098	-0.599072313547224	3.55104064147667	0.18056684331287
AACGGGAAGTGACCTT-1_1	7.66052783223468	1.91005568367818	3.89202355236927	-6.02933830327412	5.3611637403032	4.82096342696133	-1.96004101288939	1.2079567509439	3.40936666909184	0.490945195538236	7.93158447500035	1.84241575573952	4.73116174242582	-7.34929890628123	-3.02662488508542	1.84352831341631	2.08614006898372	2.91089454309078	0.71124075244334	2.57732793167264	2.58485391272821	-1.29188519823803	2.25748961714556	-4.92243597305621	-0.342775578492372	-1.45737076611122	-3.87723908187414	0.769852095206693	1.93171186930338	1.62582046354289	2.11927417013798	0.161964020150754	-2.15041369555697	-0.206808442000142	1.86513269671732	0.180308240502891	1.35055193802472	-3.05724258560019	-2.5038122976234	3.88901326625925	-0.538598912550449	1.66632599293067	1.69942946382526	0.345498407371515	0.187198848892749	-2.25502988972593	-1.82868404922697	2.30303308638475	1.66354176481594
AACGGGACACCTGAAT-1_1	5.30469754320342	-7.2771432738455	1.02671411994751	-0.876201326530032	5.1478399842063	4.36014169972961	13.2611971458337	4.90786298573047	-6.44250583292876	-0.443357252879812	1.30457744047003	-4.23186898630884	-3.67574428337366	-0.852076143257188	-1.40761032132101	1.40499557287632	4.34578026018506	-3.5800747068482	-1.30337711759856	-2.77656596137918	1.68674953976705	2.4957159818912	1.99405599536324	2.05677169930586	-1.180648711843	2.29738086747107	0.336556967231264	-1.22820601500351	-1.31907341555095	-2.33566196217064	-3.64958487399396	-2.67335108983192	2.41759559523431	1.07613868897797	2.45438774925074	-2.2051948526924	-0.969219652014722	0.192042275640162	2.02800657326559	-0.951337323589154	0.35813861317939	-0.40176137465217	-1.75546740053256	-1.55454988933235	-0.153480779866055	-0.0414295817598566	2.22034307524954	1.93226238896535	1.04069406006653
AACGGGACATGACGAG-1_1	-15.0937358430122	-6.0772772257864	8.24490972465215	-3.93489218664256	5.38153603247305	-1.88733197529752	-2.66048200850902	5.26142114420427	2.43162076543544	-0.245924538353862	-0.522378282305893	-3.59951452453363	2.05107504438658	1.66867361137733	2.64838299421472	0.87921081465494	0.544616515885688	-0.969993745461912	-2.85415376242207	3.55533106752809	-5.57251846192501	1.40033556658751	-1.5691270772743	-1.82109126528728	-2.94816824986911	0.968508578279527	0.735906308598993	1.48714621606661	-0.0198212918658672	2.32125712175508	4.24671700142965	1.8136039563398	-1.03884857040799	-1.61578113259474	-1.47787356309056	-0.0952711559053643	0.503927524639631	-1.20756720128925	-2.26377719956702	-2.49368795075349	1.9436227114017	-0.251027800399544	-0.722735480933654	-1.85203287719835	1.27414739192525	0.470563886871523	0.128229739683996	-1.63140478091516	-0.328737878817034
AACGGGATCGCTTGCT-1_1	9.8073449668038	0.462112339023798	11.1344014073414	-7.33694515351154	6.74635082283247	-10.8972047155655	1.15619632465546	6.29371560610059	4.27713027170411	-1.04160432818263	4.99119352475865	2.94140320467655	1.63072640847982	3.6687681380369	-1.78510484478963	-0.789119808845813	1.21943145621503	-4.21754513089585	0.864160527451482	1.74902607589794	2.3695314760161	-0.210077775812817	-2.1867711182369	-4.02234909146739	0.686757484292321	1.41158697162605	-4.3686914684938	1.16031348466261	3.11280366739813	2.67855599070587	5.23196470024771	-1.84227036468643	3.50668343772802	1.37035469349092	0.148280751141561	-0.0710375148004755	-1.28684695501258	3.2748311694683	2.65332108050007	-1.26661140567831	-2.24712278614207	-2.14405664440188	3.44717834345994	-1.06418021579846	-1.10919315968233	0.806999551844035	-0.45957120664139	-1.50715459835118	1.72392560059523
AACGTCAAGAGTCACG-1_1	6.5526142213474	-9.5250581913728	-12.6364629410903	11.2638158131316	-7.60622200919712	7.99509669777732	4.0148266347458	9.48584973978875	-5.16829130558061	8.32987904379915	-2.44399796073714	2.45025650797793	2.50967682520764	0.185792560274998	1.89994046354405	2.70666452846783	-0.763695127053326	-0.0519112435151755	-2.639456507187	3.24324228456876	-0.207825695098202	-0.00375882767636645	0.519839512317003	-1.96667033528969	2.00388715545986	-3.12068918344342	1.30945335952194	-3.37762239580373	-0.343953550337889	2.83492716576763	-0.937429300914295	-2.14979093674059	2.06122099588408	-0.265511970327431	-0.872256840072085	0.382555565170492	2.80397072691059	0.611980808874976	0.309054471356207	-0.609350879444486	-2.24946026660529	2.08539237387837	-3.05646790902478	-0.105899044344279	0.368383888020831	0.589726778926294	1.09216441510547	2.73304719160006	2.60085046746359
AACGTCAGTCAACACT-1_1	17.814971644754	-6.00432641675236	11.6290067872766	-0.0918408791260961	2.81790004104268	-3.89276719631052	0.455289012969555	7.37603799385505	3.50041807113444	-5.68475290271361	3.35561381896049	0.850525106988406	2.36861702182752	1.26720547702836	4.60943535455071	-1.19201823286855	3.51636125539476	-3.86571540558742	1.27219621435553	2.05671682319381	-3.26209318719156	-2.74017005254253	1.18565417594	2.38705863311889	-1.97027015511239	1.59892854201846	3.88318392098826	0.737683324449012	4.40567980711285	-1.44415778069849	-0.515718241449531	1.22073169910676	-0.411086485563511	-7.73680682197396	-2.81030597853744	-2.45884170663588	0.707992622217609	-2.59547764159415	-2.57926797332247	1.70317100347524	1.07815981806169	-3.51297451573396	-2.25601325878447	-1.15684724538156	2.45465252666426	2.56640320255041	4.47111414099404	-0.798888643801021	3.24436626007375
AACGTCATCAACTGGT-1_1	2.17354916676735	1.16183231410414	5.46292434112853	0.450188969060614	6.34365544124355	-14.4128940136684	11.3508346982037	7.91296493776754	1.55132157646599	-3.90569373096244	-1.47528848268843	1.43166770070631	0.0172795379229335	3.60823950179455	-0.863149198191568	-0.827556397099033	2.85529977614532	3.32169443151996	-1.12691062734848	2.86312176551817	-2.79356578905674	-0.245988629289294	-5.08175044058721	-0.152137528339832	0.246405719789104	1.68918541159768	6.06255346491066	-5.12748387821216	0.970892563147125	1.35791203910123	-1.03227550108257	5.06276231970149	1.75534196417177	-2.21443612944544	0.224237690101337	-3.36802948767014	-1.16185231804575	-0.871772722688602	1.40746910423449	-3.28096246554857	-3.47510070489885	-1.98244279859491	-1.54265820135627	-0.010027709512564	1.21218062259159	0.180108045773814	2.04188913415267	0.0018044601614347	-1.60318234996504
AACTTCTAGACATAAC-1_1	21.1959551431441	-1.23723262260185	-3.47465606336608	-6.05500594835754	8.28654153363547	-0.517790292111587	-0.264703559333719	-1.12035599603239	8.05105795989661	-0.559084672271313	11.6204968860415	2.48841230047159	-7.23001116283304	7.54726773588608	0.635227551866959	-3.47411236574499	-7.54659955179276	1.09929184459569	-1.67300727006107	-1.15322183600344	3.04249836436668	-0.23898719355055	-0.45405548557713	-3.7420509421362	-2.73903380743395	3.20006850646107	-3.84115223396183	-1.93581967833651	1.50068883910397	-0.273270862020093	3.14543362973212	-0.166848591372171	-2.47111817204726	1.82911683144776	-4.23251017469233	-1.56039672689157	3.78344195805733	0.706417710015014	-0.608095997639879	-0.739738028115974	0.230263038293968	0.900918979126849	-1.8424743462585	-0.0102409172801444	0.0970614663708743	-2.83407904695126	-2.67197305152222	-0.247599122109234	-0.226767818875187
AACTTCTAGACCTCCG-1_1	5.02494211282973	6.73060574869929	7.84639630971827	3.64608763829717	6.48559570034876	2.20574379059495	0.828682708102368	1.31753240584488	0.945063722046869	-5.13193305783322	2.46356362005206	0.578395470811518	6.51610714164259	-0.855762240220702	-3.3549721066757	1.64438216734925	-1.35235206718953	0.868532067361325	-0.470643306956834	0.58898348846408	-4.65671375865086	-5.68828405705091	-3.01827768070047	2.88825328145819	1.05278410840373	-2.44496956844308	-0.0626874715343617	-0.662295347815874	-1.76627535206614	-2.76260865351433	-0.996352407706762	0.916347669723747	0.864551741962355	2.7047282676536	-2.99399927589972	1.9571722779256	1.33598941323672	-2.50480548224556	-0.836648715613126	-0.417314830320668	0.386103796148536	-0.0247305362509189	1.52499203907228	2.98156272165441	1.893986205065	-3.16924283463191	1.34308456670458	1.80612325046725	0.597041438763228
AACTTCTGTAGTTCCA-1_1	1.9385689001093	-7.94998181795038	3.58949494634825	6.51818425025993	2.49742386158932	1.20650874209414	4.88533535259072	0.0391882128947299	4.34299168543964	4.08120735745371	1.09234955427985	-3.02232965014878	-3.83450766130705	-2.47439404005247	-1.79546674241584	-0.702004110879982	-2.59936433705713	-1.33802260462818	-0.276873692670617	-3.22880511838552	1.27434343715821	0.00955503637394819	0.0980937692805181	-1.85383055420418	0.987910419149416	4.38101299873639	0.252642209378542	-4.01805494797025	-0.240939265145811	-0.0345939310070771	4.47814164855924	3.83340249549982	-1.88274690873046	-4.07586141466004	-1.83861854671392	-3.62546898190951	1.3176465267643	1.4994796281339	2.39689225897849	1.16221646448664	3.27996206680266	1.93022053074661	1.78878706968193	-1.95435741920214	-1.50120424497268	-2.91292269393431	0.900396441337803	-2.92119839373946	2.28872198497672
AACTTCTGTGTGAATA-1_1	9.36476736126243	9.571418848471	12.8029143619559	1.11675675247373	1.41830131149101	-5.69232212223289	1.85335658425013	-0.165256408324804	5.81458622148756	1.5062577499915	-2.73963672864685	0.091196582696489	-2.55259364466666	-2.3832615912382	1.91013409875006	2.59113718784259	-0.406781701341948	-5.35415834022221	-3.28461798006742	-4.61401237699698	1.1275309707189	2.70264455510885	-1.03859721643504	3.589049664431	2.56051547347076	-1.02794051276537	-4.46274213300693	2.73545065493485	-1.77568106695273	-1.07487142765255	-2.69192579878827	-1.05586423356083	6.69556957368829	1.29266291505862	2.91860944676311	1.02028748596267	0.787417330549886	-1.75850868677786	1.61141335724303	0.554831601309924	0.0389929051597954	-1.89912704909942	0.058050614797618	-1.9081622199708	1.3494032678874	0.294305241454975	-0.162980449304366	0.093500152701282	0.690526880723538
AACTTCTGTTACGTAC-1_1	13.136261583854	0.0944410916857671	8.84722103388023	-2.23619964328887	-0.123849453231326	-2.03471350250812	0.451297082539757	0.616972690563482	-5.25678767465242	5.31853754387862	3.46836841850771	-2.83213850829386	2.08051460253511	-2.08471581312934	4.15791667051867	0.0300054012251573	-0.49399250089289	3.33675909794228	3.42789873238818	2.61079500581727	-0.429049155278932	4.76107189874638	3.53714992363144	1.58113809400407	0.359209442918415	-2.17025760805548	2.32973691497155	-2.04951917562206	-0.0249273173688822	-0.772835103930009	-0.936187643815033	1.93358564531747	-0.13824457523187	-3.68469484704042	0.904202842471109	1.65480032397829	1.88558033208961	7.28945964150642	0.614165160969275	-0.198819925017232	2.11254257216925	0.22860893610175	2.613028891077	0.677951640350629	-1.36672888096005	0.289902675590017	-2.60065659708658	-4.13703251945468	1.8174825251351
AACTTCTTCGTGTTCC-1_1	5.46988381755389	-3.61815371778755	0.0189199043457274	0.634601658181604	2.84090704885019	-3.06298748914506	-4.13713116104859	-0.913734858081106	-0.0262649244353627	2.52667503785107	9.8891870976429	-2.27722794304536	3.118392566256	-0.650618380065513	1.44056429074213	-0.505595860393836	-3.24130250641422	2.35832306823491	-1.6031298429133	1.58761697985084	-2.92902376590527	-1.31027576969501	0.824989939488998	-1.62417866803015	-0.0921562841710661	-1.38984990193028	-2.71422348341618	0.137137692494512	-3.06904513929617	0.777558551678039	0.433576876612205	2.36779918140704	-0.111498480523136	1.63814025560533	-0.218339887049665	0.805475611574842	4.07416698468551	-0.452895437311483	-0.141734706677551	2.98749905104435	-2.95987775376371	-0.991162704279073	2.25511872984709	0.553473299863924	0.568508475303745	1.36978652058614	2.15296736701167	0.360240330625766	0.202432954836425
AAGAACAAGTGAGTTA-1_1	-1.77708036997086	-8.64537469672019	0.471564880638425	8.10368824016915	1.0810600022998	-2.70500207465345	3.68909217598866	-2.6254934573134	4.94552290423772	-0.86501752664212	4.71125615575224	-6.98633000255484	-1.21800408851493	-0.0927445025816459	-0.0535304249382137	3.1467146800227	-0.599243491540225	3.72044393460551	3.01192028202565	4.08476585815005	-0.00925156453441485	-1.69165378685091	1.23769143022677	-3.43986074073066	0.104845425839947	0.0440573677737445	-0.361708807856961	0.805042469847089	-0.872023214659372	0.414815961945146	-0.811428497780931	-0.492678036644974	-1.89040321267022	2.05137125726809	2.37983834913925	-0.263547576353913	-0.659757560619383	0.441950183313915	0.627385941867337	-0.573743192244767	-0.984187763924888	-0.770627206212807	-2.0536369468427	0.793960400145365	-3.60086760628452	-1.02741010351362	0.51192163267844	-0.0252448231515651	-0.971878772184023
AAGACAAGTCTAGTGT-1_1	-8.160794507936	12.0088096830731	2.54160660301443	4.54188131542085	-2.27564397677554	1.70829926114298	5.46435634190402	0.794067139268612	8.6640491639079	2.45639053422389	7.63441125316921	-4.26546141777977	-2.38497150720572	0.861689480055648	-0.467735696321927	-0.0126247446409898	-0.558113409453697	3.10780401436525	-1.59945848019979	0.499223433759475	-4.52822875721832	0.200163441401859	1.18983533735396	-0.102214606201823	-0.413451074899578	-0.916851720118742	1.37880417012506	0.9764628434184	1.71915896012983	-2.37794947282852	-1.71626116376058	1.67148661596488	0.162566482527716	1.7124147408704	0.622337467106989	2.11227351545277	3.42368714993616	-3.61925680096701	-0.00204358111402502	-1.71191400288783	-1.95504519369728	3.14468585673004	-6.40770084971709	3.47921707733478	-0.81482410979288	0.889121320991046	1.18378494584709	-1.22779691127683	-4.06125656220125
AAGACAAGTGGTGATG-1_1	0.506516796582091	-0.700467719263318	4.39759108083576	4.80031889099185	-1.10295313927795	1.77698795709433	9.16425241921924	6.09599030005674	-5.60215905871053	6.45636460992086	-0.578232617796475	-3.44563841398319	-4.37913502296954	-0.959361329513636	5.4014685749988	-1.5951015315652	-0.00240181682166726	1.43072259445343	-2.16712618949302	4.78766985167897	2.2862832508822	1.75558503310755	-1.89296970467647	2.64932393986264	-0.602849668139196	-1.08128701489347	3.32878568469526	-3.39860146116669	0.260255695299854	-2.74694479833608	-3.18511643783763	0.711951579164876	-0.726699237544902	-1.28940993370838	1.19909980189165	0.977122057644251	-1.44839187948209	2.84971080162123	0.864859126920943	1.88813086867689	-0.397225051404544	0.921342564450196	-1.71851048964851	-0.680056586091154	-1.78256956187428	0.0888729556663053	0.335608195383905	1.32854276038033	-0.0801343685554056
AAGACAATCCGGGACT-1_1	-8.58987866116691	9.36598930820135	-5.24008977575953	0.962007781185142	5.56614564314758	1.65897388091671	3.64279508375117	-0.27112562323965	10.5877850849149	-1.65941132685147	8.95551869398365	-1.39579310103308	-1.32576610719066	3.71986853482061	1.45163055853834	1.58236785665533	2.3148959129665	-1.40778443915923	-2.03971171404205	3.42585583548401	0.0813160356825251	0.792151930174217	4.17996982357565	4.15365776541238	1.57193808654245	1.51829585066707	4.80007219514577	0.0597045173627531	3.28472410076578	-1.52017417340847	0.570609279240043	-0.96006191676919	0.558946554305406	0.915596874774991	1.21675242704644	2.03301772424375	-0.0331336623025664	2.3928953547636	-1.27037215393218	-2.56197050678874	-0.222943726955834	1.2910873418601	-3.03033507408107	-0.899143261577176	-0.565592924316283	2.01075402013745	1.03607910812666	-2.73850614474852	-2.46076183483826
AAGACAATCTCTTCAA-1_1	13.7793690956014	-6.43668462488377	-5.66657035901674	2.87172202616034	1.12405171262041	-2.3416710278045	3.80451365450438	-4.99083216421181	-0.419056979507959	1.11336379586266	3.73631600543537	2.07301249294326	-3.47667230611844	3.5565012799917	1.15035563266058	-1.29105822879629	0.555066324906882	6.0892845551489	4.87897094785655	1.82911244342574	0.906235430174071	-3.19079324190675	-1.70083923022659	-0.526755364039541	-0.400325681868875	0.479520586333188	-1.63452715637992	-0.0288085901694775	2.90905257962537	-0.70723149986071	-0.503591091177542	1.6505321548305	0.817334580899357	3.27392027302474	-3.55762212197097	0.694901477694316	3.33404017202747	1.29475573258604	-1.18567455394499	0.41196524870357	3.11777451452668	0.475698197835103	-1.67049101558324	2.00507358260342	0.161987856835734	-1.81306563081575	-1.71684663873932	-1.42149031567822	-0.535992684260085
AAGACTCAGCGCCTCA-1_1	7.7373976352509	-17.7321484494617	-0.229358790956357	2.28822659906635	5.21628226425742	-3.90053101153019	1.93778979175223	2.4660070726045	-0.0769525556955244	5.15316917949833	-7.40175519494976	2.82890939146068	0.972007533814285	0.622131116745193	-2.34832653547538	-1.48478588271713	4.36129714962389	-3.14247708205579	-0.548531827359292	0.334195061742761	-2.31032335468636	-3.02305716048004	-5.39069901541997	-0.965337732526257	0.368222464539198	0.949448255801649	1.45662534355633	-1.45577428631521	0.0692982038331521	-0.334999541615175	-0.659108350051691	2.09553497333432	-0.16576894891065	-4.36602378351434	-1.31992378002553	0.326413045237352	-0.718207646262431	1.61403890137368	1.2907741088381	0.829810894521191	0.852160352805251	2.4249052588074	-1.30208275826411	-1.0741154249117	1.08994803040355	1.54091772055597	0.552745942216683	0.0174892031456621	0.900298194631691
AAGACTCTCAAGAGTA-1_1	-3.3747122203723	0.242737245725584	4.40409914561854	11.9902742513979	4.07653173671862	6.27697743667536	3.8346811374278	2.09143611669266	3.4498758508144	-6.89032293761184	7.28041539151479	0.0971042964869417	5.76620125746956	-2.3842009601035	-3.89248138985455	1.73685421173143	-0.924124327859405	-4.57876990060151	1.19388578717855	-1.30120687551531	-0.0109768234611508	-4.32261783006146	-0.941644392827865	1.6337061723015	-5.59593047347449	0.971519708128195	0.37574305397816	-0.095836017965653	-2.87823965590147	1.70560211270374	0.967350358330645	-1.06223438311123	2.06058319020265	-0.813981903984238	1.20082333154206	3.37938557401279	-4.19002821707221	0.78187562248733	4.09922402558577	-1.78129515268456	-0.961457751985073	-1.06877950844939	3.30119290691519	0.187922783694953	-0.777867094093969	-1.51370179332028	0.897316734821621	-0.558967834659847	0.345840802131362
AAGATAGAGGAGTCTG-1_1	-5.18103549314281	-6.90262516606044	-0.861122270622857	4.22656383519554	9.41984841829235	-2.0979127715928	-0.560331657589815	1.61446287820668	-4.39720906733	-1.93622141567866	-4.40493009951752	-2.23518798629279	-4.91889263917182	0.225178819392956	1.13034213946002	0.497257618107208	0.320187540412069	-0.579838632130888	0.767860759782404	3.37289710203101	0.968129342569711	2.5642117927888	-1.42853511810705	1.27167723688782	2.12666031652146	-0.473073259666386	0.0705413801100436	0.444266819611678	-0.361526191885765	0.702229091243093	-0.25907382071163	-2.08988087779787	-3.16011056730208	2.79434998894203	0.0788869752538336	-1.17430675447778	0.776923185136188	-1.79050945563469	0.789518001965431	0.495902873399226	-2.78665079139948	-0.238487258753574	-0.907369862769291	-0.23050786398584	-1.65223968874337	-0.725092199401785	-0.0867827557206895	1.09423605687826	-1.93459897476244
AAGATAGAGGCACGAT-1_1	-4.59619415987813	-4.12927599359836	0.71903339998855	6.90408774060823	4.12999980671162	6.05073677033867	11.3898294242919	-2.59771746863644	-0.00299110387895688	-1.55426594162728	-3.85370902808611	1.47098838458921	0.851962334482171	2.9577010829661	0.868102070268791	3.21901786561398	3.5785928875974	-0.425812761380804	1.48243035660749	2.15328967846342	2.64685461809271	-1.71721221113833	2.49472353366741	1.08619879722357	-2.0176464295579	-1.54302484676655	-1.45061102523668	3.16324074121339	-2.88836967556616	-0.182776612529182	-3.7381035145705	1.252395145131	0.373044928362448	-3.78515072525582	3.45951160768635	-1.58568820238616	0.408699639124199	2.53100377204864	0.942305209767692	1.32704407583326	2.05154146240241	1.76030952199666	-0.767019166727138	-1.82500797517234	-1.14351467440568	0.494084611686229	0.251867778380295	0.0916828154508169	0.0605216005961015
AAGCATCAGGTAAACT-1_1	7.36233730706004	1.90393295549782	8.26834554830295	4.1403028421746	7.43839195935789	-1.04813933062549	1.47962543114677	4.82403978725703	-4.98135866627472	-1.85215414449778	-2.63335673272888	-1.53972429041901	-0.454980729214035	-1.49365010169513	1.04590193889431	0.223724840704913	0.897779612870155	0.211880449971319	3.64372385102419	-0.52101382252477	-1.2552735395045	-3.008800105658	0.362413427375887	0.157936831838846	-1.7366619294247	-0.0257593593306536	-0.650307155562771	3.68202215679774	0.933334618673156	-1.0075457497483	-0.80789148094895	1.52593350309117	-5.99654052732307	-3.45231248648724	-2.82265592960161	1.95407463658445	-0.210082173304797	-3.04065347271514	-3.1842002787617	2.73040749410238	1.00251696801926	3.01524432753322	1.21358491818028	-0.749149272525938	2.36576745950806	-3.07095760529362	1.28966623509743	1.18162708269346	-0.261052075645243
AAGCATCCAAGCTACT-1_1	7.39116208172716	-8.84382882225718	7.40418825696023	-5.82697066426576	4.42592734772439	-1.31242879487442	-2.0194986617859	-2.10097922342895	2.90461586059182	1.21499996877881	-4.75941550579589	2.59135522957701	1.04303348365133	2.65847236873634	0.910741867739669	5.04940958145724	-1.81514673619745	-0.906609310980588	-2.56278160835068	0.651806338643115	-0.701404347090771	-2.67739019752075	0.512207448770817	-3.57657299321528	2.92123213876325	0.204581955709215	1.39269415347409	-1.45697257483719	0.0529858816775757	2.64994484137073	1.2854592656834	1.27713088940634	2.60343118405352	-2.76826436351451	0.147658043298034	-0.38093235973776	-1.43960877989869	-0.0673973101400378	-2.18369026892567	-2.78164891223901	2.24773248347409	0.812411178035458	0.513963868564035	2.09746021957726	4.37621675682362	0.868259534092238	-0.430219013437607	-0.565027351417108	0.191320243139153
AAGCATCCAATTGAGA-1_1	8.27458205610522	-9.37823528517863	3.15620641876956	9.08415874349995	-4.32456247666255	-3.52322443256787	1.4056064618382	10.1165754447548	5.47524144581816	-0.121049134577396	-2.16052171683944	3.78230659858504	-2.31073805269323	4.89312138953337	0.170969995947705	1.20721953933605	2.98392153161541	-3.45008031424487	-0.425269699583641	4.39134221281265	-2.55657693963062	2.80356371958819	-0.474508570359284	2.56782946823438	3.27816718613438	-1.99065663535698	-1.97754113186235	0.0284205023735272	1.31444075966731	-1.80673863098044	-5.7118789926858	1.91002408867859	-1.67966611298865	-2.91514412850071	0.351956619025748	-6.04845741370088	-1.34793044246624	-1.07580152191218	3.38470392443393	-2.78746807462103	-1.30634248603431	-0.724680315345621	1.54006058203431	-1.53489617189238	-1.49842073122645	1.71587530606675	0.0145131323203694	2.37936810166832	2.36438208189846
AAGCATCCAGAGCTAG-1_1	10.5269796786146	-4.23539076319098	-4.23340423686278	2.4534099947364	10.3186318716416	-3.46701353865745	-6.52681352149048	-2.95194261455162	-7.47000630579693	-0.115508242396376	1.73961395663518	1.7891998639364	-3.64328989645	-1.08624756744001	4.38119825543588	4.52821886778003	-1.49928319446364	-2.65594983054796	-5.81285108827676	-2.00587597655216	-4.57157181297157	4.85245722142247	-2.89759956461319	-3.21491545543863	1.32415471465833	-2.20761887950799	-3.75766367241134	1.64080360831117	2.99032536688088	-0.498547648729624	-2.2749371029317	-0.829264613268305	0.701152148144388	1.44792164598171	0.18704469659379	5.25891742936588	0.763931359801935	-0.0126328853236384	0.0690357144435839	0.609090488034799	2.28301900976615	-0.587827284048201	2.24825058851622	-1.416577080629	1.70526477159858	1.54235573764055	0.12888105369275	1.33701805353526	-2.08961764582637
AAGCCATAGCATGCAG-1_1	20.5244024886741	5.79523136675472	-7.01767119103031	7.08112194584203	8.94303939809554	6.51110356977852	-6.40284561758129	-4.21123468900211	-4.19699081386349	-1.28320397008626	-2.90979999264792	-0.0745953919105108	7.49941558644653	-2.06547701582597	1.19142215968974	-4.36261472156248	-3.25951701866578	4.99102995161945	2.85134392800879	4.06590802865064	-4.35974260470946	2.48218628880722	0.695593269255886	-0.524540471752021	1.85111812592666	2.20294958259278	0.192677476200111	-1.06726873543279	-2.86727099401852	2.10286024577254	2.68061707638641	-0.86096843849454	-4.11693132791636	-2.41809380510779	-3.4701353085082	-0.0631010665838362	-3.80771429233137	-2.31988261201123	-2.56001295105836	-0.457441136709651	0.324665455681133	0.76702854891335	-0.882581779058423	1.87118621531575	-2.98063426213718	0.374860639971324	-1.94978141701599	0.233421083720963	0.202297417259549
AAGCCATAGCCGATCC-1_1	7.83111155746135	8.93560248449525	-5.26685307492897	-1.98195587656432	4.56388488794539	4.12824192248483	0.818753172247196	-2.85027326772122	1.0181037038609	7.86729928982611	3.35748800943884	-9.91169042100761	0.890624639269492	1.14752764499362	6.01170419138805	-5.97237089410663	-7.39593852466025	0.0456146349470532	-3.06491441505779	-4.32106930759301	-2.36994829585039	-0.348333630579719	-3.25258099203226	0.0973752275001044	4.11892805806593	1.55907053278094	4.67761771529925	-1.19720304032748	2.9716708741682	-3.2566910911038	-0.100300754494258	-1.56035192934173	2.31634121858121	2.42760218610512	0.501988210816332	3.19775206134142	0.826107674854487	-2.34253073965712	2.83391930656174	1.35621705778482	1.62444756937146	2.27313973667406	-2.19582260994917	-2.71923012049267	-1.84771747100207	-2.5937321298248	-0.652719436898444	0.471025736149008	-3.00943883594682
AAGCCATAGTCACACT-1_1	26.5465310646591	24.3143029627369	1.50250627376181	8.04286255603765	3.43772754305167	1.156492563264	12.3158304876533	-4.48836362392011	-7.6568761234093	-0.555093653527166	0.0534066803566446	-2.40677405542979	-2.47762608298292	4.93518067343356	5.84947241874902	-4.16699766387083	1.90877208057107	0.0734984590165882	-1.82862009825792	0.724889192822296	-3.83466899006229	3.35820169711767	-1.58382123755911	-0.478247352517193	5.13253499295488	2.42820695619003	0.615558349394649	2.19287750221127	-4.35033461411817	-2.34586991849659	2.89941899119295	-5.82274556400691	-1.42367082073144	-0.98825911143535	0.548914445272069	-0.309198616479942	-0.997616889996523	1.48260128552771	0.106572973920793	0.73567903138661	-1.30786298674487	-2.58662610495686	-0.390956097667549	-3.71688943237932	3.00905181547326	-3.35676763101124	-2.73021822160076	1.03162872086144	2.07715045396254
AAGCCATCAATTCGTG-1_1	7.67080615591008	9.45575530413863	-0.49532457227116	-2.68328929207672	11.2468063075682	0.726256446744517	0.316096627329737	-2.70394200296168	1.08999307074059	1.03423470524195	-0.670540785367113	2.16329155427875	4.3270254824171	-3.39751874119458	-4.63946548787731	2.13325970790924	-1.27575809657639	0.710087979831477	-0.732349451473394	3.63610749574942	-0.886576409330463	-1.27022631594439	-0.0724222975260651	1.40906948170148	-1.17995550369075	-1.03994542763061	0.337471103136749	-2.36193438232652	-1.89884391738035	-3.46712525875983	0.682814230863505	0.0529993099609342	-0.602853605452752	-0.708884270490084	-0.910718168196264	1.02869500701441	-2.84327077432605	-0.878470294000984	-2.10274513618201	2.05549883002748	-3.52789770790894	-0.0844837620061473	-1.00876102869055	1.4002159532636	-2.6360093179644	-0.62534138861014	-2.19867659138756	1.85087646388995	-0.468781734657261
AAGCCATGTTCGGTTA-1_1	12.2103193788983	-8.50724905146941	0.21752151667288	3.82323306700645	4.01828287844164	-9.93982843242522	3.39069346738618	3.36503400795103	0.844772234665327	4.79572677057067	0.877386415108432	-4.90741185251887	0.165926089669472	-0.811053292882354	4.6743564179041	-2.74361105623714	-5.18228173526409	-3.69192035910809	-5.62066814587093	2.66375450743294	1.36262156414935	0.263881135244922	2.06586439256197	-6.52592198684356	-0.412341631831157	-0.839963621139731	-5.54222083322023	1.64472803993294	1.93276131136562	-1.69354508820049	-0.129303513548142	3.14439465935104	3.42508316589595	0.901694217003963	0.967579418018711	0.932916548263563	1.31458956289241	1.62778806639866	-3.92469266327645	1.84433677158424	4.29259028974039	3.66488770884502	0.971179817212158	0.614596887819504	0.519151724242301	0.685677757435766	1.60456726106645	-0.397575134626402	0.569093166792017
AAGCGAGAGCGTGCCT-1_1	-5.09717531585043	6.02595728179092	6.95886756130274	-4.4420635730596	8.35629352340565	-1.81284780335212	4.53801371291	-2.53261603550151	-2.45342569529865	3.61848644543068	-1.22091435527412	-2.76439851712439	0.0471652643148243	0.187391643124005	1.38970215451248	3.60912671515551	-1.59016151675098	-2.55375299387586	1.76505564740322	0.548012365564242	1.29432565216133	3.0217800884421	1.68401521846114	2.80790065094084	1.95390775920819	-0.183251399403478	-1.94771926890425	-0.119217315850164	3.54440152847172	-1.49780930731368	0.426871935824212	-2.30736714098555	-2.14688439456231	0.185401737997817	1.54017338426847	0.868953219053556	0.138296328863284	2.6943017056284	-0.0431302192517779	-0.56123479088429	4.00615568551635	-0.0672691944032226	-1.43468366790125	1.01180272819823	-2.1238107949552	-2.01586049425496	-0.39036384126846	1.02182769932681	1.58632464409009
AAGCGAGCAAGATTGA-1_1	-5.67796203299273	-5.13092691719731	-6.15660978213492	4.83755036391494	4.55031221395057	-1.18931369675093	6.86451438362959	-2.56491627203816	-0.56529875050073	-0.597307913867688	5.49592415487632	-5.15097191217568	5.07256789666942	-4.54116473015198	0.624731178783723	0.031304121004805	-0.595709565958377	4.64057249591525	3.88342248622655	3.1745019616224	3.24364545894468	-1.50541623857126	3.75848360095383	0.950687570541281	1.53115359532935	4.94664999869841	-3.62165935767361	1.65471827842997	0.775209746302531	-2.10612450021396	-0.341122346059891	-3.41038411728791	1.0266350648809	1.82326593585546	1.17371663884962	1.23241057220116	-0.435689613114005	-0.495132914746165	2.36871466022532	-1.42819241205787	3.31610892863007	-1.69659879212586	-0.876808180766317	-2.41210203716734	1.87962865619309	-0.764741566290541	1.11158339429519	0.350118540234113	1.21650885379141
AAGCGAGCACAGAGCA-1_1	6.14328939881381	0.653308207869608	-1.91117869499888	0.982117882315935	1.17837313967272	2.66860459350053	1.65237585028107	-1.67382151649876	-4.53681831085659	3.33328527389507	4.40095118150055	-6.8396301117113	-0.618199826882593	-1.18085229162832	7.56752155723071	2.00219799315039	-2.58943089745592	4.91048268726077	-1.97360778062025	2.52922950965348	-1.44996015727905	0.476047899910374	1.1338438782643	-3.87808434450071	0.55146849925078	3.16559442705654	-0.859560135820928	0.654468447998625	-1.10032862444072	-2.31997955802445	-2.79836256080065	-2.35190155091466	1.55506073585727	4.17767912626977	-0.0208092540947984	4.65476695501998	0.842803422601775	-0.787949970127737	7.06769107900585	-0.514149872052995	3.17240247883412	-0.849586031207464	1.40416689639313	-1.02420067709212	-0.795074175789463	1.2030114102211	1.22497691343219	2.46155076987283	0.618538381301663
AAGCGAGCATAATCGC-1_1	8.72514502991623	-3.5776476132566	6.43209307354696	-2.08579906117262	2.81726639234215	1.85392063856451	2.72229916433801	-2.48568393727272	-1.19882882726384	1.71565737174723	0.908390323395496	-1.53294517422855	1.07744017224507	-6.33269698997428	-0.371612312981026	1.76819657475811	-1.74666075135114	-3.45399440137987	-0.282120856469358	-0.640587825024107	-3.63094461484025	-0.786695072639272	3.14796775801427	0.534910215538633	1.23117117190105	1.37956193324447	-1.88947389966096	-1.51078406094751	-1.09079477706012	-0.274850197335582	-0.318206666546941	-1.41778127870371	-1.67263715506809	0.434734311253163	-3.06434922751912	-2.93679628579444	0.930711407619462	-3.05606422101727	0.477139660530234	0.783743188638213	2.33439256562836	-0.949419269653483	-1.34380027090349	1.78366730265625	1.58020491846864	-0.473490280810295	3.57950776934147	2.15863407204284	0.30480667317117
AAGCGAGGTTTAGTCG-1_1	-4.15273056521314	-13.8487865152593	-1.94219904580466	-3.12379944658729	7.78639396511295	-2.95334275587844	4.58020811990216	-0.81392680770811	4.32702161633014	-0.747928623185273	-0.00396868926429941	-2.44784441342745	1.88694249429162	0.364157988994821	1.45949676857642	3.04578622417065	2.6072464679577	-3.62338367452761	1.94138094494237	-1.84453500255491	-2.91700470526073	-1.60593602886569	2.14770963122073	0.419376212571919	1.0870984609989	-1.59541315788873	-0.329369205508662	-0.507519738090157	1.26774917568101	0.0590458374326567	-1.00001342689762	-3.27785637815046	0.358832758571042	0.27926878950834	0.839666090543138	2.04618766216852	0.9893637526678	3.45860108778789	-2.64932427122019	0.449601381916842	2.3767766617858	0.310046115934828	-0.210225884516674	3.39492109827437	3.6841578743578	-0.36885311487577	-2.40448618138173	0.479162443310666	0.358915308718634
AAGCGTTGTAACTAAG-1_1	10.0962564769339	0.379075815094767	1.42815977648836	-2.37769340671333	-1.878491761511	-0.779598579472569	4.50614578427349	-2.05371290005685	6.83617318148189	2.8475261415195	2.88150583203544	1.8007790272296	-2.41122837706613	-2.14943724531898	1.78828245684126	3.03814796893041	-9.19455013034564	-0.768840384126882	0.808495541277174	1.28238291164771	-1.90258112060428	7.91897038968692	2.47534554033604	-0.279264422557473	-0.610049205402756	5.35489591945898	-1.28931874709002	-0.475211683758391	2.21614137073478	-0.653867865581297	0.0964052237462074	0.901630905199297	-2.24301690260624	2.6260959849447	-1.37796162938183	-1.59787145631856	-0.303608897864058	5.5815987371839	-0.879510692547055	2.63779538565088	-0.895985643099854	-0.728355644374373	-1.03251602791762	-0.384922070142955	0.502481585025456	1.18584232874219	-0.342862855925928	0.762322539451931	-0.525075545216494
AAGCGTTGTGTGGACA-1_1	-1.33455417811379	4.25302730178733	-1.16961829291367	3.84856032669415	9.87419768613125	-0.12571668134449	-7.20319764304715	5.00446607826513	-4.51852535615568	1.78988756098594	0.0817601418754072	-0.615494291461474	-3.39316557629031	-2.62681481446399	0.369404260302195	7.64026327002781	-0.477248558518418	-1.25885352628637	-0.379575506086464	7.11209891536539	2.36914265778031	3.52059562113366	2.94654808133211	-4.10955882853097	-2.96434523861499	-0.59642635453179	-1.990675419664	1.65090491714765	-2.94441230686351	0.483100932472191	-1.8359163838998	0.406519785097473	-4.1404156306648	-3.19455054753266	-1.86665219790144	3.81585104432994	-4.40608602548433	-0.868892955331862	0.436526250130428	3.48187479043169	-0.890989949074303	3.22065567925909	-1.3923805224709	-2.84905904664533	0.672231633229836	0.256058408443737	-6.59907884474368	-0.410634887703237	1.47764940351802
AAGCGTTTCAAACCCA-1_1	-0.0117493799252649	-9.2089527478449	-3.29100593480403	8.36025989721303	-2.65115270583866	2.65974596671591	0.121671644728963	2.92549390359978	8.06263884366671	5.94723162541356	1.71998868035259	0.900582630120293	2.69805259841167	-9.18009208298005	0.755734277931082	4.63815300290041	-0.467744723722538	-1.79718412696457	1.50726850498776	-0.394631502494174	-4.16616832322248	-2.45074937186843	-4.29895255651399	0.410760175481878	-3.65628134241253	-0.314519557224901	-0.981576637965147	1.92393192186519	0.550867772292274	-3.66482442332514	-3.21385175043957	1.29544089625085	-2.25023253977826	0.659478919838856	-2.20459600459093	-0.195039306470281	1.36543976449325	1.06796142036712	-0.00657713103227577	1.95462119486492	-1.44620615608636	1.02712902142249	-1.80404573656505	-0.457370508429869	0.122152937988694	-0.60185777476874	0.232996974332065	-0.417852659237225	-0.737659970584889
AAGCGTTTCCTAGCCT-1_1	6.92172133167985	11.6764439369402	-11.0680105840981	4.69068639530913	9.3720166951081	0.857176167022259	6.98095608139977	-7.2544276296833	2.73887521602186	4.55254087430127	-0.501608872943982	-5.7304968237249	2.88162620074477	0.39957602142595	0.147559384548864	1.91716804789751	4.09079560694165	-5.48839903938307	2.25314901786495	2.76654468054759	1.70994479683762	-5.63481470679308	1.41884823390876	-0.818021570679316	-0.657625845174176	2.66664987694571	-1.04342831478457	2.94566074879951	-0.327045318508046	2.68280157278791	3.7462808485611	-2.12576609469735	2.68650723544962	1.2468435499512	0.948919359590806	0.936135430907767	1.94314597133127	0.0929506817021395	-0.334464395364157	3.04202292408376	-3.24207471782226	1.02495248066446	2.34002932105575	-4.0634815655357	2.92538548524136	-1.64489973335143	1.68227768438563	-2.0810132952672	-0.443746992867603
AAGCGTTTCGTGCAGC-1_1	1.01681053724003	-6.38067209406921	-5.67624516019605	5.44880811103491	0.0855252444610282	-0.838992691654029	4.73208542977441	-3.14301881352286	-1.4292739831839	4.08378498947876	-0.73205081826963	6.64404765731424	9.02213462201286	-3.17051988682008	3.37729428923516	0.0112519800005157	-3.31924914176052	-0.738496843673245	4.36774204787925	-3.9086270466763	0.292771056707436	0.408658998350175	1.57236394788542	-0.4469787000763	1.99525707595492	-0.50613346450955	-2.92407161255747	1.59329701237418	-1.22674653582897	2.29050053851497	0.487798021273608	-2.36865301271251	-3.32263681486791	0.927740043915787	0.923936895774308	1.93893444350764	-0.701765059768701	-2.45112453410483	-3.1045994000005	-1.68643587477437	-0.400468675770676	2.16032467763084	2.13437382542607	1.01968821539355	0.889413789407833	-3.93201819229044	-2.15519188368347	0.59419937192209	-0.622566051922995
AAGGAATAGAAGATCT-1_1	4.77876420212809	-9.60998499838875	-4.19436911876635	0.608039187790816	3.06576154671312	-1.96525005421478	-0.238412399515965	-4.7074565361877	3.288848527768	7.73764615608856	4.34693437111133	-2.0858083171233	-3.083475366156	-1.88814282428128	1.40330168240584	0.0313528048426805	-1.72875531434933	4.74187764291313	-1.78694726221612	3.15741823806348	-1.05709528055194	0.318779850427157	0.898556236956341	0.01933694049086	-3.32153827554806	-1.0085362022094	-0.615818552348088	1.38939295839629	2.27018234077119	-4.48357764810333	0.666736733200437	2.74968552850547	0.947967048632689	1.80797616174262	-1.64967303619864	-2.39474901160249	1.16195052986151	-0.0199959279426682	2.60802702545288	0.879013526038306	-0.0709618479825691	1.4232304910898	-1.11447697234316	0.139706674179409	-0.510305736805317	-0.470319831754782	-0.457884795608686	1.69252164154233	0.153275282164876
AAGGAATAGACGCTCC-1_1	10.9487379812924	-8.58394141061025	6.75057704915915	-2.31986569758807	6.02556203763439	-10.2946441943291	-2.90694148036755	-4.30259107484535	1.28336959250086	-0.690000212873698	-0.997011653853847	4.90566095013083	-7.01659818989834	1.36973451643307	2.09306456145154	0.491371375633476	0.327269252185899	6.41405981800647	-1.5687029554526	3.13950149934255	1.83149980424396	2.92185156598962	-3.1082204105082	-3.90398573894621	-0.781373212595667	1.882470424194	0.449498205951277	2.48477516709942	2.92180597304024	1.39247591837331	-1.53524784353809	2.114741179975	2.79630349183849	-1.60948425812631	0.607546385974199	0.835881170418365	-3.80135956025999	2.96264240999461	1.72533622056122	-1.30939268225497	-3.44007532404406	-4.18783665019631	1.31116407128628	0.395775543772905	-0.35791010495129	-0.461174930089552	2.30600166084125	-0.718643765191037	-1.94258654081579
AAGGAATAGCTGACAG-1_1	1.18463469047287	-3.83361173928755	3.30486008291354	6.41595494707472	-0.00503026368172537	6.66432402353792	3.22485863728576	-6.15242114399288	-7.73979913154924	10.9462197079756	-1.86630910688819	-2.06454652050634	-1.77780919181255	-0.280447466977739	6.31452842920512	-1.72126047770144	0.823607356746134	3.59795195706408	0.62593365611875	-0.0278356518963033	-3.15950957781084	2.66396333519763	-1.44240744253063	-2.24693098654489	-0.0389965386656111	1.4070421368078	-2.16955821638692	0.705063449003943	-2.41999022924088	2.12888467431684	-0.0222118067471714	-0.533553047365087	0.69819237710323	-0.786300076521118	0.863399746084159	-0.214540382649776	0.444365530990298	0.786183251218563	-0.505415008053457	-0.575760398105051	0.871177327098838	0.185504316604209	-0.490838707953433	0.0173708731887259	-3.11363380998851	-1.5269083296188	-0.136099672170733	2.61897416110179	1.79101412649169
AAGGAATAGGCTTAGG-1_1	3.61711247149567	-4.49307785917843	-6.50930489039314	2.68085082787587	8.53216559018793	6.93430935531787	-3.32668939467088	-1.84585006391249	-4.88942732268839	-4.78065511280321	-1.74547067992775	4.94464311191426	-9.18582585010806	2.13400992308448	1.8746515953706	-3.24903275401894	-1.02877688754767	2.33159034569079	-4.82847251160893	-2.33486544907832	-2.98647004439307	3.62355349720182	0.362305247955207	-1.82203964652706	2.58796077298776	3.03075807787643	-2.65944630255562	-0.40377110737003	2.52970192540156	1.75686895320858	-0.313158902343335	-0.883429551690462	-2.63813028089112	-1.52848919428553	0.178489191663905	0.069361899389845	4.01680591062569	0.929096987735479	-1.02995108278474	0.627808363879394	-2.37992581469764	0.536351957047074	-1.89925526183269	-1.70780515124148	0.697007171635889	-1.0317307370631	-2.45303199967622	-2.86000999796661	-0.352985781690921
AAGGAATAGTTAACAG-1_1	-9.59434522102164	-11.4797004803328	-6.97307974532239	-3.79051442097189	5.90004646792494	7.56398896104177	9.07596759320628	3.5932207598115	-2.27162522325274	1.89285892138209	-0.396683905594441	4.74556883721688	-1.0408391941935	2.92232609248937	-0.357179161365506	0.576203679309222	0.767978310372482	-2.92241655882529	5.15985185261119	-1.05829672241905	-0.70764965539942	1.42236212955179	-3.18610299503376	-0.427686714904884	2.18846921963099	-2.52796363124095	2.90263337679707	-0.902136299225662	-1.83440571065015	1.96947177071894	-0.205290675337703	-1.25377006877164	-2.30217268941479	1.08009882208863	3.87395472844244	0.276780816474929	0.0105100307507163	2.41306686257623	-1.01763860135416	0.338949735473679	-0.397688785638699	1.96378886251594	-1.50202165845152	-2.67266202704427	0.00677128851391399	-0.14783555291122	-0.653986120999216	1.07132072555614	1.3360221960228
AAGGAATAGTTTGGCT-1_1	-0.069127520750708	-12.0089401277062	3.87029549379604	-4.10189491333302	3.54598686750898	-0.957569298906338	-3.25078727580816	-5.37594693410178	7.18120162379737	-1.79897827484124	4.37420184416503	2.3897026905503	-1.11972650270404	-2.64474001074613	2.80683926905694	2.72070637029963	2.46220143660323	0.647269149816938	-0.0363124717692633	0.0473954910101888	-2.11839030281994	-2.08974028073932	0.0754573692531518	-1.51715358310405	-0.162010444525734	1.95869575683347	-3.46491179197935	2.36948667035342	3.4225692135712	-2.15276425137188	-1.57832653231445	-0.734882261685506	2.35992142546548	0.0789351795877849	2.01898475770936	-1.3812608740941	-0.654698309067909	0.6313529651564	-0.673243858896687	0.223613141268437	-2.13784189832249	-2.05265479827307	1.27883176996411	0.157541518187153	-2.04120165989478	-0.0209021603358345	0.3075875546558	0.493558702215633	1.88846224463646
AAGGAATGTTTCTATC-1_1	5.4255798735849	-12.6451300559289	-2.77666816770442	0.114868333581407	1.58702739961155	11.298986166133	0.594517199514289	-2.01946874062169	-2.57414299489445	6.93787808846477	0.844915245357367	4.45562745311907	-4.07296759083992	-3.27353736003675	-4.71448738169342	-2.362132796097	0.991669210149139	-3.19586758416293	7.9879726920065	-2.56338901485484	-1.55981271970326	4.51047389935641	-3.52278412823406	-2.1280705147707	2.57222563994328	-2.34489402835063	4.65752377604404	-2.13869080798138	3.24232248385567	2.36731840614305	0.273156479045861	0.322777185189039	-1.99943977844455	0.957359948927105	2.59933045965136	0.181338211116416	-1.1578213398212	3.81342644826842	0.44516352329714	2.17061773932575	0.486886835153915	-0.275837695074244	-0.0963517430351503	-0.226474741778702	-0.561212614566071	-0.866050228318342	-1.78433328946709	0.233870013045524	3.84113368324361
AAGGAATTCATCTATC-1_1	18.1788003472919	-5.55012828240848	-4.21905113933551	-3.93776171148305	0.542556063570963	5.08551981857051	3.78685155836857	-8.41428017861536	1.81092797059544	-8.38151394586398	6.75390399034078	3.18449045898055	-0.230522300265029	0.129535247768721	2.60656763712984	0.0111159774827244	5.67226881267525	5.64289528004403	0.0767019978774282	1.31189889714697	0.254397197208183	-0.586775956960623	2.36160464015443	-1.55769334453365	-0.141108355740167	1.20489334426525	1.9168535858285	0.555683807266428	-2.09588781182647	0.0857347206668801	1.74250962544833	0.244717232815821	-1.43086032306419	-2.85211433181043	-0.76737478672546	2.54405633403497	0.539508099186519	0.617665576688694	-0.0884562525813636	0.639496967079229	2.25864240032237	0.824855675983605	0.472231240552435	-3.44045354554489	-1.95327792524154	4.89815421198835	2.71240123257322	-2.04431776312148	1.8945581109597
AAGGAATTCGCTATTT-1_1	18.1592573406999	-9.88133117505129	-9.28930908040579	11.8695301892956	-6.02255737248799	12.5173561551568	6.785632553113	-1.15749076958845	7.63644374303752	0.199306548883404	1.48538004325352	-0.538349317152115	2.44812946127117	-1.48314831296491	2.1379043055149	-0.528052777714937	2.22165715223227	-2.5162710159579	1.72576624164896	-0.861840551763576	4.23244840913795	1.75455534921421	-1.42058799120033	-3.21396450089095	-3.06366677010753	-1.76447384500021	-1.24577092966466	0.0797229261219593	-0.669310467691024	-1.69844919787811	3.32738219302672	1.4168173602984	-4.12591299168812	2.18376157447832	-1.43261229625873	-1.99807788830864	1.76066808905094	0.0558953771703708	5.04126461897173	1.37614706929886	2.97691082601299	0.263965945335619	-0.343653015662657	-0.120568073572508	-1.78670808512366	3.27094242830318	0.826737243263612	7.72000310340102	1.11838370189994
AAGGTAAAGACATACA-1_1	19.7970650199606	10.5870065531486	4.9598453513012	-4.48615223388853	1.8035847854239	-3.83705603775057	-0.733977635759464	-6.93884647097229	10.1762689763455	5.09913035424924	6.02263748040281	2.83242114520113	1.026044927946	3.20473906618264	-0.901898783898097	4.03949828282357	-4.01907683547079	5.52552624181076	2.59180060124016	1.72770532198046	-3.8825134553478	-1.78931357787915	4.24309921698356	0.346436670710863	0.0262178954011531	-1.49840325892079	0.378640480663934	-3.29669818300465	-1.44993516562343	0.888233546346378	0.578120098053688	-0.823275218046059	0.386807455432018	0.771203681841139	1.13851261737361	2.14170525256253	0.865362397157619	-1.30037023379608	-0.221303252230562	-5.40667953786132	0.544430203680395	-1.48849006935593	1.20053320301374	-1.40539950399231	1.14654050346547	2.13616251373825	2.20516563827894	-1.62258179152237	-0.912243515342378
AAGGTAAAGTAGCATA-1_1	-9.67507872549908	-1.81751020608812	11.1443596919608	0.0648564852248422	3.25005276754653	-4.11627596901865	2.13132799361759	8.75780130517037	2.80902898827421	3.11767181328862	3.27771792070934	0.578970888688064	0.682108571438264	-0.3029584842756	-6.46699731582987	-0.729970017118948	3.77494939030548	-0.0797377568539278	2.37738483446015	4.84947804477459	-6.90697682842707	0.162112953088766	-0.310780140906999	-0.46555395516885	-2.06823968791422	2.01503639477836	-0.869170132633079	-0.341562338031704	0.585726634092665	1.78640268506365	0.305323133836301	1.26791603930512	-1.84231803217323	0.102808700830633	1.32253595663715	-1.73229120838726	1.38387558792968	1.15287764489742	1.77739534503386	0.96296215576255	0.264348471126077	-0.568859436430005	1.94334737136076	-2.80663191543683	-1.07285075301949	-0.0890016332609528	0.771858506484363	-0.884919623559286	-0.0949032369471939
AAGGTAACACGCTTAA-1_1	-3.12452081652705	5.99021116251607	1.43570366075432	2.54650909462122	5.42638433705717	1.55626592495339	1.44460636290083	-7.13228387708347	5.20947679050804	2.92781668782568	5.83098051475021	-1.72698059182602	-4.11880279376968	0.473547480395205	-4.59895130580383	6.225450247827	1.51738151200271	2.49879671061041	-4.30018352368092	-2.74272277074664	-0.401049507537574	1.06310552223027	3.33774414993257	0.952659556618976	0.26332263204832	-0.155277849254469	0.67165496787075	3.24741434298461	0.736738039094718	-1.68795604066998	-1.83568853500132	0.456770743116963	-3.28812134831377	-1.58163629721491	1.61784108142101	1.08211917499655	1.59388789921354	-0.13280087052181	-0.623008198264563	-3.22527144241095	1.8957681797999	-1.18410113187945	-3.45420179702321	-2.01682933055073	-0.854772957196046	-0.926800848222923	4.16333299825595	-1.75244738445522	-0.973481655725633
AAGGTAAGTCGAACAG-1_1	-1.64843414552838	5.82835564740659	12.089674848535	0.33376449778395	6.05637012411851	9.78156334245772	1.19797262051916	-1.38547823534751	2.93929458654752	-0.0257153543841465	3.78779252726549	-1.3638882347603	2.07779735146586	-3.68658597521346	-1.15022847330791	-0.603738705713282	-2.23607955071383	0.553046711529615	-2.0397839907645	0.451231960292914	-2.9952540114676	0.986430634616191	-0.279293213343979	-2.47571214414141	-0.795222623376903	2.84152971221921	-3.39380555336753	1.19615468525947	1.93048570409742	-1.27802902958448	0.85137923410569	-2.72077112793915	1.35858033854654	-0.32209617715882	-0.263556231876642	-1.64733251557621	0.0207749474437363	1.68673773925336	-0.573272171725002	-0.820394485245473	1.36440029684547	-0.967110344815962	-0.740198318992631	-1.364757017481	1.0341343245024	1.27029813208054	-1.58626294619876	0.237690766714793	0.0533812350818825
AAGTACCAGGTACAGC-1_1	3.95662040081629	-3.29210462081408	6.99887504028904	1.64562252988111	1.35396254881419	-1.71285994184785	1.59329681224944	-5.36366971621407	4.03177604604577	0.243186703415071	-2.09940248853098	0.438612483386542	-0.837655861170878	-1.77740329399974	4.70351962738163	-0.145762983751933	-1.00382026996207	0.679477383216018	-5.76884044896962	-1.37825636973206	-4.40885582885797	2.59127434164892	2.15573039000327	3.606409277113	-4.05299019603246	-2.79718240935271	1.29797794844943	1.36311596849126	0.170813833268025	-0.603766987121366	-1.73582419896863	2.10687606112584	-0.351330801493673	-0.232725377935937	2.94233451757567	0.613054645545721	-2.32217085330254	1.49194257461637	2.56225590646438	0.972810064209824	-0.103053359706428	-1.79839417358488	0.374230507316844	0.0830557925454646	0.696655049684058	0.232739153714052	0.671871719684587	0.85614004696745	-2.842775452948
AAGTACCCAGGTTCGC-1_1	0.179980352880887	-0.800945691726031	-2.00681472704139	2.59125541439115	2.18846592636829	3.70661677635941	-4.80873050255487	-5.87391582995274	1.24231650301784	7.86554389853392	10.4845707114184	-4.57485188242223	-0.607190491350316	3.01234801151712	0.144885264807935	1.17118158196713	0.940955652553355	3.73749339533793	-4.20962185149614	5.47486511144867	-7.01234057850928	-0.15880057365618	-0.964789635362873	1.38451896394007	-1.02224976557827	-1.97415860698029	-0.711321412463346	-0.227702285981719	-1.18991341289948	1.89010775551965	-2.48363103912516	-0.532308696345174	-1.29427456824137	1.17358754637924	-0.703997206234269	2.12982078185779	2.14144446175173	4.14630668772002	0.868296798097461	0.80698553342003	1.00054575829824	-2.46499485206391	-0.831784974946185	-1.2101124810162	-0.41695199468443	1.1934381883925	-1.36368120480534	0.643297233473892	1.65587697909859
AAGTACCGTCCTCATC-1_1	0.641718484686518	-15.7426469502591	-2.39038821328952	2.00447327819571	4.42309617898164	-2.79803275428503	-0.151338274461947	-3.79443160285131	4.35640991756233	0.553881134559275	4.65742274908306	-2.33955666326383	0.799292384749937	-0.0464041475187325	0.392315351827568	-0.0189360363870699	4.35532293492636	-0.169621074521231	2.4562217548184	-2.62054497757834	-0.925116325222669	0.470972861620618	1.18748962865032	2.84758274464558	3.73053657511594	2.08569758014304	0.513822472160384	0.189363043246986	-0.0932576312274491	-2.4625835122708	-0.120350058836126	3.92518786062565	1.55940110432155	-1.62550623412295	-2.1482179700551	2.69120159605262	-0.804984044093964	1.66322262660098	-0.36674044418119	-2.34453547540358	-0.646623875765999	-1.15995522787892	-0.655648507275209	1.02719261483206	1.58866714828777	-1.50496660038758	0.0111352779341406	-2.62884987034394	4.63065552277596
AAGTCGTTCACTCTTA-1_1	6.31953573548083	2.21862472570602	-1.9283148233705	8.67088310219028	3.80108907051974	2.00093493910119	4.03066767627611	-14.5094059857325	-2.42192043627092	-3.0495887312481	-1.85163332344842	2.08855735047138	4.22002583790012	3.43183859348178	5.51064976431275	0.811303128232282	-3.26795803929724	-1.99111179171903	1.37298310089967	-0.348363726320949	1.069642700686	2.42987481160747	-1.7208323283088	1.66943834046973	0.574687155877163	1.50580895988607	0.377740227104996	-0.337409469495652	3.28559534739458	-1.24545464211089	2.91541845698293	2.02614758222205	0.810224319820092	1.96696173129125	0.918466858160839	1.91653790001341	2.88318914569498	0.959465010345658	2.12968046317315	0.977040139585507	2.61784429296346	1.94240152374139	-1.7624209318571	-0.169268674290787	-0.406551031377709	2.28167241130824	2.56035109965253	-1.21131446957659	-1.24852039656066
AAGTCGTTCAGTGTTG-1_1	-8.33354297110197	-6.76293852257815	3.60675208675565	1.38794917715414	0.766420133707286	4.43011051179604	5.8200487301077	-0.980703960351457	-1.52280221201328	-3.73919892108523	-2.96442123099413	2.87676495960511	1.79019906938989	-5.4631837087663	0.933240986436793	-0.0811094512959645	4.50237952043788	1.50344504672028	-3.27499700994201	3.2531587500311	0.804770354807537	-0.432934721624375	-0.0869342915569603	-1.51507003206881	3.72362427109966	-1.69008677399062	-1.08424073651711	1.86691563947597	-0.2637379458246	2.05271009845816	-2.2108603003775	-0.752908659641917	-1.69309554260731	2.89621791357207	0.312802271911894	-1.21435728424906	-0.725010500363476	-3.666568032122	-0.7831297936604	-0.966567107013381	-1.7182459055117	2.16307472794383	-1.45161223663601	1.38649318728485	-4.97292791249822	-2.98914082206886	-1.10940369511052	-0.153520488416563	-0.297974794392804
AAGTCGTTCATACGGT-1_1	6.49418426120283	-7.95028939477046	-14.8524374514996	9.41612070387432	9.29503647361985	6.02571659900332	-10.544197080358	6.22998395734868	-0.888356078168677	6.31503980431992	-7.5560669269938	-4.72175833720956	6.77356816911073	-2.74910122148715	0.462947237578326	-1.71860069119979	-1.37493119101689	3.69024933807404	3.65758491540272	2.3064032933483	1.52125645461274	2.8122889662725	1.11626843047937	3.34240574288696	0.401512758863371	0.639861157772164	0.155303641512384	-2.23130057256863	-2.20996940507222	-2.73915854537058	-2.79240861594439	-1.72701272438671	-2.70123177082733	-0.843359032773537	4.66415980711549	1.97038707770219	0.866700114102989	0.719279613932277	-3.01870326290547	0.649906107987538	-0.761721028101168	-2.41270723092653	-0.763551133391336	-1.83162321431183	-1.99135164549121	1.43330530597184	2.55064575310977	-0.327235243186211	2.11480019358128
AAGTGAAAGAAGAACG-1_1	-2.39619345466464	4.93466482236226	4.11743754567876	-0.327273581227996	6.95857697629143	2.73612848590199	0.69938061658386	1.13705017853171	-1.39521674458057	-1.41769270675483	-0.916088851918597	6.20838119540512	3.86866746563345	1.35827542147772	3.20668546667966	0.913319081140449	-5.05640474932106	-0.424270710627992	-0.708611997732134	4.55470096199074	-3.83582708690408	3.05982854652797	0.0407765369151072	3.17911777562952	-6.05869105993664	1.52654642138851	-1.61252183937144	1.60197128823106	-0.11789135947645	0.114465277149071	1.76202418565844	-2.63090891045352	-1.66444432522497	1.3243285434852	0.17395987716483	1.09645490030593	0.169480900305408	1.69943857396075	-0.198729523301351	-0.47889823705494	0.529658388023915	-0.302491722060238	-0.135663142569792	0.640370508413251	-0.126886745692144	-2.62129473098591	-1.72707960207341	-1.20793290804068	0.670711619898088
AAGTGAAAGAGTTGTA-1_1	-2.94073895462441	15.1183859715464	8.6601358703752	-0.7762843728905	0.33264840102711	6.58319755499782	3.59716177484034	1.68563480957042	3.48706634941447	0.444570967363095	-1.13803495197929	2.89271036544642	1.96160961000228	-2.38035293720155	4.04238568045772	5.80803796250065	-0.354978357190527	6.62189475496894	2.50546842350567	6.07152557712822	-0.919405143970831	4.74003127766996	1.48970019152611	2.36893605999977	-1.89799366397028	0.194744423960561	-0.248395619924939	0.394497023859172	0.997471530155191	-2.05852321087607	1.54328586063157	-0.618262220745499	-2.67050323512009	-0.895300083694672	-0.206453132226676	0.0126745517053176	-2.35185698834296	4.78445189737938	2.37968353501943	1.92878216835132	-1.49259144271542	-1.31927584701006	0.135424194943025	-1.1664451056418	-1.58336484738814	0.214827063366607	1.37593928183229	2.53731624420613	1.18941667869358
AAGTGAAAGTAGCAAT-1_1	17.0200057902519	-4.41851999195236	1.46967476063117	-0.0528235924924476	3.58845001225422	-0.361221269002932	-1.71956236054749	-7.8639110762157	2.56090964460958	-1.02289809401079	1.56002075877949	-4.68748842318041	-2.15239802706611	-1.84587596080913	2.96666044939903	-1.11887517389644	-4.01572535701262	-0.844047471301104	-2.93234690880398	-2.67374494496699	-2.95557941829656	3.81617454928293	0.00649283520155442	-3.44263055607955	0.160258309689265	-2.09933703165234	-1.7395739254297	2.0852851285078	7.25041294171177	1.73017862982017	-1.20739754860258	0.0207657949073427	-0.952756451127845	2.55192354272011	-0.221318537659865	2.44482440280567	1.51235627180654	-0.212616146856612	-1.30006877232901	1.41683180433477	-0.590068417734211	1.56699895355434	3.23316508329358	-0.344370823074564	2.08617116064858	-2.59056708129283	0.848081860136124	4.05508658468645	2.22113127869922
AAGTGAACAGAGGAAA-1_1	2.6984182320551	-3.41627192924262	-0.701264631380979	2.4158194621526	2.26776677011174	1.7824919551547	0.206143477715183	2.55214659500397	-0.574712861006097	-1.79232863739294	0.190573435394729	2.25437416323974	2.30766864783541	-7.77560380901077	0.652435646571257	5.23830040206261	-2.74596644276625	4.5178356415178	-0.807775831316006	-3.51012206400459	2.93987985618659	2.22697433157641	1.86854866207744	0.702694903767204	0.156153494455531	1.52631122755226	2.26742618599049	1.79389479700435	0.348818878987497	0.571182754991791	-2.0540196430357	1.18706580573698	0.50038214025944	-3.12453029304599	0.37937939643972	0.340938554326169	-2.4811991347916	-2.94131977941787	3.53234836626507	-0.963932318537266	-0.806275579101145	0.364240288900486	-0.313178721806378	3.97950941423604	-0.230539729115076	2.07063278363396	1.71302661809645	-0.608474018649199	1.11031160665685
AAGTGAAGTACCACGC-1_1	4.97354625960071	1.09867038264011	4.65262650547174	-0.986175734746477	2.97914287986325	-8.7328694985289	5.92352336125061	-1.49004093825621	5.36437168605847	-1.28540644075989	6.77126144889117	5.76248951080249	-1.71593013181644	-4.40392779509097	-2.55250460667505	-1.83321244666224	-3.18205232446656	-0.294350938454151	-0.604931651347433	1.5432621172201	0.356968417891098	0.768914680921508	3.52164380381183	-2.27268975314578	0.820160806034833	-0.0272126293218946	-1.69509493807916	-0.523866308386826	-1.09337911077842	-1.17194968294934	-2.51886787893809	-1.52763651553998	-2.45114111063813	2.53285278385459	0.0266130443382748	-2.51294372297879	-1.39177189601375	0.365537781521684	-3.13391425139835	0.0663351498133341	-1.44106663501866	-1.60597509543948	2.36602913182339	3.37986633306662	0.353187780486528	-2.72817070964233	-1.21895374376579	2.68194498955725	-2.73573474610669
AAGTTCGAGCTAGATA-1_1	-3.58979885309524	-3.93344482287832	-3.21812570528768	-3.943881425653	4.36520135333186	9.99899555700121	9.75225667404252	-0.676693907318705	-0.804675322190731	-1.43304896955711	0.482605299598964	-4.67943560547805	7.46522928578591	2.98944356228138	3.58128232032995	-2.24278181824912	-2.10626565255639	4.59896334027316	-0.86794060024525	-1.52784155651438	-2.3154691541883	-4.79243131858619	-0.207115485669058	-2.95167789089488	-1.54168563747727	1.55627269767833	-3.79512853000395	-1.43314896176273	1.0522547862609	-0.0598816039595773	1.83166013486295	-1.3031451991196	0.518828324482086	-1.6991304835245	2.13335215575231	-2.66799238355898	3.37914398938171	-0.0635590283164325	1.42600716475652	-1.54217379652576	-1.27269676849243	0.286375733579232	-1.62461839081024	-1.27044508743896	0.768212866186004	1.96643603186353	-1.28601847917451	2.39267673071276	0.159147559082977
AAGTTCGCAAGCTGTT-1_1	-1.17938829069398	0.649896908108575	11.3694602855109	0.389337209224297	2.97389695776848	-1.91963415810008	6.76346514830151	5.7398779791696	-3.0069293335936	4.74904523796853	-4.56004885899972	0.561075519670254	5.67326136500567	0.479347190303476	3.56552181421848	-0.553027693440706	-0.894076691275166	-2.03718901409583	-3.75883536905646	3.6558452385633	-1.37102653444724	0.420577171424965	-1.01702936572836	0.0207355297409875	-0.236714021198109	-0.574660954983131	1.55306862443025	-0.0512778623242138	1.96138383683925	2.01990186269038	-0.453225752329637	2.09139273107104	3.00563848353843	-0.585398808184008	-0.0727812573696074	-3.61731137414681	-0.585860197801075	-0.533822402893786	-0.701257502688474	1.68470813934877	-1.21052781675336	0.174159992104679	-0.687521961454433	-0.702815217321835	-1.42825882340898	3.20673226916775	-1.00883764244899	3.16504839095814	-0.391807485402374
AAGTTCGCAATTGGTC-1_1	18.0067905711823	11.3090680880828	0.912454824709211	4.37047887307741	16.938150127123	-1.34685347377086	-5.63771873069431	2.52590056097099	2.11585845410083	-10.5279196928822	1.40388782527031	-2.79754442890144	-1.32301350786162	-0.464347342197351	-8.14458678730388	-1.51057818843337	-2.95931602958476	-4.69991113394195	3.25454834389562	-0.458019553333917	-4.92673044973322	2.16446933731587	0.325484379182724	-0.965796991705719	1.3802578773483	0.465605242632659	-2.09757189237584	-1.92533279360187	0.689124388024469	0.277887798172415	-3.99577239077248	-1.56870513415592	-4.56572654494369	-4.71775463850113	-1.43854050997517	-2.4300215861526	4.92123006232138	1.50315665414391	-1.95515469263924	-0.0323557696833585	-0.381142359449769	-3.33525818304603	4.36512792672243	3.48426671202792	-0.720648814511795	-2.24638398602131	1.13223425623234	-0.231483744735587	0.843032082125276
AAGTTCGCACCCTAAA-1_1	-6.35509834528689	-5.46582708044105	2.6259369615402	-0.376242429659776	11.0199309433632	-4.12854457351231	5.85162094032698	-1.71562150885493	1.26803780092272	0.199017868222152	0.238217670875213	-3.56835040942464	-0.661713009521703	-3.22825523416672	-1.30634331763081	1.49413963949579	-0.321200895268781	-3.12560193938344	-1.55142354870125	0.315817350070424	-2.32778713003834	-0.900559699144882	-0.867407986181697	0.0621894430060904	1.96473269284338	0.329094317434486	-2.4025201022106	-0.444401144408197	-0.829203893949017	-2.66219477223306	-0.42788363570355	-1.45141127609397	-1.89246442935388	-1.61708239532911	1.29367316824438	1.68674835021988	-0.374168302981563	0.370345565039866	-0.347922533949205	0.06694500363978	0.41358641765937	0.298112746486906	-1.73365342709329	-1.01869705799184	-1.52732170262213	-1.60231462349716	-0.587718837465994	2.36033395277963	0.398075896677193
AAGTTCGGTGGCCACT-1_1	8.31002278293936	5.7568567302221	13.6507807581863	3.1438103773185	3.10439213540129	-4.94486400900532	2.57789850128147	0.937531132917157	3.05708634244029	4.66756744532405	-2.01660238525921	3.77268426157306	-1.00901230755898	1.34679255565149	-1.1493856482273	1.1217866251397	2.59950155818477	-2.80783593667427	7.35880974357447	3.87432803500625	-0.224937444931631	-0.708493819808384	0.0798113124461814	0.106186479254382	-0.593035182330857	4.04881553481376	-2.78443634371712	1.92826390833582	1.47808578135688	-0.577663516156404	-1.74241641760634	-2.91835907703057	-1.87701057666517	-4.20032474797935	4.66418610854666	-0.596485575584302	0.816072274030656	-3.88382900667788	-2.294676907927	-1.75301621281291	3.33243064209165	0.806861618437373	2.05503136731414	-0.466101602245118	3.63731092187483	-0.542994222467307	-0.615271070931602	-0.540026919899331	-2.51186574243795
AATAGAGCATTCTTCA-1_1	5.35958474224197	1.60976134595703	-1.02286092655027	-1.79061912258578	3.95211565747619	-11.4136541506045	6.92875435341589	6.25558229895188	-1.0626467572065	3.14230368014972	1.70500023456585	6.09778780927548	8.69288286212941	-1.52917287007356	3.56574390330645	-0.546657036857894	-2.24371911163661	-2.50305942585911	2.82029258473125	-0.899822146348127	-0.938657658245852	-2.36021063488159	2.15782213533499	-3.67366742406721	-1.454870933695	-0.685001817910867	-3.34025129737684	-0.00578158647959383	2.07541659865068	1.85732507435902	2.09484735069766	-2.2938039154946	-0.599096457769923	2.55098340894762	-0.969997706314831	5.09539519744703	-2.63478807362384	0.898941067141171	-0.894683934097528	-1.14669127294084	-0.590488448389664	-0.799200968270002	-0.11012356376545	-1.49706430578287	-3.94851612759009	3.86269387640303	-1.69462506240694	2.00523731092916	1.21900358684412
AATAGAGGTACAGAAT-1_1	4.65612056819885	-6.6827692019982	9.50707747128823	-0.13736826535349	5.95623128947406	-1.58849125840955	-5.06050716929539	2.05739632357862	-0.822955541973038	3.41052247528586	0.724511578857139	-1.72325135557946	1.55886322920171	-3.76509613746085	-1.35857051647683	-2.21317799227531	-0.381997068704079	-0.928209218242486	-2.19285290713259	0.788114894441738	-1.53237711237525	-2.05257146756613	-0.423393646235989	-4.502804237423	2.38918546604062	0.130220601252535	-1.86725155222803	1.98836073801688	2.39426929662771	1.52520420840733	2.07968222649595	2.78168406275342	1.93795711310079	-0.270237367406458	1.95772816671107	0.778828765556641	-1.43259582111037	-1.17299564863589	-1.75102083276962	1.29469988429649	3.7894538272446	3.70472854653689	-0.256036991445932	-1.21015833080612	0.428586448061157	3.61780487230422	1.16468256447764	-2.48386269106413	-0.588055883685348
AATAGAGTCGTTCCCA-1_1	-9.1655589487028	13.232289235496	1.82701283769558	2.07345187426833	5.0266058837159	-1.59017444168194	4.88624349761432	-3.53867260219173	5.22623122071483	5.91045568536418	-0.503876606223702	1.27795307065224	2.47715803290442	1.74493001886868	-4.00333135665945	2.82142951173165	-1.76746004632924	3.07265620581413	9.42786277332315	4.03978003980048	0.881783901506633	-4.19785385970697	2.12495352988075	0.132080544543167	-0.411606846549773	-0.0406728227687866	-0.370501771314616	-1.81971133002921	3.1447899553371	-0.782228804063801	1.01739851595325	-4.18691149884161	1.39698601368321	0.854231888460321	1.90964355581454	2.70098694621919	0.779783883744525	0.712987390399552	1.72074329627193	-1.73544834218349	-0.0143888207998016	-0.490879574532937	-0.357994778731744	1.37051178835185	-0.847048773564516	0.396948412595208	-0.169383419396753	0.00533608635491623	0.734754777501269
AATAGAGTCTTCGGAA-1_1	-1.10655939841764	-1.60705996732576	6.96727448261088	3.21704736637529	2.55006520788951	0.554600703934661	4.96701977520403	-5.03687650166871	1.35632612634682	-1.75252919087026	-5.81991897965591	0.0408434577542834	-1.9360046198552	0.993058685186718	0.819623950328395	1.31377141825945	0.404234569195451	-4.84803263817075	2.69925507869186	-3.68581439396619	-0.72742605059731	-2.69200981173112	0.0700432891959039	-1.76546340196356	1.67083424553156	2.15898782491053	-2.75697126856652	4.06315516562	4.48411641863219	2.65364218998906	-3.07748944746366	0.487222850804992	-2.87190040520135	0.672438241438361	-0.0466352530475709	2.09813636715613	1.46404111850799	-2.77049027285877	-1.55332611514642	-0.0228139985838781	3.3010250045647	1.47214350715778	0.800469586335132	-0.717582994152497	2.05772895547886	-0.645177018073382	2.4635666054774	1.89563329326169	-0.303728120831097
AATCACGCAACCGACC-1_1	13.6227514350046	-7.26345665150363	-12.2033702550599	-11.0978634127769	3.41778456302693	10.5013244253446	9.42539644537978	-2.62101705377106	-1.88908850202918	-3.31153006405968	-4.89041394912272	3.63226025717176	1.42603496885839	4.72354325394722	3.90948491881376	0.468406846827864	2.79913639165708	0.164263799286135	-1.19167252047506	0.711816129150141	0.377378151819548	1.78578011670098	-2.86174826821433	2.0779026583287	-2.69454486676963	-0.354484499650314	0.21511945305222	1.94640389287371	-2.64787880651892	2.61392785059875	-2.34045171554321	-0.857489679302218	-2.21675907335994	2.19248950951082	-0.493880188865091	2.11182471973065	2.59751319899003	-0.815243029631109	1.41360630693736	1.48589895684706	0.715392034651149	-1.0142983337521	-0.607945637158214	-2.54937893261669	2.30320384722247	-2.09320007152776	-1.5655292919012	-1.06077277289221	-0.830086093464286
AATCACGGTGGATCAG-1_1	-3.89190242587186	3.76175707524709	7.17888389410494	9.04011195769452	8.74189716643114	-2.67534657701031	0.363037606015349	7.26291611148748	-2.15891989149141	-0.957927717980122	-2.69233554186818	-2.22003653564831	0.0481882671603271	-4.2503274019359	-0.487065334503705	4.6900192693179	-2.10221377592061	-6.08216746938372	5.13286070031527	-0.840762543136072	0.785003212786767	2.81605088355598	-0.274741164290006	2.29272583094917	-6.82009290389096	-0.290529642009218	-0.347208563608239	3.97772042231346	-1.21036311117543	1.89623963202777	-3.23174876694239	-3.05246774553926	-1.3195873284112	0.0470562595162015	-2.28503015865139	-0.366954331834539	-0.30982485780204	0.521116711779415	0.585652507806368	1.87602008172175	-0.636176251697433	-3.90413165297872	0.545183273785906	-1.547802187607	-1.65232117404666	-0.654303903208173	0.22237186531983	0.952389027196707	-3.60569815299026
AATCACGGTTCAAGTC-1_1	10.1157526851726	-7.55758421946933	5.20848318911788	-4.78531918190528	6.71325629921894	1.05861027027526	0.817276256311585	-2.68986671492623	1.35119126883792	7.42762074479737	0.814916230882857	-4.15370578863517	-3.05314112107755	-0.94008652213628	0.0276592317631692	-0.79490524978415	-1.35849942900249	0.488061754033117	-5.44736617812221	1.92477512787343	4.31781685413282	-3.77339541283157	1.35520224598346	-4.85520686242252	-4.59201494189801	-0.595775472595039	0.269241491177791	-2.57660747437685	1.68553176072832	-2.35393071885162	1.96780881397493	3.10638018861428	-2.18333076678984	1.12269637945822	-4.73630006506766	-3.18488067220324	0.566224367339061	0.705623007566768	2.05605512941508	0.147004836537854	0.25403560737436	2.37338541037582	1.20482757630269	0.588509565983125	-0.472897449771004	0.118123466201977	-0.567803607833689	-2.41964021425463	0.639625787630691
AATCGACCACCGTGCA-1_1	6.37054190808694	10.1254922797196	19.669540387142	7.79093203116403	0.727272698812927	0.610063546371702	2.23407440222981	0.150671901598762	1.03808084283453	1.74176164578877	-2.10754228771299	-8.80329571866185	4.1096227658083	-5.11242110130979	-1.56104638057194	2.48896334140381	4.01377384962795	0.979027331396424	-1.83542238763218	-2.86773665435139	-3.03134723941942	-4.78001779286909	3.32190846545845	6.78278687049487	-0.643660126643893	2.48334585634968	-2.1359653274302	0.930763316795513	0.928062469560106	0.33951021865704	0.602813664786293	-1.6826600267035	-3.50941576968959	-2.27715115959771	-1.78859248302776	0.465150515971358	1.23059528689922	-0.466229454933384	-2.14684384283149	-1.86037676391739	-0.892528385435948	-2.69382801934988	-1.58463392238044	-0.434054551643241	4.26219373117805	-0.655883975029173	-1.12522246513651	-0.757660105396556	0.599128527830889
AATCGACGTAGTTACC-1_1	8.72627184129964	-3.37884089770045	11.8152283704966	-0.637655148888722	4.38454963228106	0.775492392133617	0.314404357476341	2.29501755868182	1.9886326219678	-1.20191056633345	-3.58975429460431	-3.65642782573833	2.74527069398602	-2.38573770386542	-2.20636585466415	-3.77638805935249	-0.34965227235732	1.28941137547747	-0.613246547267025	-0.318557427981032	-4.35558644918315	-0.429261819107392	2.44154038887253	0.0619661132183041	1.80435462404115	-1.62412115768605	0.689416141377994	-0.917467895901309	3.06495443687756	2.58940380872124	0.640276676403136	0.492022057698999	1.40578448074267	-2.13219185155613	3.95158674316869	4.63484829927931	-1.17178292060354	0.445378652084421	0.292324533624317	-0.98000181860916	2.68531518927142	1.36476843501288	-0.831005159986603	-1.76953304099913	-2.93563856455897	-2.39376115472077	0.286280398504398	0.298956083843779	-0.510041201279397
AATCGACTCCGCTAGG-1_1	4.64162366282041	-10.4700598971237	-2.42289814560798	-2.4127874971128	5.01282422199305	10.4236672404971	2.57450452061113	1.30308643785255	-3.6769925848437	-1.97543540320463	-0.578948848918616	7.77700791427273	0.126494700783544	1.67572920724861	-3.8900324656551	3.2413687235338	2.98300334979033	3.50559872808153	4.42726838022204	-6.69581655868357	3.6547676468452	-3.85071189728512	-2.58077919234067	-3.14241464036852	0.753543568149224	-1.24461977666099	3.66600797918528	2.07002795521307	-0.943850835979081	3.09363850630812	0.070402128715406	0.726493379251549	-0.430521927119071	4.10207512750761	3.64681635653687	1.16657518059272	-1.60315038280065	-1.57222092370403	-1.65345638518412	0.904954513130281	-0.68972110127955	1.59158786752849	0.922523343121682	-2.07747346570582	3.1681400393101	0.975026463914994	2.14009180213897	0.188177361631604	3.78796432270484
AATCGTGCACACCTGG-1_1	11.1979002117905	-12.0969760226885	2.56485435077685	-2.55118033367676	7.82134255546973	-8.68590858353667	0.68334184963612	6.06670577804556	1.01118788932547	-6.00600502281233	-1.64951181646302	1.78650147217758	-2.13651985305703	4.16004207579493	-2.01373742079438	-4.73037173785195	4.1094900853735	0.736524570631038	-4.32228176435923	1.16536526831169	2.02748278650612	-6.20237023388352	-3.30484215803013	-0.914717967028969	-0.167090777892619	-0.761066941802656	-2.25962924752717	0.671915135436441	0.248334985495083	2.49877750167287	1.39935953822656	2.81743987819107	-1.15617016949937	-2.60431944520233	3.50797382396624	0.435587609531202	-6.04962212090035	-0.680805958643834	1.34300619433867	-0.972653388005607	-2.82997949742179	-1.85182882927675	-1.88264227305295	3.50899348436875	-0.439928436843315	-0.282423126902127	0.67666926465637	-1.59559184438144	0.753815707590629
AATCGTGCACGTACAT-1_1	11.3577212144414	1.1657776288073	17.6165511747886	-3.06551947374501	0.486631613592283	-1.48917503799592	1.85734877517632	1.30683664780744	1.77396093816334	0.551901378215431	2.54070627625449	1.80243247083307	2.86427315834299	2.90609413023022	-2.67633399173815	-2.44708348076311	0.863453602906954	2.32955509194456	-0.11021252715613	2.10644649143927	-2.67195994769787	-5.03721095567765	0.72316460928269	3.56318388965182	1.82886641957912	1.91941393016289	1.3535566069291	0.509120889720552	0.237641442999067	2.76293841083662	-0.0178767552056747	2.46795499604125	-1.83058900126509	-1.00857520574418	4.65902349869081	-0.487548530045892	2.26792951784955	-2.46757113331152	0.273809993904228	0.93471770427974	2.05172781087766	2.47755423354827	5.31303850853024	1.53949114731928	3.65708391832669	-3.65578343325265	2.03616743781096	-2.5940180716708	-2.1683985871717
AATCGTGGTGTCCTAA-1_1	5.12553968590904	0.556241657204415	11.5659733172523	5.96451989428134	2.38886812172888	3.04116302393184	2.1780096131667	0.0729978754265302	-3.83762794004889	3.74927066305748	1.17033618276619	1.29354222101039	2.69841867264885	-3.52896731167704	-0.56831143928085	2.32842323445721	1.2031331372028	-4.87476109326309	-1.81861274117332	-0.463774516527057	-0.61343597426061	-0.559285617557826	0.0513917177360468	-1.22073739401814	-0.627227389863655	-0.723577537396294	-0.632963420412159	1.49028259099279	1.55827291688377	1.31958797433091	0.146058894756062	-3.13664633267737	3.40472053236081	-0.662958890816139	1.28084862039022	1.67182036593141	0.835349510540721	-1.26225764749538	-0.0502442923341763	4.29176947517837	-0.201501905290598	1.19484265322253	-1.68322541362294	3.12573412628739	-2.87290045247018	-1.09611484332667	-2.34567450514559	0.240267789510229	-1.54047379348494
AATCGTGGTTTGAACC-1_1	2.96083054741505	-6.62537700731908	-5.63662978205622	0.381083164389759	6.13122049733673	-0.696361991626048	6.2595871358859	4.16250816028824	-3.08044293333231	3.03541309821163	0.113576221031959	-5.9880388305149	-0.202981817734709	-1.23141944346768	4.1305658095008	2.17248955683154	0.960569224069503	-5.11122754772838	4.44334591616031	-3.30721190140742	2.37271303182123	-0.74047877109161	-0.368763412925724	0.269050331185707	0.361021631856949	3.25231155196611	-3.79244894933367	-0.623361130440457	-2.23886000332405	-2.53359851804114	1.42750691506308	-0.324852246255235	2.67537634704034	0.516367764528463	1.13615103369468	1.47027023924262	1.72061042256767	0.0969129709963841	1.46206641076493	-0.863079778137398	-0.85600489178439	1.15545126992751	-3.20148888190722	-1.10943598711061	1.06749904463161	1.56051406605155	-0.628390458939261	4.07890223198395	0.941456105356786
AATGAAGCAATTGTGC-1_1	-5.98000357548175	6.89089233367579	5.90023048314538	0.888268625774149	4.37249823052714	8.61521576027508	1.34373081451407	-3.13960093832529	4.90105288317691	1.10399907222057	-4.88140135115587	3.34823953364961	2.67303549319106	-0.76548802335182	1.0290179245105	3.80259186167887	-3.92103922623346	6.32814931161183	-3.64832717044729	-2.35011414854719	-3.71925138193524	2.53333563918641	-0.775424783859988	3.90039851529436	0.168017265687428	-1.17848910978541	-0.0096829567620096	2.54797926191458	-0.201419179118853	-1.86386872875391	-1.43813098626309	1.53421468263675	0.896812929836387	-0.450482787657808	1.95107297536748	1.40241119980761	-0.608599084622436	-0.627469896329322	0.893753244627707	-1.39926023879489	-2.65596788988067	-0.121067774458803	1.30922265899736	0.710858842658891	3.61166623852634	0.354374421969617	3.44876206107408	1.54688366791949	0.417486915193936
AATGACCAGTTGTCAC-1_1	18.7249676054577	3.93590192039737	-4.39331460860957	-0.89536409458099	-2.04291144922954	7.84576855713808	5.54572628881237	3.56475697106009	-0.741235250118938	-4.09953935713683	11.7542332165776	-0.542748209543751	6.29514302677372	-3.64720683360288	2.29075172219719	-0.397561438908554	2.0368657471627	-2.56073419089479	2.99382270764676	4.23062805442572	-3.59981091768157	1.8021585507677	-0.0261668601615386	0.796088588595182	-2.86773033922011	-0.905160471781352	0.114061189280261	-1.72477368414233	-2.80982486264792	-3.64734668578328	-0.42499028584451	2.68192285605282	-0.475660413683358	-0.13114181872892	1.44120487547637	-0.291729416318937	-0.872717898432666	-0.815306029980728	-2.84534961810477	2.7109365064134	-1.20864192326344	2.57848396433021	0.831411779467778	0.86456184308428	0.580195508539009	0.252445948524768	1.82162973540104	-1.49317763153812	-1.67813436363272
AATGACCCAAAGGCAC-1_1	-1.16813585342434	-5.62555590072762	-1.87117488816218	1.84668792655742	9.17457253864992	-7.85434842265527	-0.300883575968269	-2.2672814261067	1.68573135931346	-3.18906141400165	4.71081294688134	-4.67658700994791	-1.3106412427278	1.4837366583651	-2.28676751656792	2.33280189301277	1.96715387962595	5.67682810511337	0.913345801592662	2.65168957742031	0.0499480943011203	-7.50878451836289	2.56551390355293	1.81698949928799	3.60181394027231	1.99238687814371	0.834427364359266	-2.10717538842195	2.16149479883152	-1.44969010676098	1.70402014187415	-1.47798167680626	2.17137822020511	-1.17102891085363	0.0344491364445105	4.06473247425404	0.412376307092388	0.222289537111265	-0.548650389140401	-0.338276450298981	-0.24177724661705	-0.391396946326227	-1.55512499965883	0.214243482732255	-0.36563832934606	1.90125574476203	-1.07662753030951	0.0267920411332577	3.38755364811777
AATGACCCATGCCATA-1_1	-7.71681074510622	-14.4762395508905	0.512766379299526	4.86784066693077	4.42621224915264	-1.46159752079317	-4.96947747217513	-6.10756524674335	2.19770438375727	-1.51727718738841	4.96579383720668	-4.42454669269332	-4.983589396203	-1.43768463320455	1.3808441843166	2.54184101148563	2.56788811373089	-1.4806991154556	2.66465870731791	-2.34845108990469	1.57898187409865	-2.24210163880386	-4.82501223195749	-0.15043384914272	0.431605888237735	3.28146322341392	-0.128785401224601	1.08628510643682	2.06097318583579	-0.865420748314172	0.0532633032110563	2.91036060120825	-0.47101173037487	-2.4522371500824	-1.2617863582863	-1.97281607232976	0.721200335944257	0.925414590539217	0.840810072142891	-1.01124393602523	0.419051547504534	-0.177539483961641	1.14838401055583	0.0944145546384712	-1.24601735102141	-1.98618013514163	0.087426291863952	0.254647065282103	5.53289178336
AATGACCGTACTGCGC-1_1	0.632919537888213	-3.08812120305201	-0.583155158089302	-4.11248056852491	3.63413819485489	-3.60204381588481	8.66072606428497	-1.44435840789508	-1.88453893984127	-4.28450253499622	8.92488524278293	-0.302935140189928	-2.03770797254722	0.483669773553776	2.9032694588811	3.67489721757869	3.3264748904103	0.83364838991739	0.532880666795714	-0.600935214071004	0.183114203878161	-1.01655300180859	0.580971755983954	0.152667809217695	2.1690932392536	-1.81307283185069	4.66354584245292	-1.51387016559091	2.64826125157244	-5.17931261660657	-2.103423102498	0.363811331035738	-2.22092480656592	-2.03592577292248	-0.532394400438384	0.897397340845152	1.79736996650471	-2.53548151210727	0.334510489618814	1.02016264995412	-0.0228775472847508	-0.499290623621158	-0.502300652189073	4.34485963002061	-1.53924959161854	0.136935043364535	-0.484314826063317	-0.616249236872216	0.779251235549172
AATGACCGTAGCACAG-1_1	0.26402863257899	6.61340531884209	21.2885703526037	-7.64950313717676	-3.05118261530419	10.6208625259499	3.00597290175418	10.4195403511081	7.37916255863659	2.94528691446895	-0.803937461547038	1.82783830271845	-2.85697349925953	-4.62858153622535	-3.31657362498076	-0.808824976829826	3.37983955398997	-0.103472789165015	5.31683191313289	-3.31262570343667	4.79225775882919	5.55269746980358	-4.62423844999546	3.37334531852645	2.04454177965467	-4.50812902037831	0.708349141047873	-2.22686748180882	2.82570387532656	-1.70546223453501	2.26975011453273	1.8843556607187	-2.39353298497834	-0.791858844262309	-1.55552002749998	1.83489789039452	0.569812413943587	-0.846858585522732	2.42960913162623	1.26325399197375	1.93927998393221	-2.89679690448732	2.5494292577139	0.850980237552297	1.34064394488121	2.15109908317368	0.116364332001964	-1.30887347050344	2.71282096371444
AATGACCGTCGTTGCG-1_1	-7.6064094277231	-5.45616303202412	10.4345302512527	1.17016646164351	3.6819126881085	-1.66484882410394	-0.151242433266423	5.66147566271972	-1.67560430738502	2.63830398280953	-2.81238866023153	0.129054528433602	1.59072622546418	-2.84554905294476	3.16487589519764	2.15216655200288	-0.0884175287210046	-0.643355298663739	0.858006943769826	-0.0186052004981678	0.556827915229592	0.071698378541348	-2.12987308477178	-0.635157298209527	-0.299853595715978	4.5427458187233	1.38770360078168	0.986321580917104	0.967327025236876	2.11585159319287	0.122134875657881	0.820570288760232	1.33045356469519	-2.14738919384109	-2.96177475401512	-0.457596302543913	0.363222562610122	-0.49980277605452	-2.37020164436322	-0.926165002591693	2.1054936844425	-1.3920407180116	0.965900300914883	-1.77994699037324	1.20932783447391	3.02672427246393	0.530302553149209	1.99766329974421	-4.39654995558842
AATGACCGTTCTTGCC-1_1	13.026766823101	-1.08147304587513	1.11314925718372	-7.36854425178679	2.77087258926621	-3.77515708164515	7.00442022158466	0.702030499997845	4.54693298816864	-1.90690986511857	8.30066999771827	-2.71622813636319	-2.72357477870789	-0.826760992194217	0.0763706485047577	3.43360063718055	-0.72267196402251	-0.238082762811447	-2.15478408668212	7.82503446459131	1.63336957493057	0.481085784320201	0.748105916971653	3.75604211568	0.558899966027598	-4.372778617933	3.4846901354655	-5.54767163272836	-1.87254938799935	-3.40181044367483	-4.03597187106817	-2.54541906005849	1.82875737886183	-0.662158214918792	-1.67770422016329	0.785746665293123	1.28765179425026	4.78842899659438	-0.333621587974404	3.39950676059724	-2.02749337014869	0.945747632467842	0.228508463148762	1.85361696217939	0.047944300282992	1.39281706901766	-2.04754559412138	-0.238323112037364	-0.00992681756990676
AATGCCAAGAAGAACG-1_1	4.44188748832478	-6.6637433270547	2.93328530350689	-2.0968105136253	3.74730127427958	-2.6226255792724	2.19432891397563	0.418636681976948	-8.04370295330857	1.51430305099908	-3.87052101525928	5.47489913894169	1.06555480979984	-0.210585989821996	-1.73038601088005	1.55809125180579	3.11297072450055	1.79450500379506	-0.80572126931627	3.16230375316916	-0.682239706027308	-0.346820226271313	-1.49725386578318	-2.62342408215197	3.35009339765188	2.42064308540123	3.24262589962449	-2.09549250417786	1.14507428141075	1.78314912349314	-0.95480972702236	-2.6986514030191	1.32203068746477	0.381906051881506	-0.00947318174513746	1.03021374561695	-1.54434284797884	-2.14635125168144	3.7185094614384	-1.74822532826357	0.548222089822299	-1.29322009532836	1.83961617204253	-0.82755102877522	0.838800813523676	0.992050595574415	3.55970363431316	-2.11674590937325	-0.391535270717832
AATGCCAAGAGGGTCT-1_1	-1.20929375272672	7.42965802762565	11.2453460627523	-10.6808864363057	0.424169689366414	4.34117613770412	1.37236542184994	5.48641518920615	10.8491379626046	-0.922569304772591	-3.43207621831454	-0.492188009067947	-3.95205754392743	2.54259280600159	4.22504029908504	4.2303492667282	-5.21526210545506	3.62773686742514	4.37236830256784	1.73683782654505	1.38956898005792	3.08706461900358	2.96434368126808	2.78165965780637	-1.84890315603453	0.880936834116358	-1.404918676646	2.22235247811444	0.242177479761812	1.97199634694723	1.67418839066857	1.22655367818631	-2.08323092032735	0.30318488367216	2.70977745113807	-2.92502134674712	-1.66315257836911	-0.655840419768605	1.87982360286252	2.23449358857467	-0.493865392059513	-4.0516521966959	-1.1996424952297	-0.629864100530424	0.597604230287476	-0.71931261651357	2.88004283512066	0.301438919710153	-0.722141450574449
AATGCCAAGCACTTTG-1_1	10.7900046659772	7.47985699508449	5.75580904516821	3.39225280746867	0.0736596849883447	-2.37007734292566	2.8933317059407	-1.42517702971276	-4.86084052028751	6.2434234505283	11.1503611536983	5.99532245140574	2.93147350383048	-4.40047854539469	-1.62705453828068	0.0240682080256667	2.08954732689257	2.86340063920097	3.44919401674221	-2.38286886727762	2.54213261492247	0.372264366162448	1.25800903085563	1.94866949587642	3.68704038795731	1.73508665595381	-5.50088157856838	0.900607939679748	-0.901489715485067	-1.86581110583942	-1.31715838130819	-2.07314210328661	-2.07623459908322	-1.86310638045407	0.276940223284738	-0.598295078641857	0.0208540317828113	-3.20232612483534	0.317753260559657	-1.36678395985677	0.388028242099503	-1.33462676764131	5.07565614145882	3.44900065322734	3.48110215541258	-3.1145440342408	-0.626143342439071	5.42017273261813	-0.791182871925162
AATGCCAAGTTCAACC-1_1	10.6190230520953	-0.282180525716343	0.328640096687579	2.21782664056086	5.45284227960106	-0.134018937683584	9.58231181257184	-1.65371026447788	-0.749074667154726	-3.32762092241821	-2.89264154930549	3.50382150576075	-7.5095905543005	0.880934958133808	-1.25372109604293	3.90663466438208	3.73028246861036	-4.27787744297756	0.571774880127088	-1.23195972779035	-0.603908966056786	3.14401976893924	-1.9350222146998	3.49001728141301	3.99813588019791	4.23042225814273	-0.330323463739005	-4.41620697822638	-0.0235576811111207	-0.345494613840295	0.730830423345453	0.88697918196347	0.837366373513031	-0.520721109790595	1.74056496241515	1.20302897984863	-2.16052136919494	0.2312269955545	-0.382385213810197	-2.09540306494074	-5.06953456008267	0.606575257694555	-0.917305987547063	-3.49759588478876	0.409702794035017	0.868229665305122	0.00759199443212578	2.22145950983245	0.820590879499797
AATGCCAGTGGTGATG-1_1	18.8417320046306	-11.2759688958693	3.10719359027382	3.52123126742226	1.34833383599948	-5.11313131546136	0.28434692664448	14.1921495731849	0.526077159270351	0.846320759516899	3.54509245467544	2.78651114481898	2.51128369858957	4.41204946245653	3.06835806976054	-5.6738017243978	4.32231860322413	-6.58629966387864	-3.38549305854945	3.60365891344872	-3.64828136359714	0.686842925222688	2.24080749141975	-2.89240001085976	0.778609212776416	1.82546291897991	-2.15648410025578	2.55724779166487	3.43853001331997	-1.56353335195155	3.61484077947094	-2.37749302402925	-1.73375185298349	-0.625046948253138	4.65120446428002	-3.29232325440679	-1.93950299246318	-0.933818584231986	1.40720460467864	-1.8897674256499	-2.82523962532065	3.01333922018706	2.92941379363312	1.24320512770527	3.95410422200654	3.1335137067279	2.28259801486967	1.57049704846535	1.47148965726564
AATGCCATCCATTGCC-1_1	19.2422334217563	-8.2191529105107	3.32490441267853	-2.3400428959963	2.02045402764073	6.235617934416	2.84142031747724	-2.23456039429311	1.52219241301489	1.65159410563208	2.78908276098439	-6.05623777139654	-1.25074867976971	-6.55043821431546	2.34006008437963	1.28046540616544	0.219788657100982	-3.82846443333422	4.01102971078725	-4.93403081290829	0.51639553489322	-2.55368281530832	-1.88210588828569	1.84935024162949	2.10655868779684	0.962391660507193	-0.369327899671326	-3.13050338150997	-0.867622348796962	-4.51495133636842	-0.920716973681933	0.228446448675467	-0.826927666358951	-0.597782352119606	-0.671763695456493	-5.46368531285933	-0.111491472813207	3.25020713533948	2.171348599027	1.49137994685145	-3.64201972716416	-2.38223844509215	-2.38293971913634	1.84797249981842	1.34096201310437	-1.82224072612307	4.75383237472505	-1.12443614673177	1.79673228617942
AATGGAAAGCTTCATG-1_1	1.58018516596145	-8.06880271223056	-2.02652465178513	-2.33100423301803	0.887608117940039	-3.98444980488146	2.70396007574104	-8.005999530092	5.80960456476362	3.08920574241883	3.61348615495741	3.49257162444096	2.73205413688398	-5.37050982186534	0.253947981205474	0.589840350298474	3.05789875864297	1.69763352212761	2.05594075665015	-0.968767722495865	-3.37602133327297	2.86599785823333	-1.59245554286762	2.29233066159199	-0.431487251427819	1.4916050514694	-0.996657470973653	1.964948873935	2.60361555925139	-2.08054492249244	-1.67403351280607	0.494636076827073	0.634596227704929	3.17893698603687	-2.15521557799535	1.80549955064639	4.35336727415047	-2.35750371071101	-0.623637475836501	-0.00775197922924404	0.122012595922565	-0.626583254605208	0.109854696157576	0.638845557862173	0.542460974146737	2.67134959953288	-0.53116870572903	-1.47402722583213	0.137843486712885
AATGGAAAGGGATCAC-1_1	4.52063649543521	-1.12376491700512	-4.66263547030982	12.4803415231625	1.41955197499361	4.39499534708317	3.00998630744274	-3.65473519566949	4.36891883621062	0.965396670953764	6.63163847937451	3.56031472283723	-7.85479154800019	0.360263058978204	-1.37446206059169	2.83179884164043	3.81194689919598	-4.15338562718085	3.60380693357359	4.33483919977549	0.338305965881802	-1.11863570099817	2.15390566796551	-2.17616436562218	-5.55125727090062	4.43148244520808	-3.16455495747222	1.9643207087074	2.8167869019003	-0.739571305812408	-0.341927179953399	-0.225035012053728	-2.61802801531697	2.97906101617398	1.62637642013162	2.21291024828999	0.340423076383344	-1.72727557274576	0.431728756618941	0.861549685234068	2.41962831699271	-5.25905652065311	-0.459249946469335	-0.0107951766063452	-1.27142979957774	-2.26732950884862	-1.15867460141406	4.99567501269943	-1.65707055848668
AATGGAACACGCTTAA-1_1	18.9574560311444	-11.5155226141251	0.222352612145698	6.03154218782859	-3.51938089813096	0.584880566339407	-0.779712786978973	1.59146087708624	2.33895176114645	3.78761789172744	-0.664771406985489	4.38305313329908	-1.50169722612401	-0.0316645251556284	-1.89625412713074	-4.78306376928775	0.237677210651865	1.35877238949287	-1.68016854570684	2.93517408787374	-4.66537701965607	-1.3922819905795	2.71338337559246	3.45143586595179	-0.100763228809825	-1.23289452796988	-2.75017667942461	2.45657965902898	2.68119124761749	1.01264079797732	-4.02224315393093	-1.55818280635211	2.02825930712558	0.272272474855169	-1.07110467646794	1.45742094312	1.70850174167713	2.06529789674225	3.38815119456949	-0.440809010946816	-0.712126494432141	-1.99782007348275	0.105644840606531	-1.1436117563209	-0.849098415845339	0.691661537789489	0.854239011824254	0.0917829944914918	1.69467657613737
AATGGAACAGGTCCCA-1_1	1.5967346184276	-12.7558254622019	7.60561762746889	4.24984684427454	0.680015621148376	-2.58406748543566	-2.62088213422254	2.44235218872463	10.1864686633696	-2.50382814178425	1.72991002695887	0.0884033843842591	3.36020341941837	-3.56954160193251	0.0503360942508107	-3.97124263441152	1.34517524867174	-3.58105866718269	-3.0107354494338	1.71143909550052	-3.51123065983545	-1.95802227670315	-1.29870160052405	-0.912573518961426	1.1705530732537	-1.021764738685	-2.25635310823692	-0.284274005465961	2.31466902837095	-0.88147507535683	-2.11386328227004	2.40728745626153	-0.413163698556666	-0.295870444874516	3.40983251398527	-1.52551126172431	0.47343993580629	0.38778199585169	2.20663904964493	0.611017660275128	-2.68840121122658	-0.513925706501107	-1.99652601938682	2.91576848527675	-1.25709157674779	-0.0920514629840717	0.234901118603356	-0.102271608682987	-2.41769219490135
AATGGCTAGGCTCCCA-1_1	1.46925548163292	-11.8402150847366	-17.8455656014031	10.6689992430235	-1.87737639784283	1.48334392453468	13.9745448960442	2.80976530735508	4.25646791179499	1.63999348843711	-4.04440605562137	-0.325158389207298	-0.77867515445719	-1.4621234682588	-7.40862711863755	0.0273766875676043	-2.95612746817374	9.00200339167329	0.0950088575988108	-4.3878757826399	5.58264004420109	5.26599392894388	-4.17493724033198	-2.11821975267248	-9.06497122089962	2.23742359859766	1.07327430972047	-1.92569252976892	-6.04104633203064	1.83910431849542	1.27097172075079	0.364117413321719	0.719009477422633	0.145487776225467	1.04762060078606	3.17462394605495	2.36286969027644	-3.95120627286828	-0.0161603481729101	-2.94434487941932	0.896177135422825	-4.36383694377524	-2.37491508934091	-0.348213079305817	3.4840767940481	-0.741828822763879	2.22412418580005	1.31183801955945	-2.3665385385897
AATGGCTCAGGATTCT-1_1	1.82230778792906	-2.64377695248883	-3.77277988169651	7.07073557616548	5.50194156731637	-2.14881783188226	1.53676294608504	0.619653443627626	-3.07755971522086	-6.67169212142406	-0.543608419878149	3.48849064762954	-0.811847641944283	1.0987724963437	-0.21886711034601	11.1095741703738	-0.658788461741758	-1.17682308867768	-0.212294152754149	0.291734375614134	3.2912392926791	-1.03259245712835	2.64525186432408	0.209949598030564	0.332197973706747	4.00045138699114	2.22701248180675	4.38332887417224	-1.69188859586223	2.15910683710577	-3.29071180372498	-4.90239735260208	-0.145327392705219	-0.524333188042137	-2.2664592764815	1.0993255733216	0.27541635192398	-0.62605674445746	-1.5434838279524	-0.531018062702015	0.985153575373638	-0.270977041215652	-1.61173512576559	-1.21822528741285	0.504897071648102	2.18603288443501	0.0600533928811309	-3.61838552821847	0.0857768388780191
AATGGCTGTAGACGGT-1_1	4.88754892031676	10.4200275986958	2.38974199281745	-5.76664588419968	0.283549083350467	-4.40822889567588	5.42809011935997	-0.37371340475909	6.67892896677554	1.3387264537483	3.991310665323	1.33425039249651	7.1116946498262	1.1718941580949	5.11482438443672	4.86365057778472	-2.09392550752529	0.601936318098577	-1.43502326353363	-0.750739044885721	-1.8935613980961	1.74968537066361	-0.0344060257069304	2.91291677143881	0.626393556649284	-5.40105686753809	-0.55719200332222	0.665100437713061	-0.529136826737915	-1.39727752241537	-0.215530526363413	1.60972620656624	0.315977437735771	-0.259491049416204	0.473658753129261	2.34691372503806	0.215266975084197	1.7212660522061	0.778099220845433	-2.47565073222972	-4.9070250508965	0.817155974321573	-0.604411259905083	-2.89595656762652	-2.39319731769213	1.90993445001491	1.93953762944496	-1.6366736414912	1.18066863230056
AATGGCTGTATGATCC-1_1	-5.25139876028924	-7.78614220280855	0.120453946600659	0.844595167329285	5.51114948400907	5.31182785396787	-4.44578853095065	2.00961048954958	-0.540629190199382	5.06048302676956	1.76397410815207	5.54378111632339	-3.48535449943093	-0.931622828863707	-4.10514110526617	1.43448286273694	0.103637549095584	-2.84204192268688	7.1103277387156	2.40693247051098	0.518745913052983	5.02366678023916	-3.77126647583895	0.797563375316922	0.992998560898112	-0.907963424901235	4.37886975365981	-1.1815715740438	0.679039754588311	3.5099109623346	1.16206907126657	1.98798781657888	-2.75805698470732	2.04950778327615	-0.452274163057747	-0.188147872153214	-4.10422846810316	4.03152328739839	-1.09236349187892	-0.324670287524254	1.23862916046677	-0.417007084992471	0.113046218445304	-1.40316421631015	-1.81505065375995	0.294671512275389	-1.49016688581369	1.51625445374286	-1.10980741797161
AATGGCTTCGTCACCT-1_1	2.04133874394218	-8.92472078940879	4.87058421237003	7.05363060577698	-1.19446585770017	-2.71771897504177	-3.53396050857092	7.56216260182407	3.35975731125838	1.19044549755487	-2.87935569886618	-2.62084766445025	3.12165190102411	-3.54136186651206	1.24541265928765	0.232950499145511	-2.56018413403951	0.449404478230333	0.231340888440591	0.440898970879007	1.06445897537444	2.15776179720623	-0.884403326069883	-1.40254997970266	-0.0481206032330694	4.11564268505089	4.13300613747348	1.29664853852945	1.98368310529369	2.84361590909259	0.445630263850337	3.91741592404936	-0.892244682972954	-2.56631087777728	0.550727089004158	-0.808709179915645	-0.0539429307020513	0.579583436283418	0.968787830403713	1.33392042332034	1.90993284917176	-0.433541334431929	-1.1510787313408	-1.44577261978708	-0.197154676817603	-1.89776617377513	-0.583349301004648	0.484429714480846	-1.01213319364293
AATTCCTAGTCAACAA-1_1	13.2622431039414	-7.11661898680398	2.43475489963135	-5.24596072808114	5.48473378010149	4.20430047652549	4.30364993662406	-2.84598669337605	-1.21237750830404	-1.3818041655937	6.58855802537191	3.11861853857394	-6.00579484918281	1.82872816868705	4.08840688738138	-1.39821062937761	-3.73314637137825	-3.81503592192834	0.581136043571385	-1.82880294196742	-0.38570256346284	-1.06870935109148	4.29023245894962	1.33922870864627	-1.35738451356391	1.99059625028592	0.905113389157794	-2.13891642118206	-1.21502874025857	-2.61040394103813	-1.22534058290989	-1.30023501861549	1.36421574484646	0.482480297944538	-2.48184073567923	-2.10150093685976	1.1866007488147	0.368758064227442	1.01031283169227	-1.22827024476416	-1.18784314077896	1.2373597115402	-1.6743559604311	0.783349133147918	0.345100967284328	-2.8481693236136	-0.943958605413844	-0.998314347701595	2.99854320434677
AATTCCTCAACGGCTC-1_1	11.5534612453268	-0.146182434554294	6.97679757241042	-4.38567372524181	5.58829996881064	7.77729139324395	-1.4337746521739	-2.45409980957496	-6.7309588176705	2.7713254461241	-2.99713171480936	-3.30285665500097	-5.41939282404827	4.07422954001708	3.90317419729298	1.10873885536628	-1.33637875266631	1.96276019551221	-4.74763217812618	2.6704679950466	-0.17215359242424	-3.49778737055261	4.24887729809829	4.35379415025993	3.18048134426599	2.39272248292471	0.103756009077855	-2.40153534947025	-0.675379124648471	2.18820792695662	1.95716967744193	1.60297773691892	2.79362229022438	-0.973823402735726	-2.2436652815992	0.552314413804266	-0.80426873888266	-0.268302584443864	-0.128670692574666	-2.88109292492414	2.04896594844531	-0.568116216359502	-2.61143492949256	-0.399428146229417	2.011616523122	0.457742083757409	-0.0649218262165912	-0.449549568728945	4.08341923290745
AATTCCTCAGTACTAC-1_1	14.392199422397	-2.49894894037128	4.88575330842856	8.64535457156373	3.49018714041146	-0.106511769626482	-1.49666072695518	2.97228773636827	-0.37672408564618	-2.7376345593566	-5.67714693745834	-5.78428254929557	-1.61438431352004	-2.96072495058277	-1.23284278662765	4.33505388954102	2.72052566520315	3.07704226522633	-2.43518661844174	3.01680066961708	0.255477913467531	-2.70802260789738	9.0852010920802	2.09780819076778	0.852066457195857	2.02399285232524	0.782661518355627	2.23577799109029	0.788732209189443	0.215889439185918	1.03295011096263	-2.20639538059938	-0.230510168851681	-0.508341100817276	2.10907314739507	0.024837974141242	1.78605709488652	2.18663722852625	-2.38168713510878	-2.62564849250548	-0.245801287422062	0.135709306790627	-3.02471632667432	-1.49017600332878	0.49078675979404	-1.94006876441606	-4.29632244346565	-1.48320615877309	-0.0908323762431406
AATTCCTGTTGTTGCA-1_1	17.63052557791	3.43488798095965	11.1749462252921	-2.4589172346261	3.35984248279232	-8.68871571166824	4.08777464511556	2.46426164022485	-4.08253089692986	-1.52257629217884	-5.81868046473196	2.76259817081335	-2.31033026512109	2.15281536828365	0.894296869992915	-7.13683785602091	0.216888698464043	-1.55982112007189	-1.8500159707383	5.42858524799354	-4.02582499180105	-1.83602146957526	-1.93848449877712	-4.66659350221535	2.18465118262499	3.22379114450377	2.1910537667481	-2.36493911406721	-0.770793513537906	3.12306344502642	-0.0659697573904574	0.17416680903851	-2.48820763361458	-3.54010895945811	1.34500325025804	1.28356400538581	-0.601559192855494	0.255649356630152	-0.764601354820056	1.61251193227221	-0.0893174233009967	0.505649316349411	-0.837865869578781	-0.209461819239301	1.37352953215173	-0.503799318550767	-2.93122766092671	-1.45236319244724	0.545144410017266
AATTCCTTCAAATGCC-1_1	7.9581704664204	-10.5431590150108	-5.02154840371444	3.40584064619497	6.13318566540906	-2.52924118892445	3.60915614372062	1.98213506285883	3.49070356838795	-4.85770609838074	5.17602359903586	-5.57556998734383	-0.999180889684253	-0.671859729319714	-2.6046421962415	-0.970131934367195	1.00508207279266	-2.6603252421681	2.50802051943783	-0.132958857065155	5.54377169723395	-3.45965676529733	-3.52685542011877	2.59591347598909	-1.20606819568201	-4.44957445369776	-1.53169987531419	1.45960317491662	-1.38578378867626	-1.77998674967775	0.662753786052944	3.15605846156029	2.64205884731769	2.96629088067441	-0.321646702259639	1.22620752093397	-1.32269109452777	1.115394326133	-0.0828035149667005	-0.293078773591209	1.05895884320457	-0.0476334633770611	-4.09651588963516	1.93287385122358	1.63863936008563	0.569497021047976	0.516990849113483	-0.674070325458423	0.080379307552112
AATTCCTTCCGTGTCT-1_1	6.34445784069616	-11.3010102929809	-9.94616113463894	4.6742631287282	5.20020816603756	-0.703677281858538	9.92597627404009	1.44131516693131	-0.0362338356204779	-4.1962335956582	4.95329490204945	-1.26763262562245	-2.06113604117055	6.06131329219485	-1.23092079963054	-2.49348854215174	3.12372828757277	0.938812802808256	-3.74325135545173	2.60718354587163	4.11955523366522	-1.59572496934936	1.45786837493305	8.0562137868825	-1.15764100662345	-0.0763102442097616	2.21050583170736	-3.7317395289451	0.796428119620731	0.393251672469273	0.261042427543252	1.20683756089715	-1.4350717004441	1.61057288050557	-1.35845312333438	3.46942613566116	1.17356620542997	-0.960682901208016	2.15320537850776	-3.704017948175	0.274736428742514	-1.38994576331898	-2.42017596470825	0.236796316698146	2.71031388623553	0.621689240131148	1.8146103988326	-0.166450225310297	0.257439272503339
AATTTCCAGAGTGTGC-1_1	-2.17514380845787	-13.1328440547702	0.571481932598226	-6.72032483225301	6.29723682197953	-1.95110309661919	-1.06273430258702	0.0479828157351883	2.47568649764571	0.702437657693197	1.84866116132004	-0.585348912329153	3.78324244746726	-0.338000392792733	-0.983332676422637	0.70990705987066	2.47365533942755	1.62425713691475	-2.37568447494366	-2.01400398807208	3.53061323658061	-1.15042355835947	1.99206338346958	-3.4214824403552	0.0562284736970134	-0.352657878321727	-0.879164680439947	3.38932261027959	2.5305756375977	3.33105007188215	1.26338012769346	0.549894996843975	-0.876769397003023	-1.47440833136989	3.86693355212874	1.50159080908449	-0.901999030455285	0.438863737865968	-2.9031077406379	1.52642430329974	0.376560996517981	2.72996983555358	0.751141367620461	1.93734796843901	0.991391837236042	0.762291963268629	-2.65032929994948	0.562337337594395	2.68957802301341
AATTTCCTCTGCCCTA-1_1	2.61834943778956	1.74795479123171	-3.20623457150288	-4.70566350689421	5.08929621793466	5.2172110034011	4.82440270977445	-1.13513125319228	1.67279990388853	-8.56760850263004	4.63918823314408	-0.992493003450778	6.07579145922059	-0.823738491611685	-0.12504389137272	-0.232770404430733	0.550998279884819	1.56316344443512	-3.83272354830553	-0.183551794707947	-0.28850966708491	0.446154481655738	1.049419960571	0.392689750876446	3.109281318829	-0.474100711131372	1.39663648439764	1.16105438328485	2.40437901251768	-1.04646266086978	0.504444510328604	-0.379843901570402	-3.18448495461162	1.82349925142171	-1.55553301197731	-1.02216824692968	-2.55935268053565	3.39660693787007	1.71658748364208	1.25076002438173	2.43772403088291	0.919163252212547	-3.82184314918662	-2.73373760892564	2.73367603533285	-0.949794089442435	0.454148334904694	1.06442080860953	-1.10901769471688
ACAAAGAAGCTGAAAT-1_1	-0.323613648683251	-3.37854941889305	14.4869822082708	7.62101592778926	1.12060697142615	-0.343611396285997	1.46664736317481	2.46376779375097	-0.870333282771909	6.51089800230523	-2.79840076179631	-1.13699876823612	1.60690094440508	1.23680565530645	3.85226101574871	-6.55933510499849	1.54769154113548	-1.80207474555378	1.28696003370244	4.41926018586998	-1.98349480270502	-3.524372597908	0.324996401191512	1.69342247103302	4.09885892688736	-3.57672191341049	-1.71755940696712	2.1878643319174	0.942907514182991	4.54329118332449	-4.72718021991448	-1.02772455384596	2.70166845352976	-2.04265162461015	2.46098257825138	-1.75146082228375	5.40443490463231	-0.849784213948294	-0.920398669060459	2.11676762907912	3.96286294780256	-0.0566591259969257	4.75622364578231	0.703863469224873	-0.13605295500814	-3.69698927026086	2.41182226525487	0.580630243763636	-0.765459861081388
ACAAAGAGTGGCGCTT-1_1	-15.6908365940895	5.76600698873441	3.05282933900961	-3.42055755350519	10.7268247633758	4.86469358117396	-3.90917874292808	1.05753887947574	-0.221230212934881	0.579556095613242	2.51347820293091	7.06075477309436	-1.91947028481602	-2.26870901706134	0.832736549138721	0.587491417339433	-5.48657141671012	4.75101334633372	1.34942890970927	1.28010700305809	-4.91539680682456	3.12176928529506	-0.976478162505536	2.01584898712027	-1.97595311636899	1.01727299341555	1.79708699460829	1.30646683590088	2.3076991240315	-1.90375218894255	-0.304227767522592	1.25480551243136	0.0768451152351765	0.489136309063121	-0.529611238783808	1.37837555743136	2.81216818215544	-2.41379618082291	1.86713011137976	-1.80209425822387	-1.39161806657237	0.18392610358543	1.03450419536099	1.00641094284672	-2.62821812951531	-0.2745725995228	-1.98887984890669	-0.449273918255936	-3.73693584448295
ACAAAGAGTTCTCTCG-1_1	9.67206757455744	3.13143779430998	8.00807885034322	2.90353058021512	1.22656331840895	1.50916846429297	3.8595161698008	-5.90503967768858	0.761784243694192	-2.42485704777091	4.53384106691458	2.27888275185513	-1.80642436988423	-3.56483676387984	0.885473624417443	0.20060299936388	0.127445555878684	1.25657071681116	-0.0474384492208269	-5.29911251140497	-2.47521618843441	-3.94130075831656	-3.28100388615696	3.87233084712874	-3.80310080019481	3.62755973394572	-0.134135016775491	3.87946879327191	-1.07496756375862	-0.664645727485555	0.770649833136874	1.87242210056849	-0.268960315138913	2.41651095576987	2.589663640753	-4.03790038542902	1.32371891967189	-1.16429141214153	0.872438280956913	2.1465016540027	-1.13987688707591	-0.784875200520298	1.18677644003891	2.76963656355335	-2.95182296497179	2.6790948412105	-0.101358370338776	-1.8298988614533	0.211612810067861
ACAACCAAGGTCGTGA-1_1	-1.8809243337849	-18.8981108611321	-1.26322987535747	-2.01645709271611	3.28370261749996	-1.49930574686224	3.45732509503313	-0.504006629367435	0.488128578137984	-0.775453107738029	-4.32909574662235	0.0533923883195798	3.739810645942	-1.2134091958518	2.30387285547504	0.099061752869949	3.41333678083377	5.57402698352725	-0.28175327148153	-3.93265989134415	0.116465145175494	0.399737500415931	-1.99023273936998	0.908107515487416	-1.18216334981492	1.82963042564876	2.18869757137372	1.56031774821759	0.10661060169476	1.95286169749561	-1.69026157917119	0.0359317681298239	0.216770958928382	1.15079799192761	3.09659855662187	-0.375755732378536	-1.12881575047379	1.67541173582239	0.991729278467812	0.395137756459803	-0.318615332362132	-0.0351019449882555	0.0236656109951096	5.0544338519296	0.276301143535824	3.26856678930953	-1.31985402400684	1.31808210145925	-0.68686924239295
ACAACCAGTCTTCAAG-1_1	10.1914287180092	-10.5966425552682	1.63861145681895	-6.85363889201211	4.55513719561062	1.8641341142672	-4.50270262730815	-0.71947368109772	-2.16841284920221	-7.67992787134971	2.37098011920294	6.31897676386121	-4.79357945176906	9.32103164368755	5.23916284750749	2.4337397380448	1.93456446074125	2.33492846506883	-2.29982851653233	-4.37348910202537	-3.00491394039381	-4.94727967474671	-0.179504363751797	1.06229991048642	2.59282383771343	5.79969588948008	3.92977649150097	2.97237552332024	2.47018210942461	-2.01581334995311	0.819475084843987	-2.90867012683462	-3.58138284529859	-2.00319654875967	1.62701384492179	-0.368820652049009	-1.73843760332755	-2.16214268973391	-3.63408908114458	-0.00515448844876008	-0.082031836647385	3.90654864417919	3.38288907037744	2.67197897133373	3.49304133025734	3.24452117823333	1.22614738438159	-1.6157900769732	2.81795122041452
ACAACCAGTGCCTGAC-1_1	7.34866214444743	8.73735585280115	-0.482327139786436	6.39647958729632	2.96166903700636	0.507322225988515	7.39737765760257	-2.04362905556275	-4.57352320998539	-4.81431714339727	-3.66331783860412	6.05553634492576	-2.50187735600249	4.3271331221362	3.5954631463777	9.14406033791125	0.417028899403026	2.10486878058209	-0.768095986566295	1.14467978354284	0.589743590117505	3.49367024796927	-1.73622875729913	-0.558474228749182	3.59791105193883	-2.3321762692358	1.47118126763954	-0.559676656071084	-0.959358862038366	1.56687437479151	0.289191901961467	-0.405509283893862	1.54072511230462	-2.5651364652867	-0.831777415509307	-1.82282338203356	1.33190713217657	-1.65122155711605	1.5179015036663	-1.14774318445921	0.321704215080211	-1.49547675722162	-2.26920934531376	-0.990508482306265	1.90137246059144	0.12719720060817	2.02335808705551	1.18713868977396	-0.529538708696255
ACAAGCTCACAGAAGC-1_1	0.0654453855936744	5.57623873762196	10.4931977321174	5.07701368711379	4.4007355981763	-2.87960356480489	0.907699580263363	1.07628279239036	-3.79612686269895	3.2045171044183	3.08369537081026	0.568430218706615	-1.2718351203712	2.12915746562941	6.50930774209716	-0.499471573861178	-2.68687590452381	1.50829839644872	4.63574910587753	-0.822061123220601	4.48338671695058	-5.1618788165942	3.65178537954482	0.800259089875793	-2.29490012366491	0.696793855137769	-2.53671528482569	4.9372476077392	1.09903795635201	1.53301509464302	0.162483704645285	2.49375983121396	0.611250236105297	1.43614985728329	0.997083369072322	4.68624006512169	-0.78899333010568	-0.348802587604412	-1.74337967131281	0.643768123990232	2.62849220384795	1.71146341010942	1.48363857392033	-1.99626635425072	3.19423962143868	-1.13954887098216	1.95001492759891	-2.19692500227789	-0.127443519356394
ACAAGCTCAGTCAGTT-1_1	7.86014493651412	5.40104992147393	6.67326406843087	1.4021568647579	3.57003600816633	-3.57983340897035	3.07857339208718	8.89706473254187	0.441143297220735	1.08203772084998	7.01709768094741	4.05466274607994	-5.59492691458595	1.23858965372966	0.109261440098982	3.19516532451196	6.45797249799854	-5.40543942325481	0.262836900791823	2.06929804988901	3.68252274095481	2.12141849401471	2.4331155954111	2.2153582079173	1.63285963037546	1.30962161860204	-7.14384194297134	1.51099606568169	3.3256773551717	-3.37170617387249	0.164116742775048	3.1789741719461	2.17873220778543	1.34407085961511	2.75093882479822	-1.17239240554133	-0.577940978755811	-2.40225578171188	0.683167671884257	2.39809108126969	1.33302915023917	0.608753882387572	-1.25297498390616	-2.65094003784096	-3.33145678085334	1.01628444061401	-2.60416644866931	4.67435713894067	2.79841790120455
ACAAGCTTCCATTCGC-1_1	21.1082108375538	3.03846863999254	3.59981490077731	1.5190063884923	0.068115716168188	-0.710093123376093	0.955523975199397	2.41695778623756	7.2862166642855	-2.84584622497826	1.41929809590942	1.95965073245969	8.83087317377732	-4.28334616723527	-1.75997099349593	3.06647685673743	-1.35917968708869	-4.30595441120039	5.60890757927227	-0.551755097488155	5.20399834650744	3.51070630630691	1.56262078453518	0.604294699370363	3.44150605774008	3.67067174550433	1.30888818348531	2.26564558601961	-0.849539853710327	-0.246911544094867	-0.134307584134692	1.94058192599795	1.04345135619641	-0.908072664817509	-0.692651513138229	2.18308248599485	-5.00192897542056	-2.84366759718222	2.58816468808277	-0.189486082665749	-3.49446734102536	-2.48166843209567	0.390666677619621	-2.292846553774	-2.19443274536616	-0.124903189459938	1.12517655877161	2.58723522798154	4.27857376908381
ACAAGCTTCGAGGCAA-1_1	-6.57573862798142	0.670300121223342	15.1736589965628	3.91813014456452	2.10904924964074	-1.49231394516037	0.733483076819349	-0.457686607854485	-0.0374611455244824	0.711142876958555	-0.168730740886331	-1.17614666219555	-1.79965998814345	-5.62918655974972	-0.661327590204513	1.58022932367056	1.36788641706238	-0.983946298859025	-0.622175050423049	-0.557110782741031	1.88886876329534	0.499947414768512	-3.73829338531057	2.39402080721594	0.0710708698605369	0.896555784082469	1.00177883010692	0.571303777970316	1.23060054873414	-0.0663860521094474	-0.78089350129031	-2.2967464214944	-0.0600621944200374	0.272462773451144	1.15001763872045	1.86266982888351	2.04919412445336	-3.55278417731726	-0.898487039739588	1.11509200280306	0.55793780458793	-1.34728891011584	-0.365154070038562	0.978121196030557	-0.440103886984563	2.1220993557255	-1.18619541110828	-0.660738893598843	-2.58143119014791
ACACAGTAGCGTACAG-1_1	4.00684065421642	-3.5713788928002	8.1113760413944	-4.31706042519563	3.63493084360869	4.21885686020452	0.85825169732912	0.059188470938443	2.85725504260957	4.92159583306269	-0.5255348352495	0.119208613448028	-5.89538946575133	-6.47947043983708	-4.81365210936505	0.65211909345463	2.6582135742075	-2.50685169985042	2.9967740200726	-0.921240192384034	-1.21500425575589	7.01737367255351	-0.903231025396267	-2.48632388687792	4.95970047123464	-4.51446452322221	1.66694108915046	-2.47173955226799	3.14620923488533	-1.92402690983941	0.445642372933797	1.35760318935841	-3.08491872971374	4.55395171397853	3.09576116422678	0.0815282262908534	-1.3326874864492	2.86013279349704	-2.69632187752493	1.87141799389583	-1.49665656852985	0.297062615485593	-0.721052824853493	1.1800435008523	0.866395791768093	1.71005294131041	2.93662741672476	0.442845858184297	0.145306636825926
ACACAGTAGCGTGAAC-1_1	6.90215631601609	-17.3725018342783	5.24811281545817	4.49201956757227	0.268697861914666	0.575276419555326	-6.37671445747672	-0.108202163852269	-3.44289088429016	6.6402795044844	-0.349144541980263	0.987937831914984	1.53647589892536	0.85313203630477	2.07049528805119	-4.39797358852999	3.84094002580939	4.49275517857152	-6.64925836665542	1.5873333990805	-2.98271223443736	0.460010896632541	-1.2685166554202	-2.94100701304985	2.33456627939235	4.7406143834461	2.55639989519862	0.657757694717731	3.8345626144505	3.03439266141114	1.88159641522403	0.320297638907584	-0.496093374056251	-3.44612974060518	3.03082846316849	-0.818038273468719	-1.40915226594162	-0.392358805969884	2.4705402362843	-0.933597068195546	-0.711736891270573	-1.21563864560297	-1.10722173433503	3.92820334337498	4.18639113846863	-0.0170319947303902	-1.04656191836542	-0.453843319513154	-0.696174436568017
ACACAGTGTAGAATAC-1_1	10.6396092110114	-3.34676236422676	1.10231605207625	-7.43489707540123	7.35901142642987	-5.08566249118779	1.97405033207654	-0.111189006493007	3.36430374048944	0.834082065888671	4.39590764363776	-2.59247050157864	2.86504433659855	0.343096883672789	-4.49179718295239	6.95461750101972	0.168165726370847	1.56577894477102	0.626913736613416	0.735199341215599	-3.02336793497766	6.50320279553514	2.24573178322652	-1.39745471452409	-1.08007082695466	-1.65679859006436	-0.31139242818593	1.60720814780892	-2.45630293860169	2.2422583363944	-1.43226842218345	-2.14961744735599	2.89593839628743	0.750445991417062	0.757240776060292	0.505685245259221	1.93804450570439	0.784942840799989	-2.84122859662141	-2.07502310510655	-0.124066267456627	0.809981013654414	3.78917351223168	1.41506469598609	2.4611787198741	-2.5724121184312	1.44249026017403	0.670102219309384	0.669474985819305
ACACAGTTCGCTTAAG-1_1	15.0657077844149	-8.31596245897783	7.57973525656338	6.74799157066662	-2.94308523590644	-0.608179947162647	-5.01789215373861	2.02347412760077	4.62394575470536	2.86616013795331	3.01269612497037	-3.30271169296466	1.9895479641308	-1.84078974299813	2.52840087223394	1.20689290058293	-1.78758942701223	-1.552103718059	-6.67725018812941	1.05103299219822	-3.00634451719924	-0.137530592432615	-2.16460385569351	0.713368195397833	-4.01543237561993	1.96676261969801	-0.57566172303828	0.102548697832967	-4.85562596185674	3.70611730852707	1.26552942609794	3.54440744963249	1.37712946017908	0.128088663621287	0.657970270745307	-0.751348133686137	-1.3356727291422	-0.40489603837779	-1.50230201697826	4.26012226286521	-0.228351316004869	-0.378441394803	-0.372982524021906	-1.6425175606608	0.279243399512947	1.37555388169635	-2.37794565171663	0.0211431465573117	1.13041549381864
ACACCAAAGATCCAAA-1_1	14.0004238990877	0.621730893510098	-1.77464932096863	0.32457861162976	3.58320835243223	2.79795399180168	5.06126878711161	-3.6294224743896	0.261760317622211	-3.63192193579273	5.88101697219006	-0.306558866202909	7.93041331232836	-2.7382500330917	1.78761155659219	8.16024868386937	-1.04884258254844	-1.58583326288512	0.362869964313096	-3.05916436322298	-1.46769510938405	1.00533937655762	1.72724850778026	1.35027216611994	-2.27824987854177	-0.483673136356326	3.71341358778305	1.84369127778349	-0.620685165652538	0.937868830318863	-1.12364901770568	-1.19571621561399	0.312389959869836	2.91356184235105	-0.171125574673951	-1.49476019451518	-1.30285586126004	1.57723682689039	0.837136050476493	0.845726664597803	1.10408616353226	-2.1906357220243	0.950726987687416	-0.392305958431762	-2.21370886560333	0.701905963930978	-1.53458843792814	0.907896437248117	2.08050104174741
ACACCAACAGAGCCCT-1_1	10.6529881275943	9.3138251269095	7.90209637676905	5.24236403023799	1.28625201145558	0.764178520707866	8.07252372740891	-3.29225509183757	3.06065617485937	6.74267683237069	2.26598244797912	2.94164461480849	-2.55830250344747	-2.83945184724863	-5.19076246040754	-0.95766221865615	-2.58215141433326	1.28205792062508	0.34028264434577	4.17842550967158	0.472513321429926	0.214584161320108	4.0574736305966	0.247306513981186	-2.00423449585021	-0.875966503448957	-0.989464039798408	-1.02461850431331	-1.36702913237269	0.293803463412528	0.836053439644765	-0.811728359499673	-0.480047783907745	2.34810913808098	-0.872538593761273	0.960885791992971	0.510854996923572	3.43031209032343	2.13987527685052	-2.1830267803207	-1.58703764969897	1.47598895107158	2.31631409360172	0.0828111059794439	-3.11394114866474	-1.03893646751617	-1.35628813809857	-1.24278437879785	-0.650903049816761
ACACCAATCATTGCTT-1_1	13.4747737320366	-4.07445987233334	-2.20769548635062	-2.76427673218567	6.32881491357641	-8.45319387953559	4.08587237062822	1.46835524151874	2.58268978109668	-4.65095532751198	-1.11814502580821	-4.54098242691325	-0.440563598479916	1.99740298996178	2.03552273149619	-2.32704234240148	-3.09532286165849	-1.99642676429477	-5.85761509418775	0.200113375859195	-4.51054199170462	1.12440137211772	-3.46252334591065	-3.81943639125482	1.41140916955824	-1.50568575031462	4.9002004859455	-1.29476009770445	-2.84508532416833	-1.71687924548009	2.44222288847429	1.44335555752535	0.979378892786653	1.52816862941455	-2.61184856307827	1.03591161131241	0.941043463463417	1.0747151457514	0.354555396736065	2.69495136020985	1.85787494804408	2.63876001103293	-0.774323295720363	0.0710646945309262	-1.05960888319961	1.00146184084825	-0.325254712236288	-1.37632330018546	2.38963922723573
ACACGCGGTCTCTCTG-1_1	12.7006317754792	16.9201034982442	15.745794920541	3.20938803575121	1.56854149321169	-0.0438075241327035	5.97956982503262	-1.96990725620981	-1.12391983871978	-4.06405048844621	5.39540422556624	1.83468804783362	3.08390228943147	-1.89053264590175	2.66898313667345	4.97486617457881	1.85182792389893	0.287636532505857	4.55179360551627	-4.30842125171559	-2.12720054127091	-0.908802937537254	-5.11492530164158	1.60487472407825	-0.299844919340008	3.85645546882694	3.76828781198572	-1.0920396758342	1.03216996695204	-1.88550054355825	0.727084219985451	-1.47451525169368	-1.15004213034601	-2.06398692723144	-1.9449091612957	1.04632290779566	-0.625355302600468	-2.12960399735334	-2.05310682453584	-0.233272086108422	-2.10991703817638	-2.87613618367069	0.24505501073266	0.541034671833406	1.30180803682405	2.70568459272576	-1.44965360462295	-1.95397239762854	-1.20152121860396
ACACGCGGTGGACTGA-1_1	0.149390314332859	-5.67001137865431	9.32636197704196	-6.61213513019226	5.86156247567533	4.78197525206245	-3.2509515173726	9.89919885442712	1.41269922246445	5.38402468493329	3.00180853209853	3.86914454276124	-0.789480865068482	2.97030735711864	-0.785607414426035	-0.490567822683704	-4.2634446795291	-1.969019289589	-6.78714809980606	2.32922771381925	-3.49942267456171	3.73397350815405	0.451638343315417	1.62595205288669	-0.837724644436802	0.174110327095393	-2.07293367640341	-0.18242825879484	0.751753989781637	2.19829959099851	0.230180447637605	-0.175631599086085	-2.53362946621141	-1.47476015253257	0.839260953507786	-3.28937646954487	2.40933144739208	-0.178319883022178	-2.00016871772472	2.33957225189993	2.99244460163038	2.99811055367323	3.47860563916047	0.876093039299188	1.94813988127759	0.953812581561332	2.47397164892893	1.65784580216723	-0.449434549504171
ACACGCGGTTCGGTTA-1_1	-11.292936401136	-2.47219520511522	3.85673698643666	-0.138583091695661	6.06673496279015	3.71313899261684	-0.135545536758083	0.0515879268865168	1.30916896248745	4.26784464647227	3.54893756596548	5.5345371380802	0.139866082788191	-4.59043130715013	-4.42752517074733	1.74344936806746	-0.42987892238935	1.18319451760157	5.00323046264464	0.318727905614209	-2.04413432581286	4.56808169209312	-1.10990439599674	0.493264211402336	-0.921225379653735	-3.33799073693316	2.32881300343925	0.194849269255659	1.10105236208648	-0.331500772654777	0.134955445189275	2.24729974056948	0.0849238918126528	2.79266489639657	3.42428419200629	-1.2485814599829	-3.36769902036532	0.788812922173528	-0.201677916198063	-2.81093726044318	-2.06827221962823	0.552119425403769	-2.18581896414472	-3.34083179671585	-1.54256554538403	-0.879174826192366	-0.222597192156451	1.01332106306628	-1.29459285621766
ACACTGACAACTCGTA-1_1	3.07674330593054	2.67352661414521	12.0625526293681	0.713966716354447	2.00051836626523	8.13051925155566	6.09098534842635	-5.28372243253922	5.05140994008267	1.80152966840771	4.92364104312666	-5.84947951530136	-0.41143271149739	-2.99264519143316	2.93554091279101	-1.33942668782151	-2.8268567935194	1.46741750863985	-0.338936995767405	-3.04355252547838	5.2048890864329	-1.43538522504298	-4.42911845430544	-0.555154430057972	-1.26360415011329	1.63003964605279	-2.0730080746508	-1.46970007478588	-0.438344463450163	-3.59912678484408	3.99007750126611	2.40293017462929	-3.24847744133195	-4.48406247150853	-0.166337680561345	-4.55713082509195	3.98143273274253	-1.54567399592663	2.65095933436431	-0.37568286821191	2.2209427223313	4.78865876704824	-0.671885922889019	0.806958449863212	-1.79534968468743	-1.37909144170861	-1.8904944062694	-2.82828345817988	1.16219452403622
ACACTGACAGATCCTA-1_1	11.1542899486574	-2.91279815522375	4.01261228738308	-5.11125671850428	8.81485950385324	-3.3373600065134	5.4148981540426	-0.17564471621221	-0.886797658342248	7.64742069503447	3.30286530807262	-1.74352366108112	-0.892286955657449	1.74380685784745	-2.80371790472595	-1.40331027932478	-1.52486042072768	2.7248366939014	-4.39093983162861	-1.03747613346253	13.4424989024083	-1.14456144203201	-2.3092259304024	-5.04863536139406	-4.49399336765786	-1.71472696664919	-3.08870017223284	-2.06904303222057	1.4240180493986	0.193435557381808	4.109497919446	-3.94362850741727	-4.26126572558875	-2.29673737781583	-1.73543939475981	-2.21761670337697	-0.201966769433535	-2.05306091026922	-0.732002181594122	-1.80751589097231	-2.71331993035109	6.63105893295021	5.41509868668078	-1.31012571487744	-3.42815757486356	-0.326296665491509	-3.41867147548629	-1.95689573673074	0.879399610413974
ACACTGAGTTCTAACG-1_1	-4.75107376976374	-8.39941169722967	-11.9577047354563	5.10649078882283	8.74213429862724	-5.384631818207	-0.949678982094081	0.226320368015233	-0.671984404506694	-5.9788554683154	-3.27436654600135	1.01702717556642	-4.0013991026295	2.22298400002901	1.03141002640829	-0.366232153431585	2.04011807811516	7.20319414405882	1.75987098683445	-0.158292042527591	0.259350071198079	0.513809068617392	-1.56905981880122	1.84080018872328	2.97370974640611	0.706380935687355	1.02948108911656	2.62807139354116	-0.58312428736168	3.08101434441589	-1.37636797588456	2.03707047091936	-1.06127173207553	0.607275123242809	-1.92900745422639	2.47485929035498	3.70347078951888	-3.61147265145817	-0.701081542628537	-0.674714762892652	2.37066701226628	1.54675871415057	-0.0132733296235822	-1.72834588293632	-1.6632201427771	2.04293140594387	-1.28232578303135	-2.50851231526581	-1.75951902892879
ACAGAAAAGGACATCG-1_1	-11.6730149539572	-3.31961000912493	11.0732549784465	0.00884036754579423	5.48389982221692	3.80738909969692	1.61134483804263	0.659034645816255	4.75339404057995	2.6808456214206	1.05594077147335	-1.94579839954802	-1.23730784282518	-5.56759541584716	-5.33356514149094	-1.17817509959532	1.19866242089786	3.18310195473087	0.023219644249492	1.68700144073589	0.641697931339926	-0.804788182149347	0.795636177177173	1.16766408885196	-1.68665850736045	-1.39410037174442	-0.490340060855361	1.98309870169924	0.559495050294027	1.35673907149868	-0.876284328965275	0.320364695278048	-3.53119075620196	1.34378465996696	3.10499781381784	1.22386077627517	-0.530612307168684	-1.45357077527691	1.72308415862467	0.436385503785748	-0.810991297770338	-0.0694400741148541	-2.14224192759529	-0.460241686786739	0.0303607589444511	0.773406827525038	1.2005886177249	0.0646758968377349	-2.76711686099838
ACAGAAACAGAATGTA-1_1	1.62725839846722	-8.53011153172413	-9.99906871190966	-3.78641641260259	8.32527277686572	0.167626425045034	8.87303743209737	-1.25084984046915	1.99049984824352	6.2880890225218	-1.17283476248359	-3.22165471982287	-2.93781077452026	1.23770020943855	2.27851771596908	-6.2551856723213	-3.64008430125822	0.702426324281736	-0.432382275338771	-1.32336310674799	4.13410871466843	4.15729624966226	-2.68731569653787	-0.335744396147992	-2.23795782210134	2.68856944000217	-3.4818999671032	0.230288964566207	-1.25376800945142	-1.52908307540988	2.09804457137693	-3.41896185966443	2.13046834079903	-0.923522978830272	0.394025204604541	-2.89149578765201	2.35922688916669	0.0521924583435011	2.16155839251005	-0.546085937358336	1.21546779236779	1.29872899761081	-1.6242453448852	-4.35211380161076	1.7050660709779	-1.55183097485614	-3.57833608873218	0.994054218801026	1.04561964171854
ACAGAAACATACCACA-1_1	12.6627120547052	16.619221205467	1.10707204894636	8.281223912463	13.7460373670629	2.83203860894969	-10.9646773286105	2.66826819533842	-0.607575416397398	-1.14172246194997	5.25709321687541	-6.58161421622032	3.02570574059351	2.16740105232617	-1.7519040834937	-2.60574942977694	-1.06077164059434	4.83432948717005	1.17520380162051	2.5074053987504	-2.24016431076502	6.17069563694475	3.11030410127249	1.78052334335417	1.60286940730852	2.33906038172078	-0.423286883354155	-0.11431059163579	-2.78595982393136	2.4402524563193	-3.18156821844769	2.23569184599975	-3.87102076024404	-3.12025378261787	-1.02145332930626	1.00863513152143	-1.29655922053897	0.839377360180246	2.01927581471755	2.29151438253863	2.11356917553934	-0.90325299354947	1.57689965843369	0.940980164244283	-0.492141968149203	-0.191882100593447	-2.77694291115455	2.46799680469735	-0.816880127602785
ACAGAAATCAACTCTT-1_1	24.6200948369087	-1.25992375710437	11.1336019000093	-8.86721378336622	6.59983930729651	-11.2202435974899	-4.54474269873009	-1.49233944338824	8.11807889316347	-4.86894456332433	5.76999688982492	0.209989915585059	-2.68051297683523	5.70966120013709	-1.55609847611112	-2.4389111029787	0.415322902136048	3.44114485285138	-1.55393746415096	0.916714557416318	-6.41337219064637	-1.80236114170188	-4.64819665238617	-4.54223556364978	-2.16710930117881	0.915776993117178	0.501408541358132	-2.2369721284859	1.52560378258664	0.591900937309408	4.41219793108374	1.35586048728054	0.643324026175019	-2.1653069953154	-1.40030907533305	-3.33379095563293	2.3515518702579	2.33854521701031	0.216634429622141	-5.25736734701742	-2.94883618228906	-7.4547011577185	1.62303019222277	-1.91585799810464	4.56001497144416	0.430607939597259	2.16460966418302	-1.83884762547633	-1.17904095865968
ACAGAAATCAAGAGGC-1_1	2.97423292428241	-7.04957520885541	-3.90384872129693	-3.685714198765	11.2800741696962	-1.13844230016349	1.58379361777666	-6.46274575181499	-0.750447824190513	4.06204326789188	-1.32144528461389	-8.68368645843741	-2.53442135331318	0.161467491328467	-6.62755286050505	-3.70385877856708	0.0539736964260385	4.42058170053897	-1.8020551620543	-1.19792488259372	2.2204707701743	3.3989718930422	-6.60359703453294	0.81119510455279	-0.367890472797038	-2.90474124302544	-3.29097210182018	0.589051147239924	-2.68022655767931	-2.39856268034352	2.42946712654876	-1.83260384898662	-1.21233213772177	1.14292131217989	0.509424500407859	1.87387338184742	-0.519629602456989	0.313878214122147	2.40605521068638	-0.847644492743505	0.902944080520372	0.519063218481998	-1.796247660421	0.704597059777624	-0.233587385553226	-1.58074672591051	1.71288696566657	0.788505635666396	0.231613211477375
ACAGCCGAGGGTGGGA-1_1	-7.67633786171166	0.260285618036132	2.8076105391757	-0.156014959899803	7.36336252769786	4.95638890291448	4.77412974903808	1.74925456321524	-4.86148466576693	-2.0261532729929	-1.176002394673	0.338485302141887	1.91728134108312	-1.66807166686825	4.74620921853804	5.04792351187848	-1.26445876564062	-1.37875765569599	2.24328636008235	-2.53655382908368	-3.34633550963145	-2.54231693348339	1.33705682155699	-1.19061315212225	0.243785038100465	4.47802038610955	-0.367403617905523	1.74337944382013	2.00712021493044	-3.29073714193261	0.382938761554166	-1.10810278328664	0.55070474793773	1.73349402234478	1.6936637065745	1.09630291889597	1.07148218980559	0.0613009768919373	-2.1383012478363	0.0179869126023185	-2.51028540484919	-0.06277903064555	-2.74683706155185	0.207243930844232	-0.995647854993655	-0.96441461835178	1.16430158526419	-1.23858108457811	3.48850317370757
ACAGCCGAGTCACTAC-1_1	0.494598612754811	3.8481207679787	15.3053691397631	-2.62247895204287	4.67234911452909	8.41229484939699	0.462087718951736	6.79177805820467	-6.97618306367265	8.02689008614272	0.472272760785396	3.29019987084939	1.47095427663204	-0.00162008669271024	2.30248321895852	0.0529044774375084	-1.89158278832944	-2.97119952022714	0.832980783896768	-1.80008619458245	0.463599725010012	0.536464302978528	0.47947796848093	0.998196277939979	-1.09472541361072	0.185459085440342	1.70339217100453	1.0731312819201	2.06907328474548	2.97556270767095	0.0244341594169785	-0.166694921983038	2.84451885339444	-2.32895968784881	-2.97505233947559	1.94613505735541	4.05576075844337	0.0883608617537222	-3.45272210202627	-1.93095493486229	1.58729975965266	-2.7127522040516	1.10695829388525	-1.25135771929107	-2.40755184972198	1.81555220447641	-0.911228484332985	-0.350102159006869	2.99811853548584
ACAGCCGAGTCGCCCA-1_1	16.5772708015112	-11.1756381628788	-3.36058068322405	11.6999167857935	-5.30699713129661	-3.0967558516274	-0.592381864984198	1.30715071174029	5.42234167089682	6.99188971228851	-1.66575618685422	1.84831938315886	-1.42344066423959	-3.34348257622497	0.535575456127356	-6.93752531938663	1.08208757070331	-0.741207645339304	0.776585465088703	4.58485892013499	-3.66920645765932	-0.845910531903188	-2.79667096860865	5.24609540546753	-5.57666913617488	-1.78945141312121	-0.697088916823833	-0.370594747564241	1.19316895923057	-0.679531892031384	-5.24673230357682	-3.20792800526449	-3.70726909596552	6.66624216494817	-0.139265661821379	-2.84550438148121	-0.162555927020174	-0.427430241308505	3.34059992931434	-6.62177020650682	-1.92235025365645	1.68574108414807	-0.793275475280603	-3.45373621691525	1.96031761713236	2.24779592699095	4.92606324384107	4.22848125996496	0.595266275465686
ACAGCCGCATACACCA-1_1	-1.17539679609682	-4.18804229817217	-5.11315205301223	-10.3394346071902	9.22796808430487	11.8228109557893	5.67839151578938	-0.4237975344935	-2.80403329385705	4.75907100410519	0.683058977206757	-1.65329855915404	-0.973344116794038	3.21825620328551	-3.2467009067675	-3.75085031721799	-3.28190695392285	0.199944290821565	1.20079072756136	-0.675810010158975	2.74928440956072	-0.722831495543585	-0.803733319338672	-2.16115117103811	-2.88590285616034	-3.68041762533076	1.46721001145839	-0.814684124516735	0.0355700916335449	1.46017581025106	1.28907925679892	-1.43652009959045	0.992904828675213	-0.93898634206737	0.65784409595258	0.690507816100233	3.2354655169442	-1.60359153642428	4.55205779460567	0.320697580366024	0.144483056069355	-0.322327320586102	-3.20622189063386	-3.54122203085369	3.19057153502763	-0.271131358745258	0.925186581502195	3.04464909718027	4.1200528795026
ACAGCCGGTACTAGCT-1_1	3.91823919552499	21.3803079429818	-7.82836260437713	3.6809987728929	20.5256960861047	-2.76641329475548	-4.55296127829234	1.72356066344717	4.73404107810709	-0.638373150070611	-5.20947516783268	-1.973441030086	4.84263725915682	3.70824299528356	-4.36350044189452	-3.49525366220542	0.326394703422697	-1.66635843520298	2.19236717006976	0.162569230726507	2.16292859710093	1.89816724955041	-3.04483881808713	-2.53894709273743	1.45823975220857	1.47740655153079	2.63120139021227	-3.86022579341886	-1.9214166722216	-2.29914340598415	-0.611388038169762	-2.60676293020462	-1.79152374514384	3.21400188425349	0.326030632425537	-0.159457348854324	-0.455805425572813	-1.87646336998978	-4.20259534105094	4.43461422755175	-3.173312138113	0.899819620035946	6.51959977942868	2.19146631810839	-5.54822680347426	-1.59554284573429	3.17109164994787	-1.92875299850341	2.32342607999234
ACAGCCGTCCTACGAA-1_1	1.3273923376004	-4.36025911852396	-6.17734018972637	-7.0256130017422	3.26909580473101	10.9160599907448	6.66810773273276	-2.2021936243496	-1.22227888552997	-6.23773988918377	-3.95168344304139	-2.53846064125611	6.84524708559424	-1.76280443690649	1.74189323576997	-1.61011298510097	-1.02060412163214	0.794033178423622	-2.09173628610211	0.616142568280936	-4.09489165005981	-1.6745949663229	-0.0287396114261412	0.506057095665553	1.38128241895128	0.411513752660922	2.13655830218866	-0.433437045764104	-0.450984219799039	2.16350203273225	0.680151397941006	-0.804726322209975	0.139600884443416	1.51807344434878	0.12039024531575	-0.408084668002079	0.142114316651546	1.39268943165323	-0.153682716274855	3.00706224130697	-1.10832739116018	-0.845361051085259	-2.44918874253789	-0.980007356128699	2.60401157963941	-3.13920543184901	-2.39638807854901	0.404016379340423	1.18507895049329
ACAGGGACAGGCAATG-1_1	13.4663412112642	-9.73409678294269	4.39982699524864	2.46776195804776	1.88552432728949	0.854950841290439	0.240883605834548	-7.68865315270558	1.89430445023145	4.86038773046498	-2.719756214492	-5.14868536657922	-0.463545817432858	-0.276559039741917	4.21889706860437	1.22593636506067	-0.674796550280758	-3.71595459851636	-7.23263128255202	-1.40555851677032	-5.58561785029936	0.118140492993973	6.52438630755638	-1.88433181556694	-4.38059102298777	-0.868466506664911	1.04762001155006	1.83529115626122	2.98734790744646	-2.83446957301838	-4.28203231532809	1.56871264613391	0.465672960571588	0.724147602322612	-0.813064938883083	-0.391301908772492	-1.39369397747176	0.890654018127047	-0.0658412547234222	-0.0321939936188807	1.38735923852659	-3.3595499728057	-0.307835958602046	-0.340452874918916	-0.877488014309991	-0.0944597573566861	1.00716502527696	-1.00519939432691	1.06288719259561
ACAGGGACAGTCCCGA-1_1	-0.720126058136604	-16.7608924730639	-3.35877165534448	3.44965295614804	2.30797249354796	-9.71460753997822	1.7609418058344	3.12982724261455	2.74736006406281	5.27601524696538	-2.06006313386149	1.70443715637847	1.96228177517035	0.0501788823699438	2.38185748906937	-3.64072221077452	2.55205199975874	-0.460638055888272	4.34525698554866	1.02795403743105	1.52776601017237	2.0952784907562	0.266002079932236	-0.00271612472848813	0.156125798096419	0.742785718322518	-1.55735936916631	-0.740757093084967	2.72737574807861	0.272212655060298	2.0000953928888	2.05218191207503	1.97942363726819	-0.115362129826907	-2.60423721702457	-0.421988140864433	0.191260861157762	0.489246114319731	2.11033089893236	-2.53021093791826	0.92429717706263	-0.67198167668258	0.122316485111314	4.30711926525967	2.20145471251255	2.99274400291756	-0.195182056062195	0.779819628141995	-0.355964708834405
ACAGGGATCAATGTCG-1_1	-3.93280388649754	-7.40836603812704	-7.77827524216902	-0.347500682059788	6.27882899639491	2.64991646293391	10.342140671911	-4.57004748530111	2.86600431137909	-1.97030242166184	1.2053503531616	-0.803168648525791	-3.97764741839356	-1.92847478009563	2.97687591725862	3.91753578406501	3.38161995631365	-5.28027958859606	-0.730499159168771	4.6069611158163	3.20874760943061	2.4174762403446	-0.819014063496587	-2.01891123362471	-3.49708471511119	-0.36577002964311	-0.0371014901403057	-1.29274425152893	-1.08243927736874	-0.379086657228869	-0.207010091060714	0.202855858522547	0.338844814983525	-0.131826626194758	-1.06516132090468	-1.66486857191962	3.64994812343818	0.117678047470073	1.04776173689519	3.23462284471761	0.777795570199316	-3.20567708010775	1.72621431284433	-4.76899807411459	-1.39029024306497	2.33487748340345	-1.18482468959972	1.29170674632494	-1.00232957419653
ACAGGGATCCTGTTAT-1_1	6.17684607134664	-7.35736902418483	2.88415588315164	-6.19522720799072	7.15106810053112	8.73235661388346	-0.341464774583641	-5.9665565495233	2.33502075668366	4.37861043660968	3.07410185952066	6.39361512389731	-0.248785664225422	-0.969306386034531	-3.90138364538687	0.694147918303693	-7.23789269497542	-0.983162173705688	-3.8529980571336	3.15377400085571	1.36940678415047	-1.46363202989986	-1.25588705077748	-2.15306897889665	1.01984671491217	-1.56277307153778	1.69759721139835	-5.04987714445514	-1.25651856486375	-0.974851536219261	-0.104562926346516	0.468553543843017	-1.32564139686882	-6.47611996732862	-4.24674913957141	-2.88034186153969	2.53525504683198	0.701948596203668	-1.8102291806396	-2.64742374044581	1.46570004403813	0.338491153906818	-0.13589625591652	0.518895863450633	1.03293086557852	1.81908649444261	-1.8382311952801	-1.24779468790885	-0.726750756032477
ACAGGGATCGCCTAGG-1_1	13.7417068620478	-7.50722364314184	6.19716694385885	-1.55321624363656	3.80239316986547	-7.08173896501226	-1.29210986142627	7.87686764518461	0.270366066689522	8.9758461340022	-1.59762312278334	2.45930240507399	1.50169611149398	-1.33430930476118	-2.92743471118569	-0.584725183367504	0.250848220982236	0.796507013640802	-4.28510445964051	4.05648683379729	-8.31442507376532	-3.52697636256569	1.85265509838003	-2.9546988622083	-6.04264086163843	-0.182132680563854	1.48781627417923	1.15942420806163	1.21653582285256	-0.551963694364703	2.06814498405213	4.3659787115736	2.48981995733799	-5.07629549878905	-0.986345428524267	-0.686954339311507	0.131265118566893	3.03037413464505	1.42022461894413	0.400270312913987	1.5125074032781	-1.10066049679313	0.829628820048731	-0.8050932672067	-0.496364176593651	3.87499823562865	1.76577899732509	0.918329310698741	-4.20221685721789
ACATCCCCAATCAAGA-1_1	18.4572223823379	0.211036139347266	2.43305901555176	2.80963130845841	1.33068798839965	7.29920338208934	-0.0791241931979851	-3.89386627686365	-1.99207724878037	3.24786137559808	4.09156241765455	-1.22033812716906	1.23968518853837	-1.8358567494482	-2.45743371304682	-0.479458882338147	-0.518483889483013	2.3162949046459	4.28668625211814	2.24555015247739	-8.37222247716774	-7.01661348752405	0.714034641808553	2.15026241530927	1.06402295525687	0.817136297183926	1.99888375386069	0.255311462090133	1.04164331614109	0.744328745889672	1.88854026707304	1.11882981574995	-0.10001350312068	3.37051612620826	2.90140607209982	-2.1901040971208	4.41058055331614	-0.57047816080855	1.08863538953794	4.5741234147331	0.119422269416409	2.70793225181158	1.75837303918313	1.56027947792717	2.37344112096487	-1.08818601823037	0.228538617251816	-0.964857004865807	-2.47253206701701
ACATCCCCATCGATCA-1_1	18.6412361985144	-6.57053552528418	-0.344985979752499	1.21186139559705	3.28491290988421	-9.65207934144976	-6.93753697879669	-9.37573339161884	11.2242848378511	0.330531280688149	-0.396397023623895	-0.00731616328994041	-7.74551748394382	0.605163300870261	-1.625383581318	-0.216865639653884	-4.21830048699379	0.564037109831524	0.241214889704434	0.90100516566003	2.92797766404263	-3.5365864355947	-6.44206730039688	1.23719480533525	1.16009692098543	-3.38090930947026	-0.315172693459397	0.42763872596923	2.75558830963918	3.34871979693491	-1.50917626018325	1.34349936104493	1.43450538307892	1.66047178702193	-1.26157829428527	2.24598474334806	-2.04080476821423	3.33527711745643	0.178179697302817	1.64031788435104	-2.20929404918379	-4.82042616449282	0.389892073960485	2.34059640240047	-2.64478736694	-0.919018875770428	0.718569850229358	2.7358116496962	0.826408925824123
ACATCCCGTAACAGTA-1_1	20.746874044629	1.14530427962928	3.03928023730219	8.52298347516551	-1.12186128637478	8.11761298602229	2.13612014474981	8.13338584678593	5.86635080359452	-0.410163123454631	2.57834249208415	-1.19952870558286	4.22999835667051	-0.469579278729841	-1.11001030307474	4.60267781143558	-1.20550915781306	-5.06715293951859	0.719328219500314	1.09252678472747	1.731859429398	-4.21847092362586	-3.36168149059909	-1.78702475277457	-4.76128094084944	-1.86646181077259	-0.752207432589216	-3.35062049446121	-2.7966771504518	-6.0593626929781	0.887913208851359	-1.6185725957802	-2.64050021699432	-2.65658222474074	-1.84586091078518	-5.39560432343761	2.77421323191037	-2.76257994158841	2.15902131851863	-0.828568058133785	1.71433242529977	2.36946150624543	1.37517753619371	-1.56172013849934	-1.03933029718278	2.19594331353205	-0.159110469313651	-0.0444521065872197	1.50759314592384
ACATCCCGTCGTTTCC-1_1	-5.02441519071981	3.5557396329248	9.41531928350361	-6.33236153194894	8.92026736441333	-3.45354082169914	4.0143005605672	1.26414632625065	1.30116896570294	1.75178480172829	-5.21140728796799	0.356273444770787	1.42660790310468	3.79920991929331	-2.74176491870312	0.499316727676214	0.820286098510653	1.9303288436222	-3.29429927629394	-0.546980797356603	0.0397543402670514	-2.60784964047535	-1.76137407887029	-1.23615731767064	-1.62429091064347	0.242740240283667	-0.393325470715955	2.10041347789701	1.28822915290621	2.94215786203028	4.26506825593473	1.44355530862088	-0.658610697355421	-4.03570053890305	3.66296272602821	-0.686021962552668	-2.99572642618585	-2.05452445869181	-0.0221156669659828	-1.41827228817379	2.79917132627798	-3.17332043040267	0.00482604311110916	-4.76031238979152	0.367158338754305	1.59427530472679	1.51116188111521	0.336846323856694	0.460544749093995
ACATCGACAGCGGTCT-1_1	-1.74492263168748	-10.7671850341675	1.11113966495014	5.2433145393652	1.82985322161903	2.01375352177855	-1.27746116588254	-8.16402245669371	-4.76649745679088	2.04496506446275	3.02481820426495	1.3190089289561	-6.44615004405207	0.446878069981532	-0.229230835053764	2.14192353363006	0.641522573386039	6.2004114075079	1.8127063827948	5.94805842928842	4.03937629358472	-4.21699761941012	-5.45040009269169	-1.8127166387131	-2.72982901247466	-1.55835573456813	0.613093819474485	-3.11441014369348	-1.69002505126519	2.19367029950766	2.79565624705927	3.87090175616796	3.15021939450979	0.642131664040825	-3.42287545203157	-0.0415638044827845	3.38395738727334	0.573724856022391	2.18287111345251	3.51681468647243	0.805133694754455	0.105736722762987	2.17671018998927	1.2883318107458	-3.80185727742019	0.243593125058069	3.37795167623383	-0.838053174308213	0.16284240507802
ACATCGACATCTAACG-1_1	9.86140126656682	-11.7654312977172	-6.42579713002643	-9.6731220644725	2.96194099797404	-1.29488643689478	-0.0825761118073955	-1.12147873202047	0.786452791203724	-4.93038736735266	3.51022349662751	3.58097945052554	2.49256968522663	1.75027358794388	4.67156515954251	2.14853617865711	3.64930872724666	0.183540230223168	1.291204320506	-0.0925514664076785	-0.0157537327108811	-0.542397452063722	0.0362036980791717	-4.52757364917683	2.32317952964694	-2.98688337837126	-0.0359526269609196	3.09799434334237	2.06756964003181	-3.30362239378134	2.00201616476511	-2.79984837920218	0.748537807609951	1.13813110502183	-1.30901559656035	-3.26796070963647	1.32309610674505	0.982061605590024	-3.41482988361415	2.80679651679932	-2.98066833069998	0.522537805999711	-0.62620210757133	0.756696064259559	2.61453484859979	3.70530997803214	-1.17782518352177	2.31850928741273	-0.819368003767277
ACATCGAGTCAGCTTA-1_1	11.4854570217997	-8.85186215530512	2.3466682313022	0.0479809979083708	7.105392272581	-4.26472743137096	2.95154393649006	-1.64251877076854	-0.703652289321856	2.53816711994503	5.46017924296116	-2.49459848422826	-3.87813502867886	-1.29760193440354	-4.07987659052236	-1.50667439677977	-1.12739983067461	1.43473480159538	-1.75642893044462	-1.99931543523778	0.0292293011907886	-2.69885334185767	-4.69103330618025	-2.16684725701632	-7.28871448882896	-3.53284621963997	-2.49590685607028	-0.598614780644147	1.13928690319655	-3.17236759319055	1.36979717471854	2.16086053918608	-1.76632371910885	-3.56302016321582	-3.67124846269899	-0.475602692559113	3.18035821737665	2.9426708376719	-0.721335059781654	0.763267655097629	0.103341967545743	0.662276483925233	3.4840833549237	3.4830822468919	-0.951416302597061	-1.71640676214018	1.96349632865515	0.656401464066493	2.22828871711391
ACATCGATCGAGTCTA-1_1	15.3382834659186	6.25000960768648	3.95322813241516	-2.42991525812176	0.32130511193256	1.38838319903309	2.23590216047976	-8.53587947565227	3.4177939650852	0.0671130721996122	1.25128558634605	5.91606616463806	1.92096223374225	-5.11846857788707	-5.55207084919904	-1.79890886348494	-2.14273487399032	2.93759027664921	3.87868484417383	1.02552117939245	-0.48931149381244	-4.87860123929407	3.7786851829624	-5.87257551227041	0.346335308207585	-0.260895034894232	-2.46041022953669	1.64723599241714	-2.65499739537106	1.67036243150235	-0.751846022860813	-1.66979556244446	-1.68337959567966	5.35619445897362	-0.0854504023645063	-0.698131147168179	-0.850164040509289	-0.415153977854369	-5.04316639014533	-0.940100198701964	-5.1126096605993	3.31179869287606	5.02601238617602	2.95650905260264	0.621361650791896	-4.21708585360127	-0.053686059894366	0.646354760628416	1.61220801694698
ACATCGATCGCCCAGA-1_1	-10.1886858690486	-5.61443631383867	1.02831524219469	-3.00399270428169	7.78445289831275	-4.3938607568947	5.31712606898933	-5.25147778642109	-1.65708910325418	3.07421584289277	-5.55087696148953	-3.65103209410685	-4.00663241582103	-4.69648111829317	-0.166278450326051	2.56701162150552	-0.017431638532282	-0.194104085227234	2.84698911793333	-1.80141220854548	-0.758592758729374	2.95491771361532	-1.53254696489446	-3.38204430406186	1.87033938359979	1.33924063029308	0.430493624914057	0.55989831046309	-2.20294877962032	0.532953908735994	-1.29899438238275	-0.0130974468148147	-0.146914675587539	1.40117305361862	0.9757487005734	-1.25635389075217	-0.578642426612025	-0.700838463538289	0.196042792792099	-1.66238213820293	0.601436341945444	-1.17046648379291	-1.38651373173205	1.78910805613925	0.783592268673513	-1.17143341002463	0.771098864835377	1.95141599868383	-2.57596224017681
ACATGCACACGCAGTC-1_1	10.8435412766789	-11.1340829464019	-1.08487400181344	-3.6194014910244	9.44125275369346	8.82203725285764	1.37310966899576	3.55732358976423	-1.17331513502387	4.23136648549978	5.88758590632557	6.79306647806714	-9.70239592114754	4.91999012306978	-3.97177997655703	-6.99047672720458	1.00986620148189	-0.543033309616054	1.69923888143163	0.791815248269813	0.476545933846202	1.20190435726259	6.85996625498057	-1.29620703472181	7.57427220490126	-9.16823603126146	16.8758171942882	26.4377103483791	-8.62846264643202	-4.50628068610228	22.2664045963301	-10.9944475494968	-1.34713509535391	-0.900660782422098	-4.98437735690012	-4.46707106743489	7.37139904792	-1.7336495787563	-0.351272038628077	-1.7224619985991	-2.06651702419083	-1.15722458936624	0.141399651707149	2.85602255634786	-0.565017837802471	3.43180839803065	3.20045117246682	1.81444449641023	-1.46405456456733
ACATGCACATCAGTCA-1_1	15.5137815301948	-8.15648062832657	1.61523146238063	-2.70644572263936	0.667645382840991	-1.59343240609662	3.73802045414842	-4.28654809364549	7.38329112834656	-2.22193828587886	4.04631392843408	-1.0929825890498	-2.56596161483287	-2.26176972112167	-1.27388384798446	2.57307623351133	3.40094120522934	2.98318010346768	5.06346147234476	2.53649530744421	-3.73370200838452	-2.71900523430967	-2.93072817471477	-1.03209954174307	-1.55320106457794	-1.39305526421381	3.96296820410129	-0.860229333857726	1.74655613128626	-3.13039293988399	-1.79806329463133	-1.1630689916862	1.9882476008387	3.26251254540655	-2.61439724801328	-0.882719275679822	2.83496295049443	0.105078819135989	0.261232990583902	1.25237554260265	-1.76007961072926	4.30895037479207	-0.00946018636728799	1.55852903861502	-2.07450326168767	2.32438002718432	-2.26480607505015	-2.0763777704103	0.0831253489157226
ACATGCAGTAACGTTC-1_1	3.11657614485492	5.37045922252111	7.75706010669406	-2.86966081124865	7.49063834009026	3.28235762929068	1.23781298580289	-4.31630548778618	10.7496119068481	-3.45596904575416	7.66167142866775	-2.14211957280719	-0.759646031642542	0.173264187339836	-0.0819281889659863	-2.20168867731508	-4.40236328115782	-0.427901598879837	1.21895599954514	-0.310337353628501	1.37817622554469	1.33967833457753	-0.486399337048767	-0.498733858629507	0.479997987250405	2.95952856618042	-2.23309490625741	-0.365747989113267	3.83270460480383	-1.95671911038875	2.67427481773773	-0.77742297452441	-1.62765570792057	1.22315583522101	-1.27877576089409	-0.277984482886619	0.685158299947127	-0.102216704278892	0.103476391168057	-3.38647734466653	0.444429284130427	3.01413008283752	0.129465510927971	-1.53011745881912	1.83967438526608	0.0968793432871787	-0.0947157534154217	-1.44808952638124	-2.14598590015519
ACATGCAGTCGCTTGG-1_1	12.1624565693894	-3.53415939530689	3.79718123905636	-1.58219362720306	6.08026672945142	-2.99697255287275	4.77914445438538	-4.4531861376217	1.62027581531475	-2.50136771823647	8.03304122865187	-0.647281180042759	-2.21656030228591	-3.73493061954137	-0.371222558437389	-0.535553334209591	0.207817937225685	2.47717030950501	-2.64955577993922	0.51448919227801	-2.58273340076261	-0.194349682266812	-0.93972567885632	1.67886245901448	-1.09192076676513	1.06836698063982	0.343015745842946	-0.41067259466295	-0.889856471072755	-0.201149514940633	0.0851321844857049	1.98483142490982	-0.984790168528307	0.900199608712633	0.163065472220087	0.551919366527945	0.272162428532753	-0.473082809303686	1.85118128689477	-0.462968065883064	-0.063767184229248	-0.604840088562043	-0.765034903151541	-1.8477234217935	-1.93051768648897	1.01763524264956	0.91104384858705	0.0219388338596838	-0.434996061217662
ACATGCATCTGATTCT-1_1	3.97271150399754	1.70041426795952	6.01928756914844	0.488181994667208	5.39732991070025	0.30718039491244	9.90886130608433	1.65713475076462	1.80441800138778	-2.96859376184627	0.996261193113664	2.40614863179304	5.06069205214087	-0.820028043800814	1.79838479408896	3.81505774293864	3.22616693167693	-1.14411285295317	-1.11119655730702	2.00294767698254	-4.40975178331123	-1.68835546881947	0.0218629548726836	-2.50930755868742	-0.395653532363734	-1.38531487122858	3.64837376877244	0.0484065734592929	-3.66201325122444	-2.54479438810754	-0.873256211222179	0.240403707448336	0.435751594136286	0.536935263203876	-0.563375357422097	2.40892237995646	-2.13584525721916	-2.91454625408702	2.87948704940542	1.59326206050845	0.724971741210473	-1.27823732872398	0.755414314804281	1.18403501722276	-1.7203684926138	-0.286714603899285	-0.516043697166084	0.0603543491307243	2.23595800593472
ACATTTCGTAGTCACT-1_1	15.9479663763931	-4.07795582129033	4.46660966562622	-7.38387985721159	-1.57389500044617	3.30289677809974	6.22423718505095	-4.71430841254278	5.34187258940608	-9.44891988894279	2.84186401316063	-1.60965926641818	3.72961610637625	0.14364268778304	3.21459906524137	0.129485052809151	-5.17969890286059	4.07083140764537	1.00683917527507	-0.737785200320196	0.143144296110697	3.90299325489068	1.23776874448308	-5.41076592699931	2.38325249886299	-4.60357222387899	-2.74973286474496	2.81748383966291	0.292303462286405	3.6702234829956	-2.21183217447043	-1.8654769746507	-0.740969383194638	1.96770821103758	3.06918106744806	-2.57937628984014	-0.432219463377503	-0.681361229817127	-2.97983086724158	-3.19376567448921	-0.395639570187547	-1.31341825228834	-1.3913763393381	0.695913678475167	-2.70775135422393	-1.99465518887085	-0.299313518347664	2.05497863404822	1.25712374204506
ACATTTCGTCAGGCAA-1_1	-3.89576754381834	0.0147779440369656	9.8822087335637	-2.11309835193128	5.65751752320364	-3.47821091794318	0.645408532508933	3.94329766200909	-1.75272734665004	9.12396176935764	-0.0633017014562538	3.63165966427847	3.59314204939977	3.99501124597167	-3.07855302864011	3.21408446842404	4.14450321084396	-2.16559455702541	2.75197736282761	1.59467119713587	-0.845400794029001	0.414578803649436	-1.68425745949753	0.858191877747212	2.90689782689575	3.0925886687258	1.24690444826491	-0.86695878777531	2.81740401343182	2.38064268628564	0.413783041517733	-1.19452490036177	1.91325121234447	-4.24322847272351	2.11521120451654	-1.29815582135348	4.07709711785077	-4.51097579903695	-1.30580520567991	-0.841419889812125	1.04103888059978	-1.94820709541271	1.21724387798664	-2.56790742901636	-0.376387278153711	1.64939978884972	-2.91623986291215	2.38590689400849	-0.744191274808382
ACATTTCGTGGTAATA-1_1	1.1454723225846	-2.94664918475395	2.13797953963577	-5.04755809414646	6.11912914255155	-1.09639069500266	3.87224284459836	2.47471879117232	2.7758555009814	0.54179809721462	-0.924619086822305	-5.13156150749903	-4.76124996728623	1.34994792908568	-5.30264738427417	4.88578479529623	2.79818881367681	-0.480267730456196	-1.9828011614648	4.00153882093986	-1.81603401046407	-2.67167714606325	-4.88507673210091	2.16331701389246	-3.80442514347878	-0.777763309215578	1.83245830765997	-1.15669352213871	-0.783288741988813	3.88756775500209	2.3715959110362	0.611413318740328	3.32216414749012	2.53165201046296	-0.854441817591967	0.504100275272719	0.291600716753983	0.109639189883101	-2.74586010784878	1.10744018514778	-3.79149643712946	1.65833553373045	0.366801627328416	-0.408517665825834	-2.00353176883737	0.599232628816851	4.45531274937392	1.17236466122085	-1.24486897372823
ACATTTCGTGGTCAAG-1_1	-3.5395885267944	-7.63667143880597	3.13733897803169	1.22141536532192	2.60278863104381	3.20255366336365	-3.95905415820897	1.05253108809782	4.08954625264913	10.3268925452213	-0.0920031985187175	8.12559890824166	-0.712426989859539	-0.15669233172741	-4.91630065799767	1.95148547052441	-3.67258724273589	1.46197477535404	1.50504561119016	-1.99489256171525	-0.413901849996483	0.576442002962077	-2.87132775471353	1.01198803536069	0.936964917791791	-2.08634153011914	2.4746570951671	1.29656665210695	1.3155210883059	1.92293358323495	-0.373838086278601	5.86264981706281	-0.0705276626663311	0.218873164000065	2.0499793441915	1.65787652516855	-0.816783504555997	-2.05403725480528	1.06294430215295	0.607939117316702	0.43832114636701	0.408170417779073	-0.310826951657788	-1.77855147987261	-0.275732297446943	1.50076361913053	-1.252534078149	-0.333593759827988	2.97955872324876
ACATTTCGTTGCATGT-1_1	8.05173208438479	-9.1810473899654	1.34053452050853	4.50442595563203	0.0180154183369557	7.93539985902167	7.99176464073012	2.63941468417818	-6.00864368083889	-6.11798049750185	2.4964422627658	0.432577304301112	5.42251698313474	-0.67133833456679	0.783360427730669	4.16099400019396	4.5659986469206	1.08844028833092	0.823687514239278	-1.93091904061215	1.20168275007589	-1.56788650399508	-3.51896543707494	-2.3434822058285	0.203829526966193	-1.29799226105077	-0.352405228291515	-0.436573111701736	-1.10028623507819	1.92654196383036	2.20638256688453	-0.831818702126564	0.334532112667066	-0.0633258247882048	-1.59757996221424	1.05215525772959	-0.643178465853675	0.346477815670433	1.2998742761913	-1.70099488399388	2.54229085503031	2.60816461582921	-0.15400719351963	2.28306686205518	-1.94897262408876	0.238199474615924	-0.172108462210688	-2.57929730427325	0.245370426026133
ACATTTCTCAAGCCGC-1_1	0.489574044213636	-7.76877144923826	7.86314609823738	-3.07939922427083	4.80269529762391	0.698683207572795	4.51466707462746	-1.81807545294039	5.46635493279902	-5.02540217699844	3.38627094077333	-5.64362548825049	-2.95962384086026	0.438869092352739	-0.521942605843876	2.40225492399818	1.09002394734028	-1.18278066031152	-1.71185826331505	2.15869988360274	1.02225988479934	0.680050497718265	2.45620457088058	-1.33093302429893	2.15307142564276	-1.73877356011891	0.371351055253205	-1.90705543040718	-0.249365059121136	-1.63714963746135	0.248786622764291	1.04922515918318	2.2068488392771	0.0358760843708569	1.32255302097989	0.838590447820735	-1.49699771343934	-0.939644189249707	-0.283127738647407	0.560443933984458	2.45634301320473	1.1749849190035	2.60059514819903	2.20357246849914	2.05001870261105	-3.70119246890172	0.209713015950162	-0.687249107101985	-2.35444894186658
ACCAAACGTAGCGATG-1_1	12.6794294344527	2.12614111620605	-9.35796616435667	5.01640870282349	14.2172340185554	-4.90840433692429	-2.31788317597945	1.94699163245972	-4.2694703839415	3.37431450321779	-13.6867079996786	1.22648736551582	-2.41876373967258	2.78758714192638	0.454793634027674	-6.70427448115497	-2.35339993433027	4.21222145127231	4.48788800707747	2.72787409404212	-3.77884313440275	0.286354554752747	-1.46418331396134	2.11443512264295	-0.42688139265142	-2.96997549235565	-7.18204190839419	-3.52988196729074	-5.2855479043965	-5.21874743881189	0.334470415443175	0.297767605566713	-2.33787837049761	-0.826512401375535	4.31002250237187	4.23066084723326	0.98680935980292	0.0625860536812012	-1.71762992098098	5.18595403945996	-0.921046592181572	-4.04679301940283	-1.76721363689293	-1.40128074446177	-2.45778517581071	1.02416733832294	4.26492760628346	-1.05888716258944	-0.703017273883062
ACCAAACGTGGTAACG-1_1	12.6008015752444	-2.62947066976887	-3.44081316746474	2.84446572246538	-0.557307079109689	5.54767304463298	-1.69753290641997	-8.94031458969399	3.94560307221727	2.8985896038569	9.57795434715067	-4.43730891901346	-1.82159874250256	-3.12603392128453	-0.378929177690649	5.832425990157	2.61803517576487	4.37342664281995	1.68920901891815	5.42892734051695	2.29083881538352	-0.300129117305835	0.534396482404061	1.22716439113922	0.491751461313289	3.04824588554364	1.65134317141038	-1.79670168559313	-0.341605324747539	1.21782580444849	1.87958257493989	0.207157192539213	-2.42565635009797	-1.70345723971508	-0.868021751768335	-1.29582459208997	-0.448885831309663	-0.938959136550373	-0.98148272229821	1.06526228580951	-1.16914410101137	1.95483104621881	-1.48052056797499	-1.75431402102789	-1.72733394060224	2.24113265007954	-2.92732422136214	-0.0591711095615053	-0.448795661620974
ACCAAACTCCATTTCA-1_1	22.8715820000153	2.1747334090526	-3.26189602873197	13.1118064668918	-5.60916290728881	2.35282607457812	3.01401520357365	8.19356546506491	7.34077169756295	-0.440040759913685	4.01877125220088	3.57862034892727	5.73061842613294	3.53212458102382	-4.65663203313574	4.53032830952969	-4.68486590770781	-4.19965725709718	1.26871236610024	-3.14749761307417	-2.1105286433462	-1.22970601438489	1.19958511980083	-0.603255281038329	7.8119736578553	-0.545929914767186	2.4975455229161	0.582279820193341	-2.55528822506428	3.01256371334982	2.6519438434756	-2.33199723179376	-0.75190877423892	-1.37108740167944	0.878126823152497	0.631321611496252	-0.331695522402257	-3.40628546297527	-3.97243392570792	-1.3858748254071	-1.01792730413234	1.21501559682046	0.782905440916081	0.613244730824574	0.803075685757377	1.5159921082163	1.61674346249938	-2.38388273109133	2.95959098056896
ACCAAACTCCGAGATT-1_1	29.4312679901666	-13.5085866834041	-9.1505193480182	14.2131064263329	-13.5958866250503	8.57721567598642	3.9060839956176	4.00686797130006	9.50206003577762	11.099909106924	-5.16521245265387	1.70449899934206	0.868642312569738	2.95942573677374	2.17625885885647	-0.856744416388089	-0.660298144468362	-3.25183652097132	6.6929410552425	-0.255950501416996	2.03550242913642	-2.98791846757744	-2.82772949332337	-2.39841845588754	0.25252885454093	0.418761999583317	-0.667374624336665	-1.04163628459595	-0.639481164093753	-4.8243697845161	-5.84556659297198	-4.91432242602689	-2.05743413753754	5.27143207229362	1.49575461363161	-3.63436449818674	1.44825277987807	-2.38320735441098	4.63636994261831	-1.74377149703904	-0.429998547076061	-0.922142712975664	1.03818924938079	2.28191967754004	0.290845650189679	2.74600505131089	-0.345074260389531	2.60837847489905	2.03926893673773
ACCAAACTCGCCACTT-1_1	4.94152348624769	36.1518640658145	-10.1744111146199	6.39129861102477	12.8869146544582	3.33481112425986	-3.10339892281598	-6.23653336524879	17.2708722670128	7.55512871126216	12.1505048332471	4.60125202930098	5.07620366581839	9.60339520095101	-0.720993897979309	-4.93671762535551	17.8689527863282	4.27523858341096	-1.62161958377452	-10.0661884254294	-1.63218454511742	6.0515665074496	1.57139012726828	-3.4792394565332	1.20718493605682	0.0483066758113891	2.46400975336853	6.6589164815274	0.564435108405709	2.83233426161285	-6.92129075082581	-1.17910313836307	4.32432660747346	-2.6706311521947	-5.91321103230908	3.04529510306315	-4.52040549054064	1.98920171130899	-3.16810959705704	0.920816502867759	1.29528454621039	3.45944055397141	-2.2370189058094	0.0677922892754635	0.248883581773608	-3.07129224819024	5.62366579059402	2.43800925804996	0.270060653247079
ACCAACAAGGTATTGA-1_1	-4.75875876291302	-4.48018151786783	7.18451750092049	7.6175227267215	-2.21488268571697	0.233687290237585	6.13382648785021	7.50415901216828	4.66667348230385	-2.89564921204786	-1.2596667010217	-0.116017823782253	-4.1525844898229	-2.38878030659998	4.50218598468822	4.29020990035939	-4.53205036608536	1.51960622647293	-2.48681928383735	1.19590050160414	2.58640224782625	2.16068203924356	6.1441050598161	1.44562295405039	1.90108937159115	2.3040012015371	5.34090751118591	2.05801927027857	-1.43718415453438	0.218216776130328	-1.86386447999615	0.654895234259219	1.01795329617719	-2.90438819098475	-0.468557261538184	-1.31429094701042	-0.613261593327589	-2.46721459461428	-0.391897857933386	2.57647140417147	2.28949428103469	-2.80710051950979	-1.19703288705836	1.85577774477917	-1.13719926043511	-2.31744196003121	1.72565798412582	1.8202848217802	2.35484556131721
ACCAACATCATCGACA-1_1	24.0565568048109	-5.11333188154676	8.53634379839496	4.15969545522173	0.272538967385086	-1.53657104182637	-1.91536648986193	6.83385659654621	1.83970861188106	4.12622882747829	0.938509378089062	-0.230759716737838	1.14599919988731	-1.40780460721265	-1.07260051906992	-2.67311545195415	-0.21619228813197	-4.70379204454115	-0.195693851084516	3.39731814538322	-2.39273069034502	-2.77402072991508	0.812458502868904	-3.98407669899844	-0.845602412985596	-1.49940419740617	3.32593025872548	2.01544798623949	3.01051609888921	-3.06949699503735	-2.21501889508681	2.08811412157718	2.26558701423788	-3.97282349152533	-1.89054395252118	0.695408826666263	3.56640968447182	1.50346185179895	-1.33437018811687	-1.85839517922909	1.77124137170923	-2.26838499641204	-0.839537241837459	-1.03627029444662	-1.36043145685097	-3.0195790499159	1.07065494532657	-2.96454864176438	-4.04702062192215
ACCAACATCTTTGCAT-1_1	3.67985851622409	-1.2372114318292	2.68390768659977	2.93688208968413	5.67194973111903	-3.81376724346323	0.386391900047438	3.18429236015207	-6.22299354952384	-8.32962778426898	3.72962924569811	-1.83088662972867	-2.24265239404763	-0.155766058333367	3.27815194457015	-0.643898649897201	0.947295616785144	2.57063859869451	-2.06037962526761	-2.55170011530942	-1.53614190686043	-1.73216574765252	3.63104393944471	3.68099446022542	3.29194831980597	-0.310614761716307	0.948038333200294	1.27853060055882	-2.34610190424236	-2.81226372627517	-0.106217551603006	5.45611686771135	-2.07938448914832	-2.82374490919374	0.221693173107886	3.6536349227817	-0.498526530203671	-2.88355874598896	1.44123564123428	-0.0432486454747252	0.867338443144001	1.17955358797214	-1.2834379393248	0.648779400306446	-0.369591376011449	-1.50439097647921	-1.75790498999403	-1.58110306980226	1.58217202785118
ACCACAAAGTATTAGG-1_1	17.5329261341934	-8.79484973319607	7.05872183559669	-10.0314485347536	3.02084257511245	-9.2042268754575	-2.60250969741698	1.3723793312773	2.61857087355765	-3.58065593913805	2.95478444585154	0.71665838500408	0.256737640017587	1.49518437392295	0.511342645777856	1.18710992409248	2.39618029172641	-2.56465633057564	1.96086264632995	-0.0339369336654418	-1.58564044660977	5.03715660105546	-3.13653276009229	-5.69933628019417	1.90416433506627	2.43612939202365	1.00912654254107	-0.269509428206126	5.57922087976926	4.56632533076415	3.18727842888964	-2.44246247613917	0.623255962924697	-0.414509188972033	-0.702623503828726	-0.658499021218635	1.71894007241312	1.39489261550845	1.10446254140535	-3.16307529315606	-1.61197182933417	-2.44020793507761	1.03073951727002	2.26487357596903	1.13119147029739	1.91326895329604	-0.132914661841864	0.0829989231800649	1.66694952827019
ACCACAAAGTGTTCAC-1_1	7.59518456181714	-2.9852328477359	4.67547026041198	-8.07443893069023	4.76900155841439	-11.5828972505632	2.85450727917394	8.07323325404784	3.16296760664261	2.00613143815789	12.983727543002	-3.34110578568298	4.65678328499215	0.234316641274197	-3.71013040861838	-0.638597661803356	1.96987098371251	-2.76045845658484	-0.0731513761716955	2.02215790166841	-1.93762814351779	2.69207353520519	0.594936817697111	1.32146992955563	0.651535650335747	-1.58301178613792	-3.96318259050923	-0.678053687570737	0.380807645532507	1.80501031204221	-1.50018742259047	1.18856049383443	0.676168155642404	2.34577884539711	2.12624308994595	0.240360669160926	-0.612667112201519	0.870509817064322	2.58027750887608	0.459367726326641	0.0338359697187456	-2.67717589566768	0.569970027636344	2.03808774608217	-2.42193941169097	0.286081956075471	0.0168971742838128	0.897175260148639	-0.42967701211461
ACCACAACACAGGATG-1_1	2.35432715560412	-10.6797519954372	-1.13868886101271	6.79128003323982	0.0141099058144746	10.486517920128	7.04333291826689	-2.15619916239827	-3.44914345180245	0.858998057346832	-0.963383665175139	3.55763071314509	5.64340111492588	-3.39276491471103	-7.3574711181832	-1.21290632272545	4.09982620445656	2.89320264720569	2.97091803046002	4.54692016435962	-1.55058693752838	-2.88820598043304	3.23182595389195	0.278111535824606	3.88767165948033	-1.92126632402904	-2.28766473391003	-3.29402998165765	-0.184496117235542	0.959789079875603	0.199537599317396	0.504098363136314	2.35634460738118	-2.03366838265484	-3.61592934960735	0.60494163781905	2.15903562146447	-1.83312797079875	-2.64647510844913	-1.19209659095445	1.42336893205297	-0.716583503577263	-2.55599347910001	2.08606177889738	0.531392093823399	0.156261754781866	0.421168835992621	-1.33038803326155	-0.97390290591657
ACCACAACATATTCGG-1_1	21.9153913760453	8.30557617170786	13.163537885592	3.14540078938057	3.10542450801591	-6.51042365740398	-1.47536156199514	-7.05026508228983	6.9428280295071	0.456122861361922	0.770992722389941	-6.75281080400485	2.06599128100014	-2.36889862685686	2.89524977988654	-1.07170976538612	-0.124069738288324	-4.49176447979481	-4.6234225303706	-0.768830362623975	-0.992077245155114	-2.57864080899645	1.08679712639623	-3.65358067150072	-0.309873776028559	-2.90796039578583	-1.68079634473969	0.92596127209354	1.97890309841125	0.130638606948311	-0.145152356619984	3.09586487036167	-0.743084764162246	0.987361096845847	3.96362538679999	-2.20085882798346	1.22936715139403	-4.74638307035931	3.27360944754042	-5.41622384916152	1.98307300319798	-1.57212388467495	-1.46879916433187	-0.636631501470724	1.82343653214292	0.941086766737968	-1.3980231989895	0.271359746239363	0.30409026443291
ACCACAACATGGGATG-1_1	11.9040106568279	-7.45626863033515	2.50300293325509	1.26474532572338	5.71793826320306	-4.82535025735909	2.72647402739762	4.65537484007765	0.498521368625936	-7.46730394008259	5.86199929085999	0.448547875039467	-9.35169154017617	0.276813716017722	-4.13954646759538	2.81535543419188	2.93903089732786	-1.56197963020295	3.23799523502811	-0.0369170542446144	0.201933160548205	1.58322998947939	1.22897199512062	3.12657838970377	-0.415407196701552	1.39905639474139	2.81063558553165	0.886820297448171	2.05070968318835	0.0640367113438859	-5.57566728689281	-3.82894473138981	-0.499205614353257	-0.84713693438516	1.10145095635942	-0.200054150815092	0.310497211647646	3.441944726533	0.71340139899583	0.215445072577359	0.752211231068352	-0.893683161951759	1.21322080699336	-3.95783327374965	-0.87485683645518	-3.45742558190629	0.552818760663539	-4.03808549475231	5.18423775408426
ACCACAAGTGTTATCG-1_1	3.43175075383271	-4.69426297437685	3.83866930119184	2.41131155227208	6.85650441654462	0.482866302537837	7.1430947343033	-9.05056639084236	-0.616272478004518	3.17745135601532	0.981932347183332	0.0723814072122166	-0.463318898379154	-4.08342971971094	-1.31997085664604	1.14911822732944	0.639744916252381	-1.10717511370991	-0.724286577553358	-3.05161623251511	-1.74414839122079	0.146731814492695	-2.08449566414315	-2.18353613914257	0.826354995040671	-0.844864062557997	-0.413239362863093	2.02221536750206	1.64500816768518	-0.0343882901812083	-2.66363618766363	-0.888451105886988	-1.5943746861712	-2.22771402420939	1.19594417802908	-0.592160669249904	-0.362341491332312	2.03865173853125	-0.816957896699642	-1.79836259610728	-1.42488318343118	1.13836133190308	1.11566877135853	-1.02301794567492	2.47952698560001	-2.06506174635671	2.16201577056483	2.82229023548394	-0.21023971103353
ACCACAAGTTAAGCAA-1_1	26.3521802148713	3.35243002302401	8.88790968759335	11.5921915232342	-3.85750544026727	-1.70608934976742	5.27014954287817	-11.7674666152355	-0.491801810452951	10.9004557824164	-6.1648990937101	-4.58673378902628	1.63257631339258	-1.6455120881916	-0.256128788656659	1.98833278171431	0.867211734461748	-0.690680950136466	7.04045375123506	-0.664029406529839	1.63450674463429	-5.171656151749	3.11926409195269	0.916469752101156	1.82399738914205	3.76355683484252	-2.63006326109503	1.33228602626428	3.24954383298652	3.14618581839157	2.38277783556812	-3.14237287146301	-5.30211362540218	0.0253394599445599	-3.41029389933141	-2.89527027380692	2.21275218238124	0.711720969546875	-3.47911900994561	-4.29362129556653	-0.467957159249025	-3.07158612452906	-0.998842279189646	0.806699912256115	0.346594808756017	0.0826291090674384	-3.60250516445352	0.646286716945483	-1.07464996489179
ACCATTTCACTGATTG-1_1	11.2955823281558	-9.22605895658664	4.18141640262133	-6.35516424171728	2.57049598095258	0.908212085062995	-0.653808328064969	6.96232799818521	-4.15427140522267	3.44484927507132	-2.2827866611625	-0.59108343493387	6.85614564537128	0.0413293719629362	1.08745869131864	4.37210545262845	3.14518811306842	-0.98002198001946	-0.508588094540525	1.33649081407197	1.0364910863269	-0.917234039744154	1.2318384836551	-3.65258583441691	1.45666636923195	-4.48470958908577	0.603061962736345	-0.571543653652902	-0.355157585398693	2.94133885025306	-0.894592521346691	-1.72099297725412	2.97797872613112	1.40375005404852	-0.574143808202825	-2.02176024771125	0.212859725560253	-0.809813989062989	2.79380108523778	-1.74496376489412	4.44652129249403	1.67394766648962	-2.92668074748954	1.9868567656399	-0.924633982194047	0.149955140016191	2.43964673000271	0.921989328782521	-2.44495433072792
ACCATTTCATGTGCTA-1_1	13.6403862920565	-10.6162966617028	2.45621474973839	2.36046259525509	-0.107176822361386	-5.62926717024681	4.24270362330343	-2.45765943773243	-0.0394118678891204	-3.26199993517825	-2.70933003689507	-8.26393130010833	-1.79108211702593	0.114345158498033	-4.65336565241048	2.43878265329149	7.11245542312129	3.43276433501808	2.66569417118269	2.15216150474004	1.30318157165485	-0.0120860298806159	0.113194405928167	-0.843488219969582	3.15452587833153	0.0461822051027838	1.59247697535982	1.05407730085694	2.86864557419469	1.67961930362533	-0.458147540024604	2.52651510417798	-2.37545958454836	2.66475159391253	-0.979203153609414	-4.87511642684859	-0.916720267182995	2.16147700157422	0.0234340102280461	0.536781319930397	1.74926660145189	0.582029733079322	-3.32084712574752	0.341461827567102	0.251732863344916	-1.43230837754083	3.47033643112926	-3.44744613726008	3.14979578666136
ACCATTTGTCCTGTCT-1_1	14.3296742773674	-4.10076286568823	10.9941432813666	4.3831805029093	2.00097056868662	-3.6374002426438	-0.559754754479929	6.36768656300756	6.55033306189641	0.868349927872657	-0.819910296318159	0.704312529646105	-0.211525684643135	0.438151303425809	1.14034967705419	-4.52197942214953	3.15399717149751	-3.63373934313455	-0.248880180008457	0.775741586115144	3.20349570103157	-1.15677419081985	-2.6917517180023	4.93078257164829	-2.66598860429703	-1.80383175783279	-3.4223133936107	2.4165315130407	3.20688098626601	2.64392234414135	-0.235579562138083	1.82995891254472	5.14978099125676	1.51093578235039	-2.4561190001467	-2.66604115988414	-2.50496967032148	-3.80995256533337	-1.95726615217908	-0.829617641986897	0.98109861692301	-2.17964134595025	-0.0841485752629939	-1.66451550360826	-2.6891457194477	-0.466353889906528	1.89100475997337	-2.1591058603561	-5.98743669798409
ACCCAAAAGAAAGTCT-1_1	-1.93337072004376	-13.8346462365311	-5.0515573727231	-2.32977731193127	6.80887883745045	-0.715619830939058	5.57670712475747	-1.40758300781697	1.89878105683617	4.55024385889028	-0.848612776904968	-1.25858982169883	1.82499975196714	-0.91815825741366	-1.18252416623321	-0.260896151570185	2.61827510326915	0.379788450055547	0.998319538038841	-0.078937324266926	-0.077420256016705	0.12228740666145	-0.648538969302155	4.42248441223461	-1.85058957258849	0.481333363100639	-2.05569806623605	0.783251336971118	-2.57861574581654	1.13151477919122	-1.82906910243442	-1.58939871671694	1.97720623231585	0.0131350078376191	2.68704183629789	-0.329324369273386	0.620031364038452	1.45463650815087	1.05916294801309	-1.95235617934557	-1.27225402770364	0.268954852142943	-1.14857938793531	0.0160472697437116	-0.389631085185931	0.377912597171014	0.193152009388997	-0.482505568486212	2.01983122159689
ACCCAAAAGAGAGGTA-1_1	4.14906820468201	-5.39319110762072	2.19748632584204	0.903862464698786	2.29500202772504	-6.50976869170102	7.78122800435766	9.54900125327346	-7.60116075220137	1.83287450485796	-3.70467752254777	4.17119618627228	3.26327171171886	2.63307993705453	5.91745843166588	-6.95862299928914	2.14220875406608	4.49307998869855	-4.08943481534291	4.82392529139244	5.80956238525851	0.992736274165166	1.60723698612307	0.697997465605099	2.13943413853363	-4.58277146916083	0.880642948781709	-0.513881304915135	1.47409693693522	0.992843216439931	-4.230866566852	-3.96004092985734	2.64994130705167	-0.353323417076706	2.76078154848188	-0.846851700173527	-2.52252045240809	0.502230666968268	-1.78192406684701	-1.14139066064136	-0.26116565262855	-0.703684452605246	-0.981492228731233	-2.74987087361265	-2.68209167505113	-1.21267964142538	-0.576694072488111	2.65077508948574	1.68778479595424
ACCCAAACAGTTTCGA-1_1	9.17319749714804	19.9878478958092	-6.33237006394958	13.7904516797977	5.20733522653885	4.72315101310624	5.19238449529515	-0.259826999958506	-2.59390278219519	-3.28849799707171	-2.65631296010337	3.17751556921382	4.28684208844675	2.20194453764028	2.09985978981304	-2.34282545633438	-1.72629201911669	2.77331139142651	3.64541571746368	2.00932876675205	-2.7610762808484	4.19200101531872	0.892645011800969	1.61171002614331	6.23680565201565	2.18384691179962	-0.218340923306499	-3.15446371425001	-0.638035312362577	3.7909005537124	3.17336641169699	1.34664571731662	2.89594016511687	-4.21562949317544	-1.21623359167155	-6.27562110404937	0.00604824032883003	-0.492072167025675	-0.0280193339697757	-1.08207712895131	0.821976146611277	1.68482424923067	-0.177609395542849	-0.194787793255218	-3.38933901350144	-1.13902127528033	0.360871373123063	-0.533906246665798	1.49454784675368
ACCCAAAGTACTGCCG-1_1	2.26199283999317	-2.60740770092072	6.2992529652171	-2.49951050737551	0.556494783641591	2.27261593197583	-0.108385871327399	-4.48147396573932	3.99742518255562	4.08776351110534	6.06123152413493	-3.65800556762871	-2.25648284190067	-1.64569703412268	-0.124756135235553	2.46984720393476	1.56195040822401	7.63091366401196	-4.67762035791439	3.54608580372637	0.0301974580001171	3.12378855834651	-3.43034500255047	-0.140006506586732	0.852304006019762	-3.30225382008768	4.13639743717674	0.301875771066708	4.18397637664691	-4.99148533564692	-0.165599013811315	1.1531968054099	-0.380702063228938	-1.86105015238085	0.0150597115328325	-3.14953960698954	2.73839649666029	-0.32927755585756	1.41953168643294	0.575272979886896	-0.0753440963801301	-2.31099552577498	-1.59785738410146	1.18087811305657	-0.867633387790308	-2.54346316339055	-1.05947486463242	-0.987577637597289	-0.0846050741828492
ACCCAAATCCATCGTC-1_1	6.03861015808652	-12.981587752111	0.0588593616915199	-2.95106841403795	5.46972876668287	-1.94987208480164	3.47290125927032	3.2595396422647	0.159492720270072	-2.30971028476933	0.689233368047399	-7.04054501960142	-4.45285580618519	1.71123629411269	-4.06862194810652	1.44772165509289	-0.667894482441305	0.135245014861343	5.67546889779281	-0.504232509250517	4.06157276171191	0.162873225661462	-0.830870565894794	1.90791807069268	2.60373208203313	-0.0867758160022345	2.79223479761115	0.598021814046732	1.64980891255453	-0.268996747919112	-0.212023652999956	-0.171540326081043	1.93537304162753	-1.33549347235493	-2.43423035970409	1.56712919326125	0.0546273672643897	1.88806456289731	-0.0214009889761311	0.58741140104621	1.46279269583404	0.933161018474884	-2.44646420911947	2.86407860057445	-0.069363125392756	-0.586166809859146	-0.17347071678894	-2.56739555797752	-0.0432738282338926
ACCCTCACAAGTGCAG-1_1	23.7847720917504	0.539872678174474	0.264941012979803	6.20885197865884	0.246191909791803	0.712337651616276	3.26739973431652	-8.7513300485366	-3.92318337686594	1.1435063413744	0.872261635845019	2.27943377269218	-2.64177880589932	0.29592923889447	1.12265787873276	1.08883496210698	2.07883159615263	1.37185039234367	1.93440772085473	-3.0799841961886	-1.9732750978885	0.802486602693502	1.88706051495374	1.1585318014241	-1.28216290431325	3.2465577838105	0.875015838038989	0.134266537553986	2.59760743369778	-0.144231367947167	-0.510089651026204	2.96585603286072	1.17764975687187	3.31400632738515	2.40580613832699	-4.83701661314358	-2.07479178379986	-2.32912075142756	-3.44362541636074	-2.69264841892596	-1.64073443485059	-0.237353030133722	-2.39775012613425	0.937214895178584	-0.600718805271047	-2.4212520171777	-5.77138351926854	0.67889241587694	-1.06856065992964
ACCCTTGGTACTAAGA-1_1	-6.81046294240054	-3.2791798643411	4.14431722773175	-0.263265665787997	6.55023910067871	-0.692990724234731	3.93463144214876	-3.61939727922263	3.00268595522833	-3.29918515661904	0.323396387041038	1.15566687878313	-0.737636034275881	-0.433209765365045	0.415683017522951	0.869792808694292	-1.84258509486937	-0.663622686220061	-2.33394371952768	-0.419382678887886	4.5439374907032	0.406795624855096	0.581152448034634	2.2009477963457	1.50806782943142	2.44822654097833	0.359074599334466	0.923397068454504	3.84122690490064	0.117995556074106	-1.12648898289891	-1.52156599350422	-0.916058608764131	0.213212625199122	-3.45143799924642	0.401394833026747	-0.878709962864917	0.677141532118935	-1.77695836529011	-0.156098503617308	1.48790257335457	-2.80810340856262	-1.44107788338012	-0.109359292588142	0.378753341976151	1.18046557690222	-0.878759020607645	2.08820379190391	-2.01384257667953
ACCCTTGTCAAGATAG-1_1	7.76551968131931	-2.24138832952803	-3.33590151249867	-7.39187544121807	13.8343280367833	-3.31168099472212	-4.52880129555803	1.62928403016317	-5.41063164402611	-6.24771424534879	-0.105052865742503	2.64114431485095	-8.51980433876017	-0.826514150058314	6.02231427689245	-0.923991519623491	-0.127382192105976	2.86555682271653	1.24227865941435	-6.17446615552852	-3.2596187209193	1.70375471224697	-0.146795389199771	0.555281151964854	2.37678398794134	4.21549585816915	-3.45431229979199	1.55894038261999	1.16706257549178	0.795300849638726	-1.94158648171414	1.79101624301032	-3.55352310320503	0.228308424573015	-3.13412342447206	4.12554003520925	1.89328984783456	-2.52607743425004	0.194930730635939	-0.0836394851602341	-1.36341318515755	1.01190118144041	-0.799973351313895	-0.0533792740453197	0.960278842187113	-1.45977384498773	-4.62486783165362	-1.11787155834503	1.07526527955696
ACCCTTGTCAGATTGC-1_1	-0.508275947156696	3.64515899393728	8.36796784001829	-10.2679234986688	6.50276437693466	-6.47096891797678	7.12458070141535	10.9050083051026	-0.0675044197927126	-1.81137311110097	-1.25434920699098	-3.16199538380657	2.32411064215315	3.64072207200214	-1.3814489664294	2.69316683583164	1.97324409001314	-0.303543660572258	1.35721619957218	-0.135528096858431	-1.07513451646271	-0.453790797310526	-2.22325574609904	-2.22800094862751	1.96419942069974	-0.118695332122858	0.736539681068888	-1.39845877596781	5.18994754714737	3.31848057355659	2.5649703328507	2.14620080228482	1.10062467422521	1.81815381194087	0.511211919468812	0.462383873148817	0.265703371044647	-1.004193333968	2.44906359487924	-4.52870688370427	3.02055660145822	1.85478076086892	-1.77856465178227	-1.97286901000566	-0.184891361212221	2.34784105158619	2.20035108171829	-0.693991041065659	-1.05063602171789
ACCCTTGTCTGTAACG-1_1	21.0412173018299	-0.552228932888577	-2.07087019598749	-5.63785081972975	-4.66379093880921	6.1410148436463	0.763836922118167	9.29893421626496	8.12484879912094	1.52660204874571	0.273667462052191	1.04819080323066	0.945525502224598	3.04022282736156	3.14428347585874	4.20419236874434	-7.96521998047603	1.66035032967655	-2.48734875065452	-5.08642838142154	0.636181121696037	-5.87106972320519	-0.749073639858134	4.45157786138695	4.84136410504518	5.61712704362225	-2.78017419281164	2.2936485905175	-1.8761898372472	2.07774215344779	0.171489434871579	1.66917637718451	0.916362173001674	0.590804798966395	2.93495669711151	-1.92703681523694	-0.454480779237005	-1.49093629032516	-1.01206112356262	1.70602898001033	0.754832379662793	4.03294028489629	-1.23108120334068	2.39289609773706	1.11707237123176	-4.47252756727227	4.0178414293782	-0.671444195747327	-0.108699021088626
ACCGTTCAGGCGACAT-1_1	-1.08825354422597	-8.52029002971561	-8.16218714306765	-6.23893350796299	5.55549338385264	0.312546271261812	9.22047147647135	-2.07706902839295	-2.7713594000218	0.768001086997634	0.23054012752484	-1.55023964117103	-3.74507959647873	3.3635656305472	3.19464578230692	2.83597139535425	1.49835765128227	1.78132101522455	-1.24668150041718	-0.599297063169893	4.11512249766557	-1.15515509525596	0.999880793694742	1.59658905118058	-1.68233719717772	1.20949014987262	0.464397056127982	0.912541748454658	-2.9654913740092	-0.278298607406659	-2.17451664157969	0.90913867224423	0.617725161730472	0.317814153327405	2.77741041311186	1.17498464418803	2.4650749668235	2.17913588188644	0.394738709337038	2.0342131511791	2.09110631533833	-1.60050101370256	-0.112738971811491	-0.387735113557204	-0.792734090215217	-1.38041117412433	0.136865863008738	0.956285029271352	0.9385238966248
ACCGTTCAGTGGTCAG-1_1	0.416741902327656	-14.9064999752574	1.16960023743286	2.33600783849024	5.14087642353416	6.6430290631736	-1.32661290753062	-5.02403151583027	0.102919194819985	4.35893523952575	0.882285847411019	8.3078771238263	-4.69998997331737	-2.17381901480783	-4.5037024333983	-0.666729456645356	3.01351186273016	2.64533145742061	3.36999879290765	-3.29990760810298	2.60370234207395	4.17563806007107	-1.21436511596873	2.6565669400376	1.28025908951193	1.03755524099041	4.62638158310375	-1.20031351906362	1.0109017626084	0.683330723633241	-1.07164069310862	4.33255988449597	-1.47733939579414	0.70280842708699	1.08135127304311	-2.04219633490272	-4.51673663203115	-0.361505147907385	-2.16049843687801	-0.640138000415711	1.08607033659725	-2.10641084937671	1.1100243090828	-1.08276089024923	-1.28105574680905	2.83101655758712	-1.41665465133785	1.38014026238455	4.01580888048337
ACCGTTCCACCATATG-1_1	12.6702118402489	4.52680769705751	8.5487329913714	12.0781735529531	-3.82311475592823	11.5956849460632	-15.2308251266388	-0.655511696931024	-6.05971911801421	1.08725472405677	10.673817877557	-0.0913100581914609	4.30495232831717	-1.40825870013267	4.69796687351958	4.18171514853989	4.24419598912313	6.6537894774389	3.40249133115684	5.05258273479827	-4.02244582005031	-3.50840741681149	-4.51567307922984	1.2377052995817	-0.77451901122255	-1.45844310658359	-0.067173999822633	0.0900323470109549	-4.7526740064654	2.83858123358789	0.569092840115601	0.807777823655484	-2.10875770848388	1.51927339641727	-4.89536777753247	3.86280161050122	1.29402171954306	-0.0931875649759965	1.23043741873442	2.49983031201177	-3.07051719387269	-3.13914362233508	2.17172877087759	-2.72137713390695	-1.67814887677128	-5.09316928839741	-0.510786797417967	-1.8576011716026	1.23478289755711
ACCGTTCTCACCTTGC-1_1	26.7942527570425	-9.83646177855399	-4.55993396201973	3.82340731258606	-1.47447897052246	8.72942801042601	4.03749985298297	6.58648610039383	-2.97729360504399	-7.14591764795637	-4.30556909475527	1.86009214213687	3.31574275909449	3.61291487529539	0.705890935178358	0.852326885935206	7.59834076733392	-0.0183316099217943	-1.41190482788538	2.0237575563124	-0.086504604775405	-1.64427553237202	-2.17098998069532	-2.27944054181822	2.28876452632509	-3.34121490175725	1.85283834937783	-2.06166712781212	-2.23090644181081	5.26455444164733	1.20451567127034	2.42583131286543	2.44321168164488	3.41858545733466	0.949324016576023	1.05996700046912	-0.705653116628334	-0.0402891568923069	-2.06895763186207	-1.34637942693297	5.21632843647364	2.76169465577054	-3.7586831845855	2.18812788459304	1.71958117441746	3.36707829363828	0.52422051701955	-0.586229605915232	2.162221889423
ACCTACCAGAGTCCGA-1_1	8.00403599810119	-5.88637572300618	-2.43291709437099	-5.92993688879499	9.35587319868467	-2.64619633359307	1.19707120217377	-5.21038982084529	7.23073213706675	-0.421110094118688	4.53276982661844	-3.89898117000279	0.481518987790318	-1.81577022375654	-5.11228912634011	2.81511725861237	0.674667338187806	0.136308239825484	0.586139826966887	-1.62610265887685	0.15026121608758	0.722816750183716	-0.19068514508543	7.65548612249544	-0.521787306667295	-3.45783583108105	1.37365189584567	-1.16210301690999	-3.26269296510503	1.41377407627583	0.235429076383452	-1.10344582485193	2.52877123116325	0.608424349076611	1.70676535846422	1.13176151872686	1.7005567386884	5.09768729989029	-3.42800574026625	-1.59113681528792	0.339744209044889	-0.863262411404088	3.02299234678399	-1.55669201294729	0.129696920512516	-1.33435863420818	0.148388322833124	0.0925167535659953	0.691271458752107
ACCTACCAGCATGCAG-1_1	11.103550811456	0.142215062380644	3.72205500055557	-6.18859398699759	2.07570471758909	6.83820358619076	2.98710541526987	8.28128547619804	-2.76611882684902	2.38158290369811	3.33303295343151	-0.86340947454555	3.35676290308988	-1.51575975874205	-3.52233257093544	0.741344143315436	3.00261929667154	-2.21677860982514	2.92685169205265	-3.79017036561314	-0.962278363849091	4.88715705859292	0.142287375512151	-0.586955213969632	2.14314659069379	-8.11278119392904	5.27765718913572	-4.06632333107814	-1.34849358789852	1.2217323488393	0.953202851829796	4.02325055259976	-0.466244554404724	1.75675712252256	0.599968834826666	-1.01928266210542	-3.59070482441207	3.5510956408843	0.114373120147691	-2.57328145607911	0.275691482320175	-1.33630655927601	-0.30289758703732	0.641287858133769	0.531384021973652	0.822010889534469	0.00597599454567236	-0.105618289266919	4.83896145177214
ACCTACCAGGTCACTT-1_1	1.24315540846353	-7.8601726314022	-7.80074983607784	-3.21582303891707	5.04807290457713	7.09050582548135	5.77684893401629	-0.470136101393274	0.642575048622932	0.0144308542410631	0.859952825539552	-3.2364776609624	-0.624468355221878	0.149536535194849	4.82615871105791	5.36511673727076	2.54596076645936	-2.49972695770045	-1.61262386744074	-0.804018230624622	-1.83903867283668	0.0527420185216734	3.35709500665782	1.20766694356535	-2.25832124037462	3.38683650354985	0.236936269831491	-2.43635182472156	-0.121073080623917	-2.39880253430828	1.70305603948486	0.750510895889309	-0.635323174000985	0.287024112954879	2.08483833824627	1.49291418222298	1.71297628739885	3.69684503386652	1.37347652453681	0.418364270291817	0.351348700058338	-4.34571129057536	-0.446747676658808	-0.0255754151698281	2.75600117113831	1.40547011452039	-0.311948381780159	3.72884264117063	0.883972098865522
ACCTACCCAGAACTCT-1_1	6.25395647044447	2.39947758011074	3.77061219834749	-2.73786145418765	4.1811454122478	0.943231377614292	5.21195993737805	1.88774205688853	3.31847523160621	-6.69674118817893	4.08545572197247	1.52051477681612	-7.28134061481869	1.47398300081495	-1.1615623500165	0.464050980398498	-1.99211620811863	1.5495986913025	-0.690398507443457	-0.705584985235881	-4.32825516501818	-3.3426937922447	-2.47289695509544	-1.24807025620488	-2.7099006201972	1.35653328030304	-2.09625582161005	-0.383299011120234	-1.14253826486347	3.13901129680485	4.12845701763968	1.41554135581336	-0.311266425662793	2.09084615426474	-0.233649872036838	2.31146445866223	1.18154054905208	-0.0188644545435887	-1.03220158758273	0.184307995493244	3.55598324552121	0.780698611812945	1.32105253313343	0.74767789996367	-1.57090048019276	-3.71709395677542	0.14257663484629	2.73145774261375	2.26544322410582
ACCTACCTCTGCGGAC-1_1	8.23064707835048	-11.3753201462435	-0.661578452446212	-6.02907151934108	4.73188563730626	7.85696472344081	0.519896042936021	-0.966560557244608	12.4815555688465	-3.5129557602286	0.465685580206924	-3.15094104168723	-1.30406568505193	-0.1563375245574	2.11997752716624	0.225887747161958	0.414822769700884	-3.76569745863744	2.05937094530731	-0.959120128438216	0.184300700127089	1.7810730464834	-1.52829975499954	2.05305715944986	-4.85191621186221	2.16315350324247	-1.98905054012371	0.0801720762162647	3.69796673144165	-1.59520545287788	4.2169282429134	-0.875402553153536	3.12162334400238	2.30453646677647	-0.205028285247284	-3.17871990738188	2.38378452599956	2.53836398188515	-0.624657095437558	1.44818758741473	-1.72980520651168	-0.285382986857522	-1.05601454353955	-1.279124312374	1.09572243020482	-0.661280293154776	-1.5947258416633	-2.34030616359524	1.82718811608012
ACCTGAAGTCTAATCG-1_1	5.77501824782864	1.55257606020767	10.2552395693366	2.33843915300596	2.51212768638614	0.0203785685465334	4.19121466280123	8.02104442983972	1.90848026774135	-2.76072936186985	3.7769785425369	-0.00076976284268327	1.53073782045823	-3.37594420617489	2.95098851284025	-2.42887705343374	0.11715377085364	-2.0852936494968	-0.361186079849575	-0.0933315042400573	-0.725179036821658	-2.13067902873667	5.73473230165977	-2.68292709484594	-2.47756474008725	1.7858759188557	-1.35453962557936	3.80250170499227	1.02885440473798	-2.11344811585558	-1.571309193456	1.07607687188863	1.10212274268671	-2.84300004758592	1.57536228747827	0.413437952582188	0.790491667028943	-4.48116554602468	-3.24039066770785	1.62027916947454	1.59795094178935	2.9939181831023	3.82873320793387	-0.874686395516875	-1.6290862222317	0.318061536699269	1.9228841712201	1.62267247218102	4.81504379552593
ACCTGAAGTGTCCGTG-1_1	-8.11457182886485	-9.06840605927488	2.35707734081077	3.15044929032192	1.79356960695664	6.11005965093606	5.25771712220171	-2.34263306096402	0.122421511312104	-0.0262761124471004	-0.551139997540433	-1.2544993793046	-0.644969401381725	-5.29505184738142	0.866187940615483	0.667873758609555	3.36881116537378	3.41856687489397	-3.48619978287115	-3.12942769319104	1.6787163891583	2.39696888025468	0.737960407883289	3.0048175319931	1.00752727378507	3.00915325071749	2.00851324037406	-0.260359233149664	-0.481733477428906	-0.452556044319443	-1.76950744641318	1.04352208328982	-0.0790852278439515	-3.79993891233752	-1.28543761117418	0.453637112540699	0.978877263893277	-2.03827385287341	-0.38996231579365	0.0983577103245909	3.72766145202352	0.510538110470134	3.09559153887752	2.27813576336532	0.91991063968176	-1.20743007315044	1.89051071970159	2.88003520073705	0.129661687111269
ACGATCAAGCCGAATG-1_1	-6.30203388383121	-2.37661351371811	6.33960137116883	-4.2647045238524	8.00901678524883	4.41701750606426	-2.45108993169436	1.67280818194609	-3.87273321299538	8.11466095792116	2.47832602831359	2.15539401398479	3.42490202411332	-0.86714453876913	-3.43052677752059	0.413736217290695	-0.0681293800175751	1.5135449042039	1.95872718095132	-0.668103653326629	0.0621966377413204	1.3986447022996	-3.76384626582679	-2.46945803238134	2.76684447477852	-2.00713915058016	2.0359749668718	-1.50741488608757	1.01594694230391	3.29731435260086	2.08144220796638	1.62077616475479	-1.28082117903233	3.58454274553312	1.75008815636669	2.20367423214853	-0.999581308400792	0.753226492359532	0.165843791799972	-1.95905754282634	0.858114116072121	-0.779445449668665	-0.116742134235443	-0.711327925899265	0.733949256379181	2.0138286681854	0.739749046926216	-1.69942834804578	0.942898125674171
ACGATCAAGTTCCTGA-1_1	14.1999154065983	9.10565551568031	8.54415621457413	-8.96655041150255	0.459010248143637	1.90955061146066	2.91261245339607	4.80065619673236	3.8248092823246	4.64154258535665	-2.98178321792466	4.45309245605489	-3.27426472266627	2.28957052954524	-0.320594828266385	7.29126958698951	3.33427710361028	-0.209906142006579	1.51577063550509	3.75053326192956	3.19971399714332	1.15652424260329	3.20279649981766	-1.04559891222641	-0.610891248394752	-1.80280865211282	-3.29642643003596	2.25895482134976	4.58301498707059	-1.55075793228037	0.566646719105302	0.795980598497594	1.53824795865039	1.07043519192162	0.171671593638836	1.35610608514255	-3.21890682986608	-1.05128444555466	2.59694642667159	2.6053600217787	0.563073059111922	-6.11152765087364	2.37017562272534	0.862400020065344	0.987047870887578	-0.897344868542845	-0.167799183862977	-0.503396275025907	6.20231840979619
ACGATCACAGGTTCAT-1_1	5.71903277200866	2.4965856948642	3.55800096161828	10.7296787505321	-1.00503529844137	0.944557050792375	-7.84964327013034	2.24189106051251	-9.30448201828228	-1.03349009390184	5.69469469316507	-5.17125323113973	0.601427974239641	4.78898865058857	11.6595868514005	2.45904621336891	-0.455362042107475	0.451065253868664	-3.09314371682441	3.40845814165228	3.37231376533992	-2.75896201211312	-4.4890987344472	-0.33290834067631	-0.206466737886954	2.82666223772402	2.95029164637578	-0.718139624335903	-0.262643272782204	6.69777747762606	-0.361746235235215	0.424679950296873	-0.235719847860463	0.618174972421736	-1.18332897231552	3.33759947567895	-0.126102985183984	-1.675741952182	-0.686415504319401	-0.543140139570171	0.819833029563614	-2.552149707375	0.601705632846778	-2.2764349870947	-2.86114127124664	1.13195358698483	0.633115812256158	3.16936144849153	-2.42711170248186
ACGATCATCAAATGCC-1_1	2.48602544395998	3.0636593709982	4.18587127014225	3.74122873959293	6.96038532847962	5.18733574572661	-4.44602337911207	4.26704126544899	-7.40500002291784	-0.795822734730622	0.544855398400947	-1.47501734336529	0.260208790992351	-0.860153767319027	5.4243531104414	5.92307840388795	-0.800365005430371	-3.10247965617857	-2.89856844862818	-2.64627530861343	-0.417307225897598	-3.15584043314155	2.85241591586937	-2.03983585318187	1.74632198143035	-1.92488905086294	-0.565370484266296	0.902344588438848	0.621747342088739	-0.091684969614989	1.87259396417002	1.84480738266902	-0.67197966051943	1.0965453853232	-2.61763573079184	1.04317118936377	2.5042190099804	-0.708075780368105	-1.57713643668974	-0.4023259424757	0.704508000205994	1.99232762128602	-1.23765487358102	-1.17540040581674	3.75689942557746	-5.44523157559294	0.379261767340943	1.46598197614511	-2.22227030527043
ACGATCATCACCCATC-1_1	7.22902295084809	-5.42948735285157	5.58459620053408	9.92266824380675	3.83673720675418	4.60071690159123	6.67869548134595	3.10745091760163	1.59576975456598	-3.91226892647212	-2.56045416346792	-0.464649231175032	-7.31298768742935	-0.929081262494262	-0.958002149678971	0.0178232696883111	2.79780125869064	-5.3901313966629	-0.669815777349409	2.49829360454791	3.75221214403661	0.821563564712558	2.66351379903095	2.97443308705499	-1.05580201344599	2.05332027117529	-0.561236009297405	0.209008431111927	-0.230593297761016	-2.49038030788175	-1.0399782294095	-0.23788189321888	3.91988990699825	1.4421429709527	2.96865343083008	1.65170748877563	-2.49630278899346	1.44416327458364	-1.7883674375132	2.27477874042835	-0.532273027838494	4.46313485811477	1.89609290938802	-0.857449787272947	-0.460982167868037	-1.26158115129911	2.44080308442861	2.44340909530942	-0.273619652740495
ACGATCATCTAAGCCA-1_1	22.4153416026953	5.5770452064306	2.62016495887474	13.0768213080468	1.23661698959137	-0.508894899537004	-3.49809275839059	-4.03940226802425	3.59291373998698	5.06283189728885	4.46897408847288	-5.09914952459721	-2.21786161610784	-4.6315062231698	0.436440957279603	4.51663798303717	-3.85212180044377	-0.783144251366374	-4.13932906958817	-5.54091273997325	-1.97204773378688	-1.06160793780722	-2.68480625127199	1.03980995536909	-5.79947098975713	3.13060009030087	-2.19691891661288	5.13493758035581	-1.56679652809899	-2.5368850793273	-1.63214009487434	2.74940047885505	4.5407732805257	3.21629268603654	3.16527408882875	1.58147020859155	-1.51582327866839	-0.995206829658617	0.229910575891851	0.730978284128155	2.69513585449758	-6.32061660118295	-1.47467339640439	-1.20083925128896	4.59862929051137	0.611787336303105	-0.819985509748383	1.20673914313041	-0.757543601511859
ACGATCATCTCGCTCA-1_1	8.21734768391393	-2.2095680407859	-4.21709715636836	-0.0207008072689586	-1.43318565142854	-2.01488772829534	-2.02062306876257	-2.49993365197058	12.0752975556513	2.3452602029846	6.07892815487901	0.714050586252331	-2.16651431569984	-1.90658598845112	-1.9597987108985	-1.75427376852849	-4.67527611437159	1.76586861976005	-3.91033996524209	-2.05697069293739	-2.33348334255339	-7.1105326314661	1.31064505606749	-0.851977125627105	7.22185986736663	-4.60733269432749	-1.35168749987184	1.74944268591948	2.1165047415978	-2.18509271638427	-4.12417639484941	4.09402504680305	-4.74258160093075	1.03194250913659	1.72633419203997	1.40409448578836	2.30646127600564	0.152932661124439	-2.92948093008693	-0.687355673161333	-2.39294698646698	0.612387151374057	-3.76825520889978	-0.227343620740853	6.11470408756795	-1.04419807019724	3.80694092675767	1.79949379698128	-3.72950447810934
ACGATCATCTCTATAC-1_1	7.9990885486957	-11.954654100059	-3.19893049377852	-1.82829757750295	7.0670100800709	-11.2411984215035	0.906338196415195	4.44768400070156	-2.19641192057387	3.79346506315356	-1.85277721522402	4.30586523093116	0.208096289821719	1.19737580335125	-0.105069899808062	-3.23940299175112	-1.33088180340688	2.6346936287149	-0.101137596698724	0.99601218113967	7.49028115479113	1.7794811861045	-1.15989353269891	-0.613780447808474	0.642626247703946	2.02177219947425	1.98824967536651	0.64817505296173	2.01443404463698	1.05256478493962	-0.748676606584537	1.29037827978132	4.86363677928004	1.4876629039644	-2.01726094944163	2.10812715749704	-4.28313298064146	2.25738145154534	-2.26954858039624	-3.82173011442077	0.826922017598783	-1.73024103804369	0.623121538654338	1.54773010623534	-1.61767558429565	2.05004687751207	-1.93395258744393	1.4925377740958	1.0858429841906
ACGATGTCACGCTGTG-1_1	4.71816865856644	-7.94748891983704	1.12859176883399	-1.02394183426687	5.16366518217138	1.23422051013231	3.5226150152574	-1.10395102351975	-0.657879528154944	7.35399534505611	4.97078335464593	-1.36887564384466	-0.489194466159709	0.708404885500097	5.09281076282227	-2.26934751720564	-1.60166663571899	4.88920752805342	-0.876124409250254	-3.999171091142	1.29605792600163	-0.38186588284544	1.20734937941334	-2.8319881527541	-2.36735960319933	2.55472821289896	-1.21857877050013	2.014454270354	2.00203963694812	-3.95775353983403	0.379782478449119	-0.971080951558532	-2.66020266050748	-4.34654523785465	0.196091301811937	-1.37805609524559	-4.11738898609286	4.28825880468331	-1.94475960777543	-0.569257023787601	-1.71117477554566	1.45756942847395	0.903282647986529	-1.49981553859382	3.17772414436247	0.585322016064226	0.458378747767347	1.42186335671985	1.23323474337942
ACGATGTTCAGGTAAA-1_1	7.2093397964109	-11.9734560394677	-8.58675803075526	4.48229044970186	-2.61017328961595	3.36425530830314	3.58081828369851	0.772632203467125	4.19066079322581	1.97698318112518	1.67688345622978	1.7399044671578	1.09998535361817	-6.41729835310276	5.00974401358393	-1.20252071822419	-3.44481616387203	0.927486348775336	0.79528165070853	-5.06725588896468	-5.51039108279894	-1.04590981036122	2.05338124264043	2.53672230481054	2.26865890543701	2.38979830511631	1.45456454308333	-0.0678126664102885	0.348856105985033	-1.49854745514566	-1.99777280289868	-0.11697909205617	-1.17273262476328	1.21653898228995	-0.546371882269831	-2.60402251726749	1.18458788165469	0.668559096105931	-0.570127538437613	-3.3476037779636	-2.76676143709363	0.0245696475919634	-0.491388641968016	-0.460206904366943	-2.93365680814736	1.78744108152738	1.2170405344405	3.87394355308983	-1.68238602951468
ACGATGTTCCGCGATG-1_1	4.04749701065606	-1.98488464244234	6.85670499286822	-4.14699908339005	6.62421040957035	3.93174228101622	1.46683241332266	-4.71393687335812	1.69106473327437	-1.75709655073361	-1.64732986019354	0.519223555020195	3.4103100241922	1.21999614691072	3.34041080115822	2.38547470298072	0.398876813179233	-1.54711724234809	-2.48908477611312	1.81213808823044	-2.31108626147731	-1.86896169502848	2.0295196450313	-0.447069669908796	1.93232821507855	-0.810948110473255	1.617014961383	-2.94216931428966	-0.284496765145678	-0.19263744456144	1.14486599794523	1.29614898852896	-0.505696407699846	2.33109717983825	-2.39382831192447	1.36862020376666	-0.674857277856191	-1.95249384567219	-1.39317056985753	-3.51802777001615	1.04298939573486	-1.84907770297649	-2.33506876100349	-0.86507116777136	2.00990476855871	-3.14550868262077	0.78414778498231	-0.615034690773066	0.180116899899968
ACGCACGAGCGCACAA-1_1	9.94401420364369	-5.14958028194349	-0.982274110951255	1.10267215583137	5.21929932860933	3.68766585583268	5.74868837692365	-2.89621660879942	-7.38493268475242	3.29722997693278	-6.2007540893321	0.518613080804712	-3.83252725190706	-1.32692007525179	2.8427644916519	-0.694163632350152	-1.33120328508713	0.206292662667998	-1.49935061274236	-4.00462589016778	3.22274763449688	-1.92575774820768	-2.38748297802422	0.678337436114445	-2.03417022970024	4.42681727651822	-1.18947193407531	-0.0192218056201416	2.83573235712747	0.205916414305763	1.93949789532349	0.855880186908221	1.59572276473824	3.97038655836038	-0.883923614803266	0.264161812137057	-2.76626903381201	-0.634252567213383	1.96508102581693	4.15121697123415	-0.967294489991068	-2.83401476587042	-1.03991387031093	0.334727864094724	3.69646472579394	-1.37173753328942	1.81143543713459	0.194715749418265	-0.112415119999454
ACGCACGCAACTAGAA-1_1	5.44403033970762	0.950028445607561	10.4915670083915	-2.75312339684736	5.22354311370357	-3.9405084419866	3.56144551640019	-2.96290230615032	-1.5528400955015	2.43403884532851	-5.67009703714345	-1.83693252643	0.21123056304132	-3.58351806152683	0.830975865206335	-0.796865537208888	-1.71988585421324	-2.64257165102963	-0.510721185604617	1.73616476433505	2.83449208712713	1.57571593621831	-0.321488388270655	-2.41447160330013	0.127759354313476	0.179461407966601	0.106052069721512	0.524751270772389	-0.338175181488313	2.15579378791	0.29406464438241	2.66865515866022	1.02531150880514	-1.18628676872822	-0.0368585097156285	-0.436655007705977	-0.795616942359551	0.634341577430917	-0.396783606161001	1.71545377334916	1.68029191972034	1.47297495669669	-0.453851468499507	3.24510156087738	-3.10572420606415	0.747188380285693	-2.46702533239422	-0.0434715775047608	-1.79794741724087
ACGCACGGTGTGAATA-1_1	1.18843704986013	-7.93264760334058	-0.612474047152309	3.27789548066463	4.00944799495692	2.71761753126812	0.547244199795487	-4.35852922528474	0.514528901059368	-7.45189907345071	4.24507104250963	-1.03391008444388	1.12502280880988	1.84505093521715	3.93929385096743	0.57271194004017	1.706657387016	2.60124670780154	-1.6107743190439	2.09711127264059	5.43205033239003	-1.26597689902738	-1.7569951816903	1.29758358297829	1.29716820542272	-3.28000509229246	-0.835537695898453	0.553324187461117	1.68779762024572	1.00127758844437	-1.19834661079079	0.625283095691323	-0.196601054537686	1.93431743165142	-1.07887041984527	2.02234522181773	1.34637155118782	-1.12209973017783	-0.494603522617216	2.18399294931594	1.3261720365285	-2.57610041880089	0.0384143015664483	1.83831383365458	-2.14075448662828	3.49867963940267	0.244309538308	0.984314093264362	-2.35477203062697
ACGCACGTCAACCGAT-1_1	19.6739910131012	-14.1808854004293	-2.54346199611289	5.01760806566007	-1.49687326417058	-4.88649084903301	-0.846017452429495	8.27321382512299	-3.25306086113765	9.42093047396333	-0.284173514758317	0.940244899195663	-1.57653396653396	6.03427508566835	2.73641823270639	-0.710128184270639	2.3885507565527	-3.08366188081378	-1.19707947792915	4.2286336464768	0.311723228241927	3.01997553642977	-2.15283366032499	-4.77195484532732	0.414033393890109	-3.54941651372679	-2.75910613937833	-2.67175545389967	0.914608236526344	-0.110763759348277	0.501207695658364	0.569566213808225	4.6943076058332	-1.07682262203084	-1.43841512618291	-0.198060306768509	-0.926860208507954	-0.0691438585744604	1.60077506456342	3.2134255299678	-0.34226458448494	1.64130268275152	-2.65510386819967	6.51565956739673	-0.0699844091683996	1.02144725526496	-0.282990963265094	-0.0957224022790474	3.76389965599775
ACGCACGTCAATCTCT-1_1	21.488705597978	-23.0145774191688	-5.90175457065367	11.2897600791057	0.370670878754384	-0.743430809251188	0.63634650927298	-0.602400042101311	8.30059677131097	3.64129526112634	2.40333997826362	-0.115487068849556	-5.18231714710547	0.846652650215981	-0.832785398596921	-7.48619154775751	4.42308858796855	-1.31943677182885	3.2089948870198	-2.85600612560978	8.65443858864927	-1.81535856770222	-1.19997523227813	4.23130255124463	-1.913176706459	-5.64971169157698	-0.727093864989441	5.29880515976036	-3.28744844135386	3.22456356977519	1.39985303437313	0.345515334769792	0.308885174870718	-2.8318137667711	-0.397199514864434	-2.08831651693438	-2.27471307777329	1.02388710054636	2.48533655752457	-2.99475186549899	-2.05470379965451	5.34066245252194	2.49990660145204	4.60845199017354	3.48682121824093	0.54804699406796	7.33204889377727	2.96805797780185	2.57766151696248
ACGGAAGAGTGATAAC-1_1	-5.39659059478771	3.37957674825633	0.185102405208938	7.36677964564625	10.7249879698991	-7.91085752677801	4.64314636609746	2.01368973875248	-4.66168112497636	-3.87895731840993	4.36383011491531	3.26549081031834	-2.06201676567518	1.34029039404316	-3.2150665654436	4.26863436528231	1.5251774928062	-1.18589464010345	-3.14828010864315	2.267439200939	-1.35698681639777	5.7620196001747	-1.03980977726526	1.55788910892148	3.34719387700206	-1.12466899794846	-0.541601293671659	-1.39511809278257	0.305771154064741	-0.997628413711516	-3.94390294880666	-0.934790582068168	0.659926870875948	-3.04309505939343	-4.31065591377796	1.47192152425354	-2.27130068874998	-1.82747031569776	1.64110025637416	-1.49817805516595	-1.0731279515082	-0.111495003122387	0.153044881053989	-3.02630740195367	1.92179480466378	-2.89822509929793	-2.11463502564338	-0.90437328644909	-0.266033433815951
ACGGAAGCATCTATCT-1_1	-3.64459745086908	-13.7290448249611	-2.04099211172476	7.07764762241832	0.829912851379822	-2.0688319065186	-1.32079027733077	5.00150985333648	6.25440455427528	2.62965938767577	2.59027319577486	-5.55117678670783	-0.302435823414424	2.55221233666542	-1.82363567905923	-0.783416000234313	-3.64582130881546	5.55914017521416	1.0251013960235	-1.74157575517625	2.17233203222362	-0.575680812630419	2.21023781001885	2.27212595507915	1.10269006786429	1.9346044017703	-0.939085069912167	1.6226967797147	0.349725478845678	3.56720166354387	0.197362645300843	3.03035320374524	0.769059382927342	-2.29255528310737	1.9086943870508	1.62666762254034	-3.90612132091291	-0.657058394761103	0.818327306046619	0.740039043989121	5.20052611758424	0.0320482611513864	-2.3995523176876	3.84021357932374	0.0177009201270156	2.07724815430669	-2.09617905187458	0.675410383479482	0.997682509263433
ACGGAAGGTGGTCTAT-1_1	1.15655530819588	0.815869117783901	-3.86346772635735	8.92278013948025	4.07489535664044	-9.36139070423778	0.752400874319458	0.940903501108913	0.416196536757832	0.10364236010047	5.30427952651233	-1.40673990109579	1.30241036073905	0.79878835924824	4.40425035740967	-0.182994885529525	-3.89390553630852	0.192450855631468	1.26223640071869	1.66312228639521	-0.671588470893361	2.3027711791687	-0.474561779875823	-0.877097806128849	-2.6506330803278	0.912516552608762	-2.49748724957831	1.47336503642518	-0.52654911008197	-0.105215725574968	-2.23257346596152	0.137124257775274	-0.589223995364232	-3.42898522290867	-2.1316463859364	1.72001584400173	1.71637492878512	-3.96116448393618	2.33465235549424	0.535427496758092	-1.40061233120613	-0.716527892054507	-1.08676614635567	0.782780268280992	2.1204451052197	0.425331924146299	-3.58640707670586	1.46856708282007	-0.75078103026231
ACGGAAGGTTGCTCGG-1_1	-3.72881379137351	1.9507001609112	0.059207101351209	1.18559380838421	6.33344313587471	-2.38599251767598	5.65462256774057	1.62887346374454	0.833400822956168	1.04717783997428	2.45735382018147	-4.67499958465426	-2.33062427107483	-5.82816057746265	-3.65910195495865	0.395191015533213	-4.80398235327377	1.05380655440615	-6.26832539360623	0.639228474259445	-1.95216543005772	2.46112596611909	0.950998434599989	-1.23396543411603	-2.50338196537168	-1.63298054136405	-0.806717988781433	3.17314830195698	-0.346399389503028	-0.831320038241814	-4.08030136342692	-2.64260477393438	-4.09447082474744	-1.79207028004905	1.61020774001888	-0.0671216297985238	-2.20050864114196	0.473696257333053	0.0408177131808196	-1.12502320459995	2.29361123306932	-1.14465335734788	-1.70845304166888	-0.368147121283426	-1.42153102917189	0.431793679149586	-0.502274678749809	0.770168924429762	-2.33936569039705
ACGGAAGGTTTCGCTC-1_1	-1.84624582277204	9.62133713718059	-5.17035499912016	11.1966090454265	11.8103607890874	2.6352313344482	-3.69621542334695	5.45201589124253	6.33169612714427	-4.18011813587976	-1.67307868702305	0.203764153017823	5.34015276247389	0.00803671506473424	-0.947509131209227	-2.35803277828792	-3.32590511181085	2.26414470115739	0.505327809621361	1.37740146423024	0.699654078298236	1.13834339780252	1.6962573117964	-1.70233845997763	-0.305041970057652	0.147852310146881	-0.451632583172825	-0.207460496685977	1.59932294393795	-4.01534832072727	-2.73676856162614	-2.09172086174261	-1.00415632428561	-1.27300036739161	1.87326190392453	-0.0199942993991114	-1.22064075525021	-2.34700483474737	-1.85946869613734	0.762377052529025	-2.32440868394938	0.622662125619255	3.2419446667771	0.697729208486457	0.769560981326502	-2.321234265814	1.29031026507403	1.30759506284584	0.973353613404758
ACGGGTCCACAGTGTT-1_1	-1.81757108990996	-10.6113937307787	-1.58900678875436	1.88084976280924	-0.176702975941653	4.50769419428944	1.40956637090279	-1.47426119729119	-1.16081254966615	-5.00702219319847	0.657914316790081	2.85811166433456	10.7552729322499	-4.82069439184626	2.65817856210856	-0.329657150760593	1.97516241649078	1.78905919111103	-0.137199682882664	-4.78237798708062	-2.60303451012724	-1.1389892144034	1.00711599709063	4.28967873889962	-0.504270024830309	-0.487945552502692	-0.0165244523880661	0.88368530698528	-0.301203909118022	-0.0575221772056372	-1.50347652938907	1.74950620786077	-2.72420170502056	0.403276525781882	0.368861745204919	-1.63560264780269	-1.18929328676945	1.95862239576221	1.03722310780813	1.49185310106961	0.0958547767863832	-0.633840672423114	-0.0537261780548132	2.36473089347498	0.557784859972906	-0.723506498864939	-1.32488422688272	0.963971075117972	3.48796590267979
ACGGGTCCACATATCG-1_1	7.88265940669411	-7.80289749412065	-3.07805884626844	-9.08807781032362	3.47727351542337	-4.74139319512331	1.81441573204535	-3.47978858589823	4.53292105912479	0.585766190328896	-0.409522946635018	-1.69301481380695	-2.30545758522322	-2.11717333399686	3.5568485787189	2.77146614752587	-1.40822166357496	5.31793924609551	5.08132349357267	-1.039516944764	0.370799411724558	-1.22725828493802	-2.71809814833903	-2.4909955391643	0.643316243204938	-1.15894588859128	2.52156374171829	-1.7348765317711	2.92125620310149	-1.32683755564244	-0.66583665917883	1.57286433663903	1.37321442270502	5.24602225049013	0.53947936299999	0.873092064781646	-1.3479957631987	-0.130651917750214	-0.738640121063231	0.285403807103081	-5.45356465276465	-1.3974904741422	-0.675504286173922	2.3089877202217	-1.93205433784663	1.82194970422791	1.5768870593298	-0.0526836898603192	-1.45061333097664
ACGGTCGCACTGCGTG-1_1	-14.5011522754001	1.01379397182225	12.4029512085666	1.01745902125059	2.56029641602276	8.10608354040397	2.9877751759781	-3.183598509746	1.97625142149985	6.5790245654362	-0.786431288392861	5.20559447006023	1.10101563757611	-6.49204352890929	0.515779500709717	0.330131603639634	2.1236210956866	2.24660058573275	4.16892025199152	-2.97679925420175	1.54889936170756	2.7139382080823	-1.18293239774626	2.80264842823016	1.44443120881971	-1.03835473409922	-3.12617009412335	1.08183801212181	-0.524401261736943	-0.449917645724575	0.84444192175631	1.2818522564007	-2.37073025575558	-0.0744363053389887	2.53576196144785	-0.811777421389793	-0.0978292698652538	0.100473872266999	-0.0366415475783076	-1.38494332277406	-0.0593312076447596	-2.98566594425052	-0.483551114923712	-0.98821070319358	-0.398693147801857	-1.12754762032847	-0.726046362794327	-2.87863366345161	-0.164194477062024
ACGGTCGGTTAGCGGA-1_1	1.40707109109203	-9.96905787756393	2.55701846542494	7.60662460944681	2.07045151240439	3.25424119008858	3.65907106274528	-2.62467453422319	-3.40973907468397	8.35093847217445	4.8699631041976	-5.22918933903331	-3.15621959801405	-1.085165289013	-0.387741625394944	-4.79803400931949	1.03275189898527	2.82670715344755	-1.66251508934065	-0.708227665515429	3.95137437828226	1.93642473693802	-6.54649306183013	2.18932029789941	-1.35741482342926	0.69323659697668	-3.28597993503266	-2.54339712948369	1.4494128551043	-0.901896203826417	1.07590182231596	-1.8890068817446	-0.665788674973565	-1.70057605622604	-0.334228758934828	-3.54037734307028	-1.18804444726652	-0.933687131458701	2.82558977845447	3.15668291131203	2.25495038956938	1.82174427739461	-0.39017624648155	0.815612373037117	-1.59338091292927	0.494656785922269	-0.639203563881087	-2.44506698266281	-2.34410261429735
ACGGTCGGTTTCGTTT-1_1	1.85775296147576	5.41213405056508	17.1429328598614	7.62415407148041	0.791525028738513	3.84164521195614	6.14799835087278	3.10595052621856	0.761265405895407	1.32010781230529	-6.3036190471424	-1.56745207881412	-1.99527460818636	-2.37902528269786	0.702210758923078	0.297565271306884	-2.0213855712705	-0.513355034004668	1.19315435118073	0.0485916226263546	1.71964797525867	0.492714056888673	-3.03123535293789	-0.889890225007729	1.42519187990153	-1.03689588375367	0.294327848964076	0.735279531663819	-2.15506122453987	0.293939562060095	-4.25176319487369	-2.79244688132569	2.76301693636188	-2.34263669026487	0.36489976950354	-0.451255174049493	0.00855599252683904	1.12186151636381	1.76345312982089	-1.36679224646064	-0.562701885465112	-0.127090549284543	0.124134976858525	-4.84777327975453	-0.21515160578872	-3.0602848464285	-1.09508090959602	-3.26160890155427	-1.83598377301212
ACGGTCGTCGCAGTTA-1_1	10.3429123673723	-10.367852038692	-0.771787133147022	5.9039699314769	1.29726925433196	-4.59182073874971	1.61877567568056	-5.52100734786664	4.81292615490496	-1.10755742261841	-0.184759678979961	-6.37184278470162	0.658790673205745	-4.06892381473394	-1.66082258148215	2.14178335869055	5.08196253682929	0.323370574966444	5.80952111607039	2.93551603618412	4.00422577263182	-0.447468998162542	4.46608440399576	-0.00982152778695539	3.06547242354324	3.0239052092489	-0.475885797260239	2.43338699938102	1.59510632935737	-1.23181801390972	-2.86690856548738	-2.93189236354835	0.198929455445768	2.28547743236359	2.01300584710679	0.391432176139363	-1.14141705224235	-0.68935330066811	-2.89862006298269	-1.15102255571797	0.863104240040591	1.43161278274417	3.4315080387909	-0.239077172061058	2.22804979811882	-1.00727759036807	1.22459862635295	2.7498921778113	2.02518306291195
ACGGTTAAGTCCTACA-1_1	6.31614411552226	-3.70494302559381	7.73890393858742	2.19691011133045	-1.29816859703264	3.4406148861091	1.748820930696	2.29587108585975	13.2410898693781	-1.16361537706738	-4.32194063105565	-0.560135004574853	-3.23140733821134	-2.52761669335491	0.599074092425889	-0.248382723702658	-2.5860200198492	-6.19379853849342	-8.11124037223028	-1.63778121384041	0.176385571953513	4.80003660385506	0.830859500493303	1.75303557791704	4.19696464308528	-2.33718561210037	1.93572080656332	-0.127578447505816	-4.85483997137334	0.708663762353574	-1.05835614979948	0.0192306663811072	-4.03416447232191	-0.0857937715970549	0.158331477965437	-2.81548360864558	1.79427930354871	-2.23712303578474	-1.49293436114203	1.44758009522855	-2.74278746565579	1.55292134486455	-0.568083529332863	1.44239933237456	-1.06285434517875	-0.583563774292141	-1.5801280056165	-2.01965606747486	-4.21160940750984
ACGGTTACACCTGCAG-1_1	1.7055698806571	-9.82382967297865	4.98850508860087	-5.14155486892275	4.6243854132565	1.49548998339288	-1.51732753755214	-3.49268243558007	3.71118887049709	3.26652633777509	2.34561319234708	-1.37988549304265	0.357045060930029	1.2092409862757	2.63017771277984	-4.11073749389123	-3.97686268663433	-1.1027959536134	-1.02457805546802	-0.76664375739602	1.16399812491237	-1.04309037623441	3.04768691138028	1.68474377299291	0.913308879890532	4.32292690799224	0.33803241762714	-3.19972879535616	-0.238571971249898	2.68975312826367	0.367070421338218	-0.298374436688635	-0.470689525323135	2.34854775864073	-1.13832277415783	1.00511718808147	-0.641643564702798	0.68366655307178	-0.994469841914327	-1.00505858514927	-3.15080081208067	-1.23048831888644	-2.01993496291896	0.817137232123633	0.481354015354917	0.62885843537241	-0.383254366706996	-0.207259409503896	-1.00779855741863
ACGGTTACACTACCGG-1_1	8.56918242296701	-14.1299366653394	-7.03009078846747	4.59182278046533	3.31775082061062	-3.89706328499237	-3.92299240591666	-1.30508224593776	2.44444606326838	-4.56185175385122	-2.90475853500825	2.10735414214817	-1.86707265499441	6.41940342856523	-0.216498397954768	-0.348281697348713	0.442125785438003	4.69891015448288	0.591454715544177	1.63597884389864	1.56300028803646	-3.27390489484544	-3.17749317853898	2.37450205018583	1.2918365140286	-0.552433363990387	-0.555164248172412	0.811722648960621	1.76349080320723	-0.687147327054539	0.159557542358466	1.67759240909845	-1.88759871067838	1.0095023654621	-0.970314630588278	-0.98964999650881	-1.75468236033211	1.8228262369958	1.16933288138064	-0.847007392841008	-2.17545053883823	1.07184724976662	0.713859470236901	1.87476604826316	0.349528372567002	0.700489478450588	-1.82822806856743	-2.82203538635752	0.81660252866635
ACGGTTATCACCTTGC-1_1	8.04179186571697	-9.08348293485146	-1.60067131081153	-2.64874001496504	2.21311924416442	4.58377413371152	8.19672991098403	3.51109144411727	-4.79902693105401	-8.14520004763137	-0.427307968580366	-1.43679786881888	7.48671902192787	6.35525856797939	1.04040423173486	3.60367877915362	0.552449602199829	7.21866675509998	1.89713919353932	0.118898618178407	3.48942986594231	-5.06246999583313	-0.421046379595968	-2.229827139587	-1.55066335751932	-6.19936009923176	3.85537043774741	0.123716304680809	-4.06163381399423	4.02823869010607	-5.04353964418846	-0.384316971073034	2.54212694622322	1.16515890960875	-0.306723618388286	3.0694352249709	2.24899406875448	-0.29637047650803	-1.43084173010604	1.3476678291485	2.8288048959374	-0.238720633927058	0.489388740366295	3.55497210869047	1.43023573082246	-0.041189088537451	-0.183438183858385	-1.07526039142135	-0.466766515495599
ACGTAACGTACCGGCT-1_1	6.94969497033693	-12.5113123646564	4.05575150894281	0.74741649188858	2.50154340868356	1.46941954747659	-0.0562212568266113	-1.1872868069268	2.6179959216082	6.37477033068875	-6.11348796978529	-0.72596778672965	4.9032352062044	0.454002047126415	0.630756944487101	-0.0779188566204928	0.268242364656067	-4.08706524687413	2.45462893486673	-2.20517086947272	0.0383388948157461	0.586620578866736	2.93690042318171	-1.14768812080486	-1.14807632577257	-0.320200453069875	-0.277134987520918	3.16545004471746	1.18938717609821	4.40915112570382	-2.56368181874877	2.76498981672898	-0.735173669861969	1.97975257110641	-0.922802523928573	-2.26949396222473	0.624615809218188	2.31257836058522	1.50109823660618	-1.99943552887712	3.08018822150579	-0.329994452870966	-0.791893418378086	3.31961348806423	1.16660836776514	-1.04648774798167	-1.62622256325499	-1.82569588178603	1.25591952631435
ACGTAACGTCGTATTG-1_1	5.41378756144334	-1.38751814347459	3.27617258711944	1.45712792198035	-1.07183626641078	-5.50209009987203	1.03216726787731	1.7098169166449	5.67593630455747	-0.842317585321845	4.12909913609376	4.14572339636132	1.25134081971585	2.74673379378661	2.84950149873685	1.68354263762634	-3.67405265091355	-1.23048757253259	-5.48971952603379	0.472410162767468	-5.46976773369705	-2.57060845315805	0.861205442700072	2.17909176916236	-3.71401028121617	-1.63762679274229	-2.9076070253635	0.161189920916742	1.00338591894287	2.3619609821999	0.748585235665241	2.40396008900131	-3.12261698611244	0.367163701128981	3.75598011068891	3.13416584384261	0.280722971984128	1.1037438572017	-1.1481303347528	0.950045637361782	-0.753362497221589	-1.44842144569309	1.35798998598665	2.74812990324248	-3.14363901212274	4.51280991693086	-0.88793320764668	1.68871963516506	-1.15138490887728
ACGTAACGTTCGTAAC-1_1	-1.24988909089626	-8.51936678203675	10.0953525040408	-4.2936951385193	3.12049557798302	-1.88143203408427	0.508497468453042	3.89471111292876	4.56223484955235	1.93348766644631	3.91579754920635	-5.6356327147452	1.8926304704942	-4.57908123913952	-1.6851794105048	-4.08012912462447	-0.9199410176444	-1.39778128363382	-2.12916141802122	0.00732818843711719	2.05932255832104	-4.08057994088383	1.97182791803834	-2.44079232361348	-2.58511833790292	-2.28687133103822	0.810767853168244	-0.382147638828234	1.06691155046212	2.02484811617734	-2.51973819713176	0.578687086890465	-3.18114490637782	-3.09084182510851	-2.85757293525836	-4.59667915008872	1.69977620578291	1.04794347480123	1.42623786021069	-0.249064768429591	2.27469359030954	0.822225605781131	3.2060052129101	-2.61655867348384	-2.5339662744049	2.12066570803976	-0.128590430294079	0.00274693845478428	-0.51840224835375
ACGTACACAAGCAGGT-1_1	9.09936893216423	0.935908363529424	0.513744974561801	8.64924240467268	8.99359564039469	-5.50416831007446	2.51117822786014	1.64167183593008	-4.75468631053995	-6.35598693972404	-3.73685930491083	3.10044752307335	-3.17777510684871	1.22299408146886	0.6011545615072	2.55268784296064	-1.74038955498875	0.229980449438659	5.13908503925779	1.83901861288409	2.4149605947291	-1.56548439482104	1.2099462184099	1.94499332908192	0.655381541505445	0.505218508729261	-0.618008331269232	0.871818476437939	-1.10358142236173	-0.125395844181012	-4.34484087404176	-1.29506546259358	0.495328642418583	2.34060442000173	0.116750708266118	1.1448557153513	-0.191169695624772	-0.277981221536986	1.77829891351418	-0.438642231475892	-0.450951294036719	-0.396173691773025	-1.16151249790937	-0.48571150428872	-1.77172126802682	-2.27391409140577	3.10999881812163	-1.78270996056375	-3.30749485755526
ACGTACAGTACCACGC-1_1	9.39712664447126	-12.4438880357951	5.61818710944489	-4.83004642405768	2.48317057448032	-5.2530817621665	2.24358852744268	1.93598393625001	4.23584568320962	0.0601035698697659	2.57523688107006	-3.51318181300943	0.204452448461062	-3.84461212129117	0.470964650840172	1.8565216954694	3.88559585751309	-1.04894683866509	2.59554309297959	0.0482865086109388	3.50451969089631	2.67945987327922	0.791134233780561	0.225014140930144	-0.341601229501923	-2.86822852515761	-0.36824009833984	-0.718382433050332	-2.18997447551792	3.46586049670063	-2.84669100531259	0.317139005806203	-0.793663453898626	-0.915113202319437	-1.49143545016393	-0.818323476342425	-0.365497548898746	1.21747545783337	-0.352093060367143	0.278779360783787	-1.97834492050393	1.36344147958076	-2.18093243977804	0.927166720606349	-0.714231939504598	0.00772444551201937	1.90386483694599	-0.305400159076043	-0.676468117849298
ACGTACATCAGCAGAG-1_1	-6.06317162999416	-3.08882377752386	-2.32808835157762	12.2144810961933	6.01859878828031	-8.09119236366356	4.04337956910235	8.0477335572425	-3.17714540770782	-3.82426205486063	6.73589032561185	1.36465713116642	-3.23384953444321	-5.76305738500954	-1.2412324351204	2.59246005139669	-2.12994015019294	-4.14983331550362	1.12965270053652	-3.56270002237125	2.84885020402192	0.793251697812227	1.66022285395299	2.56687671171466	-3.36146604225341	2.17838714070156	0.0811117975958565	3.74945940118733	0.354575047197175	-2.67782903689901	-3.04068075115005	2.88339269274663	2.97791585154452	-0.164088172262785	0.0153674645255925	2.72995541403807	-1.35871068527864	-1.1845530190652	0.842906653211465	1.206048251369	-2.46718522514183	1.63422847764475	-2.55768065368521	-0.182307506065979	-1.55082029884855	-0.782960775432685	-2.07210996161348	-1.10243924386153	0.126448973922714
ACGTACATCGGAGATG-1_1	-6.29286579361954	-3.1288919193466	2.62190513649649	8.1965389550017	-0.433677159064815	3.36397359625149	-6.66357701571812	-1.60359265080067	-5.33161150556018	6.01558291494033	2.24637266360799	-5.96830451944247	-3.40437405685096	-5.27370945059879	7.65537920209241	0.0593801108734618	-1.01361086497632	4.1055978404472	-0.575866201421754	1.28007875417324	-1.27222045173498	2.93765162274499	0.306290013299219	0.704066230823749	0.172489085007191	1.27321322771143	-1.50441416776991	1.14573073110497	-0.948899009535632	0.236317488023281	-0.300038244590952	0.135916472632129	0.347441503458321	-1.20804302289952	1.2559003374388	1.04449440465398	-0.705725791648403	0.913906566347084	1.68584498851414	-2.69683200380573	-1.18240608066269	0.996497066462437	-1.30924128701394	0.309237369130227	-0.614403130062905	-0.352281252029573	-0.538892150631127	-0.465343632186181	-0.46207699518874
ACGTAGTCAAGGCGTA-1_1	9.94017037806559	0.313399059647497	-5.45060121690892	10.672780402229	7.92744540015816	-6.22664607119772	1.13742594752938	11.6460019355488	2.6082325783815	-3.81934150676145	-3.3571243955094	1.76185862170166	0.804008607462613	0.172669743143538	2.98080231743305	-4.22928579688305	-3.95782914550308	0.252594291193753	3.28429297563057	2.65775070869154	3.15879421540303	1.31891596269846	0.587124205494943	4.4109601725737	-0.576765386320548	1.47792101599886	-0.717666899743014	-0.650565898116767	-3.00689320584558	-1.24682104098185	-0.425466131021107	0.33949686618862	-1.63433126976386	1.49752553860564	1.9580803213804	2.63020216180981	2.77729640930998	1.0957299097253	-4.05422153053841	2.12728664009328	0.428883680926976	-1.59343953890523	0.323883752807652	1.01999119212203	-0.436966484876327	1.83006127095102	-1.31557203926114	-1.13643019467345	-1.00512458974192
ACGTAGTGTAGCTTTG-1_1	-1.82339603305406	4.19007615791363	-1.5794127841525	0.548719998248918	13.3725832674906	2.05430051546229	-1.26764563125735	-1.4605328687258	-1.94940841179605	1.27142931709846	-3.02605544259201	-0.779916594935642	0.0953618392955013	-4.29260339178236	-1.66533412384206	-1.1257077940205	-0.336932754609619	2.67895504144622	-2.41398769604536	0.251768520403278	-0.224250446071553	2.7953795433887	1.54167944260249	-0.431145021969323	3.00498040549758	2.67019412143352	0.109257206049279	-0.670830310610433	3.87353032462833	0.335922476655779	0.75095596425674	0.191513098186023	-4.30316202075381	-0.423934524393308	-3.55789622975243	0.231467384960009	-0.613528265905517	-1.14208005630237	-1.20817276172463	2.16383576318194	-1.19287777840283	1.94463468324154	1.03659523820434	-0.703532223992241	-0.357490535461105	1.1334691426539	1.49511940056508	0.725211029964992	0.135830464089566
ACGTAGTGTAGTCCTA-1_1	-7.14261613613914	-7.58323272305755	-3.30603061055805	5.34076530859766	10.3221245186326	-1.42856102324041	-8.26967821163837	-1.80383422258387	-0.793497101168055	-0.440083797984866	-5.31135445013936	-5.47065815524526	2.17603363053018	1.34724178633994	2.51734260194903	2.44575332359398	-5.32613565695983	1.86333357305413	-4.59089660211001	0.24371053447004	1.76285523982078	-0.257100035016356	-3.23283084866032	1.94036623486416	-0.89873330201312	-1.49519005294826	1.645349522461	-1.0344355027226	0.175944379307339	2.50322598043202	-0.0929921988815453	-0.0767518200397186	-0.992593763615204	1.80686349670798	-0.0209187434850124	1.62715773725391	0.0845472792916101	-1.44747049091562	0.636349809406737	-2.76855090457816	-0.284877271097	-1.43531615912336	0.612405139502826	1.93290851585601	-0.961592753364196	-0.522903885075662	1.64684744905415	1.31609588629114	1.70265394489763
ACGTCCTAGGCGCTCT-1_1	7.77343901773632	-1.50255407384172	7.00149395412634	-16.9694767506877	2.93192015599075	-0.516090857254113	5.33539105796431	10.0240213031867	-0.562595403280141	-1.68818184012937	-3.73343310452523	2.44376050825482	-1.75343241520385	3.66111837374206	2.30713311164356	1.04404764682683	3.59355951105639	0.531698494594755	-2.22993707712276	4.4740073713382	-3.03031575703348	-0.92936147358468	-1.63917326749701	-1.78876484906729	-2.29557776370567	2.28828319823761	4.18396708877373	0.320151554178069	0.101481870912482	1.43571568069741	-1.65521026611816	0.232421754667325	-5.61364448058462	-1.40541148853422	-1.63248419450988	1.92672764787451	-0.13090885570525	-1.38431338134908	0.673788536966514	0.283010015338606	1.09659834662939	1.66495616018987	-0.268287831304178	-2.10896542547877	-0.92316826847218	-1.19673788021665	2.38751109568104	-1.97156756148237	1.4168479343433
ACGTCCTAGTCATGCT-1_1	3.95260914413622	-3.71181947531708	6.30949781604826	-0.239088019155569	4.25051090530545	0.114647512481	2.14641425936175	8.00976579031328	-6.66867489412572	2.20479213700508	-2.96128042488191	1.73766782371096	5.08083517243033	-1.04157642905896	-2.35228874648858	-4.02915958219047	1.36646408658919	-0.183235836341299	-3.33929809999619	1.53679577255607	-0.597970430847732	-2.95423348090616	2.56491955978445	-0.547944487896998	2.71012755947997	-0.415850112522763	-0.403366750462338	-2.34457359768341	0.582638586504743	2.58034181962725	1.52030205003982	-1.95727043200691	2.78564993205422	1.39432664264864	0.0643402045919803	-2.16047994376487	-1.17310272853044	-0.54940065992296	-2.75534736999215	-1.97826421137166	1.68944806963441	1.49982349772013	0.689877983467697	-1.77892104662355	-3.64479370490908	0.604987928683389	-0.174110918838409	-0.297505878787948	-1.087269930559
ACGTCCTCACTGATTG-1_1	14.8746774711278	-3.6859132249056	8.28631197491277	-1.77795441900879	4.57534979026348	6.93772198109761	-3.13292099851667	9.86715596053224	0.8137031448163	7.68552834189022	-1.00976992700651	8.50029489908403	-4.70819895932939	-0.399981737979096	-4.30632121316219	0.423070140157812	-4.73273700970009	-5.02689188280088	-2.37016670352499	0.317400528496098	1.1379516749045	-0.551940929165858	3.49058560742644	-1.1453993392455	-0.414814443706248	2.15443734933846	2.05616844415144	-0.0663438164308452	-3.200440948345	0.947678286941774	-2.41067476198341	4.45542572351621	3.36785474683697	-2.6097118401324	-0.403347021684041	-1.62364280583667	0.432848835421056	-4.93579447314343	-0.407073753209287	-5.02376169172115	1.71886823597762	-0.314738701989696	-2.04760361980684	-1.53244131450847	0.102625973516631	1.61434357562465	1.63515320212816	2.88572550625434	1.4791722280202
ACGTCCTTCCGAGCTG-1_1	25.4366107530139	-2.13231004710045	9.04043272271573	5.34902585791132	-5.21280973965588	-2.68746669329903	0.26288475790668	7.86698734506373	7.17939741688151	6.65901952351984	2.05835523870828	3.24074749239683	1.85546558839329	-0.711383093203795	-5.5584336024681	3.26356447257318	-3.22708230775076	-0.336401679776093	-2.88753915584363	1.77911415170983	-1.50807437956419	0.702853777230739	0.659031566815129	-5.99817259809522	0.544171716585494	-1.40782677348006	0.959798273654787	-1.03979629704108	3.64505219912137	1.36320660004776	-1.66543310697833	0.00950527827930898	-0.341228382745172	-0.311297918375125	-2.78637509625711	-0.826452111410312	4.73970137874777	-0.230748414627836	0.336044386507822	-2.89198161318924	6.66668566704939	-1.7058899381695	0.191640270612127	3.47418630078943	0.169713312614504	-3.00170860351136	-0.86760540912363	-6.028318910396	2.01371681065478
ACGTCCTTCTTTCAGT-1_1	10.8593424726318	-6.98108653325774	-3.06367232470861	2.39104429984248	-1.58348442492588	4.20751235185503	-8.03663265211769	1.07266293564044	0.487450393863573	9.47315658171324	2.88990351902413	-0.88546461365503	-5.85243062682028	-1.23434347882439	1.24068194585672	0.931579278760765	0.438268360016104	3.27601040422113	6.95589638456356	0.306743691121576	1.33378239770523	1.01295666167363	-1.5932342378804	-1.20409071973206	5.04599855366084	-1.55518078112187	-0.159881377762538	0.0310508866792561	-0.392846836065745	-2.80763468190518	-0.849479743375534	2.04990512607136	-4.99768389957597	7.69174369279898	3.57556231712996	-3.07279319718276	-3.60903424178728	-0.161703067291696	2.61015978056246	0.528372809087659	1.26026172446713	-0.417857529584011	-0.87230490293258	-5.24074023511909	-3.50072948446538	-0.0107976389858293	0.812570431086393	-0.494792403496408	0.339501870778745
ACGTTCCAGTGCCTCG-1_1	2.79573456352912	-8.76597152485127	5.71800968344705	-11.8286258219406	7.87505237749841	4.75462705255951	-5.14348401401136	1.90920996700534	2.44407000438272	6.77863892734652	1.81303267393067	4.071449636693	1.88898765834825	0.121843958655796	-0.396395834685772	-1.3579181083685	-2.0912122369858	0.441267902416708	-0.80615401288822	1.70816416064486	-2.46097520350137	-1.04243759861874	0.519349167088777	-1.06088232113786	-1.44075452656094	1.54080214360292	-0.294429383580653	2.9638716153564	1.05660496891103	1.77120933661884	0.721534944464054	1.12972608496577	1.40323012726913	-1.49653034925645	1.83081157530312	1.02037659457313	2.09405381866204	-1.7559614605308	0.0835985170777918	-3.64793332637636	2.63106346671565	1.56725085986321	-0.441641552086165	2.58675356347348	2.91824647228016	0.138925169168972	-1.10962440539137	1.55973306504801	0.879226186493099
ACGTTCCCACTAGTAC-1_1	-4.25239481877086	2.95599232833273	4.92598506544831	-2.70322696755331	8.59420879846558	-6.15740095426003	5.00463344950442	-2.34378552627492	1.8794960605854	4.85612966496358	2.84801037703201	1.59479173858064	-1.165965480358	0.494291021511765	-2.83514539313895	0.890576821944806	-2.65229310571863	2.77091862397816	0.682305431394353	-3.20740134451137	2.96924980919351	-2.7787237459766	2.3224897853841	-1.14796561136161	-2.54607953017719	0.562217612625712	-3.3184115435674	3.72185310946818	3.6220359744409	2.22804477604949	2.43056852936068	2.14313473137397	1.68035918961913	1.48862935551368	1.95776273582455	1.36638664225455	-0.527382798525264	-0.495907933912263	-2.19673255601247	-1.05238064350474	-1.89241579037854	2.98626143103365	1.59381684806708	-0.248051146704582	0.442067327182917	0.20202899389777	1.82822568599839	-0.737951682708272	-4.03149698652363
ACGTTCCGTGGGCTTC-1_1	-2.77333664085879	-8.88463037477015	-5.99932060425527	1.54756889218515	1.83599841006072	3.30070016907166	4.55403279565227	0.818605675040911	1.15518661463797	5.32583008965484	-2.15983856614386	-3.09392735725754	-2.16639283874489	-3.36803193675904	2.97679123359953	0.653571885528355	-1.12931830875246	-1.68140482555776	0.3817076985158	2.33398200173563	1.69012938927898	-0.555640675843367	1.20856822068808	2.0298418972613	-0.989371017399159	1.53521609338012	1.13052419962623	-0.661316958213857	-0.773509841875732	-2.12150885458476	-2.10597500644092	1.05531549232106	2.06432369087608	1.52325556073507	-1.2459541051032	-1.81846762355827	0.799044441644375	-1.54099301156814	1.55281600729583	0.933899762571039	-0.11377031459136	1.10213369410302	-2.04499168345703	-1.753021474728	1.40745446915586	-3.29516670641362	-0.483151867695653	-0.103663132438987	-0.817480106897229
ACGTTCCTCATTGCCC-1_1	-3.41080131512337	1.65795759973686	6.02487976133265	-10.2673993027484	7.31317375490978	-1.04634604388188	3.21397603858408	-1.02531693481851	3.83876602610447	2.47667991523734	1.67399969989643	1.99362947619104	-4.95612560808547	3.12709636147267	5.0523569247477	-2.34727499101686	-6.23126145917828	0.448154981683887	0.0154390106881236	3.40234390337166	0.00897196854889647	1.89028496275871	2.99476290584894	-1.63573035015377	-1.79554593872907	0.131225876425243	-2.9779186773989	0.145664707747479	-1.71600916423273	-1.4010624057837	3.22030141077399	3.3703990386244	1.14350885182615	4.19002938436446	-0.130527317076848	-0.624428578167845	-3.48862355180251	1.14559634720825	-2.28801847488508	1.1122466131359	1.20429941228264	1.01539473193304	-1.19661491121291	0.0513442640790135	-0.825270930310395	1.12243320360919	-1.83634111621042	-2.10367250613982	-0.228469038640873
ACGTTCCTCTCGTGGG-1_1	-2.1922211005292	-6.55141305927914	3.16157660318471	1.36393173492837	7.14960411329799	5.8250812997369	-0.092111725466062	-3.79292419808799	-3.43424773670773	-1.54009309979352	-0.617496488908338	-1.06768054579902	-4.13717579171751	4.40290066373163	0.626313435660424	0.174473894118898	-1.31702275990305	-2.0875838498186	-1.17703229575797	0.406256479613791	1.3994735820943	-2.52767767842455	-0.998026488369585	1.73220781167833	1.22492710806684	2.28288030986458	-4.58359191864084	-0.349081727233864	0.362198597582588	-1.75307324561602	3.36088838140987	0.467102850790419	0.558139331013148	0.018645345026277	0.253080052524281	-2.13939839741883	1.39989927005252	-1.52650092427945	1.11731319218655	2.19874248484914	-1.79815749986381	-0.934534677476243	-0.980984887911637	-1.74982349879633	2.10669725409637	-0.0828943741368363	0.391564274536594	-2.40130384015481	0.55216523262365
ACGTTCCTCTTGCAAG-1_1	17.9012175487218	-12.9916594600727	-14.5414003779961	1.88177308585175	-2.45246219313363	4.96768225833551	6.52013401178491	4.39402784551239	3.20933099662577	2.7960456307307	-1.06837949009844	3.53094754232279	2.17112709383765	1.29042250546321	0.53735200704408	7.10668346627326	0.705784710451247	1.90680560521938	0.419071848324519	-0.967151044660515	0.627170950880211	-2.5480971110991	-2.92664800140652	-1.4891020772265	-0.0169459888843164	-1.50324419851142	-0.234686691164636	-0.923832094229382	-4.30386826003292	-1.3948323702955	-1.02623129340321	-4.13434741625064	-5.13486237894409	0.222501173605136	3.37131721574891	1.11892932604368	1.56198092106679	-0.526662474932653	2.57656470261568	-2.55256147610064	-0.506080300006328	3.86506003768822	2.46692251212178	-0.0174763781116569	3.36301823744832	-0.654889376886163	0.445036356671059	1.61780509542406	0.718955121511556
ACTACGAAGGTTATAG-1_1	-7.86194151053886	-9.97530633030988	-3.40039070872026	2.75415491957094	6.35313867553796	-1.41356976248736	2.95221281563896	-2.2435633592842	-0.203996755428285	-0.888995233620978	-1.01674591001908	2.41686787757421	6.26119067203451	1.00527216229887	0.0302422074510735	1.44249228577292	-3.14225986379292	3.58074166673794	1.79437386607658	-0.840626820213936	2.97963565111742	-2.97007900788815	0.334997517458133	1.96799190845425	-1.96226589334772	0.3254267404588	-1.80801101884186	0.455462582542277	-3.53166226810892	0.974728503632006	0.631985982889008	2.24085963499464	-1.24552758072414	-2.91992623285538	-1.24670144394348	-3.17019808893536	-1.50592640915471	0.481008979181738	0.416395761831543	-1.43407798454217	-1.98087657084052	-4.02213686773798	2.31080135456668	0.971593994303014	0.773798274592297	-1.5882978230616	0.269920070520156	-0.17687508689468	-0.725033262677552
ACTACGAGTCCGGACT-1_1	16.9380067849562	-8.11386036292634	-2.78917462344464	-6.93639014426862	4.56762839492206	-0.853511054703867	4.23223257038452	4.10629104000526	4.49237849807045	1.25569605842473	3.88887694448633	5.12419744934399	-3.21994988444109	1.4440877690552	-0.709767365147221	4.49099121262376	-1.28259323780264	-2.53951079341616	-3.80269680774134	-3.99779999133253	-1.44286729877118	2.07688493695948	5.61474535678177	-3.32720124377741	4.47542644150894	0.450904953843085	-2.56687094590089	-0.37958669078076	2.91945374380094	0.647050105429668	1.04768196179537	-1.57393762503343	-2.04899868515349	-3.50666140417037	-0.741659236587697	1.28434022432255	0.919148151636631	4.95624375939055	-1.751804359203	-4.37194323605002	-0.290524864569712	-0.784484735916248	0.542796809062218	3.18230661661766	0.0843829470817119	-4.11129522456727	1.5609589559966	-0.787283311348208	1.22626539976472
ACTACGATCTTGCAAG-1_1	3.75084051717935	-10.5591891595091	-3.72805176677673	1.35366566302894	1.64692335890013	15.3018152334687	5.21420762132134	-6.87319720381891	7.27863631248732	-1.57924085229266	-1.0779816024433	1.04120745459189	0.962142533754833	3.3576975980959	2.52944243199104	0.152610072732454	2.41368883349131	-2.78314419905107	-2.53244106442835	-2.14431494657025	0.246508197413499	-1.76505045221983	2.907389748894	-0.150839274927482	-3.81409425926277	2.91597089780999	-1.69498430294882	-0.302114333688202	1.69647272195128	0.444243830517699	4.55672056672512	2.79889312371076	1.43279030306844	1.6951844785533	0.659413077385467	0.330672990435095	-1.64826062567767	0.852620378735799	-0.971243917298577	-1.29251380213487	-1.04578786635267	-3.0089733612407	2.14214155309857	-2.9425740475884	-2.27246375017132	-0.0815204050862365	-2.27458402476324	1.73015310792267	3.15507569437334
ACTATCTAGTGCACTT-1_1	9.75575830648299	-11.1723074777024	-6.38423286551366	-4.47802804783002	5.42505320998591	7.61005519599577	1.58399234324591	-7.31081876558455	6.86233910937123	1.81613021509766	1.82317640483515	-0.409186381620391	-1.11984185045553	-3.12310053984757	-4.34674568081552	0.825644492155852	2.35195257696691	4.74153860885793	5.83076380389199	1.61445886263859	7.45998826403332	-0.869305186466526	-0.221810671079243	-1.00164636555537	0.350808975253326	5.03341345903379	3.00815243233658	-2.68740887283714	0.90589450945355	-3.31923635430152	2.70602842169734	-3.00837679397096	-0.531067403389967	1.41514575184572	-0.65070218145039	-1.97265460415045	0.935687430545463	-1.70502623932215	-1.43005946785351	0.171250673798687	1.35715830305654	1.28685626072617	1.44986748357809	-1.99901253158293	-2.33934041823608	-0.4315378651559	-4.19298224759665	-0.180437000493263	2.21182762423674
ACTATCTCACAGCATT-1_1	33.6198464736651	-0.429864417579155	-15.4670597622386	-2.61394638942856	6.3420916255692	-5.99272236615574	-0.209030139193382	-3.82356803817281	-2.09536575935828	-1.13169638408032	5.12046230351737	-2.8074456542094	8.9685904964146	4.17264328466266	2.76379164035833	-2.3451393926225	-1.80119977539723	-0.277684852291785	-2.04826432054957	-5.62226781062503	0.490920085904913	2.33279949836987	-4.79862314676781	-3.94141394226333	1.89741379065745	-4.42456910061978	-5.34128503959478	-2.60122717033475	-1.92842778263288	-2.17826700100389	0.993075853278587	0.763535579526525	0.0999627268065335	0.871611391194483	-5.20224076711709	-1.35314665150373	-1.19286938072264	2.65547453599391	-5.5024416794874	2.06384150271005	0.341149630432267	-2.92129629235342	4.65484318969371	-4.29472801834129	4.34711725315741	-0.202954887421425	-0.76040022467929	0.5960412189342	-2.17720305014323
ACTATGGCAAGCTGTT-1_1	-7.69735167010634	4.97616940537437	3.24895407999334	4.00707737276139	7.01172018640648	1.94695007011398	-4.5213537142307	1.7164129847405	6.07023236145684	-2.48914983771846	-0.982865918774937	-3.63670783322131	-0.0814446893615081	-3.11311648103966	-0.957618863499081	2.24223560985824	-2.37534435442105	-2.70293429780733	0.589797343057723	-2.25475965235603	-3.47053344244053	2.22210206372532	5.7259754238002	0.827686304779488	2.21433299759865	2.16123048136136	-0.469836659881693	-0.850936640425978	0.550776307599133	-2.96713216397361	1.29524446316878	1.87513136034033	-3.10762404492888	-0.491019458476899	-0.2297057919013	1.11152395989916	-0.648263052964955	-2.17737427439363	1.08737327050913	-1.70968621755023	-0.468883377399485	-1.39211552680236	-0.163381965050263	1.29789093479564	-0.439058315907991	-0.906541701751898	2.85429412539833	-2.13698593870373	0.444829760279619
ACTATGGCACCGTCTT-1_1	13.3948128593564	0.0825871622466241	11.1442569345873	4.96640573813433	3.79832866312435	0.816069663074863	-0.677443008355582	-2.50596149091354	-0.362712612203432	-0.714577945276635	2.94209425533333	-0.729438598431033	-2.8111869572803	-6.41046322945521	2.20949388691681	1.50464302345557	2.78512662088155	-4.18803463878582	-0.222374903704827	1.21055631603771	-3.11897050718679	3.42573228311208	0.00908121734439445	5.12309735105618	-0.917196207126992	2.64518936536217	-2.89752926815636	-0.285501534662688	-4.87847754292557	2.59916933009492	1.91578065255085	2.96724043235111	0.223216550606962	0.0113990631235416	2.03715659714632	-1.88647761919586	-4.71198838479977	0.439314071490889	1.81331502144751	-1.48753666970008	-0.151847157905362	-0.798063973419617	-0.349557262084231	-1.50574863027001	1.02994969510526	-0.122053294481992	3.98666713528388	-0.623360755094429	0.204429239213589
ACTATGGCATGACGAG-1_1	-0.215731473511696	-8.57957556863681	-3.61290239209389	1.83560366761599	5.31075402211703	3.23412313225743	3.69380426366427	-1.92113091434083	-0.295905597784593	1.25840399784513	-0.163610510728011	-3.62187466242626	-4.16216520939358	0.540452855751064	-1.24186987491916	2.35018188145477	0.0348102121238763	4.16339590402757	1.31776557894551	1.31228458268826	-0.606099375157575	-2.76561600030622	3.81255523901953	0.846602810924854	-0.632094287249232	0.610677687513564	0.751999128694637	0.572343157240874	-1.1782794323026	-2.14657793806442	-2.46064291300358	-0.86997527061431	4.14787087858015	-0.118651788929732	3.54460170993552	1.16004065805713	1.93397359289293	2.60789699739683	1.74769637288521	0.728481825909987	2.23562030792394	1.29302095278455	-1.12360569031927	-0.74547934826945	0.585796454538862	-0.519657372123273	-0.497672273643202	-2.50557790028709	0.271149032272845
ACTATGGGTACCGTGC-1_1	6.45990141423831	-9.79338449648576	13.2203727009297	-0.786069142724883	-1.64994856600257	0.239663682957901	1.14192887348289	4.92181819301166	1.17342825262431	-4.85195076433485	0.662893606956344	-2.31720110055419	-0.126275474922125	-2.85731550350493	-1.10271467978416	-4.92863540330128	1.40694706908662	1.31179940961858	0.266246759805289	0.782789992143759	5.03907476439707	2.66319153011989	-2.5616604272619	-0.374840622641546	2.41729997505132	1.91064628915424	1.1728163457899	1.09904663637226	0.713441584603729	3.11601420759954	-4.76819722626815	-2.87867217203681	-1.82731357953502	-4.62451914834262	-1.45728237741852	0.446675210664056	-1.56238002243482	0.69479635841488	-0.202683922186274	0.304939573065872	-0.335419548544382	0.893990727451308	2.42317742160942	0.73721707455866	-1.53610743923123	-0.978462135864025	0.445371399791158	-3.69277448774399	0.044803075922629
ACTATGGGTCCGAAGA-1_1	-2.70886893200784	-11.4339333578511	4.04751905724898	4.95013674029465	2.35969666638528	0.979770304674986	2.33522726708566	0.578579260110901	6.79460665825545	-1.53426607991898	-2.9009441467839	-0.827015459257402	-1.15841616208547	-0.985882481530984	-2.10633766196301	6.32551738509031	-1.25615823091184	2.11798419736057	0.854790968697213	-2.27636327815306	-3.71735324615886	-1.82957282387485	0.717909432299816	4.16460071030396	1.48118834682315	1.97558585154741	1.24977406177404	1.20043635157902	1.17666089032801	-0.666567281237259	-2.5583770265379	-1.57901679400337	-0.372375593717869	-4.40369435755691	2.82450775054303	0.699034176387145	-0.782577634372053	1.08544847260885	1.00524731568256	1.81416036172568	0.190844099591407	0.882030680297529	-0.50766834082142	-3.31489700913411	-0.487864363167931	0.434134571820596	0.216883175205054	-0.344389174800902	3.94164462202534
ACTATGGGTCTCGCGA-1_1	-5.11390832857788	-6.98181355573482	-0.504363493630992	-0.397834152091954	7.84579332296228	-1.01590364334963	-2.5886378701507	-1.34429072763807	0.023920405444303	-0.511157168440606	1.95827448880876	0.624888574291061	-0.492537850375951	0.440468013763046	1.46986724707515	4.23396787897085	-2.34878922050372	-3.71850637379837	1.98602879185994	-0.46149074784099	2.12866804343102	-2.39358062370637	2.10901414757979	-2.52054684479168	2.72552290786531	2.98788102871558	-2.42650499700706	2.23605994605305	1.7968925884129	-0.929680049546277	-0.0627518504641549	-2.17838327316395	0.593284848321025	1.08896376530164	-0.53162102175447	-0.945628762739783	-1.08296143759503	3.54170076768397	-0.973037681635283	0.822900879720931	-1.53534032748153	-0.89259110049041	-0.836859060233922	-0.578826344741499	2.52202511016728	0.532652808353626	0.237227821436829	-0.905196205715595	-1.5702059837592
ACTATGGGTGAGCCAA-1_1	-11.7329906565952	-5.34259135364456	-8.4871032074583	-2.79046939496882	9.09450017826003	0.558258120344765	3.49155429552899	0.311894564479692	0.729537362352272	-0.123970021239985	1.02148049585718	-5.04746572424375	1.929907960442	0.236056439129056	-1.74561988105033	5.92427275932104	-0.459292112060959	-1.87101674837521	0.688086577405048	1.49697826985032	1.68445802257124	-1.16708888499068	-0.723082448930444	-1.37268148220195	1.47352098668593	-0.789551886425629	1.31344625179503	-0.799263875753266	0.661321911590501	1.86557958414932	-0.296827002817102	-2.07421242355982	1.10213066309909	2.17477288384391	-3.34125618532811	-0.393287047480346	0.115669665647418	-1.66947615232734	1.42719126393905	1.99840363292019	-0.24530644407253	0.305876621330572	-0.0060342622236755	-4.63108677383876	-0.318258215986876	0.167202718452752	0.308609862764606	0.239089518818944	1.85792604532002
ACTATGGGTGCAAGAC-1_1	7.84400955709039	2.00772024597164	4.22738955655527	4.56170788352386	5.50230670337562	-3.31506299685515	-1.26659364382097	-5.62465376127333	-2.57588131145857	-5.52433821965985	4.50749992418668	4.66944755216108	2.38078571977935	0.328159529803682	-3.22009854344905	6.445727443855	2.69520733599809	-1.10516483502559	-8.20030887887411	-1.46934075128554	-2.56548531435126	-0.501688267218869	-3.53521599222912	0.639070600651256	0.437195761284339	3.35808190354796	3.36000171608207	3.39764280124101	2.09076480585239	-0.707946163780915	-1.12142096243307	-1.00064335126818	-1.9018926959323	-0.540865855490595	-0.346327579183035	0.320802354350583	1.43505471685322	-3.65740339185667	-1.50661889645026	-0.931172459690648	0.571745627816234	-0.107245672859434	2.83317006418955	-2.00190848824012	4.20530465121834	0.133059775103042	0.53712501571872	-3.74181201141177	-2.74592695623506
ACTATGGGTGGCACTC-1_1	9.95186405285863	-7.85473024856805	0.111988519757234	3.88794791570592	-0.165554836859065	-5.91037812662908	0.303539665176348	-3.56560416549453	4.97427786449793	-0.317453251500507	-0.755315320523038	-1.15829848309156	5.85931815472668	-2.32000603923691	3.28514339589585	-0.525384260539999	-0.870312915992925	6.91637432556783	-1.6508544494746	1.69953913579632	3.06068713577066	-1.92047352650821	4.53397100975509	0.789409980550518	0.228483759378311	2.00591128883202	-0.752254786707004	3.4939365127887	5.48471130735465	-0.832010117456684	0.595513718092451	-1.15953493881292	-0.391128465664509	0.573441721613153	-2.40538950994538	0.964071817366767	-2.13657440813359	-0.873573818697514	1.06315181250157	-1.87625715418793	1.14175616910631	0.58179102336113	-0.743424385943567	-1.14607193879034	-0.002288279092206	-2.48109704650276	-2.59695932702831	0.61432951902385	-0.381410873871315
ACTATGGTCAAATGAG-1_1	-0.707748415191434	-1.36513500919682	1.92887121563119	-4.48816242218899	5.87684452135214	4.32439363693198	-2.54855159915647	0.417837782505117	2.18463697605884	7.4304207728352	4.41071324539334	3.81238516478591	-5.46124603124325	3.89524414559896	4.26321383924136	2.06983911856931	-6.91192270453375	3.10685163224209	0.116843671567352	2.41144876484589	-1.45008323634395	3.17657150275457	-0.303137364414892	1.01067200214144	-2.23863882776907	-0.453907199095006	-3.01468539095776	1.47215429861183	2.86192281329664	-2.79639610580734	-0.0230472058803724	2.55133855927296	-0.813879711092355	0.17139133976541	-1.27593336514004	-0.777842269184925	2.16335467202734	0.677308229263396	1.2737898636605	0.892353317769341	2.0437428459308	2.06599314793043	-1.46695350435651	-2.53295637311794	-0.588234577947182	-2.98090955243533	-0.22196766232946	0.793414022258267	-2.67200364169445
ACTATGGTCCAGGACC-1_1	10.46960820511	-6.62779017684233	0.553926905171662	-5.53066358244484	4.08110186313933	-14.1677161334613	3.98596593470083	6.65328685955074	3.46028268983389	2.97309718205746	1.759894525681	-4.11756688979021	6.54653998108514	0.78263860846986	3.55028053264885	-4.6464106264203	-0.671469458894864	1.38457309156305	-2.2966970255587	0.320027282616402	-0.826616671590254	1.00274721292792	5.1954316424782	-2.69381432735866	-1.19845869928443	-1.05408866278437	1.73060006610114	1.77902940801835	1.84925696529955	2.12718841140614	0.264769623448384	3.10243435704469	1.3231749608115	1.13439592904347	-1.51218755673331	-0.537675497742546	2.43178781919012	1.51022736931228	-5.02368191065385	0.0673747970243746	1.31865951997247	0.855255388090686	5.12003483399578	1.20553779502473	-1.92470190832043	0.47069501912634	-1.02288089851977	2.56193949558334	1.11687578813281
ACTATTCAGTGGCCTC-1_1	25.3638239538262	12.7682431690383	5.77492539987637	-0.615569485705913	-0.511001814833663	3.02560427859051	-0.420855700958268	-4.60112064126895	1.46094657372773	1.07246802248891	-0.674654913554413	-6.67378753950217	2.2822901705557	0.412360017002153	3.54906276097	7.20334412537282	-1.02536245856571	3.91361986548439	-4.07043126156033	3.43175890937552	1.1685773714562	2.71522266017511	5.74076775755288	1.3615554757461	1.48359847614107	-1.94507532589062	1.85485085039053	0.135403557881466	0.526797244866749	-2.04200801844993	-1.5605765187805	1.64793174915717	-3.85535059255419	-0.834432908122967	2.98775894332343	-0.454590666153843	-1.58990273320328	3.96624195308958	-0.624384110996863	-3.16241417414402	2.54500257069317	-4.25327688549858	-1.58161598019071	0.203783266361568	1.54552022787247	3.30710460765974	-0.8475985858844	1.40518835736721	0.630190465521545
ACTATTCCAGCGCTTG-1_1	-0.0369900583070089	-10.6456389229261	-4.28082174591419	7.43734693973421	0.649933759852921	1.50131844439876	6.6525309422806	6.04820029125269	0.854089070544327	7.89909637938038	-3.00091397701649	1.71045923179924	0.780333688641102	-4.83478317801369	0.0655862728184879	3.34604079347481	-1.43606075629594	-1.71736496140862	0.391126559234349	-0.396834210884914	-1.4324980838289	0.458179933729893	2.2654563079118	1.26935058696766	1.21642031678804	3.20635722682685	-0.71778660955148	-0.920315277575997	-0.608253649066807	-4.29776666896771	-0.543271031622875	1.75349192920147	0.725630117547339	0.864556218122914	0.473225366758149	2.09723058164389	1.26712241683717	-0.383983575839172	-0.59336177392571	0.69640045281016	2.88018368823587	1.092289908189	-1.3736692482123	0.0618048347005539	1.25987774759978	1.90792774490947	0.508682037132814	1.47328725124914	1.99880737850171
ACTATTCCATACTTTC-1_1	8.80222467243382	12.7651303392427	-9.28327609149023	2.67856393696706	9.99502011074049	2.2339541590593	-2.43093894821665	6.44996928067781	3.40668784116289	2.51075169909238	-1.18386892937494	-3.0832229437338	10.928793041533	-2.11891318632971	-0.597323221349102	-1.10337934363331	-3.85646571271267	-1.13982850194095	0.65994780658241	1.37437104635298	-0.535062816801137	-1.50197699409699	1.5046284083247	-1.74691038950821	0.0178489139518152	0.188449115594375	0.68190729805828	-8.13742998251118	-1.32024322272683	-5.72756120405171	2.86284492828065	2.19930435022256	-0.239728837526776	-0.522267030033946	-5.38218069650334	1.75949215886138	-2.34321592428932	-4.83538441377823	1.84330004125282	-1.55222049413767	-1.8734810088318	-1.01067622085343	1.77193885871677	-1.17900628514146	0.329365667124563	-1.24458657684617	0.520134899266993	-1.51654337231697	2.8997580183354
ACTCCCAGTACTGAGG-1_1	5.074760861024	-0.956861924090958	-3.65345310282963	13.421737968863	5.73194409729273	-1.73305922586414	0.48619683466375	6.52169281147259	-0.771098327463394	0.899669753602202	-0.831575056660593	0.968563403195065	-3.95760913896684	-0.453040332679036	-1.20537619519409	-0.345726832489567	-1.09949412696814	-3.32347771088056	1.84667940207354	2.91716632492902	1.09423492060689	1.65543241407723	-1.25141399855464	2.11168902905632	-3.18060620643802	2.89286963200117	-3.54032380092984	0.625084785648882	0.186086067262337	0.312712957171795	-0.127664509261743	-0.0882550195779169	-2.25530248622181	2.74474368294589	4.72170224294151	0.434527332509716	-2.72940912039049	-2.52460028261477	-3.21079423785262	1.38535761297051	5.6312663344546	0.837714765429462	-2.32084065580956	2.31416087879529	0.784586562278326	-0.710962291826827	-2.1771141509794	4.66410755617022	-1.36470181693998
ACTCCCAGTATAGCTC-1_1	2.20011243016382	-5.16951689380394	-3.23369658288324	1.9478334134204	14.0946680469635	1.16437770679348	-4.49083643305402	-4.41990144483667	-0.277772086531037	-1.01815128140941	-1.51210153253968	-1.91916418358398	0.955312770773514	-0.963366248099034	-1.34069713320811	1.3987904932662	-0.861867800075254	0.947370508396136	-1.86480383053653	1.14843766245947	-0.918595053225909	0.567944627223826	-3.10463250888894	-0.552573264366156	4.74241477376533	-0.233498003914997	-3.01092254145354	1.61442959799195	1.61841003757026	-0.216332265009755	1.87365479294589	0.0980094796983074	1.82979112558407	1.70675116560882	-0.497964463817297	1.77599912082506	-0.094041934402544	-1.68729508513199	-0.302311327820694	1.74546067153147	2.04328447982228	-0.819586256541433	-1.11967850931944	0.304459723750691	-0.115905311594207	0.095931742872568	-1.61275056078982	-0.145386572387135	-1.40191631770251
ACTCCCAGTTGCCTAA-1_1	11.3589675483436	-9.36093449571102	-4.23350384665782	-2.48141873269608	7.33286730251089	-3.48191815437681	7.82181434693298	-4.15502610383438	-4.41861971740139	-2.15819197608131	0.159090227836479	1.77467128886342	-7.64439309192631	-5.28118332603463	0.656288152615425	-0.792983750490052	5.56899348267007	-2.68817697703755	-2.20056710674385	-0.80852549072158	-2.62882357451923	2.14329990733987	-4.63382602193472	-0.803365577942107	4.15593279223597	1.72197613405693	-0.162979643594185	-0.088080195108475	-1.14845623187376	-5.96658202823065	1.2312655414984	-1.35733498891477	-1.13780636812254	1.45984034688497	0.810566257849394	2.19897362650155	1.36177128911982	-0.751994927539563	-3.40704476238386	0.882023662144957	0.0905173017409535	1.00824287477426	1.81916725341585	1.15042468349621	2.25460007242146	-0.0788697125263165	3.35938450427391	3.38662329138465	2.13449243476168
ACTCCCATCTGCGGGT-1_1	-4.28921110333923	-5.10004327209105	5.64338734450147	-2.52053045560044	4.7973969717943	3.37052101607273	1.81075103809885	5.49983083463824	2.41837036126658	3.31250162086917	2.30760491164935	4.62381622670432	-3.8575065887086	-3.20258999725033	-5.18417189037383	0.519485812390353	-1.28708422373067	-2.33475544939009	5.14351248090209	-2.35360748884513	-0.910367210552769	1.81269517883861	-0.491127983770268	-0.453259875073888	2.60000338932451	-3.03905588951221	-0.0660154248489542	1.4846321850664	0.709075895562897	0.395823651099553	-0.555016077586502	1.65824330838718	-1.69337982438107	3.47891722522858	2.64351442862831	0.447405708580764	-1.79422464175177	3.1556311606887	-0.637219593541616	3.73493391098722	-0.261883083910338	1.80177240300028	1.43494995293955	-2.4332876623453	-0.823567491786393	0.869853386051179	1.20760104664002	-0.991990357400508	1.25392145543017
ACTCTCGCATAATCCG-1_1	2.88173948508087	-13.0142989390846	4.12046077684693	5.52187506067415	0.110714472936947	2.92352006333387	-7.9447431371193	5.53541415142179	-1.81944257288872	7.30705583112861	3.55445823469947	-3.56896221126048	2.21087568446997	-0.530657111788727	2.50546096277579	-0.213688291656163	6.98216487270562	-0.544333409583687	-2.39726329706748	7.96242947027543	-5.31481293176657	4.18255936989413	-2.66050202313846	-0.19160395414891	-1.58887281609761	-0.741204714141412	-1.37274949000494	0.944717041771262	-2.04087898229391	3.08000157350023	-1.40007607781636	0.200598680631836	0.677926645082356	-3.03947518442399	1.48231481150382	0.0536766720313463	-2.22996498614961	0.966926461599454	2.01010857855315	-0.680851083248819	-2.14705351965728	-1.07410250769072	1.70667601413209	-0.446317128715507	0.17962415565873	0.88008412899512	-1.60787552630643	-1.09522989948377	-0.572653548529933
ACTCTCGGTGGAAATT-1_1	16.7319872564467	-7.11915954490895	-2.08537123920685	10.7153332611483	-5.39308161355445	-7.97068240302619	1.51591629874876	5.73419311905667	-0.06369431348475	1.93031742931755	2.82325860955699	3.7630465815965	-1.96484689981056	1.94584184527017	2.9423424944985	-3.46481200931528	-3.44021159411569	-4.01922967041153	-10.2002153934902	1.73397836530339	-4.39989878540792	3.13313984813578	3.67340022232354	1.27300730357743	0.478734907364001	1.87945936004515	-1.44939533392261	-0.0675078051390664	2.7558216688798	-1.41551162713942	2.38231159782907	0.543529867129487	1.34574549044237	2.59059606743524	0.361183793979917	1.9677532545061	-0.114124579158964	0.0162970329738274	-5.60457989125368	-3.24221690335145	-2.60179274135148	2.32556338982649	1.08804752451161	2.18122483630507	0.871221374433209	0.374539319192119	3.10356050655809	-3.08716394446611	2.98183690439883
ACTCTCGGTTCATCTT-1_1	-36.0993895194524	-3.8145850469621	-1.54814810266772	-6.53713859471845	6.02215021012076	3.0332985390231	3.08579880070473	6.00209240556986	2.57651232070019	-2.43246227653739	6.03944534337099	-2.59376047354891	0.547874660536906	7.71302841868675	7.83250925063059	-0.069483469920358	-1.58011568781159	1.51160541823667	0.443716491707257	1.04243048956346	1.38392942564011	-2.88890658707542	-3.82918286254148	-1.03011561778306	-0.13760904093119	-2.03850125300944	-2.20987583837381	-0.496163105024627	-6.65431233755919	0.771524984537981	0.377147074201032	0.160670227783675	-1.78373593506567	4.06802495271798	-0.103481515810134	0.492999361790599	-1.67201454961915	0.255519940387611	0.888708031770094	0.0324668761133506	-0.245676530993624	0.697362426011548	-0.213914272267382	1.54679245584278	-1.15181811954057	-1.57750037692827	1.35872999498444	-0.539581842692264	-1.67857794131657
ACTGATGAGGCTCTCG-1_1	14.2567323974672	1.29897233226654	0.366814571933971	6.68209178431546	6.29319945559141	1.79456475716418	5.23805821837806	3.8064459691091	-3.15742931244557	-0.637223367661792	5.49174912798061	1.99218375896489	-4.20338427806355	-1.83035190242038	-1.38474397468067	5.58303986678442	-0.110975029891708	-4.86247231181275	4.71920477554015	2.84769982888821	-1.39626598147547	0.525791397654089	2.89635261525564	2.21945337420751	-4.899167875021	2.50919177124071	-3.95829306383516	2.22294602240134	-3.46216591706134	-0.634785702004351	2.0510746432093	-0.159157300394926	0.0666208848870742	1.89052395696099	2.02193843312692	2.8422035052475	-0.830523321419146	2.03105008464353	-0.267442117969559	1.30429874000247	4.14819598586364	1.47040482285534	-1.45682423271419	-1.31590391374186	-2.45649052171328	-2.27501408535234	-0.0694001906707668	-1.34168073309471	0.74495605735393
ACTGATGCAAATGGCG-1_1	15.964678120721	-10.7927882177785	-11.2143463030921	-0.54136372736903	0.669842537709491	-1.94710444144886	3.58200528461758	3.68426428063398	1.70104149551944	-1.14550032894742	2.13223814932743	-1.69421869845894	7.19725572929591	3.53762314091896	-0.553035183268537	7.33258806226032	-0.518666334109858	0.954760389247036	-1.72440938399602	-7.94741372538837	-2.10951748453166	-0.103032176344212	-0.309999281099702	-1.2675491506196	-3.40307610432602	-0.519282599564449	1.17184913531525	-2.16155341689013	-0.187690258567721	3.22217905840101	5.56514022399327	2.05666405641515	0.271526455406486	-0.475497731941908	0.607514501231016	0.642496800381666	0.659146316888348	3.15404905460732	0.333491565555669	-1.18792379866864	-0.592260134908538	-0.951362025821551	-0.931529266430213	1.67361409479306	0.620611788182939	-0.539670009442394	-1.72213378042757	-1.24891943198486	3.82792694831116
ACTGATGCAGCTGTTA-1_1	1.98958264506286	-9.3839626923068	7.99299485319883	2.54199273973312	3.83730326716328	7.40871292562844	1.59891204152078	-0.456032155246604	-0.419205744858395	-2.13767670096115	-3.86147267396669	0.503122568825826	6.1402892600081	-3.27824296576588	-1.66253227013853	-3.52653280262744	2.73244041984728	0.925429047958527	-5.96860761526823	1.72738971833414	-1.87137445439026	-3.50911755894712	-1.0987467419648	0.683638300267183	2.38533896563665	1.18060489223843	0.985499339274432	-1.28939955884156	-0.421415007579482	3.08006575974251	2.94128583861415	-0.553642490919244	1.95546880154115	3.20676522784349	-0.960946056075523	-2.26026106646649	-2.14932266826151	-0.595021333119567	-0.0444172795114145	0.7581541158889	0.0380929514778998	0.926603578530408	1.03334779050802	1.8758238717942	-1.48540126519421	-2.13101091615693	-3.29078738188095	0.862094671135504	-1.612538084125
ACTGATGCATCGTCCT-1_1	-7.77199983929324	-3.20088540635241	-4.91513031548197	2.53521674398291	-1.79203587202391	-3.7107095858636	2.98712819041515	-1.91625901814707	13.3188507813483	-1.68617630931845	3.36148878260835	1.81100838742413	-6.55214911550849	0.784524441823959	2.38198427600581	5.41595311397311	-3.53651321450835	3.37200434031461	-0.368516188359366	2.37235086613695	-5.85964231788612	-4.07235518614113	2.69527162800076	3.89021237498087	5.1193156974411	1.41666247933218	0.301276635782572	1.36780733602448	-0.406904934666459	-2.09002431503033	-3.32222414801086	0.819430760149684	-2.01746799687304	1.28914249116098	3.46786178650819	0.969708659022499	1.0440882613658	0.310621767236251	-1.09023551615264	1.89728247012909	1.92053084229702	-2.36966627263748	-1.11411938437127	-1.92034672443773	-2.25145754015237	0.283568227509179	1.50010977989681	2.25565426846596	0.274384566765057
ACTGATGGTAGGCAAC-1_1	11.4308505277912	-5.38946564366371	11.8046524565434	-3.56017925831185	-1.10017529129569	-1.4138928521817	-1.05380852351416	6.60922642996215	3.71337731208515	2.12037160777109	1.41289703552927	-2.00631496118531	-1.94776303911782	-1.51510219840525	8.73679832090301	-1.97536410383785	2.40367085575318	1.61697145705052	2.0835864978219	6.71972284698439	-1.17039976725002	3.47264667741322	1.89988068603704	1.3466264982211	0.870401283013696	2.03293597171382	-1.17650308091028	-1.75783587664559	-0.57576648859458	-0.790170711584967	-2.49665309225797	-0.191323186451717	0.261314377190107	2.8647783910298	1.00353410476877	-1.11024551334572	-4.19832007448101	1.61631613359906	1.04408870906136	1.96069119511482	-3.17499545935458	1.34896064173141	0.163180671470855	-1.73132071998043	0.169476747964379	4.06899992292484	-0.0612016952681895	1.10938173503809	-1.92228510933861
ACTGATGGTAGTTAGA-1_1	-2.5016723334003	5.71189139896139	3.15080606718298	-1.28020658727827	9.03266767495409	0.559828644270911	-1.07300120816611	0.160323639971877	0.195938873143877	1.44033038874171	0.820952076684772	0.235587608138667	1.90358607784749	-3.24516791722271	3.65894332846593	3.9004799931851	-4.31361819902123	0.402286656330229	-1.0074132565973	2.29062381399191	-1.08216838829474	-1.29802884859691	1.92523092569898	-2.50865453450048	-1.11128656987185	2.67239269602955	-0.345228533899363	0.00535542471065155	1.79526814150544	-3.06629026854025	-2.25413211026847	-2.51638314163948	-0.912395084628516	1.3499291953827	1.28238055710427	0.439525394769497	1.82655497251994	-0.883570617134012	-1.62305398432947	-1.72840979873675	-3.33377831124949	-0.550377812612777	-1.43679351625556	-2.76558634406589	-0.905633430250586	2.9607623388079	0.765652138412814	0.35096625754337	-0.408601217257717
ACTGATGGTCAGTTTG-1_1	-2.11290488618554	0.379635363768656	7.76149531316731	-11.9991002109707	0.0829324634190192	7.94459260663918	1.29179996440739	2.80081043750447	5.02212377316245	-1.39122534949405	5.62868426146919	0.443492666465354	-5.30893873005794	-1.5870724303292	0.129853408086383	-2.70316426442485	0.585414563635661	4.30241749347936	0.859358075245811	3.42021011794402	-0.359851914880507	1.62717700166729	0.975239805822143	0.561619914004978	-0.63160483408553	0.685711516749409	-2.32989926967668	-0.0868822871609715	3.13555301901547	-0.439252344414671	2.61173501088058	2.73736653614905	-0.403460893946945	1.66136599315838	-1.25840752375819	-2.12959442943847	-1.0810140585238	2.77210383753601	3.1878610129994	-0.781197751293364	-0.377182268532138	-0.496418115376276	-0.959137609725849	1.71786560386371	1.22728014528928	-1.28024203757598	0.936466795860994	0.534603739911082	0.43410293508778
ACTGATGGTGCCTGAC-1_1	5.38190238499452	-7.94588514693639	-3.47013993965495	-2.80882492709424	6.27538645377447	-1.16110616581407	1.42058169978025	-2.34670159128057	-1.59746839695842	2.36488703132278	3.84543555467112	-7.19271116139329	0.010675047044869	-1.97448945572753	1.28594821735577	-4.51701686710413	1.36114709492359	1.22576525196196	-0.0771315473462028	-3.72400220411336	-7.57876849788408	-3.5561711432443	-3.23078388390015	-0.128414325132919	1.23403741394819	3.14826594818932	-1.41481550568748	-0.97224211477315	-5.08965610375685	-1.04332388705807	1.17172193077256	1.30516404252193	-2.04394015227835	-2.35632264766365	1.30008274184169	1.64594196500936	2.21323039792723	2.70228898656452	0.395755289849232	-0.884072584886139	2.53846029588445	0.0338504338495736	-0.17679260044757	-0.161145608018214	0.180145074766654	-0.630677194471109	-1.41958895833182	0.0180063888345735	0.124119459969854
ACTGATGTCTTACGTT-1_1	10.1958256880777	0.861331814329113	1.93081401618818	-3.24078925039736	7.16681186206622	0.270903163992413	2.4783953800815	0.462717539115298	1.80834979906898	0.167081236047406	4.05842376101501	-0.684122923793586	0.883127358014944	-4.0973655773482	-6.08020338559427	-0.564233202718191	-1.91985743091309	2.07342127124512	4.05090562860595	-0.196308988990605	1.89497349897366	2.60571341860779	0.808975743280948	-4.31480064090052	2.02112964000964	2.47287522690013	-1.55318158644146	-1.83128587375402	-2.63779616536545	-1.83913118694816	3.13652978120097	-0.28757690806162	-0.758785722126351	-1.30137437393513	-2.68194582521755	-1.4674543320197	-3.06855208908749	0.350089861980184	-2.93041846729918	1.00162246835776	-1.73468377938208	0.720250042906897	0.336164858734566	-1.10251452244339	-1.5567788150115	1.98626508217458	-5.11857262614706	0.813729409486415	-0.598918210969955
ACTGCAAAGTGGATTA-1_1	6.44929031966802	-3.13402231433266	5.4615623565193	-5.99595411359324	-6.53160152547643	0.48662512827027	-4.010532207495	2.12046289906212	9.1292684879411	2.32782508310383	6.24684728588262	-2.02791325404404	1.81260923841236	-0.550688813349731	1.50966354076567	3.0558186874981	-6.71471083407015	9.91919447932731	-0.382344567897324	1.63568197345956	-1.41092299795177	0.543495965736122	3.90950745052353	1.06141168713677	1.2684537509485	0.0262109148027276	-1.60114809048373	0.467557291465586	-0.275934875514009	1.90624169211951	-2.50963497482281	0.0368171123391764	-1.82265057494365	-0.983508857908401	1.41611953864407	-3.15058758135982	0.519383873200326	-2.00779183656388	-1.76372924412234	2.62463943627797	-1.64362501347187	3.01247700533413	1.98745883416696	1.07064073822292	-0.248149700897519	0.880739293475076	3.07317096856904	-0.0428414692337197	-0.125472745139075
ACTGCAACAGTAGATA-1_1	-4.81812486813729	-0.825515287560249	1.91188381222943	-0.43436311780066	2.64047591329813	4.06370587609966	9.1396453729189	-3.22474982910421	-2.01668725554982	3.48003319236576	-2.11734745711314	1.82751881141281	-1.77522586137204	-2.91539723412251	1.76698692129221	-0.684382848251634	-4.94566097736947	2.44449118481129	0.661028312486055	-1.60998612963238	0.55802526453425	3.14073078419334	-0.104971185899909	-2.4834260092026	-1.45453406753798	-0.834783581428445	-0.108791222751509	0.840134400100623	-2.85353183560918	-0.937742070996365	-1.26277757434228	-0.0504273699310497	-1.03189159865509	-0.552327731357556	-0.282332426157851	-1.9693933178195	-2.30068621508223	0.636148905924786	2.1922720965863	0.00431306607274169	-0.171796630411789	0.0182834869303769	1.32013970971392	-1.89002652891789	-1.49209088608144	-1.69262690376904	0.952835241360095	1.80997756392568	-1.77453331213754
ACTGCAAGTCCGACGT-1_1	-0.204132206486612	5.0064083355504	-7.60916981975936	15.4096549434624	12.1367573569653	3.56308161247168	-6.69697973320763	-0.153766190473761	6.69523153361671	-0.601850811074846	4.00442864358271	-2.24349937999486	1.12080761680005	5.96157746468866	0.621310622745576	-7.02248635492535	5.75792886830994	3.62159728396129	-2.27892848559558	4.53307101500728	-4.12750933498901	1.21664113662264	2.26650908505135	0.857530673889544	1.40030004641356	1.59999491045944	1.76635753921752	1.5275673992657	1.99218361434917	-2.94704825513104	-2.2484027272313	-1.55595319227226	-2.31387843887632	-2.96684074952826	-0.223894645122518	1.90641557775302	0.441497724230225	1.82978333374156	-1.50145615297926	0.805934418385374	1.48108955353423	2.52352311305282	-0.603470064097355	-3.18085938614607	-2.03282897296419	0.482063458846006	0.520280045948124	-1.02737736283218	0.0517304800771837
ACTGCAAGTGCCCAGT-1_1	10.3423101005126	-6.58293965930013	-1.22125778957166	8.88491114217569	-0.131063618220583	6.68318774719343	-0.301776030666258	6.1771113512816	6.62632376590381	0.295772306179771	2.06825552696479	-1.66016689801084	-2.22268593203059	0.0271751189749002	-5.52110120199476	4.07472809147551	-7.87228579654384	3.88650228028042	-0.832589165833914	-5.56806303576593	12.3816791855563	-3.69606018641386	-5.04048864882407	2.16059687416979	-2.61864090615126	2.63130821100459	-4.33582166030496	3.21750724372688	-1.60408710213747	-0.235144811396939	0.363174924090059	-0.761696198914278	-1.06545166598036	1.98402612515926	0.476921897006332	-6.04596533682947	-3.15376163421596	-4.11224443174901	3.94684801875861	2.98134926061571	5.22456730716622	3.45629162809643	5.03277839295689	0.181971610531341	0.178857128577668	-2.6814125769241	0.670146533930117	0.252486912923882	0.204794814987398
ACTGCAATCACGATCA-1_1	11.0968549156635	-11.913968295383	2.55407026090121	-6.18528140677424	-3.87629110481586	-4.48523337329385	-2.29230056348858	10.1027706683835	6.73845425378044	-2.48887046706681	0.7116624953719	0.773461627095765	2.40675057745878	5.95872932246267	6.01304480898994	2.95026686259822	-1.88464800525097	3.33844613197938	4.04647554415995	-0.877150944313089	-3.06169992631288	2.40169778636809	0.118727274960101	-1.36679709482563	3.29855845452443	7.6013018308412	4.70415340735172	-0.117322216042578	3.55130643012226	3.31527196994879	2.34041656865075	-0.730536774246069	-1.01726079690393	-4.26638957143011	0.991643129010296	-0.931204586346719	-1.47626812911773	1.25323897723367	1.01446653201505	0.690134390391537	-0.458973369253156	0.946474648011479	-1.11194685525864	0.233214951059036	2.09921339980237	0.343879471868625	-2.01802826638062	-0.500801065467389	1.12785880980399
ACTGCAATCTGAACGT-1_1	10.3121042741819	4.3786178625139	2.75496166350855	-0.0611856117455959	-1.07758992640926	4.86783563775901	8.03286098371083	-1.90829026602065	-6.0858943219936	-1.04896542485154	4.69678154420843	-0.553807536339193	2.0589026195164	0.806789724480063	0.299308757961409	3.53377777883405	-0.126874242200583	3.27118339494897	4.35428846771523	1.25656089064455	0.6177877503423	1.05221946422458	-1.45419786757717	0.338226446746473	-2.36113964978434	-1.08150958610979	-1.75120004672616	2.09264352011689	-1.86665287325505	3.8285047538566	-0.822448504372688	1.33449910342076	0.0334451601011735	2.37022385395864	0.138623140496436	3.7528863865345	-1.4735972064185	3.00676864136748	3.89453033541558	2.01353840709449	-1.68029709553421	-0.123088773082434	-0.293700346955764	0.227849920991709	-1.25096522582797	1.64002765230106	1.0935709356539	0.260238907910324	-0.676737899651666
ACTGTCCCAAAGCTAA-1_1	-1.25061372640603	0.866449207681658	7.89430837208919	-3.10444609998184	5.43151204025991	-7.93690381462148	6.04244923219104	5.27794453785639	6.71651543346253	-0.612471507058342	0.0201092331347072	-1.68644724056341	2.37385977006709	3.087818081549	-1.44739044366112	0.820571194000042	-1.32478203972808	-0.903592134018585	-2.04467841106267	1.93394393239249	-2.10465895440724	0.224483531917317	-2.89255506680696	-3.91795246990917	3.37335260656251	1.0960763258096	1.41203749498116	-0.613907356561121	1.98008278719915	1.15537249364979	0.120838779903405	3.23077923901728	0.660667283007928	-4.21043916589491	3.85839832309669	0.829597234611869	3.14548524730223	-4.59659551273182	-2.31006682377436	0.497988416689	2.20059871368406	0.558415825461615	2.02879004306801	1.03798214054035	1.56481801193497	0.428347208832357	-0.82486589436577	1.08913094602013	-1.33094325014067
ACTGTCCGTGGCTTAT-1_1	5.17222608404162	-7.03764272101375	2.55142959779416	5.31820680024403	3.80366640397802	8.08938579675397	-5.47146373740568	0.410704193510671	3.18377407696436	-10.0829893216056	-0.584616840296525	4.4547807062506	-2.05482409656988	-0.5772505817997	-1.36088165091661	2.11783279127332	-7.2755600932459	-3.87330401393239	3.33446480664568	-2.00582876113531	1.29365054696381	-0.547687181635911	-0.147009025592693	0.169282187204243	3.55978642721368	2.55183332495759	0.991075481883548	-1.12770294953694	-2.8137907234069	5.82451072778608	0.916143244589954	0.792206618955244	-0.383642456150025	0.0849382903598896	-1.57526759113562	-1.05833732813094	1.60410631187964	1.41351780275785	-1.30843562716234	0.716534297635007	-0.787377297930479	-0.1036839215559	-2.77487563721135	1.99413101481079	0.685383949356011	0.911691699365116	1.49794199476193	-2.47287648277928	-0.3511189644103
ACTGTCCTCCATCTCG-1_1	14.9369555560517	-11.3062206296393	-5.11763134091652	-5.48918539143367	8.84354924687815	-3.03961647721344	-2.11128728823826	-0.905051496385668	-0.0458606036303096	2.06879498915559	0.326538544202357	1.74581260651098	-0.947521386488323	1.8991575915549	2.59778502381377	2.8084851715044	0.658635163979715	-1.24997655442382	3.80941396969728	-1.56052740090132	0.572765625164939	-2.12000644728185	-4.08609396417061	-0.807327322286469	-0.52406057735598	-0.138862710983398	-4.91387712859949	-1.48542047110354	0.479299833660618	-4.13209090241349	3.89546951474468	-0.263807958704988	-1.31402571357096	0.313333197009033	-4.64639086102189	-0.693431135970717	0.482165420258745	3.54409494704032	-0.630401784266554	-1.47890289119145	1.32430728370911	0.37904490756607	0.769933102413687	3.74566035984527	0.2665943119242	0.334033584163327	-2.86464784953778	-1.51456722629795	2.77599007483536
ACTGTGAAGGCGAAGG-1_1	2.94723773920555	-4.91813604735368	1.33157475621217	-12.5738960218237	1.91875648369161	4.28307806396211	-1.55244129812889	0.251492347554471	6.79246020022579	2.98116098873603	4.36115462638516	-0.608138428401489	2.18387182528324	0.595779733704498	2.84580505824845	2.56376789246999	-0.897687062157108	3.57805902828098	-1.36523551727138	-1.37551066970055	-0.645426687670285	4.08057964844663	-0.734329191673413	0.852743591119584	-0.126797920488665	0.978109041179776	-1.92797496058915	0.78687000246	5.56626487461152	-0.176956531111424	4.29347926380754	0.119594336474913	0.319077936936837	-0.970954775606307	1.74894297513119	-0.947176279379131	-0.472136993086357	-0.699812512901778	-0.627256777025676	2.29166436106078	-0.965323389171134	2.22502582480871	-0.950313108683591	0.392832744822239	-0.616983284372425	1.339140484189	0.0349453193550759	-1.37834269333327	-1.02546625032141
ACTGTGAAGGTTGTTC-1_1	8.78874596783664	-6.10896646356732	-7.89270405711321	10.6665781501173	-2.9790338474597	8.40369948926181	6.00228723178255	0.864675055387693	-0.678356292498074	7.42090776783505	-2.46763323756358	4.56087488249743	-1.5630684937991	1.71983501656563	-4.41477429025139	3.39568214547	-1.477871628399	2.21958461252947	-4.75541585816236	-0.667685650834595	1.75818118192209	2.21242645967215	0.908815377095824	-1.40482815153072	1.93343735056793	0.481295034911843	-1.89359179415204	-1.23734880287874	3.5300942346922	4.26931989443449	0.391089405518232	-0.876268188514152	3.94503426548655	2.12779413804456	1.01764643273004	3.09705013071449	3.2303705311911	-1.7417883754049	-1.63361695310919	-0.642371848169839	0.165681609347741	1.75035098794615	1.56545872924336	0.0593769403769815	4.162518943526	-0.781983346256013	3.12619491519346	-0.161586203569389	2.36469421708764
ACTGTGAAGTATCTGC-1_1	13.6296967555121	15.4012466230994	8.25919610861571	-0.43113123673053	4.30515597951801	-1.62047855717738	5.33176910172075	-7.59209637423063	-5.84707915325918	7.36859183338866	-2.01368680424181	0.359530533895396	-4.82395382018578	1.69557130547843	0.149068419793296	3.33970865839435	-2.06088026550173	1.9239587373069	-0.745728185942333	0.213200161040034	1.61119108132375	-0.869351011001151	-2.08327730927885	-0.570728413395007	-1.96547039069792	4.58973761538431	2.19810852857888	-1.29339067067997	1.61379815360084	-2.17333699744653	-0.0144451587738589	-4.22993634094477	1.39307865137873	-0.189693949270867	2.67006912052178	0.587621214315094	0.793533436513847	1.9108408373399	-0.407608110059884	-0.458264578008381	2.58602599007249	0.572788158251167	0.400612027668882	2.92629514303886	1.25293733413304	0.888985697364979	-2.38374924388735	0.0636584639510236	-0.303396472560601
ACTGTGATCACAGTGT-1_1	7.44897789051774	13.9014324239616	-4.59041902937867	-2.58763686380343	7.45543427133228	0.912232116739233	8.80298179956677	-4.58681068664902	-0.983112685174709	2.55197653176616	4.95920589176389	-4.5721867682436	5.26400465983949	2.49455437797418	2.69188973920455	0.591745326731586	-0.938956750119325	1.25943467431635	1.48246335343611	-0.97342245256348	5.24062954087655	-7.83781188321614	-4.17088873970246	-0.897667798556194	-2.24189854577093	-3.74990046898378	1.02534529014696	-5.16455167677129	-2.75466913913775	-2.04471381416797	3.81592447803733	2.57882540843962	-2.8151956909993	-2.37312069985437	0.606855986249383	0.01486730737994	2.69563072057621	-4.99579188338684	1.49549689710388	-0.2826315234597	2.4469259347659	4.42584735679258	-2.94723119681986	-2.91881022880296	0.226449280358927	0.997490614171773	-0.20970202273027	1.05550044473626	0.0929605782043688
ACTTAGGAGCTGACTT-1_1	-2.17470292054004	-11.3398430867888	-4.36107457458904	5.29976811441118	3.63496681089789	7.83403693085515	0.422513713033308	4.59596870921728	-2.3792468227552	-5.92547281378141	3.6521942187522	3.82361589112218	0.595481035488793	0.206767196774778	1.2714022695979	-2.75906308414804	-0.380660904167883	2.5743594152063	7.14291188538391	4.01781124065068	1.66916811742662	1.75035012464062	2.43469495385611	-0.114114797998366	0.608275751613108	-2.74084191908061	-1.65142457173729	-0.78546644828592	-1.22014999162852	1.75307327077656	0.078674238522171	0.570373247521395	-3.9550855785988	-6.12967116290147	-2.80651686947759	3.18105304342902	2.05950170170542	-3.15000042056328	-0.483707625240147	-2.64929014961026	1.8644822896994	-1.08679267203418	-0.349815105732223	0.800913364799814	-2.53228057479459	0.603840003705317	-0.771312151546867	2.94764826952047	0.0832685560761352
ACTTAGGAGGTAGCAC-1_1	7.25782811324102	-8.48488260235921	1.79299040797375	9.48066410900893	1.42985073732793	-2.75865099344257	5.33073197973599	3.40927810567588	1.54242727511466	-7.44923478811169	-0.280845121334423	4.57105833639551	0.579427545630251	1.52206579812258	-1.96502566835374	2.64786510503065	7.56176347984833	1.36300123623841	-2.59037223517598	4.37235718728784	6.40360607446789	-3.29964519026085	2.27284242137184	2.02490670333049	-0.288180218109022	6.28506261694338	0.359892996823795	3.08500004879985	1.40053956591981	2.8505750051949	0.685230015638704	0.0970603438343441	0.27381676396068	-0.157429314753566	1.61456172415884	-1.42860263838121	-3.93022894337392	-2.13771356422426	1.90020496690655	1.87199408547887	-1.63279973486694	-0.245983287052985	1.78280061617923	0.528982844201658	-1.99759596085199	3.22422850835104	0.471598409426608	-0.782986513978057	1.32207110238818
ACTTAGGAGTTAGTAG-1_1	0.68826914712142	-5.17592733891753	6.3329516953077	0.0109524930992352	2.98296939600888	-11.2293759076423	3.43418941932228	-1.1228031269363	1.09810104066388	1.29382396058988	5.22007091174374	-3.13104025247524	2.02908122511992	-2.23227589389218	2.12931811709293	2.38383010289769	2.78702363097618	3.05842077754171	2.32302681000882	4.35642146818309	1.32470055345975	1.03616847269761	3.17916958272342	-0.890433874985497	0.271445970583062	1.2908374173812	-1.11172382846195	0.138543798600538	1.83498808045119	0.474125082733877	-3.32190375356486	-0.00734225875554603	0.898716354557911	0.558279003206064	0.139966568673143	2.46153579612752	3.29060290469687	0.217397598762169	-0.083305280718669	2.7022042417608	-1.33641158106035	1.38574803692557	2.98466815152321	-0.652865593343776	1.32733674868789	-0.213937045851716	0.67298148666423	0.958154754934092	-0.645117029955119
ACTTAGGCAACCACGC-1_1	-5.63150020376982	-0.31050605298474	11.7682402528545	-1.42768971860367	4.16514777644945	5.28033724096016	-2.88979102764463	1.91541162112736	-3.02585221984309	1.82152254325872	7.5733123143196	0.334066557861943	-4.24103583315691	-3.73587866867899	-0.545702912116716	2.55554384421281	1.14878487262058	-2.60773516972417	3.73473210074273	-1.59334880408286	2.55474918941609	2.83348523519135	-5.14767930868135	-1.2163762751312	1.59951407145895	-2.4572823064001	1.94771655712136	0.29169580512938	-0.343357278651434	2.90240458799607	-2.10299465737262	1.36591283192176	-1.56161147922403	3.03425019643276	2.53295916732425	2.41253757260386	1.55207951643387	-0.851264712145692	1.01411526197088	3.70649199932703	0.773007120413408	-1.34622636677957	0.179673598210891	-0.707287711488651	-1.92146203981091	2.06268646212984	1.18344561293293	0.840100766372263	1.13169853644276
ACTTAGGCAACTGTGT-1_1	-21.3093259332601	-3.65230216040243	0.470577772116522	3.65618604058323	2.49065556853363	1.31730774980822	5.89173836481873	-0.113196593300556	-1.47782710920394	0.860173785039012	1.39902895507284	2.29317790434384	2.94344225295342	-5.8419986100804	-1.39448441174789	-0.69751803055337	2.63845229212546	2.67855115472284	-3.5187758927843	-0.67665592353141	-1.13503914206877	5.31746860586445	-2.76539888292529	3.02023398241813	-2.95663810249359	-1.78446112001177	0.471702071952114	2.83409447510177	-0.633375019348618	1.97153592933807	-3.25736546551011	-0.275414831946758	-4.52019443691744	3.21450365754923	2.02012622099485	-3.76874789664642	-0.327435467042489	-0.0975769801775658	-2.18300245092334	2.7587893885371	-1.73334904657865	-1.62583528891741	0.272940974705623	-4.63657496205232	2.21866903088525	0.507480994830936	4.34121123356182	-2.33773807543935	0.234774873165129
ACTTAGGCATGTGCTA-1_1	3.12711956779327	-14.2191806480237	-4.07663520595564	-1.46215836860134	4.64886197204298	4.96603700992	1.89827981347776	-4.06973973414538	2.76351449937178	1.28585766871884	-0.141555092969378	-0.253413683868646	-2.86939913611446	-0.791409213611732	0.0656703819577736	2.37332269363491	0.672062152144819	-0.680184214063604	-2.03404325138179	-0.861400269929761	0.616955853997797	-0.023283112792156	2.12332353018475	1.28163548399984	-1.62891442722906	2.79789559812521	-0.0361163120899884	0.335302796497404	0.589577083026955	0.509082990600775	1.91560661509365	0.147826906909659	-0.636937785819966	0.285205127571276	-1.33053007703346	-1.77929583173277	-1.38772470938029	3.59367494455513	0.783458401010117	2.86266070702278	-1.21218142560707	-1.30429336569731	-1.5922024227179	0.994647556260945	2.72266886294894	-0.829831702495789	0.68486004956505	1.61493212905901	0.542241717723974
ACTTAGGTCAGGTAAA-1_1	-3.17653484984226	-17.1824400064994	-2.14700881745645	1.43366466590567	3.13014272621564	-2.80477616812187	1.974079845127	-1.94897244250989	7.41634010849971	1.47376155500186	-4.61397488612263	-1.515947446055	2.84232163645041	-7.0046778497322	-2.33106305011909	-0.956180432103904	2.19876314428759	1.11704074523819	4.29865955889207	-1.45220145309502	2.47631328063847	2.00965476520954	-4.58826467761077	-0.228790438672175	-1.86631530660442	0.0518122603117542	-2.10933722640888	2.78732820275279	0.49006332732371	1.40080280921502	-1.65565520281201	2.9253425698461	0.0555297093819419	1.65659600134268	-3.48395167411208	-1.07858652172242	-2.59775722908446	-0.311577199057493	-0.446168436287543	-4.50890013140128	-0.180049169276263	0.0310239146691096	-1.89526613976761	1.24254823178004	-0.925927744165463	-0.0134012940946563	3.38211820377867	0.321040087450133	-0.485009102161722
ACTTAGGTCTGAGCAT-1_1	-3.88675920206965	-6.12411414599754	-1.41075807038141	6.64218137480961	0.228732317345595	3.10426882766221	8.22300754299586	-5.8744472580432	0.178999924700914	-3.67615762526614	5.24354305621233	-1.31626503157747	1.56103154905357	-3.04711593700459	0.199895571753385	4.00447198260062	-3.36569187193598	1.12921469471468	-2.0731976625857	-1.13579404362348	2.74819935923753	3.41427112549205	-0.191045383887352	-2.15120479765673	-2.19245558117461	-3.85373643659015	0.77460607106713	1.37425755399458	-1.15445472293134	1.40283124914601	-2.66511332148219	1.39339755685391	0.591417725338276	-0.192799855832048	-0.963764243460419	-1.315834796759	-0.720835413763652	-1.81772957474682	2.32244408860711	-4.99659220207062	-0.0438597857858922	0.912874975827785	0.868602731504353	-0.115365690791969	-0.895079321218888	0.75560855702097	2.29484637439933	-1.51264034261576	-0.957122666506714
ACTTAGGTCTTTGGAG-1_1	15.7498405611995	-8.34034168011456	-4.36997842454546	4.75802094919903	3.73394752250474	-4.59395404432796	4.23720145753516	6.06743925924279	-0.37406201280135	2.6338538025576	-0.145788319798337	5.81894074448553	0.79153096214836	-2.53972616422033	2.79350853325043	-4.99322117412723	-2.18454941912737	-5.08772942023791	2.02673808768152	-1.11882210043805	0.889072414228291	-0.927819504810761	0.513821123260288	-3.75567468449909	-0.775488263146947	-1.14899134478684	-6.34474440700784	6.14243663471888	-4.07841886395255	-3.26655539735613	-6.17553424233794	-1.62154453269294	1.83892806768967	-2.00042182479082	3.55793940944099	1.75280320699385	-2.43695146007381	-2.76872405259892	-1.71095865024872	-0.0701470016405938	-1.31534567974535	0.0370984795262896	0.316911153755645	-0.50373166802933	-3.07744709983722	-0.00953857175271762	0.755027711213731	3.75126936854381	0.957416417630274
ACTTATCAGAAGTATC-1_1	14.2297743041805	-3.24374879326845	1.82795381792823	7.47042223332448	1.93451372970022	1.08164072294884	6.62252515118644	-3.99281116802819	-0.841503132261127	1.75092532779668	4.31846995662901	1.77687737726878	0.0338297931991534	-2.88292503327064	0.317101075490709	-1.29588614283392	0.055463772806664	-2.26182258833281	-0.804428373353413	-3.64738276368598	2.18364769240069	-2.07318177809232	1.85369512897033	1.18056166102618	-0.563231239297743	-0.211482697143066	2.43639945329409	-1.5027940743142	3.8136412096999	-0.874110433515917	-2.97689570136435	-1.24999018536528	-4.42208576068447	-1.78353246281295	0.98637930672761	0.369258747099054	2.61576682008306	2.11659453352526	0.872266558450221	2.0968711060396	1.30020649988339	-1.92226422059702	-1.77432115322682	-1.17485853541988	-0.0394581695431197	1.04895162528426	2.92735077160235	2.54626535530184	-3.24473359966147
ACTTATCAGCGCTGCT-1_1	21.9654703389296	-2.64171688901449	-3.10538486725026	7.14156077112186	0.896611965499248	-3.6374145302176	-4.48888665430328	-4.93445457502176	0.680060482649174	-4.55906547800616	-2.13236996418744	1.50364196943266	1.55225119995849	-2.61621547211479	6.12842453390434	8.66586893387629	-4.27844888021842	-3.77188655060994	-0.53648499493479	-2.68299349418096	-0.880282316402982	5.33197288128663	-1.0889988004667	-0.193120886142987	-0.950623748011843	-4.68080901523796	4.74805748319447	2.86398786905275	-1.41379090558001	1.59054370263132	-1.24179155408644	-0.962387288856125	-1.22861546618778	4.4925523501817	-0.272515440792942	-1.28450109218555	-1.62821041242961	1.55753916563523	-1.06378782079014	0.0608336937512477	0.431874155143926	1.17144571830362	-0.810474238330503	-2.71712679088525	0.281943923207446	2.29456499296771	-2.8962021384873	-0.886100017167114	-0.0643069381650143
ACTTATCAGGCTCACC-1_1	4.02706700157647	-2.91612167431105	3.7740467299194	-0.347490946491973	9.57017150998567	2.40365030516787	-3.91413825610404	5.69497785703975	-3.58530454215329	-0.620864928718037	5.27341922920819	5.50882963527387	-3.57382597962782	-5.16105647494431	-4.26407149607768	-0.307521478088891	-0.50336262815045	-3.8865172242387	4.44964094076119	-4.15618769229506	0.14515901712181	5.90253946775452	-0.582246077226416	-0.773624041747341	-0.61967744768765	-3.46559152292857	2.7581285798646	5.98756251470498	0.262678893019886	2.00322725986739	-0.497988376302274	5.26096296948231	-0.823992650632607	1.94184623508748	1.87801494523369	2.27908679231106	-1.51987492289334	0.365314976350966	-4.18738208178018	1.17848644900175	1.14738026957654	3.27643395772882	2.39133696013292	-3.07258683341903	1.42183764679179	-1.97119061416039	1.8423461222577	2.33360373642352	-0.636276354735261
ACTTATCGTCTAATCG-1_1	3.05739480057942	4.98211348094779	0.143663311859795	-5.31621368761207	2.09253637366549	-4.46525376236587	3.65593402812662	6.45020471853507	-7.91357604927633	9.79054932817549	6.29857852695686	-5.04131608472399	4.45402881458054	0.395146991986198	1.1861285792635	3.80443810109214	-1.71689675705355	3.70578748914709	2.23510655303292	-1.42551715719722	-5.9938578378824	-0.323751476974983	0.468279484679776	1.12747931089935	-1.20095948517003	-0.018630899106232	1.16660512814585	0.51442552378548	1.70624344522747	-0.572160516324381	-0.28431305848392	4.43456244544076	0.450868836497673	-1.64589890809774	-4.42238493080023	0.372021394509386	1.21500636687743	-1.05772752105058	-2.55716030773331	-1.21361780523883	0.534095564989972	-0.660351550862616	1.49632443317091	0.750598681979072	-2.5202637625822	0.4571760742488	0.783680153705238	-2.36860229522977	-1.03272334993673
ACTTATCTCACTTCTA-1_1	19.4219488304971	6.67215041714631	16.0680144868946	-3.27587160601354	-1.40197481987915	0.432297302419259	-0.127344629155037	2.16072483690251	3.87926359525763	2.47277374556002	0.330035623570829	2.02867593571257	-1.48762913528655	-3.49555630863934	2.49819258311761	-4.84834242900438	0.371910161101144	-1.669958186029	0.241846210586588	1.0437165428333	1.93987932115811	-1.57892649876223	3.71601926443026	0.452556201415933	0.296280950733366	-2.39232370678942	-3.133297892753	0.806921991137565	3.08338338657901	-4.2568481556143	0.577538419737911	1.12103607482308	0.605158958397195	4.78764532464217	1.89091305148886	3.28095735401627	1.21695318250811	0.0985141916007897	-1.43016148295518	1.60649703275747	4.55874449969514	-0.0828634258554252	-0.673190716327028	1.66069937151402	-1.10327483023622	-1.54465872580282	-0.883052036980249	-3.73704046010577	-1.08645962642933
ACTTATCTCCGAGATT-1_1	9.83003558043949	13.9237594868418	16.6601080082717	-0.513712056709757	-0.202174383014421	3.63443210657419	3.22123055475163	4.61820289753799	2.34044288866293	-1.89007020172332	-4.12790996743002	-2.27473361878892	-1.20539172784447	-2.61841444931897	4.52543645578482	0.413640999798001	0.204251213303593	-1.59836662035854	-6.24144067962828	-2.88370113013453	3.22034113976903	1.59170043925487	-2.40375622731403	-0.968895518147893	1.67621237361222	-4.20827680683995	0.194712552492046	-0.76894545161607	0.704804743164975	0.0152133122919777	0.953160461369858	3.02253561056432	2.97356974333177	1.69009029334114	-0.798565510660608	-0.147472881734571	1.86970797335342	-1.53898127222581	-0.831575728770292	3.67425055691246	0.637073155282439	1.135805459017	1.00672981256022	1.94115154994056	0.392617844885034	5.44240014065393	-3.57133814833041	-1.97704616852268	0.286869836636245
ACTTATCTCTCATGCC-1_1	25.3400982717313	-5.03518333806622	0.62764312869469	-3.70933882172476	2.8437344767711	0.787759850234444	0.383312426890629	-0.203779766751416	-4.72288687222799	-3.97827806574378	2.92521894409721	0.120640560132856	-3.78353807281005	-5.52503427356778	2.3954615195603	1.42831677149122	-2.09938447388686	0.598719641964713	-2.69067841622186	-5.1750110581285	0.983571471733015	1.85210522891484	0.395005306267252	-0.230928438670854	3.42991941283247	-1.34779252905271	1.54493851656926	3.11200620350093	-5.30979712892949	-1.49384689589905	-2.57930377915705	2.78830460975041	0.900467146650867	2.3658359994706	0.259159057233874	-2.68619517879534	-2.32541884740431	-3.25604984369155	-2.61460062601008	-0.115555021398158	-1.39652695745339	-0.226840049436588	-1.6937310164305	-1.88412219881225	-1.75267600073953	0.145873747942557	-2.26509143524292	1.5297489332423	-3.52943793112088
ACTTCCGAGACCATAA-1_1	-3.55691798672499	-15.0731188832116	3.90625252183624	1.62604401130163	4.26677442090606	-0.263401680372389	-3.81475855673765	6.96309187631296	-1.67486019325802	5.57866504573203	4.76336183204905	7.91187696355789	-6.2320323363028	-1.92878853616426	-0.712033815059221	-5.24665942601501	2.33009755633167	-4.35883745872726	6.25754330724918	0.196255409584886	5.84022051563435	4.53832690673435	-1.65689898046977	1.02028292220616	-0.0707889690321574	1.53460143390939	0.0719245632304281	0.176529343839744	0.453194693653043	1.53861284734348	-2.1186057743053	1.90367221756451	2.01860248600379	-2.46978948583185	0.00547060964764093	0.733652120587935	-4.3299932166241	0.959405290847778	1.46464328383	-0.389703515370965	-2.48450890614026	-0.841175708240761	0.0725977346247227	0.616013961827888	0.598760114260161	0.257916907283219	-2.56075139955282	-0.655409689805456	-2.36794111572718
ACTTCCGCAGGGCTTC-1_1	21.4713334639703	-8.55667238038367	-2.73136539974056	3.03199571359487	-0.280371716216938	-3.39534125976376	4.22225916881673	-0.364119939138314	3.08750382162368	-1.30705247283423	3.52072892782672	-6.29490017098478	0.811341822451032	1.96059824998896	0.174208866231835	3.4986793273645	1.93846405294921	1.96882511135252	-3.33050502257423	0.201750515579058	-1.77878175093038	-8.06195560113539	4.52577316695377	-0.578175495779452	1.89514614935372	2.47668949683727	-2.43448346902589	0.988708693363348	-2.60599984462954	3.46402694680904	2.59059216724682	1.13142027764376	2.50627738257524	4.19613095439523	0.248849172648717	-1.88345441472139	-0.774483976799255	2.1363283088714	-3.32854761000347	1.32785237767423	3.04743289518073	1.89228345490328	2.26640917619584	-0.574358859979478	2.35053514463401	0.827653855512604	-1.24215480764916	1.29064729149629	1.59958233835937
ACTTCCGGTAAGTTAG-1_1	9.78825131415166	1.20739829320161	10.9733738812226	14.4795938656259	-7.59481406992417	7.4841253890763	6.56557327068285	10.6051678517184	5.14590869833111	5.57436416419942	-5.18621212300912	1.72028122169336	-7.59798662226301	-1.71520998150105	0.851244087853003	-1.45967715673079	4.85887485253155	-5.32203812578722	-3.94074744166185	1.86666737700621	-0.139307199943519	2.92835029099664	2.27040933134755	-4.05894474522876	-0.0936917904945519	-1.17678710571668	-2.58073542342235	0.00235293027516346	0.932574627633801	-2.5599721290958	-1.76208076334052	-0.28238108718631	-2.03880832410605	3.24665471678775	2.62226480467894	3.294138348684	0.201315378751396	-1.36769027449092	-3.45486179439514	0.380047976987047	1.48705243714542	2.94923130147815	-0.620425606117036	2.26503340321888	0.385401217493872	-1.53390753480539	0.188732804796536	-0.773318346153366	1.90722047473723
ACTTCCGTCTGCCCTA-1_1	25.4813831732117	6.62085648541105	-1.72436928444046	5.01939046167183	-9.65121295547853	-8.76461235145295	-1.5858384518963	12.1523400584369	-3.93339600577177	6.91874341112128	7.62584339753333	8.06181650215111	-9.06224827667571	-1.09906320185873	6.27227737560718	1.14577439555116	-1.6744341568701	-1.74481851106711	0.448106225775724	2.9971136032637	1.59152552994228	5.31485719997042	6.70273677373896	-3.8631477048784	9.39538639560404	-4.67126712806005	12.8863775331264	18.6718131488017	-5.86098022522969	-11.1907951931804	17.2742880809447	-7.23967766511905	-3.5951848186578	0.694798308793226	-5.07505955018718	-2.51032028008809	5.16374397221507	-1.58254268861339	2.8729543432606	-1.55184880959054	-6.35183870628931	-3.0058050231694	1.43053477915168	1.82128968125329	1.54576493234124	1.71113923862394	3.77360144585836	-5.18320398977768	-4.42524702321789
ACTTCGCAGATTACCC-1_1	0.0122896638781664	9.42227376597333	5.33890460969107	1.44200529340702	9.82732614143472	-4.96730912288586	-0.0917928791174001	-4.78933507884708	0.518380575860152	-2.51257406768329	-0.374544035019594	1.67728481404572	2.25451105010403	0.0354131181638431	-2.6857045135239	4.72000567430239	0.677274405087513	1.0346729751255	0.0185211295944587	-0.215798195681854	0.541978342796609	1.14800534398185	1.07786591262403	1.45865748967524	0.294462101691132	-1.9797003407613	-1.03204322817316	1.40976234553108	-1.0255552727701	2.58995747706123	0.441527292318339	0.655020531007788	-3.1276001373903	1.74281657365136	-0.808125640976646	2.34044477300689	-0.0467502881944762	-4.52970699729916	1.68795979091042	-2.44264832300765	-3.18928055701013	1.39464882896938	2.89495182617154	-3.21097667143181	2.77426151009399	-1.11121983465987	1.18279064719002	1.23694296642087	-1.53906666094463
ACTTCGCAGCGACATG-1_1	3.26112143862612	16.5412155555268	13.01599819177	3.36647885235326	0.130459870248699	4.97975175804201	5.19066350619452	-5.00562823057257	1.58582956638595	2.48815464782173	4.93053877498861	-0.850593780957703	1.2897753497759	-5.09253692447156	5.92294768364792	-1.10253008144789	-2.56282009453934	1.01762866876458	1.45359329908716	0.23178793005363	-1.64196185372653	0.609739979811984	-1.87072141943946	1.57539771906524	-3.56590418516172	2.68848528124181	-0.697781719418738	1.5847532482688	0.355539336344829	-2.57662584304177	-0.101671424704421	-1.31705625578777	-0.0109449356228963	1.32855604271566	2.3715776180885	-4.77493365321816	-0.304184265385449	-0.269206383912501	-0.230334728353578	3.51778043100385	-1.5110917558038	-1.05082279963586	-0.737525176456171	3.43241758278195	2.41010113337525	-0.571478742714334	0.871120277379946	3.38215776900455	0.0217467167510852
ACTTCGCCAGCTGAGA-1_1	1.72416291230658	-10.186957851565	-9.13149243616159	1.10746707553391	4.71606891379071	-0.16260697918802	4.9237932132569	0.236324796349702	6.24077135400685	5.41700552617037	-5.0153632921884	-0.788710275388192	-0.566082898879717	-1.03500287016967	-1.81774771209472	-0.115932370563907	-4.24594886945704	-1.16437151840092	-0.593129075880231	0.524190155357071	3.22359458524165	-2.78492345631688	1.69804765268749	1.26014966741985	0.641211370644081	-0.243601588051374	2.92519374757428	1.28007309661033	-0.838663170664348	-1.47040355477605	0.398402609247064	-0.254368012284441	-1.48511452963307	-1.5553100263607	-0.65219707201255	2.40667835441891	1.32711053188235	-2.25242991455269	-2.24152432815887	-0.406182805987282	-2.04014833249186	4.08415237966635	-3.11826521658973	0.241495285771575	1.1483508557217	1.47875225733677	2.33709327030113	2.11809370430029	-0.442495112304613
ACTTCGCTCCACTGGG-1_1	-4.53585904940328	-10.1288480605006	1.01536998554667	-1.59677724196407	6.21850298399266	3.45996025398523	2.75932131299249	0.334286543540031	5.72821644424284	-9.1528190731006	3.30094171777937	1.52821652485252	3.06089622564165	1.79510514171014	4.08205212024126	3.55901074113164	-1.44869947508482	-1.44593810305803	3.74117385417464	2.48085672295271	-1.12197980880139	-3.59864480404451	0.300550789538181	1.12368272138848	2.97237502867793	0.133240877987556	-1.42118852943178	0.389348714684791	2.01614325725432	-2.5572678654114	0.323286395695364	-1.8820206982655	0.103800132481875	3.0253049187938	-1.3787366170459	-1.10434628583651	-0.171047309393368	2.11982645467753	-0.0235530213530712	0.206365339053558	-0.1693139279315	0.412290689473475	-0.910921327863512	-0.0438810475973431	0.494804010229665	1.00798975749507	-0.804684969809194	-1.67227444747372	-0.644000109224767
ACTTCGCTCCAGTACA-1_1	13.4281029773942	-6.67505621753725	-1.11540357918953	-0.913556887860275	5.16159453512133	-11.9328978458417	0.937559816304232	-9.09384924977232	3.50245653282005	-0.228088624065101	0.63432760718245	4.49408148122847	-4.32065714545362	1.21012222538909	3.61436462190278	-7.53435821373486	-3.21788730795612	-4.09925150387428	-1.36336716952322	-3.65876966646628	0.167461755151983	3.16900001264103	-2.83410225417882	1.00316095104208	4.43838751503132	0.415867956873215	0.123424881434361	-0.689621299483054	3.38204909794093	1.98635724535191	-0.638598384686643	6.1630922366475	0.708032559892386	2.99306427777675	-1.24860213143041	2.34118553254345	-1.95236043538956	-1.72144197059151	-3.77339336147036	-2.12573610735266	-0.388721437196253	-0.805945937347321	-2.4431393057978	-3.04163643356726	-0.425872027493507	1.22322512702772	-0.839241431579332	-1.72884101093726	-0.0663895703982433
ACTTCGCTCGTCACCT-1_1	17.7963783277494	-16.2252864235003	8.18429199687698	-0.0336536348772946	6.28300576060313	5.32404959789567	-8.20891350398962	-1.14507542341972	1.37711732884542	-5.64324154392667	1.29706502992298	4.36496734550408	-3.23859307228035	2.41459713043298	1.09098174234887	-1.93244565129795	0.661706935745042	-3.31514470698031	3.83208730969553	-2.78345449386917	0.266912749476567	-5.03793665289274	-5.39606838064015	0.152890167104485	0.766269403328518	1.80648597028216	1.05031189990866	-0.975646310925416	0.835812595151053	2.2100797001511	-1.45312363003074	1.08944653396569	1.84396577260053	-4.91873249129682	-2.60495067754304	-0.716099098808623	-1.68239096718052	-0.144116996367976	-0.369596386252443	0.798241290262339	-0.944266434033431	-2.68894706656221	-2.09905065680859	4.60269584340493	3.32783718794045	-1.87515098970218	-0.768170956611028	-1.77807106053965	-0.555514293183755
ACTTCGCTCTTTACAC-1_1	-4.96436875371486	16.0379185942655	-7.23247447908611	5.97255769879105	19.7861808242346	-1.27547417186495	-5.67949887772986	1.64406463132903	7.22695662139775	-1.75741568240997	-3.1146924354228	-2.0344721773433	4.24949000540331	0.143618081365706	-1.69407279923247	-0.351482120906749	0.23565442442258	0.0638051383650757	1.77121633554044	-0.274202974062698	0.629621537396861	-0.58630083453966	-0.708194699341767	-3.22798352942138	2.12391919101964	-1.09175981418204	3.28351212508793	-5.11028004183171	-2.06715606102097	-0.737041966394282	-1.91633469916655	-0.968917661871618	2.75592799282945	4.35956798101248	0.447115300770627	-0.892033146270973	3.15621470289785	2.2800676695751	-0.0549077659345932	2.46913256971507	-3.59351828315383	-3.13485740706067	1.9558172536327	1.84951413329832	-2.85323115385666	-0.116512675086126	0.799342473497374	-2.65923249871728	3.66825258769561
ACTTTCAAGACGATAT-1_1	21.6033316600337	2.30394986560372	10.541443540565	-0.637228342719808	1.85686422881278	-2.35303151825557	1.06704467000713	-4.34767577711672	0.530391930149172	-6.28592016329307	0.11221192540543	6.70931900406074	2.09652713708846	-0.155355044491025	2.09542022476371	-5.12988881547461	-1.12196304808892	1.8725340645717	-3.88855947765678	2.98386192731856	-1.86682439118286	-2.52459835304355	-0.681869285917661	1.32472123685981	1.57246305610164	1.15075174586851	0.388643569265493	-1.7836900097103	-1.68464990956434	0.244553171549736	-2.6430434123584	0.826028794934048	-0.483178955408194	-0.550628296906875	1.9677408417443	-3.6711485894912	-1.20931181813136	-2.69379059521029	0.924681012310876	1.29811285901279	-0.44818503373407	-4.06307280598793	-0.156139313730724	1.15057074833474	-0.749997013074944	-0.255800596440164	2.92033788971166	0.198850446904983	2.8914048659051
ACTTTCAAGCATGATA-1_1	10.0356125731518	-3.55185456213816	5.20305640381418	-5.04995316149565	1.54890660591325	-5.84371797518999	2.78179098512799	4.21574429177392	4.79936567487986	-5.45694608763609	9.17165033599442	-2.03247677727146	2.24051783962595	-4.53132881051556	1.23222841234797	1.76377114520203	1.83150296728694	-1.99090876342636	4.2034569154272	3.46487090306873	2.90242819125381	2.19231814100433	-1.38122944236073	-0.527856491100018	1.88228825638708	1.26733706449975	0.616540607922402	0.619524571237497	0.438075035786939	3.87407931676939	-0.82523549209143	0.857793707025657	-0.285422109287249	2.54820971269888	-0.318366658624448	0.464053389624889	-1.97769826596249	-1.18125714918	-1.23784725981906	2.30568939774573	-3.08552654922974	3.23449785728884	1.979364600976	1.40413034826513	0.0011190354816557	2.50075543020189	3.71145916268902	0.0974967097434851	-1.31921838653748
ACTTTCAAGCCTCTTC-1_1	21.2720018867143	-7.67771865229786	3.17160111181614	-2.68074701100995	-1.31957934879595	11.1868618129308	-4.42966430038516	1.45649065377004	6.84949138408508	-4.90453220023605	4.99932520413967	4.02816253567266	1.48963335669767	5.58769615639416	0.0456699982601828	0.0246797057441501	-3.53548242073393	-2.86516584306996	1.52005863863922	2.06530139712164	-1.93451750394591	-3.79742477785515	2.82314375662881	-1.21537419099061	-0.429691972295195	2.88227157753624	-1.63044693913069	-0.654116680313514	-0.803110050338517	1.10453383328145	0.0851558880965376	-1.50560032846637	0.248202193778316	0.840190934305235	-2.7186847931858	0.400192086655521	-0.64031602500797	1.77009451933365	-0.0286308524778576	-3.26361953659328	2.45799562186522	-1.58291480631923	1.51271372256571	1.36669401721368	-2.14581246745442	1.78727717605489	-1.50835344349437	-1.81200650778341	3.80713304720712
ACTTTCAAGTGCAAAT-1_1	-1.31973366563514	1.9092637297964	9.01831544748739	-4.5003749258451	5.56604591126614	-3.82294124389876	0.37078679954882	4.78177866970861	-4.44446086743567	1.40053398642087	5.15237692326851	-1.29695089479507	1.72120171175192	-0.329371796249051	0.529027125363044	-0.261211588256337	-2.68387186227183	-0.364083311635146	-5.87023677325825	3.22001100439172	0.479900461754625	-0.0570917652049889	1.18515227412985	-3.08174489252222	1.09121927358662	1.42734028104294	-0.983423169825777	0.168658298158057	-0.763238716248299	-1.76178256897865	-0.97344132279287	0.589538597265353	1.74132686624137	0.837379849624628	-0.992481069069123	-0.977682397983136	-1.55153015340151	-2.63446347406322	0.386841338845447	-1.18233562003606	2.58931478889457	0.973314001421555	0.0388517474137812	-1.21168340490995	-1.0983823458517	1.84291399530318	-0.803036044311488	-0.123946598637461	-2.03005981515272
ACTTTCACACTGCGAC-1_1	0.312807841388555	4.88133546855806	7.09362589417986	11.7021365399	-1.82895029237341	0.996740475430618	6.34201496343117	-0.935692992908978	7.83657956979296	-3.11821408675369	5.26937673889397	1.95428240878801	0.301720669913533	0.716983472558212	-1.54080636479096	5.27538578202997	-4.27743605925419	2.18083578195325	-3.2959296808027	0.837899638184431	-1.15708855598974	-1.21725925320262	-0.698218693034839	-1.74323098225	-1.16380503078952	-2.24147490232232	3.30941362779802	-0.579110611519072	-1.41543527501379	2.65319075558663	1.30560594564073	1.5458725843269	0.813275615401468	2.50421134176059	-2.30757360460905	-1.01824309366066	-1.51130797939234	1.9126279735785	-1.46547352480527	-0.486782431824985	-0.464868257866879	5.53408253843477	5.11431647610578	-1.42033927411944	0.782499028460888	-2.52239950320907	-0.521731599414154	-2.75970233939708	-2.89718619139814
ACTTTCAGTGGCTTAT-1_1	18.2814916395915	-14.6418080012716	-1.05680313582664	-5.5386515303335	6.89370550274344	-1.20325057093683	-0.337417209569311	-0.636068098500356	2.88185756506986	4.80153514400927	3.1770686193461	-5.11754793338211	-1.31620866553522	-1.35210179024823	-2.12308446160788	-3.86922684029965	0.998774144403493	1.52335705397835	0.13956396445522	-5.119281611129	3.52094903151022	-0.945030947894606	-0.314069392128376	-2.01311794985074	0.0279912101115981	-3.15059417225849	-4.64787175442278	-1.64215994785398	1.6903217459144	0.316712896340258	0.206773286236508	0.30925068361457	-2.42796252840704	0.341835913464238	0.401628054883241	-0.0630357827405912	1.86247341491527	3.23033146412986	-0.474006106507451	-2.401509419818	-0.439912928082216	5.11549910773918	-0.700054593853857	2.42978513185253	4.48504321962751	-0.637942502474865	-0.291834314809062	0.860079570805963	-0.651644806134958
ACTTTGTAGAGTCTTC-1_1	7.73155207210602	-9.41373178281259	-2.96368481948334	-5.54411423090332	3.48215755752425	-5.20437625802747	0.775408916565908	8.79759808318582	0.440982185588804	-0.666681162927585	0.273474873451637	-2.57586980194159	5.32406686730097	6.60467598832371	0.977328018665718	2.62414120006697	1.76528987207837	0.212315658878775	-4.19355556460405	-3.66015353102976	-1.49540967738203	0.549472732820866	-1.52842625670896	-0.242558176404558	-1.17056112206828	-2.23553392991017	2.4766709574052	-0.659744714138408	4.85486130102216	1.47187713636563	2.56881972363593	4.22098796035891	1.41931779997096	-6.69240420926277	2.65805992751823	-1.27741960111364	-3.7307071026812	1.53939641313331	-2.86668173496413	-3.62622610874971	1.93011430311975	-1.43122822719882	-1.03302821003087	-0.995077022489377	0.75678776176351	4.99194301332907	0.663897712684006	-1.06083310145528	-0.572538623187471
ACTTTGTAGCTCCCTT-1_1	-6.37443729452201	-6.99678670054993	0.676169980012518	-1.78688586334654	3.53356143801173	4.49799115284975	2.90427259093968	-1.95347914133036	-1.82284691585296	2.2244644718115	2.50210207733347	3.48173356485152	-2.65401990569823	-2.86567795710234	-2.78782478429482	1.45750455889559	1.02369511526712	-0.887901732142724	6.04537066932064	1.05659331784158	1.54273122013052	2.26590079761104	-4.70236140815825	-1.43150090924452	4.78894861307899	-1.48332985602079	5.48498562585877	-2.40104095449991	-2.25933342017954	-1.17019923525235	-1.22430832225089	1.72051212120764	-0.867077975455883	2.31022303543713	1.92515088075262	1.64653446806802	-2.36329621441245	0.504733895565851	-4.47925628192198	-0.0536856489561104	0.0296551520287325	0.576221664741628	0.602967033976331	0.730619147559867	0.681345641302929	1.41033906415536	-2.78129096346041	-1.58806570312052	1.65697550116028
[truncated: 9,844 more rows]
[truncated: 1 more columns]
