# Supplementary material for: White and brown adipose tissue share a convergent fibro-adipogenic progenitor population
Source: EMBO Rep. 2025 Oct 8;26(22):5612–36. doi: 10.1038/s44319-025-00591-6 (PMC12635263; doi:10.1038/s44319-025-00591-6)
Supplement: Supplementary file 11 — Source data Fig. 4 [file 44319_2025_591_MOESM11_ESM.zip › Figure 4 source data/4A/wat_bat_loadings.csv]

	PC_1	PC_2	PC_3	PC_4	PC_5	PC_6	PC_7	PC_8	PC_9	PC_10	PC_11	PC_12	PC_13	PC_14	PC_15	PC_16	PC_17	PC_18	PC_19	PC_20	PC_21	PC_22	PC_23	PC_24	PC_25	PC_26	PC_27	PC_28	PC_29	PC_30	PC_31	PC_32	PC_33	PC_34	PC_35	PC_36	PC_37	PC_38	PC_39	PC_40	PC_41	PC_42	PC_43	PC_44	PC_45	PC_46	PC_47	PC_48	PC_49
Ccl2	-7.28368240877322e-06	-0.000595939263991476	0.0258955464291065	0.0454045104153307	-0.0294895532814075	-0.00502853017152602	0.0445001620899308	0.0545249576628089	-0.0301960176838379	0.0170123126096942	0.00548027142883819	0.0376133431683275	-0.0316995150653582	0.0259541748102712	0.0132167567309213	-0.0573401014963668	0.023858381493366	-0.0102540811279366	-0.0914530090297925	0.017245092916273	0.017887711586041	0.0281418550118927	0.0153474042266092	0.06511581725903	0.0306676051502483	-0.00193412729111112	0.0105862401811813	-0.0526292331982152	-0.00135685597244303	-0.0105437467561818	-0.0020412502802187	-0.0402673829445692	0.0295888063106095	0.0652898340512255	0.0123232263286474	-0.0600772329448325	-0.0226906237568021	-0.0269280386018801	0.0338568583621349	-0.0492459680410901	-0.047247549418905	0.0116310234927779	0.0407987646740486	-0.00659638064057674	-0.000496898786511723	-0.0102566270926227	-0.0308309217384424	-0.0112954707706808	-0.0151625548343785
Cemip	-0.00420789905690122	0.0458826142562844	0.0154641792849447	0.0255554528148403	-0.0248652034847849	-0.0506600267120329	-0.00667090640382064	-0.00853752003525475	-0.0259874860746864	-0.00608855066032295	0.00662506177642822	0.0323932396533285	0.0218088622806093	0.0269121965376879	-0.089524537564311	-0.0254448674621839	-0.0202172522066431	-0.00967229269456242	-0.0259167794779048	0.0131858490756943	-0.0428177396198528	0.0122272853407724	-0.0148009953741914	0.0414348239069784	-0.022112223808101	-0.00225911547230783	0.00760758121937217	-0.0467138285217117	-0.00862588293613057	-0.0389546795252601	0.0308387503638004	-0.0339544900635052	0.00916109960880593	0.01068987160113	-0.0368720085589027	-0.00175436151333606	-0.0144967882781501	0.0280816037643098	0.00985341910846452	-0.00786324814847712	0.00498277125154855	0.0167240078755836	0.00252154482470795	0.0117268373023377	0.0183073389291589	-0.0229898653652845	-0.028430023801913	0.00874434363115206	0.000695443835094339
Spp1	-0.00286543593699857	-0.00670227189315623	0.0226271110502037	3.69961285905486e-05	-0.0405963990241068	0.00950415659682377	-0.0174968381813189	0.0110827531059702	-0.00966453517637268	0.00193098393658325	0.00166764728898109	-0.0213238511179626	-0.00471107378227424	0.0280698982424495	0.0319798725857879	0.00815764330237749	0.030679602563037	-0.00516970479695795	0.00525381685410318	0.0424436287427093	-0.0100532066815222	-0.00268273411900183	-0.0322025278669998	-0.0255088195980163	-0.00970813820126072	-0.0207576364475026	-0.00732731664539427	0.000358900710244477	0.0266739775938319	0.0204938327316976	-0.00804549026287393	0.0262238091285738	0.00793298954178122	0.0339179824717602	-0.0356841371962904	-0.00632356486473094	0.0533749830096618	-0.0134973480711601	-0.0370981081646412	0.0142451288007242	-0.0508542298370776	-0.0351542486490455	0.023606455263586	-0.0228458147985429	-0.0625149602685453	-0.0209313678584769	0.0277618995661705	0.0169884624016491	0.0398513244424738
Malat1	0.0598689595254981	0.00450717144600086	-0.0190172608675174	0.0256649540199049	0.00944791709939275	0.0040830526668184	-0.00976459166453976	-0.0425872733436772	-0.00866252030214596	0.0402370077612269	-0.015726268168366	-0.0285060855697296	0.00871240112257167	-0.0291547200895747	-0.0402344642976097	0.031622983023879	0.0535712328599795	-0.0390621916984941	-0.00877795379494011	-0.00506343975982529	0.00814040570014092	-0.022075193483258	0.0151074144400917	0.042469967570105	0.0394593625940371	-0.0308992437274227	0.0415462802785513	-0.0259490718252508	-0.0321927945139014	-0.0282899095999424	-0.0106479122235519	0.0132822878747399	0.0138284238739752	-0.0133954088976762	-0.014627753876716	0.0212578453680396	-0.0153870154166655	0.033088892564442	0.0210989462313157	-0.0165444010867917	-0.00307374354576069	0.034530806039222	0.0278506421021812	-0.0171246221435662	-0.0219390419172933	-0.00896515069468376	-0.00424853534758021	-0.0192789677684506	-0.0297754162829782
Ptn	0.00712534846005102	-0.0544208125795309	0.0358161464322721	-0.0545154124340767	-0.0358798863994342	-0.0548588271069746	0.00882541991628357	-0.03356037054377	-0.0126686620341307	0.0574205351531865	0.0235974209378044	-0.036287678075046	0.00650118711480899	0.055296051363381	-0.0236312117946307	-0.0167524758235602	-0.0186951446689443	-0.000691890616529256	0.024994564681417	-0.041143047600195	-0.0160870361230074	-0.00783648511953977	0.0382080117558181	0.00726886476865442	-0.0061445889553244	-0.012012747602564	0.00596545204008696	-0.00784715535423572	0.0236450897717982	0.0324021602385341	0.0145151480995793	-0.0170468784976442	0.0275775775647036	0.0217399232832527	-0.0155166539511108	-0.00407000647628511	-0.0119256781964923	-0.00989959842879709	-0.01772939789093	-0.000404688413153071	0.000674829730431742	-0.0130268063768197	0.0126031942022346	0.00598589742590706	-0.0148287157610703	-0.00501514703113408	-0.0244779290220458	-0.0101236905617304	0.0212359810214218
Ube2c	0.00401099374125534	0.0084740097112711	0.00466647323581417	0.0222678878074421	-0.0200151163784017	-0.0275863199034688	0.0148564906183138	-0.00730580514667303	0.0267736090066446	-0.0314285050348831	-0.0118580618900703	-0.0414980024217503	0.0161646999965601	-0.00358705730792625	0.0264512486334282	0.000470466167869021	0.0111002225017701	0.0112319078405854	0.00273014724081674	0.0148205090211861	0.014676432371978	-0.0303699405265824	0.0205853128154001	-0.00798000350871416	0.0143857373048825	0.0541221866640409	-0.0541726484749854	-0.0109688427204376	0.0203594799994094	0.000934127882829817	0.0228336884423319	-0.041422783451749	0.00304073260980103	0.00975340603144963	-0.0407390770318042	-0.00852607175400115	0.017681871637292	0.0278454109085347	0.0469769565215978	0.0281727904648789	-0.0142671081637696	0.00804982991320721	0.000897355353067801	0.0115633722555453	0.0441434481593655	0.00466684230006232	0.0651371038073743	-0.0132386848651125	-0.0117234532567263
Top2a	0.0303929303192718	0.0123882353750021	-0.0107832288746793	0.0412232132749927	-0.0206099500669593	-0.0491111406416105	0.0131422086881246	-0.0223423217785542	0.0107473513691603	-0.0337285789101574	-0.0237122103961895	-0.0729846332949188	0.0382009037244599	-0.0094451567681352	0.0428382004669117	0.0168536196238338	0.00431871892890137	-0.00519346145828865	-0.0594691059982965	-0.01284999617192	-0.00826110850046871	0.00429107872116243	0.00348025862075383	0.00307395131908627	-0.00582563347314628	0.0199600328953353	-0.0339840538562025	0.01083569267996	0.0167138179640057	-0.00423615620618025	0.0059784150014199	-0.0127702633268107	0.00993920949950941	-0.00453202186847395	-0.0209453893580773	-0.00897940222438907	0.0112243312794855	0.00703269131935487	0.00251345563228564	0.00436814937490995	-0.0004524088952321	-0.000402400036115651	-0.00488279897402663	0.00898659807564087	0.0370848928332959	-0.00362521266434572	0.0118855384683671	-0.0341411502488942	-0.0200703571426785
Hp	0.000444629528637076	0.0214909302625535	-0.0675052914783909	-0.0224584647509194	-0.0249366476063674	0.0179384221898764	0.0483021082869387	0.0101381472133099	-0.0147574951984989	0.00065363598689401	-0.000384261673989736	-0.00151290785982282	0.00419623920640933	-0.035121639398993	0.0177884220440699	-0.0444217136632501	0.0260513058465303	-0.0407455116779066	-0.00931812090981323	0.0481387120914912	-0.00641866892383944	-0.00877295983947083	-0.0406050399597504	0.00434233783566649	-8.66808311210252e-05	-0.0130168879473184	-0.016353159324827	0.0141004902516451	0.0201699124436407	0.0521194857673852	0.000873192587979337	0.00547322457085973	0.0279623499270972	-0.0351916585540229	0.00728081369737333	-0.0110401194159459	0.0289949746414874	-0.0442482564918495	0.0177637585257018	0.027845910321381	-0.0155613195870666	-0.0228885648642528	-0.00253158325677839	-0.0212269426286799	0.0604641039442181	-0.012082056579531	-0.0248336406793592	-0.0584663795148901	-0.0150676825447665
Hist1h2ap	0.0158142449829987	-3.98333877413569e-05	-0.0127305885622424	0.023431516926406	-0.0151584024646446	-0.0287300557628006	0.00687002948721034	-0.0198832442294032	0.0262116560141518	-0.0297453712667095	-0.0212194732913384	-0.0374557697901698	0.0305251820072745	0.0185083479506136	0.0874347701809198	-0.00860459232319336	-0.0629633978281545	-0.0709523502916673	-0.0896642820156046	-0.0992547281567206	-0.0409131482826241	0.0726840592455724	-0.0615837681061228	0.00203804471652608	-0.027328338520894	-0.0466979176356592	0.0436402868877312	0.0028915503183595	0.0200276263888675	-0.0122171637092648	-0.015938771242325	0.0181818792405955	0.0153961698468131	0.00338567060540429	0.0113638474787881	0.0143218293364743	0.00562197192138822	-0.00454027943029647	0.0352974111913617	-0.00578863603289101	-0.00337674592519783	0.0122026792170314	0.0123305977392439	0.00472556959069409	0.018979164388893	0.0344626492541917	0.0342404298225002	0.00133503111978503	0.00676042350827594
Actg2	-0.0180597952362046	0.0526545354508223	-0.000786988961109549	0.0163441505718043	0.0158786674225478	-0.00125473644288291	-0.0529718310468151	-0.0118997453601641	0.00112363049169295	-0.0237701539042418	0.0160717199303622	0.0169887347890635	0.0529432572497542	0.0415726587467241	-0.0208212512969286	-0.0137625108627682	-0.00293509014644516	0.0126793054786329	-0.0178132994221008	0.00165973308514353	0.00526650356264638	0.011357297667003	0.0261190123581167	0.0114629202338173	0.0281411473077081	-0.00309851859692284	0.00258596254878408	0.0116019873383337	0.0302289672859151	0.00874044528989869	-0.0217259970329707	-0.00857561713913334	-0.0150904101401519	0.00832645040140092	-0.0109420857449514	-0.00648189089929284	0.0320455013353427	0.0117037505523904	0.0260090193306574	-0.0327014371007174	-0.0188166376376973	0.0177909098821579	-0.00489881138937836	-0.0188218077454178	0.0187418380315055	0.016728199754454	-0.00275807340524363	0.0270027059678094	0.00141481306047869
Cenpf	0.0227581550399052	-0.000475155796332681	0.00485381194756406	0.0229355614039512	-0.0119673186547792	-0.00916182386737697	0.0047121676273236	-0.00305276320386232	-0.00410422152007762	-0.00218642937535015	0.0124176986998469	-0.0174468089140917	0.0052704260433915	-0.0176495716126925	-0.0307939130610966	-0.000267604439128597	0.0423841742919388	0.024648716630761	0.0340939882590219	0.0215219802289637	0.019939430348861	-0.0203133347051725	0.0163916871973186	-0.0165507717460489	0.0325513940001849	-0.0060384071917349	-0.00760576928487939	0.00475999282892502	0.0194874346195362	0.00769312352762661	0.00826412135223849	0.0230362531701073	-0.0231025994577731	0.0434661774735941	0.0445389847316145	-0.0335352402389391	-0.0313575737167874	0.0322595809230966	-0.00419285981313499	0.0499974637877819	0.0158609824359543	0.0113692854497999	-0.0123991383967284	-0.0276994604070279	-0.00619824420315967	-0.0066318896054895	-0.0268516488130926	-0.016176023283292	0.00746775570777715
Dlgap1	0.0150271251943786	-0.0221776335532561	-0.0203484352211549	0.0143176784550586	-0.0073796064977787	-0.00122787437575496	0.0277426118131303	-0.0282892974203535	-0.0186949882932247	-0.00803616529404839	-0.0284192057405127	-0.0521639864184877	-0.0472157785024808	0.00148260178316042	-0.0331008998741197	-0.0350781757444492	-0.0180797252932945	-0.00391589753171474	0.0312944847174165	-0.0282624027203063	0.00292521496987077	-0.00596649583185098	0.0146875790517071	0.0295619505841476	0.0339425556324437	-0.0238458143417389	-0.0184890909960031	0.0231265275273859	-0.0476833055267646	-0.0216802946541902	-0.0529436517600873	-0.040423270113354	-0.0318115189136326	-0.00465755172985389	-0.0444222568297065	0.0182252281615266	-0.0381280137790205	-0.022246764369822	0.00713470465079166	-0.011311462364997	0.0132536024436942	-0.0152435631328419	-0.0181797141239336	-0.0109240810701103	-0.00396093760221158	0.00973812165718559	0.0214234841402031	0.0030166180246783	-0.0352417745908239
Mgp	-0.00642148934569792	0.021964124769574	-0.0411467261489129	-0.0125090959460395	-0.017605317533941	-0.0181226966002754	-0.0605835145675315	0.0323395645375823	-0.0372100544560028	0.0293362174767756	-0.00507591516276797	-0.0270116950794378	-0.0181721207648381	-0.0508874184230746	0.0744522691086071	-0.000230332908535329	0.000404521533778068	-0.0240979630143058	0.0103486381755734	0.0503081792165904	-0.0138423051349806	-0.0472066502434505	-0.0390698134026096	0.0262409706489866	-0.039881836049229	-0.0230179467554783	0.00851762336665884	-0.0032681112635916	0.0189553503042632	0.0163681248440816	0.0132015316390991	-0.00290501530585102	0.0124186250830545	0.0117686312285557	-0.0178560942056326	0.00779456489367843	-0.00280971988911699	0.0328166215121777	-0.00434641235362336	0.00184768203352903	-0.0324608040849081	-0.0300989171234133	-0.0177610977473476	-0.00964531019583694	-0.0169523973569933	0.00568624159381691	0.0411489936403306	0.0621965911626136	0.00991975160139892
Cxcl5	0.0089507947035899	-0.0153023400666736	-0.00162817121453219	0.0129560958244493	0.00588609512861254	-0.0180524179649963	0.0218395914617012	0.0424613641462168	-0.0214283959696967	-0.0238777753915681	-0.0159642351405295	0.0343804520508626	-0.0183524116609336	0.0405823106854344	0.00495258852685186	-0.0299684334404485	0.0435600544401966	0.00491323601022869	-0.0548306000758983	0.0363725594268137	0.0249609212373221	0.0183480644587755	-0.021313358588556	0.0514437377870094	0.0230854816080949	0.0198853739402747	0.0117591789274007	-0.0385600860026638	0.0397540162485804	0.0119067768387382	0.00608567916776583	0.0134446965405004	0.00980167844435782	-0.0192336203509727	0.00989508418491102	-0.0396079656227631	-0.0196700923674573	-0.0245181558546455	0.019119050078359	-0.0220052054639472	-0.0230222457875051	-0.024805800705735	0.00115156396558516	-0.0024577203901645	0.00873032634174778	0.0275406907391357	0.0376033013996912	0.0181826846251426	0.000230814594153928
Hist1h1b	0.0246079903641095	0.00101152457993992	-0.00893709941774936	0.0232002973533498	-0.00912751104789733	-0.026200735534025	0.00892584689615396	-0.0247256250082841	0.0249299299016778	-0.0279402727172472	-0.0256686185842316	-0.0398314864006334	0.0288071933025261	0.0177960330482863	0.0885445369323305	0.000478510594201416	-0.0671030313695638	-0.0687744381022243	-0.0977875939886762	-0.092697920369017	-0.0395762029576321	0.0717066354394078	-0.0558997591559475	0.00461267739270361	-0.0257987450772828	-0.0503137466533239	0.0424558963021454	0.00790176760477769	0.0135721620649382	-0.0226343513269775	-0.0126499604201982	0.0249811624925245	0.0138293413461811	0.00742982348356637	0.0124775993795604	0.0132346280292402	-0.00435800457433236	-0.0044338500466031	0.0027638766338573	-0.00512048321723562	0.00649714416826311	-1.67542133463447e-05	0.0074563565086864	-0.0032028679233789	0.0102895403391722	0.0251396957281436	0.0109125272344382	-0.00828254710940271	0.00899688988555782
Ccn2	-0.00230104695571068	0.0656486451065821	0.0281368639913018	0.0170550174196745	-0.0024695008352851	-0.0256899399183049	0.0377457065504199	-0.0210690722503356	-0.0301976874917877	0.0205185784964051	-0.0599828940963939	0.0269529661819046	-0.0270600516086804	0.0170250329978408	0.0551855789160289	0.00939631830259227	-0.021922651480514	0.0253449339761497	0.0456610900096773	-0.00595270815019706	0.0288185253800497	-0.012812795369534	-0.0276813822986552	-0.00831629399960055	-0.0112569863411594	0.00425130987355015	-0.00800730515533831	0.0212422519056656	-0.00874042822410779	-0.00906834580323908	0.00520147280031004	-0.00217105713292862	0.0226562269940325	-0.0218979990054316	0.0215763380757036	-0.00530646241485056	-0.013797416943008	0.048442595535474	0.0139492650385936	0.0160140532261576	-0.004469442905807	-0.0196631262249974	-0.000519708870187907	0.0301150944850109	0.0176561279105138	-0.00564536892569728	-0.0214090160096762	0.00814070446782504	0.0126947058872707
Cdkn1c	0.0163548169606611	-0.0396100412064351	0.0169600050042595	-0.027837895568722	0.0167234126644543	-0.0693221990095822	0.00424286563013331	0.0230438962119192	0.0155467853454983	0.0641641340523395	0.0216603917348055	0.00899470757244121	0.0150286448730719	0.0220309906944841	0.0152531675795976	-0.034801994186816	0.0343657804497259	-0.0037509027554929	0.0214098970699698	-0.0231785003171646	-0.00356759648842546	0.00386316590168123	-0.00531672004691471	0.00218534889844053	0.002649029195507	0.00112375657168526	-0.0307679275910465	0.0297568289803123	0.0340614400456746	0.0190454555687534	-0.0190687433516946	0.00325957928605913	0.0211731731764086	-0.0199646743668207	-0.0169427159406223	0.017857125248682	-0.0310576417456507	0.0288088067623845	0.0133164777171534	-0.00610621183363241	-0.010009558016789	-0.0385484958326304	0.00443539160881994	0.0289264348618506	0.0316678836958973	-0.00577194864771381	-0.00367727208716919	0.00744067242206558	-0.00199764446775209
Col8a1	-0.0123564595468645	0.0494246124808162	-0.00939868221098929	-0.0319512003869076	-0.0538365702085921	-0.0206680294096709	-0.0472935273227985	-0.0128589083882793	-0.0105161617839522	-0.00908876042097742	0.00812703651212638	-0.0215621028659811	-0.0600662592066532	-0.0118911987265733	0.00693320446264393	-0.0163527252362177	-0.00454347605300526	0.0101906168034469	-0.0320154825460215	0.00642706285338076	0.00916373366931185	-0.00037931029582137	0.012002688705881	-0.016841202854448	-0.000821116033727317	0.000780361377928793	0.00703218862548952	0.00887052506002307	-0.0177390031137502	-0.0090921965039637	-0.0268210112298598	-0.00428068775231788	-0.00323970199767795	0.00245569552533974	0.0161727478862618	-0.00199816465124223	0.0136592285328068	0.0063892868437982	0.0256119930467806	-0.0262307407769955	-0.002842072115381	0.0291550798770259	-0.02645757513307	-0.00302466078753695	-0.00556486046734193	0.0428043153854223	-0.0126969083917511	0.0291632679265083	0.0521751817247452
Eln	0.00844785308168428	0.0107740955957852	-0.0197214126970774	0.0245324233830513	0.0175087673797513	-0.0224991717001075	-0.032326121557181	-0.0144407906328349	-0.0296805206577634	0.0172225491880628	0.0676389953337025	0.00776234107529715	0.03069620350761	-0.0256944595170459	6.32488610004253e-05	-0.00733248608105095	-0.0495567118346134	-0.00279756680853027	-0.00920166829582166	0.0140312999441863	0.00159241872234367	-0.00277721076151983	-0.0365634346096003	0.00411057576358818	0.00476013493410413	0.0468307295897951	-0.006140354016058	0.0133018706633485	-0.0900961414306392	-0.0237581955231636	-0.024191171516763	-0.026649522635853	0.00816288297942185	0.0332188909208539	0.0361394304079477	0.058926133904416	-0.0418782209195799	0.0616692246127064	-0.0159487906398785	0.00335169548232571	0.020719753574836	-0.0620469448687611	-0.0165598599338687	0.0242861114084953	-0.0152064369786462	0.00121263920131226	0.0358777341421522	0.0371124306469686	-0.00446745723767096
Myh11	0.00092290923280756	0.0509293120014671	-0.0109758904887868	0.0192827523195444	0.0327716288230271	0.00726903448161966	-0.0184309903615735	-0.0237379565189174	0.0527965926018407	0.0305280954247032	0.0317337360344208	0.0253556071525013	0.0372007433722518	0.0565380861689957	0.00329551721399613	-0.0175301022712331	0.0501843664641867	0.026635331061703	0.00098510680391722	-0.0362892149264094	-0.00715307850428366	0.0178589591968571	0.0252839579460459	0.00157983503562566	0.0211373160366214	0.0171521399109047	0.0158724325066822	0.0153093409245546	-0.0154085031013689	0.00736219539500221	-0.0549805520949218	-0.0274039687288222	-0.00443840890291626	0.00337059513371729	-0.00875229462321799	0.00512526390815597	-0.0285079734295376	0.00902862088304694	-0.0141192789070025	-0.00800537835165636	-0.000692576713813911	0.00890366033287253	-0.0448076834697072	0.00372858844424776	0.00487325084847205	-0.0101929438765001	0.0382640547517412	0.00819062033287449	-0.00418487060320953
Acta2	-0.0323868501025183	0.0690469371473963	0.021144266814976	-0.0118405486185944	0.0108519555316027	-0.00503807691802268	-0.0116481361043739	-0.045525211077745	0.0128932424400345	-0.0266748083640762	0.0630097166610006	0.00126065422184313	0.0480630099216179	0.0346946796352087	-0.00567634354631602	0.0109152815338041	-0.0204397502849962	5.75068790948181e-05	-0.0312183224019528	0.0112234789453163	-0.0353041735139313	-0.0298967536447055	0.0632625358805456	0.0352853540080036	0.0235588326794156	-0.00867871986439058	0.00441397864396317	0.00543861736339887	0.0323705686563594	0.00469129986593952	-0.00345044914888509	-0.0259646345671008	-0.00837464681167092	-0.00263067106029867	0.0267386873079764	0.00341437026623708	-0.000778638643587918	0.00319597567482574	0.00812505108192355	-0.0382471800364465	-0.00110531981898508	-0.00945120570174034	-0.00417660367719184	-0.0673530899922641	0.0123869149283343	0.0202219407322406	-0.013004380725269	0.00253691677697829	0.009175163050295
Igfbp5	0.00350312476083844	-0.00881278147500626	-0.0145171782066016	0.00675899925852428	0.0101731728599699	-0.0134608137019494	-0.0442468358004823	-0.00874752823123255	0.0220351423167422	0.00968274913427226	-0.000401822828089185	0.0217296358104662	0.00498316273119172	-0.00628582805607717	0.013234199745118	-0.020022901416069	0.0272548083053563	-0.0208530860623817	0.016233303946816	-0.00673130923015817	0.0321615134310447	0.0105442623050768	-0.00796399259340109	-0.000890692199039235	-0.0171062413896358	0.0188851043569268	0.0105245424616505	-0.00238134984759061	0.0154126648941744	-0.0085807183870102	0.00264047763017512	-0.0194546133717619	-0.0201749564899942	-0.0344279427327034	-0.0328690066042472	0.000381624197601015	-0.0121885066773587	0.0136268306083124	-0.0106951662346494	0.0359799882152099	0.024501640719525	-0.00791700952154602	0.010824803687824	-0.0383828398015149	0.038005889446969	-0.030030995520154	-0.0356715775837168	-0.00942346479382759	-0.00156892366646051
Col4a1	0.00889457410614783	0.0360305451150644	-0.0309523047438611	0.0387716417400289	0.0558462512917983	0.0410788489976575	-0.0337528524202871	0.0259967824829139	-0.00715507284771944	0.0305517424929954	-0.00882037804541019	-0.0526528309666068	-0.0339895122017297	0.00718914726827014	0.0146452641998829	-0.0117211910308702	0.00641870277330568	0.016433120451057	-0.00910703551213301	0.0195327251864613	-0.0539927627537891	0.0319463761025845	0.0419257608581029	-0.0500339448855825	-0.0195879677623652	-0.033068428851423	-0.00946361477931236	0.00333470342500685	0.0512040527777414	0.0527681247044686	0.00465561779036971	0.0283007810181708	0.021281336212145	-0.00409797515696058	0.00723788264982427	-0.00503533546697474	0.0514804929694425	0.0195939497804337	0.00823908925523356	-0.0434209149193646	-0.0551500755230238	0.00299722724994206	0.0156679633694278	-0.0185633539597802	-0.0121626824230478	-0.00447902265482517	-0.024846620641469	0.0383594210602578	-0.0158774774064467
Timp3	0.0149013772551415	0.0353446170160747	0.00153579602779598	0.0454571840019433	0.0447120506396953	-0.0326368152685907	-0.0112835742664735	0.023876372761101	-0.0668886106563719	-0.0237238834468902	0.0237639336444631	0.00499988864175599	-0.0531611689570262	-0.00938153753046967	-0.0305500482414038	0.0353522451945075	-0.0392267925281062	0.00106998723735962	-0.0295112870167493	-0.0100822730077338	-0.0794040469808479	-0.00892047143952279	-0.0168799460256272	0.0290528518088366	-0.00267443282672759	0.0190999974802811	0.000290657684843414	0.0105979778853253	-0.0336771895052833	-0.0165619721465149	-0.0212322824575396	-0.00767861977748469	-0.0498504360979797	-0.00992740790787212	0.00358369055412397	0.016540897016404	-0.0226637298081985	0.0193096844427822	0.00716704867992992	-0.0156904217363606	0.0603003796082879	-0.0365472677437894	0.0122230919808257	-0.0231471133192678	-0.000869901094524428	0.00960080232738526	-0.000315485302312411	-0.00244966696948842	-0.00915754745677132
Fabp4	-0.00795916044906561	0.0270069312358366	-0.0432032594419447	-0.00241444327579074	-0.0334199701597006	0.0555815087286775	0.0660918535815448	-0.00774029396129213	0.0189924747802342	0.00471512721104785	0.00697128915767993	-0.0435160329280489	-0.0272630948303046	0.0091834907951562	-0.00897323865891138	-0.0096470588071059	0.0123587284837717	-0.00622697768740179	0.00735054071137408	0.00751944153166927	-0.0241448409189134	-0.00432243084741137	0.0146610396403036	-0.0312099875935005	-0.0423443446595111	-0.00532995978147049	0.00439438439962438	-0.00158635675375652	0.00599996874297873	0.0104837446860864	0.00949109506645013	-0.0234442581419551	0.0526271895406785	0.00440645462065018	-0.00358346021295761	0.0164544177458892	-0.0598331860126991	0.000788935569007436	-0.0046612637531157	0.00377542474469383	-0.0121646283701359	-0.0141738323799031	0.0084726620098326	0.0127394269174534	0.00155051305404337	0.000342073874389792	-0.00597126829605258	0.0180261799932225	-0.0345378205633675
Thbs1	0.00420094347855643	0.0706131114258798	0.0357082262028719	0.0116401809062688	-0.0227812634792136	-0.0433154360269908	0.0525324541893225	-0.0139654190339549	-0.0364894088743777	0.0295791725251329	-0.00189272341934875	0.0408049245477693	-0.00724110371936077	-0.0192731620241804	0.00931507289480092	-0.00447649067667541	-0.00514820174749604	0.0186679028159612	-0.0191278360571775	-0.0294585276469919	0.00216854276567895	-0.00346486191102065	-0.00437410453599175	-0.0241764630502565	-0.0300229144330485	0.000205481477863792	0.0253289617003763	-0.0229631291783382	0.0380294292846045	-0.0407958556474962	0.00501765969953293	-0.00785271380206993	-0.00920487674209695	-0.0161142743375092	-0.0393536753311039	-0.0130257930335777	0.0180924300749045	-0.000489590525984951	-0.0247383287636822	-0.00924709992427991	0.010636214154682	0.00205216801702068	0.0105853512965732	-0.0197656948696669	-0.000452636084623198	-0.0148798834019851	0.00906366515618835	0.00465585120158818	0.010156578458313
Apoe	-0.00183076166876146	0.00388780933563403	-0.0570602888220803	0.00212130925835825	-0.0230814442247773	0.0133607117199652	0.0258007737038782	0.0194453499406243	-0.0345957117151965	0.0123681651690529	-0.0209533878607587	-0.0168223488706056	0.0223710074616219	0.0365468675778981	-0.00856858943936754	-0.0218491808031002	0.0117788998248289	-0.0410539060009223	0.00821058177136964	0.0293910505918118	-0.016246940540746	0.00643003966807086	-0.0321955536764879	0.00173485944702234	0.0228032284863211	0.00661999393143312	-0.032454021883141	0.0164890254458395	-0.00779681766837173	0.0156230122515961	-0.0197668567956276	0.023237602202479	-0.0155253316370251	0.00353768130453881	0.0126069109355971	0.0456359078875902	0.0738625320849614	0.0161448459200931	0.00592505836268483	-0.00380987315615367	0.00695308891773479	-0.00974478339239785	0.00613665017925446	-0.0231012153719296	0.0187514791375236	-0.0250467495968628	-0.0255847134111168	0.0388828168185259	-0.0054851931333065
Dlk1	0.00335721671479722	-0.0400672193544264	0.055330551547042	-0.0259124292086635	-0.000200187861771145	-0.073328586344439	-0.00277580786130839	0.0469400313346027	-0.00647737059334299	0.0402755219240614	0.0146326039351823	0.0163239215118193	0.0450761704297999	0.0120055230426102	0.0232342339869869	-0.00652754923172992	-0.00930126123635818	-0.00554449614534883	0.0136808877286951	-0.025924530829087	-0.0247365032550887	-0.0348657081569734	0.00718327808071328	-0.00487207750197228	0.00107823174238772	-0.0262139998882297	-0.0211965705463905	0.0123555134433341	-0.029565286715924	0.0367374901903553	0.00502669115878039	-0.0200821001126988	0.0475530219524585	0.0123829717170432	-0.018415289706739	0.0247845348875672	-0.0602102948252602	-0.011940618183354	-0.0103316415764357	0.0420609589109621	0.00567267690977355	-0.0180363217662802	-0.0107638014880035	-0.00182860867428651	0.0188477339297781	-0.0365854125727368	-0.00797917200987794	0.00169820906595453	0.0166933933120618
Serpine1	0.00658193559514159	0.0629809726067288	0.02698668933557	0.0249431805368071	-0.0173215471901684	-0.000465424434130821	0.0416641122149563	-0.0117805972096599	-0.0371790043788687	0.0337336538893635	-0.0210638753351591	0.0117585685431566	-0.0266517401705004	-0.0173977506029309	0.0361613564176914	-0.00764390663033874	-0.014115958306586	0.0141182181785698	0.018433239849395	-0.0164814752391849	0.0147854106028408	0.00763735240006637	-0.0341947935121358	0.0220133240722063	0.00337031251022557	-0.00272386640388058	-0.00795801006356701	-0.0113012258544733	0.00171099729299144	-0.0448723558457319	0.0208560499195769	-0.0238951038711281	0.0484434037662535	-0.0302894158528701	-0.0138616510471564	0.0241544608819379	-0.0108722774377718	0.032427753320975	-0.0111143659301887	0.029421634978521	0.00108639738908392	-0.015982117737691	0.0230843786690368	0.0171563334628961	0.0012601379956817	-0.0133886038471483	-0.0351148647139706	-0.0225254491602331	0.0135291770211086
Prc1	0.026093019199336	0.0193984586485555	-0.000600391904145315	0.0463020598309592	-0.0170902039921538	-0.0431714730647115	0.0167753989229646	-0.0165737995462377	0.0117612607089089	-0.0217640127207807	-0.0177989762265059	-0.0681293152228238	0.0300049946317942	-0.0214119659717946	0.00966834971551302	0.0303963033139655	0.0355422200719136	0.0176576398513264	-0.0253811955419572	0.00695808675066343	0.0130229862313256	-0.0174157746578639	0.00486359234258024	-0.000315188429284094	0.0121116849566061	0.0286317105631568	-0.0301394958540819	0.00942146419219627	0.0127207902728807	-0.00207209926409747	0.00587183873725052	-0.0210405255561196	-0.00585697608955059	0.0173382084598289	-0.00028920804753502	-0.0186100489796638	1.85068338453376e-05	0.0206451824103478	0.00200039080065689	0.0289912408514481	0.0104818954849697	0.0156163727781417	-0.00374161270431506	-0.00317740912392021	0.0306266282504509	-0.000982154387476957	-0.00132824623611645	-0.0228651687844835	-0.0243970554639954
Mki67	0.0299335495423958	-0.00174822350986538	-0.00552721614112019	0.00657803587381308	-0.00168191053055958	0.0187250258437232	-0.00526835223477071	-0.00341629066069537	-0.000860657161677822	-0.0165175457991882	0.0168111440049558	0.0210281792347293	-0.00771997223053012	0.0228841386679013	0.0338377879157599	-0.0288070380471728	-0.0491319874673057	-0.0474138247897162	-0.0196435529055964	-0.054763736451171	-0.0173543999176077	0.0448681415288577	-0.0388954729517873	-0.00558188298239942	-0.0273664121594657	-0.0376439093997468	0.05059145241494	0.00951977620273016	0.00775806759882997	-0.00194801006305242	-0.011396254520729	0.0453365832238489	0.0136074453205003	0.0286007467392739	0.024915219812872	-0.00250948762361374	-0.0191431236492352	-0.0122853128353207	-0.0279765566441723	-0.010473891654986	0.0280533466376817	0.00111140972487729	-0.0229431603576541	-0.000307049699090333	-0.000815681657937724	-0.00356360435904657	-0.0362493880181551	0.0209198348457541	0.0204873476088604
Pde7b	0.0150415643373688	-0.0184288098080804	-0.0146443042863928	-0.0124993911902574	-0.0102180523453156	0.0155245462165612	-0.0415454140896279	0.0454467187166955	-0.0145022586326726	-0.021715675392466	-0.0153190811214672	-0.00341943974592292	0.0344543509852136	0.0638686821181196	0.0165779989768265	0.0227963824576829	0.0121967938116765	0.0300285340289622	-0.00704549980631658	-0.00218490327523744	-0.0119418013424008	-0.0244348825245244	-0.00849411585061254	0.015825405952265	-0.0357943365275594	-0.0290461960376631	-0.00923758617732958	0.0106211824919516	-0.0109834977875727	0.0194493367907584	-0.00976236729206491	-0.0026338163469951	-0.000881346397662876	-0.0402698873884645	-0.0169716179668859	-0.0758649519050791	0.00199162923907611	0.0476871311311908	-0.0178528760058571	-0.0307890915089451	0.00437085354364896	-0.0283186104515951	0.0211371576896677	-0.0223854029786349	-0.0151083969164367	0.0567427710482295	-0.00186634672088563	0.0369547457300505	-0.0360879697479296
Ccl7	-0.00528265819887691	0.00197228071982149	0.0188609298672262	0.0484207381554517	-0.0284889765444334	-0.00159873706060782	0.0415429030862678	0.0341601708023996	-0.0354237031264145	-0.00964992284239644	0.00708102596832062	0.0271074690700105	-0.0436237042655413	0.0301791424645807	-0.0157025269363904	-0.0554628285016228	0.00823549865104158	-0.00518542223358753	-0.0745365597240514	0.0111101948272982	0.0283421201360685	0.0419500104769467	0.0242690928522746	0.0476372178343931	0.0356531218131877	0.0103924804020013	0.0175508887280207	-0.0381865073452342	0.00494924825051255	-0.0315889465296449	0.00105571577445737	-0.0231496344263693	0.0269240892692711	0.050301326757386	0.00851739458791333	-0.035379491864913	-0.0245026349336702	-0.00827276678850535	0.0374946890077537	-0.0437431425672831	-0.0360153533992312	0.0129607857531103	0.0524518466716944	0.00302359396141327	0.00757691425051512	0.00480863608499763	-0.041904112899394	-0.00359722200006712	-0.025204839222563
Hmgb2	0.0093177217218434	0.00395858662177968	0.00638305226424041	0.00389485155232537	0.00241991875542405	-0.00892549933110697	0.00697095341747157	-0.000305586801471354	-0.01357270478533	-0.0067912161340768	-0.00347585889110167	-0.0104642112337144	0.010525786962924	-0.0185290731448269	-0.000531163451412502	-0.0168784172207281	0.00825984169372354	-0.0155241325937863	0.00946172358819	-0.0128855373562667	-0.0118430612151943	0.0179066365635953	-0.0222521114803044	-0.00528063552470543	0.0174166743839576	-0.0483523091190486	0.0422874936315849	-0.0341198689522412	0.0145616694295422	0.0196770878919664	0.00219400372110757	0.0326930561839704	-0.012105372915012	-0.000816310554234511	0.0285949446363734	0.0269836430781224	0.00701270351734145	-0.033596151184684	0.0412791216227354	0.0215377241619608	-0.00437490383904946	0.00911318310344697	0.0250960722993885	0.0217829596844266	-0.0232419380904811	0.00807144578911005	0.0282661321473318	0.0510093923551948	0.00537144862979599
Kcnip4	0.0131862369123031	-0.0107651839334438	0.011708067121671	0.0121700466064751	0.0169217478021014	-0.0195760540641962	0.0129715338912311	-0.0107932103020213	0.00569430643096425	-0.0174421829225615	0.00869959013013095	0.0316669386538691	0.00840006824598683	-0.0174081810829783	0.0127393068069034	-0.00910129099436735	0.0188256845745766	-0.00371250302860265	-0.00544525107499223	-0.000850594385890158	0.0136426514825887	-0.00244576117685357	-0.0126097344318825	0.00864218561382449	0.0282337586283914	0.0162309569859908	-0.00851055339286297	0.00886932950722937	-0.00756251640832117	-0.0104403389770202	-0.0237010117264367	-0.00948845738885736	-0.000638503450159487	-0.030818285803889	0.0100996384262509	0.0171340905350102	-0.0424735178052139	-0.0066532231648772	-0.0168251457298344	-0.0163289418669264	-0.0252410275517186	-0.0256112538030532	0.00710369533933061	-0.000303960877282665	-0.00584360915165834	-0.00622290211904609	0.0227212070142599	0.00254118695515801	-0.00824936888409837
Igf2	0.0218692110569702	-0.0203529186118363	0.015894402833893	-0.0114927090816022	0.00900203757667594	-0.0469440267743466	0.0103948965286042	0.0122084492157272	0.0082054160632829	0.0431880100119445	0.0613365117127933	0.0428561180956863	-0.0126769508795018	-0.0750540183187759	0.0526826987410882	-0.0089353411162609	-0.0106169018241422	-0.011065892233117	-0.0127179838757762	-0.00728470408907174	0.0240889591399468	-0.0344355951223633	-0.0353074036471428	0.0214231935932093	0.0107573223119226	-0.0255338474044453	-0.0460594248440262	0.0443676143389013	-0.0336947712279013	0.0289436701385991	-0.0386912775152513	-0.0226428154480814	0.0511780520117577	0.0434789136551361	0.0219721303262621	-0.0158819533484719	-0.0319817841585423	0.00898390518160532	-0.011713547587634	-0.0054951772453002	0.010501145825458	-0.0125583711013909	-0.0095495023899465	0.00188674589322175	0.0106611201938014	-0.0238761608750056	0.00882758515929121	-0.00723956750058373	0.0307792620175651
Pde10a	0.0134480980476051	0.000775954006527283	0.0196924159641319	-0.00941289196128551	-0.0156382377425518	-0.00182045502124802	-0.0112373780602463	0.0554167191677007	-0.00670408902641751	0.00563295327786175	-0.00793571409085224	-0.0217841968651475	0.041309649111829	0.00607644216382434	0.00617502923907954	-0.00668124450920398	0.000714699937734468	0.00214545732893856	-0.0121325536272409	-0.0143216089166438	-0.0048889830664445	-0.0103450709822693	-0.0135401403359346	-0.0102696571372885	-0.0267535078942459	-0.00676276999046837	-0.00995719404996194	0.0119292293595572	0.0233694528159575	0.0159968381447836	-0.00107955149171975	0.011823672435763	0.0305350815551021	-0.0621090102002005	-0.0430995677559895	-0.0565278090101645	0.00770392613707344	0.0414221060212692	-0.0592860196225332	-0.0370496180136947	0.0270296997308326	-0.0310739929468194	0.0188878862056864	-0.0318911458572487	-0.0433934158078043	0.0625703448867938	0.0496027265603194	0.053362732024815	-0.0480550745846192
Pclaf	0.00162844457396819	0.0108799518172189	-0.00132388051761393	-0.0326435142814561	-0.0132270439851962	0.0194009189418673	0.00333944924355103	0.0141532457956527	0.0317341329168551	-0.0392619831706483	-0.00151870410255727	0.0034541779709059	-0.00448607150301255	0.0412217062486063	0.0741701937747678	-0.0309552900914288	-0.0722620733864504	-0.0422660491561693	-0.0160307098000007	-0.0386333541807841	-0.0233177714399892	0.0670589949682062	-0.0333011981490316	-0.00181062429654713	-0.0302210473547029	0.00756056965223974	-0.0103079408137271	-0.0102858475087657	0.0163108077536683	-0.013009383669074	0.0024248760506398	-0.0107504984535053	-0.0255681727183196	0.00884172058365741	-0.0150248130374505	-0.0235251719096673	-0.0139847753694363	-0.00379554843214399	0.0206121090385448	-0.0162815934012857	-0.01621115736949	-0.00277989976630329	-0.0290727753882816	0.0341150904116898	0.027745358052793	-0.00911957846565299	0.0123092066923801	0.0107281630093518	0.0158240329311994
H19	0.0121320248827448	-0.0214244098784316	0.0135389880393509	-0.0144958379219537	0.000103103178122064	-0.0570602494226977	-0.0080851083869172	0.00710211421516389	-0.0218711772738932	0.035194533762613	0.0632857975586163	0.0160107014089199	-0.0164738686347568	-0.0658875271276241	0.0390424781082484	-0.00455330262345794	-0.0254713164934895	-0.0180259344849765	-0.00360379792089	-0.0077360200393659	0.0201630460935082	-0.0446611777242275	-0.0347851894261524	0.0404450471718488	-0.0185479708146611	-0.00119546825017333	-0.0406715831734087	0.0600489193289173	-0.0232881541450608	0.0289184225268628	-0.0311033285039193	-0.0184907096460173	0.0508984769551605	0.0606628245230153	0.0176485396962427	-0.023764466182641	-0.0337202473096367	0.0182527002570833	-0.0134244606469507	0.0140566877066553	0.00497029289248708	-0.0143277701743966	-0.0244225067713584	-0.0124843287731848	0.0270723009529552	-0.00913482126958628	0.0211881970004993	-0.0188033486847726	0.0588265982869545
Igfbp2	-0.00269173515930955	0.0163237745391775	-0.00732441731506981	0.00985389603927557	0.0166623157922803	-0.0157646473771275	-0.0235020515897787	0.00084282071221994	0.0269836743654034	0.0129925108899027	0.0143808288395058	0.0295757742750784	0.0139727975946225	0.024021073827436	0.00729168101711486	-0.028823638378557	0.0582499850293495	0.0147154684895227	-0.0163864356718896	-0.0392057705722875	0.00113831623449689	0.00669114015053914	0.00598086616330116	-0.0141057352618609	0.00644289285870823	0.0215714666190259	0.0218740711611396	-0.0040274080091228	-0.00189153140789284	0.00445870244640276	-0.0329609610354334	-0.0231326222168194	0.00681646357994686	-0.00575881135015265	-0.036464508046325	0.00746573279903363	-0.00743860052204492	0.0310818126055655	-0.0127181628277324	0.0162839957084836	0.00202357193648838	0.0256516932918288	-0.0364282321869881	0.0277417635658193	-0.0033456848195652	-0.0353051555367626	0.0070815462503711	0.0187672889936575	-0.0115125813846695
Crabp1	-0.00168085450376472	-0.00524651437560136	0.0335084135592292	-0.0425911080094989	-0.0394749062574848	-0.0549061329052204	-0.016923697732555	0.0364082367867749	0.00773671152961261	0.0114645132264492	-0.00521578111614298	-0.0331637025415828	0.001071154240336	0.0465175598869877	-0.0331668264346417	-0.0176377745991578	-0.0112191839396853	0.0099079980580455	0.0291807161549299	-0.0377750481328747	-0.0229320035761165	0.00481384902469437	-0.00114038273235708	0.020630492712426	0.00058339711813826	0.0236026109813996	-0.0162678058077349	0.00915041355804333	-0.0293708785593434	-0.0183410300855503	-0.00574396757657222	0.0180870351365057	0.00971235524928978	-0.020953084901916	0.022524878803547	0.0205002398508247	-0.017294929007649	-0.0291801412871044	-0.00265731393889716	0.0277969691328056	-0.0355421042851929	-0.012957573061691	-0.00351590966383757	-0.0235684372112517	0.0125732237855642	0.017523986655331	0.00266083875902542	-0.0242080027245349	-0.00625490185395306
S100a4	-0.00740534246387375	0.0169962003504495	-0.00321385963569524	0.0117725260675366	0.0263952309020683	0.012141367048791	-0.010834564770733	0.0615612345410673	0.0127468345811298	-0.0342307403260266	-0.000378979433858145	0.0284572603236853	0.00367751326235556	0.0105654323210533	0.0293419549226849	0.0597072284703049	0.0043832743192063	0.00283712044489255	-0.0151344835105134	-0.0117164368976207	0.0351994750989915	-0.00783689141129799	0.0578551877396506	-0.0300019772118895	-0.0830539931957353	-0.00628244885792977	0.0368566496955166	-0.0471608553383114	0.0229440117357091	-0.00372307039740653	0.053087488220978	0.00265768474401231	-0.00956992769146898	0.0228109940433426	-0.000424453910252599	0.0402602112938929	-0.0289332475746241	-0.0190692647379424	0.00225413180347988	0.00395232918805483	-0.0563364608566009	-0.0140051063369073	0.0151971981891258	-0.0141100969239645	0.0133691725850819	0.00680562007404091	0.00850265551718268	0.00642316087184116	0.00392306271010491
Cenpe	0.0222209797239893	0.000338106339755647	0.00700783770630914	0.0122756380369965	-0.00910276457434928	0.00688295532023832	-0.00376137866520309	0.00188626796087871	-0.00387077538022794	0.00348741207126446	0.0194415211746547	0.0180242915673707	-0.00531897059678519	-0.00921884840183259	-0.0363157580996933	-0.0108596306628389	0.0121526019997726	0.0190597084793269	0.0333760135677625	0.00341159673595598	0.00339388321990457	-0.000719346421418412	-0.0105203329421564	-0.00998857785827585	0.0299434417952828	-0.0438012805286999	0.037783936739883	0.00733224472666701	0.0216288570149906	0.00217926871007865	0.00257617563616315	0.0465905108435794	-0.0105102162343369	0.0335978248849376	0.0478799279523581	-0.0120008253604895	-0.0265802377061759	0.0131043981574733	-0.0116853010999896	0.0282679805162273	-0.0012588905364246	0.00818871774322151	-0.00253753222131494	-0.0229923682320829	-0.0210200177070085	0.00230250290912181	-0.0483398163071432	0.0308031895099447	0.0158580247200296
Saa3	0.00611374405071919	-0.00864619959169483	-0.0017893966131381	0.0135994311288531	-0.00244568515899665	-0.00887397819389625	0.0188791868167784	0.0184350831678639	-0.018026183332469	0.00309750493217464	2.54349047574349e-05	0.0254312997416989	0.00186733877376966	0.0224025232524238	0.0081671788417419	-0.0416996271329785	0.0340336059440803	-0.00329228061070554	-0.0311728466430195	0.0217771687715841	-0.000773539935604763	0.00597940271513476	-0.00279471417569668	0.0264918074490424	0.0111261468215267	0.00208791235647267	-0.00977592014964874	-0.0178753978336947	-0.0038970101291806	-0.00259142022790746	0.00645906423473182	-0.00354779002925382	0.0103968824247029	-4.58510322683883e-05	0.0250568957904433	-0.0256627517570742	-0.00240012069656217	-0.0397354489511055	0.0253443553373001	-0.0176806265747892	-0.0329017041597135	-0.00678654760356961	0.011065387087308	0.0131413430552233	0.0226358988960422	0.00713768761888379	0.0246038562774069	0.0133843709827531	0.0301650227940851
Slit2	0.0339197210203451	-0.00711168045411274	0.039441261200442	-0.00878835128892461	0.033383690205981	-0.0426018699274179	0.00169249574316664	0.0102881559262215	-0.0257251539261082	-0.0108999771940244	-0.0137123721690264	-0.00791658604059378	-0.051845353547976	0.00874336851395836	0.00766312364234779	0.0229944112621432	-0.0282827700996774	0.00476196620804457	-0.062583270958777	0.0621358411820594	-0.0487128366553476	-0.0218077564091698	-0.0111902980055993	-0.0167332966598091	0.00965324944203872	0.0135987201127802	0.0215906637596434	0.0126992944319218	0.0165657813251522	0.00146951961453306	-0.0283056986443531	0.0123565512076023	-0.0393982994994313	0.052074970040918	-0.0605961825470601	0.0131226920737138	-0.0269905444662011	0.014838066660543	-0.0227530793009707	-0.042805730309045	-0.00616385911808329	-0.0150142393608312	0.0153170990300896	-0.0185164649916249	-0.0272871036436682	0.00764459714366261	0.0241020559560797	0.00408395230519621	0.0248027376129868
Nav3	0.0185393161429524	-0.0356472536711666	0.00559303691095029	-0.0251562483555979	-0.0460908024882415	0.00970264465513618	-0.00347897113263932	-0.0201337954805708	-0.0182255183419703	-0.0352070625270244	-0.0300269338010317	-0.00961083652304995	0.00983955293235565	0.0603529257719704	0.0238687215796249	0.0289711785451336	0.0295402265310668	0.0327593994056512	0.00299130259615799	-0.00123224763528675	0.0240899251811186	-0.0327666845954242	-0.00627714245227901	-0.0199514636463963	0.00455863715752435	0.0343723216525845	0.0260320594756687	0.0123686588387137	-0.000396431798241526	-0.00110932410254663	-0.0230524434595775	-0.0535645186903188	-0.0057362167781789	0.00898478408515734	-1.9188339631086e-05	-0.0164467333973237	0.0101048453265176	-0.00647099708415463	-0.0244752419171207	-0.0105723491716693	0.0273090917587418	0.020525288380897	-0.00410874035015174	-0.0177233030976919	-0.0130352517956899	-0.00206894632945699	0.0211996447496999	-0.0309162279275877	0.0355018911721819
Grik1	0.00596199622844903	0.00315328756944063	-0.00915577467745012	-0.0300493446142507	-0.0298442702742202	-0.0385695036516296	-0.0275156503742564	-0.0239838691445833	0.00782295491002389	-0.0109520608049133	0.00524361632443444	0.012954958826147	0.0280097317481217	-0.00717175603784366	-0.00868357158627945	-0.0308603418370484	0.00944977662752162	-0.00802470256899892	0.00782230497873737	-0.00674628730260335	-0.00198433409914972	-0.00177960182191628	-0.00529235878234115	-0.0121792255267728	0.00585940674268717	0.00944880416505287	-0.00459407403241238	-0.0143860142894292	-0.0383888927946564	-0.0314431002451975	0.0116746409304861	-0.0467966632594589	0.0242422721875212	-0.0404437297104487	0.0258181148935682	0.0138652906602298	-0.00731061240630489	-0.0105776819943057	-0.0392383342207401	0.00396913478845558	-0.0027037440519352	-0.0176331910484156	-0.00268994822516952	-0.0403354532454615	-0.00352859112615814	-0.0172991789578565	-0.0289495755811122	-0.0142718928396989	-0.0189680110171304
Rspo2	0.00727574409616893	0.00916959097647616	-0.0314387421888011	-0.0190942125911901	-0.0106507472883421	-0.00727709845970426	-0.0223677667520405	-0.0099997623248778	0.0364141613215133	-0.0238068746605125	-0.0127655461113017	0.0111435393364967	0.0151026219642913	0.00340609053751929	-0.0161765202285518	0.00573705500916066	-0.0117731482093539	-0.0317900625728832	0.000394710689159767	0.049169101931822	0.0406112122051901	-0.0293766709576558	-0.0577017003307802	0.0232136071348663	-0.0139913911838513	-0.0120930775833375	0.000772182966552256	0.00652832338979023	0.0367234097612575	-0.0381306324415662	0.0106018592052502	-0.0197954532677688	0.052429019198111	0.0273244538523532	-0.0285732293146589	-0.0276590215912852	-0.00640171220100374	-0.0108691769498923	0.00738305389060098	0.00724510497222046	-0.0366175334228002	-0.0159786306286793	0.0172589428971178	-0.00515160753442598	0.00882734766992095	-0.0341872713924974	-0.00582651805568858	0.0115275845661684	0.0332864498600554
Tmsb4x	-0.0261659361339456	0.0611431473863826	0.024308496696552	0.00860422403345401	0.0190879497518576	-0.0118441775776772	-0.0266912009953713	0.0195133398647075	0.0342993067169301	-0.00210221966086865	0.0325499011414891	0.0055747060077096	0.0170212310266548	0.0443137414075414	-0.00971028795968983	-0.0054684930716035	-0.00840164833700736	0.0388457141452962	-0.0362991375667733	0.0201315983621985	-0.0421737908575855	-0.0278504367922713	-0.0115041087963709	0.0410208868934974	0.0116549953829539	0.0122831218534176	-0.000767990247282165	0.0106052713188969	0.0430474532478007	-0.020700451346072	-0.027521926278925	-0.0537923730924615	-0.0193131779749193	0.0138075182838202	-0.00807969792612983	-0.0236674827467051	-0.00124016011812054	-0.0339487442427931	0.012056905990476	-0.0438152110130937	0.0095599163429827	-0.00849920368254624	0.0294200271023989	-0.0633090995501641	0.00331188777499136	0.0255128856417236	-0.00857576962054819	-0.0266270145129524	0.0173356960806097
Ctnna2	0.0221300575373858	0.00601938527576554	0.0204456503407231	-0.0282294383256597	-0.0137720009206779	-0.0411418898378606	-0.0126721811388865	-0.00356627751244023	0.00577476159229751	-0.0073904785669575	-0.00842772901443374	-0.0455657670117103	0.0353458988420979	0.0207457554269723	-0.0385170696325457	0.00485504608067594	-0.0343744774997219	0.0391222646342161	-0.0130092925949953	-0.00221955151335936	0.011475042978107	0.00964292743943496	0.00691081046808876	-0.0104772593025614	0.0471017467752611	-0.0156130961134383	0.0103201236685188	0.00455311749737527	0.0003419416660588	-0.00291056795127901	-0.0232551537567944	-0.0100956384187392	-0.00719680670162962	0.0115768049617909	0.0119519871261192	0.0290993236731288	0.0187666269989986	-0.0149357300374948	0.00201719772636827	-0.0562463352806798	-0.00880221144213335	0.0310341833687283	0.00653049880623205	-0.00725516004613526	-0.0192610752903723	0.00871253091693382	-0.0241599185296412	-0.0249820559002792	0.00574069719439994
Fgf14	0.00959530124323709	-0.008231964226225	-0.0314902723676287	-0.0209987112302183	-0.0233911060891767	0.0150778687305609	0.0254579580615012	-0.00219642575119093	0.0184537821536886	0.00190450777664676	-0.0123985014939692	-0.0181051783418343	-0.00927993778053563	0.0175941302768355	0.00405718583825143	-0.00196734114491212	0.00916219153457701	0.00671357640402932	0.0110294240799986	0.00183400516660219	0.00590906213761497	-0.0111630049164109	-0.00658070246446262	0.00167952654077151	0.00581419058701258	-0.00793432631708547	-0.0151567240788746	-0.00549753264653494	0.00568221587508804	0.0182795263437642	0.0143909980001453	-0.0191915071579625	-0.000447258485466921	-0.00346367365928106	0.00249555141625266	0.03613815750091	-0.0292763675560272	-0.0137260510571308	-0.00493461534470508	-0.00980945265142506	-0.0049557069927387	-0.06154105678715	0.0218887244733902	-0.010840987874145	0.0400350357194267	-0.00986683469725386	-0.0284628865976832	-0.0217248500998839	-0.0332856767617641
Abi3bp	0.0130606572305178	0.00726276188903793	-0.0275107739803181	-0.0317008840219529	-0.013797116114296	-0.0357748530123965	0.0221059342947283	-0.0152381926736368	-0.00889436381694671	-0.00709959461889512	0.0203773006225776	0.0209867740134826	0.0128947880394657	-0.0325115636941776	-0.00814776638470775	-0.0461471937690894	0.000345322660917432	-0.0412918559928414	-0.0263765613557364	0.0417082262816129	-0.00934466029124946	-0.00203620423653125	-0.0105663442353796	-0.00313279213914722	0.00422627076523651	0.00448414188161928	0.00224222374876499	0.00674956605930109	0.0171979320695191	0.0249719238869297	-0.00504146083010049	0.041088505669567	-0.0260679692862996	-0.0433130294402636	-0.00881515533477855	0.034016070598311	0.0577412814806923	0.00473220155829258	-0.0336047510290971	-0.0257876263515975	0.0089642694118842	-0.0100643460068306	0.0121306709003131	0.00879596329571731	-0.0126839633251554	-0.0241963340602194	-0.0413952570145378	-0.0417876822272238	0.0138946162158325
Igfbp3	0.020238099650419	-0.0105542228764621	-0.00745958406605805	0.00391977328680124	0.0592574094912379	-0.0468285723778513	0.0512234192893222	0.0346223339384551	-0.0180263728765436	0.0140061112323487	0.0185905124860442	-0.0156056384909424	-0.0238969216251226	0.0214876467343096	-0.0380597064439309	-0.0524190767076884	-0.0264263824224852	0.0086662725890333	-0.0169147937102325	-0.0262251529361516	-0.0272363988891551	-0.0127462707223639	-0.00330431338835541	0.00553239514174116	-0.0111104414026252	0.0115032111822534	-0.023922042211254	-0.00614147419166256	-0.0156316573762396	-0.00617632603723016	0.00151516580815775	-0.0218756822956749	-0.00287774941826772	-0.0201074856251492	0.0181197124757806	-0.00231015858549055	-0.000327116422984426	0.0305354741067479	-0.00576420322779313	-0.0217871854881565	0.0025238618948644	-0.00535796884544607	-0.0201476648014791	-0.0547000769814347	-0.0366009407896335	-0.0296247047605474	0.0262477276096876	0.0022357255303898	-0.0265530246606137
Sfrp2	0.0126741439336487	-0.0382636066248414	-0.0221112032472969	-0.0341116550415727	0.0163693270815497	-0.0218247841369664	0.077331201276403	-0.0237563784071617	-0.0328491691132414	0.0198461061350854	0.0357092514108852	-0.0106615504239219	0.0339015956896245	-0.00444115190617251	-0.00397806216029551	-0.0434528491224325	-0.0263702878665362	-0.00748151744561304	0.00395982594258976	0.00891238389029591	0.0341331712270509	-0.00317992314857289	-0.0141258740028763	0.035221022990845	0.0212465247314082	0.00686250855471558	-0.0190082401278984	-0.00212837021780413	-0.0244732424984535	-0.016961230804581	-0.0134461228600189	-0.00035976281844679	0.0179067563696155	0.0244240044799042	-0.00704510307082378	0.0124774414245362	0.00310619353834958	0.0103329654741414	-0.033756893566429	0.0262460581352691	0.00369345134768967	-0.0154832750496205	-0.0313147096396371	0.037233447594335	-0.0334359460551806	-0.0210398456107198	0.00334534819060438	0.00237766347844169	0.0330924550872271
Cxcl12	0.0115707084309165	-0.00887063349335043	-0.012206551272705	-0.020664533196039	0.0365498213291754	-0.0184545623812591	0.0277000128249465	0.0468086652512093	-0.0200552806059631	-0.0051672350180532	-0.0189535378484002	0.0195108406494229	0.0326922333091598	-0.00673843799614466	0.00876238582762212	-0.00284540421518262	-0.00553522656251352	0.0200720435297605	0.00610243368972081	-0.00604194893009979	-0.0766696899744781	-0.0103574857730018	0.0120746529555557	0.00465677280078919	-0.0227795188947086	-0.00193288145710015	0.0354521065043409	-0.0846909796158861	0.0132351528841404	-0.00354428523992097	0.0465773053070774	-0.0395403167332662	0.00300166423952698	-0.0107535574045449	0.0294454330111613	0.000672014602486758	0.0169872772267837	-0.0310429302001606	0.00742271042860606	0.0366621475843931	0.028453809423452	-0.0340587214346111	-0.0170494121591188	0.00716383569825983	0.0575172786708859	0.0208632499127623	-0.0150980193102851	-0.0453738259219781	0.0122648455852506
Rgs5	-0.00348735044110831	0.026348029526338	-0.0259498064595671	0.00787916793071278	0.0151721614066411	0.00966416686996814	-0.0398992152935616	0.00791872293862027	0.0125072708222713	0.00145593877839009	-0.0186716352765113	-0.011247513648356	0.0308676804758054	0.0153347442868772	-0.0103738209829621	-0.0152465260332114	-0.00294797042895219	0.0124776598628597	-0.000469713998291774	0.0244961148935389	0.0354413431667742	0.0185907861146654	-0.0155431561917541	-0.0114658651743318	0.00613506514773898	0.0450342988779704	0.0329543858103237	-0.00519916879792609	-0.000111601499717628	-0.0203961712385733	-0.0162020550371207	0.0180071931112854	0.00526921797991323	0.022452456984131	0.0403960574167221	-0.0242976184385091	0.0142563321233318	0.0249801623540378	0.00884818834694561	-0.0253947866253185	-0.019324117589185	-0.0285932275206741	0.0302483342118786	0.0504684586680738	-0.0312810063672521	-0.0178546301594897	0.0428850272785935	0.0361740249257003	0.00576483310630158
Sorbs2	0.00679714067755219	0.0354892859605928	-0.0460934423830808	-0.0322334967493781	-0.00536869480826248	-0.0198723711182991	-0.00282080151184683	-0.00231318869553687	0.0279283901835707	-0.0305154507308975	-0.0130194931010589	0.0145954495653473	-0.0265426068556364	-0.0220905866441267	-0.00116739201265154	-0.0247729966360452	0.0489674716762434	0.00862872934533602	-0.0111029359888338	-0.00360538549492567	0.000447521264157544	0.00324627967525014	-0.0249265264153504	0.0102861675712489	-0.0166428832030826	0.0151241368728512	0.031252393991557	0.00204452283391562	0.00864608290609725	0.0190011123192936	-0.0348279027145575	0.0109343308769902	0.0302586390585263	0.013120472688156	-0.0187859082219346	0.0238043808553521	0.0603496705895531	-0.0145567106649417	0.0157904112353902	0.0115572864233567	-0.032243467805885	0.0225471290426209	-0.00877605701813553	-0.0250357256986955	0.00463745193776578	0.00805554510917162	-0.0105397072245011	0.0129084267207196	0.0152909688811197
Pcdh9	0.0195777706773227	0.0128447014564312	-0.00695227516840312	-0.0371919664075984	-0.0153585652133509	-0.0243362669781727	0.0107054125522221	0.00408143281950915	0.0411464777559257	-0.00578810677147643	-0.033576898049297	-0.0281185177710049	0.0193173311309847	-0.0130506208383838	-0.0227412577428292	-0.00380851074764949	-0.0293558542365729	0.000260224654520491	-0.0194741311332292	0.0179492574042882	0.0290058616301653	-0.0245976476734579	-0.0231649555426301	-0.0184020360306619	0.00218227119734433	-0.010083227592231	0.00926021418655716	-0.00290190661718393	0.0114640619883442	0.00869182527476934	0.0121296611554283	-0.0200185338610649	0.0223835145277079	-0.0128296422710263	0.0205017412738458	0.0274396647979496	-0.0123713285684375	0.00353667853220732	0.0131224791942613	-0.0395492642212685	-0.00677447240176333	-0.00319287602646983	-0.00508606591021136	-0.0612063773187769	0.0162202557246491	-0.000611895653800308	0.0208701750154871	0.00932843940742915	0.0217831064292916
Slit3	0.0233971230454486	-0.00278207575071489	0.0340639751624023	0.0100846518095167	-0.00486484303460049	0.00725631864299752	-0.0484976497567096	0.0235977662149997	-0.0483170682285421	0.0215927917433168	-0.000945740506489558	-0.0274645543999571	0.0616486524897368	0.0897697992551371	-0.0259366855224924	-0.00590597906894707	-0.0339070806456309	0.0370666949201412	-0.0429210498689216	0.0381699089678883	-0.0141008405182307	0.0369909418144934	0.0318219055999136	-4.88708276476895e-05	-0.00637985919649457	0.0431257594005668	-0.0192294294401199	0.0185137942198758	-0.0211766931973886	-0.0256939037575744	-0.0196549880887991	0.0238576285363167	0.0165638430595851	-0.0368002184325727	-0.0401587157106211	-0.00432565690378349	-0.0282600628650545	-0.00206298763338307	0.021195495138866	0.00355883272562011	-0.000389831135297319	0.000386398314177596	0.00290025187341963	-0.00691056449620199	0.00575597888087219	-0.00199348250113182	-0.00933937171268295	0.0204814110410519	-0.0357372555925484
Ptx3	-0.0123313474501899	0.0317487615120524	0.0119815390833665	-0.0315203197198066	-0.0108088927933151	-0.0458440199606151	0.0474875078388056	-0.00156503091607154	-0.0400461057762603	-0.0833631929067146	-0.0301055566357318	0.0177977251728298	-0.0376155940750127	0.00092856734826055	-0.0545564692387832	-0.0260652591183519	0.00266438753468068	-0.0251222658221061	-0.040873032261109	0.00701347095600958	-0.00228647156053552	0.0282128751071825	-0.00528619973582524	-0.0040497413814917	0.0359991402376145	0.0146621820531275	0.00436248154193379	-0.0329514528350699	0.0104039847143203	-0.0184136017771694	0.00879801881102106	0.00105889228675948	0.00295812188652619	0.0166617782002867	-0.0432166289029474	0.00717674266632838	-0.0106508348139036	0.000159067121891331	0.0303587358036807	0.0342783584563357	-0.00552359956255064	0.00181492706326476	-0.00252940656208851	0.00642457414667242	-0.0162575283544926	-0.0162474051312412	0.0282724565985957	0.0407178910225705	0.00775281204310633
Birc5	-0.00599447056716476	-0.00164493498011575	0.00887208777188265	-0.0305945916185706	-0.00562849564929835	0.0400250723238451	-0.00852974350816485	0.0181433165441579	0.0165805038387908	-0.0240524268469129	0.023374312800961	0.0480386542879591	-0.0176200270318169	0.0431809805570233	0.0557241718845602	-0.054695662234452	-0.0783878157922303	-0.0352454386228254	0.0235274181430405	-0.0256380168470872	-0.0228233744226567	0.0441551808615418	-0.0307124791730895	0.00661365663137703	-0.0339655057722622	-0.0112891880208667	0.00435626718701361	0.000494026742375591	-0.00567105520996584	-0.00186254893886383	-0.0121795142669674	-0.0070338151542716	-0.00432581617388992	0.0106374922841085	0.00455837505675115	0.0218516881558204	0.00357770295360582	-0.00508521170701743	0.0317031690650288	-0.00745178890007949	-0.010728115574991	0.0312577035144872	-0.0120616302032718	0.030402232866946	0.0131369330427381	0.00612516629797946	0.0286685980097275	0.00194994985647869	0.0210462007739299
Tinagl1	-0.00303196982501496	0.0322797644360988	-0.0192278578124636	0.0252175173108119	0.0277659612661451	0.00383287479858245	-0.0181045170313363	0.00601395101484691	0.0715674282820682	0.0270600304289928	0.0238729458544259	0.0024812879063172	-0.00156993715205647	0.0180301407082636	0.00630446219094834	-0.0252187120303479	0.0660380006024958	0.00347026974417159	-0.00496110210371573	-0.0344784946612596	0.0174420458160406	0.00856030578276384	0.0164437450476667	-0.0441920812251533	-0.0181837871973531	0.0340325351526779	0.0279882529110736	0.0174880626985008	-0.0135708977100494	-0.0138746638057689	-0.0522693393833224	-0.0201542906090325	0.0297573728546925	-0.00240738836266632	-0.0371263260438004	0.015185137320662	-0.0226091077687936	0.000792899980279826	-0.0116159932517927	0.0214454879401701	-0.00323741253285106	0.0255795562447673	0.0004283275571847	0.0108020624184882	-0.00682636657459007	-0.00137695992543594	-0.0104187875575215	-0.0284955713930964	-0.0220382346307353
Adgrl3	0.0208435677443886	-0.0122122994240708	0.00712253302946811	-0.0437827432252084	-0.0330315649073146	-0.0362195600791362	-0.0078312054649951	0.0135600355489896	-0.0252851190104423	-0.0145901181459222	-0.0514849317730623	-0.0216441816483907	0.0267433447497032	0.0408602919560814	-0.0100221023136655	-0.0137722236861521	0.0105608756359241	0.0266710123049324	0.00761725714075403	-0.0272803015102574	-0.036967912331865	-0.0289839545125418	0.00315767015013134	-0.029934894959123	-0.0146009199577826	0.0137043826803465	0.0518127055099672	-0.0296656771620253	-0.0269547201208804	0.00243737942649563	-0.0136210665049019	-0.0340890365575779	-0.0451937785638045	-0.00582012136760757	-0.00553932301463974	0.0214311325494535	0.00405437342764259	-0.0359359873718238	0.0170701187072501	0.00809785653404666	0.0270038107632701	0.0167711027134721	-0.0114021451105725	-0.0407071412956023	0.00497675198477306	-0.0279085172491664	0.0197194692873702	-0.0110437293301354	-0.00492826205262479
Epha3	0.0254376621451721	-0.000535927995442623	0.00291681016887418	0.00999438439669978	0.0660709313622831	-0.0122994522127201	-0.0308985719993357	0.00798337126086985	0.00801845755571198	0.00900781927633365	-0.0108824422803597	-0.0115784015992289	0.0254574438027376	0.0207859454876955	0.0162112886225013	0.00422704749213041	-0.0394328546497319	0.0344048910660021	4.92840117945696e-05	0.0509569646917857	0.0169589540158511	0.0170283935036587	-0.0131410530684598	-0.0296098014519779	0.000106387798139272	0.011244881324472	0.00849811071846542	-0.0204172889810474	-0.00364823691650161	-0.0383003628136062	-0.00762316318760414	0.045484053235664	-0.0273275135083966	0.0237810424262743	0.00635834022690955	0.0231709004541944	0.0712668975617293	-0.015516514738074	0.0183053394539005	-0.0434149247057022	-0.0198527216074335	-0.0148973034017356	-0.0129517166608644	0.0129304523006644	-0.0381460718405769	-0.0540950229002	0.00748579048940543	-0.011055968356798	0.0250627647961789
Lpl	0.00943835261352834	-0.0227408899198712	-0.0338479348684032	0.00357588079838181	-0.0118385829134075	0.0337078447658393	0.0986784825256744	0.0114596517981858	-0.0322596924504752	0.0212088715468	-0.00797607938251834	-0.0238085089736743	-0.0245818951115512	0.0146554628618828	-0.0291302359140948	-0.0415395750906693	-0.0234783237235765	-0.0234666096910664	0.000893269927594581	0.00420954763310351	-0.0336203335971482	-0.00635455207070933	0.0317198256731795	-0.0666595662305146	-0.0382407066148034	-0.0466337807951993	-0.0583993678950315	0.0388229167799912	0.0221430896022004	0.0362720583279796	-0.0263709163409458	0.00685856984764609	0.0634640922824356	-0.0196336961256899	-0.0453079131417188	-0.0361796071905272	-0.00997603255084551	-0.0115735917061257	0.00740042558728412	0.00964491635045741	-0.0200259791031746	0.0129111833591698	-0.0271935529965668	0.00898099704462024	-0.000117770699768803	0.0103101940077763	0.00183910076059626	-0.00959198258187265	0.0136050000894289
Ankrd1	-0.00629492392867877	0.0425639683062316	0.014874826984616	0.0117853689284569	0.00196326901514665	-0.00772832531749232	-0.00138013504286398	-0.00832978045523314	0.0173170652828992	0.00661820813072165	-0.0447137626373282	0.00209582886605182	-0.0255162763182762	0.0355669330559708	0.0051272521695605	-0.00501053791889037	0.0105652136693668	0.0186617314751825	0.0138126616526517	-0.0176384978133179	0.000596712759534022	0.0113848964465636	-0.0145422987563727	0.00990639389861996	-0.00502237243189237	-0.004591922387904	-0.00530127450232528	-0.00715376685010037	0.0001259454282459	0.0031895216871638	0.00787475662810009	-0.0211099041938957	0.00418253503095881	-0.00194361569176446	0.00399515991428426	0.00078308990068218	0.0192521803796725	0.0453756944854938	0.0106891642869623	-0.00979169798170255	0.00713711453917591	0.00886314927770478	-0.0132861266393925	0.0274260244575152	0.0268707590410714	0.0301333452632818	0.00275232384531846	0.0212043406904179	0.0558139504798948
Mid1	0.0215023449418499	0.0112683114025107	0.000835464813352071	-0.0445804676586511	-0.0160721397622924	-0.0423067204589052	-0.00328350016910562	-0.0186615014510521	-0.0118766376017845	-0.0492590828437595	-0.0317833899530567	0.0305097289303533	-0.03225733447382	-0.00107170076626668	-0.0237899367539102	-0.0047954590364774	-0.0239147009274175	-0.0285701921579773	-0.0262956175422261	0.0109174041417135	0.0467291451693982	0.00330215095153248	0.0328913111135133	0.0113946418341693	-0.0230926319035353	-0.00688261094190269	-0.0161260151856155	-0.00784516145249857	-0.00210365458173484	0.000279945301305748	-0.00315779002136281	-0.0222392335560689	0.038592673045705	0.0201530190631563	-0.0332587936854609	0.00953900110634091	-0.0346631933294354	0.00688498736893616	0.00901211175646274	-0.000126329598093186	-0.00796285043249098	0.0161454534204537	-0.0130271109420636	-0.00294572886487069	-0.0116483926926839	-0.0259274072994906	-0.0143145336117777	0.0342487936734946	-0.00803300464018396
Lgr5	0.0092142981916427	-0.00176994777746325	0.00566739111493983	-0.00776314620431687	0.00200363491975606	-0.0275288084532885	0.00139836277428892	-0.0074430145750867	0.00489890456591704	-0.0181396810946507	0.0176595300848257	0.0132858444696605	-0.00285073513428369	-0.0189267064252644	0.000158189649592172	-0.0176021106471425	0.00964012814583229	-0.0031465203114618	-0.0188811013484699	0.00539987659814367	-0.0145773327023392	-0.0122173301988659	-0.0264373536563178	-0.0198211218672819	-0.00374891405180118	0.0251097233812471	0.0230845892873845	-0.0106691656653749	0.00467469379733555	-0.00783360633504606	0.00577345750535063	0.00536295055400155	-0.00265214006229055	-0.0263463561514029	0.0272799730950893	0.00391119506022568	0.00582452054639971	-0.0115085752851752	-0.0204429563974029	0.00988870303682881	0.0111657050087604	-0.0288325925579888	0.0126809228127553	-0.00527721341769506	0.00240087772564895	0.00274344500542831	-0.0150896035390696	-0.00290609328557132	-0.0263850400948391
Cenpa	-0.0125591865369466	-0.00572582884756492	0.0191299738671802	-0.046813027154325	0.0107574835272283	0.0654198930699843	-0.0189022612890146	0.0208721860714155	0.0051989152835965	-0.0205565116930964	0.0305655468350063	0.0708976018690503	-0.0345202618966414	0.0423417868573113	0.013969189622595	-0.0550266882033737	-0.0501142206143429	0.000999761743758346	0.0638370240307921	0.0375279209205791	-0.0129064866748081	-0.00305933631911223	0.0136357982749694	-0.00423516184974038	-0.0325107954093674	0.0434805139010991	-0.0362765129166385	-0.00946813429990141	-0.00431393231653472	0.00765386418115656	0.0159955018577393	-0.0354899509876068	-0.00494288371905664	0.0087040763957241	-0.0292685578560447	-0.0218456028972683	0.00661267398329704	0.0188957281849483	-0.0112460901639574	0.00806307938289213	0.00568772897528646	-0.000798831398162229	-0.0134092584260961	-0.00895745027727303	0.0161275117790663	-0.0229165232978342	-0.0182086040291434	-0.00936329210599259	0.0228488733789837
Kcnd2	0.0129614525836021	-0.0131839838175202	0.000436137915013736	-0.0130144635781506	0.00173289541157154	-0.0344369489309294	-0.0144467951080171	0.0140375505447293	0.0240363145025364	0.00422335937248057	0.00531728363979683	0.00462492160278731	-0.00786930229124709	0.0137070217051301	-0.00984672571896473	0.0130556003083268	-0.0146862173808355	0.0251545638298456	0.0073786854329237	-0.0110401912724053	0.00370817076407948	-0.00690444171744911	-0.0091432439985828	-0.0107732228592127	0.0296399970991296	0.0281303611695472	0.00137703015756423	0.00545702737090684	0.0314596209946481	-0.0161179120409314	0.00227908206855463	0.0205849692640994	-0.00447076226545285	0.00173327081793398	0.00135202186615126	-0.0212969649093391	0.00145871489516538	0.018914255132412	0.00343841373098252	-0.027732668732957	-0.0365589360152498	-0.0319630010609673	0.018865364483442	0.0353569237643889	-0.0360056011645186	-0.0122032526914257	0.0225981970074271	-0.013303578509797	0.00929672334160833
Tpx2	0.0137379664468164	0.00129846012947749	0.0144816517465916	0.00572256008764526	0.00967753240940869	0.0410060180618999	-0.0138112018860779	0.00943449869252558	0.00248899314878075	-0.00811210033479298	0.0319762475045514	0.0555807775895829	-0.00957778539951993	0.0184098040402033	-0.009408082055039	-0.0399425622470782	-0.0359642219848281	-0.0146881647693302	0.0386566437738005	-0.00228631232351829	-0.0132937203037406	0.013241406614967	-0.0251454886532228	-0.0029226341929522	-0.0231312591422664	-0.0299116205661576	0.0320655741076533	0.00125181211398839	-0.0104794823399537	0.000688842726438553	-0.00789085101576399	0.012990638849341	0.0177282376351816	0.00901891667814448	0.0179559754110236	0.0227649763085493	-0.0171239151492984	0.00730688763015636	0.00148452746855523	0.000179898722241719	0.00818066214245878	0.020445701173411	-0.0149665525131011	-0.0122427439122753	-0.00430850123879717	-0.0108732689942616	-0.0388979591359673	0.033564107631617	-0.0102039561929546
Grem1	-0.00120019033416461	-0.00411183921052084	0.00457589173370079	-0.00318055340583978	-0.0733883037040342	-0.00962294028223686	-0.0245209270884035	-0.00484587016286951	-0.012705667130553	-0.00802756596462206	-0.00538127302970635	0.0393574715249164	0.0696388372599294	0.0190964920054685	-0.0414155998013682	-0.0120340159681934	-0.017852711789607	-0.0177906976226677	0.0106976122454893	-0.0152221473066501	0.0197645376821146	-0.0121926343539486	0.00968318628281018	0.01062180528197	-0.0109453218414838	-0.0202492358710581	-0.0290619648137327	-0.0122499524866811	-0.0184768897343519	-0.0759385591657378	-0.0256808885501182	-0.0343156632572075	0.0121803512498065	0.03704175119592	-0.0241238877510291	-0.0250861022446049	0.00840663700185929	-0.0134036595770579	-0.0395108574683951	0.0238166930099897	-0.0127222556718138	-0.0209431542933812	0.00781640861595363	-0.00788999195154807	-0.00454500231495702	-0.0135056512495848	-0.00143131289447841	-0.0274438271843206	-0.0303625053800607
Kcnb2	0.012460969395585	0.000563995098590903	0.019069431239277	-0.00106367582513792	-0.00684549620460726	-0.0104021335996865	0.00461852202581123	-0.00445567852213317	0.0215764790159972	0.00909599233864402	0.00886312404628551	-0.0122733049647587	0.00504066499731655	-0.00670179378825957	0.00170708069299649	-0.0117757486415772	-0.0244994380424864	0.0278935092687939	-0.00125594833653466	-0.00375833971750032	-0.01677633650713	-0.0058725948754592	0.0376678407604389	0.0107864147354811	0.0175305499480267	-0.032159759344849	-0.0115363960536523	-0.0277676671213694	-0.0325707797947254	0.0224604695725007	-0.0280961071353702	-0.0572002874251367	-0.019414448159107	0.0492471108795047	0.0235683262589041	0.0205469929722146	0.0199618272903029	-0.0433380761952241	-0.0106413608046591	-0.0508667016751981	0.0116078521392583	0.0023814826882775	0.0052940123070219	-0.020353697808728	-0.00651591513233253	0.00485433077552373	-0.0152967125017909	-0.015514859619509	-0.00350713215281429
Kirrel3	0.0125629317354468	0.00251451969838233	-0.0224777846118418	-0.0202681895848064	-0.0174153116733841	0.0146276448046853	0.0336177953332671	-0.0126540952348168	0.00458730452196632	-0.00801576275212904	0.00702694231757499	-0.0355442838869178	-0.00811022756989242	-0.0137894842986585	0.00673235763438798	-0.010855803761444	-0.00473622432707798	0.0175721922194537	0.000975488372822924	-0.021184129195322	0.000386860969889647	-0.0290177549262649	0.00510278659607316	0.00222716654207269	-0.021816136556338	-0.0108151804192236	-0.00856610614776927	0.00439768587929339	-0.0205240730651139	-0.00749473252014453	-0.0293411882909008	-0.00721675493164581	-0.0255129997795905	-0.0172590984187494	-0.0301581960407022	-0.0108287801594673	0.0247932220635746	-0.0151585766625514	0.0194374883421887	-0.0199310130397662	0.0195469596404492	-0.0158350057489803	0.0209303053668417	-0.00970747554129671	0.0024072826215119	0.00614479188853157	-0.0200232480966064	0.00503119422641871	0.013996403794295
Isg15	0.000940722988261966	0.00558204870844679	-0.0175258805461649	0.015352189491935	0.0132605201573115	-0.0144739443186443	-0.00732833777670637	0.00787322218698192	-0.00757218129256569	0.00295226965646209	0.00225832604874662	0.0018980488245671	-0.00883695113505496	0.0110981455792878	0.00351411942009184	-0.036891748884308	0.0084399296463594	-0.00747279856692863	0.00714102032585788	0.0138569997339808	-0.00315033293576287	0.0139615354321003	0.0351853934069725	0.00789371082696811	0.0519509461821765	-0.036684230265942	0.0931770168889076	0.152507934123089	-0.0502491712494003	-0.0503389364507255	0.130426659171617	-0.0672284829128718	-0.0374689383107069	-0.0109344696223957	-0.0400095042976798	-0.00773825777824835	0.0506539964530657	-0.0120763024997696	0.012979952580465	0.00439982448458903	-0.0151934272285223	-0.0175450155652605	-0.00219944562749622	0.00816621799923896	-0.0243281146369647	-0.00417928136864819	0.0153774954908294	0.00216404464102785	-0.0197488518655844
Sfrp1	0.0187239342443523	0.00895504627888356	-0.04458965542665	-0.0304652929747164	0.0129243312969927	-0.0345137248673109	0.0481180786657373	-0.00209175425914042	-0.0997758268500798	-0.0336648775153961	0.0391793011760588	0.0191210783319391	0.013798940534783	-0.0296637463602975	0.00277377403646162	0.00476978892018849	-0.0276779451124649	0.0310909374257305	-0.00779246914241731	-0.000723111131212807	-0.0737060772891206	-0.0120313746736608	-0.00650510841331185	0.0363599660517439	0.0313059197506495	-0.0238491346618934	-0.0291246460744726	0.0168593676314885	0.0219181102163621	0.00341073135545284	-0.045497458173138	0.00406927845394093	-0.0305476586713089	0.00171564212165796	-0.0368362079992439	-0.0254244587981147	0.0134422428088686	0.0343989305597808	-0.0188479902541615	-0.0375905850581917	-0.015826707564582	0.0027052603306918	-0.032222728056445	0.036586238619246	0.00953504994678827	0.0385774338334345	-0.0107282657502572	-0.00699354839118228	-0.012005148702053
Actb	-0.0259196452147979	0.0756654326580429	0.0389896144092626	-0.0448873743438918	-0.00443142813557826	0.0123879273338158	0.019158473676421	0.00054355053180936	0.012453296892234	-0.00820604425529039	0.0474191449042777	-0.00281374317682353	0.0399423445542385	0.0135685105416454	0.00776933043821876	0.0206245003017988	-0.0175616424641295	-0.0168748109679824	-0.0361375198585354	0.00878162567008326	-0.0217465168934189	-0.0313521212779084	0.0357533929277847	0.0205624205311278	-0.0146217538048067	0.0103076744452754	-0.0208297125598348	0.021351029283087	-0.00586956073454333	0.0138049255596899	0.00483019338402352	0.000800803895888586	0.0120365015932646	0.0118151490538587	0.0224705796648605	-0.023553653358947	0.0166520001539214	-0.0224941306297573	0.00151693814729784	0.00374751387008037	0.00599412536061381	-0.0242623470219373	-0.00387657103875835	-0.0557250705815195	0.00366077498759379	0.022583762258883	0.0251481042807922	0.001420369568151	0.022045205508477
Dcc	0.00210031808550528	-0.0017804596999098	0.00608153659136508	-0.00724332695828415	-0.0249272244798956	-0.00375351988052525	-0.031299090537142	-0.00558860480826433	-0.0108360908523671	-0.0098244219547228	0.000181885671543508	0.00267742162253687	0.0112154043302538	0.00855994311656571	0.0164692242814971	-0.00942829122946147	0.00894728885640921	0.00256580934451442	-0.00960421674051757	0.0211889062554598	0.0231424031042637	0.00709826517336073	-0.0187634821751736	-0.0258141035675391	0.0156432573662987	0.0135248944477934	0.00541719681715198	-0.000338922967811048	-0.0376140074522735	-0.00211992981851763	-0.0240646971055453	0.00351543005129581	0.0109881594718799	-0.00361623179353228	0.0396786839808483	0.00673413594683155	0.0380169512303188	0.00592230573760416	-0.000361024283667874	-0.016653517826901	-0.00760734178402502	0.00831827645860029	-0.0148436692185447	-0.0353842953360429	-0.00484156380952413	-0.0215682074354456	0.000974279614439498	0.0170132556738608	0.0395558990773567
Diaph3	0.0321644458033945	0.0194342922008913	0.00165549892454573	0.0132296035099733	-0.00778099729306134	0.00618856955700383	0.0037171778091933	-0.00446910064128618	0.00927287061035795	-0.0204112691935346	0.00644164458723377	-0.00136075693275854	0.00327352447720672	0.00695614795183132	0.0123069927696316	-0.00491639411910062	-0.0327009093030384	-0.0205578087334212	-0.00892347146305602	-0.0110803412074502	0.00458656101618526	0.010485131399617	-0.0206097648193259	0.0130085161323497	-0.0140119794062247	0.00460921938942495	0.000749912334271785	0.00982026661945305	0.00707666076111139	-0.00517985845566825	-0.0007797748420506	0.00812007148777302	-0.0105474185059775	0.0246963048236975	0.00984363334357658	-0.00785567627418575	-0.0111489311145205	-0.00613543703025433	-0.050530490734848	0.000709538108761025	0.0164655927963456	0.0114964106495581	-0.0387966610216059	0.0117479023795423	0.00497391711012455	-0.0229495735639493	-0.072377575568633	0.00766778049455007	0.009087381039279
Itgbl1	0.0114192697323914	-0.0159210844190598	-0.00675466911382397	-0.00390346221869959	0.0097513951270122	-0.0485119312115486	-0.0218450374275652	0.000659688167093689	0.000518354523600945	-0.00608830833965757	0.00424864454931491	0.000438284667794687	-0.049136604783524	0.00563166372169232	-0.00792434562969488	0.0139966376229089	0.0117747247639304	0.00605256327471891	0.0128059828947287	-0.0253225084628059	-0.0188826472352917	-0.0379743484845087	-0.0249965952272917	-0.00488483949591832	-0.0264320722322333	0.0175424089875797	0.0115508525772909	-0.018284448694344	-0.00217934280488955	-0.0500574608074999	0.00218938032108639	0.00264170249683436	-0.0186764626193791	0.00261797922006033	-0.0010362036550461	0.0164401336061423	-0.0055080085317467	0.0177618448184224	-0.00133438333091336	-0.023165119019465	-0.020678421487383	-0.0353201773340941	0.0244979609481507	0.0264124405445134	0.0127045272031386	-0.00109962063505431	0.00493505149405933	-0.0174842901558713	0.0270953661720341
Lum	0.00675312035649875	0.00583855535831615	-0.0403950482303707	-0.0083233429621648	0.0327120004452083	-0.037822234649683	-0.0149320149946658	0.039805402312856	-0.0437927706551199	0.00786606513845296	-0.0138789764001463	-0.0348848793382471	0.00998194457385261	0.036700102827669	-0.0157538153698526	-0.0388631573168565	-0.0310123251477237	0.00102362681854091	0.0230247900375841	0.0174684302634647	-0.0106092329836627	-0.0119539689757373	-0.0208694366812557	0.0283807478534848	0.00206013461205617	0.0236468524309902	-0.00903927230500384	-0.015990418077505	-0.0162367787444134	-0.0465663437109874	-0.0142631944593964	0.0051592485980629	-0.0773774459161045	0.00539114005705047	0.0301748151432563	-0.0141109519567158	0.0149778946953918	0.0228411051395855	-0.0161200207038642	0.00507053629130328	-0.0137726892032264	-0.0282201534740534	-0.00435371861564931	0.00318023033820492	-0.036778664383464	0.0211308843578083	0.0189253160011349	-0.00359159314520607	0.0134513679301975
Lxn	-0.016744690183882	0.0388030289351103	-0.0435093561035581	0.0210296153847133	0.0270483175050372	0.00844571247320249	-0.0331654640907708	0.0155218574374896	0.00266783769872451	-0.0253710470852154	-0.00797178737688125	-0.000247420380201861	0.0532248571476749	0.0104908135003613	0.00308926448370927	0.00175056100882467	-0.0265409584010077	0.00440096721869133	0.0146574564399279	0.046030243277759	0.00204216176087928	-0.00355910288387908	0.011994639987494	0.00954380946091789	0.0158602898450038	-0.0172408102467211	0.0290031031422097	-0.0456322276589574	0.0165885566006593	-0.00697598124752088	0.00948382460132221	-0.00941635526133692	-0.0131639331828337	0.0220713151552693	-0.0154557108658824	0.00194817624810193	-0.0116375021537392	0.0188490126135202	0.000397192716169667	-0.00255888519716209	-0.00648980810344768	-0.0280575742770781	0.0406623776034058	0.0175354300973783	-0.0214088450232945	0.00197829360204122	0.00159155138691251	-0.0143590971520839	-0.0108210529287974
Opcml	0.022335934734685	-0.0288002581430413	0.0190598892932661	0.00362319019388237	-0.00175806061081908	-0.0165771027706002	0.0209101649709255	0.00761720155658383	0.00247724026794148	-0.0143034489728253	-0.00314688153808516	0.0345038105601806	0.0383771673370991	0.021742317452318	0.021378585788797	0.019079318458962	0.0294207812881744	0.0190910818133508	-0.00826267544912717	0.00177876497118651	-0.00646781200316314	-0.0253833559347763	0.0125786176823242	0.00888024905176437	0.0161623734923789	-0.00494974369060145	0.0190425888725929	0.00468924828222762	0.00199865561105422	0.0326299288898997	-0.0172648245245176	-0.0295717023603569	0.00785954656240398	0.00499149463801254	0.0185253138772337	-0.0105547083187936	-0.0298689151150505	-0.0173708656740499	0.00480355774486395	0.00485706614791479	0.0393980347283977	0.00248639315364438	-0.0151864411069861	0.0715383496900413	0.0187184960652746	0.0360123528162239	0.028434939713019	-0.020961997001034	0.0442984078067279
Hist1h2ae	0.0186250396853837	-0.00447739368829502	-0.00688942191957014	0.0158784342487766	-0.00368305359090468	-0.0230872407320942	0.0071070467597652	-0.0217090359125527	0.0301900152952464	-0.0301395407762218	-0.0218356853201187	-0.0316508288999691	0.0265050054371288	0.019114358831183	0.0855519216836637	-0.00204025858632511	-0.0657164033221713	-0.0681596495363479	-0.0890988672258203	-0.0901496136238985	-0.0369919712932726	0.0701256452242269	-0.0577272388951176	0.00844069846506026	-0.0206567926547524	-0.0543673729040904	0.0481158540298841	0.00904912256678941	0.011792946419715	-0.0200780270779305	-0.0121985728790946	0.0280888785684091	0.00846759969846271	-0.00056112257619243	0.0155092362755678	0.0174961734204436	-0.000187107595269736	-0.00700767596417133	0.0123292316309145	-0.0149058062922345	-0.0106645523863223	0.0098379459982136	0.00613274802359635	-6.72816238863063e-05	0.0150478682207502	0.0332323466760781	0.0282826910868339	-0.0170753373476651	-0.00446704716633324
Mylk	0.0115533386117055	0.0451571650248408	-0.0126387801964118	-0.00356663373730747	0.0483937555330995	0.00808747039633212	0.0451632893523501	-0.0484829399609198	-0.0187951776029723	0.0084758299634246	0.0518336658581131	0.0248890162352061	0.0805136122530245	0.0198111141052792	0.0117597610384248	0.00141243206254086	-0.00469709981500732	0.0348277308580064	0.00424468585029426	-0.0213440618154135	-0.0504981746916749	0.0069359210548855	0.0363584117596547	0.0216863626727935	0.00762120438426335	-0.00464055536508259	-0.013371122047315	0.0177128051193393	-0.0185206858130757	0.0174299123532246	-0.0206466506724494	0.00763647100866463	-0.0303025248336987	0.0219205339077958	0.00889563044377546	-0.0110549288314626	0.0521831584552826	0.0029602166700913	-0.00571567610065777	-0.00232414350928734	-0.0271400097743252	0.015741050857694	-0.00963738084676921	-0.0173781457112679	0.000437096341501886	-0.0026758049635383	-0.00232325170267273	0.0189030933596736	0.0314649929654951
Cyp7b1	0.0310873927456843	-0.0447035833152787	-0.00799610732561499	-0.0095846732329685	0.0223806261749761	-0.000779601648180583	0.0582924122908509	0.00974295256627821	-0.00652824669526588	0.0255145671464638	0.027838744397392	0.00479565170338637	0.0113106213030224	0.0404744907905589	0.02794248911548	-0.00780053993268562	0.0191178766371445	0.0303807444321425	-0.0224719123009852	0.0147039014140255	0.0373203960538844	-0.0168098374414565	-0.0244959736491309	-0.00929756879813226	-0.030462593781544	-0.00814380454551557	-0.00174256155880223	-0.0208264386957067	-0.0139094488661014	-0.0169608358126203	0.00903282719487143	0.0021206824203888	-0.0101102274612901	-0.018727484891054	0.000907239982552151	-0.027899115830717	0.00660733315363275	0.0092839464423839	0.0242858055248938	-0.00863426529983511	0.00354403056906267	0.0548059241330055	-0.033734900931667	0.000862872393684695	0.00401791794414449	0.0208732850034136	0.0168086229281363	0.0267896922108894	0.042571767906561
Tagln	-0.0240432403484285	0.0711188445593292	0.0266120590461847	0.0018242304785296	-0.00206979183023299	-0.0100399864968395	-0.0120013188432718	-0.0308595350051093	0.00577844451506617	0.00623167327040908	0.0561193908978651	0.00155547054462126	0.0525305477159204	0.0294288996744532	-0.0121869720930494	0.0189174944774832	-0.0313210681502579	0.00893585341764772	-0.0221284919820376	0.0136752232653696	-0.0483313501280725	-0.0347163722349785	0.0233235111481372	0.0685998202821112	0.00109983063877767	-0.0180629717472972	0.00672910623182093	0.0191728653602999	0.0197214249776432	0.0192128598046895	-0.00261112183540294	-0.0258702176373657	0.00770082291424866	0.00890622518985903	0.0104297757133899	0.00517997259436359	0.00782243423692433	0.00611917629267386	0.00496756664055464	-0.0352265423947864	-0.00987062061471651	-0.003360576294067	-0.0106013481916159	-0.0870932776951383	0.0145143229837101	0.0168077141814127	0.00557681676461656	0.0314328828055297	0.0242436239225092
Ror1	0.0300734566723719	0.0270994382098492	-0.0385132072832283	-0.0170237197687271	0.0599638195110875	0.00141616259477606	-0.023878060261162	0.00487851551737823	-0.0326822450700806	-0.0114432716653872	-0.0221175428220643	-0.0198123181990803	0.0192802178062075	0.00247179141631523	0.0179061820552367	0.0104708743399789	-0.0208885845225392	0.0305045553077903	0.0126165471232862	0.0286261033315041	-0.0262813321075904	-0.0040281632641961	-0.00270484493853473	0.00987294448314768	-0.00162649552525226	0.0229343637867035	0.016065680040798	0.00879489335323546	-0.0177261119729293	-0.00584177961782598	0.00158464809877305	-0.00758356172060894	0.00939935141287278	-0.022812223808692	-0.00937671616161284	0.0142621593303827	-0.0378806159004673	0.00478224131738174	-0.0265491461974414	0.0112534128930958	0.00413634362760577	0.0180769233918081	-0.0140113255673279	0.000325504580590914	-0.00029450145827152	0.0328615458572711	-0.0206773802240051	0.0244173883587327	-0.0298912232323565
Tm4sf1	-0.0118293972465604	0.053369257699726	0.00687900395637907	-0.0224069624998893	-0.00164206742836952	0.0150044674712161	0.00163851371195122	0.0595220502273243	0.0221589989076832	-0.0128631205360977	-0.00681009124923285	0.00298284830433216	-0.00232069474006584	-0.0328474547661849	0.0347391348018458	0.01172704510728	-0.00284761500475846	0.0405560060646739	-0.0056772874952635	0.0163217378899795	-0.00280050733560924	-0.0557736385191946	-0.0312520850292959	0.00661923704349401	-0.0174535978338265	-0.0102881543845104	0.0340016623752809	0.00351029755818915	0.0159467483690665	0.0144096997918542	-0.00119408937129263	-0.026026585860623	0.0293159992299797	0.019495667970364	0.0186216706939996	-0.00419486322222765	0.00945265987445064	-0.00644423999537493	0.00159002857284779	0.0123599080485536	-0.0117336288004671	-0.00828429764296957	0.0199472007445706	0.0224182085924077	-0.0106801791808987	0.0426480692631977	0.00619807807081363	0.0151650430761543	0.0235792851395078
Cdc20	-0.0124325498634781	0.00671417666518338	0.0082372711362283	-0.0110628703977013	-0.00462956904123627	0.0336016803476452	-0.00657363794994387	0.0293009696514083	-0.00753641715281477	0.0102085241088771	0.0453578038483592	0.0441310727793866	-0.0255760648868129	-0.00491057862755772	-0.0484624385549199	-0.0329698731050825	0.0141963645762381	0.0287121702339952	0.0914951468371228	0.0402761853934119	0.0147673718999227	-0.02616061893169	0.000780397828885314	0.00325047357293948	0.0218053962391551	-0.0308479827793266	-0.00120861791378838	-0.012094702333782	-0.00778179862826352	0.0103463121827853	-0.00496917701217221	0.0266837438269551	-0.00256477336034479	-0.00473455834996945	0.0108971771752448	0.028891030048956	-0.0138110031677898	0.0117614286235362	0.0355434637246665	0.0163623423566158	-0.00186264849964144	0.0195183075435267	0.00194420813092346	0.0204496519979578	-0.0402844253097011	-0.00194703449702778	-0.0068012481642738	0.0508089213396424	0.00366411370762376
C1qtnf3	0.000601832385552249	-0.00492402067882832	0.00883088238317106	-0.013084894831018	-0.0468338706261728	-0.0714417512203034	-0.0366434867816356	-0.0234964428641934	-0.0125368997018669	-0.0148483454586457	0.035634394634927	0.0664306130950877	-0.00511032142379099	-0.0294581385068863	0.00552416421277767	-0.0219693350230091	4.51732424365261e-05	-0.0093452859704994	-0.00418044219707557	-0.0407847896820243	0.03118517348184	-0.0199178873377427	0.00333995328922802	-0.0206029944603273	-0.0227365361629525	0.00688362828395697	-0.0272267745855623	-0.0070512440960781	-0.0530866940140674	-0.0645036726380109	-0.0230371287175352	-0.0114810947314889	0.0227763692167362	0.0173466217423049	0.021585945227216	-0.014088776606182	0.0238639033203824	0.0424962929334892	-0.0326230800142509	-0.01189012836143	-0.0201135914796974	-0.0181691329608474	0.00385020279158757	-0.00041230640298928	-0.0133402220123617	-0.0145297841847433	0.0130733754005585	-0.0106200887643445	-0.0184954066234571
Adamts5	0.00623408339778992	0.0452547999428243	0.00326183240538002	-0.0211353009343194	0.0373757414161344	-0.0573773803518462	-0.00501166649598494	0.0268047067216403	0.0191642719891187	-0.0321814794531559	-0.0315171831510929	-0.00180082380963971	-0.0708775872815022	-0.0108217556036124	-0.0530217729505453	-0.0239366775549871	-0.00743663191751329	-0.0100286432830595	-0.0297631936839085	0.0132666945412525	0.0238373979697074	0.0496409788853566	0.0524516884713675	-0.0295090475769042	-0.0089122133955423	0.000185270687230053	-0.00258289625519076	-0.0306884617759547	0.0164601079903333	0.0141002544970851	0.000115383963114331	0.00095176634230543	-0.00318752221754336	0.0313430836194217	-0.00707748392797836	0.0130662848421783	-0.00826883444293548	-0.0119879060108475	0.0221911687362681	0.0107058879115425	0.00022893085650343	0.00295820420113772	0.00291821148496541	-0.016392303249552	0.00999774289568284	-0.0032030290216851	0.00668363235962423	0.0191151883435863	0.0406234889343351
Igfbp4	-0.0136783592150114	0.00537171649043675	-0.0536588491405536	0.0155379925165234	0.000969763003843068	-0.0375181770697587	-0.0471785164088546	-0.0165547914037474	-0.0609494984500679	-0.0152695702097257	0.0185173028224478	0.0150662126596441	-0.00523234170213103	-0.0281522551814331	0.00431312115808996	-0.0459100233130259	-0.00176435231443283	-0.0183990643056333	0.0107034913667707	-0.0105605006977638	0.00605396366529075	0.00847128346484925	0.0381704375698463	0.0222890187011697	-0.006311773866447	-0.0486481133844198	-0.0553365217111343	0.00627417929944905	-0.010104256424259	0.0271932954326281	-0.0225037593937024	0.0219366231346936	-0.0134192274755008	-0.00730441887468254	-0.0632141870931046	0.0100667631807105	-0.00148685826428506	0.0363266650815719	0.00257297655515917	-0.0113549663791432	0.00950310218972488	-0.037877585025733	-0.00151634336956711	0.0106453275730679	0.0377554799655012	-0.0205425971958801	-0.000206560084465497	-0.019571957224051	-0.0121110855403608
Pappa	0.0100803563515963	0.0156327576036399	0.0251899835908514	0.0043374531853248	-0.0529827068157884	-0.0222825476298416	0.0176173202864952	-0.0441137664380788	0.00508669240925167	0.00522748562985295	-0.0201619007866077	0.0437844201701346	0.00957414370772968	-0.0326601465533751	0.00908747560983648	-0.0091397348095768	-0.0210510298339963	-0.00922108494745819	0.0147410072511056	-0.0270066779411775	-0.00783084481100738	-0.0175359810931703	0.0262666949394336	-0.0403755374457419	0.0192937128391936	0.00126467004340423	-0.0252798210905422	0.0158837840249984	-0.00201403224767187	0.0176279137409317	-0.0446259887210976	-0.0349008718537199	0.0254391938748813	-0.033274222097563	0.00274480844186953	-0.0206546163770265	0.0111178923658693	-0.0355429965620357	0.00689545127914887	0.00768674917212629	0.0317437517361862	-0.010042026386191	0.00162433867055446	-0.00239131876315349	-0.0206281268524683	-0.0505375234580241	0.0228139754316662	0.0222762744301122	-0.0184800417258824
Pcsk5	0.0278236516751944	-0.0360182361235075	-0.0163919025185332	-0.0279118084919551	0.0118482212597969	-0.0250583446405744	0.0240557415378783	0.00875366784692888	-0.0253363015262815	-0.0385171923029729	0.000413756195057576	0.0012519949025716	-0.0220153969954474	0.0599785770012983	-0.0059598985610874	0.00841291409814856	0.0448002902830369	0.043254729732987	0.00956270714518649	-0.0369767001405539	-0.0140424031244019	-0.00388280412170989	-0.0425733487944266	-0.0067233547790679	-0.00416854106202406	0.0102977062887652	-0.0175200551877507	0.0228859020580232	-0.0291754923366017	0.0221138553621747	-0.0248954828285543	0.00702074903012825	0.00622949486974028	-0.00621529972904605	-0.00915911674978397	-0.00882994886284841	0.0190816169511777	0.0176739661369774	0.0116494875699668	-0.0129063298608072	-0.0128860455549931	0.0102282708682596	-0.00538075698758246	0.036521061452484	0.00381576070028496	0.0127592758526465	-0.000251936664876809	-0.00422467884465415	0.0445832875493152
Cryab	-0.00634565604020623	0.0453707484498366	-0.0462194209798542	0.0518043013333477	0.0616064307849959	-0.00252024495812079	-0.0156511758692631	0.0277413893649357	0.00134635885837252	-0.0321659791994424	0.0125613519134631	0.0245568577000517	-0.00374777696417857	0.0109624750290841	-0.0185066459624622	0.0292198202025808	-0.0140713615918143	0.0161057993651973	-0.00476367290366583	-0.0210518945579525	-0.0400355983145672	-0.0238849187357748	0.00752529691274926	0.00489811021607105	-0.00640424996500228	0.00471757361653135	0.0377619674742962	-0.0310879141510233	0.0135847341579016	-0.00814772860200654	-0.00797331864310167	-0.0382529105220493	-0.0248429449878413	0.0119069088134884	-0.0326262618462215	0.00777358029402143	0.0267934324409822	0.0253446725964992	0.00174696883338348	-0.0246221566594985	0.009403944712055	0.0162609889035015	-0.00339033099829883	-0.013777370939022	0.004429295176686	-0.0231354941384086	-0.0106616754436944	-0.00496519863900349	-0.00555214554562511
Cdk1	0.00679779606470895	0.0140818867590167	-0.0013855544275339	0.0284802387259095	-0.0231981748518256	-0.0402478866079697	0.0167928016862307	0.00143562533956323	0.00856802809395631	-0.0265438300249601	-0.0153124027632322	-0.0617646722240461	0.0235609400185846	-0.0149634572360174	0.0236106106874128	0.014828206366104	0.0289751270582587	0.0100690804594908	-0.0152387310343537	0.0114918189952952	0.00608601608948481	-0.0195582436952318	0.00687332546331487	-0.00864788105231191	0.0285329264922564	0.00274041688685277	-0.0421852190121079	-0.00809048781670743	0.0135156412234196	-0.012024032052229	0.0105788808408145	-0.0247349352433252	-0.0122479319283132	-0.00778901630100234	-0.019157512508291	0.00624500791315349	0.0203309027410922	0.0123710712974172	0.0444316977853596	0.0147078844475211	0.00192757591286901	0.0116743691950118	0.00409289290386218	0.0346620644511384	0.00899961238016749	0.00232383344487565	0.0569777601406422	-0.0160521429809325	-0.0291769481200434
B3galt1	0.0342967578837725	0.000707677070884373	-0.0307525316856353	-0.0207691852765544	0.0318599269522776	0.0123606985126269	0.0472383217995659	0.0101626332618729	-0.0111005788572915	-0.02914626801674	-0.0371164936877322	-0.0118584239282624	0.0181070048513799	0.0255335417267246	0.0136613166044416	0.0238602632956364	-0.0185345632785701	0.0424272102213777	0.0152877682458355	-0.018937482134734	-0.00857471262397951	-0.0233048032364254	-0.00520736676005276	-0.0110509355772427	0.0065982020565318	-0.0108891032250539	-0.00573507091642273	-0.00337043067797667	-0.023997334135534	-0.0194765005466711	-0.0333002051957246	-0.0443497198091967	-0.0336695917791418	0.0271419612536454	-0.0085476228326216	0.00174723565530581	0.0108901126128302	-0.0443047366810592	0.00331223416188465	-0.0250479589948296	-0.000639264644775591	0.0206466713770517	-0.0356544121388399	-0.026764385600801	0.008197148280644	-0.00313495391338031	0.0353100059803023	-0.00373728222674753	0.00818246390900024
Cks2	-0.00908799447233764	0.00295599059410843	0.0140561948281175	-0.0011831298966368	-0.00345961912966239	0.0236325158647643	-0.00728320071373684	0.0253597705358373	0.00121879945008061	0.00365329945140022	0.0412034934280676	0.0346677438495802	-0.0210071943081887	0.00912203230568674	-0.0171299415462788	-0.038199857592933	-0.00924374494030575	0.0159621871862848	0.0435930173542703	0.0104824599848725	-0.0087746905758753	-0.00704249440572966	-0.0186924523517282	0.011840471037565	-0.00974477113069279	-0.0363753996973847	0.0181989397222435	-0.0040796521343667	0.0015595015489897	-0.00414619179382608	-0.0132422318450817	0.0121631676689813	0.0165185632441277	0.0123509072765542	0.01523740896034	0.0436478023689589	0.0099251145582268	-0.00990149348297953	0.0410482219248809	-0.00161135097051396	0.00684045110897941	0.0208409766955947	0.0291304157026444	0.0176557422631605	-0.0150336514310427	0.00112799554451492	0.0177945626504072	0.0202919166294787	-0.0157349082674938
Col4a2	0.0118709302214504	0.0333583414659357	-0.0303812514950834	0.0397941787995095	0.0601528533887899	0.0363197649473897	-0.0329136894261295	0.0263712079930597	-0.0076716666576064	0.0289644658890801	-0.0102024055668316	-0.0454836527993161	-0.0313472017258843	0.00396324418778162	0.0171254216391869	-0.0118189909590631	0.00639439590643867	0.0141389192891899	-0.00790016351475868	0.0127734211254869	-0.0455400009138218	0.0249486495808301	0.0424333866522111	-0.043909319109955	-0.0173165201294797	-0.0282429637396777	-0.00290929557597045	0.00151204607687461	0.0476311354541831	0.0506832414725638	0.00747130251529226	0.0299393780077599	0.0186271767416353	-0.00811805494425814	0.00363106533943574	-0.00240661676046153	0.0556578175232258	0.0234900575151152	0.0063515954660829	-0.0409840217432399	-0.0477716399334877	0.000959282710507504	0.0126948711733817	-0.0137611877087612	-0.00676802324399326	-0.0151980252612593	-0.023389685799536	0.0423245645307044	-0.0205929320330102
Acta1	-0.00608829210290817	0.0139963431343988	0.006527216722946	0.0164751712846801	-0.0276079503483453	-0.00083542716863894	0.00960919655066485	-0.0205288466858477	0.00286040052338813	0.000841313303697702	0.0260611832501633	0.0100391551865016	0.00336259776801405	0.0277078795076967	-0.0178074965288459	0.00726014158414182	-0.0123592198066902	-0.00877697783799324	0.00703112381378756	-0.0157712861664587	-0.0108846905591685	0.0100370885198429	0.018988194739257	0.0159897342333683	-0.0307619605970941	-0.00415952002839366	-0.00498408129082322	0.00577300259324028	-0.00173232669496443	-0.00266673112386474	0.00763153245514226	0.010746026576099	-0.000276426605650803	0.00668442328782773	0.0144886988595985	0.0207136258099879	-0.016109076400759	0.0182591438038798	-0.0044797023945276	-0.0432929553320683	-0.00146494255958582	-0.0209271544652469	0.020984588703062	-0.026016671133193	0.0204041395769263	0.0140438367898509	0.00662461317317422	0.0075012403414153	-0.00748334339556423
Sulf1	0.0280185804208473	-0.0140124866673355	-0.0161322629935399	-0.0231663328603305	0.0259631923499701	-0.00864687339847223	-0.0187975232446095	0.00229328228437717	-0.0199561552925762	0.0159090968431237	0.0304718104380264	-0.0114144419486912	0.00460741084795931	0.0120214828183629	0.0474270281074882	0.0229685814758552	-0.0095123812751341	0.0635127035860201	0.00772358738643227	0.0237067687552697	0.0306213077134887	0.00299779597438544	-0.0663872642935396	-0.00328668007812517	0.0477602684477967	0.00724236321094939	-0.0192617135551485	0.0598114555437497	-0.00339417693902716	-0.0280547528405705	-0.047894219371299	0.00231879150128189	0.00308708361534559	-0.0236751939723347	-0.00133705181094395	0.0310083930353337	-0.0224996566743644	0.000632005799260198	-0.00521249628078947	-0.0188927205374444	-0.00476228995253314	0.0180209622174095	-0.0356426868443364	-0.0288944707825352	0.00725117483029122	0.0200223106457547	-0.00704746088641144	0.0380239745790404	-0.00282311324540679
Sorbs1	0.0112852301059801	0.0767220603551632	0.0082017185134013	0.0157814800206055	0.0196351411520937	-0.0126740608560241	0.0232305998104492	-0.0350704462382496	0.00716906254355442	0.0186992167774053	-0.0383640803052247	0.0236142478813206	0.0137441670436114	0.0228944113093455	0.0158404484605059	0.0178881438862784	-0.0107750111251072	0.0143378449555229	0.0403533888522258	-0.0114372761217818	-0.0159172677893471	0.0108694913751684	0.0247442439676186	0.0242291768605582	-0.0108835069499975	-0.00844143035238742	-0.0224816499518635	0.0076792864933661	0.00905635194752955	0.0205169068932413	0.0205027472566656	0.00797998639127177	0.0116679644403384	-0.0126261271372142	0.0207005549024839	-0.0081602617866648	0.0296305256123359	0.0292095064624373	0.00649839592274283	-0.0099563822396003	-0.00212723402305783	0.018409175171784	-0.00697274938643271	0.0185969606106116	0.0014203154095918	-0.00439039324669068	-7.45284152972782e-06	0.0183197358120882	-0.00923984155624227
Hmmr	0.0131220273638821	0.0021949199684229	0.00527896166205744	0.00137099935818349	-0.00384075253398907	0.0180760635089885	-0.000356431821366784	0.0152535425178848	1.43340111298059e-05	-0.00570367958202707	0.0183757396830484	0.0288593888416442	-0.0134274588472077	-0.00339658199050676	-0.0303055938627214	-0.020255494345762	-0.0017070379580102	0.0113143092538349	0.0292066783435431	-0.000844517133910838	-0.00298773693898796	0.00525746827029424	-0.0228765821378172	-0.00584271173728028	0.0180992729390595	-0.0436481142063116	0.0159745850915735	0.000177296606161784	0.00651494571710207	-0.00592406322438051	-0.00807897740960311	0.0383543655585593	0.00790490041734843	0.00867109641214947	0.0368388032466272	0.00806735048862717	-0.0134489318801822	0.0170105773117992	0.0101194084001816	0.0195599083360571	0.00493421780288385	0.0164220144936168	0.00683658383362784	-0.0100157407821089	-0.0401432100088189	-0.00220640091915182	-0.0362414932529983	0.0396722114410862	0.0201224481130186
Lrmda	0.0193989417807884	-0.0126709269021377	-0.0241406252806492	0.0270613892562727	-0.015885060337062	0.00472719341403256	0.0258304775815268	0.029934062956994	-0.00632534690452333	-0.00207103780194413	-0.00388875038084705	0.0316635987663362	-0.0179989404121442	0.0270459057305113	0.0241628250691359	-0.0150278757851317	0.034983013241407	-0.0146512050519966	-0.0344144870107247	0.0296831430535908	0.00303483395191794	0.0181009631003917	0.0175349378367843	0.0258705352239869	-0.00172981335746447	-0.000657784042119539	-0.0247068913928326	-0.0172853880530923	0.0139991618184287	-0.018474475416928	-0.0036724123378494	-0.00587539210745814	0.0143863697719526	0.010611817767525	0.0344939881394367	-0.0189581486554367	-0.00834205019493485	-0.030240939446451	0.0318941455099033	-0.0293626485529102	-0.0210105753163965	-0.00308280551083318	0.012192625300368	0.0056112819776657	0.0193876723294248	0.0101016450958818	0.0297362092990813	0.0220610496631497	0.0210321715106157
Prkg1	0.0383445359297804	0.0329597235714594	-0.00297825393763026	-0.0150133776268777	-0.0160078622437803	-0.046330031903646	0.00153338634143871	-0.0174903712094637	-0.00640323379626406	0.0236510075234213	-0.0140834354063355	-0.0238443058067604	0.0346043321216925	-0.0134502194221635	-0.0236752089166709	-0.0127024144400425	0.00403678078670165	-0.00800534625837978	-0.0438929346538398	0.020891046579484	-0.0198178613625361	-0.0202697956450672	0.00480265517900656	-0.0303157267042784	0.0244899517702518	0.0398483919032141	0.015369486642209	-0.0146935331432627	0.00237582369096725	-0.0136322995593837	-0.0195992234602323	-0.0307786052756821	0.0191033300273484	-0.016170560528558	-0.00802138327803615	0.00196676198275921	0.0143084784084193	0.00881026319758209	-0.00992375037325209	-0.0346991411711806	0.0125400030564527	0.0132462715624061	-0.00919159566595688	0.0139243899399002	-0.0249050347033186	0.00584421963842717	0.0188099406498559	0.0113844860726602	2.13368465153908e-05
Cxcl1	0.00115628728703917	-0.00195906694498712	-0.00847150649372018	0.0214458824518235	-0.0149474784990844	0.00303476905514419	0.0174973950977521	0.0308287863424855	-0.0164096921680615	-0.0160472571762457	-0.00943362902543088	0.020306039393764	-0.0302123205158899	0.0271999989157063	-0.000786938307601022	-0.041599241414662	0.0140330844746338	-0.00495073290281735	-0.0490320717229873	0.0224665450670779	0.0365288307735725	0.029256038327642	0.011920346052724	0.0538942931285472	0.0112172803129035	0.00765669842158698	0.0135864462084014	-0.0405651564298015	0.0123623729213642	0.012784931100626	-0.00730728983704495	-0.0153557404260119	0.024155856487105	0.0132072925318523	0.0218210813347104	-0.0264537461648192	-0.0205179883970714	0.00986738541744202	0.00611795232069862	-0.0284084419484825	-0.00873889958569763	-8.50144943080668e-05	0.0569780499345705	-0.0336496122899496	-0.0128275189972583	0.0129789673417064	-0.0454180958046696	0.0253610945738283	-0.0101649936725108
Gm26917	0.0253410625122523	0.00076498128866878	0.0178653241226247	-0.0101680561113317	0.00911699027650614	0.0167841642750037	-0.00994414202809244	0.00162969507122218	0.011353385665671	0.00201123364152704	0.0098878266142383	0.0132185638541929	-0.0192862438871346	-0.00518984902129855	-0.0104693333122128	-0.00845438869316504	0.0198261536447678	-0.00996060774184424	0.015781016133278	-0.00933818764833445	0.012034293094815	-0.0162285871237503	0.000413938483501394	0.00529558137869881	0.0492907709090057	-0.0319553823493764	0.0181521224204152	-0.0208153876484096	-0.0259727257970254	-0.0179037980687168	-0.00784318868955005	0.0637285747310352	0.0204522805440549	-0.00516570741753178	-0.00448441189529995	-0.000978193028718812	-0.0134573877932477	0.0231060792927369	-0.0136730626037713	-0.023521335166127	0.0131089348236578	0.00363641787207961	-0.0152665481490577	-0.00070917633716025	0.0259527325165957	-0.00259270653687827	0.0221233726420296	-0.0313357064337191	-0.0430548197778512
Tenm4	0.0160621528926688	-0.0353449434399316	0.00685929216818933	0.0503440694743455	0.00558274486659256	0.0128430948786305	0.0308648688388056	-0.0280139757327672	0.0126046903357583	-0.00181316167848995	-0.0107929860663133	-0.0028674911763703	-0.0239739591701063	0.00218184682132784	-0.017700202798596	-0.0385610986783159	0.036182022512048	-0.0414468945957978	-0.000690011031152941	0.00140852535841026	-0.00695722258757887	-0.00906233900341506	0.016576255393863	-0.0230930796313865	-0.0295782411683885	-0.0249703942501507	-0.0159740534693775	-0.00878279620417891	-0.0226494601793393	0.0244144501576858	-0.0161344367005159	0.00823407273425925	-0.0192638871507066	-0.0510295778883181	-0.0258357632400991	0.0018046694461845	0.00590084710368492	0.019168913425371	0.0463771266619123	-0.019121365570426	-0.0324583591139223	-0.0213923919170694	0.021754474469564	-0.00467016850455444	-0.00273395936472152	-0.0466027436018505	0.0240468472193505	0.017537130216109	-0.0106314147769858
Cdkn1a	-0.00397482283128451	0.00815137113776856	-0.0280279003154831	0.0531896562201259	-0.0656411347576639	-0.00194752876350243	0.00822609362255046	0.0243980793518678	0.0476533874591348	0.0208612803108631	0.0106322300528346	0.0370545598880229	-0.0163242452662621	0.00716876180572967	-0.0400207432786167	0.0619777738362389	-0.0726191471315448	-0.0198377882980898	-0.0203531173337727	-0.0396336948305555	0.00108546313842844	-0.0104244611475864	-0.0163090477722546	0.00644221826908977	0.0749378930945178	0.043041920485138	-0.00236868522085401	-0.0230999446243482	-0.0124401354167484	0.0336831091795253	0.0107380837922702	-0.000322114382766929	-0.0332413050111166	-0.0543338570202626	-0.0196838923981155	-0.00171964135357394	0.0107145038904845	-0.0178407588008962	-0.00121417632364076	0.0380170103870289	-0.01682676767892	-0.0116404415015695	-0.010518515419447	-0.000211877158288104	-0.0166927608599248	-0.000352988060939225	0.000417294836790934	0.0119777832955847	0.0077761052166289
Ccnb1	0.00262148295212168	0.00726968653956026	0.0100883853697012	0.00336328985773051	-0.013665105457639	0.00357222133970557	-0.00263577891289195	0.0145941359624043	0.00647603123813734	-0.0165111085979543	0.0171566586232336	-0.00684504541169154	-0.0112145400764934	-0.00604306655277307	-0.0139628680556236	-0.0138180966857708	0.0218170240763592	0.0272742533377498	0.0371764124252269	0.0394096418066404	0.0147055372232975	-0.0362491707560122	0.0102459141892523	-0.00118581279247659	0.00842013856776087	-0.00776604829110511	-0.0313627328106912	-0.0091980778571476	0.0112357768005016	0.00481013470823284	0.0085535293730141	-0.00252464257530589	-0.0148728007196056	0.0126209713195484	0.00400757505334257	-0.0154967813853507	-0.00355656585445529	0.0198247298180525	0.0288147096191568	0.0365417514301903	0.00250916500940873	0.0370892356390729	-0.000980402962946137	0.00576064845471097	-0.00528018213498137	-0.0130387821202283	-0.00371458028083076	-0.000489878447347603	-0.0177772329311133
Hs6st3	0.0105336134023422	0.0266885673641943	0.0125703943741663	-0.0217731438668548	-0.0191867382523542	-0.0200492463443201	-0.0100026764601999	0.00560101442378773	0.0250388853907286	-0.0149106594871174	-0.0101856287988841	-0.00592789228642316	-0.00763008927524827	-0.00786699423401825	0.000348601745479927	-0.00575212318364162	0.0181207142235502	0.0134701703303576	-0.0207589461383697	0.00853765912018743	-0.020177731632265	-0.0183609530151903	-0.0266076323047951	-0.0219640430820725	0.0171200554432725	0.00682387341246617	0.0297447779343235	-0.0183050088601694	0.0131166603491385	0.0212161902351262	0.0165019709306907	-0.027133094184075	0.0121046016513966	-0.019718954357985	-0.00801275779708901	0.0122298414160491	-0.0120948728568515	-0.0252582428361845	0.0160157633571514	-0.0155792863345151	0.0436758543376212	-0.0242145844868404	-0.00153762014435028	0.0075882911686121	0.0098846200527289	0.0303046175425944	0.0184792202888065	0.0159818922782622	0.0448459260008786
Pde3a	0.0192987668691342	0.0327258193218059	-0.0459185398774971	0.0172999705517654	0.0370611573006719	0.0303279437494383	-0.00768005722487546	0.0133773023264572	0.018701148687165	0.0219224892473973	-0.00106573102681205	-0.013069243804708	0.0118955515469958	-0.0312819409566055	0.0163431404707913	-0.0165484570432127	-0.015724862439814	-0.0100287789750135	0.000841970663446036	0.039319505641993	0.0219361955973322	-0.0135642098763869	-0.0178052500594912	0.00730472705368036	-0.0235630840353029	-0.00181111428442599	0.0234834871486669	-0.00448181206899336	-0.016015020728534	-0.0266885680400957	-0.00630481757976569	-0.0197795023189367	0.0190704966050953	-0.0128287899527333	0.0112773158149025	0.0115420027141093	-0.000528849525330631	0.00184449457145858	-0.00286736767885124	0.000342878171092732	-0.0147465951573947	0.0281070184578727	-0.00598915864107823	-0.0229847050769358	0.0217255303116079	-0.0227517532272104	-0.00654567515904325	-0.000115607090402653	0.0175284259975823
Galnt18	0.0187303651340218	0.0264666997095383	0.0538537445673204	0.0151077975606577	0.0100416143522933	-0.0315263645787054	0.00770603222956003	0.0255532210608707	-0.00641978707472258	0.00335334063959575	0.00572176253182813	0.0283425179881253	0.0407290042714866	0.00628914934222669	-0.00861358572234693	0.0176906372876927	-0.0384895185102816	0.0163007453928993	-0.00586235843124889	-0.0132373109726324	0.0221304006371346	-0.0103726400314421	0.0407077972997873	0.0370549774690958	-0.00417763990294481	0.0109345397140914	-0.00610970465200454	0.026472544304517	-0.0185280789811394	-0.00327190102495576	-0.0206048650243712	0.0209701521960144	0.00569008586822471	0.0443679641273628	0.0248319788447742	0.0136610880498789	0.0142023757185614	0.0124391238961324	0.0122294234522668	-0.0323999439873512	-0.0272709683242273	-0.00602487514711341	0.00411333189912686	-0.00850775688392416	0.013649227399891	-0.0258032170027642	-0.0208586276078985	0.00436413184245986	0.00390833031388398
Kif26b	0.0292517281412102	-0.0278580873295572	0.00595061577278847	-0.00246297028512816	-0.0105384159462954	0.0257268147530799	0.000544172440730172	-0.0241730410590879	-0.0597002725459879	-0.021086237188668	0.057092628566829	-0.0098171860554674	-0.00736294328648613	0.0210781360577052	0.0134242754068405	0.0291073492863684	0.00251869420290217	0.0422060474805007	-0.0635015679574899	0.0533665273384075	-0.0800151928499037	0.0214337023155517	0.0141907320141701	2.37577948922941e-05	0.0417019351218727	0.0511155410234059	-0.0126748037221306	-0.0138228609585075	-0.0345366525009964	-0.0335417980181039	0.0106236752957663	0.00879445785556007	0.0266573356596827	-0.0249452163326657	0.0266005120708314	0.0059920759112244	-0.0273079338467933	-0.0289871003202776	0.0329571661090829	0.00216753750758204	0.0550422346250114	-0.0115038949439756	0.010082931401086	-0.00647239141250963	0.00894741601402473	0.0190836177109036	-0.0196982666180911	0.0026163399017572	-0.00535683711347834
Plac8	0.0079442507038138	-0.0173198972869033	0.0320929857103314	-0.00295107707592904	0.0116091195315518	-0.0388039034743707	-0.00651340338832696	0.0409645977244297	0.00129780287805487	-0.00172417802992011	-0.00259568928812372	0.0429707333957842	0.0359049606887669	-0.0047578736841688	0.023269245437259	-0.000873884341021797	-0.0107150864390123	0.0238363784769515	0.00360671530873711	0.0110664025309516	-0.0147217181574413	0.00952808696960825	0.0062818401245937	-0.000327392223880479	0.021258380359917	-0.0129389100514321	0.0217923227555518	0.0255822224489005	0.0305235604899584	0.0146216467427967	0.0249383983646134	0.00918155739234055	0.0114383633886704	-0.0533467171815654	-0.00536219873764893	-0.00825486106122921	-0.0334911449753592	-0.0188514859820012	0.0111176642252075	-0.0188702533352456	0.00192153116865487	-0.0294529010281771	-0.0370015553692816	0.0360005897697991	0.00568059346606922	0.0346518578144916	0.0134797036155364	-0.0350309065986218	0.0120270621231938
Ifit1	0.00182640033026847	-0.00236666040754685	-0.00572323446410499	0.00765581382831542	-0.00152379242547362	-0.0143247357402258	0.00218065237512633	0.00701707065138519	-0.00390952228841035	0.00426346349218482	0.00126297296381768	0.00754888408515897	-0.0139934002075516	0.00594914776874874	0.00198512448481968	-0.032366860714533	0.00394121203992877	-0.0110867937921122	-0.00345374754073871	0.010941178376553	-0.00293193537426201	0.011606071259555	0.0280809550648521	-0.000174153536081736	0.0454288784261021	-0.0321563039219526	0.0875656506197331	0.151172911142022	-0.0478448809395391	-0.0418407452611109	0.134373238116724	-0.0632980644946989	-0.0264168556866975	-0.00461643674300948	-0.0277913932289445	-0.0246169917739287	0.0371794920828447	-0.0119293708174222	0.0230712179816954	0.00412235823089672	-0.0141102345699086	-0.034602753082823	-0.0054257166423547	0.0199548891123568	-0.0179121829933602	0.012015039468586	0.018245260725095	0.014266992618771	-0.0106905359112932
Flt1	0.00641185581424353	0.0224730402117392	0.0193535874242138	0.0353983915328496	0.00870295340084384	0.00607651414998076	-0.0242426572628033	0.0380355569230118	-0.0274593914509246	0.0229984010713676	-0.0107553321755327	-0.0184862174557917	0.002726414083151	0.0193509816869542	0.0162444372841577	-0.0075466418068967	0.0056786909766124	0.0204937616981693	0.0118848319780779	0.000702486687586738	-0.0167394876695265	0.0285866006035916	-0.00493653100591623	0.0250692236019882	0.0116670461226337	0.010689246512912	-0.0155333800306608	-0.00322322982979798	-0.0315948148964795	-0.00624049579013814	-0.0134842269858151	-0.0259220224724378	0.011324339875766	0.0149595638214523	-0.0400227649021831	0.00669072087737379	0.00286972713365208	0.012021235454617	-0.0392104715595104	0.0246605268463786	-0.0301374143824314	0.0231521618985933	-0.0246677124398088	-0.00597506143538651	-0.0295692220975899	-0.0151418929791265	-0.00501413405546287	0.00660884473913844	0.0200338403004196
Cpa6	0.0151651285109824	-0.00456413921714328	0.0354373438388813	-0.0202332205170095	-0.00793417788779417	-0.0505228971853758	-0.00677991888843524	0.0208633183262946	0.0155868571409846	-0.00724594303891022	0.00380411198134779	0.0309054175909335	0.0212969688837098	0.00294725912686106	0.0131934897014224	-0.0143363167580692	0.0182208604021098	0.00606201612423244	-0.0227251887957841	0.0296279438320037	-0.0100085729642289	0.0139069307512507	-0.000973884818988495	-0.0547587591866558	0.013213536992175	0.0201598949016623	0.00901254072695912	-0.00929204571908723	0.00954672429261039	0.0124255326806743	0.0108862459053326	0.0216611663366028	0.011932500760049	-0.0283628711746861	0.0548319865172442	0.0415540045651729	0.0396494931335926	-0.00923418358395866	-0.0107497630035863	-0.0471799342738855	0.0154809497421974	0.00359003260109371	0.00329744611477069	-0.00712416598406585	0.00150531278740019	0.0107991776228847	-0.0106312086330331	-0.0112652516032794	0.024065762853301
Fbxl7	0.0317054115294244	0.00018095903356181	0.00018057133305857	-0.0470354333624759	0.0341714324145684	-0.0507771008254378	-0.0111121865279401	-0.0299129528789748	0.0446275753353002	-0.016697436130584	-0.0109392084870897	-0.00414339197519439	-0.0305804407082626	0.00635821363921778	-0.0100667194517063	0.0118071215523231	0.00261793377983706	-0.00354425338251122	-0.0160266999837733	0.0190896540960932	-0.0111846342621668	-0.00482304756025547	-0.0276732098623474	-0.0222772169819195	-0.000731071857233717	0.0257479111724603	-0.0210483342289703	0.0129693272264435	0.00430938170441731	0.0481948147731179	0.0152614393694608	-0.0218144290579933	0.0396622301928219	-0.0109890451284839	0.00374284698370308	0.00565525608712967	0.0187041921996697	0.0102152467647551	0.0151588435203725	-0.051015626816239	-0.00934942706377821	0.0218342491684959	0.0206658929435943	-0.0151392856987096	0.00266239550851279	-0.00622916499921308	-0.0238927348371523	0.00355420769413842	0.0265831961040786
Mest	-0.00150915581541688	-0.00940273706000847	-0.000358383772427361	-0.0428012138043126	-0.00692213502777527	-0.0487376951198735	-0.0504357872737026	-0.0101457968631773	-0.0158132488908815	-0.00822012360759256	0.0425506398416128	0.00616897838017876	-0.0230604909378578	-0.0185264668813799	0.0558225618558608	-0.0180052268448162	0.00961845059849844	0.0268520725438087	0.0139275772902633	-0.00751456039056919	0.0517882668079201	0.0292913984299141	0.0134648162678556	0.00668477681201679	0.00976673648289261	-0.00174214956140884	-0.0339689106854582	0.00455021454650273	-0.00785341516092579	0.0238327010443961	-0.011172013196088	0.0166352474035018	-0.0185742500049024	0.0180080428747043	-0.0041284730214945	0.0109863902287176	0.0144134964556313	0.0294476169119324	0.00595349494476347	-9.79555451649622e-05	-0.0255227301879985	-0.0143859992650922	-0.0239220480697832	0.0167402353150569	0.00135568972297777	-0.000555974068486895	0.017615169611117	0.0240972219915085	-0.00173288439787599
Unc5c	0.00909995404522688	0.0019119478169002	-0.041310449425688	-0.0348280949704667	-0.0359545237628364	0.00678915576594713	-0.0291413734312865	-0.0144000117338729	-0.00217289145297906	-0.0146566968126922	-0.0218273483631323	-0.0277686484230243	-0.0120420495362353	0.0451136360545495	0.00853518439056122	-0.00306227042494936	0.021539797728787	-0.00248980367869408	0.0183192133910338	0.0326121274304609	0.0278027552847039	0.00418648149377779	-0.0220307125124855	0.0369612366986302	0.00907820134502714	0.00313744641998327	0.00173384966061299	0.0259477629509645	0.0272825511384583	-0.0168874027865217	-0.0224449696433121	-0.00483864278889165	-0.0343394477121605	0.00741467352550265	-0.0157653237239323	0.00771409363037887	-0.0372292169548544	-0.0183874622312382	0.0106996841679406	-0.00883520506567423	-0.0223534987916483	-0.0102298090575018	-0.0110375410974131	-0.0132447018578439	0.0249585677299913	-0.0109167132277075	0.0116998198710054	0.0279753292721875	0.0185414863025832
Serpinb1a	-0.00160435984294099	0.0205116652391801	-0.0377073066204547	0.0223150751446249	0.0481411875438436	-0.00581829921652142	-0.0357251703542187	0.0245657661730712	0.00335763552096703	-0.0313888163708786	-0.0257530612425487	-0.0107721687830095	-0.00688564349664555	-0.00284742928686613	-0.016164816210846	-0.0175842981289477	-0.00602234500477844	0.00730442732443097	0.0198000520036423	-0.0148326734366448	0.0269115041452173	0.0159142925171152	0.0132532458659466	0.0157185118133466	-0.0114742050395063	0.00852974212101371	0.0193025753407346	-0.0185543433251557	0.0171998749985227	-0.00537644344312108	0.00810682321922206	0.00763386798851785	0.00156835074417746	-0.00358233122916617	0.0296506820929654	-0.0120112571479612	0.0407075709433676	-0.00529415211266854	-0.00621420967289429	0.00769496827302306	0.0111316555975931	-0.00216110219423241	0.0408877021170422	-0.00577335059708053	-0.0275636108081573	0.00815451495224502	0.0102463232617193	-0.049207409359899	0.00473950979140001
Ccn5	-0.00634090052552617	0.0266573526905776	-0.0203322115611129	0.0628511172726527	0.0412149517307355	0.00826820869044168	-0.0203360296411215	-0.0135720634328674	-0.0183898956451768	-0.0516308803511789	0.0473079070204109	0.0195613678041574	-0.0141159491350156	-0.0186700866659956	-0.00464033311777563	0.00925818362167117	-0.0131218159724265	-0.00719993213701974	-0.0539940350720208	0.0449232186890526	-0.0104368735034016	0.0168902680983579	0.00632916471217127	0.0229024663626691	-0.013556131135369	0.0211458511785129	0.0388183678552375	-0.0337487813251805	-0.0057535925545858	-0.026008353864552	0.0213766031618236	-0.00676700825365625	0.0110974874293599	-0.0101004273304659	0.00879830367588348	0.00652682175419885	-0.0381459543127746	0.0297116323376236	0.0326843532524004	0.00615667758812842	0.0328296809264631	0.00312879048991874	0.0385405204282085	0.0154907996873741	-0.000492562303168807	0.000970271575108804	-0.0146145250247083	0.00320181786112548	0.0250500416955979
Scg2	0.00124075990514074	0.0119758785660956	-0.0166944325441388	0.0161776367218813	0.0222882762174099	-0.0213620271706331	-0.0218372337641705	-0.00300105018826043	-0.0137104819652738	-0.0149384637301915	-0.0101416849085857	-0.00669519364627165	-0.00730034352452688	0.000670037606458893	-0.0316948790250589	-0.0283796000772224	-0.00650512579894338	-0.00517013799941863	0.00965306259567993	0.0028292337803495	-0.0347326856077302	0.00593327924096771	-0.0162939026870625	0.0170591395497284	0.0241093352539247	-0.00808325604131741	-0.00744784137780773	-0.000156874626893438	0.00378352153852446	-0.0212860039780457	-0.0289467356528465	-0.0183945281489418	-0.0160268819323619	-0.0188694562118514	-0.0188927034883821	-0.0104390797254921	-0.00586932074021481	0.00220171944153829	-0.0179610101078538	0.00848422787462782	0.0329362171666024	-0.0235293436013834	0.023830344829985	0.0018533044762861	-0.00134469221588057	-0.0033486031973254	-0.0129208913726606	-0.0309804702113248	0.0056148002652065
Tnmd	-0.012860182193892	0.0259476175656908	-0.0150163010377645	-0.0093299412488803	-0.0184551189038135	-0.032716836008554	0.00244296126329878	-0.0501273621571376	-0.0265560897040453	-0.0110045883146202	0.0431081080974774	0.00297716024032587	0.0109356145944801	0.00971853732775328	-0.0227607122370712	-0.0328947527484285	-0.0213253746759468	-0.0277658058558243	-0.0193214655061355	0.00533334059053299	0.00412954173157887	-0.0295920930278198	0.00326466107602421	0.0326001733922833	0.0392382541568593	0.0149709347569299	-0.00990704588753534	0.0427032478230672	0.00263623016313342	0.0037680256243903	-0.0535907977589701	0.00376820528800268	-0.00976424335524647	0.00937194282855063	-0.00734130795839755	-0.00719503782583161	0.0109626684606868	0.0458158024310586	0.00139617136497839	-0.029883475034775	-0.0213508535793198	0.0115016942919878	0.00553503618858199	-0.027805388832207	0.00450326332675102	0.00349338056571324	-0.0149358750263871	0.0288386997804919	0.0164948416836968
Cck	-0.0014453602454401	-0.000549068474080665	0.0140237095421838	0.011022182788688	-0.0221435496642185	0.00058513062795835	0.00301104026182553	0.0203803985241882	0.00696287032606817	0.00863625842389795	-0.00129682279738497	0.019113231340871	0.028582676375464	0.0150439345171445	0.00249306534622722	0.0107411861469232	0.00458529538695351	0.00658464045672046	-0.0127321487513031	0.0215128220674656	-0.00366287040137267	0.00110201514092516	-0.0233073025528962	-0.0108329861815116	-0.00670757408932395	-0.0129303079566294	-0.019711206987972	-0.00859997375966704	0.0139599633189543	-0.0555766252075572	0.0106896858977506	-0.00882780749778905	0.0129667613240349	-0.0030166491922741	0.0020639785057638	0.0109091541088292	0.0121826078131775	-0.00126198489651416	-0.00739125286598625	0.00242624801674538	0.00713692481387356	-0.0226152937117568	-0.00742200940317158	0.00225094638346037	0.0246978787023563	-0.000228183408217634	-0.0011097128050854	-0.00441956165466618	0.0141455628472535
Plxdc2	0.0265828125367193	0.015442680238616	-0.0627605180580328	-0.0377657536628212	-0.0238356699931048	-0.0171513827012919	0.0392546907980969	-0.0228938697728097	-0.0157463425428858	-0.0114267426876423	0.00340835480698218	0.0103848735669743	-0.0456020049731272	-0.0285085670766847	-0.00165668784779915	0.00810998522609024	-0.0245348343576317	0.000865494664304229	-0.0101455014224374	-0.0134153052624153	0.0151767903045057	-0.027044947854529	-0.000352057523325003	0.00318641969257727	0.0121633516047586	0.0128505072672264	-0.00922045824912869	0.0158177011488309	-0.00755598534976486	-0.0267113316058127	-0.039205288038349	-0.00158570329452192	0.00863539672582988	0.00919318897511672	-0.00932888432723121	0.01377368099317	0.00812489176696303	-0.0142746432649253	-0.0077069203630204	-0.0158743713556366	-0.0159665395977915	-0.00646076885216309	-0.0272347457678632	-0.020997627278719	0.00903079275665285	0.0172306094146405	0.0162519844588014	0.0264615283479632	-0.00131906135465961
Fst	0.00725690553366215	0.0392566989215905	-0.0230723921674449	-0.02572396216823	-0.00544816146783146	-0.0330580329198488	0.0405068519864547	0.0145189729041364	-0.018921776629636	-0.00185503071155413	0.0184703201066133	0.0391921958792486	0.00890530119392357	-0.0512636204888892	0.0265457370207748	-0.0109220894397089	0.00233785461483927	0.0122598899622522	-0.0230327767772154	0.0183992679153154	-0.00214196301062901	-0.0197200290456105	-0.0204530163502875	0.0118853460633558	0.0204050473909781	-0.00689054791087591	-0.00013791818889566	-0.0156095694628122	0.0182037422902201	0.0393871817600943	0.0128505084521052	-0.0165464276661155	0.00879865706370603	-0.0133767765432584	0.00343003582498331	-0.00507988176942655	-0.0289073970803604	-0.0105418753720228	0.00211109074530725	0.00570881261655119	-0.0119267693132534	-0.0317560996034678	-0.0139591904534269	0.00815942169840327	-0.0237820264088751	-0.00256625709161531	0.019312224073655	0.00476698903448289	0.0310243361911899
Ccn3	0.0192605882954044	-0.00330320855959713	0.0242237240308775	-0.0120453348290277	0.0500940173235467	-0.0583214762160212	0.0276940773057262	0.00552110817289127	-0.0138981369541937	-0.0161130456173375	0.0324416124988921	0.0208988193466161	-0.00724071159972303	-0.0315605997904575	-0.0316441980231926	-0.0263270144144787	-0.0506171933791842	0.0266172267770709	-0.0167040844153967	-0.0179063761551566	-0.0183298223823529	-0.00296747821337039	0.0203588163709208	-0.0208543811129593	0.0167070024677821	0.0451225473775171	0.00848504971178264	-0.000617968664270377	-0.0243247513394979	-0.0236543680916591	-0.0221685663522205	-0.00473118332679613	-0.0372161994543901	-0.00395625488590727	0.0551662915922528	0.00897028841772853	0.0313362618235044	0.0484312787062329	-0.0459297970952396	-0.0269778205646784	0.0311546384437211	0.0040155098914287	0.00139417646264129	-0.017182785115559	-0.0422489106898647	0.0133183767324302	-0.0129142478372883	0.000457567455420883	-0.0126874759193131
Kcnma1	0.0154085628353799	0.00130215542831651	-0.01729069875081	0.00739049916825842	0.0298675204616855	-0.0193540681661635	-0.00335063502104658	0.000197172747830394	0.00837999480305288	0.000646272965432195	-0.00253328596574544	0.0206283986675275	0.0362971883520935	-0.021408522266919	0.0076698317790445	-0.0205367858689511	0.00666552948266997	0.0168974955302855	0.0272160855873778	0.00569929932016566	0.0194698146487929	0.0203924960277375	-0.0186155772123255	0.0474820777587915	0.0245443711740421	-0.000228974765995709	-0.0208860494142922	-0.0157286709375733	-0.0165829522375061	-0.0336244834211966	-0.00628957252028921	-0.00200713612164965	-0.0091588786292133	-0.0100314659592997	-0.00390885936331243	0.0375028062510881	0.0266628670455714	-0.0300395610865011	-0.0404627411636617	0.020584094882059	-0.0263913802360287	-0.0382823233026403	0.00665139163853553	-0.0109219110139357	0.00498827307927308	0.019047522305802	-0.00560648318801471	-0.00407136613446886	-0.0268365276184004
Crim1	0.0124485314124355	0.0637016280469989	0.00207731114793472	0.00435259849397714	0.0286653345343963	-0.0125674903809441	-0.00089406366086349	-0.0155683237987791	0.0235382162666369	0.00868411604346768	-0.0282791687275296	0.0236534592347736	-0.00998530678113946	0.0266361022953635	0.00125823530664996	-0.00202143428154885	0.0155413427756858	0.00388262425306999	0.0108505635977793	0.0154917622418758	-0.00702027542294763	0.0196742487501094	-0.0274276537738857	0.010052532403828	0.00322307969503141	-0.00743253018133109	-0.00485826357119601	0.00941744207153165	-0.00384160754023207	0.0113558899964752	0.00130054014835513	0.0265701748639666	0.000787113066151944	-0.00517545251410283	0.00115792908712746	0.00353227227913813	-0.0242441006419882	0.0113588009278039	0.0291521239104323	0.0123769311753312	0.00275227651281901	0.00881458744294634	-0.00417839702152977	0.0247879231937406	0.0152675983722064	0.024815505121968	-0.00553590495567623	0.0199972719976641	0.0105389478227283
Astn2	0.0110110253536835	-0.0072778815772852	-0.0194853370742951	0.0310508731676987	-0.0151930165878859	0.0362604594915339	0.0151041770790907	-0.0269008440984377	-0.00612105679429384	-0.0239537260489128	-0.0206104821527162	-0.00367835798670555	0.0308358927917031	0.00810940435432339	-0.0123670832025981	-0.0074836973723017	-0.00200662951003971	0.00975808774611965	0.0269610583512463	0.00360377980749019	0.0112409983929331	-0.0039724348993491	0.00661754989398947	-0.0165217952738608	0.00601694218850671	-0.0464017615162245	-0.00537515836454807	0.00239434990201754	-0.033652785300516	0.0125244986418111	-0.0239896384829738	-0.026189472581731	-0.00366521874233292	0.000782310806034441	-0.0299998076150803	0.0133050443433311	-0.00646964922349058	-0.0311176357723326	0.0145256997373648	0.0115232857499722	-0.0306698582837242	-0.012697131348259	-7.62773159946068e-05	-0.00930827746813387	0.0240151441074472	-0.0142300542253171	0.022587955978285	-0.00354931267890082	-0.016944255941183
Plcl1	0.0284866771441775	0.0202543709032147	-0.0224123455018203	-0.00648641399786397	0.0237080752867133	-0.0194304532280232	-0.041259731927329	0.0129583360709503	-0.0239651238847247	0.0113148790051718	-0.0160415291838669	-0.0334577595865575	-0.00427902173635114	0.0107773159074922	-0.00591228242279791	-0.00280112600028335	-0.05246358485736	0.0264114415996028	-0.00231060380924189	0.0149166675565909	-0.00183433530116357	0.018147281741655	0.0157370570732872	-0.0171270956917645	0.0060335315432144	0.0200721789976223	-0.0115276419438124	0.0119266335632291	-0.0365066488714373	-0.0230680450137673	-0.0126715991400952	0.0236055916870983	-0.0082941371726294	-0.00907478259586456	0.00690030027934301	0.046146713537649	-0.000720245626393738	-0.0177118539577408	0.0174929417066863	-0.0278979815993694	-0.00756986390501991	0.00365191799594185	0.0049239442870734	-0.00447789326819255	0.0217498181904318	-0.00172381739137939	-0.0259083778399294	-0.0399908766388676	-0.0364030239356267
Ly6a	0.0118805483278257	-0.0105219749113606	-0.000219967077211059	0.0501865528316427	0.0282957635289844	0.00328494136960516	0.0339958624223648	0.0538263303141986	0.00254042752147052	-0.0338556172047787	0.00596329785164794	0.0476971139567109	-0.00281080116186325	-0.00233132975084931	0.0011910413887973	0.0276583629477443	-0.0139800420059701	-0.0203324398324923	-0.00299870746745944	-0.00607173053571409	0.0456800842188876	-0.00947321047483288	0.00736911605512485	-0.00902835591751509	-0.0342021007275188	0.0323023393786694	0.0118827960567072	0.0518002277359429	-0.0194194117245928	-0.0263714405122969	0.0277464638569076	-0.0058182915317397	0.0247575389656559	0.0185906348391039	0.0302499171417786	0.0151113126992772	-0.0443469732141784	-0.00824343553449742	-0.00647840276548506	0.0017065780729014	0.0242169332186432	0.00368940952183484	-0.000565172865597578	-0.0266253241765093	-0.0205904396392203	-0.00321304523939037	0.0303296416124045	-0.00320098091417133	0.00933869006592544
Tll1	0.00701918082933931	0.0251364590756906	0.0143289159968708	-0.0142965513420906	-0.0252276785869073	-0.0128437332543936	-0.0198748059788708	-0.00139699964745495	0.00698099945459646	-0.0218930212096844	-0.0368610813093004	0.0103558417028778	-0.0184528449614161	0.0157722250369703	0.00722968206340512	0.00621760921189418	-0.00173250854613488	0.0311795594850466	-0.0107804266819326	-0.00620656436729402	0.0350348383794411	-0.00991412711483641	0.00286815182918073	0.00512798126217946	-0.00770712474497903	-0.00806015058385743	0.0169992821981693	-0.00562337969451313	-0.0260935766770746	-0.0342119255876598	-0.00451543450750316	-0.0114371139556819	-0.0154840544146615	-0.00445180072460345	0.0199326021051091	0.031792083709365	0.0269789630788042	0.0309598926442128	0.00259964414836283	-0.0381920891295092	0.0243595319140554	0.0141704432913055	-0.038550987984578	-0.0269617417154499	0.0256533905449558	0.00646293840005724	-0.000367836071845101	0.0394369840559448	0.0060604839482506
Mamdc2	0.0100086884827011	-0.00728297573951529	-0.00453188764296581	0.013121892906677	-0.0423869651509314	0.0049902901775993	0.0143351002495349	-0.0147005036473359	0.00153708849651693	0.0038130161649731	0.00247795232482337	0.0301040013215338	0.0280447955664588	0.0186346831961881	-0.0111287334300088	-0.00347508411611084	-0.00704129162136855	-0.027598259826992	0.0154934417213355	9.06802397259376e-06	-0.019513967071867	-0.0345451861332312	0.00562844154776017	-0.0043136975887925	-0.0164663374658851	-0.00219033086782601	0.0125392990179364	-0.0280341072528615	0.0268411481194165	-0.0626400549994855	-0.00827249299718445	-0.018722972848087	8.60846816433004e-06	0.0201694293731119	-0.0310655643080091	0.0030554767369816	0.0272475272109641	-0.0349589197246294	-0.00952086110666775	0.0340266034328747	-0.0358125251431659	-0.00945097047867398	0.00203909816327886	0.010078023856729	0.0203119368255621	0.00757061860095904	-0.025006033698594	-0.0327946835494752	-0.00178257185165455
Plxna4	0.0114325188132114	-0.0141933887131583	-0.00114326131896104	0.00862417034532234	-0.0344478812742774	0.0270437049736635	-0.0193245808469024	-0.0360174945539902	-0.002054258662474	-0.0416737213871089	0.0156894579324821	0.0114054232016096	0.000270086635539413	0.00588754265961045	0.00709415133409725	0.026542797086259	-0.0168001606219599	0.0160645230364106	0.027911525741939	-0.0163599019918687	0.00416542301978242	0.00191609088776593	-0.0282481609752916	-0.0217493444416158	0.0277166525342762	0.0109113137688107	-0.0267815132511889	0.0218053960770261	-0.0314037461329129	-0.0524711206249984	-0.0295852135287497	-0.0502851244957374	0.109914123699297	-0.00450876904527812	0.0308789034205267	-0.010112837435938	0.00612414452029912	-0.0350103505468321	-0.0153102502333903	0.00498005588267237	0.0278006379991553	-0.0296358464087756	0.0183038950967354	0.0152364716929949	-0.0202982174068175	-0.00995248040684588	0.00119118049449269	-0.0169375502020356	-0.0273599289278992
Gpx3	-0.00632270412236966	-0.0090058447063325	-0.0257186427952809	-0.00388632058073948	-0.0459996511969284	-0.0341585158131132	0.0310752067980872	-0.0100960124468508	-0.0182407280236143	0.0209212647693282	0.0424855796844536	0.0423573519803845	0.0143976848864358	0.00449186409502243	0.00453511276013888	-0.0268844043045529	-0.0151037907164085	-0.00489234949335812	-0.0147694199382581	0.00595776539323898	0.0179148822236988	-0.00731369413099826	0.00227924663679238	-0.0614458384314991	-0.00322197713827673	-0.0343533966168441	-0.0334061165509451	-0.0351162492313507	-0.00777371352145704	-0.00238298635139498	0.0216309150646269	-0.0265629835646544	0.0190135228582217	-0.0432913973507122	-0.0411634077155824	-0.0466910695238084	0.0237191011678439	-0.0101962080477098	-0.0243072336340986	0.00351022730561307	0.0442326369332747	0.0482502742000613	-0.00433051023000651	0.00506168547736108	0.00719760095405513	-0.00110164010615752	-0.0301381213154634	-0.00666426015533969	0.0241093868328141
Tpm2	-0.0337334789888397	0.063914380098519	-0.00202944682837841	0.0116456666124679	0.0194492680287751	0.0184345083779934	-0.0217432685771157	-0.0454469042182642	0.0395198372252442	-0.0257508928246698	0.0503464726195419	0.00353042168556594	0.0392934335187966	0.0242173300139241	-0.0153896899912539	0.0109024905481199	-0.0231835053694155	0.0045848636004809	-0.0108128483052861	0.00627657633553899	-0.000706117133561417	-0.010274368379593	0.0599831923537958	0.0371864633641582	0.0221544744801846	-0.0214917286994631	0.00617075070760375	-0.00303850757633801	0.0436079641540198	-0.0153836269086847	-0.00958180636360013	-0.0286818283342355	-0.00793205762499677	-0.00560935451860066	-0.00105266796864268	0.0159631242064297	-0.000661996499590982	0.00550152254250406	0.00634152092790214	-0.0518126281292079	0.00180981330332937	0.00432534597861595	-0.0122611364185258	-0.0570619074254756	0.0228518790297735	0.00507348027578344	-0.00572763442267662	-0.00804214988441252	-0.00317138489210726
Col14a1	0.0183029715535694	-0.00273143194480909	-0.0248963715511878	0.0245243869871945	0.0468734047296993	-0.0249915636451337	-0.0320734712864254	0.0372741026733169	-0.0325602092412488	-0.0474707706201124	-0.013229810770354	0.0349963063697513	-0.00387719449092713	-0.00658460854887937	0.0117775800484229	-0.0125833874719814	0.0112030788086375	0.0122743517058643	0.00372498453482623	0.00412945620359209	0.0241724041727889	-0.00831323528733374	-0.0109269618942045	0.0224872558549128	0.00154486028812332	0.0151635893439821	-0.00979357642170016	0.013924735124015	0.0178598615844648	0.00156384215945434	-0.0346094430325612	0.0307617448491191	-0.0209706582127122	-0.00406638597219651	0.00676911674410971	-0.0482669024121701	0.0195588800586817	0.02678316433853	0.0219706099199864	-0.0268503997717432	-0.00158095440452554	-0.0144476434941028	0.000350404738951275	0.0737965423890742	-0.0112677747814584	-0.000517552229424018	0.0433381633308271	-0.0229539288248546	0.036080549777147
Lingo2	0.00884528725769502	0.0070390043503548	0.0129676347250329	-0.00360637013820712	-0.00624908319606669	-0.0174925265242409	0.00386939585677196	0.0107684356867437	0.0249337937320913	0.0048803775200348	-1.67090250451224e-06	0.00387893908058494	-0.0026888343535787	-0.00203422002208746	0.000396393159426319	0.00321072038326471	-0.00393425968906891	0.00923377208936985	-0.00645229758268464	-0.0219335023101776	0.000676075626179927	-0.0315916202454404	-0.0195947401076829	0.0130263655358306	-0.00601539513451719	-0.0424216281294825	-0.0137252972820344	-0.0160736616434564	-0.00859950499313563	-0.00849222889926224	0.0156107175424209	-0.0257049547618106	-0.0139575865437491	-0.0149917249621403	-0.00296029108106239	0.0251915405801452	-0.016956825844064	-0.0284113818854387	-0.000395681977610514	-0.0279343160399507	-0.00796970775388225	-0.0379792611805236	0.00213672921195413	-0.0154945387015599	0.0418259937019998	0.0134051216859087	0.00084272293066992	-0.00202367123346637	0.0077928630445288
Smc2	0.0177784344061767	0.0062645539408644	0.00552341417025046	0.0102977908620322	-0.00354811423937903	0.00552462615902535	0.00376265269504349	0.0120519277410756	0.00515417929477531	-0.0135564175657585	0.0122030528621539	0.0126302942979144	-0.0105152068243744	0.0101803789315689	-0.0070178070833308	-0.0288652023311991	-0.0109685271702446	0.00213247708339568	0.0237254830670275	-0.017860620109939	-0.00628288826308274	0.0191869358334074	-0.0396798292777484	0.0116296949465321	-0.0010653153406414	-0.0431255471840453	0.0224088270577027	0.00292726872574919	0.0118750295005131	-0.0125415263828456	-0.00558504145611038	0.018536976767355	-0.00651757273024541	0.0347615500123713	0.0325096698257564	0.039165237976595	-0.00181262478671949	-0.00620249166323843	0.0314638812238698	0.00347621423004137	0.0244186714659433	0.0240237553839908	0.0120332524372939	0.00662112583166314	-0.0127218093215843	0.0031078090680457	-0.00566282199299775	-0.0126421644519644	-0.0168375384922503
Nhs	0.0230120180153364	0.00791522210465743	-0.0201295692388686	-0.0296907389722797	-0.00123549139395321	-0.0269830682626968	-0.0240072853406237	0.00125885206687593	-0.019533971011867	0.00572368391296397	-0.0027965681770575	-0.0108513718519981	0.0298702272115302	0.0150981549034738	0.0141098550779902	-0.0441942563215837	0.0250922141640699	0.00117722309176475	-0.00572393990317406	0.0255830830422312	-0.00193373111703649	0.0317188768010773	-0.00143150654040411	0.00737301986076755	-0.00175792055988652	0.0596580806795352	0.00891207413860017	0.0161149634714905	-0.023805470828347	0.00189761726717566	-0.0101166866321939	0.0243523041653388	-0.00418376956736487	-0.0238963598247626	0.0219102280070454	0.0372112864842945	-0.0169732363139781	0.00974341479454296	-0.0141394892492686	-0.00672657737622766	-0.000293958840546343	0.0118078242265285	-0.0028607887869627	-0.0100064340785427	-0.000613504445733468	0.00664459268085129	-0.0104023121888065	0.015440387015353	0.00246673440659335
H2afz	-0.0245855724371084	-0.0126363817106392	0.0295336976173843	-0.0459014526477024	0.0184763247940341	0.0569337014163055	-0.00937127710401063	-0.0206821602316161	0.0123764019287051	-0.0535176283206723	0.0179009243779329	0.00916806677981854	-0.00432766660105998	0.0245074617629785	0.0650682891405089	-0.0454032639184695	-0.0650805609718814	-0.0391140852187987	0.0307431553348546	0.0371516561324656	-0.0238932892967254	0.0136001972130802	0.0082726824352965	-0.0157027191351973	-0.0255110943654188	0.0397262333495802	-0.0358963762542655	0.00196131487173013	0.0140317731673335	0.0094051518875812	0.00187037206007487	-0.0611987255561713	-0.0336124859761268	0.0194422101780757	-0.00572729377385741	-0.0207328380353862	-0.0100825614466026	0.00167680550407769	0.00072660217240725	0.00399790155753164	-0.00182790985460946	0.0114215274542724	0.00297280805378378	-0.00405594889467011	0.0167498962964616	-0.00679546077246261	-0.0128414391675981	-0.0129975506235197	0.0078645454180973
Sema3a	0.0170522921450297	-0.0305409417340682	0.0277295210083962	-0.0193472925200494	-0.00916594891501698	-0.0303424083290293	0.00426573916398085	0.00232783441951331	0.0246426676877002	-0.0108700979580692	-0.0161056481847266	-0.0106118847201138	-0.0269785291788793	0.0588867783384747	-0.0249337984997845	-0.0231397173445678	0.00755633634387137	0.00445253996357745	-0.0155864198199185	-0.00363075017217462	-0.000932012299181761	-0.00846207460655475	0.0154506753441076	-0.0632011840429935	-0.0249270117576575	0.012379560972563	0.00341669472669675	-0.0226872850655834	0.0189467296841584	-0.0106013600223644	0.00303678494569273	0.0298142192655192	0.00610817356064118	-0.0164703282401384	-0.0042050960359643	-0.00897723931208944	0.00997354286862025	0.00964782194004092	0.0314748981549319	-0.0328369665533402	-0.0338554389231057	-0.024683711195287	0.00671155082401924	0.0283063872342	-0.0110834371720028	-0.0159467818467155	0.021757546450405	-0.0315827484990215	0.0347374904761116
Adm	0.00175879748007002	0.0473194197841009	0.00844824913458425	-0.00632581877675201	0.0373709706310792	-0.0457906638772297	0.0364473923079311	0.0199374557826175	0.0311043810971541	-0.00693306317498736	-0.0399204585094657	-0.00903466114572686	-0.0305159028262798	-0.00702491656879087	-0.0421743266670622	-0.0458098198115579	-0.0100232218280011	-0.0105371075909316	-0.00670567625521097	0.0149643524637754	-0.00841573389538833	0.00660564630959195	-0.0209503377743938	-0.011239917804649	0.0086167662576645	0.00413050937892718	0.000414883049111347	-0.0195686558455283	0.0191656286926574	-0.00330872846067089	0.0250045667152002	0.00623867193806161	0.0288987034868803	0.00281908970502995	-0.0104039491933862	0.00843089563208335	0.0132622406094402	0.00341553343044442	0.0169939830692928	0.0243226990884842	-0.0098652347366727	0.00558178636880643	0.00410222371363347	0.00888194922226653	-0.0112409862185522	-0.0147849749642269	0.0115231634484842	0.0106420468605809	0.0486289133728075
Nusap1	0.0243483495299289	0.00770862734310394	-0.0157062903128123	0.0388979474574486	-0.0195111170607617	-0.0568235640901828	0.0174275094091874	-0.0214051292526839	0.00981617302972693	-0.0239270267506263	-0.0197370928721752	-0.0791361918349928	0.0362776253908237	-0.0119965117289997	0.0262609576645426	0.0290786143689791	0.027193988848564	0.014941959416897	-0.0414564046055497	0.00724103249252552	0.00747333756053634	-0.0228483068314869	0.0224409916054383	-0.0078875980531045	-0.00202805184185255	0.0420835867764044	-0.0445431162377814	0.0176024768671933	0.0198864465628653	0.00895883747421874	0.0128472762783349	-0.0268914779569218	0.0100441815563572	0.0042860604465215	-0.0132140525299463	-0.0250125374102213	0.0011819426335793	0.017921819532555	0.00845055253120995	0.0148865141097218	0.00522768138249193	0.00211959275147996	-0.00486319540945768	-0.0036868034456797	0.00598002356319465	-0.00984865134731643	0.0163591926819866	-0.0378995719761265	-0.0207987739317411
Kcnq5	0.00826586660740102	0.0055576060739729	0.0062951431933233	-0.00339912689640239	-0.0249200125617183	-0.0181380798472238	0.00091001612110555	-0.00195049931961203	0.0175963617578633	0.00541184522123949	0.00150221087619225	0.0193461332467914	0.00915715506021176	0.00342615732903103	-0.00349469542201464	-0.0159546069150223	0.00883902335572716	-0.0198776568399846	-0.0252394002842899	0.014947408672711	0.0207245392319036	-0.0054806676114964	-0.0199174142427448	0.0252164160461859	0.0297771890263765	-0.00204821764055228	-0.0168214256940822	-0.00409188225255894	-0.000616887342821929	-0.00654869042749084	-0.00553098954976952	-0.00585391240006421	0.0201838109826073	0.00871248718972596	0.0160404999417282	-0.00786154072643888	0.0020029920546457	-0.0277098408122764	-0.0099775853897577	-0.0407417339788113	-0.025576391548818	-0.00853556976767992	0.0206629018647975	-0.0103390946850228	-0.0125932270056113	-0.0105170364690434	0.00281245022257114	0.00503514065479401	0.00701283915528647
Sned1	0.0209282679954086	-0.0156955833885324	-0.0333057064436196	0.0156364768689237	0.00693703968594123	0.035767912153846	0.0105487439002297	0.0211829473731319	-0.013840811726367	-0.0286047124935429	0.00975531140070809	0.0105106992821561	0.0816516155346165	-0.0203204844179977	-0.0275512856607905	0.00987117011888522	0.00583402438799037	-0.0268022777532185	0.00976720692171638	-0.0051732314163525	0.0562334003045653	0.00420713262317159	0.00547263414037023	0.0492937477272921	-0.0137462704898743	0.0150671448617051	0.00689205162458691	0.00382165506410912	0.0102298047413666	0.0281472436309492	0.0347644660092971	0.000735451690933179	-0.00679942179598852	0.000420714840195854	-0.0489865460811369	0.0390966654243621	0.00510781198359588	0.00380604558112843	0.00205833099854778	0.0145488117666948	0.00638228433045554	0.0244205749904891	-0.0292101791279251	-0.012929032383575	0.0341517360172758	-0.00862808404631404	0.0097768936234793	-0.0293085285422674	0.0424667935171881
Galnt17	0.030775375314752	0.0124632044763796	0.0594263095738338	-0.0110718411955718	0.0232785211061255	-0.0589139635825288	-0.0101119511070638	0.00527016812607188	-0.00926082491788871	0.0244206690369687	0.0125866821111956	-0.00806578082190895	0.00998060732054027	0.0109548760760954	-0.0169985140485172	0.00903861054653646	-0.0218126107625495	0.0424876851778966	-0.00918067569223923	-0.0166213117193717	-0.0302279721039836	0.0116328806060277	0.0352521079007086	-0.0165021869231069	-0.00962323304360954	-0.00294332794948021	-0.0172343519544376	-0.0179131702253182	-0.0150745337765469	-0.0245770235753831	0.0188320315750614	-0.00871044006166755	0.00963547865555335	-0.0140611693031485	0.000839195943156723	0.0166225586527621	0.0239950960207396	-0.0607111201972665	0.0223133762989321	0.00711232342400889	0.00568400697734833	0.0414254683454489	0.00639164401910306	-0.0103252758428645	0.00599859065423098	-0.00792428179862709	-0.0250918916673144	-0.0116019150897889	-0.0148413568433857
Hmga2	0.0188627339990392	0.0204256574618874	0.0453391065550206	-0.021494851879394	-0.025021832399047	0.0132853304799862	0.00277995727563899	0.0629631906022759	0.0111639173144566	0.0244661740536528	-0.037315478800299	0.00924421161175465	0.00702101002408815	-0.0670196790311824	0.0149256199050427	0.00223409902491842	-0.0240573536529623	0.0327999867391262	-0.0211058185650859	-0.00997758131640794	0.027574597562668	-0.0132510398403531	0.0298648995554693	-0.0130253066477031	0.0178512027501691	-0.0168246798176375	0.0256052957349088	0.0037593077745001	0.0379915236072802	-0.0298622520396892	-0.0220241072902601	-0.0135593560865319	-0.0029446002881488	0.0126634797251504	0.00692547995025183	0.0334524505245042	0.011217941732397	-0.0112706790065128	0.02161420133919	-0.00067239039418645	0.0184964747399652	-0.0339516410173578	-0.00496616265128984	0.0145485393403656	0.0160384405431318	0.00358973396837464	0.000455444643800806	0.0191156130758363	0.00880754803335783
Arl6ip1	0.00838327320308084	-0.0013780635696819	-0.013495988687632	0.0276404335016003	-0.015215422005372	-0.020746500250451	0.00698604722716745	0.00470515706499208	0.0126759892110732	0.0047809668113249	-0.00546395163015665	-0.0208559835387394	-0.00456384772033787	-0.0198282032475905	-0.0276400956178923	0.0214269241389387	0.0387614042258829	0.0100830952076074	0.0100052419111461	0.0196226929579221	-0.00234147675237369	-0.0270834183892551	0.0265791750505134	0.00827010305040853	0.0154889892850893	-0.00297858977180556	-0.0209912653993719	0.0224010680733725	0.0201636739402593	-0.00868874203942633	0.00901051775676829	-0.0236184808465026	0.00967640542931199	0.0315430029341683	0.018849780523256	0.0209277874468983	0.00671726382029262	0.0394131765349997	0.0380729991187048	0.0207161050360355	0.0227091270846651	0.0130259103973531	0.00447659845276928	-0.00714239865422704	0.00216266108548869	-0.00413011693472746	0.00395284666256385	-0.0334988341585671	-0.0220108455163389
Bmper	0.02046966713202	-0.0286135452585534	-0.0154890484343459	-0.00660742638782834	-0.0132253546499908	0.0202916802057394	0.0444871086046656	-0.0143735051407251	-0.0352206621545971	-0.0352543428251536	0.0109927135544494	-0.0227297684565175	-0.0408068837786647	0.0338285098964826	-0.0173673603388269	0.0090330693229779	0.0206794605792445	0.0256022322600704	0.00541661895107188	-0.0430046215410093	-0.00019132544465702	-0.00774458534756842	0.0121220434546865	0.0567333115190699	-0.00654735751869882	-0.00109108607971052	-0.00653442994284228	0.0194171547077068	-0.00401164206508417	-0.00900141780754764	-0.028524174206969	-0.0384740033254917	-0.00730899694331714	-0.0100539215182576	-0.000290643053481308	0.0361905980357984	0.0271092816082172	0.0189586580992611	-0.0371819393904879	-0.0231653883270959	0.0372712818953615	0.0117055952727197	-0.043056172403672	-0.0164420705128387	0.029184284077957	-0.00406173984942184	0.00710132398529688	0.0209822847944147	-0.0203332015651558
Cxcl14	0.00116935128946044	0.00982867199544808	0.00170037549624212	0.0254552086691692	0.0142121369573456	-0.00426753869888206	-0.0203450200281761	0.0334243165542685	-0.035689468971636	-0.0470938528412412	0.00309979423130515	0.0218911570595305	0.00110048444819539	-0.0064636938409475	0.0141151527330787	0.0171703045155003	0.00341520908666436	-0.000693826069515428	-0.00157307570037622	0.00138070922929918	-0.00480762013449386	-0.00488596070648792	0.00447507494095927	0.0210831398857882	-0.0157742494068287	-0.0227987955195993	-0.0235277767746141	-0.000824936362629352	0.00146528950656838	-0.0175083497091776	0.00988219362762037	0.0302084265604705	-0.022314440598523	-0.0336903477424646	-0.0412151809328142	0.00995440869495811	0.00705010865342023	-0.00772470595449669	-0.00468490696637604	-0.0037571421247383	-0.0635600265298406	-0.000414765716969206	-0.0194915390197401	-0.0210842525702197	0.0185667984324301	-0.0311425122452843	-0.0130636013481106	0.00928099321266311	-0.0152987126901364
Mecom	0.00562474344397148	0.0169177475371323	-0.0356375755721165	-0.0478875349716999	-0.0504101437089824	0.0157456987057552	0.00914857580832049	-0.0187840384624328	0.0226956932343571	-0.0226520261287927	-0.00723930814105874	-0.0239826436559062	-0.0240761372604732	-0.0332239849929195	0.00544835100732823	-0.0100393931216225	-0.00175162204154744	-0.0200845867398683	0.0134933650611068	0.0261381307476189	0.00377250120649949	-0.0441177585527598	-0.0541365574283404	0.02118809104911	-0.00324023387105712	0.0486806478400565	0.0328030889176726	0.0376942878958049	0.00632010760558761	-0.00146841976690134	-0.0154667210010037	-0.0195133434157153	0.0111034070159336	-0.00716242544800467	0.0620786753805091	0.00594793673397381	-0.0268496910035298	0.00494802986738772	0.0126192178293312	-0.00954164807339706	0.0381131801637752	-0.0106182392703119	0.00937326653353701	-0.0204514357297352	0.0184101277728382	-0.031383101937336	-0.0164846287981999	0.000711732448143451	-0.0197272605257629
Ptchd4	0.00771862844006099	0.0356318341154842	0.0331973015107603	-0.00181543623281843	-0.0173648227739748	-0.0172501934894044	0.0374604012510534	-0.0187706756000856	-0.00818706534427368	0.0139691867949073	-0.0349526576740401	0.00411954734649193	0.0146178641442461	0.011841989602805	-0.00418807269101425	-0.0281025842551118	-0.00394944261633815	-0.0152534552869022	0.0158346681426785	0.00743099914871996	-0.0112228447899473	-0.0151462623190818	-0.0173134906756161	0.00630847323723706	-0.00836099892577451	-0.00780667317835864	-0.0234155616253557	0.00153698069252974	-0.0116773453628914	-0.00239226288250737	0.0123020764487279	0.0058600769033465	-0.0148995015671697	-0.00792108801812916	0.0101959395933581	0.0340607784623349	0.0336678133659069	-0.0264926481660284	-0.00778455823975603	-0.00986299389097574	-0.0108277008846688	0.0265470831401715	-0.0297440807803074	0.00306651458207749	0.000243994574210126	-0.00305007353211978	-0.0437329257455288	0.00747336119558704	0.0370178506558012
Pparg	0.00989429055940947	-0.0072505511231609	-0.0142244114442317	0.00172508387652764	-0.0413241770177146	0.051782585408877	0.0565926492313232	-0.015727862506767	0.0145531850282969	0.00953634249178432	0.0185800321469065	-0.040150196913776	-0.0143317846555502	0.0123542752945665	-0.0368515110838843	-0.0206541025372781	-0.0114465406533933	-0.00567628506531521	0.00872732509963896	-0.0354193619554955	-0.00166217945501376	0.00246989339235958	0.0403259828739103	-0.00386781467883247	-0.0207325735827306	-0.0123170580170902	0.00971887884203611	0.00730493245303469	0.004372249367386	-0.00620286024711426	-0.0159869628024441	-0.0255144535758888	0.0260564327760494	0.0216969183046292	-0.0368003962293834	0.0574834245298041	-0.0363407706552816	0.0142015671183131	0.0241037957795042	-0.0108109273516191	0.0225250940615776	-0.0192084325524115	0.00413514655934384	0.0303176619291343	0.0163601220963508	-0.0189897862701845	-0.000425507246985747	0.00530497037337119	0.00136451262367169
Dmd	0.0125244565780098	0.042974454780945	0.00532625553917122	0.021258488694078	0.009418790820672	-0.029961311745474	-0.00826186981614025	-0.0256410943130499	0.013063125157404	0.0125403315511122	0.0172414329463905	0.0283362377918109	0.0198804143804692	0.0202862836944911	-0.00324817321246674	0.00304556474264631	0.0136463887587027	0.00627961925963679	0.00506948037642583	-0.0200310687914808	0.000552100297933161	-0.00521067583047786	0.00450796182511547	0.0178221542616684	-0.00637836822878117	-0.00650577441072541	-0.0117869554487458	0.00630668903737715	-0.0238810836977169	0.0010931444673887	-0.0111216113159845	-0.00915360850631168	-0.0316143270567537	-0.024419286760649	0.00872549662554622	0.0293314706147464	-0.0246148668867007	-0.00708752680597055	0.00857317010746736	-0.0271737113029339	-0.0125243010852904	0.00511743832014438	-0.0134083762286833	-0.0317601682438813	0.00570491694232483	-0.0137439600657969	0.0135035084160181	0.019505552003122	0.00483472048444271
Vcl	0.0156056853462777	0.0706935175693518	0.0193549651101915	-0.00953737463785118	0.00997107720317829	-0.0104786301577541	0.0320170148056282	-0.0309809415345229	-0.0347166425318573	0.0409383303266512	-0.0293371120200426	0.00626495478984592	0.00975565495509203	0.0202063510714803	0.0354455569853545	0.019359139044754	-0.0162098465933782	-0.00193550097925396	0.0409240134160803	0.00685481778489652	-0.0134640297813332	-0.00951249383879794	0.031783362274542	0.0365908491697664	-0.0399994692179973	-0.00679432367852935	0.0021704117827767	0.0254900074852239	-0.0162671935113623	0.00072849038298434	0.00848376891498054	0.0565896753922486	0.0182402019544343	-0.0289897348800161	0.0225635785892168	-0.014608138003742	0.019661693619626	-0.00835009067049033	0.0104365856013867	0.0424743203283225	0.0384090233037454	-0.0274912065825947	0.0155157097759866	-0.0274286230632323	-0.00156812360390087	-0.0280084024097108	0.00407413869800888	0.00465217787074105	0.0109166399456814
Slc8a1	0.0245276440888409	0.0206117808688395	-0.0149059036175441	-0.0102227337581081	0.0081137263066149	-0.0142131992622691	0.00961974347780357	-0.0549637020432873	-0.0285231033038128	-0.0282705231527529	-0.0268176625830744	0.0121497270672746	-0.000339558317886527	0.0281316367544542	0.0103169929426844	-0.00695817092841569	0.0140840767872657	0.0120574980930406	0.0257938258719872	-0.00337299685577124	0.00556189695388649	0.013152021981431	-0.0118668811635578	0.0106329129511089	0.0303881381968683	0.0266935975158997	-0.0221908318885601	-0.00164185642264347	-0.0083803955371475	-0.029233977009124	0.00885894478017651	-0.000456849731984221	-0.0115504409583338	0.0155196444862605	-0.0112168861570111	0.0352028874871117	-0.00516002112320786	-0.0583100935485336	-0.00282926559754667	-0.0309143104378015	-0.037423541594766	-0.00465164761398102	-0.0161597232349779	-0.00884044048606355	0.00669377566178287	-0.00795913040435912	0.00897304505950181	0.000808590405852952	-0.0224361830108562
Id1	-0.00447494243511454	0.0137560264800539	0.00311750954184434	-0.00405632198942588	-0.0386060977131975	0.0100584285395908	0.0317740885823239	0.0319423761819734	-0.0226639630786048	-0.0274046568451246	-0.0139922159895294	0.0407087292086367	0.0796976237750277	-0.0186223955848436	-0.0129769579327852	-0.00990313432359047	-0.0326102944842629	0.00569967336598953	0.00603303549608391	-0.0314416665609154	-0.000841025413143319	-0.00841887473686105	0.0163760167597217	-0.0926095515325968	0.0264013892561938	0.0183691410950474	-0.0194672068143834	0.00422210285162337	-0.00772623101443036	0.000427939330934431	0.0463051834893054	-0.00367894876230137	-0.00387058245822784	-0.0109824324056662	-0.0144244475941814	0.0487155314728684	-0.0811119867697968	0.0477484635290597	0.0683370882221398	-0.0226769458613954	-0.0315093658870372	-0.00894894992619725	0.0500835408384701	-0.0363696234904711	0.0037222460447517	0.00318114371210575	-0.00285265895686169	0.00731923948676747	0.0402561961327757
Cst3	-0.0258009385820301	0.043051374721928	-0.051800565631548	-0.0220249136000034	-0.013508854525172	-0.0160355592021067	0.00481023161210854	-0.0197243239811737	-0.0438682827782227	-0.0049906049878925	0.019494843709258	-0.0346700024307579	0.0182018464741221	0.0462908972461875	-0.0283505234897836	-0.0288508164126586	-0.0102915580514123	-0.0229101583515312	0.0130590806409834	0.00343354603550746	-0.0448248637633823	-0.019430778601278	-0.00552635837385028	-0.0211278389890306	0.0106997937657568	0.0483895116805857	0.00927020047089303	0.0130282617434342	-0.00856173595484478	-0.0252086381962549	-0.0195998892989969	0.013308579422205	-0.0137583596116218	-0.00100132918641249	0.0374496882095921	0.0285176748637174	0.0449676700029241	0.0206146140628779	-0.0256808126009924	-0.00977676678412044	-0.0122896264247546	-0.00338402027600832	0.00857354938335277	-0.00561276744900599	0.00408693098863849	0.0238387198904522	-0.0274401776151041	0.0217216548792184	0.00547697503005958
Dcn	0.00959098854858707	-0.0177485701958729	-0.0427777153965467	0.00428811130212086	0.0490903338615713	-0.0548795948089426	-0.00385964080061766	0.0253478724863369	-0.0742899766041093	0.0177429427681335	-0.0042051840291185	-0.0209285119565577	0.000882446837814285	0.0460067154213313	-0.0234285763886882	-0.0259269058482904	-0.0440683724614648	-0.00872168960763397	0.0120752031538262	0.0113952093338187	-0.0444383579577901	-0.025831613424371	-0.006236916094612	0.0157930158013716	0.0211669986308767	0.0137083820022318	-0.0120653620648411	-0.0105159018392987	-0.0129764997703705	-0.0147189042176234	-0.0362222948759377	-0.0171436479857119	-0.0564818157278473	-0.00313855013857554	0.0185583639278971	-0.032909047540244	-0.0101269314885084	-0.000611275337086872	-0.00306045496782656	0.00430916448664731	0.0146919793799438	-0.00209573823018679	0.0089226224001487	-0.00142022887896774	-0.0512252969797947	0.0337747933091803	-0.0170258941342295	0.0190469145986447	0.00665295416341017
Fabp5	-0.0181098325421316	0.0402053133146922	0.0458060611631652	-0.0214053529052256	0.0320620451104495	-0.000379559935644708	0.00666530960903102	0.00863713380835335	0.0261286882164821	-0.0291251299010947	0.0208944401225982	-0.0296984666875823	0.0117318708738941	0.015772721379687	-0.0022307931581697	-0.0136060738615867	0.010361862871665	-0.00726975857791693	-0.012731164895052	-0.00314015111076215	-0.0260587817147039	-0.0122087142091945	0.026787389537894	0.0040533015326202	-0.0136284230633679	0.0306483893228659	0.00255158641769525	0.0192021865564134	-0.0150388462352547	0.0124761573850176	-0.037774105973738	-0.039097849519634	0.0100574392649118	0.0151167261594472	0.0192272599688266	0.00453785341325995	-0.0451463946177681	-0.00897314131664416	0.0383210903825732	0.0260385409590958	-0.0272411815421087	0.00121754982199297	0.0132172683397361	-0.00871538874886657	-0.0108983401380665	0.0431126614974408	-0.00235371352174391	0.0514166197741643	0.0247283738861122
Runx1	0.0139227652658037	-0.00466860659526272	-0.0154844324605874	0.00121602489793892	-0.0370665600936032	0.0492425594979764	-0.00955693247831649	-0.0242532196715913	-0.0878527025940542	-0.0385650102617716	0.018694220338708	-0.00560241604774032	0.00354767741241626	-0.0244252211285059	0.034628644917544	0.017389095700374	0.0197116952159771	0.0358446036989363	-0.0142944194419281	-0.00265275985416533	-0.0424437214335314	0.0416499764293927	-0.0260202603087724	0.0182306644296505	0.0466499494751653	0.0255613694804039	0.00405592815887627	0.00519221381244488	0.00655442047863207	-0.0340938015928369	0.00343373969345436	-0.00143286165746367	0.0671820365218314	-0.00621423122170266	0.00565253926598089	0.0196023386592973	-0.00206919042381406	-0.0325915069426643	0.00110920468279386	0.0446205205966497	-0.0182914221455221	0.00860646011917341	-0.00678537523936726	-0.0346085593659436	0.00479855049680803	0.0230229371833319	-0.0206574379410614	0.00109534908935566	0.00639515385446244
Cnn1	-0.00908083902240476	0.0623280762598884	0.00965870008690866	0.0127771769060644	-0.00613708566446809	-0.000178019171186893	-0.0138475528475188	-0.0434168986218254	0.0164572598516361	-0.00889944860367261	0.0504202692033292	0.0374805962050195	0.0620068496918382	0.0232252570886143	-0.0205676101699194	-0.00234384841451032	-0.0165169144001109	0.00460154051805272	0.00157053849419933	-0.011142540552893	-0.00889373735264862	-0.00975645182791643	0.00765002966835823	0.0624783756330431	0.010714533088405	-0.00206435768506969	-0.0075441543059039	0.00950739590747651	0.0122578811824969	-0.00846522721178773	-0.0158208142017777	-0.0106409877867353	-0.0214256527210399	-0.0038269209374209	0.0112843029889565	-0.00619507834680757	0.00502615368482593	0.0242002857471629	0.0112987088920924	-0.0542293952377207	-0.00885903381372627	0.00227094410512216	-0.0251247041044605	-0.0272160300098389	0.0532573680427576	0.0064736985746674	0.00592426848690553	0.0201038284366869	-0.0166257786635726
Il1rapl1	0.0124799042134676	0.00928295913675176	-0.0228407274289139	-0.00278680728546058	0.0139712136933534	-0.00341225432516133	-6.38265633338723e-05	0.0119677433972988	0.00679608506868949	-0.00670450582333173	-0.0300348115284967	-0.0152313592689742	0.0039646311179543	-0.0146745074798084	-0.00512616336825532	-0.00975461295915679	-0.0111242999920117	0.00458983549269583	0.0102682655410614	0.012711006190522	0.00977498974572256	-0.0135019691573228	-0.0287936450180269	0.0102003968895061	0.00616332286806333	0.00513319585571414	0.0132582326846296	-0.0148832968422433	-0.00677323228013348	-0.0155994113910155	0.00946987521309979	-0.0135851839168045	0.0126881390825604	0.0133845839169091	0.0302023091558034	0.00252814736580549	0.0147807748539369	-0.0237671483803769	-0.00267193801752092	-0.0171538005927069	-0.00644552283014885	-0.0200961384711213	0.0188084276115287	-0.0255296034477565	-0.00082339010342779	-0.0188136991063236	0.00930678045767271	-0.024899729215285	0.0118565038792094
Magi2	0.0356970331349683	-0.0138514074555813	-0.0145816064727223	0.0271299698890232	-0.0206651384519138	-0.0212750740677674	-0.00883945236803168	0.0107189200384539	0.0152181925063339	0.019809382089348	-0.0291709700314748	-0.00522574703232301	0.00925484375030566	-0.0112197984083071	-0.00812108994242025	0.0313467135113242	-0.00130299573898801	-0.0436275844354746	-0.00641385152770315	0.0239448902227576	-0.00858600438173322	-0.04466557277769	0.0299838330509615	0.00592216117360447	0.0129263941183936	-0.0167358107094078	-0.0228700493312151	-0.0130878305132074	-0.0142020890993015	-0.0421927230776434	-0.0247086950238492	-0.0423603003647799	0.00172854802015001	0.00843610867265326	0.0175873381870456	0.0325704740464987	-0.018321368157917	-0.0207700768358249	0.00545608515264205	-0.00881643569394541	0.0573073826828155	0.00898192427502313	-0.00694388603225415	0.0117041351498293	-0.00627296992110972	0.035125314275059	0.0079281567083396	0.00975399759686122	0.00787699099152721
Piezo2	0.0157421634094552	0.0239462715028497	-0.0110889195705	0.00986730364649664	0.00495287462073048	0.0215192126734759	-0.0348492660398551	-0.0162200230070388	-0.0155113507706471	-0.0167223673778596	0.0411832789915078	-0.0104373847346709	-0.0347458406540995	-0.0546963459418177	0.0436518615197266	0.0110170514818054	-0.0131182041869753	0.044007133412861	-0.0351027384579012	0.0275719527195643	-0.00850110438920483	0.000428323267700661	0.00921167389648062	-0.0325265382447602	0.00526145848889888	-0.00193139308064557	0.0249228155506884	0.000879383520138545	0.0114667101504674	0.0178028710826699	-0.0363590881070501	-0.0133229675564105	0.0435822552792044	0.00570196886350465	0.010568231349754	0.0125989522233494	-0.00584303802972135	0.0230405947998385	0.0255005563828631	-0.053074634617476	0.0284966497836266	-0.0400244227559572	0.0110476402074981	0.0414143449898809	-0.013424442599894	0.0145651329611202	0.0125541071590763	0.0366634640184424	-0.0462727510876734
Sncg	-0.00189457383937119	0.00065708175011053	-0.0267291302263708	0.0335750482335868	-0.0326742788659689	0.00685352346698134	0.0125773330618158	0.0139414788041003	0.0329669200846817	0.00389941804480327	0.00450729607971638	0.0237598360388798	-0.0352861830092993	0.0166485660847514	-0.00345122896093996	0.0194414256052748	0.00998501295307309	-0.00816102772567573	-0.00428901176600812	-0.0263282835668296	0.00264500090139366	0.00455805420233693	0.0327334435839321	-0.0352767900481218	-0.034012678730589	0.00758519384378979	0.011255013644598	-0.0206013486644025	-0.00922176971836646	0.0248619227626035	0.0235547097628007	0.0198293944095686	0.000765801418368489	-0.00860448546911363	0.0261552862477611	0.0291513937269061	0.00210370727266227	-0.0244375759853274	-0.0207222246149498	0.00408220777668386	-0.00442252356436959	-0.0492208555407427	0.024647403088097	-0.0239020074010154	-0.0169577417372984	-0.0219885109606166	-0.0136940478555595	0.00517839929830358	-0.0328946588397941
Sorcs1	0.00758486435676988	0.0150558973225593	-0.0323502888691632	-0.023775753569483	-0.0102438678120942	0.00221930758700548	0.00783419208074516	0.0122419663995909	0.011859258668684	0.000966453464764238	-0.014481207595849	-0.00907615803349591	0.00110535493785929	-0.00515628111330609	0.0136817936241704	-0.0213140500424425	0.00134817299870276	0.00754277814397969	-0.00620523655161238	0.0315101386450821	0.00731079462337449	0.00807691934099751	-0.02028200466807	0.0105364725764441	0.0169416386741263	-0.0216722340345063	0.00200242251348567	-0.00453280401607222	0.0185129874689369	0.0288407784621328	0.013476755481671	-0.00591883973483441	0.0239162259256415	-0.0142808649060279	-0.0133244988829386	0.0190059097094324	-0.0273029317613866	-0.0501336259785179	0.00364852537863149	-0.00535857487305791	0.00332367154197163	-0.0284551941635496	0.0156606174645283	-0.0114531936086246	0.00257401729530716	0.0114811434807164	-0.0211466235522929	-0.0182770588975055	0.00366206430350258
Ntrk3	0.00012514640297122	0.0299153687581486	-0.0160963826226635	0.0185693711205588	0.0352959751163798	0.00720585607309213	-0.04119256211605	0.00396055321678903	0.0147181392624795	0.00587023678911429	-0.020274472285142	-0.0180886203206226	0.0267403967741984	0.00586299309791464	-0.00346129973923247	-0.0200345443855443	-0.00548574801107989	0.0100002356717623	0.00397944560043852	0.0124413040777784	0.0111539213626626	0.00977769185727574	-0.00561966741317854	-0.00580643666635909	-0.00586052750312563	0.0189442712396464	0.0324508204674576	-0.0240217424566413	-0.0138283491900575	0.00330550063783877	-0.00762023808365192	-0.0175038602690652	0.00356879922365664	0.013454846904966	0.0247609742570221	-0.0278959221556788	0.00941805043586931	0.00752992124535776	0.00925985657267123	0.00929842983926559	-0.0189537968398602	-0.0113467805633579	0.0346993549862381	0.0500007342031433	-0.0242588852251037	-0.0119206080551698	0.0122189322296857	0.00150933067407601	0.041069956697718
Inhba	0.00234738101139915	0.0593845901808985	0.0345860671852141	0.0194719248744568	0.00464047758156549	-0.00909294503287366	0.0192418340636223	-0.0196700893874998	0.0163667378337869	0.0289503229238976	-0.00247446910180265	0.0116618072002418	-0.0154690731638	-0.0263056150398084	0.0210255313484114	0.00714083237584064	-0.0370367775757072	0.0260211350583781	0.00756588363054975	0.0118482069155685	0.00795085543718265	-0.0185964870817782	-0.0261698572882241	-0.0110216681875116	0.0163448235375107	-0.0244713597831026	-0.00104561405308921	-0.0186566646276332	0.0386841214929156	-0.0483346259170508	0.00442740206199743	-0.0266145765244659	-0.0497722523123443	-0.00146339762563386	-0.00513119930455833	0.00768571384529864	0.0145459122573617	0.00381552092855608	-0.00478573027941165	-0.0491756172450075	-0.000539530064895919	-0.0290329612423256	0.016825113715822	0.00137344911346657	0.0115603102565105	-0.0114876223071493	0.00822245003532855	-0.00185326100713779	0.0198752024339999
Nrg1	0.0140759299210933	-0.00987855421744395	0.0201721897447801	-0.00887664278028126	-0.0216427574302935	-0.0156623917162779	-0.0168679916746901	-0.0181408280198305	0.0366950747991045	0.0183874405560234	0.0207203009597905	-0.0158473579582702	-0.0347926769480094	0.0222163211905924	-0.00182176388252818	0.0176829485466361	-0.0301323431079559	0.0253357836466185	-0.0237521504537885	0.0190416613001622	-0.00938340991280005	-0.004591577902841	-0.00749384068819307	-0.00649690996299342	0.00715110414241418	-0.0207281337289025	0.00843806978715425	-0.0461147384731303	0.00666775479884849	-0.0307274486822702	0.0207770021887317	-0.0337674424218295	0.0240052576416806	0.0193823555338314	-0.0144068689129955	-0.00061080356196746	-0.00480613712281264	-0.0371318808756431	-0.000115909790276225	0.0226197389770577	0.0285149118919507	-0.021970338628113	0.0440033753173348	-0.000925859784717168	-0.0420178842662165	-0.00969194002174835	-0.00277773352002777	0.0112905572451128	0.00117210525968001
Il1rn	0.000716665287790104	0.00993278805330328	-0.0277967909921928	-0.0105305470906022	-0.014940803011093	0.00265647996796613	0.0147029663489127	-0.00110762106293761	-0.0119420120176713	-0.0203834873691696	0.0053237546109927	0.00730718211533791	0.000802861234633288	-0.0310636698833683	0.0293792581750896	-0.00147560754087366	0.00158931220481813	-0.0151693889672253	0.0061363397924748	0.0200081682752176	0.0043804821024891	-0.018082315364923	-0.0382578194514497	0.00581850933871968	-0.00640437796123362	-0.0120722512941301	0.001889382272985	0.0163622168528244	0.0298028402184768	0.00844667133563141	-0.0103140062151266	0.0211826042530563	0.00378025534248046	-0.00592124483247679	-0.027171407973859	-0.020950118429823	-0.0212813086183638	0.0148036546279694	-0.00495851091538506	0.0158167452577299	-0.00446029696107663	-0.0260193857546175	0.013601544402591	0.0123284109767826	0.0128676417691068	-0.000791433777660577	0.0310615510630627	-0.00357067119663669	0.00316881471253307
Cdca8	0.00342935558393353	0.0024229733893912	0.0107172158504919	0.000208918539050307	-0.00526324646691889	0.0233370155395035	-0.00620777975944282	0.011543731554119	0.0125967776012844	-0.00728915658199518	0.0232198945006057	0.0350518340440282	-0.00592064605775432	0.0152091028957678	0.00276817749912748	-0.0495964455609695	-0.031441916335178	-0.00827830609201205	0.0271032445091911	-0.0249270425586943	-0.0202048117398434	0.0197956522806614	-0.0230870386100221	0.00183802057659381	-0.012235166279547	-0.0463887081701958	0.0270684902237905	-0.0107174754510873	-0.00852810318521366	0.000519399434586788	-0.0172530176747104	0.0255003514754207	-0.000274835780140173	0.0127741797955117	0.0144474742167625	0.0123285118397168	0.00625246439529777	0.000246252667782479	0.0386599196704628	0.0083842683627094	-0.00399347158471966	0.0275582242861653	0.00530893887020296	0.0245616980493266	0.00688063486840735	0.0242280103512195	0.00501124690151605	0.0285989333801802	0.0178805464193153
Errfi1	0.0131791954082639	0.0157463238822773	-0.010912014550572	-0.00615649590739415	-0.00144656090625256	0.0110181604842959	0.0248592577537152	0.0246990900070017	-0.0259314004309648	0.0395032462456722	-0.0155684339218606	-0.019837432964492	0.000605339956482766	-0.00736646759707882	0.0334873569689446	-0.0315538588775482	-0.0218578657060088	0.0103661996053126	0.0214330196425976	-0.0353243560088747	0.0348370952821183	-0.00618547955015194	3.49960702632069e-05	0.0439983321015608	0.0139538101977986	-0.0164823246462949	0.000794736630402013	0.0101678532468121	0.0527522054683129	-0.026496736565646	-0.0141750952662072	0.0117214485806494	-0.00209918943476833	-0.0553653533375995	-0.0342513331198342	0.00671761852629762	0.0174422342657037	0.0450015151809292	-0.000587701958245761	0.015012454867953	0.0198361904712765	-0.0377644446554862	0.0435123717401311	-0.0437711761981075	-0.0141728025631048	-0.0285120642900028	-0.00893196211816636	-0.00346731495471121	0.028932753102172
Id3	-0.0148696234968124	0.0243211793285827	-0.0110771228139993	-0.00467649219027625	-0.0265557266325126	0.0163273809456407	0.0192736232757592	0.0018287976548366	-0.0248027534003956	-0.0158271331993365	-0.0168035807876068	0.0397065229686506	0.101706647618162	-0.0470077284372133	0.0159053028598935	-0.0117344738807888	-0.0209778243860229	0.0132285696074052	0.00861533613184473	-0.0012875148429039	-0.00332345983502189	-0.00520418229962232	0.0268328764068023	-0.0800798817473897	0.0383499082168947	0.00448489246748051	0.0131120261617273	-0.001915094220944	0.0167483157202361	-0.0169699670505641	0.0414671429724163	-0.0151940956138353	0.0147162082870267	-0.0237504968334622	0.00659574769605236	0.0368550893799772	-0.0932387087518247	0.035308656658312	0.0463074414274287	-0.0135795889007999	-0.0104479943223489	0.0152894655603365	0.0396103093448115	-0.0661062021686639	0.00514061123206148	0.00708135054041311	-0.00994014883295852	0.01923537964628	0.0223378553085372
Ano3	0.0146463495389887	-0.00111653837811417	-0.0296733427617786	0.0182298792971181	-0.0571480915145148	-0.0017070428354283	0.00557105382590303	0.0326557307869107	0.0631699030577215	0.0339915971019508	0.00049115285934971	0.0403835284370587	-0.0299757161055328	0.0221726019235547	-0.0253696661683303	0.0672929484908835	-0.088150060594954	0.0158319959932148	-0.0410108384240074	-0.00785175971326095	-0.015007272439167	-0.0150082632451041	-0.00439959576744221	0.0248302580734929	0.0746817353945072	0.0414138722385782	-0.00550988922776581	-0.022392463636275	-0.0364090268204938	0.0454529287410199	0.0200239556453768	0.0123496202999607	-0.0315942690301228	-0.0499237066476137	0.00169503308409071	-0.00515211040242461	0.0101658881844729	-0.0108334035863839	0.0065504092276336	0.0479808717262991	-0.0186871659685008	0.0124109179123483	-0.0180193835610127	0.0169395278946061	-0.0295378925597719	-0.0169990315292248	0.021177063059491	0.0106084256839494	-0.000230276470380106
Gpc3	0.0157349405176951	0.00898212602954808	-0.0229731227464805	-0.0504967090058938	-0.0126753260202315	-0.0497275094601563	-0.011417281336215	0.0053863175617867	-0.0139802816812196	-0.00891047516078127	-0.000596259672482007	0.0347134156729071	0.0184836448702359	-0.0110957971380689	-0.000433028515035018	-0.0321314662579949	-0.00862212053109946	-0.0229581055732303	0.0068185581944103	0.00329580631462299	-0.00891201233979002	-0.0158577455102687	0.00453965209206728	0.00702026357838422	-0.00167987247584046	-0.0195348546864084	-0.0304174045633272	0.0256990008341593	-0.000179409689229911	0.00608285942593032	-0.0170669406524757	0.00878244240212754	-0.0139639754756208	-0.0139744475289234	-0.019267261994979	-0.00891421620435497	-0.0159578938777899	-0.0492034211217997	0.00376662338909412	0.023519680160216	-0.0451051735725091	-0.00495184220296581	-0.000497515608775617	-0.00624891342939585	0.0255011624610767	-0.0248224619981856	-0.029208587715026	-0.0171549909276357	-0.00438241285956063
Ppp1r14a	-0.0106803269561636	0.0551936494457329	-0.0283975482171495	0.0175921357755553	0.016938890772431	0.0134405775043794	-0.00972244772871036	-0.0086917045352134	0.0530635134889576	0.01740340598781	0.0233087686415226	-0.00294707135728164	0.0173231399340341	0.0262592292171338	-0.00649476871231012	-0.0194131568946	0.0209034406380527	0.0185809623005371	0.0118640178023048	-0.00175887740164197	-0.000172490915679349	0.0124106604179101	0.00998305255108413	-0.0154490594286162	0.0272408055034061	0.0346855369869941	0.00227853158807372	0.0176462128890815	0.00303754905098354	0.00708810027836303	-0.0324715794944339	-0.0189424136310575	0.0321436963802217	-0.00738484630694035	0.0164627058520015	-0.0114352939356281	-0.0105202632094999	0.0125662711010661	-0.0229710751700643	-0.00288306918561713	0.00315588069428226	0.0112110387816676	-0.0274236978047341	0.023832638571054	-0.0170454726493834	0.00649183339285603	0.013495052649119	0.0130045265193023	0.0171218226715857
Plk1	0.00670660235289394	0.00608229056498218	0.00611915431731594	0.0163354008984431	-0.0157094337829108	-0.0121357765293566	0.00540859218560491	0.00825064277065789	3.66374596538272e-05	-0.00460033821216717	0.0167615262684507	-0.0147993083983874	0.000255949656219763	-0.0228420039791877	-0.0290230277492169	-0.00340397387581186	0.0426513129931985	0.0376830306988798	0.0348322457137235	0.02774885172048	0.0206725666579265	-0.024942330042929	0.0104245998391381	-0.00845581540183832	0.0322689864420036	-0.0160496799649686	-0.0109732215729718	-0.00343556995976182	0.0110562321609622	-0.0027281051071197	0.0126366207740914	0.018135748887893	-0.0152237960698938	0.0194653221689131	0.033510768481208	-0.013057910731884	-0.00438793355633103	0.0375643519935243	0.0234987567067685	0.0488944933253951	0.003692384328041	0.0228731735167874	0.0107008052101589	-0.0158509398677847	-0.0192357353394798	0.0106822572218481	0.00193925889428169	0.0226887278737535	-0.000261729294552837
Gas6	0.0095096633472696	-0.00024666341532165	-0.0418811638390617	-0.00164440062450782	-0.0272047123001011	-0.0330313301121168	0.02509469551084	0.0104096463917335	-0.0325118566668588	-0.00153225454574834	0.0536567868433611	0.0830728951392207	0.00931776023402473	-0.0279498121344377	0.0365238197570718	0.024182349614027	-0.0340224333504147	0.0206827461105568	-0.0494046610089777	-0.0133868656202076	0.00379245486063152	0.00121506711898447	0.0205016108070978	-0.0528529599464208	0.00650758551428065	-0.0224209563259683	-0.0461493546531577	-0.0449759793066408	-0.0424056602744989	0.0205540690121755	0.0191880676622744	-0.00193280956828132	-0.0414371897430105	-0.0224752074868674	-0.0172494492876219	-0.0168502307863201	0.0401074917727711	0.0192606882879181	0.0171317888627495	-0.0186321252351493	0.0247153568850412	0.00155912548751361	-0.00973075872132612	0.0186224257330871	0.010279304541064	-0.00581664524156976	0.00513646395842015	0.0246717306635062	-0.0193655075080276
Chsy3	0.0251526795712507	0.0237460167699586	-0.00856063357219651	-0.013991090414994	-0.00914154452487402	-0.00505931304450278	0.0124231189758128	-0.0513032888521958	-0.0463224964864623	0.000556734813681772	-0.0206096395825285	-0.0085553876061589	-0.0175965229969885	0.0129548975479377	0.0316810987311896	0.000932205301086235	-0.00259686789197704	-0.00436409399729226	0.0304530217507545	0.0232908680497022	0.0123465420304327	-0.00285668530537895	-0.00357525787917557	-0.0301222740740086	0.00812895232909615	-0.00919797988963904	-0.0275144133855495	0.00443842041674315	-0.0303409377147293	0.0186220088227846	0.00131230805780648	0.00284452941545065	-0.00974047827591464	-0.0280223223667209	0.00354077517408714	0.0151245405105516	-0.0307389082742252	-0.0370218426674277	0.0073269199665001	-0.0230387553199488	-0.0413768742222185	0.0128678289348524	0.0102099152202217	0.00255299649918252	-0.0147176499659068	-0.016285926074814	0.00662879264373886	-0.0104915599373069	0.0120067893020799
Ghr	0.0355662212430975	-0.0280357003426996	-0.0053241771036638	-0.01272949596569	0.0347631969244318	0.000958957921398884	0.0219658820629202	0.0225345264258598	0.0382048636968442	0.0257805601254772	-0.0193048768244402	-0.00381587985516885	-0.036959981183078	0.0290009969661998	0.0211834002226608	0.0111027058856547	0.0175098215516951	0.0312050458561381	-0.026873555830514	0.0149030598212505	0.0362286599336161	-0.0246726074308353	-0.0171592923473144	-0.0135206667123122	-0.0445035432860213	-0.0131470338886588	0.0168376607450335	-0.00813376304933847	0.00144585842890752	-0.00408227366663132	0.0232431387899205	-0.01123867363618	0.00622688874028918	-0.0123435520002439	-0.0107788430901341	0.0226292711407807	0.017988006551408	-0.00245958262306868	0.0378021431454367	-0.0140332299754202	-0.00613701510759565	0.00863564284316728	-0.0153868713060229	-0.0212183528721579	0.0475014003606312	0.0164177584153644	-0.00799422186356123	0.0234084407565397	0.0292138571595244
Pcdh7	0.0448088765582167	0.00817749653916657	-0.0099758411143478	-0.0104699310765318	0.0286993415376795	-0.0310898462579622	-0.000143104922245371	0.0194430884749175	0.00789482739583678	0.0224754439011602	-0.0428504639399183	-0.00739132650256433	0.0487216424363895	0.0289012452296204	-0.00769003757030334	0.0157861285754517	-0.0468368025175528	-0.0130261914183992	-0.00521442886081749	0.0208565714521236	0.0177956802987997	-0.0153834932869988	-0.00469255001126786	0.0108965369424165	0.0286153977249216	0.00586366282359127	-0.0257451446545724	0.00206261044140204	0.0138815010741527	-0.0247871925588534	-0.0045145893886073	-0.00422154731377865	-0.00124215746981506	0.0225718378889641	0.017255856056575	-0.0187360499026698	-0.0288354759125671	-0.0299843879632541	0.00678551810028491	-0.0364031529486201	-0.0268315597106083	-0.0302217786852632	0.00928328390226328	-0.00079167666244181	-0.0157363921257636	0.00236581470346123	0.0366750365455585	-0.0175256579192271	-0.000835805858548294
Tnc	-0.00103867966752845	0.0140091590843292	0.0454039345620447	-0.010235581203913	-0.0438600802152101	-0.0128849871633342	-0.0327684860419175	-0.00988657354946004	-0.0118534247863167	0.025000539189505	0.0115848113997255	0.00716771295803704	-0.000217678170886766	0.0164384698472986	0.0165465497655797	-0.0152367151560316	-0.00624944911454083	0.0244981200391039	-0.00987283143065792	0.00748486169413181	-0.0194171552812999	-0.0123295091507173	-0.035222426596853	-0.00430796715973765	0.0214958615691016	-0.0197309757413441	0.0372153577791926	-0.013376954268161	0.0491516570675401	0.00715677532517493	2.54413515780339e-05	-0.0470455472502485	0.0298374387380871	-0.0308578203870608	-0.0229002273371082	-0.00274029449347697	0.093992876938684	0.0129688201235598	-0.0385705713469347	0.00995202439153858	0.00699193781657968	0.0175530059948175	-0.00582091053253736	-0.0489286122753092	-0.00647965582799698	-0.0554891014014332	-0.0472936207821726	-0.0290437341241728	0.00338164029440951
Mir99ahg	0.0376316276035169	-0.0531928943659706	-0.0174993807953066	-0.045352034149291	0.00217737930614536	-0.0145418275814069	-0.0145938337310263	-0.00317353292858843	0.0129166383654998	-0.0204876755812323	0.0098879812285939	0.00619950311500875	-0.0268324314176222	0.0290761364160622	-0.0181829942828128	0.0146835232188178	0.00651606336131922	-0.0139564030452773	-0.0149217397841385	-0.000253038436444968	-0.0148884273003004	-0.0401746681560921	0.0190075996016266	0.00847711908774793	-0.0153546838364507	-0.00592325094017163	0.000739877852131729	0.0298363997136317	0.00789581127480425	-0.00142073938976376	-0.0449763616553735	0.00876884744273476	0.00192200100243225	-0.0120446100377315	-0.0319065169112766	-0.00890497993468247	0.00917164730024763	-0.00795247614329813	0.00747486828816405	-0.00521327391540218	0.0154253370549939	-0.0152813370248153	0.0248851368230762	0.00422538135628251	-0.00336277789800184	0.0141139981256676	-0.0189309874117008	0.0163171211078664	0.0249627891474043
Tshz2	0.0264095944646037	-0.0288301722771926	-0.0234313571653884	-0.00375873026076904	0.00688851751833862	0.0055339676126088	-0.0369033149936195	0.0276597247901504	-0.0229936281018906	0.00900036861386248	0.0175447626685498	0.00543295706415232	0.0413176487761905	0.00810138599377802	0.0076837199534705	-0.0128079343224596	0.00252956875136408	0.0205145696925787	-0.0177098789250214	-0.0287066097303625	0.032613020102898	0.00600095016178986	0.036896459422052	0.0327996227573496	-0.0331251382692472	-0.0494919614992756	-0.0220572232569872	-0.00550615566390497	-0.0373535675588988	0.00314086933181661	-0.0313092025155305	-0.0139473774633405	0.0185606050691453	-0.0103515609978177	-0.0453049086914947	-0.0186173177338517	-0.0117988532745882	-0.00965373541938269	0.0286323036438489	0.0389603222591437	0.013361571749422	-0.00923516640125038	-0.00841295627129815	-0.00442108166620149	0.00804135620207375	-0.00986671682238078	-0.00116245465624515	0.0625278507409936	-0.0190639803632207
Ebf2	0.00896027390022673	0.00963864287194934	-0.05543159640233	-0.0217618466664074	-0.0265019636176178	0.0123241074007276	-0.0457399063055008	-0.00592889701219732	0.00234893176318834	0.0122035661658275	0.0326161986476914	-0.0475393362838379	-0.0450471227141542	-0.050050477499355	0.00846864984894023	-0.0133810990352175	-0.0179556896465303	-0.00448104572530349	0.0185540071868545	-0.0357279351019277	0.0114512578564033	-0.00277781266212632	0.0288444729823568	0.0375453242548525	-0.000449206700778371	-0.0564262589458459	-0.042445375804453	0.032327662023732	0.00496469537201793	0.0171613626514693	-0.034239858033494	-0.0263792907579578	0.0233635969610075	-0.0293390291045783	-0.0438759032870353	-0.00232497712572192	-0.0665116670849148	-0.0641368882663303	0.0367414453704154	0.0298740060379307	0.0250927901938323	0.000336903505894186	0.0148622261628071	-0.0229937316893673	0.00649278944140731	0.0022892544361155	-0.0353071726552794	0.0234118178576842	0.0107868479312625
Itm2a	0.00862998568804282	-0.0339298556596614	-0.0125380243792356	-0.0085925318401744	-0.00626364597360921	-0.0472533897106105	0.0327521800513379	-0.0310702306800805	-0.0124032005968969	0.0282134961672311	0.0592700013940055	0.0381298068771782	-0.0142427727138363	-0.023364702448669	0.0317191867603955	-0.0147414663767099	-0.0116475152415365	-0.0142582042788023	-0.011269106302225	0.00641749099619116	0.0777346795284715	-0.0337136216179549	-0.0345154343639661	0.0167581280203209	0.000440107576794701	0.0118346025048227	-0.0140680080958203	0.00564396656912526	0.00646905563269135	-0.0235318105967227	-0.0194104284156765	0.0152490271786569	-0.0259870295570557	0.0118340219540195	-0.0164182036258055	-0.0037521179772183	-0.00619063341925402	0.0280385096564463	-0.0119775803548089	-0.00696571104779822	-0.000950568962886878	-0.0134506066001354	-0.0304887238878908	0.00763725406463472	-0.00208343267332982	0.0209322884783474	0.0404881833115593	0.0369543963111838	0.0111846982971451
Robo2	0.0146651167797966	-0.00447870854633775	0.00620059917243285	-0.0167256490067885	-0.00999848934057974	-0.037594301420819	-0.0126436461326209	0.0106440638595081	0.00566390302011938	-0.0183904604159129	-0.0139740590092764	0.0176339074134761	-0.00284300667397269	0.0137712227172264	-0.00207650995479089	-0.0201349878129783	0.0051712122487597	0.0114461387724775	-0.00190684238720768	0.00228707982797843	-0.00404184296121716	-0.0235587831850036	-0.00536880441270202	-0.017717551836165	-0.0159177638293805	0.0244162803137067	0.0312283951311199	-0.0286631444501812	-0.00213859268681771	-0.00228109354747017	-0.00861564097491399	-0.014242911873365	-0.0282308792800012	-0.0100367892305594	0.0281458872179857	0.0318366077621516	-0.00792764448663631	-0.00306693621741216	0.0124128874581535	-0.0437129896617598	-0.029397319195344	-0.0280718368492337	-0.00736716078754717	0.002975574974239	-0.00248101711856301	-0.0232812278805047	0.0327150026464002	-0.0151461776946573	-0.014262215327234
Csgalnact1	0.0193491342278918	-0.014794249370714	-0.0189881676383259	0.0381397737402101	-0.010088328542552	-0.00158930951321675	0.00663326162664631	-0.00930833307676217	-0.0161557555902893	-0.0364418598880785	-0.0115661923605135	0.0272611060297184	-0.0545067937950113	0.0111022674988948	0.015738332147494	0.00416769600584949	0.0292459793131428	-0.0163301110722344	-0.0136495924648744	0.0230699508207307	0.00199903878034185	0.0136162589895996	0.0299682050573589	-0.0189305886548851	0.00928111518997646	0.00653392704806936	-0.0180763950167916	-0.00524785512345688	0.00927689789493662	0.0109417091460589	-0.0156151626616571	0.0302848566594193	0.0227948665932275	-0.0322474373403865	0.0182267615769535	0.0234466956080406	0.0105873265679664	-0.0321486560604931	-0.001297016983844	-0.0184247412875535	-0.00105681173087785	-0.0116329892167322	-0.0118743534215871	0.014092194218649	-0.00719643501748987	0.0185172583209065	0.0253583866644993	-0.0408188438752834	0.0151509307789083
Kif11	0.0311799346603652	0.00515132789105394	-0.00836689708406298	0.0368571370907391	-0.0148197113727906	-0.0387637125853074	0.0108716767769723	-0.0149574483944661	0.00885005308076872	-0.0151540033435624	-0.0169950195685504	-0.0479791086141365	0.0308496892537028	-0.0139772192978062	0.0300885631207183	0.023356099703833	0.00541815187264891	-0.0158705939803589	-0.0463410874406756	-0.0286073440342805	-0.000487393926636853	0.0181466134407019	-0.00686102972506271	-0.0141845466216901	0.0128244790655827	-0.0123774213809673	-0.00657988887241885	0.0097646898119935	0.0205766561847362	-0.00648311455930105	0.00914786439761079	0.0237670764002394	-0.00644113646815918	0.012216047952851	0.0210416969721031	-0.0133038049496121	-0.0139519546657385	0.0235116015489189	-0.022345248277475	0.00633113858341122	-0.00434098981969398	-0.0110929122726497	-0.00789177128694975	-0.0211880504340581	0.005928474540821	0.00809932781491766	-0.000210140762243793	-0.0216621576170182	0.00310840381229388
Ebf1	0.0399677805371601	-0.010050033894007	-0.0181887275311008	-0.021885532659571	0.00749281353207735	0.0375823556420998	0.00974023754811887	-0.00444920181149689	-0.0217464719436889	-0.0031923086774458	-0.00888765905137356	-0.00236025886884656	0.0176063801684129	0.0146908861194106	-0.0219459231274761	-0.0169645898238895	-0.0127591407066688	-0.0125807631843777	-0.038554776173938	0.0537713826156633	0.0151079143936249	0.00930163844314269	0.0158066487133391	0.0115369940978368	-0.0214787580831537	0.0426207833289334	0.0456703745944672	0.0696628500202259	0.00464696123599946	-0.0103845309659035	-0.056142174730167	0.0571502005547541	0.0151299992215925	-0.0211754324038075	-0.00205039642041392	0.0514567980532528	0.0288016204979763	-0.0124311606621234	0.00425461828464418	0.0480056633087278	0.0509250029660185	-0.00139638027800719	-0.0107525902557155	0.00870092403489032	0.00619571920916531	-0.029086740167336	-0.0269693032395115	0.0345174785185199	0.000711177131184202
Xkr4	0.0118100866226264	0.0272161991181028	-0.0240122857509253	-0.00729200417949277	0.000387832724268564	-0.014901330890552	0.0170588549768087	-0.00151784387581225	-0.00495126582312238	-0.00897540554824585	-0.0128451258923746	-0.0102643985703492	-0.0161233953567502	-0.00748315315132865	-0.0202220288315906	-0.0244140385096377	-0.0123011297925203	-0.0165762272089346	0.00538012814789991	0.0025426143202463	-0.0175446107317175	-0.00641863396864605	-0.0275798125699838	-0.0287294681288674	0.00821930329217818	0.0121874461647368	-0.0112113090832277	-0.0233703339436477	-0.0195076840375323	-0.00949156947257483	-0.00313375042206262	-0.0164774575311176	-0.0139340421904522	-0.0150925992914469	-0.0115066522725987	-0.00366075327790185	-0.00632894264389832	-0.0338826813355646	-0.0154662962350837	-0.0124462575463263	0.0123605944840956	-0.0003571152411054	0.00617314927129883	0.00198406162292025	-0.0262403837665604	-0.00647452616466297	0.0115733244099306	-0.0110999223539901	0.0212696240757703
Grid2	0.00984664688014692	0.00971313943438548	0.0108053506421686	-0.00265076696466261	0.00328200348727591	-0.0182763153155439	-0.000221681761203623	0.0131809018014715	0.00189404809929429	-0.000904133567588216	-0.0101316790027177	0.00820511955709999	0.0301039066486625	0.0288157312801454	-0.016027575892729	-0.00178330431952889	0.00799041486034799	0.00130053923396733	-0.011132597063367	0.00017989600635224	-0.00683521497485194	-0.000691633020366322	-0.0221633306053131	-0.0203251873613546	0.00324205642412899	-0.00270246130657145	0.0030899445968505	-0.00593201870097651	0.0126570336386105	0.00868118622450798	0.0151615606822385	0.0136069736345899	-0.0116234440277726	-0.0360409245822608	0.0181393511045611	0.0176232358122466	-0.00748408220167922	-0.0343354477765039	0.0188083259164807	-0.0385594474387246	0.0156368917739988	-0.00256190144427779	-0.00642840549692794	-0.0422794973586192	0.00531527086760454	0.00835718537908216	-0.00717600398306271	0.0277535244192019	-0.00119203656380527
Adamtsl3	0.013483076453158	0.0358294965703828	-0.0265720439163791	-0.027229748082477	-0.0169355545288176	-0.0111945831287179	0.0227199336847434	-0.0174449441306057	-0.0475466008927673	-0.0561347016172666	-0.0106582401975197	-0.00327279503069788	-0.0442817998025282	-0.0696279918779206	0.0114512756857647	-0.00477779275108462	0.00285830548385391	-0.006152443479491	0.00107468375851577	0.0153027345946234	-0.043375260023978	-0.0131071756806566	0.0143480432844155	-0.00316112042626593	0.00868705854080019	0.0245390383781443	-0.000826060168022735	0.0120334782598624	-0.0134724788860655	0.0183751400076555	-0.0196885595280219	0.0182609753867386	-0.0159900719223962	0.00265968848507136	-0.00260832535081083	0.0212568184602139	-0.0192612322299872	-0.0285120913975634	0.00634061192761279	-0.00811852364896314	0.0134591249102177	0.00244275898151073	0.00132176141799928	0.00294783446637545	-0.0192972145499899	-0.000441491427352085	0.000648060661159	0.0138950205311534	-0.0106995177101138
Ecrg4	0.0101845064973857	0.00283943730135058	-0.0240242261406571	-0.0186606067757337	0.0263767117918349	-0.0476189122710396	0.0230417967069036	0.0127172946095795	-0.0224602197532441	-0.0102669925592876	0.0264259228608645	0.0192779739693139	0.032187170309211	-0.0163356377565581	0.00732465457135747	-0.0385569786482155	0.00227123996003916	0.00380952692179203	-0.00652161929316139	-0.00432644423000565	-0.00233121164696142	-0.0127100911899767	-0.018241630493626	0.012932842998149	-0.00330915739500306	0.0402855167472047	0.00602355641460924	0.0179397624481709	-0.00604396613785191	-0.0026875134438043	-0.00516687736092992	0.0257032662514107	-0.0318083671979724	-0.00248797735389394	0.0155144363708214	0.0223891907177993	0.0450147705084109	0.0634807847893848	-0.0305320048219818	-0.0278718028323458	-0.0357608084273517	-0.00398510904607834	0.0158041742857969	0.0013377681998454	0.00785218505436661	0.0115295162124598	-0.0102044497708643	-0.00719548303818775	0.00534948486406229
Angpt2	0.00116215535379903	0.0271277516670518	-0.0354754988285917	0.013897516030986	0.0293395801439634	0.0149633747640364	-0.0467561864633688	0.0176699659093314	0.0276854002651042	0.0249630702238933	-0.0132274391989254	-0.0431701928459918	0.0261314463006664	0.00896125158765486	-0.0207095727444061	-0.0333526351927447	-0.0343030676223314	0.00612158929281098	0.0136546703502202	0.0440111990712512	-0.00350496495917237	0.00766026725555067	-0.0060681759957263	0.0112932539927612	-0.00610001455883835	0.0153423460414268	0.015689696579213	-0.0292469628854782	-0.00646095120691549	-0.0289095523796833	0.0103037504029592	0.00137434609666693	-0.0185741416986579	-0.00429447397216573	0.0313304552318863	-0.0267136442973141	0.00265003779773151	0.00609571907844929	-0.00195519869791198	-0.00382490536398091	0.00112887668541912	-0.0192466928753478	0.0385747066631655	0.0061535620294701	-0.0109936716791058	0.00584316904154414	-0.0144986911124789	-0.0443391049121205	0.0283370974614006
Epha7	0.0106683203802764	-0.00246696243968489	-0.0455955468826264	-0.0194340720283031	-0.0222449968838765	0.0259592222118996	0.0112671865261243	0.00588347562462084	0.024559392682888	-0.0195269212138965	-0.0341447841124543	-0.00481599004105429	-0.0028941728835089	0.00807643054884648	-0.00130731040530521	-0.0144057208252234	-0.0170343051474145	-0.0081774751145497	0.00989269404594209	0.0263426425102797	-0.0121028125325951	-0.0358385178002971	-0.0272422255667153	-0.0175048659429498	-0.00345281709374512	-0.0184271593641712	0.00383694368168574	0.0133493051824829	0.0122474617999691	0.00247172697155053	-0.0240355188718217	-0.0323231007593062	-0.0022076427885106	0.000817739780412198	0.0188321346784867	0.000961414157251917	-0.00129632326575693	-0.0312202160445549	0.00970213394777798	0.000886440983006059	-0.0306400158141238	-0.0131488577220314	0.0091770161197841	-0.0245970468393618	0.0288017626199365	-0.0151377912769153	-0.00760628604673458	-0.00930683354577728	0.0180149277497135
Kcnab1	0.0106087761512616	0.0287431253217165	0.0143025781673125	-0.0145842803604045	-0.000214208845855619	-0.00922320171409451	-0.009735953652054	0.00935901372609781	0.0475666329858721	-0.00426398740928435	-0.0102884279298359	-0.00506558730467445	-0.0186115174959835	-0.0104976902506391	-0.000162563856580305	-0.00994933264794647	0.00528340899742417	0.0163981666230231	-0.0256711305205348	0.0266058829498077	0.00919859655345519	0.0143802948527223	-0.00606514853730092	-0.0148980209510132	0.00214861793792521	-0.0183126461914683	-0.011642901969928	-0.0028732262882209	-0.0134887362464817	0.0037138890711521	0.020378626929403	-0.00732542070245357	0.0366192372516009	0.0190195082704928	-0.0372223846376259	0.0545694087316	0.0269957343599877	-0.0086991849566437	0.0112037326104247	-0.00363177906000536	-0.0351451706547511	0.00425040893327957	-0.0328566067795517	-0.0177129021160446	0.0326486626762885	0.00432810730609884	0.00147538164200983	0.0259358732747709	0.0582826826799175
Mfap5	0.00210747280110207	0.00986835208852602	-0.0119056107076772	0.0489140406683747	0.0479200954815002	-0.0312934753896967	-0.0253858302566536	0.0300620291801169	-0.0489490602429069	-0.0145990333676783	0.0332584915485431	0.049757186889064	0.0079953870744879	-0.0176774114270042	0.0273328099024013	0.0110688476595296	-0.0209498779641417	-0.011098465107694	-0.0183971060618096	0.0260887643039498	0.0085849354211267	-0.0387765789024697	-0.0447105313035264	-0.00243409356201797	-0.0165708623049625	-0.0089040246088816	-0.0171899149303726	0.0374238221683522	0.0150211848846261	0.00076386010711571	-0.0215343439564728	-0.0261427515051368	0.0105913686519968	-0.00115325519385305	-0.023978497193874	-0.00855221610165393	-0.0177873654206989	-0.036263607649773	0.00362778815324633	0.00883263557639107	0.0109049740821788	0.0117973526752701	-0.039614282609471	-0.0364771397777555	0.0268680626762038	0.000243908184390856	0.00351292114716951	-0.0247138417921777	0.0207495773075284
Edil3	0.0112960466782321	-0.0162245953027884	0.018821764290119	-0.00842401390020643	-0.0460980554819195	-0.0157580551004519	-0.0173659555526387	0.0134405818083398	-0.00983626631390002	-0.0160755115709995	-0.0302345253432476	0.00518947532133762	0.0242184023280515	0.0524315770542593	0.00249587075048879	0.00235359187300641	0.0188190595155436	0.0144589620377254	-0.000758820039229918	0.0119096197409933	0.0102592059016234	-0.0179836275114742	-0.0236155752321984	-0.0205226892356219	0.00162141946672712	0.0330828112381596	0.0576525007171607	-0.00215773496861905	-0.00185302372029253	-0.0125669806287555	-0.0415443353086579	0.0129123771943154	-0.0129969954553467	0.0125352291245664	0.0117817743498442	-0.00284077148244178	0.012063776509728	-0.0232185657718675	-0.00504586983380903	0.010447492862533	0.00319997668569457	0.0235800689725723	-0.000998410797270144	-0.01097488963707	-0.0150372242348746	-0.00856953871723022	0.0439831308607918	-0.0254107493026535	0.047773819038193
Aspm	0.0202648501118262	0.00129938193932015	0.000217975125156683	0.020392325858586	-0.00874636612910876	-0.0155926782287412	0.00513668475036866	0.000826640304325116	-0.000556198361175846	0.00399708901982887	0.00967514057964069	-0.0226713444177424	0.00683736827875614	-0.0290819174785458	-0.0329529230525807	0.0179380529186872	0.0484979572561199	0.0280370926318275	0.0311502366970677	0.0217646606263221	0.0258561297513812	-0.0223153750521452	0.0183390231440281	-0.0181354339692165	0.031249139167695	-0.0105616856930749	0.000560441433325221	0.0079118770177063	0.0195118550589266	0.00589248719539465	0.0197178925971426	0.0260187989273641	-0.0327780520566558	0.0427591030384513	0.0398300688471157	-0.0366178585197382	-0.0404551295636959	0.0289623309593149	-0.0151529971523802	0.0451123284517655	0.00653717242691913	-0.0048693231381598	0.00180300957964919	-0.0449026103235748	-0.0114847874339468	-0.00885936559639748	-0.0490278712446206	0.0050407465837595	0.0203724022919863
Igf1	0.0265548816657638	-0.0335261722113237	-0.00719537366064162	-0.0310111881451815	0.0341395744622821	-0.0290515347484608	0.0425976622778101	-0.0102090978564057	0.00574703557435483	0.0166295178680285	0.0624457761881153	0.0132409503161566	-0.0285708011460505	-0.0272244722834782	0.0412497607882496	0.0152769936791529	-0.0144048056307237	0.0533545721381482	-0.00519244414742654	-0.038129541338968	-0.0106982509078011	-0.0131342219297889	0.0238565020723505	0.00651780237787286	-0.000673030420970399	-0.0385241887438347	-0.0214907317154482	-0.0128452701813817	0.00887841923759394	-0.00738241577034372	-0.0107884658448005	-0.0237829672426602	0.0023171587202874	0.0463103250565191	-0.0122299508788291	0.00847156056958237	0.0217083392006201	0.0605570084867759	-0.0176452982105432	-0.0322619399989071	-0.00926337976910716	-0.0374423009247003	-0.0151398469481697	0.0163124489708649	-0.0103275651989964	0.000400990944065154	0.0204253986683384	0.06317643596897	-0.0144832478368882
Nkain3	0.0159835421560124	0.0102516781861787	-0.00333536965215678	-0.000262560115585236	0.000402704380166697	-0.00429483041565942	-0.00807224613880927	-0.0037550402522557	0.0135709573110066	-0.0129122390505667	-0.00963081479634575	-0.035159705903164	-0.0270878353968909	0.0288222431766694	-0.0293199993048398	0.0114503983162843	-0.0325342091017851	0.0440200807724632	-0.0146851349331277	-0.00173862522547544	0.0116501580318591	0.00381755713435648	-0.00783663015571752	0.00771993838216074	0.0364459459241353	-0.0229676856096874	-0.0141617629428663	-0.014599114266411	0.00699074021102311	-0.0402277482131992	-0.0150432469012287	-0.0229643291042298	-0.0201582995395043	0.0118074538474273	-0.0227161724120539	0.0293554576214735	-0.00866418711055873	0.0043311835440139	0.03893243045594	-0.0486877424149652	0.0113605720939907	0.011676219162473	-0.0198179407799885	-0.0106474271773298	0.0140914420020016	0.0084953186860689	-0.0162929261852443	0.0104293915272947	0.000511195335886868
Slc24a3	0.0169032560543495	0.0048813852336596	-0.033733918953933	-0.0148843249986061	-0.0026005738742843	-0.0206678768581935	0.0112317383142281	-0.0483478023862411	0.0288293066867266	-0.00658116135137143	0.0326746922511382	-0.00712464180970243	-0.061168876709032	-0.0286382017938362	-0.00817987579157345	-0.0101668602321633	0.0129905435994542	-0.031826638107965	-0.00512985128247654	0.00690839036856259	-0.0109723417335392	0.00597744474231278	0.0140656502329578	0.0276319000588214	0.0168341431412227	-0.00265298278233527	-0.0493079998331142	0.0299965910024183	0.0100688300560559	-0.00856460044496	-0.00625023554969305	0.00257664342960141	-0.00274796757338053	0.00880721757971174	-0.0438505306428711	0.0388556739269164	0.0123513605060758	-0.0246176562536954	0.0097231043478977	0.00051660253186149	0.0101357536965579	-0.025597026349372	0.00458022799379524	0.0308100776311375	0.0129576129291195	-0.00687102830976167	-0.0247661684084451	-0.0108760121556521	0.0419209345755233
Il33	0.00491949110642946	-0.00343288371896347	-0.0212023502969782	0.00068153988607837	0.0188782082592038	-0.0129154232104906	-0.0145799891848631	0.00364421683559289	-0.0208631403505663	0.00376970541894404	-0.00490310340689953	-0.028959107152055	-0.0282917018293853	0.0159382162771551	-0.000931695034119297	-0.0250630990682772	-0.00717873954633326	0.0168297429099137	-0.00207875022905236	0.00593816720158973	0.0137138318604518	0.0246782652593226	-0.00145640467476786	0.0207663825028396	0.00993107590520892	-0.00126596597642552	-0.0289513511717426	-0.0112038599472349	-0.00563196159655821	-0.0175746262694013	0.0136581457322253	0.0138604699943837	-0.0225201898182075	-0.00710199943952622	0.0140523732656239	0.0176723682660481	0.00780118951167876	0.000683711881110102	-0.00406309736176736	-0.018753196187301	0.00225074789493577	-0.036758293945022	0.00332696968327387	0.00094598096704618	-0.00163700236879342	0.0286840648791956	0.0112535137504802	0.0116215689942868	-0.0175662262208555
Ccbe1	0.0136721651448416	-0.00652913425344934	-0.0204354584757131	-0.025818310278956	-0.0232586003413154	-0.0162479663241796	-0.00324331267625197	2.74233521783266e-06	-0.00147430695724326	0.0103048807285597	0.0191157885852488	0.023631219331406	0.0143347723805837	-0.0476859201227399	0.0303439651329219	-0.0478807669367829	-0.00283283481773109	-0.0132434853579659	-0.0129170465497757	0.0205208148365532	0.000442826157661913	-0.0210545216582995	0.013580345392572	0.0319975510874551	-0.0114692266168992	0.00582830977659499	-0.00780709040296969	-0.037935375152387	-0.0333398187677833	-0.0438740588999415	-0.0109403075810461	-0.00764342431417517	0.0440957934501858	0.00660945644965007	0.0275611142318841	0.00604822278386374	0.0229235755149195	-0.00273666740773999	0.00370817249735499	0.0425479516258999	-0.0091650531985219	-0.0200949752832391	-0.0277145643346017	0.0292675301290515	0.00837901382609684	-0.0270807320438224	0.00284269494967526	-0.00286767405819695	0.0127409740882984
Rasl11a	0.00340607264635494	0.0161596236621381	-0.0234845743645352	0.0368512801249478	0.0376448143824738	0.0278496941853725	0.0309205366317688	0.0136687889493806	0.00824301008034814	-0.014565688118836	-0.0204586395135738	0.00271173160063913	0.077857910247466	0.00806501460134109	-0.01162904677476	-0.0239179441847612	-0.00744280296726193	0.0143362365231979	0.0107499487107457	0.027607079561524	-0.037622405836254	-0.0010011790880046	0.00330691161662689	-0.0139858015013479	0.011647940416621	-0.0163049296119402	0.0236844430441969	-0.0532726742603002	0.0205332896666814	0.00457380133714365	0.0300954659778954	-0.0202162854609213	0.0154325111594864	-0.0146696834166231	-0.0184058978820143	0.0334851294121924	0.00671266257700545	-0.00250691527932229	-0.00780866782919087	0.0103357153734037	0.00559107341075557	-0.0114373741079211	-0.0121062883735638	-0.00289380764971879	-0.00875434975785885	-0.0239478243580891	0.0117889443648461	-0.00835765962286983	-0.013963293992858
Bmp4	-0.00210062056663836	0.0395109791689373	-0.022309250939612	-0.0081066798409437	0.0211844919626994	-0.0193432336754138	-0.00923584807700385	0.0189626464984316	0.00369708174678855	-0.016227161407516	-0.0147208849834943	0.000297854085569386	-0.00803532455649195	-0.0298536737238908	0.0126207013003853	-0.0375396990463766	0.00291841222050208	0.00105347488207439	-0.0169039377685746	-0.00590946079763271	-0.0119704983930402	0.00750860189575165	0.0175419753120927	-0.0471735254833638	0.00300808944791144	0.00624411185526789	-0.0116660438475492	-0.0109042195275274	-0.0161416263466478	0.0256228149623631	-0.0185048729521577	0.00579160852608351	0.0264121093024548	0.0269920495338197	0.00474294447996086	-0.036536096314002	0.0258359683661189	0.039403999915475	0.0277521501409335	-0.00761651925335978	-0.00387653845711211	-0.00632053232905922	0.0287561595533974	0.040489484196933	-0.0331221373666461	-0.00104340997752884	0.0346424981798628	0.00939417222692118	0.0605686898675342
Myl9	-0.0241592389760621	0.076500553673587	0.00786944191406149	-0.0122921756544413	0.020376480951661	-0.0154071767521245	-0.0014740761503663	-0.0340385649686828	0.00253370148568842	0.00159651709342787	0.050823458504254	0.00965332266763888	0.058048130000088	0.017027296351753	0.00123240526999639	0.00167756027290237	-0.0143892271196472	-0.00851494773782389	-0.00751642053747316	0.00494417536834999	-0.0354842107879738	-0.0240561547467454	0.0438280107796142	0.0464264122070454	-0.0073262327310545	-0.00949439750151411	-0.016340669682246	0.00822278065581531	0.00624501157062918	0.00668117317401989	0.00148572281331926	-0.0027573906437718	-0.00666113472088007	-0.00019873638329392	0.0320666772994314	-0.00640389740202758	0.0266112659129595	-0.0141857330173286	0.0268651139988435	-0.0272519213246086	0.00760631943977501	0.00532753874572874	-0.00501706362557653	-0.0655584046656151	0.0272682463150829	0.0116771319944006	0.00381853931217958	0.0373992543985017	0.0331511641058533
Pde1a	0.00881023183953146	0.0172945434744931	-0.0688936949396509	-0.0228543580986806	-0.00335829934337739	0.0363953193803311	0.00896983716859629	0.00174289029206748	-0.00419136035436619	-0.0270922661796936	-0.0300868484593366	-0.0166204527864136	0.00375908297686517	-0.0277778496493686	0.0149332939736915	-0.0378350594181973	0.00657602151619043	-0.0194482761531271	0.00423944296319968	0.0335736954375529	0.0308525896899676	-0.00208827511273576	-0.0173218810192503	0.0375279646607818	-0.00414435624357338	-0.014753802680414	-0.0131146314312634	-0.0108470777985331	0.0222716631851604	0.0173853807577732	0.0117804019265629	-0.0124563095162163	0.0254783462142312	-0.0508300126895417	0.0190745774524109	0.0051264073069015	0.00883945707355838	-0.0153409228429785	-0.0131058038223356	0.00751095629493208	-0.0115723549913118	-0.0250084796176408	-0.0149032859935661	-0.0314808155984914	0.036128241680306	-0.0193308306605975	-0.00710649207471395	-0.000444756886101987	-0.0400398225200963
Stmn1	-0.00784683926985449	-0.0227984529491784	0.00184756534767124	-0.0368284208483003	0.0322408016346739	0.0139586581248256	-0.0174178890904043	0.00511370917266369	0.023552600298352	-0.00800990795753488	-0.0196472410013985	0.00775400989203142	0.0132363912817811	0.0333889090549229	0.066070879530457	-0.0421789668286978	-0.0572544836272971	-0.0591389719904205	0.045428082083752	0.00746637684038638	-0.0247876453221183	0.000418120874989814	-0.00654706581028938	-0.0228519460620246	0.00434410725072406	0.0829279405260854	-0.0207435044886495	0.0103767923065515	0.0417772359093856	0.0148923844897068	-0.00851859440516275	-0.0343865014737962	-0.0142534984930952	0.0481453070670881	-0.0308243527360144	-0.0364236938534459	0.0143323619630583	-0.0112446510925644	0.00555863758769167	0.00443475094829476	0.0213937720214255	-0.0221078308858568	-0.00470329494839619	-0.035709482087509	0.0344478364417105	-0.011719763420436	-0.00139547768776812	-0.00072710564922303	-0.0104280288341293
Npr3	0.00277392300118935	0.0382872604721681	-0.0189705643739554	-0.0255802467540745	-0.00472690545530493	-0.0141968144841103	-0.0238493293973133	0.0134138473197105	0.0079064050987657	-0.0439286538196954	-0.0174350280608277	0.00357425165294616	0.0162098692756874	0.0185786813230124	-0.0486654656232344	-0.0122505772396393	0.01022665932817	0.0138869786599466	-0.00451630037111773	-0.0261710824393131	0.00017996437470633	0.012588087449647	0.0011069589699135	-0.0168480092047149	-0.00211179633337177	-0.0170370818403073	-0.0373712308656091	0.0123792939117379	0.000314485934938504	-0.0362547300433958	-0.0398431443421643	0.01080899824119	0.0199484232031192	0.0062684946197708	-0.0671401305002943	-0.0383736425232002	-0.0271194324683521	0.0142278508629615	-0.00913403983717962	0.0249052893936183	-0.0469932569256039	-0.0187250408391253	0.0289184196103909	0.0156441837132195	-0.032212136062111	-0.0182401731985113	0.00037310120449047	0.0541686951555873	-0.0194852756822109
Peg3	0.0206010012323644	-0.00303409464453878	-0.00602331089140368	-0.0765927310161251	-0.0306988039244286	-0.0470823536669514	-0.0109130438494548	0.0092100490931724	-0.0177145120817936	0.00194931661668611	0.0135378122073421	-0.00284718108821253	-0.00542787898462896	0.00287458546608721	0.0067879383103598	0.00889031145028513	-0.0130622676826181	0.0327408470448333	0.0159886577856188	-0.0183038712132764	-0.0219057351026188	0.00410164803673658	0.00774141591448295	-0.00521062963236892	0.0525478314602191	-0.0424801695026605	-0.0124163651562807	0.00543382305194435	-0.00345380420290792	0.0480267418016464	-0.0123286539185044	-0.00226710579183095	-0.0070851310840252	-0.0194123458688836	0.00249185929223376	-0.00417974454037739	-0.0309788227852789	0.00147695932976976	-0.0139917809517792	-0.00650889127494208	-0.0166452536236215	0.00334311871300306	0.00189237324557922	0.0161712014446315	0.0266609383320081	0.0314414331484598	-0.0119784208396451	-0.0208206018010047	0.0166806181176029
Gadd45g	-0.00285644346436093	0.0386383645317222	0.00172395408609834	0.0097498267842716	0.0243608196345464	-0.0237610043643363	0.0336393825631531	-0.0324478495137649	0.0185069914842996	-0.0127879546452758	0.00228798303540747	0.0275667401570384	-0.0165621802696526	0.0371675108930984	0.0293927733977294	0.0260260440680712	0.00889072808201194	0.0201381609182876	0.0135578916815318	0.00931945248232715	-0.00104774729225948	0.0135450830234824	-0.0310283199750746	0.00120262577354295	-0.0130838181089318	-0.0118568420097636	-0.0324439244491782	0.00802240242474836	-0.0225482926554183	-0.0166448781536695	0.0513042699991745	0.0152531473781306	0.0293258769185756	-0.0107549152632038	0.00437801496838799	0.00895112268701157	0.0177474697177448	0.0269010572301107	-0.00718318406020522	0.0477007680230453	0.0405819124842618	-0.00766772111467331	0.0126928276417463	0.0170651459420736	-0.00847402459717246	0.0313226509866014	-0.00766526276485717	-0.00617209637347555	0.00434904307587117
Bmpr1b	0.0245093590194789	0.00581012630793451	0.0422487163311888	0.000109492572641265	0.020140682121998	-0.0394545079065911	-0.003320124722893	-0.0132842438842386	0.00031426143903766	-0.0129664762893634	-0.0254699490865777	0.0395085631246041	-0.00322653664598491	0.0144636977250567	0.017391747391531	0.00931146574205649	-0.0150678591645955	0.0119907305411076	0.0201045294162334	0.0211930958894616	-0.0183291032577083	-0.0103958594979439	0.0115095988465099	-0.00222577890075118	0.0149334814444808	-0.0200154517890862	-0.0459771123754246	-0.00816492128066723	0.00236747721546924	0.000390997335793847	0.00821235088273079	-0.0429864204779446	-0.00535248296178387	-0.00944666906990418	0.0058645729890616	0.0139366850423174	-0.00965209218500243	-0.000478839837644595	-0.0158223449367364	-0.0516153698639591	0.00697970062785393	-0.00033705718978213	-0.036930497224194	0.00811596382611169	0.0203217090639951	-0.0134559622863124	0.0137790345717817	-0.0185603202609457	0.00316597748482967
Pid1	0.0197577028438872	0.00509002273338098	-0.0276177564139918	-0.0341005049805874	-0.00474045642213817	-0.0473506749670517	-0.024278615997188	0.023174065529428	0.0177797168953642	-0.0309820643999465	0.00586471502909779	0.0213576826425837	-0.0175120504902607	-0.0163080423792505	-0.0211403641015273	-0.00771385218974273	-0.0345682733144831	0.0167765177267142	-0.0336081412851328	-0.019528032006993	0.00666669545717553	0.00933903003438543	0.0344896256758597	-0.00556164476275183	0.00378177999435587	-0.0119404458375458	-0.0492198992847426	-0.00492721952170775	-0.051970091948716	0.00464640095122916	0.00429967629971479	0.0202648969325863	0.0282621404967087	-0.0160980304092378	0.018912522760409	0.0111482547179086	0.0392380836063039	-0.0119036153317555	0.00496299690825593	0.00543279888435377	0.000155196222774746	-0.0207138710517293	0.00971781225745728	-0.00583600441601152	-0.0284890080958752	-0.0303028257824186	0.0102087230430298	-0.0218132265915661	0.0261234391335167
Aldh1a3	0.00135035751034975	0.00301722702735135	0.00380695232078534	0.0273491443040528	0.00476917608522232	0.0288512999667364	-0.0340586953954297	0.00803430820854254	-0.0259985491589689	-0.0304797696327444	0.00502008854832366	-0.00736815135484604	0.0050789839836352	0.014245433857952	0.0363236035321738	0.0252471797797333	-0.00904810981391958	0.0374670175005777	0.00191291781007664	0.0239129437685093	0.0168341732934652	-0.0111517113999241	-0.0604590422651745	-0.0169794195151805	0.0100977989327844	0.00719213161908265	0.00272538504521403	0.00952615073504538	-0.0120818764001243	0.0383957697137636	0.0121442558469178	0.00826500097516737	0.00874917582823088	0.0304101889719144	0.00080892198012129	0.0362047360979473	0.0210922776830652	0.00159829547137712	-0.0105999012422357	-0.0188284226118721	-0.0071035730549008	-0.0198305343644652	-0.00822827516287275	-0.000880616018097822	-0.0176333604227224	-0.0427304657881921	0.0303086451924476	0.0202756126309549	0.0238961200524058
Arhgap6	0.0244432472661265	-0.00928628698345038	0.0071025018231906	-0.00550107570482065	0.00192276071474302	-0.00700491681545926	0.00930352237620481	0.00485816678122778	0.0276768650960476	0.0269928646076717	0.00319430124878782	-0.0067049668915717	-0.000636331867832049	0.0296430425334526	0.000586171164898026	-0.0250870411018424	-0.00661784796706415	-0.016356607446029	-0.0149209605643972	0.0147028562671644	0.0229821614427619	-0.0113338490585463	0.0264877008782019	-0.023005482332813	-0.0294699790419994	-1.05492830883631e-05	0.00543430181084368	-0.0184668236858294	-8.52585903846168e-05	-0.00364738543049986	-0.0126628819394345	-0.0468197109058181	-0.00900839021770808	-0.0161887303342464	-0.0147418000608008	-0.0100387364854266	-0.0265270593211904	0.0166788816785502	-0.0134083111622605	-0.0159990141895957	0.0309029305792911	0.049010827464819	-0.0202307244406084	-0.00130553407616993	-0.00866283164211089	-0.00863833813275224	0.0139137539092173	0.0169367686351975	0.0340599718164201
Ptprz1	0.0062333762066007	0.0353865438810583	0.0408943974624542	0.0045254241117272	-0.00467824588995201	-0.0334761221668815	0.00885835379567443	-0.0145116145586181	0.0151470078394955	0.0235849244796635	0.00149322629974085	0.0267068075627901	0.0120239632446079	0.0443573787666669	-0.012240436323656	-0.00727140546638405	0.0223998456298404	0.0124992397955024	0.00559458890389826	-0.0221975132587631	-0.030272417895665	-0.00539212154379575	-0.0167169401766881	0.015919376539802	0.00122411313584053	-0.000825054455632927	-0.0232517008369103	0.00651748422498921	-0.0111714835923953	0.0229915710993669	0.000748959289503802	-0.00675189997672937	-0.00206113062773344	-0.00927055049147238	0.0196317342728703	0.00617569639803652	-0.0176993467882209	-0.016734414700767	0.0267761491071848	-0.0204263798115041	-0.0223505311516394	0.00677240872363866	-0.0131949539257965	-0.0205316166874432	0.0299434870538826	0.0184998912853774	-0.00955632937072443	0.0362033319917816	-0.00712700131733031
Adam12	0.0317484251182035	-0.0181792056992571	0.0105733699058698	0.0115961006407104	-0.00828657555289319	0.0487915189359684	0.0166918116897581	0.0133170620103718	-0.0454403747946472	0.018526097624164	-0.00395843507868599	-0.0145933767886596	0.0484682004003972	0.0705197291087155	-0.0133389172046556	0.00602586940944733	-0.0239462211748598	0.0407170987032444	-0.0152692923618678	0.0141441291032446	0.0225586248088612	0.0216257263341771	0.0467409227565616	0.0308328548113416	-0.0118925331469416	0.00706228308135013	-0.0308577599024796	0.0058769242195304	0.000127610446787709	-0.0748908240267906	-0.0121059927612766	-0.00034696476782161	0.042999941821391	0.00813663098448096	-0.0306144954336316	0.00110963915176317	0.00801303686549166	-0.00802468117477557	0.0152500808127624	0.00931879469537003	0.00151347979058152	-0.0086822158995252	0.00696018360457433	0.0301365216628193	0.0267868004914344	-0.0311693173213704	-0.0221198186041888	0.00336644560680572	-0.00660821384600942
C1qtnf7	0.0166615292412955	-0.00393644060533034	0.0220132572915167	0.00952624158922347	0.013362628398624	-0.0318621130943577	-0.0244249249988545	0.0484190712384387	-0.0247765368729079	-0.0299331343140306	-0.0344313459739263	0.0427485676626437	0.0305814803052858	-0.0109575359098167	0.0196375824729037	-0.0115024867850466	-0.016852172655453	0.00791439733044312	-0.00935821838778832	0.00722797043163242	0.0064338961004546	0.00173806230049309	0.0366057417652163	-0.0327451329312669	0.00196320008390382	-0.0036735258624887	0.0156233984933507	0.00106758408275451	-0.00334967562870266	0.038712187569811	-0.0271043773895555	0.015933417283053	0.0193771558568241	-0.0226707872661288	0.0165537663801427	-0.0104037977872892	-0.00858285252941701	-0.025538054235324	0.0115721107219288	0.018957490624085	0.00739515281389802	0.00513688291475583	-0.0200789305539714	0.00453272689080108	-0.00962731233469893	-0.000354107625742802	0.000447157604374606	0.0172467046190964	-0.0152141374485831
Cdh13	0.0114431948796661	0.00402232830909849	-0.0157657874593484	0.0226134471530326	-0.00940209980446753	0.0132061888069002	-3.6861268291618e-05	0.0133056622542673	0.0185755552875935	0.00916931340246769	-0.00253521548957674	0.00574784531656511	0.0079850578132737	-0.00606281785925151	0.0106490667112037	0.000302003010320059	0.0141120639451865	-0.0087609706818399	0.000901999688619785	0.00596734737472131	0.00405046186540904	-0.0172465877277833	0.00864508806361283	0.0130087047926544	-0.0205317534434775	0.0184949499419401	0.0173099351125933	-0.00620208390968888	-0.0395223693355111	0.000132503811197514	-0.00768493681187234	0.00979578992580086	-0.0247531872180522	0.0197438697684756	-0.0144568557054166	0.0115767846766613	0.0080271083837421	0.00881791668312617	0.0068000125290025	0.00954992193201388	-0.0338801536265383	-0.0258238210896271	0.0526406521684117	0.0280209048889312	0.00714080454772552	0.047168685030616	-0.0150989395267661	-0.00530596027406323	-0.0291004749246633
Actg1	-0.0308408282018094	0.0729531085762493	0.0304130363600247	-0.0187318768819141	-0.0179719456160777	-0.0103377949296868	0.0291426495992546	0.000540885444300501	-0.00297811389579353	0.0140584087866269	0.0294619557408801	-0.00522585669407851	0.0438260848032207	-0.00781763131386564	0.0275341192046099	0.013867852341076	-0.0379763379982121	-0.0147197034846172	0.0206300598800565	0.000209116992602274	-0.0361300734971314	-0.0327956079034864	0.00887751965373791	0.0291664565765549	-0.0172701568006156	-0.00119221671659851	0.00656484178222054	-0.00256570482508621	-0.000449249914934482	0.00600921797512116	0.0196207034110284	0.0444318472132444	0.0144975344273197	4.44584914461071e-05	0.0085890977255008	-0.0195510562405757	0.0279490439187073	-0.047928452479267	0.00302552535635373	0.0154424729064382	0.0248576565160185	-0.0131694249024387	0.0107287163201287	-0.0347344271358115	-0.026882644395674	0.0142131097396404	0.0325515403805022	0.0436571646210974	0.0120389083679064
Col1a2	0.0205505000458717	-0.0302620167394522	0.014705353661932	0.0590028343183646	0.0350033916976457	-0.0265672093801197	-0.0363664365875956	-0.0394192099359785	-0.069206372043715	-0.0217529616044145	0.0185858966248561	-0.0333010116472226	-0.00591929350835755	0.0207677607517358	-0.0530750011495276	-0.000330022475625362	-0.0551676066295815	0.0070181953020762	-0.014071268631616	0.0439910016427907	-0.0036659825290213	0.00979613180722571	0.0096031993090831	-0.0209588313897365	-0.022720510093425	-0.0306451675235339	0.0294107716599603	-0.0424620291606664	0.0878380689647123	-0.00779012085671076	0.0353410788109139	-0.0229751429439044	-0.0342130092324004	-0.0152720362331992	0.0503721699705779	-0.0314736579532927	0.0216224692892516	-0.0247044836877678	-0.018708434020052	0.0274599799555733	-0.0212260086436669	0.0011212582158367	-0.00964474210893957	0.0435059352621344	0.0191691042820221	0.0077260262602244	0.0205784925959454	-0.00909869645506674	0.057276048627093
Tgfb2	0.00649213607888534	0.0171303591719434	0.00785001915119711	0.0271817999108997	0.000805074543592793	0.0235888081226769	0.00496864654957132	-0.0349923686459124	0.0398128723715326	0.0137202581026957	0.0231701695926049	0.0163647919430296	0.00906397046138199	0.0460608529892853	0.0159981584380812	-0.0012791448706694	0.0517588852898497	0.018411921978341	0.00637818952327044	-0.00842199028087353	0.00921260841732867	0.00911772951480216	-0.0159985299256563	0.00371488002339278	-0.00082117704531961	0.0134409574404722	0.0212384895599064	0.0160637373517428	0.00957765553623183	-0.0112009193089894	-0.0412333876668594	-0.0144351252721937	-0.00920070063883688	0.0159411335312362	-0.0306228806232135	0.00181844139186466	0.00194290005739978	0.0437484154164994	0.00440382668664173	0.000127578746763223	0.00421870998249546	-0.00179350550869562	0.00652857225005281	0.0485786054123862	0.00445959583608504	0.00900283552644717	0.00201379524330103	0.0515813633113653	0.0262478290277049
C77080	0.000151089503836795	0.00191787593576535	0.000293703772530684	0.00728450604368915	-0.0120071090831044	-0.00358990188177972	-0.00783212067470509	0.00524758030431957	0.00129749474517629	-0.00480231912059381	3.7186730786105e-07	0.000918291024894636	-0.00272720366575841	-0.000504825703323949	-0.00140160737149416	-0.005743577516689	-0.0027420530370054	-0.0060697280776449	0.00405641541041656	-0.00346487630809002	-0.00434617697100338	0.00364308405691628	0.00154488161112219	-0.00423480936887785	-0.00373237330306096	0.00325157032329003	-0.00304801089694259	-0.00290307661515357	-0.0045097386012617	0.0138437749744667	0.0024286723677448	-0.00790827525134131	0.00149508538980644	-0.000717443593637695	-0.00872981940712638	-0.0175809427339123	-0.00271940346487833	0.000981668986639094	-0.00408147222830267	-0.00768007343331159	0.00251171680891181	0.00368412583224934	0.00945561838202794	0.00153527920931144	-0.00431443692230828	0.0115358819521452	0.0087504156039109	0.00122188977060244	0.000312088226904064
Ctla2a	0.00224213033808502	0.00345986265451382	0.0121854009604347	-0.011115761856842	-0.0126925047245913	-0.0149490449476764	-0.00708199384529037	0.0315008128454291	0.0186912931422112	0.0117523319929078	0.000648287551506644	-0.0158503847705966	-0.0148985600239054	0.00516181261455507	0.0190142593565907	-0.000696962273843678	-0.00579718668709291	0.0304281538007716	0.00563801174994226	-0.0114735475929072	-0.0260788360567159	-0.00453897835947452	0.00158758187677396	-0.0236050721107234	-0.00654665977239329	-0.0326731100820216	-0.00827888888425493	-0.0221553544778774	-0.00847793734757977	0.0177653347454106	0.00645917197851719	-0.0137354810620362	0.0308704755085362	0.0111772715756528	0.0093406732832772	-0.0101630893382633	0.00473976188871732	-0.00953839503658699	0.0254827954939147	-0.0271254999235573	-0.0126154261367653	-0.0335181305008619	0.0130595479214604	-0.00157429796295313	-0.0282108346128155	0.0520113381784306	-0.0015043903537839	-0.0105199587007063	-0.0254955541854313
Adamts6	0.0261882095038951	0.00182819822504307	0.0230190653500394	0.00834431910737458	0.0176326585527393	-0.0160700521974122	-0.029113026895421	-0.0423511080735871	0.00633510989887577	-0.00471707965000655	-0.0323698703579208	0.0206333940314443	-0.0208355401707097	0.0432847531191289	0.0362419635623139	0.0374686302712475	-0.0123666088586708	0.021577899316541	0.0460441704840171	-0.00878802242417237	-0.00927145161200407	-0.0144201365344961	-0.01290117605035	0.0172772346285684	-0.000558038652068142	-0.00489154174330956	-0.00827529367552797	0.0357074392734895	0.0112190391490944	-0.0108368302930674	0.00177938873659781	-0.00744677111525091	0.0480791256501462	-0.0412133620692407	0.0356465178847668	-0.00299684715270219	0.0560075588764497	0.00494026067015716	0.0259796109556382	-0.00539703265059289	0.00251499773946143	-0.00221948002102888	0.00797825219592964	-0.0192701568426571	0.0184965193595393	-0.00817954290670378	-0.0303767811819656	-0.0158173597016187	-0.00794861570630742
Fbn2	0.0371241731536862	-0.0208188716410005	-0.00132795720561328	-0.044699490833891	0.0354466594928222	-0.0315903866878325	0.0706445059269155	-0.0377395024821207	0.000618473024693143	0.0139275317112803	0.0356192787459428	-0.0128779930981847	0.000454861665335059	-0.013987506514028	-0.0251154902144257	-0.0259266620398684	-0.0310725399146612	-0.001815526746847	0.00095339118674009	0.0262696899671321	-0.0188316743341424	-0.00696451910052281	-0.0215261801178687	0.0089182643628075	-0.00185065368998312	0.018946758572666	0.0041154933871171	0.0143252574852925	0.0369070639920163	0.0300429017605721	-0.00697084766065989	-0.0138995862710187	0.000828666964050567	-0.0294415921430998	0.00159068951213452	0.0226629553258697	-0.00104607331709758	-0.022962267708244	-0.0127180971610174	-0.00826349899640908	0.00807094732873672	-0.00123563512788982	-0.0283024986304169	-0.0237270466279568	-0.0192982974861258	-0.024462567126616	0.000450736527940342	0.0102985677115489	-0.0357621901094162
Iigp1	0.00687911698640264	-0.000621172700785145	-0.0239875611949295	-0.00537962783514463	-0.00340945909285056	-0.000526023801011726	0.0119687821011775	0.00871587040871782	0.00383802453656159	0.00851858674858311	0.00251098930117534	0.00197704497118638	-0.0181729691068814	0.00150460555300276	0.00882568752786794	-0.0409504821440498	0.0123007397635568	-0.0107996408511145	0.00318514406822462	0.0146960633721503	-0.00699012832296611	0.00871333606050785	0.0184748883166417	0.00680324490087948	0.0427355506098385	-0.0352367439608713	0.0808652113447886	0.141872650161441	-0.0340836833841286	-0.0321962719514153	0.115776131750359	-0.057178235262293	-0.0192694898534526	-0.0200120682986659	-0.0188704486497111	-0.0169144825362686	0.0338505129379953	-0.0120498619323178	0.0166041444460519	-0.00920774036552242	-0.00827904678944317	-0.0337678721165192	-0.00388282949500378	-0.00182065697135703	0.00434059116538801	0.00750437458394581	0.0205245485108886	-0.0122817309252875	-0.0108405737789319
Egfl6	0.000740462122478672	-0.0065608030536268	0.00898624014383137	-0.0232944035743458	-0.0289592115919448	-0.055440698324342	-0.026004749576729	0.00345974816145324	-0.0134873370874672	0.00349408776134852	0.00282308800279652	0.0337892037793478	0.0270227426792163	0.017705249766482	-0.0120066163080925	-0.0396937556334499	0.0178215070482098	-0.00450498058174099	-0.00908453855873273	-0.0286208928903079	0.0120968995666209	0.00134444490651857	0.0107930102476387	-0.00558693001310592	-0.0275709637185267	0.0134961724859539	0.00146379120553432	-0.0338389700313734	-0.0250529997929829	-0.030055304134758	0.0159482560363759	-0.00504991606249478	-0.00621559389396705	-0.00398161848185056	0.0178806836914065	0.0015561066779282	0.0156812003853758	0.0369876983940029	-0.0121218757176817	0.0154163760860919	-0.0233656707367957	0.00192839275421532	-0.0108947248181186	-0.0132935560983793	-0.00180797705309716	-0.045489404775233	0.00258575022906393	0.0162744541467865	-0.0271217379453227
Esrrg	0.0111000768953227	-0.0018637006376179	-0.00310119351640173	-0.00399068888197597	-0.0271444169928701	0.013237698319725	0.0100974112556954	-0.0221203972082575	0.00477905748431717	-0.00450102731662797	-0.0032725768523377	-0.0283855389233233	-0.0158762428029777	-0.00441340026590023	0.00780677781429975	0.000821183316864107	-0.00770474041981841	-0.00367742170367202	0.0282482474314711	0.00603474078742015	-0.0294733466047649	-0.0389303373283314	-0.0220494241004405	0.025234401895582	-0.0112820927812496	0.0168921769270133	0.0119955355202576	0.0217458052056903	0.00592887119939932	-0.0109207635878365	-0.0167248869869903	-0.0285698475462512	0.0276946385889703	0.020476675350156	-0.00489724009483525	-0.0119798819497175	-0.0231311638215548	0.000270585524077631	-0.0292749481102265	0.00864212865689353	-0.0311392061165473	-0.0283772348505403	0.00371299588601969	0.0157175681062767	-0.0284533133849743	-0.0179719027700026	0.00365220933481891	0.0558609113308648	-0.00822339331082156
Plcb1	0.0224194430774508	0.0114920096093564	-0.0329140642175581	-0.00870145933008352	-0.0180522553487119	0.0164990151584892	0.0325253721772815	-0.0276329935821658	0.00990682655076358	-0.0215837008280265	-0.00624060454287317	-0.0147066557944293	0.00998326046736841	-0.00485504496949194	0.000854778276539049	-0.00960809337310416	0.00959871096444779	-0.0191354596061757	-0.0067594986591683	0.0236885798456241	0.0124778839027706	-0.0125772623883064	0.00570659574709724	-0.00779395107758912	-0.00593647501658412	0.0157020756567504	0.00469772356242474	-0.0142872911174121	-0.00644140417799703	-0.0110172234183713	-0.0209124554684827	-0.00502335687972527	-0.0287246559853029	0.00532406788167471	0.0256739813332009	0.0226561144010209	0.0296998721706335	-0.00890587251147026	-0.00727943129858227	-0.0258183078715789	-0.00824079935866886	-0.0185724250170515	0.00568618390440912	0.0149705744189813	0.00456692635750034	0.0141332909691251	0.0353177709728395	0.00151587316947283	-0.0182710750304874
Anln	0.0192364470939032	0.0174521677008897	0.00546432116514576	0.00668353869654215	-0.0034821002591289	0.0155581705483167	0.00512924245072355	0.00404251734049338	0.00115734384881087	-0.0125762930490045	0.00403796049018954	0.0152646426420222	-0.0152552188372945	0.00205957008700174	-0.00544400896720126	-0.0171135188209457	-0.0182159536387391	-0.00978380494078166	0.00527385494307973	-0.0141241676310928	-0.00148077564707377	0.0171577783408562	-0.0182574261131228	-0.0114950648040037	-0.0180799736364915	-0.0239383812187324	0.0215526683421798	0.00246448982514906	0.00545790015864628	-0.0178442184949315	-0.0116606838410177	0.0326408649870071	-0.00601744865760991	0.00250341095798805	-0.00449746292534485	0.00901697368701318	-0.00418553692077516	-0.0181659270022886	-0.0151179909955968	0.000951490284773179	0.0074624806387053	0.00550452604991751	-0.0123967926873523	0.00829720819894799	0.0138745575854227	0.025994125378481	-0.0312771945426252	0.0277053891796743	0.00781971665178225
Adamtsl1	0.0209090085671207	-0.00627870511062137	0.00742477340992694	-0.0246476827170325	-0.00245733125324422	-0.0568617760071716	-0.0129565924213064	-0.00944797952563184	0.0198174990363765	-0.00940313193272061	0.0445980575494899	0.0612544343722533	0.0133839951696586	0.003546124068375	0.0267322838050254	0.0142288423281174	0.00343157018420786	0.00150984746864115	-0.0222375581353815	0.0227312725964417	0.00930456703530766	-0.028948324622416	-0.014027674301293	-0.00369634135602157	-0.0329709582060923	-0.00380983540767891	0.0107308916545851	0.0150970436427676	0.00799248277668655	-0.00223139178528087	0.0130363237316081	0.00196368192393121	-0.00962262943421333	0.000455376281316027	-0.0297649310320645	-0.00598153388780151	-0.0284507820831498	0.0188891429949869	-0.0158478420289323	-0.00445085962500823	-0.0325416840503947	-0.00894422395821052	0.0346950352633043	-0.00885257151077507	-0.00360990127305582	-0.0146604867315651	0.00490228800892928	0.0150558679787878	0.0275600574640441
Col3a1	0.0183909443741053	-0.0167205735003241	-0.0388633673146062	0.0473199189222332	0.0477290415147221	-0.0196642882056021	-0.0321465926385705	-0.0319819573428009	-0.092290625754346	-0.0124822668336714	0.0152971552671908	-0.0243129051518999	-0.0170871246751673	0.049539244847327	-0.0233066151142826	-0.0229061481195566	-0.00311474066926045	-0.0103417769943301	-0.0104677116514015	0.0364657043002184	0.0313414992642926	0.017146772434444	-0.00987642340101117	-0.027226623130156	-0.0108753134776242	-0.0027239327548294	-0.00137968016619247	-0.00380141794641952	0.034439853126271	0.0104429412117067	-0.00776037365348972	0.0287091610513145	-0.0348597158009535	-0.0314530152532165	0.0249316135172974	-0.0273531692716351	-0.0132456817175712	-0.0296773234635671	-0.0187035121399436	0.0336833491405443	0.00422636607640485	-0.00804326354786771	-0.0100906332676465	0.014766299464582	-0.0286588303579221	0.00520375395317837	0.0699131660678477	0.000755373988320043	0.0270759581727463
Sncaip	0.0200061952567538	-0.0105435822098976	-0.0579573049596848	-0.0418635793645722	0.000494415380260772	0.00865158309413069	0.0505087277812728	-0.00551918496451377	-0.0120859778272915	-0.0419430837758995	0.000746082579104641	0.0033649680660668	-0.00620118766793387	-0.0036141280149446	-0.00501986914044497	0.00108359921245808	-0.00307007059298956	0.0285174749250622	0.0155164977116348	-0.0392505079980841	-0.00843322571085983	-0.0332011525285795	-0.0162576031655606	-0.00274796844591932	-0.0119267004706219	-0.0150918811583042	-0.00390702636152611	-0.00278555629561173	-0.0265416647109611	0.00664046104738375	-0.0113709496381698	-0.0256052829877955	0.00673094242867547	0.0145657615538622	0.00861197287274672	0.00249389794278869	0.016202353710751	0.0162373797945842	-0.0114529990784971	0.0180198775661622	0.0164909258180321	-0.00858394687948171	0.000966838637575294	-0.0116331821968264	0.00509620733268812	0.00174803589090576	-0.00500919074589247	0.01616167848319	0.00828159730424065
Grem2	0.0124792674046789	0.00228994707997261	0.0427654480030295	0.0286602239361331	-0.0141806685498623	0.00584514509449666	-0.0117543751707207	0.0288226329214486	-0.0346431118901243	-0.0158530193285031	-0.0244743716964693	0.0195996134026339	0.0242530150153159	0.036629451087126	-0.00411561168419572	-0.0150633920712022	-0.000706919790659374	0.0115134981170876	-0.00702855897586586	0.022044690086152	0.0216445882364907	0.00197896417931162	-0.0225982648095734	0.00716520956921645	-0.008736233477014	0.006686820611178	0.0204910618476912	-0.023727333552224	-0.012992226917257	-0.0100987230060434	0.0137512064481541	-0.016901693379906	0.00129548586585032	-0.0310543128245509	0.0332208620438953	0.026189702772282	0.0035747693087024	0.02852645697944	-0.0264602421531709	-0.0186271005514232	-0.00183470696318669	-0.0517889706104817	-0.0074117256156531	-0.0311689767290931	-0.00746124019542076	-0.0188904059394119	0.0252088082388389	-0.0107989484434583	-0.000218680944233631
Gfra1	0.0143465510572567	-0.0192119562697771	0.0215299605909289	-0.0135816362680663	-0.0129077783867113	-0.0215511762114307	-0.00847310802868233	0.041010333777036	-0.0147795872831029	0.0206866082165723	0.000663708782267215	-0.00628600336840138	0.0281598053402306	0.0226422202823942	0.0248808037385977	-0.0242648573289375	0.0200353588005434	0.0164007735954674	0.00223846637828446	0.000294812196149173	-0.037616548400507	0.00368846175339255	-0.0170910148126406	-0.0120547673734722	-0.0133012945576196	0.0219770670803624	0.0105092893353166	0.00310878765095581	-0.000192899844151311	-0.00456693601776955	0.00748487952396756	0.00209204094367236	0.0303579763945519	-0.0418510371938647	0.0191518625338998	-0.00500774785660658	-0.000635907227699096	0.0170705623591743	-0.0343293664578086	0.00800852560301735	0.0214814345463228	-0.0129638481765955	-0.012720308913194	0.0244707907183562	0.00128753510655737	0.0244093500626366	0.0148077515159667	0.00777554538482267	-0.0101691898275681
Nrk	0.0198423879718833	-0.0160242489358102	0.0102080446946813	-0.0285381931052836	0.0270506033345212	-0.0550508008303972	-0.0160061230389745	0.0278640893848944	0.0203872870153122	0.0194061299937489	0.00491284042792557	-0.00731310512849172	-0.00914688260195808	-0.00206674313920304	-0.00497913257262326	-0.030065775152982	-0.018558649005296	0.0122198016957043	0.0088231938299094	-0.000438521474679542	0.0158714146040707	0.00929625513167797	-0.00138175854595208	-0.0192124592235295	-0.00966412872703751	-0.0233470866985415	-0.0190111361023681	0.00574911695239888	0.017648056458371	0.0116436640368769	0.00625890471609291	0.0149408669236906	0.0196787147264827	-0.00724751343080723	0.0119244632318749	-0.000370766225180866	0.0126033158939944	0.0148820905922921	-0.0186644578494432	-0.0392650893782691	-0.0103347021344547	-0.0336949116286799	-0.00517687686332035	0.0160065984338864	-0.00709457204588458	0.00617316753532565	0.00607846160885559	-0.0204723457029972	0.031342303080311
Aspn	-0.00812662222294946	-0.0061547086209023	-0.0291349960542756	-0.0289380793148438	-0.0703047693445583	-0.0398145664493644	-0.0336063464063014	-0.0690524010674664	-0.0540855847369858	-0.00328030781843413	0.0547955922103125	0.0157044932537237	-0.0449326634203573	0.0113617308747367	0.00744727132473812	-0.00138183864256552	-0.00844473093378489	-0.001336095649487	-0.0160806322100583	-0.00928360582301571	0.0441082941948054	-0.00587536124161819	0.00180172868050199	-0.0241172779857886	-0.0146767529928937	-0.000603527255112453	-0.00888813721276966	-0.013355122302435	0.00202823792486509	-0.00917923895828174	0.00642992510360407	0.00351274627572955	-0.0133311371720641	-0.018637450647804	0.0189038566145066	-0.0227265923465092	-0.00921986515945633	0.00304690381546351	-0.00288278885518463	-0.00731584848113111	0.0088763850940771	-0.011880309325076	0.00765566187663202	-0.0134969932392031	-0.00658272508974158	0.0235395439952578	0.00512769301917159	0.01610061338445	-0.0297583238773833
Tmeff2	0.0196858175197745	-0.00122596481597178	-0.0256287013412401	0.0167808477461682	0.0140626825950982	0.00550978320860556	-0.0280066508703386	0.0125505857780171	-0.0205014121976429	-0.0541062422815928	-0.0185196985282662	0.00617018404214173	0.0118257714843324	0.0309766045968262	-0.0186617602028817	0.0239872619021302	-0.0423983272329582	0.00930716548209091	0.0026387705598744	0.000177968176506236	0.0456512100372133	-0.0104049048773758	-0.0100509453843705	0.0183895780507612	-0.00413032240762736	-0.0303086000869826	-0.0337067039317936	0.000914178779070896	-0.0325350579550646	-0.0489077601535321	-0.0219886979989664	-0.02302534698399	0.000900712534214104	-0.0206882747060509	-0.0244974468435958	-0.0196979562402788	-0.0715404974192348	-0.0426398589820895	0.0192822947673314	0.0118978250266166	-0.0122211013633764	-0.00031287770568012	-0.00940414622819338	-0.00458582253254808	0.0216321455731955	0.0131002819609223	0.014473843327991	-0.0123231179889178	-0.0104198370622359
Vegfd	0.010090559985028	0.0228751788852546	-0.0306762150878675	-0.00833715933110278	0.0370242293940358	-0.0476486483615915	0.0496083764574947	0.0251508904117854	-0.016947034877678	-0.0232330842659987	0.0017999451639153	0.0142936412746982	0.0156834335202302	0.028067944326375	-0.0668854270532726	-0.0298722091732967	-0.0188350076168618	-0.00176643140331948	-0.0208912726781028	-0.00555178619392568	-0.0276424717162099	-0.00451432279872127	-0.00527626752108679	0.00787216517433296	-0.0117102024171476	0.0129484598820099	0.0120683174424833	-0.0130344546892362	0.0229105226153439	0.00954664117007514	-0.00742498831988397	0.00110777105720987	0.000642431846120172	-0.0192858248569528	0.00302940278708492	0.000289125587636596	0.00141784223257407	0.0459324413670487	-0.0116549076097961	0.00012817127406351	-0.00567695583612408	-0.0225988062651078	0.00889715264324362	0.00155475278506047	-0.0277782101452613	-0.0247173693117382	0.0150359428897401	-0.0414156609585652	0.0206820133804765
Col15a1	0.00389164005967664	-0.00973562341553234	-0.0149393272465097	0.0329728710748331	-0.0360322654819086	0.0455026566468011	0.00429858189405135	-0.0309193640909914	-0.050050415137607	-0.00134919103788402	0.0241374066567048	-0.0665078585382423	-0.0265316477541642	0.072860244516496	-0.0175435469283947	0.0124279704257521	-0.00779122608943153	0.021417035662564	0.0223955546662516	-0.00220424736825812	-0.0030116051550494	0.00350174941080761	-0.00962461572284852	-0.0115724035414478	-0.0389276077616214	-0.0211517241380784	0.00855722232227128	-0.00428761936474416	-0.0143619893232641	0.0290017072244161	0.00237543645962229	-0.00864029824825106	-0.0237714364956622	0.0378382754955917	-0.0440307951873031	0.0274196305080056	-0.0167934962702684	-0.0324659723566564	0.00838868535305829	0.020237540593396	-0.0321694748316542	-0.0114870496253621	-0.00305136378900305	-0.0192956176196275	0.0177302871127789	-0.0139936270318569	0.019558748599284	0.0223932890489038	-0.00375668646458405
Kif23	0.0141923152017819	-0.00328249858267201	0.0123233807157073	0.0140104621216574	-0.00563962532243158	-0.00153350172829215	-0.00731004441986733	0.00809603423999195	-0.00360002940229083	0.00111768112130718	0.0181245632942244	0.00580095881372653	-0.00557493393968702	0.000212646048659619	-0.0145626268523478	-0.017059093345787	0.0063462337664437	0.0238182101434663	0.0412037356074259	0.0179015914164	0.00598517794624772	-0.00940095216392345	0.00764489137999979	-0.0054408089267847	0.0110213514530117	-0.00431639059781367	0.00696724292770756	-0.0063221185759732	0.0100175520043882	0.0120380479233045	0.00835976159237475	0.00918050184591176	-0.0127039369452272	0.0305435702317875	0.0131462603611641	-0.00304816716227763	-0.0116909790150574	0.0173335409054766	-0.0174005422446474	0.0197969898394285	0.0215584710713939	-0.0184333410236961	0.0132323877039319	-0.015095835561996	-0.0140743611007014	-0.00310005990816644	-0.0422264885662256	0.0219582456560548	0.0169056416736905
Ccna2	0.00441702692291431	0.00509113263900295	0.00682231399190465	0.00228074341309291	0.000122183250186173	0.0159931932438734	-0.00235984365526104	0.0104064766188203	0.00539416011990545	-0.0127282266028962	0.0231392325747511	0.0155633985812423	-0.00621765985244655	0.00755561860068683	-0.00252923924628444	-0.0343742399877069	-0.0141740059779335	-0.0101103550399626	0.0241390134107171	-0.0238978014384507	-0.00653937091131839	0.0229475250245403	-0.0309088567350816	-0.00405836315971381	0.00173048914386627	-0.0360849567356887	0.021524532107674	-0.00409095213989579	0.00395480128963971	-0.0117448194075653	-0.00866822738454642	0.0320720527299958	-0.0155793911872244	0.0342412009749168	0.0313297610687433	0.0119066406151069	-0.00365143382398709	-0.00354557829170896	0.0282869584773252	0.0212985516567829	0.0108753691443223	0.0236024524188426	-0.00535114983027686	0.0131380062676537	0.0124435307721283	0.0138369761632133	0.0121103403595372	0.0440676875478426	0.0222578532333677
Crip1	-0.0132044566309721	0.0345689320450072	-0.0300853761181088	0.00363527578843861	0.0350477988107595	-0.0192503532793459	-0.0527918413718438	0.0216888928164992	-0.00419638192511959	-0.0109853295587427	0.0252016078743853	-0.00418926790436209	0.000159596613634789	0.00840020162972177	0.0254199970193129	-0.010751459919491	-0.00568595121384048	-0.0119056675424975	0.00192874137190775	0.00276095369829437	0.0379280120616186	0.0027227888384946	0.0229968304558161	-0.0253884100634612	-0.019930207958349	0.0116677106459243	-0.00125523904062276	-0.000304043279652339	0.0235996189978143	0.0108457464804268	-0.0136704108299246	-0.0114616370728346	-0.00569451363856682	-0.0161056555411025	-0.000349516636960632	0.00032448808434817	0.00058604296233733	-0.0433421312823014	-0.00914922537654916	0.00234358279902835	-0.0405336165368018	0.0449922205586474	-0.0269389946076211	-0.0105358279026122	-0.00100780845163923	0.0236174242539904	-0.0109360300338212	0.000655859736235608	-0.00671629972635735
Hist1h2bc	-0.0110154982631777	-0.00591913656708622	-0.0158464622257546	-0.018215432155545	0.0208029732375043	0.0436081930612512	-0.0161450942365475	-0.0047779387893875	0.0286371864628012	-0.0100378365244063	0.0218320106639184	0.0649979858147633	-0.0295875070030643	0.0371518768213854	0.0182775907286329	-0.0220817469353783	-0.0366592338621157	-0.0293852013282709	0.00964103163374345	-0.0223003813981719	-0.0123550379168036	0.019871687848068	0.0150428969071588	-0.0375799808481024	-0.00119177034872607	0.0246609735630451	-0.00667418654706411	-0.0139218318110723	0.0174786685536005	-0.00421736046907481	-0.00721882177235573	-0.0125550551161732	-0.0100551626165779	0.00105153825431756	-0.00309564736679333	-0.0309722561576446	0.0240784337338361	0.0129003103561879	-0.0275200877545922	-0.0200121582049543	0.00929972152238818	-0.0268213987462899	-0.0140805543536258	-0.0583841115229864	0.0399612326139927	-0.0346603555647153	-0.042635022965908	0.024132223569825	0.0322995053646301
Ckb	-0.0176383617036967	0.0575065170306148	-0.0293745240853507	0.000262363701713206	0.00281354635066659	0.00192438809602402	-0.0140149542747067	0.0128971435494298	0.0188887012661253	0.00785046719065558	0.0290329308545615	-0.023617033729461	0.0419979831104964	0.00439783185963728	-0.0200864006848233	-0.0114557481579676	-0.0109192775919249	-0.00883332416115963	0.0180797210871675	0.0219505174884683	-0.000773685586856849	-0.0095250983425533	0.00714309392241312	0.0237438673121546	0.00157892521804127	-0.00203213492672442	-0.0115426497212325	0.0297151014762622	0.0130937564918571	0.00994080152259206	-0.0285337608977056	0.0213300072743694	0.0201368750621351	-0.0100225228722668	0.0103584308346057	-0.000682519592716001	0.046391107537948	0.0174037916717266	0.0107490635499081	-0.048487540134284	-0.0145783945082821	0.028232304562611	-0.00218903370380996	-0.0260216125442635	0.00107845982671023	-0.0202728090962512	-0.000444469492421162	0.0171252102467418	0.0282913391278559
Cited2	-0.00616015570870723	0.0483891725849983	-0.00995997802076178	0.00045556328051473	0.0235579123596953	-0.0184605153994566	0.0172310918709342	-0.022346345462897	0.0408358815967386	-0.00474741987593223	-0.0565625135084216	0.0189245685416314	-0.0210767700890996	0.0296380346099109	0.00871768626980937	-0.0153775975868732	-0.0272677725162217	0.0166486116045665	0.0192909786987679	0.0410630451163308	0.0490274795696591	-0.0138348840412634	0.00447719768213446	-0.0014816051009777	-0.0141512541486955	-0.0442563657583289	-0.00930621274088972	0.0191694409928528	-0.00124119472439614	0.0114618864017476	-0.0159282372971051	0.00795084051928429	0.0232599880471585	0.0068882790404488	-0.0152018217768565	-0.00069721086305194	0.0113086680846967	-0.00709850600293534	0.0189360279605848	0.0493659836769842	-0.0166560064538451	-0.0507658149750079	0.0152705408526406	0.00989634535792928	-0.00353768249593595	-0.0276960431514072	-0.0213748515061843	0.0151136740845764	0.0208657530322778
Pcdh11x	0.031697779957042	-0.0242678967408667	0.0254340407275456	0.0330759960956014	0.0450078881172519	-0.0103707617758823	-0.00634547290742961	-0.0155657424956403	0.00629617206306462	-0.019090723534856	-0.00306550743477043	-0.0158495958735527	0.0218826523672386	-0.00643108757924081	-0.00866942793953966	0.00103476393554006	-0.0140881085963016	-0.01849608647281	-0.000768489502260053	0.0243257564840321	-0.00979490469326583	-0.0189303251760475	-0.00902015402798562	-0.00993986926467419	0.0238826287582854	-0.00553900341252744	-0.0131478421659064	0.0193333308602514	-0.0124677762837209	0.03197524791732	-0.0143080690927431	-0.000919752119851327	-0.0162241509599649	-0.0461078598093615	-0.0174021191282177	0.00514947051157264	-0.0142955146584395	-0.00667429097595808	0.0098641819083424	-0.0114228961689737	-0.0106171514316535	0.0026598983779799	0.00383410644846369	-0.0189239401541425	0.0157920222643356	-0.0155735319159302	-0.00157542145558872	-0.0131915959485702	-0.00215713427675244
Tpm1	0.00771237490199303	0.0726357873498319	0.0380863676166184	-0.0224508455334829	0.0226831859888181	-0.0163031697528725	-0.00681437625486856	-0.036446639205418	0.00911776733929669	0.0200731324615131	0.044935377136016	0.0238811709985229	0.0253371823302989	0.0288947289993366	-0.0109450758949966	0.00426294234089376	0.00764161574808983	-0.00313547369452888	-0.018634333021536	-0.00663790157570013	-0.0493421486227091	-0.00607907377166288	0.0216054221239173	0.0818239111262714	-0.0182170007211847	-0.00352804964732167	0.000351318478307098	0.0102335155720632	-0.00877399653397914	0.0276961524888959	0.00982661947280035	0.021831373301281	-0.0172732515347018	-0.0148966866708121	-0.000103553370359729	-0.0100300856557128	0.00578562370310647	-0.00255490135216595	0.0111420304505844	0.00671667088616787	0.00656072388412449	-0.0248338216592249	0.0147050156727807	-0.0626565741365769	0.0131818871573782	-0.000410653008440583	0.00535302920841424	-0.00331682216804722	0.00971441952838102
F3	0.00472823597024368	-0.0207716816466431	0.00487752353183263	0.021819232607574	0.0208347066912489	-0.00604528091719992	0.0286004423932556	-0.0189266428336854	-0.0476941118389538	0.0131671985598876	0.00932987432167968	-0.0459868354666861	0.0340098295405296	0.0587968365265354	-0.0817699788710277	-0.00159186497557193	-0.0680314792831957	-0.039581144360216	0.0335078176080297	-0.0317396535657417	-0.0621660780310531	0.0146200991756587	0.0159973409602424	0.0345563965902357	0.0412221687512546	-0.0134371777182232	-0.0506524567881943	0.0173233717630995	0.0347154362172173	-0.0629125575002564	0.0200700865927676	0.0205021271911983	0.0273999134685719	-0.017272171988497	-0.02104449762307	0.00971357046079298	-0.00364067750943932	-0.00452129416851283	0.00913255816723482	0.00587768762311448	0.00649030752311761	-0.0100747229586243	0.0315085617541293	-0.0195754356910191	-0.0195058865456846	0.0106786506580739	-0.0289631010066112	-0.00345623475871275	-0.0186474128626841
Mast4	0.0329113377561407	-0.0125079965434469	0.000694008290896433	0.00635825584844876	-0.0165639473161161	0.0282072271641495	0.000358186794294559	-0.0105844787873074	-0.0372804739982178	0.0228877909357633	-0.0249500958751293	-0.0337532209029808	-0.021170072068054	0.044802381910913	0.0246445768430389	-0.00402806259466774	0.020367388818759	0.0193357011254766	-0.00275605908837554	0.0246656000619218	0.0163408164157081	-0.0291656737943283	0.00639356068975468	-0.00265431819932984	-0.0299314310612835	0.027034063992187	-0.0129908647929027	0.0269505071093373	-0.0584260063830892	0.0145726063534786	-0.0341700944433945	-0.00896940281109518	0.019259152085014	-0.0339450491989863	0.0307906090599265	-0.0151256227809117	-0.00858805615396408	0.0122743355016322	0.0136933922869797	0.0203182373445735	4.96973627596571e-05	-0.0201913111139448	0.0164705616405529	0.0197337125066439	-0.0180553442562067	-0.00312767983466119	-0.0114121383132708	-0.023255840922572	0.0585406800894787
Vcan	0.0370264894844869	-0.0467799410280426	-0.000760298031634358	-0.0284642164706506	0.0259659395186587	0.0136273076721207	0.0393420204906425	0.0358100109732744	-0.0224020959478969	-0.0097036310317018	-0.00997200723810969	-0.00807300124434112	0.00437834289458113	0.0463926103845844	-0.0112240846910247	0.0228510665788655	-0.010301971540465	0.0425403868757127	0.0118640225558065	-0.034134860147401	0.05810602857165	0.00714833244827283	-0.0147201027984854	0.000995553278532052	-0.00425994820497709	0.00440672186098435	-0.0162517566145449	0.012542556858363	0.0178776626423053	0.010283342748905	0.0158703570070195	0.0267204178892151	0.0184028760913667	-0.0182772433106245	0.0193486014265375	-0.0138930705665233	0.00999076123202881	-0.0352500708033823	-0.0114788587727273	0.00610683165836664	-0.0272859956013987	-0.0114686119179504	-0.0302617386151782	-0.00334221006127615	0.0137520487828583	0.018448005071122	0.00748303732240714	0.0163669816996995	-0.0107069949891068
Adamts1	0.00991885223025119	0.0345168504572859	-0.00397678888915245	-0.014251023923158	0.0215174582993359	-0.0282864999697102	0.0212895179447304	-0.00194717991271591	0.0299310938208634	4.11192233381052e-05	-0.0323995375872292	0.00125884455417491	-0.0466392901072453	0.0123588050837732	-0.0273149237257059	-0.019093698896439	-0.0215545898642762	-0.00361444084522042	-0.00307624322889918	0.032538825975764	0.0381369305801692	0.0225804495416126	0.00311434591499586	-0.026670402029125	-0.0120517163805205	-0.0324202682567296	-0.00167069837576431	-0.0249522699449382	-0.000510096538690179	-0.00250680011057365	0.00251925686945232	-0.000292685585522765	0.000935634160034728	0.0228859652845398	-0.023676266928735	0.000415244710255211	0.00509594638398632	0.0106635417325873	0.00117060287029933	0.0232331571160248	-0.00929256043515497	0.0151960686713362	0.024781009808669	0.00133544874360534	-0.0177206715957959	-0.0302820943324699	-0.017695668827271	-0.0193424879696244	0.0488867680737113
Fn1	0.00280464870408623	0.0172820025761743	-0.0169094187394533	0.048928645099382	-0.00851598701233396	-0.0152053893538116	-0.0689119422147285	0.0027727786912257	-0.0597509689511176	-0.0464212551678139	-0.0268466352090282	0.0407947906346161	-0.0361804064071007	-0.0354043465260602	0.0380196026205748	0.0233929042169599	0.0291342336669648	-0.00418346909025892	0.00955213445601558	0.00525815831106025	-0.0131365133199638	-0.0230452153233752	-0.0267920977626357	0.00978294605146681	-0.00575881927387019	0.00793706670405118	0.0613682821909489	-0.00720972232873991	0.0236588500988039	0.0111798190157564	-0.00659786739890102	-0.0165182932589504	0.0242861116387893	-0.0106072808110881	0.0390258211004239	-0.00689209491310847	0.00813165569480697	-0.00983620029604277	0.0458030523796659	0.0136245476231898	0.0290724988472019	-0.00590428403907669	-0.026114284957741	-0.0353411820425508	0.056492053096814	-0.0707771937848592	0.0240147502177567	0.047474311255192	-0.011042575832633
Col11a1	0.0211064381931782	0.0166557375429657	-0.0179889325898366	-0.0456810106183945	0.0395658712446798	-0.0559688275193821	-0.0309985548463295	-0.000570339647219406	-0.0015143195085608	-0.0207864394188742	0.0190862787526273	-0.0168813434455983	-0.0630281586919989	-0.0348981788536206	0.00857545601855133	0.0062643487424039	-0.0466715446445266	0.0184766587243685	-0.0158960043693121	0.0319275575315561	-0.0112556093037919	-0.0207449096117469	-0.0191905749470303	-0.0176377611950067	0.0134421204938103	-0.0132516206135093	-0.0125955813955896	0.01249012330868	0.0298493065457681	0.00577889226684534	-0.0120485191497043	0.027470511439265	-0.0176032627352074	-0.000908394394253414	0.0203098938090315	-0.0222505820467334	0.00045397586370566	0.0124848312277403	-0.0154971896314577	-0.0326636322532955	-0.0415516087365208	-0.00377181110875167	-0.00879124179588835	0.0165348885588823	-0.0104430457263223	0.0257531541570921	0.0080446951991742	-0.0200894431310622	0.023368362670883
Ldb2	0.0296494970791178	-0.0373804905540682	0.0044012013617097	-0.010047294572552	0.0590497247516554	-0.0238183331057742	-0.00360440991170659	-0.0165654852988946	0.0557450957265641	-0.00332563862149147	0.0298704813272648	0.0166467912978847	-0.0143368937042771	-0.00121320171406225	0.0136235831688662	0.0026534926634224	-0.00617322774918975	0.0230075999189942	-0.0189640791325164	0.00703205581735959	0.0114465476405086	-0.00187228172515263	-0.000565778825753969	-0.0314473813861735	0.00568747411668362	-0.00835546077225637	-0.00778396130345993	0.0106937323239273	0.0229418180075542	0.0231498054018598	-0.00902183549172636	-0.00776209397427653	-0.00574205449170387	-0.000368053460800643	-0.0202110295701323	-0.000722581613213084	0.0213922225695183	0.0251155159394818	0.0115219853734776	-0.0165728750578094	0.00114033353051448	0.0113502232452691	0.0047575909353453	0.00720385575025019	0.0258864350933981	-0.0144556484941782	-0.0268175283640115	0.0164505992308753	0.0132807333554711
Pdlim3	0.00196341983757105	0.0141604172436974	-0.0285882059452296	0.00208188630483688	0.0145478186694875	-0.0210115342354881	-0.00928276998865304	0.00396452932296297	-0.0238796162263109	-0.0247493402206844	-0.0108327280251153	0.009880036252131	-0.0119899978303965	-0.00645811664709069	0.0152447403279869	-0.00191414157029224	0.0185475657870393	0.0323927338826131	0.0222175236225132	-0.030430815016815	-0.0364824611327553	-0.0068344527960658	-0.00975077989625975	0.00774435787793436	-0.00257286393069567	-0.0128764920510516	-0.00287569969164676	-0.0125033669022615	-0.00479935405270876	-0.0119835685864777	-0.0225551847533768	0.0162873759561683	-0.025333484138747	0.00581529786172912	0.0120205524324345	-0.00765821293808647	0.0574880712264453	-0.0113632422734337	0.0175820460403265	0.0106369807429709	0.00130180600896245	0.0145303236238383	0.000795536875315251	0.00576449343765868	0.0246620920238258	0.00474780989412884	-0.016476748833212	-0.000652730207797447	0.00764562653712552
Bnc2	0.0312484638401632	-0.0432016597946986	0.0136852520207422	-0.0107375924667992	0.0158252913917633	-0.00478078804713917	-0.0698368056568166	-0.0091300359956764	-0.00930872220500387	-0.0132204441267447	0.0269465948642902	-0.00193848046834832	-0.0197378794935914	0.0100086849707472	0.0188659661913801	0.0273693559741521	0.0175074481278034	0.00895587955003577	-0.0140894719034375	0.018633255247051	0.0109656436334978	0.0105389194158633	0.0203726373315909	0.046294570825008	-0.0124138647438645	0.0149507060167877	0.00635432760135554	-0.0307585332275006	0.00691940252144243	-0.0066632709470103	0.0146906712158382	0.0127733913249178	-0.00800966881921327	-0.0380262243784256	0.00120501894471675	-0.0193977137259954	0.0238740504666084	-0.0143068869684686	0.0187125575382608	0.00788943694767154	0.0344157084644102	-0.00854682467324761	0.00714296605219331	-0.00287588930296125	0.00170736372054063	0.00330179179462557	-0.0259315058068983	0.0229208406663973	-0.0223887269066412
Nav2	0.0226509145265607	0.028602312988946	-0.0167171437627648	0.0264347766613057	0.0111939704398897	0.0381623973155397	0.0486686779093523	0.00829327514796693	0.0302941229791336	-0.0047875928031937	0.00847996729430105	0.00220365312738673	0.0531404824604137	-0.0224056564817961	0.00766218695353941	0.0243347181778602	0.000497081795166123	0.0135531995479893	-0.0104201183467029	-0.0170817959945459	0.0197715510242774	-0.0286561901178142	-0.0303464710575274	-0.0264396807249749	-0.0314500169428442	0.0172996804731828	-0.00710741227752546	-0.0137800108683094	-0.0359914510526859	-0.0413498560015368	0.0207807125593676	-0.0138283360224121	-0.0111939284135506	-0.0174713119218581	-0.0280379548020539	-0.0244316662484926	0.00903593144071557	0.0059007640225687	0.0120594748544939	-0.00481737963625713	0.0088666906423812	0.00511059424006742	0.0136550609654458	0.00945009308961715	0.00212780140384616	-0.00681871822395372	-0.000471134418683829	0.0211517217213057	0.00334424162355836
Serpine2	0.0100338010287589	0.010329097643993	-0.0454060631260948	-0.0208910169242725	-0.0539727658692624	-0.0288787069917294	0.025848573536286	0.0237546393120461	0.00447260178020294	0.044719886454507	0.0390312226651623	0.0356724107179781	0.00584129917657576	0.000955794827095561	0.0160280572437025	-0.0130901325647484	-0.0103748102098333	0.0032489688149162	-0.0288736319137731	0.000761808924479421	-0.0146320906142438	-0.0141930409565913	-0.0212531372234037	-0.0367290467085235	0.0317283080901772	0.0169598189830936	-0.0164289421528292	0.0150521817052252	-0.0246959603458858	0.0447080994837178	-0.0421603737775504	-0.00446844340816272	-0.00666652434038111	-0.0323188652869679	9.07454440852561e-05	-0.014221714352409	0.0273162355412633	-0.0171904247245038	-0.0200240070032237	0.00375897002009047	0.0126235153236144	0.0259062701436741	0.0118583516017714	-0.0132034653168451	-0.0276814268406336	-0.0106440843234817	-0.0166085030909132	0.0125189818873286	0.00945602367480319
Rspo3	0.00483971320076833	0.00114304266868443	-0.0467619523608126	-0.0353319901230318	-0.00963330887288878	-0.0392377374893524	-0.0106088713071398	-0.0249919629732605	-0.0153726993545531	-0.0428589962535335	-0.00859422003470315	0.0107258572252328	-0.019236462549075	-0.00648595678603601	-0.0341735557955213	-0.0154626413417017	-0.0354991212856127	0.00405787505616732	0.0102186943310235	0.0099648690817651	0.0231468998404915	0.0101199743530003	0.0206208076074403	0.000424231085662154	0.0335578761100724	-0.023242124091396	-0.0474614478613297	0.0142152991078513	-0.00669495022141975	-0.0213544814815688	-0.0110595812705289	-0.0270952158607926	0.0186354167420791	0.0446961302575266	-0.0286088400074823	0.00632220518856288	-0.0268701933694949	-0.0319513299416528	0.0155675648575464	0.00957722807668242	0.00824420625769451	0.00882825572798217	0.025146944552309	-0.0197238780485658	-0.00154182387801931	-0.0359462018547177	-0.0397443570094834	-0.0208876120268746	0.0507912524349495
Hist1h1e	0.0273269673214099	-0.00216781337063093	-0.00531095278436436	0.00773708767625782	0.00727844633864118	-0.00440727545594001	0.00408115378318751	-0.0201904234544565	0.0244377461883598	-0.0225451177077523	-0.0151872354381889	-0.0229097668896867	0.0194434345723688	0.0128177975969106	0.0669703572822119	-0.00458892291907071	-0.049633833791603	-0.0563053825331739	-0.0600496716811556	-0.0721705453302421	-0.0178257741529899	0.0452664914775509	-0.03796619122075	-0.00318175811675082	0.00715770492233409	-0.0355104897998165	0.0406193954679084	-0.00319838698810883	0.00028789039560543	-0.00944422103705033	-0.00245545796227379	0.0396644754719943	0.0238582346742431	0.00729243165490821	0.00633445837621573	0.00959411311942723	-0.00125220907552159	0.0213095210767866	-0.000659677459392368	-0.00551968688588007	0.00860871342221154	-0.00402605170261779	0.00478034463682905	-0.00138240163197742	0.0094634976761917	0.0185621804911774	0.000893145187529084	-0.0135505530928703	0.00397474962583976
Agt	0.0047541855626231	0.00386842164792657	-0.0451815552052219	0.0159349008627537	-0.00266660710367876	0.0252947658780032	0.050658078264632	-0.00242372406913983	-0.0143663997948179	0.000495496863162693	0.0071893234969971	-0.00186301833050128	0.0179594921833944	0.0213984241337881	-0.000735001372044344	-0.00584245273300728	0.00469142914045993	0.00284293658578501	0.00266761104259817	0.00542337164883627	0.0129325827896668	-0.00531013044037611	0.000845842223881163	-0.0370545943826826	-0.0346403031204886	-0.0396677472129857	-0.0156126632695499	-0.0361590024469745	-0.0165370980893358	0.0119813514107821	0.00338388443599999	0.00345289389902906	-0.00534914974320964	-0.00876673614046353	-0.0119425962100486	0.00356940132861041	0.0376902727916329	-0.00882204223865371	0.0191962707389786	0.00544242918191504	-0.0199279056617907	-0.0251340503818138	-0.000232753865455815	0.00997761398008908	0.0436434084898113	0.0334017140120424	-0.00849094972210335	-0.00453317888309381	-0.0127653384968532
Kif20b	0.0237679981754716	0.00362956831483756	0.00292588090983496	0.0286619208203373	-0.0176788807314942	-0.0268932658931408	0.00237711362512049	-0.00118551338907993	0.00586682746607722	-0.00182365691193711	-0.00331177023724575	-0.0329152301625983	0.00925593393573559	-0.0321595806768039	-0.0188259764774756	0.0211326842630437	0.0397040781855024	0.0182131748202412	-0.00235972087859484	0.00061562758113894	0.00980572505061368	-0.00543919837638555	0.00532220189124606	-0.014964038392128	0.0302744266721746	-0.0231457506899905	-0.00636881094244432	-0.00465790966305436	0.0219591168992505	-0.0131847502441383	0.0157221837998682	0.0227253070094114	-0.022027954880553	0.0338888337021897	0.0221412119795251	-0.0206575158329246	-0.0259958964028728	0.0261540492269022	-0.0195446537070773	0.0149554210920114	-0.0046317241674133	-0.0104082218046258	-0.00782147461645263	-0.015976754513785	0.00505674606700155	0.00415175178825429	-0.0260147687010893	0.0171674817280837	0.00827691084683774
Mt1	-0.00340402168650976	-0.0457831520678339	-0.00364182613005848	0.0194909648346905	0.00372795575308126	-0.0203746360646302	-0.00203341923286405	0.0566090504431514	0.0003444259768583	0.0249228152930009	-0.0362054683809937	-0.0032354100721371	-0.0138970567713673	0.0113954215669321	0.0420099744951358	0.035078341874005	0.0235544282495261	-0.0627056420113416	0.032853358756231	0.0449369956229748	-0.0498206994599572	0.000326983119353689	0.0287271262705578	-0.0022156796089551	0.0154662158331823	-0.00159424710630884	-0.0439744218231179	0.00415055561269363	0.0477199735212305	-0.0623194374494324	-0.00887169567966567	-0.0176744947014975	-0.00348986854122738	-0.0108657532407116	0.00471870404451847	-0.00920967435162857	-0.0411298825721957	-0.0169390913309882	-0.027649556462229	0.0231395523768902	0.0475082424305853	0.00468123044734545	-0.0121383544488961	-0.00819548307870862	0.00616749126292583	0.0195469023987114	-0.00184713100296972	0.0308891443750246	0.039503808627113
C430049B03Rik	0.0130545509051376	-0.0149100856369738	0.00768438739528064	-0.0404412443030309	0.0151279312999709	-0.0395647176976017	-0.0330386983322434	0.0156267267332597	0.0264820810785201	0.00411416964813963	0.00970860916773824	-0.0176376040175251	0.00855391819557296	-0.00964009156100764	0.00902793747655719	-0.00315392395202911	-0.00611993252925607	0.0131792332475674	0.00633772280993548	-0.0248409338284286	0.00985154064594352	0.00766555932737589	0.00520123355293777	0.0107345336455307	-0.0104194475481073	0.00204930180524781	0.0219395775066886	-0.00329235969459694	0.0367606691683304	0.0228225335206018	0.0141753183713924	-0.00124077394033088	0.0240959856701276	-0.00429072431534059	0.0184781198607087	-0.0183609318989379	0.0106023935837002	0.0161674631898525	0.00997837372340995	-0.0139932278812713	0.0156244596624312	-0.0130306635349872	0.0318650754109508	0.0121450285187545	0.00222378871840759	0.0110019540085896	-0.0103142144787535	0.0107521822861951	0.0267321739532403
Gpc6	0.056767510004966	-0.0120909706974223	-0.00332160522941469	-0.012218690127119	0.0284370167918172	0.00280475285979039	8.11613428539289e-05	-0.0345239666279139	0.013887893231246	-0.0201534338119117	-0.0211824811599392	-0.0100014393219897	0.033086750767981	0.00261315869897335	-0.0067347344788067	0.0334571081957396	-0.0255372003723719	0.018463042535809	-0.0425243164925415	0.0326391625653158	-0.00183559211643339	-0.0100949346206095	0.0318016901451405	-0.0336294831717907	0.027563361885875	0.0342966660522852	0.0206185009402582	-0.0100386726680956	-0.0103159004629456	-0.0104391926217396	-0.00677283358163081	-0.0401219494313107	0.0252377696558922	-0.00496146074945208	0.0114054608412996	0.0271311264705663	-0.0388387916459917	-0.00833400910964098	0.00997775338933454	-0.0123171476243003	0.0323623372020233	6.55365134321051e-06	0.0275875598201865	0.00352075448689558	-0.00553741136428007	-0.0198832279312249	-0.0201772293116338	-0.00958215924824724	0.0105292515153596
Pdlim5	0.0282395064944543	0.0485446051057854	0.00836888442441872	0.0021184371059837	0.0347271796509272	-0.00954994180239132	0.0354011050476411	-0.0396190860917966	-0.013802161867335	0.0122865273637592	-0.0391154599909987	0.0462540796904087	0.00235625813536239	0.0246389389086308	0.0394765680372521	0.0295780078139974	-0.0165101211820373	0.012710113123096	0.0332806721423714	0.00710621161233682	0.00493558748919303	-0.0322888855437343	0.0240905105454346	0.0206313203112293	-0.00710699095775827	-0.0109308217266525	0.014659552525687	0.0174490676208215	0.00644544959273276	-0.00498338436813907	-0.0118372866616302	0.0163425231222702	0.00079143463242076	-0.00696755832866657	0.0266597282812866	-0.0302969850132876	-0.0160343688262492	0.0107185532083612	0.0147276219087757	-0.00214140049635762	-0.0166633527445574	-0.0114051972543776	0.0258411009350002	0.0135733377159686	-0.00577493244206001	-0.0240588525145992	-0.0214403077210558	-0.019410940489781	0.014810148011725
G0s2	0.00251217134887106	-0.0103025390332536	-0.0285870297727101	0.00959097720795211	0.0256562436898051	0.00481806614781398	0.0233284964312354	-0.00466285629432435	0.00357828338462478	-0.0514281399966786	0.0205246519398119	-0.0109548176887065	-0.00238201023787586	-0.00180405325985682	-0.00890469625586551	-0.0112586778711485	0.00224443757513243	-0.00206739397057096	0.0174021777875264	-0.0226991047814575	-0.0325877511957184	-0.0138012788729844	0.0287111027504086	-0.0120876346207409	-0.0162701862582596	-0.00135336723546029	-0.0232924607715053	-0.00344243988077292	-0.0183995877915662	0.0259970007101509	-0.0156546534456583	-0.0182916747657602	-0.00562818955144539	-0.0188531189995871	0.0154322638017952	0.0213371478108017	0.0229381175574826	0.0192333800704519	0.0160143079478971	0.00170635409604383	-0.0263861817747929	-0.028851611403784	0.0133005165098236	0.0105432958437796	0.0290071323229625	0.00615095809667433	-0.0144459707073036	-0.0202587216104864	0.0303233805828098
Has2	0.00739951022424808	0.010563225931005	-0.00770903873398411	-0.0186027420865853	-0.0211669799107169	0.025619037784071	0.0286290976206072	0.00256213748755627	-0.0263568797389192	-0.0344249448577095	-0.0167673516936646	0.0156523247092948	-0.00584262561746636	0.0142706066947614	0.0497852987730365	0.0074080252376886	0.0311828541313413	0.0495413927168784	-0.00411804232988594	-0.00814159448024273	0.0324745607169996	0.0209029650722122	0.00576509878949095	0.000964852059677402	0.0180198197566489	-0.0132262632882904	0.0121170756615501	0.0119937850158675	0.0016831273129023	0.0112148530833402	-0.0429330315144562	-0.0191366833795133	-0.0381013499551563	-0.0354093452117792	0.00739711910518223	0.0206080417128039	-0.0004016289050566	-0.0184643961226632	-0.029656917997799	0.00271238920287256	0.0548109364053256	-0.0114634862375717	-2.52996917966531e-05	-0.0070932509516048	-0.0190513073275801	0.00196975827190119	0.0125713971317519	-0.00816763334308653	0.00685347897040566
Agtr2	0.0152600883863268	-0.00943629786226387	-0.019080862268926	-0.00975610433133756	0.0188436600765213	-0.0236491952323761	0.0232339883646869	0.048891372720259	-0.0134563325449969	0.0178620132592012	-0.0102250333207366	-0.0109815412550582	0.0020408836967022	0.0305366647491406	-0.00504271567576992	-0.0212029539420442	-0.00912256992241489	0.0143020670985903	0.00732227842327883	-0.0131414011978517	0.0437747611486365	0.00307869641591255	-0.0108405175497503	0.0023235483180068	-0.0213713994771576	-0.014357384249991	-0.0345225010340232	0.00807966562809583	0.000623436569485246	0.02140118040396	0.0150189850972057	0.0204635079041168	0.00814245500658113	-0.0144708730511076	0.0236669344346412	-0.0140713895409278	-0.00908751481164846	-0.00486317470664172	0.0124781507955813	-0.0108811196141195	-0.0253969002350775	-0.00565414456544732	-0.0394857601740293	0.0155809350072207	0.0339452844984049	0.00191238127468505	0.0297327792034815	0.028979505976934	-0.0147287774249788
Rbp1	0.0099413567192021	-0.0147034266976965	0.0200129842472966	0.0141900814908231	0.0567901798142706	-0.0286021768446412	-0.0391562020288972	0.0705151187509786	-0.0319229844242161	-0.0137263456095758	-0.0169785847755193	0.00307022018417532	-0.00560828384727933	0.0237649591527288	0.0568752842442328	0.0450095192316045	0.0016804000037073	0.0423949808514994	0.0171820989371386	-0.00242808608492696	-0.0769783186631287	-0.0232368471123018	0.00100622365997654	-0.00549404226494318	-0.000659527273642669	-0.00904708648994073	0.0208893020992078	-0.0329259418783254	0.0146857487254594	0.0206762078265745	0.0119940918265273	-0.0183264010158981	-0.00865817813390624	0.0238441916781862	-0.00324908700918376	-0.0225760564682372	0.00522289862803894	-0.0192767065284741	0.0255146069063838	0.00139224169923823	-0.00355357289510078	-0.0123643861840645	-0.000994001017031313	0.0172645670535381	0.00250962396285224	-0.0183797279006272	0.0223271522960544	0.00455012309632764	0.00553899204360446
Pde4d	0.0253609537125163	0.00163649754636644	-0.00906956389479964	-0.0171779591727961	-0.01359919394312	0.0263464649538043	0.00420886568206055	0.00423792806045018	-0.00272846457088417	-0.0243648909352672	-0.061827251123311	-0.0295912429083795	0.0220721779853533	0.0531649380988894	-0.0100962136316822	0.0280129267755982	0.000621896519196943	0.00904423166039059	0.0207320760519476	0.00599336013942	0.0266569387269954	-0.02273416962716	-0.0109414276850231	0.0312496139471099	-0.0286257292869002	0.00736552909532594	0.00520608775837884	-0.00174488097324886	0.00835746602651943	-0.0190389200151808	0.00984747434697602	-0.000174653462262637	0.0159473172724495	-0.0528378233759113	0.0194144539588171	0.00277921802436933	-0.00949261189720328	0.0097964941640227	0.00936515611440519	-0.0175509773650315	-0.0197492320365962	-0.015683734649699	-0.0248348157808806	-0.0183236786274293	0.0602941288850798	0.00708066494321214	0.0193960365788806	0.0228067532650495	-0.0523471830248609
Sox5	0.017795221737563	0.00977083190124231	-0.0389612284915932	-0.0101272342984335	-0.0157267970232424	0.0224977579363945	0.00840243261066581	-0.0185580090516142	0.0435325116015374	0.0166591900075816	-0.00113073473414766	-0.0312010064580576	-0.0111800309902021	0.02694346396833	0.00293973678346286	-0.0190590591303937	0.0240989071815418	0.0104353042131869	-0.00247765117119622	-0.00230701157962553	0.00440705257585646	-0.00387321070594496	-0.0211389968296126	-0.0375022016365266	-0.00087245952642308	0.0225176582960906	0.0192079417543381	-0.00760404440747388	-0.000860227503530187	-0.0206844537009637	-0.00540689751498543	-0.0219350755551689	0.0141249889366883	-0.0242679390026301	-0.0210613028922309	-0.0180360433822894	0.0324741729281847	-0.0231119272592774	-0.00936087310159262	-0.00126921856806886	0.00169562048934631	0.029846095995346	0.0408248930393791	-0.0341589363771011	-0.0269081094053745	-0.0258709530272512	-0.0120477502252595	-0.0223440878118748	0.0022688544626165
Gpm6b	0.0102160170865116	0.0078964285432738	-0.049656124288471	-0.0045509668093192	-0.0345276115690506	0.0147380377679116	0.0416106225412726	-0.00782499316098167	-0.038730815886622	-0.000642204359494047	0.0182868571317862	0.00908041187872765	0.012226593236633	-0.0157003859232699	0.0179166513370282	-0.0325695438175085	-0.00617072091661543	-0.00902359382050096	-0.022707728788225	0.0523089451763016	0.04043644955754	-0.0252308808282069	-0.0471136816778702	0.0191750629945687	-0.000484949467367275	-0.0207890344356015	-0.00270989961666212	-0.00773093553642611	0.00712980051744728	0.00343266456927106	-0.030208870833132	-0.00428056693176076	-0.0172712934341539	-0.0107950559854432	-0.0205029553255861	-0.0223437983543722	0.00600664542361545	-0.0145754201570986	0.0317718860030204	-0.00568052251992301	0.00668728879244777	-0.00201267500003916	-0.0201618660049303	-0.000608147496285113	0.0229659292124879	0.00472115504908161	0.0275147794639938	0.0395872338294413	-0.0288522420346879
Parm1	0.00198036924659286	0.024342672062318	-0.0314691742484171	0.00932990892023249	-0.00374790209620553	-0.00217923369673387	-0.0110386452775461	-0.00552654114516675	0.0333669573673706	0.0249407561650097	0.0308094249806022	0.0134735068259802	-0.00458740837258338	0.0358307538778305	0.00733323179835913	-0.0316398720652782	0.0519374984538166	0.0118561142472964	-0.0136187623802076	0.00388208408370204	-0.00263088864504112	0.0212969727751943	-0.0153228954231452	-0.02178381587323	0.0102887009157041	0.0332218337766406	0.0113656871156356	0.00481314492060243	-0.00750700158608911	-0.00667399564029349	-0.0398271868240024	-0.0388760694204462	0.027099180976433	-0.0240475179309585	0.0156152456191262	0.0033452426931343	-0.0468232594826455	0.0195176571708243	-0.0151790731523371	-0.0138325311477448	0.0281408317759155	2.91436252708957e-05	-0.0188794369125344	0.0213275403557101	-0.00676919204579683	0.0174635383292802	0.00479616282666102	0.0222125803841889	-0.00536522241142564
Zfpm2	0.0386361286193475	0.012867136498316	-0.00783928855172217	-0.0333293106009132	0.000549351924089682	-0.00445754056396538	-0.0129138398367552	0.0108743496120433	-0.00427659328279463	-0.0158601266084949	-0.0694187205592703	-0.0418542827775704	-0.00341074643531736	0.0263258699299327	-0.0591025180930795	-0.00334545743140794	-0.060127589711462	-0.0281515593297406	-0.00525905114230502	0.0413132547382268	0.0221094955003639	-0.03073140512944	0.01362078397068	0.0496644997422656	0.011333605944976	0.0308489222248748	-0.0115713335216753	0.00177281761919955	-0.0049562795569432	-0.0103210780458609	0.00042170912903911	-0.040506779545213	0.0224406268702157	0.0315192426260784	-0.00959892268051102	-0.0250662478361617	-0.0188265339880967	-0.0121974760444259	0.00873502991517026	-0.0374198531527392	0.00373787124925685	0.000210300187732894	0.0295156717467858	0.00929662843058358	-0.0147482032636207	-0.00571760773112427	-0.00309683929905586	0.00299240269350316	0.0216763414528618
Emb	0.0170341396201668	-0.00692096215635559	-0.0469984745693755	0.00768406565631921	0.0422926932002021	0.00281447396887789	0.0346743580050063	0.048540573268857	-0.0631525593139781	-0.0312543324003801	-0.0138348823411735	0.017096401785032	0.0373050912233029	0.000624778578131324	0.0201371737086581	0.0191454385072697	-0.00277443161139427	0.0273386569429624	0.0106812636227927	-0.0159214669400169	-0.0070258744154899	-0.00636665124233869	0.00326809082685476	0.00316222933805207	-0.0112787998136471	-0.0694739495576302	-0.0423248812071363	-0.00568801004872208	0.00915996322544417	0.0202527832545063	0.00577557276255986	0.018874475218828	0.00680167641615258	-0.0438864509846439	-0.0344753601691543	-0.034528696644192	-0.0082136173198669	0.00253160789742	0.0133001371829323	-0.000851337835866844	-0.0166290517800274	-0.00695757101510677	0.00032691304194586	0.0279438362243633	0.00818767518447005	0.0194670941767193	-0.00501750100869524	0.0224744613713049	-0.032812969365381
Thsd7a	0.0234621417826742	-0.00932515547190367	-0.0173741018964911	-0.00517078516932757	0.0114161982094953	0.0117548659013734	0.0273923284143395	0.010690079903753	0.0112221464184634	-0.0508107091235424	-0.0315515568593415	-0.00120817264636641	-0.00928356135127079	0.0322037048878665	-0.0268506651323531	0.0103556572866364	0.00755704736479438	0.0292570708117031	-0.00496365730061429	-0.00276799737393204	-0.000189930788750394	-0.0241881225773167	-0.0281755682281232	0.0170482773976876	0.0209996602367341	0.0132825303684341	0.031483391294275	-0.00237028929188267	-0.00735914258204044	0.00628431532131079	-0.0234493972495198	0.00609278003357942	-0.00257301394863618	0.0226965970540425	0.0219579663638706	0.0265459145965711	0.0158547893570644	-0.0241994364996617	0.0183671772138882	-0.0185138826331861	-0.000331867725372512	-0.0115056146070446	0.0152695073766333	-0.0223721528337397	0.0139405811362985	-0.0359915818852948	-0.00644412695297641	-0.0224448269179989	0.0241523418901241
Cttnbp2	0.00627167350760421	0.00526937211046867	-0.0148343030276033	0.00477320043188564	0.0170403116488581	-0.011798934562812	-0.0316163221931348	0.0228762668183075	-0.0240565638161465	-0.0397559458844128	-0.0418750697012597	-0.0167420168271995	0.00203420945295044	0.0207009680113355	-0.032978432044252	-0.0270619160427413	-0.0100627551558066	0.018282524501521	0.0030924378729715	-0.0118426139442774	-0.0165348516971237	0.0131236346892353	0.0207284128196283	0.00231123120899284	0.00217361601278514	0.00614252443840883	-0.019225937187253	-0.0176071142969733	-0.0192490513456983	-0.0251279434296805	-0.000953146021999738	0.0135487238675908	-0.0309083102258429	-0.0213800565843967	0.017485556586842	0.0119158851598901	0.0177669156026078	-0.0322591777883586	-0.0007043432672189	0.00693610802183203	0.00681429710604903	-0.0261961816267642	0.00424343069998607	-0.0112394937480725	0.00291828248002447	-0.024853140718349	0.0185566626978531	-0.0215545411598254	-0.00977203131952585
Gas7	0.0256057873771254	-0.0409842008946161	0.00536738700490004	0.00267319747292022	0.0042771503154552	-0.0114097283420429	-0.0105112327685222	0.0571740736022479	-0.0224793899995266	-0.00188331270863759	0.00572509598708986	-0.00117674827185857	0.0139016528109156	0.0275191642376144	0.00431844119424425	0.0147718149560035	0.0274848909800107	0.0101178396787571	0.0178128402599478	-0.0549844810128002	-0.0170412227617047	-0.0290252594904954	-0.000107623685424453	-0.000817742734226624	-0.0298287719873816	0.0132162192329506	0.0301086063651444	0.0165871626691969	-0.00451881547716068	0.0184141484640751	-0.0145764162829187	0.010668911464929	-0.0292493811382063	-0.0168405805342448	0.00192809888554641	-0.0163987386450426	0.00100669931598076	0.00642291686606216	0.0134172972053566	-0.0115115333099332	0.0369066720595007	0.0379547130014638	0.00154718174666138	0.0286064929034894	0.0194933230248099	0.00554303590344794	-0.0235570355343776	-0.0344975369739684	0.0434050877416665
Grip1	0.00977062880609456	0.0158718520963209	-0.0306500166968396	-0.00516715906513618	-0.0168881954419023	-0.00639295359095689	0.00273533095177016	8.98669577104245e-06	0.0283159190112313	0.020086958707773	-0.00286667161777717	-0.00423853356943615	0.00710962738215198	-0.00135551316388551	-0.0157298375922198	-0.011916835294863	-0.0136833819335931	-0.0127112235513023	-0.00327027128333867	-0.00185188073817205	-0.0117507206700646	-0.00390873352137556	-0.0156494281053464	0.00703046014911023	0.0245757601197667	0.0117908417118303	-0.00691779147724631	0.00580835738992426	-0.0140737432105177	0.0221490730648916	-0.0251824789345686	-0.00588625327142105	0.00231294324803887	-0.0277989817374191	-0.0101150946039178	0.0121720845266247	-0.00448518024938712	-0.0341389532964502	0.00291146027099252	0.0290150071947572	-0.00218336293725062	-0.0111791392138501	0.00814272982457975	0.0126301606574413	-0.0142788542950026	-0.024284218326366	0.00747034433489019	-0.0288288579574073	0.00580165219580001
Cdc42ep3	0.000498648739067921	0.0512982763467526	-0.00327062651771509	0.00697212479205264	0.0218306646870811	-0.048072410862375	0.0134836450023094	-0.0501834593809842	-0.00761808127554063	-0.0288478593785112	-0.0263359137085501	0.0307331391880761	-0.0126683999489036	0.0170573560164282	-0.000587289565247225	-0.000604603667850128	-0.00534577882666107	0.0022055839791353	0.00507819986903053	0.0480806630162685	-0.0072797984010579	0.00561440906982521	-0.0119913903603176	0.000959399094048904	-0.00931100778305747	0.00245733427288346	-0.00666451947575285	-0.0142894775491818	0.0471659158480362	0.0323177782354272	0.0130165900118327	0.0172984597712143	-0.0407431736549986	0.032603669242211	-0.0452641277411043	0.00573234436090773	0.032032765526648	0.0113363305793353	0.00631448380814229	-0.0167435582136755	-0.00624251378320742	-0.0293858868798515	-0.00345804354887162	0.0076739162513122	0.000888041026287388	-0.00711925705923197	0.0197131025877834	0.00593827065313239	-0.0107682478518747
Maml2	0.0391673929900647	0.0291443953022926	0.00524403100572435	-0.0314673440859519	0.0209799964302798	-0.024156068754131	0.00929384724994894	-0.0286314561436265	0.00387642647249919	0.00258981143853043	-0.0366328408898502	0.0352339147569796	-0.0205649831297456	0.00835359765419932	0.0097573324573111	-0.00347409401161584	-0.0168549798603177	0.0144915115213575	-0.0124718788384802	0.0338613745041368	-0.0262710422832971	-0.0175292064585648	0.00983146964527816	0.0069437896011575	-0.00779840215030863	0.0417231756282277	0.00460194659322379	-0.0210512473955517	-0.0256681193713962	-0.0122201877891597	0.0176986096372583	-0.00802375004892364	0.0109717069356912	0.0393388461853268	-0.00409090950436016	0.00893636840360168	-0.0134246362172803	0.00419620598554369	0.0195398611101083	-0.0221464864557282	-0.0424754842726587	0.0268735820097827	0.00568529984800422	0.0142573583018816	0.00986344444694658	-0.0105170712395346	-0.0133440627833516	0.0057936246327726	-0.0191797933136888
Ank3	0.0218436050074823	-0.0235908661218256	0.00912184026032528	-0.0318734428337015	-0.0550644076956412	-0.00888787188204573	0.0262363843580519	-0.00557671736447967	0.033529110227428	0.0180184991735911	-0.000763339059044199	-0.000559344815777955	0.0240488715846322	0.0205825040223583	0.00421383283667469	0.0156040373711121	0.0158021341806892	0.0184979111185686	0.00565258874037749	0.00365092331834027	0.00732312509821429	-0.0209980126064541	-0.000456532331449428	0.0415403186346361	0.00816198811320209	0.0128610456423025	0.0207484578831721	-0.0105317767797456	0.0199620465828588	0.0130490076759146	0.0126809432652132	-0.0429172527791359	0.035374255054774	-0.0148529975093873	0.0186838940766225	0.00751223647056812	0.0179723139879919	-8.16960113036978e-05	-0.030855218095644	0.025422882484537	0.00698394489861702	0.0211232018627804	-0.0277062694111658	-0.000162497780874397	0.000751542854835586	0.000728271327067054	0.0162811816478311	-0.0140911511807523	0.0327676545507959
Anxa1	-0.00179560319741421	0.0429713484990089	0.0442381571438901	0.000571153241261763	-1.54551504347575e-05	0.00931321249184029	0.0148164936611474	0.0198577134699153	0.0207469429808443	0.0125195535256548	-0.00119268995740558	0.0013967300749108	0.0130066822736296	0.0356732570498371	-0.00111812777334771	0.0109234645157402	-0.0118241443437576	-0.00695642609646546	-0.0118471954141627	0.0219231650357938	0.0367159520379021	-0.0323336396651005	0.0247877046145563	0.0315798678049071	-0.0241344900315319	-0.027931159987361	0.0298233391823385	-0.00809027752241599	-0.0202823177974527	-0.0105582332935959	-0.00696875253016248	0.016285760366953	0.0314982078773868	0.0131418807115225	-0.0356400856074898	0.0472854202230853	0.0509644214028664	-0.00959338959971727	0.00510225071514845	0.0456262308147497	-0.0174426868731702	-0.00182059695150173	0.00505224075396829	0.0188036524400205	-0.0122784236509313	0.0515315493587064	-0.00816671809788896	0.0252876568467565	0.0533988942981903
Pdgfd	0.0272682889493946	0.00424107842609986	-0.00357384133286359	-0.017805873472014	0.00103027360500297	-0.0302029697056353	0.0484280934054216	0.00403879948662628	0.0297672867570637	0.023150095844472	0.00304684334403489	0.0073817321598895	-0.0136250094501119	0.0309094641937221	0.000534110417476821	-0.0100110640983955	-0.0213854089012444	0.0165044666362822	-0.00990858747469476	0.0284707684397719	0.0223099545108631	-0.0260780229631989	-0.0464089117950115	-0.0489218445516445	-0.0434635746320446	-0.0178424006577393	-0.018765889483187	0.00119509553677933	-0.0144166244828407	-0.0246364535170038	0.000330316622539976	0.00872972202956173	-0.0211263248195919	-0.0370542401134986	-0.042345785133817	-0.0365181885135425	-0.0239565593803808	-0.017576339641928	0.0369492364257234	-0.0287840103622589	0.0105529115114303	0.0569876136299422	-0.00878531511590216	-0.0234826158133553	-0.00188406558984776	0.0216213212699013	0.00366043951275255	0.0050920084940199	-0.00722721407474402
Lurap1l	0.00447858625273035	0.029179442899535	0.00401659018793985	0.0191436441662507	-0.00093931596401011	-0.0255931022689008	0.0183852070175794	-0.0351688219718804	-0.0287129876899643	-0.0375361741266212	-0.0290926287702366	0.0165201754433749	-0.0286361971245765	0.00305571861170216	-0.000228753017393834	-0.00628397616644468	-0.0300532157630931	0.00634263025272619	0.0083688836766784	0.0480402961469664	0.0365715471938183	0.0125703552333559	0.0176519956528935	0.00340751754792658	-0.0063979088706926	-0.00193699746653012	-0.0126284839913946	0.00615737276864851	-0.0322241669283016	0.0126540085954521	-0.0170289338102813	0.0184276471581727	-0.0258159664058019	-0.00436797050886809	0.0197917824591909	0.022868586067509	-0.028914448287114	-0.0237658213647646	0.0434081211486168	0.0210498229147723	0.0303718981807821	-0.018185972438705	-0.007718508572342	-0.0136309572953451	0.0234922961624387	-0.0205052480778339	-0.0116915414914263	-0.010850288001755	-0.0119295654976878
Prr16	0.024040290715037	-0.0181135095721011	-0.00930879729795053	0.00186651741855796	-0.00993372237846729	-0.00249358043051915	0.0188571511673649	0.0170478217283115	-0.000145987453191984	-0.0221172481950251	-0.00745754141499589	0.0148058249030469	0.0138665613677021	0.0359590092190959	-0.0132408328477787	-0.0136393221607522	0.0221461261480652	-0.00269738489819921	-0.0221220006329746	0.0265362303253988	0.0158465814787905	-0.00272229331977796	-0.00450292251187906	0.0028801027482175	-0.00566994958841572	0.00150896710004796	0.000503634512173715	-0.0188727423165804	-0.0155658423295187	0.00300633933109819	-0.00126095994276919	-0.00817539144099413	-0.00689156100764992	0.00152308214014405	0.0152361805335935	-9.08449849253009e-05	-0.00705793111451488	-0.0100609783479432	0.00214051023242288	-0.0424882090197617	-0.00994218429869274	-0.032423376907316	0.00481946944579557	0.0129568937307166	-0.00223183039224195	-0.00438981872111835	0.0153734961303917	0.00200834243485842	0.0136012260025646
Atad2	0.0290531003814073	0.00484128419393446	0.00604391696200014	0.0190401330362592	-0.00513091162844438	0.000192618430415569	-0.00189735142772475	-0.000222954908386618	0.00623927267168651	-0.010233780013201	-0.00044677777955262	0.00037095173911953	0.00568588240121323	-0.0130155016623433	-0.00653410704974608	0.00134712738191933	0.00859876977000786	-0.00778278350629646	0.00541912362053097	-0.00736467921933452	-0.0115669851602978	0.00984979312731611	-0.0015843267915842	-0.00684058758810784	0.0118264508849978	-0.0347906173868289	0.00381260109388921	0.0136339816604247	0.00534750215912403	-0.0133785352615397	0.000375210335539395	0.0252184971185197	-0.00168724640171685	0.0117161368528752	0.0218847923526679	0.00881882964520943	-0.0133101158858866	0.0103882208142468	-0.0142844872561107	0.00474040076650054	0.0142522427803851	0.00663710958159064	-0.0135068915766676	-0.0145655595812522	0.00296382771325732	0.0146892758667463	-0.0101295880996241	-0.00283000313471556	-0.0115256681098241
Gpr39	0.0100841939903726	0.0308350295210741	-0.00916962727074866	0.0163532054225113	0.0170277655596615	0.00323899702121012	-0.00983422550450278	0.0380359672435727	-0.0227362281414496	-0.0312633757661853	-0.0392428158402001	-0.00954943516406102	-0.0072661889640489	-0.02779309689983	-0.0120665994274662	-0.013049469840526	-0.0274720764027729	0.00443895807891467	0.00330235925534545	-0.0177126224904309	-0.0229663560065996	-0.00852530670997766	0.0196645776846586	0.037303618868481	-0.0158145430021984	-0.0165927050248393	0.00456798988257429	-0.0167143482977633	0.0268255825691366	-0.0161020795855609	0.000300642778406588	-0.0127743736359944	0.00811626875555695	-0.0039718164006536	-0.049967164542049	-0.0189899534561176	0.00423999090179006	0.0386746742663652	-0.0234003820432798	-0.0167198388625126	-0.0150674320576684	0.00856833758219585	-0.0166632367583803	0.0204708080186969	-0.00182617749560503	-0.0203770314820453	0.00490303533742866	0.000778863344578607	-0.0170980692387879
Chchd10	0.00137358231324289	-0.0269161385742016	0.0111841406795907	0.0540548466175731	0.00848686877480227	-0.0043959847772254	-0.0135062166138674	-0.00100089254135253	0.0280633483419206	0.0100961119416315	-0.0168658664865603	-0.000855869052641548	-0.0446091807103478	-0.0101008251467875	-0.00234596000052342	-0.0210059010708532	0.02330942522871	-0.0357457511053575	0.0352695034074724	-0.00551095585488003	-0.0379100568917978	-0.00213002005854413	0.0203274465370533	-0.0197377405454288	-0.00631000408697944	-0.000483774449528328	-0.0359481401463623	0.0212491525986426	0.013828704480947	-0.0264553351714633	-0.0312210627707891	0.0179359826407521	0.00299457963329457	-0.0225885984342921	0.0100359512572809	0.00545091186139358	0.000982547225054455	-0.008154136232217	0.0251560026171633	-0.0173504171749217	0.00204955939460446	-0.00428433035246717	0.0105516618339806	-0.0247352256249315	-0.0028143660870438	-0.036608645708552	-0.016889678058241	0.0223506853971367	-0.029392827713018
Limch1	0.0103508007423956	0.0222849022879231	-0.0261031574114069	-0.00238610069564398	0.0193909173613625	-0.000487953789506148	0.00879831662076801	0.00207751827408889	0.0032026492623255	-0.0392950801106778	0.00464367664919889	0.0389756981178894	0.00371701966876182	-0.0143411513658291	0.0135923891386904	-0.0208769123036903	0.0127100980342413	0.0235965907181427	-0.0193355254626592	-0.0157872216869951	-0.0436768903084937	0.0183887861971305	0.0244855260238406	-0.0365467215656696	0.015202458354514	-0.0203175345930633	-0.023004330412937	-0.00212092327830527	-0.0248220760238552	0.0227930771956103	-0.0442098071007106	-0.0209335087530355	-0.00427798450948566	-0.00289633315303923	-0.0224098027356415	-0.0172162638431729	0.0209244644115105	-0.0168449102877169	-0.00708976958739997	0.0305594931625671	-0.000669400077664695	0.0320447489301367	0.0133184048586782	0.000552609749164425	0.00150356056454462	0.0223657215793744	-0.0402571599138545	0.0123117044637187	-0.00510136350860956
Hspb1	-0.018183795750687	0.0517662948697203	-0.0293461367095813	0.0134049078167976	-0.00621064591394941	-0.0214630967576246	-0.0257277637620297	0.0112724630168501	0.0135453165311667	-0.0198081729188178	0.0288696267146543	0.0409252220539469	0.0250116545240031	-0.00563000397239797	-0.0138749256120276	0.0167420592850027	0.00477810815385517	-0.0220384875737259	0.0178207204319724	-0.022298950705153	0.0116469892260751	-0.0089494942493718	0.017679056534491	0.0174965255164952	-0.000644831415222787	0.00359778680148371	0.00276304620467722	0.0395345530893286	0.00689687761236145	-0.0120628387293052	-0.0430664913578254	-0.0132601126630022	0.0289833334643766	-0.00233612895227196	-0.0164608397196377	0.0156873883873892	0.0111907265011993	0.0188274067841375	-0.0133743781643397	-0.0452257007434476	0.00600870008097059	0.0377149425000997	-0.00352337366385961	-0.0186520534397006	0.0195555031946566	-0.00190449802702357	-0.0458438507286095	-0.0132040237479984	-0.0195699690298893
Efemp1	0.00403211772206053	-0.0169437062778774	-0.00317160738651866	-0.0184878290098984	-0.0338723113452822	-0.0156845270103177	0.0261461174916228	0.0351768930328152	-0.00956887534582707	-0.0124701445853204	-0.0202298481113089	-0.00391798038430168	0.00773759350861353	0.075653985867024	-0.0306374366173605	0.00732333368531602	0.0143367008184994	-0.0153910928279133	0.0103048490198088	-0.0129075909518469	0.0112121375735088	0.0024378168029718	0.000674079498120607	0.0231240424336298	0.00352270002862135	0.00364433529193113	0.0110413666543946	0.0243590250067613	0.0321755046635509	0.0202055370617419	0.00700689697137471	0.0362367097762183	-0.0140228397518048	-0.0202137329968504	-0.0340381469844318	0.0461622342263584	-0.051332442109097	-0.0635640421146794	0.0129816442073997	0.0308279560409632	-0.0120509498608853	-0.0313417278720645	0.00745076205906721	-0.00288283920633249	0.0217771853691502	0.0323719762148493	-0.0390653031957446	-0.0157701498140769	0.0229066307510345
Il1r1	0.0275588263819125	-0.00427926531876075	-0.0126801452586631	-0.0168991809660322	0.0263829589825622	0.0392801956102966	0.0300827522080011	0.036233648056036	-0.0317836711760227	0.00253697636675322	0.00602853502510054	-0.0392361395697303	0.0281719782831129	0.00261301473317771	-0.042585670093939	-0.0355930069584987	-0.0147384618431963	0.0192892510270242	-0.021613634967095	-0.0125108084389618	0.0154786806025776	0.0274363648955937	0.0489031711322531	0.0844626634070369	0.00811308265992465	0.000216032138624524	0.0169800360407305	-0.0128744393492421	0.0310027575683281	0.00150142536988772	0.0106231392626348	-0.0172691272318278	0.0449054489793518	-0.0151040895089124	-0.0094229979904475	-0.00949087701317674	-0.0350247426098071	0.0278439294848195	-0.0416112186390622	-0.00290332183144371	0.035742059523104	0.00881290294374109	-0.000383567019714654	-0.0116161880641884	-0.0131209436677107	0.0122491416117051	-0.000930060310791453	0.00731013547923137	-0.01354340581594
Trabd2b	0.0251764894203109	-0.00175275660646805	-0.0188459840440207	0.00305084431832229	-0.00613257843647172	0.0493507009559196	0.0368050032911654	-0.00604084451807556	-0.034303032428537	-0.0209571596077771	0.047277469490362	0.000423016238897385	0.0231602226592251	-0.0234918442588672	0.000108762117700334	0.00890360216350795	-0.0183769419024338	0.0149629736882057	-0.0142139901522066	-0.037923081577611	-0.00839840258586543	0.00754019738661223	0.023053392637438	-0.0376902341482735	-0.0266355088412201	0.00183606823489095	-0.014178362331045	0.0284480788230638	-0.0243186598731882	0.00332953875487586	-0.0150413671717701	-9.73818817316051e-05	0.0308627568469333	-0.0234005721011046	-0.0483120500502669	0.000661323444969178	0.0193412245742709	0.00994607492188499	0.00944579293353845	-0.0458098656758373	0.0521717000907656	0.000102658143951689	0.0340463224526512	0.0200949144710158	-0.0288925454113532	-0.0240987251480246	-0.0394900702897895	0.000398511253552131	-0.00201995244649466
Incenp	0.0229692934451505	0.00737439268468531	-0.00732112717815763	0.0365429846110352	-0.0222242186737818	-0.0402651608703373	0.0163863371516334	-0.0131325325765448	0.0108441047136268	-0.0204917358806592	-0.0103446998550172	-0.0609189225627934	0.0261714779132478	-0.0141933701186201	0.0174167130007137	0.016667399976505	0.0244715445554491	0.00258602641617037	-0.0386505235486393	-0.00663864054574985	0.00305960702828453	-0.00603978606325683	-0.00365786868595038	-0.00846874013284163	0.0109214648930064	0.00172806610579812	-0.0215066925024773	0.00481624755665434	0.00898343730209662	0.00148947269223498	0.00790241572429448	0.0113631970706537	-0.00471345485540514	0.0274296508032833	0.00593856369867376	-0.0148095228275448	-0.00574264328469195	0.0147779305175706	0.001116730997816	0.0147920935679865	0.00286831545895884	0.0122487530436346	-0.00287604780321157	-0.000691570836925962	-0.000880103284047089	-0.00794450997181618	-0.00155382065067657	-0.0232927727595044	0.00219724367947151
Slc1a3	0.00980969752269117	-0.0279713883779132	-0.00495796427997018	-0.051709912632858	-0.0315904333590509	-0.00423141235890371	-0.0174396118620142	-0.0114618152373975	-0.0410320369620011	-0.066640779901343	0.014864546486283	-0.00866774526001985	0.0122683469303559	0.036685588938454	-0.0198434646684905	0.0111324508575143	-9.74780256814232e-05	0.0356553331892508	-0.00655765074913323	-0.0289565041794889	-0.0497989023233834	-0.00898517562317644	0.0143240066481029	0.00522660726116558	0.00317762487946819	-0.0164652833784324	-0.00436842020730207	0.0268941325929114	0.000302471602460832	0.0145826688321596	-0.023227224772447	-0.00928471168532332	0.0215023430979725	0.00333492042571173	-0.0585177145412503	-0.0112741578951392	-0.0298756352652166	-0.00648108549646694	0.0046403918469057	0.0299774307740941	-0.0053767452091019	-0.0154266038144251	0.000947970719636082	-0.00355509420971215	-0.0146376380065833	-0.0122007151466404	0.00854229947573551	0.0644276812304417	-0.0260892807420743
Ltbp2	0.0125834261280843	0.0113347474622228	0.00704048567405197	0.051152126435965	-0.0158600876949115	-0.0062278043337917	0.0370254263521962	0.00977835083700491	-0.0526323825707489	-0.0211456838831318	0.0429743161094194	0.0776422142920622	0.0158446392810641	0.00102051986809495	-0.00457978234217514	0.0202982810747794	-0.0233331197178471	0.0278040579917362	-0.048723568820882	-0.00365627701462363	-0.030443373815025	-0.0193368907873638	0.00232351151679266	0.00298355015761615	0.0091039559567364	-0.0132196118651831	-0.0202335194500304	-0.0373234136964939	-0.0246108631123403	0.00339650806592098	0.0277138894027485	-0.0597012925731951	0.038399759599376	0.0335027162280714	0.0230027881720345	-0.0163237877785191	-0.0224631704721031	0.0218584281065385	-0.00933666528005558	-0.0328698063990944	-0.0158067848937121	-0.0379353451628224	-0.00766533763005829	0.0146308588160889	0.0261539214281849	-0.0469957105057844	-0.00106656652528215	-0.0177702040050795	-0.0114985278178853
Klf2	0.0069915636890175	0.0246981493105054	-0.012260500119663	0.00627657702147139	0.0112322438705671	-0.0441292527242644	0.0292410067239664	-0.00223933044179335	-0.0286888373804806	-0.0090022010444969	0.000619775320030977	-0.0199408920182902	0.0040644638852861	-0.0238248169761079	0.0121037791091875	0.0119176122219439	-0.0345252159644769	-0.0436333046022592	0.0323557714099853	-0.0111608967867471	0.0761129480912702	-0.0069378594814418	-0.0216394533685817	-0.00113215076829853	-0.0523915701723387	0.0343548731803939	9.07981320079306e-05	0.0302069108621042	-0.0154962343434814	0.0124600791004801	-0.00781600999815154	0.00647306808455725	0.00024156324186507	0.0181462114936081	-0.009854888233205	0.0157876330868002	0.0406944557695558	0.029680694579765	0.0214501062067917	-0.00275293966484519	-0.0106600624785966	-0.0102315835262212	0.0414268756408894	0.0176860225260707	-0.00597411123305635	0.0318376804921764	-0.0167925888573307	-0.0138377633304692	0.0200382477854894
Hmcn1	0.0081507953805608	0.010252940718	-0.0224328723015565	-0.0018435645359448	-0.00883863364307032	0.00120573235015756	-0.0219289239608604	-0.00831552153538951	0.0113913182762046	-0.0124013708436434	-0.0147598155603071	0.013908006393712	0.0171168889188675	0.0463972297331743	-0.00321304846586274	-0.00781624905271042	0.0379151141683351	0.00566823592767945	0.000856600583234799	0.00959446113396276	-0.000134290015490976	0.00130731599206078	-0.0172227904577303	-0.00460254559397828	-0.00122557395871878	0.00849191110398863	0.0155930773338326	0.0012650487716704	0.000682962600820299	-0.0187770149421882	-0.0239479196121515	-0.0163812415671225	0.00219654722696086	0.0161635238789431	-0.0392410111438522	-0.0136336001202482	-0.028440389011598	-0.018804607284538	0.0282962212783787	0.0422267426661924	-0.00899142076088402	-0.0282982897688347	0.0202012089946434	0.000153898055583045	0.00740839170788448	-0.0211631096931366	0.031274029029368	0.00790978247050575	0.0112641927596123
Zeb2	0.0366003445612756	0.00757504339438178	-0.0309367382444071	-0.0123961882431849	0.0324307070943285	0.054367280810634	0.0195344915882983	-0.00365353279917129	-0.00162119997214713	0.0120013425378271	-0.0195842357049425	-0.0106789501000663	0.0239098778129527	0.010769276200739	-0.00246680066151764	-0.00618157396512233	-0.0156161331674674	0.00575547084070034	-0.0248779758283326	0.0730456418606117	0.0447503937874004	0.0129266874334564	0.010885732948375	0.013420644209158	0.00964763394687683	-0.0002422813166564	0.030358994358853	0.0234666883164754	-0.00977486494269462	0.0112272968025515	-0.0307107737128426	-0.0128327383795332	-0.00241298050631066	0.00310157259817291	0.0017805826388679	0.0431723848671338	-0.0114491005376542	-0.0298870544894164	-0.00564627428593951	0.0353850245964866	0.0457153306835667	-0.00656582643926295	-0.00665993366620287	-0.0512844248165273	0.00231119195153263	-0.00781709435392623	-0.0294492957224457	0.0405972481971487	0.0361902300881399
Aff2	0.0205475771526069	0.00716773135360595	-0.0244451899641015	-0.00511591626515475	0.0119126431120617	0.00346277905077416	-0.00831082789740954	0.00674533005222559	0.00474391981843107	-0.0229510191218113	-0.0280070169787558	-0.0143782484143657	0.0175692884771503	0.0277805258636473	-0.0122088688879743	-0.0123801862211427	0.000471091855659116	0.0132209150781616	0.0153751978841938	-0.00103714671290013	0.0109007044067846	-4.35131430853893e-05	-0.015059280299503	0.00468526558458354	0.00374660434443545	0.000266510547278045	-0.0214401712844219	-0.0304012265306796	-0.0417013968126705	-0.0288404004724165	0.00533078600528867	-0.0236130110958939	-0.019599703739971	-0.010167474514514	0.0287415620271371	-0.0066535662492605	-0.00424076987767173	-0.0134713100600846	-0.0095160156439565	-0.00760435088780886	-0.0022600940855404	-0.0260800362598594	0.00618617285672764	-0.0109087095144448	-0.00450751861726248	-0.0182720908685427	0.0170264187278884	0.00637118301764434	0.0269662114854607
Rbfox1	0.00680994453197956	-0.00321559424208633	0.014889892017314	0.0100583069113938	-0.0259972661308629	-0.00761081612620299	-0.0201603313672549	-0.00735638782817789	0.000316185965049365	-0.00408243207381756	0.00233539729832471	0.00800072518878277	0.0101763684255847	-0.00549921745614169	0.0207914050619696	-0.00257887188776416	0.0219601251894386	0.0175971847294672	-0.00714727665897038	-0.00123109629425704	0.0111455206824625	-0.0031189201639669	0.00803752929449921	0.000678447662230653	-0.00228814211768922	-0.0229328723199335	0.00410389441740373	-0.0355049602143639	-0.0228610494896254	0.0156121303343603	0.0164956326337134	-0.0424794552108929	0.0235751154753365	-0.00394984754601537	0.0136303542881068	0.0192294120990946	0.0148416780795671	-0.0128238719677126	-0.00819900272469274	-0.00468893791308397	-0.00668520928968218	-0.0262016700397769	0.00734008597879626	0.00231038529593316	-0.000856244025787336	-0.0492337362049	0.023427213526187	-0.00349227468961986	-0.0120619199851466
Hs6st2	0.0117455510564267	0.0464270976365315	0.00540313300428388	-0.0154578629112447	0.00511983315434471	-0.0157670794306323	-0.00199891581181555	-0.00401975581585005	-0.00600703589185475	-0.0396509377410566	-0.022455493258118	0.00836014039218218	-0.0523850683887932	-0.0126804286612211	-0.0267847916948174	-0.0211822998136722	-0.0121480125334227	-0.0251034652700215	-0.0203377543734457	0.0182061237020814	-0.0171374399787591	0.0281910825044737	0.0210263371487189	0.0147605944322382	0.0187689510015443	0.026079911707925	-0.0516646727540223	0.0297293373040721	0.0325532660022765	0.000424979564230428	-0.0151701366178597	0.0191848367951103	-0.0134008175055856	-0.00977057388511215	-0.00962603094116249	0.00356357476570291	0.0270358104405651	0.0376131527578926	-0.0132049175487736	-0.0505753680665939	-0.00479785343961989	0.0249270070948834	-0.0209111506369818	-0.00965037576965207	-0.00471625636820993	-0.00982684137441026	0.00289987883467156	0.03361459721491	-0.03065844586985
Mustn1	-0.00702622128027722	0.0422791381543089	-0.0277336824072564	0.0393929895863359	0.03011736179506	0.0160403901396857	-0.0133604191707454	0.0102640156446704	0.0316088052323812	-0.00598984640401738	0.00956913611245946	0.00628211262713494	0.0291230244489474	0.0142945811698715	-0.0135457343629893	-0.011060277052507	0.020133049093149	0.00353358693892399	-0.00786265579689823	0.00377478916764814	0.00383282254421271	-0.0045392636010674	-0.00113870154539972	-0.0141253490816935	-0.0248740485109304	0.0279275507143097	0.0423177752478403	-0.0015865757482041	0.00488963521147138	0.00374656772691154	-0.0135748075403445	-0.0147170733489671	0.0174002156256552	0.0229805061317927	-0.00382207296718033	-0.00885296273746732	-0.0235752109524991	0.0147854807014196	0.0133083003694201	0.0121396034455311	-0.00922190829735986	-0.0154941213651902	-0.00889695428908249	0.0246995359461277	0.00439779506594057	-0.0251159909375561	0.0140585235728235	0.00197842458697887	0.032298241215422
Eya4	0.0153956449002303	0.000218906269730395	0.0301065807697595	-0.012428960638397	-0.00781049391164908	-0.0182272198958666	-0.035217530391472	0.0258940664754151	0.00699254198888972	-0.0291940335083244	-0.0374231019264559	0.0247927906199954	0.0202319476942172	-0.0120792537819029	0.010561526977409	0.00436421439936076	0.00884582610543938	0.00527901243517416	-0.00186020147459543	0.00540427514989822	-0.00661449292437228	-0.0116409301954953	0.0165083807522083	-0.00807529001161634	-0.00766213605550657	-0.0215785439694188	0.0224779590516551	-0.0328826145191874	0.0271080826456365	0.00898697525807294	0.0162875127538731	-0.0184282318517477	0.0267307984842239	-0.0154615126591767	-0.00800266955013461	0.0111186338706244	0.0399856219543253	-0.0360344245362457	-0.0173111828310146	0.00283696413721993	0.0518530740605502	0.00843796350493424	-0.0284693225500263	0.00453627564680266	0.00363467159381415	-0.0230248378927626	-0.0142198382772939	0.0181675094306973	-0.0043019574339821
Tubb4b	-0.0212748897364833	0.0131157621932322	-0.00658258785538508	-0.00995610038944522	-0.00644284208332772	0.017597664207312	0.0130074223488193	0.0431845639956996	0.0102030573529359	-0.00994920308214522	0.0499832355678758	0.00909718737822902	-0.0373162020612892	0.0226648012938782	-0.00790087521580653	0.00240805126244532	-0.0236548487906947	-0.012296297236427	0.0222438825583427	-0.00309079560683168	0.0183411114681295	-0.0212413350801813	-0.000728617908844317	0.0347915149046508	-0.00374311576835108	0.0241823482735511	0.00703853360796735	-0.019103075081876	-0.0236250337625202	-0.00776921271177938	-0.0116946256494808	0.00152651015408832	0.00631411359814441	-0.00587997282643187	-0.0236842281483333	0.0307955169303121	0.0299940340925223	-0.00348282614245171	0.0090575646521741	0.00698476786583394	0.0309609780519685	0.021038864901453	0.0100993427917667	0.0167884888855266	-0.0355951594610052	-0.0208385333839851	-0.00270786211138713	-0.0262967505665899	-0.0231417528716943
Rad51b	0.0315726399972298	-0.0134403950260346	-0.017253005593828	0.0165175529216267	-0.00765019085963271	-0.0156950259500298	-0.00160733327085621	-0.00219788105251201	0.0212113449380568	-0.00531762356516222	0.00139862589792526	-0.00374394610983545	0.0130221260517092	0.000868701469321223	0.0317322000839788	-0.000741694548772295	-0.0101895979184216	-0.0186610751673351	-0.0332054024439494	0.014957251268032	-0.00563635223919696	-0.00151279578364789	0.0193061446223639	0.0232187087649941	-0.0241223539234374	0.00978260695955064	0.0189426963298575	0.0149492886865112	-0.00342562508908572	-0.0163611008285799	0.000158934856735831	0.00173819356574065	0.0044145600752615	0.00284067468731027	0.0217738471590879	-0.0142147634072137	-0.0265499736352	-0.000372084319727203	-0.00475970726391617	0.0123953143240376	0.00643167291517562	-0.000477047667792742	-0.0161777572173837	0.0111630972915147	-0.0010359496411169	-0.00932662053963318	-0.0410832673346341	-0.00406793797502633	-0.00347909236927781
Creb5	0.0116957881460392	0.0250426819011358	0.0262096109818367	0.0212962256529923	-0.000529472656383686	-0.00606385233273278	0.00289389493664176	-0.0245819087396701	0.014510046091514	0.0119835138782096	-0.00791309394032064	-0.00386056309160763	0.00207887088589179	0.0171526338797744	0.0193118791598912	-0.0174723929429681	0.00773731347296427	-0.0145131092151046	0.0138737901009445	-0.00690173551552937	0.0442153805089902	0.00409074537104597	-0.0498736777591026	0.0102699825823742	0.00775998166156933	0.0220328717145257	0.0133409144449731	0.00884041814360585	0.0224385488653256	0.04060372806201	-0.0217279514931383	-0.0536544706834696	0.0255280882502452	-0.0261817183445992	-0.0214658266124826	-0.0147048935761083	-0.00233103571066681	-0.0292591868015767	-0.000879480539717849	0.0172672770952935	0.0610925217367709	0.000496128206137332	-0.00347714526517438	0.0710857171448032	-0.0361165473080992	0.0226942033711796	-0.032780338063481	0.0443159875514324	-0.0227444907376572
Ube2s	-0.0260609218189291	0.0176606830408609	0.0241694192369268	-0.00700777638776241	0.0190666655864567	0.0102901407470306	0.0163099975165091	0.010831948403324	-0.0117876226558912	-0.0150108717134023	0.0218411017640992	0.000254950813886883	-0.00840056196863731	0.013603392453932	-0.00392679569100463	-0.0222971080416386	0.000796510734326163	0.00183822223806492	0.0307425888357045	-0.0156477860893643	0.0163284798076695	-0.00838074859105635	-0.0430733159735651	-0.0171353067707863	0.0345579842377407	-0.0138172228639273	-0.0110992345051856	-0.0119521436836767	-0.00160831501886587	-0.0073060252186049	-0.013972445718857	0.0145955679044159	0.0107031611289576	0.00171224601697588	-0.00159898694917471	0.0322355804045491	0.0244525308676379	-0.00786029883800014	0.0345357461203604	0.0111215962054983	0.0237372833999308	0.00454023762717171	0.0218270814132606	0.0205523299552088	-0.0303990911932638	-0.0166169444284743	-0.0170920688490867	0.0402964874786301	-0.018060667571938
Etl4	0.0179842168477799	0.00565039689127527	0.0179578859792197	-0.00984778556198519	0.00137631722313036	-0.0585752428649073	-0.0152430362315807	-0.00472359479048816	0.018721297270076	0.000577385746569305	0.00728638084886466	0.0101131926703951	-0.0114956955504119	0.0143264093332109	-0.00282766104094105	-0.0107536061595769	0.0146921561373194	-0.00315312449443446	-0.00799304855859716	-0.00238616089085245	-0.0127231793880501	0.0150444097278564	0.0208641111243055	-0.0502507189353614	-0.0228569270418885	0.045669291316872	0.0011439476521822	0.00198567206064506	-0.0083454275305307	-0.00734741142204434	-0.00684929454997967	0.034471656990885	-0.0168423057590759	0.0231009330278616	-0.0214821360361737	0.0258561863693646	0.00755786465285204	-0.00275896188655986	0.00190372804817267	-0.0107361778357495	-0.0464825367445996	-0.00748827847001729	0.0422733267968229	-0.00716399253696938	0.00298893561008384	0.0150335301637762	-0.016305404990566	-0.0142432741185433	-0.0525212442152087
Synpo2	0.00616351639020135	0.0393736019473995	-0.00375969080853379	0.00330080015490861	-0.00905573300306028	-0.00508739716601931	-0.00363284427012689	-0.029611058464857	0.0219752241638171	0.0232385364664776	0.000171434708573574	0.00658930930656095	0.00255044251883841	0.0640592125891196	0.00421972582260755	0.00165589997442575	0.00751232482096874	0.0171383254914536	0.0200148072588558	-0.00279405771277357	-0.000309755426779543	0.00409306088428629	0.0348677491399032	0.0290663124738687	-0.00282811196483859	-0.00517635668317622	-0.00602950052075525	0.0254853900745191	-0.00644738147963481	0.00940315117933896	-0.010375638094403	0.0161082043873709	0.0209156565534934	-0.00837301265585834	0.025537675881366	-0.0462846209284917	-0.0265946391472556	0.0248223700021091	0.0152250295951333	-0.00654745828406775	0.0294851542054973	0.0194825989689466	0.00277505801535848	0.00874681409182717	-0.0159518592606426	-0.0108127690954461	0.0235351468115037	-0.00216460155284913	-0.0212905223309234
Klhl29	0.0319585252192943	-0.00820857414242454	0.0255691195701394	-0.000492370141112903	0.0187980778970528	-0.0179494030459251	0.0180122005310861	0.0121974813452767	-0.0334508722304667	-0.0131786228914998	0.00219750450231492	-0.00653174661955655	0.0376009994416394	-0.008725221434488	-0.0140278746915936	-0.0211617032675475	-0.0197166578443224	0.00972336263200176	-0.00422245823489045	-0.0281576599973454	-0.0305103149139845	-0.0183281193781679	0.017370766825966	-0.0111289322897851	-0.0192271286530325	0.0079807978705432	-0.0245490911085869	0.00724131466471292	-0.0258043997823725	0.00394384535705805	-0.0274523687421575	-0.0232511051702483	0.0161389108370142	-0.00105163592146253	-0.0557532604623967	0.016234243464246	-0.0307253794735139	-0.0213555087402127	0.00162375790874862	0.0368183717715726	-0.0538618647846027	0.00214809740318072	-0.0377382048496071	-0.0066686368932039	-0.0192538461054702	-0.047689547697503	0.0153209295909074	0.0349467023972024	-0.0354111048017829
Rrm2	0.00574413770205385	0.0189178709389602	0.00659931110572092	0.00770792461111081	-0.0188679062456512	0.0115663963461222	0.0229171125442537	0.0207145529951123	0.0201675960364517	-0.028312090522854	0.00682288713554294	0.00677771607863141	0.00631578499073808	-0.00121274478091606	0.0202080034931096	0.00453582180889703	-0.021901876878425	-0.00800513284420204	-0.0179286582870738	-0.0261691501266372	0.00393953224441743	0.0201081891404401	-0.0235050252789527	-0.0273472286650273	0.0177892501001795	-0.00196986196013342	-0.0285262438385596	0.00777998233351809	-0.00189222627320513	-0.0219964609193085	0.000292215191406624	0.00658597104793477	-0.0070663834217206	0.00160494571611602	-0.00638535061454697	0.0147798649139023	-0.00529251974234504	0.00149678816822022	0.00685548463362443	-0.00858916299187423	-0.0117952359459868	0.00498946267935654	-0.00323629754548124	0.022761613320729	0.0226214632497985	0.0192555947693723	0.00675779395288335	0.0373743702592793	0.0190700389987526
Stc1	0.00892327026668075	0.0054153270662557	-0.0393094734885106	-0.00212533570330331	0.00992437066097845	0.0140854223337171	0.0329278897731573	0.000862569388149015	0.00638274673851047	0.00497027186040181	-0.0158198155375927	-0.0100565737674252	0.0222621815963959	-0.00177090680548239	-0.00140784521879946	-0.0421277152984268	-0.00156219029727617	0.00483481404372829	0.0111564057446386	0.0146330498624954	0.00612185895431198	-0.0122281550790988	-0.0168212117061376	0.0066830856020411	-0.0210224435763592	-0.0186206614520974	-0.0221594019985619	-0.0351717668117899	-0.00550367608239639	-0.00068289972705549	0.00142846023928254	-0.0113120578915602	-0.00311039909424344	-0.0196597780067095	0.0191836115293904	-0.00377832767542754	0.0484083125964878	-0.0346542795976734	0.0195072076977116	0.0219668030037858	-0.00486255093558307	-0.0432547714433967	0.00228491842817526	-0.037256987477133	0.0295288109051005	-0.00652575466848084	0.00879809673060564	-0.0422381679948389	-0.0119113224315215
Fhl1	-0.00466899481273476	0.0459182311391478	-0.0249153437578396	0.0330136805793294	0.0349219344298474	-0.00487888480155366	-0.0492813078766214	0.00407941921008638	0.0284969023514651	-0.00415577280221796	-0.00914190322016183	0.0134025386561974	0.00897759480955523	-0.00103784808282709	0.00425043410163945	-0.0151951098795107	0.00492015278552337	0.0134988369641168	0.0179355864283347	-0.0062025002660939	0.0114293773618604	0.00571703325228637	0.0304690436494474	0.00431559272496268	-0.0100018616934877	-0.0165060085790717	-0.000541557029318823	-0.028659960301826	0.00967870257121661	0.0139717760863163	-0.00986912718003099	-0.0133738192659865	-0.0248921118472019	-0.00340101314594168	0.0106904888810735	-0.0147178037527812	0.0100741452245608	-0.00130043080046736	0.0293399121982943	-0.012742356464332	0.0111116599964831	-0.0137655488759365	0.0197239135729719	0.0185724340535812	0.0317347055095742	0.0267352585089405	0.00914382254264806	-0.00500692167529003	0.00845909746739266
S100a6	-0.0289005134615776	0.0244655297862709	0.0186763458822849	0.00241161478151013	0.00277179696521979	-0.00260158860610793	-0.00423391765759902	0.0605573483327507	0.0791034042599938	-0.00449478265239959	0.0242282429281354	-0.00829264075859882	-0.03499843286504	0.00652581211916882	0.0185229008985313	0.0638955923172717	-0.0184497896683006	0.0330318357822456	-0.00875398527544655	-0.0221600641601802	0.045136450448055	-0.00371224598362903	0.0596665082946253	-0.0101747573083947	-0.0832537429306738	-0.0225946301316665	0.0132131107851369	-0.0103754421728983	0.0720626377069033	-0.0121647687763606	0.0508785090368524	-0.0169342130575941	0.0367338822218898	0.0061762776139129	-0.00282383668191479	0.0431288615368517	-0.058957999114513	-0.00720553112054425	-0.0100006452487139	-0.0171225281410367	-0.0529189600404722	0.000104920645014078	-0.0155951303870765	-0.0194850002744261	0.00139575062952024	0.00583566801926297	0.0135692059923687	-0.0045601534626893	-0.0315996816119513
Fgf13	0.00834668505287883	0.00646858015579057	-0.0139074871606301	-0.00648992419003075	-0.0147380505969957	-0.00933444545135951	-0.00537158403796196	-0.0062949442249889	0.0077636745474613	0.00112051924714022	-0.00980158714249518	-0.0140149599718241	0.00926448915453175	0.0243228608692496	-0.0059384882245818	-0.00924081343345426	0.00562916279790537	-0.00326581993878677	0.0207652498971019	-0.00113701177872171	0.000818386495816127	-0.00654174974184729	-0.0243348861998501	0.013260145180961	0.0164697769954882	-0.00896187588401972	-0.0137910495033373	0.014239021038371	-0.0110681247670116	0.00261600336192897	-0.0257880161940776	-0.0125948836482587	-0.0208644177364565	0.00910664574728835	-0.0225496557848265	0.0147212907271962	-0.0433309745042156	-0.0486615116338595	0.00860114918346288	-0.0034215902841581	-0.0184296354939444	-0.0129315419086849	0.0126832328388436	-0.0183564684587869	0.0198483781964911	-0.00452192121637156	0.0102164777775676	-0.00639991583078347	-0.00761565139866418
Meg3	0.0292778001999443	-0.00974554511512976	0.0266175342054559	0.00368604702020951	0.0192262483214631	-0.0735747937690917	-0.0281181536812604	0.017672021238336	0.00417176504755314	0.061035700011504	0.0187700898440181	-0.0342104812173496	0.0193103411208818	-0.0243278299241494	-0.0396733417525646	0.0201682632805307	-0.00694714286656808	0.0105218746949323	0.00516210857463559	-0.0243550699761182	0.0179444375862172	-0.0182581148377953	-0.0146040036082311	0.042417228444834	-0.0153911027358406	-0.0270513163309	0.0168323223403407	0.0177290402493852	0.0193420778666926	0.0162461042878499	7.41145053315843e-05	-0.0349770184163014	0.0543274321670243	-0.0254241427251264	-0.00218267918541191	0.0422380054060608	-0.0435881148942136	-0.00287496443754987	0.0286556583503661	0.00436246315693712	-0.023474345581335	0.0255701886352133	-0.017461361795557	0.0171558185238268	-0.0128319109157055	-0.0387201452393802	-0.00907689599517812	-0.00635888342530653	0.0231351664554454
Lmod1	0.00156643673914383	0.0735029669412379	0.0121873741182378	0.0137358171442981	0.00506741797995018	-0.0235851062483331	0.0229613061792839	-0.0530258340453481	-0.00137348571285718	0.0282441095089868	-0.0179413759113736	0.0192992414545207	0.0205264245220814	0.0360422289576061	0.00997438696889741	0.0140943117874422	0.00374430735131736	0.00312220274740074	0.0548236296718023	-0.00938818919254635	-0.0108043838031663	0.0155285167770029	0.0275093602247658	0.0250296735298057	-0.00475383425830589	-0.00365622963885941	-0.00668327207234617	-0.00752306547212386	-0.000702029428518226	0.0260283169061169	0.0418955046615414	0.012525586990441	-0.0117784925506054	-0.0289148622743439	0.0319449450948075	-0.0114903553840135	-0.0169287703903646	0.0178122552628702	0.0237142761671629	-0.00987236428791008	0.0107135911557613	0.00850677339609118	-0.00599297030416926	0.00228305040951706	0.00256923021901788	0.00221628964908591	0.0165238413156842	-0.00408380484743984	-0.000199331621266597
Gas1	0.0200264756342378	-0.0477566239927509	0.0100065901614481	-0.0355065574638674	0.00316348513941307	-0.0353047695510009	0.0281574223809643	0.00381397359931302	-0.0121359968109772	0.0207499884539065	0.0473085555194264	0.0176758644134788	0.0329807970700872	-0.0241323062236716	0.00445656623234254	-0.0280363154598978	0.0208674824704422	-0.0101870121104491	-0.0177287447012643	-0.0180040957099831	-0.0124762006754349	-0.00246076016908384	0.0341987072232354	0.00172744369963176	-0.0283277688204002	0.00226369940778039	-0.000241436494646259	-0.0146958030352401	0.0373519794931027	0.00680748089726069	0.00282037632754412	0.0366781636375454	0.00465531352689244	0.00210380530353978	-0.00484312160917377	-0.00961942693409065	-0.0072379265950505	0.0264353519387944	-0.0147653905057069	0.0430992651986333	0.00350523658485268	-0.0441609264700556	0.0277518440048284	-0.00516211370902299	0.00773385732862462	-0.0120550026081371	0.022627170856226	0.0175924025452118	-0.0144114623442229
March3	0.0277324683720939	0.00833945726706238	0.00327447573683458	-0.0179039248568001	0.0158549772670342	-0.00808907012089308	0.0194287708792483	0.0188816792727162	-0.0548782192721963	-0.0418674189318345	-0.0212070677631236	0.0228727009948082	-0.0209629096936885	0.0128724098159673	0.0145685889098027	0.00634947086539653	-0.00471722885352635	0.038239308009151	0.00573161182605065	-0.00978289397087398	0.000973128089136601	0.0209911803962192	-0.000876876785599347	0.00378723894254699	0.00959901245215338	0.0237265642257153	0.0120805269964933	-0.000905501075105539	-0.00564776739006728	0.0103750354428357	-0.0185406184964066	-0.00385260076232859	0.0275953492280924	-0.0247732200582497	-0.0120345038429733	-0.000654431123000373	-0.0207946914707126	0.0104568528427752	-0.0271082728812388	-0.00361087383881656	-0.0141549015508511	0.029627022257184	0.0107906147299801	0.000281950777873981	-0.0298754236394457	-0.00718075922356915	-0.0124003577208644	0.0204379616230575	-0.0205646588182563
Auts2	0.0455462689382729	-0.0310733906107711	-0.0190410421600547	-0.0279160089947172	-0.00829332753421082	-0.0271338015743315	-0.0211843633695272	-0.0404912023330049	-0.00669199140874222	0.0219482712864653	-0.000184362893778483	-0.0301710475038346	0.00792761764687373	0.00900785391291419	0.0129675652083766	0.00291655105276476	0.00217655368176827	0.00732566972658124	-0.0131675518272724	0.00536116714951664	-0.0216653459856266	-0.00785584593421602	0.023115540294458	-0.0064443835077591	0.0284601498299163	-0.00169688018409458	-0.00491508218946833	-0.0157702994991662	0.030154252108856	0.0189426679156474	-0.00984207025871708	-0.0242801801729773	-0.00431289082425287	-0.0141501171860975	-0.0186099981343485	-0.00919289596582469	-0.000588038236382813	-0.00195350934606916	0.0281013129501117	-0.0323472575730882	-0.0122011922308686	-0.0114244169733407	0.0357474871613392	0.00978928328170904	0.00835440540218705	-0.00987972683787377	-0.017452688618031	-0.0220847270393441	-0.00670785263478844
Ass1	-0.00621746789837673	-0.00188298978375106	-0.0125149668589567	0.0481843524360721	-0.0681623875071056	-0.00716553474431737	-0.0203540261850771	0.0484894905349413	0.0175805992323206	0.00770181165320708	0.00153114260371511	0.0396772951534832	-0.0176646262106101	0.0294011068683044	0.00164722050784494	0.0485947963613784	-0.0330630257274027	-0.0190308116098112	-0.0116354208084586	0.0112755120446106	-0.00807607496783288	-0.013801338156474	-3.20548858205699e-05	-0.00769372458103384	0.0355962592077602	0.00378900307482052	-0.034977638052253	-0.00470346462687743	-0.00822160198567817	0.0137545246486538	0.0153598362990921	0.00504779468206559	0.0205123309356115	0.00619834711455768	0.010560238169569	-0.0121218357536025	0.0334811345665423	-0.00384439047052715	-0.012544898695933	-0.000709793498904746	-0.00175802549207624	0.00879536426420473	-0.0275739096322411	-0.0069592128551955	-0.0409698354953911	-0.0334654737000149	0.0223664262822486	0.0171595554551819	0.0159200149251886
Xist	0.00968567966539877	-0.0127218498882537	0.00115312854832733	0.0121929956352785	-0.00802375473921172	-0.0129375769615318	-0.00384437146232752	-0.0139092531718303	-0.00520587667426935	-2.2116579084089e-06	-0.0296369889110412	-0.00894360057317353	0.0136888955020613	-0.0201359889538282	-0.00618702811566854	0.00799096628329868	0.0340401789241273	-0.00855873425306349	0.00403792530918577	-0.00122510767734743	-0.00502625705124689	-0.00788381671786756	-0.0146948103192506	0.0204479235437521	-0.020457151000503	0.0113350006389826	0.0217465927268494	-0.0601332415037218	-0.00530183364556712	0.00236345122038743	-0.00293981410413959	0.000802602022864606	0.0311346693395558	-0.00673017163810244	-0.036759688350161	-0.00461381877133803	0.00855915995618407	0.0288067836433231	0.188118557404714	-0.0284150804337827	0.0126262502927871	-0.154085548656467	-0.238237248396058	-0.0484535477546314	-0.176663078336909	0.0734488382787207	-0.112465781576922	-0.0772294707677955	0.0153982924003264
Efna5	0.010384599089053	-0.00380935749988227	0.00383428114826709	-0.0253528504242072	-0.0582929645318497	-0.0211902151540411	-0.0426116372201044	0.00665547491461211	-0.0140431170474318	-0.0135715060832073	-0.044998897241472	-0.0169375160587318	0.0157830315959399	0.0486909371304635	-0.0476986442434773	-0.0227416342221526	0.00293521952332273	-0.0440592496274586	-0.000100064336706397	0.0275328884927228	0.00455552037580038	8.20706322254357e-05	-0.00706513969365031	-0.0192112075419477	-0.0195400431819718	0.0372522919778075	0.00259165864161896	0.0224988433071141	0.0174547012398826	0.00934310137531757	-0.00254389925523731	0.0269959255008661	0.00111703415492856	-0.0130037944828347	0.00954285090698167	0.00984838700957056	-0.0231557232434892	0.00313173158538183	0.0298951214500342	-0.010257649942719	-0.00579060784467242	-0.0134434591939223	0.0135996247436729	0.00703554354325718	0.00852249776852879	0.00278566386926114	0.0034569994152778	0.0317717884995874	0.0220927342290626
Rpl39l	-0.00626009327112545	3.6974942914415e-05	0.0164785720314447	0.0051218798104327	-0.0254358928210621	-0.0099899250008349	-0.0163460713026411	-0.00129912105759921	-0.00996589028233183	-0.0231099352494549	-0.0160507260440505	0.0146354558272336	0.00723425934131716	0.0261883111975706	-0.0288262953068258	-0.00486438499012785	0.0174874300531962	0.00444912562370109	-0.00251086063806608	-0.0124304653092377	-0.00979425087209898	0.000318147051498559	0.00977840491177769	-0.00631251777785243	-0.0332081955453941	0.0344948281933132	0.020956869939229	-0.0164286797189201	-0.00178351152921301	-0.0205111344542052	0.0297036777936034	-0.0116447081657972	-0.0136598925859019	-0.029136486541826	0.00697752002678597	0.0120881348829407	-0.000663877333070422	-0.00116110651397582	0.0053730169904029	0.0203530808301788	0.00887581998961179	0.00688309196683206	-0.0185419816053177	-0.0221213945348285	0.0268536957709899	-0.0234834646602376	0.0233043975494014	0.0249272756723286	-0.036939838010112
Col1a1	0.0103084037344962	-0.027360569663113	0.00810185011914459	0.0686935046275221	0.0348153247500777	-0.0263748032647673	-0.0247186705361273	-0.0636042872839869	-0.0728362326841902	-0.000180451180438961	0.0428394078855265	-0.0230672773704278	-0.00225369505208849	0.0150607228031932	-0.0650473405451444	-0.0114495050663374	-0.0441014300814126	-0.0114215425642425	-0.0153193549359837	0.0342063209989079	0.00265179183491592	0.00883476392555319	0.0155242915912658	-0.032773198169711	0.00209827569719295	-0.0344276783313643	0.0328948606391402	-0.0357925549964548	0.0681996405695429	0.0112272511738756	0.0104487411467957	-0.00783494888180611	-0.0143728677026316	0.00630759507127714	0.0514771032812695	-0.0209378165016958	0.0228341271497528	-0.00645720902888783	-0.0235752608322174	0.0274038080555968	-0.0139379951582751	-0.0119901915381797	-0.0294336287272794	0.0283850419491363	0.0315174390779057	0.0184122016935994	0.0338901922567589	-0.00485950335400139	0.0442835299471721
Cp	0.00526788222026442	0.0222095970576486	-0.0556092060553098	-0.0197731331349386	-0.0449553381395301	0.0135522180816437	0.0210719739322348	0.0153580987769796	-0.0211069023765726	-0.0195011519441158	-0.0394000443434566	-0.00317511574450569	-0.00918137010668142	-0.0138554737741307	-0.00441704037257441	-0.0420446554079725	-0.000818124777692526	-0.0416427644081658	-0.0142545766692659	0.0418987124342576	0.0118803531608687	-0.0285293888781496	-0.0228747177819888	0.0218380746501935	-0.00960877930498436	0.0200288158987252	0.0320172752829165	0.0228038728371436	0.0354155745777761	-0.00143857811255279	-0.0383940398756218	0.0194446736689741	0.00825691765522245	-0.0148640187120994	0.0208452164945895	-0.0393208422689717	0.0259552055617114	-0.00708416309599694	0.0335068160315127	-0.00387282901866221	-0.0286297868349465	0.0151156339830273	0.0146488777048249	-0.00953098841691011	0.031203383132449	-0.0315750223077404	-0.0132330786356096	-0.00607192406717204	0.00392321172173724
Sema5a	0.0315940416225536	-0.0115078957969219	0.0107578599467378	-0.0241981289479399	0.0299671328779827	-0.0303503961582621	0.00577301240491915	-0.00915591585534046	0.0222341978553901	0.0472077179463698	0.0223386671291439	-0.031552355685357	-0.00904873173267624	0.0319658813410692	0.00403529834945749	-0.0314378801411212	-0.00258720814037343	0.0218487147805379	-0.00824221056254425	0.0223807192824323	-0.0313954202005417	0.00286319737306169	-0.00444247921325373	-0.0325781910459513	0.00782019104413132	0.0224336471476669	-4.73400140123241e-05	-0.00538448466632321	-0.00301761699270306	0.0111807902194913	-0.00607582675822358	0.00952199593694727	-0.0331425092265798	-0.0208428729526321	0.0221644323599298	0.0380262917775646	-0.00619517813634637	0.0209265118538596	-0.0232016086315944	-0.0140339823659139	-0.00606591597033526	-0.0184579205491281	0.0130405119058304	0.00640431607663728	0.00286179954133256	-0.0097244006601284	-0.0169347065789942	-0.0298092095730133	0.019235216344773
Olr1	0.00458473297003501	0.00220961914141433	-0.000334823314045531	0.0122625337738229	-0.0277667154089768	0.00936319103939211	0.00971641412715185	0.0103315033217149	-0.0172841832566463	0.00691549911937954	-0.00758904071949926	-0.0108740303727276	-0.0110434013815532	0.0153420067390156	0.00297127257376653	-0.00203476313558305	-0.0108407392603316	0.0259808656527398	0.00590098554816495	-0.0101943139484967	-0.00651869885650532	0.00472162520534541	-0.00805986125030494	-0.0203549729989382	0.000296998871036454	-0.0126716355880148	-0.00412724508220007	0.0144776773937614	0.0138224250942049	-0.0284413365010672	-0.0130035371037755	-0.0202930169895457	0.0292996778649264	0.00220584040643707	0.000860654060380659	-0.0140980194559088	-0.0121334520484454	0.00247879286937317	-0.0236091896382188	-0.0211370353960032	-0.00957529326677612	-0.0138579224952462	0.0097164129134951	-0.014370282367576	-0.017681388856402	-0.010780248912483	0.0045683147281959	-0.0233221858718212	-0.00926688143463657
Gm11290	-0.000303853731257466	0.0043689822647262	0.00998884463236688	0.00882808993293332	-0.0151608919313766	0.0028058920171277	-0.00136876166858962	0.00491680706841073	-0.00633391695716795	-0.000846671600043533	-0.00165387214651811	-0.00771438004559305	-0.00703944286708546	4.46533568648353e-05	0.00858265782338004	-0.00706305006994575	-0.00503382200637393	0.00400007899385816	0.0144128863128053	-0.00344165015918041	-0.00680798893737635	0.000692552014678069	-0.019971058489876	0.00742016101055388	-0.00061633032162794	-0.00704913504940569	0.00341101390024302	0.00450109267153099	0.00199868381134087	0.0179045735125991	1.78992460795975e-05	-0.0184047510576216	-0.00370532789414102	0.00156253692385348	-0.016116553203644	0.019792516923393	-0.00390654532347728	0.00256128674660781	0.00439864625791433	-0.00434223341542848	0.00372145958519215	-0.000814479838708032	-0.00675680151924188	-0.0166557988301478	-0.00586810264671616	-0.0204464753789835	0.0196191997948977	0.00480037439447579	0.00664532570717194
Gdf15	-0.0074072509965107	0.018915453271357	-0.00950451876471596	0.0433397697858618	-0.0195977875398223	0.0237477470377557	0.0227346120195691	-0.00276009593842336	0.0401593168019486	-0.0137982992068291	-0.00135401245996777	0.0137762442253477	0.0117557684132285	0.0177761737579489	-0.0240650813625107	0.0102696771712841	-0.0506733200901356	-0.0171427665083826	-0.016685121226161	-0.00669470854373463	0.00266055552005312	-0.0120039744021507	0.00430165018602577	-0.0100443004636682	0.0332966779868925	0.0253552246970728	-0.00613121728751758	-0.00997915962494562	-0.00774571081846878	0.0304406964888589	-0.00840537946280942	-0.0321053764711317	0.00626239072154281	-0.0334203917391889	0.00915703934334633	0.0125471427597454	0.0211945451565385	0.050376712656602	-0.0130070404972223	0.0170334640271776	-0.0089098495222016	-0.00590882335231039	-0.00453371944300871	0.0254597444069419	0.00193110491050682	0.00537340033838816	-0.00343134752423672	0.0188585370315894	0.0237837700486815
Lgals3	0.00813637543222142	-0.0244681130841028	0.0128320975661656	0.055332339665965	0.00234562972678488	-0.00852186090598019	0.0459206357613742	0.0250478274930886	0.012569029156935	-0.00752028371018313	0.0110925382946883	0.0235245404341936	-0.0300315905083027	0.00402541669025875	-0.011293126137766	0.0178203362280158	0.0271246006438263	-0.0445570768284243	0.0195294958631626	-0.0263018880567668	0.0150159335713133	-0.0329977612048311	0.0121335166876036	-0.00911407505986263	-0.0726586874860377	0.0205304869685474	0.0104656413392215	0.0170029010531784	-0.0127219548596438	-0.00141052224886708	-0.00185799537086879	0.0339181013951792	0.00796214626003841	-0.00989121545997394	0.00145303279497185	0.0286209554287625	-0.015141644495018	-0.0235276906145835	0.0117017348978583	0.00739626333726084	-0.0114119367347343	0.000681647236894191	0.01699610894048	-0.0293487959219291	-0.0261796896331198	0.00959986102606129	0.00724196492401444	0.00143526690672006	-0.015221643962208
Cacnb2	0.0154309093493104	0.0200295872856008	-0.0267456572026195	-0.007572813762305	-0.00448472663790571	-0.00140892576733819	0.00660495500831482	-0.00389390383494607	0.0236232170826334	0.00214414513902062	-0.00235804012024522	-6.56818687646753e-05	0.00972334486727495	-0.00985180366604416	-0.000614964753006241	-0.0130643586879514	-0.00913886714652606	-0.00324016023015392	0.0108124137200137	0.00794159836533227	-0.0128498435992369	-0.0361805263717383	-0.0166103124606661	-0.0180305959987149	-0.0255416238093279	-0.00975650097547477	-0.00338752312292005	-0.0266335618459465	-0.01679551507542	-0.0302271944866423	-0.00107013468865674	-0.0327860202420556	-0.0208693866325134	-0.0148984491477804	-0.00450545686678856	-0.00304740492269528	-0.0106394614055118	-0.0237713264946446	-0.00367244407729521	-0.0255865755291896	0.00119919155708632	-0.0424410339326971	-0.00437615131132334	0.0197200341939096	0.00425730571705209	0.0189209168070367	0.0083492850670488	-0.0249170539383295	0.00727545166124324
Ifit3	0.00436703831282023	-0.00293996902522643	-0.00632074128033019	0.00673203465177691	-0.0042743071648299	-0.0105452867260392	0.00223214563523079	0.0137011834128952	0.00431585201831824	0.00675043760168192	-0.00465825480533313	0.00475333905912299	-0.0155907745998651	0.0065529761645425	0.00560377735997853	-0.0210034012120284	-0.0020343125681719	-0.00780833052936265	0.00260844501191625	0.00595050611158264	-0.00372862421933271	0.00861622194863964	0.0234563321382658	-0.00312641551434088	0.0381034833535474	-0.0331036671963117	0.0753022016606718	0.123084912581405	-0.0404789687533247	-0.0429793371621909	0.112148683045565	-0.0602259475192862	-0.0259867424197687	-0.00518849438126782	-0.029912681500445	-0.0241991562395837	0.0314438386970975	-0.00619232837777115	0.00864586799083089	-0.00942954232342316	-0.0130181798002311	-0.0222934686982645	0.00109643777773489	0.0162869873424408	-0.00593286529014621	0.0188098456679207	0.0214882830839672	0.00160283501538938	-0.0116955602523102
Tmtc2	0.0183550428856069	0.0143050021123438	0.0197361457560476	0.00277785071095226	0.000534191012032172	-0.011470401573959	0.0145768447789643	-0.00538289276964283	0.00470279824194254	-0.0186046761945014	-0.0457458052061903	-0.00147217820132464	0.00716121221453232	0.0187163264222063	0.00208627664176347	-0.0140766049522043	0.000511156929581641	-0.000418267490791708	0.0140855428332377	-0.0118271546071813	0.00568090881692842	-0.0146352430594696	0.00274632830773074	-0.0183582980327223	-0.00183376569589122	-0.0177854449336154	-0.0097302502428558	-0.0278437562931927	0.00110819748945758	0.0334197672110876	0.0198861256813902	-0.0277400486821078	-0.0150156871331336	-0.00763376184115851	0.00926169621927372	0.0127322175770039	-0.0153950314134157	-0.00846636759707282	-0.00142027546629947	-0.0434581855955831	-0.0184330671526754	-0.0149114951150741	0.00140331156107328	0.00582669013344723	-0.0192329796881844	0.00876236668692123	0.0220764983992258	0.0195406186410541	0.0273644768751124
Cdca3	-0.0102296187876152	-0.00699010676300951	0.00393944559571731	-0.0359490320575513	0.0057092882473019	0.0397505647684826	-0.0103564309706568	0.0113784690220376	0.0157807410148586	-0.0338842544810974	0.0168189916432421	0.0398641613854136	-0.0244145420361014	0.0390034538794492	0.0403172518558944	-0.0448382278002461	-0.0562771805729068	-0.0163833487352131	0.0396662654674172	0.0153377888240874	-0.0137020527432081	0.0237586922660301	0.00953505232649578	-0.00799020838347535	-0.0253682565986379	0.0362551162123075	-0.022150395075324	-0.0110005848774642	0.00817960602036505	-0.00206789496099889	0.00892396226857372	-0.0334032173675832	-0.00673475368932337	-0.00988711535713751	-0.0351738825596425	-0.0113373410667561	-0.00335543133559206	0.0108427230856949	5.81648186061544e-05	-9.23293864827755e-05	-0.00721100333482959	0.00397201019056662	-0.0253411235689504	-0.00276015351112151	0.0098639284804415	-0.00829657019229025	0.00503554398430527	-0.0159606915241511	0.0101835562546053
Smc4	0.0198527198562424	0.00737743381055355	0.00385734121992647	-6.537199044994e-05	0.0149940450894576	-0.00272212351052358	-0.0104194117620548	-0.00489607800166496	-0.000745549703464386	-0.010071415838703	0.00524878987480512	-0.00877306752080381	0.00982665733834831	-0.0142037669703298	-0.0191548668730719	-0.00316262628107657	0.00363860206830568	-0.0012373239555353	0.00154525478370335	-0.0206725178315526	0.00774866981440982	0.0125329366718964	-0.00892077436993573	0.0012613887819914	-0.00202627180419168	-0.0165124971733166	0.0207273365625066	-0.00765461010003773	0.0152415126891885	0.00839498512678738	0.00369550761604398	0.00666389262665941	0.00193171323894079	-0.0129674440949361	0.00521936904516638	0.0239934181296136	0.00917042990765027	-0.00753261608043451	0.00433496607780374	0.0191254238706782	-0.0136078492363789	-0.00755983870396893	-0.00542237875438809	0.00714414216736979	-0.013033275820541	0.00676866228773303	0.013793569210938	0.00370954618932477	-0.0118458493339598
Prickle1	0.0274379939185535	-0.0282219654119441	-0.0103041742152073	-0.030225892541696	0.0267626502331032	-7.10234339610887e-05	-0.0138680911665357	0.0182284131261938	-0.0184880502699206	-0.00457611901077321	0.031214900341632	0.016773240926163	0.06732633382439	-0.00421592150077894	-0.0142489786541781	-0.0114458058240504	-0.0334420982996558	0.024138840698958	-0.00810918817051998	0.00386897869000603	-0.0118194265441198	0.00423499042038989	0.0153520866916443	-0.0275442870619597	-0.0100426480318435	0.0067192660147198	-0.00274016942735774	0.00389145293548728	-0.00429919363466143	-0.0290690117936069	0.0111015630212865	0.0145679459604216	0.00502973901697407	-0.00648031170799794	0.0221494411297276	0.0244513880033282	0.00533618116369881	-0.0142194764333424	0.0242445319520032	0.0239157174559575	-0.00912542289647913	-0.017710559024562	0.000997483788384155	0.00187734514341464	0.00272570142943915	0.0073727794932819	0.00590653856144854	0.0176301337702213	-0.00163607419978129
Lgr4	0.0246488159693787	-0.0278333601649059	0.010998558640725	0.00788973972748214	0.0325141994816423	0.0104887032971075	-0.0161000265555483	0.00634602364233789	0.0145137738472572	-0.0467067288122325	0.0238670218481895	0.0491216109969964	0.0402838535760458	-0.00132340588628314	0.00574894703819966	0.0425609709541686	0.0186898247472749	0.01797686784844	0.00905781138530122	0.00415092632814277	0.0199685622736368	0.0220398612500947	-0.0128156148397457	0.000927889445948934	0.0216681980036107	-0.00705155447863914	0.00698607486976903	0.00659369907391387	0.00138519179847102	0.0359560387065546	0.0252286817430525	0.00739179048196823	0.0306579118858835	0.0111551291991956	0.0153944248555829	0.014478847599587	0.000642100291688971	-0.0230328910702467	-0.00254309825254308	0.0067204473578287	-0.000699088825025255	-0.0152074337993109	0.00892220028914119	0.0165036404092906	0.00995843907716046	-0.0019926108089885	-0.0147313358029641	-0.035316282437104	0.0212019017276492
Glis3	0.0353186352422218	-0.012641415267888	-0.00912531739267512	-0.0338487126719602	0.000828328109340781	0.0109591903166501	0.000846977300714761	0.0051643984455821	-0.0167550434659542	-0.0170436321835063	-0.0035481920962915	0.0280055572772539	0.0296761641747456	-0.00483133857110028	0.0213537008869698	-0.00391846843774962	0.0176759170470592	0.0217914201617006	-0.0363637623586141	0.0400070788274498	0.0425187165841599	0.0145695924383449	-0.00622591019019017	0.0379696082520504	0.0027716282732086	-0.000763458539835113	-0.0142956799088673	-0.0142757758559493	-0.0182516534948766	-0.0257511036113667	-0.00886178626451292	-0.00604198063431673	0.0100701682771209	-0.0337663711851809	-0.0303840783688457	0.0222611638153887	-0.00779320280805783	0.00615308820078544	0.000608304436473326	0.0235373670164909	0.0415393130530002	0.0231775910795687	-0.0273001041923938	0.0254315089024757	0.0278086563993029	0.0181373017995603	-0.0205393120728807	0.0347399775093406	-0.00504651595943314
H2afx	-0.00829517386355577	0.00378711254942635	0.00496354989286757	-0.00863850610080616	-0.00537446291434889	-0.00888266113886371	0.0206642772624306	0.0113333104901958	0.0028306569736596	-0.0213993731953363	0.0208693966683043	-0.0281216965900884	0.0108438264801102	0.0160407605795814	0.0198048973748089	-0.00541036735335672	-0.0027324848062909	-0.00293101640056051	0.00684249847536271	-0.00169977671322602	-0.00919426416061664	-0.00660754233533512	-0.0158003824268437	0.00840609683027506	-0.000948099982560711	-0.013228024717822	-0.00443107119030803	-0.00352846880539349	-0.0124402546525764	0.00491703874627343	0.000735224279708295	0.0170537899280028	-0.00179738885764948	0.02125700394894	0.00615229250528048	0.0158062202989663	0.00582944365963651	0.00589058755962465	0.0304714846589668	-0.000981202334491709	0.0179766926491797	0.0226278663168306	0.0201779437828653	0.00667021617211596	-0.00503562484235468	-0.0301771081289483	0.0221834670958414	0.0121675727158219	0.0127151709319348
Lox	0.0169842369367338	0.0312213648465585	-0.0328353026078827	0.00136962710908761	0.0235437613762537	-0.0194007049795589	0.0769815208779612	0.000129958674988958	-0.0116353848094755	-0.0270612294308881	0.0663511407205983	0.04793395687511	-0.0308778750790354	-0.0483756364322053	-0.0366388082971905	0.00340001622280265	-0.0178255639061742	0.00623637184200328	-0.0315906081851761	-0.0255425400087916	0.0113286045610971	-0.0403404678866084	-0.0437672503215343	0.0193836193677104	-0.0421686019984915	-0.0112315421621337	-0.00696033063071277	0.0130489937571305	0.0307777981915656	-0.0290277540878715	-0.00819647209313217	-0.0263525748694887	0.0455490108746136	-0.0193164201288335	0.00555130211455991	0.00499314442559516	-0.0295398342953683	0.0073656087156903	-0.0455947983656633	0.0292566115043186	-0.0400296934302722	-0.035755201603477	-0.0624855194208921	-0.00768680071059633	0.0286052128813101	-0.00722637103698976	0.0238702204672996	-0.00585176775819973	-0.0151514768758906
Postn	0.0288683204401116	-0.0477402114430456	0.0259483183651176	0.0357181378959127	0.0239816632384983	-0.0236016371284541	0.00216217679133705	-0.0199545400847694	-0.032357877842188	0.0216461321698344	0.0565255303420794	-0.000355371670084299	-0.0228735910167008	0.0348490009978024	0.0142957900425436	0.0595391037566158	-0.0333986046564764	0.0371135343625521	0.0129159113410766	-0.00622752236749279	-0.00843644200984833	-0.010968577649457	-0.0197451745011661	0.000358788189204423	-0.0100424055967499	-0.0156305023930505	0.0138689762798922	0.000708030899949582	0.0483698644947788	-0.032673907097756	-0.000946577481222916	-0.027140611001311	-0.0050753226005652	0.0381462435684249	0.0160628044489864	-0.0149952079567937	-0.015264926436495	-0.0100931295886747	-0.0116014267672604	-0.0102916232792096	0.028526429044855	-0.00906060868202661	-0.0363370098892814	0.00202981169595443	0.0204693898576806	-0.0165610917810501	0.0183508996870828	0.0298902915905123	-0.0366609167113059
Slc5a3	0.0157059261272332	-0.00849044382516439	-0.0449967126646697	-0.0339043498478995	-0.00606367955886097	0.0112227344926336	0.0388663285448169	-0.001226427971348	-0.00380422468763315	-0.0514423794765415	-0.0174584114471266	0.0121337439839407	-0.000871978773487816	-0.0065520187897124	-0.0132497482141018	0.021781567658575	0.0288143942357164	0.0110428389010195	0.0504247058430494	-0.0349560463259663	-0.0377717762982849	-0.0238564457891876	-0.0214723073811839	0.00571785014933486	0.007944268467932	0.0132372877757347	0.0095596070388104	0.0136149929849214	-0.00193836293694961	0.0165360733945212	-0.00765298844923586	0.00257744820028524	-0.00693806886675897	0.0415435270535142	0.000594549435557176	0.0250243353205012	0.0420901581481322	0.047511484717447	0.00705514234751241	0.0290980736480295	-0.00367732942246217	-0.0306923159925495	-0.00943618623064168	0.0179205551392662	0.0550572755866424	-0.0341086666711279	-0.00964213614266828	-0.0138570263318951	-0.00252471977374705
Ccn1	0.00461012742444601	0.0337240405677592	0.000882691005031842	0.000219985183098601	0.0143092013477487	-0.0352234810380544	0.0525330986112045	-0.0275770781490741	-0.0283250817656344	0.0071212611431292	-0.0508944228318551	0.0208121281631897	-0.0465108477176135	0.0379738983398878	0.0597864782650232	0.030839260080205	-0.037308443299788	0.0272726523075542	0.00216069268827838	0.016340061734779	0.0188264742025998	0.000882739512796777	0.00132501978762484	-0.0140257169909062	-0.0219161742210808	-0.0162429397057316	-0.0135874843185807	0.0116858329644567	-0.0312570245032639	-0.0335309026753725	0.00551064799422128	0.0149062281449533	0.0314227502338498	-0.0180216370489707	0.00725605020179044	0.00443582996989246	0.0124089427795573	0.0561204275937936	0.0121736748369229	0.0639552212576749	0.0354599623206138	-0.0295167121923894	0.0334970198508941	0.00654492590963167	-0.00431275599703235	-0.0225610844167587	-0.0331955379333999	-0.0127349822741342	0.00976251440377157
Knl1	0.0272440397402003	0.00230840552842392	-0.00144213923916173	0.025180028178688	-0.00447687480363553	-0.0162239713527689	0.007085767467168	-0.00897478947227503	0.00563464791525405	-0.00873006759789642	0.000956667649331885	-0.020136371991475	0.0151417045998316	-0.0165966111702354	0.00803788238453077	0.00651108051858898	0.00882275726210991	-0.00206287179474983	-0.013571430529037	-0.0230626754078634	0.00758422433107787	0.0171859802206256	-0.00995855110713677	-0.0156979010429919	0.0203987554921526	-0.0319173527037709	0.0177217691933572	0.00897972723404304	0.0205648673682049	-0.00471655882849046	0.00591323384714253	0.0436951582834088	-0.0212768691153638	0.0337856320092455	0.0455915043997337	-0.0331992310926794	-0.0389721534944936	0.0159809231329584	-0.0339972007259641	0.0225525669385362	0.00601468927283418	-0.0132887589399356	-0.016521834603459	-0.0140895405741968	-0.00535534064438752	-0.00577817381522537	-0.0581249587613746	0.0115998600346356	-0.00485947090356353
Mdk	-0.00061433201792538	-0.0164342617468278	0.0124889008009739	-0.00969106599690493	-0.0107450670768327	-0.0524268317696372	-0.0280576352354184	0.0289787954930505	-0.0208454436314159	0.0178327932900441	-0.00463956137047649	0.0153855807466547	0.0392171144109365	0.0279804326348011	0.0107804996888354	-0.0273217561776551	-0.00556849237239006	-0.00227401806359928	0.010794884664163	0.0150729708058137	-0.0303134750502642	0.00164721804185469	-0.0155445362569352	0.0076795020500409	0.0423314399910322	-0.0154509629785126	-0.0230274227182205	0.00160319103365958	0.0089461738329348	0.00852211328473612	-0.0175406444591434	-0.0205952307744293	-0.0146677028370675	-0.00616734680228727	-0.00722249210472573	-0.00526123935292962	0.0236091513798485	-0.0139739068591171	0.0161962028083938	0.00462539446337341	0.0271429344201181	-0.00204731870794703	0.026853201474124	0.00400010255166989	0.0273808070287943	-0.0328846917840157	-0.0138856749119597	-0.00456610658337697	-0.0119384013116299
2610307P16Rik	0.0289095954461419	-0.0285321046076539	0.0289867735430892	-0.0189056720509308	-0.0122145103751599	-0.0228420898024408	-0.0353423348236288	0.0282145658607021	-0.000244239487961099	0.0134541039471654	0.000192784816987011	0.0165767879954699	0.0259332058051657	0.0310582317887464	0.0400812876380285	0.00477624935830667	0.00986111515235931	0.0383651275740882	-0.00868469511626983	0.00969132843145465	-0.0337639454048598	-0.0204388410520838	-0.0233442417948081	-0.0129659420784416	0.0224755973687801	-0.0101565897200033	0.0227080379948485	0.000904370269972861	0.0245273484389248	0.0426159982747052	-0.0283831463997254	-0.0227268466849629	0.0256379482350821	0.000175709837937741	-0.0259076594240197	-0.0280336860806975	0.0204529583857307	-0.0265919376368955	0.0200590079227367	-0.0117210080792931	-0.000158323528121551	-0.0212455185937153	0.0249025773148506	-0.0116767713353003	0.0193857921277363	0.0417106294797446	-0.0310827367773789	-0.00897401194900931	0.0114704660558816
Tox	0.0206742722784308	-0.0143043259400152	-0.00909457410736334	-0.0254261269984255	0.0141204660012312	-0.0403331419195936	-0.0154521475046809	0.00524546557916643	0.0370268381569796	-0.00124300772118795	-0.0242387044528694	-0.00537434742136273	-0.00205510688632443	-0.0131965992807496	0.00483364161696361	-0.0143003480270211	-0.0100476343698363	0.0137234728238182	0.0138685801238132	0.0108065436959004	0.017462551491959	-0.0187014134484975	-0.0108012714677121	-0.0186335428948553	-0.00611609421717033	0.00674854258410601	0.015403531736576	-0.0132082545438608	0.00377584463536226	-0.00465447858674872	0.00204120597273548	-0.023892093316975	0.00146712302546779	0.00331114640907081	0.0482751297714852	0.0432067608982797	0.00575680662525442	0.00561376906797591	-0.00040794502460328	-0.0352452345944794	-0.00491370828661936	-0.0204095917960085	-0.00734738310342541	-0.017851421473789	0.0108924940422302	-0.0331816799030418	0.0106480994387477	0.00547612658852483	-0.00690394249143048
Dclk1	0.0380861242479197	-0.03576911426362	-0.010706042649159	0.00633312910887995	0.0242304531448486	0.0170558109263965	0.0449966204402662	0.0186127865511141	-0.0364457784146649	-0.010727122977241	0.0277095355122084	0.0261843274737103	0.0207936339802435	-0.000750731046173146	0.00710561280606858	0.0138257918279211	0.011646960729838	-0.00519757027027332	-0.0374820634541543	0.0409849003152109	-0.000611661330507064	-0.033647960396428	-0.0156986105537525	0.0445723977434008	-0.0121832049981856	0.0503458336960348	0.0416524868716142	-0.00150981987656032	0.00660379133035987	-0.00550243208292182	-0.00484368667519307	-0.0164363893014319	0.0132682749629982	0.0468553440622221	0.0440364031059524	-0.0471857015077105	-0.00550415867903213	0.012137984505628	0.00339222899923339	-0.0205455573662237	-0.0182137769145683	0.0138802305385643	0.0264613078081789	0.024982224081782	-0.0251212855596776	0.00231888417518242	-0.0190007220089199	0.0104117129903543	0.0160091094108115
Dock10	0.0306416875130783	-0.0037388420920723	-0.0147025997903136	-0.0233715047045427	-0.00886124928391356	-0.0212549468695343	0.0164306230845226	-0.00817708140349903	-0.0177535358452541	0.0250055569756253	0.0219731118990082	-0.00441954791345203	-0.0259469202420073	-0.0300215200951207	0.0371418936017109	-0.0233873894284157	-0.0169187716226118	-0.00122050823557201	0.00345746139443067	0.0307375629625982	-0.0268744281874404	-0.0282363070253996	0.0224601471712731	0.0206971458783069	-0.00378945993092391	-0.00243304501951353	0.0156969484239253	0.0441757190469249	0.0252995013451371	0.00111951486609414	-0.058696722853135	0.00260689932241159	-0.0153529357938318	0.0132230121393201	-0.0313405931043435	0.0470487548064644	0.009591771809637	-0.0230375654116004	-0.0441722401091128	0.00510604560793058	-0.023321304204041	0.00983795663317594	-0.0281522214438998	-0.027731948781289	-0.0327868043959995	0.00157530660952501	-0.00697995815441503	0.0219177890317956	-0.0190591482126522
Slfn5	0.0152706926063003	0.0104371709517058	-0.0396684902698268	-0.00528099715573595	0.032065599843656	-0.0207137133562967	0.0160223729428143	0.0259267151307162	-0.0310838892718749	-0.00883988173912726	0.00444777888494419	-0.0195102519566931	-0.0372715688984322	-0.00377951771475491	-0.0350117925662086	-0.0475689881260072	9.30313013346222e-05	-0.00636166965408571	0.0252361610985019	-0.00304839857393259	-0.0152491951946971	0.0234969597036503	0.00967202077625458	0.0016520103309299	0.0345315838392383	0.0160250983596422	-0.0355587609240099	0.0642688216907323	-0.0214055988840806	-0.0217703908542995	0.00256407404787499	0.00773072928299796	0.00396338190580468	-0.00405722651414124	0.00512603542551328	-0.00708017074540477	0.0387084130122983	0.00228727001139526	-0.0205851913515446	0.00467377058252827	0.0152741061128441	0.0356360027385962	-0.00736136204023049	-0.0284815381683419	-0.00812162322340569	0.0156701646303185	-0.0091375730529413	-0.0462576728910246	0.0129768125155977
Bst2	0.00254453916573088	0.00164783608765312	-0.0146701744949512	0.0196348233668366	0.0115205389872128	-0.0270535939174484	-0.0041125073006058	0.0204007677892358	0.00477285391481473	0.00453848250927857	0.00377267100421179	0.0078415001688948	-0.0166737733908982	-0.00074467646167789	0.0139294944023483	-0.0427735823218443	0.0200271588597776	-0.0226723360581671	0.00664022251511313	0.00392445663825574	-0.0116778061989317	-0.0032800222523926	0.0351834688178697	-0.0141599349532917	0.0219144420099461	-0.0158790854459676	0.0279430819654543	0.0745088685812694	-0.0341163047855303	-0.0287224196757139	0.0728486376645566	-0.0436968939013757	-0.0177078073228221	-0.0163905456382121	-0.0191693635751523	-0.010857437211993	0.0346430592565296	-0.00332902529443003	0.0293608352523026	0.0305014968492329	0.00479179204574406	0.00245838991189002	0.000678563170738389	0.00413836957544031	-0.0188800753450966	-0.0167591750837443	-0.0181519175776667	0.0164166889849287	-0.00716147177526249
Neat1	0.0357015461901595	-0.00522549050064029	-0.00755990463084347	0.0169444723062181	-0.000811672948431837	0.016478759866405	-0.00505305368269941	0.0290145136942795	0.0044438061268252	-0.00597219558684079	-0.00607361632540345	-6.28095800162548e-05	-0.00480660769235102	-0.0105900464463821	-0.00913015831765196	0.0434071844595201	0.0105547710506387	-0.0601993997247303	0.0190511166919168	-0.00442576463147374	-0.00969400457705712	0.00560108106653058	-0.00313409827034326	-0.00178717821405239	-0.0298920813319577	0.0070312690231369	0.00635315046341009	-0.0120922725362475	0.0210120603564544	-0.0241986335818929	0.0136128825474514	0.004468270791232	0.0289587023309138	-0.0450760430431208	-0.0344113711291776	0.0204020008912539	0.0240193737789355	0.0159001875459688	-0.0378453466274026	-0.0044718848282026	-0.0118946569054841	-0.00135615779646633	0.0158380482055193	-0.0178243648945649	-0.000894971725575606	0.0637859339254494	-0.0144776893880047	-0.00694827340449313	-0.0247081050986673
Fgf7	0.0267289530098223	0.00913782177925648	0.0185352894020335	-0.00205113947278028	0.00128500258181826	0.000862469473331247	0.0456477766779233	0.0520789405538784	-0.0280295445661534	-0.00208059417561052	-0.0270598225412178	0.0140279155053641	0.0128030653940408	-0.0200538308660654	-0.0229772269241652	-0.0241303387432571	-0.0367690481296601	0.0136091498100011	-0.0295019015372792	-0.0157949203425958	0.0139484946802206	0.00948783830654235	0.0411257559068751	0.0228376085357723	0.0168858909273631	-0.0198654690556585	0.011657013511134	-0.0120319059111131	0.0504311042536496	-0.00423182711692137	-0.0134592313359149	0.0319892516067985	0.0270569937159002	0.00990815678344446	-0.0295654812552801	-0.029557352839019	0.0252503627894262	-0.0152402557174724	0.0293070295129357	-0.0139992213532042	0.00124918761866679	-0.014716158826041	-0.0201989777768373	0.0108667097954553	0.00294275203705616	-0.0309990133988832	-0.00209298602969061	0.02999245997974	-0.0215274748771911
Negr1	0.010816520016423	-0.00289926490634409	0.00227840557163861	-0.0128412210970272	-0.0163762759384817	-0.0111393867267022	0.0027659632233063	0.0196851672063726	0.020316165197293	-0.0127461058135707	-0.0246233056180844	-0.0111572927687334	0.0150621299606934	0.0271237475251682	-0.0113426889433067	-0.000472634009859557	0.00762931232260031	-0.000263525111471261	-0.00595676047282098	-0.00775610573880446	0.010172949974922	-0.000779222137643743	-0.00652493393329973	-0.00225175458777954	0.00132311047893783	-0.0229253734076661	-0.00879521877658218	0.000869111748996886	-0.0160579041349192	0.0060170238973765	0.013179718303589	0.00596141900560883	0.0049181705500899	0.00994788207327019	0.0143653786350031	0.0114001421712837	-0.00485112179748786	-0.0268444589654599	-0.00455335665217092	-0.0157329630711198	-0.0071658087136523	-0.0205963480038171	0.0064273769516311	-0.00083971877819126	0.0183489666792764	0.00259107516905907	-0.010188744801885	-0.000837912819827401	0.0165327222162161
Cebpd	0.00304332170982957	-0.00116791871160622	-0.0142246415735871	-0.0313891247269248	0.0257237268235699	-0.0562634543407592	0.0395634496016428	0.0215989601819018	-0.0426959332583531	-0.0576793300852895	-0.0426635280889327	0.0126434672620263	-0.0168438245015005	0.0109736441633051	0.012292564486354	-0.00286482818663315	0.0217857778159641	0.0166370346268807	0.0115040882478038	-0.00444193932003835	0.0052972951170385	0.00812776601972504	0.00572862397412087	0.0194729768974684	0.0266212174789114	0.0297762456273361	0.0136234833525365	-0.00390454812402815	0.00336709248801995	0.0272133148560491	-0.00852944418427219	-0.0338501044356152	-0.00885508062832558	0.00960247918023052	-0.00758876569469108	0.0166081971123279	-0.0402607197675564	0.00165062991182483	-0.0420758963965477	-0.00197463008285552	0.00751426965908135	0.0601417553748843	-0.00817013020858948	-0.0656730151406356	-0.0166726752019217	0.0349708992928921	-0.0269134016831773	0.0258648164220812	-0.0172313975072377
Hdac9	0.0144145564067388	0.0105637021304962	-0.00494574868496887	-0.000286420049301827	-0.00919036410674088	-0.0101292460239542	0.0123680225952792	0.000867013859370088	0.0108308956637125	0.0303979346959417	0.00537845143754618	-0.00053977433148724	0.013341047035159	-0.0183477383184783	0.0142219857679553	-0.0246061781618261	-0.00235591298321667	-0.0174352326720973	0.00920019828960863	0.0217022988015981	-0.017792441454917	-0.04298566028792	-0.0248182969910426	0.00693013233700979	-0.0400333653780856	0.0138275640298006	0.0298061426620538	-0.0155133990221122	-0.00290907534263591	-0.0389059407206291	-0.00353267275763892	0.00803491407172362	-0.0296506131295651	-0.00622262480877651	-0.00508201619261068	-0.00502760180990712	0.0130134033260185	-0.042637652739891	-0.0260062726533854	0.0060749237572672	-0.0270997429693201	-0.00932368996211265	0.0177345078612489	0.0012297522810512	-0.0201808778981169	0.0167881123321293	-0.00469070908330274	-0.0202993470668978	0.0126613867322772
Serping1	0.00803558271229766	0.0165926464680045	-0.0524961204275173	0.0291537922016778	0.0220136801928583	-0.029076898924079	0.000828254130231689	0.0341629279209117	-0.0297382744317259	-0.000771366264916112	0.0144331038857295	0.0389303408138765	0.00681774818841169	-0.0016003322224206	0.0117661549692321	-0.0417092604534374	0.0207816109111512	-0.00156347886606298	-0.0141757153510286	0.00224664726774605	0.0163783567572698	0.0198492440950966	-0.00556385617605468	0.0170601229169134	0.0134252981019957	-0.0157524797191491	-0.0283465331671888	-0.00195308474624144	-0.00291470660213099	-0.0157163800199275	-0.000103941764732118	-0.00223757682035667	0.00147720645932113	-0.00314806566590672	-0.024284907290553	-0.0074570264439059	0.0151513875331409	-0.0545190626615445	0.00863506725052372	0.0239380817780915	-0.0189656961924009	0.0158711397551975	-0.0138857616819	-0.0126654684134722	0.0299854304455142	0.00281719765046985	-0.020428627816015	-0.0284630248099	-0.00851788735002655
Celf2	0.042473078059763	-0.00539482296421578	-0.00740047351528443	-0.00471771450098962	0.0607816109598667	-0.0192802532362895	0.0132243797142751	0.019865416717143	0.00874999304236461	-0.0177494946929582	-0.0521629780859624	-0.0203725225666526	-0.0179988629000865	-0.0125180730360838	-0.0268780000415311	0.00259931369321115	-0.0430912304276678	-0.00475634412172969	-0.00246819301825329	-0.00655688138149912	-0.0127725832647191	-0.0281521876421668	0.0335884177671963	0.0139168099752427	-0.0141685404477068	-0.00461253364190957	-0.038884365215433	0.00745926130520284	-0.011679573797486	0.0105745680459137	-0.0219493100167223	-0.0210408452994888	0.0128991399807694	0.00656036275826623	-0.000631399500430861	0.0077422628831115	-0.0158635596520304	-0.00124381089669342	0.0188845667456994	-0.0133374460044696	-0.0100336700494228	-0.0174827228518087	-0.0112757882374866	-0.0182894826992409	0.0253681994186628	-0.00569062674742876	-0.000852618385633071	0.000441625133905532	0.000545952452011132
Ckap2	0.0144260112397496	0.00611043043791445	-0.0120736963366879	0.0132179682891573	-0.0238189240458853	-0.00386348147490914	0.010562316198244	0.0206278403701436	0.0127108014891541	0.00670409284071635	0.0120020651996973	0.0174419246713382	-0.0129320709595522	-0.0112672772666859	-0.038218342621416	0.0212859818930888	-0.00670065172728324	0.034722037840056	0.0254362726312395	0.013011749160957	-0.000874432561433137	-0.0163030018638472	0.00651542259912492	0.0158176689928985	0.0346897146189921	-0.00317229285577047	-0.011789377764691	-0.00352583106498095	0.0014556311687036	0.0263409810726722	0.0205299558463434	0.0212029901574042	-0.0255464526906842	-0.0212417964970286	0.0240813407404787	0.0035090259668856	-0.0209671603231597	0.0208947875948146	-0.00703394822104493	0.0245345900177264	-0.000174857417012925	0.0103311498522125	-0.00981015355797401	-0.00112050168343168	-0.0347743712159982	-0.0206701955636713	-0.00229733596275637	0.0059756890156026	-0.00333236948621366
Gabrg3	0.0117448515939988	0.000301562747558273	-0.0213647905562672	0.00469228296776111	-0.00153750912860975	0.00830976638608073	0.0185233080552905	0.0142403358945764	-0.0104449464730142	-0.00342143981597983	-0.0224176870155999	-0.00735283722801519	0.0184294812155876	0.00840625903528204	-0.00116987953529652	-0.0241385262356193	-0.0131359177500957	0.00739441456954935	0.00851712161480007	-0.00879436897950859	0.0218485702712164	0.003817279180107	-0.00227946658009062	0.0105028476386931	0.0086913680473617	-0.0178692078054796	-0.0313250707401873	-0.0189715125175677	-0.0270180859095799	-0.00886545550026019	-0.0126191851675688	-0.0155535748551202	0.000545551822278612	0.0104746945141962	0.00239119599142039	0.00728271213213685	0.0239219930698224	-0.0550860957061641	0.00367599782727653	0.0190032884598172	-0.0312684243672544	0.00400965519006611	-0.031226551670104	-0.026498597332916	0.0230726663591097	0.00637373597963728	0.025373115022136	0.00179826122221952	-0.0190555092694323
Flrt2	0.0139582116251875	-0.00624491292919551	0.00323324521022613	-0.0198772376560289	-0.0160201761525322	-0.0270011104924752	-0.0477604204292434	0.0235129078515432	-0.000192563917323873	-0.0323727082936382	-0.016846912257907	-0.0138712429860542	-0.0329085936436012	0.0235288741369811	-0.0417355598037833	0.00783994971414443	-0.0151999716865534	0.00762459765785594	0.00905748011220988	-0.00593173994189188	0.0217602311635902	-0.0198952917215458	-0.0351191825856241	-0.00887998504701051	-0.0149397348923679	0.0287364599762351	0.0190932869393138	0.0244619931430082	-0.0166634893547669	-0.0428326029838852	-0.0117992435404059	-0.00277093455316351	-0.0158353742040541	0.00304202988340474	0.0372447702393832	0.00975277353732643	-0.00946717746105646	-0.00670526362519331	0.0257665609505991	-0.00914359587132797	0.0220026783145591	-0.015665637322645	0.0110321972511442	-0.0408249398303718	0.0127219434127681	-0.00131412265279448	0.00283283719462934	-0.0153900364540706	0.00713952610101804
Igfbp6	0.00313976743574356	-0.0168405550009865	0.0249441736103366	0.0486899132610182	0.038795145378573	-0.0230062388107411	-0.045903387324868	0.0446278719849624	-0.018382219729888	-0.0328291441253821	-0.0118206113497106	0.034534108371827	0.0232790997505539	-0.00130264257074756	0.024395571381508	0.0176450256796931	0.0153656828024123	-0.0196095118692898	0.0138363715942483	0.0224982109208687	0.0123572838932515	-0.00606980743826304	0.00982928544580507	-0.00648113156373804	-0.0193578189967279	-0.00823498461658238	-0.0017049172446507	0.0211913300897409	0.0231501819737083	0.0197487881015848	0.0113808196163925	0.0499224036796216	-0.0117368648465744	-0.0368232308252882	-0.0276798204976459	0.0178723719112607	-0.00733116906843121	-0.033876021029639	0.0229279812898582	0.00242154015413027	-0.0119461654971152	0.0071388490573646	0.0101992487073198	0.00175254365611612	0.0049028035000423	-0.0514565817922953	-0.014077254168642	-0.00303711120515565	0.000394862798408957
Tent5a	0.011662977184441	-0.023073813122282	-0.0252251191125129	-0.0022747358021063	0.0210869428244916	0.00237690369605456	-0.0122590033234452	0.0136571455651816	0.000545955921843868	-0.0145354878845075	-0.00398072458858392	-0.00552371327793868	-0.0240932126313884	0.0264645014028419	0.0146497310236103	0.0105356114504251	0.0229112713238429	0.010777726338767	0.00726421859882957	0.0181667048002259	-0.0142521983997127	0.00377870307606748	0.00534468216376405	0.000192334468778817	-0.00158076061132295	-0.0461379924520426	0.00797216232800238	0.0141665694304404	0.0430491737303334	-0.00311970471268542	0.0304452853627415	-0.00706348410148236	-0.00650853541065834	-0.0479414007065152	0.0113548248325326	0.0252490887881264	-0.0160643060130446	-0.00289917002876544	-0.00429004766325927	-0.00330757917855829	0.0480590217309545	-0.0050676589256476	0.0100152255962718	0.0303146780667981	0.0212353867758985	-0.0160555077687822	-0.0502839829447708	0.023464167951241	0.0272925716873861
Egfr	0.0297562312980483	-0.0192379378147697	-0.0219995810822898	-0.0244449312431293	0.00884976324851458	-0.00126047416009951	-0.0160648898283875	-0.0241578898014863	-0.0342534836092633	0.0259777782918376	0.010319307885133	-0.0143559036165185	-0.0114254191606369	0.0338465858955216	0.010376078126753	-0.0190365195590271	-0.0193378305218445	0.0110600677495909	-0.00720165632268459	0.0410935394400032	0.00200181114746654	0.0133135468630607	0.0421207625211789	0.03709823477498	-0.0102114600906895	-0.0065232471742068	-0.0139996300155053	-0.00903048125162169	0.0103049638925068	-0.0124022965693066	-0.00596981618338418	0.0203868505353144	-0.0299193490824937	-0.0282853707167865	-0.0222731070789384	0.00569496338885177	-0.00264520150750619	0.0145353255019103	0.00629737780732674	0.0120048053580117	-0.0129543786096776	0.00810576720785989	-0.0209615253641556	8.58790019052059e-05	0.0390768693490318	0.00268178237853488	-0.0327198509527267	0.0089073739805363	-0.00594365859938256
Shroom3	0.00976450419495914	0.0212157163617803	-0.0430098273022397	-0.011251076882525	-0.00702219889844926	0.027651813565706	0.0162411795177666	0.00842930832794462	-0.0156325621963031	-0.0464314809577505	-0.0150473060568281	0.0171460123321566	0.010043075594727	0.00232205235929595	0.00599951381221826	-0.0144552913345312	0.0374762411614134	0.0310916160209587	-0.0140824326406369	0.0137315105639355	-0.0158450925757815	0.023587882771773	0.0101023203807251	0.000921109917701045	0.00637039246595156	-0.00814345609732339	-0.0203880802580143	0.0157051048339105	0.0146097319341194	0.0376970467998934	-0.0195520037790453	0.027883432425306	-0.00296997473652941	-0.0274666592867667	-0.02987699675147	0.00727274547554527	0.0370438857780503	-0.00421372164233007	0.0147393003631702	0.0170047451558504	-0.00106033475182811	0.00323773989774996	-0.0136094541492632	-0.0010336643527628	0.0251947877828014	-0.0252759771158174	0.00485550219580688	-0.0232975253564478	-0.0237286638122103
Kalrn	0.0278905078354133	0.0200635725921629	-0.00232664240890786	0.011853372343536	-0.0311813828136786	-0.00355278353302897	-0.00677483562152277	-0.00691407567793806	-0.0437953997123201	0.027792548593133	-0.00546545662439266	0.00161670381579213	0.0152918499858838	0.0370280432638732	-0.00232093199901909	-0.0268697000442616	0.0236208142728285	0.00493615398430299	-0.012535514665804	0.0147209103198978	-0.0188523213807499	0.00662726847491395	0.00178664392993221	0.052936639256027	0.0226560422984372	0.0360136532907669	0.0105962097333814	-0.036360166125639	-0.00862217854559251	0.00241202488145299	0.00213502240659607	-0.028223965724345	0.0198712332490559	0.0178966585277831	-0.0201080423598013	-0.0231359014935102	0.0037729700782173	-0.0441294803491947	0.0595023983128251	-0.0249474434782898	-0.0255416252938812	0.049473366655503	0.00358446531649032	-0.00157617951891701	0.0199272482985876	0.00298331762264651	-0.0311600816005642	0.0215753626858717	-0.035418400948779
Tgfb3	-0.00153878249506543	0.0320815773343829	-0.00504377136350718	0.00885017489458284	-0.0252591924735115	-0.000451189576696946	-0.0287541297385859	-0.051393470425758	-0.0261503119158593	-0.00180821693445382	0.0578781492507913	0.0106093265230982	-0.0372248044285171	0.00378925946658458	0.0385128540673418	0.0269740379184831	0.035113874968726	0.043034916732132	0.0148462220956989	-0.0158920863416015	-0.0438175505415438	-0.00724193625140984	-0.0464723925051403	-0.01032787058539	0.0128045176335133	0.0104129344817464	0.0123079880378632	9.86559487246501e-05	-0.0267736767829404	-0.017396394323751	-0.0211413424515354	0.000468281630200335	-0.00734947464650971	0.00403942379367294	-0.00373584066566538	-0.0125698788731966	-0.0202465782000326	0.0204612596849875	0.00491523190144854	-0.0135063673193933	0.0332659320166309	-0.00618308960051458	-0.0191817904910688	0.0203428294921108	-0.0222762295550088	0.0231503752684345	0.0334618953047312	0.0486304099874381	0.000434127248485117
Tnfaip6	0.0145506378126265	-0.0128745792889979	0.000434785172146504	0.013610757349221	0.0156706554844956	-0.0125793372452624	0.0149888063523694	0.0122705089886643	-0.00689989810343662	-0.0122656581798671	0.00278900699709986	0.00520915939456588	-0.0141737401768457	0.0279812541393869	0.0168667071483939	-0.00313608358474356	0.00188865920654578	0.0105610326707738	0.00189282549855683	-0.0202751031841442	0.0227318325728233	-0.0110446421031958	-0.0122466768947616	0.0149700506613405	0.0141843654131286	-0.0208087912035077	0.0132731744700052	-0.00594824766102961	-0.00175556808868516	0.0138773793321563	-0.0143606584507661	-0.0377191709815956	0.001456137213255	-0.0174284714302261	0.0067365179135561	-0.0152939812118365	-0.0200304866445394	0.0376045788709723	0.0028825486387373	0.0213240670757163	0.0040144867803714	0.00517943775546354	0.024551374518724	-0.00944600025587658	-0.0543606812747309	0.0134291489480158	-0.00574300833959294	0.0338497942666319	0.0331011268634692
Tgfbr3	0.0317037852197252	-0.0482700523137006	-0.00776057290737689	-0.0265443375293248	-0.00289496426761019	0.0126434717301237	0.0536607639397357	0.0298997477286891	-0.00798203787866474	-0.00397457395232107	0.00432185999213966	0.0121654447737477	0.0173826778791188	0.021818320000797	-0.0255651950522079	-0.0212948837264797	0.0205041600330976	-0.0154270970024723	-0.0182473762519007	-0.010178506035984	0.0218599127895939	0.00480367249293698	0.0248583097076372	0.0227461161948937	-0.0356727466456218	0.0130417913552776	-1.5865813723744e-06	-0.00725134097487691	0.0296503552734042	0.00626424131238608	-0.0124799889612505	0.0184191557431137	0.00334836311162176	-0.0136665513291217	-0.0208266454199111	-0.0270809197357784	0.0255156017977702	-0.00535821663267479	-0.00587439276352844	0.0081827763540757	0.019991449876117	0.0332671195920846	-0.0201414556551787	-0.00839126559793504	0.00807439573332401	0.0115702924182069	0.0133681212643258	0.0215720905365751	0.00487187786410574
Pdzrn3	0.0390653474566728	-0.0118880954134428	0.000393442792631276	-0.00328010645419419	0.00704840951577463	0.0248348587594402	-0.0266261023432552	0.00329844784398245	-0.0459796563765318	-0.0136285489933446	0.0350969591223033	0.00180757548682936	0.0159445953086987	-0.00746033622808038	-0.00621614383973868	0.0345122107183947	-0.0372140377129992	0.0378986574878884	-0.0153498469690363	-0.0109396151310724	-0.0273643959891745	-0.0127179470373755	-0.0349347149074719	-0.0101167887510212	-0.00685256154993929	0.0120007132596203	-0.0122623410247229	0.0083330401825308	0.0196869704572703	-0.043675064112062	0.0231743732534318	-0.0188419264671061	0.0691664135154014	-0.0499168193604154	-0.0468142192117866	-0.00884735695681028	-0.00551359160790133	-0.0196309182226684	-0.0073642993975576	-0.00745594732333475	0.00384523487452611	-0.0147409053208716	0.0106188282383166	-0.0226308281082415	-0.0163609190768451	0.0222490614732999	-0.00243332986107039	0.0593176915308467	-0.0559414943702593
Ccser1	0.0213025694385678	-0.00580112851802017	-0.0101309411377602	-0.0233342729583259	-0.0167764188999306	-0.0125534382926253	0.0269023480737083	-0.0342073230462447	0.038676198360231	0.0105286321966045	0.00973963863077376	-0.0233325354731606	0.00110936977227207	-0.0044817441155999	-0.0309967250700217	-0.00950730229352625	-0.00899520166289755	-0.0279597765919209	0.00985033348930605	0.0180806482009341	0.0400748286214124	-0.0180888549376075	-0.0103267130312566	0.0189189250663613	0.00850555000829896	-0.00304981567004927	-0.0172838287531493	0.00716226459243087	0.0274857236112164	-0.0194964927017539	-0.00373733675454572	-0.00969653546271805	0.0161713247901487	0.0309581030482848	-0.0383585847524359	-0.00639644135778244	-0.00758255237118964	-0.0119219552501557	0.00240440097617984	-0.0294774057706277	-0.0102211610523945	-0.00870843637663499	0.0126232608854846	0.0206292413376646	-0.0392169744591228	-0.025696544782034	-0.019206610534844	0.0105378727477612	0.0278832856894739
Brinp1	0.00454601612296259	0.00988856752989993	-0.0138536767835955	0.00826849241611462	0.0154817406691477	-0.0152279559566153	-0.0501263318592843	0.0139223532534895	-0.00797979081964141	-0.0256174681838313	-0.0243587589016214	0.0105498520083146	-0.00142935142532393	-0.0186940735994163	0.00777176472358006	-0.00779659777246649	-0.00162406125427759	0.0222921614635499	0.0127188132158072	-0.0152928942752166	0.0141790822530334	0.00921498763645896	0.031349040134989	0.0171931646310686	0.00130441443969689	-0.0377580843643413	-0.0187020072856584	-0.0408171578052019	-0.0219262978016972	0.0052407264619045	-0.000859219440332574	-0.0179923569258389	-0.00617519210423932	-0.0131864491972718	0.00469036306328946	-0.00708826305280215	0.0149951878427983	0.00432541637139827	0.00374104673088536	-0.010032587850863	0.000594873437163227	0.00868528048278875	0.0180932642149469	-0.0171898420208281	0.000541649080744838	-0.0266924228489301	-0.010640473059693	-0.00590852753332634	0.013081963806584
Angpt1	0.00899589926921909	-0.00217815350574983	-0.0413567504146142	-0.0224422775802694	-0.0220952536555039	0.02255441342735	0.00962773716268276	0.00376807017976977	-0.007599261954899	-0.0307906601052541	-0.00162025067038598	-0.00624993989218389	-0.0328556044314923	0.00199207065491703	0.0282593647602399	-0.0197784731109048	0.0200948174528232	-0.00332066607869365	-0.013872992194223	0.0226267332192435	0.00663291261905131	-0.00577653740234043	-0.00029522689382521	0.000152230574485593	-0.0194752839577389	-0.0116605997075413	-0.0107987168111573	0.0321244803173167	-0.00998226032876776	0.028233373595169	-0.00961032462698333	0.0277534407442814	0.000768880056556724	-0.00443026252166138	0.014040027510549	0.0293075773963954	0.0272389615091035	-0.023668326781824	0.0163192063668213	0.00473367972136234	0.00663023596241535	-0.0338323199023571	0.00582886792605562	-0.0139116892773243	0.0280294139738979	-0.0271961796779036	-0.015490214133628	-0.0108691498547042	0.0101480856452861
Ccl11	0.00590598753623521	-0.00437254588671617	-0.0217994914484878	0.0117488718464861	0.00467507029015637	0.00303625312477589	0.00746394417780082	0.0310607720285068	-0.0304392881089886	0.0102589490158273	0.00198210755236444	-0.0202858324052902	-0.0295805561623094	0.0292290271921069	0.0169367360325651	-0.0218995094491561	0.00752857159579575	0.0323020976189168	-0.00329360477376977	-0.00290955371818865	0.00595015744452218	0.0325706527947962	0.0117086372431789	0.00928201108043726	-0.00754208574096518	-0.0126466062570023	-0.0231579439398286	-0.0182606985006263	-0.0194226534639568	0.0264727895789591	0.00370202939007333	0.00958471428123814	0.00232978294454345	0.00924946878037972	0.0194875996880025	0.0268574450657118	0.0132835085221957	-0.0231663288896973	-0.00318656567929811	-0.0142949958432113	-0.0102939522716672	-0.0107344885208526	0.000494722900423862	-0.0143431534503016	-0.0117507387228368	0.018469958700254	-0.00132764697841559	0.0294307590433137	-0.029102369041851
Lmcd1	-0.00472719231274827	0.0333951603450178	-0.0151504484783152	0.000587170699333719	-0.00215763078051329	-0.0214020154468136	-0.029094364882955	-0.00639654189107957	0.0117908978870209	0.00976168368179903	-0.00198892191783411	0.00377127074669401	0.0100820006271351	-0.00353880818167174	0.014553981751624	-0.0304188573698394	0.0393032001993137	0.00352627260998441	0.0195586442733015	-0.0364673501328412	-0.00200244666850694	-0.00285573626902943	0.0196320927147623	-0.0249927055834388	-0.0281075089644529	0.0282822176187533	0.0341877851367655	-0.0273911817287603	-0.0152506186764	-0.0105352514744168	-0.0155110384064321	-0.0135263500349073	0.0176145370332979	-0.00925034787968445	0.00194470679255005	-0.0251144399110051	0.00441833370635137	0.00529844673858313	0.01317007447284	0.0288466787335144	-0.0173100879450741	0.024581067668788	-0.0202488462963205	0.05053970340781	-0.0233745815260555	5.63892412516312e-05	0.0374568929692942	0.00576855856623745	0.0236897668567601
Mt2	0.00762494275040278	-0.0383685064527938	0.010043111033881	0.0256138495458988	0.00408230348351887	-0.0249336417787259	0.00362323849064677	0.0443318398986679	-0.00778582663805148	0.00808117659281496	-0.0232274508980063	0.00746292846989864	-0.0169623825864707	0.0128132479065431	0.0174305953729299	0.0037592255891949	0.0363810492756641	-0.0603436425961586	0.0227281422899188	0.0337985109718714	-0.0187646533140955	-0.00074588647031871	0.0120957334562899	0.00655822206926373	0.00639700598056755	0.0056266643320802	-0.0323206568332411	0.00764380214520915	0.0296033339600506	-0.0416238756515344	-0.0117014977234149	-0.0111075840826253	0.00688576500000825	-0.0245653821390406	0.0137735781814377	-0.0231858455042358	-0.0312409460327502	-0.0037735195615026	0.000685846390518076	0.0280533257368896	0.0227137479530045	0.0172949190366054	-0.00737076203418393	-0.00216384237383447	0.00171014166249058	0.0165692439466543	-0.000631665613516429	0.0240356921063471	0.0395286061697745
Kif4	0.0250046676482889	0.00624573195846831	-0.000533096247450329	0.0176629004033101	-0.00434004343584163	-0.00734583914827908	0.00690117811800017	-0.0041395037376739	0.00474635248513627	-0.0119914579007882	0.00171805992719208	-0.0171306219562418	0.0147855807912027	-0.00112787801944012	0.00520415508481476	-0.0010759954587939	-0.0123957377479172	-0.00868656541189577	-0.0136673601585962	-0.0279046141510403	0.00149679923573669	0.0180476807441877	-0.0240330687734184	-0.000839745833235485	0.018216913190713	-0.0263872178510992	0.0215590302933737	-0.00563457236969371	0.0146498978027276	-0.0151077065657774	0.00576344954075154	0.0451126162496165	-0.0123991198333435	0.0312030333723213	0.0255819822625691	-0.0231165556679987	-0.0141301412076219	0.00448169957089197	-0.03050847714686	0.0014850549698672	0.0167634972262946	0.00120552343230668	-0.0136102863474442	-0.0190571622745327	0.00848513606440024	-0.0105291147945529	-0.0411405769165734	0.0242703084031815	0.00230793122474248
Dlc1	0.0405220281648463	0.0154060098379135	-0.00350678799517687	-0.0204464907457569	0.0471049834221865	0.014091234780736	-0.0176621419020873	-0.00704769340742684	0.0301462665217662	0.00435143830837055	-0.0179153771630096	0.00433290468655881	-0.0192156511103784	0.00728541367424131	0.011396635770279	-0.00285311775363655	-0.0216464603591691	0.00513647921544638	-0.0308165773753038	0.0234359973739909	0.0486850725936175	-0.00647270648551815	0.0207806525094634	-0.00190320679527757	-0.0338367003267498	0.0272622958914395	0.00769725070346541	0.00485015693321579	-0.00598011724875335	-0.0147364692259225	-0.00536948785656889	0.00267387321570258	0.0524313564967301	-0.00745937842339571	-0.00200260885361486	-0.0065819965589296	0.00611801401522274	-0.0156507169670715	0.0108676723305222	0.0105530963305223	0.000445211557628187	-0.00173360382318531	0.0190780711142871	-0.000494130672813059	-0.00383819490230275	-0.0169850269226226	-0.0234083208279621	0.0301227561131053	-0.0136631806325492
Cenpp	0.0201610708877363	-0.00229527918361638	-0.0151104912967335	0.00552878151122504	-0.0164241875203047	-0.00202901078542205	-0.00730588666328108	-0.0234148587887861	0.0134983983495873	-0.0262079255824601	-0.00471509733079446	-0.014602030046342	0.0138913278659848	0.0187722231768616	0.042222647159499	-0.00407044434464556	-0.0272927137672582	-0.0224409769042947	-0.0287222554723316	-0.0262338982237476	-0.00450251217738998	0.0183454421207488	-0.0172112117909414	0.00641710011803034	-0.0277721021664133	0.0134234153046946	-5.51537735222931e-05	0.0051093942008255	0.00503994668471264	-0.00617543771139253	0.00101744216005538	0.0127866916406044	0.00284316914394602	-0.000902350047995117	0.00571051614772405	-0.0214240178474503	-0.0135071728792327	-0.0039423335366624	-0.0233639324599921	-0.0040690832850386	0.0127370349484284	-0.0063800276512716	-0.0249418312839865	0.00612229219559536	-0.0117406474927228	-0.0164756698525818	-0.0325425738610978	0.0241272540487316	0.00411556239744212
Fgf10	0.0186218143984393	-0.0236498145693726	-0.0160918597827198	-0.00373667609401332	0.00952696026045254	0.0142356954800009	0.0549015936708501	0.0211137869172893	-0.00134879962126928	0.00166731496745375	0.000772217781185363	-0.00279531394155854	0.0135505270228931	0.0396958902740947	-0.000128275240112861	0.0065051416339153	0.0176377758275628	0.0298385507494653	0.00105726668713564	-0.0236057972653767	0.0288061092746433	-0.021031283135663	-0.0111701966899303	0.00410473494653128	-0.0236786773029019	-0.0228821601824317	-0.00763470618715527	0.000582882835349317	-0.0244545260505053	0.0219023884912568	-0.0076313438456979	-0.010814201474139	-0.00795574246702219	0.023821909469556	0.00218082572490556	0.00730196920437994	0.0121396969149028	0.00438837358277905	0.0271010739915916	-0.0155594272760196	0.0052797633569733	-0.0108317798175753	-0.0447851599429455	0.00661105375361055	0.0537957180553733	0.00880225351112825	0.0410470670364616	0.0410199254235462	0.0210989858678363
Plod2	0.0180888640895808	0.00561804956810604	-0.047982481720153	-0.00291632107318325	0.0497133412528412	0.00663409982108774	0.0244153054957111	0.00280572055447978	0.00442221481880851	0.0026590979324579	0.00453185688824552	-0.0335363856768415	-0.0399185186618067	-0.00146174449498888	-0.0225404760587977	-0.0227276612910055	-0.0162990789347422	0.0293815973780716	0.00332400720190044	-0.0314197681409395	0.0465814563362727	0.00692336866460148	-0.0343153853447122	-0.0111627373899871	0.00301247764246833	-0.0129747590450051	-0.0256276061545494	-0.028510908992372	0.0116245463213974	-0.0268396331212344	0.0195515269295049	-0.00946651159180201	0.024201626686312	-0.0404762145211065	-0.00329997766154361	-0.0699063582851588	0.0462045223785665	0.0147379810723613	0.0108351327298307	-0.0227133327891589	0.00721154786423535	0.0513573255476657	0.000870348571895055	-0.0248985782308072	-0.0314963985791418	-0.0179221904359474	0.00350107393456319	-0.00218315049120025	0.0239763603239275
Csrp2	-0.0190964222516069	0.00271387295231434	-0.0324011398344958	0.0191850225817722	0.0185426386528882	-0.00251839055730222	-0.0266047893745831	-0.068412826326852	-0.0470956687241734	-0.0220093360307432	0.0213988268168282	-0.0387640973205967	-0.0139620697304362	0.0383944739155156	0.00139623786147474	0.0285694433581487	-0.0409160435356301	0.0586597735057283	0.0575717677785501	-0.0270960311003178	0.00550896852508798	-0.00948575232045821	-0.0282989723076739	0.0337315558473201	0.0351545130960111	0.00672362306168435	0.0118959463818933	0.00536734110507187	0.0185729752660421	-0.0204095938412305	-0.0303724352741258	-0.0229675722439238	-0.00889450418758604	0.00733486444324403	-0.0429747627088279	-0.0693140511753998	-0.0255429668262899	-0.0428421439519531	-0.00360085406063316	-0.00407914228847674	0.0296251612967924	0.0262210048619275	0.0125981028883961	0.0146111715610599	-0.0527641289099294	0.042586450358999	-0.00374151653297762	-0.00016915923165422	0.0143513573497768
Alcam	0.00672486082182989	0.00236570756991492	0.0181376025720285	-0.0238988862931404	-0.0434078192458787	-0.0263525035077334	-0.0141252143109448	-0.0418392584045663	0.0231847031057711	-0.0169419973311774	-0.0203090493786438	0.00334448406004856	-0.0234362943182877	0.0131209738070048	-0.0167913669913773	-0.0174583301151321	-0.00322765374203281	-0.0179691025394541	0.00201025314278486	0.0137551822172782	0.0225380853669301	-0.00334702199524973	0.00181214302886155	-0.0102623455832071	-0.0143609706187376	-0.0260982999421181	0.00596364091165131	-0.000412858883149403	0.0121992572961907	-0.0195985447728119	-0.00954783011748659	0.00515205639900817	-0.0266747229525942	0.00751666354369838	-0.0220178807093455	0.0293325945074045	-0.00267384118389012	0.0359254309300797	-0.00274580085495264	-0.0237422541662175	-0.0138074035233756	-0.0397930365017601	-0.0144109767196768	-0.00758219645850665	-0.0225028033947619	-0.0116040059927807	0.0639471978004859	0.0137994173686059	0.0217805277513322
Ccnb2	-0.0116487909457842	-0.00715024339932032	0.00952738614540688	-0.0448519788902492	0.00924199833073593	0.0488812905826281	-0.0171825909471455	0.0149391635975635	0.0103565230199429	-0.0302531543723927	0.017900394601056	0.0501980369745193	-0.0275919516695912	0.0435541502071563	0.0449370070164413	-0.0460933664325176	-0.0588323485591621	-0.0180773662727494	0.0463190022822137	0.0187977649341753	-0.0126208166311718	0.0111558808448146	0.0223319668602145	-0.0129291313006091	-0.0201524695825326	0.0522015426882851	-0.0301008565231465	-0.00456081211947799	0.00656768608533559	0.00508617713900355	0.0197407850297586	-0.0263220220857915	-0.00751872623320326	-0.00194801407130483	-0.0384918443157053	-0.0249464864912472	0.00715589235740196	0.011483019033132	-0.0149753841297685	-0.00602726515195114	0.00495282094163654	-0.00199024001935189	-0.0284608064349434	-0.00245562022634142	0.0115366850078498	-0.0214858683032184	-0.00735257020690484	-0.0130177657853776	0.01034671760923
Rgs6	0.00774521252045421	0.0127698926402297	0.00266395744669482	0.0144225365593848	0.0119046682510001	0.00436577790933599	-0.00411374827064662	0.00428230154655749	0.00509119912767446	0.00505250647275412	0.0166289170079475	-0.0112376545050465	0.015536974269941	0.010010099643612	0.0063327104618966	0.00785819478788308	0.00619589543358105	0.0180473896053075	0.0100171679777219	-0.00796768734523696	0.00200799481310011	-0.0107292269178437	-0.0309040915456853	-0.00208384122012971	-0.0122234203064425	0.00325696701845153	-0.00687645302700515	0.011319707029136	-0.0259032129996138	0.00415584429536005	-0.0262311467944986	-0.0163657158464626	-0.00317668239636767	0.0222832915265188	-0.0463176944635877	0.0211935258220601	-0.0197916152724124	0.00431136216150013	-0.0172146181239335	0.00410234676192916	-0.0134061889006956	-0.0443630574691167	-0.00518199149314171	-0.0103983942089904	-0.0334731849274698	-0.0195360485136907	-0.000633172182755791	0.0086299800714482	-0.0336487801185605
Ect2	0.0232431114445758	0.00892474646280935	0.00357983279839307	0.0248083772836098	-0.00923589435691261	-0.0248693145468179	0.00702793208401557	-0.000533589247556638	0.0103234756044771	-0.00536148558184429	-0.00580124739708286	-0.0163703074195601	0.00982122608157583	-0.0325796538330084	-0.0114477680532747	0.0144925437581003	0.030889139732073	0.0154943121693437	-0.00254207739664814	0.00507089907030582	0.010888057372715	-0.00173272447210645	0.00829325323342174	-0.0180634146583241	0.0165107628887115	-0.0163059527665753	-0.00252958507726939	0.0141669293339042	0.0109223968082214	-0.00582974571551615	0.0100899441042429	0.0273849648220105	-0.0249986905125577	0.0182462001640945	0.0309677827218218	-0.020014503804516	-0.0221059608633793	-0.00335056320255909	-0.0201925842499595	0.0171935711104352	-0.00674052425120291	-0.0125265404357707	0.000288140316915169	-0.0193925881808535	0.0163944651137332	0.00969111928312612	-0.0504072245200128	0.0213095305968388	0.0187983386802996
Gucy1a1	0.011324096100795	0.0140454981932736	-0.0404857553959372	0.0163929728369417	0.0337740984328568	0.0208626959029565	-0.018135009288046	-0.00462891041685023	0.0224172322277941	0.0553978384663817	0.016658436785169	-0.0376615737932664	-0.0019161321380527	0.0374391116939807	0.0207866847428956	-0.0260072745034775	0.0121794872351246	0.0388265475108944	0.00417202891697671	0.0217182463909489	0.0275031917377034	0.0181037654259305	-0.0342157223876847	-0.0310915980228605	-0.0166547011393159	0.015073502740631	0.0131322800999112	-0.011393041387227	-0.0472311570416354	-0.0236361511757829	-0.01516234416835	-0.0260245304097788	-0.0233004010166221	-0.0203387590473119	0.00537165885057894	-0.00197660478654368	-0.0118988806819243	-0.0128107829428449	0.0358565597570772	0.0166944417610263	0.00832014355818604	0.0455739368144795	-0.017365884755428	-0.0385903959498486	0.0281753803679895	-0.00581033661722528	0.00807817897973322	0.028878991272056	0.0153958923676095
Fmr1	0.0291824418141037	-0.024161025312315	0.0089640583261627	0.013575601727559	0.0303466761998256	0.0178565348198626	0.0393687136475037	0.0208673822684402	-0.0129907500176504	0.0131287372946759	-0.0147125625585792	-0.0168860579559806	-0.0173270550540838	0.0107786981699368	-0.00777800207274507	-0.0109386173384349	-0.00915280523772348	0.0122307018906447	0.0130998482684391	-0.0104638389093561	-0.0107310621111396	-0.00213130265550638	-0.0277926795323837	-0.0052811559365574	0.0420651116969887	-0.00611667981637865	-0.0217069406502903	0.00946427329237689	-0.017171413832558	-0.00642014271775297	-0.0175723446819518	0.0194463985969283	0.0430202051282865	0.00142500010526498	0.0228513647499582	-0.00328728019945182	0.0207018891969013	-0.0130655776469677	-0.0111806240036202	0.00633497519913033	-0.0175031427758703	0.000871306465764828	-0.0628569769238669	-0.0326617090135591	-0.00198593975800423	-0.0201594126555217	0.0442904004641053	0.0187777847568999	-0.00644164380048707
Sox9	0.00906799291695473	-0.0106621195295803	-0.00534564429207121	-0.0211348371538911	-0.0101327165836471	0.00322488067796302	-0.00173685017047273	0.0105183031211768	-0.0309624773186995	-0.0882836889117962	-0.0059071604260253	0.00635288623006175	0.0034454640558038	-0.00655205611068416	-0.0242928355034294	0.0298536716421041	0.00840996808872324	0.0222128703330505	0.0118608747542011	-0.0506244214577018	-0.0347743423602529	-0.022814478232395	-0.0186525211235324	-0.0106898631619148	-0.00749929640669891	0.0224279576904316	0.0146851920739881	0.034353720248122	0.0112668152739861	0.0164761811639598	-0.0131288186373426	-0.0213619712202365	0.00744037207129892	0.0114741334302091	0.00803444217821633	-0.0126087920217509	-0.00465982844338496	-0.0267145647974126	0.0227254122015294	0.0204444408961461	0.0157837927204742	-0.00286767871388213	0.00811529655324395	-0.0223317114291639	0.00275731787501311	-0.0295668654733394	-0.0181788021585476	0.00122206506679315	0.0266094291104928
Trps1	0.0112410896581197	-0.00632057632485144	-0.0269471429116262	0.00582492873379588	-0.00347346293910722	0.0281383957597736	-0.0365142238163235	1.78035135709663e-05	-0.000304206799738635	-0.0347030706886435	-0.0212790762369412	0.0173829138119022	-0.00559794264878799	-0.0267354267184477	0.0381464530176434	-0.0066924933756599	0.0214350419029292	0.013793847609559	0.0132024535767357	-0.0169272723934583	0.038623355948178	-0.0138196927938571	0.0482368746967408	0.0149798397726215	-0.0417321376218666	-0.016858162895803	0.0197457572727421	-0.028165168894713	-0.00717916418910117	0.00741048873041817	-0.0253922172671612	0.000565722522403564	0.00252447884368492	0.000578982518666055	0.0276113744287361	-0.0030951587472593	0.0470253792377394	-0.0166853871003282	0.0170584543588015	0.0130606742961628	-0.0220829506607569	-0.0341822304547025	0.0218862694213106	-0.00243961345103471	0.0184886109913227	-0.0369661479869201	0.00939957329061702	0.037692288605694	-0.00671077783281155
Dlgap5	0.0179083171629166	0.0019216733896028	0.000327332124416702	0.0124416294043189	-0.00467146905439866	-0.00389792245517498	-5.89433314926983e-05	0.00626329764919284	-0.00229147665632146	0.00350362447290132	0.0142078632759165	0.00374899987449602	-0.000257540557978783	-0.0162933977421944	-0.0308814360728695	0.00227914323536982	0.0209767117301123	0.0105957970944173	0.0314240822944241	0.00229612477678984	0.0101581299617454	-0.00427535434863505	-0.00493014895341374	-0.0131055294810105	0.0300895179313116	-0.0296950291430142	0.0305549671827122	-0.00442003971221605	0.00918674122462881	-0.0042514796522856	0.00819207697568623	0.0459139556409631	-0.0206470628211248	0.0232778963723482	0.029422086664247	-0.0201914864721153	-0.0281119148441158	0.00637535389925229	-0.027582817651415	0.00726450096683647	-0.00536457895061968	0.00166509059562809	0.00102671513130803	-0.018066579380172	-0.0097265447563025	0.00132459693718526	-0.0475682870054271	0.0151618274540384	0.0159920504692567
[truncated: 2,595 more rows]
[truncated: 1 more columns]
